# Supplementary material for: Polypy: A Framework to Interpret Polymer Properties from Mass Spectrometry Data
Source: Polymers (Basel). 2024 Jun 22;16(13):1771. doi: 10.3390/polym16131771 (PMC11244493; doi:10.3390/polym16131771)
Supplement: Supplementary file 1 [file polymers-16-01771-s001.zip]

Archive with 49 entries (48 files):
- Aryl_resins_MS_raw_data/
- Aryl_resins_MS_raw_data/VV_22a_1h.ascii
- Aryl_resins_MS_raw_data/VV_22a_2h.ascii
- Aryl_resins_MS_raw_data/VV_22a_3h.ascii
- Aryl_resins_MS_raw_data/VV_22a_4h.ascii
- Aryl_resins_MS_raw_data/VV_22b_1h.ascii
- Aryl_resins_MS_raw_data/VV_22b_2h.ascii
- Aryl_resins_MS_raw_data/VV_22b_3h.ascii
- Aryl_resins_MS_raw_data/VV_22b_4h.ascii
- Aryl_resins_MS_raw_data/VV_22c_1h.ascii
- Aryl_resins_MS_raw_data/VV_22c_2h.ascii
- Aryl_resins_MS_raw_data/VV_22c_3h.ascii
- Aryl_resins_MS_raw_data/VV_22c_4h.ascii
- Aryl_resins_MS_raw_data/VV_25a_1h.ascii
- Aryl_resins_MS_raw_data/VV_25a_2h.ascii
- Aryl_resins_MS_raw_data/VV_25a_3h.ascii
- Aryl_resins_MS_raw_data/VV_25a_4h.ascii
- Aryl_resins_MS_raw_data/VV_25b_1h.ascii
- Aryl_resins_MS_raw_data/VV_25b_2h.ascii
- Aryl_resins_MS_raw_data/VV_25b_3h.ascii
- Aryl_resins_MS_raw_data/VV_25b_4h.ascii
- Aryl_resins_MS_raw_data/VV_25c_1h.ascii
- Aryl_resins_MS_raw_data/VV_25c_2h.ascii
- Aryl_resins_MS_raw_data/VV_25c_3h.ascii
- Aryl_resins_MS_raw_data/VV_25c_4h.ascii
- Aryl_resins_MS_raw_data/VV_27a_1h.ascii
- Aryl_resins_MS_raw_data/VV_27b_10min.ascii
- Aryl_resins_MS_raw_data/VV_27b_15min.ascii
- Aryl_resins_MS_raw_data/VV_27b_20min.ascii
- Aryl_resins_MS_raw_data/VV_27b_25min.ascii
- Aryl_resins_MS_raw_data/VV_27b_30min.ascii
- Aryl_resins_MS_raw_data/VV_27b_35min.ascii
- Aryl_resins_MS_raw_data/VV_27b_40min.ascii
- Aryl_resins_MS_raw_data/VV_27b_45min.ascii
- Aryl_resins_MS_raw_data/VV_27b_50min.ascii
- Aryl_resins_MS_raw_data/VV_27b_5min.ascii
- Aryl_resins_MS_raw_data/VV_27c_10min.ascii
- Aryl_resins_MS_raw_data/VV_27c_15min.ascii
- Aryl_resins_MS_raw_data/VV_27c_20min.ascii
- Aryl_resins_MS_raw_data/VV_27c_25min.ascii
- Aryl_resins_MS_raw_data/VV_27c_30min.ascii
- Aryl_resins_MS_raw_data/VV_27c_35min.ascii
- Aryl_resins_MS_raw_data/VV_27c_40min.ascii
- Aryl_resins_MS_raw_data/VV_27c_45min.ascii
- Aryl_resins_MS_raw_data/VV_27c_50min.ascii
- Aryl_resins_MS_raw_data/VV_27c_5min.ascii
- Figure S1. Dimer, derivates and sodium adduct formation.pdf
- Figure S2. Trimer, derivates and sodium adduct formation.pdf
- Table S1. Theoretical mass values isolated with intensity.xlsx
