# Supplementary material for: Polypy: A Framework to Interpret Polymer Properties from Mass Spectrometry Data
Source: Polymers (Basel). 2024 Jun 22;16(13):1771. doi: 10.3390/polym16131771 (PMC11244493; doi:10.3390/polym16131771)
Supplement: Supplementary file 1 [file polymers-16-01771-s001.zip › Aryl_resins_MS_raw_data/VV_22a_1h.ascii]

1.03353,+,NANO-ESI,ms1,-,profile,44.9214-2505.2485,136512,44.9214 0.62091535,44.9256 0.72415906,44.9299 0.46539655,44.9342 0.4396176,44.9384 0.67240506,44.9427 1.0258391,44.9469 0.91377568,44.9512 0.64662445,44.9554 0.67234552,44.9597 0.69815695,44.9639 0.79310262,44.9682 0.85358179,44.9725 0.86234683,44.9767 0.87935728,44.9810 1.1206032,44.9852 1.3963457,44.9895 1.1377914,44.9937 1.163967,44.9980 1.1898179,45.0023 1.0345422,45.0065 0.94819772,45.0108 1.1463639,45.0150 1.1550521,45.0193 0.57768548,45.0236 0.75867945,45.0278 0.8447451,45.0321 0.89672208,45.0363 1.0691402,45.0406 1.1639144,45.0449 1.6638319,45.0491 1.3013806,45.0534 0.44809398,45.0576 0.38798672,45.0619 0.3706879,45.0662 0.39659524,45.0704 0.76743281,45.0747 1.2760122,45.0789 1.1809449,45.0832 0.92222106,45.0875 0.79299808,45.0917 0.81889904,45.0960 0.71548253,45.1003 0.64672709,45.1045 0.86217809,45.1088 1.0775924,45.1130 1.2672796,45.1173 1.379178,45.1216 0.97409546,45.1258 1.163926,45.1301 1.2241106,45.1344 0.91361403,45.1386 0.71555263,45.1429 1.0175475,45.1472 1.3448288,45.1514 1.3100725,45.1557 1.0343347,45.1600 0.8103835,45.1642 1.0258938,45.1685 1.0345443,45.1728 1.0949973,45.1770 1.2242436,45.1813 1.1378542,45.1856 0.81882048,45.1898 0.97410059,45.1941 1.3017486,45.1984 1.4483479,45.2026 1.6123215,45.2069 1.9226927,45.2112 1.9223076,45.2154 1.3962226,45.2197 0.96528453,45.2240 0.69827205,45.2282 0.71557993,45.2325 1.0689708,45.2368 1.5174013,45.2410 1.8535948,45.2453 1.7586602,45.2496 1.4653621,45.2539 0.75841761,45.2581 0.62069815,45.2624 0.90507835,45.2667 0.85340434,45.2709 1.0089468,45.2752 1.4226936,45.2795 1.4052608,45.2838 1.5517716,45.2880 1.5600551,45.2923 1.1550906,45.2966 1.4310626,45.3008 1.5083644,45.3051 1.3791541,45.3094 1.0086319,45.3137 0.7500574,45.3179 0.81914419,45.3222 1.2071475,45.3265 1.5000575,45.3308 1.7844324,45.3350 1.6723243,45.3393 1.0773828,45.3436 0.61196452,45.3479 0.89652622,45.3521 0.88786972,45.3564 0.7414735,45.3607 1.086437,45.3650 1.5517555,45.3692 1.3533967,45.3735 1.3362066,45.3778 1.2414134,45.3821 1.2759326,45.3863 1.0084814,45.3906 0.95679092,45.3949 1.1724347,45.3992 1.1379666,45.4034 1.0603557,45.4077 1.0946885,45.4120 1.0084573,45.4163 1.1810414,45.4205 1.3707839,45.4248 1.4225048,45.4291 1.2761412,45.4334 1.6813036,45.4377 1.5169884,45.4419 0.89619601,45.4462 0.53442365,45.4505 0.92258632,45.4548 1.2155808,45.4591 0.81016171,45.4633 0.72412854,45.4676 0.73278528,45.4719 0.87076414,45.4762 1.1294125,45.4805 1.0432235,45.4847 1.241392,45.4890 1.2239474,45.4933 1.4395959,45.4976 1.4223441,45.5019 0.98285776,45.5062 1.0777332,45.5104 1.1292714,45.5147 1.1897072,45.5190 1.7155495,45.5233 1.8102776,45.5276 1.3275459,45.5318 0.94815397,45.5361 0.74988884,45.5404 0.56899571,45.5447 0.69836557,45.5490 0.91379237,45.5533 0.95678508,45.5576 1.068961,45.5618 0.85345751,45.5661 0.83621347,45.5704 1.1121225,45.5747 0.72406971,45.5790 0.56899869,45.5833 0.90535009,45.5875 1.7240753,45.5918 1.8792892,45.5961 2.0258732,45.6004 1.1033375,45.6047 0.39647555,45.6090 0.12061302,45.6133 0.38799679,45.6176 0.85353124,45.6218 0.96568549,45.6261 1.0087805,45.6304 0.89655638,45.6347 0.88782716,45.6390 0.66371328,45.6433 1.0518094,45.6476 1.6208478,45.6519 1.7327688,45.6562 1.2755611,45.6604 0.99979156,45.6647 0.95707661,45.6690 1.3019627,45.6733 1.5086154,45.6776 1.2412155,45.6819 0.84473598,45.6862 0.80179024,45.6905 0.84473425,45.6948 0.5084908,45.6991 0.70701724,45.7033 1.1035844,45.7076 1.2154875,45.7119 1.189604,45.7162 0.91385633,45.7205 0.82768708,45.7248 0.79322416,45.7291 0.80162615,45.7334 0.56880343,45.7377 0.64643061,45.7420 0.62929088,45.7463 0.54318404,45.7506 0.52589703,45.7549 0.63799059,45.7592 1.0604087,45.7634 1.4827693,45.7677 1.1895146,45.7720 0.66371286,45.7763 0.60339648,45.7806 0.40523377,45.7849 0.69854355,45.7892 1.1726552,45.7935 1.7672328,45.7978 1.9135776,45.8021 1.1636786,45.8064 0.87067223,45.8107 1.0430655,45.8150 1.0946964,45.8193 0.92237741,45.8236 0.9915846,45.8279 1.4312403,45.8322 1.3965099,45.8365 0.92219877,45.8408 0.6033057,45.8451 0.70682245,45.8494 1.1033772,45.8537 1.3880081,45.8580 1.2070724,45.8623 1.1206939,45.8666 1.0431011,45.8709 1.0344251,45.8752 0.86205745,45.8795 0.96577626,45.8838 1.2587676,45.8881 1.1549119,45.8924 0.45659742,45.8967 0.38790423,45.9010 0.42264974,45.9053 0.71571624,45.9096 0.71536779,45.9139 0.49982959,45.9182 0.61222976,45.9225 0.86215156,45.9268 0.79302102,45.9311 0.89650536,45.9354 1.0949299,45.9397 1.3967148,45.9440 1.3705339,45.9483 1.1291842,45.9526 0.93114889,45.9569 1.103609,45.9612 1.1810992,45.9655 1.0861622,45.9698 0.77559263,45.9741 0.60336888,45.9784 0.86231434,45.9827 1.3622885,45.9870 1.9742335,45.9913 1.7498339,45.9956 1.1291139,45.9999 1.1982381,46.0042 1.2328656,46.0085 1.6208574,46.0129 1.7327396,46.0172 1.4998858,46.0215 1.2498699,46.0258 0.99114823,46.0301 0.83621138,46.0344 0.88804001,46.0387 0.87080157,46.0430 1.2417347,46.0473 1.7933701,46.0516 1.8101408,46.0559 1.2410455,46.0602 1.3106178,46.0645 2.2073314,46.0688 2.3015807,46.0732 1.6805029,46.0775 0.77550447,46.0818 0.47422522,46.0861 0.75023472,46.0904 0.7414723,46.0947 0.90502381,46.0990 0.68947136,46.1033 0.40511313,46.1076 0.31904149,46.1119 0.54317844,46.1163 0.71569484,46.1206 1.0863239,46.1249 1.1723508,46.1292 1.4739501,46.1335 1.4481077,46.1378 1.6122794,46.1421 1.6206961,46.1464 0.91362172,46.1507 0.53454977,46.1551 0.56919396,46.1594 1.0431626,46.1637 1.2239734,46.1680 1.172284,46.1723 1.0775775,46.1766 1.1897086,46.1809 1.3449365,46.1853 1.2932549,46.1896 1.1464919,46.1939 0.93098193,46.1982 0.939619,46.2025 0.84482247,46.2068 0.90521437,46.2111 0.94823378,46.2155 0.97410315,46.2198 0.87056136,46.2241 0.92250383,46.2284 1.1208031,46.2327 0.84475625,46.2370 0.92241037,46.2414 1.0948406,46.2457 0.94821751,46.2500 0.67222875,46.2543 0.66371477,46.2586 1.0434555,46.2629 1.8193265,46.2673 2.0000398,46.2716 1.8102323,46.2759 1.5256441,46.2802 1.5601852,46.2845 1.4739927,46.2888 1.1294976,46.2932 1.4141111,46.2975 1.3535018,46.3018 1.1031739,46.3061 0.76688647,46.3104 0.71549726,46.3148 0.7155506,46.3191 0.77596796,46.3234 1.1726329,46.3277 1.4568594,46.3320 0.95663774,46.3364 0.35333571,46.3407 0.32766467,46.3450 0.46552902,46.3493 0.66384506,46.3537 0.68111455,46.3580 0.87937421,46.3623 1.0776212,46.3666 0.98271459,46.3709 0.8361811,46.3753 0.63783777,46.3796 0.44819096,46.3839 0.52611297,46.3882 1.29356,46.3926 1.7155259,46.3969 1.2065109,46.4012 0.75843,46.4055 0.75864428,46.4099 0.87928432,46.4142 0.93097365,46.4185 0.95703006,46.4228 1.1294459,46.4272 1.2757641,46.4315 0.90507829,46.4358 0.80173689,46.4401 0.85354185,46.4445 0.99161106,46.4488 1.0516969,46.4531 0.66354704,46.4574 0.55183536,46.4618 0.93108946,46.4661 1.0689168,46.4704 1.0689492,46.4747 0.77567846,46.4791 0.43102258,46.4834 0.70708394,46.4877 1.0862793,46.4921 1.2844137,46.4964 1.2414114,46.5007 1.2501131,46.5050 1.1982455,46.5094 1.0429908,46.5137 0.81025273,46.5180 0.96540469,46.5224 1.0863427,46.5267 1.431179,46.5310 1.2413645,46.5354 1.1465913,46.5397 0.94832206,46.5440 1.1377051,46.5483 1.3964107,46.5527 1.5345473,46.5570 1.1895748,46.5613 1.1810108,46.5657 1.2585663,46.5700 1.3620353,46.5743 1.5690106,46.5787 1.2759664,46.5830 1.0516951,46.5873 0.879242,46.5917 1.0690812,46.5960 1.1897342,46.6003 0.93955916,46.6047 0.56031752,46.6090 0.62944734,46.6133 1.0260012,46.6177 1.3534579,46.6220 1.1723602,46.6263 0.83608538,46.6307 0.56036985,46.6350 0.71549439,46.6393 0.62907636,46.6437 0.67241228,46.6480 0.87096012,46.6523 1.259027,46.6567 1.7671175,46.6610 1.0858856,46.6654 0.7931819,46.6697 1.0431274,46.6740 1.1723326,46.6784 1.0001121,46.6827 1.1208117,46.6870 1.2154987,46.6914 1.2674625,46.6957 1.4740679,46.7001 0.77539527,46.7044 0.24997775,46.7087 0.5088324,46.7131 0.79315859,46.7174 1.0430748,46.7217 0.86200225,46.7261 0.70682669,46.7304 0.45672566,46.7348 0.26727426,46.7391 0.75882101,46.7434 1.043014,46.7478 0.95678377,46.7521 0.7069996,46.7565 1.1037087,46.7608 1.4485025,46.7651 1.6207467,46.7695 1.5430715,46.7738 1.5859538,46.7782 1.0341293,46.7825 0.5860458,46.7869 0.85360008,46.7912 1.7244147,46.7955 1.7759649,46.7999 1.3446227,46.8042 0.60332716,46.8086 0.52600861,46.8129 0.64641345,46.8173 0.37912697,46.8216 0.30177593,46.8259 0.41383722,46.8303 0.50864708,46.8346 0.71569246,46.8390 1.2673787,46.8433 1.318893,46.8477 1.1293525,46.8520 1.1206019,46.8564 0.76710498,46.8607 0.91393703,46.8650 1.1723859,46.8694 0.73255837,46.8737 0.55175883,46.8781 1.120975,46.8824 1.4051788,46.8868 0.94801724,46.8911 0.97413337,46.8955 1.3709249,46.8998 1.2844496,46.9042 0.89630061,46.9085 0.75017154,46.9129 1.3191155,46.9172 1.5776303,46.9216 2.0431478,46.9259 1.5773628,46.9302 1.0601828,46.9346 1.0516688,46.9389 1.1379181,46.9433 0.83623731,46.9476 0.64668608,46.9520 0.73289961,46.9563 1.077683,46.9607 1.4914422,46.9650 1.508611,46.9694 1.2673199,46.9737 1.4227897,46.9781 1.9051712,46.9824 1.4306281,46.9868 1.2327906,46.9912 1.5088421,46.9955 1.9741267,46.9999 1.672015,47.0042 0.93074286,47.0086 0.7070244,47.0129 0.92246515,47.0173 0.82763147,47.0216 0.84482968,47.0260 0.87943804,47.0303 1.6209363,47.0347 1.9999535,47.0390 1.5514855,47.0434 0.9050383,47.0477 0.90503263,47.0521 0.65510476,47.0564 0.88826287,47.0608 1.3708014,47.0652 1.1722033,47.0695 0.83610046,47.0739 0.75875622,47.0782 1.0344875,47.0826 0.71544671,47.0869 0.90521562,47.0913 1.1120938,47.0956 1.1725688,47.1000 1.5087016,47.1044 1.8793671,47.1087 1.8621356,47.1131 1.5599643,47.1174 0.67213589,47.1218 0.83623242,47.1261 1.0605028,47.1305 1.6468655,47.1349 1.9138364,47.1392 1.5341578,47.1436 0.49976563,47.1479 0.43977967,47.1523 0.69833499,47.1567 0.72423989,47.1610 1.2244743,47.1654 1.7329432,47.1697 1.7411773,47.1741 1.6806754,47.1785 1.560207,47.1828 1.2845687,47.1872 0.96548712,47.1915 0.76715964,47.1959 0.51719511,47.2003 0.40514022,47.2046 0.49138576,47.2090 0.63789344,47.2133 0.68975312,47.2177 0.80177724,47.2221 0.74135268,47.2264 0.80174702,47.2308 0.70698798,47.2352 1.0864558,47.2395 1.663991,47.2439 1.7586101,47.2482 1.4306704,47.2526 0.8705067,47.2570 0.69841498,47.2613 0.88793588,47.2657 1.310413,47.2701 2.3363104,47.2744 2.646616,47.2788 2.1292782,47.2832 1.2757951,47.2875 0.930987,47.2919 0.87054074,47.2963 0.63775551,47.3006 0.48275918,47.3050 0.92253304,47.3094 1.1810559,47.3137 0.91390282,47.3181 0.90536898,47.3225 1.17238,47.3268 0.90499991,47.3312 0.84481567,47.3356 0.92244452,47.3399 0.76717883,47.3443 0.67232263,47.3487 0.72414607,47.3530 0.79306167,47.3574 0.41371009,47.3618 0.37080914,47.3661 0.8191787,47.3705 1.1466386,47.3749 1.3274778,47.3792 1.3017354,47.3836 1.491497,47.3880 1.4308088,47.3923 0.88776988,47.3967 0.58628035,47.4011 0.73291957,47.4055 0.74998355,47.4098 0.39633092,47.4142 0.31898966,47.4186 0.74154264,47.4229 1.3018634,47.4273 1.1549914,47.4317 0.66364497,47.4361 0.90528619,47.4404 1.0947701,47.4448 0.97414005,47.4492 0.78453249,47.4536 0.54317361,47.4579 0.69844484,47.4623 1.2156004,47.4667 1.3534024,47.4710 0.99121553,47.4754 0.70682484,47.4798 0.78444725,47.4842 0.94843996,47.4885 1.2933906,47.4929 1.2498763,47.4973 0.76705498,47.5017 0.72398335,47.5060 0.60333169,47.5104 0.93111438,47.5148 1.0689883,47.5192 0.8707096,47.5235 0.78468049,47.5279 1.043348,47.5323 1.4396398,47.5367 1.6378455,47.5410 1.6637483,47.5454 1.3273826,47.5498 0.74980694,47.5542 0.44829187,47.5586 0.82769823,47.5629 1.1810888,47.5673 0.99997222,47.5717 0.8103112,47.5761 0.87928998,47.5805 0.5862385,47.5848 0.50861603,47.5892 0.48266098,47.5936 0.44821897,47.5980 0.47413298,47.6023 0.57761776,47.6067 0.78472853,47.6111 1.181269,47.6155 0.99106616,47.6199 0.87049693,47.6242 1.3794873,47.6286 1.4052356,47.6330 1.1033182,47.6374 0.70684481,47.6418 0.68122029,47.6462 0.77589673,47.6505 0.71542346,47.6549 0.72402966,47.6593 1.0000139,47.6637 1.2931178,47.6681 1.1983083,47.6724 1.3795966,47.6768 1.5950948,47.6812 1.8531772,47.6856 1.1893337,47.6900 0.94833416,47.6944 0.89650905,47.6988 0.7844556,47.7031 0.77594393,47.7075 0.83630264,47.7119 1.4137927,47.7163 1.6465234,47.7207 1.3534076,47.7251 1.0430602,47.7294 1.0086524,47.7338 0.93103373,47.7382 0.83615285,47.7426 1.0259354,47.7470 1.5691251,47.7514 1.7499934,47.7558 1.2154092,47.7602 0.82765472,47.7645 1.0431974,47.7689 0.98268586,47.7733 1.094726,47.7777 0.75849366,47.7821 0.64660716,47.7865 0.71567959,47.7909 0.98279279,47.7953 1.1119618,47.7996 1.0429462,47.8040 1.155055,47.8084 1.2844533,47.8128 1.2069604,47.8172 1.6123245,47.8216 2.0864112,47.8260 2.2154582,47.8304 1.6466144,47.8348 1.2327486,47.8392 0.82731479,47.8435 0.4826158,47.8479 0.72429639,47.8523 1.2069756,47.8567 1.1551006,47.8611 1.0516869,47.8655 0.85346937,47.8699 0.71563184,47.8743 0.72412699,47.8787 0.7671386,47.8831 0.76718771,47.8875 0.70679015,47.8919 0.79331291,47.8962 1.2243583,47.9006 0.85336155,47.9050 0.76717967,47.9094 0.85330367,47.9138 0.7328949,47.9182 1.2417821,47.9226 1.8361443,47.9270 1.6979939,47.9314 1.3274269,47.9358 1.1377897,47.9402 1.0606732,47.9446 1.8968884,47.9490 1.8877982,47.9534 1.4998691,47.9578 1.3276516,47.9622 1.4311016,47.9666 1.2929065,47.9710 1.094735,47.9754 1.2673209,47.9798 1.0774442,47.9842 0.74126333,47.9886 0.77601379,47.9929 1.1122009,47.9973 1.1983001,48.0017 1.1982754,48.0061 1.103303,48.0105 0.85323966,48.0149 0.90538347,48.0193 1.6210656,48.0237 2.0172863,48.0281 2.0429614,48.0325 1.9136845,48.0369 1.5861832,48.0413 1.836148,48.0457 1.4912145,48.0501 1.31888,48.0545 0.93121994,48.0589 0.87093145,48.0633 1.1896603,48.0677 1.1807464,48.0721 0.82749432,48.0765 0.96591115,48.0809 1.4915897,48.0853 1.4910592,48.0897 1.0600162,48.0941 0.81053632,48.0986 1.2158333,48.1030 1.5429106,48.1074 1.1461769,48.1118 0.85334003,48.1162 0.81038469,48.1206 0.84501231,48.1250 1.1639812,48.1294 0.96531761,48.1338 0.70680785,48.1382 0.7586531,48.1426 0.75871897,48.1470 1.0346389,48.1514 1.0946586,48.1558 1.1032116,48.1602 1.1723356,48.1646 1.4828713,48.1690 1.8277496,48.1734 1.793101,48.1778 1.3533906,48.1822 0.78448045,48.1866 0.58614284,48.1911 0.38779664,48.1955 0.53467214,48.1999 1.1123604,48.2043 1.4050916,48.2087 1.508417,48.2131 1.4913181,48.2175 1.2846841,48.2219 1.4916288,48.2263 1.8277428,48.2307 2.1119421,48.2351 1.4996613,48.2395 0.77579045,48.2439 0.56901765,48.2484 0.81884301,48.2528 0.83606225,48.2572 0.80175388,48.2616 0.90530789,48.2660 0.93109959,48.2704 1.0258672,48.2748 1.1121918,48.2792 1.6380337,48.2836 1.4136847,48.2881 1.2758379,48.2925 1.4140661,48.2969 1.9225415,48.3013 2.1723528,48.3057 2.0085499,48.3101 1.4825594,48.3145 1.2499156,48.3189 1.0689378,48.3233 0.88814873,48.3278 1.474352,48.3322 1.4135424,48.3366 0.95661372,48.3410 0.68093175,48.3454 0.67235768,48.3498 0.3620398,48.3542 0.36229864,48.3587 0.94857579,48.3631 1.4395716,48.3675 1.0687177,48.3719 0.73263192,48.3763 0.31035912,48.3807 0.42247784,48.3851 0.86238974,48.3896 1.4227166,48.3940 1.6463419,48.3984 1.7066165,48.4028 1.4653944,48.4072 1.4830567,48.4116 1.7243093,48.4161 1.4996568,48.4205 0.77567732,48.4249 0.57759798,48.4293 0.55170637,48.4337 0.38787496,48.4382 0.46562022,48.4426 1.3707592,48.4470 2.1896527,48.4514 1.9913868,48.4558 1.1119874,48.4602 0.62942249,48.4647 0.94846702,48.4691 1.0520359,48.4735 1.7846659,48.4779 1.7755992,48.4823 1.4395382,48.4868 1.1809974,48.4912 0.71529031,48.4956 0.41357934,48.5000 0.34481323,48.5044 0.5260374,48.5089 0.7242111,48.5133 0.64648944,48.5177 0.89641845,48.5221 1.1551166,48.5266 1.1122174,48.5310 1.2588727,48.5354 1.2327915,48.5398 0.98255616,48.5442 0.65505731,48.5487 0.88810414,48.5531 1.8365659,48.5575 2.2156649,48.5619 2.068959,48.5664 1.965342,48.5708 1.2411656,48.5752 1.0085229,48.5796 0.93958199,48.5841 0.59478807,48.5885 0.42224032,48.5929 0.3275151,48.5973 0.60355848,48.6018 1.0950359,48.6062 1.5088032,48.6106 0.99125421,48.6150 0.68947971,48.6195 0.64666384,48.6239 0.79324472,48.6283 0.96551824,48.6327 1.0688103,48.6372 0.74992186,48.6416 0.7673654,48.6460 0.82757878,48.6505 0.90528852,48.6549 1.0433072,48.6593 1.0862733,48.6637 1.4829266,48.6682 1.9569817,48.6726 1.8360107,48.6770 1.5688561,48.6815 1.5947454,48.6859 1.2840836,48.6903 0.30157864,48.6947 0.52601743,48.6992 0.81903011,48.7036 1.0086901,48.7080 1.215525,48.7125 1.3276263,48.7169 1.1810811,48.7213 1.0258,48.7258 1.0948724,48.7302 1.232785,48.7346 1.1378633,48.7390 1.0085571,48.7435 0.6981557,48.7479 0.59492981,48.7523 0.91382176,48.7568 1.034409,48.7612 0.95688194,48.7656 0.81902397,48.7701 0.85353452,48.7745 0.95681947,48.7789 0.8878268,48.7834 0.61200649,48.7878 0.43977249,48.7922 0.60354924,48.7967 0.78440738,48.8011 0.76734996,48.8055 1.1638687,48.8100 1.0256724,48.8144 0.81015158,48.8189 0.56029803,48.8233 0.84499866,48.8277 0.87935883,48.8322 0.65518534,48.8366 0.71552712,48.8410 0.63782465,48.8455 0.63789725,48.8499 0.49140495,48.8543 0.42242667,48.8588 0.38803616,48.8632 0.65519381,48.8677 0.76723737,48.8721 1.0777341,48.8765 1.3102975,48.8810 0.88766813,48.8854 0.38786897,48.8898 0.40527508,48.8943 0.74162501,48.8987 1.2414933,48.9032 1.4998761,48.9076 1.5085304,48.9120 0.93951756,48.9165 0.55168712,48.9209 0.84498,48.9254 1.2674614,48.9298 1.2241529,48.9342 1.0948834,48.9387 1.2674583,48.9431 1.2671869,48.9476 1.2757233,48.9520 1.4309814,48.9565 1.353299,48.9609 1.1722728,48.9653 0.89647573,48.9698 0.86210263,48.9742 1.2415237,48.9787 1.3622308,48.9831 1.2411866,48.9875 0.59461993,48.9920 0.5173223,48.9964 0.75002289,49.0009 0.91376776,49.0053 0.92257857,49.0098 1.267368,49.0142 1.3274484,49.0187 1.3190854,49.0231 1.6813849,49.0275 1.8707067,49.0320 1.7238486,49.0364 1.3100904,49.0409 0.87919271,49.0453 0.62064415,49.0498 0.68976438,49.0542 1.4916743,49.0587 1.9655675,49.0631 1.6635438,49.0676 1.0774865,49.0720 0.88796157,49.0765 0.87067628,49.0809 1.0088229,49.0853 1.232815,49.0898 1.3448477,49.0942 1.6640178,49.0987 1.7586653,49.1031 1.5600575,49.1076 1.1720294,49.1120 0.58610392,49.1165 0.2500155,49.1209 0.26724479,49.1254 0.35348162,49.1298 0.69838005,49.1343 1.1464273,49.1387 0.97403842,49.1432 1.0088339,49.1476 1.1898439,49.1521 1.534515,49.1565 1.0774039,49.1610 0.81882524,49.1654 1.1984257,49.1699 1.6294432,49.1743 1.3104613,49.1788 1.1296537,49.1832 1.5603789,49.1877 1.2064613,49.1921 0.65492135,49.1966 0.50861025,49.2011 0.72423685,49.2055 0.94830048,49.2100 0.74992043,49.2144 0.81032962,49.2189 0.68102282,49.2233 0.77584177,49.2278 1.0775378,49.2322 0.75858271,49.2367 0.39649063,49.2411 0.67250139,49.2456 1.4054142,49.2500 1.7329098,49.2545 1.9140066,49.2590 2.1897554,49.2634 2.4222784,49.2679 1.6980665,49.2723 1.0429183,49.2768 1.189744,49.2812 1.4743679,49.2857 1.5947546,49.2901 0.94806367,49.2946 0.93094653,49.2991 1.1120113,49.3035 1.1551374,49.3080 0.82761461,49.3124 0.53444147,49.3169 0.34478918,49.3214 0.49146566,49.3258 0.50857764,49.3303 0.58622515,49.3347 1.2586696,49.3392 1.3448066,49.3436 1.2673787,49.3481 1.3191881,49.3526 1.5775551,49.3570 1.370602,49.3615 1.6724234,49.3659 1.2757182,49.3704 0.68956107,49.3749 0.64658546,49.3793 1.0002446,49.3838 1.6207435,49.3882 1.5946487,49.3927 1.3706478,49.3972 1.0257902,49.4016 0.66376913,49.4061 0.70686859,49.4106 0.85354286,49.4150 1.215771,49.4195 1.2672433,49.4239 1.0773395,49.4284 0.74137306,49.4329 0.81035542,49.4373 0.90541267,49.4418 1.4312922,49.4463 1.2928789,49.4507 1.1033173,49.4552 1.0776461,49.4597 1.1896266,49.4641 1.0516316,49.4686 1.4483551,49.4731 1.5172139,49.4775 1.0601722,49.4820 0.87062478,49.4864 0.76722467,49.4909 0.51734328,49.4954 0.68131346,49.4998 1.2588332,49.5043 1.7928981,49.5088 1.6548098,49.5132 1.0171561,49.5177 1.0000132,49.5222 1.3275894,49.5266 1.3793267,49.5311 1.0344316,49.5356 0.67264491,49.5400 1.0607078,49.5445 1.3189188,49.5490 1.0945358,49.5535 0.76716477,49.5579 0.6638996,49.5624 0.74997318,49.5669 0.91369575,49.5713 0.68117166,49.5758 1.0605135,49.5803 1.4396505,49.5847 1.422192,49.5892 1.0949594,49.5937 1.6815525,49.5982 2.4655118,49.6026 2.2153177,49.6071 1.5429176,49.6116 1.0687219,49.6160 0.80163318,49.6205 0.87069434,49.6250 1.0949647,49.6295 1.034629,49.6339 0.87939215,49.6384 1.1551707,49.6429 1.1981533,49.6473 1.2670718,49.6518 1.1549773,49.6563 0.99130166,49.6608 0.75876337,49.6652 0.77597541,49.6697 0.69818044,49.6742 0.72418517,49.6787 0.73291218,49.6831 1.0172669,49.6876 1.0859665,49.6921 0.62056845,49.6966 0.39667511,49.7010 0.4569746,49.7055 0.89654833,49.7100 1.1206187,49.7145 0.89652169,49.7189 0.94859231,49.7234 1.4227599,49.7279 1.5775715,49.7324 1.5256331,49.7368 1.172086,49.7413 0.63785255,49.7458 1.0089135,49.7503 1.6897606,49.7548 1.3963628,49.7592 0.87917227,49.7637 0.7154358,49.7682 0.48269176,49.7727 0.60343426,49.7771 0.71543908,49.7816 0.43108636,49.7861 0.86234653,49.7906 1.5000815,49.7951 1.4481556,49.7995 1.0774261,49.8040 0.750045,49.8085 1.0690407,49.8130 1.1377728,49.8175 0.82752192,49.8219 0.93106735,49.8264 0.64649713,49.8309 0.49155399,49.8354 0.92262077,49.8399 1.215418,49.8444 1.0430402,49.8488 1.0087184,49.8533 0.94826311,49.8578 1.0430596,49.8623 1.1293542,49.8668 0.87075448,49.8712 0.7845403,49.8757 0.80172145,49.8802 1.0432241,49.8847 1.4053513,49.8892 1.1895391,49.8937 1.0430977,49.8981 1.2499554,49.9026 0.91349465,49.9071 0.61196387,49.9116 0.81038857,49.9161 0.79308534,49.9206 0.51725179,49.9251 0.50857663,49.9295 0.33615991,49.9340 0.33623955,49.9385 0.26721275,49.9430 0.37076217,49.9475 0.6120916,49.9520 1.0260822,49.9565 1.5864168,49.9609 1.5172148,49.9654 1.1722847,49.9699 0.74112314,49.9744 0.42228025,49.9789 0.41397962,49.9834 0.88813096,49.9879 1.0084434,49.9924 0.62046623,49.9969 0.45693547,50.0013 1.0519799,50.0058 1.5952102,50.0103 2.0174308,50.0148 1.7844657,50.0193 1.5945613,50.0238 0.99963999,50.0283 0.61191052,50.0328 0.37928012,50.0373 0.4397659,50.0417 0.83631873,50.0462 1.0086472,50.0507 0.89650154,50.0552 0.84471852,50.0597 0.71544582,50.0642 0.60362858,50.0687 1.1123229,50.0732 1.4224118,50.0777 1.1550341,50.0822 0.88771796,50.0867 1.0688069,50.0912 1.4568697,50.0957 1.5345039,50.1001 1.2242849,50.1046 1.1552145,50.1091 0.80178016,50.1136 0.81038058,50.1181 0.93101454,50.1226 1.0344898,50.1271 0.91371381,50.1316 0.70676547,50.1361 0.35333657,50.1406 0.41375294,50.1451 0.60343677,50.1496 0.72415352,50.1541 0.75018221,50.1586 1.0692015,50.1631 1.0949103,50.1676 0.94824666,50.1721 1.0862347,50.1766 1.517396,50.1811 1.8188787,50.1856 1.4481614,50.1901 1.4826974,50.1946 1.2241089,50.1990 1.1380134,50.2035 0.93100232,50.2080 0.8792401,50.2125 0.73266357,50.2170 0.68103302,50.2215 1.0689363,50.2260 0.93975002,50.2305 1.2157485,50.2350 1.5000728,50.2395 1.5086919,50.2440 1.3878455,50.2485 1.2241111,50.2530 1.1638596,50.2575 1.344674,50.2620 1.2497936,50.2665 0.75859153,50.2710 0.71571743,50.2755 1.1551402,50.2800 0.99981248,50.2845 0.74995881,50.2890 0.62940228,50.2935 0.78447366,50.2980 0.78431994,50.3026 0.73272222,50.3071 0.93968415,50.3116 0.83619654,50.3161 0.86206299,50.3206 0.56037176,50.3251 0.62949473,50.3296 1.0949706,50.3341 1.0690929,50.3386 1.0085355,50.3431 0.80149519,50.3476 1.0258682,50.3521 1.0000739,50.3566 1.1553736,50.3611 1.1981521,50.3656 0.64634317,50.3701 0.71549332,50.3746 1.1293792,50.3791 1.4570245,50.3836 1.4916004,50.3881 1.888016,50.3926 2.0174186,50.3971 2.6123114,50.4017 2.0858285,50.4062 1.4047418,50.4107 1.1810834,50.4152 1.422536,50.4197 1.0516062,50.4242 0.60337317,50.4287 0.43095428,50.4332 0.33631507,50.4377 0.99162054,50.4422 1.500203,50.4467 1.7068676,50.4512 1.0081688,50.4558 0.69809431,50.4603 0.98290324,50.4648 1.0690289,50.4693 1.0086827,50.4738 1.172474,50.4783 1.0689278,50.4828 0.89657068,50.4873 0.84488231,50.4918 0.74998623,50.4963 0.92231077,50.5009 1.1723839,50.5054 1.1208717,50.5099 1.284754,50.5144 1.7758423,50.5189 1.5512961,50.5234 1.1982305,50.5279 1.5175235,50.5324 1.6292106,50.5370 1.086169,50.5415 1.5693253,50.5460 2.3449812,50.5505 1.9220363,50.5550 0.87907684,50.5595 0.71555978,50.5640 0.72402203,50.5685 0.91354877,50.5731 1.1551757,50.5776 1.0690955,50.5821 0.68120408,50.5866 0.81926221,50.5911 1.258661,50.5956 1.6121713,50.6002 1.7501382,50.6047 1.5688248,50.6092 1.5256864,50.6137 1.4739522,50.6182 1.1983579,50.6227 1.1637639,50.6273 0.97417045,50.6318 1.6037135,50.6363 1.7585115,50.6408 2.0687325,50.6453 1.491309,50.6498 1.2931632,50.6544 1.293146,50.6589 1.2586935,50.6634 1.2844911,50.6679 1.2843726,50.6724 1.1808598,50.6770 0.7498697,50.6815 0.49132866,50.6860 0.62935746,50.6905 0.69841933,50.6950 0.76744843,50.6995 0.90535039,50.7041 1.3707122,50.7086 1.8965466,50.7131 1.7240337,50.7176 1.2757853,50.7222 0.97416294,50.7267 0.8966611,50.7312 1.7071434,50.7357 2.3447936,50.7402 1.8272201,50.7448 0.99968594,50.7493 0.91405255,50.7538 1.5693882,50.7583 1.6033193,50.7629 1.2843735,50.7674 1.4483548,50.7719 1.5431266,50.7764 1.517257,50.7809 1.2930064,50.7855 0.91361976,50.7900 0.6637575,50.7945 1.0259359,50.7990 1.1981877,50.8036 1.0777154,50.8081 1.2246172,50.8126 1.7154081,50.8171 1.034016,50.8217 0.69800496,50.8262 0.5947454,50.8307 0.80200768,50.8352 1.2329344,50.8398 1.2758209,50.8443 1.2326053,50.8488 0.84465206,50.8534 0.53441745,50.8579 0.52600676,50.8624 0.98302132,50.8669 1.3621249,50.8715 1.3879139,50.8760 1.1034156,50.8805 0.8017531,50.8850 0.97416794,50.8896 1.1983545,50.8941 1.379407,50.8986 1.2154531,50.9032 1.163739,50.9077 1.1636207,50.9122 0.70668626,50.9168 0.3533783,50.9213 0.44836488,50.9258 1.1209085,50.9303 1.4570315,50.9349 1.6119972,50.9394 1.388079,50.9439 1.4053942,50.9485 1.4051735,50.9530 1.284121,50.9575 0.8876726,50.9621 0.913903,50.9666 0.8017385,50.9711 0.99163896,50.9757 1.4054295,50.9802 1.5775822,50.9847 1.4566222,50.9893 0.95681256,50.9938 1.0603249,50.9983 0.92237306,51.0029 1.3017982,51.0074 1.3360711,51.0119 0.85333818,51.0165 0.63787001,51.0210 0.80180818,51.0255 1.3362647,51.0301 1.2671425,51.0346 0.93974423,51.0391 1.1380662,51.0437 1.1121445,51.0482 1.4567989,51.0527 1.1032902,51.0573 0.96555609,51.0618 0.99137712,51.0663 0.99996132,51.0709 0.88799363,51.0754 1.0344235,51.0800 0.87048787,51.0845 1.0604157,51.0890 1.138133,51.0936 1.5603117,51.0981 1.6894946,51.1026 1.5344149,51.1072 0.93959379,51.1117 0.7415278,51.1163 1.0863696,51.1208 1.1982197,51.1253 1.0086347,51.1299 0.90526605,51.1344 1.0345241,51.1390 1.0344514,51.1435 1.1552796,51.1480 1.7757924,51.1526 1.9308549,51.1571 1.3879352,51.1617 1.0691761,51.1662 1.3364675,51.1707 1.4740375,51.1753 1.2411591,51.1798 1.3534541,51.1844 1.4050272,51.1889 1.0085058,51.1934 0.97440827,51.1980 1.2589514,51.2025 1.7586818,51.2071 1.9222747,51.2116 1.9653763,51.2162 1.1031883,51.2207 0.65505636,51.2253 0.6206798,51.2298 0.50002795,51.2343 0.71566731,51.2389 1.0348109,51.2434 1.9742162,51.2480 2.068645,51.2525 1.3446206,51.2571 0.5085426,51.2616 0.39653352,51.2662 0.44832382,51.2707 0.68971014,51.2752 0.82772642,51.2798 1.163861,51.2843 1.2930577,51.2889 1.4484937,51.2934 1.5949311,51.2980 1.4136989,51.3025 1.5430111,51.3071 1.2412012,51.3116 0.61201108,51.3162 0.69825685,51.3207 1.3103405,51.3253 1.7761394,51.3298 1.7500392,51.3344 1.025807,51.3389 0.98280287,51.3435 1.0860499,51.3480 1.2325509,51.3526 1.0257415,51.3571 0.70692962,51.3616 0.69835895,51.3662 0.76734698,51.3707 0.9310841,51.3753 1.0343497,51.3798 0.99988192,51.3844 1.120708,51.3890 1.2243025,51.3935 1.3881357,51.3981 1.1380095,51.4026 1.3964728,51.4072 1.2586429,51.4117 1.2931265,51.4163 1.0690129,51.4208 1.3192269,51.4254 1.8448447,51.4299 1.827359,51.4345 1.3962901,51.4390 0.89633381,51.4436 0.72401929,51.4481 0.64664859,51.4527 0.75881344,51.4572 1.2586974,51.4618 1.1982121,51.4663 0.95679909,51.4709 0.98283118,51.4755 1.2328501,51.4800 1.2067401,51.4846 1.0602434,51.4891 0.89658165,51.4937 0.92244709,51.4982 1.0086604,51.5028 0.76720655,51.5073 0.96555334,51.5119 1.086316,51.5165 0.93961322,51.5210 0.68968254,51.5256 0.75012767,51.5301 0.84480041,51.5347 0.87055022,51.5392 0.73256165,51.5438 0.53458345,51.5484 0.76743168,51.5529 0.98295277,51.5575 1.8276249,51.5620 1.930818,51.5666 1.491183,51.5711 0.74140543,51.5757 0.81054372,51.5803 0.93106228,51.5848 1.1896683,51.5894 1.6464963,51.5939 1.7844863,51.5985 1.3448184,51.6031 1.0688727,51.6076 0.89656568,51.6122 0.87936747,51.6167 1.0257866,51.6213 1.086189,51.6259 1.456918,51.6304 1.4915316,51.6350 1.2846543,51.6396 0.94814044,51.6441 0.89639765,51.6487 1.1551782,51.6532 1.2674102,51.6578 1.3707863,51.6624 1.1722982,51.6669 1.2412542,51.6715 0.99123341,51.6761 0.74982005,51.6806 0.54315835,51.6852 0.73298275,51.6897 0.93972635,51.6943 1.3877133,51.6989 1.4221689,51.7034 1.0948279,51.7080 0.79316795,51.7126 0.87930542,51.7171 0.98287189,51.7217 1.2672535,51.7263 1.3619645,51.7308 1.3795228,51.7354 1.586453,51.7400 1.5431355,51.7445 1.0949008,51.7491 1.0603499,51.7537 1.2241843,51.7582 1.551914,51.7628 1.4998454,51.7674 1.0944374,51.7719 0.82740968,51.7765 0.76720607,51.7811 0.83615315,51.7856 0.92238152,51.7902 1.0086738,51.7948 1.1035835,51.7993 1.2243974,51.8039 1.5518706,51.8085 1.8620355,51.8131 1.8705219,51.8176 1.0946585,51.8222 0.75857508,51.8268 0.93970257,51.8313 1.1638371,51.8359 0.96560544,51.8405 1.1466336,51.8450 1.1291919,51.8496 0.8964377,51.8542 0.81021369,51.8588 0.60340345,51.8633 0.50870335,51.8679 0.66381907,51.8725 0.50861311,51.8770 0.62925547,51.8816 1.0085746,51.8862 1.344898,51.8908 1.3449364,51.8953 1.2413521,51.8999 1.077557,51.9045 0.80187368,51.9091 0.79308647,51.9136 0.49987552,51.9182 0.33625981,51.9228 0.51730233,51.9274 0.74995321,51.9319 0.74131846,51.9365 0.52578819,51.9411 0.24131526,51.9457 0.15520881,51.9502 0.51733977,51.9548 1.0002042,51.9594 1.422771,51.9640 1.9569882,51.9685 1.7756244,51.9731 1.103249,51.9777 0.94803703,51.9823 0.91380197,51.9868 1.1295279,51.9914 0.93979681,51.9960 0.98268068,52.0006 0.75842685,52.0052 1.0343473,52.0097 1.0688469,52.0143 0.81036276,52.0189 0.56911767,52.0235 0.77599925,52.0280 0.78439444,52.0326 0.56895828,52.0372 0.69835114,52.0418 0.81031251,52.0464 1.2501038,52.0509 1.560338,52.0555 1.0084823,52.0601 0.68108231,52.0647 0.81935453,52.0693 1.6295871,52.0739 1.6463898,52.0784 1.4911001,52.0830 1.698667,52.0876 2.7590265,52.0922 2.4133749,52.0968 1.4307692,52.1013 1.1723814,52.1059 0.80153221,52.1105 0.34453318,52.1151 0.33627701,52.1197 0.79343563,52.1243 0.93110085,52.1288 0.87076437,52.1334 0.94815898,52.1380 0.56876671,52.1426 0.7413643,52.1472 0.68950075,52.1518 0.39658606,52.1563 0.69858533,52.1609 1.2504359,52.1655 1.6898261,52.1701 1.4392356,52.1747 0.96530974,52.1793 1.1379563,52.1839 1.1376646,52.1884 0.79308772,52.1930 0.92258215,52.1976 1.1121325,52.2022 0.88780785,52.2068 0.42223868,52.2114 0.40518916,52.2160 0.7242043,52.2205 0.74992961,52.2251 0.4740575,52.2297 0.70698774,52.2343 1.2673535,52.2389 1.1896447,52.2435 0.66368002,52.2481 0.60355133,52.2527 1.1123421,52.2573 1.7243127,52.2618 1.9999118,52.2664 1.4567963,52.2710 1.1208264,52.2756 1.3622513,52.2802 1.6808791,52.2848 1.1806026,52.2894 0.63775975,52.2940 0.50003004,52.2986 0.43115002,52.3032 0.62942874,52.3078 1.1292897,52.3123 1.2500212,52.3169 1.2241538,52.3215 1.0171679,52.3261 0.73275483,52.3307 0.66374701,52.3353 0.69824928,52.3399 0.69844663,52.3445 0.98299259,52.3491 1.1809623,52.3537 0.85313946,52.3583 0.56027883,52.3629 0.6724931,52.3675 0.81036198,52.3721 0.96553659,52.3766 0.90509325,52.3812 0.69823939,52.3858 0.84492719,52.3904 1.2673137,52.3950 1.1467768,52.3996 1.1725938,52.4042 1.3361003,52.4088 1.3446149,52.4134 1.1723329,52.4180 1.1120921,52.4226 0.97400689,52.4272 0.54299396,52.4318 0.59480184,52.4364 0.61210191,52.4410 0.52618718,52.4456 1.1293858,52.4502 1.3102944,52.4548 1.5776759,52.4594 1.3534836,52.4640 1.7929466,52.4686 1.3445443,52.4732 0.89654416,52.4778 0.66380155,52.4824 0.58610237,52.4870 0.39662245,52.4916 0.78460777,52.4962 0.74991518,52.5008 0.91386986,52.5054 1.1121904,52.5100 0.99136579,52.5146 0.80166984,52.5192 0.91372168,52.5238 0.8361516,52.5284 0.60345227,52.5330 0.68116552,52.5376 0.88800395,52.5422 1.0430219,52.5468 1.1637056,52.5514 1.1638793,52.5560 1.3191148,52.5606 1.422362,52.5652 1.2412694,52.5698 1.094968,52.5744 1.2500708,52.5790 0.90491229,52.5836 0.65508968,52.5882 0.72409445,52.5928 0.8017801,52.5974 1.3536589,52.6020 1.4395056,52.6066 0.98260885,52.6112 0.58615112,52.6158 0.48285711,52.6204 0.77624905,52.6250 1.2501423,52.6296 1.1808802,52.6342 0.93946177,52.6389 0.78454423,52.6435 1.2243499,52.6481 1.2758696,52.6527 1.4397863,52.6573 1.5603714,52.6619 1.3360572,52.6665 1.1982491,52.6711 1.1636689,52.6757 1.0775236,52.6803 1.4311894,52.6849 1.9740157,52.6895 1.3187042,52.6941 0.82762659,52.6987 1.0520805,52.7034 1.4917037,52.7080 1.4395196,52.7126 1.3360357,52.7172 1.5516083,52.7218 1.232568,52.7264 0.73262614,52.7310 0.44825426,52.7356 0.42245588,52.7402 0.37072226,52.7448 0.3533617,52.7495 0.19832277,52.7541 0.38818538,52.7587 0.68119794,52.7633 0.98290169,52.7679 1.2673311,52.7725 1.301471,52.7771 0.90493828,52.7817 1.0949545,52.7863 1.5172974,52.7910 1.4223138,52.7956 1.1033355,52.8002 0.75852472,52.8048 0.53444403,52.8094 0.62925839,52.8140 0.68100256,52.8186 0.50001544,52.8233 0.37066123,52.8279 0.87946171,52.8325 1.3368338,52.8371 2.0003784,52.8417 1.9996774,52.8463 1.749621,52.8509 1.042906,52.8556 0.52582371,52.8602 0.50849444,52.8648 0.51727694,52.8694 0.88807768,52.8740 0.87930125,52.8786 1.0000415,52.8833 1.2154773,52.8879 0.84469962,52.8925 0.69825155,52.8971 1.0777017,52.9017 1.1379442,52.9063 0.90510547,52.9110 0.87079072,52.9156 1.207278,52.9202 1.7935528,52.9248 2.2758722,52.9294 2.2496612,52.9340 1.853138,52.9387 1.2930739,52.9433 1.1551759,52.9479 0.99998403,52.9525 0.95682907,52.9571 0.74986321,52.9618 0.77586496,52.9664 0.89640987,52.9710 1.0344878,52.9756 1.215722,52.9802 1.362114,52.9849 1.2326317,52.9895 0.99128461,52.9941 0.88795489,52.9987 0.97424626,53.0034 1.146759,53.0080 1.1210288,53.0126 1.2239847,53.0172 0.87030429,53.0218 1.2413461,53.0265 1.5086527,53.0311 1.5000485,53.0357 0.99130911,53.0403 0.77577263,53.0450 0.56030732,53.0496 0.39641675,53.0542 0.8103134,53.0588 1.2415985,53.0635 1.336398,53.0681 0.95681512,53.0727 0.63793045,53.0773 0.96555817,53.0820 1.1465907,53.0866 1.4572411,53.0912 1.9398485,53.0958 1.5774995,53.1005 1.2927575,53.1051 0.88781536,53.1097 0.99147338,53.1143 0.80167145,53.1190 0.6378026,53.1236 0.44824913,53.1282 0.68110174,53.1328 0.77580196,53.1375 1.1465991,53.1421 1.6039723,53.1467 2.1123486,53.1514 1.8445693,53.1560 1.5859171,53.1606 1.1031454,53.1652 0.77588421,53.1699 0.87081355,53.1745 0.87928075,53.1791 0.87927449,53.1838 1.1378568,53.1884 1.5342971,53.1930 1.517259,53.1977 1.3019652,53.2023 1.1811295,53.2069 1.0258017,53.2115 0.77565527,53.2162 0.31014496,53.2208 0.37942994,53.2254 1.1208856,53.2301 1.379346,53.2347 1.6809505,53.2393 1.5516106,53.2440 1.2757561,53.2486 0.81030667,53.2532 0.78460228,53.2579 1.112276,53.2625 1.0861264,53.2671 0.98273671,53.2718 0.81047112,53.2764 0.66371077,53.2810 0.98277849,53.2857 1.4395814,53.2903 1.3016729,53.2949 1.1896462,53.2996 1.0775291,53.3042 0.91393954,53.3088 1.0001502,53.3135 1.2328563,53.3181 1.3102885,53.3227 1.1811227,53.3274 1.6466026,53.3320 1.7585585,53.3367 1.5171783,53.3413 1.0257788,53.3459 0.97403985,53.3506 0.64637053,53.3552 0.49991077,53.3598 0.64664358,53.3645 1.1554714,53.3691 1.525946,53.3738 1.2671415,53.3784 0.93967956,53.3830 1.095003,53.3877 1.4740793,53.3923 1.6551027,53.3969 1.9052514,53.4016 1.4825258,53.4062 1.0344169,53.4109 1.1898348,53.4155 1.0688344,53.4201 0.90527689,53.4248 1.4311855,53.4294 1.3361123,53.4341 1.0000119,53.4387 1.1378603,53.4433 1.0602808,53.4480 0.8792879,53.4526 0.90519416,53.4573 1.0774926,53.4619 0.86194003,53.4666 0.75865304,53.4712 0.57760453,53.4758 0.55166471,53.4805 0.46547434,53.4851 0.72424048,53.4898 0.9397409,53.4944 0.75858825,53.4991 0.49987474,53.5037 0.16374207,53.5083 0.43977791,53.5130 0.87075269,53.5176 0.99149686,53.5223 1.2846396,53.5269 1.379191,53.5316 1.2931106,53.5362 1.4999667,53.5408 0.89654779,53.5455 1.1898346,53.5501 1.2412835,53.5548 1.0773627,53.5594 0.81892961,53.5641 1.0863392,53.5687 1.0948317,53.5734 0.90502799,53.5780 0.6636157,53.5827 0.73284459,53.5873 0.97451234,53.5920 1.2588845,53.5966 1.1808442,53.6013 0.81003118,53.6059 0.64639276,53.6106 0.62969649,53.6152 1.3886254,53.6198 1.9742175,53.6245 1.7840115,53.6291 1.2840918,53.6338 0.85321087,53.6384 0.56035596,53.6431 0.84518057,53.6477 1.1121815,53.6524 0.96532613,53.6570 0.88775498,53.6617 0.94830471,53.6663 1.1207784,53.6710 1.5086991,53.6756 1.3102849,53.6803 1.0690744,53.6850 1.1296042,53.6896 1.3622199,53.6943 1.4741555,53.6989 1.33596,53.7036 0.92207491,53.7082 0.50851148,53.7129 0.56048256,53.7175 0.69834095,53.7222 0.68098271,53.7268 0.534491,53.7315 0.84487224,53.7361 0.94825643,53.7408 0.73262346,53.7454 0.56033403,53.7501 0.8192082,53.7547 1.0174257,53.7594 1.0687873,53.7641 0.80142617,53.7687 0.61204952,53.7734 0.66383564,53.7780 0.83622736,53.7827 1.2415655,53.7873 1.422452,53.7920 1.1464157,53.7966 0.95690686,53.8013 1.1378635,53.8060 1.2671038,53.8106 1.4482396,53.8153 1.206913,53.8199 0.85344237,53.8246 0.84475303,53.8292 0.61204457,53.8339 0.6638363,53.8386 1.3018308,53.8432 1.8967738,53.8479 1.8966672,53.8525 1.1377091,53.8572 0.75000513,53.8619 1.0433663,53.8665 1.1551051,53.8712 0.94808578,53.8758 1.0430658,53.8805 1.069205,53.8852 1.1466895,53.8898 1.1204345,53.8945 0.79282266,53.8991 0.45689303,53.9038 0.66416234,53.9085 1.2673919,53.9131 1.1636332,53.9178 0.68961155,53.9224 0.97428066,53.9271 1.4483005,53.9318 1.4998597,53.9364 1.2844779,53.9411 1.1638452,53.9458 1.4397732,53.9504 1.7416415,53.9551 1.9483078,53.9597 1.5688486,53.9644 1.275586,53.9691 0.65478259,53.9737 0.41372323,53.9784 0.43122965,53.9831 0.73295659,53.9877 0.85330462,53.9924 0.62047052,53.9971 0.71551323,54.0017 0.8708998,54.0064 1.1208218,54.0111 0.982687,54.0157 0.66369593,54.0204 0.68107933,54.0250 1.4914898,54.0297 1.8966142,54.0344 1.3705738,54.0390 0.76698112,54.0437 0.73274666,54.0484 1.0087346,54.0531 0.77582175,54.0577 0.82769263,54.0624 1.1295766,54.0671 1.6122438,54.0717 1.5861058,54.0764 0.87902129,54.0811 0.58630937,54.0857 0.72416705,54.0904 0.60338938,54.0951 0.74148303,54.0997 1.0690501,54.1044 1.1895038,54.1091 0.85314983,54.1137 0.85393393,54.1184 1.4400688,54.1231 1.1807555,54.1278 0.92206281,54.1324 0.97406709,54.1371 1.457021,54.1418 1.9138682,54.1464 1.9570768,54.1511 1.6897893,54.1558 1.4654056,54.1605 1.4222083,54.1651 1.4223106,54.1698 1.2931606,54.1745 1.3707345,54.1791 1.4828438,54.1838 1.5690753,54.1885 1.6034954,54.1932 1.4393582,54.1978 0.83580804,54.2025 0.55182213,54.2072 0.75005764,54.2119 0.73274493,54.2165 0.78452057,54.2212 0.64662147,54.2259 0.72425056,54.2306 0.81020367,54.2352 0.74122655,54.2399 0.97416115,54.2446 0.75001615,54.2493 0.6120652,54.2539 0.60345411,54.2586 0.88797814,54.2633 1.0171976,54.2680 0.87919682,54.2726 0.83622301,54.2773 1.0259767,54.2820 1.2587514,54.2867 1.1467031,54.2914 1.4310814,54.2960 1.3447613,54.3007 1.4654794,54.3054 1.5257849,54.3101 1.086215,54.3147 0.94835335,54.3194 1.0948963,54.3241 1.4052165,54.3288 1.3275918,54.3335 1.1811625,54.3381 1.3792176,54.3428 1.3359501,54.3475 1.3708173,54.3522 1.388033,54.3569 1.7670343,54.3615 1.7068236,54.3662 1.353514,54.3709 0.83606952,54.3756 0.64643353,54.3803 0.59490198,54.3849 0.60343915,54.3896 0.68111092,54.3943 1.3706771,54.3990 1.3102274,54.4037 0.91376501,54.4084 0.67240882,54.4130 0.59486592,54.4177 0.60350668,54.4224 0.93976265,54.4271 0.9052307,54.4318 1.1034675,54.4365 1.5776745,54.4411 1.7587938,54.4458 1.2758005,54.4505 0.93955678,54.4552 1.0432557,54.4599 1.301638,54.4646 0.84452003,54.4693 0.52587301,54.4739 0.68112451,54.4786 0.5775339,54.4833 0.64653271,54.4880 0.7068435,54.4927 0.90513396,54.4974 1.2069699,54.5021 1.3105495,54.5067 1.120822,54.5114 1.0518637,54.5161 1.6379491,54.5208 1.6291333,54.5255 1.3274461,54.5302 0.96538079,54.5349 0.98273158,54.5396 0.94832909,54.5442 0.93099511,54.5489 0.75854409,54.5536 0.83643556,54.5583 1.121173,54.5630 1.4137416,54.5677 1.197955,54.5724 1.1378199,54.5771 1.2327138,54.5818 1.3448139,54.5865 1.379297,54.5911 1.4309529,54.5958 0.93093532,54.6005 0.68109828,54.6052 0.83629143,54.6099 0.81033474,54.6146 0.59478909,54.6193 0.52588469,54.6240 0.71557057,54.6287 0.81912482,54.6334 0.91393018,54.6381 0.94813055,54.6428 0.62049294,54.6474 0.42240199,54.6521 0.56895852,54.6568 0.63781697,54.6615 0.63795799,54.6662 0.95713425,54.6709 1.051736,54.6756 0.84471571,54.6803 0.81040943,54.6850 1.2674047,54.6897 1.9314117,54.6944 2.000071,54.6991 1.5340821,54.7038 1.0859845,54.7085 1.025956,54.7132 1.2673544,54.7179 1.3620266,54.7226 1.6723109,54.7273 1.6034293,54.7320 1.0948732,54.7367 0.87926221,54.7413 1.1119211,54.7460 1.0774564,54.7507 0.87073064,54.7554 0.68969423,54.7601 0.83634877,54.7648 1.2157748,54.7695 1.3016887,54.7742 1.1807648,54.7789 1.0862054,54.7836 1.3622991,54.7883 1.5171741,54.7930 1.3704782,54.7977 1.0345513,54.8024 1.077526,54.8071 0.79300416,54.8118 0.65532869,54.8165 0.60354149,54.8212 0.98273349,54.8259 1.1294086,54.8306 0.98278254,54.8353 0.51698202,54.8400 0.29306024,54.8447 0.68980318,54.8494 0.7930811,54.8541 0.82761788,54.8588 1.155364,54.8635 1.4483775,54.8682 1.4481407,54.8729 1.1291448,54.8776 1.2239496,54.8824 0.70679629,54.8871 0.71571302,54.8918 1.0519379,54.8965 1.4828079,54.9012 1.6293473,54.9059 1.6810044,54.9106 1.3102129,54.9153 1.2412956,54.9200 1.0430443,54.9247 0.99129778,54.9294 0.83618927,54.9341 0.65531331,54.9388 0.89675641,54.9435 1.4573295,54.9482 1.6553255,54.9529 1.6894069,54.9576 1.4565322,54.9623 0.92207545,54.9670 0.7241078,54.9717 0.76720387,54.9765 0.73280072,54.9812 0.56046635,54.9859 0.55167663,54.9906 0.6378153,54.9953 0.87079352,55.0000 1.1036541,55.0047 1.1465784,55.0094 0.80166155,55.0141 0.70702505,55.0188 1.3190544,55.0235 1.4481099,55.0282 1.1636274,55.0330 1.0516191,55.0377 1.1207161,55.0424 1.1466327,55.0471 0.77590662,55.0518 0.81885439,55.0565 0.75873703,55.0612 1.2935987,55.0659 1.5172752,55.0706 1.6552396,55.0754 2.0690379,55.0801 1.5168978,55.0848 1.0514008,55.0895 1.060166,55.0942 1.2931814,55.0989 1.5692617,55.1036 1.9225489,55.1083 1.284225,55.1131 0.88781077,55.1178 0.98287481,55.1225 0.99145389,55.1272 0.93098706,55.1319 1.0086199,55.1366 1.1121999,55.1413 1.2328089,55.1460 1.4998055,55.1508 1.2929564,55.1555 1.077634,55.1602 1.396685,55.1649 1.9139978,55.1696 2.2243149,55.1743 2.3534811,55.1791 1.8532226,55.1838 1.0773693,55.1885 1.0779675,55.1932 1.8280555,55.1979 1.8186905,55.2026 1.0511535,55.2074 0.49112269,55.2121 0.68972003,55.2168 1.2675925,55.2215 1.9657072,55.2262 1.6811268,55.2309 1.551546,55.2357 0.98229742,55.2404 0.62063789,55.2451 0.6897347,55.2498 0.79307604,55.2545 0.77587837,55.2593 0.67265046,55.2640 0.82781243,55.2687 1.1291813,55.2734 1.2844507,55.2781 1.4741799,55.2829 1.1553087,55.2876 1.2415305,55.2923 1.8707327,55.2970 2.6549642,55.3017 1.8531737,55.3065 1.267372,55.3112 1.8018079,55.3159 1.9997567,55.3206 1.1118484,55.3253 0.5431124,55.3301 0.57780576,55.3348 1.2935545,55.3395 1.7415271,55.3442 1.7497103,55.3490 1.6205074,55.3537 1.4050992,55.3584 1.1206286,55.3631 1.1206839,55.3679 1.0171105,55.3726 1.0602034,55.3773 0.99131858,55.3820 1.1295023,55.3867 1.388087,55.3915 1.1550881,55.3962 0.68956888,55.4009 0.67240143,55.4056 0.82748288,55.4104 0.65515882,55.4151 0.79338467,55.4198 1.1209719,55.4246 1.3535702,55.4293 1.2759483,55.4340 1.3793056,55.4387 1.3705212,55.4435 0.96536422,55.4482 1.043185,55.4529 1.4051248,55.4576 1.4050418,55.4624 1.4397646,55.4671 1.5691731,55.4718 1.6981777,55.4766 1.3790219,55.4813 1.28443,55.4860 1.2414128,55.4907 0.82757384,55.4955 0.71546149,55.5002 0.88806784,55.5049 1.5348642,55.5097 2.1468005,55.5144 1.7584586,55.5191 1.0859197,55.5239 0.86205471,55.5286 1.2241445,55.5333 1.2757527,55.5380 0.99987137,55.5428 0.6722585,55.5475 0.91379422,55.5522 1.706961,55.5570 2.1725423,55.5617 1.8453666,55.5664 2.0261104,55.5712 1.732504,55.5759 1.5515678,55.5806 1.1032459,55.5854 0.59455156,55.5901 0.49143526,55.5948 0.93153811,55.5996 1.646915,55.6043 2.1809471,55.6090 2.18051,55.6138 1.2840987,55.6185 0.78453875,55.6232 0.76743263,55.6280 0.90523142,55.6327 0.91360795,55.6374 0.93956113,55.6422 0.89654016,55.6469 0.7585932,55.6517 0.72433585,55.6564 1.1984233,55.6611 1.387844,55.6659 1.1119473,55.6706 0.92250848,55.6753 1.1639079,55.6801 0.92224807,55.6848 0.71544987,55.6895 1.1724089,55.6943 1.1809295,55.6990 0.61198157,55.7038 0.58621967,55.7085 0.78453726,55.7132 0.74160326,55.7180 0.97432506,55.7227 1.0429652,55.7275 1.2842836,55.7322 1.1982142,55.7369 1.0346388,55.7417 1.1552527,55.7464 1.1807872,55.7512 1.0946556,55.7559 1.0605931,55.7606 1.3623213,55.7654 1.4225053,55.7701 1.4137394,55.7749 1.1376544,55.7796 0.67214268,55.7843 0.51734853,55.7891 0.70716727,55.7938 1.0776871,55.7986 1.0430301,55.8033 0.93944919,55.8081 0.71541357,55.8128 0.93111521,55.8175 1.2589477,55.8223 1.6553384,55.8270 1.7929199,55.8318 1.3276299,55.8365 1.3708472,55.8413 1.30173,55.8460 1.3707213,55.8507 1.4393822,55.8555 1.0774287,55.8602 1.1811929,55.8650 1.2498975,55.8697 0.7930519,55.8745 0.66379303,55.8792 0.88808912,55.8840 1.4914346,55.8887 1.1722707,55.8935 0.96561277,55.8982 1.137961,55.9029 1.3274854,55.9077 0.9828046,55.9124 0.68981779,55.9172 0.67220837,55.9219 0.4222537,55.9267 0.61221015,55.9314 0.56891215,55.9362 0.44822788,55.9409 0.44832614,55.9457 0.57766575,55.9504 1.0430582,55.9552 1.1291556,55.9599 0.93978435,55.9647 0.93134266,55.9694 1.0088168,55.9742 1.1723119,55.9789 1.1378617,55.9837 1.0776436,55.9884 0.99119842,55.9932 0.77566254,55.9979 0.75865662,56.0027 0.98287308,56.0074 1.2243991,56.0122 1.6033107,56.0169 1.0600692,56.0217 1.2155092,56.0264 0.94814658,56.0312 0.56890601,56.0359 0.41379389,56.0407 0.74163431,56.0454 1.1811781,56.0502 1.2583975,56.0549 1.0775267,56.0597 1.2329404,56.0645 1.4053266,56.0692 1.6378947,56.0740 1.422258,56.0787 1.2068082,56.0835 1.2671916,56.0882 1.3535399,56.0930 1.4655141,56.0977 1.4653101,56.1025 1.3447521,56.1072 0.98305905,56.1120 1.1728652,56.1168 1.3794945,56.1215 1.292698,56.1263 0.59452039,56.1310 0.72437268,56.1358 1.0086825,56.1405 1.4050829,56.1453 1.2843032,56.1500 0.93116808,56.1548 1.2416836,56.1596 1.4740895,56.1643 1.422286,56.1691 1.1290686,56.1738 0.74153656,56.1786 1.258948,56.1834 1.4568623,56.1881 1.7067132,56.1929 1.8882674,56.1976 2.2072265,56.2024 1.7582979,56.2072 1.4393741,56.2119 1.1723889,56.2167 1.3278661,56.2214 1.3791413,56.2262 0.94802463,56.2310 0.87936568,56.2357 0.76716745,56.2405 0.80169338,56.2452 1.0689116,56.2500 1.2932531,56.2548 1.8020599,56.2595 1.9223732,56.2643 1.404909,56.2690 1.0860105,56.2738 0.84465659,56.2786 0.93101048,56.2833 1.1380696,56.2881 1.1982908,56.2929 0.67239147,56.2976 0.70706445,56.3024 1.3019395,56.3071 2.1035361,56.3119 1.9653071,56.3167 1.0342265,56.3214 0.53448355,56.3262 0.64653361,56.3310 0.99120194,56.3357 0.86203116,56.3405 0.6639393,56.3453 0.79331321,56.3500 1.0432709,56.3548 1.2930858,56.3596 1.2756654,56.3643 0.97391897,56.3691 0.87099421,56.3739 1.1640637,56.3786 0.94800115,56.3834 0.87061411,56.3882 0.8706544,56.3929 0.81018436,56.3977 1.0778455,56.4025 1.5436035,56.4072 1.6896236,56.4120 1.2841264,56.4168 1.1205289,56.4215 0.99987298,56.4263 0.72398931,56.4311 0.64653528,56.4358 0.77586162,56.4406 0.77584946,56.4454 0.87940586,56.4502 1.0949652,56.4549 1.1811856,56.4597 1.1119075,56.4645 0.4134964,56.4692 0.16393021,56.4740 0.82786524,56.4788 1.2673566,56.4835 1.0083783,56.4883 0.55158728,56.4931 0.68129313,56.4979 1.0173604,56.5026 1.0774544,56.5074 0.99980998,56.5122 0.74994624,56.5170 0.63789803,56.5217 0.96551013,56.5265 1.0518661,56.5313 0.68101299,56.5360 0.49985263,56.5408 0.7675342,56.5456 1.4745219,56.5504 1.6379455,56.5551 1.6204137,56.5599 1.2412086,56.5647 1.2156295,56.5695 0.9656232,56.5742 0.86196363,56.5790 0.85348791,56.5838 1.2502966,56.5886 1.7672689,56.5933 1.4908704,56.5981 0.56870645,56.6029 0.68990844,56.6077 0.99148321,56.6125 0.97409648,56.6172 1.0257884,56.6220 0.98276961,56.6268 0.87069464,56.6316 0.87921506,56.6363 0.82747412,56.6411 0.76729375,56.6459 1.1639713,56.6507 1.2758492,56.6554 1.0257711,56.6602 1.0946301,56.6650 1.2154495,56.6698 1.008812,56.6746 0.75873417,56.6793 0.68983096,56.6841 1.00016,56.6889 1.327674,56.6937 1.5086315,56.6985 1.3965391,56.7032 1.1811188,56.7080 1.2499642,56.7128 1.4134653,56.7176 1.2755859,56.7224 0.93977481,56.7272 1.5087357,56.7319 1.3446678,56.7367 0.81028354,56.7415 0.69825703,56.7463 0.56036228,56.7511 0.68122625,56.7558 0.98294717,56.7606 1.0430921,56.7654 0.93959552,56.7702 0.99118233,56.7750 1.0775259,56.7798 1.422558,56.7845 1.612218,56.7893 1.9137887,56.7941 1.189517,56.7989 0.98280448,56.8037 1.2501649,56.8085 1.560483,56.8133 1.6723315,56.8180 1.5430944,56.8228 1.3533415,56.8276 0.90485954,56.8324 0.78447264,56.8372 1.2933971,56.8420 1.689835,56.8468 1.3101764,56.8515 0.92213798,56.8563 0.73264802,56.8611 0.72408819,56.8659 0.5086624,56.8707 0.53466642,56.8755 1.2072357,56.8803 1.4740614,56.8851 0.7756018,56.8898 0.53441346,56.8946 0.33610755,56.8994 0.52603585,56.9042 1.0001568,56.9090 0.93088156,56.9138 0.62057775,56.9186 0.81895983,56.9234 0.98267043,56.9282 1.1035182,56.9329 0.98292428,56.9377 0.78451496,56.9425 0.66368341,56.9473 0.74143833,56.9521 1.0174034,56.9569 0.86193079,56.9617 0.6725744,56.9665 1.1381018,56.9713 1.1550715,56.9761 1.1465521,56.9809 1.103431,56.9857 0.94818485,56.9904 1.0429316,56.9952 1.2672638,57.0000 1.4224446,57.0048 1.465438,57.0096 1.5688986,57.0144 1.3017782,57.0192 1.2588054,57.0240 1.5259141,57.0288 1.3618737,57.0336 1.0518116,57.0384 1.1727253,57.0432 1.3706617,57.0480 1.4048854,57.0528 0.90505832,57.0576 0.8707881,57.0624 0.92240262,57.0672 0.75861937,57.0720 1.2155205,57.0767 1.4137697,57.0815 1.2670432,57.0863 1.0430624,57.0911 1.2675384,57.0959 1.1207,57.1007 0.75837338,57.1055 0.52593851,57.1103 0.69849551,57.1151 0.93107945,57.1199 1.0430021,57.1247 0.68946463,57.1295 0.51710922,57.1343 0.67242658,57.1391 1.0172323,57.1439 0.86209691,57.1487 0.5690769,57.1535 0.47416887,57.1583 0.58615744,57.1631 0.58615285,57.1679 0.5172419,57.1727 0.72434062,57.1775 1.1294875,57.1823 1.1031451,57.1871 0.46532735,57.1919 0.45721465,57.1967 0.94853675,57.2015 1.1549776,57.2063 0.98260117,57.2111 1.2671679,57.2159 1.4223872,57.2207 0.94844365,57.2255 0.63793606,57.2303 0.5689519,57.2351 0.79315996,57.2399 0.97402447,57.2447 0.81033945,57.2495 0.98267573,57.2544 1.0689497,57.2592 1.1727862,57.2640 1.4914639,57.2688 1.2843912,57.2736 1.1895703,57.2784 0.93947321,57.2832 0.77590877,57.2880 0.8880564,57.2928 0.83618909,57.2976 1.0860074,57.3024 1.0861666,57.3072 1.4747332,57.3120 2.0089886,57.3168 2.3098128,57.3216 1.7063848,57.3264 0.71556097,57.3312 0.65540642,57.3360 0.95692271,57.3409 0.84466809,57.3457 0.50855076,57.3505 0.61225492,57.3553 1.620912,57.3601 1.8446891,57.3649 1.1289632,57.3697 0.54298556,57.3745 0.25875476,57.3793 0.37069222,57.3841 0.45696759,57.3889 0.74156684,57.3937 0.81023705,57.3986 0.74986845,57.4034 1.3881518,57.4082 1.8796375,57.4130 1.5604545,57.4178 1.2499174,57.4226 1.6206224,57.4274 1.5948827,57.4322 1.3272954,57.4370 0.78441417,57.4419 1.0951302,57.4467 1.3534725,57.4515 1.4483429,57.4563 1.5690211,57.4611 1.6035212,57.4659 1.6809524,57.4707 1.1721765,57.4755 1.2327282,57.4804 1.2930707,57.4852 0.98261058,57.4900 0.73277748,57.4948 1.0779161,57.4996 1.5950274,57.5044 1.612036,57.5092 1.6548874,57.5141 1.0342426,57.5189 0.99140739,57.5237 1.1121025,57.5285 1.1636878,57.5333 0.97396851,57.5381 0.93114978,57.5429 1.2331027,57.5478 1.2414488,57.5526 0.86169815,57.5574 0.74117321,57.5622 1.1638134,57.5670 1.1034491,57.5718 1.0520329,57.5767 1.5780534,57.5815 1.9052665,57.5863 1.5427488,57.5911 0.91342562,57.5959 0.74148536,57.6008 1.0089885,57.6056 1.2672206,57.6104 0.99117547,57.6152 0.75002021,57.6200 0.73280597,57.6248 0.723984,57.6297 0.56886774,57.6345 0.87081528,57.6393 1.0517811,57.6441 1.3448159,57.6489 1.3793364,57.6538 1.1982169,57.6586 0.93081319,57.6634 0.74139524,57.6682 0.99150109,57.6731 0.83607459,57.6779 0.49127862,57.6827 0.66387826,57.6875 0.94830954,57.6923 1.0258377,57.6972 1.2069768,57.7020 1.3276606,57.7068 1.1292384,57.7116 0.82748556,57.7165 0.34473297,57.7213 0.54321533,57.7261 0.97419,57.7309 0.91368729,57.7357 0.6033724,57.7406 0.25863019,57.7454 0.42263168,57.7502 1.0175248,57.7550 1.4742384,57.7599 1.4394529,57.7647 1.1809983,57.7695 1.1550393,57.7743 0.73263788,57.7792 0.50875771,57.7840 0.71553361,57.7888 0.61185777,57.7936 0.43964398,57.7985 0.92269176,57.8033 1.1896281,57.8081 1.025602,57.8130 1.0086937,57.8178 1.2243851,57.8226 1.2069868,57.8274 1.249948,57.8323 1.0169915,57.8371 0.8359949,57.8419 0.99993789,57.8468 1.2416764,57.8516 1.3191912,57.8564 1.2671068,57.8612 1.2328253,57.8661 1.6037415,57.8709 1.5346926,57.8757 1.4223346,57.8806 1.0343624,57.8854 0.81881213,57.8902 0.49113527,57.8950 0.38782415,57.8999 0.45693567,57.9047 0.81045496,57.9095 1.000024,57.9144 1.1810595,57.9192 1.0517558,57.9240 0.82753354,57.9289 0.65508562,57.9337 0.56035471,57.9385 0.68117517,57.9434 1.0951949,57.9482 1.7761917,57.9530 1.7930371,57.9579 1.4910269,57.9627 1.2584547,57.9675 1.3965018,57.9724 1.3102403,57.9772 0.95695817,57.9820 0.74993306,57.9869 0.48266438,57.9917 0.61230898,57.9965 1.0692383,58.0014 1.6723553,58.0062 2.0514994,58.0110 2.2068098,58.0159 1.7757933,58.0207 0.98273796,58.0256 0.98289293,58.0304 1.2328025,58.0352 1.0602573,58.0401 1.129113,58.0449 1.5774939,58.0497 2.1811264,58.0546 1.9137915,58.0594 1.6380134,58.0642 1.6986003,58.0691 1.6207809,58.0739 1.2498312,58.0788 0.99140626,58.0836 1.3448877,58.0884 1.5516423,58.0933 1.3877331,58.0981 0.75844508,58.1030 0.56899697,58.1078 0.60350484,58.1126 0.67258066,58.1175 1.1209831,58.1223 1.4567864,58.1272 1.2668967,58.1320 1.0430393,58.1368 1.3622813,58.1417 1.6120082,58.1465 1.4137486,58.1514 1.888219,58.1562 1.7155027,58.1610 0.99109274,58.1659 0.68106717,58.1707 1.2072123,58.1756 1.6295094,58.1804 1.6031901,58.1853 0.92218322,58.1901 0.91393781,58.1949 1.0775197,58.1998 0.80154431,58.2046 0.37067598,58.2095 0.70680755,58.2143 1.0343907,58.2192 0.99142319,58.2240 0.59491235,58.2288 0.56894159,58.2337 0.69834656,58.2385 1.2759962,58.2434 1.2156373,58.2482 1.5262896,58.2531 2.1120112,58.2579 1.5253139,58.2628 0.64634997,58.2676 0.4743295,58.2725 0.73302394,58.2773 1.1379659,58.2821 1.1549085,58.2870 0.76699978,58.2918 0.40506178,58.2967 0.30180928,58.3015 0.62960619,58.3064 1.5778472,58.3112 1.9052218,58.3161 1.7326677,58.3209 1.4567232,58.3258 1.1377057,58.3306 0.72401339,58.3355 0.7674095,58.3403 0.94845527,58.3452 0.85344249,58.3500 0.9138478,58.3549 1.17238,58.3597 0.94814503,58.3646 0.65503395,58.3694 1.086274,58.3743 1.6897492,58.3791 1.8620148,58.3840 2.1898351,58.3888 2.0348144,58.3937 2.1552711,58.3985 1.8703436,58.4034 1.1980807,58.4082 1.1379441,58.4131 0.92237455,58.4179 0.95694262,58.4228 1.1638149,58.4276 0.98268026,58.4325 1.0171638,58.4373 1.2414429,58.4422 1.2759598,58.4471 1.103569,58.4519 1.1638288,58.4568 1.0859433,58.4616 0.63804042,58.4665 1.0607241,58.4713 1.3966587,58.4762 1.3792409,58.4810 1.103101,58.4859 0.65491879,58.4907 0.62923265,58.4956 0.65521157,58.5005 1.0003098,58.5053 1.163816,58.5102 1.1461952,58.5150 0.87064207,58.5199 0.67273116,58.5247 0.98280698,58.5296 0.8790769,58.5345 0.77591509,58.5393 1.034626,58.5442 1.9054091,58.5490 2.1465831,58.5539 1.4308333,58.5587 1.0001369,58.5636 1.3536019,58.5685 1.6980382,58.5733 1.2411005,58.5782 1.2328138,58.5830 1.7242302,58.5879 1.6636255,58.5928 1.0602962,58.5976 1.1897972,58.6025 1.1207745,58.6073 1.1554289,58.6122 1.2069589,58.6171 1.137845,58.6219 1.310421,58.6268 1.4136088,58.6316 1.1032189,58.6365 0.81895941,58.6414 0.74130398,58.6462 0.64657277,58.6511 1.0000945,58.6560 1.1725301,58.6608 1.7156743,58.6657 1.9652888,58.6705 1.3963506,58.6754 1.3362632,58.6803 1.4655846,58.6851 1.5862885,58.6900 1.1638131,58.6949 1.0259706,58.6997 1.2328146,58.7046 1.1205193,58.7094 0.95665562,58.7143 1.0085088,58.7192 1.2845341,58.7240 1.8970824,58.7289 3.0176501,58.7338 2.6379528,58.7386 2.0774481,58.7435 1.482434,58.7484 1.1980815,58.7532 0.8877598,58.7581 0.9914307,58.7630 1.1036938,58.7678 1.1035159,58.7727 0.94801855,58.7776 0.80174154,58.7824 1.0002239,58.7873 1.1552429,58.7922 1.4050914,58.7970 1.1550395,58.8019 0.82748818,58.8068 0.69816947,58.8116 0.95701993,58.8165 1.5950234,58.8214 1.7414578,58.8263 1.7497315,58.8311 1.4134777,58.8360 1.0517062,58.8409 0.82762063,58.8457 0.99141246,58.8506 0.86199069,58.8555 0.4137359,58.8603 0.67270035,58.8652 1.4227897,58.8701 1.4136368,58.8750 0.94801795,58.8798 0.74998474,58.8847 0.60348201,58.8896 0.80187494,58.8944 1.241311,58.8993 1.3102744,58.9042 1.1896949,58.9091 1.4309837,58.9139 1.655037,58.9188 1.2327865,58.9237 1.2070986,58.9286 1.6898507,58.9334 1.5603114,58.9383 1.1980793,58.9432 1.069096,58.9481 1.1207607,58.9529 0.98268247,58.9578 0.99144477,58.9627 1.181229,58.9676 1.232772,58.9724 0.93933696,58.9773 0.68941122,58.9822 0.70683277,58.9871 1.1465328,58.9919 1.3451601,58.9968 2.0006738,59.0017 1.9136833,59.0066 1.3702525,59.0114 1.2586483,59.0163 1.2240441,59.0212 0.93942159,59.0261 0.68943298,59.0309 0.71552366,59.0358 0.72436863,59.0407 0.85371351,59.0456 1.1035051,59.0505 1.5085441,59.0553 1.6893753,59.0602 0.87061244,59.0651 0.78462869,59.0700 1.3793266,59.0749 1.9569623,59.0797 1.9309702,59.0846 1.1809474,59.0895 0.83648574,59.0944 1.2331178,59.0993 1.3016888,59.1041 0.90486199,59.1090 0.76711524,59.1139 1.1121246,59.1188 1.0428759,59.1237 0.52563375,59.1285 0.62932521,59.1334 0.87091023,59.1383 0.91399717,59.1432 0.9224354,59.1481 1.008478,59.1530 0.99121863,59.1578 0.75006968,59.1627 0.76745266,59.1676 0.90524673,59.1725 0.7757594,59.1774 0.62054336,59.1823 0.71546084,59.1871 1.3277326,59.1920 1.8103471,59.1969 1.654999,59.2018 1.267242,59.2067 1.0259409,59.2116 0.93968695,59.2165 0.88792455,59.2213 0.95695293,59.2262 1.0949197,59.2311 1.2241877,59.2360 1.3275768,59.2409 1.448115,59.2458 1.0256491,59.2507 0.78489178,59.2555 1.4058495,59.2604 1.6723902,59.2653 1.4651083,59.2702 1.38755,59.2751 0.85329235,59.2800 0.6207602,59.2849 0.74143898,59.2898 1.0688584,59.2946 1.1808611,59.2995 0.77580059,59.3044 0.37077689,59.3093 0.34494397,59.3142 0.61207056,59.3191 0.63795996,59.3240 0.86232424,59.3289 1.4742123,59.3338 1.4309001,59.3387 1.2844497,59.3435 1.0344273,59.3484 0.91375226,59.3533 0.84483188,59.3582 0.93966627,59.3631 1.0087098,59.3680 1.0173832,59.3729 1.1378667,59.3778 1.1550217,59.3827 0.8015815,59.3876 0.525868,59.3925 0.43104312,59.3974 0.26726654,59.4022 0.69865936,59.4071 1.2760837,59.4120 1.4049453,59.4169 1.3100907,59.4218 1.5947038,59.4267 1.5949136,59.4316 1.2585946,59.4365 0.89635843,59.4414 0.88787735,59.4463 0.68962049,59.4512 0.56901419,59.4561 0.59499806,59.4610 0.75003809,59.4659 1.0517783,59.4708 1.2068311,59.4757 0.80157465,59.4806 0.35345048,59.4855 0.28453457,59.4904 0.7242223,59.4953 1.2758595,59.5002 1.5344405,59.5051 1.517212,59.5099 1.3449062,59.5148 1.0861932,59.5197 0.76725405,59.5246 0.75869918,59.5295 0.68968856,59.5344 0.9914214,59.5393 0.85332358,59.5442 0.37921751,59.5491 0.43103957,59.5540 0.47417733,59.5589 0.76734102,59.5638 1.025893,59.5687 1.3105855,59.5736 1.5172796,59.5785 0.99097896,59.5834 1.2068398,59.5883 1.5949585,59.5932 1.5258723,59.5981 0.9222604,59.6030 0.68088889,59.6079 0.65523475,59.6128 0.75024021,59.6177 1.4830018,59.6226 1.7413379,59.6276 1.7155851,59.6325 1.8710558,59.6374 2.086118,59.6423 1.3791225,59.6472 1.2067527,59.6521 1.0599304,59.6570 1.0085738,59.6619 1.3536868,59.6668 1.7932371,59.6717 1.8016433,59.6766 1.9311955,59.6815 1.8710135,59.6864 2.0773871,59.6913 1.870499,59.6962 1.6895442,59.7011 1.3621819,59.7060 1.5689994,59.7109 1.042821,59.7158 1.0431198,59.7207 1.3191481,59.7256 1.8106642,59.7305 1.9482186,59.7355 1.2927109,59.7404 0.96540064,59.7453 1.1209166,59.7502 1.2414906,59.7551 0.99985355,59.7600 1.034458,59.7649 1.3793072,59.7698 1.3017552,59.7747 1.2500203,59.7796 1.1550025,59.7845 1.0515409,59.7894 0.53435397,59.7944 0.77584273,59.7993 0.96559834,59.8042 1.1295247,59.8091 1.2242402,59.8140 1.2673149,59.8189 1.7848198,59.8238 2.2934,59.8287 2.163655,59.8336 1.180595,59.8385 0.85331357,59.8435 1.3019247,59.8484 1.4309459,59.8533 1.1981777,59.8582 1.1294769,59.8631 1.0431726,59.8680 1.2672846,59.8729 1.3620597,59.8778 1.5428474,59.8828 1.1376343,59.8877 0.97433609,59.8926 1.3451041,59.8975 1.2412665,59.9024 0.85340792,59.9073 1.0434092,59.9122 1.6726861,59.9171 1.7067872,59.9221 1.4481288,59.9270 1.3446218,59.9319 1.3618445,59.9368 1.3881763,59.9417 1.6383721,59.9466 2.0777836,59.9516 2.2413709,59.9565 1.8013647,59.9614 1.1289902,59.9663 1.0518783,59.9712 1.5001737,59.9761 2.1463463,59.9811 2.189563,59.9860 1.7587111,59.9909 1.2068086,59.9958 1.3105252,60.0007 1.5952742,60.0056 1.8189981,60.0106 1.1719452,60.0155 0.62041068,60.0204 0.53440624,60.0253 0.34474447,60.0302 0.50862837,60.0352 0.89678001,60.0401 1.517359,60.0450 1.5343287,60.0499 1.2154404,60.0548 0.93096936,60.0598 0.79324859,60.0647 1.1811343,60.0696 1.0259296,60.0745 1.1551986,60.0794 1.0687324,60.0844 0.82753217,60.0893 1.112186,60.0942 1.4827307,60.0991 1.310295,60.1040 1.0603768,60.1090 0.74993145,60.1139 0.68109059,60.1188 0.93993449,60.1237 1.1984117,60.1287 1.1637977,60.1336 1.2497644,60.1385 1.0859877,60.1434 0.95684046,60.1483 0.64645892,60.1533 0.93985122,60.1582 1.146765,60.1631 0.92221695,60.1680 0.75011843,60.1730 1.578105,60.1779 2.0775166,60.1828 1.6030545,60.1877 1.0429475,60.1927 1.1724963,60.1976 1.5001975,60.2025 1.4999969,60.2074 1.3274926,60.2124 1.2068055,60.2173 1.3447855,60.2222 1.7931242,60.2272 1.7930124,60.2321 1.5173386,60.2370 1.9226283,60.2419 2.2417281,60.2469 2.5776472,60.2518 2.4132135,60.2567 1.7497443,60.2617 1.5087456,60.2666 1.2412804,60.2715 0.79298913,60.2764 0.78453827,60.2814 1.2155899,60.2863 1.1810955,60.2912 1.1465418,60.2962 0.95690894,60.3011 0.8103193,60.3060 1.1206539,60.3109 1.7501439,60.3159 1.7415383,60.3208 1.4655166,60.3257 1.1898158,60.3307 1.8106713,60.3356 2.1378536,60.3405 1.8962933,60.3455 1.7669978,60.3504 1.8793185,60.3553 1.5949254,60.3603 0.92212683,60.3652 0.46524525,60.3701 0.30181172,60.3751 0.61214358,60.3800 0.75853294,60.3849 0.72413403,60.3899 0.8276971,60.3948 0.94842058,60.3997 0.94829482,60.4047 1.1378978,60.4096 1.3189294,60.4145 1.0690584,60.4195 1.1984072,60.4244 1.405251,60.4293 1.4913895,60.4343 1.7325964,60.4392 1.6809701,60.4441 1.2327166,60.4491 0.84482211,60.4540 0.79302257,60.4590 0.60327548,60.4639 0.62945473,60.4688 0.74157578,60.4738 0.80177414,60.4787 0.83603275,60.4836 0.75004858,60.4886 1.5005782,60.4935 1.9742051,60.4985 1.2840688,60.5034 0.74962389,60.5083 0.44805285,60.5133 0.48308015,60.5182 1.026211,60.5231 1.3878756,60.5281 1.4308965,60.5330 1.1637455,60.5380 0.98265183,60.5429 0.81025732,60.5478 0.79319954,60.5528 0.75868994,60.5577 0.63806653,60.5627 1.4227052,60.5676 1.9656301,60.5725 1.8444355,60.5775 0.86164856,60.5824 0.49153781,60.5874 0.81059098,60.5923 1.0688975,60.5973 1.0344611,60.6022 1.1466849,60.6071 1.1809909,60.6121 1.1809651,60.6170 1.1638296,60.6220 1.0775732,60.6269 1.1383564,60.6319 1.9916698,60.6368 2.0338912,60.6417 1.1459455,60.6467 0.53448939,60.6516 0.91407377,60.6566 1.2761679,60.6615 1.8711054,60.6665 2.2844112,60.6714 2.0771129,60.6764 1.491124,60.6813 1.094835,60.6862 0.96559399,60.6912 0.92245013,60.6961 1.1897687,60.7011 1.2844211,60.7060 1.3534368,60.7110 1.6035304,60.7159 1.5000111,60.7209 1.4655746,60.7258 1.3619758,60.7308 0.99985486,60.7357 0.82760042,60.7407 1.068962,60.7456 0.95679969,60.7506 0.7241801,60.7555 1.0949651,60.7605 1.2327274,60.7654 0.85323155,60.7704 0.33612257,60.7753 0.21560585,60.7803 0.31042978,60.7852 0.72413623,60.7902 1.1120533,60.7951 1.1553905,60.8001 1.1553599,60.8050 1.0086021,60.8100 0.99114794,60.8149 1.0775485,60.8199 1.4831085,60.8248 1.7328994,60.8298 1.4912391,60.8347 1.1723822,60.8397 1.4309449,60.8446 1.5516531,60.8496 1.7586716,60.8545 1.2411737,60.8595 0.75846136,60.8644 0.52600741,60.8694 1.2070233,60.8743 1.7328848,60.8793 2.0605533,60.8842 2.1033311,60.8892 1.3273137,60.8942 0.86189663,60.8991 0.52575254,60.9041 0.48276716,60.9090 0.84483862,60.9140 0.82762849,60.9189 0.70699161,60.9239 1.0519718,60.9288 1.4572436,60.9338 1.6293218,60.9387 1.4913503,60.9437 1.6636968,60.9487 1.3446079,60.9536 0.74133813,60.9586 0.79310125,60.9635 0.87927794,60.9685 1.3619996,60.9734 1.4912868,60.9784 1.1895778,60.9834 1.1466169,60.9883 1.4312551,60.9933 1.560457,60.9982 1.534481,61.0032 1.4482218,61.0082 1.3791133,61.0131 0.92241365,61.0181 0.90504736,61.0230 0.6290831,61.0280 0.78465348,61.0330 0.86210555,61.0379 0.55169195,61.0429 0.50016707,61.0478 0.65516305,61.0528 0.75849402,61.0578 0.8623414,61.0627 1.672833,61.0677 1.9481179,61.0726 1.2668045,61.0776 0.82745039,61.0826 0.88818079,61.0875 1.1640823,61.0925 1.4225723,61.0974 1.6467657,61.1024 1.7500622,61.1074 1.4823632,61.1123 0.93919259,61.1173 0.81027991,61.1223 1.2930764,61.1272 1.2413026,61.1322 0.82759821,61.1372 0.80170518,61.1421 0.60338479,61.1471 0.68113953,61.1521 1.2071785,61.1570 1.6207017,61.1620 1.5516458,61.1669 1.6552864,61.1719 1.6206477,61.1769 1.0773873,61.1818 0.77601415,61.1868 1.3193945,61.1918 2.0087774,61.1967 2.4306855,61.2017 1.8530413,61.2067 1.663749,61.2116 1.8103797,61.2166 1.1378815,61.2216 0.43955761,61.2265 0.31030631,61.2315 0.50875461,61.2365 0.6724627,61.2414 0.57780558,61.2464 1.2675884,61.2514 1.5172118,61.2564 1.0599641,61.2613 0.77561575,61.2663 0.9483369,61.2713 0.94830751,61.2762 0.64655936,61.2812 0.56068999,61.2862 1.3537906,61.2911 1.7326024,61.2961 1.4306638,61.3011 0.82748097,61.3061 0.94828618,61.3110 1.0171336,61.3160 0.90508026,61.3210 0.70687938,61.3259 0.80202526,61.3309 1.1641157,61.3359 1.5086985,61.3409 1.775684,61.3458 1.534372,61.3508 1.0775701,61.3558 1.1377397,61.3608 0.98269778,61.3657 0.81899047,61.3707 0.56029612,61.3757 0.61215347,61.3806 0.82768315,61.3856 0.90509588,61.3906 0.74123538,61.3956 0.65511876,61.4005 1.0259407,61.4055 1.47426,61.4105 1.5346962,61.4155 1.6467249,61.4204 1.7758675,61.4254 1.8878999,61.4304 1.6985091,61.4354 1.9052578,61.4403 1.4219486,61.4453 0.71517354,61.4503 0.50859022,61.4553 0.53443331,61.4603 0.73293203,61.4652 1.0779061,61.4702 1.3794675,61.4752 1.3361361,61.4802 1.0429227,61.4851 0.97390342,61.4901 0.58602673,61.4951 0.4741784,61.5001 0.39676541,61.5051 1.0777413,61.5100 1.4828498,61.5150 1.4655409,61.5200 1.1033273,61.5250 0.96557415,61.5300 1.0344983,61.5349 0.79303986,61.5399 0.87910283,61.5449 0.57738662,61.5499 0.56905913,61.5549 0.72446942,61.5598 1.500326,61.5648 1.8878235,61.5698 1.3790319,61.5748 0.82744485,61.5798 0.61202234,61.5848 0.87940979,61.5897 1.2068402,61.5947 0.99116981,61.5997 0.68953645,61.6047 0.44834363,61.6097 0.82787895,61.6147 1.2156335,61.6196 0.95674932,61.6246 0.75860286,61.6296 1.0605422,61.6346 1.1551818,61.6396 1.0861268,61.6446 0.95702529,61.6495 0.99133033,61.6545 1.0859879,61.6595 1.4396921,61.6645 1.3620644,61.6695 0.80160528,61.6745 0.76721281,61.6795 0.73279244,61.6844 0.54303324,61.6894 0.40530065,61.6944 0.99194324,61.6994 1.6293807,61.7044 1.4651626,61.7094 1.3446715,61.7144 1.3707314,61.7194 1.1293129,61.7243 0.84467125,61.7293 0.89657104,61.7343 1.2154262,61.7393 0.83608615,61.7443 0.73280948,61.7493 0.93110085,61.7543 0.88813514,61.7593 1.1639508,61.7642 1.2930077,61.7692 0.95686525,61.7742 1.1381848,61.7792 1.3881636,61.7842 1.5084436,61.7892 1.3445739,61.7942 1.2414006,61.7992 1.181053,61.8042 1.1896472,61.8092 1.5088065,61.8142 1.6036539,61.8191 1.3964465,61.8241 1.0945739,61.8291 0.97400051,61.8341 0.99990249,61.8391 1.0000463,61.8441 0.87936056,61.8491 0.75862586,61.8541 0.94838369,61.8591 1.1378139,61.8641 0.73246115,61.8691 0.18955417,61.8741 0.5518989,61.8791 1.2417235,61.8841 1.8018099,61.8891 1.3448288,61.8940 1.4226141,61.8990 1.8878199,61.9040 1.956544,61.9090 1.4395144,61.9140 0.92252123,61.9190 0.99149859,61.9240 0.97419459,61.9290 0.81894487,61.9340 0.99123806,61.9390 0.80158275,61.9440 0.69831127,61.9490 0.77606535,61.9540 0.93975365,61.9590 1.1722394,61.9640 1.1981431,61.9690 1.250188,61.9740 1.3966968,61.9790 1.6208789,61.9840 1.6464915,61.9890 1.0945119,61.9940 1.1292392,61.9990 1.1032654,62.0040 0.77576631,62.0090 0.50001824,62.0140 0.38796395,62.0190 0.52602792,62.0240 0.7586621,62.0290 0.59480149,62.0340 0.66395986,62.0390 0.81903511,62.0440 0.99130946,62.0490 1.1033455,62.0540 0.70677316,62.0590 0.40507329,62.0640 0.34474599,62.0690 0.48283321,62.0740 0.64680088,62.0790 0.75032771,62.0840 1.1811801,62.0890 1.4741524,62.0940 1.5602649,62.0990 1.1204271,62.1040 0.83624947,62.1090 1.0863843,62.1140 1.0861495,62.1190 0.91383612,62.1240 1.2241859,62.1290 1.9308983,62.1340 1.9049857,62.1390 1.2067972,62.1440 1.1725067,62.1490 1.6206297,62.1541 1.215232,62.1591 1.1551831,62.1641 1.5436546,62.1691 1.9399608,62.1741 1.8446587,62.1791 1.8275003,62.1841 1.5775644,62.1891 1.6033581,62.1941 1.2844641,62.1991 1.3620331,62.2041 1.2843381,62.2091 1.301636,62.2141 1.3104999,62.2191 1.7760607,62.2241 1.8533677,62.2292 1.3531502,62.2342 0.92229342,62.2392 0.81037784,62.2442 0.69824857,62.2492 0.79321218,62.2542 0.97423601,62.2592 1.0431587,62.2642 1.1294111,62.2692 1.1293292,62.2742 0.87066001,62.2793 0.87928164,62.2843 1.1552472,62.2893 1.5518098,62.2943 1.8017492,62.2993 1.853484,62.3043 1.6549492,62.3093 1.1290171,62.3143 1.0086212,62.3193 1.1122141,62.3244 1.0260197,62.3294 0.94835979,62.3344 0.93083495,62.3394 0.65497577,62.3444 0.81040251,62.3494 1.198509,62.3544 1.3105367,62.3594 1.5001267,62.3645 1.6894239,62.3695 1.3444574,62.3745 1.1294563,62.3795 1.53488,62.3845 1.7845548,62.3895 1.8964874,62.3945 1.8102382,62.3996 1.5082984,62.4046 0.93964529,62.4096 0.8450883,62.4146 1.155219,62.4196 1.1033162,62.4246 0.95677006,62.4297 1.0172632,62.4347 1.3707296,62.4397 1.5950849,62.4447 2.1640694,62.4497 1.8963231,62.4547 1.2067485,62.4598 1.3706578,62.4648 1.1376872,62.4698 0.84468424,62.4748 0.94836479,62.4798 1.0173912,62.4848 0.96549046,62.4899 0.62051857,62.4949 0.4653849,62.4999 0.60358977,62.5049 1.1900415,62.5099 1.7933215,62.5150 1.5946289,62.5200 0.99986899,62.5250 1.0518258,62.5300 1.5516596,62.5350 1.8101892,62.5401 1.4654199,62.5451 1.1033335,62.5501 0.59473443,62.5551 1.0604113,62.5602 1.060441,62.5652 0.94843143,62.5702 1.0345602,62.5752 0.98265016,62.5802 0.67239821,62.5853 0.7933284,62.5903 0.96551758,62.5953 0.81871778,62.6003 0.81904721,62.6054 1.3191459,62.6104 1.7671282,62.6154 1.3791654,62.6204 0.93965602,62.6255 0.88800091,62.6305 1.0259979,62.6355 1.3621171,62.6405 1.6722552,62.6455 1.8531741,62.6506 1.1466575,62.6556 0.87958711,62.6606 1.2243402,62.6657 1.9570253,62.6707 2.0688677,62.6757 1.8274113,62.6807 1.2670239,62.6858 1.0259488,62.6908 1.4312215,62.6958 1.4741492,62.7008 1.6637205,62.7059 1.6033847,62.7109 1.2412792,62.7159 0.93937927,62.7209 0.7757374,62.7260 0.57761592,62.7310 0.43118504,62.7360 0.61232817,62.7411 0.91381437,62.7461 0.792858,62.7511 0.62059504,62.7562 0.89688545,62.7612 1.7159127,62.7662 2.1034563,62.7712 1.7668962,62.7763 1.0689306,62.7813 1.077648,62.7863 0.78426635,62.7914 0.56876707,62.7964 0.49140289,62.8014 0.86218566,62.8065 0.8448804,62.8115 1.1726389,62.8165 1.3363354,62.8216 1.2154862,62.8266 1.0344509,62.8316 0.99992979,62.8367 1.1379278,62.8417 1.396463,62.8467 1.1637055,62.8517 0.87938952,62.8568 1.1983175,62.8618 1.5258219,62.8669 1.1895281,62.8719 0.72414279,62.8769 0.49145833,62.8820 0.44808543,62.8870 0.37063113,62.8920 0.74158227,62.8971 1.0775175,62.9021 1.0170227,62.9071 0.74138486,62.9122 0.72432822,62.9172 0.97430247,62.9222 1.1982207,62.9273 0.89641953,62.9323 0.9395076,62.9373 0.74138689,62.9424 0.83652639,62.9474 1.1294543,62.9525 1.345152,62.9575 2.0000362,62.9625 1.749559,62.9676 1.5000169,62.9726 1.2501845,62.9776 1.5344721,62.9827 1.4049095,62.9877 0.98278487,62.9928 1.3021765,62.9978 1.6638232,63.0028 1.3960245,63.0079 1.4307039,63.0129 1.3706965,63.0180 1.0690329,63.0230 0.8362689,63.0280 0.75006449,63.0331 0.7845338,63.0381 0.74166799,63.0432 1.0519738,63.0482 1.0428281,63.0532 1.0599662,63.0583 1.0171053,63.0633 1.0086241,63.0684 0.56033772,63.0734 0.44834366,63.0785 0.74143332,63.0835 0.85356355,63.0885 1.1209829,63.0936 1.5087419,63.0986 1.6982908,63.1037 1.9050725,63.1087 1.3619654,63.1138 1.379545,63.1188 1.8280122,63.1238 2.3448563,63.1289 1.7151647,63.1339 1.0944045,63.1390 0.70677066,63.1440 0.80175912,63.1491 0.66371149,63.1541 0.69831014,63.1592 1.0346755,63.1642 1.2758867,63.1693 1.0859511,63.1743 0.7327311,63.1793 0.94827008,63.1844 1.0085121,63.1894 0.74147755,63.1945 0.6124,63.1995 1.2933449,63.2046 1.6205341,63.2096 1.24962,63.2147 0.71531695,63.2197 0.67263609,63.2248 1.1899129,63.2298 1.3879422,63.2349 1.5518361,63.2399 1.6984935,63.2450 1.8446784,63.2500 1.3532587,63.2551 1.2760835,63.2601 1.1723516,63.2652 0.90492189,63.2702 0.87912774,63.2753 0.85335618,63.2803 0.93973285,63.2854 1.0259374,63.2904 1.1381396,63.2955 1.2414813,63.3005 1.0171804,63.3056 1.293046,63.3106 1.3707116,63.3157 1.482841,63.3207 1.3534822,63.3258 1.2411697,63.3308 0.73264527,63.3359 0.89678228,63.3409 1.4052331,63.3460 1.301518,63.3510 0.7068463,63.3561 0.71569085,63.3612 0.81885511,63.3662 0.58617646,63.3713 1.0520065,63.3763 1.3534869,63.3814 1.2238097,63.3864 0.90497231,63.3915 0.83627713,63.3965 0.64681983,63.4016 1.0260347,63.4066 1.2932119,63.4117 1.5000983,63.4168 1.3447698,63.4218 1.3102026,63.4269 0.99105603,63.4319 0.60340172,63.4370 0.78456837,63.4420 1.0172595,63.4471 1.7154884,63.4522 1.7068517,63.4572 1.8275716,63.4623 1.741416,63.4673 1.5949733,63.4724 1.2845826,63.4774 1.1810094,63.4825 1.2412301,63.4876 1.0516024,63.4926 0.81888139,63.4977 0.6551221,63.5027 0.56024247,63.5078 0.27580196,63.5129 0.33643028,63.5179 0.59495825,63.5230 0.70696461,63.5280 1.0523251,63.5331 1.8107482,63.5382 2.0341201,63.5432 1.5426971,63.5483 0.97391015,63.5533 0.96538144,63.5584 1.3449771,63.5635 1.6555585,63.5685 2.0345371,63.5736 1.7757461,63.5787 1.4654961,63.5837 1.2929709,63.5888 1.4397155,63.5938 1.7673057,63.5989 1.5430306,63.6040 1.2412074,63.6090 1.1119964,63.6141 1.1466705,63.6192 0.99983841,63.6242 0.60337633,63.6293 0.73298258,63.6344 1.1035222,63.6394 1.4050775,63.6445 1.3444902,63.6495 0.99155724,63.6546 1.2502584,63.6597 1.0516622,63.6647 1.1121428,63.6698 1.2930608,63.6749 1.2412927,63.6799 1.1466529,63.6850 1.5259624,63.6901 1.0945618,63.6951 0.86192626,63.7002 0.92236114,63.7053 0.8794747,63.7103 1.0089843,63.7154 1.2675689,63.7205 1.5345101,63.7255 1.2754185,63.7306 1.2153213,63.7357 1.5518848,63.7408 1.6468484,63.7458 1.7068989,63.7509 1.6461831,63.7560 1.3876675,63.7610 0.90518153,63.7661 1.0346551,63.7712 1.5004613,63.7762 2.1297166,63.7813 2.0343516,63.7864 1.6720271,63.7915 1.439272,63.7965 0.91364264,63.8016 0.68120515,63.8067 0.93123513,63.8117 1.2413862,63.8168 1.4652044,63.8219 1.2496475,63.8270 1.258629,63.8320 0.7241776,63.8371 0.36209235,63.8422 0.42258713,63.8472 0.80187219,63.8523 0.99995816,63.8574 1.1378471,63.8625 1.1036226,63.8675 1.8017997,63.8726 1.6205468,63.8777 1.3104755,63.8828 1.4570616,63.8878 1.560246,63.8929 1.249765,63.8980 1.3017681,63.9031 1.7416195,63.9081 1.6725349,63.9132 1.3881164,63.9183 1.6467524,63.9234 1.672474,63.9284 1.6119106,63.9335 1.6378118,63.9386 1.7585298,63.9437 1.6033632,63.9487 1.4049444,63.9538 0.83602405,63.9589 0.72432274,63.9640 0.97416896,63.9691 1.1119436,63.9741 1.1291003,63.9792 1.0257132,63.9843 0.91398925,63.9894 1.0002536,63.9945 1.3533943,63.9995 1.8963912,64.0046 1.896587,64.0097 1.8621438,64.0148 1.7501006,64.0198 1.5777686,64.0249 1.3533165,64.0300 0.93933904,64.0351 0.94820708,64.0402 1.2242208,64.0453 1.6034369,64.0503 1.3965441,64.0554 0.93973297,64.0605 0.83617014,64.0656 0.9139899,64.0707 1.4228303,64.0757 1.896638,64.0808 1.551339,64.0859 0.80992663,64.0910 0.5087446,64.0961 1.1036999,64.1012 1.3964777,64.1062 1.0256007,64.1113 0.61220121,64.1164 1.1812009,64.1215 1.2584677,64.1266 0.86195201,64.1317 1.120827,64.1367 1.5344827,64.1418 1.3704276,64.1469 1.2067873,64.1520 1.3534065,64.1571 1.4828146,64.1622 1.1810684,64.1673 0.91388315,64.1723 0.6897437,64.1774 0.7757923,64.1825 0.68098223,64.1876 0.61208546,64.1927 0.66393471,64.1978 1.1210351,64.2029 1.8364279,64.2079 2.2930703,64.2130 2.3875961,64.2181 2.0945852,64.2232 1.5516938,64.2283 0.78444934,64.2334 0.68111527,64.2385 0.75011742,64.2436 0.71553838,64.2487 0.59461153,64.2537 0.42234039,64.2588 0.56046242,64.2639 0.63795805,64.2690 0.54302686,64.2741 0.47412142,64.2792 0.75009811,64.2843 0.87933844,64.2894 0.86209822,64.2945 1.1897379,64.2996 1.5518998,64.3046 1.4741439,64.3097 1.2496841,64.3148 0.98276156,64.3199 1.1382895,64.3250 1.5086125,64.3301 1.0771946,64.3352 0.46529686,64.3403 0.76755995,64.3454 1.3796852,64.3505 1.4308549,64.3556 1.3875871,64.3607 1.0171431,64.3658 0.79320318,64.3709 1.1467179,64.3759 1.3190398,64.3810 1.3791976,64.3861 0.98265064,64.3912 0.78451729,64.3963 1.0864071,64.4014 1.4571368,64.4065 1.4395226,64.4116 1.0687072,64.4167 1.0516661,64.4218 1.1206979,64.4269 1.0862807,64.4320 1.0602828,64.4371 1.0258268,64.4422 1.3104026,64.4473 1.5691216,64.4524 1.8451512,64.4575 1.8189954,64.4626 1.4480311,64.4677 1.0429194,64.4728 0.89671153,64.4779 1.0778615,64.4830 1.405337,64.4881 1.8445649,64.4932 1.3703463,64.4983 1.2843496,64.5034 1.5084418,64.5085 1.241271,64.5136 0.90528333,64.5187 0.8278473,64.5238 0.88810754,64.5289 1.2155495,64.5340 1.3532939,64.5391 1.172384,64.5442 1.1036286,64.5493 1.000012,64.5544 0.87065816,64.5595 1.2327888,64.5646 1.5863016,64.5697 1.5863365,64.5748 1.3705626,64.5799 1.4137397,64.5850 1.7499837,64.5901 1.5516624,64.5952 1.1293956,64.6003 0.96546113,64.6054 0.71548146,64.6105 1.0432048,64.6156 1.5001051,64.6207 1.5084314,64.6258 1.4222641,64.6309 1.7848521,64.6360 1.9398154,64.6411 1.4998721,64.6462 1.5428585,64.6513 1.4567512,64.6564 1.1033664,64.6615 0.88784403,64.6666 0.97418958,64.6717 0.80175906,64.6768 0.66399592,64.6820 0.97436899,64.6871 1.2241199,64.6922 1.292901,64.6973 1.0256816,64.7024 1.0171989,64.7075 0.85345733,64.7126 0.61215639,64.7177 0.63802427,64.7228 0.69808966,64.7279 0.47399861,64.7330 0.48285422,64.7381 0.4827556,64.7432 0.54312283,64.7484 0.68976742,64.7535 0.91384196,64.7586 1.0863903,64.7637 1.5690758,64.7688 1.45675,64.7739 1.1808053,64.7790 0.87056869,64.7841 1.0863072,64.7892 1.1813172,64.7943 1.6124305,64.7995 2.4485495,64.8046 2.5429809,64.8097 1.7151544,64.8148 1.1376144,64.8199 0.89639515,64.8250 0.77615964,64.8301 1.1297141,64.8352 1.3965232,64.8403 1.0771869,64.8455 0.68085927,64.8506 0.82786638,64.8557 1.482915,64.8608 1.7501252,64.8659 2.0261633,64.8710 2.2928853,64.8761 2.0771251,64.8813 1.5084219,64.8864 0.82755262,64.8915 0.68129283,64.8966 1.4140511,64.9017 2.0774248,64.9068 1.8790588,64.9119 1.1466036,64.9171 1.2501007,64.9222 1.2671547,64.9273 1.2845322,64.9324 1.5431532,64.9375 1.1722655,64.9426 0.75854099,64.9478 0.9826678,64.9529 0.76725096,64.9580 0.82787836,64.9631 0.96535569,64.9682 0.63771081,64.9733 0.72430879,64.9785 0.88794893,64.9836 0.85359889,64.9887 1.1984128,64.9938 1.6551219,64.9989 1.8015343,65.0040 1.3706596,65.0092 1.3966827,65.0143 1.1550717,65.0194 0.87057072,65.0245 0.7931419,65.0296 1.0088291,65.0348 1.3622415,65.0399 1.5256548,65.0450 1.2067469,65.0501 1.0519515,65.0552 1.2242485,65.0604 1.2759587,65.0655 1.3707622,65.0706 1.5083334,65.0757 1.1894033,65.0809 0.99989408,65.0860 0.78455752,65.0911 0.92255062,65.0962 0.95679337,65.1013 0.89643049,65.1065 0.80176687,65.1116 0.68978238,65.1167 0.93986654,65.1218 1.474175,65.1270 1.1721196,65.1321 0.74999857,65.1372 0.84497559,65.1423 1.0171773,65.1475 1.1981126,65.1526 1.1465873,65.1577 1.0345442,65.1628 0.65500242,65.1680 0.39645365,65.1731 0.26725313,65.1782 0.41390663,65.1833 0.60348707,65.1885 0.55168664,65.1936 0.79341048,65.1987 1.3451387,65.2038 1.7240351,65.2090 1.6117839,65.2141 1.1549659,65.2192 0.77601755,65.2243 1.0002438,65.2295 1.1984738,65.2346 1.7846516,65.2397 1.9825307,65.2449 1.3099339,65.2500 0.79332846,65.2551 1.5176286,65.2602 1.6722918,65.2654 1.2670379,65.2705 1.0429121,65.2756 1.2067668,65.2808 1.1379384,65.2859 1.2930044,65.2910 1.2671801,65.2962 1.2328967,65.3013 1.1033825,65.3064 0.6981048,65.3115 0.42245623,65.3167 0.81902087,65.3218 1.0517147,65.3269 1.0258578,65.3321 0.60347289,65.3372 0.46565956,65.3423 0.79319608,65.3475 1.1291736,65.3526 1.0257881,65.3577 1.0862966,65.3629 0.94849789,65.3680 1.0949708,65.3731 0.8102563,65.3783 0.89657903,65.3834 1.0431818,65.3885 1.3361013,65.3937 1.2928858,65.3988 0.90509361,65.4039 0.7499367,65.4091 0.72416067,65.4142 0.82763606,65.4193 0.55164862,65.4245 0.49989319,65.4296 0.82758391,65.4348 1.155286,65.4399 1.1120782,65.4450 0.77575338,65.4502 0.47427499,65.4553 0.90539616,65.4604 0.97424626,65.4656 1.1464083,65.4707 0.79290384,65.4758 0.71549916,65.4810 0.69840825,65.4861 1.0000262,65.4913 1.5173086,65.4964 1.6293389,65.5015 0.92217821,65.5067 0.80193561,65.5118 1.3364958,65.5170 1.4050251,65.5221 1.3618233,65.5272 1.1898241,65.5324 1.0950391,65.5375 1.1980249,65.5427 1.1119013,65.5478 1.5950122,65.5529 2.189862,65.5581 1.7588193,65.5632 1.5429714,65.5684 1.1461459,65.5735 0.69817948,65.5786 0.51726919,65.5838 0.53452212,65.5889 0.93979347,65.5941 0.93112183,65.5992 0.74997944,65.6043 0.58602369,65.6095 0.74989462,65.6146 1.1468134,65.6198 1.4828645,65.6249 1.3446068,65.6301 1.2930125,65.6352 1.0173095,65.6403 0.8621121,65.6455 0.90509808,65.6506 0.76711476,65.6558 0.56033427,65.6609 0.93993497,65.6661 1.4052012,65.6712 1.1205517,65.6764 1.0257112,65.6815 1.2068219,65.6867 1.5602717,65.6918 1.1983219,65.6969 1.0433387,65.7021 1.3879938,65.7072 1.3966012,65.7124 1.1121314,65.7175 1.103443,65.7227 0.94825947,65.7278 1.1206499,65.7330 0.97397047,65.7381 0.6723069,65.7433 1.0863156,65.7484 1.3277215,65.7536 0.91383213,65.7587 0.68959492,65.7639 0.84475541,65.7690 1.1725599,65.7742 1.6380575,65.7793 1.620656,65.7845 1.456939,65.7896 1.6121764,65.7948 1.7071267,65.7999 1.8103768,65.8051 1.6203891,65.8102 1.2930578,65.8154 1.379462,65.8205 1.3018605,65.8257 1.3532739,65.8308 1.379054,65.8360 1.3879082,65.8411 1.2844708,65.8463 1.0258543,65.8514 0.96552378,65.8566 0.94814593,65.8617 0.88784868,65.8669 1.3104268,65.8720 1.7069976,65.8772 1.6982261,65.8823 1.4567887,65.8875 1.6121075,65.8926 1.4828415,65.8978 1.1725212,65.9030 1.0692219,65.9081 1.4567978,65.9133 1.6375899,65.9184 1.5517412,65.9236 1.5778044,65.9287 1.7243509,65.9339 1.8188494,65.9390 1.3791111,65.9442 0.89646965,65.9493 1.1209031,65.9545 1.9656554,65.9597 1.9221754,65.9648 1.4740142,65.9700 1.4224133,65.9751 1.603472,65.9803 1.2326444,65.9854 0.58609509,65.9906 0.67271221,65.9958 0.92242533,66.0009 0.70666367,66.0061 0.82775837,66.0112 0.9741987,66.0164 0.81892163,66.0216 1.0688392,66.0267 0.90508103,66.0319 0.9226855,66.0370 1.1551673,66.0422 0.95654553,66.0474 0.81896299,66.0525 1.0432584,66.0577 1.6033854,66.0628 1.5601636,66.0680 0.86206096,66.0732 0.75039178,66.0783 1.4312752,66.0835 1.5945196,66.0886 1.1721666,66.0938 0.85352468,66.0990 0.74140686,66.1041 0.89649576,66.1093 1.0688477,66.1144 0.72433847,66.1196 0.94049525,66.1248 1.5776788,66.1299 1.2751063,66.1351 0.77559555,66.1403 0.70706314,66.1454 0.81048167,66.1506 1.0172782,66.1558 1.1033256,66.1609 1.0948987,66.1661 1.3882724,66.1712 1.542942,66.1764 1.2238605,66.1816 0.88795495,66.1867 0.81906891,66.1919 0.96545053,66.1971 0.82757694,66.2022 1.0172391,66.2074 1.5946538,66.2126 1.6637484,66.2177 1.0516604,66.2229 0.76743639,66.2281 1.5693021,66.2332 1.9136779,66.2384 1.3703064,66.2436 0.81882739,66.2487 1.0001365,66.2539 1.0948329,66.2591 0.93103004,66.2642 1.1123159,66.2694 1.6899817,66.2746 1.8016613,66.2798 1.4394603,66.2849 1.422313,66.2901 0.87909281,66.2953 0.64651752,66.3004 0.57764471,66.3056 0.6294595,66.3108 0.93987411,66.3159 1.4482704,66.3211 1.974039,66.3263 1.7757623,66.3315 0.80161673,66.3366 0.56892914,66.3418 0.47404319,66.3470 0.57750559,66.3521 0.59489781,66.3573 0.79344565,66.3625 1.1297103,66.3677 1.2929966,66.3728 1.1632892,66.3780 1.1120542,66.3832 1.2244754,66.3883 1.0948454,66.3935 1.1034261,66.3987 1.1209823,66.4039 1.5090915,66.4090 2.0429609,66.4142 1.6806891,66.4194 1.5342679,66.4246 0.99143535,66.4297 1.0085497,66.4349 0.49102899,66.4401 0.55195343,66.4453 0.89654982,66.4504 0.82739401,66.4556 1.095276,66.4608 1.9488358,66.4660 2.5863001,66.4711 2.3791678,66.4763 1.8790843,66.4815 1.3358586,66.4867 1.1377132,66.4918 1.0776391,66.4970 0.93109155,66.5022 0.93958163,66.5074 1.0430375,66.5126 1.129307,66.5177 1.2758741,66.5229 1.1809829,66.5281 0.63769615,66.5333 0.56025738,66.5385 0.77598798,66.5436 0.80180889,66.5488 0.75012106,66.5540 1.0777875,66.5592 1.3103707,66.5643 1.2238325,66.5695 0.83626962,66.5747 1.1729797,66.5799 1.5948827,66.5851 1.2840805,66.5903 0.7929377,66.5954 0.86206192,66.6006 0.90503633,66.6058 0.57742298,66.6110 0.40520629,66.6162 0.51754647,66.6213 0.74149221,66.6265 0.7066716,66.6317 0.8017866,66.6369 1.3881874,66.6421 1.5601643,66.6473 1.1376659,66.6524 1.0776742,66.6576 1.3190908,66.6628 1.2155311,66.6680 0.92226297,66.6732 1.0087044,66.6784 1.5001154,66.6835 1.465317,66.6887 1.2157706,66.6939 1.3539538,66.6991 1.5946304,66.7043 1.9566276,66.7095 1.6637403,66.7147 1.3447849,66.7198 1.4053913,66.7250 1.6553566,66.7302 1.930967,66.7354 1.6376863,66.7406 1.5344608,66.7458 1.1984783,66.7510 1.5085967,66.7561 1.4824078,66.7613 0.9135927,66.7665 0.43102318,66.7717 0.39666867,66.7769 0.64667279,66.7821 0.90527999,66.7873 1.396578,66.7925 1.08613,66.7977 0.92243367,66.8028 1.1034575,66.8080 1.2500107,66.8132 1.2328796,66.8184 1.1639303,66.8236 1.1550899,66.8288 0.99105304,66.8340 0.63768023,66.8392 0.79334521,66.8444 1.2331682,66.8496 1.5173175,66.8547 1.3879898,66.8599 1.3101234,66.8651 0.84455144,66.8703 0.69820201,66.8755 0.5602051,66.8807 0.64657825,66.8859 0.79311013,66.8911 0.85349745,66.8963 0.87080729,66.9015 1.0688353,66.9067 0.97429585,66.9119 1.3967618,66.9171 1.3015984,66.9223 1.2674491,66.9274 1.6728423,66.9326 2.0778062,66.9378 1.9910465,66.9430 1.8614236,66.9482 1.8360336,66.9534 1.8967292,66.9586 1.3879272,66.9638 1.155122,66.9690 1.0690384,66.9742 1.1724726,66.9794 1.2760229,66.9846 1.6553328,66.9898 1.4826083,66.9950 1.0859824,67.0002 1.1551727,67.0054 1.3189558,67.0106 1.0257747,67.0158 1.1208789,67.0210 1.0085322,67.0262 0.77569264,67.0314 0.82755291,67.0366 0.68970627,67.0418 0.8453626,67.0470 1.5694842,67.0522 1.7844998,67.0574 1.6373732,67.0626 1.1376443,67.0678 1.4227462,67.0730 1.6466123,67.0782 1.3446984,67.0834 1.4482224,67.0886 1.5342182,67.0938 1.3274332,67.0990 1.069133,67.1042 1.0603642,67.1094 0.64631993,67.1146 0.40511864,67.1198 0.53476012,67.1250 0.94844192,67.1302 1.1806954,67.1354 1.4051646,67.1406 1.7587891,67.1458 1.6982117,67.1510 1.3535308,67.1562 1.7416332,67.1614 1.8104376,67.1666 1.3100704,67.1718 1.0084771,67.1770 1.0602982,67.1822 1.2327523,67.1874 1.2155449,67.1926 0.94825822,67.1978 0.89653254,67.2030 0.93090338,67.2082 0.7672869,67.2134 1.0088881,67.2186 1.1035421,67.2238 1.1811185,67.2291 1.4654893,67.2343 1.4135234,67.2395 0.95667255,67.2447 0.67245138,67.2499 0.90542424,67.2551 1.1551477,67.2603 1.1378717,67.2655 1.1466167,67.2707 0.64636004,67.2759 0.46552652,67.2811 0.87948936,67.2863 1.344774,67.2915 1.2067524,67.2967 1.129308,67.3020 0.83622086,67.3072 1.0000911,67.3124 1.4052747,67.3176 1.3793665,67.3228 1.1378344,67.3280 0.82735938,67.3332 0.75001478,67.3384 0.93985027,67.3436 1.2071804,67.3488 1.1810149,67.3541 0.95668685,67.3593 1.0947866,67.3645 1.4744281,67.3697 1.6984279,67.3749 1.1979369,67.3801 0.66356981,67.3853 0.49996701,67.3905 0.82758087,67.3957 1.1121855,67.4010 1.2243136,67.4062 1.2672334,67.4114 1.0086432,67.4166 0.98290938,67.4218 1.129234,67.4270 1.1031939,67.4322 1.2068304,67.4374 1.3796859,67.4427 1.4744083,67.4479 1.4827155,67.4531 1.4051402,67.4583 1.3448125,67.4635 1.4912364,67.4687 1.4567755,67.4740 1.7671206,67.4792 1.5343783,67.4844 1.4311159,67.4896 1.3621194,67.4948 1.1812549,67.5000 1.5347281,67.5052 2.0431092,67.5105 1.8186953,67.5157 1.0944213,67.5209 0.6636976,67.5261 0.7587921,67.5313 1.5694566,67.5365 2.1553414,67.5418 1.5856839,67.5470 0.83596945,67.5522 1.0691733,67.5574 1.3277943,67.5626 1.2499164,67.5679 1.0860817,67.5731 0.90506798,67.5783 0.95695263,67.5835 1.0171858,67.5887 0.51715225,67.5940 0.68121296,67.5992 1.0517025,67.6044 1.1981204,67.6096 1.1380378,67.6148 1.4224921,67.6201 1.439648,67.6253 1.6550742,67.6305 1.189437,67.6357 0.84481686,67.6409 0.68974286,67.6462 0.93983477,67.6514 0.87939078,67.6566 0.74131334,67.6618 0.59479308,67.6671 0.87080139,67.6723 1.025947,67.6775 1.1550126,67.6827 1.258629,67.6880 1.7418113,67.6932 1.8793436,67.6984 1.0857286,67.7036 0.60347313,67.7088 0.87933558,67.7141 0.93084162,67.7193 0.8967461,67.7245 1.1037189,67.7297 1.5259564,67.7350 1.4136112,67.7402 0.99978179,67.7454 0.98257846,67.7506 1.1033962,67.7559 1.4743236,67.7611 1.7073518,67.7663 1.9138527,67.7716 1.3272189,67.7768 1.137997,67.7820 1.2156079,67.7872 1.336122,67.7925 1.4481292,67.7977 1.5343326,67.8029 0.94814265,67.8081 0.58611637,67.8134 0.82762372,67.8186 1.2069266,67.8238 1.4741911,67.8291 0.99144185,67.8343 0.82784778,67.8395 1.0432936,67.8448 0.94836724,67.8500 1.1292447,67.8552 0.91358441,67.8604 0.89653498,67.8657 0.96556246,67.8709 1.0258883,67.8761 0.85335201,67.8814 0.62062466,67.8866 0.74154675,67.8918 1.190017,67.8971 1.5429684,67.9023 1.2756195,67.9075 1.448424,67.9128 1.5431416,67.9180 1.5517852,67.9232 1.4655554,67.9285 1.4656355,67.9337 1.5602412,67.9389 1.2673504,67.9442 1.8968337,67.9494 1.7927269,67.9546 1.3015059,67.9599 1.3275808,67.9651 1.3102828,67.9703 1.3879298,67.9756 1.5344856,67.9808 1.4826354,67.9860 1.3877937,67.9913 1.172368,67.9965 0.7499457,68.0017 0.49143982,68.0070 0.57758069,68.0122 0.96552318,68.0174 1.1896816,68.0227 1.1725259,68.0279 1.1810223,68.0331 1.129241,68.0384 1.6207047,68.0436 1.6379955,68.0489 0.94837874,68.0541 0.90547377,68.0593 1.5693418,68.0646 1.7842247,68.0698 1.3702918,68.0751 1.1549635,68.0803 1.0603157,68.0855 1.0862631,68.0908 0.95707375,68.0960 1.138106,68.1012 1.3016227,68.1065 1.4222478,68.1117 1.0601182,68.1170 0.76726896,68.1222 1.1294882,68.1274 1.0258393,68.1327 0.78446871,68.1379 1.1552405,68.1432 1.6378578,68.1484 1.2583941,68.1537 0.50845891,68.1589 0.21556655,68.1641 0.29336697,68.1694 0.56039423,68.1746 0.5947991,68.1799 0.70688778,68.1851 0.80172735,68.1903 0.896617,68.1956 1.0864539,68.2008 1.3708775,68.2061 1.4653466,68.2113 1.8532687,68.2166 1.9998078,68.2218 1.3793422,68.2271 1.3709129,68.2323 1.3450259,68.2375 1.4483016,68.2428 1.542985,68.2480 1.9309103,68.2533 1.8189342,68.2585 1.4137502,68.2638 1.0515138,68.2690 0.55156022,68.2743 0.22408673,68.2795 0.24155474,68.2848 0.78487974,68.2900 1.3621736,68.2952 1.0772789,68.3005 0.85326779,68.3057 0.91369677,68.3110 0.87915504,68.3162 0.59480309,68.3215 0.39671615,68.3267 0.75881976,68.3320 1.0347285,68.3372 1.3017554,68.3425 1.1636174,68.3477 1.206898,68.3530 1.1466734,68.3582 1.2847011,68.3635 1.6207225,68.3687 1.7757887,68.3740 1.551587,68.3792 1.0860859,68.3845 1.0000051,68.3897 1.0429807,68.3950 0.71533406,68.4002 0.80174536,68.4055 1.2243763,68.4107 1.6640258,68.4160 1.4222872,68.4212 1.0861562,68.4265 1.1638747,68.4317 1.0258286,68.4370 1.1206313,68.4422 1.1465915,68.4475 1.6467252,68.4528 1.5859337,68.4580 0.98252976,68.4633 0.64653784,68.4685 0.59473884,68.4738 0.67235708,68.4790 0.62075102,68.4843 0.77588195,68.4895 1.2415948,68.4948 1.4916222,68.5000 1.0774602,68.5053 0.73265815,68.5105 0.73276335,68.5158 0.73280835,68.5211 0.62930542,68.5263 0.90506035,68.5316 1.1895214,68.5368 1.1984432,68.5421 1.1813066,68.5473 1.0689292,68.5526 0.88782185,68.5579 0.92240942,68.5631 1.060577,68.5684 1.3621323,68.5736 1.1635449,68.5789 0.97402579,68.5841 0.79306275,68.5894 0.73271447,68.5947 0.91376996,68.5999 1.0000212,68.6052 0.99994612,68.6104 0.69814938,68.6157 0.43973076,68.6210 0.66390508,68.6262 0.80173492,68.6315 0.9914301,68.6367 1.0515411,68.6420 1.0776396,68.6473 1.5348915,68.6525 1.3882511,68.6578 1.3274691,68.6630 0.96502542,68.6683 0.68095106,68.6736 0.89676833,68.6788 1.2500751,68.6841 1.1549243,68.6893 0.76696128,68.6946 0.90533358,68.6999 1.5174712,68.7051 1.4826885,68.7104 1.0949003,68.7157 1.1555464,68.7209 1.6294942,68.7262 1.6203438,68.7314 1.0946394,68.7367 1.4311246,68.7420 1.2931182,68.7472 1.2758187,68.7525 1.0256214,68.7578 0.86206329,68.7630 1.0001177,68.7683 1.224179,68.7736 1.2069643,68.7788 0.99143082,68.7841 0.99145681,68.7894 1.5946326,68.7946 1.4309446,68.7999 1.543268,68.8052 1.4657246,68.8104 1.3103527,68.8157 0.99992442,68.8210 1.1035929,68.8262 1.4224353,68.8315 1.7329586,68.8368 2.2759767,68.8420 2.0340779,68.8473 1.3704481,68.8526 1.1208045,68.8578 1.4658216,68.8631 1.4309645,68.8684 0.79263824,68.8736 0.57775885,68.8789 1.2329487,68.8842 1.2584161,68.8895 0.91355413,68.8947 0.42228171,68.9000 0.39663449,68.9053 0.51743615,68.9105 1.0002917,68.9158 1.6553093,68.9211 1.568583,68.9263 0.60311711,68.9316 0.34498078,68.9369 0.77585351,68.9422 0.79324347,68.9474 0.96566188,68.9527 0.94804126,68.9580 0.73260391,68.9633 0.6812039,68.9685 1.1294184,68.9738 0.97392952,68.9791 0.58613837,68.9843 0.51753098,68.9896 0.93121415,68.9949 1.1899134,69.0002 1.5000448,69.0054 1.1374617,69.0107 0.67211908,69.0160 0.54339087,69.0213 1.1296954,69.0265 1.6465811,69.0318 1.4998759,69.0371 0.99124074,69.0424 0.90514731,69.0476 1.2156421,69.0529 1.629393,69.0582 1.5860826,69.0635 1.4569229,69.0687 1.2414004,69.0740 1.2325644,69.0793 1.180715,69.0846 0.73261499,69.0899 0.42250326,69.0951 0.67240989,69.1004 0.77590543,69.1057 0.80189341,69.1110 0.75872284,69.1162 0.86197811,69.1215 0.87930477,69.1268 1.413884,69.1321 1.6120384,69.1374 1.2497126,69.1426 0.48263225,69.1479 0.72436011,69.1532 1.0863547,69.1585 1.5173916,69.1638 1.3792696,69.1690 1.2672088,69.1743 1.3707018,69.1796 1.5085212,69.1849 1.5431087,69.1902 1.6724308,69.1954 1.5688615,69.2007 1.1551735,69.2060 0.93982196,69.2113 0.88791841,69.2166 0.85341126,69.2219 0.63788015,69.2271 0.81885517,69.2324 0.91385227,69.2377 1.1810061,69.2430 1.1809994,69.2483 1.2587155,69.2536 1.4741158,69.2588 1.2844146,69.2641 0.90520489,69.2694 0.79314321,69.2747 0.79325682,69.2800 1.0950259,69.2853 1.1206263,69.2905 0.9566769,69.2958 0.79309076,69.3011 1.138091,69.3064 1.5431889,69.3117 1.4741232,69.3170 1.5601879,69.3223 1.939492,69.3275 2.0778034,69.3328 1.79318,69.3381 1.4221637,69.3434 1.0776614,69.3487 1.4569325,69.3540 1.2930045,69.3593 1.2585325,69.3646 0.95680434,69.3698 0.59492165,69.3751 0.63826007,69.3804 0.94822073,69.3857 0.74110037,69.3910 0.68965334,69.3963 0.74995399,69.4016 0.58613545,69.4069 0.24992719,69.4122 0.28450209,69.4174 0.66377902,69.4227 0.62084669,69.4280 0.62088776,69.4333 0.92246759,69.4386 1.3448973,69.4439 1.4053646,69.4492 1.5086479,69.4545 1.249666,69.4598 1.1032325,69.4651 1.1121275,69.4704 1.103563,69.4756 1.1724355,69.4809 1.1982764,69.4862 1.1378783,69.4915 0.95688707,69.4968 0.79307818,69.5021 0.57746875,69.5074 0.41377762,69.5127 0.58629978,69.5180 0.91400313,69.5233 1.2154919,69.5286 1.1550192,69.5339 1.4138696,69.5392 1.465449,69.5445 1.008657,69.5498 0.81071985,69.5551 1.0345197,69.5604 0.90473574,69.5656 0.52567351,69.5709 0.74163842,69.5762 1.3709935,69.5815 1.8363249,69.5868 1.4653664,69.5921 0.98250711,69.5974 0.76725441,69.6027 1.3793017,69.6080 1.5084794,69.6133 0.86202085,69.6186 0.81905848,69.6239 1.1896582,69.6292 1.3189237,69.6345 1.232918,69.6398 1.2328713,69.6451 1.2846946,69.6504 1.6639011,69.6557 1.5771469,69.6610 1.137661,69.6663 1.1034547,69.6716 0.89660907,69.6769 1.0259986,69.6822 1.1120356,69.6875 1.206899,69.6928 1.1035064,69.6981 0.85341007,69.7034 0.71553922,69.7087 1.0517709,69.7140 1.1550767,69.7193 0.83607459,69.7246 0.77576822,69.7299 0.65519965,69.7352 0.67270219,69.7405 1.0002763,69.7458 1.3020024,69.7511 1.6898472,69.7564 1.6206431,69.7617 1.4047738,69.7670 1.0256027,69.7723 1.3968266,69.7776 1.758607,69.7829 1.2154216,69.7882 1.146678,69.7935 1.5085642,69.7988 1.3964945,69.8042 1.2414027,69.8095 1.0257432,69.8148 0.79291618,69.8201 0.64640558,69.8254 0.931068,69.8307 1.0172151,69.8360 0.59481394,69.8413 0.56057799,69.8466 1.0258883,69.8519 1.4483093,69.8572 1.5602672,69.8625 1.0172298,69.8678 0.83621222,69.8731 0.67236692,69.8784 0.87952131,69.8837 1.1122864,69.8891 1.3620415,69.8944 0.97375292,69.8997 0.80156642,69.9050 1.2415631,69.9103 1.4915017,69.9156 1.0689325,69.9209 0.84478307,69.9262 1.0947633,69.9315 1.2585746,69.9368 0.93116367,69.9421 1.1378704,69.9475 1.1119831,69.9528 1.12078,69.9581 1.3448056,69.9634 1.52571,69.9687 0.92251652,69.9740 0.99162775,69.9793 1.1292287,69.9846 0.97405064,69.9899 0.9998976,69.9953 1.1034789,70.0006 1.0002613,70.0059 1.0948787,70.0112 1.0171033,70.0165 0.89637882,70.0218 0.83608377,70.0271 0.77581155,70.0324 0.50007588,70.0378 0.53449279,70.0431 0.74981415,70.0484 1.3880643,70.0537 1.8107889,70.0590 1.8105685,70.0643 1.9996679,70.0696 1.5514879,70.0750 1.2500188,70.0803 0.81931162,70.0856 1.4657996,70.0909 1.4996432,70.0962 1.2843781,70.1015 1.2759578,70.1069 1.2413415,70.1122 1.4655904,70.1175 1.4997759,70.1228 0.76709366,70.1281 0.81044191,70.1334 1.2153637,70.1388 1.3535354,70.1441 1.4656706,70.1494 1.1293701,70.1547 0.810332,70.1600 0.44801965,70.1653 0.56040186,70.1707 0.74173886,70.1760 0.94827402,70.1813 0.83597291,70.1866 0.93093419,70.1919 1.0087234,70.1973 1.1898999,70.2026 1.0864723,70.2079 1.4136974,70.2132 1.4481506,70.2185 1.4309443,70.2239 1.215508,70.2292 1.5431956,70.2345 1.6726317,70.2398 1.8363656,70.2451 1.3533976,70.2505 1.4568655,70.2558 1.241001,70.2611 0.81009859,70.2664 0.91391528,70.2718 1.3795778,70.2771 1.7671657,70.2824 1.6464142,70.2877 1.7844627,70.2930 1.2584687,70.2984 0.75845152,70.3037 0.37063816,70.3090 0.32767981,70.3143 0.46557868,70.3197 0.69839358,70.3250 0.82759714,70.3303 0.92220968,70.3356 0.84463811,70.3410 0.59486473,70.3463 0.68132722,70.3516 1.2157882,70.3569 1.73271,70.3623 1.4997622,70.3676 1.0345405,70.3729 0.99143159,70.3782 0.87921566,70.3836 0.93114877,70.3889 1.1380919,70.3942 1.137725,70.3996 0.46517512,70.4049 0.14660643,70.4102 0.51742542,70.4155 1.1294554,70.4209 1.6466677,70.4262 1.4051576,70.4315 1.008674,70.4368 1.0776784,70.4422 1.0946852,70.4475 0.99106175,70.4528 1.0173571,70.4582 1.6382759,70.4635 1.7844939,70.4688 1.3102242,70.4742 1.0170152,70.4795 0.77562737,70.4848 0.56044173,70.4901 0.76750845,70.4955 0.93103868,70.5008 0.82730496,70.5061 0.4308787,70.5115 0.47428089,70.5168 0.90523791,70.5221 0.75006622,70.5275 0.90533268,70.5328 1.1897367,70.5381 1.2843159,70.5435 0.87905502,70.5488 0.49128839,70.5541 0.54304451,70.5595 1.0520422,70.5648 1.4056524,70.5701 1.4311614,70.5755 1.3618499,70.5808 1.2323736,70.5861 0.68940616,70.5915 0.30180353,70.5968 0.41389912,70.6021 0.41375518,70.6075 0.54308081,70.6128 0.5603345,70.6181 0.57779825,70.6235 0.95701581,70.6288 1.2068342,70.6341 1.7327231,70.6395 1.6899208,70.6448 1.9831589,70.6502 1.8706907,70.6555 1.3962853,70.6608 1.2066376,70.6662 1.3537189,70.6715 1.8104947,70.6768 1.3875856,70.6822 1.0341355,70.6875 0.83618432,70.6929 0.8967191,70.6982 0.84469855,70.7035 0.89634752,70.7089 0.84481257,70.7142 1.051762,70.7196 1.1294199,70.7249 1.3019618,70.7302 1.6206932,70.7356 1.8361113,70.7409 1.8363957,70.7463 1.6727004,70.7516 1.6376334,70.7569 1.2240242,70.7623 1.3625172,70.7676 1.6810758,70.7730 1.4909198,70.7783 0.9911809,70.7836 1.1123773,70.7890 1.5174714,70.7943 1.8188946,70.7997 1.5947237,70.8050 1.2842895,70.8104 0.86191326,70.8157 0.95688748,70.8210 0.94817549,70.8264 0.93961138,70.8317 0.86218375,70.8371 1.1208773,70.8424 1.4482534,70.8478 1.2067032,70.8531 0.79316282,70.8584 0.9999972,70.8638 0.82753515,70.8691 1.1897258,70.8745 1.2931782,70.8798 1.4569601,70.8852 1.2585338,70.8905 1.0602851,70.8959 0.85339129,70.9012 0.60337532,70.9066 0.73284352,70.9119 1.1208446,70.9173 1.0087595,70.9226 0.97421753,70.9279 0.88787466,70.9333 0.84469068,70.9386 0.86203587,70.9440 0.9310444,70.9493 0.82748461,70.9547 0.82745659,70.9600 0.84485644,70.9654 1.0436012,70.9707 1.6814842,70.9761 1.8964857,70.9814 1.6459892,70.9868 1.0861263,70.9921 1.3882909,70.9975 1.6034119,71.0028 1.6119924,71.0082 1.2412038,71.0135 0.62915599,71.0189 0.59472036,71.0242 0.56022984,71.0296 1.0173382,71.0349 1.3448865,71.0403 1.4226899,71.0456 1.551862,71.0510 1.4392967,71.0563 1.3877437,71.0617 1.414013,71.0670 1.8881065,71.0724 1.8791635,71.0777 1.7499532,71.0831 1.2154005,71.0885 0.5431397,71.0938 0.62982631,71.0992 1.2068771,71.1045 1.5255512,71.1099 1.6981317,71.1152 1.2584406,71.1206 0.74137205,71.1259 0.75024545,71.1313 1.0689918,71.1366 1.2239383,71.1420 1.0516044,71.1474 0.49123225,71.1527 0.56029016,71.1581 1.0432519,71.1634 1.1984969,71.1688 1.2157605,71.1741 1.4225399,71.1795 1.3705906,71.1848 1.2845905,71.1902 1.49151,71.1956 1.4395533,71.2009 1.310218,71.2063 1.1723071,71.2116 1.120585,71.2170 1.034517,71.2224 0.97434413,71.2277 1.3192165,71.2331 1.5515636,71.2384 1.1030145,71.2438 0.7758022,71.2491 0.9400425,71.2545 1.2760386,71.2599 1.3963572,71.2652 1.2068156,71.2706 1.5775769,71.2759 2.0429592,71.2813 2.0689716,71.2867 2.2244055,71.2920 2.2761476,71.2974 1.6895511,71.3028 0.90494692,71.3081 1.1292,71.3135 1.1638789,71.3188 1.9744201,71.3242 2.1206231,71.3296 1.4997115,71.3349 1.1292094,71.3403 0.97407663,71.3456 0.82749993,71.3510 1.4569837,71.3564 1.6553572,71.3617 1.5517415,71.3671 1.0429902,71.3725 0.86201429,71.3778 0.65500027,71.3832 0.40510952,71.3886 0.67247045,71.3939 0.94844842,71.3993 1.1035038,71.4047 1.017096,71.4100 1.1809665,71.4154 1.3707297,71.4208 1.732934,71.4261 1.5862226,71.4315 1.2153556,71.4368 0.81025928,71.4422 0.87089986,71.4476 1.1036102,71.4529 1.155126,71.4583 1.1120073,71.4637 0.91368479,71.4691 0.93089592,71.4744 1.1551387,71.4798 1.5432039,71.4852 1.336279,71.4905 1.2068328,71.4959 1.3706572,71.5013 1.4742961,71.5066 1.2241347,71.5120 0.69822454,71.5174 0.62087774,71.5227 0.89662957,71.5281 0.96538359,71.5335 0.99137205,71.5388 1.1292149,71.5442 0.83617491,71.5496 0.98282164,71.5550 1.1981673,71.5603 1.2327808,71.5657 1.3279829,71.5711 1.3968006,71.5764 1.4221931,71.5818 1.4050486,71.5872 1.2756758,71.5926 0.58597267,71.5979 0.43982825,71.6033 0.72437006,71.6087 0.77578396,71.6141 0.95675325,71.6194 1.2672427,71.6248 1.1295468,71.6302 1.2587575,71.6355 1.3791362,71.6409 1.2154049,71.6463 1.3275431,71.6517 1.0344132,71.6570 1.2155315,71.6624 1.1637484,71.6678 0.90539509,71.6732 1.2328871,71.6785 1.1722794,71.6839 0.99138182,71.6893 1.0864762,71.6947 1.6120696,71.7000 1.3099827,71.7054 1.6465776,71.7108 1.8106902,71.7162 2.5261257,71.7216 2.5861821,71.7269 2.1030586,71.7323 1.2322751,71.7377 0.43956107,71.7431 0.39664859,71.7484 0.4051702,71.7538 0.31030518,71.7592 0.59496319,71.7646 1.0172769,71.7700 0.7931025,71.7753 0.65527856,71.7807 0.78451866,71.7861 0.88794023,71.7915 0.82772183,71.7969 0.85338634,71.8022 0.5858801,71.8076 0.45675081,71.8130 0.88778687,71.8184 1.4827642,71.8238 1.7763497,71.8291 1.7590009,71.8345 1.3274227,71.8399 1.0688055,71.8453 1.1378458,71.8507 0.91361177,71.8560 0.77593434,71.8614 1.1210685,71.8668 1.7933158,71.8722 2.0950189,71.8776 2.1554449,71.8830 1.7067125,71.8883 1.1804487,71.8937 1.0687342,71.8991 1.6724626,71.9045 1.8190514,71.9099 1.8534211,71.9153 1.6204449,71.9206 1.2672551,71.9260 0.99157339,71.9314 0.98283333,71.9368 1.0946286,71.9422 0.97402865,71.9476 0.92250043,71.9530 0.75001615,71.9583 0.7413404,71.9637 0.63806635,71.9691 1.0175302,71.9745 1.3104337,71.9799 1.3706167,71.9853 1.0859874,71.9907 0.7929427,71.9961 1.2157377,72.0014 1.4485959,72.0068 1.6724429,72.0122 1.6379222,72.0176 1.8018128,72.0230 2.111995,72.0284 1.878968,72.0338 1.0687282,72.0392 0.68962651,72.0445 0.68958086,72.0499 0.77589363,72.0553 0.84500569,72.0607 1.1554593,72.0661 1.7069384,72.0715 1.6808903,72.0769 1.6119322,72.0823 1.2240144,72.0877 0.95686072,72.0931 1.1294692,72.0985 1.6554524,72.1038 2.2242064,72.1092 2.0687864,72.1146 1.4653515,72.1200 1.0258443,72.1254 1.2587839,72.1308 1.2931147,72.1362 1.0256892,72.1416 0.71540213,72.1470 0.6467436,72.1524 1.00015,72.1578 0.9740991,72.1632 1.3105037,72.1686 1.4654697,72.1739 1.103243,72.1793 0.99979758,72.1847 0.93969232,72.1901 0.96573681,72.1955 1.0259579,72.2009 1.2759159,72.2063 1.1895465,72.2117 0.95689768,72.2171 1.1811597,72.2225 1.413825,72.2279 1.6119075,72.2333 1.0945849,72.2387 0.85350627,72.2441 1.1465518,72.2495 1.0689611,72.2549 1.112228,72.2603 1.0086373,72.2657 0.90514982,72.2711 1.1206436,72.2765 0.97402054,72.2819 0.71549785,72.2873 0.71558118,72.2927 0.91377348,72.2981 0.74125046,72.3035 0.58611453,72.3089 0.62065899,72.3143 0.97417724,72.3197 1.0948933,72.3251 0.92236829,72.3305 1.0000689,72.3359 1.4311802,72.3413 1.2929873,72.3467 0.93968326,72.3521 1.2503698,72.3575 1.5003392,72.3629 1.4652822,72.3683 0.78404993,72.3737 0.79306674,72.3791 0.98302799,72.3845 1.4916626,72.3899 1.4567316,72.3953 1.2583839,72.4007 1.9142177,72.4061 2.8024125,72.4115 3.1639969,72.4169 2.6544814,72.4223 1.5768278,72.4277 0.99135911,72.4331 0.93997973,72.4385 1.2501384,72.4439 1.2496275,72.4493 1.025609,72.4547 1.2243268,72.4601 1.4828585,72.4655 1.3964071,72.4709 1.336275,72.4763 1.1901245,72.4817 1.4744221,72.4871 1.6119664,72.4926 1.8706908,72.4980 1.818983,72.5034 1.5428077,72.5088 1.1722052,72.5142 0.99153644,72.5196 0.99998087,72.5250 0.85317171,72.5304 0.75855076,72.5358 1.0776473,72.5412 1.172284,72.5466 0.89654589,72.5520 0.8622278,72.5574 0.89651054,72.5628 0.74122053,72.5683 0.64656359,72.5737 0.63801593,72.5791 0.6206755,72.5845 0.7586413,72.5899 1.0603172,72.5953 1.1119094,72.6007 1.0172851,72.6061 1.0692084,72.6115 1.4916099,72.6169 1.8707922,72.6224 1.957086,72.6278 2.4056175,72.6332 2.3016047,72.6386 1.4304482,72.6440 0.99959648,72.6494 1.0000054,72.6548 1.405359,72.6602 1.2756633,72.6656 1.2411971,72.6711 1.5948566,72.6765 1.4484339,72.6819 1.1121705,72.6873 0.88789189,72.6927 1.0172154,72.6981 0.90507281,72.7035 0.81919223,72.7090 1.2241743,72.7144 0.999771,72.7198 0.93104219,72.7252 1.0173731,72.7306 1.3102937,72.7360 1.1981643,72.7414 1.0690254,72.7469 0.67233515,72.7523 0.65522534,72.7577 0.87960142,72.7631 1.2586685,72.7685 1.1634946,72.7739 1.2070024,72.7794 1.3796055,72.7848 1.1980294,72.7902 0.76699257,72.7956 0.5776177,72.8010 0.69827914,72.8064 0.93119466,72.8119 1.4571738,72.8173 1.5429581,72.8227 1.2238679,72.8281 1.336273,72.8335 1.0862639,72.8389 0.87079668,72.8444 0.91374648,72.8498 0.96543199,72.8552 1.3103794,72.8606 1.6037906,72.8660 1.9573288,72.8715 1.5774186,72.8769 0.93933541,72.8823 0.87063605,72.8877 1.3278151,72.8931 1.8019154,72.8986 1.7153161,72.9040 1.8272464,72.9094 1.9999933,72.9148 2.2328286,72.9203 1.6377039,72.9257 0.96533287,72.9311 0.5602932,72.9365 0.94818664,72.9419 1.2241286,72.9474 1.1552564,72.9528 1.1122181,72.9582 1.0862428,72.9636 0.95697379,72.9691 1.0951103,72.9745 1.5605855,72.9799 1.9051328,72.9853 1.9393814,72.9908 1.7411362,72.9962 1.1895007,73.0016 0.74122036,73.0070 0.24136558,73.0125 0.46585011,73.0179 0.948632,73.0233 1.2585815,73.0287 1.0944263,73.0342 0.46535042,73.0396 0.42264342,73.0450 0.52603173,73.0504 0.73282331,73.0559 1.0602338,73.0613 1.0257897,73.0667 1.2846503,73.0721 1.2327347,73.0776 1.0600811,73.0830 0.97397423,73.0884 0.87066036,73.0939 0.50002044,73.0993 0.73303723,73.1047 1.6037418,73.1101 2.1207139,73.1156 2.0514853,73.1210 1.1549741,73.1264 0.68097746,73.1319 0.5518266,73.1373 0.92256528,73.1427 1.017068,73.1482 0.68102384,73.1536 0.70697248,73.1590 0.81047565,73.1644 1.4227809,73.1699 1.9916493,73.1753 1.9306391,73.1807 1.0425814,73.1862 0.99993515,73.1916 0.939933,73.1970 1.0693572,73.2025 1.3966841,73.2079 1.5861381,73.2133 1.3963856,73.2188 1.1117523,73.2242 0.89640468,73.2296 0.85365945,73.2351 0.79316455,73.2405 0.80171007,73.2459 1.0000938,73.2514 1.2069824,73.2568 1.2928298,73.2622 1.2670894,73.2677 1.0691226,73.2731 0.78447723,73.2785 0.63786906,73.2840 0.77603734,73.2894 1.2765262,73.2948 1.8709027,73.3003 1.7149988,73.3057 1.309881,73.3112 0.88766724,73.3166 0.98289198,73.3220 1.1725209,73.3275 0.99128938,73.3329 1.1637144,73.3383 1.0776265,73.3438 1.1379645,73.3492 1.0257372,73.3547 1.0776384,73.3601 1.0951196,73.3655 1.344963,73.3710 1.3103023,73.3764 1.0950159,73.3818 1.4827625,73.3873 1.6637559,73.3927 1.8103842,73.3982 1.3880427,73.4036 1.4569635,73.4090 1.5427409,73.4145 1.404924,73.4199 1.2757788,73.4254 0.99128515,73.4308 0.60347766,73.4363 0.7673673,73.4417 0.92262036,73.4471 0.87939036,73.4526 0.9396773,73.4580 1.5258851,73.4635 2.0603724,73.4689 2.232806,73.4743 1.6204216,73.4798 1.2411715,73.4852 1.2416377,73.4907 1.4744298,73.4961 1.3791867,73.5016 1.0944724,73.5070 1.0257839,73.5124 1.4749177,73.5179 2.6560879,73.5233 3.0857692,73.5288 2.1371884,73.5342 1.5430995,73.5397 1.4658716,73.5451 1.7587758,73.5506 1.4822989,73.5560 1.0685298,73.5614 1.3363432,73.5669 1.5777856,73.5723 1.5345343,73.5778 1.5086143,73.5832 1.3362294,73.5887 1.6378907,73.5941 1.3703605,73.5996 1.0859938,73.6050 1.172525,73.6105 1.2672707,73.6159 0.81020278,73.6214 0.7241897,73.6268 1.2329615,73.6323 1.3018328,73.6377 1.1468974,73.6432 1.9140177,73.6486 2.1035202,73.6541 2.0772395,73.6595 1.0684434,73.6650 0.79307574,73.6704 1.0517715,73.6759 1.5692546,73.6813 1.939759,73.6868 1.4220179,73.6922 0.56874555,73.6977 0.95704043,73.7031 1.3707321,73.7086 1.1291348,73.7140 0.74995881,73.7195 1.0261253,73.7249 1.3103604,73.7304 1.1464337,73.7358 0.93124747,73.7413 1.3020691,73.7467 1.6379701,73.7522 1.7327659,73.7576 1.862336,73.7631 2.1983683,73.7685 2.1375966,73.7740 1.508235,73.7794 1.0258886,73.7849 1.0346651,73.7903 1.1379343,73.7958 1.3445786,73.8013 1.0861456,73.8067 1.1123487,73.8122 1.5692047,73.8176 2.3447056,73.8231 1.8358731,73.8285 1.0690336,73.8340 1.0776777,73.8394 1.3963728,73.8449 1.2325743,73.8504 0.98267567,73.8558 0.80164206,73.8613 0.62061906,73.8667 0.40516242,73.8722 0.18105954,73.8776 0.2846998,73.8831 0.82783228,73.8886 1.1466272,73.8940 1.3447626,73.8995 1.0170692,73.9049 0.87938589,73.9104 1.1207421,73.9158 1.0517009,73.9213 1.2674637,73.9268 1.6466728,73.9322 1.5601319,73.9377 0.87049139,73.9431 0.75878298,73.9486 0.94851887,73.9541 0.96544385,73.9595 0.88774616,73.9650 1.241155,73.9704 1.4913698,73.9759 1.7414436,73.9814 1.5431871,73.9868 1.2416146,73.9923 0.92229396,73.9978 0.52547264,74.0032 0.4309493,74.0087 0.66385341,74.0141 0.70695519,74.0196 1.2244655,74.0251 1.7327054,74.0305 1.6806537,74.0360 1.0172927,74.0415 1.0432488,74.0469 0.8447184,74.0524 0.69823271,74.0578 0.70695132,74.0633 0.80176169,74.0688 0.99166799,74.0742 1.3537024,74.0797 1.2499435,74.0852 1.5170833,74.0906 1.5083895,74.0961 1.1120379,74.1016 1.0345047,74.1070 1.0001347,74.1125 1.1554289,74.1180 1.603224,74.1234 1.629185,74.1289 1.7244937,74.1344 1.7931845,74.1398 1.8016108,74.1453 1.905033,74.1508 1.4136882,74.1562 1.1293032,74.1617 1.1550295,74.1672 1.0171601,74.1726 0.85359997,74.1781 1.069101,74.1836 1.4224142,74.1890 1.534357,74.1945 1.1725518,74.2000 1.4054402,74.2055 1.7156606,74.2109 1.5688984,74.2164 1.1464142,74.2219 1.1033185,74.2273 0.96533644,74.2328 0.96531862,74.2383 0.55161852,74.2437 0.56056398,74.2492 0.79329759,74.2547 0.92225003,74.2602 0.79286021,74.2656 0.7242229,74.2711 0.68986887,74.2766 0.75873911,74.2820 0.93109208,74.2875 1.2585723,74.2930 1.5256615,74.2985 1.2239401,74.3039 0.75854594,74.3094 0.85380894,74.3149 1.3882474,74.3204 1.2584338,74.3258 0.77574211,74.3313 1.1987829,74.3368 2.3020568,74.3423 2.2325668,74.3477 1.9828051,74.3532 1.9308425,74.3587 1.5170257,74.3642 1.4138086,74.3696 1.3277233,74.3751 1.5087162,74.3806 1.3102723,74.3861 1.5428967,74.3915 1.439307,74.3970 1.1293285,74.4025 1.3622892,74.4080 1.8365387,74.4134 2.5431819,74.4189 2.3186202,74.4244 1.8013009,74.4299 1.3274455,74.4354 1.0433584,74.4408 1.1811621,74.4463 1.0602891,74.4518 1.1636114,74.4573 1.0517144,74.4627 1.1987098,74.4682 1.5775607,74.4737 1.2324004,74.4792 0.99133325,74.4847 0.80166423,74.4901 0.62072033,74.4956 0.80208248,74.5011 1.1810333,74.5066 1.3188963,74.5121 1.6552072,74.5175 1.4396621,74.5230 1.3276936,74.5285 0.98254228,74.5340 0.68946499,74.5395 0.78455675,74.5450 0.98267365,74.5504 0.57739782,74.5559 0.48300427,74.5614 0.96597886,74.5669 1.6382807,74.5724 2.1551502,74.5778 2.1203089,74.5833 1.542981,74.5888 1.4741662,74.5943 1.6030536,74.5998 1.2240559,74.6053 1.2329757,74.6108 1.4830639,74.6162 1.8191755,74.6217 1.611668,74.6272 1.1895587,74.6327 1.18981,74.6382 1.1723503,74.6437 0.79303378,74.6491 0.46534416,74.6546 0.33615762,74.6601 0.96572983,74.6656 1.8879769,74.6711 1.9999081,74.6766 1.6207068,74.6821 1.2155914,74.6876 1.2586472,74.6930 0.73261952,74.6985 0.37918803,74.7040 0.59495145,74.7095 1.2674946,74.7150 1.5776949,74.7205 1.3275211,74.7260 1.4227961,74.7315 2.0347984,74.7369 1.8359183,74.7424 1.3788857,74.7479 0.87904632,74.7534 0.64658237,74.7589 0.49999961,74.7644 0.64654046,74.7699 1.086259,74.7754 1.1810613,74.7809 1.1121242,74.7864 1.1552191,74.7918 1.0344895,74.7973 1.1032748,74.8028 1.1895599,74.8083 1.1638894,74.8138 1.6987001,74.8193 2.5434949,74.8248 2.4221454,74.8303 1.7238799,74.8358 1.301748,74.8413 1.2068956,74.8468 0.95667797,74.8523 0.80159593,74.8578 0.9052363,74.8633 1.0861948,74.8687 1.0604233,74.8742 1.2588617,74.8797 1.5947764,74.8852 1.6290818,74.8907 1.2415439,74.8962 1.1638671,74.9017 1.0084159,74.9072 0.87937051,74.9127 0.8795222,74.9182 1.0862781,74.9237 1.2065632,74.9292 0.92212921,74.9347 0.77613825,74.9402 0.87092417,74.9457 0.94816011,74.9512 0.74113905,74.9567 0.95699972,74.9622 1.6811427,74.9677 1.482826,74.9732 1.3792527,74.9787 1.2415584,74.9842 1.8884926,74.9897 2.0604491,74.9952 2.034399,75.0007 1.9651785,75.0062 1.6288362,75.0117 1.1377666,75.0172 0.64664406,75.0227 0.96549439,75.0282 1.1033297,75.0337 1.1552613,75.0392 1.1207817,75.0447 1.0947516,75.0502 0.94849926,75.0557 1.586394,75.0612 1.4566633,75.0667 1.0602959,75.0722 1.0431426,75.0777 0.83611494,75.0832 0.92233914,75.0887 1.1464702,75.0942 1.3535377,75.0997 1.5691291,75.1052 1.2327613,75.1107 0.8618992,75.1162 0.93987459,75.1217 1.4055058,75.1272 1.2238511,75.1327 0.78402722,75.1382 0.60334849,75.1437 0.94860381,75.1492 1.1468993,75.1547 1.4225163,75.1602 1.4305519,75.1657 0.68937719,75.1712 0.78478849,75.1767 1.2587445,75.1822 1.3963991,75.1877 1.0343957,75.1932 0.84495771,75.1987 0.83612859,75.2043 0.64637995,75.2098 0.91383815,75.2153 1.5777751,75.2208 2.0518394,75.2263 2.1381016,75.2318 2.3278475,75.2373 2.1034305,75.2428 1.7151662,75.2483 1.5343238,75.2538 1.2501534,75.2593 1.3447697,75.2648 1.3963572,75.2703 1.0257021,75.2758 0.66369075,75.2814 0.84501469,75.2869 1.4055344,75.2924 1.6207458,75.2979 1.0427995,75.3034 0.70678991,75.3089 0.86209106,75.3144 0.7586109,75.3199 0.68113816,75.3254 0.83629119,75.3309 0.94831288,75.3365 1.00871,75.3420 1.4226043,75.3475 1.853241,75.3530 1.3358552,75.3585 0.6464535,75.3640 0.56911409,75.3695 1.4745049,75.3750 1.7241677,75.3806 1.1548812,75.3861 0.94807839,75.3916 0.87075567,75.3971 1.017202,75.4026 0.69837165,75.4081 1.2332337,75.4136 1.7500603,75.4191 1.5514606,75.4247 1.2154882,75.4302 0.99135566,75.4357 1.0600843,75.4412 0.9913891,75.4467 0.7674104,75.4522 0.80207336,75.4578 1.56935,75.4633 1.9739879,75.4688 1.4995741,75.4743 0.90490961,75.4798 0.72412038,75.4853 0.86200184,75.4908 0.9223333,75.4964 0.79310519,75.5019 0.87936038,75.5074 0.68093044,75.5129 0.43102118,75.5184 0.86223751,75.5240 0.95701998,75.5295 0.87064236,75.5350 0.75024265,75.5405 1.5607349,75.5460 1.8446171,75.5515 1.6806731,75.5571 1.4742408,75.5626 1.6552061,75.5681 1.4308079,75.5736 1.4568843,75.5791 1.1724321,75.5847 1.1035146,75.5902 1.1725315,75.5957 1.1464665,75.6012 0.75849265,75.6067 0.80168176,75.6123 1.0689243,75.6178 1.4828373,75.6233 1.8449804,75.6288 1.5607392,75.6344 1.6123248,75.6399 1.879107,75.6454 1.6117121,75.6509 1.3015223,75.6564 1.0343703,75.6620 0.44815353,75.6675 0.29320556,75.6730 0.55182862,75.6785 0.60343993,75.6841 0.50860375,75.6896 0.87060744,75.6951 1.2671928,75.7006 1.3363373,75.7062 1.0172594,75.7117 0.93084925,75.7172 0.88804877,75.7227 0.95699519,75.7283 0.56891316,75.7338 0.95711029,75.7393 1.3966589,75.7448 1.3359119,75.7504 0.68951458,75.7559 0.44853371,75.7614 0.68114936,75.7669 0.974015,75.7725 0.93086904,75.7780 0.98272055,75.7835 1.4569589,75.7890 1.5605608,75.7946 1.2671542,75.8001 0.62046224,75.8056 0.58625424,75.8112 0.70702255,75.8167 1.1036581,75.8222 1.5951275,75.8277 1.7846199,75.8333 1.4910711,75.8388 1.3014795,75.8443 1.3103667,75.8499 1.0863687,75.8554 1.1639979,75.8609 1.267203,75.8665 1.2240967,75.8720 1.4136996,75.8775 1.1118844,75.8830 1.0861735,75.8886 1.0516393,75.8941 0.8792218,75.8996 0.66370344,75.9052 0.69830823,75.9107 0.75875521,75.9162 0.92260617,75.9218 1.0086141,75.9273 0.75852036,75.9328 0.96560538,75.9384 1.344813,75.9439 1.3187543,75.9494 1.0170729,75.9550 1.3017284,75.9605 1.7501756,75.9660 1.5432526,75.9716 1.0258355,75.9771 0.93115306,75.9826 1.0431616,75.9882 0.94823247,75.9937 1.0601882,75.9992 1.2411301,76.0048 1.0260295,76.0103 1.052024,76.0159 1.3277488,76.0214 1.8188325,76.0269 1.4220374,76.0325 1.1636667,76.0380 1.0779047,76.0435 1.707244,76.0491 1.9221686,76.0546 1.0254678,76.0601 0.58634734,76.0657 1.1558022,76.0712 2.2761073,76.0768 2.1203201,76.0823 1.4997452,76.0878 1.2241018,76.0934 0.80157351,76.0989 0.5601446,76.1045 0.50874484,76.1100 1.0694623,76.1155 1.8365276,76.1211 2.5601392,76.1266 3.2241638,76.1322 2.9999452,76.1377 1.5857431,76.1432 0.99121958,76.1488 1.1294299,76.1543 1.2242103,76.1599 0.79308975,76.1654 0.76734728,76.1709 1.1032768,76.1765 0.95668977,76.1820 0.8534379,76.1876 0.53447795,76.1931 0.60353529,76.1986 0.87090242,76.2042 1.0603743,76.2097 1.042977,76.2153 1.0518206,76.2208 1.310383,76.2264 1.4741244,76.2319 1.4567783,76.2375 1.1724744,76.2430 1.2329371,76.2485 1.396593,76.2541 1.5001045,76.2596 1.6382778,76.2652 2.2328637,76.2707 2.1980119,76.2763 1.7066234,76.2818 1.2927336,76.2874 1.060403,76.2929 1.353452,76.2984 1.2586008,76.3040 1.5087445,76.3095 1.1980425,76.3151 0.83606339,76.3206 0.75867265,76.3262 0.72416264,76.3317 0.43980643,76.3373 0.7674408,76.3428 1.2674115,76.3484 1.4825854,76.3539 0.89664757,76.3595 1.1380954,76.3650 1.3187242,76.3706 1.2671387,76.3761 1.1898414,76.3817 1.8713261,76.3872 2.4053285,76.3928 1.7409502,76.3983 0.88747275,76.4039 0.56023932,76.4094 0.74166995,76.4150 1.0691398,76.4205 1.0948138,76.4261 0.92206806,76.4316 0.5515846,76.4372 0.91402811,76.4427 1.224334,76.4483 1.4395175,76.4538 1.0428208,76.4594 0.87081766,76.4649 1.0949481,76.4705 0.89641458,76.4760 0.8965373,76.4816 1.4311405,76.4871 1.5170443,76.4927 1.4396033,76.4982 1.6210055,76.5038 1.7155205,76.5093 1.2153307,76.5149 0.72394949,76.5205 0.35335565,76.5260 0.50034028,76.5316 0.88817251,76.5371 0.95668685,76.5427 0.94812429,76.5482 1.1983941,76.5538 1.4484915,76.5593 1.2326621,76.5649 1.0083743,76.5705 1.2156523,76.5760 1.3880227,76.5816 1.327503,76.5871 1.0171806,76.5927 0.90505201,76.5982 1.0258183,76.6038 1.2586074,76.6094 1.1981663,76.6149 0.98272258,76.6205 0.78473598,76.6260 1.3541173,76.6316 2.0606539,76.6371 1.8788896,76.6427 1.4998242,76.6483 1.6033574,76.6538 1.2843896,76.6594 1.1204838,76.6649 0.84480405,76.6705 1.1985419,76.6761 1.0687696,76.6816 1.1378772,76.6872 1.8965333,76.6927 2.0347784,76.6983 2.2072735,76.7039 1.7152267,76.7094 0.93922824,76.7150 0.81022966,76.7205 1.2156534,76.7261 1.4570792,76.7317 1.4052557,76.7372 1.0688426,76.7428 1.1120803,76.7484 1.1380458,76.7539 1.0601205,76.7595 0.86190075,76.7650 0.82761836,76.7706 0.64649767,76.7762 0.39653137,76.7817 0.43100318,76.7873 0.50002372,76.7929 0.60357141,76.7984 0.6725089,76.8040 1.0344865,76.8096 1.2499433,76.8151 1.5344815,76.8207 1.8361272,76.8262 1.5000788,76.8318 1.4657347,76.8374 1.0861356,76.8429 0.70675433,76.8485 0.63799071,76.8541 1.051802,76.8596 1.0516732,76.8652 0.86203784,76.8708 0.91366893,76.8763 1.1120708,76.8819 1.5174502,76.8875 2.1036184,76.8930 2.1810958,76.8986 1.3792914,76.9042 1.0601485,76.9097 1.0255955,76.9153 1.1120919,76.9209 1.224303,76.9265 1.3880677,76.9320 1.577523,76.9376 1.1722687,76.9432 0.7499153,76.9487 0.7933228,76.9543 1.5606767,76.9599 1.7412452,76.9654 1.1894038,76.9710 0.98262304,76.9766 0.86203241,76.9822 0.81044751,76.9877 0.76729524,76.9933 0.68095088,76.9989 1.0087183,77.0044 1.1985216,77.0100 1.2932392,77.0156 1.6120175,77.0212 1.4047964,77.0267 0.86183655,77.0323 1.1985234,77.0379 1.1381165,77.0434 0.92223495,77.0490 0.99992377,77.0546 2.6639533,77.0602 4.4399934,77.0657 4.1122212,77.0713 2.4654582,77.0769 1.5256331,77.0825 1.2151556,77.0880 0.8104611,77.0936 0.89667565,77.0992 0.96551663,77.1048 1.1465211,77.1103 1.1377311,77.1159 1.1896523,77.1215 1.0086401,77.1271 0.6121124,77.1326 0.69829416,77.1382 0.91385639,77.1438 1.3794022,77.1494 1.2755802,77.1550 0.74985325,77.1605 0.76744819,77.1661 1.3968284,77.1717 1.758703,77.1773 1.810106,77.1828 1.1982164,77.1884 1.2416329,77.1940 1.4312348,77.1996 1.5431236,77.2052 1.7325752,77.2107 1.594589,77.2163 1.1722825,77.2219 0.97434425,77.2275 1.0690587,77.2331 1.3877618,77.2386 1.4309694,77.2442 1.1982789,77.2498 0.95690674,77.2554 1.336364,77.2610 1.8275756,77.2665 1.5519252,77.2721 1.474544,77.2777 1.6808281,77.2833 1.5166092,77.2889 1.2845864,77.2944 1.802242,77.3000 2.0342665,77.3056 1.4996439,77.3112 0.82733977,77.3168 0.48270267,77.3224 0.61225969,77.3279 1.0519096,77.3335 1.034526,77.3391 0.99147809,77.3447 1.4053305,77.3503 1.5690192,77.3559 1.6117421,77.3615 1.2411718,77.3670 1.0603696,77.3726 0.86213046,77.3782 0.87956226,77.3838 0.98273516,77.3894 0.74971187,77.3950 0.59491849,77.4005 1.2417665,77.4061 1.7672129,77.4117 1.3960439,77.4173 0.62045503,77.4229 0.74149519,77.4285 0.9483636,77.4341 1.0518402,77.4397 0.75865227,77.4452 0.58615583,77.4508 0.56895763,77.4564 0.73276275,77.4620 0.68974745,77.4676 1.0262418,77.4732 1.4743651,77.4788 1.4566857,77.4844 1.1547862,77.4900 1.0861694,77.4955 1.6298735,77.5011 2.3796434,77.5067 2.3704934,77.5123 1.7583706,77.5179 1.3965232,77.5235 1.6635818,77.5291 1.1806588,77.5347 0.84485614,77.5403 0.86220133,77.5459 0.90516901,77.5514 1.0259168,77.5570 1.0516946,77.5626 0.99169117,77.5682 1.5521624,77.5738 2.0691411,77.5794 2.1636615,77.5850 1.6117386,77.5906 1.4651897,77.5962 1.5341485,77.6018 1.7417022,77.6074 1.7675831,77.6130 1.3619998,77.6186 1.0600762,77.6242 0.9394384,77.6298 0.9138574,77.6353 1.0863935,77.6409 1.3708303,77.6465 1.3707873,77.6521 1.6469518,77.6577 2.1210401,77.6633 1.9911641,77.6689 1.6115611,77.6745 1.2583687,77.6801 1.1465056,77.6857 1.2243192,77.6913 1.6468017,77.6969 1.6290786,77.7025 0.939197,77.7081 0.81040251,77.7137 1.0261852,77.7193 1.2499305,77.7249 1.060366,77.7305 1.1465858,77.7361 1.2328932,77.7417 1.7329968,77.7473 1.9912158,77.7529 1.6464837,77.7585 1.7329593,77.7641 2.2672236,77.7697 2.2497604,77.7753 2.0087872,77.7809 2.2845004,77.7865 1.6805023,77.7921 0.90487903,77.7977 0.63799536,77.8033 0.74153006,77.8089 1.0174115,77.8145 1.6723633,77.8201 1.8877256,77.8257 1.3619342,77.8313 0.9656052,77.8369 0.96571839,77.8425 0.99154156,77.8481 1.2330599,77.8537 1.827817,77.8593 2.2067628,77.8649 1.6633351,77.8705 1.0170231,77.8761 0.9225325,77.8817 0.92244428,77.8873 1.1380326,77.8929 1.3363358,77.8985 1.3187534,77.9041 1.1551136,77.9097 1.2330933,77.9153 1.6208265,77.9209 1.4307896,77.9265 0.77558661,77.9321 0.56883609,77.9378 0.60338062,77.9434 0.57766575,77.9490 0.50879651,77.9546 0.77610803,77.9602 1.1035676,77.9658 1.2067434,77.9714 0.99136937,77.9770 1.0344516,77.9826 1.1208458,77.9882 1.4139769,77.9938 1.6726308,77.9994 2.1984191,78.0050 2.1810603,78.0106 1.8790514,78.0162 1.2580537,78.0219 0.89628589,78.0275 0.64653516,78.0331 1.1897426,78.0387 1.6293434,78.0443 1.5776337,78.0499 1.1553603,78.0555 1.3970811,78.0611 1.9141008,78.0667 1.8273277,78.0723 1.5170993,78.0780 1.4395946,78.0836 0.92215097,78.0892 0.8016181,78.0948 0.9654454,78.1004 1.1118934,78.1060 1.3620452,78.1116 1.2332047,78.1172 1.2155962,78.1228 0.84447908,78.1285 0.5947243,78.1341 0.60351026,78.1397 0.84485286,78.1453 0.68962526,78.1509 0.69818252,78.1565 0.58622748,78.1621 0.90515649,78.1677 0.90530485,78.1734 1.3108714,78.1790 1.6810241,78.1846 1.4218699,78.1902 0.86209208,78.1958 1.2073808,78.2014 1.5003424,78.2070 1.5773822,78.2127 1.1202347,78.2183 1.1639043,78.2239 1.5946724,78.2295 1.3619286,78.2351 1.5345806,78.2407 1.3187665,78.2464 0.67242098,78.2520 0.50874138,78.2576 0.58619702,78.2632 0.74128085,78.2688 0.90501809,78.2744 1.172366,78.2801 1.2501301,78.2857 1.198597,78.2913 1.6469436,78.2969 1.7759653,78.3025 1.3878382,78.3082 1.4913636,78.3138 1.9998602,78.3194 1.9393313,78.3250 1.41364,78.3306 0.97402346,78.3363 0.81044382,78.3419 1.0950798,78.3475 1.0947517,78.3531 0.84472984,78.3587 0.81899256,78.3644 1.0604923,78.3700 1.1206138,78.3756 0.88763756,78.3812 0.6465382,78.3868 0.64676732,78.3925 0.6897341,78.3981 0.81029117,78.4037 0.8791039,78.4093 0.84461921,78.4149 0.87078202,78.4206 0.82770222,78.4262 0.75006342,78.4318 1.0863163,78.4374 1.5258769,78.4431 1.1985863,78.4487 1.2156484,78.4543 0.83570784,78.4599 0.4481858,78.4656 0.96573126,78.4712 1.3274801,78.4768 1.0516434,78.4824 0.98282808,78.4881 1.0517704,78.4937 1.2069566,78.4993 1.3019971,78.5049 1.7239507,78.5106 1.2756771,78.5162 1.4828976,78.5218 1.0861921,78.5274 1.0174109,78.5331 1.4398712,78.5387 1.6723374,78.5443 1.1377208,78.5499 0.81012744,78.5556 0.43935204,78.5612 0.50857908,78.5668 0.87965196,78.5725 1.3537827,78.5781 1.9658228,78.5837 2.5171354,78.5893 2.2670245,78.5950 1.8449476,78.6006 1.491459,78.6062 1.31898,78.6119 1.2237935,78.6175 0.93939531,78.6231 0.85354125,78.6288 1.000118,78.6344 0.88782924,78.6400 0.69829941,78.6456 0.79321599,78.6513 0.93102241,78.6569 0.87059003,78.6625 0.92243618,78.6682 1.3967328,78.6738 1.4483681,78.6794 1.6638215,78.6851 1.5084808,78.6907 1.0171086,78.6963 0.64647657,78.7020 0.69830549,78.7076 0.85368055,78.7132 1.2241224,78.7189 1.2325994,78.7245 1.1895574,78.7301 1.0948039,78.7358 1.1208416,78.7414 1.2933987,78.7470 1.6034995,78.7527 1.6894124,78.7583 1.4480878,78.7639 0.99980229,78.7696 1.0948647,78.7752 1.3361781,78.7808 1.3620412,78.7865 1.4657115,78.7921 1.5516844,78.7978 1.2413696,78.8034 1.0432545,78.8090 1.1125524,78.8147 1.7591645,78.8203 2.017014,78.8259 1.4047554,78.8316 1.111918,78.8372 1.0775251,78.8429 1.4138209,78.8485 1.6549897,78.8541 1.7239738,78.8598 2.017343,78.8654 1.4827574,78.8710 1.0085813,78.8767 0.96554965,78.8823 0.93108648,78.8880 0.99990892,78.8936 0.82740784,78.8992 0.77590322,78.9049 0.87943113,78.9105 0.65516508,78.9162 0.66437316,78.9218 1.4747412,78.9274 1.4999515,78.9331 1.5079863,78.9387 1.2668046,78.9444 1.4224998,78.9500 1.4483198,78.9557 1.3274781,78.9613 0.91378057,78.9669 1.0085864,78.9726 0.68947047,78.9782 0.70705569,78.9839 1.2157261,78.9895 1.5691249,78.9952 1.3792508,79.0008 0.96514958,79.0064 0.88774782,79.0121 1.0432366,79.0177 1.0087517,79.0234 0.95690918,79.0290 0.68090558,79.0347 0.64662045,79.0403 0.94858605,79.0460 1.4310639,79.0516 1.2930677,79.0572 1.465351,79.0629 1.2756302,79.0685 1.2674984,79.0742 1.6381794,79.0798 1.7239407,79.0855 1.2842875,79.0911 1.2844716,79.0968 1.3705424,79.1024 1.0000263,79.1081 0.98314357,79.1137 1.5354203,79.1194 2.5953715,79.1250 2.611742,79.1307 2.3097503,79.1363 1.8960992,79.1419 1.5257556,79.1476 1.3100784,79.1532 1.1294584,79.1589 1.1123695,79.1645 1.3189596,79.1702 1.4912835,79.1758 1.1291043,79.1815 0.97399962,79.1871 0.88786292,79.1928 0.96551424,79.1984 0.8188706,79.2041 0.38782573,79.2097 0.43108377,79.2154 1.146678,79.2211 1.9655892,79.2267 2.1121485,79.2324 1.3018185,79.2380 0.83621335,79.2437 0.98263603,79.2493 1.5949055,79.2550 2.0259085,79.2606 1.3359987,79.2663 0.87066215,79.2719 1.0174086,79.2776 1.1378484,79.2832 0.71521908,79.2889 0.61208636,79.2945 0.61233175,79.3002 0.8104257,79.3058 1.0604752,79.3115 1.2502965,79.3172 1.5776168,79.3228 1.32714,79.3285 0.86188787,79.3341 1.1037563,79.3398 2.017355,79.3454 2.2154932,79.3511 2.0432124,79.3567 1.9913982,79.3624 1.8014421,79.3681 0.99133039,79.3737 1.15514,79.3794 0.76695383,79.3850 0.68112504,79.3907 1.0520079,79.3963 1.1983358,79.4020 1.000073,79.4077 1.1898104,79.4133 1.6552342,79.4190 1.999807,79.4246 1.4826882,79.4303 1.5776881,79.4360 1.8966635,79.4416 1.8707037,79.4473 1.1550277,79.4529 0.99129981,79.4586 1.2239655,79.4643 1.0429194,79.4699 0.66359317,79.4756 0.70708174,79.4812 1.500495,79.4869 1.8189784,79.4926 1.2756393,79.4982 1.0518484,79.5039 1.5689639,79.5095 1.4223696,79.5152 1.2329026,79.5209 1.1552289,79.5265 1.4136437,79.5322 1.3790743,79.5379 1.1897347,79.5435 1.0775044,79.5492 0.78432709,79.5548 1.0001045,79.5605 1.3019865,79.5662 1.3534981,79.5718 1.0858802,79.5775 0.87922651,79.5832 0.86220825,79.5888 1.1982375,79.5945 1.4568046,79.6002 1.7672967,79.6058 1.8190804,79.6115 1.4655709,79.6172 1.5346053,79.6228 1.913924,79.6285 2.3711958,79.6341 3.1729686,79.6398 3.1205916,79.6455 2.1371,79.6511 0.89578557,79.6568 0.68122625,79.6625 0.96585083,79.6682 1.4052148,79.6738 1.8795626,79.6795 2.4738514,79.6852 2.2151184,79.6908 2.0433283,79.6965 1.4828596,79.7022 1.4482781,79.7078 1.3188932,79.7135 1.2069116,79.7192 1.3622146,79.7248 1.3361881,79.7305 1.2671369,79.7362 0.96534121,79.7418 0.91368926,79.7475 1.2930893,79.7532 1.2757484,79.7589 0.87059319,79.7645 0.6293568,79.7702 0.97425765,79.7759 1.120725,79.7815 1.1465853,79.7872 0.98275161,79.7929 1.0172948,79.7986 1.0603961,79.8042 0.89652443,79.8099 0.62917793,79.8156 0.37934023,79.8212 0.82797879,79.8269 1.8624916,79.8326 2.3620329,79.8383 1.9651201,79.8439 1.1808138,79.8496 0.81892622,79.8553 0.94837618,79.8610 1.2674459,79.8666 1.4394674,79.8723 1.0944827,79.8780 1.0173253,79.8837 1.4140016,79.8893 1.4568276,79.8950 1.3101077,79.9007 1.3965623,79.9064 1.3621293,79.9120 1.0430571,79.9177 0.87934226,79.9234 1.1465586,79.9291 1.0430855,79.9347 0.72416627,79.9404 0.79325336,79.9461 1.465675,79.9518 1.7327641,79.9575 1.4999979,79.9631 1.526319,79.9688 2.2676568,79.9745 2.6288943,79.9802 2.1807244,79.9858 1.7929493,79.9915 1.3102219,79.9972 1.3880366,80.0029 1.2498198,80.0086 0.64643139,80.0142 0.97417605,80.0199 1.0776038,80.0256 1.6985081,80.0313 1.6553853,80.0370 1.1809947,80.0426 0.86191905,80.0483 1.0518395,80.0540 1.6554475,80.0597 1.9137988,80.0654 2.1465514,80.0710 2.4052248,80.0767 1.9909741,80.0824 1.1805863,80.0881 0.68973684,80.0938 0.72443527,80.0995 1.000268,80.1051 1.4658363,80.1108 2.2157753,80.1165 2.620574,80.1222 2.2837558,80.1279 1.1632802,80.1336 0.51732522,80.1392 0.56050164,80.1449 1.0864631,80.1506 1.4827844,80.1563 1.1808839,80.1620 1.1811892,80.1677 1.6469373,80.1734 2.1033442,80.1790 1.63752,80.1847 0.9137854,80.1904 0.77601004,80.1961 1.1206872,80.2018 1.301838,80.2075 1.3275721,80.2132 0.87040091,80.2188 0.84469372,80.2245 0.88797802,80.2302 0.81034696,80.2359 0.70687348,80.2416 0.741337,80.2473 0.64647818,80.2530 0.75017875,80.2587 1.0346712,80.2643 1.2585324,80.2700 1.5258384,80.2757 1.5950338,80.2814 1.2929337,80.2871 0.49982613,80.2928 0.55185395,80.2985 0.57759851,80.3042 0.7328108,80.3099 0.99145788,80.3156 0.94821805,80.3212 0.68943542,80.3269 0.38807809,80.3326 0.71582478,80.3383 0.91371709,80.3440 1.2584116,80.3497 1.4999259,80.3554 1.6206292,80.3611 1.3877627,80.3668 0.99150872,80.3725 1.0777328,80.3782 1.491501,80.3839 1.6380233,80.3895 1.4484651,80.3952 1.6464769,80.4009 1.4823166,80.4066 1.206732,80.4123 0.93119442,80.4180 0.90552336,80.4237 0.87062269,80.4294 0.67222685,80.4351 0.97411877,80.4408 1.0603576,80.4465 0.99139613,80.4522 0.7672466,80.4579 0.81031883,80.4636 0.9742564,80.4693 1.2503334,80.4750 1.7675292,80.4807 2.8710673,80.4864 3.0774069,80.4921 2.1027541,80.4977 1.094636,80.5034 0.97411484,80.5091 0.58597171,80.5148 0.52591091,80.5205 1.1727494,80.5262 1.8021268,80.5319 2.1466417,80.5376 2.0430324,80.5433 1.7843605,80.5490 1.2063843,80.5547 0.62908322,80.5604 0.62095428,80.5661 0.7763046,80.5718 1.2241706,80.5775 1.2929384,80.5832 1.3620301,80.5889 1.41381,80.5946 1.8963829,80.6003 1.9050995,80.6060 1.767614,80.6117 1.8362645,80.6174 1.7842462,80.6231 1.3016543,80.6288 1.2157941,80.6345 1.2156173,80.6402 1.1204228,80.6459 0.93952131,80.6516 0.81042296,80.6573 0.98282385,80.6630 1.5689417,80.6687 1.5947371,80.6744 1.2671322,80.6802 0.98256129,80.6859 0.95680463,80.6916 1.3190844,80.6973 1.310469,80.7030 1.1034964,80.7087 0.73304743,80.7144 1.1554372,80.7201 1.292922,80.7258 1.0341798,80.7315 0.94822013,80.7372 1.0171478,80.7429 0.86177814,80.7486 0.76717299,80.7543 0.60377103,80.7600 0.93161607,80.7657 1.457149,80.7714 1.6894352,80.7771 1.5774038,80.7828 1.2930652,80.7886 1.0343175,80.7943 1.0603932,80.8000 1.4741424,80.8057 1.4743863,80.8114 1.6556158,80.8171 1.896571,80.8228 2.016818,80.8285 1.4655017,80.8342 1.707325,80.8399 2.1724946,80.8456 2.5515728,80.8513 2.2580829,80.8571 1.2580782,80.8628 0.8274619,80.8685 0.93117976,80.8742 0.70694011,80.8799 0.59478277,80.8856 0.67252195,80.8913 1.2588665,80.8970 1.4745991,80.9027 1.6208094,80.9084 1.413442,80.9142 1.0771725,80.9199 0.74106973,80.9256 0.58617598,80.9313 0.73290241,80.9370 0.84512037,80.9427 0.9139033,80.9484 1.1553575,80.9541 1.8103325,80.9599 1.6550418,80.9656 1.7069246,80.9713 1.6725353,80.9770 1.9311469,80.9827 1.6634321,80.9884 1.2928771,80.9941 1.1380237,80.9999 0.83614856,81.0056 0.37053192,81.0113 0.43114823,81.0170 0.91410166,81.0227 1.1985445,81.0284 1.4915137,81.0341 1.6032952,81.0399 1.0860353,81.0456 1.5517608,81.0513 2.3795073,81.0570 2.6207337,81.0627 2.2070231,81.0684 1.4999591,81.0742 1.3359858,81.0799 1.2844872,81.0856 1.3446542,81.0913 1.6462961,81.0970 1.1463499,81.1028 0.95696467,81.1085 0.75878716,81.1142 0.5429796,81.1199 0.26708925,81.1256 0.70698154,81.1313 1.1987445,81.1371 1.966146,81.1428 2.0258093,81.1485 1.6207453,81.1542 2.3622584,81.1599 2.2063684,81.1657 1.2235004,81.1714 0.4911007,81.1771 0.50871295,81.1828 0.8451845,81.1885 1.3450748,81.1943 1.9394882,81.2000 2.0604622,81.2057 2.0003681,81.2114 1.7238688,81.2172 1.3703192,81.2229 0.97414601,81.2286 0.94835579,81.2343 1.0429578,81.2400 0.59463823,81.2458 0.40510237,81.2515 0.86228704,81.2572 1.1984726,81.2629 1.2411801,81.2687 0.92228079,81.2744 0.87086189,81.2801 1.5349795,81.2858 2.1640325,81.2916 1.9049923,81.2973 1.4566386,81.3030 1.2412302,81.3087 0.94835889,81.3145 0.71557277,81.3202 0.63773096,81.3259 0.72427034,81.3316 1.2244722,81.3374 1.2842436,81.3431 0.75835943,81.3488 0.92245317,81.3546 0.97421926,81.3603 0.97408473,81.3660 0.87924457,81.3717 0.73278534,81.3775 0.9913916,81.3832 1.2328787,81.3889 1.3877168,81.3946 0.89631802,81.4004 0.551768,81.4061 0.46576831,81.4118 0.93987185,81.4176 1.0257299,81.4233 1.0430669,81.4290 1.3364236,81.4348 1.4139204,81.4405 1.1810796,81.4462 1.3103083,81.4519 1.1721923,81.4577 1.1033876,81.4634 0.92249215,81.4691 1.0432508,81.4749 1.1982673,81.4806 1.0343393,81.4863 1.008685,81.4921 0.91388088,81.4978 0.87079555,81.5035 1.1207898,81.5093 1.2411851,81.5150 1.0601357,81.5207 0.98263985,81.5265 0.67220151,81.5322 0.33620793,81.5379 0.42264202,81.5437 0.60355479,81.5494 0.97423667,81.5551 1.4222977,81.5609 1.482569,81.5666 1.5087521,81.5723 1.2586715,81.5781 0.95674431,81.5838 1.1121322,81.5895 1.5088706,81.5953 1.6035827,81.6010 1.913718,81.6067 1.6376675,81.6125 0.94801658,81.6182 0.30168787,81.6240 0.53474945,81.6297 1.051735,81.6354 1.111884,81.6412 1.0259794,81.6469 1.0605671,81.6526 1.1723503,81.6584 1.1894815,81.6641 1.0170491,81.6699 1.0344968,81.6756 1.750276,81.6813 1.8190293,81.6871 1.1293139,81.6928 0.75862128,81.6985 1.0085709,81.7043 1.0431032,81.7100 0.87067139,81.7158 0.84499919,81.7215 1.0864836,81.7272 1.301954,81.7330 1.5861491,81.7387 1.3272383,81.7445 1.2584848,81.7502 1.31903,81.7559 1.2671925,81.7617 0.78426868,81.7674 0.68104178,81.7732 1.0086528,81.7789 0.96548545,81.7847 0.68098825,81.7904 0.53438032,81.7961 0.55170345,81.8019 0.56880069,81.8076 0.77626765,81.8134 1.5694282,81.8191 1.793061,81.8249 2.2671986,81.8306 2.62907,81.8363 2.3536274,81.8421 2.078059,81.8478 1.7671112,81.8536 1.3189905,81.8593 1.534541,81.8651 1.1804526,81.8708 0.89632583,81.8766 1.4226871,81.8823 1.5086654,81.8881 1.2325814,81.8938 1.1034436,81.8995 1.1552339,81.9053 1.1982435,81.9110 1.2328161,81.9168 1.5173353,81.9225 1.318701,81.9283 0.87946326,81.9340 1.2675321,81.9398 1.1461842,81.9455 0.92196411,81.9513 0.65504944,81.9570 0.4827458,81.9628 0.37941709,81.9685 0.7160182,81.9743 1.3364091,81.9800 0.97382867,81.9858 0.65500772,81.9915 0.85338211,81.9973 0.99149859,82.0030 1.2247126,82.0088 1.8968788,82.0145 2.0428226,82.0203 1.6547774,82.0260 1.3535866,82.0318 1.8453008,82.0375 2.508666,82.0433 2.6204963,82.0490 2.1464248,82.0548 1.7753316,82.0605 1.24111,82.0663 1.4485122,82.0720 1.5348259,82.0778 3.0708816,82.0835 8.5974808,82.0893 13.008864,82.0950 10.428683,82.1008 4.5409603,82.1065 1.516793,82.1123 1.5516717,82.1180 1.4741597,82.1238 1.543133,82.1296 1.6118079,82.1353 1.0861686,82.1411 1.0948249,82.1468 0.94815516,82.1526 0.45685691,82.1583 0.560467,82.1641 0.90525621,82.1698 0.95697385,82.1756 1.0947561,82.1814 0.70679516,82.1871 0.52583641,82.1929 0.43110266,82.1986 0.81081527,82.2044 1.5433923,82.2101 1.7757195,82.2159 1.6722413,82.2217 1.4825689,82.2274 1.1376717,82.2332 0.74143577,82.2389 1.2071278,82.2447 1.7413644,82.2504 1.6636344,82.2562 1.6036941,82.2620 1.9484367,82.2677 1.4999083,82.2735 1.3622981,82.2792 1.6984456,82.2850 1.6548514,82.2908 1.0512044,82.2965 0.65499288,82.3023 0.95696282,82.3080 1.68972,82.3138 1.8103055,82.3196 1.0345924,82.3253 0.84512609,82.3311 1.0605656,82.3368 1.318751,82.3426 0.78410727,82.3484 0.61204547,82.3541 1.0862209,82.3599 1.2413696,82.3657 0.83619791,82.3714 0.95704579,82.3772 1.3452537,82.3829 1.6295688,82.3887 1.5689824,82.3945 1.5859848,82.4002 1.2842641,82.4060 1.3015136,82.4118 0.89625925,82.4175 0.85354555,82.4233 1.1812773,82.4291 1.6465966,82.4348 1.3362046,82.4406 1.0429488,82.4464 0.72396833,82.4521 0.70699477,82.4579 0.88815224,82.4637 1.4484763,82.4694 2.0777907,82.4752 1.9481416,82.4810 1.2151735,82.4867 1.413718,82.4925 1.5088171,82.4983 1.2588116,82.5040 0.98275107,82.5098 0.85339928,82.5156 1.0257603,82.5213 1.7331259,82.5271 2.2157269,82.5329 1.6977491,82.5386 1.0947,82.5444 1.2070943,82.5502 1.1120112,82.5559 0.86191076,82.5617 0.88787484,82.5675 0.92237586,82.5732 0.99119842,82.5790 0.98288006,82.5848 1.3019884,82.5906 1.3363047,82.5963 1.5606148,82.6021 1.7763981,82.6079 1.8532939,82.6136 1.0767719,82.6194 0.62899536,82.6252 0.57765394,82.6310 0.59485328,82.6367 0.81889039,82.6425 1.1553146,82.6483 1.2935103,82.6540 1.3881129,82.6598 1.0429028,82.6656 0.74968207,82.6714 0.66357189,82.6771 0.60336667,82.6829 0.59488904,82.6887 0.64665186,82.6945 0.87088037,82.7002 1.3364224,82.7060 1.7673342,82.7118 2.02601,82.7176 1.6463366,82.7233 0.78408015,82.7291 0.46530026,82.7349 0.71545947,82.7407 1.1379859,82.7464 1.3104795,82.7522 1.2845343,82.7580 1.008786,82.7638 1.2586358,82.7695 1.3965901,82.7753 2.1986856,82.7811 2.5344806,82.7869 2.0944884,82.7926 1.5859804,82.7984 1.3707054,82.8042 1.2330754,82.8100 1.8880059,82.8158 1.8272029,82.8215 1.5862578,82.8273 1.802166,82.8331 2.1897209,82.8389 1.5081829,82.8447 0.80164081,82.8504 0.88803279,82.8562 0.87044436,82.8620 0.54308599,82.8678 0.87944597,82.8736 0.95683783,82.8793 0.46529984,82.8851 0.1206351,82.8909 0.3534568,82.8967 0.61204869,82.9025 0.71572155,82.9082 0.64680552,82.9140 0.72430599,82.9198 0.93118477,82.9256 1.29324,82.9314 1.7154093,82.9371 1.5686072,82.9429 0.99128824,82.9487 0.99142957,82.9545 0.94817388,82.9603 0.62071329,82.9661 0.64652288,82.9718 0.59483248,82.9776 0.74144888,82.9834 1.1293172,82.9892 1.4655855,82.9950 0.98278022,83.0008 0.88802135,83.0066 1.2845281,83.0123 1.396403,83.0181 1.1550479,83.0239 1.1465544,83.0297 1.1207963,83.0355 1.224197,83.0413 1.0261495,83.0471 1.5178567,83.0528 2.2759197,83.0586 1.9993255,83.0644 1.3531531,83.0702 1.5862517,83.0760 1.7498385,83.0818 1.7844882,83.0876 1.784569,83.0934 1.1895823,83.0991 0.68088084,83.1049 0.72409201,83.1107 0.79322773,83.1165 0.85368282,83.1223 1.0431874,83.1281 0.99997073,83.1339 1.0084331,83.1397 0.85329843,83.1455 0.82773226,83.1512 0.97420293,83.1570 1.258684,83.1628 1.4224795,83.1686 1.2240158,83.1744 0.85350251,83.1802 0.99178243,83.1860 1.6123508,83.1918 1.7841632,83.1976 0.90461421,83.2034 0.49134612,83.2092 0.73296595,83.2149 0.71543711,83.2207 0.52563006,83.2265 0.60342032,83.2323 0.90539807,83.2381 1.354128,83.2439 2.1037846,83.2497 2.103004,83.2555 1.9909074,83.2613 1.241394,83.2671 1.4831742,83.2729 1.5774544,83.2787 1.1204259,83.2845 1.0429657,83.2903 0.79319745,83.2961 1.1552685,83.3019 1.5516468,83.3077 1.9396753,83.3134 1.3791271,83.3192 0.99121052,83.3250 0.86195248,83.3308 0.59484148,83.3366 0.62097293,83.3424 1.26763,83.3482 1.7330216,83.3540 1.9054122,83.3598 1.6985859,83.3656 1.7499297,83.3714 1.921953,83.3772 2.2846291,83.3830 2.827739,83.3888 2.5774486,83.3946 2.5515392,83.4004 1.784233,83.4062 1.2929025,83.4120 1.1892468,83.4178 1.2330157,83.4236 1.457289,83.4294 1.1291776,83.4352 1.111912,83.4410 1.5172292,83.4468 1.5171733,83.4526 0.93942857,83.4584 0.94832188,83.4642 1.2244495,83.4700 1.4139241,83.4758 1.4052497,83.4816 1.3363551,83.4874 1.4051058,83.4932 1.3446892,83.4990 1.9222492,83.5048 2.0429349,83.5106 1.4740055,83.5164 0.73268557,83.5222 0.54320878,83.5280 0.93966573,83.5338 0.87924826,83.5396 0.62931943,83.5454 0.68115336,83.5512 1.1465746,83.5570 1.2671552,83.5629 1.5347844,83.5687 1.8020864,83.5745 1.5775452,83.5803 1.2757101,83.5861 1.4569855,83.5919 2.1035581,83.5977 2.3187749,83.6035 1.7065662,83.6093 1.0692592,83.6151 1.3797852,83.6209 1.3875371,83.6267 0.77518988,83.6325 0.75003225,83.6383 1.1730474,83.6441 1.8106322,83.6499 1.56853,83.6557 1.128864,83.6616 1.1896261,83.6674 1.3103203,83.6732 0.77582628,83.6790 0.71569937,83.6848 0.95695317,83.6906 1.2500972,83.6964 1.4224596,83.7022 1.3447316,83.7080 1.7420566,83.7138 2.6298449,83.7196 2.6892996,83.7255 2.2151623,83.7313 1.8620499,83.7371 2.0687587,83.7429 1.741107,83.7487 1.2069362,83.7545 0.78466058,83.7603 1.1036108,83.7661 1.3532774,83.7719 0.93067652,83.7778 0.33605167,83.7836 0.44844458,83.7894 0.72425342,83.7952 0.77576435,83.8010 0.75006998,83.8068 1.1726502,83.8126 1.2240005,83.8184 1.1549182,83.8243 1.3534473,83.8301 1.2503016,83.8359 1.4485965,83.8417 1.5343832,83.8475 1.1635017,83.8533 0.91383159,83.8591 0.95745683,83.8650 1.4398445,83.8708 1.8360356,83.8766 1.810117,83.8824 1.5859555,83.8882 1.2327127,83.8940 1.1207584,83.8998 1.3622781,83.9057 1.5775095,83.9115 1.2496327,83.9173 0.68077171,83.9231 0.46540815,83.9289 0.4310118,83.9347 0.35350755,83.9406 0.40538979,83.9464 0.79337078,83.9522 0.90535802,83.9580 1.0173291,83.9638 1.301561,83.9697 1.2670112,83.9755 1.3018771,83.9813 1.5863647,83.9871 1.3274165,83.9929 0.87048346,83.9987 0.663903,84.0046 1.1985588,84.0104 1.4827029,84.0162 1.1032234,84.0220 0.88768458,84.0278 0.77589887,84.0337 1.1035168,84.0395 0.71547502,84.0453 0.81036109,84.0511 0.86188775,84.0570 0.56906867,84.0628 0.6382671,84.0686 0.81033742,84.0744 0.85351121,84.0802 1.2503024,84.0861 1.9319206,84.0919 4.8999667,84.0977 14.814246,84.1035 20.62929,84.1094 15.857829,84.1152 6.056715,84.1210 1.9305717,84.1268 2.0261602,84.1327 2.2410598,84.1385 1.5943944,84.1443 0.85351813,84.1501 0.87949222,84.1560 1.3447393,84.1618 1.2411547,84.1676 1.0173684,84.1734 1.1380879,84.1793 1.008541,84.1851 1.094856,84.1909 1.3277119,84.1967 1.3447523,84.2026 1.1117549,84.2084 0.68100178,84.2142 0.6468724,84.2200 1.0002129,84.2259 1.3532519,84.2317 1.0516951,84.2375 1.13814,84.2433 1.0258479,84.2492 1.0948212,84.2550 1.3015819,84.2608 1.051692,84.2667 0.98305136,84.2725 1.2498668,84.2783 1.189463,84.2841 1.8277572,84.2900 2.1984069,84.2958 2.1119022,84.3016 1.5687343,84.3075 1.4052393,84.3133 0.99997687,84.3191 0.81886125,84.3250 0.62944609,84.3308 0.78482491,84.3366 1.1898494,84.3425 1.6032863,84.3483 1.4048501,84.3541 1.0343029,84.3599 0.75000137,84.3658 0.91375262,84.3716 1.2498032,84.3774 0.92243493,84.3833 0.85381103,84.3891 0.97439969,84.3949 1.0518268,84.4008 1.1292139,84.4066 1.1468815,84.4124 1.8708868,84.4183 1.8188217,84.4241 1.7760314,84.4299 1.844649,84.4358 1.5338274,84.4416 0.80139005,84.4475 0.83662987,84.4533 1.1554518,84.4591 1.2238704,84.4650 0.79270154,84.4708 0.31897315,84.4766 0.54331052,84.4825 1.0001161,84.4883 1.224063,84.4941 0.84461361,84.5000 0.72403663,84.5058 0.77599132,84.5117 0.91389298,84.5175 1.1814834,84.5233 1.9402683,84.5292 2.3447037,84.5350 1.9737145,84.5408 1.4824506,84.5467 1.2843534,84.5525 1.1034299,84.5584 0.73254812,84.5642 0.5428955,84.5700 0.99179882,84.5759 1.4231694,84.5817 1.5345473,84.5876 1.163376,84.5934 1.0169209,84.5992 1.215619,84.6051 1.9053476,84.6109 1.6292,84.6168 1.0257537,84.6226 0.75852019,84.6284 0.56910861,84.6343 1.0690497,84.6401 1.1463068,84.6460 0.82734156,84.6518 0.60351413,84.6576 1.0263221,84.6635 1.3277748,84.6693 1.4482158,84.6752 1.5087216,84.6810 1.4566836,84.6869 0.9051106,84.6927 1.1034449,84.6985 1.1462106,84.7044 0.86209852,84.7102 1.0002846,84.7161 1.3191003,84.7219 1.48262,84.7278 1.3533378,84.7336 1.594992,84.7395 1.62093,84.7453 1.956875,84.7512 1.8273835,84.7570 1.5774627,84.7628 1.0344059,84.7687 0.74137604,84.7745 0.5861398,84.7804 0.68096077,84.7862 1.1208768,84.7921 1.8881342,84.7979 1.60325,84.8038 1.0170758,84.8096 1.7845937,84.8155 1.7759047,84.8213 1.2155035,84.8272 1.1551534,84.8330 1.9223597,84.8389 2.1465127,84.8447 1.5345457,84.8506 1.4225032,84.8564 1.6034195,84.8623 1.6378961,84.8681 1.3362589,84.8740 1.3794411,84.8798 1.2846689,84.8857 1.2497351,84.8915 0.95651984,84.8974 0.71558803,84.9032 0.65549719,84.9091 1.0690891,84.9149 1.2067298,84.9208 1.3015683,84.9266 1.0429922,84.9325 0.896635,84.9383 1.1638362,84.9442 1.6292148,84.9500 1.5774921,84.9559 1.1294055,84.9617 1.2416104,84.9676 1.3275784,84.9734 0.94814122,84.9793 0.91368616,84.9851 0.96532953,84.9910 0.93971449,84.9968 1.1898917,85.0027 1.1209555,85.0086 1.3362918,85.0144 1.6809659,85.0203 1.7324395,85.0261 0.94814748,85.0320 1.0087887,85.0378 1.094821,85.0437 1.3793348,85.0495 1.4825597,85.0554 1.1985397,85.0612 1.6471095,85.0671 1.9397718,85.0730 1.8790587,85.0788 1.7494057,85.0847 1.491385,85.0905 1.7507451,85.0964 2.1901324,85.1022 2.8016129,85.1081 2.8189096,85.1140 2.4912908,85.1198 1.7495404,85.1257 0.9997313,85.1315 0.81018835,85.1374 0.5858773,85.1433 0.52571946,85.1491 0.67252898,85.1550 0.73283315,85.1608 0.63803679,85.1667 0.91402936,85.1726 1.3191422,85.1784 1.5610441,85.1843 2.1901433,85.1901 2.0251181,85.1960 1.3699666,85.2019 1.4048942,85.2077 1.2761927,85.2136 1.6642411,85.2194 1.8188857,85.2253 1.8014705,85.2312 1.4482944,85.2370 1.3448782,85.2429 1.3620051,85.2488 1.5948445,85.2546 1.5515324,85.2605 1.2327631,85.2663 1.4829793,85.2722 1.7328893,85.2781 1.6723568,85.2839 1.353215,85.2898 0.88772541,85.2957 0.93116266,85.3015 1.2760808,85.3074 1.2758266,85.3133 0.99979663,85.3191 0.78441668,85.3250 0.84493291,85.3309 0.84510785,85.3367 1.3366513,85.3426 1.7672192,85.3484 1.3444135,85.3543 0.67228329,85.3602 0.89661938,85.3660 1.2327679,85.3719 1.120786,85.3778 1.2499166,85.3836 1.1119468,85.3895 0.93095785,85.3954 0.77584398,85.4013 1.474591,85.4071 2.2765737,85.4130 2.6292794,85.4189 1.7495821,85.4247 1.5258486,85.4306 1.6894443,85.4365 1.5173242,85.4423 1.7330425,85.4482 1.723841,85.4541 1.3100926,85.4599 1.3190795,85.4658 1.6208167,85.4717 2.0342462,85.4776 1.6981484,85.4834 1.1639005,85.4893 1.0774875,85.4952 1.3535466,85.5010 1.4828759,85.5069 1.3444921,85.5128 0.9307043,85.5187 0.83632177,85.5245 1.2071991,85.5304 1.3793457,85.5363 1.0601473,85.5421 0.78435874,85.5480 0.70694584,85.5539 0.82761723,85.5598 1.0086225,85.5656 1.0948765,85.5715 1.4051574,85.5774 1.0258987,85.5833 0.8447783,85.5891 0.8619383,85.5950 1.0604234,85.6009 1.5950223,85.6068 1.6726295,85.6126 1.6639585,85.6185 1.7845069,85.6244 1.6893734,85.6303 1.5772352,85.6361 1.2154506,85.6420 0.82788634,85.6479 0.89663786,85.6538 0.93078995,85.6596 1.1982819,85.6655 1.275846,85.6714 0.94807208,85.6773 0.65507865,85.6831 0.63808525,85.6890 0.64686811,85.6949 0.91393834,85.7008 1.0860171,85.7067 1.0689648,85.7125 1.3968122,85.7184 1.6639216,85.7243 1.5601785,85.7302 1.1551173,85.7361 1.370725,85.7419 1.4136988,85.7478 1.6379009,85.7537 1.8879094,85.7596 2.1118407,85.7655 1.4827088,85.7713 1.2589962,85.7772 1.3967183,85.7831 1.1204585,85.7890 0.72379929,85.7949 0.89661014,85.8007 1.6554908,85.8066 1.568929,85.8125 1.1031828,85.8184 0.88785326,85.8243 1.0001487,85.8302 1.3102659,85.8360 1.3619069,85.8419 1.1552279,85.8478 0.87931782,85.8537 0.74142349,85.8596 0.913912,85.8655 1.1898293,85.8713 1.5172807,85.8772 1.5258334,85.8831 1.5947051,85.8890 0.96529973,85.8949 0.63792968,85.9008 0.58618647,85.9066 0.56039983,85.9125 1.0346787,85.9184 1.4226645,85.9243 1.7244942,85.9302 1.6036516,85.9361 1.4830216,85.9420 2.1293676,85.9478 2.3960023,85.9537 1.9820057,85.9596 1.3878286,85.9655 1.2847819,85.9714 1.2415076,85.9773 1.5174947,85.9832 1.6207217,85.9891 1.4394391,85.9949 1.6291578,86.0008 1.8449605,86.0067 1.8449204,86.0126 1.301545,86.0185 1.0429095,86.0244 0.73259646,86.0303 0.59479576,86.0362 0.84502292,86.0421 1.2070339,86.0479 1.0862378,86.0538 0.98266768,86.0597 0.63776267,86.0656 0.53465056,86.0715 1.0780416,86.0774 3.216327,86.0833 4.6726694,86.0892 3.6549184,86.0951 2.4216046,86.1010 1.0770085,86.1069 0.93118471,86.1128 0.94858694,86.1186 1.7762226,86.1245 1.6894706,86.1304 1.2755435,86.1363 0.87900919,86.1422 0.49992043,86.1481 0.83654392,86.1540 1.0953302,86.1599 1.1896803,86.1658 1.0425903,86.1717 1.1119885,86.1776 1.3537462,86.1835 1.2672194,86.1894 0.93936521,86.1953 0.56874031,86.2012 0.50855559,86.2071 0.54310971,86.2130 0.93112069,86.2188 1.1895037,86.2247 0.9051193,86.2306 0.81048751,86.2365 0.81904221,86.2424 1.3966711,86.2483 2.1810298,86.2542 2.0687072,86.2601 1.1119322,86.2660 0.5777353,86.2719 0.52631807,86.2778 0.99171537,86.2837 1.180804,86.2896 1.0255657,86.2955 1.1468127,86.3014 1.6985687,86.3073 1.4219165,86.3132 0.59461957,86.3191 0.93152362,86.3250 1.6293955,86.3309 1.5945867,86.3368 1.6379746,86.3427 1.5861689,86.3486 1.2410103,86.3545 0.76703882,86.3604 0.99156386,86.3663 1.0861779,86.3722 1.0084866,86.3781 0.77615184,86.3840 1.1381173,86.3899 1.6983478,86.3958 1.7930988,86.4017 1.2153436,86.4076 0.68099451,86.4135 0.64652634,86.4194 0.76707208,86.4253 1.094818,86.4312 1.707274,86.4371 1.8793842,86.4430 1.3791237,86.4489 1.1724088,86.4548 1.0775303,86.4608 1.2929031,86.4667 0.99992383,86.4726 1.095047,86.4785 1.4484363,86.4844 1.2413869,86.4903 1.1208014,86.4962 1.4051414,86.5021 1.1980501,86.5080 0.9653545,86.5139 0.7070471,86.5198 0.92273879,86.5257 1.1463853,86.5316 1.2410612,86.5375 1.1119741,86.5434 0.73278242,86.5493 0.55181396,86.5552 0.62072408,86.5612 0.64643806,86.5671 0.68107915,86.5730 0.97435153,86.5789 1.2586057,86.5848 1.0083009,86.5907 0.54322821,86.5966 0.96606004,86.6025 1.3102673,86.6084 1.0685841,86.6143 0.87934393,86.6202 0.81042707,86.6262 1.0773885,86.6321 1.3360724,86.6380 1.0087209,86.6439 0.81067383,86.6498 1.2587557,86.6557 1.6894859,86.6616 1.7670863,86.6675 1.1378804,86.6734 0.78446698,86.6794 1.0261749,86.6853 1.3969216,86.6912 1.1378477,86.6971 1.2326779,86.7030 1.4221879,86.7089 1.2152737,86.7148 1.0171932,86.7207 1.05172,86.7267 0.97418445,86.7326 1.2846485,86.7385 1.6120799,86.7444 1.1894993,86.7503 0.98271,86.7562 0.91377342,86.7621 1.0432583,86.7680 1.1123637,86.7740 1.069042,86.7799 1.1547594,86.7858 1.1635419,86.7917 1.0259696,86.7976 0.75883955,86.8035 0.87109834,86.8095 1.3965728,86.8154 1.266925,86.8213 1.0429049,86.8272 0.63772947,86.8331 0.26730341,86.8390 0.62093246,86.8450 0.96553206,86.8509 0.92229778,86.8568 1.07763,86.8627 1.0257726,86.8686 0.67230791,86.8745 0.405211,86.8805 0.50862294,86.8864 0.70709085,86.8923 0.87104619,86.8982 1.3706419,86.9041 1.2844394,86.9101 1.4486438,86.9160 1.8188838,86.9219 1.6807301,86.9278 1.1547734,86.9337 0.66364807,86.9397 0.62083733,86.9456 0.46552661,86.9515 0.53452194,86.9574 0.8621456,86.9633 1.3363905,86.9693 1.7156293,86.9752 1.5344337,86.9811 1.0430074,86.9870 1.0432022,86.9930 1.2499149,86.9989 1.4482497,87.0048 2.3193462,87.0107 2.577842,87.0166 2.2671092,87.0226 1.4479519,87.0285 1.163573,87.0344 1.0688901,87.0403 1.206897,87.0463 1.2672032,87.0522 1.1034899,87.0581 1.6034256,87.0640 2.3017292,87.0700 3.1294839,87.0759 2.5175469,87.0818 2.1123207,87.0877 1.6549387,87.0937 1.0773278,87.0996 0.98281616,87.1055 0.88792956,87.1114 0.97400606,87.1174 0.99135131,87.1233 1.3706896,87.1292 1.146403,87.1352 0.75839549,87.1411 0.38793796,87.1470 0.68971717,87.1529 1.051715,87.1589 1.2240133,87.1648 0.93096995,87.1707 0.68971694,87.1766 0.71548277,87.1826 0.67249471,87.1885 0.93982369,87.1944 1.3192589,87.2004 1.5518961,87.2063 1.4395345,87.2122 1.4135892,87.2182 1.2326294,87.2241 1.0517963,87.2300 1.2501309,87.2359 1.0947282,87.2419 0.62902761,87.2478 0.3016755,87.2537 0.69858056,87.2597 1.3793907,87.2656 1.5259759,87.2715 1.7762642,87.2775 2.2504482,87.2834 2.6211145,87.2893 2.4913511,87.2953 1.9819539,87.3012 1.2235711,87.3071 1.2929384,87.3131 0.68084085,87.3190 0.36211333,87.3249 0.5776431,87.3309 0.75867581,87.3368 0.93096107,87.3427 0.91371399,87.3487 0.94828689,87.3546 1.1035025,87.3605 0.94837373,87.3665 0.83628643,87.3724 0.78449321,87.3783 0.66365296,87.3843 0.85331452,87.3902 1.2500592,87.3961 1.5004506,87.4021 1.5520742,87.4080 1.0857456,87.4140 0.77573448,87.4199 1.2935746,87.4258 1.8451962,87.4318 2.0429847,87.4377 1.4391451,87.4436 0.97392476,87.4496 1.1895156,87.4555 0.98264921,87.4615 0.94829112,87.4674 0.90521133,87.4733 0.76734626,87.4793 0.98280793,87.4852 1.2324673,87.4912 1.4913688,87.4971 1.1984329,87.5030 0.73270106,87.5090 0.93986011,87.5149 1.379406,87.5209 1.4138396,87.5268 1.5862181,87.5327 1.5430626,87.5387 1.5517414,87.5446 1.6639609,87.5506 2.3277876,87.5565 2.0428424,87.5624 1.1462481,87.5684 0.64670807,87.5743 0.83661205,87.5803 1.3621458,87.5862 1.594485,87.5922 1.5173674,87.5981 1.4916695,87.6040 1.3359635,87.6100 1.1807505,87.6159 0.71522993,87.6219 0.30170721,87.6278 0.49167475,87.6338 0.9572196,87.6397 1.560359,87.6456 1.5859095,87.6516 1.1807114,87.6575 0.6379236,87.6635 0.80194163,87.6694 1.0517204,87.6754 0.78431445,87.6813 0.65529943,87.6873 1.2504189,87.6932 1.6121305,87.6992 1.7151947,87.7051 1.4137968,87.7110 1.5431776,87.7170 1.2928967,87.7229 0.91354311,87.7289 0.44854954,87.7348 1.2680761,87.7408 2.4141386,87.7467 2.7065108,87.7527 2.1200461,87.7586 0.99112469,87.7646 0.45678046,87.7705 0.48284885,87.7765 1.0778826,87.7824 1.5863159,87.7884 1.4135267,87.7943 1.0859393,87.8003 1.2759602,87.8062 1.1467185,87.8122 1.0690349,87.8181 1.0259861,87.8241 1.1897479,87.8300 1.0516334,87.8360 0.98278129,87.8419 1.4743091,87.8479 1.8967144,87.8538 1.784693,87.8598 1.9397199,87.8657 1.6979345,87.8717 1.2671187,87.8776 1.1554594,87.8836 2.0346174,87.8895 2.1898897,87.8955 2.5520532,87.9014 2.3184941,87.9074 1.5767779,87.9134 1.103397,87.9193 1.1382405,87.9253 1.4398916,87.9312 2.0605564,87.9372 2.1292562,87.9431 1.6375687,87.9491 0.90479171,87.9550 0.55149162,87.9610 0.58628738,87.9669 0.96570563,87.9729 1.1984537,87.9789 1.6555108,87.9848 1.9743567,87.9908 2.2585907,87.9967 2.404881,88.0027 2.3881938,88.0086 2.5607665,88.0146 2.0253453,88.0206 1.2149911,88.0265 1.259039,88.0325 1.9661012,88.0384 2.1377048,88.0444 1.6372323,88.0503 1.0513519,88.0563 0.89661825,88.0623 0.9829939,88.0682 1.207242,88.0742 1.7412275,88.0801 1.4305233,88.0861 1.8191347,88.0921 2.9836113,88.0980 3.5694101,88.1040 2.7323656,88.1099 1.9994339,88.1159 1.5859578,88.1219 1.6897374,88.1278 1.7759076,88.1338 1.370806,88.1397 1.3964444,88.1457 1.0255035,88.1517 0.74989885,88.1576 0.68109566,88.1636 1.1037087,88.1696 1.5778385,88.1755 1.7673718,88.1815 1.7412697,88.1874 1.3101009,88.1934 0.98280883,88.1994 0.85340053,88.2053 0.56873697,88.2113 0.48286161,88.2173 0.732921,88.2232 0.97406209,88.2292 1.0948427,88.2352 1.7158043,88.2411 1.982787,88.2471 1.3017634,88.2530 1.2070209,88.2590 1.1722443,88.2650 1.2931488,88.2709 1.6811141,88.2769 1.6895581,88.2829 1.3103027,88.2888 1.1811765,88.2948 1.1462042,88.3008 1.0513906,88.3067 1.0691816,88.3127 1.1124022,88.3187 1.8281208,88.3246 2.6119862,88.3306 2.154587,88.3366 1.4310557,88.3425 1.6555274,88.3485 1.7843579,88.3545 1.5254763,88.3605 1.4053506,88.3664 1.5607301,88.3724 1.4224731,88.3784 1.2152623,88.3843 1.008281,88.3903 0.92215878,88.3963 0.46531698,88.4022 0.56042325,88.4082 0.82779074,88.4142 0.99987268,88.4201 0.78449559,88.4261 1.267665,88.4321 1.6723071,88.4381 1.4224976,88.4440 1.6556641,88.4500 1.9223547,88.4560 1.8528925,88.4620 1.4049817,88.4679 1.3363464,88.4739 0.92246908,88.4799 1.0691178,88.4858 1.3708577,88.4918 1.7846462,88.4978 1.7757109,88.5038 1.5516486,88.5097 1.1204104,88.5157 0.70661807,88.5217 0.95708346,88.5277 1.2329038,88.5336 1.21543,88.5396 0.76704812,88.5456 0.63817418,88.5516 1.2845361,88.5575 1.3188033,88.5635 1.0604173,88.5695 0.93971425,88.5755 1.3194084,88.5814 1.9054319,88.5874 2.1202023,88.5934 1.6549714,88.5994 1.5087187,88.6053 1.3708851,88.6113 1.6897446,88.6173 1.6207482,88.6233 1.6207762,88.6293 1.2927475,88.6352 0.76680702,88.6412 0.48273447,88.6472 1.1295227,88.6532 1.3878158,88.6591 1.1378236,88.6651 0.75023878,88.6711 1.2160072,88.6771 1.7932172,88.6831 1.5771378,88.6890 0.87016493,88.6950 0.50846285,88.7010 0.77593976,88.7070 0.83620906,88.7130 1.0432279,88.7189 1.0690796,88.7249 1.1378723,88.7309 1.0861821,88.7369 1.043318,88.7429 0.93985027,88.7489 0.97402847,88.7548 0.61200273,88.7608 0.71564925,88.7668 1.0862032,88.7728 1.6120924,88.7788 2.2588239,88.7847 2.965627,88.7907 2.7325392,88.7967 1.57727,88.8027 1.3019702,88.8087 1.3970243,88.8147 1.5344263,88.8206 1.4822197,88.8266 1.0515299,88.8326 0.74160826,88.8386 0.87937659,88.8446 1.2587026,88.8506 1.7155889,88.8566 1.4395472,88.8625 1.189528,88.8685 0.99995488,88.8745 0.92232114,88.8805 1.1725544,88.8865 1.5344485,88.8925 1.2066436,88.8985 1.0432866,88.9045 1.1984557,88.9104 1.3274447,88.9164 1.2583216,88.9224 0.95688301,88.9284 0.60350466,88.9344 0.42244357,88.9404 0.56049484,88.9464 0.74139643,88.9524 0.93977571,88.9583 1.2154431,88.9643 1.7238892,88.9703 1.3188703,88.9763 0.87067187,88.9823 0.43107894,88.9883 0.4914408,88.9943 1.1382247,89.0003 1.3881446,89.0063 1.2414464,89.0123 1.3535672,89.0182 1.3620026,89.0242 1.2240316,89.0302 0.87915242,89.0362 0.62063152,89.0422 1.1380765,89.0482 1.9228781,89.0542 3.0094454,89.0602 3.5862494,89.0662 2.7752974,89.0722 3.0093112,89.0782 4.9749808,89.0842 5.059516,89.0901 3.4558401,89.0961 2.8877127,89.1021 2.5775819,89.1081 1.9051229,89.1141 1.31916,89.1201 1.2671125,89.1261 1.1119574,89.1321 1.6466628,89.1381 1.5516328,89.1441 1.4224781,89.1501 1.6205918,89.1561 1.3620311,89.1621 1.353366,89.1681 0.91354322,89.1741 0.71544188,89.1801 0.44832,89.1861 0.56051809,89.1921 1.0175797,89.1981 1.1984181,89.2041 1.0083022,89.2101 0.95673686,89.2161 1.3018229,89.2221 1.293129,89.2281 1.3704324,89.2341 0.93946493,89.2400 0.88804018,89.2460 0.78466225,89.2520 0.88806027,89.2580 1.2672089,89.2640 1.2498839,89.2700 1.0173413,89.2760 0.93107814,89.2820 0.83608413,89.2880 1.3276066,89.2940 1.4654567,89.3000 1.6207407,89.3060 1.4483938,89.3120 1.5688519,89.3180 1.5171523,89.3240 1.5777025,89.3300 1.7758844,89.3361 1.9226825,89.3421 2.1466792,89.3481 1.9826173,89.3541 1.9221624,89.3601 1.6204542,89.3661 1.4310681,89.3721 1.6814425,89.3781 2.0518661,89.3841 1.5425301,89.3901 0.6549623,89.3961 0.80198371,89.4021 1.440046,89.4081 2.4486089,89.4141 2.4913855,89.4201 1.9654212,89.4261 1.4482317,89.4321 1.2495983,89.4381 0.87028193,89.4441 0.85338122,89.4501 0.73285758,89.4561 0.96570522,89.4621 1.0692745,89.4681 1.4741857,89.4741 1.2066706,89.4801 0.72414857,89.4862 1.0691159,89.4922 1.2411278,89.4982 0.76696485,89.5042 0.88818759,89.5102 1.2934085,89.5162 1.2671552,89.5222 0.72398508,89.5282 0.78459471,89.5342 1.0777223,89.5402 1.32748,89.5462 1.3015823,89.5522 1.3277546,89.5583 1.3794955,89.5643 1.4567684,89.5703 1.1979623,89.5763 0.95680791,89.5823 0.93141222,89.5883 1.1899055,89.5943 1.1204369,89.6003 1.0949651,89.6063 1.5519457,89.6123 1.5515901,89.6184 1.5345719,89.6244 1.698523,89.6304 1.7152274,89.6364 0.95637816,89.6424 0.75858492,89.6484 1.0778567,89.6544 1.3622152,89.6604 1.1722319,89.6665 0.98244196,89.6725 0.77575797,89.6785 1.1124809,89.6845 1.6296415,89.6905 1.8533883,89.6965 1.9136875,89.7025 1.9912207,89.7085 1.681294,89.7146 2.0957243,89.7206 2.4140055,89.7266 2.154505,89.7326 1.8613209,89.7386 1.1461923,89.7446 0.79309189,89.7506 0.89687985,89.7567 1.1123163,89.7627 1.0860133,89.7687 1.2242517,89.7747 1.3965394,89.7807 1.1892679,89.7867 1.5604544,89.7928 1.9400445,89.7988 1.9312196,89.8048 1.5258124,89.8108 1.4132959,89.8168 1.388041,89.8229 1.7335267,89.8289 2.0863788,89.8349 2.2150893,89.8409 1.8530869,89.8469 1.5775912,89.8529 1.4137167,89.8590 1.1895653,89.8650 1.069129,89.8710 1.086208,89.8770 0.77562052,89.8830 0.81902659,89.8891 1.3795904,89.8951 1.5345601,89.9011 1.1205636,89.9071 0.87047476,89.9131 0.87932962,89.9192 1.0433105,89.9252 0.98283887,89.9312 0.85320973,89.9372 0.69819951,89.9433 1.2761011,89.9493 1.8276372,89.9553 2.0686915,89.9613 1.7842944,89.9673 1.5518162,89.9734 0.9225409,89.9794 0.75865793,89.9854 0.80171883,89.9914 1.1035435,89.9975 2.2413301,90.0035 2.5170739,90.0095 1.4308054,90.0155 0.53453785,90.0216 0.88821864,90.0276 1.3967046,90.0336 1.4738046,90.0396 0.87929744,90.0457 1.1296184,90.0517 1.4395111,90.0577 1.5775213,90.0637 1.8194542,90.0698 3.0521712,90.0758 3.7928472,90.0818 3.0169318,90.0878 1.5603554,90.0939 1.1380389,90.0999 1.1808622,90.1059 1.6291755,90.1120 1.8359898,90.1180 1.085961,90.1240 0.56924796,90.1300 0.70722914,90.1361 0.94842964,90.1421 1.224213,90.1481 1.3620095,90.1541 1.327426,90.1602 1.0863264,90.1662 1.4226196,90.1722 1.6120267,90.1783 1.7238423,90.1843 1.128927,90.1903 1.000071,90.1964 1.2674277,90.2024 1.1982882,90.2084 1.2500885,90.2145 1.3535547,90.2205 1.6034609,90.2265 1.5083174,90.2325 1.1464463,90.2386 1.3794872,90.2446 1.181216,90.2506 1.2158436,90.2567 1.3189014,90.2627 1.2409599,90.2687 0.97385371,90.2748 0.64639795,90.2808 0.46564236,90.2868 0.76747376,90.2929 0.78436244,90.2989 0.69823587,90.3049 1.0607047,90.3110 1.6380925,90.3170 1.698175,90.3230 1.8016045,90.3291 1.3965049,90.3351 1.1895242,90.3411 1.1119323,90.3472 1.3362511,90.3532 1.0085306,90.3593 0.68981069,90.3653 0.98313761,90.3713 1.3107251,90.3774 1.6290947,90.3834 1.0252196,90.3894 0.96550548,90.3955 1.1035641,90.4015 0.93107414,90.4076 0.88795841,90.4136 0.74129528,90.4196 0.57751447,90.4257 0.62917644,90.4317 0.61194819,90.4377 0.43970197,90.4438 0.77605987,90.4498 1.1379421,90.4559 1.1551783,90.4619 1.3104507,90.4679 1.2672428,90.4740 1.2498358,90.4800 1.1809642,90.4861 1.2328044,90.4921 1.1120812,90.4981 1.1726478,90.5042 1.5951812,90.5102 1.8364221,90.5163 1.930811,90.5223 1.3618575,90.5283 1.3189461,90.5344 1.1378194,90.5404 1.1552228,90.5465 0.97409505,90.5525 0.74986356,90.5586 0.82773131,90.5646 1.2586603,90.5706 1.3012555,90.5767 1.155177,90.5827 1.2160083,90.5888 1.137943,90.5948 0.97385937,90.6009 0.93981439,90.6069 1.4143019,90.6129 1.6983702,90.6190 1.4304754,90.6250 0.8448143,90.6311 1.0605962,90.6371 0.83575052,90.6432 0.66360044,90.6492 0.66387343,90.6553 0.53450227,90.6613 0.72414434,90.6674 0.90524369,90.6734 0.93110484,90.6794 0.98329711,90.6855 1.6555032,90.6915 1.5773556,90.6976 1.4736795,90.7036 0.90504831,90.7097 1.0437435,90.7157 1.5348699,90.7218 1.3961053,90.7278 0.9648087,90.7339 0.95685565,90.7399 0.99129903,90.7460 0.534504,90.7520 0.54329509,90.7581 0.84481102,90.7641 1.2328643,90.7702 1.6035148,90.7762 1.8275315,90.7823 2.0257411,90.7883 1.8878926,90.7944 1.2413722,90.8004 0.8534348,90.8065 0.73297244,90.8125 1.0690397,90.8186 0.91353631,90.8246 0.56016695,90.8307 0.91387761,90.8367 1.4397024,90.8428 1.301554,90.8488 0.82756227,90.8549 0.73313004,90.8609 1.3625867,90.8670 1.7586548,90.8730 1.3960804,90.8791 0.74963999,90.8852 0.63787544,90.8912 0.96565562,90.8973 1.4484838,90.9033 1.45698,90.9094 1.5170496,90.9154 1.5608335,90.9215 2.1384013,90.9275 2.0255101,90.9336 1.542704,90.9396 1.0430768,90.9457 1.2759086,90.9518 1.4396175,90.9578 1.491385,90.9639 1.0601028,90.9699 0.80152774,90.9760 1.0951258,90.9820 1.4570838,90.9881 1.456684,90.9941 1.3879966,91.0002 1.4138781,91.0063 1.4912295,91.0123 1.4742401,91.0184 1.6640327,91.0244 1.4223155,91.0305 1.5518254,91.0366 2.2846975,91.0426 2.7500067,91.0487 3.3195045,91.0547 3.5958509,91.0608 7.5750074,91.0669 31.929113,91.0729 67.484566,91.0790 73.164986,91.0850 44.639748,91.0911 15.828359,91.0972 7.4989319,91.1032 5.2056894,91.1093 2.8265119,91.1153 1.0861288,91.1214 1.0951384,91.1275 1.0085309,91.1335 1.2327516,91.1396 1.4311018,91.1456 1.1636701,91.1517 0.89644223,91.1578 0.95714378,91.1638 1.4311056,91.1699 1.2151655,91.1760 0.8791188,91.1820 0.75870109,91.1881 1.1207355,91.1941 1.3189876,91.2002 1.5174192,91.2063 1.4915771,91.2123 1.2071311,91.2184 1.4743196,91.2245 1.8100947,91.2305 1.6980329,91.2366 1.5604044,91.2427 1.5949132,91.2487 1.6292979,91.2548 1.1118432,91.2609 1.0603669,91.2669 1.5174953,91.2730 1.6641647,91.2791 1.7588176,91.2851 1.5690671,91.2912 1.939597,91.2973 1.7927374,91.3033 1.4996241,91.3094 1.2151794,91.3155 1.0259099,91.3215 1.0173827,91.3276 1.1380709,91.3337 1.8101983,91.3397 2.0604067,91.3458 1.9054984,91.3519 1.4049132,91.3579 1.1895088,91.3640 1.2587761,91.3701 1.3537041,91.3762 1.4653317,91.3822 0.99092668,91.3883 0.67255145,91.3944 1.095168,91.4004 1.4398664,91.4065 1.4397351,91.4126 1.3707201,91.4186 1.4652696,91.4247 1.3706526,91.4308 1.6207366,91.4369 1.1894027,91.4429 0.94855493,91.4490 1.3192618,91.4551 1.2929406,91.4612 1.0861937,91.4672 1.2583829,91.4733 1.2586197,91.4794 1.6897569,91.4854 1.4824535,91.4915 1.2584236,91.4976 0.6637097,91.5037 0.73274779,91.5097 0.74140257,91.5158 0.71550035,91.5219 0.63792664,91.5280 0.96570122,91.5340 1.6985337,91.5401 2.0689895,91.5462 1.7674735,91.5523 2.0604532,91.5583 2.0945432,91.5644 1.9911448,91.5705 1.6894888,91.5766 1.4655589,91.5826 1.0950468,91.5887 1.3623568,91.5948 1.7586933,91.6009 1.9224439,91.6070 1.8449098,91.6130 2.0601277,91.6191 1.4477751,91.6252 0.75854486,91.6313 1.0521713,91.6373 1.6641698,91.6434 1.7067075,91.6495 1.2669761,91.6556 1.2325933,91.6617 0.94825369,91.6677 0.92279685,91.6738 1.3624405,91.6799 1.7761708,91.6860 1.8703506,91.6921 1.2148412,91.6981 0.93111002,91.7042 1.3709909,91.7103 1.5171361,91.7164 1.1203604,91.7225 0.85372061,91.7285 1.5864414,91.7346 1.4306297,91.7407 1.2068207,91.7468 1.6120994,91.7529 1.7844262,91.7590 1.7844756,91.7650 1.5085847,91.7711 1.2240523,91.7772 0.90523982,91.7833 0.90542531,91.7894 1.2757049,91.7955 1.6899252,91.8015 2.4318068,91.8076 2.4136658,91.8137 1.7061538,91.8198 1.4739791,91.8259 1.6810318,91.8320 1.7585187,91.8380 1.9918354,91.8441 2.0432847,91.8502 1.6288177,91.8563 1.0945016,91.8624 0.87965238,91.8685 1.2071887,91.8746 1.2240177,91.8806 1.3618733,91.8867 1.318863,91.8928 1.0431224,91.8989 0.81019002,91.9050 0.72389776,91.9111 0.53444779,91.9172 0.59488654,91.9233 0.64660972,91.9293 1.1901934,91.9354 1.8109292,91.9415 1.9913659,91.9476 1.3873982,91.9537 0.88759196,91.9598 0.99167544,91.9659 1.621359,91.9720 2.224721,91.9781 2.4998116,91.9842 1.9128627,91.9902 0.91312677,91.9963 0.87941384,92.0024 1.4485482,92.0085 1.5949452,92.0146 1.5948893,92.0207 1.4568357,92.0268 1.069015,92.0329 1.0776532,92.0390 0.98231292,92.0451 0.73270941,92.0512 1.4057169,92.0572 1.6467687,92.0633 2.6729755,92.0694 5.3203545,92.0755 7.8108521,92.0816 6.895494,92.0877 3.5760725,92.0938 1.5338763,92.0999 1.53442,92.1060 1.3016645,92.1121 0.9570511,92.1182 0.86211002,92.1243 0.94842213,92.1304 1.241372,92.1365 1.2067771,92.1426 1.1295494,92.1487 1.2932577,92.1548 1.0687019,92.1608 0.99115509,92.1669 0.85364592,92.1730 0.84493768,92.1791 0.69798172,92.1852 0.86210489,92.1913 1.1898106,92.1974 1.2672688,92.2035 1.0430362,92.2096 0.79315335,92.2157 1.2503306,92.2218 1.6894088,92.2279 1.146244,92.2340 0.96538424,92.2401 0.6208033,92.2462 0.88839358,92.2523 1.2933207,92.2584 1.3965497,92.2645 1.318957,92.2706 1.3101321,92.2767 0.94792867,92.2828 0.83609617,92.2889 0.84481305,92.2950 0.81927639,92.3011 1.1985322,92.3072 1.5947506,92.3133 2.1636953,92.3194 2.3017499,92.3255 1.8190399,92.3316 1.2585804,92.3377 1.4654759,92.3438 1.7068648,92.3499 1.4653648,92.3560 0.79282165,92.3621 0.30158329,92.3682 0.68124592,92.3743 1.328022,92.3804 1.5950365,92.3865 1.344654,92.3926 1.1462566,92.3987 0.90511286,92.4048 0.94836545,92.4110 0.65507048,92.4171 0.7672379,92.4232 1.301824,92.4293 1.4828223,92.4354 1.4913604,92.4415 1.5602901,92.4476 1.4914117,92.4537 1.3532761,92.4598 0.79298615,92.4659 1.2674921,92.4720 1.7156996,92.4781 1.6119156,92.4842 0.96536863,92.4903 1.1380826,92.4964 1.6469519,92.5025 1.6727474,92.5086 1.5085946,92.5148 1.2497315,92.5209 0.96513605,92.5270 1.0169765,92.5331 0.80183452,92.5392 0.81044751,92.5453 0.87072384,92.5514 0.81048048,92.5575 0.870803,92.5636 1.4912575,92.5697 1.5430512,92.5758 1.3622152,92.5819 1.336141,92.5881 1.2669976,92.5942 0.83608454,92.6003 0.65528971,92.6064 0.95697868,92.6125 1.3274959,92.6186 1.1207703,92.6247 1.3365616,92.6308 1.7415709,92.6369 1.7756747,92.6431 1.3702801,92.6492 0.95700365,92.6553 1.1639907,92.6614 1.1291614,92.6675 1.0946623,92.6736 0.96535426,92.6797 1.0518166,92.6858 1.2415863,92.6920 1.2676339,92.6981 1.5345446,92.7042 1.5081388,92.7103 1.3704607,92.7164 1.4137934,92.7225 1.1465318,92.7286 1.293154,92.7348 1.5950785,92.7409 1.8364629,92.7470 1.7415078,92.7531 1.9051574,92.7592 1.6980685,92.7653 1.3014314,92.7714 0.83616954,92.7776 0.78463238,92.7837 0.78441137,92.7898 0.87065518,92.7959 1.2588205,92.8020 1.914019,92.8081 2.5431249,92.8143 2.2845228,92.8204 1.5688108,92.8265 0.87039208,92.8326 0.87924051,92.8387 0.62046134,92.8449 0.60345149,92.8510 1.0692252,92.8571 1.4569882,92.8632 1.8707074,92.8693 2.0345922,92.8755 1.7930573,92.8816 1.4480387,92.8877 1.2327638,92.8938 1.0689663,92.8999 0.97412938,92.9061 1.2760916,92.9122 1.6726967,92.9183 2.2155812,92.9244 1.7927433,92.9305 1.2585311,92.9367 1.284938,92.9428 1.6206732,92.9489 1.1892577,92.9550 0.9654035,92.9611 1.1035594,92.9673 1.2327459,92.9734 0.87047666,92.9795 0.69818991,92.9856 0.98285329,92.9918 0.93108815,92.9979 0.74127918,93.0040 0.79315197,93.0101 1.1380383,93.0163 1.5170062,93.0224 1.6379684,93.0285 1.8708737,93.0346 1.284737,93.0408 1.5091643,93.0469 2.1120675,93.0530 2.3271022,93.0591 1.6375694,93.0653 1.8539538,93.0714 4.4843264,93.0775 9.295332,93.0836 17.42457,93.0898 23.66382,93.0959 19.962769,93.1020 9.6698532,93.1081 2.6974223,93.1143 1.3363519,93.1204 1.595126,93.1265 1.8275872,93.1326 1.5514165,93.1388 1.0774939,93.1449 1.1638873,93.1510 1.0686921,93.1572 0.91353655,93.1633 0.6209355,93.1694 1.2157246,93.1756 1.5601245,93.1817 1.5088798,93.1878 1.6985826,93.1939 1.4997177,93.2001 1.0685803,93.2062 1.146584,93.2123 1.5950606,93.2185 1.7586846,93.2246 1.9396914,93.2307 1.8533374,93.2369 1.6809766,93.2430 1.8019052,93.2491 1.6292428,93.2552 1.2412356,93.2614 1.129313,93.2675 1.0085692,93.2736 1.0000583,93.2798 1.2843364,93.2859 1.2242447,93.2920 1.6814528,93.2982 1.4912512,93.3043 1.353415,93.3104 1.8364606,93.3166 2.1380095,93.3227 1.8445761,93.3288 1.3272209,93.3350 0.88773906,93.3411 0.69829237,93.3473 1.25898,93.3534 1.569013,93.3595 1.3186369,93.3657 1.0431685,93.3718 1.250102,93.3779 1.1636363,93.3841 1.1120162,93.3902 1.3105254,93.3963 1.3796576,93.4025 1.6122981,93.4086 1.5774702,93.4148 1.2668945,93.4209 0.93099761,93.4270 1.1728706,93.4332 1.431092,93.4393 1.3788823,93.4454 1.1204449,93.4516 0.87928206,93.4577 0.72404087,93.4639 0.80198234,93.4700 1.2848327,93.4761 1.3099625,93.4823 1.2843009,93.4884 2.0087972,93.4946 1.8447169,93.5007 1.0774451,93.5068 0.81033617,93.5130 0.87968236,93.5191 1.3363601,93.5253 1.3875741,93.5314 0.84450835,93.5375 0.81887686,93.5437 0.76735133,93.5498 0.68962461,93.5560 0.75877506,93.5621 1.3452746,93.5682 1.8449996,93.5744 1.9051751,93.5805 1.758424,93.5867 1.5083445,93.5928 1.3103037,93.5990 1.2241937,93.6051 1.043331,93.6112 1.3796837,93.6174 1.8449947,93.6235 2.2412467,93.6297 2.1031985,93.6358 1.8533607,93.6420 1.5430185,93.6481 1.1721364,93.6543 0.95691258,93.6604 1.4658787,93.6665 2.0862463,93.6727 1.5685681,93.6788 1.2240906,93.6850 1.3966438,93.6911 1.3706343,93.6973 1.3275036,93.7034 0.82734376,93.7096 0.31021139,93.7157 0.33650172,93.7219 1.3883529,93.7280 2.8360205,93.7342 2.9999342,93.7403 2.3450444,93.7465 1.6809249,93.7526 1.5773388,93.7588 1.1983339,93.7649 1.3191289,93.7711 1.1897807,93.7772 1.2414235,93.7834 1.4742113,93.7895 1.8536874,93.7956 1.9138482,93.8018 1.8188475,93.8079 1.2757421,93.8141 0.98300284,93.8203 1.3104359,93.8264 1.5428365,93.8326 1.9220529,93.8387 1.7584293,93.8449 1.4570507,93.8510 1.2674696,93.8572 1.4654298,93.8633 1.3789302,93.8695 1.7067889,93.8756 1.4916369,93.8818 1.1470548,93.8879 1.4569019,93.8941 1.0943354,93.9002 0.70680815,93.9064 0.86220485,93.9125 1.1121188,93.9187 1.5776002,93.9248 1.8706505,93.9310 1.4397116,93.9371 1.4141792,93.9433 1.8195351,93.9495 2.1293588,93.9556 1.5512038,93.9618 1.1117805,93.9679 1.0171658,93.9741 0.82743561,93.9802 0.83608812,93.9864 0.85345984,93.9925 0.94843304,93.9987 1.0086018,94.0049 0.86189115,94.0110 0.71544003,94.0172 0.79315948,94.0233 0.91383219,94.0295 0.76720637,94.0356 0.82757127,94.0418 1.1984487,94.0480 1.5349007,94.0541 2.1640723,94.0603 2.457135,94.0664 2.9050131,94.0726 4.6850028,94.0788 20.992338,94.0849 39.754925,94.0911 38.528851,94.0972 20.137594,94.1034 6.4015245,94.1096 3.1549883,94.1157 2.3962693,94.1219 1.706668,94.1280 1.7237178,94.1342 1.6205086,94.1404 1.8537656,94.1465 1.983072,94.1527 1.5170951,94.1588 0.89611566,94.1650 0.99118447,94.1712 1.0172837,94.1773 0.75870937,94.1835 0.71552712,94.1896 1.1208844,94.1958 1.414004,94.2020 1.0430499,94.2081 1.1465205,94.2143 1.6983736,94.2205 2.0172353,94.2266 1.3703943,94.2328 0.8879388,94.2390 1.0951554,94.2451 1.4998214,94.2513 1.482496,94.2575 1.8277915,94.2636 2.0347598,94.2698 1.5687317,94.2759 0.76696372,94.2821 0.7758733,94.2883 0.93961763,94.2944 1.1036508,94.3006 1.1812354,94.3068 1.2155292,94.3129 1.3622043,94.3191 1.3362492,94.3253 1.3791275,94.3314 1.060187,94.3376 0.82749116,94.3438 0.72416943,94.3499 0.93099481,94.3561 1.0172061,94.3623 1.0000437,94.3685 0.90515387,94.3746 0.93085682,94.3808 0.74142778,94.3870 0.99182552,94.3931 1.1640395,94.3993 1.25018,94.4055 1.5948384,94.4116 1.2409778,94.4178 0.89609236,94.4240 0.73257238,94.4301 0.7156049,94.4363 0.732849,94.4425 0.84505647,94.4487 1.0091014,94.4548 1.5606967,94.4610 2.0084743,94.4672 1.758239,94.4733 1.4481667,94.4795 1.2587231,94.4857 1.5689833,94.4919 1.7067883,94.4980 1.4827183,94.5042 1.4224963,94.5104 1.1982248,94.5166 0.77573228,94.5227 0.69825345,94.5289 0.95684958,94.5351 1.5429395,94.5412 1.5775638,94.5474 1.7156804,94.5536 1.8364642,94.5598 1.7330438,94.5659 1.2672896,94.5721 1.4570491,94.5783 2.2414112,94.5845 1.8875867,94.5906 1.2668467,94.5968 0.82735676,94.6030 0.81031471,94.6092 1.0175574,94.6154 1.5865492,94.6215 1.7066928,94.6277 1.2411084,94.6339 0.69815505,94.6401 0.94842857,94.6462 1.5864269,94.6524 1.6119157,94.6586 0.96569479,94.6648 1.4139658,94.6710 1.5689039,94.6771 1.7673581,94.6833 1.2671472,94.6895 0.99983597,94.6957 0.90494585,94.7018 1.0342678,94.7080 0.94831085,94.7142 1.3276982,94.7204 1.5603368,94.7266 1.5345877,94.7327 1.6469554,94.7389 1.8794465,94.7451 1.767001,94.7513 1.6034901,94.7575 1.8359232,94.7637 1.5169251,94.7698 1.4742657,94.7760 1.1466203,94.7822 1.103353,94.7884 0.9999001,94.7946 0.72421116,94.8007 0.89689487,94.8069 1.6038705,94.8131 1.8963695,94.8193 1.2411485,94.8255 1.1034385,94.8317 0.9569034,94.8378 1.1897548,94.8440 1.3102984,94.8502 1.3275857,94.8564 1.431053,94.8626 1.2413483,94.8688 1.3879043,94.8750 1.4052773,94.8811 1.3795078,94.8873 1.4826424,94.8935 1.5686771,94.8997 1.5255238,94.9059 1.155239,94.9121 1.0778348,94.9183 0.6811614,94.9244 1.1554359,94.9306 1.5947715,94.9368 1.3100582,94.9430 1.3708392,94.9492 1.6902176,94.9554 1.8104633,94.9616 1.4477727,94.9677 1.0948722,94.9739 1.6208225,94.9801 1.4395273,94.9863 1.6379304,94.9925 1.698092,94.9987 1.4568753,95.0049 1.3105748,95.0111 1.6380374,95.0173 1.9136477,95.0235 2.0690196,95.0296 2.0950532,95.0358 2.6122267,95.0420 3.5780339,95.0482 4.6119657,95.0544 8.9371891,95.0606 43.087086,95.0668 91.324104,95.0730 100.20031,95.0792 62.190422,95.0854 24.869442,95.0916 12.342791,95.0977 15.4498,95.1039 19.431503,95.1101 16.368086,95.1163 8.3163919,95.1225 3.4215877,95.1287 2.5172811,95.1349 2.0344293,95.1411 1.4654536,95.1473 1.1293038,95.1535 0.83606952,95.1597 0.53430194,95.1659 0.50851279,95.1721 0.97420657,95.1783 1.2241697,95.1845 1.327511,95.1907 1.3104669,95.1968 1.767527,95.2030 1.9656014,95.2092 1.8533176,95.2154 1.2239969,95.2216 1.1209301,95.2278 1.4141208,95.2340 1.2757049,95.2402 1.1978313,95.2464 1.3273523,95.2526 1.3017491,95.2588 1.095172,95.2650 1.6467745,95.2712 1.8447338,95.2774 2.0606365,95.2836 2.345006,95.2898 2.1806264,95.2960 1.827281,95.3022 1.2239306,95.3084 0.91392797,95.3146 1.2244184,95.3208 1.5861892,95.3270 1.4051692,95.3332 1.4481175,95.3394 1.1981782,95.3456 1.1900294,95.3518 1.6379982,95.3580 1.3271294,95.3642 0.88774896,95.3704 1.0002691,95.3766 1.3277699,95.3828 1.0945299,95.3890 0.59489083,95.3952 1.1125939,95.4014 1.6120058,95.4076 1.0340301,95.4138 0.79312891,95.4200 1.1812055,95.4262 0.92236036,95.4324 0.87930793,95.4386 1.2758818,95.4448 1.2154602,95.4510 0.98294413,95.4572 0.93976969,95.4634 1.0689282,95.4696 1.0946412,95.4759 0.68955117,95.4821 1.0089573,95.4883 1.9917079,95.4945 2.4051726,95.5007 2.2238519,95.5069 2.0428998,95.5131 1.5085511,95.5193 1.4655421,95.5255 1.5430943,95.5317 1.4999188,95.5379 1.7241322,95.5441 2.0435431,95.5503 2.5608568,95.5565 2.4655502,95.5627 2.2239609,95.5689 1.7497036,95.5752 1.4826202,95.5814 1.5084974,95.5876 1.4221666,95.5938 1.5344528,95.6000 1.4914762,95.6062 1.8275959,95.6124 2.0688648,95.6186 1.594709,95.6248 1.1896781,95.6310 1.0948089,95.6372 0.95674044,95.6435 0.56884038,95.6497 0.59496999,95.6559 1.0609261,95.6621 1.5262264,95.6683 1.5946589,95.6745 1.5428382,95.6807 1.310038,95.6869 0.97387737,95.6931 0.72413421,95.6994 1.2157246,95.7056 1.3192177,95.7118 1.6038411,95.7180 2.1123283,95.7242 1.8707888,95.7304 2.1725671,95.7366 2.3617995,95.7428 2.1373136,95.7491 1.6551208,95.7553 1.6126555,95.7615 1.8622229,95.7677 1.5600297,95.7739 1.2753568,95.7801 0.99112934,95.7863 1.0950971,95.7926 1.1897973,95.7988 1.1551245,95.8050 1.1895092,95.8112 1.1379697,95.8174 1.1464601,95.8236 0.78414172,95.8298 0.75871837,95.8361 1.1643262,95.8423 2.2159321,95.8485 2.7672639,95.8547 1.9394749,95.8609 1.4910325,95.8671 1.3703655,95.8734 1.267464,95.8796 1.7161627,95.8858 2.1123712,95.8920 2.1118937,95.8982 1.577189,95.9045 1.3791686,95.9107 1.6636986,95.9169 1.7414588,95.9231 1.8448946,95.9293 1.6033183,95.9355 1.0342624,95.9418 0.76706642,95.9480 0.83636022,95.9542 1.3189636,95.9604 1.232529,95.9666 0.95712954,95.9729 1.1642039,95.9791 1.0083728,95.9853 0.59461546,95.9915 0.78491157,95.9978 1.4743842,96.0040 1.465023,96.0102 1.0086114,96.0164 1.1900928,96.0226 1.3187665,96.0289 1.1635385,96.0351 1.4312149,96.0413 1.8538136,96.0475 2.8799353,96.0538 6.7263074,96.0600 13.502422,96.0662 17.526375,96.0724 16.455736,96.0787 11.990024,96.0849 12.539696,96.0911 42.30785,96.0973 103.3409,96.1036 122.54377,96.1098 80.2686,96.1160 30.406013,96.1222 9.4443703,96.1285 5.6119909,96.1347 3.3959844,96.1409 1.9735408,96.1471 1.4996787,96.1534 0.87925553,96.1596 0.95727623,96.1658 1.3366348,96.1720 1.6721727,96.1783 1.3877294,96.1845 1.3190715,96.1907 0.8790831,96.1969 0.74120158,96.2032 1.2327207,96.2094 1.3533398,96.2156 0.99126852,96.2219 0.90541416,96.2281 1.4144596,96.2343 2.2675638,96.2406 2.5431061,96.2468 2.3705699,96.2530 1.827369,96.2592 1.8187886,96.2655 1.7498003,96.2717 1.6811713,96.2779 1.8965899,96.2842 2.0087922,96.2904 1.8445765,96.2966 1.0429952,96.3029 1.2677932,96.3091 1.5261067,96.3153 1.8706297,96.3216 1.6118602,96.3278 1.3358176,96.3340 0.79261541,96.3402 0.6120559,96.3465 0.88794923,96.3527 0.98249346,96.3589 0.8188349,96.3652 0.83644342,96.3714 1.2244743,96.3776 1.7673459,96.3839 1.5086149,96.3901 1.1468322,96.3964 1.3448427,96.4026 1.1634564,96.4088 0.93070579,96.4151 0.83631188,96.4213 1.5781006,96.4275 1.8707825,96.4338 1.6378115,96.4400 1.4739981,96.4462 1.3705416,96.4525 1.3273655,96.4587 0.8706727,96.4649 1.1553413,96.4712 1.3794826,96.4774 2.0175378,96.4837 2.0691886,96.4899 2.0512443,96.4961 1.1718829,96.5024 0.67256308,96.5086 0.88807678,96.5148 1.0861794,96.5211 0.9653064,96.5273 0.95677382,96.5336 1.4742377,96.5398 1.6468093,96.5460 1.3794475,96.5523 1.4999086,96.5585 1.318891,96.5648 0.95698428,96.5710 0.94836414,96.5772 1.2499501,96.5835 1.5172393,96.5897 1.2931154,96.5960 1.2067584,96.6022 1.06875,96.6084 1.4998062,96.6147 1.5172238,96.6209 1.2073424,96.6272 1.3710002,96.6334 1.310086,96.6396 1.1288874,96.6459 1.1811404,96.6521 1.5092117,96.6584 2.5522444,96.6646 2.6809292,96.6709 1.8012296,96.6771 1.2497605,96.6834 1.1723833,96.6896 1.1724496,96.6958 1.0689346,96.7021 1.0348287,96.7083 1.4915335,96.7146 1.3360263,96.7208 1.4308535,96.7271 1.5341227,96.7333 1.4480667,96.7396 0.82771403,96.7458 0.65545338,96.7520 1.0861712,96.7583 1.146348,96.7645 1.1037397,96.7708 1.4571805,96.7770 1.3791717,96.7833 1.249943,96.7895 1.2756594,96.7958 1.2931569,96.8020 1.5347823,96.8083 1.6121547,96.8145 1.6377676,96.8208 1.1547147,96.8270 0.55182558,96.8333 0.78498346,96.8395 1.2413945,96.8458 1.1289159,96.8520 0.45660937,96.8583 0.66421789,96.8645 1.7938545,96.8708 2.4222167,96.8770 1.8872855,96.8833 1.5688665,96.8895 1.2673026,96.8958 1.1810746,96.9020 1.0258343,96.9083 0.88789046,96.9145 0.92250723,96.9208 1.0950004,96.9270 1.3452616,96.9333 1.7934572,96.9395 2.0858121,96.9458 1.560181,96.9520 1.8189723,96.9583 1.3704133,96.9645 1.3707939,96.9708 1.5518689,96.9770 1.6377838,96.9833 1.2929345,96.9895 1.0602157,96.9958 1.0947835,97.0020 1.89683,97.0083 2.0002389,97.0146 1.594435,97.0208 0.70656794,97.0271 1.1208955,97.0333 1.9314629,97.0396 3.0872784,97.0458 4.8283744,97.0521 5.4654794,97.0583 5.7239599,97.0646 4.9910388,97.0709 9.4967728,97.0771 42.308075,97.0834 85.828354,97.0896 86.371445,97.0959 49.383999,97.1021 18.116251,97.1084 11.645856,97.1147 9.0061789,97.1209 5.2992764,97.1272 3.0595694,97.1334 1.8275228,97.1397 1.3961878,97.1459 1.3533524,97.1522 1.3880903,97.1585 1.3277863,97.1647 1.1810709,97.1710 1.172425,97.1772 1.318849,97.1835 0.99109572,97.1898 0.75005442,97.1960 0.81060976,97.2023 1.0776988,97.2085 1.2068431,97.2148 1.1723377,97.2211 1.5346564,97.2273 1.7674927,97.2336 1.63815,97.2398 1.8446758,97.2461 1.5945691,97.2524 1.6033671,97.2586 1.3358816,97.2649 0.84503567,97.2712 1.2675339,97.2774 1.2670512,97.2837 0.999883,97.2899 0.92242998,97.2962 1.0432489,97.3025 1.569066,97.3087 1.7499285,97.3150 1.1550168,97.3213 0.86177862,97.3275 0.86202312,97.3338 1.0692096,97.3401 1.2327616,97.3463 1.1549281,97.3526 0.81026655,97.3589 0.85361826,97.3651 0.94841486,97.3714 1.1724223,97.3777 0.96528631,97.3839 0.70687526,97.3902 0.92284632,97.3965 1.2848241,97.4027 1.6210223,97.4090 1.8793423,97.4153 1.7668716,97.4215 1.4565666,97.4278 1.1634873,97.4341 1.3453954,97.4403 2.3452821,97.4466 2.1631863,97.4529 1.0942453,97.4591 0.92231029,97.4654 1.129517,97.4717 1.284861,97.4779 1.5348381,97.4842 1.7586265,97.4905 1.6980753,97.4967 1.7842523,97.5030 1.3793099,97.5093 1.0775219,97.5156 0.90480214,97.5218 0.48261794,97.5281 0.56040102,97.5344 0.66379398,97.5406 0.92255235,97.5469 1.336412,97.5532 1.7158493,97.5595 1.7502357,97.5657 1.4050421,97.5720 1.0600899,97.5783 1.1033498,97.5845 1.0431588,97.5908 1.0173186,97.5971 1.1121813,97.6034 1.3797134,97.6096 2.0430982,97.6159 2.0858543,97.6222 1.9653088,97.6285 1.4222428,97.6347 1.1380243,97.6410 1.2070403,97.6473 1.3792808,97.6536 1.1553355,97.6598 1.4055611,97.6661 1.6980304,97.6724 1.5341729,97.6787 1.4307348,97.6849 0.64630932,97.6912 0.77622175,97.6975 1.3451464,97.7038 2.0170908,97.7100 1.9569379,97.7163 1.7330931,97.7226 1.3272823,97.7289 0.59440237,97.7352 0.40513793,97.7414 0.40524167,97.7477 0.56922454,97.7540 0.81899881,97.7603 0.93968582,97.7665 1.3367631,97.7728 1.7418261,97.7791 2.0771966,97.7854 1.8612772,97.7917 1.9825728,97.7979 2.0606503,97.8042 1.8103255,97.8105 1.7411044,97.8168 1.6378669,97.8231 1.6205554,97.8293 1.6122884,97.8356 1.9316369,97.8419 2.1469381,97.8482 2.6118984,97.8545 1.9993913,97.8607 1.1898608,97.8670 1.7762117,97.8733 1.5426903,97.8796 1.0686524,97.8859 0.97444081,97.8922 1.5605799,97.8984 1.6032537,97.9047 1.2930398,97.9110 1.1812632,97.9173 1.2242167,97.9236 1.2152567,97.9299 1.0429317,97.9361 0.8620308,97.9424 0.75873494,97.9487 0.93951356,97.9550 0.99126452,97.9613 0.85352445,97.9676 0.71568227,97.9739 1.1381305,97.9801 0.93955648,97.9864 0.92244029,97.9927 1.4654516,97.9990 1.6984048,98.0053 1.7674133,98.0116 1.9049348,98.0179 1.8617731,98.0241 1.9228152,98.0304 2.5522497,98.0367 2.3963361,98.0430 2.232234,98.0493 3.3529923,98.0556 3.982419,98.0619 3.0181201,98.0682 7.0557961,98.0744 21.824499,98.0807 33.424427,98.0870 29.548512,98.0933 16.814283,98.0996 7.4116545,98.1059 6.7082772,98.1122 11.364372,98.1185 13.111369,98.1248 8.4283619,98.1310 3.1189544,98.1373 1.6978174,98.1436 2.2677071,98.1499 2.6644607,98.1562 2.4914315,98.1625 2.1200571,98.1688 1.6634574,98.1751 1.0085714,98.1814 0.63796359,98.1877 0.94834006,98.1940 1.3359748,98.2003 1.0945456,98.2065 1.0861881,98.2128 1.3711345,98.2191 2.2935064,98.2254 2.0862725,98.2317 1.5944237,98.2380 0.62895381,98.2443 0.4826588,98.2506 0.87920237,98.2569 1.3795991,98.2632 1.8967201,98.2695 1.4395801,98.2758 1.0691016,98.2821 1.4568014,98.2884 1.3275045,98.2947 1.0519658,98.3010 1.1553031,98.3073 1.0687747,98.3136 0.97376758,98.3199 1.2071416,98.3261 1.6901127,98.3324 1.7068636,98.3387 1.2499225,98.3450 1.1466252,98.3513 1.0084847,98.3576 1.0518709,98.3639 1.5950482,98.3702 1.7843945,98.3765 1.7239566,98.3828 1.1288449,98.3891 0.67227209,98.3954 0.83646417,98.4017 1.3192177,98.4080 1.8016111,98.4143 1.5169899,98.4206 1.5345408,98.4269 1.5862975,98.4332 1.7672461,98.4395 1.5000145,98.4458 1.3537225,98.4521 1.4741199,98.4584 1.120535,98.4647 1.0860041,98.4710 1.0600513,98.4773 0.95694375,98.4836 0.71547884,98.4899 0.60341495,98.4962 0.65539414,98.5025 0.81054193,98.5088 0.99994421,98.5151 1.2328216,98.5214 1.336201,98.5277 1.1722642,98.5340 1.663954,98.5403 2.1723502,98.5467 1.9137797,98.5530 1.7068474,98.5593 1.4656827,98.5656 1.8368003,98.5719 2.0259478,98.5782 1.4736892,98.5845 1.0083661,98.5908 1.2241505,98.5971 1.1292634,98.6034 1.3794513,98.6097 1.3620937,98.6160 1.1897588,98.6223 1.3705257,98.6286 1.0686843,98.6349 0.94820487,98.6412 0.96564817,98.6475 1.4746379,98.6538 1.8450202,98.6602 1.5167649,98.6665 0.89658582,98.6728 1.2415869,98.6791 1.2582288,98.6854 1.1723417,98.6917 1.3450371,98.6980 1.8796023,98.7043 1.8535385,98.7106 1.8530843,98.7169 1.3706894,98.7232 1.8364826,98.7295 1.715457,98.7359 1.3445035,98.7422 0.79300511,98.7485 1.043258,98.7548 1.4225906,98.7611 1.8623071,98.7674 1.9656097,98.7737 2.3361096,98.7800 2.4478402,98.7863 1.6808604,98.7927 1.5860853,98.7990 1.2499489,98.8053 1.0607154,98.8116 1.534878,98.8179 1.9137678,98.8242 1.3357807,98.8305 0.65486062,98.8368 0.56045383,98.8431 1.0863944,98.8495 1.5086406,98.8558 1.3880038,98.8621 1.0690352,98.8684 1.284971,98.8747 1.9574008,98.8810 1.8620669,98.8873 1.6546305,98.8937 1.1372794,98.9000 0.96532011,98.9063 0.89650041,98.9126 0.6724295,98.9189 0.51715881,98.9252 0.49132559,98.9316 0.8017323,98.9379 0.75866967,98.9442 1.1294169,98.9505 1.2852589,98.9568 2.1476922,98.9631 2.861973,98.9695 2.4043558,98.9758 1.6027957,98.9821 1.2323171,98.9884 1.6988916,98.9947 5.6321063,99.0010 12.192213,99.0074 14.456112,99.0137 9.8942776,99.0200 4.7398648,99.0263 2.4906678,99.0326 1.232383,99.0390 1.025997,99.0453 1.6125174,99.0516 2.1553724,99.0579 3.5948939,99.0642 5.1039824,99.0706 5.6908817,99.0769 5.577363,99.0832 4.3611846,99.0895 7.73387,99.0958 16.708708,99.1022 20.602827,99.1085 14.135526,99.1148 5.9556375,99.1211 3.4652052,99.1274 2.5344934,99.1338 1.5862211,99.1401 0.96533829,99.1464 1.1292933,99.1527 1.258729,99.1591 1.3193355,99.1654 1.6816549,99.1717 1.9054772,99.1780 1.5770782,99.1844 1.0772049,99.1907 1.0863618,99.1970 1.3620522,99.2033 1.430843,99.2097 1.275749,99.2160 1.4657676,99.2223 1.4656003,99.2286 1.1288592,99.2350 0.99971414,99.2413 1.396647,99.2476 1.9485626,99.2539 1.9657071,99.2603 1.2929072,99.2666 0.83602107,99.2729 0.56041855,99.2792 0.56905067,99.2856 1.1466802,99.2919 1.7069627,99.2982 1.4914576,99.3045 1.3797075,99.3109 1.7157063,99.3172 1.8706275,99.3235 2.0082147,99.3299 1.2408572,99.3362 0.69828504,99.3425 0.88828599,99.3488 1.2933837,99.3552 1.5344414,99.3615 1.3274572,99.3678 1.0428989,99.3742 0.71543902,99.3805 0.69818789,99.3868 0.79286516,99.3932 1.060522,99.3995 1.2244227,99.4058 0.96535045,99.4122 0.51711345,99.4185 0.72413009,99.4248 0.66385597,99.4311 0.9054414,99.4375 1.3278265,99.4438 1.4568707,99.4501 1.3187863,99.4565 1.344929,99.4628 1.5087333,99.4691 1.2066948,99.4755 1.0085341,99.4818 1.1121849,99.4881 1.1896187,99.4945 1.3532133,99.5008 0.99124724,99.5071 0.77604592,99.5135 1.1123488,99.5198 1.9486934,99.5261 2.1465306,99.5325 1.3703412,99.5388 1.1725566,99.5452 1.4657304,99.5515 1.7931089,99.5578 1.8361015,99.5642 1.4999597,99.5705 1.4657049,99.5768 1.7327105,99.5832 1.7240388,99.5895 1.5601981,99.5958 0.94832087,99.6022 1.474346,99.6085 1.9311614,99.6149 2.2328773,99.6212 2.2498202,99.6275 1.7581927,99.6339 1.0600353,99.6402 1.0690457,99.6466 1.3709487,99.6529 1.4568394,99.6592 0.97392339,99.6656 0.82760173,99.6719 0.81025195,99.6782 0.8966493,99.6846 1.1551673,99.6909 0.88788259,99.6973 1.1379575,99.7036 1.2410518,99.7099 0.89649469,99.7163 0.87120068,99.7226 1.5089681,99.7290 1.836187,99.7353 1.7841756,99.7417 1.258167,99.7480 1.0344145,99.7543 1.474178,99.7607 1.7328788,99.7670 1.7331234,99.7734 1.5000958,99.7797 1.1639092,99.7861 1.4566861,99.7924 1.2583147,99.7987 1.1036152,99.8051 1.0088897,99.8114 1.2757646,99.8178 1.4049462,99.8241 1.560598,99.8305 1.681205,99.8368 1.6893862,99.8432 1.3618118,99.8495 1.1638162,99.8558 1.1636648,99.8622 0.93953788,99.8685 1.0260247,99.8749 1.1812226,99.8812 1.2067972,99.8876 1.0344414,99.8939 0.85362411,99.9003 1.0689597,99.9066 1.3104502,99.9130 1.6119828,99.9193 1.4483416,99.9257 1.5088145,99.9320 1.2755538,99.9383 0.68086982,99.9447 0.87960202,99.9510 1.8277032,99.9574 2.0858543,99.9637 1.7156562,99.9701 1.6474288,99.9764 2.0177491,99.9828 2.2757311,99.9891 2.1716976,99.9955 1.4131896,100.0018 1.1294707,100.0082 1.35384,100.0145 2.1810153,100.0209 2.1379018,100.0272 2.0173805,100.0336 2.3104086,100.0399 3.5519273,100.0463 4.7069235,100.0526 5.3109369,100.0590 6.6737552,100.0654 11.607059,100.0717 19.93408,100.0781 40.03714,100.0844 208.46863,100.0908 647.65845,100.0971 892.11029,100.1035 662.19934,100.1098 260.84915,100.1162 79.10968,100.1225 46.788525,100.1289 34.485767,100.1352 21.616161,100.1416 11.643337,100.1479 5.2489767,100.1543 2.8183117,100.1607 2.4133861,100.1670 2.2242448,100.1734 1.8882604,100.1797 1.6814225,100.1861 1.8882263,100.1924 1.9827932,100.1988 2.5172405,100.2051 2.9479048,100.2115 2.3186722,100.2179 1.7759421,100.2242 1.8880026,100.2306 1.9481606,100.2369 1.4738914,100.2433 1.414394,100.2496 2.0264139,100.2560 2.3619518,100.2624 2.8187542,100.2687 2.6121197,100.2751 2.3360338,100.2814 1.6114173,100.2878 0.76711577,100.2942 0.81059557,100.3005 1.2931174,100.3069 1.3962848,100.3132 1.5516245,100.3196 1.3103989,100.3260 1.2240069,100.3323 0.84460706,100.3387 0.81051272,100.3450 1.543637,100.3514 2.2416148,100.3578 2.1893392,100.3641 1.7324073,100.3705 1.4912616,100.3768 1.1120356,100.3832 1.3793619,100.3896 1.8275664,100.3959 1.3189604,100.4023 0.67247498,100.4087 0.45688289,100.4150 0.62941176,100.4214 0.99148363,100.4277 1.2327917,100.4341 0.9825688,100.4405 0.83638662,100.4468 1.535278,100.4532 2.3882644,100.4596 2.378731,100.4659 2.0599072,100.4723 1.3278694,100.4787 1.5518802,100.4850 1.5252861,100.4914 1.0771706,100.4978 1.2846437,100.5041 1.2503543,100.5105 1.2846059,100.5169 1.1462855,100.5232 0.95668912,100.5296 0.75003618,100.5360 0.74144876,100.5423 1.0776526,100.5487 1.578234,100.5551 2.0610573,100.5614 2.2668886,100.5678 1.3698412,100.5742 0.76699638,100.5805 0.90535891,100.5869 1.4655414,100.5933 1.6463252,100.5996 1.706759,100.6060 1.7930524,100.6124 1.8880819,100.6187 1.4486252,100.6251 1.6466197,100.6315 1.3617246,100.6379 0.70677018,100.6442 0.72434306,100.6506 0.91400033,100.6570 1.094697,100.6633 1.1551621,100.6697 1.4401072,100.6761 1.8192225,100.6825 1.9307866,100.6888 1.4047194,100.6952 0.80157328,100.7016 0.92240435,100.7079 0.93949646,100.7143 0.65501827,100.7207 0.97433549,100.7271 1.3017817,100.7334 0.97398514,100.7398 0.60345387,100.7462 0.45694923,100.7526 0.75873339,100.7589 1.068954,100.7653 0.85381687,100.7717 1.3195068,100.7781 1.5170496,100.7844 1.4564718,100.7908 1.0084424,100.7972 0.61206371,100.8036 0.68971902,100.8099 1.0433728,100.8163 1.4055499,100.8227 1.4483495,100.8291 1.3272389,100.8354 0.95653105,100.8418 0.78416419,100.8482 0.80167758,100.8546 1.3711404,100.8609 1.8708465,100.8673 1.5603759,100.8737 1.3361511,100.8801 1.1467134,100.8865 1.6124125,100.8928 1.8014147,100.8992 1.7238685,100.9056 2.1549604,100.9120 1.8966588,100.9183 1.7071619,100.9247 1.2413223,100.9311 1.4222437,100.9375 1.5344098,100.9439 1.6380581,100.9502 1.6378684,100.9566 1.344793,100.9630 1.2067399,100.9694 1.0517204,100.9758 1.7763247,100.9821 1.9660146,100.9885 1.5771625,100.9949 0.75804377,101.0013 0.87944716,101.0077 1.6122198,101.0141 2.9571528,101.0204 3.6725411,101.0268 2.9828513,101.0332 2.0691185,101.0396 1.9656243,101.0460 2.4997413,101.0524 2.9481082,101.0587 3.6732614,101.0651 5.977035,101.0715 17.498652,101.0779 35.634766,101.0843 42.510551,101.0907 50.07346,101.0970 62.475864,101.1034 57.303684,101.1098 32.834534,101.1162 10.476683,101.1226 4.1108556,101.1290 3.7924714,101.1354 3.5856729,101.1417 2.8451138,101.1481 1.8792363,101.1545 0.8273294,101.1609 0.74197352,101.1673 1.8538638,101.1737 2.1115789,101.1801 1.5342729,101.1864 1.5949678,101.1928 1.5774978,101.1992 1.508459,101.2056 1.0776061,101.2120 1.267367,101.2184 1.5948611,101.2248 1.0516022,101.2312 0.56018591,101.2376 0.70697087,101.2439 1.1812235,101.2503 1.3103124,101.2567 0.8792184,101.2631 0.72407353,101.2695 1.0084217,101.2759 0.68957132,101.2823 1.0175354,101.2887 1.8023393,101.2951 2.0001984,101.3015 1.4394442,101.3078 1.3013189,101.3142 1.1977806,101.3206 1.2760655,101.3270 1.284712,101.3334 1.1121045,101.3398 1.1895789,101.3462 0.87921089,101.3526 0.77574009,101.3590 0.62911075,101.3654 1.2072145,101.3718 1.5866739,101.3782 1.5863937,101.3846 1.2669681,101.3910 0.96513867,101.3973 0.81873053,101.4037 0.81883347,101.4101 0.67250556,101.4165 0.90531582,101.4229 1.2158607,101.4293 1.9916985,101.4357 1.7238593,101.4421 1.163372,101.4485 0.85407752,101.4549 1.6562566,101.4613 1.9824564,101.4677 1.1368043,101.4741 0.29274178,101.4805 0.37952024,101.4869 0.7673319,101.4933 1.2069215,101.4997 1.1640333,101.5061 1.4999938,101.5125 1.1460903,101.5189 0.9395386,101.5253 1.1985228,101.5317 1.3706605,101.5381 0.79290599,101.5445 0.4482902,101.5509 0.53446352,101.5573 0.86217964,101.5637 1.3106066,101.5701 1.5863519,101.5765 1.6468711,101.5829 1.8017077,101.5893 1.7927603,101.5957 1.7670248,101.6021 1.1896129,101.6085 0.98287857,101.6149 0.9570387,101.6213 0.90540332,101.6277 1.3364244,101.6341 1.7675289,101.6405 2.0430551,101.6469 1.7151768,101.6533 1.335874,101.6597 0.79272604,101.6661 0.55172354,101.6725 0.84505826,101.6789 0.99999052,101.6853 1.3444217,101.6917 0.96540439,101.6981 1.2247483,101.7045 1.8885442,101.7109 1.8965292,101.7173 1.163193,101.7237 0.68933529,101.7301 0.81066054,101.7365 1.1812479,101.7429 1.4567232,101.7493 1.180757,101.7557 1.0691636,101.7622 1.5002793,101.7686 1.3360447,101.7750 1.2584141,101.7814 1.2328098,101.7878 1.5606854,101.7942 1.7330577,101.8006 1.8705373,101.8070 1.8274075,101.8134 1.8449651,101.8198 1.8878243,101.8262 1.3701184,101.8326 0.99127889,101.8390 0.92274183,101.8454 0.94011998,101.8519 1.5349679,101.8583 1.5081965,101.8647 1.0769253,101.8711 0.93954509,101.8775 1.3880769,101.8839 1.6641406,101.8903 1.8538235,101.8967 2.1121998,101.9031 2.3448012,101.9095 2.0858176,101.9159 1.3703328,101.9224 0.98307681,101.9288 1.4055452,101.9352 1.5944417,101.9416 0.91347837,101.9480 0.86226797,101.9544 1.2243313,101.9608 1.4998218,101.9672 1.2930727,101.9737 1.2590221,101.9801 1.6295546,101.9865 1.5171127,101.9929 1.2758853,101.9993 1.8018527,102.0057 1.9737369,102.0121 1.3185606,102.0185 0.81890661,102.0250 0.94834912,102.0314 1.0863843,102.0378 1.2674671,102.0442 1.293138,102.0506 1.3360661,102.0570 1.9225205,102.0634 4.4410996,102.0699 8.6315193,102.0763 10.570046,102.0827 9.188364,102.0891 5.7736254,102.0955 6.4656515,102.1019 14.891718,102.1084 27.701672,102.1148 29.240086,102.1212 18.323366,102.1276 7.4973812,102.1340 4.7591043,102.1404 8.3890858,102.1469 11.69824,102.1533 9.1884975,102.1597 5.3954692,102.1661 2.4052222,102.1725 1.9829777,102.1790 1.4824876,102.1854 1.1980257,102.1918 1.0947102,102.1982 0.93131369,102.2046 1.3796511,102.2110 1.6811372,102.2175 1.4222074,102.2239 1.0170026,102.2303 0.82746124,102.2367 1.000017,102.2432 1.0258685,102.2496 0.76737821,102.2560 0.91413361,102.2624 1.0343438,102.2688 1.0000091,102.2753 1.4743356,102.2817 1.3616496,102.2881 0.84458041,102.2945 1.4312953,102.3009 1.775894,102.3074 1.4651794,102.3138 0.93098062,102.3202 0.81919175,102.3266 1.2156543,102.3331 1.5435196,102.3395 2.0777709,102.3459 1.5512992,102.3523 1.0687906,102.3588 0.82750851,102.3652 1.1209517,102.3716 1.7073797,102.3780 1.6894276,102.3845 0.8441698,102.3909 0.59477657,102.3973 0.96585977,102.4037 1.1811076,102.4102 1.034114,102.4166 0.51700658,102.4230 0.7501868,102.4294 0.94837797,102.4359 0.81036615,102.4423 0.78435481,102.4487 0.7584877,102.4552 1.1552035,102.4616 1.810921,102.4680 2.3540366,102.4744 2.0600436,102.4809 1.5166011,102.4873 1.0859723,102.4937 1.051735,102.5001 1.275894,102.5066 1.2588438,102.5130 1.035058,102.5194 1.2758449,102.5259 1.0080633,102.5323 0.87947452,102.5387 1.3281829,102.5452 1.8018469,102.5516 1.4303662,102.5580 0.5770964,102.5644 0.38804573,102.5709 0.83641571,102.5773 1.2846184,102.5837 1.1380221,102.5902 1.1639313,102.5966 1.1462642,102.6030 0.71511161,102.6095 0.95689517,102.6159 1.2671962,102.6223 1.1034118,102.6288 0.94839364,102.6352 1.0868241,102.6416 1.8107032,102.6481 1.6461695,102.6545 1.189281,102.6609 0.81024498,102.6674 0.85375774,102.6738 1.1378487,102.6802 0.82729208,102.6867 0.83662617,102.6931 1.5088928,102.6995 1.4564377,102.7060 0.95660043,102.7124 1.1809369,102.7189 1.2413951,102.7253 1.2500783,102.7317 1.2845222,102.7382 1.0345641,102.7446 0.83616567,102.7510 0.74152321,102.7575 0.93130708,102.7639 1.1377971,102.7703 0.94791275,102.7768 0.61203665,102.7832 0.59523737,102.7897 1.0433637,102.7961 1.344611,102.8025 1.0772202,102.8090 0.69799715,102.8154 0.81899697,102.8218 1.0175143,102.8283 1.4487936,102.8347 1.8192965,102.8412 1.6380014,102.8476 1.4824755,102.8540 1.318529,102.8605 1.5170795,102.8669 0.94823509,102.8734 0.57774597,102.8798 0.99985403,102.8863 1.0430672,102.8927 1.4918286,102.8991 1.6638821,102.9056 1.7243009,102.9120 1.8623226,102.9185 1.6553086,102.9249 1.7151207,102.9313 1.3701789,102.9378 1.4484315,102.9442 2.0088,102.9507 1.8015884,102.9571 1.0257077,102.9636 0.90524668,102.9700 0.7841664,102.9764 0.86207396,102.9829 1.5520749,102.9893 1.5085343,102.9958 0.99974722,103.0022 0.67228562,103.0087 0.87940723,103.0151 1.1380205,103.0216 1.3706161,103.0280 1.2413566,103.0344 1.1380335,103.0409 1.4053777,103.0473 2.2849929,103.0538 3.3968852,103.0602 5.4260044,103.0667 18.688477,103.0731 32.813244,103.0796 30.84874,103.0860 17.614508,103.0925 7.867878,103.0989 5.2669511,103.1054 4.6551208,103.1118 3.3880336,103.1183 3.3016865,103.1247 2.0943341,103.1312 1.3792475,103.1376 1.6470424,103.1441 1.853748,103.1505 2.0083215,103.1570 2.1203489,103.1634 1.6376824,103.1699 1.0517337,103.1763 1.5174371,103.1828 1.7929531,103.1892 1.6031091,103.1957 1.6205962,103.2021 2.1551659,103.2086 2.396903,103.2150 2.336442,103.2215 1.4653693,103.2279 0.95669544,103.2344 0.92248917,103.2408 1.4054339,103.2473 1.7067481,103.2537 1.6204293,103.2602 1.0603006,103.2666 1.1036314,103.2731 1.4827908,103.2795 1.4743091,103.2860 1.7242432,103.2924 1.448017,103.2989 1.2241011,103.3053 1.3623756,103.3118 1.232667,103.3183 0.89612025,103.3247 0.66373104,103.3312 0.61207432,103.3376 0.79313618,103.3441 1.2328998,103.3505 1.0085622,103.3570 0.78436679,103.3634 0.76729542,103.3699 1.1725882,103.3764 1.8274769,103.3828 1.4738891,103.3893 0.86216348,103.3957 0.72429204,103.4022 0.6895898,103.4086 0.46533185,103.4151 0.46533743,103.4216 0.71549684,103.4280 0.57773387,103.4345 0.96560162,103.4409 0.92276889,103.4474 1.1726819,103.4538 1.2759163,103.4603 1.7155306,103.4668 1.8273045,103.4732 1.5344467,103.4797 1.4310892,103.4861 1.1980846,103.4926 1.0084717,103.4991 0.9225474,103.5055 1.3363686,103.5120 1.6811396,103.5184 1.5691291,103.5249 1.422442,103.5314 1.241313,103.5378 1.2845455,103.5443 1.517478,103.5508 2.1378522,103.5572 2.1634464,103.5637 1.7585883,103.5701 1.3884736,103.5766 1.7843716,103.5831 0.99942708,103.5895 0.87912369,103.5960 0.97411382,103.6025 1.5088581,103.6089 1.7845703,103.6154 1.8277205,103.6218 1.8363453,103.6283 1.9139682,103.6348 1.888162,103.6412 1.6550794,103.6477 1.2926034,103.6542 0.87908286,103.6606 1.1294023,103.6671 1.6551031,103.6736 2.0430377,103.6800 1.5342945,103.6865 0.95683885,103.6930 0.83630896,103.6994 0.83631307,103.7059 0.7673806,103.7124 0.97439003,103.7188 1.8018607,103.7253 1.6893883,103.7318 1.163466,103.7382 0.80166578,103.7447 0.92243421,103.7512 0.95681024,103.7576 0.73262388,103.7641 0.43955225,103.7706 0.47424224,103.7770 0.79367304,103.7835 1.802171,103.7900 2.5432668,103.7964 2.5600784,103.8029 1.8530006,103.8094 1.7844191,103.8159 1.7068752,103.8223 1.8621868,103.8288 1.8793691,103.8353 1.5947726,103.8417 1.1981523,103.8482 1.2326707,103.8547 1.4654936,103.8612 1.6641567,103.8676 2.6211882,103.8741 2.8187325,103.8806 1.9824997,103.8870 1.6465808,103.8935 1.4396503,103.9000 1.4310501,103.9065 1.646385,103.9129 2.1379514,103.9194 2.0688062,103.9259 1.2324522,103.9324 0.57752097,103.9388 0.22413146,103.9453 0.43107602,103.9518 1.0433393,103.9582 1.8795577,103.9647 1.9569713,103.9712 1.9050627,103.9777 1.7070562,103.9841 1.758783,103.9906 1.5771538,103.9971 1.0863237,104.0036 1.3795062,104.0101 1.7326587,104.0165 2.1035614,104.0230 2.0949719,104.0295 1.7158531,104.0360 2.2159328,104.0424 3.2242427,104.0489 2.869895,104.0554 1.8788364,104.0619 1.8966738,104.0683 2.9070973,104.0748 7.7100611,104.0813 11.414611,104.0878 10.54108,104.0943 6.2561398,104.1007 3.4041703,104.1072 2.9135735,104.1137 2.4569354,104.1202 1.4221721,104.1267 1.0945916,104.1331 1.1810234,104.1396 1.3191069,104.1461 1.431304,104.1526 1.6467545,104.1591 2.1205225,104.1655 1.8357368,104.1720 1.5171033,104.1785 1.7504071,104.1850 2.2504759,104.1915 2.318516,104.1979 2.4048994,104.2044 2.2760797,104.2109 1.4135883,104.2174 1.0255363,104.2239 0.97402245,104.2304 1.0174598,104.2368 1.1297755,104.2433 1.5002531,104.2498 1.3447486,104.2563 1.3791456,104.2628 1.1205233,104.2693 1.1984761,104.2757 1.7845349,104.2822 1.758464,104.2887 1.9225426,104.2952 1.7585524,104.3017 1.2672603,104.3082 1.198395,104.3147 1.2587621,104.3211 1.7761494,104.3276 2.2501962,104.3341 2.3964367,104.3406 1.7063251,104.3471 1.3618411,104.3536 1.5087866,104.3601 1.6210269,104.3665 1.6033638,104.3730 1.0944268,104.3795 0.78424799,104.3860 0.30163062,104.3925 0.26734853,104.3990 0.51721585,104.4055 0.91388386,104.4120 1.3451205,104.4185 1.7673892,104.4249 1.6724213,104.4314 1.4137651,104.4379 1.2673224,104.4444 1.413928,104.4509 2.0260549,104.4574 2.3536117,104.4639 1.6894484,104.4704 1.2840863,104.4769 1.0687177,104.4833 1.1118305,104.4898 0.94828302,104.4963 1.2156572,104.5028 1.0603431,104.5093 1.2673947,104.5158 1.6207042,104.5223 1.5690119,104.5288 1.310272,104.5353 1.0772481,104.5418 0.99992651,104.5483 0.9228248,104.5548 1.2675606,104.5613 1.4998326,104.5677 1.3359594,104.5742 1.0517853,104.5807 1.1729085,104.5872 1.6035541,104.5937 1.2582241,104.6002 0.74098909,104.6067 0.63771868,104.6132 1.3363105,104.6197 1.9225255,104.6262 1.7503754,104.6327 1.9399704,104.6392 1.818902,104.6457 1.4824089,104.6522 0.75822473,104.6587 0.45686963,104.6652 0.61206448,104.6717 0.6379084,104.6782 0.77598649,104.6847 0.99154329,104.6912 1.0946804,104.6977 0.90498716,104.7042 0.90550256,104.7107 1.1468694,104.7172 1.198087,104.7237 0.98256135,104.7301 1.2591674,104.7366 2.2593913,104.7431 2.7587249,104.7496 2.4216988,104.7561 1.5513644,104.7626 1.5259496,104.7691 1.5258262,104.7756 1.6982188,104.7821 1.456905,104.7886 1.23307,104.7951 1.3274959,104.8016 1.2412773,104.8081 1.1809683,104.8146 1.0860102,104.8211 1.1464461,104.8277 1.1637384,104.8342 1.2758819,104.8407 0.84463942,104.8472 0.55175471,104.8537 0.82789099,104.8602 0.93117034,104.8667 1.4058392,104.8732 2.3022053,104.8797 2.1373956,104.8862 1.5510715,104.8927 1.0517474,104.8992 1.2586625,104.9057 1.2237834,104.9122 1.2326351,104.9187 1.164378,104.9252 1.6475151,104.9317 2.3966517,104.9382 2.1025732,104.9447 1.2407138,104.9512 0.97407019,104.9577 0.73277724,104.9642 1.0344429,104.9707 1.1038648,104.9772 1.6815996,104.9837 1.6637254,104.9903 1.2925426,104.9968 0.89637864,105.0033 1.0261065,105.0098 0.87057543,105.0163 1.0689212,105.0228 1.776288,105.0293 2.8278723,105.0358 3.3881512,105.0423 5.9424648,105.0488 13.537978,105.0553 18.094816,105.0618 15.135283,105.0683 9.9551725,105.0749 15.000014,105.0814 54.278614,105.0879 97.037033,105.0944 94.229813,105.1009 51.446533,105.1074 17.724312,105.1139 7.5246339,105.1204 4.7747464,105.1269 3.1285994,105.1334 2.8102827,105.1400 2.577034,105.1465 1.0858773,105.1530 0.54326367,105.1595 0.5432834,105.1660 0.51712692,105.1725 0.31002143,105.1790 0.35377949,105.1855 1.1727091,105.1921 1.3102323,105.1986 1.2327375,105.2051 1.1637036,105.2116 1.1636465,105.2181 1.1206975,105.2246 1.2501967,105.2311 1.129388,105.2377 1.1293892,105.2442 1.4138079,105.2507 1.7068429,105.2572 1.698432,105.2637 1.6810609,105.2702 1.3446665,105.2767 1.2582803,105.2833 0.93080693,105.2898 0.81044388,105.2963 0.74144763,105.3028 1.0434411,105.3093 1.4916673,105.3158 1.2930313,105.3224 1.1118205,105.3289 1.2582401,105.3354 1.3275994,105.3419 1.4830155,105.3484 1.5171034,105.3549 1.1290096,105.3615 0.85352367,105.3680 1.1383315,105.3745 1.5433898,105.3810 1.9223201,105.3875 1.7497364,105.3941 1.4653773,105.4006 0.98266649,105.4071 0.8364982,105.4136 1.1212016,105.4201 1.163618,105.4267 0.86176068,105.4332 0.81048143,105.4397 1.0949829,105.4462 1.4739982,105.4527 1.4137495,105.4593 1.4484166,105.4658 1.4136708,105.4723 1.4739203,105.4788 1.5433489,105.4853 1.922845,105.4919 1.7674624,105.4984 1.6034392,105.5049 1.456632,105.5114 1.3360728,105.5180 1.3448008,105.5245 1.4050692,105.5310 1.0944909,105.5375 0.57721025,105.5440 0.439457,105.5506 0.50875449,105.5571 0.86237293,105.5636 1.1206748,105.5701 0.97408062,105.5767 0.922526,105.5832 1.0431073,105.5897 0.97403002,105.5962 0.67237335,105.6028 0.64667952,105.6093 1.052261,105.6158 1.7330928,105.6223 1.9136481,105.6289 1.9998698,105.6354 1.6031879,105.6419 1.4221876,105.6485 1.3020689,105.6550 1.4226732,105.6615 1.4828241,105.6680 1.7154105,105.6746 1.3875468,105.6811 1.0170455,105.6876 1.0000073,105.6941 1.2586356,105.7007 1.0084851,105.7072 1.1205373,105.7137 1.2155265,105.7203 1.3281571,105.7268 1.60402,105.7333 1.4049699,105.7399 0.95640707,105.7464 0.87044299,105.7529 0.99983287,105.7594 0.83618373,105.7660 0.98289323,105.7725 1.1983317,105.7790 1.1550561,105.7856 0.87069935,105.7921 1.0431852,105.7986 1.3016981,105.8052 1.1637082,105.8117 0.72401178,105.8182 0.65533006,105.8248 0.90515631,105.8313 1.2412189,105.8378 1.2413397,105.8444 1.3102422,105.8509 1.1725957,105.8574 1.0693439,105.8640 0.98273569,105.8705 0.75853676,105.8770 1.0603123,105.8836 1.1982163,105.8901 1.4142662,105.8966 2.0262372,105.9032 2.2325835,105.9097 2.2411158,105.9162 1.6636925,105.9228 1.448135,105.9293 1.5085444,105.9358 1.7500448,105.9424 1.4569223,105.9489 1.198179,105.9554 0.93936771,105.9620 0.83626783,105.9685 1.2244706,105.9751 1.6122067,105.9816 1.4913478,105.9881 1.3103583,105.9947 1.5866696,106.0012 2.2931802,106.0077 1.8789345,106.0143 1.5258793,106.0208 1.4309957,106.0274 1.2929938,106.0339 1.5950016,106.0404 2.3708298,106.0470 2.8621464,106.0535 3.1985235,106.0601 3.1983638,106.0666 3.1644671,106.0731 6.5898252,106.0797 15.41897,106.0862 24.131136,106.0928 25.255941,106.0993 19.392963,106.1058 12.695454,106.1124 7.3946114,106.1189 3.6631994,106.1255 2.362076,106.1320 1.8617394,106.1385 0.95641434,106.1451 0.86219764,106.1516 1.0690871,106.1582 0.87901205,106.1647 0.66359186,106.1713 0.76737589,106.1778 0.75869894,106.1843 0.79308307,106.1909 1.1121179,106.1974 1.5865449,106.2040 2.121084,106.2105 2.0863349,106.2171 2.1465247,106.2236 2.2324696,106.2302 1.8877687,106.2367 1.6206384,106.2432 1.3797914,106.2498 1.9663005,106.2563 2.4134016,106.2629 1.7576472,106.2694 1.0861629,106.2760 1.1296993,106.2825 1.2499597,106.2891 1.2498056,106.2956 0.93116617,106.3022 1.034652,106.3087 1.1809932,106.3153 1.3017528,106.3218 0.97392839,106.3284 0.89646035,106.3349 1.0518395,106.3415 1.14647,106.3480 1.2067069,106.3545 0.84465736,106.3611 0.60331464,106.3676 0.59481829,106.3742 0.79311365,106.3807 0.89653373,106.3873 0.92241049,106.3938 1.4139379,106.4004 1.4139301,106.4069 1.1291832,106.4135 0.62918305,106.4200 0.32753554,106.4266 0.4484055,106.4331 0.67265242,106.4397 0.88841373,106.4463 1.6381418,106.4528 1.5083474,106.4594 1.1203586,106.4659 0.57735068,106.4725 0.65541756,106.4790 1.1382318,106.4856 1.6119125,106.4921 1.2927775,106.4987 1.2328948,106.5052 1.4141976,106.5118 1.5087266,106.5183 1.4051561,106.5249 1.2843601,106.5314 1.0257821,106.5380 0.93946892,106.5445 0.62039065,106.5511 0.62917751,106.5577 0.84495276,106.5642 1.4229385,106.5708 1.8369132,106.5773 2.2416329,106.5839 2.0080068,106.5904 1.6459056,106.5970 1.4652268,106.6035 1.6728711,106.6101 2.3799241,106.6167 2.309896,106.6232 1.2061789,106.6298 0.72408444,106.6363 1.1380959,106.6429 1.4659232,106.6494 1.6813534,106.6560 1.3273242,106.6626 0.86161351,106.6691 0.6981284,106.6757 0.81917453,106.6822 0.89659953,106.6888 1.2842835,106.6954 1.4655367,106.7019 1.2588158,106.7085 0.90521693,106.7150 1.0000268,106.7216 0.93964362,106.7282 0.90549242,106.7347 1.465731,106.7413 1.5601908,106.7478 1.4393003,106.7544 0.99955714,106.7610 0.81917375,106.7675 1.5004699,106.7741 1.6294538,106.7806 1.0773927,106.7872 0.61196971,106.7938 0.84487063,106.8003 0.91361755,106.8069 0.85324967,106.8135 0.89669776,106.8200 0.94007504,106.8266 1.2501385,106.8331 1.310275,106.8397 1.3621365,106.8463 1.5689982,106.8528 1.4395919,106.8594 1.3187957,106.8660 1.4138573,106.8725 1.8278996,106.8791 1.8708611,106.8857 1.8534545,106.8922 2.0688348,106.8988 2.3446183,106.9054 1.9652998,106.9119 2.1814015,106.9185 3.6471224,106.9251 3.8446245,106.9316 2.395714,106.9382 1.1806207,106.9448 1.1813998,106.9513 1.8108894,106.9579 2.0691936,106.9645 3.0775788,106.9710 3.7325397,106.9776 3.6471055,106.9842 4.1992764,106.9907 5.5351763,106.9973 7.1124587,107.0039 7.3790903,107.0104 6.8706937,107.0170 7.1899738,107.0236 8.6306639,107.0301 12.829578,107.0367 21.609356,107.0433 41.883923,107.0499 108.05608,107.0564 505.86615,107.0630 1610.3502,107.0696 2321.3074,107.0761 1825.3116,107.0827 792.76721,107.0893 258.95502,107.0958 186.82271,107.1024 181.89789,107.1090 140.87276,107.1156 74.061211,107.1221 26.831715,107.1287 11.93618,107.1353 7.9476652,107.1419 5.4224825,107.1484 3.17979,107.1550 1.7929691,107.1616 2.2076049,107.1681 2.5949993,107.1747 2.7325473,107.1813 2.1547568,107.1879 2.7066503,107.1944 1.9480232,107.2010 1.6638958,107.2076 1.9829627,107.2142 2.3015954,107.2207 2.0600142,107.2273 1.344466,107.2339 0.76724535,107.2405 0.96575785,107.2470 1.9917958,107.2536 2.1034744,107.2602 1.7067056,107.2668 1.3015996,107.2734 0.92226529,107.2799 1.0172008,107.2865 1.0861604,107.2931 1.543312,107.2997 1.7846925,107.3062 2.0517764,107.3128 1.9998276,107.3194 1.7500454,107.3260 1.6723787,107.3326 1.2151797,107.3391 1.1292868,107.3457 1.431258,107.3523 1.7589229,107.3589 2.3276701,107.3655 2.6639128,107.3720 2.715385,107.3786 2.1117501,107.3852 1.396561,107.3918 1.0430307,107.3984 0.80180085,107.4049 0.91419327,107.4115 1.2502724,107.4181 1.3443922,107.4247 1.3359774,107.4313 1.5864806,107.4378 1.3619015,107.4444 0.83586758,107.4510 0.64668995,107.4576 1.1725945,107.4642 1.5945693,107.4708 1.5429662,107.4773 1.1552238,107.4839 1.3190206,107.4905 1.3447428,107.4971 1.3448217,107.5037 1.1123281,107.5103 1.0344135,107.5168 1.0861436,107.5234 1.4138516,107.5300 1.163939,107.5366 1.2327317,107.5432 1.4307272,107.5498 1.4136672,107.5564 1.6727473,107.5629 2.5609403,107.5695 2.750201,107.5761 2.0343173,107.5827 1.3532184,107.5893 1.3447535,107.5959 1.3618417,107.6025 1.2412683,107.6090 1.3878481,107.6156 1.0341952,107.6222 0.49995965,107.6288 0.41389516,107.6354 0.73294473,107.6420 0.89661992,107.6486 0.95691758,107.6552 0.9053821,107.6618 1.2328166,107.6683 1.2672023,107.6749 1.2155001,107.6815 1.0086116,107.6881 0.70667404,107.6947 0.43093225,107.7013 0.66389233,107.7079 1.0431224,107.7145 1.3364716,107.7211 1.2327204,107.7277 1.2411079,107.7342 1.6726162,107.7408 2.3801439,107.7474 2.4141266,107.7540 1.7060648,107.7606 0.77515775,107.7672 0.38787156,107.7738 0.60381866,107.7804 1.1642692,107.7870 1.3358845,107.7936 0.95645243,107.8002 0.90535039,107.8068 1.5951297,107.8134 1.6465811,107.8199 1.1376399,107.8265 1.0169889,107.8331 1.198316,107.8397 1.267609,107.8463 1.500281,107.8529 1.5173863,107.8595 1.1807137,107.8661 0.64618582,107.8727 0.87074554,107.8793 0.88772011,107.8859 0.81045949,107.8925 1.1125211,107.8991 1.2759844,107.9057 1.2410411,107.9123 1.1635331,107.9189 1.2933702,107.9255 1.1555076,107.9321 1.2845744,107.9387 1.4477642,107.9453 1.0431387,107.9519 1.4747907,107.9585 1.897151,107.9651 2.4221089,107.9717 1.4992328,107.9783 0.99110711,107.9849 0.72409207,107.9915 1.0606647,107.9981 1.3619075,108.0047 1.0686991,108.0113 1.0606793,108.0178 1.9227821,108.0244 2.4051096,108.0310 2.2157991,108.0377 2.543823,108.0443 3.7599833,108.0509 7.4578037,108.0575 25.279753,108.0641 102.66479,108.0707 186.68524,108.0773 185.14825,108.0839 111.60775,108.0905 87.531364,108.0971 132.63799,108.1037 144.50035,108.1103 91.085579,108.1169 33.525265,108.1235 12.548104,108.1301 7.6896939,108.1367 4.3611627,108.1433 2.0246572,108.1499 1.2235476,108.1565 1.4828289,108.1631 1.4827363,108.1697 1.2585752,108.1763 1.2931077,108.1829 1.2502322,108.1895 1.4999738,108.1961 1.4135261,108.2027 1.4054722,108.2093 1.3020179,108.2159 0.99104774,108.2225 0.6547392,108.2291 0.66370469,108.2358 0.84484273,108.2424 1.137942,108.2490 1.1379881,108.2556 0.99147481,108.2622 1.2415512,108.2688 1.4053795,108.2754 1.638051,108.2820 1.6723071,108.2886 1.3620738,108.2952 0.95675713,108.3018 0.69823164,108.3084 1.2937477,108.3150 1.827967,108.3217 2.0943003,108.3283 1.6804061,108.3349 1.0516785,108.3415 1.0518521,108.3481 1.0603063,108.3547 0.67241842,108.3613 0.62930626,108.3679 0.98299652,108.3745 1.3105724,108.3811 1.0167701,108.3878 0.54279423,108.3944 0.55191624,108.4010 0.8535645,108.4076 1.0951627,108.4142 1.4142693,108.4208 1.5695509,108.4274 2.8883042,108.4340 3.223681,108.4407 2.3095076,108.4473 1.3183185,108.4539 0.87076718,108.4605 1.1811852,108.4671 0.93085706,108.4737 0.8707456,108.4803 1.1724824,108.4869 1.0776622,108.4936 1.1724694,108.5002 1.1724461,108.5068 1.3448397,108.5134 1.1292862,108.5200 1.3191994,108.5266 1.4998704,108.5333 1.4739182,108.5399 1.5517812,108.5465 1.4050688,108.5531 1.1636852,108.5597 1.4226252,108.5663 2.1728115,108.5729 2.6122534,108.5796 2.3276932,108.5862 1.3964323,108.5928 1.0512991,108.5994 0.85304183,108.6060 0.74102002,108.6127 0.82765973,108.6193 0.94876134,108.6259 1.2760178,108.6325 1.0601883,108.6391 0.90520555,108.6457 1.0002317,108.6524 1.3967742,108.6590 1.9051923,108.6656 2.1374547,108.6722 1.4995567,108.6788 1.1810664,108.6855 0.95710778,108.6921 1.370857,108.6987 1.3104228,108.7053 1.4308404,108.7119 1.4394376,108.7186 1.6120849,108.7252 1.1809834,108.7318 0.67245674,108.7384 0.66419029,108.7451 1.4227335,108.7517 1.3794031,108.7583 1.1721663,108.7649 0.77564001,108.7715 1.1034448,108.7782 0.97438425,108.7848 1.1986271,108.7914 1.198138,108.7980 0.99102342,108.8047 0.69798642,108.8113 0.5948469,108.8179 0.90539753,108.8245 1.2931612,108.8312 1.4312071,108.8378 1.9746591,108.8444 2.8797634,108.8510 3.1637588,108.8577 2.4131532,108.8643 1.723789,108.8709 1.4308214,108.8775 0.90477717,108.8842 0.73271066,108.8908 0.88791299,108.8974 0.62068087,108.9040 0.41430053,108.9107 0.8798852,108.9173 1.4569243,108.9239 1.6117322,108.9305 1.7841642,108.9372 1.5345212,108.9438 1.7327478,108.9504 1.3617917,108.9571 0.98264498,108.9637 0.65536624,108.9703 0.9484387,108.9769 1.4485919,108.9836 2.0175147,108.9902 2.1633861,108.9968 2.1980593,109.0035 1.7587548,109.0101 1.3016955,109.0167 1.4484292,109.0234 2.1987412,109.0300 2.2501736,109.0366 2.4997594,109.0432 3.3367927,109.0499 4.991755,109.0565 5.7158971,109.0631 9.7258883,109.0698 17.764225,109.0764 34.491451,109.0830 49.245712,109.0897 50.238411,109.0963 38.909466,109.1029 32.654709,109.1096 35.856197,109.1162 46.552578,109.1228 44.150204,109.1295 27.854918,109.1361 11.090383,109.1427 4.4477386,109.1494 3.6034799,109.1560 2.7837534,109.1626 2.5255423,109.1693 2.6463623,109.1759 2.000016,109.1825 1.3622806,109.1892 1.5606139,109.1958 1.9228215,109.2025 2.2669582,109.2091 1.6632668,109.2157 1.4226433,109.2224 1.6294968,109.2290 1.52571,109.2356 1.1636057,109.2423 0.95707154,109.2489 1.4057575,109.2555 2.0601823,109.2622 1.8874803,109.2688 1.5344882,109.2755 1.2242265,109.2821 1.5605702,109.2887 1.9482919,109.2954 1.5083596,109.3020 1.1551427,109.3087 1.1208808,109.3153 1.7243564,109.3219 1.8016366,109.3286 1.4652501,109.3352 1.2066702,109.3419 0.89641136,109.3485 0.7759738,109.3551 0.74981666,109.3618 0.72414398,109.3684 1.2758644,109.3751 1.0686015,109.3817 0.43963587,109.3883 0.55185568,109.3950 0.67275822,109.4016 1.5088513,109.4083 1.5686942,109.4149 0.87906504,109.4215 0.81021047,109.4282 1.0516988,109.4348 0.85367483,109.4415 0.95703709,109.4481 1.336396,109.4548 1.5433789,109.4614 1.6034032,109.4681 1.5777287,109.4747 1.8449796,109.4813 1.76704,109.4880 1.4136873,109.4946 1.7414528,109.5013 1.9394794,109.5079 1.5772885,109.5146 1.2068651,109.5212 1.3795736,109.5279 1.8105884,109.5345 1.73285,109.5411 1.5168445,109.5478 0.9391734,109.5544 0.82773739,109.5611 0.92260635,109.5677 1.0690413,109.5744 1.0341649,109.5810 1.2065766,109.5877 1.3104961,109.5943 1.3708079,109.6010 1.3449423,109.6076 1.2159885,109.6143 1.4916749,109.6209 1.2928391,109.6276 1.163461,109.6342 0.99119896,109.6409 0.75868165,109.6475 0.87076515,109.6542 0.79291958,109.6608 0.68092597,109.6675 0.65524876,109.6741 0.6551919,109.6808 0.89667487,109.6874 1.5431738,109.6941 1.2756956,109.7007 1.5602506,109.7074 1.9484025,109.7140 1.9055783,109.7207 1.5518273,109.7273 1.6552209,109.7340 1.6553493,109.7406 1.5775622,109.7473 1.4830923,109.7539 1.7159243,109.7606 1.6290969,109.7672 1.1717219,109.7739 0.80120188,109.7805 1.0084549,109.7872 1.3966696,109.7939 1.6726203,109.8005 1.4050784,109.8072 0.8019917,109.8138 1.1554657,109.8205 1.2323745,109.8271 1.0773176,109.8338 1.4399371,109.8404 1.7330091,109.8471 1.5344758,109.8537 1.4222667,109.8604 1.0514942,109.8671 1.198202,109.8737 0.93091452,109.8804 0.94817948,109.8870 1.1038197,109.8937 1.8711102,109.9003 2.0085344,109.9070 1.6120136,109.9137 1.5778931,109.9203 1.8620393,109.9270 1.7582107,109.9336 1.5259358,109.9403 1.7416209,109.9469 1.9395765,109.9536 1.7498116,109.9603 1.2582575,109.9669 0.49119166,109.9736 0.90552819,109.9802 1.4742953,109.9869 1.2586809,109.9936 1.422738,110.0002 1.9225907,110.0069 1.8358488,110.0135 1.2670503,110.0202 1.7585475,110.0269 1.9567858,110.0335 1.8795323,110.0402 2.2248285,110.0468 3.3370132,110.0535 4.2757463,110.0602 6.0349331,110.0668 13.69561,110.0735 32.233253,110.0802 44.622437,110.0868 36.433479,110.0935 19.287224,110.1001 17.142519,110.1068 49.835987,110.1135 92.365105,110.1201 95.387604,110.1268 57.65411,110.1335 21.361233,110.1401 9.1966143,110.1468 4.835669,110.1535 2.8961329,110.1601 1.9477257,110.1668 1.5428722,110.1735 1.3621848,110.1801 2.0262718,110.1868 2.3795779,110.1934 1.8443594,110.2001 1.1636276,110.2068 1.4832218,110.2134 2.094841,110.2201 2.0168753,110.2268 2.0688262,110.2334 2.2931042,110.2401 1.5945654,110.2468 0.7843793,110.2534 0.55184829,110.2601 0.79327536,110.2668 1.1040306,110.2735 1.3880776,110.2801 1.301344,110.2868 1.1552011,110.2935 1.3791724,110.3001 1.2066085,110.3068 1.1206321,110.3135 1.3797185,110.3201 2.1299915,110.3268 2.6721835,110.3335 1.9908727,110.3401 2.0085175,110.3468 1.6981379,110.3535 1.3877752,110.3602 0.73283195,110.3668 0.80183738,110.3735 0.87924773,110.3802 0.74123156,110.3868 0.39640754,110.3935 0.47408149,110.4002 0.75005162,110.4069 1.577798,110.4135 2.1210058,110.4202 2.1898043,110.4269 1.715505,110.4336 1.7066581,110.4402 1.560041,110.4469 1.1466976,110.4536 1.3450329,110.4602 1.5088542,110.4669 1.5342273,110.4736 1.1377332,110.4803 1.2420492,110.4869 1.6984961,110.4936 1.66362,110.5003 1.5172553,110.5070 1.6811321,110.5136 2.0430534,110.5203 1.9997734,110.5270 1.896806,110.5337 1.9653807,110.5404 1.516804,110.5470 1.2238506,110.5537 0.95718765,110.5604 1.8970354,110.5671 1.6895484,110.5737 1.6293054,110.5804 1.6722649,110.5871 1.6462535,110.5938 1.6123694,110.6004 1.6902163,110.6071 1.4306848,110.6138 1.3271596,110.6205 1.4481623,110.6272 1.4486257,110.6338 1.8713896,110.6405 2.5514553,110.6472 2.4305401,110.6539 2.0430536,110.6606 1.5861946,110.6672 1.5604321,110.6739 2.2070169,110.6806 2.1549218,110.6873 1.2927893,110.6940 0.7757802,110.7006 0.78442317,110.7073 0.87918746,110.7140 1.1809124,110.7207 2.0092325,110.7274 2.5693018,110.7341 1.965557,110.7407 2.0089364,110.7474 2.232892,110.7541 2.3963835,110.7608 1.9136175,110.7675 1.6463199,110.7742 1.1979494,110.7808 1.164032,110.7875 1.3621178,110.7942 1.2412292,110.8009 1.1466666,110.8076 1.2500229,110.8143 1.3189213,110.8209 1.4998915,110.8276 1.3100141,110.8343 0.73263818,110.8410 0.56043684,110.8477 0.91394806,110.8544 1.8537039,110.8611 1.6293806,110.8677 1.1980484,110.8744 1.2326109,110.8811 1.5259023,110.8878 1.1467198,110.8945 0.79316086,110.9012 0.86217314,110.9079 1.3793883,110.9146 1.3617291,110.9212 0.82722229,110.9279 0.67242706,110.9346 0.89677131,110.9413 1.2498833,110.9480 1.0170342,110.9547 0.76726806,110.9614 0.93984538,110.9681 1.2245486,110.9748 1.9569794,110.9814 1.8016737,110.9881 2.0175664,110.9948 2.1467271,111.0015 2.3705525,111.0082 2.353503,111.0149 2.5950587,111.0216 4.0525732,111.0283 6.6307125,111.0350 9.3464766,111.0417 14.725157,111.0483 45.225212,111.0550 190.55295,111.0617 349.82245,111.0684 343.38739,111.0751 197.99475,111.0818 74.583405,111.0885 53.186184,111.0952 72.800888,111.1019 80.221603,111.1086 64.446815,111.1153 39.215279,111.1220 24.712049,111.1287 24.02503,111.1354 24.222609,111.1421 17.928719,111.1487 8.7049112,111.1554 2.9472969,111.1621 2.137907,111.1688 2.6288896,111.1755 2.2408974,111.1822 1.4912016,111.1889 1.5690712,111.1956 1.4915488,111.2023 1.2071109,111.2090 1.1208018,111.2157 1.0429863,111.2224 0.90517557,111.2291 1.1121533,111.2358 1.4655633,111.2425 1.7845263,111.2492 1.7931951,111.2559 1.5086408,111.2626 1.0857881,111.2693 0.73238093,111.2760 0.81899178,111.2827 1.3624403,111.2894 1.6815189,111.2961 1.7500192,111.3028 1.3788092,111.3095 0.95661288,111.3162 0.86205906,111.3229 0.64670074,111.3296 1.3536083,111.3363 1.7934858,111.3430 2.2673748,111.3497 1.9224993,111.3564 1.6807157,111.3631 1.0686747,111.3698 1.2502675,111.3765 1.2501897,111.3832 1.3190588,111.3899 1.6461623,111.3966 1.4740546,111.4033 1.5604414,111.4100 1.6206704,111.4167 1.4483888,111.4234 1.5431495,111.4301 1.5174028,111.4368 1.8019392,111.4435 1.922139,111.4502 1.7669065,111.4569 1.5604663,111.4636 1.5517919,111.4703 1.6637419,111.4770 1.8102129,111.4837 1.1207178,111.4904 0.68973714,111.4972 0.9054513,111.5039 1.8797584,111.5106 2.1118081,111.5173 1.6029056,111.5240 0.90491831,111.5307 0.97421521,111.5374 1.1293867,111.5441 1.3965255,111.5508 1.2154129,111.5575 1.379333,111.5642 1.4827932,111.5709 1.1033012,111.5776 0.62934196,111.5843 0.88813525,111.5910 0.98291767,111.5978 1.3365052,111.6045 1.6209465,111.6112 1.8100113,111.6179 1.6028644,111.6246 1.1034478,111.6313 1.0862222,111.6380 1.2155871,111.6447 1.6988872,111.6514 2.2936697,111.6581 2.000015,111.6649 1.456774,111.6716 1.6983044,111.6783 1.413061,111.6850 0.54242772,111.6917 0.59500885,111.6984 1.0691748,111.7051 1.1121284,111.7118 0.82752204,111.7185 0.71539819,111.7253 0.71540785,111.7320 0.60332412,111.7387 0.60378206,111.7454 1.5352372,111.7521 2.1034431,111.7588 1.5081037,111.7655 1.1894782,111.7722 1.3449118,111.7790 1.0863534,111.7857 0.99975896,111.7924 0.9823522,111.7991 1.1293114,111.8058 1.3023951,111.8125 1.7330048,111.8192 1.3961476,111.8260 1.0255615,111.8327 0.66358119,111.8394 0.64660889,111.8461 1.0264024,111.8528 1.569425,111.8595 2.267123,111.8663 2.7842073,111.8730 2.6807275,111.8797 1.9308728,111.8864 1.439635,111.8931 0.87076318,111.8998 0.74139696,111.9066 0.65523249,111.9133 0.92288834,111.9200 1.7761309,111.9267 2.1378832,111.9334 2.310329,111.9401 2.0857897,111.9469 1.1375182,111.9536 0.9224512,111.9603 0.98277789,111.9670 1.5086503,111.9737 2.3193858,111.9805 2.8884556,111.9872 3.1211927,111.9939 4.1037374,112.0006 4.3190098,112.0073 4.4223576,112.0141 3.8362112,112.0208 4.2591753,112.0275 6.5179453,112.0342 9.3458128,112.0409 11.527401,112.0477 14.381464,112.0544 22.489363,112.0611 41.899452,112.0678 69.21949,112.0746 117.51903,112.0813 463.98462,112.0880 1656.8253,112.0947 2623.1433,112.1015 2244.1045,112.1082 1056.48,112.1149 324.59543,112.1216 166.72243,112.1283 125.83458,112.1351 81.803078,112.1418 44.427734,112.1485 19.104374,112.1552 9.660635,112.1620 6.3874569,112.1687 5.2588062,112.1754 3.5683126,112.1821 2.5771146,112.1889 2.6724534,112.1956 2.767194,112.2023 3.0867693,112.2091 3.3791823,112.2158 2.1287124,112.2225 2.1640334,112.2292 2.4220932,112.2360 2.1033978,112.2427 2.3281,112.2494 2.7069077,112.2561 2.9051859,112.2629 3.1467836,112.2696 3.120265,112.2763 3.1029129,112.2831 2.5431693,112.2898 2.2244749,112.2965 2.5346801,112.3032 3.3963044,112.3100 3.71561,112.3167 3.8797302,112.3234 3.1204629,112.3302 2.456706,112.3369 2.2587702,112.3436 2.0686753,112.3504 1.663658,112.3571 1.8104798,112.3638 1.9136567,112.3706 1.8534939,112.3773 1.8966748,112.3840 2.0346997,112.3907 2.1293676,112.3975 1.7150323,112.4042 2.0347247,112.4109 2.7334559,112.4177 2.8876753,112.4244 2.1719985,112.4311 1.8102539,112.4379 1.5947404,112.4446 1.672076,112.4513 1.7237444,112.4581 1.9831942,112.4648 2.491842,112.4715 3.1980805,112.4783 2.8017993,112.4850 2.1722288,112.4918 1.5339822,112.4985 1.6639071,112.5052 1.6985339,112.5120 1.6896887,112.5187 1.5082796,112.5254 1.3445417,112.5322 0.96539074,112.5389 0.7327944,112.5456 0.70726794,112.5524 1.0090537,112.5591 1.1810094,112.5659 1.154565,112.5726 1.0518124,112.5793 1.5263728,112.5861 2.2592707,112.5928 2.818918,112.5995 1.7837969,112.6063 1.1808691,112.6130 0.93963003,112.6198 1.6812329,112.6265 2.2845519,112.6332 2.0686595,112.6400 0.92214972,112.6467 0.99155736,112.6535 1.4658214,112.6602 1.6383649,112.6669 1.8709204,112.6737 2.0948527,112.6804 2.1463933,112.6872 1.7236651,112.6939 1.146193,112.7006 0.82725841,112.7074 0.83650905,112.7141 1.3884135,112.7209 1.215721,112.7276 1.3016416,112.7344 1.3878608,112.7411 1.698544,112.7478 1.9308701,112.7546 1.5427054,112.7613 1.1119561,112.7681 0.99170703,112.7748 1.2241547,112.7816 0.96514875,112.7883 1.0948564,112.7950 0.92232877,112.8018 0.65531343,112.8085 1.3884035,112.8153 1.8359135,112.8220 1.4133123,112.8288 1.0774944,112.8355 0.81045485,112.8423 0.99152881,112.8490 1.3620812,112.8557 1.2758633,112.8625 0.83620661,112.8692 0.86254209,112.8760 1.6209606,112.8827 1.8961251,112.8895 2.1378875,112.8962 2.1812778,112.9030 1.724264,112.9097 1.5432392,112.9165 1.8361275,112.9232 1.7755253,112.9300 1.689501,112.9367 1.456913,112.9435 1.2326837,112.9502 1.3708992,112.9570 2.2849276,112.9637 2.6121497,112.9705 1.8615419,112.9772 0.91338003,112.9840 0.97425324,112.9907 1.1985567,112.9975 1.4572372,113.0042 1.5775857,113.0110 1.5171525,113.0177 1.4825339,113.0245 1.2927512,113.0312 1.5692277,113.0380 2.4323096,113.0447 3.9584308,113.0515 5.5609784,113.0582 9.6404181,113.0650 24.93507,113.0717 66.242241,113.0785 101.5425,113.0852 117.75288,113.0920 162.96457,113.0987 200.63342,113.1055 161.47598,113.1122 76.792885,113.1190 26.953627,113.1258 15.903229,113.1325 9.4462729,113.1393 6.2838998,113.1460 5.0598259,113.1528 3.5342584,113.1595 2.9824312,113.1663 1.8703779,113.1730 1.55214,113.1798 1.8535488,113.1865 1.7926598,113.1933 1.4222127,113.2001 1.0689164,113.2068 1.0170386,113.2136 1.2675898,113.2203 1.8281022,113.2271 2.2587848,113.2338 1.9566003,113.2406 1.7668365,113.2474 1.5601923,113.2541 1.4658101,113.2609 1.8967365,113.2676 1.956684,113.2744 1.6290783,113.2812 1.3790847,113.2879 1.1120986,113.2947 1.3360931,113.3014 1.4401407,113.3082 2.3711894,113.3149 2.0344362,113.3217 2.0000298,113.3285 1.8787795,113.3352 1.7235948,113.3420 1.5088657,113.3488 1.9572986,113.3555 1.6380231,113.3623 1.4140204,113.3690 1.879653,113.3758 2.1896024,113.3826 1.9649193,113.3893 1.4391067,113.3961 1.1549821,113.4028 1.1035192,113.4096 1.2329254,113.4164 1.1379807,113.4231 0.99992037,113.4299 0.9653365,113.4367 1.2759846,113.4434 1.5950203,113.4502 1.1895226,113.4569 0.87937158,113.4637 1.0347332,113.4705 1.3102292,113.4772 1.2325162,113.4840 1.0432687,113.4908 1.05199,113.4975 1.1205395,113.5043 1.4825705,113.5111 1.4312911,113.5178 1.5001422,113.5246 1.5685837,113.5314 1.1810974,113.5381 1.1985052,113.5449 1.0773886,113.5517 0.96528351,113.5584 1.4309783,113.5652 1.4914992,113.5720 0.99135357,113.5787 1.0863198,113.5855 1.4482994,113.5923 1.6382242,113.5990 2.1041179,113.6058 2.5002668,113.6126 2.1376872,113.6193 1.9992794,113.6261 1.8100609,113.6329 1.681236,113.6397 1.5088192,113.6464 1.9055647,113.6532 2.2675989,113.6600 2.3964236,113.6667 1.9223394,113.6735 2.1378133,113.6803 1.7496244,113.6870 1.1979944,113.6938 0.86229712,113.7006 1.4399959,113.7074 1.6896282,113.7141 2.0260715,113.7209 2.3448408,113.7277 2.2150083,113.7344 1.559926,113.7412 1.4569926,113.7480 1.4481884,113.7548 0.88805872,113.7615 1.1641688,113.7683 1.3967708,113.7751 1.7326838,113.7819 1.4479104,113.7886 1.2067029,113.7954 0.99137914,113.8022 1.0604712,113.8090 0.92226464,113.8157 0.65498275,113.8225 0.66388857,113.8293 0.83634019,113.8361 1.0776491,113.8428 1.5861008,113.8496 1.551627,113.8564 1.6122705,113.8632 1.6551653,113.8699 1.2670739,113.8767 1.5341855,113.8835 1.2241594,113.8903 1.3024659,113.8970 1.6729752,113.9038 1.7758088,113.9106 1.4736562,113.9174 1.3101395,113.9241 1.422448,113.9309 1.6118965,113.9377 1.6116655,113.9445 1.3276345,113.9513 1.7592022,113.9580 2.0776656,113.9648 1.7585306,113.9716 2.0171866,113.9784 2.1119554,113.9852 1.7242255,113.9919 1.4571066,113.9987 2.0175991,114.0055 2.5000944,114.0123 2.8876734,114.0191 2.6807878,114.0258 2.2673469,114.0326 2.3450551,114.0394 2.7153847,114.0462 2.8789136,114.0530 2.7846549,114.0597 3.9326763,114.0665 9.5542974,114.0733 18.544704,114.0801 23.310915,114.0869 25.061016,114.0937 43.502903,114.1004 153.04489,114.1072 316.36362,114.1140 341.28516,114.1208 208.49014,114.1276 66.418785,114.1344 21.470064,114.1411 16.878695,114.1479 13.377761,114.1547 8.3602419,114.1615 4.8869939,114.1683 2.7327595,114.1751 1.9657581,114.1819 1.6290449,114.1886 1.3963901,114.1954 1.637922,114.2022 1.3876978,114.2090 1.1897435,114.2158 1.7674325,114.2226 2.1892977,114.2294 1.8533447,114.2361 1.7591341,114.2429 1.6382214,114.2497 1.4307452,114.2565 1.1462705,114.2633 1.4396796,114.2701 2.1121602,114.2769 2.2930603,114.2837 1.5515642,114.2905 1.0086027,114.2972 1.4137769,114.3040 1.6120799,114.3108 1.4138627,114.3176 1.9310153,114.3244 2.2585375,114.3312 1.9222465,114.3380 1.4223722,114.3448 1.3019464,114.3516 1.6897808,114.3584 1.8017452,114.3651 1.5948775,114.3719 1.370734,114.3787 1.2499974,114.3855 0.75836921,114.3923 0.62030154,114.3991 0.57750094,114.4059 0.93128783,114.4127 1.5605538,114.4195 2.1466892,114.4263 2.1466579,114.4331 1.681079,114.4399 1.396489,114.4466 1.3533208,114.4534 1.1724032,114.4602 1.0776384,114.4670 1.4483269,114.4738 1.8879682,114.4806 1.9484901,114.4874 1.8536351,114.4942 1.6980383,114.5010 1.2495606,114.5078 0.99976265,114.5146 1.0604974,114.5214 1.4829543,114.5282 1.3878381,114.5350 1.2068113,114.5418 1.3621757,114.5486 1.6983402,114.5554 1.8014462,114.5622 1.2154938,114.5690 0.98318797,114.5758 0.96553361,114.5826 0.818784,114.5894 0.99980712,114.5962 1.1636806,114.6030 1.422768,114.6098 1.5173813,114.6165 1.0515501,114.6233 0.92242968,114.6301 1.1638408,114.6369 1.2758018,114.6437 1.2931434,114.6505 1.3879718,114.6573 0.93077105,114.6641 0.60372794,114.6709 1.1728899,114.6777 1.1721498,114.6845 0.9565016,114.6913 0.99111801,114.6981 1.0953455,114.7049 1.7159088,114.7117 1.6203206,114.7186 1.2842615,114.7254 1.1377739,114.7322 0.84486568,114.7390 1.0258527,114.7458 0.93103772,114.7526 1.0088446,114.7594 1.879184,114.7662 2.2670095,114.7730 1.6550559,114.7798 0.67267925,114.7866 1.1898674,114.7934 1.2756115,114.8002 1.3446183,114.8070 1.1294652,114.8138 1.2932063,114.8206 1.0084529,114.8274 0.74981517,114.8342 0.62920177,114.8410 0.63809323,114.8478 0.70714033,114.8546 0.86213458,114.8614 1.1034383,114.8682 1.4573236,114.8750 1.7504728,114.8818 1.4739685,114.8887 0.88736409,114.8955 0.66349357,114.9023 1.1294925,114.9091 1.7157004,114.9159 1.7501308,114.9227 1.4657125,114.9295 1.698265,114.9363 1.8789827,114.9431 1.9825125,114.9499 1.7929524,114.9567 1.2758075,114.9635 1.1384549,114.9703 1.5953047,114.9772 1.5775054,114.9840 1.1635829,114.9908 1.2242911,114.9976 2.0264134,115.0044 3.3790567,115.0112 4.3458705,115.0180 10.839181,115.0248 17.294752,115.0316 16.713766,115.0384 10.515997,115.0453 12.746736,115.0521 25.509289,115.0589 59.539921,115.0657 167.42058,115.0725 259.6579,115.0793 226.54405,115.0861 115.45123,115.0929 48.757198,115.0998 35.342701,115.1066 33.642693,115.1134 32.44487,115.1202 24.556816,115.1270 13.445625,115.1338 6.5589666,115.1406 3.1716352,115.1474 2.2841978,115.1543 2.3365304,115.1611 2.2328901,115.1679 1.4995577,115.1747 0.86166769,115.1815 1.3104653,115.1883 1.9485584,115.1952 1.9313296,115.2020 2.0345383,115.2088 1.6029741,115.2156 1.241232,115.2224 1.0342504,115.2292 0.78462476,115.2361 1.5696927,115.2429 1.9570174,115.2497 1.6895192,115.2565 1.4998487,115.2633 1.4828172,115.2701 1.9140878,115.2770 1.913842,115.2838 1.655203,115.2906 1.6892302,115.2974 1.4135087,115.3042 1.1035154,115.3111 0.93971437,115.3179 1.3452919,115.3247 2.2068102,115.3315 2.4824142,115.3383 2.1468523,115.3451 1.7330505,115.3520 1.4223477,115.3588 1.8534839,115.3656 2.0690806,115.3724 2.0426455,115.3793 1.6722066,115.3861 1.8881488,115.3929 1.4137251,115.3997 1.0602401,115.4065 0.97402304,115.4134 1.0086411,115.4202 1.4313302,115.4270 1.819291,115.4338 2.0341001,115.4406 1.4390523,115.4475 1.1378876,115.4543 1.043287,115.4611 1.8536912,115.4679 2.2329049,115.4748 2.1897559,115.4816 1.8623509,115.4884 1.8274267,115.4952 1.525197,115.5021 1.318505,115.5089 1.0775164,115.5157 0.76755369,115.5225 1.0347534,115.5294 1.4140433,115.5362 1.8103726,115.5430 1.8273774,115.5498 1.5518097,115.5567 1.1551397,115.5635 0.95658129,115.5703 0.96527857,115.5771 0.91384876,115.5840 1.1472949,115.5908 2.1815214,115.5976 2.8792918,115.6045 2.8620379,115.6113 2.0083981,115.6181 1.3443638,115.6249 0.75829959,115.6318 0.81002229,115.6386 1.1640019,115.6454 1.5785041,115.6523 1.784488,115.6591 1.257812,115.6659 1.2929116,115.6727 1.672691,115.6796 1.3532865,115.6864 0.91369313,115.6932 0.79337925,115.7001 0.93116534,115.7069 0.8792209,115.7137 0.71532613,115.7206 0.76715887,115.7274 1.4568648,115.7342 1.5343987,115.7411 1.3538539,115.7479 1.5606577,115.7547 1.939549,115.7616 2.3017168,115.7684 2.3877854,115.7752 1.9997965,115.7820 1.5432663,115.7889 1.3451051,115.7957 1.3359965,115.8025 1.1207031,115.8094 1.3967936,115.8162 1.2585335,115.8231 1.2416729,115.8299 1.6814837,115.8367 1.9221488,115.8436 1.4562896,115.8504 1.2754577,115.8572 1.1291287,115.8641 1.1466283,115.8709 1.5690856,115.8777 1.77651,115.8846 2.0352058,115.8914 2.3876238,115.8982 1.7061722,115.9051 1.0773911,115.9119 0.91391581,115.9188 1.0000691,115.9256 1.1985123,115.9324 1.5692222,115.9393 1.5775449,115.9461 1.2582507,115.9529 1.2757124,115.9598 1.8796738,115.9666 2.3367972,115.9735 2.5774729,115.9803 1.9391294,115.9871 1.4310876,115.9940 1.3364464,116.0008 1.3707758,116.0076 1.551407,116.0145 1.3702565,116.0213 1.9227573,116.0282 4.0441909,116.0350 6.7596183,116.0419 8.5001316,116.0487 9.854147,116.0555 18.226606,116.0624 39.496914,116.0692 84.975395,116.0761 146.30098,116.0829 173.08243,116.0897 135.08667,116.0966 71.737694,116.1034 30.650784,116.1103 16.936283,116.1171 19.923952,116.1240 26.794506,116.1308 23.264814,116.1376 12.461625,116.1445 4.4720464,116.1513 2.3880584,116.1582 2.9916539,116.1650 2.8013737,116.1719 2.025588,116.1787 1.2328821,116.1855 0.9652012,116.1924 0.55140042,116.1992 1.1122018,116.2061 1.1208383,116.2129 1.0430669,116.2198 1.0175827,116.2266 1.5953966,116.2335 1.7674569,116.2403 2.0432436,116.2472 2.0602551,116.2540 1.9738768,116.2609 1.6981654,116.2677 1.7672386,116.2746 1.5774878,116.2814 1.5517384,116.2882 1.7242057,116.2951 1.7156875,116.3019 1.6812043,116.3088 1.6460747,116.3156 1.0080899,116.3225 0.63805455,116.3293 1.2846401,116.3362 1.3791963,116.3430 1.2240975,116.3499 1.2242062,116.3567 1.2069634,116.3636 1.1728313,116.3704 1.4569911,116.3773 1.3875909,116.3841 1.4222817,116.3910 1.4911801,116.3978 1.2670108,116.4047 1.2586898,116.4115 1.4745013,116.4184 1.6895827,116.4252 1.6894286,116.4321 1.6982815,116.4389 1.3793243,116.4458 1.1292971,116.4527 1.1295272,116.4595 1.5177381,116.4664 1.5349095,116.4732 1.4825683,116.4801 1.1978656,116.4869 1.2843801,116.4938 1.3100768,116.5006 1.0944816,116.5075 0.67228019,116.5143 0.37081382,116.5212 0.59483266,116.5280 0.79312754,116.5349 1.0173128,116.5418 1.1295848,116.5486 1.4057099,116.5555 2.1382573,116.5623 2.827713,116.5692 2.9306581,116.5760 1.9993538,116.5829 0.87063295,116.5898 1.0001173,116.5966 1.1551131,116.6035 1.2757338,116.6103 1.5256991,116.6172 1.6119193,116.6240 1.8360752,116.6309 1.5952216,116.6378 1.5265083,116.6446 2.0003939,116.6515 2.4910696,116.6583 2.0599766,116.6652 1.6811444,116.6720 1.1896428,116.6789 0.84465766,116.6858 0.72412091,116.6926 1.1124882,116.6995 1.6811225,116.7063 1.6203532,116.7132 1.5776151,116.7201 1.7939569,116.7269 2.2072678,116.7338 1.7837307,116.7407 1.5080812,116.7475 1.3790014,116.7544 1.2499874,116.7612 1.4916177,116.7681 1.6639682,116.7750 1.6983165,116.7818 1.4224056,116.7887 1.2240286,116.7955 1.1811424,116.8024 1.5173341,116.8093 1.6031265,116.8161 1.2497253,116.8230 0.80198568,116.8299 1.2847844,116.8367 1.4828982,116.8436 2.1121666,116.8505 2.1812892,116.8573 2.275996,116.8642 1.7064077,116.8711 1.0859439,116.8779 1.008918,116.8848 1.5782276,116.8916 1.8963277,116.8985 1.3099767,116.9054 1.387718,116.9122 1.387477,116.9191 1.7497902,116.9260 1.6291863,116.9328 1.2156764,116.9397 1.4743294,116.9466 1.5342647,116.9534 0.95682424,116.9603 0.84529674,116.9672 1.3104863,116.9741 1.2669054,116.9809 0.74102157,116.9878 0.78442991,116.9947 0.97454852,117.0015 1.0608423,117.0084 1.2931328,117.0153 1.3272079,117.0221 1.6207356,117.0290 2.6728129,117.0359 3.5775232,117.0427 3.2584403,117.0496 3.1130805,117.0565 4.4843712,117.0634 6.0609112,117.0702 10.653309,117.0771 36.41729,117.0840 82.559906,117.0908 96.638626,117.0977 66.356964,117.1046 28.228556,117.1115 14.059206,117.1183 10.93058,117.1252 7.9816241,117.1321 4.5939417,117.1389 2.8874965,117.1458 2.1548297,117.1527 1.6892662,117.1596 1.1206723,117.1664 0.99172765,117.1733 1.4052598,117.1802 1.5514499,117.1871 1.611908,117.1939 1.5173545,117.2008 1.1726872,117.2077 1.112245,117.2146 1.4398497,117.2214 1.5515816,117.2283 1.0339267,117.2352 0.88768893,117.2421 0.59499913,117.2489 0.65536898,117.2558 1.1551715,117.2627 1.4567374,117.2696 1.1638161,117.2764 1.0174537,117.2833 1.3278455,117.2902 1.6125377,117.2971 1.9394711,117.3040 1.4307725,117.3108 1.3277878,117.3177 1.9397082,117.3246 2.2757094,117.3315 1.844703,117.3383 1.3793936,117.3452 0.97397554,117.3521 0.80152667,117.3590 0.99115926,117.3659 1.0860896,117.3727 0.9914307,117.3796 0.94827551,117.3865 1.1120381,117.3934 1.1294261,117.4003 1.2246964,117.4071 2.2242534,117.4140 2.7067099,117.4209 2.3360941,117.4278 1.1810151,117.4347 1.1724279,117.4416 1.1377361,117.4484 1.5256851,117.4553 1.404847,117.4622 1.3707823,117.4691 1.345142,117.4760 1.4744275,117.4828 1.8106401,117.4897 2.2325301,117.4966 1.723713,117.5035 1.6470176,117.5104 2.0002871,117.5173 2.197644,117.5241 2.4649978,117.5310 2.2329278,117.5379 1.8711393,117.5448 1.473937,117.5517 1.4999355,117.5586 1.8622088,117.5655 1.655071,117.5723 1.198469,117.5792 1.2327701,117.5861 0.99123698,117.5930 1.1295174,117.5999 1.2845372,117.6068 1.4397186,117.6137 1.3447134,117.6205 0.92209351,117.6274 1.1204653,117.6343 1.2586362,117.6412 1.5520451,117.6481 1.7329215,117.6550 1.9051462,117.6619 1.5428163,117.6688 1.3014585,117.6756 1.4224093,117.6825 1.2586919,117.6894 1.120801,117.6963 1.0343587,117.7032 0.9912228,117.7101 0.76753104,117.7170 0.88822246,117.7239 1.1814144,117.7308 1.8968991,117.7377 2.4570646,117.7445 2.5862086,117.7514 2.491086,117.7583 1.9735522,117.7652 1.1206375,117.7721 1.4400427,117.7790 1.5170351,117.7859 0.97367269,117.7928 0.61220622,117.7997 0.93157381,117.8066 1.1551881,117.8135 1.490926,117.8204 1.4394087,117.8273 1.5432392,117.8341 1.6120623,117.8410 1.8879423,117.8479 1.8534777,117.8548 1.3619546,117.8617 1.0432038,117.8686 1.1557635,117.8755 1.5090163,117.8824 1.3793077,117.8893 1.6290905,117.8962 1.8270546,117.9031 1.7152526,117.9100 1.3965229,117.9169 0.99168295,117.9238 1.1643091,117.9307 1.6640079,117.9376 2.1203847,117.9445 2.0601373,117.9514 2.3191164,117.9583 2.0344307,117.9652 1.6813194,117.9721 1.888334,117.9789 2.1031623,117.9858 1.5339859,117.9927 1.2928628,117.9996 1.2151215,118.0065 1.1981517,118.0134 1.5869679,118.0203 2.0695195,118.0272 1.905093,118.0341 2.1899364,118.0410 2.896812,118.0479 3.0776815,118.0548 4.5007939,118.0617 6.6127782,118.0686 7.0701399,118.0755 10.925157,118.0824 19.065357,118.0893 46.120445,118.0962 138.96039,118.1031 241.63171,118.1100 229.45276,118.1169 124.61064,118.1238 38.142288,118.1307 17.499022,118.1376 18.613146,118.1445 16.230738,118.1515 10.117654,118.1584 4.6104364,118.1653 2.8530855,118.1722 2.2496536,118.1791 1.5513914,118.1860 1.3533456,118.1929 1.4222234,118.1998 1.4566796,118.2067 1.4482793,118.2136 1.2415632,118.2205 0.99124056,118.2274 1.0429692,118.2343 1.6209121,118.2412 2.0519724,118.2481 1.5171469,118.2550 0.61183739,118.2619 0.52600688,118.2688 1.3105377,118.2757 1.7932522,118.2826 1.8877637,118.2895 1.2841432,118.2965 1.2072058,118.3034 1.7416903,118.3103 1.7585381,118.3172 1.6980053,118.3241 1.9050175,118.3310 1.7157273,118.3379 1.0780072,118.3448 1.4660126,118.3517 2.3707306,118.3586 2.5600893,118.3655 1.8874618,118.3724 0.86163795,118.3793 0.67237848,118.3863 1.0693135,118.3932 1.517312,118.4001 1.2152038,118.4070 1.0688022,118.4139 0.85358357,118.4208 1.1897819,118.4277 1.3964337,118.4346 1.4913768,118.4415 1.2155703,118.4485 1.1726648,118.4554 1.3450397,118.4623 1.4395974,118.4692 1.2152128,118.4761 1.1634865,118.4830 1.4138938,118.4899 1.9743049,118.4968 1.7845067,118.5037 1.6383233,118.5107 1.6556866,118.5176 1.8703076,118.5245 1.327333,118.5314 1.6819403,118.5383 2.3281603,118.5452 2.4478505,118.5521 2.2404706,118.5591 1.5512156,118.5660 0.9397518,118.5729 0.95681679,118.5798 0.95670682,118.5867 0.90545529,118.5936 1.1989955,118.6005 1.456902,118.6075 1.137421,118.6144 1.137663,118.6213 0.88785452,118.6282 0.74995852,118.6351 0.91384631,118.6420 1.1469002,118.6490 1.5345918,118.6559 1.3532341,118.6628 1.3273027,118.6697 0.99125051,118.6766 0.93973726,118.6836 1.0173165,118.6905 1.1120195,118.6974 0.98269755,118.7043 0.94815111,118.7112 0.79308122,118.7181 0.87074971,118.7251 0.82749194,118.7320 0.41368338,118.7389 0.4743259,118.7458 0.76780015,118.7527 1.2759835,118.7597 1.4135766,118.7666 1.4657115,118.7735 1.2328258,118.7804 1.0861046,118.7873 1.568935,118.7943 1.4134436,118.8012 0.81877702,118.8081 0.75891513,118.8150 1.1643002,118.8220 1.4226648,118.8289 1.1550376,118.8358 1.0602207,118.8427 1.5776367,118.8496 2.2759061,118.8566 2.3361156,118.8635 1.6032805,118.8704 1.4049673,118.8773 1.5947727,118.8843 1.749975,118.8912 1.5085561,118.8981 1.4738493,118.9050 1.5515094,118.9120 1.2415247,118.9189 1.1642301,118.9258 1.1209652,118.9327 1.1550754,118.9397 1.2761837,118.9466 1.8105917,118.9535 2.0946021,118.9604 1.6287748,118.9674 0.67219424,118.9743 0.87975061,118.9812 1.7591449,118.9881 2.2153454,118.9951 2.0512326,119.0020 2.1810915,119.0089 2.6817281,119.0159 3.4320848,119.0228 4.2324362,119.0297 3.4731214,119.0366 3.3537843,119.0436 4.7177258,119.0505 15.063311,119.0574 54.506477,119.0644 111.44731,119.0713 118.69221,119.0782 73.486542,119.0851 36.559383,119.0921 56.913754,119.0990 121.79707,119.1059 149.79529,119.1129 105.62221,119.1198 41.398476,119.1267 13.743442,119.1337 7.8694897,119.1406 6.0946975,119.1475 4.6292849,119.1545 3.8014052,119.1614 2.7063503,119.1683 2.4311221,119.1752 2.6899281,119.1822 2.335741,119.1891 1.4650552,119.1960 1.646767,119.2030 1.9742858,119.2099 1.9912289,119.2168 1.7412089,119.2238 1.0776118,119.2307 0.88813746,119.2377 1.3967286,119.2446 1.2240089,119.2515 0.97391433,119.2585 0.86201334,119.2654 0.95682067,119.2723 0.80189264,119.2793 0.95724154,119.2862 1.0257323,119.2931 1.3445333,119.3001 1.8532513,119.3070 1.5515834,119.3139 0.65519792,119.3209 0.66392326,119.3278 0.82766569,119.3348 1.1554067,119.3417 1.4746251,119.3486 1.3533304,119.3556 0.9649266,119.3625 1.042886,119.3694 0.93975347,119.3764 0.90528512,119.3833 0.74153388,119.3903 1.0087426,119.3972 1.2842661,119.4041 1.0949136,119.4111 1.689885,119.4180 1.9999039,119.4249 1.6035258,119.4319 1.6895571,119.4388 1.4307882,119.4458 1.2671431,119.4527 0.91399705,119.4597 0.93129885,119.4666 1.1034402,119.4735 1.5257561,119.4805 1.8964605,119.4874 1.8448173,119.4944 1.3104057,119.5013 1.1035966,119.5082 1.1032424,119.5152 1.1636165,119.5221 1.2847681,119.5291 1.672966,119.5360 2.163965,119.5430 2.0258248,119.5499 2.2071869,119.5568 1.8271637,119.5638 1.0682553,119.5707 0.80170184,119.5777 0.93108308,119.5846 1.1120197,119.5916 1.3622103,119.5985 1.4053235,119.6055 1.3451006,119.6124 1.5344968,119.6193 1.3617733,119.6263 1.2239792,119.6332 1.2496914,119.6402 0.88781077,119.6471 0.68111372,119.6541 0.741346,119.6610 0.66388631,119.6680 1.0605776,119.6749 1.5261703,119.6819 1.4832522,119.6888 1.3530418,119.6958 0.68033201,119.7027 0.6467135,119.7096 0.94830149,119.7166 0.85324705,119.7235 0.68984503,119.7305 0.95701253,119.7374 0.60325456,119.7444 0.62941664,119.7513 1.0431987,119.7583 1.2842904,119.7652 1.3790256,119.7722 1.7326643,119.7791 1.7590188,119.7861 1.3708819,119.7930 0.98263872,119.8000 1.1294156,119.8069 1.1467015,119.8139 1.1725618,119.8208 1.387898,119.8278 1.8446435,119.8347 2.4139695,119.8417 1.9570788,119.8486 1.7067257,119.8556 1.4050572,119.8626 1.2415407,119.8695 1.3622538,119.8765 1.7069627,119.8834 1.8015419,119.8904 1.3876319,119.8973 0.95695478,119.9043 0.98288119,119.9112 0.91356862,119.9182 0.91367716,119.9251 1.1465272,119.9321 1.1895314,119.9390 0.91372156,119.9460 0.69829047,119.9530 0.71563762,119.9599 0.65556341,119.9669 1.0865961,119.9738 1.4911609,119.9808 1.2581598,119.9877 0.85328025,119.9947 0.6637578,120.0016 0.81912547,120.0086 1.2847542,120.0156 1.2671523,120.0225 1.215461,120.0295 1.3102884,120.0364 1.3534682,120.0434 1.9838767,120.0503 3.536067,120.0573 7.8319802,120.0643 22.429943,120.0712 39.934082,120.0782 42.305836,120.0851 31.125902,120.0921 27.218115,120.0991 33.588676,120.1060 33.867916,120.1130 23.279097,120.1199 11.841407,120.1269 5.4463434,120.1339 2.7923005,120.1408 2.1552868,120.1478 2.0519648,120.1547 2.3792372,120.1617 2.3271286,120.1687 1.9996625,120.1756 1.5087854,120.1826 1.3190019,120.1895 0.89624447,120.1965 0.8965894,120.2035 1.0515244,120.2104 0.82730126,120.2174 0.84491158,120.2244 0.92267364,120.2313 0.68983209,120.2383 0.64631921,120.2452 0.80177683,120.2522 1.3454205,120.2592 1.6036787,120.2661 1.6207528,120.2731 1.5171627,120.2801 1.379482,120.2870 2.0088539,120.2940 2.1291192,120.3010 2.1377866,120.3079 1.9913601,120.3149 1.9482663,120.3219 1.7498933,120.3288 1.5686939,120.3358 1.4479709,120.3428 1.1464082,120.3497 1.1723897,120.3567 1.2413722,120.3637 1.2412298,120.3706 0.77581871,120.3776 0.81030297,120.3846 0.58626598,120.3915 0.57777941,120.3985 0.73269361,120.4055 0.68966126,120.4124 1.1726643,120.4194 1.5950195,120.4264 1.9224445,120.4333 1.9829201,120.4403 1.9569724,120.4473 1.3790541,120.4542 1.0860059,120.4612 1.2583987,120.4682 1.3623627,120.4752 1.3453832,120.4821 1.1119046,120.4891 1.2152997,120.4961 1.7158157,120.5030 2.5778575,120.5100 2.8965592,120.5170 3.2239475,120.5239 2.663744,120.5309 1.9826939,120.5379 1.6208838,120.5449 1.5947118,120.5518 1.1032897,120.5588 1.2502464,120.5658 1.4569807,120.5728 1.6809326,120.5797 1.7150843,120.5867 1.6204935,120.5937 1.2153665,120.6006 0.69805217,120.6076 0.75874591,120.6146 0.948542,120.6216 0.93969607,120.6285 1.2413574,120.6355 1.3882802,120.6425 1.4484636,120.6495 1.48233,120.6564 1.4996839,120.6634 1.1466174,120.6704 0.97416365,120.6774 1.1980265,120.6843 1.2413428,120.6913 1.2243451,120.6983 1.250023,120.7053 0.99992806,120.7123 0.82756937,120.7192 0.80162722,120.7262 1.0515417,120.7332 1.2585487,120.7402 1.1035964,120.7471 0.97444528,120.7541 1.5604618,120.7611 1.7499086,120.7681 1.198527,120.7751 2.0519803,120.7820 2.1034701,120.7890 1.801344,120.7960 1.3443806,120.8030 1.7156763,120.8100 1.9916487,120.8169 1.8880635,120.8239 1.5258008,120.8309 1.0259176,120.8379 0.88806444,120.8449 0.83616203,120.8518 1.0257001,120.8588 1.1378379,120.8658 1.6466125,120.8728 1.8533953,120.8798 1.3446461,120.8867 0.61193824,120.8937 0.81906772,120.9007 1.3542681,120.9077 2.3286614,120.9147 3.1635303,120.9217 2.9131944,120.9286 2.2757542,120.9356 1.982695,120.9426 2.3879488,120.9496 2.6549499,120.9566 2.1636012,120.9636 2.1815612,120.9705 4.052422,120.9775 7.2754688,120.9845 9.0941553,120.9915 8.1123676,120.9985 4.4915385,121.0055 2.258106,121.0125 1.4133019,121.0194 0.94840956,121.0264 2.1559608,121.0334 4.7090998,121.0404 10.883151,121.0474 16.80405,121.0544 18.318535,121.0614 16.015484,121.0683 19.124634,121.0753 44.169266,121.0823 72.156715,121.0893 70.433151,121.0963 45.072742,121.1033 33.051811,121.1103 56.100136,121.1173 86.755585,121.1243 80.755234,121.1312 42.864857,121.1382 12.658266,121.1452 4.7052693,121.1522 2.6974711,121.1592 1.9742515,121.1662 2.2067881,121.1732 1.8015201,121.1802 1.7584809,121.1872 2.0515947,121.1942 2.4221475,121.2011 2.4053543,121.2081 2.1733952,121.2151 2.3365004,121.2221 1.8447113,121.2291 2.319051,121.2361 2.2755868,121.2431 1.9993238,121.2501 1.4306537,121.2571 1.4227026,121.2641 1.6552693,121.2711 1.4309893,121.2781 1.2326729,121.2851 0.81006479,121.2920 0.69858849,121.2990 1.2763244,121.3060 1.6724018,121.3130 1.6378058,121.3200 1.637746,121.3270 1.6636542,121.3340 1.4311694,121.3410 1.0862706,121.3480 0.78437483,121.3550 0.79309547,121.3620 0.94815356,121.3690 1.1294184,121.3760 1.6037631,121.3830 1.9483753,121.3900 1.8188603,121.3970 1.5692859,121.4040 1.767602,121.4110 1.6549445,121.4180 1.6635894,121.4250 1.9570044,121.4320 2.2928948,121.4390 2.06019,121.4460 2.120913,121.4530 1.8019539,121.4600 1.8446786,121.4670 1.6633356,121.4740 1.7583246,121.4810 1.4567385,121.4880 1.5343249,121.4950 1.1466568,121.5020 1.2072521,121.5090 1.396427,121.5160 1.3188741,121.5230 0.95692194,121.5300 0.8533085,121.5370 0.95704484,121.5440 1.370887,121.5510 1.3190116,121.5580 1.0086496,121.5650 0.87066185,121.5720 0.97402471,121.5790 1.0344218,121.5860 1.2153571,121.5930 0.7671771,121.6000 0.83625013,121.6070 0.79289043,121.6140 0.8362444,121.6210 1.0088798,121.6280 0.98292971,121.6350 1.2328411,121.6420 1.2846385,121.6490 1.5000279,121.6560 1.5862112,121.6630 1.836678,121.6700 1.8968539,121.6770 1.6978173,121.6840 1.1286893,121.6910 1.1292224,121.6980 1.4313078,121.7050 1.4654082,121.7120 0.86199212,121.7190 0.88797146,121.7261 0.83619082,121.7331 0.9914661,121.7401 1.2499233,121.7471 1.3101249,121.7541 0.8533048,121.7611 1.0348858,121.7681 1.2586844,121.7751 0.74101371,121.7821 0.72417498,121.7891 0.89674622,121.7961 1.034888,121.8031 1.4574175,121.8101 2.0950053,121.8171 2.6376586,121.8242 2.1890228,121.8312 1.2149802,121.8382 0.79335916,121.8452 0.97445822,121.8522 1.2155308,121.8592 1.3187925,121.8662 1.0947597,121.8732 1.0171636,121.8802 0.75856256,121.8872 0.75884718,121.8943 0.66363597,121.9013 0.59465551,121.9083 0.62069207,121.9153 0.86233938,121.9223 2.0005734,121.9293 2.5864506,121.9363 2.1029921,121.9433 1.4994618,121.9504 1.0000355,121.9574 0.84519249,121.9644 0.9567706,121.9714 1.3538283,121.9784 3.4497478,121.9854 6.2596273,121.9924 6.9988594,121.9995 4.7145143,122.0065 2.8278093,122.0135 2.051403,122.0205 1.9308472,122.0275 3.0520391,122.0345 3.7671297,122.0415 4.0949774,122.0486 5.3546004,122.0556 7.9323983,122.0626 16.36047,122.0696 41.691879,122.0766 61.4254,122.0836 57.149731,122.0907 44.373707,122.0977 59.443985,122.1047 198.11536,122.1117 389.84497,122.1187 411.27277,122.1257 250.0079,122.1328 86.551285,122.1398 31.699373,122.1468 19.462437,122.1538 12.644624,122.1608 8.9467573,122.1678 5.9291687,122.1749 3.0163844,122.1819 1.9655776,122.1889 1.801941,122.1959 2.0864623,122.2029 1.9228805,122.2100 1.9311641,122.2170 1.8874316,122.2240 1.5166745,122.2310 1.1119256,122.2380 1.2585838,122.2451 1.1549678,122.2521 1.3016117,122.2591 1.4225396,122.2661 1.3624046,122.2732 1.3275979,122.2802 1.266878,122.2872 0.93926722,122.2942 0.89658982,122.3012 0.75049132,122.3083 1.000618,122.3153 1.4739866,122.3223 1.4996409,122.3293 1.7241929,122.3364 1.6983196,122.3434 1.8537707,122.3504 2.2505453,122.3574 2.7156916,122.3645 2.6808054,122.3715 1.8961076,122.3785 1.3963519,122.3855 1.1120489,122.3926 1.1550928,122.3996 1.3363742,122.4066 1.8017588,122.4136 1.9826447,122.4207 2.0001397,122.4277 2.215498,122.4347 1.8275203,122.4417 2.2413836,122.4488 2.1980503,122.4558 1.6638573,122.4628 1.4568886,122.4699 1.2065674,122.4769 0.87061906,122.4839 1.1984818,122.4909 1.2153425,122.4980 0.70670825,122.5050 0.73288596,122.5120 0.99159038,122.5191 1.3536209,122.5261 1.3878709,122.5331 1.1207138,122.5401 1.3363644,122.5472 1.6553031,122.5542 1.4829465,122.5612 1.5866103,122.5683 1.7755724,122.5753 1.09393,122.5823 0.54277509,122.5894 0.69820654,122.5964 1.0694356,122.6034 1.9840341,122.6104 2.517776,122.6175 2.1980157,122.6245 2.0772371,122.6315 1.7062249,122.6386 1.1376185,122.6456 1.1985605,122.6526 1.5261521,122.6597 1.6978627,122.6667 1.7497034,122.6737 2.0949407,122.6808 2.2156422,122.6878 2.3706963,122.6948 1.8187813,122.7019 1.4137588,122.7089 1.0344263,122.7159 1.1813236,122.7230 1.6984442,122.7300 1.5515697,122.7371 1.6120049,122.7441 1.5775098,122.7511 1.2933016,122.7582 1.1383197,122.7652 1.4825486,122.7722 1.214958,122.7793 0.83628553,122.7863 1.0258286,122.7933 0.93927807,122.8004 0.98291349,122.8074 1.3880575,122.8145 1.7500145,122.8215 2.0692005,122.8285 1.7761294,122.8356 1.8365676,122.8426 2.2157407,122.8496 2.0773816,122.8567 1.4135797,122.8637 1.0686146,122.8708 1.3188074,122.8778 1.7931417,122.8848 1.7929552,122.8919 1.7588055,122.8989 1.7931236,122.9060 1.4825842,122.9130 1.1379616,122.9200 1.0517209,122.9271 0.89638686,122.9341 1.1810771,122.9412 1.4658684,122.9482 1.5428782,122.9552 1.0343398,122.9623 1.6817638,122.9693 3.4321349,122.9764 5.6643133,122.9834 5.8186879,122.9905 5.6895494,122.9975 5.413527,123.0045 3.9733672,123.0116 2.3788509,123.0186 2.4139907,123.0257 2.7845845,123.0327 2.5606894,123.0398 2.793391,123.0468 11.001949,123.0538 43.081406,123.0609 74.172905,123.0679 72.688103,123.0750 46.631493,123.0820 29.084648,123.0891 41.244709,123.0961 66.594933,123.1032 78.422173,123.1102 79.184265,123.1173 71.279472,123.1243 63.783009,123.1313 56.265579,123.1384 45.157997,123.1454 27.77529,123.1525 10.020182,123.1595 3.6974158,123.1666 2.8703744,123.1736 1.5340779,123.1807 0.95698529,123.1877 1.0432253,123.1948 1.3362788,123.2018 1.6984779,123.2089 1.5430799,123.2159 1.1979128,123.2230 1.0341958,123.2300 1.0172782,123.2371 1.4310151,123.2441 1.3707545,123.2512 1.2156228,123.2582 1.3017784,123.2653 1.3791504,123.2723 1.2156799,123.2794 1.5437557,123.2864 1.9311849,123.2935 1.689136,123.3005 1.0426295,123.3076 0.65527415,123.3146 0.77592164,123.3217 1.0348766,123.3287 1.7330823,123.3358 1.5083274,123.3428 1.2670709,123.3499 1.5257225,123.3569 1.1546685,123.3640 1.1981639,123.3711 1.465891,123.3781 1.6382946,123.3852 1.8364927,123.3922 1.8704042,123.3993 1.4134688,123.4063 1.026006,123.4134 1.422821,123.4204 1.9053818,123.4275 1.7667919,123.4345 1.1719298,123.4416 0.88783908,123.4487 0.86219019,123.4557 1.4830248,123.4628 1.4829241,123.4698 1.3017831,123.4769 1.1032293,123.4839 1.000098,123.4910 1.6555572,123.4980 1.8446836,123.5051 1.5859997,123.5122 1.017167,123.5192 0.79277712,123.5263 0.64654452,123.5333 1.112305,123.5404 1.3016535,123.5475 1.2930696,123.5545 1.1723187,123.5616 0.73293555,123.5686 1.1124672,123.5757 1.6207503,123.5827 1.353247,123.5898 0.68925858,123.5969 0.43104514,123.6039 1.2417572,123.6110 1.887786,123.6180 1.3185459,123.6251 0.69850397,123.6322 0.87106431,123.6392 1.1808858,123.6463 1.3790691,123.6534 1.6981736,123.6604 1.7240195,123.6675 1.3364407,123.6745 1.3107605,123.6816 1.3450869,123.6887 1.5859523,123.6957 1.1285526,123.7028 0.76711279,123.7099 0.95709002,123.7169 1.0778279,123.7240 1.8452598,123.7310 2.3106687,123.7381 1.9737954,123.7452 1.2238755,123.7522 1.4742885,123.7593 1.6291751,123.7664 1.6380107,123.7734 1.6381062,123.7805 1.3016874,123.7876 1.1464345,123.7946 1.3618839,123.8017 1.0774578,123.8088 0.67243338,123.8158 0.81034988,123.8229 1.0604025,123.8300 1.3882754,123.8370 1.603657,123.8441 1.4739403,123.8512 1.2757912,123.8582 1.3793157,123.8653 1.3101904,123.8724 1.1462697,123.8794 1.1292763,123.8865 1.3017455,123.8936 1.3277059,123.9006 1.4140222,123.9077 1.457014,123.9148 1.4050418,123.9218 0.74962258,123.9289 0.53424382,123.9360 0.93103546,123.9430 1.3537983,123.9501 1.3712263,123.9572 1.63817,123.9643 2.2414758,123.9713 3.6043286,123.9784 5.8031721,123.9855 7.3623157,123.9925 5.8863649,123.9996 3.248625,124.0067 1.8015413,124.0138 1.7849249,124.0208 2.0177178,124.0279 2.163543,124.0350 1.8877375,124.0420 3.2341199,124.0491 7.813252,124.0562 13.365119,124.0633 19.245268,124.0703 27.838757,124.0774 73.057976,124.0845 285.09732,124.0916 532.64154,124.0986 529.67755,124.1057 293.78458,124.1128 112.06377,124.1199 134.46703,124.1269 227.55159,124.1340 231.15685,124.1411 138.51563,124.1482 48.577667,124.1552 18.839371,124.1623 10.790851,124.1694 7.6531138,124.1765 5.8784218,124.1835 5.3274703,124.1906 3.8359869,124.1977 2.5169849,124.2048 1.4482094,124.2118 0.74991983,124.2189 0.68132055,124.2260 1.3880714,124.2331 1.5175906,124.2402 1.7241594,124.2472 1.741118,124.2543 2.1549957,124.2614 1.4135091,124.2685 1.2332664,124.2756 1.6208726,124.2826 1.9133836,124.2897 1.3793122,124.2968 1.2244235,124.3039 1.3277984,124.3110 1.8280709,124.3180 2.8272893,124.3251 2.5168583,124.3322 1.6637661,124.3393 1.370654,124.3464 1.6296136,124.3534 1.6722534,124.3605 1.5599914,124.3676 1.3792117,124.3747 1.1810796,124.3818 1.5257633,124.3888 1.3018923,124.3959 1.155288,124.4030 0.79290164,124.4101 1.2075377,124.4172 2.0263925,124.4243 1.9478887,124.4313 1.5427194,124.4384 1.3533752,124.4455 1.3878316,124.4526 1.163573,124.4597 0.94827467,124.4668 0.87916678,124.4739 1.0430359,124.4809 1.5693122,124.4880 1.6034396,124.4951 1.2844958,124.5022 1.1381288,124.5093 1.1809484,124.5164 1.3618212,124.5235 1.6724328,124.5305 1.9396147,124.5376 2.0775492,124.5447 1.8364213,124.5518 1.9141999,124.5589 2.1898024,124.5660 2.5774136,124.5731 2.5860319,124.5802 2.103169,124.5872 1.6120545,124.5943 1.7068205,124.6014 1.5256938,124.6085 1.3534579,124.6156 1.3018683,124.6227 1.077369,124.6298 1.3101909,124.6369 1.560998,124.6440 1.9318249,124.6510 2.4396269,124.6581 2.0338929,124.6652 1.8531795,124.6723 1.7068222,124.6794 1.3703901,124.6865 1.0947324,124.6936 1.0863289,124.7007 0.89654744,124.7078 0.80165619,124.7149 1.0604364,124.7220 1.8103507,124.7290 2.1553924,124.7361 2.1986711,124.7432 1.931204,124.7503 1.7069764,124.7574 1.6719395,124.7645 1.8183258,124.7716 1.5775456,124.7787 1.5948911,124.7858 1.0257399,124.7929 0.83646721,124.8000 1.3540051,124.8071 1.7847611,124.8142 1.9046699,124.8213 1.689708,124.8284 2.0179806,124.8355 2.0687578,124.8425 1.6715848,124.8496 1.3274245,124.8567 1.3450025,124.8638 1.0776252,124.8709 0.8880468,124.8780 0.87082273,124.8851 1.2420918,124.8922 1.7846557,124.8993 1.4129004,124.9064 1.1028675,124.9135 0.79302961,124.9206 0.56914037,124.9277 0.76740813,124.9348 0.71573633,124.9419 1.1379708,124.9490 1.0946215,124.9561 1.0606098,124.9632 2.17382,124.9703 4.9058385,124.9774 5.3956509,124.9845 4.275094,124.9916 2.7327299,124.9987 2.1984301,125.0058 1.8789536,125.0129 1.7238693,125.0200 1.6467471,125.0271 2.2421925,125.0342 4.5869284,125.0413 5.9662099,125.0484 6.6382861,125.0555 7.1301084,125.0626 16.592958,125.0697 42.495266,125.0768 65.291176,125.0839 68.706879,125.0910 67.697784,125.0981 64.810257,125.1052 64.680084,125.1123 63.194008,125.1194 54.208614,125.1265 38.848843,125.1336 30.488947,125.1407 23.332211,125.1478 13.988287,125.1549 6.6455688,125.1620 3.9561553,125.1692 2.559566,125.1763 2.0084727,125.1834 1.5601103,125.1905 1.2497753,125.1976 1.0086476,125.2047 1.5604522,125.2118 1.887974,125.2189 1.7328817,125.2260 1.6122034,125.2331 1.387938,125.2402 1.1377454,125.2473 0.78431046,125.2544 0.71591753,125.2615 1.5002379,125.2686 1.6464642,125.2757 1.4397085,125.2829 1.1379564,125.2900 1.0685287,125.2971 0.88754463,125.3042 1.4398433,125.3113 1.6985368,125.3184 1.6898862,125.3255 1.8711941,125.3326 2.4227753,125.3397 2.499548,125.3468 1.5943595,125.3539 1.111951,125.3611 0.97404146,125.3682 1.0516276,125.3753 1.6035469,125.3824 1.9398829,125.3895 2.0091703,125.3966 2.1120892,125.4037 1.5250252,125.4108 1.0599979,125.4179 1.2587265,125.4251 1.2931733,125.4322 1.1726243,125.4393 0.87065578,125.4464 0.72384977,125.4535 0.57753509,125.4606 0.80205917,125.4677 1.1815475,125.4748 1.5864434,125.4820 1.5861069,125.4891 1.3185297,125.4962 0.83596367,125.5033 1.017478,125.5104 1.6296198,125.5175 2.1123674,125.5246 2.1806951,125.5318 1.6632568,125.5389 0.9913398,125.5460 0.82747954,125.5531 0.93952405,125.5602 1.6898355,125.5673 2.2848513,125.5745 2.4138041,125.5816 1.7842879,125.5887 1.6899569,125.5958 2.2420013,125.6029 2.3363903,125.6100 1.8182075,125.6172 1.3183202,125.6243 1.3276807,125.6314 1.2503654,125.6385 1.302395,125.6456 1.9143969,125.6527 2.3448224,125.6599 1.8786249,125.6670 0.92160237,125.6741 0.58626008,125.6812 1.1384158,125.6883 1.3705078,125.6955 0.91350788,125.7026 0.99127531,125.7097 1.5346004,125.7168 2.0177534,125.7239 1.9657664,125.7311 1.5083911,125.7382 1.1116571,125.7453 1.0775092,125.7524 1.7761959,125.7595 2.4050779,125.7667 1.7843354,125.7738 1.0863086,125.7809 1.0345411,125.7880 1.3616946,125.7952 0.89613211,125.8023 1.0690879,125.8094 1.2757474,125.8165 1.284499,125.8236 1.388309,125.8308 1.448523,125.8379 1.4912182,125.8450 1.0516564,125.8521 0.86261165,125.8593 1.241478,125.8664 1.1976521,125.8735 0.85322016,125.8806 0.84525537,125.8878 1.3969491,125.8949 1.5344031,125.9020 1.5945463,125.9091 1.5857661,125.9163 1.2669902,125.9234 1.1466906,125.9305 0.78489494,125.9376 1.293507,125.9448 1.6463037,125.9519 1.5255218,125.9590 0.99128664,125.9662 0.79322344,125.9733 1.000095,125.9804 1.8969108,125.9875 3.1640546,125.9947 2.6465731,126.0018 1.9998126,126.0089 1.1893361,126.0160 1.0861468,126.0232 1.1206452,126.0303 1.4223299,126.0374 1.9485247,126.0446 3.3200538,126.0517 6.7101622,126.0588 11.8922,126.0660 16.467066,126.0731 17.076038,126.0802 14.360147,126.0873 13.501331,126.0945 23.75421,126.1016 54.698746,126.1087 79.010323,126.1159 69.579666,126.1230 37.467201,126.1301 14.588957,126.1373 11.18064,126.1444 11.162583,126.1515 7.2570181,126.1587 4.1894393,126.1658 3.1815591,126.1729 3.0604882,126.1801 2.6890132,126.1872 1.8876584,126.1943 1.8708045,126.2015 1.5773327,126.2086 0.85348016,126.2157 1.0087683,126.2229 1.1121131,126.2300 1.3363837,126.2371 1.3962263,126.2443 1.051622,126.2514 1.1810333,126.2585 0.90496248,126.2657 0.99993008,126.2728 1.2245907,126.2800 1.6468811,126.2871 1.0511039,126.2942 0.74122065,126.3014 1.4314752,126.3085 1.8879157,126.3156 1.3011893,126.3228 0.8016625,126.3299 0.85382789,126.3370 1.4226826,126.3442 1.9656254,126.3513 1.6030785,126.3585 1.0686727,126.3656 0.88805252,126.3727 1.1207417,126.3799 0.95686787,126.3870 0.76734716,126.3942 1.0864475,126.4013 1.5433118,126.4084 1.8100207,126.4156 1.8359135,126.4227 1.4829142,126.4299 1.0952905,126.4370 1.9314561,126.4441 2.1808667,126.4513 1.8960924,126.4584 1.5517004,126.4656 1.7415515,126.4727 1.7328194,126.4798 2.0344474,126.4870 2.1982238,126.4941 2.5173311,126.5013 2.534698,126.5084 2.3190594,126.5156 1.7928141,126.5227 1.4653071,126.5298 1.4568156,126.5370 1.3708193,126.5441 1.3187487,126.5513 0.83606315,126.5584 0.76747441,126.5656 0.73278528,126.5727 0.95704418,126.5798 1.3626611,126.5870 1.9052215,126.5941 1.4906323,126.6013 1.0514585,126.6084 1.1725466,126.6156 1.4312276,126.6227 1.966079,126.6299 2.405359,126.6370 2.1460044,126.6442 1.6895154,126.6513 1.6467116,126.6585 1.9919299,126.6656 2.5517128,126.6727 1.6285983,126.6799 1.2841939,126.6870 1.8273036,126.6942 2.1634572,126.7013 2.3620386,126.7085 2.4055765,126.7156 2.5694325,126.7228 2.1554067,126.7299 1.3272884,126.7371 0.52547681,126.7442 0.37055069,126.7514 0.63808572,126.7585 1.1123674,126.7657 0.92240322,126.7728 0.76731211,126.7800 1.198326,126.7871 1.3531141,126.7943 1.491522,126.8014 2.0693879,126.8086 1.8536935,126.8157 1.5174124,126.8229 1.7066294,126.8300 1.3188286,126.8372 0.99134207,126.8443 0.95664096,126.8515 1.0259864,126.8586 1.2500623,126.8658 1.0859458,126.8730 0.6636005,126.8801 0.74149328,126.8873 1.1814042,126.8944 1.4652489,126.9016 1.1978399,126.9087 1.0172839,126.9159 1.0347344,126.9230 1.172623,126.9302 1.3880887,126.9373 1.3793995,126.9445 1.4569668,126.9516 1.7153968,126.9588 1.4653348,126.9660 1.6464521,126.9731 2.1381221,126.9803 2.9663141,126.9874 2.9309938,126.9946 2.1632047,127.0017 1.7323389,127.0089 1.4397289,127.0161 2.0521703,127.0232 2.4143016,127.0304 3.4403007,127.0375 4.440115,127.0447 5.7586536,127.0518 7.1129651,127.0590 11.131753,127.0662 19.390614,127.0733 28.37388,127.0805 39.740963,127.0876 58.793861,127.0948 64.014839,127.1020 46.600174,127.1091 24.931709,127.1163 15.38588,127.1234 14.205598,127.1306 14.766894,127.1377 15.508871,127.1449 12.533634,127.1521 7.4555454,127.1592 3.6543019,127.1664 2.6465278,127.1736 2.5519836,127.1807 2.1375294,127.1879 1.3360175,127.1950 1.2416817,127.2022 1.9140404,127.2094 1.7758614,127.2165 1.6204126,127.2237 1.4911689,127.2309 1.1291993,127.2380 1.2672868,127.2452 1.4310374,127.2523 1.0601964,127.2595 0.94823736,127.2667 1.181267,127.2738 1.7328479,127.2810 1.7413058,127.2882 1.4653312,127.2953 0.83614206,127.3025 0.79344368,127.3097 1.8796918,127.3168 2.2673681,127.3240 1.905334,127.3312 1.5690671,127.3383 1.3183843,127.3455 1.0166703,127.3527 0.90514493,127.3598 0.61219472,127.3670 0.65509278,127.3742 0.5603261,127.3813 0.7414009,127.3885 1.043185,127.3957 1.318974,127.4028 1.0692236,127.4100 1.508904,127.4172 1.7585143,127.4243 1.9226327,127.4315 2.3190749,127.4387 2.1462107,127.4458 1.1031419,127.4530 0.8706041,127.4602 0.96595699,127.4673 1.3537937,127.4745 1.3185737,127.4817 1.3881586,127.4889 1.7074068,127.4960 1.7673314,127.5032 1.4306743,127.5104 1.2240855,127.5175 1.7761284,127.5247 1.7237608,127.5319 1.3189026,127.5391 1.2679434,127.5462 1.8279221,127.5534 1.7927451,127.5606 1.5771518,127.5677 1.6202251,127.5749 1.5947148,127.5821 1.3190616,127.5893 0.87057573,127.5964 0.80162549,127.6036 1.0431479,127.6108 1.3019748,127.6180 1.5086631,127.6251 1.318614,127.6323 0.88786715,127.6395 0.79313147,127.6466 0.68966109,127.6538 0.94847989,127.6610 1.1031954,127.6682 0.64634573,127.6754 0.93136674,127.6825 1.6900617,127.6897 1.7328572,127.6969 1.7498446,127.7041 1.4995513,127.7112 0.84443718,127.7184 0.86210328,127.7256 0.86229181,127.7328 0.93119258,127.7399 1.1553901,127.7471 1.4484891,127.7543 1.3014797,127.7615 1.1293191,127.7686 1.2503266,127.7758 1.3449359,127.7830 1.3961166,127.7902 0.8529129,127.7974 0.46558768,127.8045 0.51781523,127.8117 1.0260229,127.8189 1.0514981,127.8261 1.1206827,127.8333 1.4825643,127.8404 1.6725401,127.8476 1.7675052,127.8548 1.4135277,127.8620 1.224003,127.8692 1.112044,127.8763 0.99985802,127.8835 0.89646065,127.8907 1.1985458,127.8979 2.2505744,127.9051 2.6722894,127.9123 2.1976852,127.9194 1.8450352,127.9266 1.7594396,127.9338 1.7328247,127.9410 1.4219304,127.9482 0.96509415,127.9554 0.57755262,127.9625 0.81898773,127.9697 1.1292483,127.9769 2.1295011,127.9841 2.7672639,127.9913 2.0688531,127.9985 1.4137119,128.0056 1.8709016,128.0128 2.6468472,128.0200 2.7499704,128.0272 2.5689414,128.0344 2.3023794,128.0416 3.4231014,128.0488 4.759367,128.0559 6.4414787,128.0631 18.602428,128.0703 68.979012,128.0775 137.87384,128.0847 153.6243,128.0919 106.31636,128.0991 51.425148,128.1062 41.951389,128.1134 118.46857,128.1206 247.7693,128.1278 280.07773,128.1350 179.14175,128.1422 66.419014,128.1494 27.849398,128.1566 25.491699,128.1638 21.695251,128.1709 13.021482,128.1781 5.8421383,128.1853 3.1547775,128.1925 3.155077,128.1997 2.3185251,128.2069 2.4655652,128.2141 2.4483345,128.2213 1.9391351,128.2285 1.2667867,128.2357 1.0088558,128.2428 1.1384286,128.2500 1.3535918,128.2572 1.8361176,128.2644 1.8450621,128.2716 1.8621851,128.2788 1.8706416,128.2860 2.1811137,128.2932 1.9394451,128.3004 1.9479877,128.3076 2.0772877,128.3148 1.5258039,128.3220 1.0777879,128.3292 1.1121043,128.3364 1.2243375,128.3435 1.2153242,128.3507 0.92182589,128.3579 0.95675021,128.3651 1.1037271,128.3723 1.1037154,128.3795 1.0429771,128.3867 0.81044143,128.3939 1.2933905,128.4011 1.8707172,128.4083 2.2155645,128.4155 1.5346874,128.4227 1.3274776,128.4299 0.85297114,128.4371 0.64644867,128.4443 1.3711505,128.4515 2.1036589,128.4587 1.973652,128.4659 1.6720296,128.4731 1.8364593,128.4803 1.6037863,128.4875 1.3448727,128.4947 1.3964503,128.5019 1.4568307,128.5091 1.1723266,128.5163 1.0864055,128.5235 1.4054409,128.5307 1.2582062,128.5379 0.5772835,128.5451 1.2504493,128.5523 2.1212957,128.5595 2.0600734,128.5667 1.3616762,128.5739 1.5518299,128.5811 1.6811124,128.5883 2.354043,128.5955 3.5517786,128.6027 2.8872197,128.6099 2.1462967,128.6171 1.586394,128.6243 1.8796046,128.6315 2.1554244,128.6387 2.2671182,128.6459 1.9219817,128.6531 1.7068701,128.6603 2.0863163,128.6675 2.3187871,128.6747 1.7584678,128.6819 1.2331908,128.6891 1.5522156,128.6963 1.8795761,128.7035 1.8100659,128.7107 0.89579022,128.7179 0.77597928,128.7251 1.6904882,128.7323 2.2500706,128.7395 1.9131697,128.7467 1.6892315,128.7540 1.7583621,128.7612 1.2069521,128.7684 1.1379982,128.7756 0.93126154,128.7828 1.2759712,128.7900 1.2584165,128.7972 1.267241,128.8044 1.3361293,128.8116 1.2757825,128.8188 1.5774289,128.8260 1.7240663,128.8332 1.9483154,128.8404 1.8885053,128.8476 2.0435464,128.8549 1.6378801,128.8621 1.6978652,128.8693 1.5771724,128.8765 1.9054919,128.8837 2.1296589,128.8909 1.741357,128.8981 1.310101,128.9053 1.3964064,128.9125 1.3619447,128.9197 1.4053193,128.9270 1.6383276,128.9342 2.0001502,128.9414 1.5513715,128.9486 1.1891897,128.9558 1.4310988,128.9630 2.1212649,128.9702 2.2414675,128.9774 2.2932012,128.9846 2.6896446,128.9919 2.3017807,128.9991 2.2073255,129.0063 2.0689225,129.0135 2.2238173,129.0207 2.4565597,129.0279 3.3792176,129.0351 5.3979101,129.0423 8.9078102,129.0496 17.362492,129.0568 59.491302,129.0640 163.81815,129.0712 230.88916,129.0784 208.76732,129.0856 142.91666,129.0929 90.143234,129.1001 57.345772,129.1073 41.087986,129.1145 48.20018,129.1217 57.026787,129.1289 49.633297,129.1361 29.380884,129.1434 13.505105,129.1506 6.697196,129.1578 5.3007741,129.1650 4.3956914,129.1722 4.0171452,129.1794 3.8448091,129.1867 3.2237723,129.1939 1.7496251,129.2011 0.86172813,129.2083 0.95696855,129.2155 1.5001776,129.2228 1.4740309,129.2300 1.2586291,129.2372 1.1639591,129.2444 1.4485168,129.2516 1.8193265,129.2589 1.8276116,129.2661 1.4478847,129.2733 1.1892709,129.2805 1.2844468,129.2877 1.6553253,129.2950 1.7587711,129.3022 1.9226629,129.3094 2.1214163,129.3166 2.8274632,129.3238 2.0939038,129.3311 1.5514152,129.3383 0.8275702,129.3455 0.59488547,129.3527 0.80178183,129.3600 1.0947491,129.3672 0.78436083,129.3744 0.62964749,129.3816 0.99147809,129.3888 1.2068868,129.3961 1.4225183,129.4033 1.4999455,129.4105 1.6979947,129.4177 1.4396749,129.4250 1.620898,129.4322 1.5860904,129.4394 1.0428731,129.4466 0.96542722,129.4539 1.1466869,129.4611 1.4398623,129.4683 1.7588754,129.4755 1.9480892,129.4828 2.3014302,129.4900 2.2154036,129.4972 1.8019794,129.5045 1.9400498,129.5117 1.8102276,129.5189 1.6206813,129.5261 1.7327906,129.5334 1.5084008,129.5406 1.5430293,129.5478 1.7932925,129.5550 1.4224607,129.5623 1.1122065,129.5695 1.5175664,129.5767 1.6895076,129.5840 1.938952,129.5912 1.3189646,129.5984 1.2334504,129.6056 1.232959,129.6129 1.6124012,129.6201 2.2070355,129.6273 2.3360341,129.6346 2.1978908,129.6418 1.7320547,129.6490 1.3191972,129.6563 1.9144126,129.6635 1.9829783,129.6707 2.2757442,129.6780 2.0597205,129.6852 1.4995766,129.6924 1.0516373,129.6996 1.0349419,129.7069 2.2848105,129.7141 2.7673616,129.7213 3.0861948,129.7286 2.0426714,129.7358 1.6380649,129.7430 2.2852929,129.7503 2.6382813,129.7575 2.1287496,129.7647 1.3441,129.7720 0.95681715,129.7792 1.4400254,129.7864 1.6724906,129.7937 1.7238495,129.8009 1.1549289,129.8082 1.0948671,129.8154 1.4572574,129.8226 1.8797038,129.8299 2.0176055,129.8371 1.8790075,129.8443 1.5768471,129.8516 1.7501088,129.8588 2.2502832,129.8660 2.094826,129.8733 1.4050117,129.8805 1.163572,129.8878 1.7669322,129.8950 1.8361698,129.9022 2.5433877,129.9095 2.8364222,129.9167 2.5518632,129.9239 2.1380548,129.9312 1.8795873,129.9384 2.2327631,129.9457 2.4484181,129.9529 3.2936487,129.9601 4.2500525,129.9674 4.068913,129.9746 4.4660149,129.9819 6.3714242,129.9891 8.6903353,129.9963 10.371784,130.0036 11.880024,130.0108 12.216281,130.0181 12.208,130.0253 11.612942,130.0325 12.112247,130.0398 14.009007,130.0470 19.364395,130.0543 27.953371,130.0615 45.536003,130.0688 78.940941,130.0760 148.88058,130.0832 325.74533,130.0905 1348.8707,130.0977 3693.2493,130.1050 4945.0112,130.1122 3729.8396,130.1195 1553.5986,130.1267 503.5278,130.1339 309.74542,130.1412 233.90915,130.1484 143.18698,130.1557 80.003014,130.1629 49.183052,130.1702 52.985828,130.1774 56.411041,130.1847 38.681629,130.1919 17.710218,130.1992 8.2391272,130.2064 6.2409225,130.2136 6.3793387,130.2209 5.7234802,130.2281 3.8356538,130.2354 3.0343602,130.2426 2.9390137,130.2499 2.2497714,130.2571 2.3708143,130.2644 2.2591546,130.2716 3.2758317,130.2789 3.9651947,130.2861 3.6640427,130.2934 2.7504392,130.3006 3.267736,130.3079 3.6116598,130.3151 3.3528464,130.3224 3.4399714,130.3296 3.1378653,130.3369 2.6116502,130.3441 3.052109,130.3514 3.1038182,130.3586 3.0340371,130.3659 1.8189172,130.3731 2.2242682,130.3804 1.9221293,130.3876 1.9477993,130.3949 1.4218338,130.4021 1.8710955,130.4094 2.2675369,130.4166 2.4574659,130.4239 2.8972287,130.4311 2.6464467,130.4384 2.8446188,130.4456 3.0942495,130.4529 2.5944381,130.4601 2.6983919,130.4674 3.0002346,130.4747 2.6378138,130.4819 2.0858734,130.4892 2.1382403,130.4964 2.1295495,130.5037 2.0688519,130.5109 1.9824473,130.5182 1.5088153,130.5254 2.2242548,130.5327 1.9650393,130.5399 1.9221264,130.5472 1.9739325,130.5545 1.5257953,130.5617 1.5954261,130.5690 2.1042995,130.5762 2.5514112,130.5835 2.3444464,130.5907 2.1727138,130.5980 1.913626,130.6053 1.9905939,130.6125 1.4134302,130.6198 0.99167788,130.6270 1.4833267,130.6343 1.948553,130.6415 1.8191034,130.6488 1.5859787,130.6561 1.3271165,130.6633 1.2675837,130.6706 2.3108952,130.6778 3.0169511,130.6851 2.4391813,130.6924 1.7762157,130.6996 1.819028,130.7069 1.8184856,130.7141 1.6549013,130.7214 1.5860991,130.7287 1.1897429,130.7359 1.1040894,130.7432 1.8542236,130.7504 2.4051092,130.7577 2.0165431,130.7650 1.4390886,130.7722 1.4912975,130.7795 1.9916871,130.7868 1.8619477,130.7940 1.0341666,130.8013 0.93952197,130.8085 1.4827597,130.8158 1.8106774,130.8231 2.0260572,130.8303 1.8363189,130.8376 2.0000544,130.8449 1.5953674,130.8521 2.2243338,130.8594 2.060112,130.8667 2.121243,130.8739 2.3967848,130.8812 2.3190861,130.8885 2.5085528,130.8957 2.6718497,130.9030 2.7062249,130.9102 1.9908804,130.9175 1.3014981,130.9248 1.396713,130.9320 2.1126597,130.9393 2.7850885,130.9466 2.5345211,130.9538 1.8100063,130.9611 2.1033778,130.9684 2.2154536,130.9756 1.9480329,130.9829 2.4138572,130.9902 4.8452878,130.9975 5.8196011,131.0047 5.6986861,131.0120 4.103919,131.0193 4.59618,131.0265 6.569911,131.0338 12.663659,131.0411 36.273533,131.0483 63.358349,131.0556 87.739563,131.0629 109.45899,131.0701 117.11437,131.0774 133.28049,131.0847 179.93365,131.0920 316.8158,131.0992 552.43701,131.1065 648.43378,131.1138 472.66504,131.1210 203.89725,131.1283 69.687859,131.1356 38.396629,131.1429 28.503824,131.1501 19.220644,131.1574 10.437227,131.1647 6.2753205,131.1720 6.9570608,131.1792 6.9648061,131.1865 5.8350072,131.1938 3.4130647,131.2010 1.413506,131.2083 0.71524674,131.2156 0.47431406,131.2229 1.0868827,131.2301 2.2242584,131.2374 3.3791986,131.2447 3.8101892,131.2520 2.8792911,131.2592 1.9051524,131.2665 1.7755873,131.2738 1.715481,131.2811 1.9140022,131.2883 1.8879372,131.2956 1.3104677,131.3029 1.6985554,131.3102 2.2066078,131.3175 2.2239928,131.3247 2.2757006,131.3320 1.3792127,131.3393 1.4832635,131.3466 2.1728718,131.3538 2.4137983,131.3611 1.7579606,131.3684 1.223798,131.3757 1.5432643,131.3830 1.7585044,131.3902 1.4914254,131.3975 1.2241132,131.4048 0.81875205,131.4121 0.71578735,131.4194 1.5697712,131.4266 2.1034665,131.4339 1.6544602,131.4412 1.4911019,131.4485 1.3622336,131.4558 1.5777711,131.4630 1.4739639,131.4703 1.0773165,131.4776 0.93947828,131.4849 0.67252994,131.4922 1.0175636,131.4994 1.525939,131.5067 1.6204829,131.5140 1.2930951,131.5213 1.5432227,131.5286 1.5344718,131.5359 1.456912,131.5431 1.4311862,131.5504 1.3619186,131.5577 1.2672212,131.5650 1.5779231,131.5723 1.8017703,131.5796 1.7322974,131.5869 1.4823241,131.5941 1.1551485,131.6014 0.70691597,131.6087 0.94841003,131.6160 1.6212023,131.6233 2.009043,131.6306 1.8532609,131.6378 1.3789181,131.6451 1.4228822,131.6524 1.9745885,131.6597 1.4910088,131.6670 1.0341756,131.6743 1.0428969,131.6816 1.1897848,131.6889 1.6901597,131.6961 2.3794775,131.7034 2.0772276,131.7107 1.6718707,131.7180 1.3705254,131.7253 1.5520124,131.7326 1.7159355,131.7399 1.6638014,131.7472 1.2840841,131.7545 1.1378506,131.7617 1.2845107,131.7690 1.077445,131.7763 1.0947484,131.7836 1.5949241,131.7909 1.6638319,131.7982 1.3017764,131.8055 1.2501574,131.8128 1.6556088,131.8201 1.9655795,131.8274 1.5514143,131.8346 1.2411005,131.8419 1.0860685,131.8492 1.1381962,131.8565 1.1984305,131.8638 1.5432012,131.8711 1.6894045,131.8784 1.1462722,131.8857 1.0432509,131.8930 1.4396588,131.9003 1.5602171,131.9076 1.5861551,131.9149 1.4913269,131.9222 1.0258456,131.9295 0.93973809,131.9367 1.2587887,131.9440 1.5172961,131.9513 1.6291785,131.9586 1.4657387,131.9659 1.4138944,131.9732 0.89607859,131.9805 0.50836861,131.9878 0.52620447,131.9951 1.2934635,132.0024 1.8190482,132.0097 2.7844219,132.0170 2.905179,132.0243 2.3451364,132.0316 1.9577283,132.0389 2.647315,132.0462 3.794425,132.0535 7.2435699,132.0608 12.908523,132.0681 22.212029,132.0754 29.995224,132.0827 32.499516,132.0900 35.294693,132.0973 52.051952,132.1046 75.222488,132.1119 82.927536,132.1192 66.37735,132.1265 39.619873,132.1338 18.649233,132.1411 7.979672,132.1484 5.4300113,132.1557 4.456265,132.1630 3.4825778,132.1703 2.6978843,132.1776 1.6031164,132.1849 1.8367969,132.1922 1.98321,132.1995 1.9739245,132.2068 1.7408701,132.2141 1.3876359,132.2214 0.99987036,132.2287 1.1552701,132.2360 1.3624762,132.2433 1.6381069,132.2506 1.5255601,132.2579 1.2068774,132.2652 1.3189558,132.2725 1.2325914,132.2798 1.1726428,132.2871 1.4655221,132.2944 1.6118683,132.3017 1.5003911,132.3090 1.8538556,132.3163 1.7843002,132.3236 1.6462811,132.3309 1.5516369,132.3382 1.4479802,132.3456 1.1207176,132.3529 1.1641032,132.3602 1.2069494,132.3675 1.499778,132.3748 1.3790729,132.3821 1.4137802,132.3894 1.4314377,132.3967 1.7330934,132.4040 1.887436,132.4113 1.5686284,132.4186 1.5867953,132.4259 1.8020467,132.4332 1.7925155,132.4405 1.2839974,132.4479 1.129262,132.4552 0.88813043,132.4625 1.2070897,132.4698 1.6378595,132.4771 1.9482384,132.4844 1.5602968,132.4917 1.1035596,132.4990 1.1638907,132.5063 1.0773288,132.5136 0.93961787,132.5209 0.81901157,132.5283 1.0086073,132.5356 1.0604817,132.5429 1.3884712,132.5502 1.7242709,132.5575 1.6376164,132.5648 1.60321,132.5721 1.1290512,132.5794 0.92227948,132.5867 1.0346352,132.5941 1.4054252,132.6014 1.4393436,132.6087 1.0343804,132.6160 0.84513903,132.6233 1.19865,132.6306 1.6898032,132.6379 1.7415049,132.6453 1.1722755,132.6526 0.70660537,132.6599 0.7153815,132.6672 0.72426724,132.6745 1.2674013,132.6818 1.2238646,132.6891 1.0865848,132.6965 1.2932383,132.7038 1.4481332,132.7111 1.5429591,132.7184 1.1546611,132.7257 1.4566709,132.7330 2.0433583,132.7404 2.1210845,132.7477 1.9312993,132.7550 1.7760011,132.7623 1.508466,132.7696 1.1638703,132.7769 1.5949109,132.7843 1.6806325,132.7916 1.3359612,132.7989 0.80159676,132.8062 0.69799858,132.8135 0.90512264,132.8208 1.0864139,132.8282 0.84499562,132.8355 0.90524983,132.8428 0.96598285,132.8501 1.3450663,132.8574 1.6031963,132.8648 2.0428591,132.8721 1.9394048,132.8794 1.3880489,132.8867 1.0346081,132.8940 1.0693197,132.9014 1.5003688,132.9087 1.7407715,132.9160 1.7236313,132.9233 1.5434095,132.9307 1.2161374,132.9380 1.6466073,132.9453 1.6375453,132.9526 1.5776505,132.9599 1.6636691,132.9673 0.93921685,132.9746 0.47410247,132.9819 0.7933265,132.9892 1.2326485,132.9966 1.2843593,133.0039 1.5434102,133.0112 1.8451015,133.0185 1.8106358,133.0259 2.3966925,133.0332 3.3021739,133.0405 5.2080107,133.0478 6.6813145,133.0552 6.974381,133.0625 10.495943,133.0698 29.775984,133.0771 69.036392,133.0845 95.652412,133.0918 123.33729,133.0991 175.1413,133.1064 228.4165,133.1138 255.12067,133.1211 218.06696,133.1284 134.31644,133.1357 53.182934,133.1431 19.269558,133.1504 12.619129,133.1577 9.0240116,133.1651 5.5773387,133.1724 3.3536222,133.1797 2.4995103,133.1870 2.1981065,133.1944 2.3447468,133.2017 1.9910342,133.2090 1.2325046,133.2164 1.1552974,133.2237 1.3107148,133.2310 1.6984395,133.2383 1.9824156,133.2457 1.5169139,133.2530 0.99994475,133.2603 1.1980435,133.2677 1.4741979,133.2750 1.801928,133.2823 1.6807177,133.2897 1.9572846,133.2970 2.293412,133.3043 2.3621669,133.3117 2.5433428,133.3190 1.9308604,133.3263 1.2667061,133.3337 0.56842124,133.3410 0.64668554,133.3483 1.3539581,133.3557 1.6895686,133.3630 1.1032227,133.3703 1.1638149,133.3777 1.1464065,133.3850 1.2673553,133.3923 1.3792509,133.3997 1.2761283,133.4070 1.9488785,133.4143 2.0690303,133.4217 1.7755014,133.4290 1.2499011,133.4363 1.4051988,133.4437 1.6030936,133.4510 1.327396,133.4583 1.2760268,133.4657 1.2677058,133.4730 1.3277512,133.4804 1.6980113,133.4877 1.6206363,133.4950 1.4829155,133.5024 1.6208358,133.5097 1.8106704,133.5170 2.2157776,133.5244 2.2412584,133.5317 1.9133238,133.5391 1.4308121,133.5464 1.5172104,133.5537 1.0685161,133.5611 0.57756603,133.5684 0.76746875,133.5758 0.86223477,133.5831 1.0259011,133.5904 1.2240832,133.5978 1.2152421,133.6051 1.5345227,133.6125 2.1295738,133.6198 1.922297,133.6271 1.7933296,133.6345 1.508633,133.6418 1.0601796,133.6492 1.1636875,133.6565 1.379198,133.6638 1.7759032,133.6712 1.9484148,133.6785 1.7847401,133.6859 1.698303,133.6932 1.4134842,133.7006 1.1462998,133.7079 0.97426897,133.7152 1.0432934,133.7226 1.3713908,133.7299 2.8712318,133.7373 2.7576988,133.7446 1.2752898,133.7520 1.1380708,133.7593 1.629195,133.7666 1.6637404,133.7740 1.491477,133.7813 1.1466081,133.7887 1.3966899,133.7960 1.6467398,133.8034 1.7238021,133.8107 1.2670922,133.8181 0.90531838,133.8254 0.63770348,133.8328 0.53430194,133.8401 0.47405189,133.8475 0.56897366,133.8548 0.86217397,133.8621 1.008563,133.8695 1.146364,133.8768 1.2071034,133.8842 0.99191409,133.8915 0.99134851,133.8989 1.0257388,133.9062 1.1899405,133.9136 1.6033198,133.9209 1.249675,133.9283 0.95691699,133.9356 1.0001897,133.9430 1.2328309,133.9503 1.3619952,133.9577 1.3190145,133.9650 1.4224764,133.9724 1.62094,133.9797 1.8447502,133.9871 1.6721634,133.9944 1.9570796,134.0018 2.1811252,134.0091 2.1722825,134.0165 1.5944564,134.0238 0.87043655,134.0312 0.96552199,134.0385 1.7761085,134.0459 2.8283794,134.0533 3.4571781,134.0606 3.5262992,134.0680 5.8640165,134.0753 12.235749,134.0827 19.597527,134.0900 23.69178,134.0974 29.599369,134.1047 42.876808,134.1121 56.122639,134.1194 53.848,134.1268 35.181095,134.1341 16.019827,134.1415 6.3250976,134.1489 3.0683739,134.1562 2.318814,134.1636 2.0865715,134.1709 1.9658717,134.1783 1.9740158,134.1856 1.7491788,134.1930 1.4305954,134.2003 2.3020673,134.2077 2.5865912,134.2151 2.6551309,134.2224 2.3443704,134.2298 2.0082269,134.2371 1.5947171,134.2445 1.6814896,134.2518 1.7677692,134.2592 1.4742939,134.2666 1.3272164,134.2739 1.1118076,134.2813 1.2503412,134.2886 1.5260466,134.2960 1.4308648,134.3034 1.3016871,134.3107 1.2324857,134.3181 1.1204122,134.3254 0.99139416,134.3328 0.896604,134.3402 1.2500739,134.3475 1.3539246,134.3549 1.8881419,134.3622 2.1893833,134.3696 2.3016207,134.3770 1.8360765,134.3843 1.1118023,134.3917 0.87957108,134.3990 1.1810653,134.4064 1.4912351,134.4138 2.6125307,134.4211 2.8709326,134.4285 2.948616,134.4359 3.4486647,134.4432 3.2928355,134.4506 2.2670417,134.4580 2.2241039,134.4653 2.0425065,134.4727 1.4824141,134.4800 1.6635019,134.4874 1.4135489,134.4948 1.4399472,134.5021 1.6037735,134.5095 1.4483583,134.5169 1.4224499,134.5242 1.9740973,134.5316 1.9136235,134.5390 1.8625319,134.5463 2.3886945,134.5537 2.9827676,134.5611 3.5426722,134.5684 2.7238257,134.5758 2.0428991,134.5832 1.8013178,134.5905 1.9396045,134.5979 2.3967779,134.6053 2.7415819,134.6126 2.267174,134.6200 1.6030387,134.6274 1.3276173,134.6347 1.1465071,134.6421 1.2239943,134.6495 0.9826017,134.6568 0.51722074,134.6642 1.1993412,134.6716 3.8723269,134.6790 5.9572697,134.6863 5.3696818,134.6937 3.7664671,134.7011 2.8187003,134.7084 2.5171552,134.7158 2.741801,134.7232 2.8539457,134.7306 2.9400833,134.7379 2.7841091,134.7453 1.697289,134.7527 1.1547456,134.7600 1.7932926,134.7674 2.7676971,134.7748 2.6724617,134.7822 1.9909625,134.7895 1.8617805,134.7969 2.1556277,134.8043 3.2334189,134.8116 4.0265369,134.8190 4.5090656,134.8264 4.0261602,134.8338 4.0779443,134.8411 3.758188,134.8485 3.2930496,134.8559 4.2329783,134.8633 5.3016057,134.8706 5.7839441,134.8780 4.8701158,134.8854 4.414279,134.8928 5.0612063,134.9001 5.4654775,134.9075 4.2406874,134.9149 3.7926011,134.9223 4.3447647,134.9296 5.4315453,134.9370 6.7683926,134.9444 8.8896646,134.9518 11.138514,134.9592 11.438995,134.9665 12.25038,134.9739 15.597679,134.9813 19.700535,134.9887 22.648554,134.9960 25.959347,135.0034 28.725451,135.0108 32.124184,135.0182 37.763676,135.0256 48.591793,135.0329 60.17997,135.0403 75.565361,135.0477 108.05412,135.0551 173.16101,135.0625 286.67249,135.0698 528.54346,135.0772 1366.162,135.0846 6213.6533,135.0920 16107.642,135.0994 20506.727,135.1067 14710.356,135.1141 6225.8438,135.1215 2257.0825,135.1289 1566.4115,135.1363 1019.7736,135.1437 528.91821,135.1510 280.95367,135.1584 142.05273,135.1658 74.254646,135.1732 49.594231,135.1806 35.293995,135.1880 25.330446,135.1953 15.678433,135.2027 13.258232,135.2101 12.949113,135.2175 14.155776,135.2249 13.042142,135.2323 12.198597,135.2396 12.087507,135.2470 12.895922,135.2544 10.886662,135.2618 9.8438492,135.2692 8.3614073,135.2766 8.8113317,135.2840 10.716177,135.2913 11.26526,135.2987 9.1886997,135.3061 8.9241209,135.3135 8.8367949,135.3209 7.9992085,135.3283 7.6969371,135.3357 7.3444295,135.3431 6.7243843,135.3504 6.8191409,135.3578 7.4395132,135.3652 7.491046,135.3726 6.8012352,135.3800 6.7594838,135.3874 7.9321957,135.3948 7.7063489,135.4022 7.6118007,135.4096 7.7068071,135.4169 7.6888499,135.4243 6.9997721,135.4317 6.7585254,135.4391 6.2846608,135.4465 6.1205759,135.4539 5.4389668,135.4613 5.9997873,135.4687 5.3529096,135.4761 4.8194408,135.4835 4.9397769,135.4909 4.5083251,135.4983 3.5600753,135.5056 2.4908047,135.5130 2.3368385,135.5204 3.2766235,135.5278 3.9485447,135.5352 4.3625965,135.5426 4.9913096,135.5500 4.8786254,135.5574 4.9223003,135.5648 4.8542585,135.5722 6.2332735,135.5796 6.7838683,135.5870 5.5247355,135.5944 4.0252318,135.6018 3.7068431,135.6092 2.3789835,135.6166 2.2937715,135.6239 3.0958269,135.6313 4.1113148,135.6387 3.7921565,135.6461 3.681972,135.6535 4.4926372,135.6609 3.9736586,135.6683 4.1806793,135.6757 4.7846599,135.6831 4.6983476,135.6905 3.4829869,135.6979 3.1035428,135.7053 3.4817894,135.7127 2.3094456,135.7201 2.138026,135.7275 1.732724,135.7349 2.1641374,135.7423 2.9832861,135.7497 3.6551025,135.7571 3.4400525,135.7645 3.9139395,135.7719 3.0423312,135.7793 3.1030793,135.7867 3.0685816,135.7941 2.4999905,135.8015 2.3197234,135.8089 2.5605707,135.8163 2.4566178,135.8237 2.741287,135.8311 2.6551073,135.8385 2.7155373,135.8459 2.2672179,135.8533 2.3703935,135.8607 3.1635926,135.8681 4.4572363,135.8755 5.1989579,135.8829 4.7077184,135.8903 4.3445978,135.8977 3.9996724,135.9051 3.5773406,135.9125 2.5082929,135.9199 2.2753172,135.9273 2.0344415,135.9347 3.3193846,135.9421 2.8102221,135.9496 2.8194065,135.9570 3.5866413,135.9644 4.6382899,135.9718 5.3537579,135.9792 5.6986966,135.9866 5.7761941,135.9940 5.8620558,136.0014 7.0350575,136.0088 8.9323788,136.0162 13.761637,136.0236 33.00742,136.0310 92.37915,136.0384 135.49886,136.0458 114.84425,136.0532 62.388554,136.0606 43.087479,136.0680 66.736916,136.0755 141.72284,136.0829 385.22647,136.0903 1146.712,136.0977 2034.3793,136.1051 2024.2909,136.1125 1164.7177,136.1199 453.35638,136.1273 251.42531,136.1347 198.27536,136.1421 118.32796,136.1495 58.988567,136.1570 31.567171,136.1644 17.252916,136.1718 9.5496378,136.1792 7.5777617,136.1866 6.7500505,136.1940 5.2755442,136.2014 4.2844191,136.2088 3.6889834,136.2162 2.4995279,136.2237 2.6294456,136.2311 3.3106005,136.2385 3.4230907,136.2459 3.9306836,136.2533 2.6710558,136.2607 2.2757082,136.2681 2.4315875,136.2755 2.672683,136.2830 2.4651904,136.2904 2.3098483,136.2978 1.9307632,136.3052 2.2333312,136.3126 2.8455119,136.3200 2.7327678,136.3274 2.4395185,136.3349 2.6977084,136.3423 2.3184047,136.3497 1.7926651,136.3571 1.4054819,136.3645 2.2164054,136.3719 2.6375561,136.3794 1.4822233,136.3868 1.5516607,136.3942 1.7415328,136.4016 1.9571098,136.4090 2.6552362,136.4164 2.8883495,136.4239 3.009073,136.4313 3.1637564,136.4387 2.7326658,136.4461 2.4134879,136.4535 1.8016647,136.4609 2.1384764,136.4684 2.6466181,136.4758 2.5602376,136.4832 2.2493396,136.4906 1.7923045,136.4980 1.3535146,136.5055 1.6208241,136.5129 1.4482472,136.5203 2.0092409,136.5277 2.5779386,136.5351 2.1376364,136.5426 1.5859667,136.5500 1.319016,136.5574 1.7416525,136.5648 2.3191345,136.5722 3.5605197,136.5797 5.0693955,136.5871 5.4571686,136.5945 4.0768595,136.6019 2.6976798,136.6094 1.9653132,136.6168 1.8708004,136.6242 1.7847574,136.6316 1.5945539,136.6390 1.5170764,136.6465 1.7670158,136.6539 1.5259352,136.6613 1.5780059,136.6687 2.3623307,136.6762 1.8790196,136.6836 0.81837636,136.6910 0.64625627,136.6984 1.0265257,136.7059 1.7075508,136.7133 2.5947611,136.7207 3.1893384,136.7281 3.0429313,136.7356 2.7155068,136.7430 1.8532826,136.7504 1.517199,136.7578 1.0432575,136.7653 1.3625665,136.7727 2.2067235,136.7801 1.8962591,136.7876 2.2153668,136.7950 1.983236,136.8024 2.6297865,136.8098 2.4135864,136.8173 2.1546583,136.8247 1.9310819,136.8321 2.7161818,136.8395 3.1123843,136.8470 2.5514979,136.8544 1.6544203,136.8618 1.4223756,136.8693 1.431065,136.8767 1.3014247,136.8841 0.95657808,136.8916 1.1638525,136.8990 1.6122483,136.9064 1.9137801,136.9138 2.2325773,136.9213 1.9141014,136.9287 1.9406099,136.9361 1.9226743,136.9436 1.8616986,136.9510 1.6721748,136.9584 1.8879822,136.9659 2.552036,136.9733 3.9833643,136.9807 4.3450665,136.9882 4.4573321,136.9956 8.7118797,137.0030 27.922848,137.0105 48.124481,137.0179 44.708649,137.0253 24.406069,137.0328 13.663506,137.0402 16.466602,137.0476 16.335018,137.0551 13.811045,137.0625 22.631021,137.0699 57.51511,137.0774 86.850151,137.0848 91.094582,137.0922 122.65224,137.0997 188.18085,137.1071 199.68402,137.1145 138.02135,137.1220 71.446716,137.1294 43.059929,137.1369 32.195496,137.1443 26.119593,137.1517 18.910528,137.1592 10.962633,137.1666 5.2747531,137.1740 3.3526406,137.1815 2.680388,137.1889 2.6116323,137.1964 1.8710258,137.2038 1.897023,137.2112 1.7758549,137.2187 2.0866838,137.2261 2.5954146,137.2336 2.2583668,137.2410 1.7500964,137.2484 2.2157719,137.2559 2.2760417,137.2633 2.7928591,137.2708 2.0163584,137.2782 1.6807098,137.2856 1.3620963,137.2931 1.7328713,137.3005 1.6636209,137.3080 1.5428694,137.3154 1.4052171,137.3228 1.448083,137.3303 1.1464813,137.3377 1.3802795,137.3452 2.1467745,137.3526 2.0941584,137.3601 1.4220555,137.3675 1.6641395,137.3749 2.4223588,137.3824 2.1808536,137.3898 1.9313352,137.3973 1.8530434,137.4047 1.4650687,137.4122 1.1553924,137.4196 1.2158242,137.4270 1.4400949,137.4345 1.9576247,137.4419 2.1122375,137.4494 1.8699088,137.4568 1.1372312,137.4643 1.0344656,137.4717 1.2675397,137.4792 1.5349464,137.4866 1.9912673,137.4941 1.9824475,137.5015 1.9481224,137.5089 1.6121343,137.5164 1.6206987,137.5238 1.6981494,137.5313 1.8189383,137.5387 1.1808965,137.5462 0.7157948,137.5536 1.1042292,137.5611 1.6467042,137.5685 1.6030309,137.5760 1.655247,137.5834 1.9831094,137.5909 2.1813998,137.5983 2.4824982,137.6058 2.2494605,137.6132 2.310653,137.6207 2.6128643,137.6281 3.3105638,137.6356 3.2670672,137.6430 2.9822202,137.6505 2.5683234,137.6579 1.6976912,137.6654 1.0858206,137.6728 1.0089214,137.6803 1.1466788,137.6877 1.06025,137.6952 1.388129,137.7026 1.8969418,137.7101 2.215945,137.7175 2.0089614,137.7250 2.3796206,137.7324 2.749974,137.7399 2.551198,137.7474 2.327029,137.7548 2.4395509,137.7623 2.3449881,137.7697 2.1035402,137.7772 1.974021,137.7846 1.3443738,137.7921 0.96535683,137.7995 1.3879353,137.8070 1.53426,137.8144 1.6549608,137.8219 1.3707073,137.8294 1.3709004,137.8368 1.4053901,137.8443 1.172374,137.8517 0.97430938,137.8592 1.0950264,137.8666 1.0773839,137.8741 1.2671727,137.8815 1.3103068,137.8890 1.0174313,137.8965 1.3279494,137.9039 1.9569349,137.9114 1.8619155,137.9188 1.4308611,137.9263 1.4050355,137.9337 1.5601908,137.9412 1.3792162,137.9487 1.4653227,137.9561 1.500232,137.9636 1.9830093,137.9710 1.5602407,137.9785 1.1465454,137.9860 1.4311363,137.9934 1.6986413,138.0009 2.9148076,138.0083 5.6302662,138.0158 6.0425782,138.0233 4.5171275,138.0307 5.449285,138.0382 6.7846193,138.0456 5.9222445,138.0531 5.2596478,138.0606 9.3130016,138.0680 18.657896,138.0755 25.811577,138.0830 24.852192,138.0904 24.859526,138.0979 49.261242,138.1053 83.281326,138.1128 85.610397,138.1203 50.875401,138.1277 21.998604,138.1352 16.509809,138.1427 21.966763,138.1501 20.039396,138.1576 11.358167,138.1651 4.5249872,138.1725 2.7242994,138.1800 2.4217393,138.1875 1.9821934,138.1949 1.6637728,138.2024 1.3792253,138.2098 1.4827024,138.2173 1.8015109,138.2248 1.4823518,138.2322 0.57729709,138.2397 0.24130052,138.2472 0.64682513,138.2546 1.4660089,138.2621 2.284929,138.2696 2.3878219,138.2770 1.9049875,138.2845 2.3107762,138.2920 2.5430689,138.2995 2.4993348,138.3069 1.7066818,138.3144 1.7414478,138.3219 1.3535941,138.3293 1.155192,138.3368 1.1208066,138.3443 1.7933587,138.3517 2.0515921,138.3592 1.9478978,138.3667 1.8360116,138.3741 1.7328584,138.3816 1.4828168,138.3891 1.3014742,138.3966 1.2069045,138.4040 0.98299271,138.4115 1.0088897,138.4190 1.5606318,138.4264 1.525492,138.4339 1.396854,138.4414 2.3278627,138.4489 2.9301701,138.4563 2.7755415,138.4638 2.2677202,138.4713 1.6726413,138.4787 1.3012775,138.4862 1.1118401,138.4937 1.0431545,138.5012 1.0002189,138.5086 1.2068695,138.5161 1.224068,138.5236 0.96574187,138.5311 1.0346848,138.5385 1.2935202,138.5460 1.5605464,138.5535 1.5083544,138.5610 1.275654,138.5684 1.6556363,138.5759 2.345072,138.5834 2.5172839,138.5909 2.1893649,138.5983 1.6631888,138.6058 1.5258296,138.6133 1.8283757,138.6208 2.7769606,138.6283 3.5689337,138.6357 3.1973071,138.6432 2.8701828,138.6507 2.844667,138.6582 2.1898811,138.6656 2.1729162,138.6731 1.9479308,138.6806 1.7063664,138.6881 1.5600934,138.6956 1.1634402,138.7030 0.71527499,138.7105 0.97462201,138.7180 1.8109494,138.7255 2.5082142,138.7330 1.7668869,138.7404 1.5778702,138.7479 1.4484031,138.7554 1.4395523,138.7629 1.7240514,138.7704 2.1211534,138.7778 2.422636,138.7853 1.6460114,138.7928 1.3448886,138.8003 1.7157817,138.8078 2.1379626,138.8152 2.3274722,138.8227 2.1377032,138.8302 2.1293604,138.8377 1.8794413,138.8452 1.7588451,138.8527 2.0861883,138.8601 2.8446422,138.8676 2.9395876,138.8751 2.5605764,138.8826 2.7928159,138.8901 3.0689571,138.8976 4.0528231,138.9050 4.9913902,138.9125 4.6116433,138.9200 5.0179729,138.9275 6.6468434,138.9350 8.2068357,138.9425 8.0617542,138.9500 9.0356512,138.9574 13.442196,138.9649 24.426222,138.9724 74.100685,138.9799 319.47437,138.9874 635.51483,138.9949 648.82825,139.0024 377.9248,139.0098 144.31471,139.0173 70.282082,139.0248 51.911972,139.0323 45.776009,139.0398 49.907787,139.0473 70.559845,139.0548 106.2457,139.0623 179.50322,139.0698 415.10287,139.0772 1789.9052,139.0847 4295.2573,139.0922 5131.2876,139.0997 3487.1094,139.1072 1339.9263,139.1147 507.01984,139.1222 393.08429,139.1297 323.62048,139.1372 217.05505,139.1447 114.39809,139.1521 51.718857,139.1596 30.176472,139.1671 19.160955,139.1746 13.430518,139.1821 10.077484,139.1896 7.4645853,139.1971 5.3870959,139.2046 5.2508249,139.2121 6.3965287,139.2196 4.481894,139.2271 3.7331443,139.2346 4.9917235,139.2421 5.6212373,139.2495 5.6205649,139.2570 4.8526006,139.2645 3.5341737,139.2720 2.9829867,139.2795 3.1638427,139.2870 3.3454065,139.2945 3.5002522,139.3020 2.9913442,139.3095 3.5774093,139.3170 3.1546385,139.3245 3.2841306,139.3320 3.008697,139.3395 3.4569957,139.3470 2.9566476,139.3545 2.3790343,139.3620 2.6459956,139.3695 2.9656157,139.3770 3.1556735,139.3845 2.7416742,139.3920 3.1637728,139.3995 3.4825628,139.4070 3.4393747,139.4145 3.1291604,139.4220 3.060349,139.4295 2.508487,139.4370 2.0259759,139.4445 2.2672105,139.4520 1.6034851,139.4595 1.9140673,139.4670 2.2763212,139.4745 2.8452282,139.4820 2.4908235,139.4895 1.9997948,139.4970 2.0687423,139.5045 2.0771117,139.5120 1.6465628,139.5195 1.7761464,139.5270 2.4571753,139.5345 3.1813586,139.5420 2.9657898,139.5495 2.413692,139.5570 2.5083492,139.5645 2.706671,139.5720 2.5343196,139.5795 1.7589761,139.5870 2.3365903,139.5945 2.2755294,139.6020 2.3271601,139.6095 1.9139825,139.6170 2.0005596,139.6245 3.3359928,139.6320 3.6723974,139.6395 3.8100893,139.6470 2.197578,139.6545 1.3365555,139.6620 1.8453773,139.6695 2.1896524,139.6770 2.1378298,139.6845 2.0002255,139.6920 2.1034338,139.6995 2.0599802,139.7071 1.499925,139.7146 1.4139431,139.7221 1.4738007,139.7296 1.4391063,139.7371 1.2243625,139.7446 1.7938255,139.7521 2.422437,139.7596 1.8614541,139.7671 1.3099532,139.7746 1.3362877,139.7821 1.2330946,139.7896 1.4571353,139.7971 1.2756251,139.8046 1.2670858,139.8122 1.5863529,139.8197 1.4568273,139.8272 1.3189286,139.8347 1.6554029,139.8422 1.8798616,139.8497 1.7156237,139.8572 1.4649096,139.8647 1.2581949,139.8722 1.1207161,139.8797 1.1035453,139.8873 1.7336181,139.8948 3.1729116,139.9023 2.8613632,139.9098 2.3102872,139.9173 1.6636589,139.9248 1.2581939,139.9323 1.1725293,139.9398 1.6211784,139.9474 2.431144,139.9549 2.1371799,139.9624 1.5167631,139.9699 1.4826477,139.9774 3.545805,139.9849 13.919672,139.9924 24.176435,139.9999 25.498014,140.0075 17.70265,140.0150 11.523499,140.0225 6.8352971,140.0300 4.1205025,140.0375 4.5438371,140.0450 6.7851219,140.0526 8.7669954,140.0601 15.632668,140.0676 37.009666,140.0751 115.98679,140.0826 311.58112,140.0901 478.21591,140.0976 429.18372,140.1052 234.4017,140.1127 141.9032,140.1202 176.39162,140.1277 178.87886,140.1352 111.92881,140.1428 45.159187,140.1503 20.313431,140.1578 15.508282,140.1653 12.671494,140.1728 8.0249271,140.1803 5.8962798,140.1879 4.6030421,140.1954 3.9131448,140.2029 2.1286664,140.2104 1.327777,140.2179 2.0351427,140.2255 2.7936585,140.2330 2.5863514,140.2405 2.0596533,140.2480 1.0854352,140.2555 1.2758011,140.2631 1.7241365,140.2706 1.7844507,140.2781 1.7844659,140.2856 1.6724021,140.2931 1.586629,140.3007 1.923013,140.3082 2.1986568,140.3157 1.9567198,140.3232 1.5427765,140.3308 1.8708459,140.3383 2.3704939,140.3458 1.8788822,140.3533 1.6034615,140.3609 2.1725912,140.3684 2.2586203,140.3759 1.8534563,140.3834 1.8280766,140.3910 2.2326951,140.3985 1.6118684,140.4060 1.6295255,140.4135 1.4564214,140.4211 0.87876326,140.4286 1.0257245,140.4361 1.4570127,140.4436 1.5262426,140.4512 1.5951524,140.4587 1.5428512,140.4662 0.99093664,140.4737 0.97411197,140.4813 1.3881738,140.4888 1.6122721,140.4963 1.6030716,140.5038 0.6977874,140.5114 0.28445375,140.5189 0.47438964,140.5264 1.2158661,140.5340 1.6035039,140.5415 1.3879892,140.5490 1.3536597,140.5565 1.9053259,140.5641 2.2755651,140.5716 2.7926972,140.5791 2.7418077,140.5867 2.17313,140.5942 2.0432165,140.6017 2.1720343,140.6092 2.2242095,140.6168 2.3535466,140.6243 2.1547918,140.6318 1.5685701,140.6394 1.1033502,140.6469 0.96572077,140.6544 1.5430026,140.6620 1.4653342,140.6695 1.1639788,140.6770 1.3106512,140.6846 1.8619307,140.6921 1.654935,140.6996 1.8966278,140.7072 1.8019534,140.7147 1.5000428,140.7222 1.1117626,140.7298 1.0172526,140.7373 1.2931253,140.7448 0.99972808,140.7524 0.7672407,140.7599 1.1983069,140.7674 1.3793561,140.7750 1.3795073,140.7825 1.9744978,140.7900 2.2758961,140.7976 1.9305806,140.8051 1.4912248,140.8126 1.3193638,140.8202 1.1986834,140.8277 1.3186644,140.8353 1.1978573,140.8428 1.3022763,140.8503 1.9313303,140.8579 1.7583044,140.8654 1.5346293,140.8729 1.8277533,140.8805 2.2930779,140.8880 2.3879852,140.8955 2.0431459,140.9031 1.9652227,140.9106 1.8616654,140.9182 1.551718,140.9257 2.5693738,140.9332 3.4743302,140.9408 3.3791933,140.9483 4.1046777,140.9559 8.2534971,140.9634 16.790012,140.9709 61.934502,140.9785 222.1973,140.9860 366.81534,140.9936 329.45169,141.0011 171.98047,141.0086 67.305916,141.0162 35.087887,141.0237 21.81613,141.0313 16.036709,141.0388 17.469303,141.0464 18.758545,141.0539 18.36927,141.0614 21.870279,141.0690 28.973658,141.0765 55.718464,141.0841 92.801292,141.0916 107.69365,141.0992 93.712906,141.1067 96.112785,141.1142 135.35423,141.1218 156.97256,141.1293 121.74365,141.1369 63.840309,141.1444 33.007664,141.1520 21.531338,141.1595 15.740688,141.1671 11.283123,141.1746 7.1966896,141.1821 4.4044509,141.1897 3.0860114,141.1972 2.4993927,141.2048 1.65455,141.2123 1.775789,141.2199 1.5341535,141.2274 1.180854,141.2350 1.4662044,141.2425 2.0344503,141.2501 1.4220934,141.2576 1.3619179,141.2652 1.2848526,141.2727 1.9141418,141.2803 2.1030338,141.2878 1.9823923,141.2953 1.6379437,141.3029 1.3365051,141.3104 1.8538706,141.3180 2.1725051,141.3255 1.9566903,141.3331 1.8447469,141.3406 1.7411656,141.3482 1.7415897,141.3557 1.8106273,141.3633 1.8101246,141.3708 1.4305561,141.3784 1.0944034,141.3859 0.89637941,141.3935 0.93153548,141.4011 1.4570947,141.4086 1.2841115,141.4162 1.1985635,141.4237 1.5865223,141.4313 1.4653503,141.4388 1.1462281,141.4464 1.5346725,141.4539 1.8020993,141.4615 1.8016697,141.4690 2.1635516,141.4766 2.1548665,141.4841 2.094662,141.4917 1.9137877,141.4992 1.9742001,141.5068 1.6896753,141.5143 1.1808195,141.5219 0.77568555,141.5295 0.56045032,141.5370 0.69870096,141.5446 1.3885778,141.5521 1.6723859,141.5597 1.3702331,141.5672 0.98255742,141.5748 0.65537095,141.5823 0.97446656,141.5899 1.2328,141.5975 1.4653257,141.6050 1.6462152,141.6126 1.8706971,141.6201 1.6040851,141.6277 2.0608575,141.6352 2.1547186,141.6428 1.5169159,141.6504 2.0176837,141.6579 2.904882,141.6655 2.3097057,141.6730 1.7669158,141.6806 1.4744457,141.6882 1.9574543,141.6957 1.8706115,141.7033 1.5168382,141.7108 0.97379386,141.7184 1.0089068,141.7260 1.5085046,141.7335 1.4652849,141.7411 1.7159979,141.7486 1.8364513,141.7562 1.8880303,141.7638 2.0863957,141.7713 1.9307815,141.7789 1.2752764,141.7864 0.89641678,141.7940 0.89687896,141.8016 1.2935458,141.8091 1.4397355,141.8167 1.8964112,141.8243 2.6812878,141.8318 2.732549,141.8394 1.7151725,141.8469 1.6034842,141.8545 1.9830515,141.8621 2.2156379,141.8696 1.4566613,141.8772 1.7068787,141.8848 1.8103372,141.8923 1.8448317,141.8999 1.7755096,141.9075 0.99125308,141.9150 1.2591422,141.9226 2.0864716,141.9302 2.7671604,141.9377 3.1116414,141.9453 2.6552916,141.9529 2.9665685,141.9604 4.0262713,141.9680 6.2873921,141.9756 22.725681,141.9831 55.345982,141.9907 68.291435,141.9983 48.265404,142.0058 20.931765,142.0134 10.290908,142.0210 6.6213088,142.0285 5.7505379,142.0361 6.1199427,142.0437 8.2070999,142.0512 13.028117,142.0588 20.816198,142.0664 33.537098,142.0739 58.210735,142.0815 125.81167,142.0891 507.37238,142.0967 1366.4274,142.1042 1795.2462,142.1118 1342.3196,142.1194 573.72833,142.1269 325.72928,142.1345 445.11282,142.1421 469.33405,142.1496 303.89532,142.1572 126.91988,142.1648 70.150558,142.1724 76.044624,142.1799 68.948792,142.1875 42.600685,142.1951 19.234968,142.2027 11.333661,142.2102 7.0762463,142.2178 5.3358259,142.2254 4.1201158,142.2329 3.4997611,142.2405 2.8791451,142.2481 2.6895502,142.2557 2.3446834,142.2632 2.4135823,142.2708 2.2756064,142.2784 1.4915559,142.2860 2.3709261,142.2935 2.4739459,142.3011 2.405638,142.3087 2.5695605,142.3163 2.5170527,142.3238 2.3696461,142.3314 1.5687062,142.3390 1.5692098,142.3466 1.4135884,142.3542 1.6555169,142.3617 2.0956602,142.3693 2.2412822,142.3769 1.8181076,142.3845 1.8877106,142.3920 1.4483186,142.3996 0.8879351,142.4072 1.0691202,142.4148 1.3880807,142.4224 1.4049692,142.4299 1.3446892,142.4375 1.3969265,142.4451 1.8625258,142.4527 1.5947758,142.4603 1.6294903,142.4678 2.2075827,142.4754 2.6555066,142.4830 2.3702641,142.4906 1.8268259,142.4982 1.3530235,142.5057 1.3189521,142.5133 1.1984375,142.5209 1.5170705,142.5285 1.6119895,142.5361 1.9658051,142.5436 1.9308846,142.5512 1.4914454,142.5588 1.8625276,142.5664 2.1292286,142.5740 2.1550398,142.5816 2.2416534,142.5891 2.2499974,142.5967 2.0425565,142.6043 2.370656,142.6119 2.3711395,142.6195 2.2245383,142.6271 2.2498853,142.6346 1.8097211,142.6422 1.5945766,142.6498 1.551767,142.6574 1.8364699,142.6650 2.0775082,142.6726 1.5084803,142.6802 1.1463984,142.6877 0.73251611,142.6953 0.62069947,142.7029 0.8017717,142.7105 1.0002781,142.7181 1.2504935,142.7257 1.4306955,142.7333 0.81023777,142.7408 1.2073214,142.7484 1.2754067,142.7560 0.89621168,142.7636 0.89654428,142.7712 1.0515138,142.7788 1.1120019,142.7864 1.2074616,142.7940 1.7071856,142.8015 1.4224958,142.8091 1.4139453,142.8167 1.4309866,142.8243 1.8535407,142.8319 1.9826372,142.8395 1.8274344,142.8471 1.4396311,142.8547 1.2412127,142.8623 1.042868,142.8699 1.5344932,142.8774 2.1380434,142.8850 2.0174022,142.8926 2.0952027,142.9002 2.207016,142.9078 1.9393094,142.9154 1.3792927,142.9230 1.6469808,142.9306 2.1985366,142.9382 2.6292374,142.9458 3.5695078,142.9534 5.7266836,142.9610 11.700996,142.9686 35.78577,142.9761 135.72972,142.9837 237.28029,142.9913 223.39049,142.9989 118.53058,143.0065 40.025307,143.0141 17.76457,143.0217 10.084423,143.0293 6.3013415,143.0369 5.7766709,143.0445 6.3187318,143.0521 7.7335463,143.0597 11.933702,143.0673 23.730261,143.0749 77.556122,143.0825 160.97789,143.0901 213.62059,143.0977 235.93927,143.1053 221.73093,143.1129 165.66151,143.1205 86.837593,143.1281 46.897655,143.1357 48.701672,143.1433 54.755806,143.1508 41.957317,143.1584 19.389837,143.1660 8.4206781,143.1736 9.7078304,143.1812 10.715396,143.1888 7.7740998,143.1964 4.3436418,143.2040 2.4221761,143.2116 2.1379056,143.2192 1.5171692,143.2268 1.2842828,143.2344 0.93929911,143.2420 0.56877017,143.2496 0.5001213,143.2572 1.0607882,143.2648 1.1121042,143.2724 1.3016515,143.2800 1.4568479,143.2876 1.6291691,143.2953 1.6464312,143.3029 1.5691434,143.3105 1.6640679,143.3181 1.4309378,143.3257 1.5688663,143.3333 1.5860267,143.3409 1.4653449,143.3485 1.7068515,143.3561 1.646551,143.3637 1.6122302,143.3713 1.4481392,143.3789 0.91376036,143.3865 1.0003849,143.3941 0.96561915,143.4017 1.086253,143.4093 1.4224354,143.4169 1.6551049,143.4245 1.7073658,143.4321 1.9140952,143.4397 1.7581426,143.4473 1.2753487,143.4549 1.0084498,143.4625 0.81028348,143.4702 0.79316413,143.4778 1.1384289,143.4854 1.8020784,143.4930 2.0174828,143.5006 2.0173922,143.5082 1.6288681,143.5158 1.1031386,143.5234 1.0606034,143.5310 1.2242881,143.5386 1.5861681,143.5462 1.8187023,143.5538 1.6894944,143.5614 1.8021281,143.5691 3.0264833,143.5767 3.3702347,143.5843 2.2320423,143.5919 2.0084283,143.5995 1.2843157,143.6071 0.88821596,143.6147 1.3538884,143.6223 2.1033895,143.6299 1.8791949,143.6375 1.3794018,143.6452 1.2154756,143.6528 1.2328748,143.6604 1.2844388,143.6680 1.4401605,143.6756 2.3711164,143.6832 2.6977739,143.6908 2.1372714,143.6984 1.6207403,143.7061 1.3276763,143.7137 0.87890816,143.7213 1.1723846,143.7289 1.6384355,143.7365 2.2763929,143.7441 2.3359356,143.7517 1.8958175,143.7594 1.2067835,143.7670 1.1555718,143.7746 1.3534362,143.7822 1.3960407,143.7898 1.1469414,143.7974 1.4923024,143.8050 1.8963467,143.8127 1.7925261,143.8203 1.2152278,143.8279 0.9224121,143.8355 1.3189586,143.8431 1.8450129,143.8507 2.1469605,143.8584 2.2757986,143.8660 1.7067591,143.8736 1.7415872,143.8812 2.2840621,143.8888 1.8703786,143.8964 1.6985528,143.9041 1.3190215,143.9117 1.4998528,143.9193 1.4739428,143.9269 1.3877724,143.9345 1.388041,143.9422 1.3276385,143.9498 1.2757351,143.9574 2.0430918,143.9650 3.078181,143.9726 4.7513695,143.9803 8.3553524,143.9879 11.63846,143.9955 9.7827206,144.0031 4.8004389,144.0107 3.0170841,144.0184 2.1548204,144.0260 1.8184423,144.0336 1.5002573,144.0412 2.3800609,144.0488 4.2675166,144.0565 6.8565755,144.0641 16.318216,144.0717 30.895555,144.0793 43.045811,144.0870 47.748837,144.0946 49.234287,144.1022 58.305328,144.1098 86.730606,144.1174 104.53185,144.1251 81.953888,144.1327 38.976006,144.1403 25.00909,144.1479 37.970024,144.1556 44.351295,144.1632 32.528046,144.1708 16.781504,144.1784 14.683235,144.1861 22.062716,144.1937 24.533852,144.2013 17.677706,144.2089 8.2285709,144.2166 2.8946269,144.2242 1.6121106,144.2318 1.4831272,144.2395 1.9229022,144.2471 1.69833,144.2547 1.2153279,144.2623 1.4046683,144.2700 1.2842153,144.2776 1.4053627,144.2852 1.3192004,144.2928 1.4827781,144.3005 1.3446276,144.3081 1.1291867,144.3157 1.1290997,144.3234 1.1033156,144.3310 1.5175195,144.3386 2.0175748,144.3463 2.0429544,144.3539 2.0083399,144.3615 1.9654837,144.3691 1.5863177,144.3768 1.7759836,144.3844 1.6637826,144.3920 1.7328244,144.3997 1.5001155,144.4073 1.1635621,144.4149 0.82727331,144.4226 0.75856793,144.4302 0.92239559,144.4378 0.99133444,144.4455 1.0952007,144.4531 1.5262073,144.4607 1.4395044,144.4684 1.2758721,144.4760 1.1724623,144.4836 0.99977934,144.4913 0.82742006,144.4989 0.66351819,144.5065 0.63825715,144.5142 1.2680192,144.5218 1.5433502,144.5294 1.5859052,144.5371 1.2239052,144.5447 1.1379828,144.5523 1.2928622,144.5600 1.4399011,144.5676 1.8968594,144.5752 1.4218826,144.5829 0.91332179,144.5905 1.3618461,144.5981 1.4743781,144.6058 1.1383009,144.6134 1.2070661,144.6211 1.2930881,144.6287 1.1806971,144.6363 1.0949907,144.6440 1.5779055,144.6516 1.8704854,144.6592 1.7066218,144.6669 1.6119263,144.6745 1.1377918,144.6822 0.68962485,144.6898 0.75010478,144.6974 0.87107569,144.7051 1.2331082,144.7127 1.3707305,144.7204 1.3446299,144.7280 1.2064695,144.7356 1.2324344,144.7433 1.3017224,144.7509 1.3968842,144.7586 1.3275805,144.7662 1.0864006,144.7738 1.5006894,144.7815 2.1902277,144.7891 2.3446689,144.7968 1.6461227,144.8044 1.6462094,144.8120 1.3963954,144.8197 1.3103609,144.8273 1.5602002,144.8350 1.8102878,144.8426 1.448491,144.8503 1.5435174,144.8579 1.5774164,144.8655 1.4824946,144.8732 1.8359786,144.8808 1.7153833,144.8885 1.5862266,144.8961 1.3794763,144.9038 1.4054718,144.9114 1.3965119,144.9191 1.7411394,144.9267 1.8623508,144.9343 1.6811213,144.9420 1.0340432,144.9496 0.87072885,144.9573 1.4485869,144.9649 1.9834161,144.9726 4.3028836,144.9802 8.6044254,144.9879 11.870467,144.9955 9.5073442,145.0032 5.6025748,145.0108 2.8445299,145.0185 2.3359835,145.0261 2.1553388,145.0338 2.9141595,145.0414 4.3545265,145.0491 8.2464304,145.0567 18.567682,145.0643 35.693527,145.0720 77.494476,145.0796 127.31223,145.0873 132.55679,145.0949 89.866096,145.1026 48.527184,145.1102 44.773102,145.1179 47.888088,145.1255 35.28458,145.1332 17.095209,145.1408 8.4114056,145.1485 7.5858831,145.1561 7.2751751,145.1638 5.8610578,145.1715 3.5078206,145.1791 1.8709191,145.1868 2.1645799,145.1944 3.1379113,145.2021 2.6977439,145.2097 1.8362689,145.2174 1.3620455,145.2250 0.99095368,145.2327 0.98240554,145.2403 0.93938196,145.2480 0.87044472,145.2556 1.0777608,145.2633 1.2331803,145.2709 1.3535527,145.2786 1.3879882,145.2862 1.5693065,145.2939 1.7153651,145.3016 1.3959758,145.3092 0.97459346,145.3169 1.5436221,145.3245 1.456792,145.3322 1.2238069,145.3398 1.0086385,145.3475 1.3102953,145.3551 1.0427479,145.3628 1.0260348,145.3705 1.2500263,145.3781 1.3276763,145.3858 1.5692278,145.3934 1.4656522,145.4011 1.5428962,145.4087 1.7839848,145.4164 1.7757608,145.4241 1.7936367,145.4317 2.1383424,145.4394 2.0082967,145.4470 1.6809227,145.4547 1.7241458,145.4624 1.1373166,145.4700 0.63787287,145.4777 0.84502834,145.4853 1.1726011,145.4930 1.9318787,145.5007 2.6470473,145.5083 2.5515614,145.5160 2.4045417,145.5236 1.4047328,145.5313 0.93978387,145.5390 1.2413551,145.5466 2.1466475,145.5543 2.508692,145.5619 2.4221931,145.5696 2.4229593,145.5773 5.8373675,145.5849 10.526033,145.5926 10.206146,145.6003 6.1719298,145.6079 2.9562483,145.6156 1.7755882,145.6232 1.508677,145.6309 1.2409556,145.6386 1.8533729,145.6462 1.6034205,145.6539 1.3878585,145.6616 1.1640232,145.6692 1.6638744,145.6769 1.6724465,145.6846 1.5091497,145.6922 1.5522451,145.6999 1.7240735,145.7076 1.6460512,145.7152 1.5512426,145.7229 1.2586656,145.7306 1.5436053,145.7382 1.9227817,145.7459 1.8534492,145.7536 1.7070117,145.7612 1.8019404,145.7689 1.8875033,145.7766 1.4393007,145.7842 1.0864166,145.7919 1.0344375,145.7996 1.0686121,145.8072 1.0086063,145.8149 1.3712639,145.8226 1.6638117,145.8302 1.5427047,145.8379 1.6376659,145.8456 1.698306,145.8532 1.715673,145.8609 1.2670788,145.8686 1.1810968,145.8763 1.5947835,145.8839 1.4049839,145.8916 0.97413975,145.8993 0.75882375,145.9069 0.80183083,145.9146 0.84454906,145.9223 0.74986303,145.9300 0.82767415,145.9376 0.82780886,145.9453 1.2331305,145.9530 1.3449794,145.9606 1.6982396,145.9683 1.9396446,145.9760 2.0950005,145.9837 2.2498622,145.9913 2.2235622,145.9990 1.2670728,146.0067 1.1552809,146.0144 1.9140025,146.0220 2.500066,146.0297 2.6896291,146.0374 2.3451073,146.0450 2.8709686,146.0527 3.5345254,146.0604 4.3970714,146.0681 7.2183743,146.0757 13.677982,146.0834 25.213749,146.0911 35.969803,146.0988 37.110363,146.1065 29.313402,146.1141 20.6082,146.1218 17.627768,146.1295 16.369322,146.1372 13.773614,146.1448 8.3590918,146.1525 3.5417738,146.1602 2.3102899,146.1679 2.6729739,146.1755 2.8538411,146.1832 2.3700724,146.1909 1.7495084,146.1986 1.3792381,146.2063 1.2153804,146.2139 1.1464652,146.2216 1.2846944,146.2293 1.3624455,146.2370 1.5087938,146.2447 1.6808238,146.2523 1.6638517,146.2600 1.4569422,146.2677 1.0686369,146.2754 1.0603874,146.2831 1.2328061,146.2907 1.2414647,146.2984 1.4917376,146.3061 1.612096,146.3138 1.4656817,146.3215 1.5517895,146.3291 1.3273771,146.3368 1.2583568,146.3445 0.93064904,146.3522 0.88789266,146.3599 1.3190132,146.3676 1.3537209,146.3752 2.0259831,146.3829 2.0689778,146.3906 2.3446965,146.3983 2.111974,146.4060 2.0606272,146.4137 2.0255845,146.4213 1.6292459,146.4290 1.9052796,146.4367 2.1899998,146.4444 2.3449011,146.4521 2.3877749,146.4598 3.0861566,146.4675 2.6549528,146.4751 2.0346317,146.4828 1.6208113,146.4905 1.6550041,146.4982 1.9225181,146.5059 2.284883,146.5136 2.4480844,146.5213 1.7667198,146.5290 1.5254368,146.5366 1.3618438,146.5443 1.3019203,146.5520 1.9920509,146.5597 2.5523965,146.5674 3.2155981,146.5751 2.6979449,146.5828 2.0081301,146.5905 1.6030996,146.5981 1.3188376,146.6058 0.81023979,146.6135 0.68114114,146.6212 0.6985538,146.6289 0.83658183,146.6366 1.3105489,146.6443 2.0600462,146.6520 1.6976721,146.6597 1.1806984,146.6674 0.83644587,146.6750 0.9056384,146.6827 1.241672,146.6904 1.5428889,146.6981 1.4139528,146.7058 1.8537858,146.7135 1.8446169,146.7212 1.6031444,146.7289 1.5600983,146.7366 1.5259601,146.7443 1.5863483,146.7520 1.5085776,146.7597 1.3964067,146.7674 1.1379796,146.7750 1.3280892,146.7827 1.776278,146.7904 2.094842,146.7981 2.2587481,146.8058 1.9478921,146.8135 1.4217046,146.8212 0.91363358,146.8289 0.78447193,146.8366 0.84510463,146.8443 1.5178388,146.8520 2.2591634,146.8597 2.7244139,146.8674 2.3699682,146.8751 1.6805538,146.8828 1.629297,146.8905 1.1464051,146.8982 1.3193117,146.9059 1.9482617,146.9136 2.5085921,146.9213 2.8277178,146.9290 2.5864985,146.9367 2.5611601,146.9444 2.8793993,146.9521 2.4990733,146.9598 2.0509763,146.9675 1.6896759,146.9752 2.1731565,146.9829 3.3109925,146.9906 4.138391,146.9983 5.138515,147.0060 5.499671,147.0137 4.818491,147.0214 5.2157493,147.0291 8.1736784,147.0368 13.556102,147.0445 33.933872,147.0522 99.88485,147.0599 160.36563,147.0676 159.58061,147.0753 148.05489,147.0830 393.62283,147.0907 972.0871,147.0984 1256.6897,147.1061 909.7124,147.1138 362.69006,147.1215 126.58056,147.1292 82.173203,147.1369 65.197502,147.1446 45.025547,147.1523 27.828621,147.1600 15.58888,147.1677 9.5833216,147.1754 5.3090358,147.1831 3.8005273,147.1908 2.4471343,147.1985 2.2500098,147.2062 2.4228663,147.2139 1.8620886,147.2216 1.3961234,147.2293 1.3013656,147.2370 1.5950139,147.2447 1.9309701,147.2525 1.7845672,147.2602 2.0948782,147.2679 1.819007,147.2756 2.0605705,147.2833 2.4144385,147.2910 3.0781372,147.2987 3.0259297,147.3064 2.4736249,147.3141 1.5421048,147.3218 1.2755628,147.3295 1.491349,147.3372 1.8365835,147.3449 2.0606775,147.3527 1.9481797,147.3604 1.8446119,147.3681 1.3960499,147.3758 1.008793,147.3835 1.3364732,147.3912 1.267012,147.3989 1.3970342,147.4066 2.198369,147.4143 2.1117098,147.4220 1.9824535,147.4298 1.568531,147.4375 1.0688698,147.4452 0.59491372,147.4529 0.96584272,147.4606 1.4655601,147.4683 1.3706045,147.4760 1.1034694,147.4837 0.75017118,147.4914 1.0602294,147.4992 1.4742974,147.5069 1.8968261,147.5146 1.7844006,147.5223 1.4226995,147.5300 1.7241508,147.5377 1.4478095,147.5454 1.0341504,147.5532 0.82732725,147.5609 0.82750976,147.5686 1.6900399,147.5763 2.0606825,147.5840 2.1206048,147.5917 1.8360622,147.5994 1.5863732,147.6072 1.491395,147.6149 1.2155976,147.6226 1.5172195,147.6303 1.4570048,147.6380 1.732914,147.6457 1.7155244,147.6535 2.2246516,147.6612 2.3965452,147.6689 2.1544554,147.6766 1.6117985,147.6843 1.7154096,147.6920 1.3794843,147.6998 1.6984988,147.7075 1.4830713,147.7152 2.0174422,147.7229 1.7927452,147.7306 1.4653261,147.7384 1.835995,147.7461 1.8963661,147.7538 1.8362203,147.7615 1.5777236,147.7692 1.2672807,147.7769 1.1899627,147.7847 1.8106005,147.7924 1.999802,147.8001 1.4653178,147.8078 1.3708247,147.8156 1.5776961,147.8233 1.241257,147.8310 1.5861459,147.8387 1.6898338,147.8464 2.0860744,147.8542 1.74104,147.8619 1.6465595,147.8696 2.0609093,147.8773 2.8369377,147.8850 3.1813951,147.8928 3.0003068,147.9005 2.9737947,147.9082 2.5337656,147.9159 2.5343747,147.9237 2.2845919,147.9314 2.568578,147.9391 2.8535018,147.9468 2.7334721,147.9546 2.7070673,147.9623 2.4910355,147.9700 2.2583065,147.9777 2.543016,147.9855 2.9057498,147.9932 4.1303339,148.0009 5.4397531,148.0086 6.5081019,148.0164 5.8967538,148.0241 6.3803978,148.0318 8.2867947,148.0395 11.528469,148.0473 16.184065,148.0550 25.306105,148.0627 37.212124,148.0705 48.084122,148.0782 67.88504,148.0859 139.73167,148.0936 383.49493,148.1014 1311.8395,148.1091 2585.2666,148.1168 2788.353,148.1246 1722.4735,148.1323 600.5293,148.1400 224.31027,148.1477 153.08922,148.1555 104.49496,148.1632 63.976753,148.1709 37.419514,148.1787 19.85635,148.1864 12.748848,148.1941 8.9126205,148.2019 7.1537986,148.2096 5.1539798,148.2173 3.5600796,148.2250 2.8272562,148.2328 2.974371,148.2405 4.0954871,148.2482 3.2321804,148.2560 2.2060835,148.2637 2.2844865,148.2714 2.2846823,148.2792 2.5779283,148.2869 3.0176542,148.2946 2.7585583,148.3024 2.1549919,148.3101 1.8102227,148.3178 1.9311613,148.3256 2.3021519,148.3333 2.7672021,148.3410 2.5689135,148.3488 2.6981065,148.3565 2.9484615,148.3643 3.724524,148.3720 3.4908159,148.3797 2.6549184,148.3875 2.6900847,148.3952 3.0858674,148.4029 2.2751842,148.4107 1.5255058,148.4184 1.4911479,148.4261 1.4571435,148.4339 1.5783285,148.4416 1.7501147,148.4494 1.508106,148.4571 1.5772922,148.4648 1.741514,148.4726 2.3969355,148.4803 2.4309058,148.4880 1.8014005,148.4958 1.6983261,148.5035 1.732928,148.5113 1.646662,148.5190 1.5776062,148.5267 1.3874952,148.5345 0.74972171,148.5422 0.75864661,148.5500 1.0347055,148.5577 2.3716433,148.5654 3.3973722,148.5732 3.2838788,148.5809 2.1801424,148.5887 1.3789722,148.5964 1.7074379,148.6041 2.5270226,148.6119 3.0686979,148.6196 2.5075626,148.6274 1.982578,148.6351 1.7504969,148.6429 2.0091329,148.6506 2.2841992,148.6583 2.3789771,148.6661 2.2413325,148.6738 1.8188665,148.6816 1.8542036,148.6893 2.3282566,148.6971 2.353297,148.7048 2.5084617,148.7125 2.5686715,148.7203 2.1117523,148.7280 2.1029806,148.7358 1.8619152,148.7435 2.241648,148.7513 1.8621827,148.7590 1.8361015,148.7668 1.2409341,148.7745 1.3101047,148.7823 0.96547532,148.7900 0.93112332,148.7977 0.98289943,148.8055 0.96559739,148.8132 1.637913,148.8210 1.7412251,148.8287 1.6551121,148.8365 1.6896921,148.8442 2.0001912,148.8520 1.7500473,148.8597 1.1202787,148.8675 1.1208445,148.8752 1.4831322,148.8830 1.577583,148.8907 1.3535776,148.8985 1.6294624,148.9062 2.1294892,148.9140 2.2757463,148.9217 1.6291546,148.9295 1.6290596,148.9372 1.5001688,148.9450 2.3197789,148.9527 3.74191,148.9605 4.7331934,148.9682 4.9482121,148.9760 3.3794155,148.9837 3.8978221,148.9915 5.63061,148.9992 8.8804731,149.0070 13.733804,149.0147 22.496889,149.0225 70.963425,149.0302 261.76569,149.0380 448.46881,149.0457 416.66599,149.0535 225.74152,149.0613 92.404358,149.0690 72.485214,149.0768 68.816605,149.0845 60.306095,149.0923 60.055904,149.1000 124.83261,149.1078 278.60242,149.1155 358.64178,149.1233 272.69116,149.1310 129.34291,149.1388 54.317169,149.1466 38.660683,149.1543 30.623793,149.1621 17.166992,149.1698 8.4032583,149.1776 5.1113367,149.1853 4.0163054,149.1931 2.5167458,149.2008 2.1463106,149.2086 1.56856,149.2164 1.5516673,149.2241 1.6208156,149.2319 1.9998648,149.2396 1.8876551,149.2474 1.474489,149.2552 1.6468107,149.2629 1.5860384,149.2707 1.1805081,149.2784 0.66377389,149.2862 1.2338277,149.2939 1.913648,149.3017 1.2666235,149.3095 1.0861051,149.3172 1.0174516,149.3250 1.7594165,149.3327 2.4827988,149.3405 2.137156,149.3483 2.1288574,149.3560 1.9481316,149.3638 1.4570245,149.3716 1.0086919,149.3793 1.4744467,149.3871 2.0952299,149.3948 2.0865376,149.4026 2.1125216,149.4104 2.3102856,149.4181 2.6886826,149.4259 1.8875546,149.4337 1.9312214,149.4414 1.4479899,149.4492 1.0169811,149.4569 0.70717323,149.4647 1.2073267,149.4725 1.7679974,149.4802 2.5094559,149.4880 2.5510771,149.4958 1.7836262,149.5035 1.5945272,149.5113 1.3101752,149.5191 1.4570513,149.5268 1.7845691,149.5346 1.8883194,149.5424 1.914274,149.5501 1.6548561,149.5579 2.2842491,149.5657 2.4139299,149.5734 1.9912661,149.5812 0.99948794,149.5890 0.5856654,149.5967 0.50848526,149.6045 0.60360777,149.6123 0.86209589,149.6200 0.81051672,149.6278 0.95739561,149.6356 1.8110009,149.6433 2.4053288,149.6511 2.0515735,149.6589 2.1467545,149.6666 2.0779827,149.6744 2.198477,149.6822 2.8271766,149.6899 2.8702681,149.6977 2.1892667,149.7055 1.6807401,149.7133 1.4308412,149.7210 1.4913009,149.7288 1.3448439,149.7366 1.1032019,149.7443 0.79303944,149.7521 0.86229122,149.7599 1.1986492,149.7677 1.6814432,149.7754 1.9050573,149.7832 1.6036128,149.7910 1.474398,149.7987 0.87012416,149.8065 0.56860846,149.8143 0.78438884,149.8221 0.87054211,149.8298 0.9570598,149.8376 1.0949363,149.8454 1.1118809,149.8532 1.0861239,149.8609 1.5348893,149.8687 1.9311739,149.8765 1.6634485,149.8843 1.8274368,149.8920 2.1118245,149.8998 1.9051421,149.9076 1.4486418,149.9154 1.1469382,149.9231 1.637884,149.9309 1.6977142,149.9387 1.2153453,149.9465 1.3192471,149.9542 1.6465658,149.9620 1.2933888,149.9698 1.4832749,149.9776 1.9572549,149.9853 2.67223,149.9931 2.7064598,150.0009 2.7414305,150.0087 2.6119027,150.0165 2.3710079,150.0242 5.4254656,150.0320 20.007149,150.0398 38.867706,150.0476 42.126881,150.0554 30.426306,150.0631 21.74085,150.0709 19.510204,150.0787 22.388655,150.0865 36.116196,150.0943 99.055405,150.1020 192.70752,150.1098 224.42484,150.1176 164.15979,150.1254 87.06234,150.1332 64.373962,150.1409 73.916718,150.1487 69.826393,150.1565 42.331661,150.1643 16.476015,150.1721 7.1009617,150.1798 4.1279559,150.1876 2.8440325,150.1954 1.879279,150.2032 1.6982154,150.2110 1.4137059,150.2188 1.8192745,150.2265 2.5002766,150.2343 2.3964586,150.2421 1.5170221,150.2499 1.7502053,150.2577 2.3708293,150.2655 2.4739692,150.2733 1.9480225,150.2810 1.5861913,150.2888 1.6983888,150.2966 1.8445747,150.3044 1.6207005,150.3122 1.7070211,150.3200 1.5517778,150.3278 1.5521952,150.3355 1.620936,150.3433 1.551368,150.3511 1.482507,150.3589 1.5944787,150.3667 1.0686553,150.3745 1.1552522,150.3823 1.2763071,150.3901 1.4743011,150.3978 1.2667818,150.4056 0.98246694,150.4134 0.84520024,150.4212 1.2847559,150.4290 1.3273038,150.4368 1.3104109,150.4446 1.7848732,150.4524 2.2843835,150.4602 1.8013849,150.4679 1.1207362,150.4757 1.2240907,150.4835 1.1463492,150.4913 0.96552724,150.4991 0.96578407,150.5069 1.1119068,150.5147 1.1378355,150.5225 1.6383188,150.5303 1.7934484,150.5381 2.0516493,150.5459 1.430398,150.5536 1.060073,150.5614 0.82761586,150.5692 0.90599948,150.5770 2.2597902,150.5848 2.7498212,150.5926 2.4733691,150.6004 2.3618104,150.6082 2.3534904,150.6160 1.939538,150.6238 1.5175271,150.6316 1.8105674,150.6394 1.7328111,150.6472 1.6812057,150.6550 1.7414478,150.6628 1.9133872,150.6705 1.8096286,150.6783 1.6376522,150.6861 1.9221382,150.6939 1.8276852,150.7017 1.5604783,150.7095 1.1290898,150.7173 0.92273295,150.7251 1.1297723,150.7329 1.3791122,150.7407 1.0084896,150.7485 1.0260236,150.7563 1.0172811,150.7641 1.2499177,150.7719 1.1290749,150.7797 0.97425467,150.7875 1.1897895,150.7953 0.89656156,150.8031 0.91385651,150.8109 1.111963,150.8187 1.0521493,150.8265 1.327853,150.8343 1.0170904,150.8421 1.0858777,150.8499 1.2929093,150.8577 1.3968952,150.8655 1.2245347,150.8733 1.5085635,150.8811 1.2670453,150.8889 1.2325593,150.8967 1.1983639,150.9045 1.5603621,150.9123 1.4218073,150.9201 1.3793352,150.9279 1.9921566,150.9357 2.439822,150.9435 1.6978483,150.9513 1.4997232,150.9591 1.3618978,150.9669 1.0949787,150.9747 1.448669,150.9825 2.0346351,150.9903 2.5344374,150.9981 2.3537347,151.0059 1.9484538,151.0137 1.9571091,151.0215 2.7852559,151.0293 5.0622973,151.0371 9.8815336,151.0450 14.466957,151.0528 18.148842,151.0606 23.925898,151.0684 37.572182,151.0762 116.20803,151.0840 314.06741,151.0918 440.6842,151.0996 376.5697,151.1074 225.89943,151.1152 155.73303,151.1230 156.00548,151.1308 135.22452,151.1386 86.728935,151.1464 42.012806,151.1542 23.547304,151.1621 16.25746,151.1699 12.179605,151.1777 7.6783862,151.1855 5.3690419,151.1933 4.577332,151.2011 3.2410867,151.2089 2.1031446,151.2167 2.3277757,151.2245 2.3191724,151.2323 2.1983585,151.2401 2.017185,151.2480 1.7926438,151.2558 1.4308906,151.2636 1.8367196,151.2714 1.982735,151.2792 2.2497866,151.2870 2.2586439,151.2948 1.4999013,151.3026 1.0429461,151.3104 0.74172682,151.3183 1.0171595,151.3261 0.76658052,151.3339 1.2584664,151.3417 2.017544,151.3495 1.6642741,151.3573 1.7414305,151.3651 1.637954,151.3729 1.7156091,151.3808 1.3361125,151.3886 1.1549114,151.3964 1.0599911,151.4042 1.1120217,151.4120 1.3626326,151.4198 1.5867429,151.4276 1.655053,151.4355 1.7671009,151.4433 2.301682,151.4511 2.1374536,151.4589 1.4049236,151.4667 0.93154383,151.4745 1.3021404,151.4823 1.7072045,151.4902 1.9138031,151.4980 1.8271432,151.5058 1.8188418,151.5136 2.0951204,151.5214 2.5346205,151.5292 1.8186996,151.5371 1.1117619,151.5449 1.1552178,151.5527 1.465947,151.5605 1.7758641,151.5683 1.8357673,151.5762 1.8020946,151.5840 1.9484197,151.5918 1.7581761,151.5996 1.6720338,151.6074 1.3615726,151.6153 0.91390651,151.6231 1.2162032,151.6309 1.4827492,151.6387 1.4137214,151.6465 1.6725646,151.6544 1.8103043,151.6622 1.7673111,151.6700 1.2587271,151.6778 1.6554812,151.6856 1.9482063,151.6935 1.7324855,151.7013 1.3097837,151.7091 1.1805881,151.7169 0.88794827,151.7247 0.62961501,151.7326 0.74153054,151.7404 0.61173958,151.7482 0.43120125,151.7560 0.89705908,151.7639 1.0950524,151.7717 1.1893691,151.7795 0.84426218,151.7873 0.96559697,151.7952 1.3451158,151.8030 1.2590179,151.8108 1.3792636,151.8186 1.680931,151.8265 2.2417407,151.8343 2.1293626,151.8421 1.7154694,151.8499 1.5084227,151.8578 1.2152435,151.8656 1.4052192,151.8734 1.7158319,151.8812 2.0346434,151.8891 1.99986,151.8969 1.8786916,151.9047 1.3274934,151.9125 1.7679204,151.9204 1.9568465,151.9282 1.5339103,151.9360 1.1377555,151.9439 0.96558911,151.9517 1.3105782,151.9595 1.5865705,151.9673 1.8190908,151.9752 2.0944033,151.9830 2.2928846,151.9908 2.9227552,151.9987 2.2155309,152.0065 2.2588613,152.0143 2.3457568,152.0221 3.2768488,152.0300 4.61274,152.0378 5.3972716,152.0456 8.4325962,152.0535 14.089939,152.0613 31.475746,152.0691 81.148537,152.0770 138.3884,152.0848 157.34862,152.0926 130.40468,152.1005 103.6008,152.1083 196.14946,152.1161 470.54504,152.1240 621.8075,152.1318 464.17407,152.1396 194.43663,152.1475 64.20385,152.1553 38.024441,152.1631 31.641985,152.1710 22.311962,152.1788 12.530256,152.1866 5.2310185,152.1945 3.3965371,152.2023 3.6805372,152.2101 2.6801889,152.2180 2.0862455,152.2258 1.4828913,152.2336 1.4572929,152.2415 1.2670085,152.2493 1.2934964,152.2571 2.0436332,152.2650 1.94767,152.2728 1.5683686,152.2807 1.3447651,152.2885 1.1900169,152.2963 1.3189952,152.3042 1.4397557,152.3120 2.2764966,152.3198 2.7670207,152.3277 1.9994087,152.3355 1.4398197,152.3434 1.6985055,152.3512 1.9306691,152.3590 1.0081593,152.3669 0.74148577,152.3747 0.85400409,152.3826 1.1985884,152.3904 1.6115949,152.3982 1.5855358,152.4061 1.7154655,152.4139 1.6383182,152.4218 1.7243073,152.4296 1.6815276,152.4374 2.1121294,152.4453 1.7149888,152.4531 1.2669261,152.4610 0.91361618,152.4688 0.73311764,152.4766 0.93122357,152.4845 0.99980187,152.4923 0.74146438,152.5002 0.77627355,152.5080 1.1638253,152.5158 1.2582334,152.5237 1.0345416,152.5315 1.1642269,152.5394 1.1721791,152.5472 1.1030967,152.5551 1.2936269,152.5629 2.5609841,152.5708 3.2668324,152.5786 2.3182139,152.5864 1.4134505,152.5943 1.6982963,152.6021 2.3108163,152.6100 2.1895986,152.6178 1.3273982,152.6257 1.2242469,152.6335 1.094757,152.6414 1.1643916,152.6492 1.7850697,152.6571 1.9480331,152.6649 1.7929769,152.6727 1.9223666,152.6806 1.6460319,152.6884 1.1374459,152.6963 0.69834822,152.7041 0.95730454,152.7120 1.172556,152.7198 1.3189721,152.7277 1.3445897,152.7355 0.72351342,152.7434 0.64644712,152.7512 0.82772297,152.7591 1.034735,152.7669 1.31039,152.7748 1.2673631,152.7826 1.8367612,152.7905 2.2156718,152.7983 2.0604382,152.8062 2.1296995,152.8140 2.4916711,152.8219 2.3965323,152.8297 2.3273177,152.8376 1.9825554,152.8454 1.6634288,152.8533 1.1376318,152.8611 1.2760142,152.8690 1.2152556,152.8768 0.76672697,152.8847 0.517147,152.8925 0.88807875,152.9004 1.4916514,152.9082 1.7677594,152.9161 1.8191838,152.9240 1.6460582,152.9318 1.4566597,152.9397 1.6469457,152.9475 1.6639575,152.9554 1.6635733,152.9632 1.629095,152.9711 1.5172286,152.9789 1.3622386,152.9868 1.293074,152.9946 1.9654129,153.0025 2.1467979,153.0104 2.1036141,153.0182 2.5952184,153.0261 3.5182505,153.0339 5.0274677,153.0418 7.4923739,153.0496 14.246726,153.0575 40.446239,153.0653 76.457573,153.0732 101.39739,153.0811 117.57896,153.0889 111.73389,153.0968 96.88295,153.1046 91.550301,153.1125 110.10522,153.1203 123.94157,153.1282 106.12248,153.1361 68.514946,153.1439 39.211815,153.1518 22.510715,153.1596 12.530941,153.1675 7.2913518,153.1754 5.4131641,153.1832 4.335743,153.1911 3.4571812,153.1989 3.1813641,153.2068 2.4649074,153.2147 1.3612405,153.2225 0.87046373,153.2304 1.0522286,153.2382 1.3104028,153.2461 0.92189091,153.2540 0.56015956,153.2618 0.71584553,153.2697 1.0693063,153.2776 1.2328583,153.2854 1.4828448,153.2933 2.1123769,153.3011 2.5521131,153.3090 2.4826739,153.3169 1.9224594,153.3247 2.0170536,153.3326 2.1204402,153.3405 2.2328913,153.3483 2.2930079,153.3562 1.7671058,153.3641 1.5087193,153.3719 1.5085987,153.3798 1.456467,153.3877 1.1634711,153.3955 1.2242151,153.4034 1.4308882,153.4112 1.1375954,153.4191 0.84512818,153.4270 1.2422004,153.4348 1.9053849,153.4427 1.8183229,153.4506 1.5344152,153.4584 1.638574,153.4663 1.7504277,153.4742 1.8273939,153.4820 1.4562658,153.4899 1.3012198,153.4978 0.7675693,153.5057 1.2850441,153.5135 1.1374704,153.5214 0.64598483,153.5293 0.59495234,153.5371 0.85391092,153.5450 1.2160666,153.5529 1.3790739,153.5607 0.79265857,153.5686 0.80157584,153.5765 1.1982528,153.5843 1.4569325,153.5922 1.250065,153.6001 1.4231719,153.6080 2.0350709,153.6158 2.0337386,153.6237 1.361215,153.6316 1.2240484,153.6394 1.01746,153.6473 1.1380048,153.6552 1.1122732,153.6631 1.4314454,153.6709 1.5257751,153.6788 1.4911139,153.6867 1.2583139,153.6946 1.3532929,153.7024 1.3450291,153.7103 1.6984563,153.7182 1.801501,153.7260 1.0172856,153.7339 1.0348049,153.7418 1.8369856,153.7497 2.6815314,153.7575 2.7499218,153.7654 2.48262,153.7733 2.0598607,153.7812 1.6113678,153.7890 0.99133718,153.7969 1.112251,153.8048 0.96518701,153.8127 0.78461194,153.8205 1.3365288,153.8284 1.8274926,153.8363 1.5426486,153.8442 0.74963784,153.8521 0.46553388,153.8599 0.7760036,153.8678 0.93991786,153.8757 1.2417843,153.8836 1.2499619,153.8914 1.2154132,153.8993 1.2496363,153.9072 1.3792374,153.9151 1.4659188,153.9230 1.6812361,153.9308 2.0170989,153.9387 1.956885,153.9466 1.8536032,153.9545 1.5689507,153.9624 1.7930213,153.9702 1.7500933,153.9781 2.4827473,153.9860 2.4827442,153.9939 3.379544,154.0018 3.5516298,154.0096 3.3110666,154.0175 3.7246115,154.0254 4.4043908,154.0333 5.016953,154.0412 5.6737366,154.0490 8.9939165,154.0569 17.996105,154.0648 33.837204,154.0727 53.562401,154.0806 101.43467,154.0885 334.61139,154.0963 769.21167,154.1042 938.94391,154.1121 648.36951,154.1200 264.38461,154.1279 126.74593,154.1358 128.73795,154.1436 115.19142,154.1515 69.768295,154.1594 30.193474,154.1673 16.16753,154.1752 10.118253,154.1831 6.6030231,154.1910 3.9393346,154.1988 3.198005,154.2067 2.1974356,154.2146 1.3875313,154.2225 1.5427687,154.2304 1.5516598,154.2383 0.97438824,154.2462 1.1725035,154.2541 1.2587051,154.2619 1.5172628,154.2698 1.4999111,154.2777 1.4222556,154.2856 0.82749838,154.2935 1.1210881,154.3014 1.5002431,154.3093 1.4568274,154.3172 1.146317,154.3250 1.2841805,154.3329 1.060136,154.3408 0.9483375,154.3487 0.93146086,154.3566 1.6035937,154.3645 1.9824053,154.3724 1.5689008,154.3803 1.7154104,154.3882 1.8793491,154.3961 2.2935662,154.4039 1.9397212,154.4118 1.4657016,154.4197 1.4828467,154.4276 1.9911975,154.4355 3.1376441,154.4434 2.4307706,154.4513 1.6552395,154.4592 1.5175039,154.4671 1.6808966,154.4750 1.4219165,154.4829 1.1725147,154.4908 1.1730489,154.4987 1.5267597,154.5066 2.0865579,154.5144 2.3185632,154.5223 2.3961842,154.5302 2.2323227,154.5381 1.9910383,154.5460 1.775912,154.5539 1.1376948,154.5618 0.74993593,154.5697 1.1899171,154.5776 1.6467301,154.5855 1.8106247,154.5934 1.543079,154.6013 1.3015288,154.6092 1.1549693,154.6171 1.0342387,154.6250 1.0518327,154.6329 1.0345085,154.6408 0.74998844,154.6487 1.0173454,154.6566 1.3020449,154.6645 1.4998612,154.6724 0.94782424,154.6803 1.2327797,154.6882 1.5350251,154.6961 2.2160954,154.7040 2.1118336,154.7119 1.741392,154.7198 1.6296153,154.7277 1.5774382,154.7356 1.447835,154.7435 1.3188074,154.7514 1.4398593,154.7593 1.5171345,154.7672 1.2928166,154.7751 1.3363153,154.7830 1.1895201,154.7909 0.98254341,154.7988 1.3792506,154.8067 1.6463034,154.8146 1.3275732,154.8225 1.1727984,154.8304 1.0779263,154.8383 1.7417387,154.8462 2.2155614,154.8541 2.2496917,154.8620 2.1204195,154.8699 1.3966035,154.8778 1.5953763,154.8857 2.1641383,154.8936 2.2840424,154.9015 1.48199,154.9094 1.0170244,154.9173 1.1815277,154.9252 1.5434694,154.9331 1.3962771,154.9410 1.327353,154.9489 1.7412367,154.9568 1.853722,154.9647 2.0351887,154.9726 2.4916296,154.9806 2.75824,154.9885 2.8704581,154.9964 2.5862935,155.0043 2.0604496,155.0122 2.0516124,155.0201 2.1465902,155.0280 2.699388,155.0359 5.5968728,155.0438 11.012848,155.0517 19.745564,155.0596 28.382032,155.0675 36.437008,155.0754 51.562584,155.0833 74.769135,155.0913 115.51061,155.0992 158.87001,155.1071 162.47736,155.1150 127.35133,155.1229 96.493111,155.1308 81.975487,155.1387 61.861404,155.1466 38.784023,155.1545 22.779247,155.1624 16.290739,155.1704 11.71399,155.1783 6.8093405,155.1862 4.1022329,155.1941 3.4474268,155.2020 2.4307783,155.2099 1.5259421,155.2178 0.91369015,155.2257 0.68108052,155.2336 1.0262704,155.2416 1.5176888,155.2495 1.5951623,155.2574 1.7584064,155.2653 2.1289339,155.2732 2.3705113,155.2811 2.5169935,155.2890 2.21562,155.2970 2.1041596,155.3049 2.0346181,155.3128 1.6026945,155.3207 1.3186737,155.3286 1.1468515,155.3365 0.97410434,155.3444 0.86200202,155.3524 1.3190658,155.3603 1.2067181,155.3682 0.96554059,155.3761 1.0170987,155.3840 0.87051588,155.3919 0.87074649,155.3999 0.6551429,155.4078 0.73298031,155.4157 1.0690391,155.4236 1.2846224,155.4315 1.86269,155.4394 2.0779169,155.4474 1.8531034,155.4553 1.3535326,155.4632 1.6127976,155.4711 1.9397039,155.4790 2.1540079,155.4869 1.7322177,155.4949 1.431348,155.5028 0.8796345,155.5107 1.0173173,155.5186 1.1029996,155.5265 1.0599965,155.5345 0.72400957,155.5424 0.72442347,155.5503 1.0002379,155.5582 0.94807643,155.5661 0.71556723,155.5741 1.0779948,155.5820 1.4826227,155.5899 1.5860918,155.5978 1.6294461,155.6058 1.8707863,155.6137 1.7069557,155.6216 0.98250639,155.6295 0.74966764,155.6374 1.0693034,155.6454 1.6296767,155.6533 1.5347986,155.6612 1.8196704,155.6691 2.3274581,155.6771 1.9472368,155.6850 1.0944095,155.6929 1.2849401,155.7008 1.905682,155.7088 2.2586584,155.7167 1.8786886,155.7246 1.1977878,155.7325 1.017243,155.7405 1.12956,155.7484 1.0860918,155.7563 0.77566588,155.7642 0.68097091,155.7722 0.84477758,155.7801 1.1815118,155.7880 1.7587291,155.7959 1.3270153,155.8039 0.8533864,155.8118 1.1987051,155.8197 1.9921058,155.8276 2.6988342,155.8356 2.5511577,155.8435 1.766537,155.8514 1.5000168,155.8594 1.3449123,155.8673 1.3534181,155.8752 2.0434465,155.8831 2.5863924,155.8911 2.0771823,155.8990 1.1721264,155.9069 1.1810251,155.9149 1.8104144,155.9228 2.0861475,155.9307 1.8018174,155.9387 1.9488537,155.9466 2.621012,155.9545 2.5254416,155.9624 1.6547996,155.9704 1.0430791,155.9783 0.71584702,155.9862 1.1128756,155.9942 2.4575846,156.0021 2.6199763,156.0100 1.6021566,156.0180 1.1464958,156.0259 2.000484,156.0338 2.595006,156.0418 3.344842,156.0497 4.0527086,156.0576 6.3555775,156.0656 10.814585,156.0735 19.505318,156.0814 28.023695,156.0894 37.960518,156.0973 47.082199,156.1052 68.158188,156.1132 90.126175,156.1211 86.817627,156.1290 61.297298,156.1370 55.604969,156.1449 115.12275,156.1529 170.19701,156.1608 147.31161,156.1687 72.689041,156.1767 27.708775,156.1846 21.794065,156.1925 20.66107,156.2005 13.599196,156.2084 6.0488944,156.2163 2.9824786,156.2243 2.6811216,156.2322 2.1548014,156.2402 1.6980921,156.2481 1.4568838,156.2560 1.655131,156.2640 1.3101335,156.2719 1.1551445,156.2798 0.9397012,156.2878 1.1810718,156.2957 1.249958,156.3037 1.2326669,156.3116 1.28432,156.3195 1.3275609,156.3275 1.3796926,156.3354 1.2589908,156.3434 1.1808637,156.3513 0.93943739,156.3593 0.93098295,156.3672 0.94834954,156.3751 1.3713988,156.3831 2.1123679,156.3910 1.7498258,156.3990 1.7150608,156.4069 1.1285626,156.4148 1.3963895,156.4228 1.8969246,156.4307 2.2158632,156.4387 1.974112,156.4466 1.4310015,156.4546 0.99988961,156.4625 0.88791037,156.4704 1.0432038,156.4784 1.1119565,156.4863 1.0171123,156.4943 0.86201304,156.5022 0.82774538,156.5102 1.2330232,156.5181 1.3794158,156.5261 1.4142864,156.5340 1.9828773,156.5419 2.2582545,156.5499 2.4911346,156.5578 2.0860088,156.5658 1.7331148,156.5737 2.1209931,156.5817 1.9737803,156.5896 1.4394022,156.5976 1.2324548,156.6055 1.3186212,156.6135 2.1294398,156.6214 2.1469917,156.6294 2.017549,156.6373 1.8964586,156.6453 1.7672575,156.6532 1.5429589,156.6612 1.1293844,156.6691 1.3968427,156.6771 1.4914546,156.6850 1.7929304,156.6930 1.9739814,156.7009 2.0515261,156.7089 1.6121097,156.7168 2.2246826,156.7248 2.7845266,156.7327 2.7152185,156.7407 1.9567097,156.7486 1.5000058,156.7566 1.2073197,156.7645 1.3880646,156.7725 1.2670883,156.7804 1.3100492,156.7884 1.2500443,156.7963 1.560288,156.8043 1.189252,156.8122 1.3364834,156.8202 1.7415076,156.8281 1.5775062,156.8361 1.1812731,156.8440 1.3364969,156.8520 1.3274167,156.8599 1.3788301,156.8679 1.2759167,156.8758 1.6901429,156.8838 2.0954022,156.8918 2.4490538,156.8997 2.9913919,156.9077 3.1885026,156.9156 2.2405846,156.9236 1.5604151,156.9315 1.6296077,156.9395 2.198617,156.9474 2.6472652,156.9554 3.9657888,156.9634 4.9908953,156.9713 5.1470547,156.9793 6.6235757,156.9872 14.945272,156.9952 29.91674,157.0031 33.074966,157.0111 24.072716,157.0191 13.825361,157.0270 13.053294,157.0350 15.13314,157.0429 21.64603,157.0509 41.029564,157.0589 90.742653,157.0668 247.21347,157.0748 470.65295,157.0827 738.38867,157.0907 1343.1666,157.0986 1783.9952,157.1066 1467.7687,157.1146 719.33423,157.1225 250.14839,157.1305 136.12877,157.1384 104.14078,157.1464 80.195915,157.1544 63.706894,157.1623 45.507755,157.1703 27.078316,157.1783 13.582479,157.1862 9.8875122,157.1942 9.1371565,157.2021 7.1116214,157.2101 5.826086,157.2181 3.1443021,157.2260 2.5339828,157.2340 2.1209371,157.2420 2.1470497,157.2499 2.33621,157.2579 2.1547697,157.2658 1.8878882,157.2738 1.7331172,157.2818 1.8627942,157.2897 2.7932911,157.2977 2.8700607,157.3057 2.4738493,157.3136 1.7757818,157.3216 1.7761484,157.3296 2.4746912,157.3375 3.1638205,157.3455 3.3277755,157.3535 3.4049578,157.3614 2.2832458,157.3694 1.3185385,157.3774 1.7674521,157.3853 1.543193,157.3933 1.1637146,157.4013 1.3449521,157.4092 1.8544497,157.4172 2.1814132,157.4252 2.6290205,157.4331 2.9223003,157.4411 2.9567723,157.4491 2.6978886,157.4570 2.2581835,157.4650 2.2847199,157.4730 2.612386,157.4810 2.5864034,157.4889 2.405102,157.4969 1.7670343,157.5049 2.2673929,157.5128 3.043124,157.5208 2.8531699,157.5288 2.1893952,157.5367 1.3019521,157.5447 1.3619003,157.5527 1.0597743,157.5607 0.97423029,157.5686 1.3973578,157.5766 2.0260749,157.5846 1.8009565,157.5925 0.90485674,157.6005 0.81064653,157.6085 1.2931045,157.6165 1.577881,157.6244 1.7162882,157.6324 1.6986549,157.6404 2.20665,157.6484 1.783933,157.6563 1.7411096,157.6643 2.3532186,157.6723 1.9998568,157.6803 1.5344962,157.6882 1.4741057,157.6962 1.2242142,157.7042 1.3540277,157.7122 2.1295576,157.7201 2.1723509,157.7281 1.896608,157.7361 1.5516003,157.7441 1.4994807,157.7520 1.3445455,157.7600 1.5519475,157.7680 1.3103826,157.7760 1.2932628,157.7839 1.4396653,157.7919 1.4739512,157.7999 2.0086145,157.8079 2.6639695,157.8159 1.9997493,157.8238 0.91353971,157.8318 1.1034999,157.8398 1.249891,157.8478 1.1378576,157.8557 1.3798549,157.8637 2.1385729,157.8717 2.3707967,157.8797 2.7838414,157.8877 2.3100665,157.8956 1.6727157,157.9036 1.6551886,157.9116 2.1469934,157.9196 2.7158887,157.9276 3.1290691,157.9355 3.1287434,157.9435 2.5252922,157.9515 2.1463819,157.9595 1.750857,157.9675 2.4402394,157.9755 2.6031265,157.9834 2.9317582,157.9914 4.9141788,157.9994 5.3966808,158.0074 4.732471,158.0154 2.6370318,158.0233 2.9402385,158.0313 6.0261621,158.0393 9.0869341,158.0473 12.193471,158.0553 18.531628,158.0633 32.961578,158.0713 76.941925,158.0792 222.55917,158.0872 536.42401,158.0952 749.66003,158.1032 649.44922,158.1112 359.0853,158.1192 200.98376,158.1271 195.02098,158.1351 201.93918,158.1431 164.11478,158.1511 173.81148,158.1591 421.56677,158.1671 707.92053,158.1751 664.95313,158.1831 355.63049,158.1910 112.5396,158.1990 48.423527,158.2070 31.676043,158.2150 21.842402,158.2230 15.937327,158.2310 10.532436,158.2390 6.3531194,158.2470 4.3705196,158.2549 3.8615549,158.2629 3.2411323,158.2709 2.9308679,158.2789 2.8443055,158.2869 2.9740863,158.2949 2.9048517,158.3029 2.0339499,158.3109 1.7070602,158.3189 1.7848706,158.3269 1.646355,158.3349 1.6891587,158.3428 1.672863,158.3508 2.3973186,158.3588 2.9916162,158.3668 3.1118112,158.3748 2.231848,158.3828 0.99122685,158.3908 0.96641463,158.3988 1.7591907,158.4068 1.8448662,158.4148 2.1372392,158.4228 1.9134185,158.4308 1.6035962,158.4388 1.5343029,158.4467 1.3362076,158.4547 1.7150481,158.4627 1.5341163,158.4707 1.3537465,158.4787 1.7589617,158.4867 2.2762182,158.4947 2.7248995,158.5027 3.2759316,158.5107 2.1719759,158.5187 2.1635268,158.5267 1.8531407,158.5347 1.4221115,158.5427 0.9568485,158.5507 1.112203,158.5587 1.3620405,158.5667 1.7932389,158.5747 2.0087776,158.5827 2.0432096,158.5907 1.9826833,158.5987 1.9482579,158.6067 2.3106558,158.6147 2.3969049,158.6227 2.422411,158.6307 3.111975,158.6387 2.8360577,158.6467 2.2754633,158.6547 1.7324799,158.6627 1.7931365,158.6707 2.2933016,158.6787 2.4485168,158.6867 2.5433996,158.6947 2.1118054,158.7027 1.5856341,158.7107 1.3184347,158.7187 0.93096399,158.7267 0.98357755,158.7347 1.6901162,158.7427 1.861416,158.7507 1.2066994,158.7587 1.2850515,158.7667 1.6809562,158.7747 1.2751386,158.7827 0.58605325,158.7907 0.94873661,158.7987 1.4743714,158.8067 1.4055076,158.8147 1.1550519,158.8227 0.95664072,158.8307 1.3366616,158.8387 1.8708832,158.8467 1.939538,158.8547 1.8531115,158.8627 1.4738637,158.8707 1.3361577,158.8787 0.87068892,158.8867 1.4833238,158.8947 2.3189962,158.9027 2.2582641,158.9107 1.8966622,158.9187 1.698194,158.9267 2.2330654,158.9348 2.7335358,158.9428 4.1306348,158.9508 7.802845,158.9588 10.379523,158.9668 9.9053774,158.9748 8.3545113,158.9828 13.097658,158.9908 23.786816,158.9988 27.903978,159.0068 20.867445,159.0148 12.609855,159.0228 8.362299,159.0308 10.106434,159.0389 17.162601,159.0469 32.745388,159.0549 60.463234,159.0629 92.629578,159.0709 142.00722,159.0789 358.33813,159.0869 1048.5596,159.0949 1635.6128,159.1029 1420.38,159.1109 707.46436,159.1190 270.37408,159.1270 221.0977,159.1350 221.07143,159.1430 154.79488,159.1510 80.852646,159.1590 61.918472,159.1670 88.415581,159.1750 96.976585,159.1830 67.034187,159.1911 29.902193,159.1991 10.980106,159.2071 7.2316928,159.2151 5.077189,159.2231 4.8106112,159.2311 4.1279888,159.2391 3.0074389,159.2472 2.2072201,159.2552 2.0607038,159.2632 2.4482312,159.2712 2.5514967,159.2792 2.7158351,159.2872 2.3879676,159.2952 1.6807438,159.3033 1.9481356,159.3113 1.7755886,159.3193 1.9049093,159.3273 2.3457615,159.3353 3.3283858,159.3433 2.559787,159.3514 2.008724,159.3594 2.2072303,159.3674 2.4309382,159.3754 2.6551392,159.3834 2.6028841,159.3914 1.6543034,159.3995 1.3620123,159.4075 1.6296943,159.4155 2.1297767,159.4235 3.1121798,159.4315 2.8451262,159.4395 2.9571693,159.4476 3.1981978,159.4556 3.1550717,159.4636 1.8958706,159.4716 1.5170044,159.4796 1.9143069,159.4877 2.12078,159.4957 2.2067699,159.5037 2.7928503,159.5117 3.051918,159.5197 2.905746,159.5278 2.895906,159.5358 1.8955573,159.5438 1.5774548,159.5518 1.0690058,159.5599 1.0088735,159.5679 1.2075422,159.5759 1.4140077,159.5839 1.1120428,159.5919 1.2497588,159.6000 1.8967484,159.6080 2.6900196,159.6160 2.8355503,159.6240 2.4306309,159.6321 2.2070515,159.6401 1.8964872,159.6481 1.3187318,159.6561 1.9052569,159.6642 2.8194144,159.6722 2.8969803,159.6802 2.8102553,159.6882 2.749644,159.6963 2.2840776,159.7043 2.0172141,159.7123 2.1211843,159.7203 2.4400244,159.7284 2.8109438,159.7364 2.6898065,159.7444 2.5420218,159.7524 2.1628149,159.7605 2.3279643,159.7685 2.1474655,159.7765 2.2679141,159.7846 2.4653113,159.7926 2.5344586,159.8006 2.8968489,159.8086 3.1633646,159.8167 2.8701138,159.8247 2.0000923,159.8327 2.353631,159.8408 2.3792238,159.8488 2.4312944,159.8568 2.2063029,159.8648 2.0950811,159.8729 2.7598205,159.8809 3.6726654,159.8889 4.2667971,159.8970 4.0341868,159.9050 4.4052958,159.9130 4.9664669,159.9211 6.3889499,159.9291 6.8453717,159.9371 8.0259228,159.9451 8.3192787,159.9532 8.9827747,159.9612 8.447773,159.9692 8.0606308,159.9773 9.2682924,159.9853 11.958014,159.9933 14.854332,160.0014 16.484682,160.0094 17.958828,160.0174 21.399614,160.0255 26.123571,160.0335 31.199734,160.0415 41.41132,160.0496 56.208546,160.0576 74.659012,160.0656 105.67619,160.0737 175.14677,160.0817 359.19806,160.0897 947.13843,160.0978 3712.2053,160.1058 9000.5166,160.1139 11344.194,160.1219 8250.1865,160.1299 3409.0913,160.1380 1174.1841,160.1460 741.29297,160.1540 511.20685,160.1621 319.67215,160.1701 209.58203,160.1781 125.24642,160.1862 71.022018,160.1942 43.997776,160.2023 28.638699,160.2103 19.063503,160.2183 12.858839,160.2264 10.22356,160.2344 9.3029137,160.2425 9.3705683,160.2505 8.9903727,160.2585 8.2403736,160.2666 7.4901872,160.2746 6.8360906,160.2827 5.8457294,160.2907 6.7169666,160.2987 7.4301281,160.3068 5.6713471,160.3148 5.8450251,160.3229 6.0941925,160.3309 4.5428724,160.3389 4.2506886,160.3470 5.3452168,160.3550 6.1721554,160.3631 5.896359,160.3711 4.8529139,160.3792 4.224575,160.3872 4.6902275,160.3952 4.7234821,160.4033 4.7323747,160.4113 4.5773926,160.4194 4.5953045,160.4274 6.0957842,160.4355 5.9478645,160.4435 5.1459212,160.4515 4.8361773,160.4596 4.5864239,160.4676 4.6549492,160.4757 3.7323551,160.4837 3.6465135,160.4918 4.2759781,160.4998 4.6545553,160.5079 3.5428662,160.5159 3.2593877,160.5239 3.4739513,160.5320 3.5944543,160.5400 4.1198187,160.5481 3.1803358,160.5561 2.9483373,160.5642 2.8282366,160.5722 3.2595875,160.5803 3.8272262,160.5883 3.0082536,160.5964 2.6042349,160.6044 3.1293066,160.6125 3.4224381,160.6205 3.8364453,160.6286 3.8021319,160.6366 4.8195734,160.6447 5.2327456,160.6527 4.5166202,160.6608 3.3097,160.6688 3.0340214,160.6769 2.4652481,160.6849 2.8279111,160.6930 3.3703721,160.7010 3.3365934,160.7091 3.2419934,160.7171 3.0947053,160.7252 2.8617773,160.7332 2.3443644,160.7413 1.4994401,160.7493 1.2413627,160.7574 1.6118827,160.7654 1.2842449,160.7735 1.4484955,160.7815 1.2670881,160.7896 1.5778316,160.7976 2.4918067,160.8057 2.3705173,160.8137 2.2330916,160.8218 2.7417307,160.8299 2.4907558,160.8379 1.4134488,160.8460 1.2934711,160.8540 2.0859699,160.8621 2.2674561,160.8701 2.7853086,160.8782 2.4395499,160.8862 2.3358881,160.8943 2.5260177,160.9023 2.3889277,160.9104 2.9314973,160.9185 3.3183134,160.9265 3.5945413,160.9346 3.3803968,160.9426 5.6657052,160.9507 8.3457241,160.9587 9.2576761,160.9668 6.7831216,160.9749 5.1803117,160.9829 7.4679632,160.9910 17.410595,160.9990 29.565821,161.0071 35.035019,161.0151 28.400654,161.0232 20.083538,161.0313 17.378376,161.0393 24.937616,161.0474 67.378082,161.0554 119.47346,161.0635 148.93262,161.0716 154.36261,161.0796 144.0596,161.0877 173.47389,161.0957 286.90109,161.1038 647.992,161.1119 1042.09,161.1199 1005.8821,161.1280 576.7597,161.1360 206.31998,161.1441 104.33766,161.1522 82.832939,161.1602 54.129379,161.1683 30.621971,161.1764 19.609798,161.1844 13.687623,161.1925 8.6018295,161.2005 6.1717873,161.2086 5.2756448,161.2167 4.5159183,161.2247 3.1451585,161.2328 3.3105307,161.2409 3.5435207,161.2489 3.3879874,161.2570 2.7752929,161.2651 1.5859904,161.2731 1.7933196,161.2812 2.094584,161.2893 2.4827645,161.2973 2.6466491,161.3054 1.9137686,161.3134 2.0084736,161.3215 2.5694785,161.3296 3.2079055,161.3376 3.2412009,161.3457 2.7752039,161.3538 2.999685,161.3618 3.2157466,161.3699 3.0174887,161.3780 2.456665,161.3860 2.1547837,161.3941 1.9396282,161.4022 2.2156343,161.4103 2.3619664,161.4183 1.8623327,161.4264 1.6470901,161.4345 1.939208,161.4425 2.0339382,161.4506 2.1637011,161.4587 2.6637073,161.4667 2.2846088,161.4748 1.896584,161.4829 1.586149,161.4909 1.6033149,161.4990 1.2671796,161.5071 1.2846022,161.5152 1.4052439,161.5232 1.6210285,161.5313 2.4397807,161.5394 3.1292512,161.5474 3.284512,161.5555 2.5077071,161.5636 0.90458143,161.5717 0.91435194,161.5797 1.9486134,161.5878 1.9223896,161.5959 1.7847689,161.6040 2.4827745,161.6120 2.6554642,161.6201 2.543844,161.6282 2.5167947,161.6362 1.8095402,161.6443 1.2496867,161.6524 1.0175291,161.6605 1.768314,161.6685 2.6556292,161.6766 2.2321553,161.6847 2.0251658,161.6928 1.8793339,161.7008 2.267813,161.7089 2.6207554,161.7170 2.3789792,161.7251 2.240845,161.7332 1.5256004,161.7412 1.4054743,161.7493 1.267254,161.7574 1.2411127,161.7655 0.95714974,161.7735 1.3882214,161.7816 1.9134609,161.7897 2.0686202,161.7978 1.8190942,161.8058 1.7155964,161.8139 1.4225454,161.8220 2.0003109,161.8301 1.8877772,161.8382 1.3966405,161.8462 1.8364272,161.8543 1.9483345,161.8624 2.0516541,161.8705 1.9997435,161.8786 1.7672899,161.8866 1.7761765,161.8947 1.9398584,161.9028 2.0773962,161.9109 2.3961611,161.9190 2.5344188,161.9270 2.5348995,161.9351 2.1983635,161.9432 1.448261,161.9513 1.5002636,161.9594 2.3537519,161.9675 3.0085533,161.9755 3.0603983,161.9836 2.8702419,161.9917 2.5771668,161.9998 3.1383986,162.0079 3.8103306,162.0160 3.5860364,162.0240 3.1031985,162.0321 2.4305706,162.0402 2.6739252,162.0483 6.3919363,162.0564 11.502563,162.0645 15.105501,162.0725 19.115295,162.0806 23.054111,162.0887 29.719162,162.0968 44.874523,162.1049 87.684479,162.1130 154.83267,162.1211 198.12582,162.1291 177.95929,162.1372 115.17594,162.1453 59.609203,162.1534 29.789892,162.1615 15.253232,162.1696 8.9297829,162.1777 6.2305508,162.1857 4.9815826,162.1938 3.4482021,162.2019 2.0001819,162.2100 1.7844989,162.2181 1.9048845,162.2262 1.9478894,162.2343 1.5512067,162.2424 1.7844204,162.2505 1.8536488,162.2585 1.2330948,162.2666 1.4398934,162.2747 1.7847418,162.2828 2.1899736,162.2909 1.9996804,162.2990 1.6630919,162.3071 1.3443282,162.3152 0.69008076,162.3233 1.4830424,162.3314 1.4994575,162.3395 0.92215937,162.3475 0.88811135,162.3556 1.1641512,162.3637 1.4398323,162.3718 1.3705313,162.3799 1.4996578,162.3880 1.6119711,162.3961 1.6643239,162.4042 2.0093062,162.4123 1.6123668,162.4204 1.7240769,162.4285 1.6804984,162.4366 1.3533229,162.4447 2.0177736,162.4528 2.4570467,162.4609 2.3963039,162.4689 1.7668496,162.4770 1.4305829,162.4851 1.0772649,162.4932 1.3105582,162.5013 1.7074612,162.5094 1.8448577,162.5175 1.4220771,162.5256 1.1465697,162.5337 1.4914297,162.5418 1.4916213,162.5499 1.879745,162.5580 2.0173151,162.5661 2.0341856,162.5742 2.1722414,162.5823 2.4480391,162.5904 2.1984107,162.5985 2.1033604,162.6066 1.4996341,162.6147 1.1643032,162.6228 1.2328835,162.6309 1.1115535,162.6390 1.2669208,162.6471 1.4313396,162.6552 1.560998,162.6633 1.8621397,162.6714 1.611478,162.6795 1.2154527,162.6876 1.5264244,162.6957 1.8800282,162.7038 2.4052856,162.7119 2.3871849,162.7200 1.7845094,162.7281 1.9659628,162.7362 1.8185277,162.7443 1.0424052,162.7524 0.93057233,162.7605 1.0775787,162.7686 1.1725961,162.7767 0.91383111,162.7848 1.3536136,162.7929 1.5346364,162.8010 1.4393878,162.8091 0.97420871,162.8172 1.3968005,162.8253 1.4911516,162.8334 1.1204085,162.8415 1.0601051,162.8496 0.77585727,162.8577 0.84497678,162.8658 1.4484074,162.8739 1.7676198,162.8820 1.9830145,162.8901 1.7843087,162.8983 1.4396688,162.9064 0.91356635,162.9145 0.801314,162.9226 1.2848061,162.9307 2.4401355,162.9388 3.241796,162.9469 4.1297946,162.9550 4.4916687,162.9631 3.8013818,162.9712 2.5339253,162.9793 2.5173318,162.9874 4.742269,162.9955 9.5705976,163.0036 14.406725,163.0118 13.827401,163.0199 9.4553337,163.0280 6.6544747,163.0361 7.0955868,163.0442 9.9938173,163.0523 14.978257,163.0604 22.22728,163.0685 39.378151,163.0766 129.93086,163.0847 301.99799,163.0928 366.59283,163.1010 254.85573,163.1091 106.6714,163.1172 50.137203,163.1253 45.60997,163.1334 40.720432,163.1415 36.997349,163.1496 34.522171,163.1577 28.944225,163.1658 19.754013,163.1740 9.7121592,163.1821 5.2580628,163.1902 4.3278294,163.1983 2.5768564,163.2064 1.1720175,163.2145 0.84497321,163.2226 1.3192396,163.2308 1.7499728,163.2389 1.4822853,163.2470 1.5436323,163.2551 2.2333684,163.2632 2.2322793,163.2713 1.6805954,163.2794 1.7414157,163.2876 1.8190019,163.2957 1.6376357,163.3038 1.4051731,163.3119 1.4225707,163.3200 1.646244,163.3281 1.4830905,163.3362 1.9485661,163.3444 2.2501225,163.3525 2.1207294,163.3606 1.6464187,163.3687 1.3878809,163.3768 1.1634068,163.3849 1.3702263,163.3931 1.646445,163.4012 1.612466,163.4093 1.2587144,163.4174 1.2933975,163.4255 1.9482371,163.4337 1.3097829,163.4418 0.78479397,163.4499 1.4576187,163.4580 2.0776224,163.4661 2.1893282,163.4743 1.7325422,163.4824 1.3103341,163.4905 1.3621416,163.4986 1.6467575,163.5067 1.8882678,163.5149 1.8451957,163.5230 2.0349402,163.5311 2.447911,163.5392 2.1286709,163.5473 1.9653424,163.5555 1.9051613,163.5636 1.913852,163.5717 2.017247,163.5798 2.4400821,163.5880 2.7249131,163.5961 2.7843053,163.6042 2.1111379,163.6123 1.5686282,163.6204 1.5776888,163.6286 1.7073077,163.6367 1.9399161,163.6448 1.9049782,163.6529 1.3788799,163.6611 0.91333514,163.6692 0.93113244,163.6773 1.439682,163.6854 1.6033008,163.6936 1.4913669,163.7017 1.4573703,163.7098 1.9144953,163.7179 2.3700986,163.7261 1.7499881,163.7342 2.1819897,163.7423 2.1032836,163.7504 1.5077808,163.7586 1.3013979,163.7667 1.3709284,163.7748 1.3883392,163.7830 1.9573661,163.7911 2.7328389,163.7992 2.6030047,163.8073 1.5250987,163.8155 0.66350055,163.8236 0.77594632,163.8317 1.1812652,163.8399 1.5174149,163.8480 1.6206398,163.8561 1.9137728,163.8642 1.6205271,163.8724 1.4569285,163.8805 1.1814345,163.8886 1.3106639,163.8968 1.4222199,163.9049 1.0427055,163.9130 1.0257803,163.9212 1.0433239,163.9293 1.0688227,163.9374 0.97409135,163.9455 2.017777,163.9537 2.6295774,163.9618 2.3529887,163.9699 1.7671561,163.9781 2.690423,163.9862 3.629688,163.9943 4.3277931,164.0025 5.4229808,164.0106 5.2500391,164.0187 3.6545362,164.0269 2.2236354,164.0350 2.3014059,164.0431 2.775713,164.0513 3.9492474,164.0594 5.4325795,164.0675 8.5982924,164.0757 18.146896,164.0838 38.839798,164.0919 56.297981,164.1001 56.942261,164.1082 57.70018,164.1164 75.917328,164.1245 81.766953,164.1326 57.199028,164.1408 27.203423,164.1489 23.759834,164.1570 30.88106,164.1652 26.348534,164.1733 12.717686,164.1814 4.4286284,164.1896 3.2849791,164.1977 3.8883793,164.2059 3.490454,164.2140 2.3006659,164.2221 1.6121346,164.2303 1.845183,164.2384 2.112335,164.2465 2.2760203,164.2547 2.1378481,164.2628 2.1295204,164.2710 2.3449368,164.2791 2.0687838,164.2872 2.0599725,164.2954 1.645808,164.3035 1.4478866,164.3117 1.3537095,164.3198 1.620883,164.3279 1.1378477,164.3361 0.83623207,164.3442 0.8277663,164.3524 1.1553922,164.3605 1.4137026,164.3687 1.568747,164.3768 1.4739226,164.3849 1.3880492,164.3931 1.3279893,164.4012 1.8880695,164.4094 2.3362696,164.4175 2.3102195,164.4257 1.6546867,164.4338 0.7671513,164.4419 0.95699322,164.4501 1.0603664,164.4582 1.1035324,164.4664 0.88787228,164.4745 0.99977791,164.4827 0.87936884,164.4908 1.1555446,164.4990 1.4139553,164.5071 1.4746344,164.5152 1.6380445,164.5234 2.0774832,164.5315 2.2934065,164.5397 2.4045274,164.5478 1.5163891,164.5560 1.0345513,164.5641 0.75896055,164.5723 1.2334231,164.5804 2.4745824,164.5886 3.1550708,164.5967 2.5857084,164.6049 1.5863492,164.6130 1.7851996,164.6212 2.2499471,164.6293 2.5511985,164.6375 2.1118112,164.6456 1.637915,164.6538 1.4564579,164.6619 0.81003046,164.6701 1.0002406,164.6782 1.1898754,164.6864 1.4226277,164.6945 1.7069532,164.7027 1.5519508,164.7108 2.1384208,164.7190 2.2407227,164.7271 1.4043788,164.7353 1.215453,164.7434 1.301964,164.7516 1.5520809,164.7597 1.4571208,164.7679 1.8277587,164.7760 2.1723537,164.7842 2.3275225,164.7923 1.9221576,164.8005 1.810393,164.8086 1.8709567,164.8168 1.784542,164.8249 1.7325416,164.8331 1.4650376,164.8412 1.3788817,164.8494 1.0254676,164.8575 1.0260992,164.8657 1.1731213,164.8739 1.8024634,164.8820 2.2760415,164.8902 2.1977327,164.8983 1.7753389,164.9065 1.4394218,164.9146 1.5864587,164.9228 2.1209023,164.9309 1.9829483,164.9391 2.1124651,164.9473 2.9917405,164.9554 5.5437703,164.9636 7.6636424,164.9717 6.1373463,164.9799 3.6812823,164.9880 3.7947881,164.9962 8.6591845,165.0043 13.510895,165.0125 12.385912,165.0207 8.9025879,165.0288 6.990097,165.0370 5.6296144,165.0451 8.0900745,165.0533 20.172003,165.0615 44.941978,165.0696 102.90193,165.0778 219.24429,165.0859 344.69559,165.0941 567.84363,165.1023 813.29382,165.1104 783.34509,165.1186 457.86502,165.1267 167.20656,165.1349 72.539238,165.1431 50.258736,165.1512 37.570961,165.1594 27.80616,165.1675 20.91888,165.1757 15.375414,165.1839 10.29978,165.1920 6.4818082,165.2002 3.9045465,165.2084 3.4568295,165.2165 3.4139354,165.2247 3.4139423,165.2328 2.4651322,165.2410 1.6636553,165.2492 2.1988578,165.2573 2.4916399,165.2655 2.4912419,165.2737 2.3010504,165.2818 1.6806933,165.2900 2.2160716,165.2982 2.7334566,165.3063 3.1814797,165.3145 2.8875093,165.3227 2.6632502,165.3308 2.1721919,165.3390 1.905291,165.3472 2.2071533,165.3553 2.3360591,165.3635 2.0084133,165.3717 1.8109119,165.3798 2.2242908,165.3880 1.9130015,165.3962 1.8704982,165.4043 2.2153151,165.4125 1.9566132,165.4207 2.2065501,165.4288 1.6470342,165.4370 2.4234567,165.4452 2.3273959,165.4533 1.6893544,165.4615 1.3015027,165.4697 1.0171697,165.4778 1.3969042,165.4860 1.5775295,165.4942 1.2583008,165.5023 0.94818246,165.5105 1.0687761,165.5187 0.93945986,165.5269 1.2239678,165.5350 1.4911666,165.5432 1.8018451,165.5514 2.069705,165.5595 2.1385148,165.5677 1.8275857,165.5759 1.6804184,165.5841 1.1720247,165.5922 2.2421207,165.6004 3.6810002,165.6086 3.1373179,165.6167 2.4999757,165.6249 1.9834734,165.6331 2.9314492,165.6413 2.758065,165.6494 1.8356897,165.6576 1.0347108,165.6658 1.422576,165.6740 1.2580712,165.6821 1.1637831,165.6903 1.9228078,165.6985 2.0428956,165.7067 1.8705572,165.7148 1.6556445,165.7230 1.9490722,165.7312 2.1376219,165.7394 1.4909126,165.7475 1.7417921,165.7557 1.7929828,165.7639 1.3014281,165.7721 0.98251235,165.7802 0.65484685,165.7884 0.66359103,165.7966 0.78438711,165.8048 0.78464258,165.8130 0.93115652,165.8211 0.81012809,165.8293 0.64651173,165.8375 0.74165779,165.8457 1.3022037,165.8538 1.7672341,165.8620 1.4397819,165.8702 1.6383543,165.8784 2.197962,165.8866 2.2233829,165.8947 1.3359528,165.9029 0.91386622,165.9111 1.1464516,165.9193 1.9056178,165.9275 2.3798251,165.9356 2.370728,165.9438 2.0174737,165.9520 2.0515475,165.9602 1.7065935,165.9684 1.9661113,165.9766 2.4146559,165.9847 3.0262346,165.9929 3.3615959,166.0011 3.2753904,166.0093 2.525825,166.0175 2.7847271,166.0256 3.8883483,166.0338 4.3964224,166.0420 4.11236,166.0502 5.18222,166.0584 8.1829147,166.0666 12.65957,166.0747 29.337341,166.0829 76.325668,166.0911 156.08458,166.0993 225.83989,166.1075 219.33224,166.1157 142.86591,166.1239 72.381897,166.1320 43.686337,166.1402 33.93597,166.1484 22.891628,166.1566 14.030805,166.1648 9.9287252,166.1730 7.9556241,166.1812 6.0505333,166.1893 3.645375,166.1975 2.3962727,166.2057 2.2842364,166.2139 1.7586271,166.2221 1.3965504,166.2303 1.4396157,166.2385 1.5004699,166.2467 1.9226521,166.2548 2.4829726,166.2630 2.4827015,166.2712 1.9309255,166.2794 1.7589746,166.2876 1.9826618,166.2958 1.8445681,166.3040 1.638014,166.3122 1.8019674,166.3204 2.0684781,166.3286 1.5166935,166.3367 1.5345277,166.3449 1.6727165,166.3531 2.1644928,166.3613 2.8886385,166.3695 3.2756042,166.3777 2.6632166,166.3859 2.1635528,166.3941 1.5600233,166.4023 1.0774554,166.4105 1.017226,166.4187 1.2158263,166.4269 1.6466167,166.4350 1.3536999,166.4432 1.8707527,166.4514 1.7753806,166.4596 1.5000451,166.4678 1.4140368,166.4760 1.3879474,166.4842 1.2498966,166.4924 1.4310584,166.5006 1.4654644,166.5088 1.2929753,166.5170 1.2846879,166.5252 1.8454908,166.5334 2.2935729,166.5416 2.1719928,166.5498 1.4561524,166.5580 1.3189781,166.5662 1.7499171,166.5744 1.6547745,166.5826 1.5259416,166.5908 1.7243603,166.5989 1.9828845,166.6071 1.6810654,166.6153 1.5861355,166.6235 1.681285,166.6317 1.7845385,166.6399 1.5169673,166.6481 1.258603,166.6563 1.4829948,166.6645 1.9656394,166.6727 1.8271455,166.6809 1.2323823,166.6891 0.87912995,166.6973 0.49128887,166.7055 0.58638448,166.7137 0.94811016,166.7219 1.1205882,166.7301 1.474069,166.7383 2.0430925,166.7465 2.1904454,166.7547 2.508642,166.7629 1.4736408,166.7711 1.4999743,166.7793 1.5002925,166.7875 1.5262938,166.7957 1.4828598,166.8039 1.6377362,166.8121 1.4911857,166.8203 1.5343938,166.8285 1.0859605,166.8368 0.74144489,166.8450 1.0005718,166.8532 1.8971134,166.8614 2.4306202,166.8696 1.9647373,166.8778 1.3189162,166.8860 1.2069355,166.8942 1.4484677,166.9024 2.026561,166.9106 2.3450599,166.9188 2.1806853,166.9270 2.2497404,166.9352 2.1120069,166.9434 2.1468041,166.9516 4.1903839,166.9598 6.4926291,166.9680 7.4658542,166.9762 6.5603127,166.9844 5.4048762,166.9926 4.5772514,167.0008 4.5094938,167.0091 4.2923017,167.0173 3.171319,167.0255 4.8390779,167.0337 13.646379,167.0419 36.060638,167.0501 50.854565,167.0583 44.57486,167.0665 39.939728,167.0747 68.720337,167.0829 112.85529,167.0911 146.76045,167.0993 149.92575,167.1076 127.70146,167.1158 99.649017,167.1240 73.673576,167.1322 49.816494,167.1404 28.588207,167.1486 20.516052,167.1568 18.162418,167.1650 13.651537,167.1732 7.462081,167.1815 3.4728377,167.1897 2.7668557,167.1979 2.3618298,167.2061 2.3803689,167.2143 2.6119592,167.2225 2.128232,167.2307 1.8961594,167.2389 1.414066,167.2471 1.6896201,167.2554 1.2236117,167.2636 0.70698762,167.2718 0.81911188,167.2800 0.92207992,167.2882 0.99995697,167.2964 1.7505412,167.3046 1.6293286,167.3129 1.0169717,167.3211 0.9658519,167.3293 1.1382502,167.3375 1.2150629,167.3457 0.97385609,167.3539 0.96573865,167.3622 1.2155108,167.3704 1.3878922,167.3786 1.413895,167.3868 1.5945803,167.3950 1.3704804,167.4032 1.8021685,167.4115 2.2070582,167.4197 1.6633462,167.4279 0.82728338,167.4361 0.87963754,167.4443 1.8280003,167.4525 2.0345068,167.4608 1.8445523,167.4690 1.5945827,167.4772 1.3707185,167.4854 1.2762562,167.4936 1.5434182,167.5019 1.8192682,167.5101 2.0092223,167.5183 2.3022742,167.5265 2.534385,167.5347 2.3355606,167.5430 1.9131259,167.5512 1.6978055,167.5594 2.0342457,167.5676 2.1724958,167.5758 2.2673125,167.5841 1.8707799,167.5923 2.2418609,167.6005 2.060163,167.6087 1.5771294,167.6169 1.2242416,167.6252 1.0174482,167.6334 1.0258743,167.6416 1.2413708,167.6498 1.6211829,167.6581 2.1124926,167.6663 2.0083082,167.6745 1.8787606,167.6827 1.5770441,167.6909 1.1294353,167.6992 1.8454124,167.7074 2.1814673,167.7156 2.2586646,167.7238 2.0339906,167.7321 1.6202786,167.7403 1.4050938,167.7485 1.396711,167.7567 1.3969543,167.7650 1.715948,167.7732 1.9311615,167.7814 2.0772891,167.7896 1.7064112,167.7979 1.3448168,167.8061 1.6983739,167.8143 1.2839239,167.8226 1.3016611,167.8308 1.9571586,167.8390 2.3965068,167.8472 2.1294992,167.8555 1.4311144,167.8637 1.146469,167.8719 1.4483844,167.8802 2.1899276,167.8884 2.4050493,167.8966 1.4133828,167.9048 0.93966377,167.9131 1.3447927,167.9213 1.0771682,167.9295 0.73289925,167.9378 0.88861829,167.9460 1.1297239,167.9542 1.4307158,167.9624 1.3271357,167.9707 1.7928787,167.9789 1.8963339,167.9871 1.8796358,167.9954 2.2248743,168.0036 2.6641576,168.0118 2.5772874,168.0201 2.0342619,168.0283 2.8627756,168.0365 5.1655698,168.0448 9.6745691,168.0530 16.20536,168.0612 34.015118,168.0695 58.574139,168.0777 73.845695,168.0859 74.459579,168.0942 71.523758,168.1024 73.308235,168.1106 89.671524,168.1189 93.744293,168.1271 71.863922,168.1353 53.603569,168.1436 87.31411,168.1518 126.68037,168.1600 111.25573,168.1683 56.096947,168.1765 18.793423,168.1847 8.1543074,168.1930 5.8695598,168.2012 4.2148046,168.2095 2.9558723,168.2177 1.8873887,168.2259 1.5778098,168.2342 1.3364656,168.2424 1.0258574,168.2506 0.87925225,168.2589 1.7075294,168.2671 2.4227622,168.2754 2.1457863,168.2836 1.2838398,168.2918 0.8018226,168.3001 1.0608552,168.3083 1.724824,168.3165 1.6551625,168.3248 2.0342917,168.3330 2.3533082,168.3413 1.8443271,168.3495 1.1120862,168.3577 1.4831992,168.3660 1.7843572,168.3742 1.4132655,168.3825 1.077461,168.3907 1.4830891,168.3990 1.5172557,168.4072 1.1723809,168.4154 1.3016288,168.4237 1.0774875,168.4319 0.91390181,168.4402 0.81026703,168.4484 0.93139583,168.4566 1.2591058,168.4649 1.5860599,168.4731 1.3700433,168.4814 1.111712,168.4896 1.0344892,168.4979 0.75848013,168.5061 0.86242467,168.5143 1.6302282,168.5226 1.8363903,168.5308 1.4997424,168.5391 1.4049934,168.5473 1.2758181,168.5556 1.4048501,168.5638 1.3527719,168.5721 1.2842941,168.5803 1.2678975,168.5886 1.6732292,168.5968 1.8704841,168.6050 1.6377676,168.6133 1.5949149,168.6215 1.4651918,168.6298 1.0687819,168.6380 0.97453958,168.6463 1.4055789,168.6545 1.6723914,168.6628 1.387738,168.6710 1.2407609,168.6793 1.1550057,168.6875 1.6039178,168.6958 1.5433965,168.7040 1.4223565,168.7123 1.1809403,168.7205 1.8449633,168.7288 2.4568524,168.7370 2.0343192,168.7453 1.8191907,168.7535 2.2164602,168.7618 2.6986151,168.7700 2.4735551,168.7783 2.0510273,168.7865 1.6722471,168.7948 1.4482054,168.8030 1.0084634,168.8113 1.051962,168.8195 1.3190503,168.8278 1.1546808,168.8360 0.53400105,168.8443 0.57784832,168.8525 1.2243448,168.8608 1.2498358,168.8690 1.0256875,168.8773 1.3274794,168.8855 1.7414784,168.8938 1.7328422,168.9020 1.1120325,168.9103 0.56907535,168.9186 0.71571529,168.9268 1.0085096,168.9351 1.051446,168.9433 0.9140467,168.9516 1.4315341,168.9598 1.5174608,168.9681 1.8964179,168.9763 2.2068548,168.9846 2.9498241,168.9928 5.027421,169.0011 5.7678285,169.0094 6.0689559,169.0176 4.3782964,169.0259 4.0424709,169.0341 6.4576907,169.0424 14.958282,169.0506 45.117523,169.0589 85.980949,169.0672 109.32184,169.0754 108.37798,169.0837 106.73338,169.0919 123.1327,169.1002 129.77789,169.1084 109.70036,169.1167 78.970512,169.1250 60.597034,169.1332 63.448448,169.1415 76.666985,169.1497 77.778786,169.1580 55.410721,169.1663 29.293089,169.1745 14.961531,169.1828 8.9628153,169.1910 5.1875167,169.1993 4.5864034,169.2076 4.1980667,169.2158 3.4734607,169.2241 3.1981313,169.2324 2.4652178,169.2406 1.5594635,169.2489 0.96513188,169.2571 1.353747,169.2654 1.8708556,169.2737 2.2068987,169.2819 1.6980957,169.2902 1.3012666,169.2985 0.68079543,169.3067 1.216131,169.3150 1.6122172,169.3232 1.077119,169.3315 0.71588945,169.3398 1.0866644,169.3480 1.2841609,169.3563 0.99939048,169.3646 0.53420085,169.3728 0.35367745,169.3811 0.77613997,169.3894 1.3882396,169.3976 1.3965319,169.4059 1.3620112,169.4142 1.4742992,169.4224 1.7589179,169.4307 2.0000067,169.4390 1.6372317,169.4472 1.6981912,169.4555 2.0610147,169.4638 2.3366268,169.4720 2.1809018,169.4803 1.6292738,169.4886 1.4827607,169.4968 1.4912571,169.5051 1.4912491,169.5134 1.4916599,169.5216 1.8709759,169.5299 1.5256826,169.5382 1.6895574,169.5464 1.8619084,169.5547 1.4305195,169.5630 0.86162001,169.5712 0.88816744,169.5795 1.2676922,169.5878 1.5608329,169.5961 1.8623769,169.6043 1.6894077,169.6126 1.5858767,169.6209 1.3703023,169.6291 1.042971,169.6374 1.5950933,169.6457 2.2417877,169.6540 2.0605359,169.6622 1.577221,169.6705 1.6467428,169.6788 2.3541102,169.6870 2.293108,169.6953 1.8696465,169.7036 1.2409796,169.7119 1.2332152,169.7201 1.4053024,169.7284 1.3099853,169.7367 1.3271787,169.7450 1.6380161,169.7532 1.5262234,169.7615 1.5524513,169.7698 1.6384505,169.7781 1.7412851,169.7863 1.5853245,169.7946 1.4477705,169.8029 1.9224527,169.8112 1.827569,169.8194 1.3797505,169.8277 1.6297201,169.8360 2.0169976,169.8443 2.2065852,169.8525 1.9996374,169.8608 1.1549588,169.8691 1.0088494,169.8774 1.034848,169.8857 1.396572,169.8939 1.1461972,169.9022 1.6212505,169.9105 2.0258808,169.9188 1.5342844,169.9270 1.8454379,169.9353 2.396632,169.9436 2.2584574,169.9519 1.7499887,169.9602 1.5340154,169.9684 1.206471,169.9767 1.3453681,169.9850 2.2936056,169.9933 2.4824317,170.0016 2.8795822,170.0098 3.2340953,170.0181 3.1725831,170.0264 3.0939579,170.0347 3.8189847,170.0430 4.6989231,170.0512 5.4319162,170.0595 9.5880241,170.0678 16.262524,170.0761 27.90914,170.0844 50.646549,170.0927 73.016312,170.1009 78.845474,170.1092 76.787567,170.1175 176.2429,170.1258 415.04715,170.1341 520.88245,170.1424 372.78525,170.1506 153.02541,170.1589 52.753895,170.1672 31.883568,170.1755 23.830772,170.1838 17.082592,170.1921 12.515582,170.2003 9.5247164,170.2086 6.1104279,170.2169 3.1284914,170.2252 2.3876235,170.2335 2.6813335,170.2418 2.9135387,170.2501 2.2057848,170.2583 1.6721674,170.2666 1.2755624,170.2749 1.1638086,170.2832 1.3968338,170.2915 1.4916097,170.2998 1.9831623,170.3081 2.1901257,170.3164 1.7671263,170.3246 1.249824,170.3329 1.5687497,170.3412 1.4996022,170.3495 1.56029,170.3578 1.3448972,170.3661 1.0692949,170.3744 1.612166,170.3827 1.801326,170.3910 1.34454,170.3992 1.0346627,170.4075 1.2156795,170.4158 1.5081543,170.4241 0.77562064,170.4324 0.51751596,170.4407 0.69031453,170.4490 1.4835746,170.4573 1.836037,170.4656 1.1801803,170.4739 1.0170684,170.4822 1.0691934,170.4905 1.0777476,170.4987 1.3964033,170.5070 1.8018067,170.5153 2.482878,170.5236 2.0340757,170.5319 1.7155812,170.5402 1.4140201,170.5485 1.2073619,170.5568 1.8539839,170.5651 2.5951989,170.5734 2.8531616,170.5817 2.042177,170.5900 1.3702991,170.5983 1.3534114,170.6066 1.353652,170.6149 1.5776645,170.6232 1.4655601,170.6315 1.4832628,170.6397 1.3710306,170.6480 1.5080254,170.6563 1.4044973,170.6646 1.1551346,170.6729 1.0002824,170.6812 1.4573715,170.6895 1.6550951,170.6978 1.5512584,170.7061 1.1894715,170.7144 0.90535569,170.7227 1.0690627,170.7310 1.1033555,170.7393 1.4829671,170.7476 1.7414742,170.7559 1.8100406,170.7642 1.3101933,170.7725 1.2675283,170.7808 0.96573222,170.7891 1.0083292,170.7974 1.3876303,170.8057 1.595102,170.8140 2.4229033,170.8223 2.7846241,170.8306 2.4910321,170.8389 1.7673073,170.8472 1.9230298,170.8555 1.9225852,170.8638 1.5085753,170.8721 1.6292393,170.8804 1.4302351,170.8887 0.94787723,170.8970 1.1989504,170.9053 2.345294,170.9136 2.6116455,170.9219 1.473482,170.9302 1.0084381,170.9385 1.0180389,170.9468 1.9405303,170.9551 2.0858369,170.9634 2.3356287,170.9717 2.8621607,170.9800 3.5354278,170.9884 3.8798904,170.9967 3.3872843,171.0050 3.0339067,171.0133 2.9484892,171.0216 4.1646791,171.0299 5.8813133,171.0382 8.7454176,171.0465 17.366331,171.0548 31.735579,171.0631 71.160019,171.0714 146.59036,171.0797 205.7187,171.0880 236.386,171.0963 252.12111,171.1046 321.57202,171.1129 412.51236,171.1213 465.01501,171.1296 403.13409,171.1379 269.27023,171.1462 135.39638,171.1545 64.693733,171.1628 42.768131,171.1711 30.055161,171.1794 20.195032,171.1877 12.790084,171.1960 7.7214098,171.2043 5.1289234,171.2126 4.6550612,171.2210 3.4906785,171.2293 2.7412004,171.2376 2.9222517,171.2459 2.275279,171.2542 1.7062364,171.2625 1.352906,171.2708 1.4484509,171.2791 1.716166,171.2874 2.0001864,171.2958 1.508375,171.3041 0.99980104,171.3124 1.034561,171.3207 1.0003809,171.3290 1.58641,171.3373 2.1036246,171.3456 2.0345905,171.3539 1.6028368,171.3623 1.1631109,171.3706 1.1208928,171.3789 1.2849723,171.3872 1.6032971,171.3955 1.3269992,171.4038 0.93071592,171.4121 0.54354298,171.4205 1.2848694,171.4288 1.5947624,171.4371 1.5949035,171.4454 1.241297,171.4537 1.0172904,171.4620 1.0690386,171.4703 1.1986022,171.4787 1.4486419,171.4870 1.5861387,171.4953 1.3443002,171.5036 1.1204405,171.5119 1.2158406,171.5203 1.5687922,171.5286 1.861504,171.5369 1.7761855,171.5452 1.8539572,171.5535 2.1897485,171.5618 2.2671857,171.5702 2.2151053,171.5785 1.7583338,171.5868 1.0863285,171.5951 1.4142991,171.6034 1.9482945,171.6118 1.4390179,171.6201 1.0434998,171.6284 1.6991484,171.6367 1.6898546,171.6450 1.8871918,171.6534 1.6114948,171.6617 1.9485465,171.6700 1.974496,171.6783 2.0257568,171.6866 1.8104628,171.6950 1.6465157,171.7033 0.96460158,171.7116 0.84493458,171.7199 1.3196117,171.7282 1.654937,171.7366 1.0861844,171.7449 1.3537989,171.7532 1.2928984,171.7615 1.0859634,171.7699 1.1814321,171.7782 1.8451567,171.7865 2.2325778,171.7948 1.9052777,171.8032 1.5685588,171.8115 1.1636182,171.8198 1.3626,171.8281 1.974336,171.8365 2.025758,171.8448 1.9306208,171.8531 1.3017987,171.8614 1.4312006,171.8698 1.654883,171.8781 1.9653482,171.8864 1.5773351,171.8947 0.81901234,171.9031 1.1988025,171.9114 2.2072315,171.9197 2.5860109,171.9280 2.6033509,171.9364 3.8709311,171.9447 4.966013,171.9530 4.9224186,171.9614 3.5687082,171.9697 3.0175536,171.9780 4.224721,171.9863 5.3712311,171.9947 6.199276,172.0030 7.6638551,172.0113 8.180191,172.0197 8.3362026,172.0280 8.1645231,172.0363 10.545376,172.0446 14.925467,172.0530 19.782064,172.0613 35.142006,172.0696 62.729149,172.0780 110.99281,172.0863 240.49477,172.0946 895.62769,172.1030 2291.2529,172.1113 3059.7214,172.1196 2327.728,172.1280 1024.0107,172.1363 379.03528,172.1446 257.20752,172.1529 200.59277,172.1613 127.20876,172.1696 77.8629,172.1779 59.577377,172.1863 47.820648,172.1946 33.148903,172.2029 20.589584,172.2113 13.160759,172.2196 9.2485456,172.2280 7.8008051,172.2363 5.740272,172.2446 4.9910088,172.2530 4.0256243,172.2613 2.3180063,172.2696 1.6549631,172.2780 1.8794637,172.2863 2.0171022,172.2946 2.3881273,172.3030 2.8360891,172.3113 2.8014588,172.3196 2.1037226,172.3280 2.1380727,172.3363 2.189558,172.3447 2.1295729,172.3530 2.1204238,172.3613 1.6979088,172.3697 1.7072403,172.3780 2.069145,172.3863 2.2067134,172.3947 1.8877467,172.4030 2.0346012,172.4114 2.2592802,172.4197 2.5178685,172.4280 2.4045663,172.4364 2.0683732,172.4447 1.8446813,172.4531 1.7841525,172.4614 1.5170709,172.4697 1.5345438,172.4781 1.9486556,172.4864 2.2503724,172.4948 2.4998219,172.5031 2.2241895,172.5114 2.6299062,172.5198 2.5172203,172.5281 1.9654425,172.5365 2.0779617,172.5448 2.5954878,172.5531 3.7248106,172.5615 3.5247498,172.5698 2.1625566,172.5782 1.6553127,172.5865 2.3193922,172.5949 2.8111236,172.6032 3.5006936,172.6116 4.3365836,172.6199 4.7321224,172.6282 3.5246067,172.6366 2.1198602,172.6449 1.3788348,172.6533 1.276175,172.6616 1.3717623,172.6700 1.9826508,172.6783 1.7490399,172.6867 1.4570489,172.6950 1.4312316,172.7033 1.3794323,172.7117 1.4827057,172.7200 1.4478663,172.7284 1.3451145,172.7367 1.7154009,172.7451 1.8531379,172.7534 2.0518639,172.7618 1.4828454,172.7701 1.293473,172.7785 1.6295568,172.7868 1.8622004,172.7952 2.3024073,172.8035 3.2501366,172.8119 2.8008916,172.8202 1.930735,172.8286 2.2425914,172.8369 4.0527511,172.8453 3.8956177,172.8536 2.7661784,172.8620 2.2067676,172.8703 2.8101578,172.8787 3.6035185,172.8870 3.8280425,172.8954 3.1728806,172.9037 3.2673104,172.9121 3.2757084,172.9204 3.5440691,172.9288 5.4056478,172.9371 6.1720791,172.9455 5.7166023,172.9538 6.1732898,172.9622 7.1034846,172.9705 8.4053411,172.9789 9.6996584,172.9872 12.29459,172.9956 13.595146,173.0039 15.355833,173.0123 17.624056,173.0206 21.045948,173.0290 28.935953,173.0373 44.307072,173.0457 81.151833,173.0541 145.1507,173.0624 242.93643,173.0708 518.32953,173.0791 1905.7842,173.0875 4281.8711,173.0958 5058.9512,173.1042 3555.084,173.1125 1585.8186,173.1209 682.8562,173.1293 397.95581,173.1376 253.85124,173.1460 177.58006,173.1543 127.5517,173.1627 82.538849,173.1710 52.739403,173.1794 37.751488,173.1878 24.908081,173.1961 15.754767,173.2045 11.057936,173.2128 9.068594,173.2212 7.1986952,173.2295 6.966249,173.2379 6.5337052,173.2463 5.3357577,173.2546 5.1808925,173.2630 4.2667012,173.2713 3.9899626,173.2797 3.077517,173.2881 4.2075396,173.2964 3.137192,173.3048 3.4662676,173.3131 4.0344572,173.3215 3.6464307,173.3299 4.1383471,173.3382 3.7406106,173.3466 3.4819777,173.3549 3.2066934,173.3633 2.8450804,173.3717 2.7937875,173.3800 3.4743328,173.3884 3.4313159,173.3968 3.2589793,173.4051 3.4219718,173.4135 2.9394648,173.4218 3.1814778,173.4302 3.3877642,173.4386 3.4564574,173.4469 2.9824195,173.4553 2.2071016,173.4637 2.1555483,173.4720 2.2063181,173.4804 1.8784742,173.4888 1.2326752,173.4971 1.4226047,173.5055 1.8885877,173.5139 2.7685058,173.5222 3.1807427,173.5306 2.335489,173.5390 2.5952055,173.5473 2.7840841,173.5557 2.0857637,173.5641 1.724191,173.5724 1.826856,173.5808 1.4051461,173.5892 2.0603642,173.5975 1.6466426,173.6059 2.3023689,173.6143 2.405535,173.6226 2.0605986,173.6310 1.9054166,173.6394 2.6119483,173.6477 2.8788886,173.6561 3.3098986,173.6645 2.8187604,173.6728 2.5089974,173.6812 2.0860472,173.6896 2.1206312,173.6979 2.2676835,173.7063 2.1208291,173.7147 2.447541,173.7231 1.7234854,173.7314 2.1470175,173.7398 2.0862968,173.7482 1.7583073,173.7565 1.6646355,173.7649 2.5355589,173.7733 3.0342503,173.7817 2.4474597,173.7900 1.5768796,173.7984 1.7156656,173.8068 2.5952814,173.8151 2.3272634,173.8235 1.8446904,173.8319 1.4312848,173.8403 1.0688574,173.8486 1.0436265,173.8570 1.7416135,173.8654 1.7837135,173.8738 1.8706509,173.8821 2.0690546,173.8905 2.1808181,173.8989 1.7672794,173.9073 2.3280954,173.9156 2.6729465,173.9240 2.353605,173.9324 2.1461282,173.9408 1.7577612,173.9491 1.4482654,173.9575 1.733323,173.9659 1.862276,173.9743 2.2414079,173.9826 2.4051063,173.9910 2.2497184,173.9994 2.1120956,174.0078 2.5011699,174.0161 3.3116627,174.0245 4.6642103,174.0329 5.6201563,174.0413 5.8619089,174.0497 7.7185774,174.0580 13.781426,174.0664 22.339424,174.0748 45.286041,174.0832 153.65674,174.0916 325.25781,174.0999 370.78259,174.1083 274.4249,174.1167 184.42891,174.1251 172.45226,174.1335 143.45056,174.1418 90.359406,174.1502 50.044189,174.1586 36.792919,174.1670 40.892643,174.1754 71.960663,174.1837 255.11703,174.1921 661.37573,174.2005 886.33978,174.2089 673.36462,174.2173 277.0878,174.2257 82.977547,174.2340 41.474926,174.2424 29.470608,174.2508 23.14377,174.2592 18.316917,174.2676 13.334991,174.2760 9.3344975,174.2843 5.8261704,174.2927 4.1283631,174.3011 2.7747416,174.3095 2.336051,174.3179 2.4741094,174.3263 1.8616767,174.3346 1.8966873,174.3430 2.2761867,174.3514 2.2150271,174.3598 1.9136174,174.3682 1.7846987,174.3766 1.6552708,174.3850 1.8880537,174.3933 2.32779,174.4017 2.5517373,174.4101 2.3363335,174.4185 2.8279946,174.4269 2.3619061,174.4353 1.9223224,174.4437 1.8881322,174.4521 2.0342627,174.4604 1.861436,174.4688 1.2756233,174.4772 1.1810033,174.4856 1.3705539,174.4940 1.7758862,174.5024 1.9654809,174.5108 1.8276588,174.5192 1.8880793,174.5276 2.1205237,174.5360 2.4484205,174.5443 2.7073283,174.5527 2.482815,174.5611 2.2759147,174.5695 2.5004499,174.5779 2.206846,174.5863 1.8100088,174.5947 2.4051058,174.6031 2.3793147,174.6115 1.9652007,174.6199 1.448288,174.6283 1.5174606,174.6366 1.6722859,174.6450 1.3964144,174.6534 1.1983676,174.6618 1.4914235,174.6702 1.9998351,174.6786 2.1204729,174.6870 1.5862876,174.6954 1.7333325,174.7038 2.15519,174.7122 2.2665594,174.7206 1.568813,174.7290 1.39689,174.7374 1.6983646,174.7458 1.6978763,174.7542 1.5257585,174.7626 1.7418871,174.7710 1.5861689,174.7794 1.8880386,174.7877 1.9569808,174.7961 1.3358848,174.8045 1.0426162,174.8129 1.1375638,174.8213 1.2934891,174.8297 1.7505304,174.8381 2.2247381,174.8465 2.6986761,174.8549 2.9913747,174.8633 2.180752,174.8717 1.257966,174.8801 0.87074769,174.8885 1.3713707,174.8969 1.7331324,174.9053 1.8701553,174.9137 2.0345306,174.9221 2.8106833,174.9305 2.7235014,174.9389 2.0945754,174.9473 1.414099,174.9557 1.3882053,174.9641 1.5431305,174.9725 2.1382444,174.9809 3.4137812,174.9893 3.9478462,174.9977 3.8184578,175.0061 2.9228976,175.0145 3.1648309,175.0229 3.5173359,175.0313 3.809761,175.0397 4.164803,175.0481 8.3316679,175.0565 17.883472,175.0649 38.973297,175.0733 57.354454,175.0817 75.913177,175.0901 92.770737,175.0985 89.446663,175.1069 65.408722,175.1154 57.415138,175.1238 70.642685,175.1322 67.863083,175.1406 49.62883,175.1490 45.849247,175.1574 59.498634,175.1658 60.166359,175.1742 41.676426,175.1826 28.90781,175.1910 54.711903,175.1994 97.796692,175.2078 98.960854,175.2162 58.123024,175.2246 18.7299,175.2330 6.0846553,175.2414 4.6115284,175.2498 5.0602665,175.2582 4.4479427,175.2667 2.8791308,175.2751 2.3791521,175.2835 2.0343277,175.2919 1.4651597,175.3003 0.99117774,175.3087 1.0000582,175.3171 0.92227435,175.3255 0.86193144,175.3339 1.2762169,175.3423 1.3281845,175.3507 1.474722,175.3592 1.8018432,175.3676 2.1295469,175.3760 2.7842517,175.3844 2.576906,175.3928 2.4655497,175.4012 2.0775843,175.4096 1.707022,175.4180 1.8017911,175.4264 1.6892263,175.4349 1.6117421,175.4433 1.5087092,175.4517 1.6210392,175.4601 1.8021343,175.4685 2.1896009,175.4769 1.7582883,175.4853 1.6722461,175.4937 1.3790581,175.5022 0.90481037,175.5106 0.64630091,175.5190 1.4145999,175.5274 2.6044459,175.5358 2.8965502,175.5442 2.301316,175.5526 1.5771127,175.5611 1.6375186,175.5695 2.0344882,175.5779 2.2421446,175.5863 2.810991,175.5947 2.6379237,175.6031 1.8960881,175.6115 1.1546361,175.6200 1.0688963,175.6284 1.6296271,175.6368 1.836089,175.6452 1.6290458,175.6536 1.5773416,175.6620 1.3621587,175.6705 1.5263293,175.6789 1.4221978,175.6873 1.4741491,175.6957 1.6644058,175.7041 2.4309726,175.7125 2.2408128,175.7210 1.620396,175.7294 1.0258771,175.7378 1.1291252,175.7462 1.1208895,175.7546 1.7078242,175.7631 2.1814404,175.7715 2.3015869,175.7799 2.2240582,175.7883 2.1721621,175.7967 1.6718752,175.8052 1.5257274,175.8136 1.4999084,175.8220 1.3100969,175.8304 1.02588,175.8388 1.2070106,175.8473 1.8967063,175.8557 2.1638482,175.8641 1.7759159,175.8725 1.6724716,175.8810 1.5259799,175.8894 1.4571849,175.8978 1.3874655,175.9062 0.74979424,175.9146 0.8885895,175.9231 1.3448482,175.9315 1.4911181,175.9399 1.957031,175.9483 2.8361866,175.9568 2.8705475,175.9652 2.3276255,175.9736 2.1637897,175.9820 1.6204619,175.9905 1.5950055,175.9989 1.7762694,176.0073 2.0259659,176.0157 1.9221264,176.0242 1.8189337,176.0326 2.5516253,176.0410 2.6894693,176.0494 3.1130769,176.0579 7.4611392,176.0663 17.611174,176.0747 30.159864,176.0832 33.239376,176.0916 28.506172,176.1000 27.336609,176.1084 29.016706,176.1169 29.492542,176.1253 36.512035,176.1337 61.772247,176.1421 74.456169,176.1506 60.978313,176.1590 36.538219,176.1674 20.476454,176.1759 12.463133,176.1843 7.6716704,176.1927 7.663785,176.2012 8.6981249,176.2096 8.2750835,176.2180 6.1367445,176.2264 4.0166965,176.2349 2.1461427,176.2433 1.2754296,176.2517 0.98281288,176.2602 1.4056194,176.2686 2.0002465,176.2770 2.3790953,176.2855 1.7839631,176.2939 1.1634837,176.3023 1.1034358,176.3108 1.3277341,176.3192 1.1122859,176.3276 1.0431021,176.3361 1.1375932,176.3445 1.5086137,176.3529 1.7330842,176.3614 1.8458755,176.3698 2.6126833,176.3782 2.2490029,176.3867 1.6718535,176.3951 2.0175605,176.4035 1.9052018,176.4120 1.5776986,176.4204 1.4312707,176.4288 1.586424,176.4373 1.8020034,176.4457 2.4050426,176.4541 2.275234,176.4626 2.0429292,176.4710 2.0776114,176.4795 1.6718632,176.4879 1.5169711,176.4963 1.3363477,176.5048 1.3107285,176.5132 1.7760934,176.5216 1.827454,176.5301 1.6809611,176.5385 1.4917239,176.5470 1.9656842,176.5554 1.6464064,176.5638 1.3277301,176.5723 1.6209546,176.5807 2.4052916,176.5892 2.9222884,176.5976 2.3962922,176.6060 1.5081499,176.6145 1.1119995,176.6229 1.500062,176.6314 1.4828073,176.6398 1.7672948,176.6482 2.1206586,176.6567 1.6378257,176.6651 1.3014928,176.6736 1.2327163,176.6820 1.1469065,176.6904 1.733122,176.6989 2.2159574,176.7073 3.0779753,176.7158 3.2238712,176.7242 2.4565537,176.7327 1.9569564,176.7411 2.0771058,176.7495 1.6807723,176.7580 1.8801994,176.7664 2.1639869,176.7749 1.714824,176.7833 1.3790241,176.7918 1.9139512,176.8002 2.1036246,176.8086 2.2414825,176.8171 2.3098764,176.8255 2.4743929,176.8340 3.5009427,176.8424 4.2674699,176.8509 4.025569,176.8593 3.4820418,176.8678 2.0342495,176.8762 1.7843453,176.8847 2.6808999,176.8931 3.0605311,176.9015 2.0517716,176.9100 1.5174083,176.9184 1.827778,176.9269 2.5001984,176.9353 3.3794291,176.9438 3.2496908,176.9522 2.3189552,176.9607 3.0008221,176.9691 4.8286519,176.9776 5.9913802,176.9860 6.0434399,176.9945 8.0184202,177.0029 9.5105867,177.0114 12.346381,177.0198 16.363977,177.0283 30.643677,177.0367 50.180008,177.0452 63.364571,177.0536 87.704163,177.0621 147.54521,177.0705 200.19156,177.0790 244.81659,177.0874 464.56241,177.0959 1279.4858,177.1043 2869.9844,177.1128 3879.2832,177.1212 3127.7786,177.1297 1550.254,177.1381 663.8277,177.1466 409.46518,177.1550 260.229,177.1635 161.48093,177.1719 137.77765,177.1804 113.95,177.1889 74.74894,177.1973 37.987267,177.2058 18.460255,177.2142 12.136598,177.2227 8.9746218,177.2311 7.6549764,177.2396 7.1623769,177.2480 5.8003674,177.2565 3.9129186,177.2649 3.1045182,177.2734 4.2160201,177.2819 4.7672763,177.2903 4.4655008,177.2988 3.2923064,177.3072 3.766988,177.3157 4.111958,177.3241 3.5339236,177.3326 2.8877008,177.3411 3.3630521,177.3495 3.3793199,177.3580 2.5768583,177.3664 1.7671578,177.3749 2.3450136,177.3833 3.4224222,177.3918 3.4139767,177.4003 2.4395013,177.4087 2.0342426,177.4172 2.1549823,177.4256 1.7843444,177.4341 2.042927,177.4426 1.404804,177.4510 1.2766845,177.4595 2.2850528,177.4679 2.8185418,177.4764 3.3275666,177.4849 3.0518994,177.4933 2.525635,177.5018 2.3012052,177.5102 1.7590588,177.5187 2.2419834,177.5272 2.3621547,177.5356 2.6980128,177.5441 3.3530316,177.5526 3.8446527,177.5610 4.0434971,177.5695 3.5526927,177.5779 3.4055059,177.5864 2.7235453,177.5949 1.9478556,177.6033 1.6029474,177.6118 2.1805069,177.6203 3.0522063,177.6287 2.7845442,177.6372 1.6204007,177.6457 1.4222746,177.6541 1.8626271,177.6626 2.6385033,177.6710 2.6205821,177.6795 2.8446808,177.6880 2.3445315,177.6964 2.6549032,177.7049 2.6462536,177.7134 2.5947218,177.7218 2.4743876,177.7303 2.9743483,177.7388 2.3963389,177.7472 1.9046983,177.7557 1.3274322,177.7642 1.2245809,177.7726 1.8107955,177.7811 2.5098321,177.7896 3.6819017,177.7980 4.0252209,177.8065 3.4730511,177.8150 2.7412996,177.8235 2.3455362,177.8319 2.5600147,177.8404 2.4135523,177.8489 2.8367419,177.8573 3.2593737,177.8658 3.6642237,177.8743 3.1888869,177.8827 2.4037519,177.8912 2.1203368,177.8997 2.6823106,177.9081 3.8376415,177.9166 5.0956917,177.9251 6.145844,177.9336 6.2572179,177.9420 5.6373844,177.9505 5.5958948,177.9590 6.5532537,177.9675 7.0177951,177.9759 6.879127,177.9844 7.8798132,177.9929 10.561724,178.0013 11.707888,178.0098 11.716363,178.0183 13.98536,178.0268 19.208906,178.0352 24.501268,178.0437 29.434607,178.0522 35.40493,178.0607 53.436192,178.0691 85.151688,178.0776 140.15811,178.0861 238.84515,178.0946 464.59106,178.1030 1399.0576,178.1115 4248.1162,178.1200 6793.3315,178.1285 6095.7427,178.1369 3127.8308,178.1454 1021.8607,178.1539 476.7782,178.1624 345.54504,178.1708 243.19141,178.1793 174.41612,178.1878 116.27927,178.1963 65.270447,178.2048 35.170513,178.2132 21.418028,178.2217 15.341497,178.2302 11.428576,178.2387 8.8611889,178.2471 7.1293173,178.2556 6.34375,178.2641 5.0158453,178.2726 5.7680135,178.2811 5.9834886,178.2895 5.54216,178.2980 4.1547313,178.3065 4.0952806,178.3150 4.3791189,178.3235 4.2401652,178.3319 4.1892848,178.3404 4.8106084,178.3489 4.3104272,178.3574 4.7161422,178.3659 4.8277345,178.3744 4.6982064,178.3828 4.6463432,178.3913 4.7926421,178.3998 4.2072167,178.4083 3.2674851,178.4168 2.4650011,178.4252 2.9397383,178.4337 3.7762194,178.4422 3.7674615,178.4507 4.4741426,178.4592 4.6801753,178.4677 3.5596964,178.4761 3.0525694,178.4846 3.5696163,178.4931 3.8362639,178.5016 3.5512424,178.5101 2.8784864,178.5186 3.2329772,178.5271 3.7074337,178.5355 3.4825983,178.5440 3.2154479,178.5525 2.914825,178.5610 4.0785975,178.5695 4.6459875,178.5780 3.4036179,178.5865 2.4991992,178.5949 1.9997774,178.6034 1.5777738,178.6119 1.6900263,178.6204 2.0171299,178.6289 1.8963491,178.6374 1.3791062,178.6459 1.3275788,178.6544 1.8883939,178.6629 2.1825132,178.6713 3.5265777,178.6798 2.9562232,178.6883 2.5686235,178.6968 2.6548343,178.7053 2.2497931,178.7138 2.2064474,178.7223 1.8959341,178.7308 2.3102233,178.7393 2.4399869,178.7478 2.06022,178.7562 1.4910672,178.7647 1.3884647,178.7732 1.9403131,178.7817 2.258683,178.7902 2.2154865,178.7987 2.2762499,178.8072 3.1813765,178.8157 3.3879526,178.8242 3.1891897,178.8327 2.5338762,178.8412 2.3276546,178.8497 2.9145412,178.8581 2.9921868,178.8666 3.0684309,178.8751 2.3348327,178.8836 2.5602946,178.8921 3.1215842,178.9006 3.5953467,178.9091 3.4043064,178.9176 2.5078208,178.9261 3.3366351,178.9346 3.5437806,178.9431 3.6895785,178.9516 3.6983011,178.9601 4.4920835,178.9686 5.9408879,178.9771 9.6922913,178.9856 16.244875,178.9941 36.092453,179.0026 142.82272,179.0111 427.97046,179.0196 609.11694,179.0281 483.03491,179.0366 226.65608,179.0451 85.412422,179.0536 56.671974,179.0620 71.799133,179.0705 172.09973,179.0790 311.00031,179.0875 345.13025,179.0960 277.92392,179.1045 263.49475,179.1130 468.11966,179.1215 698.07892,179.1300 637.42816,179.1385 353.8627,179.1470 133.1174,179.1555 61.614868,179.1640 44.899956,179.1725 34.469296,179.1810 25.874208,179.1895 19.236549,179.1980 12.204077,179.2065 7.6198878,179.2151 4.9991269,179.2236 4.3099914,179.2321 3.957387,179.2406 3.6640251,179.2491 2.9824531,179.2576 2.9393945,179.2661 3.0172231,179.2746 3.3968506,179.2831 3.0174768,179.2916 3.0343566,179.3001 2.7067642,179.3086 3.0435283,179.3171 3.8702497,179.3256 3.09395,179.3341 2.6034777,179.3426 2.9740989,179.3511 2.4480939,179.3596 2.379173,179.3681 2.1384346,179.3766 3.1902242,179.3851 3.223805,179.3936 2.5080662,179.4021 2.2584894,179.4106 2.6896563,179.4192 2.1890726,179.4277 1.8447741,179.4362 1.5091809,179.4447 1.6038228,179.4532 1.896853,179.4617 2.1286197,179.4702 1.8269178,179.4787 1.9398628,179.4872 1.3794109,179.4957 1.5086547,179.5042 1.9401835,179.5127 2.5179193,179.5213 2.6035581,179.5298 2.6291323,179.5383 2.3618906,179.5468 2.4137597,179.5553 2.2584784,179.5638 2.2673268,179.5723 2.7156696,179.5808 2.9569345,179.5893 3.2067921,179.5978 2.6631999,179.6064 1.732169,179.6149 1.3617501,179.6234 1.0172031,179.6319 1.1905775,179.6404 1.9580103,179.6489 2.4308598,179.6574 2.033437,179.6659 1.1810954,179.6744 1.3537712,179.6830 1.6551257,179.6915 1.7588307,179.7000 1.7156991,179.7085 1.672431,179.7170 1.2669525,179.7255 1.3015348,179.7340 1.2416136,179.7426 1.9403808,179.7511 2.5342834,179.7596 1.8957491,179.7681 1.4561598,179.7766 1.3617619,179.7851 1.9398768,179.7936 1.956875,179.8022 1.4315771,179.8107 2.070133,179.8192 2.612186,179.8277 2.0253623,179.8362 1.8700249,179.8447 1.3012924,179.8533 1.026096,179.8618 1.2498205,179.8703 1.8275319,179.8788 1.8622569,179.8873 2.1464112,179.8958 2.6037405,179.9044 2.6127849,179.9129 2.3015459,179.9214 1.6545076,179.9299 1.6463827,179.9384 1.7241973,179.9470 1.8279207,179.9555 2.2933278,179.9640 2.172477,179.9725 1.7236532,179.9810 1.5948682,179.9896 2.7246058,179.9981 4.742888,180.0066 12.800933,180.0151 34.820274,180.0236 48.259132,180.0322 39.99234,180.0407 22.908712,180.0492 14.111254,180.0577 11.897774,180.0663 15.253735,180.0748 28.195883,180.0833 41.807274,180.0918 51.570404,180.1003 69.853561,180.1089 97.960236,180.1174 131.97894,180.1259 144.74405,180.1344 165.22211,180.1430 240.67535,180.1515 277.32761,180.1600 202.35463,180.1685 85.145775,180.1771 27.997925,180.1856 16.633621,180.1941 14.273976,180.2026 10.740472,180.2112 6.9826756,180.2197 5.4308805,180.2282 4.7926273,180.2367 3.4910235,180.2453 2.8531518,180.2538 2.3361535,180.2623 2.3965116,180.2708 2.2152565,180.2794 2.0429616,180.2879 1.9913728,180.2964 1.9220632,180.3049 1.4826195,180.3135 1.3535625,180.3220 1.6725361,180.3305 2.0780914,180.3391 2.2670686,180.3476 1.5944433,180.3561 1.1896611,180.3646 1.1552899,180.3732 1.2330757,180.3817 1.2927008,180.3902 0.81860924,180.3988 1.0692637,180.4073 1.2158433,180.4158 1.3449489,180.4244 0.95663637,180.4329 0.93965328,180.4414 1.4829712,180.4499 1.8017331,180.4585 1.7411555,180.4670 1.6379213,180.4755 1.9574965,180.4841 2.2159274,180.4926 2.7153673,180.5011 2.6719129,180.5097 1.4303439,180.5182 0.75858647,180.5267 1.1121155,180.5353 1.0859402,180.5438 1.6381353,180.5523 2.3804748,180.5609 3.5607467,180.5694 2.6545787,180.5779 2.0692255,180.5865 2.2589374,180.5950 1.9385799,180.6035 0.73203808,180.6121 0.67300099,180.6206 1.4491479,180.6291 2.491678,180.6377 2.8275332,180.6462 3.1037557,180.6548 2.6986587,180.6633 2.8790758,180.6718 2.2750635,180.6804 2.1382277,180.6889 2.3879898,180.6974 1.7148713,180.7060 1.4910823,180.7145 1.6035553,180.7230 1.5690385,180.7316 1.8275666,180.7401 2.2411475,180.7487 2.3098791,180.7572 1.5780406,180.7657 1.9486496,180.7743 2.2324729,180.7828 2.0948393,180.7914 1.5520943,180.7999 1.6117212,180.8084 1.9819223,180.8170 2.0514863,180.8255 1.7245549,180.8341 1.638538,180.8426 1.5692699,180.8511 1.3878379,180.8597 1.4136138,180.8682 1.4049671,180.8768 0.96519041,180.8853 1.1033494,180.8938 1.5347092,180.9024 2.0692573,180.9109 1.8363169,180.9195 2.3196588,180.9280 3.6897941,180.9366 3.3965225,180.9451 3.7849817,180.9536 4.302001,180.9622 4.4740787,180.9707 4.8966417,180.9793 7.4667864,180.9878 15.705356,180.9964 54.495762,181.0049 189.60068,181.0134 322.73511,181.0220 306.3653,181.0305 171.41841,181.0391 70.975922,181.0476 48.578491,181.0562 59.841698,181.0647 93.740402,181.0733 145.77243,181.0818 172.50032,181.0904 173.09436,181.0989 154.65451,181.1074 128.57755,181.1160 96.887383,181.1245 71.226692,181.1331 58.796078,181.1416 63.355076,181.1502 65.367859,181.1587 52.646591,181.1673 34.431175,181.1758 20.469368,181.1844 14.454218,181.1929 9.429163,181.2015 6.1371808,181.2100 5.2756906,181.2186 4.1718688,181.2271 2.9820418,181.2357 2.3532367,181.2442 2.1553032,181.2528 2.3878958,181.2613 1.5602405,181.2699 1.1895139,181.2784 0.64624786,181.2870 0.86222517,181.2955 1.0258658,181.3041 1.1552752,181.3126 1.9228709,181.3212 2.4396541,181.3297 1.5343729,181.3383 1.3706256,181.3468 1.3361863,181.3554 1.5432372,181.3639 1.4482018,181.3725 1.0773566,181.3810 0.86193639,181.3896 1.4054377,181.3981 1.8190018,181.4067 1.7670075,181.4153 1.1377478,181.4238 1.0429784,181.4324 1.2157152,181.4409 1.319218,181.4495 1.7846929,181.4580 2.4224153,181.4666 1.982807,181.4751 1.6982514,181.4837 1.4135207,181.4923 1.7242556,181.5008 1.862555,181.5094 2.0692008,181.5179 1.8271724,181.5265 1.7495999,181.5350 1.7586075,181.5436 2.2847962,181.5521 3.4311869,181.5607 3.5864444,181.5693 3.1203427,181.5778 2.0599732,181.5864 1.5519496,181.5949 1.8793803,181.6035 1.9141558,181.6121 1.6550796,181.6206 1.215102,181.6292 1.301489,181.6377 1.413828,181.6463 1.6121399,181.6548 1.318934,181.6634 1.5780076,181.6720 1.8363982,181.6805 1.7064079,181.6891 1.1895623,181.6976 1.4657518,181.7062 1.6461495,181.7148 1.2497178,181.7233 0.93143708,181.7319 1.2073023,181.7405 1.2930895,181.7490 1.5944624,181.7576 1.7155964,181.7661 2.3886034,181.7747 2.3616359,181.7833 1.7060771,181.7918 1.163817,181.8004 1.1301018,181.8090 1.698763,181.8175 2.0686233,181.8261 1.9395863,181.8346 1.7151616,181.8432 1.3791516,181.8518 1.3276708,181.8603 1.4568244,181.8689 2.0864606,181.8775 2.4052355,181.8860 1.8106341,181.8946 1.8453462,181.9032 2.3102078,181.9117 2.1802998,181.9203 1.7148697,181.9289 1.6722689,181.9374 1.4831682,181.9460 1.9924419,181.9546 2.6648202,181.9631 3.0779846,181.9717 3.5080419,181.9803 3.6028092,181.9888 4.7773533,181.9974 13.716974,182.0060 45.111237,182.0145 74.315819,182.0231 67.479637,182.0317 36.07225,182.0402 15.727728,182.0488 11.164033,182.0574 13.657228,182.0659 22.338991,182.0745 48.559788,182.0831 81.380035,182.0916 89.225105,182.1002 67.25782,182.1088 53.458046,182.1174 76.612404,182.1259 120.16302,182.1345 123.13926,182.1431 83.483223,182.1516 55.432278,182.1602 67.97023,182.1688 77.246849,182.1774 59.315891,182.1859 29.531635,182.1945 12.329749,182.2031 6.8171802,182.2116 4.9052248,182.2202 3.8448541,182.2288 3.2584589,182.2374 2.6203721,182.2459 2.1380143,182.2545 2.2930806,182.2631 1.9138105,182.2717 2.0522316,182.2802 2.0953083,182.2888 2.3362627,182.2974 2.0427415,182.3060 1.4649036,182.3145 1.2327594,182.3231 1.6898277,182.3317 1.6550653,182.3403 1.664012,182.3488 1.8621519,182.3574 1.8875251,182.3660 1.6550682,182.3746 1.6639245,182.3831 1.3704051,182.3917 1.456926,182.4003 1.6379966,182.4089 1.6290908,182.4175 1.7502801,182.4260 2.2759984,182.4346 1.9998378,182.4432 2.0434074,182.4518 1.9569548,182.4603 1.4481505,182.4689 1.3879702,182.4775 1.6294897,182.4861 1.982896,182.4947 1.5859617,182.5032 0.99941587,182.5118 0.80168426,182.5204 1.3970417,182.5290 1.551756,182.5376 1.2151321,182.5461 1.1206647,182.5547 1.5433816,182.5633 2.1038077,182.5719 2.2071862,182.5805 1.5600983,182.5890 1.6120125,182.5976 2.0260108,182.6062 1.9308068,182.6148 1.7325048,182.6234 1.499604,182.6320
[truncated: 2,263,245 more chars]
