# Supplementary material for: Polypy: A Framework to Interpret Polymer Properties from Mass Spectrometry Data
Source: Polymers (Basel). 2024 Jun 22;16(13):1771. doi: 10.3390/polym16131771 (PMC11244493; doi:10.3390/polym16131771)
Supplement: Supplementary file 1 [file polymers-16-01771-s001.zip › Aryl_resins_MS_raw_data/VV_22a_2h.ascii]

1.01707,+,NANO-ESI,ms1,-,profile,44.9214-2505.2482,136512,44.9214 0.60884136,44.9256 0.41787764,44.9299 0.14531545,44.9341 0.27285665,44.9384 0.55459833,44.9427 0.49095696,44.9469 0.50912946,44.9512 0.46353418,44.9554 0.44554505,44.9597 0.70906496,44.9639 0.47252446,44.9682 0.31827912,44.9725 0.58187217,44.9767 0.58184153,44.9810 0.78212738,44.9852 1.1275765,44.9895 1.0635855,44.9937 0.82708597,44.9980 0.66376859,45.0023 0.81844968,45.0065 0.88168776,45.0108 0.68138963,45.0150 0.52707529,45.0193 0.69109118,45.0235 0.88215244,45.0278 1.0273135,45.0321 0.76330608,45.0363 0.60886091,45.0406 0.72747988,45.0448 1.2731724,45.0491 1.790776,45.0534 1.2268183,45.0576 0.76368046,45.0619 0.84563684,45.0662 0.89996141,45.0704 0.63616931,45.0747 0.3998341,45.0789 0.44544518,45.0832 0.75468391,45.0875 1.0729603,45.0917 0.95450705,45.0960 0.53610879,45.1003 0.39094508,45.1045 0.50006557,45.1088 0.37272894,45.1130 0.50002104,45.1173 0.62724692,45.1216 0.62723571,45.1258 0.46366906,45.1301 0.58180118,45.1344 0.54544038,45.1386 0.50007188,45.1429 0.46362096,45.1472 0.54559124,45.1514 0.91848963,45.1557 1.3546135,45.1600 1.2362102,45.1642 0.86353564,45.1685 0.88159686,45.1728 0.81809253,45.1770 0.70006764,45.1813 0.43639988,45.1856 0.39073926,45.1898 0.16344558,45.1941 0.32744098,45.1984 0.81838769,45.2026 0.83623278,45.2069 0.49998468,45.2112 0.74575686,45.2154 0.90006465,45.2197 0.87260705,45.2240 1.045359,45.2282 0.91805953,45.2325 0.59083146,45.2368 0.51819623,45.2410 0.44542274,45.2453 0.35451061,45.2496 0.44543302,45.2538 0.38185608,45.2581 0.38186696,45.2624 0.33625895,45.2667 0.23631367,45.2709 0.33653685,45.2752 0.67290503,45.2795 0.65445274,45.2837 0.37255481,45.2880 0.47272372,45.2923 0.69092381,45.2966 0.79090464,45.3008 0.84545273,45.3051 0.44543257,45.3094 0.29086584,45.3137 0.30903837,45.3179 0.29101056,45.3222 0.34570941,45.3265 0.50010759,45.3307 0.52715921,45.3350 0.43618667,45.3393 0.40002161,45.3436 0.59111208,45.3478 0.85475755,45.3521 1.0182316,45.3564 0.91790676,45.3607 0.59077013,45.3649 0.7000683,45.3692 0.83627033,45.3735 0.81815499,45.3778 0.65449405,45.3820 0.37268803,45.3863 0.45465547,45.3906 0.52750713,45.3949 0.63652384,45.3992 0.61791492,45.4034 0.42707825,45.4077 0.5275858,45.4120 0.92742825,45.4163 0.79067564,45.4205 0.55454344,45.4248 0.50912774,45.4291 0.50908667,45.4334 0.62723941,45.4377 0.65449941,45.4419 0.78180015,45.4462 0.73623335,45.4505 0.54542112,45.4548 0.36372375,45.4591 0.53649175,45.4633 0.75456083,45.4676 0.72710627,45.4719 0.49082974,45.4762 0.43637973,45.4805 0.34549397,45.4847 0.42724523,45.4890 0.34534517,45.4933 0.20002639,45.4976 0.3911505,45.5019 0.95493639,45.5061 1.27288,45.5104 0.93607956,45.5147 0.46324629,45.5190 0.26355186,45.5233 0.51856077,45.5276 1.0547394,45.5318 1.0726401,45.5361 0.92703784,45.5404 0.33612427,45.5447 0.29086053,45.5490 0.33655703,45.5533 0.5092687,45.5575 0.47258765,45.5618 0.55448931,45.5661 0.70013976,45.5704 0.82719249,45.5747 0.54519939,45.5790 0.32725534,45.5833 0.34573528,45.5875 0.53653508,45.5918 0.54534876,45.5961 0.63629997,45.6004 0.78193665,45.6047 0.97284025,45.6090 0.64518338,45.6133 0.40005365,45.6176 0.73654163,45.6218 0.62722433,45.6261 0.71827799,45.6304 0.92727095,45.6347 0.81832927,45.6390 0.94558764,45.6433 0.91819882,45.6476 0.95442945,45.6519 0.82700127,45.6561 0.95460707,45.6604 0.95458096,45.6647 0.77264476,45.6690 0.8999033,45.6733 0.77248734,45.6776 0.463505,45.6819 0.40928903,45.6862 0.72755355,45.6905 0.79988235,45.6948 0.3906368,45.6990 0.18189979,45.7033 0.31825852,45.7076 0.36355048,45.7119 0.44545737,45.7162 0.418201,45.7205 0.42726171,45.7248 0.4545165,45.7291 0.70018739,45.7334 1.3457699,45.7377 1.4817864,45.7420 0.89057726,45.7463 0.47245938,45.7506 0.19089414,45.7549 0.43662238,45.7591 0.80948484,45.7634 0.98200518,45.7677 0.85444182,45.7720 0.9180603,45.7763 0.99985808,45.7806 0.79974186,45.7849 0.43628502,45.7892 0.41826338,45.7935 0.5363518,45.7978 0.44539109,45.8021 0.39095375,45.8064 0.67301911,45.8107 1.0821278,45.8150 1.2726544,45.8193 0.90888178,45.8236 0.8090716,45.8279 0.84537947,45.8322 0.91820651,45.8365 0.91824186,45.8408 0.84553438,45.8451 1.0092623,45.8494 1.1179903,45.8537 0.79962331,45.8580 0.49986219,45.8623 0.40918231,45.8666 0.3092145,45.8709 0.42730683,45.8752 0.62734634,45.8795 0.77280086,45.8838 0.89990962,45.8881 0.76343083,45.8924 0.30897674,45.8967 0.19088474,45.9010 0.30011097,45.9053 0.49100131,45.9096 0.55446196,45.9139 0.46370134,45.9182 0.39083901,45.9225 0.14534983,45.9268 0.20928204,45.9311 0.50020349,45.9354 0.6636591,45.9397 0.52712578,45.9440 0.45445037,45.9483 0.69097948,45.9526 0.88171244,45.9569 0.58166426,45.9612 0.47287712,45.9655 0.49106646,45.9698 0.58177495,45.9741 0.50898284,45.9784 0.38171139,45.9827 0.32738858,45.9870 0.6546576,45.9913 0.77279997,45.9956 0.95467836,45.9999 0.69982374,46.0042 0.47259399,46.0085 0.79105741,46.0128 0.90920478,46.0172 0.72722763,46.0215 0.60001373,46.0258 0.60902971,46.0301 0.38174582,46.0344 0.34542716,46.0387 0.27266547,46.0430 0.29985335,46.0473 0.2455208,46.0516 0.47292703,46.0559 0.49098375,46.0602 0.709225,46.0645 0.94541568,46.0688 0.94522589,46.0731 0.60896391,46.0775 0.6091373,46.0818 0.66368622,46.0861 0.60002905,46.0904 0.61813992,46.0947 0.60003603,46.0990 0.67271823,46.1033 0.49986973,46.1076 0.37267333,46.1119 0.27265128,46.1162 0.15456772,46.1206 0.23652016,46.1249 0.4455623,46.1292 0.6272983,46.1335 0.52722609,46.1378 0.43656978,46.1421 0.69115835,46.1464 0.86343443,46.1507 0.75452465,46.1551 0.9545328,46.1594 0.53605086,46.1637 0.33642006,46.1680 0.66391933,46.1723 0.83635575,46.1766 0.60895455,46.1809 0.64557803,46.1852 1.0637783,46.1896 1.3178501,46.1939 0.65427417,46.1982 0.36374366,46.2025 0.50015962,46.2068 0.7636711,46.2111 0.818151,46.2154 0.78185099,46.2198 0.64554721,46.2241 0.66359705,46.2284 0.53627676,46.2327 0.68198061,46.2370 0.86360532,46.2413 0.71791792,46.2457 0.53626108,46.2500 0.39095604,46.2543 0.21818353,46.2586 0.32741159,46.2629 0.61832583,46.2672 0.59071565,46.2716 0.26340386,46.2759 0.14546809,46.2802 0.20007344,46.2845 0.21814281,46.2888 0.26383415,46.2932 0.61845821,46.2975 0.84538031,46.3018 0.845231,46.3061 0.57278448,46.3104 0.53659022,46.3148 0.67276561,46.3191 0.64525205,46.3234 0.50894153,46.3277 0.58178204,46.3320 0.28166616,46.3364 0.13632612,46.3407 0.39110497,46.3450 0.71835887,46.3493 0.59076822,46.3536 0.31808728,46.3580 0.46367151,46.3623 0.38172361,46.3666 0.13637404,46.3709 0.27299124,46.3753 0.57283819,46.3796 0.52705973,46.3839 0.39078361,46.3882 0.36370876,46.3926 0.57277131,46.3969 0.60012138,46.4012 0.68181831,46.4055 0.26344612,46.4098 0.22738054,46.4142 0.51826537,46.4185 0.60904294,46.4228 0.67285526,46.4271 0.66374093,46.4315 0.67260313,46.4358 0.59979433,46.4401 0.4454999,46.4445 0.70038313,46.4488 1.2729303,46.4531 1.2905785,46.4574 0.75430566,46.4618 0.48202869,46.4661 0.62733531,46.4704 0.57269639,46.4747 0.73633313,46.4791 0.8819052,46.4834 1.2638133,46.4877 1.1817138,46.4921 0.74536246,46.4964 0.50900179,46.5007 0.4180344,46.5050 0.38165575,46.5094 0.20002984,46.5137 0.40015474,46.5180 0.54547983,46.5224 0.55446529,46.5267 0.47274244,46.5310 0.66382444,46.5353 0.90927106,46.5397 1.0362686,46.5440 0.72707492,46.5483 0.46350762,46.5527 0.24527664,46.5570 0.12721241,46.5613 0.12731439,46.5657 0.24561037,46.5700 0.49102005,46.5743 0.54556334,46.5787 0.71834165,46.5830 0.73626471,46.5873 0.43604442,46.5917 0.19085877,46.5960 0.66395134,46.6003 1.109236,46.6047 0.71804559,46.6090 0.39064795,46.6133 0.27267423,46.6177 0.47279146,46.6220 0.43627673,46.6263 0.33642623,46.6307 0.70931917,46.6350 1.054772,46.6393 1.2910129,46.6437 1.2908968,46.6480 1.1362915,46.6523 0.80888122,46.6567 0.42709282,46.6610 0.27271691,46.6653 0.30015481,46.6697 0.50920743,46.6740 0.6181159,46.6784 0.6362673,46.6827 0.53628719,46.6870 0.38180971,46.6914 0.36368501,46.6957 0.59105754,46.7000 0.91847348,46.7044 1.2003073,46.7087 1.2544588,46.7131 0.94530702,46.7174 0.87262273,46.7217 0.572308,46.7261 0.29075044,46.7304 0.35472354,46.7348 0.55479652,46.7391 0.79092103,46.7434 0.73621249,46.7478 0.86367041,46.7521 0.91817415,46.7565 0.59993041,46.7608 0.37255937,46.7651 0.18172421,46.7695 0.26369768,46.7738 0.42744064,46.7782 0.75462759,46.7825 0.83634931,46.7868 0.79993999,46.7912 0.66363651,46.7955 0.76371092,46.7999 0.49978516,46.8042 0.37279516,46.8086 0.97312176,46.8129 1.0454648,46.8172 0.69981253,46.8216 0.57259244,46.8259 0.43619269,46.8303 0.30898708,46.8346 0.29099956,46.8390 0.38197267,46.8433 0.50012076,46.8477 0.60911083,46.8520 0.5362578,46.8563 0.41811329,46.8607 0.32722989,46.8650 0.42722279,46.8694 0.41814405,46.8737 0.44564503,46.8781 0.66380888,46.8824 0.73656988,46.8868 1.2092774,46.8911 1.4363377,46.8955 1.1999631,46.8998 0.86352253,46.9042 0.69985068,46.9085 0.55432755,46.9129 0.3907702,46.9172 0.33636615,46.9215 0.53643733,46.9259 0.70926452,46.9302 0.86380041,46.9346 0.84537506,46.9389 0.64524698,46.9433 0.58192152,46.9476 0.85460109,46.9520 0.77265334,46.9563 0.7726019,46.9607 0.49982285,46.9650 0.35469881,46.9694 0.60023713,46.9737 0.7089451,46.9781 0.36340022,46.9824 0.34559229,46.9868 0.6091826,46.9911 0.66362178,46.9955 0.99134845,46.9998 1.4366709,47.0042 1.3635726,47.0086 1.1450815,47.0129 0.51771432,47.0173 0.25454569,47.0216 0.48183131,47.0260 0.48184472,47.0303 0.53642851,47.0347 0.64577788,47.0390 1.0367479,47.0434 1.3548331,47.0477 1.6816484,47.0521 1.1539979,47.0564 0.58156085,47.0608 0.44554588,47.0652 0.87307501,47.0695 0.99083889,47.0739 0.60884047,47.0782 0.62783521,47.0826 1.4183476,47.0869 1.1632496,47.0913 0.95445073,47.0956 0.93625838,47.1000 1.0271935,47.1044 0.92719889,47.1087 0.83627397,47.1131 0.54530257,47.1174 0.44571966,47.1218 0.82761198,47.1261 1.1910815,47.1305 1.5090363,47.1349 1.4818296,47.1392 1.4456326,47.1436 1.1450193,47.1479 0.5904575,47.1523 0.6002667,47.1567 1.0002507,47.1610 0.92706436,47.1654 0.71800542,47.1697 0.76362658,47.1741 0.92737567,47.1784 1.0817366,47.1828 0.63617676,47.1872 0.43634939,47.1915 0.42736405,47.1959 0.51820564,47.2003 0.46364662,47.2046 0.50006545,47.2090 0.39075413,47.2133 0.20902286,47.2177 0.36370504,47.2221 0.54549688,47.2264 0.5636242,47.2308 0.47260299,47.2351 0.28176886,47.2395 0.40916607,47.2439 0.61833149,47.2482 0.763762,47.2526 0.80000657,47.2570 0.78179514,47.2613 0.6999613,47.2657 0.63646919,47.2701 0.80012071,47.2744 0.72721767,47.2788 0.76348752,47.2832 0.6362583,47.2875 0.54545206,47.2919 0.51820433,47.2962 0.43619487,47.3006 0.17266986,47.3050 0.30005631,47.3093 0.20906304,47.3137 0.39104846,47.3181 0.90915388,47.3224 0.84528321,47.3268 0.56386286,47.3312 0.8914628,47.3355 1.0364581,47.3399 0.79961389,47.3443 0.63644892,47.3487 0.99127924,47.3530 1.0996994,47.3574 0.74494791,47.3618 0.32712764,47.3661 0.34572348,47.3705 0.60924053,47.3749 0.6544084,47.3792 0.49079636,47.3836 0.46370491,47.3880 0.76379853,47.3923 0.95466787,47.3967 1.0092115,47.4011 0.99082392,47.4055 0.76332825,47.4098 0.47256964,47.4142 0.44567841,47.4186 0.98205388,47.4229 1.1543815,47.4273 0.93616742,47.4317 0.74540377,47.4361 0.60907465,47.4404 0.57280958,47.4448 0.6819818,47.4492 0.76366585,47.4535 0.6999225,47.4579 0.78176802,47.4623 0.67267364,47.4667 0.70917654,47.4710 1.054696,47.4754 1.4183166,47.4798 1.7000132,47.4842 1.2543505,47.4885 0.90896994,47.4929 0.68177068,47.4973 0.59083879,47.5017 0.70026267,47.5060 1.0639452,47.5104 1.2181879,47.5148 1.0634753,47.5192 0.76329076,47.5235 0.56348169,47.5279 0.49087426,47.5323 0.38184893,47.5367 0.46372494,47.5410 0.49096599,47.5454 0.64552701,47.5498 0.56351507,47.5542 0.3089757,47.5586 0.34556043,47.5629 0.62731457,47.5673 0.79091305,47.5717 0.97305667,47.5761 1.2092353,47.5804 1.1724796,47.5848 1.0543685,47.5892 0.87277424,47.5936 1.191177,47.5980 1.4820046,47.6023 1.1999382,47.6067 0.77243459,47.6111 0.44510692,47.6155 0.17260134,47.6199 0.19094603,47.6242 0.36384034,47.6286 0.73662871,47.6330 0.80891407,47.6374 0.49062279,47.6418 0.31828073,47.6461 0.39105821,47.6505 0.43620718,47.6549 0.20895708,47.6593 0.26385829,47.6637 0.40004152,47.6681 0.32709152,47.6724 0.23638725,47.6768 0.34556437,47.6812 0.3728174,47.6856 0.4910675,47.6900 0.71812904,47.6944 0.59061563,47.6987 0.2362057,47.7031 0.17281522,47.7075 0.41843766,47.7119 0.71849346,47.7163 0.8634491,47.7207 0.45427194,47.7251 0.50912905,47.7294 0.78212726,47.7338 1.364056,47.7382 1.3636593,47.7426 1.418045,47.7470 1.3542737,47.7514 0.90883332,47.7558 0.52714139,47.7601 0.3090269,47.7645 0.34558854,47.7689 0.83652824,47.7733 1.2090533,47.7777 1.0089464,47.7821 0.53638405,47.7865 0.40902206,47.7909 0.4273957,47.7952 0.77294117,47.7996 0.70902091,47.8040 0.84552187,47.8084 1.0454228,47.8128 0.8182615,47.8172 0.9728837,47.8216 0.82710093,47.8260 0.46331361,47.8304 0.17253207,47.8348 0.11818212,47.8391 0.16366419,47.8435 0.22732809,47.8479 0.29104099,47.8523 0.53633499,47.8567 0.50913519,47.8611 0.59096479,47.8655 0.47261977,47.8699 0.43628207,47.8743 0.28187016,47.8787 0.40001535,47.8831 0.30902702,47.8875 0.50005287,47.8918 0.62733322,47.8962 0.66357625,47.9006 0.60924166,47.9050 1.1000694,47.9094 0.83623743,47.9138 0.74543685,47.9182 0.42715517,47.9226 0.28177634,47.9270 0.24564862,47.9314 0.59120566,47.9358 0.75453669,47.9402 0.64524108,47.9446 0.41796765,47.9490 0.30911285,47.9534 0.37288818,47.9578 0.4363803,47.9622 0.47267282,47.9666 0.77290708,47.9710 1.2911443,47.9754 1.2270528,47.9797 0.58160633,47.9841 0.38175756,47.9885 0.29102325,47.9929 0.42724106,47.9973 0.30894616,48.0017 0.50915354,48.0061 0.58182836,48.0105 0.62749404,48.0149 0.75465655,48.0193 0.7362265,48.0237 0.64536065,48.0281 0.78177297,48.0325 0.91829586,48.0369 0.9910292,48.0413 0.76353443,48.0457 0.48163649,48.0501 0.27263516,48.0545 0.33631402,48.0589 0.33634067,48.0633 0.52742606,48.0677 0.79116356,48.0721 0.98179978,48.0765 0.64532644,48.0809 0.53641492,48.0853 0.65456766,48.0897 0.60887045,48.0941 0.20889953,48.0985 0.20002043,48.1029 0.42732188,48.1074 0.68193179,48.1118 0.8547129,48.1162 0.84540302,48.1206 0.57254988,48.1250 0.80942971,48.1294 1.3642212,48.1338 1.5729792,48.1382 1.5449933,48.1426 0.97226733,48.1470 0.79090679,48.1514 0.57250386,48.1558 0.33640125,48.1602 0.57287306,48.1646 0.50906891,48.1690 0.59113961,48.1734 0.8274166,48.1778 0.79078919,48.1822 0.57249224,48.1866 0.44553712,48.1910 0.78215802,48.1955 1.1363827,48.1999 0.81785375,48.2043 0.41794673,48.2087 0.38175979,48.2131 0.32732713,48.2175 0.3818818,48.2219 0.43653855,48.2263 0.72771555,48.2307 0.90900648,48.2351 0.57219809,48.2395 0.31817105,48.2439 0.50928867,48.2484 0.54539168,48.2528 0.48173165,48.2572 0.59115756,48.2616 1.0642152,48.2660 1.5275886,48.2704 1.4815999,48.2748 1.1083826,48.2792 0.39953321,48.2836 0.26360935,48.2880 0.15450013,48.2925 0.1363574,48.2969 0.23642841,48.3013 0.41845027,48.3057 0.60026789,48.3101 0.6817885,48.3145 0.58147633,48.3189 0.21804534,48.3233 0.53669107,48.3278 0.98194522,48.3322 0.77245432,48.3366 0.40892819,48.3410 0.40912578,48.3454 0.39112347,48.3498 0.56377649,48.3542 0.59088778,48.3586 0.64549834,48.3631 0.58181101,48.3675 0.53619707,48.3719 0.34528756,48.3763 0.38198128,48.3807 0.62745553,48.3851 0.73646325,48.3896 0.78179806,48.3940 0.66355801,48.3984 0.63632715,48.4028 0.73641425,48.4072 1.145786,48.4116 1.500059,48.4161 1.281667,48.4205 1.0724596,48.4249 0.57267582,48.4293 0.68215567,48.4337 0.82722658,48.4381 0.67248875,48.4426 0.54540646,48.4470 0.80024469,48.4514 1.1545722,48.4558 0.90893847,48.4602 0.89078122,48.4647 0.74528599,48.4691 0.68178046,48.4735 0.66380531,48.4779 0.84564239,48.4823 0.81823123,48.4868 0.86363643,48.4912 0.78159654,48.4956 0.40882295,48.5000 0.4090879,48.5044 0.60906291,48.5089 0.436416,48.5133 0.60026014,48.5177 0.78211647,48.5221 1.0636505,48.5265 0.97255266,48.5310 1.0363631,48.5354 0.97258562,48.5398 0.67252165,48.5442 0.34536549,48.5487 0.34533325,48.5531 0.22724988,48.5575 0.40021226,48.5619 0.73641813,48.5664 0.61805624,48.5708 0.39997265,48.5752 0.40936676,48.5796 0.68220717,48.5841 0.93619692,48.5885 0.69966084,48.5929 0.48177567,48.5973 0.48184082,48.6018 0.53640777,48.6062 0.5180428,48.6106 0.23620932,48.6150 0.21827063,48.6195 0.52745616,48.6239 0.63635546,48.6283 0.43627959,48.6327 0.49098635,48.6372 0.70924157,48.6416 0.92737103,48.6460 1.1638017,48.6504 1.3636922,48.6549 0.90870678,48.6593 0.35424566,48.6637 0.22735642,48.6682 0.29089263,48.6726 0.14533353,48.6770 0.14541087,48.6814 0.11821488,48.6859 0.17285468,48.6903 0.40027031,48.6947 0.70012844,48.6992 0.60885638,48.7036 0.44565731,48.7080 0.82773376,48.7125 1.0728434,48.7169 1.1362103,48.7213 0.92714345,48.7257 0.85452908,48.7302 0.86358738,48.7346 0.97279733,48.7390 1.1544607,48.7435 0.91791523,48.7479 0.72716337,48.7523 0.60901362,48.7568 0.59112871,48.7612 0.93682402,48.7656 1.1276101,48.7701 1.1813898,48.7745 0.47211248,48.7789 0.34543756,48.7834 0.44558668,48.7878 0.78193086,48.7922 0.88175851,48.7967 0.78172243,48.8011 0.71827149,48.8055 0.97292805,48.8100 1.0183046,48.8144 1.0542482,48.8188 0.57246464,48.8233 0.60016,48.8277 0.7090978,48.8322 0.69094008,48.8366 0.71821016,48.8410 0.66355985,48.8455 0.48179588,48.8499 0.44551659,48.8543 0.50919235,48.8588 0.59999973,48.8632 0.67276752,48.8677 0.75454038,48.8721 0.78174162,48.8765 0.68172258,48.8810 0.55441111,48.8854 0.4273552,48.8898 0.56389171,48.8943 0.83662015,48.8987 1.0090536,48.9032 0.82680893,48.9076 0.29983804,48.9120 0.40024248,48.9165 0.6546517,48.9209 0.79083806,48.9254 0.49981529,48.9298 0.41823739,48.9342 0.71831018,48.9387 0.69085252,48.9431 0.65448946,48.9476 0.69096053,48.9520 0.77278799,48.9564 0.66352099,48.9609 0.32709464,48.9653 0.2999444,48.9698 0.30010104,48.9742 0.48192784,48.9787 0.59095395,48.9831 0.58189517,48.9875 0.63631004,48.9920 0.51800698,48.9964 0.39084813,49.0009 0.27270386,49.0053 0.22737087,49.0098 0.5183624,49.0142 0.57265508,49.0186 0.37252215,49.0231 0.18176623,49.0275 0.22741373,49.0320 0.38206604,49.0364 0.63639736,49.0409 0.5179978,49.0453 0.49098468,49.0498 0.97288674,49.0542 1.1273127,49.0587 1.0184449,49.0631 1.1364354,49.0676 0.93607122,49.0720 1.0998718,49.0764 1.2000557,49.0809 0.94540447,49.0853 0.61801362,49.0898 0.55448836,49.0942 0.47262761,49.0987 0.15441047,49.1031 0.072852381,49.1076 0.27311179,49.1120 0.70032996,49.1165 1.1547164,49.1209 1.5453968,49.1254 1.217889,49.1298 0.87255144,49.1343 0.75440276,49.1387 0.5361551,49.1432 0.27261588,49.1476 0.20015959,49.1521 0.40924788,49.1565 0.47266629,49.1610 0.43625265,49.1654 0.32718474,49.1699 0.39113086,49.1743 0.80960435,49.1788 1.2184058,49.1832 1.054237,49.1877 0.81810558,49.1921 0.90005815,49.1966 0.68157583,49.2010 0.50881201,49.2055 0.43624735,49.2100 0.44553903,49.2144 0.4545705,49.2189 0.32718718,49.2233 0.27292287,49.2278 0.67308629,49.2322 0.94550532,49.2367 1.0725907,49.2411 0.81792158,49.2456 0.43624377,49.2500 0.47291201,49.2545 0.63649535,49.2589 0.8818903,49.2634 0.91813266,49.2679 0.61803055,49.2723 0.67262238,49.2768 0.61813909,49.2812 0.64550853,49.2857 0.70914096,49.2901 0.6999554,49.2946 0.47267342,49.2991 0.48175097,49.3035 0.23628889,49.3080 0.19087461,49.3124 0.23635639,49.3169 0.42739204,49.3213 0.59101433,49.3258 0.74544191,49.3303 0.70898044,49.3347 0.45449716,49.3392 0.28190678,49.3436 0.40924457,49.3481 0.69111025,49.3526 0.93647134,49.3570 0.88166749,49.3615 0.48158321,49.3659 0.41807902,49.3704 0.51831663,49.3749 0.6367079,49.3793 0.87299782,49.3838 0.98172247,49.3882 0.71786135,49.3927 0.40874729,49.3972 0.23622777,49.4016 0.3728421,49.4061 0.60005265,49.4106 0.50906533,49.4150 0.21811444,49.4195 0.14554101,49.4239 0.35480368,49.4284 0.66372651,49.4329 0.76357973,49.4373 0.72719699,49.4418 0.67267811,49.4463 0.76366889,49.4507 0.6544534,49.4552 0.3908228,49.4596 0.33638924,49.4641 0.40004504,49.4686 0.54542994,49.4730 0.39991733,49.4775 0.345377,49.4820 0.25455171,49.4864 0.19995184,49.4909 0.027244877,49.4954 0.28200895,49.4998 0.74559098,49.5043 0.75475156,49.5088 0.72739488,49.5132 0.65423203,49.5177 0.3634142,49.5222 0.3727189,49.5266 0.40000662,49.5311 0.41823724,49.5356 0.54550111,49.5400 0.39085978,49.5445 0.19079569,49.5490 0.27276966,49.5534 0.47286436,49.5579 0.47294471,49.5624 0.618182,49.5669 0.48163137,49.5713 0.41807857,49.5758 0.34546825,49.5803 0.60016471,49.5847 0.97286725,49.5892 1.0000273,49.5937 0.77263469,49.5981 0.55435961,49.6026 0.58176261,49.6071 0.79099113,49.6116 0.5999037,49.6160 0.14533436,49.6205 0.26372579,49.6250 0.56367779,49.6294 0.45455757,49.6339 0.48185018,49.6384 0.44539461,49.6429 0.24537127,49.6473 0.12726493,49.6518 0.31851479,49.6563 0.87299138,49.6608 0.89973748,49.6652 0.51807004,49.6697 0.6546672,49.6742 0.75449634,49.6787 0.52703077,49.6831 0.24544686,49.6876 0.53670573,49.6921 0.85455304,49.6966 0.59072453,49.7010 0.35440576,49.7055 0.23636581,49.7100 0.4546566,49.7145 0.56366885,49.7189 0.58186215,49.7234 0.58170116,49.7279 0.32709566,49.7324 0.30928764,49.7368 0.85478932,49.7413 0.89077383,49.7458 0.41807786,49.7503 0.37265792,49.7547 0.34547722,49.7592 0.66385686,49.7637 1.0364919,49.7682 0.99986678,49.7727 0.57264036,49.7771 0.75459957,49.7816 0.90903521,49.7861 0.77256763,49.7906 0.51811439,49.7951 0.66377181,49.7995 0.6636979,49.8040 0.42733172,49.8085 0.45445767,49.8130 0.32708311,49.8175 0.12724832,49.8219 0.13638702,49.8264 0.38180092,49.8309 0.40917969,49.8354 0.60940337,49.8399 0.77292615,49.8443 0.81825823,49.8488 0.95470029,49.8533 1.3548024,49.8578 1.6362445,49.8623 1.1176225,49.8668 0.59068453,49.8712 0.53628939,49.8757 0.51823318,49.8802 0.83661169,49.8847 0.73638356,49.8892 0.60919356,49.8937 0.82723367,49.8981 0.79071993,49.9026 0.74554008,49.9071 0.62749362,49.9116 0.85492253,49.9161 0.9727326,49.9206 0.84495527,49.9251 0.49970359,49.9295 0.45447099,49.9340 0.39089695,49.9385 0.61820698,49.9430 0.76365703,49.9475 0.83651847,49.9520 0.97290033,49.9565 0.77261108,49.9609 0.41795012,49.9654 0.46356329,49.9699 0.72731936,49.9744 0.70919859,49.9789 0.88204783,49.9834 0.96368796,49.9879 0.72726786,49.9924 0.8728196,49.9968 0.86346942,50.0013 0.60902971,50.0058 0.47263646,50.0103 0.45445997,50.0148 0.66373581,50.0193 0.72715533,50.0238 0.41802067,50.0283 0.300055,50.0328 0.4636896,50.0373 0.42733264,50.0417 0.63678706,50.0462 1.1913949,50.0507 1.5090076,50.0552 1.0814363,50.0597 0.64507204,50.0642 0.21801457,50.0687 0.20910546,50.0732 0.11804047,50.0777 0.13637866,50.0822 0.51851207,50.0867 0.91843653,50.0912 1.1908824,50.0956 0.93620342,50.1001 0.5725174,50.1046 0.48176724,50.1091 0.64554989,50.1136 0.7002967,50.1181 1.0546811,50.1226 1.0728295,50.1271 1.2001884,50.1316 1.2271541,50.1361 1.0997255,50.1406 0.64512408,50.1451 0.33648717,50.1496 0.59114319,50.1541 0.69997436,50.1586 1.0635641,50.1631 1.0634944,50.1676 0.74534893,50.1721 0.47276962,50.1766 0.52739549,50.1811 0.49080518,50.1855 0.36359796,50.1900 0.5819546,50.1945 0.70005155,50.1990 0.63632929,50.2035 0.56365067,50.2080 0.71823585,50.2125 0.7271198,50.2170 0.4816314,50.2215 0.2635476,50.2260 0.30018857,50.2305 0.57281369,50.2350 0.49083492,50.2395 0.64548719,50.2440 0.71810973,50.2485 0.59990364,50.2530 0.32718095,50.2575 0.10907712,50.2620 0.21827853,50.2665 0.43647531,50.2710 0.67285526,50.2755 1.0091546,50.2800 0.9090026,50.2845 0.672943,50.2890 0.88211977,50.2935 0.9726311,50.2980 1.0724655,50.3025 0.85429794,50.3070 0.48173907,50.3116 0.35451421,50.3161 0.36374679,50.3206 0.82780725,50.3251 1.3183938,50.3296 1.1269732,50.3341 0.72695929,50.3386 0.61827439,50.3431 1.1093706,50.3476 1.1453642,50.3521 0.79979724,50.3566 0.63632721,50.3611 0.809183,50.3656 0.96350896,50.3701 0.6361165,50.3746 0.2635074,50.3791 0.072716378,50.3836 0.25463754,50.3881 0.49114311,50.3926 0.71836883,50.3971 0.65449351,50.4016 0.33611849,50.4062 0.27270943,50.4107 0.45460057,50.4152 0.30889684,50.4197 0.16359623,50.4242 0.25465733,50.4287 0.34549895,50.4332 0.42729878,50.4377 0.52737105,50.4422 0.52735168,50.4467 0.58180553,50.4512 0.70013613,50.4557 1.0547467,50.4603 1.0726672,50.4648 0.79970688,50.4693 0.39981878,50.4738 0.32730582,50.4783 0.48188868,50.4828 0.54555553,50.4873 0.51814955,50.4918 0.49089235,50.4963 0.93645984,50.5008 1.0817995,50.5054 0.83630031,50.5099 0.54538256,50.5144 0.4093197,50.5189 0.84609503,50.5234 1.3184334,50.5279 1.3087412,50.5324 0.92665571,50.5369 0.40875158,50.5415 0.39104056,50.5460 0.70918936,50.5505 0.6726281,50.5550 0.45452476,50.5595 0.5091092,50.5640 0.38187918,50.5685 0.40910193,50.5731 0.33622077,50.5776 0.46380451,50.5821 0.92745429,50.5866 0.79067272,50.5911 0.32723948,50.5956 0.41847989,50.6001 0.56369174,50.6047 0.55431437,50.6092 0.58171755,50.6137 0.63646185,50.6182 0.67278534,50.6227 0.53625965,50.6272 0.49989361,50.6318 0.64567411,50.6363 0.90917152,50.6408 0.71824783,50.6453 0.79095191,50.6498 0.65428656,50.6544 0.62718713,50.6589 0.67268151,50.6634 0.40911603,50.6679 0.34555718,50.6724 0.44540074,50.6769 0.60011548,50.6815 0.78189814,50.6860 0.4543902,50.6905 0.29081377,50.6950 0.40003949,50.6995 0.50003546,50.7041 0.5272572,50.7086 0.5545541,50.7131 0.63639164,50.7176 0.63637006,50.7221 0.53624898,50.7267 0.49999475,50.7312 0.46371353,50.7357 0.34550896,50.7402 0.38172174,50.7448 0.31809425,50.7493 0.37268907,50.7538 0.16349865,50.7583 0.09106189,50.7628 0.49111733,50.7674 0.66361415,50.7719 0.6364181,50.7764 0.67283845,50.7809 0.59991241,50.7855 0.55444092,50.7900 0.6181159,50.7945 0.49994999,50.7990 0.4545027,50.8036 0.35443014,50.8081 0.23639823,50.8126 0.40005735,50.8171 0.39097095,50.8217 0.40916193,50.8262 0.39092472,50.8307 0.36356205,50.8352 0.27279595,50.8398 0.37299523,50.8443 0.55457771,50.8488 0.58167893,50.8533 0.46374404,50.8579 0.5364669,50.8624 0.55444425,50.8669 0.65429789,50.8715 0.39978138,50.8760 0.30912718,50.8805 0.31822121,50.8850 0.31837299,50.8896 0.56393391,50.8941 0.79122049,50.8986 1.1179438,50.9032 0.70862424,50.9077 0.60019851,50.9122 0.89130241,50.9167 0.9364385,50.9213 0.74517876,50.9258 0.63633394,50.9303 0.88196987,50.9349 0.79064643,50.9394 0.38155428,50.9439 0.54561102,50.9485 0.90920979,50.9530 0.79984802,50.9575 0.53631562,50.9621 0.58202165,50.9666 0.98190129,50.9711 1.0452058,50.9756 0.599922,50.9802 0.64555836,50.9847 0.89093387,50.9892 0.96353388,50.9938 0.509013,50.9983 0.51833993,51.0028 0.70034689,51.0074 0.97300285,51.0119 1.1815463,51.0165 0.8996011,51.0210 0.47256127,51.0255 0.18188627,51.0301 0.4365088,51.0346 0.51806653,51.0391 0.43649334,51.0437 0.66375309,51.0482 0.49975663,51.0527 0.23619388,51.0573 0.21813002,51.0618 0.35470521,51.0663 0.55477268,51.0709 0.49085853,51.0754 0.27256411,51.0800 0.42725748,51.0845 0.57289714,51.0890 0.60007316,51.0936 0.43627223,51.0981 0.34536567,51.1026 0.41813073,51.1072 0.32723245,51.1117 0.1817807,51.1163 0.24564604,51.1208 0.41832209,51.1253 0.35435998,51.1299 0.15434031,51.1344 0.090859219,51.1390 0.2182717,51.1435 0.4274708,51.1480 0.48178488,51.1526 0.22713587,51.1571 0.17275828,51.1617 0.26379278,51.1662 0.58190268,51.1707 0.59079373,51.1753 0.53618407,51.1798 0.43629965,51.1844 0.38191625,51.1889 0.38200122,51.1934 0.47285214,51.1980 0.49082458,51.2025 0.42710671,51.2071 0.25446871,51.2116 0.42751038,51.2162 0.86387503,51.2207 0.86364728,51.2252 0.66347969,51.2298 0.65424585,51.2343 0.57266486,51.2389 0.62746674,51.2434 0.73660994,51.2480 0.94580162,51.2525 1.3366467,51.2571 1.4635729,51.2616 1.1544021,51.2661 1.2271163,51.2707 1.136211,51.2752 0.91798908,51.2798 0.44519687,51.2843 0.26356748,51.2889 0.33652192,51.2934 0.62739444,51.2980 0.70923263,51.3025 0.83656126,51.3071 0.89095151,51.3116 0.88146955,51.3162 0.38147187,51.3207 0.36366865,51.3253 0.43633968,51.3298 0.29992804,51.3343 0.14549735,51.3389 0.1727851,51.3434 0.20918538,51.3480 0.57314062,51.3525 1.1730313,51.3571 1.2090617,51.3616 1.0177995,51.3662 0.53599668,51.3707 0.37267414,51.3753 0.47287941,51.3798 0.62743551,51.3844 0.67261589,51.3889 0.49994782,51.3935 0.40908161,51.3980 0.29102433,51.4026 0.49118665,51.4071 0.82729506,51.4117 1.0090374,51.4163 0.97275031,51.4208 0.68170768,51.4254 0.59081429,51.4299 0.75454974,51.4345 0.84545147,51.4390 0.84547597,51.4436 0.69994867,51.4481 0.49083549,51.4527 0.53638709,51.4572 0.63625622,51.4618 0.54529566,51.4663 0.381962,51.4709 0.64568585,51.4754 0.95455664,51.4800 0.86359966,51.4846 0.65453088,51.4891 0.6000281,51.4937 0.81819326,51.4982 0.93639129,51.5028 1.0364691,51.5073 1.0634747,51.5119 0.79084826,51.5164 1.1910347,51.5210 1.2367002,51.5256 1.7186525,51.5301 1.818179,51.5347 1.4815981,51.5392 1.0633216,51.5438 0.65431374,51.5483 0.62716347,51.5529 0.49069336,51.5575 0.27260476,51.5620 0.35477793,51.5666 0.65466857,51.5711 0.64551079,51.5757 0.79122066,51.5803 1.1999782,51.5848 1.0725497,51.5894 0.80886841,51.5939 0.52718472,51.5985 0.7273013,51.6031 0.79083914,51.6076 0.79102534,51.6122 0.72730237,51.6167 0.59090906,51.6213 0.5817396,51.6259 0.41818064,51.6304 0.42722473,51.6350 0.30895123,51.6395 0.27267861,51.6441 0.1363508,51.6487 0.26377457,51.6532 0.4274441,51.6578 0.61827457,51.6624 0.83636552,51.6669 0.87254167,51.6715 0.50891632,51.6760 0.42740935,51.6806 0.66369337,51.6852 0.69995928,51.6897 0.80912793,51.6943 1.0093337,51.6989 1.0365139,51.7034 0.69995517,51.7080 0.6728487,51.7126 0.66362351,51.7171 0.52712476,51.7217 0.45428553,51.7263 0.33621085,51.7308 0.48212862,51.7354 0.8910405,51.7400 0.78166169,51.7445 0.86382276,51.7491 1.3185829,51.7537 1.5181912,51.7582 1.2358153,51.7628 0.60872775,51.7674 0.55454475,51.7719 0.53638488,51.7765 0.62722343,51.7811 0.37270826,51.7856 0.30014455,51.7902 0.50026029,51.7948 0.94565618,51.7993 0.93630433,51.8039 0.85440785,51.8085 0.84536076,51.8130 0.7363264,51.8176 0.57252258,51.8222 0.26347104,51.8268 0.2363681,51.8313 0.32735035,51.8359 0.51834297,51.8405 0.71840465,51.8450 0.83640677,51.8496 0.71802133,51.8542 0.63616651,51.8588 0.47272915,51.8633 0.74560452,51.8679 0.78174722,51.8725 0.66350561,51.8770 0.71835554,51.8816 0.89145011,51.8862 1.3365827,51.8908 1.372457,51.8953 0.97262198,51.8999 0.78175753,51.9045 0.68165261,51.9091 0.736287,51.9136 0.77269971,51.9182 0.68192655,51.9228 0.84545392,51.9274 0.79983592,51.9319 0.7272675,51.9365 0.64537883,51.9411 0.34533709,51.9457 0.3636899,51.9502 0.38186437,51.9548 0.2999633,51.9594 0.2545478,51.9640 0.40003157,51.9685 0.40014938,51.9731 0.52749127,51.9777 0.56340319,51.9823 0.24521597,51.9868 0.24568106,51.9914 0.61830342,51.9960 0.70907593,52.0006 0.84566575,52.0051 1.1909606,52.0097 1.2270041,52.0143 1.0271785,52.0189 0.70902383,52.0235 0.44556576,52.0280 0.77301043,52.0326 0.82758063,52.0372 1.3368623,52.0418 1.4359051,52.0464 0.70833027,52.0509 0.45437977,52.0555 0.40911481,52.0601 0.37281603,52.0647 0.31815886,52.0693 0.49114147,52.0738 0.9183082,52.0784 0.90900457,52.0830 0.77261227,52.0876 0.54538631,52.0922 0.64567876,52.0968 1.0638111,52.1013 1.2182651,52.1059 1.1544111,52.1105 0.67236829,52.1151 0.43632203,52.1197 0.59106284,52.1242 0.74540144,52.1288 0.69085139,52.1334 0.70911789,52.1380 0.69087058,52.1426 0.73638719,52.1472 0.85455579,52.1518 0.63635033,52.1563 0.718391,52.1609 1.2090588,52.1655 0.90893972,52.1701 0.65468568,52.1747 0.60003716,52.1793 0.54535776,52.1838 0.51824188,52.1884 0.6001792,52.1930 0.75447381,52.1976 0.71810561,52.2022 0.7272433,52.2068 0.72713649,52.2114 0.66355669,52.2160 0.47274363,52.2205 0.44548678,52.2251 0.32721877,52.2297 0.29101223,52.2343 0.55481958,52.2389 0.82730407,52.2435 0.754408,52.2481 0.58165264,52.2527 0.46355233,52.2573 0.53644443,52.2618 0.62720942,52.2664 0.47290739,52.2710 0.85490096,52.2756 1.0363271,52.2802 0.84524238,52.2848 0.66364211,52.2894 0.86388522,52.2940 1.2001159,52.2986 1.2362149,52.3032 1.0361944,52.3077 0.88176292,52.3123 0.65428334,52.3169 0.30897573,52.3215 0.36388138,52.3261 0.59088755,52.3307 0.54522544,52.3353 0.37271237,52.3399 0.72753137,52.3445 1.0001473,52.3491 1.1181172,52.3537 1.1817099,52.3583 1.0635754,52.3629 0.84548497,52.3674 0.69090086,52.3720 0.71822983,52.3766 0.71819067,52.3812 0.58192009,52.3858 0.80925363,52.3904 0.83629394,52.3950 0.64516783,52.3996 0.42701834,52.4042 0.3819164,52.4088 0.69101882,52.4134 0.5726667,52.4180 0.35465068,52.4226 0.42745218,52.4272 0.48167306,52.4318 0.38176125,52.4364 0.60929519,52.4410 0.7818768,52.4456 0.66349405,52.4502 0.4817884,52.4548 0.62735236,52.4594 0.84558916,52.4640 1.0454239,52.4686 0.75434649,52.4732 0.41801056,52.4778 0.20004675,52.4824 0.55496359,52.4870 0.91837645,52.4916 0.95441771,52.4962 0.99980557,52.5008 1.0363988,52.5054 1.1274077,52.5100 1.0271904,52.5146 0.82700843,52.5192 0.46347156,52.5238 0.42736501,52.5284 0.67306662,52.5330 0.94564492,52.5376 0.74525917,52.5422 0.49978587,52.5468 0.46375903,52.5514 0.76370674,52.5560 0.60877812,52.5606 0.26341438,52.5652 0.26367742,52.5698 0.58202916,52.5744 0.82740444,52.5790 0.95456564,52.5836 0.94552267,52.5882 0.99996644,52.5928 0.89981967,52.5974 0.74535906,52.6020 0.58179349,52.6066 0.40918535,52.6112 0.52735233,52.6158 0.50899678,52.6204 0.47268087,52.6250 0.64548188,52.6296 0.73639631,52.6342 0.63640773,52.6388 0.72750342,52.6435 0.97290498,52.6481 0.88158077,52.6527 0.51789838,52.6573 0.33633861,52.6619 0.54568756,52.6665 0.8365292,52.6711 0.83647335,52.6757 0.99103093,52.6803 1.2726444,52.6849 1.3907053,52.6895 1.0091035,52.6941 0.77281898,52.6987 0.63625038,52.7034 0.61811322,52.7080 0.62729776,52.7126 0.59999549,52.7172 0.65457523,52.7218 0.71825689,52.7264 0.60907549,52.7310 0.61818957,52.7356 0.62713522,52.7402 0.56337088,52.7448 0.5363785,52.7494 0.50013822,52.7541 0.5093056,52.7587 0.72743791,52.7633 0.72716022,52.7679 0.58159429,52.7725 0.48168308,52.7771 0.54543751,52.7817 0.48192635,52.7863 0.5182327,52.7910 0.509027,52.7956 0.49983621,52.8002 0.34539586,52.8048 0.41843909,52.8094 0.65497154,52.8140 0.90011936,52.8186 0.69062114,52.8232 0.49073786,52.8279 0.42717406,52.8325 0.49111065,52.8371 0.87279427,52.8417 0.69987458,52.8463 0.6910243,52.8509 0.84560537,52.8556 1.0728121,52.8602 1.1090691,52.8648 1.1272067,52.8694 1.2272413,52.8740 1.2633992,52.8786 0.83617049,52.8832 0.70899737,52.8879 0.50895196,52.8925 0.46360761,52.8971 0.34566557,52.9017 1.1003913,52.9063 1.3453718,52.9109 0.65421975,52.9156 0.19088747,52.9202 0.29102579,52.9248 0.40898573,52.9294 0.30906227,52.9340 0.4640393,52.9387 0.85479069,52.9433 0.93622845,52.9479 0.91806555,52.9525 0.89980948,52.9571 0.49985021,52.9618 0.35450613,52.9664 0.24548876,52.9710 0.3091228,52.9756 0.39082161,52.9802 0.36364788,52.9849 0.36382541,52.9895 0.44551662,52.9941 0.6092782,52.9987 1.0729889,53.0033 1.0272505,53.0080 0.86352259,53.0126 0.93626672,53.0172 0.89088362,53.0218 0.89993703,53.0265 0.87253517,53.0311 0.53615004,53.0357 0.39095753,53.0403 0.7819671,53.0450 0.73622763,53.0496 0.35453579,53.0542 0.42751163,53.0588 0.51819479,53.0634 0.66368014,53.0681 1.1364634,53.0727 0.99988478,53.0773 0.60903901,53.0819 0.54522288,53.0866 0.35452545,53.0912 0.80050802,53.0958 1.4275758,53.1005 1.5636069,53.1051 1.3450772,53.1097 0.8544662,53.1143 0.94565624,53.1190 0.7996881,53.1236 0.43610236,53.1282 0.49119744,53.1328 0.7183131,53.1375 0.7090832,53.1421 0.90903509,53.1467 0.7998789,53.1514 0.75474721,53.1560 0.91827565,53.1606 0.85437024,53.1652 0.64528102,53.1699 0.46375516,53.1745 0.66391045,53.1791 0.78199512,53.1838 0.84525186,53.1884 0.57227683,53.1930 0.26342404,53.1976 0.15465088,53.2023 0.59135914,53.2069 1.2823366,53.2115 1.7546885,53.2162 1.6269286,53.2208 0.99042559,53.2254 0.51796782,53.2301 0.34547278,53.2347 0.19994633,53.2393 0.33660257,53.2440 1.1003031,53.2486 1.4544929,53.2532 1.2634461,53.2579 0.7452442,53.2625 0.69096655,53.2671 0.97302032,53.2718 1.2636738,53.2764 0.86334646,53.2810 0.49994504,53.2857 0.65475774,53.2903 0.99082857,53.2949 0.79989618,53.2996 0.75451219,53.3042 0.6273123,53.3088 0.70941931,53.3135 1.0273457,53.3181 0.9087373,53.3227 0.4088434,53.3274 0.30011091,53.3320 0.51857388,53.3366 0.91825849,53.3413 0.65408486,53.3459 0.25441054,53.3506 0.25461853,53.3552 0.23635952,53.3598 0.3182106,53.3645 0.35451788,53.3691 0.35468018,53.3737 0.43650442,53.3784 0.44551551,53.3830 0.59112734,53.3877 0.73650938,53.3923 0.74527627,53.3969 0.59070474,53.4016 0.54526359,53.4062 0.46359682,53.4109 0.67291969,53.4155 0.84546798,53.4201 0.69987702,53.4248 0.53628772,53.4294 0.54552472,53.4341 0.62712318,53.4387 0.31803703,53.4433 0.40937313,53.4480 0.73660225,53.4526 0.82730848,53.4573 0.86340916,53.4619 0.39059865,53.4665 0.23636334,53.4712 0.48190019,53.4758 0.45462418,53.4805 0.60924548,53.4851 0.76381242,53.4898 0.84551799,53.4944 0.69084841,53.4990 0.6273163,53.5037 0.69994253,53.5083 0.65451163,53.5130 0.88181949,53.5176 0.87266278,53.5223 0.85453832,53.5269 0.99091542,53.5316 1.0637676,53.5362 0.9909398,53.5408 0.7816807,53.5455 0.74527979,53.5501 0.58191592,53.5548 0.66378158,53.5594 0.5180589,53.5641 0.48168048,53.5687 0.33617085,53.5734 0.16362579,53.5780 0.33669445,53.5827 0.76384217,53.5873 0.95471221,53.5920 1.2547723,53.5966 1.4999362,53.6012 1.2450912,53.6059 0.87259275,53.6105 0.9912653,53.6152 1.1911796,53.6198 1.1450475,53.6245 0.53590924,53.6291 0.30910224,53.6338 0.40941527,53.6384 0.74570179,53.6431 0.74528664,53.6477 0.58168256,53.6524 0.49083999,53.6570 0.58181059,53.6617 0.7726925,53.6663 0.71808112,53.6710 0.53623915,53.6756 0.245318,53.6803 0.1819984,53.6849 0.61836153,53.6896 0.59978831,53.6942 0.15439536,53.6989 0.10911561,53.7036 0.14549741,53.7082 0.34555474,53.7129 0.46371093,53.7175 0.57290351,53.7222 0.82765919,53.7268 1.2549154,53.7315 1.4090106,53.7361 1.0540996,53.7408 0.72705233,53.7454 0.70898265,53.7501 0.4544366,53.7547 0.41813737,53.7594 0.38174587,53.7640 0.4274894,53.7687 0.74581808,53.7734 0.88172102,53.7780 0.42680043,53.7827 0.20016515,53.7873 0.65504855,53.7920 0.87265664,53.7966 0.74530655,53.8013 0.81817114,53.8060 0.83626139,53.8106 0.62705261,53.8153 0.26346824,53.8199 0.1999681,53.8246 0.26368237,53.8292 0.35471064,53.8339 0.49103123,53.8386 0.59084576,53.8432 0.49989918,53.8479 0.43643397,53.8525 0.54548949,53.8572 0.49083203,53.8618 0.41824633,53.8665 0.4545131,53.8712 0.35447541,53.8758 0.49098906,53.8805 0.60909796,53.8851 0.45436183,53.8898 0.27270937,53.8945 0.4731437,53.8991 0.80050898,53.9038 0.98179787,53.9084 0.71774149,53.9131 0.55435699,53.9178 0.5728417,53.9224 0.65465266,53.9271 0.65431815,53.9318 0.31794292,53.9364 0.26374599,53.9411 0.51845175,53.9457 0.90929145,53.9504 1.0729097,53.9551 1.1544472,53.9597 0.85426152,53.9644 0.53622955,53.9691 0.45454708,53.9737 0.48192474,53.9784 0.60922784,53.9831 0.73631704,53.9877 0.57252663,53.9924 0.50896972,53.9970 0.51812309,54.0017 0.45463142,54.0064 0.62742835,54.0110 0.84543413,54.0157 0.59068006,54.0204 0.23621875,54.0250 0.20003879,54.0297 0.36380005,54.0344 0.52737147,54.0390 0.51813227,54.0437 0.3999888,54.0484 0.50017536,54.0530 0.86368012,54.0577 0.71804285,54.0624 0.62725157,54.0670 0.66367716,54.0717 0.55433208,54.0764 0.3454482,54.0811 0.74569952,54.0857 0.91814625,54.0904 0.53630579,54.0951 0.42721477,54.0997 0.3998847,54.1044 0.354673,54.1091 0.73685282,54.1137 1.2545592,54.1184 0.89961737,54.1231 0.60922849,54.1277 0.79118317,54.1324 0.78150427,54.1371 0.28147373,54.1418 0.36395523,54.1464 0.7456032,54.1511 0.51779187,54.1558 0.2270889,54.1604 0.25474331,54.1651 0.60046983,54.1698 1.1001016,54.1745 0.9452256,54.1791 0.82745463,54.1838 1.0545253,54.1885 0.70875561,54.1932 0.44525492,54.1978 0.4001579,54.2025 0.6548022,54.2072 0.86367387,54.2119 0.9545601,54.2165 1.036361,54.2212 1.1363289,54.2259 0.99994916,54.2306 0.83638984,54.2352 0.85453242,54.2399 0.8910014,54.2446 1.0909691,54.2493 1.0816349,54.2539 0.90887552,54.2586 0.44527799,54.2633 0.31818753,54.2680 0.46368799,54.2726 0.45442504,54.2773 0.35466284,54.2820 0.70036143,54.2867 0.90916425,54.2913 0.80877739,54.2960 0.44534484,54.3007 0.60937208,54.3054 0.99143672,54.3101 1.3817984,54.3147 1.1449649,54.3194 1.0455375,54.3241 1.0364678,54.3288 0.77245289,54.3335 0.3815015,54.3381 0.24540973,54.3428 0.40007088,54.3475 0.30002743,54.3522 0.22719157,54.3569 0.1727066,54.3615 0.36371395,54.3662 0.39988923,54.3709 0.15450257,54.3756 0.13643086,54.3803 0.2457363,54.3849 0.64594012,54.3896 1.0728102,54.3943 1.0815454,54.3990 0.79062784,54.4037 0.47255394,54.4084 0.29988924,54.4130 0.25449321,54.4177 0.27278325,54.4224 0.35482705,54.4271 0.66386616,54.4318 0.66348666,54.4365 0.53626692,54.4411 0.60007811,54.4458 0.68192899,54.4505 0.66354626,54.4552 0.59085828,54.4599 0.8365888,54.4646 1.1641355,54.4692 1.7729374,54.4739 1.6451045,54.4786 1.0996796,54.4833 0.83653384,54.4880 0.99107206,54.4927 1.1179583,54.4974 1.190863,54.5021 1.1179249,54.5067 0.52701223,54.5114 0.39092183,54.5161 0.39099631,54.5208 0.60932636,54.5255 0.71824676,54.5302 0.71835607,54.5349 1.0364316,54.5396 0.97266108,54.5442 0.87280452,54.5489 0.79983985,54.5536 0.6086722,54.5583 0.26355249,54.5630 0.53639114,54.5677 0.35446864,54.5724 0.41839975,54.5771 0.83669066,54.5818 1.3002961,54.5864 1.190845,54.5911 0.76325381,54.5958 0.63610911,54.6005 0.67267054,54.6052 0.80915236,54.6099 0.89102644,54.6146 0.75453198,54.6193 0.69994718,54.6240 0.55445242,54.6287 0.29082087,54.6334 0.20909257,54.6381 0.32734534,54.6427 0.60935694,54.6474 1.1183844,54.6521 1.3000088,54.6568 1.3545877,54.6615 1.1542984,54.6662 0.66347051,54.6709 0.63645935,54.6756 0.70914632,54.6803 0.76355815,54.6850 0.58182114,54.6897 0.67291605,54.6944 0.82738066,54.6991 0.97261697,54.7038 0.69076461,54.7085 0.60934687,54.7132 1.0730009,54.7179 1.1451044,54.7226 0.4813695,54.7273 0.16351984,54.7319 0.063565738,54.7366 0.081844985,54.7413 0.46387231,54.7460 1.1456126,54.7507 1.0454637,54.7554 1.1728678,54.7601 1.5363882,54.7648 1.2815506,54.7695 0.79068005,54.7742 0.45445126,54.7789 0.10904865,54.7836 0.063671649,54.7883 0.20031717,54.7930 0.66399866,54.7977 0.85472727,54.8024 0.89076883,54.8071 0.70875412,54.8118 0.7000494,54.8165 0.92746013,54.8212 1.1364815,54.8259 1.4090314,54.8306 1.1453185,54.8353 0.69994992,54.8400 0.54534203,54.8447 0.50900662,54.8494 0.48176953,54.8541 0.37271449,54.8588 0.52734512,54.8635 0.67271179,54.8682 0.59091693,54.8729 0.79095274,54.8776 0.98205274,54.8823 1.2913036,54.8870 1.7090496,54.8918 1.4996402,54.8965 1.0451599,54.9012 0.45436677,54.9059 0.29994729,54.9106 0.26375216,54.9153 0.41832662,54.9200 0.52724844,54.9247 0.42733997,54.9294 0.45451126,54.9341 0.34540373,54.9388 0.46385565,54.9435 0.72717166,54.9482 0.58166128,54.9529 0.53646767,54.9576 0.60005325,54.9623 0.66373855,54.9670 0.73626298,54.9717 0.68193358,54.9764 1.0821749,54.9812 0.93592751,54.9859 0.29067722,54.9906 0.55476135,54.9953 0.59984797,55.0000 0.43637598,55.0047 0.50922865,55.0094 0.49998796,55.0141 0.60914737,55.0188 0.83655053,55.0235 0.90918148,55.0282 0.74510676,55.0330 0.45425335,55.0377 0.37286928,55.0424 0.51836336,55.0471 0.80938262,55.0518 1.1819274,55.0565 1.0544033,55.0612 0.87242299,55.0659 0.52737856,55.0706 1.0185748,55.0753 1.1545789,55.0801 1.0726194,55.0848 1.0362567,55.0895 1.0270317,55.0942 0.52691245,55.0989 0.23635611,55.1036 0.48203856,55.1083 0.68187636,55.1130 0.43628988,55.1178 0.39098775,55.1225 0.70008904,55.1272 0.80893946,55.1319 0.71808457,55.1366 0.80013961,55.1413 0.76372236,55.1460 0.5089699,55.1508 0.21797583,55.1555 0.10901144,55.1602 0.16366079,55.1649 0.427728,55.1696 0.93694365,55.1743 1.0179843,55.1790 0.61758363,55.1838 0.28165793,55.1885 0.28189111,55.1932 0.33652949,55.1979 0.672867,55.2026 0.79095972,55.2073 0.89110941,55.2121 0.92733711,55.2168 0.88156641,55.2215 0.67265242,55.2262 0.61832142,55.2309 0.81795996,55.2357 0.58171308,55.2404 0.53660774,55.2451 0.59994793,55.2498 0.46340314,55.2545 0.34525016,55.2592 0.072708614,55.2640 0.23663536,55.2687 0.45460516,55.2734 0.37255791,55.2781 0.28188092,55.2828 0.63669491,55.2876 1.0547535,55.2923 1.0273402,55.2970 0.9180221,55.3017 0.69982111,55.3064 0.71807706,55.3112 0.50893635,55.3159 0.40902328,55.3206 0.52753651,55.3253 1.0094441,55.3301 1.1726931,55.3348 0.89999682,55.3395 0.83641124,55.3442 0.93617386,55.3489 0.76359773,55.3537 0.80013078,55.3584 0.7908504,55.3631 0.8182351,55.3678 0.92731136,55.3726 0.82703817,55.3773 0.57250029,55.3820 0.52722698,55.3867 0.49092644,55.3915 0.43630388,55.3962 0.49994257,55.4009 0.60905981,55.4056 0.5273633,55.4104 0.40930739,55.4151 0.51807314,55.4198 0.39080223,55.4245 0.49107084,55.4293 0.49084511,55.4340 0.33627877,55.4387 0.39995188,55.4435 0.50909942,55.4482 0.70915473,55.4529 0.73658377,55.4576 1.0095539,55.4624 1.5093095,55.4671 1.6180352,55.4718 1.0998044,55.4765 0.73612589,55.4813 0.69065106,55.4860 0.69076544,55.4907 0.4272221,55.4955 0.26361224,55.5002 0.26379007,55.5049 0.48189819,55.5097 0.55450892,55.5144 0.7273401,55.5191 0.70928419,55.5238 0.8819738,55.5286 1.009056,55.5333 0.9179374,55.5380 0.68171364,55.5428 0.74567974,55.5475 0.9454754,55.5522 0.77254713,55.5570 0.52718824,55.5617 0.42715615,55.5664 0.20895833,55.5712 0.31837258,55.5759 0.48195863,55.5806 0.52741694,55.5854 0.76385832,55.5901 1.0547763,55.5948 1.4453703,55.5996 1.2268056,55.6043 0.57247138,55.6090 0.33647487,55.6138 0.64577001,55.6185 0.9273898,55.6232 0.79971403,55.6280 0.49974364,55.6327 0.49096134,55.6374 0.69106036,55.6422 0.94550872,55.6469 0.8363176,55.6516 0.80008078,55.6564 1.0093615,55.6611 1.3366417,55.6659 1.1634614,55.6706 0.72691476,55.6753 0.64531511,55.6801 0.49985582,55.6848 0.34529969,55.6895 0.17265296,55.6943 0.090904027,55.6990 0.13637391,55.7038 0.27311879,55.7085 0.9368459,55.7132 1.136199,55.7180 0.68146187,55.7227 0.47262472,55.7274 0.43648598,55.7322 0.51828086,55.7369 0.40900844,55.7417 0.27259544,55.7464 0.32748643,55.7511 0.63645649,55.7559 0.64540023,55.7606 0.90918392,55.7654 0.7634747,55.7701 0.47302443,55.7748 0.73662913,55.7796 0.69046032,55.7843 0.41784066,55.7891 0.57309031,55.7938 1.2822343,55.7986 1.5001353,55.8033 1.5545206,55.8080 1.2361652,55.8128 0.89057207,55.8175 0.47243232,55.8223 0.36379096,55.8270 0.55489826,55.8318 0.79975557,55.8365 0.51794255,55.8412 0.55485886,55.8460 0.69103038,55.8507 0.6815818,55.8555 0.44513157,55.8602 0.34537429,55.8650 0.29090607,55.8697 0.30006295,55.8745 0.35452873,55.8792 0.16353501,55.8840 0.13645892,55.8887 0.30924904,55.8934 0.48190951,55.8982 0.71836507,55.9029 0.99092382,55.9077 0.97254014,55.9124 0.83640766,55.9172 0.70929855,55.9219 0.79095,55.9267 0.80007893,55.9314 1.2910478,55.9362 1.4906086,55.9409 0.90867698,55.9457 0.409105,55.9504 0.59115809,55.9552 0.7818163,55.9599 0.53626966,55.9647 0.43629548,55.9694 0.44540349,55.9742 0.64566058,55.9789 0.77277815,55.9837 0.47258484,55.9884 0.45460826,55.9932 0.70046604,55.9979 0.95436013,56.0027 0.44497341,56.0074 0.39115888,56.0122 0.57288873,56.0169 0.57258487,56.0217 0.4908376,56.0264 0.50004625,56.0312 0.49082869,56.0359 0.60001969,56.0407 0.67277682,56.0454 0.7817651,56.0502 0.71808207,56.0549 0.51817763,56.0597 0.49094179,56.0644 0.54531872,56.0692 0.51823306,56.0740 0.63648909,56.0787 0.58191288,56.0835 0.77292305,56.0882 0.82716215,56.0930 0.54533195,56.0977 0.60034573,56.1025 0.98208565,56.1072 1.0451981,56.1120 0.72703594,56.1167 0.5907591,56.1215 0.51819676,56.1263 0.69089323,56.1310 0.34535211,56.1358 0.32731208,56.1405 0.38178545,56.1453 0.34543237,56.1500 0.32731354,56.1548 0.40896198,56.1596 0.29093495,56.1643 0.41840604,56.1691 0.48179603,56.1738 0.46351543,56.1786 0.45454752,56.1833 0.59106874,56.1881 0.71830446,56.1929 0.85453051,56.1976 0.90911305,56.2024 0.89987928,56.2071 0.59979552,56.2119 0.5545007,56.2167 0.50916559,56.2214 0.84563184,56.2262 0.9090082,56.2309 0.6725474,56.2357 0.46350515,56.2405 0.30008087,56.2452 0.32745969,56.2500 0.55489504,56.2547 0.87280613,56.2595 0.86355513,56.2643 0.92716819,56.2690 0.61785758,56.2738 0.41821334,56.2786 0.55486476,56.2833 1.000195,56.2881 1.0633552,56.2928 0.60869199,56.2976 0.4544872,56.3024 0.52729231,56.3071 0.37284422,56.3119 0.43668106,56.3167 0.75483352,56.3214 0.78175259,56.3262 0.41781193,56.3310 0.263421,56.3357 0.30014339,56.3405 0.59102029,56.3453 0.50898516,56.3500 0.39106187,56.3548 0.62740415,56.3596 0.69976187,56.3643 0.40885302,56.3691 0.32732883,56.3739 0.4274379,56.3786 0.44552863,56.3834 0.44530007,56.3882 0.39985526,56.3929 0.44571185,56.3977 0.60929221,56.4025 0.62723047,56.4072 0.7638588,56.4120 0.8636933,56.4168 0.88165402,56.4215 0.87295067,56.4263 1.0181353,56.4311 0.88164729,56.4358 0.88179302,56.4406 0.65445703,56.4454 0.73650855,56.4501 0.92728001,56.4549 0.69064212,56.4597 0.2907286,56.4645 0.30934274,56.4692 0.91854739,56.4740 1.2820123,56.4788 1.4544679,56.4835 1.1360778,56.4883 0.85445023,56.4931 0.79990929,56.4979 0.80016232,56.5026 1.1638123,56.5074 1.0632982,56.5122 0.66341835,56.5169 0.60921258,56.5217 0.71834183,56.5265 0.69074798,56.5313 0.36337081,56.5360 0.19989057,56.5408 0.14559288,56.5456 0.58215022,56.5504 1.0183498,56.5551 0.99987918,56.5599 0.65424669,56.5647 0.42735177,56.5695 0.98237783,56.5742 1.3090255,56.5790 0.76319081,56.5838 0.70920825,56.5886 0.98195666,56.5933 0.89987898,56.5981 0.590711,56.6029 0.38187557,56.6077 0.68193662,56.6124 0.61803895,56.6172 0.42706642,56.6220 0.30001324,56.6268 0.49093866,56.6316 0.3089934,56.6363 0.27279201,56.6411 0.53654408,56.6459 0.98193246,56.6507 0.96359348,56.6554 0.83632058,56.6602 0.53640169,56.6650 0.54541934,56.6698 0.44536778,56.6746 0.48187089,56.6793 0.57269144,56.6841 0.49100894,56.6889 0.6365031,56.6937 0.67248023,56.6985 0.58172333,56.7032 0.60925621,56.7080 0.49096683,56.7128 0.41817892,56.7176 0.55445158,56.7224 0.36348876,56.7271 0.31822297,56.7319 0.4458735,56.7367 0.94585156,56.7415 1.0089402,56.7463 0.67231452,56.7511 0.28150129,56.7558 0.19088171,56.7606 0.41831732,56.7654 0.69109511,56.7702 0.99091715,56.7750 0.67248029,56.7798 0.26350954,56.7845 0.26386315,56.7893 0.61820775,56.7941 0.36334187,56.7989 0.090916507,56.8037 0.29112986,56.8085 0.67324585,56.8132 1.1913348,56.8180 1.2816398,56.8228 0.94508117,56.8276 0.58149779,56.8324 0.36342734,56.8372 0.48207161,56.8420 1.2186823,56.8467 1.4271792,56.8515 0.86329603,56.8563 0.76387376,56.8611 1.2367599,56.8659 1.6090009,56.8707 1.2905917,56.8755 0.94533527,56.8803 0.78156477,56.8850 0.48160356,56.8898 0.47276902,56.8946 0.39093572,56.8994 0.2727564,56.9042 0.17275243,56.9090 0.26367956,56.9138 0.39093414,56.9186 0.46381143,56.9234 0.73632818,56.9282 0.69079804,56.9329 0.69088149,56.9377 0.40895081,56.9425 0.28185713,56.9473 0.28184733,56.9521 0.21805701,56.9569 0.090870783,56.9617 0.099971302,56.9665 0.09099789,56.9713 0.29107246,56.9761 0.39093423,56.9809 0.32728595,56.9856 0.28185087,56.9904 0.44545737,56.9952 0.49082193,57.0000 0.47273585,57.0048 0.454557,57.0096 0.39078614,57.0144 0.29080448,57.0192 0.22722563,57.0240 0.036351193,57.0288 0.10019765,57.0336 0.54558325,57.0384 0.62725145,57.0432 0.57264948,57.0480 0.30897042,57.0528 0.30002713,57.0576 0.25454026,57.0624 0.14542043,57.0671 0.16365749,57.0719 0.34561536,57.0767 0.75480473,57.0815 0.99086344,57.0863 0.63609529,57.0911 0.25445601,57.0959 0.20018716,57.1007 0.37285268,57.1055 0.49103984,57.1103 0.80939406,57.1151 1.1000929,57.1199 1.1451688,57.1247 0.81793863,57.1295 0.64570701,57.1343 1.0184377,57.1391 1.1088077,57.1439 0.62701678,57.1487 0.36367783,57.1535 0.3454943,57.1583 0.50912005,57.1631 0.6635645,57.1679 0.61799949,57.1727 0.39088169,57.1775 0.30903971,57.1823 0.15452784,57.1871 0.45475587,57.1919 0.88190162,57.1967 0.83627123,57.2015 0.61804479,57.2063 0.42726228,57.2111 0.47286859,57.2159 0.60922861,57.2207 0.73623395,57.2255 0.67270201,57.2303 0.76387191,57.2351 0.79099101,57.2399 0.86360639,57.2447 0.79065758,57.2495 0.3816216,57.2543 0.4729763,57.2591 0.98213929,57.2640 1.1726367,57.2688 0.73613828,57.2736 0.50902498,57.2784 0.54553664,57.2832 0.94575876,57.2880 1.4093118,57.2928 1.2542225,57.2976 0.63594955,57.3024 0.50010592,57.3072 0.83665848,57.3120 1.209416,57.3168 1.409162,57.3216 1.0998241,57.3264 0.89984411,57.3312 0.68156195,57.3360 0.49984398,57.3408 0.59098035,57.3457 0.69101095,57.3505 0.63632995,57.3553 0.60015124,57.3601 0.93636668,57.3649 0.63606387,57.3697 0.35447881,57.3745 0.44548461,57.3793 0.49097753,57.3841 0.45467445,57.3889 0.51826572,57.3937 0.72714061,57.3986 0.49978065,57.4034 0.35452405,57.4082 0.34548584,57.4130 0.39091775,57.4178 0.55468887,57.4226 0.64565319,57.4274 0.86398512,57.4322 1.063651,57.4370 0.95430672,57.4418 0.73622423,57.4467 0.47254524,57.4515 0.51829398,57.4563 0.93654722,57.4611 1.0818198,57.4659 0.86358178,57.4707 0.61795682,57.4755 0.39985639,57.4803 0.66381907,57.4852 1.0276992,57.4900 1.4183283,57.4948 1.2180413,57.4996 0.94516212,57.5044 0.42689922,57.5092 0.24535935,57.5140 0.20926695,57.5189 0.44578651,57.5237 0.62713563,57.5285 0.30872512,57.5333 0.13631402,57.5381 0.16366968,57.5429 0.18184143,57.5478 0.43644455,57.5526 0.82751447,57.5574 1.1641507,57.5622 1.5275606,57.5670 1.3995346,57.5718 0.59042758,57.5767 0.33640265,57.5815 0.33631474,57.5863 0.30910543,57.5911 0.52769518,57.5959 0.94580758,57.6007 1.1906233,57.6056 0.88139629,57.6104 0.80910188,57.6152 0.7091217,57.6200 0.4637728,57.6248 0.6728006,57.6297 0.64534348,57.6345 0.71809185,57.6393 0.81833589,57.6441 1.0003781,57.6489 1.1543962,57.6538 1.0177658,57.6586 0.91797501,57.6634 0.71818823,57.6682 0.627455,57.6730 0.77281052,57.6779 0.75448978,57.6827 0.52711684,57.6875 0.32726115,57.6923 0.49118203,57.6972 0.67280316,57.7020 0.61806756,57.7068 0.62725365,57.7116 0.63651496,57.7164 0.84566611,57.7213 0.89093202,57.7261 0.86354744,57.7309 0.82722318,57.7357 0.89975947,57.7406 0.62700707,57.7454 0.36369658,57.7502 0.34552875,57.7550 0.39995405,57.7599 0.45447856,57.7647 0.47282517,57.7695 0.84562612,57.7743 0.85450411,57.7792 0.77261424,57.7840 0.56377113,57.7888 0.59093738,57.7936 0.44520122,57.7985 0.31807151,57.8033 0.31825346,57.8081 0.29097244,57.8129 0.26367638,57.8178 0.33642533,57.8226 0.42730552,57.8274 0.61814058,57.8323 0.63636279,57.8371 0.69105726,57.8419 0.70019913,57.8467 0.6817283,57.8516 0.39985207,57.8564 0.39082679,57.8612 0.25442308,57.8661 0.32740977,57.8709 0.66384476,57.8757 0.81822389,57.8805 0.74533981,57.8854 0.68197304,57.8902 0.9365229,57.8950 1.2270203,57.8999 1.1180879,57.9047 0.9272837,57.9095 0.70006883,57.9144 0.93684816,57.9192 1.400053,57.9240 0.97220242,57.9289 0.59069574,57.9337 0.51824462,57.9385 0.39994672,57.9434 0.40004751,57.9482 0.73661363,57.9530 0.96364611,57.9579 0.81803071,57.9627 0.86366028,57.9675 1.1454977,57.9724 1.0634938,57.9772 0.57252711,57.9820 0.22718711,57.9869 0.2546033,57.9917 0.35449594,57.9965 0.28184399,58.0014 0.50920331,58.0062 0.48178241,58.0110 0.40901014,58.0159 0.29995519,58.0207 0.37275383,58.0255 0.38181672,58.0304 0.30905965,58.0352 0.23632941,58.0401 0.30022353,58.0449 0.7002908,58.0497 0.8636632,58.0546 0.76354671,58.0594 0.56344146,58.0642 0.35452256,58.0691 0.49109545,58.0739 0.68180633,58.0788 0.66360593,58.0836 0.78173047,58.0884 0.63626003,58.0933 0.50913674,58.0981 0.38180995,58.1029 0.26350054,58.1078 0.22739874,58.1126 0.76453626,58.1175 1.500496,58.1223 1.2903459,58.1271 0.78132796,58.1320 0.76356411,58.1368 0.79066771,58.1417 0.32707146,58.1465 0.26378098,58.1513 0.45462865,58.1562 0.5909099,58.1610 0.72748607,58.1659 0.75455815,58.1707 0.39966363,58.1756 0.23622367,58.1804 0.34557196,58.1852 0.618357,58.1901 0.80017978,58.1949 0.9910726,58.1998 0.89072108,58.2046 0.66330642,58.2095 0.40899217,58.2143 0.24545625,58.2191 0.29108366,58.2240 0.72750014,58.2288 0.74552906,58.2337 0.67274672,58.2385 0.66344947,58.2434 0.45424986,58.2482 0.2910924,58.2531 0.80018389,58.2579 0.91812825,58.2628 0.79089826,58.2676 0.80019307,58.2724 0.93643868,58.2773 0.75427425,58.2821 0.536614,58.2870 0.79105073,58.2918 0.62691849,58.2967 0.5544036,58.3015 0.77305472,58.3064 1.1545649,58.3112 0.75410414,58.3161 0.66380519,58.3209 0.86368489,58.3258 0.45420671,58.3306 0.19090347,58.3355 0.24571167,58.3403 0.68215472,58.3452 0.84554845,58.3500 0.83614403,58.3549 0.64529514,58.3597 0.63635373,58.3646 0.74543947,58.3694 0.70905489,58.3743 0.80006784,58.3791 0.9002341,58.3840 1.2091669,58.3888 1.1088057,58.3937 0.65432143,58.3985 0.48193225,58.4034 0.52726746,58.4082 0.39991751,58.4131 0.34542605,58.4179 0.24547283,58.4228 0.64564037,58.4276 0.96377665,58.4325 0.74531752,58.4373 0.44527394,58.4422 0.67269206,58.4470 0.78177267,58.4519 0.66354269,58.4568 0.49089772,58.4616 0.64568615,58.4665 0.58197105,58.4713 0.36349267,58.4762 0.2816143,58.4810 0.19086866,58.4859 0.20015249,58.4907 0.60934049,58.4956 0.97275627,58.5005 0.80909574,58.5053 0.75455725,58.5102 0.71818346,58.5150 0.92728823,58.5199 0.91808516,58.5247 0.76356679,58.5296 0.57258612,58.5344 0.71835423,58.5393 1.0274596,58.5442 0.85476667,58.5490 0.97296679,58.5539 1.1181661,58.5587 1.3452137,58.5636 0.98146063,58.5685 0.60898197,58.5733 0.4818626,58.5782 0.50906658,58.5830 0.42727831,58.5879 0.62762272,58.5927 1.0912155,58.5976 1.1998887,58.6025 1.1814759,58.6073 0.89072406,58.6122 0.81818295,58.6171 0.75461578,58.6219 0.68186325,58.6268 0.72740805,58.6316 1.081787,58.6365 0.76350456,58.6414 0.58197308,58.6462 0.70903194,58.6511 0.59982818,58.6559 0.53626382,58.6608 0.64565217,58.6657 1.1639204,58.6705 1.063483,58.6754 0.69959539,58.6803 0.27259409,58.6851 0.33676699,58.6900 0.74560094,58.6948 0.60870957,58.6997 0.23627539,58.7046 0.5006122,58.7094 1.0732312,58.7143 1.2452989,58.7192 1.1359165,58.7240 0.76334506,58.7289 0.5545153,58.7338 0.54550183,58.7386 0.68184185,58.7435 0.64536428,58.7484 0.53629613,58.7532 0.69104582,58.7581 0.74562883,58.7630 0.89090508,58.7678 0.84530079,58.7727 0.54529148,58.7776 0.26353097,58.7824 0.17263564,58.7873 0.12730396,58.7922 0.25469896,58.7970 0.35460252,58.8019 0.36358348,58.8068 0.39092633,58.8116 0.66386211,58.8165 0.87279469,58.8214 0.57252222,58.8262 0.34536651,58.8311 0.30911231,58.8360 0.35453877,58.8409 0.36364198,58.8457 0.40927321,58.8506 0.66392851,58.8555 0.69977438,58.8603 0.38158479,58.8652 0.64555484,58.8701 0.67276376,58.8750 0.5273,58.8798 0.41820037,58.8847 0.58177269,58.8896 0.57269698,58.8944 0.84563667,58.8993 1.2272357,58.9042 1.0269929,58.9091 0.59986359,58.9139 0.17271383,58.9188 0.2183162,58.9237 0.34549859,58.9285 0.29079381,58.9334 0.21809909,58.9383 0.15455616,58.9432 0.26384774,58.9480 0.35465735,58.9529 0.43625614,58.9578 0.44527563,58.9627 0.34553587,58.9675 0.69125605,58.9724 0.9545992,58.9773 0.64531368,58.9822 0.4635146,58.9870 0.29070646,58.9919 0.12723859,58.9968 0.25474852,59.0017 0.44546175,59.0066 0.39988858,59.0114 0.48211688,59.0163 0.86368346,59.0212 0.74521154,59.0261 0.74559623,59.0309 0.90909559,59.0358 0.62718213,59.0407 0.56361294,59.0456 0.56362337,59.0505 0.87309319,59.0553 1.418442,59.0602 1.199572,59.0651 0.39956418,59.0700 0.12733102,59.0748 0.3910234,59.0797 0.49089727,59.0846 0.47278363,59.0895 0.42721134,59.0944 0.25456718,59.0993 0.39109167,59.1041 0.47263026,59.1090 0.5364126,59.1139 1.0274861,59.1188 1.0453632,59.1237 0.79064518,59.1285 0.53647643,59.1334 0.71837527,59.1383 0.76365781,59.1432 0.76371062,59.1481 0.62713873,59.1530 0.57266915,59.1578 0.70917588,59.1627 0.84562474,59.1676 1.0272553,59.1725 0.90886605,59.1774 0.88180077,59.1823 0.84571296,59.1871 1.0276036,59.1920 1.2723941,59.1969 0.85418773,59.2018 0.78192055,59.2067 0.63623542,59.2116 0.55441147,59.2164 0.57275134,59.2213 0.39080912,59.2262 0.24553493,59.2311 0.71844602,59.2360 0.92732275,59.2409 0.91804284,59.2458 0.56352091,59.2506 0.35446697,59.2555 0.19991557,59.2604 0.30016425,59.2653 0.56366086,59.2702 0.45450193,59.2751 0.46366262,59.2800 0.32724297,59.2849 0.40909293,59.2898 0.40002745,59.2946 0.49094236,59.2995 0.48174337,59.3044 0.57273823,59.3093 0.70918143,59.3142 0.79122889,59.3191 1.0912564,59.3240 1.409057,59.3289 1.3816818,59.3338 1.2634758,59.3386 0.75431514,59.3435 0.38164994,59.3484 0.28174391,59.3533 0.40956545,59.3582 0.9457038,59.3631 1.0637766,59.3680 1.1910857,59.3729 0.92692369,59.3778 0.98151851,59.3827 1.0365036,59.3876 1.4638195,59.3925 1.4361397,59.3973 1.0634731,59.4022 0.74533558,59.4071 0.70023125,59.4120 1.1458265,59.4169 1.3362069,59.4218 1.0177863,59.4267 0.70010698,59.4316 0.95471942,59.4365 0.99074113,59.4414 0.77256936,59.4463 0.57263088,59.4512 0.54542232,59.4561 0.5364154,59.4610 0.64555413,59.4659 0.69088376,59.4708 0.60000032,59.4757 0.59993154,59.4806 0.42716584,59.4855 0.40907928,59.4904 0.50917608,59.4952 0.86374587,59.5001 0.90898627,59.5050 0.61813825,59.5099 0.60006589,59.5148 0.53626388,59.5197 0.35440868,59.5246 0.31818777,59.5295 0.36361685,59.5344 0.18173546,59.5393 0.081807539,59.5442 0.20925725,59.5491 0.40934753,59.5540 0.64562428,59.5589 0.73625505,59.5638 0.69998384,59.5687 0.80007434,59.5736 0.79076564,59.5785 0.7635172,59.5834 0.65448809,59.5883 0.61833209,59.5932 0.73662919,59.5981 0.85476255,59.6030 0.90012234,59.6079 1.0271816,59.6128 0.91778761,59.6177 0.45417982,59.6226 0.21815376,59.6275 0.32739866,59.6324 0.57293952,59.6373 0.70918792,59.6423 0.64529616,59.6472 0.65438575,59.6521 0.52724987,59.6570 0.49084732,59.6619 0.31826797,59.6668 0.39090949,59.6717 0.19995046,59.6766 0.42740268,59.6815 0.57276171,59.6864 0.70911312,59.6913 1.0092763,59.6962 1.3820035,59.7011 1.4453691,59.7060 1.1543151,59.7109 0.65438414,59.7158 0.43646011,59.7207 0.60005713,59.7256 0.61811984,59.7305 0.63643968,59.7354 0.72742093,59.7404 0.77290684,59.7453 1.0908983,59.7502 1.0816183,59.7551 1.172714,59.7600 1.0273569,59.7649 0.77279806,59.7698 0.60896122,59.7747 0.65448552,59.7796 1.0727946,59.7845 1.2091055,59.7894 1.0182097,59.7943 0.75443423,59.7993 0.64552325,59.8042 0.73634535,59.8091 0.4908168,59.8140 0.48189303,59.8189 0.62714589,59.8238 0.5544489,59.8287 0.4090904,59.8336 0.26350355,59.8385 0.13632034,59.8434 0.3637847,59.8484 0.67270833,59.8533 0.61823511,59.8582 0.66380239,59.8631 0.59086871,59.8680 0.38173759,59.8729 0.23622157,59.8778 0.1635575,59.8827 0.27277452,59.8877 0.32731038,59.8926 0.33640581,59.8975 0.42739594,59.9024 0.6363253,59.9073 0.4907608,59.9122 0.59089297,59.9171 0.44559455,59.9221 0.51820552,59.9270 0.44550025,59.9319 0.53690898,59.9368 0.83640212,59.9417 0.63601768,59.9466 0.63621765,59.9515 0.63630635,59.9565 0.70902854,59.9614 0.63626403,59.9663 0.70007402,59.9712 0.56363672,59.9761 0.45447344,59.9810 0.52717364,59.9860 0.39086717,59.9909 0.25466257,59.9958 0.39091277,60.0007 0.49113613,60.0056 0.90031207,60.0106 1.1365765,60.0155 1.3183185,60.0204 1.281543,60.0253 0.86322451,60.0302 0.45432001,60.0351 0.53660011,60.0401 0.95479673,60.0450 1.0635657,60.0499 0.83611161,60.0548 0.60908991,60.0597 0.91838884,60.0647 1.0816929,60.0696 0.95436472,60.0745 0.72737074,60.0794 0.69092959,60.0843 0.6546734,60.0893 0.82751966,60.0942 0.74530709,60.0991 0.58159053,60.1040 0.64530993,60.1090 0.52717024,60.1139 0.58210909,60.1188 0.88209587,60.1237 0.77261871,60.1286 0.56338656,60.1336 0.38157076,60.1385 0.34544688,60.1434 0.54559815,60.1483 0.63647807,60.1533 0.71825069,60.1582 0.62743914,60.1631 0.9546603,60.1680 1.0724866,60.1730 0.67243654,60.1779 0.41806865,60.1828 0.33640778,60.1877 0.44545618,60.1927 0.39993837,60.1976 0.25464162,60.2025 0.31819081,60.2074 0.17263889,60.2124 0.17282937,60.2173 0.30913579,60.2222 0.5364604,60.2271 0.9732908,60.2321 1.5729547,60.2370 1.2723491,60.2419 0.5995698,60.2469 0.19087301,60.2518 0.4910976,60.2567 0.65443891,60.2616 0.46353811,60.2666 0.3180939,60.2715 0.21825768,60.2764 0.50034791,60.2814 0.80943763,60.2863 1.0363249,60.2912 0.75405562,60.2961 0.39074925,60.3011 0.48197824,60.3060 0.63636243,60.3109 0.55450326,60.3159 0.60946035,60.3208 1.1547564,60.3257 1.0178512,60.3307 0.72706997,60.3356 0.52730227,60.3405 0.50913322,60.3455 0.65465021,60.3504 1.1275065,60.3553 1.1633865,60.3603 0.53589076,60.3652 0.2272986,60.3701 0.54584318,60.3751 0.72735298,60.3800 0.58202559,60.3849 0.92758816,60.3899 0.90877736,60.3948 0.62697458,60.3997 0.59074688,60.4047 0.60024291,60.4096 0.96404886,60.4145 0.97261417,60.4195 0.70858765,60.4244 0.23599519,60.4293 0.027237082,60.4343 0.18195048,60.4392 0.66389638,60.4441 1.11826,60.4491 0.93649125,60.4540 0.90905964,60.4589 0.57255447,60.4639 0.49994978,60.4688 0.41821435,60.4738 0.41854015,60.4787 0.6091693,60.4836 0.59977174,60.4886 0.64536995,60.4935 0.68176872,60.4984 0.43614718,60.5034 0.36355338,60.5083 0.8094058,60.5133 1.1819978,60.5182 0.98176116,60.5231 0.58178228,60.5281 0.7092132,60.5330 1.0726562,60.5380 0.96344459,60.5429 0.80915236,60.5478 0.81840193,60.5528 0.90006346,60.5577 0.73611069,60.5627 0.49980077,60.5676 0.4271543,60.5725 0.33648679,60.5775 0.52747476,60.5824 0.70018035,60.5874 0.85461497,60.5923 0.81806523,60.5972 0.97269231,60.6022 1.0271658,60.6071 0.78166616,60.6121 0.49081427,60.6170 0.28182209,60.6220 0.50024325,60.6269 0.80938816,60.6318 0.8544724,60.6368 0.57243133,60.6417 0.47259101,60.6467 0.41816762,60.6516 0.46377102,60.6566 0.67286903,60.6615 0.77252805,60.6665 0.46342117,60.6714 0.52767038,60.6763 1.0640682,60.6813 1.1541764,60.6862 0.77238435,60.6912 0.60915154,60.6961 0.53642046,60.7011 0.55482215,60.7060 0.7820459,60.7110 0.78155673,60.7159 0.66329199,60.7209 0.4909125,60.7258 0.69101286,60.7308 0.88194859,60.7357 1.0273868,60.7407 0.84520924,60.7456 0.29970735,60.7506 0.17274994,60.7555 0.3547655,60.7605 0.71862322,60.7654 1.0364749,60.7703 0.84516066,60.7753 0.66367418,60.7802 0.74545103,60.7852 0.51795506,60.7901 0.42715207,60.7951 0.63667893,60.8000 0.93653268,60.8050 0.7634117,60.8099 0.63619453,60.8149 0.44534388,60.8199 0.52743381,60.8248 0.64559096,60.8298 0.65446669,60.8347 0.70905173,60.8397 0.97271603,60.8446 0.84534204,60.8496 0.71818399,60.8545 0.76380426,60.8595 0.90000528,60.8644 0.70889753,60.8694 0.44544968,60.8743 0.56417185,60.8793 1.1276182,60.8842 1.1997775,60.8892 1.0001701,60.8941 1.1362802,60.8991 0.8086226,60.9041 0.63656741,60.9090 0.90948838,60.9140 1.2096286,60.9189 1.7092441,60.9239 1.5720981,60.9288 1.0904452,60.9338 0.80888718,60.9387 0.65434635,60.9437 0.60891593,60.9487 0.38172045,60.9536 0.23646846,60.9586 0.45461705,60.9635 0.64562958,60.9685 0.73647469,60.9734 0.60913259,60.9784 0.76376867,60.9834 0.77256429,60.9883 0.48154193,60.9933 0.27260575,60.9982 0.29092896,61.0032 0.35460153,61.0081 0.49111232,61.0131 0.61825734,61.0181 0.59986246,61.0230 0.5543474,61.0280 0.39083841,61.0329 0.34566915,61.0379 0.4819167,61.0429 0.35441968,61.0478 0.28178501,61.0528 0.30929345,61.0577 0.43648928,61.0627 0.52722442,61.0677 0.58159649,61.0726 0.27259681,61.0776 0.2728647,61.0826 0.48199773,61.0875 0.67264181,61.0925 0.51816404,61.0974 0.73674166,61.1024 1.0728821,61.1074 1.054379,61.1123 0.79062724,61.1173 0.54546499,61.1223 0.69997752,61.1272 0.67261726,61.1322 0.75455534,61.1371 0.62717038,61.1421 0.47271797,61.1471 0.49111497,61.1520 0.66376239,61.1570 0.53603333,61.1620 0.19981655,61.1669 0.57309467,61.1719 1.0912027,61.1769 1.2089787,61.1818 0.99057317,61.1868 0.64535815,61.1918 0.75476581,61.1967 0.82745612,61.2017 0.89095545,61.2067 0.91802317,61.2116 0.76359135,61.2166 0.67299098,61.2216 0.87279987,61.2265 0.78163445,61.2315 0.49980754,61.2365 0.33640188,61.2414 0.53650606,61.2464 0.8367781,61.2514 1.3731803,61.2563 1.3631977,61.2613 0.76309115,61.2663 0.63645422,61.2713 0.58162373,61.2762 0.18159138,61.2812 0.41849157,61.2862 0.83660632,61.2911 0.91798341,61.2961 0.48154029,61.3011 0.53671718,61.3060 1.0729848,61.3110 0.93619776,61.3160 0.74535125,61.3210 0.5817005,61.3259 0.48180023,61.3309 0.70003039,61.3359 0.79093856,61.3409 0.78187829,61.3458 0.70010936,61.3508 0.8910805,61.3558 0.981722,61.3607 0.85465574,61.3657 1.1093432,61.3707 1.2910273,61.3757 1.4543304,61.3806 0.93579227,61.3856 0.32694808,61.3906 0.081707776,61.3956 0.054573715,61.4005 0.21854161,61.4055 0.64562625,61.4105 0.4996576,61.4155 0.28190276,61.4204 0.61853331,61.4254 0.8911072,61.4304 1.1181622,61.4354 0.85420257,61.4403 0.54533267,61.4453 0.77279025,61.4503 0.76359957,61.4553 0.64550841,61.4602 0.74580204,61.4652 1.2182937,61.4702 0.99967074,61.4752 0.51804721,61.4802 0.39096868,61.4851 0.55462086,61.4901 0.60889649,61.4951 0.32721496,61.5001 0.40930954,61.5051 0.49093577,61.5100 0.46345338,61.5150 0.47273812,61.5200 0.62752444,61.5250 0.72742099,61.5300 0.82720369,61.5349 0.73616993,61.5399 0.6909107,61.5449 0.72721517,61.5499 0.5360949,61.5549 0.20892352,61.5598 0.17281416,61.5648 0.40015224,61.5698 0.48193064,61.5748 0.52743542,61.5798 0.66368806,61.5847 0.68167526,61.5897 0.6453166,61.5947 0.54536796,61.5997 0.39088401,61.6047 0.33635768,61.6097 0.2271502,61.6146 0.15452132,61.6196 0.34581709,61.6246 0.83682841,61.6296 1.2911544,61.6346 1.245137,61.6396 0.7632184,61.6445 0.60020816,61.6495 0.74565488,61.6545 0.754264,61.6595 0.32691318,61.6645 0.19085968,61.6695 0.46384317,61.6745 0.67277539,61.6794 0.47256362,61.6844 0.32727671,61.6894 0.32732204,61.6944 0.33650911,61.6994 0.50007421,61.7044 0.48171151,61.7094 0.75465131,61.7144 1.1364206,61.7193 0.85461903,61.7243 0.84556067,61.7293 0.8452509,61.7343 0.5815019,61.7393 0.29094344,61.7443 0.40032667,61.7493 0.64572012,61.7543 0.8817665,61.7593 0.77243775,61.7642 0.51790226,61.7692 0.30919126,61.7742 0.61888218,61.7792 1.0366327,61.7842 0.91758466,61.7892 0.69048393,61.7942 0.65450662,61.7992 0.50914013,61.8042 0.45459071,61.8092 0.44552797,61.8141 0.66365522,61.8191 0.67266637,61.8241 0.65464133,61.8291 0.80028278,61.8341 1.0726873,61.8391 0.71787828,61.8441 0.51811981,61.8491 0.45472777,61.8541 0.6913417,61.8591 1.12746,61.8641 1.1995915,61.8691 0.95435578,61.8741 0.9181149,61.8791 0.46336958,61.8841 0.28184763,61.8890 0.32739297,61.8940 0.39090466,61.8990 0.26354423,61.9040 0.24543914,61.9090 0.31818843,61.9140 0.36373675,61.9190 0.47298101,61.9240 0.60909998,61.9290 0.38144243,61.9340 0.18182816,61.9390 0.52773303,61.9440 0.90931797,61.9490 1.0725719,61.9540 1.0634325,61.9590 1.0271013,61.9640 0.73622125,61.9690 0.43630806,61.9740 0.28188413,61.9790 0.47280163,61.9840 0.57269967,61.9890 0.74573505,61.9940 1.1279284,61.9990 1.4820936,62.0040 1.2179132,62.0090 0.80846363,62.0140 0.37250623,62.0190 0.65490568,62.0240 0.72722495,62.0290 0.59058201,62.0340 0.43625465,62.0390 0.49112281,62.0440 0.90936238,62.0490 1.2272782,62.0540 0.99975294,62.0590 0.70893389,62.0640 0.90923518,62.0690 0.98188776,62.0740 0.63624668,62.0790 0.46359789,62.0840 0.55456811,62.0890 0.7276063,62.0940 1.1366756,62.0990 1.1179638,62.1040 0.73597199,62.1090 0.42725453,62.1140 0.57275259,62.1190 0.53626704,62.1240 0.43633991,62.1290 0.37275827,62.1340 0.34541237,62.1390 0.29081374,62.1440 0.43639573,62.1490 0.50020015,62.1540 0.54552358,62.1591 0.39072007,62.1641 0.26355848,62.1691 0.26360187,62.1741 0.25449908,62.1791 0.40030292,62.1841 0.76372403,62.1891 0.50883037,62.1941 0.36362344,62.1991 0.46382523,62.2041 0.60013467,62.2091 0.6726169,62.2141 0.69085914,62.2191 0.72738886,62.2241 0.74541903,62.2291 0.51796812,62.2342 0.36342549,62.2392 0.27296838,62.2442 0.89128965,62.2492 1.2181188,62.2542 1.0452058,62.2592 0.52701181,62.2642 0.26359308,62.2692 0.27277929,62.2742 0.400071,62.2792 0.77277118,62.2843 0.8730101,62.2893 1.0365006,62.2943 0.79964739,62.2993 0.39973605,62.3043 0.23636255,62.3093 0.28190276,62.3143 0.37292778,62.3193 0.63648111,62.3243 0.56360126,62.3294 0.55462134,62.3344 0.69104815,62.3394 0.99088609,62.3444 0.88153666,62.3494 0.5997259,62.3544 0.35455722,62.3594 0.56385869,62.3644 0.84574807,62.3695 1.309655,62.3745 1.936464,62.3795 1.4721571,62.3845 0.62675464,62.3895 0.15437531,62.3945 0.20017663,62.3996 0.43662,62.4046 0.83668971,62.4096 1.3454771,62.4146 1.2451576,62.4196 0.71796829,62.4246 0.33619836,62.4296 0.1817112,62.4347 0.17289418,62.4397 0.44567892,62.4447 0.55446684,62.4497 0.42709279,62.4547 0.25444946,62.4597 0.336402,62.4648 0.60919243,62.4698 0.7638613,62.4748 0.7091983,62.4798 0.52708447,62.4848 0.45449835,62.4899 0.66402191,62.4949 1.1273416,62.4999 0.75411046,62.5049 0.28159097,62.5099 0.18194069,62.5150 0.28197795,62.5200 0.26352409,62.5250 0.19993609,62.5300 0.45474878,62.5350 0.6183238,62.5401 0.59095579,62.5451 0.49993765,62.5501 0.49080008,62.5551 0.49075675,62.5601 0.38181832,62.5652 0.66380811,62.5702 0.71802437,62.5752 0.39978325,62.5802 0.36380434,62.5853 0.61866015,62.5903 0.93657422,62.5953 0.99070871,62.6003 0.9997685,62.6053 0.88174069,62.6104 0.73620719,62.6154 0.35454261,62.6204 0.50016433,62.6254 0.58184898,62.6305 0.71815389,62.6355 0.5543139,62.6405 0.19083311,62.6455 0.28200313,62.6506 0.58185875,62.6556 0.57270873,62.6606 0.60929561,62.6656 0.74554604,62.6707 0.6360411,62.6757 0.33625624,62.6807 0.53665859,62.6857 1.1276003,62.6908 1.5273267,62.6958 1.1997755,62.7008 0.86342657,62.7059 0.61812454,62.7109 0.51826048,62.7159 0.60900021,62.7209 0.53614879,62.7260 0.32719848,62.7310 0.22732046,62.7360 0.31820765,62.7411 0.40010461,62.7461 0.44557217,62.7511 0.43647245,62.7561 0.54562712,62.7612 0.617966,62.7662 0.40881819,62.7712 0.51832026,62.7763 0.88196748,62.7813 0.8365823,62.7863 0.70918107,62.7914 0.52712321,62.7964 0.56355739,62.8014 0.67268747,62.8064 0.65449423,62.8115 0.58173949,62.8165 0.61809492,62.8215 0.54537046,62.8266 0.33664319,62.8316 0.55470341,62.8366 0.57252908,62.8417 0.5181365,62.8467 0.46368784,62.8517 0.60899508,62.8568 0.43619218,62.8618 0.3363083,62.8668 0.34559211,62.8719 0.73664945,62.8769 1.0545632,62.8819 0.8090961,62.8870 0.78199387,62.8920 0.94543087,62.8970 1.1002704,62.9021 1.4638478,62.9071 1.1995375,62.9122 0.53591365,62.9172 0.34538183,62.9222 0.40923047,62.9273 0.39095768,62.9323 0.50936949,62.9373 0.96408153,62.9424 1.0998974,62.9474 0.79061753,62.9524 0.68164819,62.9575 0.45416266,62.9625 0.10899299,62.9676 0.24579073,62.9726 0.54566485,62.9776 0.95457709,62.9827 1.2635235,62.9877 0.94527137,62.9928 0.51804048,62.9978 0.43640304,63.0028 0.57284528,63.0079 0.58175313,63.0129 0.45451352,63.0180 0.49093494,63.0230 0.39086217,63.0280 0.37276778,63.0331 0.46373624,63.0381 0.45453861,63.0432 0.51821381,63.0482 0.8091349,63.0532 0.75460052,63.0583 0.77307385,63.0633 0.98183912,63.0684 0.74497491,63.0734 0.41809341,63.0784 0.61844629,63.0835 0.81821698,63.0885 0.8635031,63.0936 0.82732695,63.0986 0.89100558,63.1037 0.73634285,63.1087 0.62704641,63.1138 0.35432872,63.1188 0.27270752,63.1238 0.25459933,63.1289 0.43651447,63.1339 0.56359214,63.1390 0.34525505,63.1440 0.2637755,63.1491 0.62757236,63.1541 0.66372973,63.1592 0.58164096,63.1642 0.42706364,63.1692 0.50912774,63.1743 0.65461868,63.1793 0.88190717,63.1844 0.99093622,63.1894 0.85435408,63.1945 0.44534621,63.1995 0.3818391,63.2046 0.39995357,63.2096 0.32723618,63.2147 0.25452936,63.2197 0.25471279,63.2248 0.5639258,63.2298 0.93649447,63.2349 1.0452166,63.2399 0.78170073,63.2450 0.8272934,63.2500 0.60003293,63.2551 0.98200113,63.2601 1.1181725,63.2652 1.2363247,63.2702 1.1271863,63.2753 0.74535799,63.2803 0.42702439,63.2854 0.045415219,63.2904 0.34598485,63.2955 0.80035996,63.3005 0.91789997,63.3056 0.64509261,63.3106 0.56367922,63.3157 0.52717584,63.3207 0.16345976,63.3258 0.16359518,63.3308 0.14539032,63.3359 0.15468994,63.3409 0.21835327,63.3460 0.25463259,63.3510 0.3817893,63.3561 0.44537044,63.3611 0.48204172,63.3662 0.7638284,63.3713 0.92716742,63.3763 1.0272382,63.3814 0.97260505,63.3864 0.54548162,63.3915 0.55472225,63.3965 0.56350231,63.4016 0.39060691,63.4066 0.14536801,63.4117 0.20915282,63.4167 0.21823367,63.4218 0.32732448,63.4269 0.36370519,63.4319 0.45464721,63.4370 0.50908196,63.4420 0.71814543,63.4471 0.73641628,63.4521 0.56363267,63.4572 0.46355689,63.4623 0.39994705,63.4673 0.24530265,63.4724 0.12728903,63.4774 0.200161,63.4825 0.29090756,63.4876 0.2817114,63.4926 0.33656064,63.4977 0.79123044,63.5027 1.1361518,63.5078 0.71784431,63.5128 0.54572368,63.5179 0.70011866,63.5230 0.42711362,63.5280 0.31819221,63.5331 0.37299982,63.5382 0.61837989,63.5432 0.61787105,63.5483 0.57289493,63.5533 1.1825055,63.5584 1.5727843,63.5635 1.235657,63.5685 0.74510884,63.5736 0.87306738,63.5786 1.418402,63.5837 1.4088818,63.5888 0.89975214,63.5938 0.6454013,63.5989 0.63643688,63.6040 0.66354287,63.6090 0.46336699,63.6141 0.40902323,63.6191 0.40932459,63.6242 0.56388885,63.6293 0.60890883,63.6343 0.32704091,63.6394 0.19992751,63.6445 0.27278873,63.6495 0.52740085,63.6546 0.64532673,63.6597 0.5363003,63.6647 0.48184496,63.6698 0.34553885,63.6749 0.60945946,63.6799 1.0002974,63.6850 0.9997524,63.6901 0.54504979,63.6951 0.45450589,63.7002 0.7457521,63.7053 0.91852242,63.7103 0.94548839,63.7154 0.64510852,63.7205 0.36347979,63.7255 0.60927427,63.7306 0.92716259,63.7357 0.8180536,63.7407 0.68180722,63.7458 0.56366593,63.7509 0.65465283,63.7560 0.53631073,63.7610 0.39082599,63.7661 0.48179346,63.7712 0.50910729,63.7762 0.51821828,63.7813 0.46358335,63.7864 0.39997262,63.7914 0.44549489,63.7965 0.50005162,63.8016 0.54537421,63.8067 0.4999063,63.8117 0.54553467,63.8168 0.56374902,63.8219 0.5455671,63.8269 0.5544982,63.8320 0.43635172,63.8371 0.57281667,63.8422 0.66355413,63.8472 0.58166486,63.8523 0.43651283,63.8574 0.63642234,63.8625 0.61811775,63.8675 0.56347507,63.8726 0.26353067,63.8777 0.35508829,63.8828 0.9275682,63.8878 1.0088394,63.8929 1.0727011,63.8980 1.3819358,63.9031 1.4908786,63.9081 1.1632955,63.9132 0.60888797,63.9183 0.42727572,63.9234 0.29079288,63.9284 0.40935826,63.9335 0.84565699,63.9386 0.73605531,63.9437 0.26350322,63.9487 0.30935431,63.9538 0.50005269,63.9589 0.50896883,63.9640 0.51825309,63.9691 0.75493169,63.9741 1.1909419,63.9792 0.99972731,63.9843 0.97265249,63.9894 0.9542917,63.9944 0.65437782,63.9995 0.70915937,64.0046 0.93641526,64.0097 0.69085062,64.0148 0.37277859,64.0198 0.63650012,64.0249 0.81812698,64.0300 0.5089097,64.0351 0.19085498,64.0402 0.20927516,64.0452 0.59097087,64.0503 0.54533452,64.0554 0.40908754,64.0605 0.3454456,64.0656 0.28182939,64.0707 0.3909227,64.0757 0.27270535,64.0808 0.30011013,64.0859 0.46377081,64.0910 0.5636546,64.0961 0.50896025,64.1011 0.34542647,64.1062 0.32723022,64.1113 0.22715683,64.1164 0.19998479,64.1215 0.16361396,64.1266 0.1272658,64.1317 0.22731325,64.1367 0.40925437,64.1418 0.68215436,64.1469 1.0545394,64.1520 0.88186336,64.1571 0.82726783,64.1622 0.66345477,64.1672 0.81814998,64.1723 0.59982753,64.1774 0.44550613,64.1825 0.70022273,64.1876 0.84545398,64.1927 0.69072711,64.1978 0.47268447,64.2029 0.36362219,64.2079 0.33636764,64.2130 0.37280738,64.2181 0.42735645,64.2232 0.58196867,64.2283 0.86370015,64.2334 1.0089649,64.2385 0.88180757,64.2436 0.79074264,64.2486 0.49072134,64.2537 0.79105914,64.2588 0.88197505,64.2639 0.67264891,64.2690 0.37263218,64.2741 0.46365127,64.2792 0.50904548,64.2843 0.54536599,64.2894 0.64546585,64.2945 0.77273673,64.2995 0.40898764,64.3046 0.23656796,64.3097 0.49107024,64.3148 0.49076268,64.3199 0.52725083,64.3250 0.6365205,64.3301 0.77274287,64.3352 0.74532729,64.3403 0.59990185,64.3454 0.34530398,64.3505 0.16352493,64.3556 0.10922941,64.3607 0.30936193,64.3657 0.51822412,64.3708 0.69087404,64.3759 0.82742679,64.3810 0.80905271,64.3861 0.59064019,64.3912 0.45475042,64.3963 0.76386613,64.4014 0.75466937,64.4065 0.84549415,64.4116 0.75429708,64.4167 0.58150774,64.4218 0.26339003,64.4269 0.17276153,64.4320 0.38206309,64.4371 0.80930239,64.4422 0.99080038,64.4473 0.95445257,64.4524 0.82748258,64.4575 1.082112,64.4626 1.2543793,64.4677 0.98178142,64.4728 1.3548759,64.4779 1.41804,64.4830 0.92694944,64.4881 0.6363284,64.4932 0.59098035,64.4983 0.63620198,64.5034 0.60017776,64.5085 0.68189722,64.5136 0.41783392,64.5187 0.29072148,64.5238 0.17269003,64.5289 0.35475951,64.5340 0.64572901,64.5391 0.81834525,64.5442 0.87261921,64.5493 0.69990069,64.5544 0.60897702,64.5595 0.46347097,64.5646 0.60914773,64.5697 1.0095783,64.5748 1.5638674,64.5799 1.2269515,64.5850 0.84529191,64.5901 0.75453597,64.5952 0.78190327,64.6003 0.79096526,64.6054 0.79084241,64.6105 0.6633904,64.6156 0.40892413,64.6207 0.48184562,64.6258 0.57298607,64.6309 0.90012395,64.6360 0.7817719,64.6411 0.84557188,64.6462 0.81833684,64.6513 1.127364,64.6564 1.2632904,64.6615 0.79978728,64.6666 0.53628457,64.6717 0.2362406,64.6768 0.2636835,64.6819 0.50014406,64.6871 0.8911773,64.6922 0.91830122,64.6973 0.89989221,64.7024 0.65436429,64.7075 0.63651317,64.7126 0.86382341,64.7177 0.96359515,64.7228 0.93613738,64.7279 0.69974434,64.7330 0.63630217,64.7381 0.77285653,64.7432 0.88188916,64.7483 0.56360424,64.7535 0.39094791,64.7586 0.33626553,64.7637 0.33641219,64.7688 0.62777787,64.7739 1.0182477,64.7790 0.88145435,64.7841 0.51796019,64.7892 0.21806188,64.7943 0.34559828,64.7994 0.57287657,64.8046 0.74559736,64.8097 0.84556973,64.8148 0.76392305,64.8199 1.100167,64.8250 1.3543695,64.8301 1.518171,64.8352 1.6367419,64.8403 1.9002916,64.8454 1.7631625,64.8506 1.1992778,64.8557 0.60868722,64.8608 0.28190508,64.8659 0.59141022,64.8710 0.80910754,64.8761 0.42691293,64.8812 0.29990447,64.8864 0.3363277,64.8915 0.34542617,64.8966 0.34548998,64.9017 0.40034783,64.9068 0.66387826,64.9119 0.48152834,64.9170 0.2541782,64.9222 0.22735031,64.9273 0.59142172,64.9324 0.93660557,64.9375 0.88181949,64.9426 0.69075137,64.9477 0.60913807,64.9529 0.87276471,64.9580 0.64498746,64.9631 0.34512571,64.9682 0.21811758,64.9733 0.22744164,64.9784 0.38207316,64.9836 0.4910607,64.9887 0.53635132,64.9938 0.64543521,64.9989 0.87281543,65.0040 1.0818837,65.0092 1.3182837,65.0143 1.5093043,65.0194 1.3907278,65.0245 0.73579115,65.0296 0.55456734,65.0348 0.88218635,65.0399 1.1728458,65.0450 1.063537,65.0501 0.80888104,65.0552 0.64536256,65.0604 0.77276415,65.0655 0.74542755,65.0706 0.70009935,65.0757 0.91810763,65.0808 0.64510894,65.0860 0.33633536,65.0911 0.25466502,65.0962 0.48216963,65.1013 0.76408148,65.1065 0.88166505,65.1116 0.66321951,65.1167 0.73647654,65.1218 1.1547654,65.1270 1.1453068,65.1321 0.91805172,65.1372 0.92735571,65.1423 0.95487511,65.1474 1.1638515,65.1526 1.1727608,65.1577 0.99035233,65.1628 0.40855876,65.1679 0.24555577,65.1731 0.37290815,65.1782 0.65448684,65.1833 0.3272205,65.1885 0.36374223,65.1936 0.32710904,65.1987 0.41832295,65.2038 0.70024574,65.2090 0.70893842,65.2141 0.44531751,65.2192 0.46382034,65.2243 0.80918115,65.2295 0.83628219,65.2346 0.80001062,65.2397 0.76354289,65.2449 0.52714616,65.2500 0.41821781,65.2551 0.73636371,65.2602 0.92721081,65.2654 0.87270707,65.2705 0.48180351,65.2756 0.51831865,65.2808 0.79996884,65.2859 0.70914286,65.2910 0.96414536,65.2961 1.3731449,65.3013 1.5907842,65.3064 1.445094,65.3115 1.0815425,65.3167 0.59080005,65.3218 0.81836516,65.3269 1.0639157,65.3321 1.2273543,65.3372 1.0086819,65.3423 0.45437202,65.3475 0.61837393,65.3526 1.0547681,65.3577 1.2184405,65.3629 1.3090208,65.3680 1.1633452,65.3731 0.68153179,65.3783 0.44552884,65.3834 0.65469247,65.3885 0.72713161,65.3937 0.84526557,65.3988 0.69078737,65.4039 0.46370801,65.4091 0.72734976,65.4142 0.69986743,65.4193 0.23621206,65.4245 0.10009428,65.4296 0.28196558,65.4347 0.37277481,65.4399 0.40908536,65.4450 0.5001809,65.4502 0.79110974,65.4553 0.89998335,65.4604 0.74509484,65.4656 0.24513689,65.4707 0.27272254,65.4758 0.1454758,65.4810 0.24563587,65.4861 0.57293665,65.4912 0.65447474,65.4964 0.35460934,65.5015 0.48184636,65.5067 0.35445526,65.5118 0.44552508,65.5169 0.74541384,65.5221 0.87276673,65.5272 0.73631889,65.5324 0.49990401,65.5375 0.54551482,65.5426 0.72737402,65.5478 0.61808807,65.5529 0.41828009,65.5581 0.83694082,65.5632 1.3455563,65.5683 1.217665,65.5735 0.79111552,65.5786 1.1186364,65.5838 1.2541776,65.5889 1.0814657,65.5941 1.0456138,65.5992 1.1908988,65.6043 0.95414579,65.6095 0.62711155,65.6146 0.47276801,65.6198 0.32719004,65.6249 0.24548517,65.6301 0.28195044,65.6352 0.40914994,65.6403 0.44543868,65.6455 0.44551507,65.6506 0.67300969,65.6558 0.9181965,65.6609 0.68164945,65.6661 0.66376394,65.6712 0.86387902,65.6764 0.96372229,65.6815 0.88181448,65.6866 0.89975917,65.6918 0.60900396,65.6969 0.6454795,65.7021 0.47242969,65.7072 0.45437059,65.7124 0.5363605,65.7175 0.73656303,65.7227 0.78198761,65.7278 0.65462703,65.7330 0.7275027,65.7381 1.1093659,65.7433 1.3453866,65.7484 1.1541862,65.7536 0.71781981,65.7587 0.38184556,65.7639 0.69111663,65.7690 0.82715589,65.7742 0.65445966,65.7793 0.64544594,65.7844 0.72742814,65.7896 0.92728752,65.7947 0.76356369,65.7999 0.76366633,65.8050 0.47275075,65.8102 0.53639185,65.8154 0.45434397,65.8205 0.39093804,65.8257 0.86399961,65.8308 1.1183094,65.8360 0.91788751,65.8411 0.60894334,65.8463 0.57273901,65.8514 0.48177138,65.8566 0.69093877,65.8617 0.77265352,65.8669 0.63627636,65.8720 0.5909338,65.8772 0.69099158,65.8823 0.72739446,65.8875 0.69101638,65.8926 0.70906186,65.8978 0.69993806,65.9029 0.65448153,65.9081 0.51820135,65.9133 0.50944972,65.9184 0.78187096,65.9236 0.59051073,65.9287 0.53627461,65.9339 0.59094578,65.9390 0.41799209,65.9442 0.17269596,65.9493 0.27284953,65.9545 0.40905118,65.9597 0.34544748,65.9648 0.47287154,65.9700 0.53629988,65.9751 0.32708198,65.9803 0.23632132,65.9854 0.19091544,65.9906 0.4273203,65.9958 0.72731537,66.0009 0.70008594,66.0061 0.61823738,66.0112 0.69081968,66.0164 0.66370344,66.0215 0.5454132,66.0267 0.19989239,66.0319 0.25462309,66.0370 0.28177893,66.0422 0.31817105,66.0473 0.66366142,66.0525 0.69085956,66.0577 0.49089035,66.0628 0.40901116,66.0680 0.28190774,66.0731 0.527493,66.0783 0.4817287,66.0835 0.37260711,66.0886 0.60933,66.0938 1.0730411,66.0990 1.4548362,66.1041 1.9092019,66.1093 1.7723269,66.1144 1.0269786,66.1196 0.70903575,66.1248 0.4271546,66.1299 0.26349527,66.1351 0.1637466,66.1403 0.39119387,66.1454 0.50909209,66.1506 0.68166959,66.1557 0.6635043,66.1609 0.60910463,66.1661 0.6727497,66.1712 0.70910704,66.1764 0.75464958,66.1816 0.8455826,66.1867 1.2091558,66.1919 1.1997741,66.1971 0.83628482,66.2022 0.727467,66.2074 0.70013857,66.2126 0.86357415,66.2177 0.70883846,66.2229 0.49110556,66.2281 0.90944093,66.2332 0.79058081,66.2384 0.46332651,66.2436 0.50925046,66.2487 0.56356603,66.2539 0.24519922,66.2591 0.14552912,66.2642 0.43645906,66.2694 0.47269073,66.2746 0.46363631,66.2797 0.36358422,66.2849 0.23630843,66.2901 0.20916963,66.2952 0.30943438,66.3004 0.58193588,66.3056 0.58164465,66.3108 0.61812586,66.3159 0.68175226,66.3211 0.69083953,66.3263 0.77283615,66.3314 0.85461056,66.3366 0.49993134,66.3418 0.42725259,66.3470 0.60006511,66.3521 0.9636848,66.3573 1.009245,66.3625 1.1003724,66.3676 1.3456212,66.3728 1.2633125,66.3780 0.73597378,66.3832 0.57259893,66.3883 0.51817453,66.3935 0.51820773,66.3987 0.49095339,66.4039 0.48183015,66.4090 0.45446959,66.4142 0.8637898,66.4194 1.0818216,66.4246 0.80923176,66.4297 1.1097752,66.4349 1.6181576,66.4401 1.2448704,66.4453 0.73621666,66.4504 0.56379026,66.4556 0.7362861,66.4608 0.5363102,66.4660 0.58184874,66.4711 0.45425102,66.4763 0.22714467,66.4815 0.49107379,66.4867 0.75454855,66.4918 0.66367793,66.4970 0.67304838,66.5022 0.77273989,66.5074 0.59987032,66.5125 0.44515446,66.5177 0.20000963,66.5229 0.63677728,66.5281 0.85458881,66.5333 0.754408,66.5384 0.60887057,66.5436 0.60890734,66.5488 0.68186224,66.5540 0.84571993,66.5592 1.0727478,66.5643 0.82698685,66.5695 0.59989077,66.5747 0.49122024,66.5799 0.86394423,66.5851 0.98170376,66.5902 0.74530357,66.5954 0.64538407,66.6006 0.49987054,66.6058 0.3362276,66.6110 0.21813148,66.6162 0.26370031,66.6213 0.50028443,66.6265 0.88204145,66.6317 0.79070139,66.6369 0.57258594,66.6421 0.57297808,66.6472 0.90915686,66.6524 0.78158712,66.6576 0.68170714,66.6628 0.70898616,66.6680 0.70005596,66.6732 0.73659837,66.6784 0.69993603,66.6835 0.39984661,66.6887 0.69092506,66.6939 0.92769951,66.6991 1.0364006,66.7043 0.50861585,66.7095 0.28171608,66.7146 0.34555337,66.7198 0.61836523,66.7250 0.64543974,66.7302 0.3362278,66.7354 0.29092258,66.7406 0.57290483,66.7458 0.77270228,66.7510 0.55432802,66.7561 0.50913614,66.7613 0.71813929,66.7665 0.46351704,66.7717 0.30913445,66.7769 0.32725549,66.7821 0.42747039,66.7873 0.60022211,66.7925 0.56367487,66.7976 0.55445474,66.8028 0.57296318,66.8080 0.91833913,66.8132 0.72680908,66.8184 0.3815105,66.8236 0.35458243,66.8288 0.68193674,66.8340 0.77263981,66.8392 0.42713338,66.8444 0.24543792,66.8495 0.29106018,66.8547 0.60936838,66.8599 0.7182771,66.8651 0.70919478,66.8703 1.0002933,66.8755 1.0454876,66.8807 0.79966986,66.8859 0.67251366,66.8911 0.90914351,66.8963 1.0091822,66.9015 0.9364413,66.9067 0.8544274,66.9119 0.66364908,66.9171 0.79105294,66.9222 0.89974582,66.9274 0.72703302,66.9326 0.6909399,66.9378 0.63650584,66.9430 0.46369383,66.9482 0.35452136,66.9534 0.33643067,66.9586 0.3908729,66.9638 0.39997971,66.9690 0.65473682,66.9742 0.91828787,66.9794 0.79975921,66.9846 0.45436454,66.9898 0.47302538,66.9950 0.70040572,67.0002 0.81786042,67.0054 0.46317023,67.0106 0.49102169,67.0158 0.63648462,67.0210 0.4907259,67.0262 0.17250748,67.0314 0.090956748,67.0366 0.2366695,67.0418 0.56388968,67.0470 0.81819296,67.0522 0.96378827,67.0574 0.99082404,67.0626 0.78172314,67.0678 0.918244,67.0730 1.0361344,67.0782 0.95450878,67.0834 0.79107648,67.0886 0.65464824,67.0938 0.709135,67.0990 0.73663765,67.1042 1.1181972,67.1094 1.1176964,67.1146 0.75421464,67.1198 0.39087296,67.1250 0.35467851,67.1302 0.50919557,67.1354 0.59992075,67.1406 0.45466614,67.1458 0.68195218,67.1510 0.736431,67.1562 0.98225909,67.1614 1.5094856,67.1666 1.572794,67.1718 1.2629125,67.1770 0.54479206,67.1822 0.45479614,67.1874 0.7095933,67.1926 1.0454677,67.1978 0.80887067,67.2030 0.70917469,67.2082 0.84541774,67.2134 0.78153127,67.2186 0.48174709,67.2238 0.55460554,67.2290 0.54552656,67.2342 0.81832659,67.2395 0.83624876,67.2447 0.61811846,67.2499 0.59979886,67.2551 0.49997681,67.2603 0.87310326,67.2655 0.90903777,67.2707 0.53598708,67.2759 0.45441398,67.2811 0.57288504,67.2863 0.61834365,67.2915 0.66361254,67.2967 0.5817523,67.3019 0.61843473,67.3072 0.97283423,67.3124 0.74511731,67.3176 0.39072827,67.3228 0.40922087,67.3280 0.58196586,67.3332 0.60900378,67.3384 0.41793492,67.3436 0.38184333,67.3488 0.7547214,67.3540 1.1092867,67.3593 1.5002006,67.3645 1.3544436,67.3697 0.84532982,67.3749 0.89993739,67.3801 1.109123,67.3853 1.3455256,67.3905 1.0456043,67.3957 1.2001411,67.4009 1.1179116,67.4062 0.69971097,67.4114 0.42719057,67.4166 0.29995492,67.4218 0.31818229,67.4270 0.38180137,67.4322 0.39101627,67.4374 0.68213403,67.4427 1.0455773,67.4479 1.0091984,67.4531 1.2366315,67.4583 1.3365523,67.4635 0.9904024,67.4687 0.46332967,67.4739 0.61870879,67.4792 0.8547309,67.4844 1.0271465,67.4896 1.2727566,67.4948 1.190881,67.5000 0.82688689,67.5052 0.35423669,67.5105 0.40912202,67.5157 0.63654977,67.5209 0.85476583,67.5261 0.94572246,67.5313 1.1272758,67.5365 1.1179558,67.5418 0.92704105,67.5470 0.58173043,67.5522 0.66354895,67.5574 0.49059162,67.5626 0.22723439,67.5679 0.30003732,67.5731 0.31826332,67.5783 0.58205569,67.5835 0.81811136,67.5887 0.68182659,67.5939 0.77303743,67.5992 0.85464692,67.6044 1.0453479,67.6096 1.3091254,67.6148 1.2271584,67.6201 0.76347876,67.6253 0.51833671,67.6305 0.58194423,67.6357 0.76373106,67.6409 1.0726986,67.6462 0.95443457,67.6514 0.754412,67.6566 0.56363833,67.6618 0.5910486,67.6670 0.80924624,67.6723 0.8270576,67.6775 0.51782084,67.6827 0.43646067,67.6879 0.44554013,67.6932 0.49990785,67.6984 0.38157216,67.7036 0.12723762,67.7088 0.29130477,67.7141 0.5911445,67.7193 0.88178676,67.7245 0.86361605,67.7297 0.76349902,67.7350 0.46336681,67.7402 0.29988995,67.7454 0.22727861,67.7506 0.32744509,67.7559 0.78223926,67.7611 1.2094038,67.7663 1.2453038,67.7715 0.88156182,67.7768 0.75462854,67.7820 0.90923649,67.7872 0.88163126,67.7925 0.65471327,67.7977 0.94591463,67.8029 0.99968255,67.8081 0.7357707,67.8134 0.48170835,67.8186 0.34563848,67.8238 0.41826934,67.8291 0.36348832,67.8343 0.47283071,67.8395 0.88201606,67.8447 0.86346352,67.8500 0.59982902,67.8552 0.43632489,67.8604 0.42739889,67.8657 0.59088719,67.8709 0.57265186,67.8761 0.72733122,67.8814 0.74526542,67.8866 0.33657807,67.8918 0.71869546,67.8970 1.2094389,67.9023 1.3542647,67.9075 0.69015521,67.9127 0.15429296,67.9180 0.08189927,67.9232 0.34559906,67.9284 0.85496438,67.9337 1.3002669,67.9389 1.1089021,67.9441 0.80899519,67.9494 0.76371282,67.9546 0.8272261,67.9598 0.69988978,67.9651 0.52727503,67.9703 0.39070243,67.9755 0.28167242,67.9808 0.49094203,67.9860 0.6363107,67.9913 0.68189877,67.9965 0.71829551,68.0017 0.59089392,68.0070 0.52729589,68.0122 0.80033827,68.0174 1.2093233,68.0227 1.0813745,68.0279 0.37256056,68.0331 0.60025907,68.0384 0.97313827,68.0436 1.2546915,68.0489 0.98129487,68.0541 0.59064466,68.0593 0.50924599,68.0646 0.70010293,68.0698 0.77244741,68.0750 0.42720008,68.0803 0.45472482,68.0855 0.53640556,68.0908 0.62738049,68.0960 0.700077,68.1012 0.70886153,68.1065 0.45431992,68.1117 0.47275689,68.1170 0.7183134,68.1222 0.94548929,68.1274 0.58163428,68.1327 0.46351671,68.1379 0.33637336,68.1432 0.38203013,68.1484 0.4636277,68.1536 0.29984966,68.1589 0.3546482,68.1641 0.57277882,68.1694 0.53635269,68.1746 0.53653294,68.1799 0.70926487,68.1851 0.69988829,68.1903 0.41776776,68.1956 0.0088810418,68.2008 0.036549173,68.2061 0.28196207,68.2113 0.35444391,68.2166 0.1635363,68.2218 0.25472713,68.2270 0.50002128,68.2323 0.30905604,68.2375 0.35510856,68.2428 0.73657566,68.2480 0.663463,68.2533 0.84552538,68.2585 1.0270871,68.2638 0.79974246,68.2690 0.65458214,68.2743 0.88223106,68.2795 1.2818732,68.2847 0.92673397,68.2900 0.42708561,68.2952 0.57322586,68.3005 1.0912036,68.3057 1.2179281,68.3110 0.9997347,68.3162 0.74550933,68.3215 0.5000881,68.3267 0.50905657,68.3320 0.64539719,68.3372 0.97264594,68.3425 1.3908401,68.3477 1.0543783,68.3530 0.34561297,68.3582 0.46390316,68.3635 0.56353092,68.3687 0.39974824,68.3740 0.24522591,68.3792 0.19097328,68.3845 0.41836312,68.3897 0.50927085,68.3950 0.8275001,68.4002 0.93635821,68.4055 0.95442998,68.4107 0.9636572,68.4160 1.0821519,68.4212 1.4912059,68.4265 1.4726926,68.4317 1.0448574,68.4370 0.4178575,68.4422 0.47299474,68.4475 0.56353724,68.4527 0.34525487,68.4580 0.25446787,68.4632 0.34552354,68.4685 0.61863279,68.4738 1.0092736,68.4790 0.83617187,68.4843 0.65439808,68.4895 0.48156184,68.4948 0.35441369,68.5000 0.43646282,68.5053 0.46374419,68.5105 0.48196998,68.5158 0.74538559,68.5210 0.51795167,68.5263 0.35453224,68.5316 0.37285575,68.5368 0.44539788,68.5421 0.24531369,68.5473 0.154521,68.5526 0.081728294,68.5578 0.081830002,68.5631 0.19093682,68.5684 0.22731164,68.5736 0.48208043,68.5789 0.87288618,68.5841 0.70896202,68.5894 0.42707542,68.5946 0.3272239,68.5999 0.40008473,68.6052 0.54547805,68.6104 0.60906923,68.6157 0.53639531,68.6209 0.50911057,68.6262 0.42727229,68.6315 0.60024726,68.6367 1.0185456,68.6420 1.0544686,68.6472 0.59955996,68.6525 0.40895098,68.6578 0.60000539,68.6630 0.67273718,68.6683 0.58205295,68.6736 0.52729511,68.6788 0.43630961,68.6841 0.67276579,68.6893 0.75459725,68.6946 0.74566084,68.6999 0.62724346,68.7051 0.52719325,68.7104 0.87276757,68.7156 1.0909603,68.7209 0.96353942,68.7262 0.52688652,68.7314 0.29097676,68.7367 0.59124207,68.7420 0.7818566,68.7472 0.9090448,68.7525 0.93634051,68.7578 0.88188505,68.7630 1.0363495,68.7683 0.92709905,68.7736 0.67266965,68.7788 0.60900676,68.7841 0.48162204,68.7894 0.39085498,68.7946 0.46404347,68.7999 0.84587735,68.8052 0.98172635,68.8104 0.96323866,68.8157 0.64516366,68.8210 0.46368188,68.8262 0.53655225,68.8315 0.87305099,68.8368 1.3273071,68.8420 1.1452845,68.8473 0.97282493,68.8526 0.80002171,68.8578 0.57250524,68.8631 0.39084885,68.8684 0.55464846,68.8736 0.7273646,68.8789 0.89085561,68.8842 0.67260647,68.8894 0.43627712,68.8947 0.32723495,68.9000 0.5910458,68.9053 0.78172946,68.9105 0.49980509,68.9158 0.42726472,68.9211 0.38181859,68.9263 0.30000013,68.9316 0.36381906,68.9369 0.63672346,68.9422 0.99094069,68.9474 0.93612373,68.9527 0.65438598,68.9580 0.43657133,68.9632 0.79138952,68.9685 1.1274445,68.9738 1.0268701,68.9791 0.49959213,68.9843 0.35460088,68.9896 0.56369758,68.9949 0.81840432,69.0002 1.0185125,69.0054 0.99086291,69.0107 0.77223009,69.0160 0.36325985,69.0213 0.19102323,69.0265 0.29119381,69.0318 0.63644993,69.0371 0.78166115,69.0424 0.79997575,69.0476 0.91816485,69.0529 0.93643045,69.0582 0.75453424,69.0635 0.44521913,69.0687 0.42743111,69.0740 0.6003536,69.0793 0.78180391,69.0846 0.69965053,69.0898 0.60923404,69.0951 1.0275466,69.1004 0.84533894,69.1057 0.73646152,69.1110 0.72730947,69.1162 0.71821201,69.1215 1.15499,69.1268 1.5910443,69.1321 1.3813033,69.1373 0.88142782,69.1426 0.50921303,69.1479 0.67274088,69.1532 0.64532667,69.1585 0.70903635,69.1637 0.49062955,69.1690 0.35456628,69.1743 0.5548256,69.1796 0.9457351,69.1849 1.2819898,69.1902 1.1725967,69.1954 0.93628901,69.2007 0.90921175,69.2060 1.1999468,69.2113 1.1089123,69.2166 0.94572985,69.2218 1.1638079,69.2271 1.1361431,69.2324 0.84529543,69.2377 0.70908821,69.2430 0.78164148,69.2483 0.5636667,69.2535 0.7728321,69.2588 0.70881963,69.2641 0.5361535,69.2694 0.30907559,69.2747 0.57316923,69.2800 1.0455414,69.2852 0.87270093,69.2905 1.0636593,69.2958 0.89070326,69.3011 0.7637133,69.3064 0.89100391,69.3117 0.85470778,69.3170 0.74533927,69.3222 0.48156032,69.3275 0.44540039,69.3328 0.5909754,69.3381 0.81825072,69.3434 0.75438762,69.3487 0.47264904,69.3540 0.46373686,69.3593 0.52736723,69.3645 0.45445901,69.3698 0.61861068,69.3751 1.4004718,69.3804 1.3905905,69.3857 1.0996019,69.3910 1.0634156,69.3963 0.94537699,69.4016 0.68167251,69.4069 0.4000203,69.4121 0.65486103,69.4174 0.69102001,69.4227 0.53620374,69.4280 0.38177848,69.4333 0.5363887,69.4386 0.77277982,69.4439 0.95488757,69.4492 1.0639923,69.4545 1.0910368,69.4598 1.036021,69.4651 0.81789976,69.4703 1.0091532,69.4756 1.1089712,69.4809 0.76342899,69.4862 0.50887442,69.4915 0.27261731,69.4968 0.38189575,69.5021 0.44549027,69.5074 0.5910148,69.5127 0.74550879,69.5180 0.55445021,69.5233 0.25442746,69.5286 0.15468225,69.5339 0.40955165,69.5392 0.7000652,69.5445 0.69066113,69.5498 0.49066591,69.5550 0.26346877,69.5603 0.35454446,69.5656 0.60932904,69.5709 0.97316074,69.5762 1.3821828,69.5815 1.3270584,69.5868 0.75403768,69.5921 0.3725363,69.5974 0.27262083,69.6027 0.30905029,69.6080 0.42733389,69.6133 0.53635621,69.6186 0.40912452,69.6239 0.50934154,69.6292 0.75474817,69.6345 0.89999217,69.6398 1.0272657,69.6451 1.1363957,69.6504 0.99999928,69.6557 0.86365092,69.6610 0.78167665,69.6663 0.5725401,69.6716 0.39077824,69.6769 0.3183451,69.6822 0.76388341,69.6875 0.96349549,69.6928 0.62701136,69.6981 0.30895233,69.7034 0.26377696,69.7087 0.52746183,69.7140 0.65455824,69.7193 0.55448562,69.7246 0.35439423,69.7299 0.26379728,69.7352 0.51825052,69.7405 0.39982781,69.7458 0.36380339,69.7511 0.53680265,69.7564 0.87267333,69.7617 0.79060042,69.7670 0.85434371,69.7723 0.56359053,69.7776 0.54575068,69.7829 0.67261881,69.7882 0.69066358,69.7935 0.8908388,69.7988 0.85462028,69.8041 0.70920992,69.8094 0.50918955,69.8148 0.50901407,69.8201 0.43644845,69.8254 0.76381159,69.8307 0.85436207,69.8360 0.90908629,69.8413 1.0092444,69.8466 0.83614069,69.8519 0.48175022,69.8572 0.81857497,69.8625 1.2456187,69.8678 1.336424,69.8731 1.2090024,69.8784 0.78149682,69.8837 0.4087359,69.8890 0.30904806,69.8944 0.43662211,69.8997 0.5002892,69.9050 0.73662782,69.9103 0.98185331,69.9156 0.96351063,69.9209 0.76350701,69.9262 0.54513556,69.9315 0.46334839,69.9368 0.51829135,69.9421 0.60022354,69.9474 0.63650554,69.9528 0.62733662,69.9581 0.70895541,69.9634 0.79081249,69.9687 1.0365133,69.9740 1.0181338,69.9793 0.81796598,69.9846 0.53649157,69.9899 0.64559048,69.9952 0.52702409,70.0006 0.26345986,70.0059 0.37281203,70.0112 0.4818778,70.0165 0.390939,70.0218 0.49999723,70.0271 0.49989191,70.0324 0.37262732,70.0377 0.22719097,70.0431 0.23637383,70.0484 0.3910358,70.0537 0.55479079,70.0590 0.78189409,70.0643 1.0000197,70.0696 1.0545334,70.0749 0.93620902,70.0803 0.85466075,70.0856 1.0820191,70.0909 1.027182,70.0962 0.65434748,70.1015 0.34526876,70.1068 0.16351956,70.1122 0.20914543,70.1175 0.51821446,70.1228 0.60001302,70.1281 0.55460531,70.1334 0.36369938,70.1387 0.30004793,70.1441 0.44568396,70.1494 0.80925697,70.1547 0.94546682,70.1600 1.0817585,70.1653 0.94532096,70.1707 0.81802374,70.1760 0.60895425,70.1813 0.64537305,70.1866 0.43635911,70.1919 0.49107268,70.1972 0.60029262,70.2026 0.80937058,70.2079 0.85500383,70.2132 1.0634534,70.2185 0.6721127,70.2238 0.5634737,70.2292 0.59087557,70.2345 0.52713299,70.2398 0.23630817,70.2451 0.46383682,70.2505 0.60905778,70.2558 0.60008633,70.2611 0.71837556,70.2664 0.76397121,70.2717 0.8544324,70.2771 0.6727618,70.2824 1.1364875,70.2877 0.95415354,70.2930 0.83622032,70.2984 0.7271139,70.3037 0.4727644,70.3090 0.61860901,70.3143 0.97333133,70.3197 1.3542244,70.3250 0.65376461,70.3303 0.20891804,70.3356 0.17280765,70.3410 0.48195863,70.3463 0.60906261,70.3516 0.45443469,70.3569 0.34543723,70.3623 0.4454962,70.3676 0.57300889,70.3729 0.66401929,70.3782 0.67257768,70.3836 0.47221479,70.3889 0.25442663,70.3942 0.57311136,70.3995 1.0182557,70.4049 0.67254472,70.4102 0.42740193,70.4155 0.67299497,70.4209 0.97276402,70.4262 0.87252212,70.4315 0.81833071,70.4368 1.3274381,70.4422 1.2816191,70.4475 0.78150296,70.4528 0.30879873,70.4582 0.19090751,70.4635 0.35466701,70.4688 0.49114656,70.4741 0.8183586,70.4795 0.84556651,70.4848 0.93646449,70.4901 0.8907876,70.4955 0.64509124,70.5008 0.31791809,70.5061 0.22731583,70.5115 0.36372396,70.5168 0.40000665,70.5221 0.47276497,70.5275 0.7366218,70.5328 0.99110025,70.5381 0.99981558,70.5435 0.69976729,70.5488 0.49080932,70.5541 0.25452119,70.5595 0.37295657,70.5648 0.63660914,70.5701 0.69058937,70.5755 0.22693008,70.5808 0.11819734,70.5861 0.27287009,70.5915 0.49118379,70.5968 0.80010444,70.6021 0.8362909,70.6075 0.69992644,70.6128 0.55441737,70.6181 0.35430422,70.6235 0.17280474,70.6288 0.26373199,70.6341 0.19083273,70.6395 0.30008447,70.6448 0.42728716,70.6501 0.28192148,70.6555 0.39114907,70.6608 0.53623509,70.6662 0.45433515,70.6715 0.48185915,70.6768 0.55446643,70.6822 0.70907348,70.6875 0.8093977,70.6928 0.70023984,70.6982 0.91826588,70.7035 1.0180749,70.7089 0.88144624,70.7142 0.38173667,70.7195 0.42760211,70.7249 0.61837304,70.7302 0.71796477,70.7356 0.46344337,70.7409 0.46358553,70.7462 0.48190016,70.7516 0.70030183,70.7569 0.80907482,70.7623 0.65449429,70.7676 0.63630748,70.7729 0.72724551,70.7783 1.4548453,70.7836 1.5453813,70.7890 0.82693964,70.7943 0.37254378,70.7997 0.23632586,70.8050 0.51845431,70.8103 1.0456274,70.8157 0.97256315,70.8210 0.70894498,70.8264 0.48173997,70.8317 0.46349964,70.8371 0.46369553,70.8424 0.69121152,70.8477 0.83655447,70.8531 0.79983377,70.8584 0.63632143,70.8638 0.75452751,70.8691 0.55443329,70.8745 0.70925015,70.8798 0.83651173,70.8852 0.89087337,70.8905 0.78155047,70.8959 0.45432544,70.9012 0.23637602,70.9065 0.24579832,70.9119 0.51829195,70.9172 0.51796967,70.9226 0.5273962,70.9279 0.83656591,70.9333 1.0364039,70.9386 0.8633545,70.9440 0.50884205,70.9493 0.3637307,70.9547 0.38193083,70.9600 0.36356616,70.9654 0.29986408,70.9707 0.37282667,70.9761 0.45474458,70.9814 0.43628189,70.9868 0.29992417,70.9921 0.60034782,70.9975 0.89084822,71.0028 0.62720627,71.0082 0.93699628,71.0135 1.4003083,71.0189 1.5275201,71.0242 1.890942,71.0296 1.4629622,71.0349 0.84501207,71.0403 0.62725419,71.0456 0.85467666,71.0510 1.0179191,71.0563 0.56344211,71.0617 0.51819873,71.0670 0.50921661,71.0724 1.0366302,71.0777 1.3545306,71.0831 1.2451847,71.0884 0.64522076,71.0938 0.45460311,71.0992 0.48177102,71.1045 0.36368161,71.1099 0.72745532,71.1152 0.82716882,71.1206 0.49070245,71.1259 0.23643063,71.1313 0.3363938,71.1366 0.31803483,71.1420 0.33633986,71.1473 0.33638635,71.1527 0.36391273,71.1581 0.69124967,71.1634 0.89099884,71.1688 0.94525766,71.1741 0.58150899,71.1795 0.1997617,71.1848 0.045467068,71.1902 0.21844378,71.1956 0.40906903,71.2009 0.38164458,71.2063 0.39091137,71.2116 0.48184201,71.2170 0.35443053,71.2223 0.2545864,71.2277 0.50932533,71.2331 0.72730434,71.2384 0.55447835,71.2438 0.38190445,71.2491 0.5727722,71.2545 0.67271823,71.2599 0.62727535,71.2652 0.44529262,71.2706 0.22716482,71.2759 0.32765469,71.2813 0.78239053,71.2867 0.9908632,71.2920 0.73589098,71.2974 0.5725804,71.3027 0.60921228,71.3081 0.7092039,71.3135 0.61802465,71.3188 0.29068807,71.3242 0.3454313,71.3296 0.53646666,71.3349 0.87312055,71.3403 1.1456195,71.3456 0.93607318,71.3510 0.57241517,71.3564 0.48179793,71.3617 0.75497216,71.3671 0.95439661,71.3725 0.60887152,71.3778 0.81871784,71.3832 1.2003586,71.3885 1.0814444,71.3939 0.56305313,71.3993 0.28158665,71.4046 0.30925202,71.4100 0.96378344,71.4154 1.0093669,71.4207 1.0369209,71.4261 1.1365683,71.4315 0.93597323,71.4368 0.49938965,71.4422 0.35451558,71.4476 0.54574174,71.4529 0.86359227,71.4583 0.80874282,71.4637 0.54527557,71.4690 0.57279623,71.4744 0.75458997,71.4798 0.84557426,71.4851 0.88210511,71.4905 0.73629683,71.4959 0.35422179,71.5013 0.19990395,71.5066 0.28177354,71.5120 0.31819054,71.5174 0.38181296,71.5227 0.25448677,71.5281 0.27280989,71.5335 0.38209048,71.5388 0.49089944,71.5442 0.31811452,71.5496 0.40911078,71.5550 0.4090873,71.5603 0.53659093,71.5657 0.62716973,71.5711 0.47252521,71.5764 0.49092424,71.5818 0.38171342,71.5872 0.14529988,71.5926 0.054625083,71.5979 0.20923163,71.6033 0.21805346,71.6087 0.12729383,71.6140 0.46400514,71.6194 0.80037767,71.6248 1.0454273,71.6302 0.89063531,71.6355 0.8089841,71.6409 0.61812085,71.6463 0.55445153,71.6517 0.49078184,71.6570 0.39097399,71.6624 0.47287732,71.6678 0.57290703,71.6732 0.87294406,71.6785 0.89991963,71.6839 0.73613203,71.6893 0.42706534,71.6947 0.38181666,71.7000 0.44553861,71.7054 0.36350992,71.7108 0.33632964,71.7162 0.26370835,71.7215 0.30914181,71.7269 0.43666819,71.7323 0.70921171,71.7377 0.66338587,71.7431 0.55448818,71.7484 0.53629822,71.7538 0.36345819,71.7592 0.30900887,71.7646 0.26368421,71.7699 0.25460899,71.7753 0.36363035,71.7807 0.51827425,71.7861 0.64547056,71.7915 0.52726156,71.7968 0.57269156,71.8022 0.58187795,71.8076 0.69110709,71.8130 0.70908141,71.8184 0.55433661,71.8237 0.31810403,71.8291 0.38183621,71.8345 0.51849848,71.8399 1.0549775,71.8453 1.0724943,71.8507 0.63587952,71.8560 0.2817322,71.8614 0.36371863,71.8668 0.39082867,71.8722 0.32725358,71.8776 0.30009666,71.8830 0.40908861,71.8883 0.44538119,71.8937 0.52747989,71.8991 0.99124348,71.9045 0.99981683,71.9099 0.43587837,71.9153 0.063640006,71.9206 0.37312061,71.9260 0.77288175,71.9314 0.77263975,71.9368 0.67285436,71.9422 0.78182745,71.9476 0.72701466,71.9529 0.52706838,71.9583 0.26362827,71.9637 0.41845408,71.9691 0.75458282,71.9745 0.64523178,71.9799 0.53663999,71.9853 0.81893325,71.9907 1.1818353,71.9960 0.79917061,72.0014 0.61792415,72.0068 0.77280688,72.0122 0.55439788,72.0176 0.33631375,72.0230 0.34576836,72.0284 0.9644202,72.0338 1.764268,72.0391 2.1542075,72.0445 1.4356827,72.0499 0.87241364,72.0553 0.4999527,72.0607 0.60907197,72.0661 0.59986454,72.0715 0.61827832,72.0769 0.56377673,72.0823 0.54527617,72.0877 0.39979962,72.0930 0.39104953,72.0984 0.56377465,72.1038 0.60896468,72.1092 0.34521866,72.1146 0.15455677,72.1200 0.33643866,72.1254 0.38181648,72.1308 0.55475974,72.1362 0.72745955,72.1416 0.69063002,72.1470 0.38180867,72.1524 0.70046395,72.1578 0.87278211,72.1632 0.66331571,72.1685 0.41794431,72.1739 0.50923526,72.1793 0.80045521,72.1847 1.2005246,72.1901 1.5819116,72.1955 1.2995522,72.2009 0.75403041,72.2063 0.38152304,72.2117 0.37274823,72.2171 0.42724818,72.2225 0.29088122,72.2279 0.30927438,72.2333 0.47272843,72.2387 0.38166952,72.2441 0.26365995,72.2495 0.345662,72.2549 0.618424,72.2603 0.79086524,72.2657 0.63602453,72.2711 0.37272304,72.2765 0.54570431,72.2819 0.65460807,72.2873 0.59999508,72.2927 0.49076146,72.2981 0.35432217,72.3035 0.41835612,72.3089 0.8820467,72.3143 0.8179208,72.3197 0.49084225,72.3251 0.49136859,72.3305 0.763785,72.3359 0.74498141,72.3413 0.47264001,72.3467 0.92772251,72.3521 1.4728154,72.3575 1.1541477,72.3629 0.61801857,72.3683 0.55475545,72.3737 0.63642639,72.3791 0.54537839,72.3845 0.4543719,72.3899 0.25432542,72.3953 0.1363491,72.4007 0.38217813,72.4061 0.86421919,72.4115 1.4729908,72.4169 1.5724003,72.4223 0.98146194,72.4277 0.62749106,72.4331 0.71800077,72.4385 0.54516697,72.4439 0.64530468,72.4493 0.19984487,72.4547 0.26393253,72.4601 0.7732513,72.4655 1.4548097,72.4709 1.2451626,72.4763 1.0905826,72.4817 0.86363924,72.4871 0.8820135,72.4925 1.0090917,72.4979 0.98197544,72.5034 1.1637424,72.5088 0.95402265,72.5142 0.37239653,72.5196 0.36389005,72.5250 0.50016558,72.5304 0.60019135,72.5358 0.90941721,72.5412 1.2182457,72.5466 1.208806,72.5520 0.79945368,72.5574 0.3090359,72.5628 0.5457589,72.5682 0.82713068,72.5737 0.72736543,72.5791 0.93661934,72.5845 1.0091355,72.5899 0.9542948,72.5953 0.53608137,72.6007 0.53638744,72.6061 0.63651139,72.6115 0.79124892,72.6169 1.0274525,72.6223 0.8996172,72.6278 0.39052984,72.6332 0.23647253,72.6386 0.34552544,72.6440 0.29979882,72.6494 0.34569761,72.6548 0.80944014,72.6602 0.96365494,72.6656 1.4184175,72.6710 1.6543382,72.6765 0.99948233,72.6819 0.53638417,72.6873 0.48204318,72.6927 0.63638884,72.6981 0.63621038,72.7035 0.49090219,72.7089 0.53652859,72.7144 0.79995024,72.7198 0.70903659,72.7252 0.6544767,72.7306 0.4635106,72.7360 0.59093767,72.7414 0.78203046,72.7468 1.1184433,72.7523 1.2635161,72.7577 0.89966875,72.7631 0.40878347,72.7685 0.15453997,72.7739 0.45491746,72.7793 0.77286291,72.7848 0.68171173,72.7902 0.69092941,72.7956 0.68184841,72.8010 0.56348062,72.8064 0.30891943,72.8118 0.26358995,72.8173 0.30926454,72.8227 0.58206475,72.8281 0.66359001,72.8335 0.59996569,72.8389 0.77278501,72.8444 0.84548903,72.8498 0.80899388,72.8552 0.5454433,72.8606 0.70920181,72.8660 0.63631529,72.8715 0.50001365,72.8769 0.66345263,72.8823 0.67244244,72.8877 0.39992553,72.8931 0.28184745,72.8986 0.40010014,72.9040 0.71826613,72.9094 0.56386662,72.9148 0.60922277,72.9202 0.61827439,72.9257 1.063804,72.9311 1.0361898,72.9365 0.65437877,72.9419 0.76386946,72.9474 1.0457101,72.9528 0.99984366,72.9582 0.69999117,72.9636 0.71820289,72.9691 0.60878587,72.9745 0.55433917,72.9799 0.645585,72.9853 0.9819566,72.9907 0.92702407,72.9962 0.5542956,73.0016 0.28182068,73.0070 0.4092043,73.0124 0.50928384,73.0179 0.80934614,73.0233 1.1910858,73.0287 1.1362287,73.0342 0.49060568,73.0396 0.24523568,73.0450 0.17263901,73.0504 0.27273932,73.0559 0.26372042,73.0613 0.33645901,73.0667 0.46388662,73.0721 0.90031469,73.0776 1.0453477,73.0830 0.95432973,73.0884 1.0457585,73.0939 1.4731023,73.0993 1.3088889,73.1047 0.92667639,73.1101 0.57249796,73.1156 0.71836543,73.1210 0.7637307,73.1264 0.69068474,73.1319 0.43646142,73.1373 0.74595648,73.1427 0.89993882,73.1481 0.89095324,73.1536 1.1277807,73.1590 1.5279111,73.1644 1.8361738,73.1699 1.1809021,73.1753 0.64531767,73.1807 0.7090221,73.1862 0.62726313,73.1916 0.81838691,73.1970 0.59970486,73.2025 0.49073109,73.2079 0.56354988,73.2133 0.30903894,73.2188 0.3274731,73.2242 0.57262743,73.2296 0.3816348,73.2351 0.28196311,73.2405 0.40015391,73.2459 0.6363982,73.2514 0.78168166,73.2568 0.61827439,73.2622 0.80957854,73.2677 0.96384937,73.2731 0.89995688,73.2785 0.917907,73.2840 0.7996397,73.2894 0.74531865,73.2948 0.50893933,73.3003 0.37277672,73.3057 0.55470717,73.3111 0.66369003,73.3166 0.71856403,73.3220 1.0548714,73.3275 1.1818576,73.3329 1.2179753,73.3383 0.94516158,73.3438 0.79091322,73.3492 0.8454088,73.3546 0.75443304,73.3601 0.6729182,73.3655 1.2183706,73.3710 1.1813767,73.3764 0.46324694,73.3818 0.20005783,73.3873 0.30009541,73.3927 0.40000686,73.3982 0.43648633,73.4036 0.60011125,73.4090 0.55454618,73.4145 0.68198341,73.4199 0.84536898,73.4254 0.43627316,73.4308 0.50921851,73.4362 0.71808845,73.4417 0.72720248,73.4471 0.68172854,73.4526 0.61832935,73.4580 0.90017116,73.4634 0.73611265,73.4689 0.59078592,73.4743 0.50923246,73.4798 0.62740201,73.4852 0.54537278,73.4907 0.39070609,73.4961 0.39114314,73.5015 0.81856585,73.5070 0.98181367,73.5124 0.75422108,73.5179 0.37231907,73.5233 0.22732572,73.5288 0.4912881,73.5342 0.64548409,73.5397 0.51806867,73.5451 0.84576118,73.5505 1.1275246,73.5560 1.0906384,73.5614 0.79058325,73.5669 0.51816213,73.5723 0.46373519,73.5778 0.49079072,73.5832 0.39083049,73.5887 0.67288858,73.5941 0.7544201,73.5996 0.51806539,73.6050 0.56364179,73.6105 0.47258124,73.6159 0.25449771,73.6214 0.2822144,73.6268 0.73666137,73.6323 0.68169785,73.6377 0.77259219,73.6431 0.6544354,73.6486 0.76374888,73.6540 1.1364836,73.6595 0.93635821,73.6649 0.6270811,73.6704 0.44550702,73.6758 0.65480053,73.6813 0.55427235,73.6867 0.34548467,73.6922 0.56402987,73.6976 0.77249646,73.7031 0.48139325,73.7085 0.20905249,73.7140 0.15450232,73.7195 0.20005725,73.7249 0.42737734,73.7304 0.38170204,73.7358 0.28173533,73.7413 0.30015111,73.7467 0.52745533,73.7522 0.5908494,73.7576 0.46350586,73.7631 0.32725486,73.7685 0.36380538,73.7740 0.49104941,73.7794 0.59069157,73.7849 0.48174289,73.7903 0.57300526,73.7958 0.73628318,73.8012 0.70896107,73.8067 0.79109687,73.8122 0.79099953,73.8176 0.75438786,73.8231 0.58152634,73.8285 0.26350012,73.8340 0.24561355,73.8394 0.49093145,73.8449 0.41837615,73.8503 0.62760144,73.8558 0.70925647,73.8613 0.86341763,73.8667 0.64497703,73.8722 0.35436329,73.8776 0.19101717,73.8831 0.3732627,73.8885 0.87326086,73.8940 1.3818283,73.8995 1.399716,73.9049 1.1269224,73.9104 0.59067577,73.9158 0.36363152,73.9213 0.29074728,73.9268 0.12712698,73.9322 0.054511659,73.9377 0.1184913,73.9431 0.45484903,73.9486 0.45429733,73.9541 0.38166314,73.9595 0.60933894,73.9650 0.95473534,73.9704 0.89085895,73.9759 0.75432134,73.9814 0.44536546,73.9868 0.55492252,73.9923 0.91858035,73.9977 1.0815464,74.0032 0.7358914,74.0087 0.44528791,74.0141 0.16353466,74.0196 0.099994399,74.0251 0.19096026,74.0305 0.52742541,74.0360 0.80015492,74.0414 0.70905858,74.0469 0.62726468,74.0524 0.70000136,74.0578 0.50888711,74.0633 0.19077489,74.0688 0.14563957,74.0742 0.49134874,74.0797 0.83666211,74.0852 0.84531492,74.0906 0.63602459,74.0961 0.4726333,74.1016 0.63646328,74.1070 0.74544269,74.1125 0.59089053,74.1180 0.60924989,74.1234 0.80018985,74.1289 0.8545562,74.1344 0.89970267,74.1398 0.49052379,74.1453 0.19991025,74.1508 0.30030185,74.1562 0.60946244,74.1617 0.7454859,74.1672 0.699745,74.1726 0.60886145,74.1781 0.49994355,74.1836 0.61850232,74.1890 1.0367422,74.1945 1.0725582,74.2000 0.78158778,74.2054 0.74537051,74.2109 0.63619071,74.2164 0.33642966,74.2219 0.4455491,74.2273 0.47261605,74.2328 0.41821158,74.2383 0.50006646,74.2437 0.59084201,74.2492 0.55452901,74.2547 0.50913692,74.2601 0.60933858,74.2656 1.0818399,74.2711 0.80894637,74.2766 0.83638114,74.2820 0.66338819,74.2875 0.33626619,74.2930 0.4001517,74.2985 0.53649008,74.3039 0.53629035,74.3094 0.42722836,74.3149 0.5729723,74.3203 0.67282951,74.3258 0.62739789,74.3313 0.86382508,74.3368 0.99078417,74.3422 0.93613505,74.3477 0.76352102,74.3532 0.61820012,74.3587 0.80001265,74.3641 0.82724237,74.3696 0.78191012,74.3751 0.92763311,74.3806 1.1909113,74.3860 0.99027413,74.3915 0.38150415,74.3970 0.36376888,74.4025 0.60029531,74.4080 0.7729429,74.4134 0.76339841,74.4189 0.39058751,74.4244 0.33651868,74.4299 0.79129785,74.4353 1.2818698,74.4408 0.97227895,74.4463 0.42706889,74.4518 0.40926608,74.4573 0.57289135,74.4627 0.77303064,74.4682 0.67262727,74.4737 0.35419944,74.4792 0.39994279,74.4847 0.43643361,74.4901 0.41834569,74.4956 0.42732039,74.5011 0.39080241,74.5066 0.36347169,74.5121 0.24558444,74.5175 0.50942022,74.5230 0.74552763,74.5285 0.86370552,74.5340 0.81813806,74.5395 0.49962798,74.5449 0.35461792,74.5504 0.83695996,74.5559 1.2455493,74.5614 0.90874225,74.5669 0.56362706,74.5724 0.70887136,74.5778 0.39078838,74.5833 0.51828653,74.5888 0.42692235,74.5943 0.19086996,74.5998 0.33667621,74.6053 0.60922366,74.6107 0.71813339,74.6162 0.61798871,74.6217 0.37257394,74.6272 0.25472677,74.6327 0.39095816,74.6382 0.3544119,74.6437 0.42738062,74.6491 0.56375861,74.6546 0.54540479,74.6601 0.49078393,74.6656 0.41839367,74.6711 0.55478454,74.6766 0.63630748,74.6821 0.74540144,74.6875 0.78160697,74.6930 0.43603095,74.6985 0.21805482,74.7040 0.26369894,74.7095 0.26359168,74.7150 0.23660487,74.7205 0.65517986,74.7260 1.1184255,74.7314 1.099471,74.7369 0.51774305,74.7424 0.45469838,74.7479 0.50017971,74.7534 0.64547509,74.7589 0.81814009,74.7644 0.88166559,74.7699 0.65431434,74.7754 0.41831279,74.7809 0.76398498,74.7863 1.0454981,74.7918 0.89079374,74.7973 0.64528275,74.8028 0.44532162,74.8083 0.56369454,74.8138 0.75474733,74.8193 0.96384966,74.8248 1.12743,74.8303 1.0362941,74.8358 0.72714454,74.8413 0.54520637,74.8468 0.35451779,74.8523 0.98219621,74.8577 1.3090812,74.8632 0.88148797,74.8687 0.39074254,74.8742 0.33657068,74.8797 0.49098033,74.8852 0.58160734,74.8907 0.93680197,74.8962 1.6277893,74.9017 1.2724645,74.9072 0.8995102,74.9127 0.6271078,74.9182 0.49112576,74.9237 0.52739012,74.9292 0.56350845,74.9347 0.71806264,74.9402 0.74543846,74.9457 0.64545065,74.9512 0.62738472,74.9567 0.77288055,74.9622 1.0182345,74.9677 0.89977854,74.9732 0.66357225,74.9787 0.70024055,74.9842 0.77273268,74.9897 0.83641303,74.9951 0.86360258,75.0006 0.64519304,75.0061 0.44530934,75.0116 0.38181493,75.0171 0.49102774,75.0226 0.65483433,75.0281 0.72710019,75.0336 0.46339142,75.0391 0.49079877,75.0446 0.25442222,75.0501 0.29116908,75.0556 0.68194067,75.0611 0.93620819,75.0666 0.69074303,75.0721 0.45464078,75.0777 0.50015074,75.0832 0.59105378,75.0887 0.65474701,75.0942 0.60010999,75.0997 0.64527118,75.1052 0.40882415,75.1107 0.3635985,75.1162 0.54544055,75.1217 0.55448055,75.1272 0.33623928,75.1327 0.16356383,75.1382 0.21818496,75.1437 0.34552833,75.1492 0.70006663,75.1547 0.57277781,75.1602 0.54560775,75.1657 0.7638706,75.1712 1.0454073,75.1767 0.80882323,75.1822 0.57272285,75.1877 0.54556429,75.1932 0.54557651,75.1987 0.74552095,75.2042 0.83660907,75.2097 1.25491,75.2153 1.518042,75.2208 1.2722818,75.2263 0.80866605,75.2318 0.38194945,75.2373 0.83673531,75.2428 1.0818384,75.2483 0.89055091,75.2538 0.29064724,75.2593 0.23648858,75.2648 0.41824108,75.2703 0.55462486,75.2758 0.55470765,75.2813 0.64595336,75.2869 1.046008,75.2924 1.381987,75.2979 1.3997186,75.3034 1.0175016,75.3089 0.62707639,75.3144 0.83658105,75.3199 0.97281694,75.3254 1.0634427,75.3309 0.71791095,75.3364 0.52716368,75.3420 0.47278556,75.3475 0.66410375,75.3530 0.95469582,75.3585 0.84496635,75.3640 0.52724916,75.3695 0.64559269,75.3750 0.49979585,75.3805 0.42710394,75.3861 0.35444006,75.3916 0.48225099,75.3971 0.80945528,75.4026 0.79059392,75.4081 0.41788223,75.4136 0.26363015,75.4191 0.2544325,75.4247 0.19084369,75.4302 0.32754165,75.4357 0.55461389,75.4412 0.45441663,75.4467 0.39101732,75.4522 0.50007355,75.4577 0.64551115,75.4633 0.90022218,75.4688 1.0182384,75.4743 1.0270104,75.4798 0.90897632,75.4853 1.0183038,75.4908 1.1454192,75.4964 0.99081689,75.5019 0.84542364,75.5074 0.74549341,75.5129 0.77262932,75.5184 0.78175533,75.5239 0.95445937,75.5295 0.60888743,75.5350 0.23634201,75.5405 0.26375595,75.5460 0.53663743,75.5515 0.78177214,75.5571 0.50892699,75.5626 0.55506593,75.5681 1.0096818,75.5736 1.2182024,75.5791 1.2088699,75.5847 1.090701,75.5902 0.82686579,75.5957 0.35430801,75.6012 0.2908684,75.6067 0.281773,75.6123 0.60002118,75.6178 0.70012313,75.6233 1.0731784,75.6288 1.3639915,75.6343 1.1546105,75.6399 1.0543189,75.6454 0.98166293,75.6509 0.85412508,75.6564 0.36359996,75.6620 0.84608662,75.6675 1.1909461,75.6730 0.89057797,75.6785 0.76342714,75.6840 0.59078413,75.6896 0.42725685,75.6951 0.61828202,75.7006 0.66357207,75.7061 0.52709121,75.7117 0.39991108,75.7172 0.34540719,75.7227 0.14546475,75.7282 0.12742376,75.7338 0.26384062,75.7393 0.67277175,75.7448 1.0364218,75.7503 1.0998881,75.7559 0.63613147,75.7614 0.30911779,75.7669 0.36379564,75.7725 0.42721516,75.7780 0.25436637,75.7835 0.22728454,75.7890 0.40920517,75.7946 0.77282149,75.8001 0.7908119,75.8056 0.45440549,75.8112 0.26357844,75.8167 0.24556352,75.8222 0.45465362,75.8277 0.55451423,75.8333 0.48181447,75.8388 0.48191455,75.8443 0.61826539,75.8499 0.53646481,75.8554 0.64574212,75.8609 1.1271404,75.8664 1.0270094,75.8720 0.90910649,75.8775 0.65448493,75.8830 0.47285372,75.8886 0.70015383,75.8941 0.59985465,75.8996 0.5000332,75.9052 0.59089434,75.9107 0.5089972,75.9162 0.67294508,75.9218 0.81822371,75.9273 0.69976437,75.9328 0.58171475,75.9384 0.63640648,75.9439 0.64534503,75.9494 0.5271942,75.9550 0.51816249,75.9605 0.41825286,75.9660 0.50912941,75.9716 0.47287109,75.9771 0.75463897,75.9826 0.7908898,75.9882 0.74546355,75.9937 0.46341193,75.9992 0.41813824,76.0048 0.45467675,76.0103 0.6184144,76.0158 0.94556427,76.0214 0.84522676,76.0269 0.44522843,76.0325 0.40918794,76.0380 0.76389152,76.0435 0.84538722,76.0491 0.66357982,76.0546 0.58194208,76.0601 0.63636482,76.0657 0.68158609,76.0712 0.39069849,76.0767 0.2637651,76.0823 0.63648474,76.0878 0.6816411,76.0934 0.54538244,76.0989 0.46361503,76.1044 0.29998729,76.1100 0.38196799,76.1155 0.46376508,76.1211 0.52732617,76.1266 0.68191129,76.1321 0.80000204,76.1377 0.71840578,76.1432 0.97317642,76.1488 1.0272164,76.1543 0.85419798,76.1598 0.78147209,76.1654 0.68169796,76.1709 0.75470406,76.1765 0.89083093,76.1820 0.6001249,76.1876 0.97317541,76.1931 1.2726533,76.1986 0.82684314,76.2042 0.42720464,76.2097 0.55478805,76.2153 0.92735362,76.2208 1.1091329,76.2264 1.1180375,76.2319 0.78148788,76.2374 0.53637284,76.2430 0.64570665,76.2485 0.94559509,76.2541 1.0089933,76.2596 0.75455743,76.2652 0.77287012,76.2707 0.79995149,76.2763 0.81826639,76.2818 1.1460388,76.2873 1.6639673,76.2929 1.554316,76.2984 1.2178363,76.3040 0.9814437,76.3095 0.89972645,76.3151 0.81823742,76.3206 1.0001453,76.3262 0.98174685,76.3317 0.77266324,76.3373 0.5364942,76.3428 0.6092698,76.3484 0.73631078,76.3539 0.72738928,76.3595 0.89107114,76.3650 0.98164046,76.3706 0.87241119,76.3761 0.68163007,76.3817 0.56352979,76.3872 0.481729,76.3928 0.50007325,76.3983 0.67274618,76.4039 0.6182313,76.4094 0.69119149,76.4150 0.90021312,76.4205 0.86346549,76.4261 0.61784685,76.4316 0.65441436,76.4372 0.67286605,76.4427 0.79132801,76.4483 1.1364053,76.4538 0.79052281,76.4594 0.45448408,76.4649 0.33632386,76.4705 0.44545475,76.4760 0.71834964,76.4816 0.69989634,76.4871 0.49082294,76.4927 0.72717845,76.4982 0.85506219,76.5038 1.3550831,76.5093 1.1724563,76.5149 1.2544205,76.5204 1.4728343,76.5260 1.5091537,76.5316 1.0269583,76.5371 0.55411482,76.5427 0.51810706,76.5482 1.0183742,76.5538 1.0909452,76.5593 0.73631305,76.5649 0.46349439,76.5704 0.53631675,76.5760 0.77285725,76.5816 0.70001465,76.5871 0.69092184,76.5927 0.67285717,76.5982 0.73635393,76.6038 0.53614342,76.6093 0.34531459,76.6149 0.34543109,76.6205 0.46381968,76.6260 0.5910458,76.6316 0.58180422,76.6371 0.55452281,76.6427 0.46352342,76.6482 0.39985046,76.6538 0.47272125,76.6594 0.58194095,76.6649 0.58184904,76.6705 0.49097258,76.6760 0.80011606,76.6816 1.018347,76.6872 0.93694603,76.6927 1.0459723,76.6983 1.2907419,76.7038 1.2451285,76.7094 1.1999924,76.7150 1.2451144,76.7205 0.72684491,76.7261 0.66353989,76.7317 0.73639524,76.7372 0.77282238,76.7428 0.65455121,76.7483 0.64524221,76.7539 0.55452067,76.7595 0.83691585,76.7650 1.263932,76.7706 0.97206211,76.7762 0.29050142,76.7817 0.3457498,76.7873 0.52729142,76.7928 0.47264212,76.7984 0.36344293,76.8040 0.12752226,76.8095 0.39117905,76.8151 0.35434386,76.8207 0.5183624,76.8262 0.82724392,76.8318 0.66352761,76.8374 0.68201369,76.8429 0.62717777,76.8485 0.49058595,76.8541 0.27258632,76.8596 0.2820234,76.8652 0.50931287,76.8708 0.4999243,76.8763 0.38157091,76.8819 0.25451839,76.8875 0.40921211,76.8930 0.5181464,76.8986 0.536327,76.9042 0.40907863,76.9097 0.27254045,76.9153 0.045410428,76.9209 0.14568445,76.9264 0.30920729,76.9320 0.41827419,76.9376 0.57278037,76.9432 0.60000819,76.9487 0.59076506,76.9543 0.30885088,76.9599 0.23645566,76.9654 0.40006807,76.9710 0.32715753,76.9766 0.32734263,76.9821 0.42732453,76.9877 0.32707998,76.9933 0.25456172,76.9989 0.35465735,77.0044 0.63638043,77.0100 0.98195195,77.0156 1.0545028,77.0211 0.88185889,77.0267 1.0457277,77.0323 1.0093137,77.0379 1.1271948,77.0434 1.0815216,77.0490 1.1639255,77.0546 2.119231,77.0602 3.5919933,77.0657 4.1360345,77.0713 2.5627115,77.0769 1.3542136,77.0825 1.0268492,77.0880 0.99052769,77.0936 1.0637093,77.0992 1.2818384,77.1048 0.80878538,77.1103 0.52729625,77.1159 0.88210309,77.1215 1.2817923,77.1271 0.82694167,77.1326 0.49107769,77.1382 0.64584404,77.1438 0.88181162,77.1494 0.78153139,77.1549 0.46357614,77.1605 0.58193809,77.1661 0.7273531,77.1717 0.88191652,77.1773 0.82717568,77.1828 0.59957749,77.1884 0.18173853,77.1940 0.52768332,77.1996 0.85445869,77.2051 0.70878595,77.2107 0.50921971,77.2163 0.80032092,77.2219 0.97275412,77.2275 0.86368895,77.2330 0.79099315,77.2386 0.75455046,77.2442 0.8273012,77.2498 0.77260506,77.2554 0.67279989,77.2609 0.71793365,77.2665 0.39957961,77.2721 0.31827146,77.2777 0.38188994,77.2833 0.42745703,77.2889 0.84556109,77.2944 0.82705224,77.3000 0.65450823,77.3056 0.89108062,77.3112 1.0364588,77.3168 0.88217682,77.3224 1.11813,77.3279 0.99942595,77.3335 0.62714446,77.3391 0.46384215,77.3447 0.61842275,77.3503 0.79988104,77.3559 0.61806285,77.3614 0.59999567,77.3670 0.50004721,77.3726 0.68208766,77.3782 0.80013287,77.3838 0.6816088,77.3894 0.46333954,77.3950 0.5001179,77.4005 0.78204215,77.4061 0.77280331,77.4117 0.8637237,77.4173 0.95443553,77.4229 0.98176914,77.4285 0.99076903,77.4341 0.52716243,77.4396 0.64583349,77.4452 1.0364397,77.4508 1.0087268,77.4564 0.77244478,77.4620 0.40906569,77.4676 0.25471979,77.4732 0.40034461,77.4788 0.75479341,77.4844 0.71781683,77.4899 0.31776235,77.4955 0.29097793,77.5011 0.55480355,77.5067 0.69999653,77.5123 0.53620201,77.5179 0.5910393,77.5235 0.85459799,77.5291 0.71814263,77.5347 0.69998044,77.5403 0.618312,77.5458 0.80000669,77.5514 0.73628545,77.5570 0.9181475,77.5626 0.73640245,77.5682 0.96390569,77.5738 1.1091024,77.5794 0.95429283,77.5850 0.68178701,77.5906 0.91833776,77.5962 0.93633598,77.6018 1.0001094,77.6074 1.2182877,77.6130 1.0907524,77.6186 1.0452816,77.6241 1.1454589,77.6297 0.93630439,77.6353 0.60885531,77.6409 0.34541336,77.6465 0.40904427,77.6521 0.30914819,77.6577 0.4638966,77.6633 0.59105784,77.6689 0.62732494,77.6745 0.76356155,77.6801 0.79991972,77.6857 0.7727412,77.6913 0.76395804,77.6969 1.0455449,77.7025 0.99042392,77.7081 0.53621072,77.7137 0.55468613,77.7193 0.50914288,77.7249 0.7729423,77.7305 0.95458251,77.7361 0.7179957,77.7417 0.43633649,77.7473 0.51842439,77.7529 0.77266032,77.7585 0.62683749,77.7641 0.50900513,77.7697 0.51821554,77.7753 0.34543923,77.7809 0.42725441,77.7865 0.44550669,77.7921 0.46372312,77.7977 0.42734408,77.8033 0.97362769,77.8089 1.9188855,77.8145 1.6084168,77.8201 0.79013163,77.8257 0.51808053,77.8313 0.70007032,77.8369 0.66355568,77.8425 0.59976572,77.8481 0.32720309,77.8537 0.45466495,77.8593 0.64566624,77.8649 0.90037537,77.8705 1.0183007,77.8761 0.93594813,77.8817 0.53588873,77.8873 0.50942153,77.8929 1.0460168,77.8985 1.3181025,77.9041 1.0268062,77.9097 0.70897436,77.9153 0.73654646,77.9209 0.61796272,77.9265 0.24544147,77.9321 0.45493445,77.9377 0.61816353,77.9433 0.52713329,77.9490 0.60003692,77.9546 0.80910718,77.9602 0.89983398,77.9658 0.65433955,77.9714 0.49109048,77.9770 0.645652,77.9826 0.66372293,77.9882 0.61811799,77.9938 0.49083266,77.9994 0.8094067,78.0050 1.1182481,78.0106 0.9178099,78.0162 0.69068396,78.0218 0.59992987,78.0275 0.42719376,78.0331 0.32744044,78.0387 0.74588943,78.0443 1.2001088,78.0499 1.0177594,78.0555 0.96349066,78.0611 1.2274439,78.0667 1.1547163,78.0723 1.0273302,78.0779 1.082158,78.0836 1.5093285,78.0892 1.2998021,78.0948 1.0002102,78.1004 0.93641263,78.1060 0.73596746,78.1116 0.58188802,78.1172 0.90011996,78.1228 0.89971089,78.1284 0.87247312,78.1341 0.57244879,78.1397 0.24526255,78.1453 0.2546334,78.1509 0.38192341,78.1565 0.49114475,78.1621 0.8092398,78.1677 0.79064971,78.1733 0.70891559,78.1790 0.68187535,78.1846 0.70934767,78.1902 0.83658487,78.1958 0.81830907,78.2014 0.93622124,78.2070 0.70876622,78.2127 0.49081361,78.2183 0.63639104,78.2239 0.70902538,78.2295 0.56352252,78.2351 0.40912691,78.2407 0.40005594,78.2463 0.32715189,78.2520 0.22715721,78.2576 0.18182397,78.2632 0.16364448,78.2688 0.14555159,78.2744 0.24553758,78.2801 0.38202089,78.2857 0.53634793,78.2913 0.36349204,78.2969 0.47289765,78.3025 0.55460072,78.3081 0.76374274,78.3138 1.1545908,78.3194 0.91772521,78.3250 0.24546634,78.3306 0.56439412,78.3362 1.136891,78.3419 1.6728525,78.3475 1.7541765,78.3531 0.98131001,78.3587 0.49956721,78.3643 0.21809469,78.3700 0.36369073,78.3756 0.32726565,78.3812 0.38198012,78.3868 0.57293254,78.3924 1.000123,78.3981 1.1179845,78.4037 0.93612838,78.4093 0.46362498,78.4149 0.51847374,78.4206 0.93659216,78.4262 1.0726537,78.4318 0.85444522,78.4374 0.70009387,78.4431 0.80009037,78.4487 0.88161886,78.4543 0.76339263,78.4599 0.62750065,78.4655 0.91839689,78.4712 0.81816685,78.4768 0.70890665,78.4824 0.39955205,78.4880 0.14532475,78.4937 0.26379555,78.4993 0.44538602,78.5049 0.26364318,78.5106 0.4549906,78.5162 0.85470337,78.5218 0.79978353,78.5274 0.62696373,78.5331 0.37255612,78.5387 0.40013978,78.5443 0.48189804,78.5499 0.48205224,78.5556 0.77346766,78.5612 1.2638711,78.5668 1.0811061,78.5725 0.59040493,78.5781 0.40911037,78.5837 0.39991787,78.5893 0.35441247,78.5950 0.34555399,78.6006 0.38196945,78.6062 0.4726395,78.6119 0.37283954,78.6175 0.61863238,78.6231 0.85448784,78.6287 0.60872275,78.6344 0.35442883,78.6400 0.33648252,78.6456 0.52744883,78.6513 0.59089714,78.6569 0.49065289,78.6625 0.18165989,78.6682 0.30943981,78.6738 0.68200648,78.6794 0.54509586,78.6851 0.47265705,78.6907 0.80930716,78.6963 0.84540439,78.7020 0.52707571,78.7076 0.51840854,78.7132 0.80019778,78.7189 0.66348016,78.7245 0.59086609,78.7301 0.68193483,78.7358 0.89112294,78.7414 1.1726679,78.7470 0.90866637,78.7527 0.44515342,78.7583 0.45467702,78.7639 0.79104394,78.7696 0.62726098,78.7752 0.43649322,78.7808 0.51836962,78.7865 0.67263716,78.7921 0.51822346,78.7977 0.68207818,78.8034 0.70014799,78.8090 0.83639514,78.8147 0.85431921,78.8203 0.82722253,78.8259 0.89091444,78.8316 0.74529666,78.8372 0.5816986,78.8428 0.42715415,78.8485 0.24527256,78.8541 0.27292943,78.8598 0.66416883,78.8654 0.99104565,78.8710 1.1727037,78.8767 1.2182454,78.8823 1.0727491,78.8880 0.88153046,78.8936 0.66321516,78.8992 0.40889591,78.9049 0.3004652,78.9105 0.83672994,78.9162 0.84535801,78.9218 0.79084694,78.9274 0.65416056,78.9331 0.39977491,78.9387 0.39110368,78.9444 0.64563113,78.9500 0.85453218,78.9556 0.81815624,78.9613 0.57247078,78.9669 0.2816436,78.9726 0.32747063,78.9782 0.51822275,78.9839 0.56372249,78.9895 0.67299789,78.9951 0.80011249,79.0008 0.65447748,79.0064 0.45423141,79.0121 0.19059186,79.0177 0.25458983,79.0234 0.60018712,79.0290 0.96376801,79.0347 1.1092479,79.0403 0.9819901,79.0459 0.99104673,79.0516 1.1453501,79.0572 0.98147303,79.0629 0.82724506,79.0685 1.4002812,79.0742 2.0728395,79.0798 2.0728898,79.0855 1.590675,79.0911 0.61776018,79.0968 0.49999297,79.1024 0.42728281,79.1081 0.39982843,79.1137 0.16351734,79.1193 0.20012489,79.1250 0.32749319,79.1306 0.52750522,79.1363 0.92756951,79.1419 1.5456035,79.1476 1.4997146,79.1532 0.97242182,79.1589 0.49975213,79.1645 0.27261913,79.1702 0.35482576,79.1758 0.70925778,79.1815 0.68177676,79.1871 0.61804718,79.1928 0.74536085,79.1984 0.83640283,79.2041 0.80010337,79.2097 1.0368096,79.2154 1.3822107,79.2210 1.2085248,79.2267 0.59946257,79.2323 0.54571289,79.2380 0.63649845,79.2436 0.47243217,79.2493 0.43631113,79.2550 0.80021948,79.2606 0.79100174,79.2663 0.88223851,79.2719 1.2367257,79.2776 1.1542724,79.2832 0.77228308,79.2889 0.84547865,79.2945 1.1363429,79.3002 0.99075854,79.3058 0.90907592,79.3115 0.76374048,79.3171 1.1186035,79.3228 1.6913279,79.3285 1.6905537,79.3341 0.92665565,79.3398 0.64542931,79.3454 0.83649135,79.3511 0.79083192,79.3567 0.46333998,79.3624 0.22717398,79.3680 0.24561493,79.3737 0.42744204,79.3794 0.49992457,79.3850 0.37270314,79.3907 0.52733213,79.3963 0.5272035,79.4020 0.58194005,79.4077 0.69997388,79.4133 0.47257301,79.4190 0.53653491,79.4246 0.90921384,79.4303 1.0185003,79.4359 1.3368294,79.4416 1.2360653,79.4473 0.97236133,79.4529 0.77253985,79.4586 0.40904102,79.4642 0.39996755,79.4699 0.41792184,79.4756 0.46359724,79.4812 0.58201766,79.4869 0.70018327,79.4925 0.66374296,79.4982 0.63653028,79.5039 0.74530065,79.5095 0.54530537,79.5152 0.50922322,79.5209 0.51797014,79.5265 0.35452586,79.5322 0.67305702,79.5378 1.1093346,79.5435 1.2999409,79.5492 0.9634521,79.5548 0.94537467,79.5605 0.93658125,79.5662 1.127641,79.5718 1.1908095,79.5775 0.89944398,79.5832 0.58170116,79.5888 1.0824366,79.5945 1.3907652,79.6001 0.69028908,79.6058 0.41810679,79.6115 0.66364145,79.6171 0.71816039,79.6228 0.73661685,79.6285 0.98230791,79.6341 1.1638536,79.6398 1.0724635,79.6455 0.79965138,79.6511 0.52723008,79.6568 0.7181291,79.6625 0.60001898,79.6681 0.6911186,79.6738 0.80911481,79.6795 0.84533483,79.6851 0.81823951,79.6908 1.018283,79.6965 0.90890265,79.7021 0.78181577,79.7078 1.0366482,79.7135 1.5364289,79.7192 1.454304,79.7248 1.3542989,79.7305 0.94527048,79.7362 0.60905623,79.7418 0.37282196,79.7475 0.44554803,79.7532 0.59997529,79.7588 0.49114496,79.7645 0.60935462,79.7702 0.6450178,79.7759 0.39985886,79.7815 0.8640936,79.7872 1.3092854,79.7929 1.1270605,79.7985 0.79989034,79.8042 0.81824231,79.8099 0.6363588,79.8156 0.61800301,79.8212 0.47264439,79.8269 0.50917017,79.8326 0.55470645,79.8383 1.009073,79.8439 0.80879354,79.8496 0.54543287,79.8553 0.51849097,79.8609 0.88193655,79.8666 0.79979551,79.8723 0.64535773,79.8780 0.57289886,79.8836 0.75486541,79.8893 0.86351746,79.8950 0.72712964,79.9007 0.92761534,79.9064 1.2274308,79.9120 1.0908896,79.9177 1.0274425,79.9234 1.1363407,79.9291 1.1083994,79.9347 0.463074,79.9404 0.2637355,79.9461 0.44581693,79.9518 0.81870365,79.9574 1.3092964,79.9631 1.6182837,79.9688 1.9816681,79.9745 1.6086333,79.9802 1.0090946,79.9858 1.0000327,79.9915 1.0001807,79.9972 1.0546526,80.0029 0.67237413,80.0085 0.57237488,80.0142 0.33612415,80.0199 0.15458693,80.0256 0.2912387,80.0313 0.60927576,80.0369 0.61801797,80.0426 0.42719439,80.0483 0.6636638,80.0540 0.76371706,80.0597 0.8546713,80.0654 0.78185654,80.0710 0.78194922,80.0767 0.82739395,80.0824 0.71780455,80.0881 0.41796255,80.0938 0.57287979,80.0994 0.69100732,80.1051 0.80912036,80.1108 0.66348928,80.1165 0.52699047,80.1222 0.42730495,80.1279 0.95476407,80.1335 0.96355021,80.1392 0.51819986,80.1449 0.46370617,80.1506 0.68185389,80.1563 0.87252724,80.1620 0.37260678,80.1677 0.25486505,80.1733 0.43672922,80.1790 0.65459776,80.1847 1.0001522,80.1904 1.3181702,80.1961 0.90870404,80.2018 0.4632875,80.2075 0.20901373,80.2131 0.48193195,80.2188 0.5453043,80.2245 0.39083275,80.2302 0.43660226,80.2359 0.71853298,80.2416 0.75453347,80.2473 0.52716863,80.2530 0.50891435,80.2586 0.36344981,80.2643 0.23644462,80.2700 0.32731649,80.2757 0.43640926,80.2814 0.55457759,80.2871 0.54564077,80.2928 0.76376379,80.2985 0.76359415,80.3042 0.73635805,80.3098 0.6636228,80.3155 0.91835392,80.3212 1.3368618,80.3269 1.5634226,80.3326 0.83574218,80.3383 0.65427494,80.3440 0.30888465,80.3497 0.15455267,80.3554 0.14552988,80.3611 0.38205081,80.3668 0.60002387,80.3725 0.32696986,80.3781 0.11831938,80.3838 0.42791712,80.3895 0.75462854,80.3952 0.63593221,80.4009 0.59979814,80.4066 0.79100931,80.4123 0.86393613,80.4180 0.90026826,80.4237 0.74503231,80.4294 0.26322195,80.4351 0.25494078,80.4408 0.59127373,80.4465 0.79088628,80.4522 0.90899408,80.4579 0.90901124,80.4636 0.65442228,80.4693 0.69097841,80.4750 0.92721641,80.4806 0.73634779,80.4863 0.85504103,80.4920 1.4183704,80.4977 1.5725642,80.5034 1.3541523,80.5091 0.86329281,80.5148 0.64538264,80.5205 0.60935771,80.5262 0.93684405,80.5319 1.1272862,80.5376 0.95414913,80.5433 0.63623542,80.5490 0.80935144,80.5547 0.79075658,80.5604 0.53611177,80.5661 0.53641081,80.5718 0.62747157,80.5775 0.8184303,80.5832 0.86372316,80.5889 1.0360746,80.5946 0.71778589,80.6003 0.54549009,80.6060 0.54552174,80.6117 0.49119559,80.6174 0.80968148,80.6231 1.2181778,80.6288 1.0176538,80.6345 0.71792459,80.6402 0.68179071,80.6459 0.63646901,80.6516 0.76379365,80.6573 0.66356832,80.6630 0.54542136,80.6687 0.7182439,80.6744 0.80894864,80.6801 0.70904982,80.6858 0.80030054,80.6915 0.94553328,80.6973 0.78167009,80.7030 0.57251996,80.7087 0.43613988,80.7144 0.52721632,80.7201 0.62719542,80.7258 0.43634275,80.7315 0.60919732,80.7372 0.67273831,80.7429 0.44548652,80.7486 0.38196284,80.7543 0.62753254,80.7600 1.018405,80.7657 1.3452123,80.7714 1.2271776,80.7771 1.3184876,80.7828 1.2364658,80.7885 1.0000374,80.7942 0.87281638,80.8000 1.0547822,80.8057 1.1634129,80.8114 0.8359943,80.8171 0.6906178,80.8228 0.47279108,80.8285 0.96441001,80.8342 1.4090768,80.8399 1.0358093,80.8456 0.88172364,80.8513 0.89090949,80.8570 0.99076796,80.8628 0.62710345,80.8685 0.29072046,80.8742 0.14552543,80.8799 0.33654961,80.8856 0.42741713,80.8913 0.66368687,80.8970 0.67250061,80.9027 0.54531699,80.9084 0.71850002,80.9141 1.1456161,80.9199 0.79963291,80.9256 0.31790391,80.9313 0.14553408,80.9370 0.42747176,80.9427 0.60901171,80.9484 0.37263823,80.9541 0.31855491,80.9598 0.83688146,80.9656 1.1271579,80.9713 0.7631442,80.9770 0.55443889,80.9827 0.90084314,80.9884 1.7553636,80.9941 1.7362289,80.9998 1.126633,81.0056 0.75409997,81.0113 0.65421259,81.0170 0.50025338,81.0227 0.86423099,81.0284 0.97276354,81.0341 0.91760421,81.0399 0.53587979,81.0456 0.46376744,81.0513 0.59099692,81.0570 0.76364559,81.0627 0.75441772,81.0684 0.64541525,81.0742 0.69117582,81.0799 1.009413,81.0856 1.1002678,81.0913 1.1454066,81.0970 0.90853202,81.1027 0.6906057,81.1085 0.68198788,81.1142 0.74562937,81.1199 0.64532864,81.1256 0.47256166,81.1313 0.65473145,81.1371 1.0455284,81.1428 0.97251415,81.1485 0.65446013,81.1542 0.38188094,81.1599 0.35466039,81.1657 0.58190256,81.1714 1.0001944,81.1771 1.1999815,81.1828 0.96337879,81.1885 0.70889533,81.1943 0.5185222,81.2000 0.88244927,81.2057 1.0999299,81.2114 0.9540807,81.2171 0.69065648,81.2229 0.51815957,81.2286 0.41805297,81.2343 0.27270767,81.2400 0.41841573,81.2458 0.70014048,81.2515 0.86370456,81.2572 0.79137659,81.2629 0.97309607,81.2687 1.0817243,81.2744 1.2910244,81.2801 1.4001031,81.2858 1.2632469,81.2916 0.89945227,81.2973 1.1092637,81.3030 1.627547,81.3087 1.5362083,81.3145 1.1546272,81.3202 1.1271721,81.3259 0.99061948,81.3316 0.8089543,81.3374 0.69987607,81.3431 0.55443555,81.3488 0.49990535,81.3545 0.51847094,81.3603 0.80036598,81.3660 0.94518912,81.3717 0.55420762,81.3775 0.40899441,81.3832 0.25457904,81.3889 0.30918363,81.3946 0.30918431,81.4004 0.41850448,81.4061 0.81825,81.4118 0.97260576,81.4176 1.0909134,81.4233 0.94530076,81.4290 0.68176746,81.4347 0.63614291,81.4405 0.31805235,81.4462 0.47333741,81.4519 1.036734,81.4577 0.99954462,81.4634 0.48142335,81.4691 0.30930194,81.4749 0.47289601,81.4806 0.46341342,81.4863 0.24518897,81.4921 0.24555013,81.4978 0.60010284,81.5035 0.68186748,81.5092 0.77282941,81.5150 0.72747463,81.5207 0.93690777,81.5264 1.1363983,81.5322 0.77200097,81.5379 0.29950231,81.5436 0.27271777,81.5494 0.27274281,81.5551 0.29120445,81.5608 0.63648909,81.5666 0.63635689,81.5723 0.90027541,81.5781 1.0000033,81.5838 0.76329589,81.5895 0.50890452,81.5953 0.50907713,81.6010 0.45473179,81.6067 0.56405765,81.6125 0.69110793,81.6182 1.0090606,81.6239 1.0635922,81.6297 1.2819705,81.6354 1.5998216,81.6412 1.1724932,81.6469 0.91830909,81.6526 0.85450304,81.6584 0.76348573,81.6641 0.61819541,81.6698 0.57266021,81.6756 0.52702427,81.6813 0.45459592,81.6871 0.54556829,81.6928 0.39078009,81.6985 0.29076189,81.7043 0.18168399,81.7100 0.090856574,81.7158 0.09092468,81.7215 0.25502867,81.7272 0.77340394,81.7330 0.90899658,81.7387 0.67223418,81.7445 0.39960736,81.7502 0.23642279,81.7559 0.47324803,81.7617 0.84589529,81.7674 1.2183408,81.7732 1.4089726,81.7789 1.3634411,81.7846 1.072354,81.7904 0.48138934,81.7961 0.24537426,81.8019 0.67298603,81.8076 1.0366451,81.8134 1.1274587,81.8191 1.1633676,81.8248 0.69043064,81.8306 0.25442088,81.8363 0.22750331,81.8421 0.56393439,81.8478 0.72717947,81.8536 0.62700868,81.8593 0.40920961,81.8651 0.70976454,81.8708 1.1180727,81.8765 0.68124855,81.8823 0.62728345,81.8880 0.70011532,81.8938 0.73646885,81.8995 0.78162694,81.9053 0.5998401,81.9110 0.64552051,81.9168 0.63641262,81.9225 0.54540092,81.9283 0.32725498,81.9340 0.31820762,81.9398 0.37264931,81.9455 0.40022051,81.9513 0.56365174,81.9570 0.50013489,81.9628 0.86397028,81.9685 1.1546135,81.9743 1.2999775,81.9800 1.0180476,81.9857 0.89088875,81.9915 0.85448897,81.9972 0.77271873,82.0030 0.64520216,82.0087 0.48167524,82.0145 0.58218062,82.0202 0.80051619,82.0260 1.1639051,82.0318 1.2178581,82.0375 1.1817257,82.0433 1.3089808,82.0490 0.99949139,82.0548 0.69100583,82.0605 0.6819334,82.0663 0.42698541,82.0720 0.41804591,82.0778 0.72755677,82.0835 1.418645,82.0893 2.0271618,82.0950 1.3905091,82.1008 0.83622187,82.1065 0.7635259,82.1123 0.60000831,82.1180 0.55452108,82.1238 0.28165969,82.1295 0.25455508,82.1353 0.30914554,82.1411 0.24553503,82.1468 0.32744342,82.1526 0.4909361,82.1583 0.39986691,82.1641 0.30901107,82.1698 0.37268227,82.1756 0.48202834,82.1813 0.82808644,82.1871 1.3365954,82.1929 0.92647225,82.1986 0.48141548,82.2044 0.39105275,82.2101 0.56386203,82.2159 0.78180188,82.2216 0.80906069,82.2274 0.79095423,82.2332 0.74533784,82.2389 0.75445735,82.2447 0.75489485,82.2504 0.87292129,82.2562 0.64506209,82.2620 0.40874282,82.2677 0.36353639,82.2735 0.40017956,82.2792 0.5548377,82.2850 0.79098213,82.2907 0.68148792,82.2965 0.28166309,82.3023 0.25459892,82.3080 0.42745492,82.3138 0.89103645,82.3196 0.73636264,82.3253 0.60007387,82.3311 0.66367972,82.3368 1.0182279,82.3426 1.1453249,82.3484 1.072493,82.3541 0.74546564,82.3599 0.64567274,82.3656 0.58178306,82.3714 0.43620935,82.3772 0.36352798,82.3829 0.23629934,82.3887 0.29096949,82.3945 0.59996843,82.4002 0.83637452,82.4060 0.88197196,82.4118 0.60915744,82.4175 0.58202243,82.4233 0.80916929,82.4290 0.69051361,82.4348 0.35454425,82.4406 0.60025835,82.4463 0.60012054,82.4521 0.690952,82.4579 0.55443496,82.4636 0.45437163,82.4694 0.39994973,82.4752 0.50907898,82.4809 0.49998471,82.4867 0.67277867,82.4925 0.70908302,82.4982 0.50915331,82.5040 0.53624374,82.5098 0.61813158,82.5155 0.58183324,82.5213 0.31814554,82.5271 0.54571617,82.5328 0.90023619,82.5386 0.836236,82.5444 0.60004061,82.5502 0.75459069,82.5559 0.83601397,82.5617 0.51816618,82.5675 0.55503064,82.5732 1.0731388,82.5790 1.3271942,82.5848 1.1631405,82.5905 0.69048876,82.5963 0.5179671,82.6021 0.25450289,82.6079 0.2819415,82.6136 0.64567649,82.6194 0.96382159,82.6252 0.73646367,82.6309 0.56357336,82.6367 0.34533381,82.6425 0.44558889,82.6483 0.70931655,82.6540 0.93623775,82.6598 0.71809858,82.6656 0.75466692,82.6714 0.64527899,82.6771 0.57265133,82.6829 0.56385291,82.6887 0.60914457,82.6944 0.79984891,82.7002 0.78170741,82.7060 0.7089175,82.7118 0.49981034,82.7175 0.52732056,82.7233 0.66385698,82.7291 0.75471598,82.7349 0.56366694,82.7406 0.61820686,82.7464 0.94561297,82.7522 1.1363559,82.7580 0.95456409,82.7637 0.9270736,82.7695 0.49980244,82.7753 0.409082,82.7811 0.39089963,82.7869 0.62735468,82.7926 0.77300203,82.7984 1.1818237,82.8042 0.91788882,82.8100 0.75441533,82.8157 0.39974484,82.8215 0.25470898,82.8273 0.41837749,82.8331 0.73681229,82.8389 1.3821046,82.8446 1.0724125,82.8504 0.93612534,82.8562 0.82717264,82.8620 0.85458386,82.8678 0.74564272,82.8735 0.97279692,82.8793 0.98174971,82.8851 1.0452279,82.8909 0.62709421,82.8967 0.60910368,82.9024 0.54541206,82.9082 0.43645152,82.9140 0.36352095,82.9198 0.30014294,82.9256 0.59117967,82.9314 0.60904992,82.9371 0.52725214,82.9429 0.4726893,82.9487 0.57277089,82.9545 0.61825365,82.9603 0.60923946,82.9661 0.71834344,82.9718 0.90885383,82.9776 1.0359545,82.9834 0.73627371,82.9892 0.49095762,82.9950 0.29992309,83.0008 0.30003458,83.0065 0.58187658,83.0123 0.63633364,83.0181 0.64540482,83.0239 0.7093311,83.0297 1.2547762,83.0355 1.1911062,83.0413 1.3181989,83.0470 0.86324215,83.0528 0.53621703,83.0586 0.3999168,83.0644 0.50033432,83.0702 0.97301555,83.0760 0.88162518,83.0818 0.84561151,83.0876 1.127582,83.0933 1.3363917,83.0991 1.36342,83.1049 1.1450559,83.1107 0.73618436,83.1165 0.66367704,83.1223 0.50876909,83.1281 0.20896626,83.1339 0.4277707,83.1397 0.9369235,83.1454 1.354794,83.1512 1.4359922,83.1570 0.82682759,83.1628 0.59996158,83.1686 0.59994334,83.1744 0.51816553,83.1802 0.50021815,83.1860 0.66375309,83.1918 0.70012707,83.1976 0.82729882,83.2034 0.69060206,83.2091 0.38145849,83.2149 0.14520983,83.2207 0.1546648,83.2265 0.30020037,83.2323 0.39094698,83.2381 0.42752579,83.2439 0.5273599,83.2497 0.52723759,83.2555 0.88197386,83.2613 0.91823,83.2671 0.9274081,83.2729 0.7454499,83.2787 0.53573287,83.2845 0.31783754,83.2903 0.43664142,83.2960 0.54555118,83.3018 0.43623212,83.3076 0.38176978,83.3134 0.64592361,83.3192 1.2187713,83.3250 1.3454351,83.3308 1.1178288,83.3366 0.89050943,83.3424 0.82717848,83.3482 1.0185981,83.3540 1.2182811,83.3598 0.83592016,83.3656 0.35413298,83.3714 0.27288407,83.3772 0.81854159,83.3830 0.92726612,83.3888 0.69994098,83.3946 0.78178185,83.4004 0.72717953,83.4062 0.54537499,83.4120 0.50914645,83.4178 0.58218163,83.4236 0.76383919,83.4294 0.94533789,83.4352 1.2091147,83.4410 1.2092422,83.4468 1.0635618,83.4526 0.75429362,83.4584 0.53624362,83.4642 0.59998745,83.4700 0.81832999,83.4758 0.99101621,83.4816 0.81818634,83.4874 0.69996184,83.4932 0.60887891,83.4990 0.47257441,83.5048 0.45444262,83.5106 0.40927064,83.5164 0.69110453,83.5222 0.7634359,83.5280 0.79984748,83.5338 0.73631257,83.5396 0.69997758,83.5454 0.70915926,83.5512 0.76360339,83.5570 0.43613455,83.5628 0.26403454,83.5686 0.92774653,83.5744 1.2635953,83.5803 1.3726535,83.5861 0.93618089,83.5919 0.65450156,83.5977 0.8182801,83.6035 0.98200911,83.6093 1.1274117,83.6151 1.1907195,83.6209 0.87242198,83.6267 0.47256097,83.6325 0.24534254,83.6383 0.23623319,83.6441 0.31816673,83.6499 0.57306892,83.6557 0.81872839,83.6615 0.96375793,83.6674 0.85419381,83.6732 0.70878869,83.6790 0.61814368,83.6848 0.68196309,83.6906 0.71802086,83.6964 0.46351928,83.7022 0.54597962,83.7080 0.90938914,83.7138 0.93595684,83.7196 0.93613809,83.7254 1.0545114,83.7313 0.78173542,83.7371 0.72721118,83.7429 0.61823469,83.7487 0.72776026,83.7545 1.1274017,83.7603 1.018085,83.7661 1.0909816,83.7719 1.0907874,83.7777 0.95435131,83.7836 0.80913043,83.7894 0.79116058,83.7952 0.85458374,83.8010 0.90903759,83.8068 0.98153526,83.8126 0.70919359,83.8184 1.2095598,83.8242 1.372475,83.8301 0.881419,83.8359 0.59971887,83.8417 0.24533419,83.8475 0.35501128,83.8533 0.64586073,83.8591 0.72696394,83.8649 0.47235888,83.8708 0.48183405,83.8766 0.55459285,83.8824 0.56359118,83.8882 0.57276267,83.8940 0.58190763,83.8998 0.62741071,83.9057 0.71800709,83.9115 0.55454594,83.9173 0.67292362,83.9231 0.50889009,83.9289 0.31812686,83.9347 0.40937254,83.9406 0.76391441,83.9464 0.83606917,83.9522 0.59972858,83.9580 0.61833781,83.9638 0.79086775,83.9696 0.88194752,83.9755 1.0548289,83.9813 1.0269742,83.9871 0.59056824,83.9929 0.51865566,83.9987 0.97317934,84.0046 1.0361352,84.0104 0.70858181,84.0162 0.47269171,84.0220 0.81843048,84.0278 1.0092751,84.0337 1.3457167,84.0395 1.490725,84.0453 1.0541878,84.0511 0.75456971,84.0569 0.83661944,84.0628 1.163777,84.0686 1.2092127,84.0744 1.1726713,84.0802 0.94507205,84.0861 0.59991699,84.0919 0.8552202,84.0977 1.7457887,84.1035 1.7085667,84.1093 1.0175699,84.1152 0.45416823,84.1210 0.28191695,84.1268 0.60964042,84.1326 1.2275735,84.1385 1.2997129,84.1443 1.0544028,84.1501 1.0547343,84.1559 1.0272139,84.1618 0.74532706,84.1676 0.44516781,84.1734 0.145201,84.1792 0.1455628,84.1851 0.38190502,84.1909 0.90953505,84.1967 1.2093753,84.2025 0.86341256,84.2084 0.67270082,84.2142 0.92744064,84.2200 1.0634377,84.2259 0.57225209,84.2317 0.26355571,84.2375 0.40015227,84.2433 0.49090728,84.2492 0.50922304,84.2550 0.73676991,84.2608 0.90937215,84.2667 0.81803733,84.2725 0.69978547,84.2783 0.8182807,84.2841 1.0547161,84.2900 0.86335981,84.2958 0.62692565,84.3016 0.73639619,84.3075 0.88178343,84.3133 0.71813154,84.3191 0.57287061,84.3249 0.67277074,84.3308 0.8092407,84.3366 1.1730745,84.3424 1.3636594,84.3483 1.0997481,84.3541 0.75432754,84.3599 0.63635415,84.3658 0.58176482,84.3716 0.58162588,84.3774 0.51821488,84.3833 0.61812121,84.3891 0.35440645,84.3949 0.31820872,84.4008 0.36378309,84.4066 0.56374764,84.4124 0.58210289,84.4183 0.86403131,84.4241 0.9820658,84.4299 1.1451581,84.4358 0.99039465,84.4416 0.83626455,84.4474 0.7363233,84.4533 0.83643663,84.4591 0.79998553,84.4649 0.66366106,84.4708 0.7909863,84.4766 0.83630675,84.4825 0.71805948,84.4883 0.51812398,84.4941 0.52737147,84.5000 0.57263088,84.5058 0.36348864,84.5116 0.32730073,84.5175 0.35461915,84.5233 0.57320845,84.5292 1.2005284,84.5350 1.4271417,84.5408 1.136102,84.5467 0.94538164,84.5525 0.70871747,84.5583 0.43607512,84.5642 0.44553468,84.5700 0.50024807,84.5759 0.72741067,84.5817 0.79986835,84.5875 0.63614017,84.5934 0.49113593,84.5992 0.8094362,84.6051 0.80894095,84.6109 0.57243723,84.6167 0.55439788,84.6226 0.55458945,84.6284 0.51829553,84.6343 0.48196203,84.6401 0.54533929,84.6460 0.53643513,84.6518 0.99110752,84.6576 0.99069506,84.6635 0.81789601,84.6693 0.67273843,84.6752 0.56362444,84.6810 0.3817583,84.6868 0.51842469,84.6927 0.90931481,84.6985 0.85443294,84.7044 0.7178427,84.7102 0.35470587,84.7161 0.42739382,84.7219 0.3910611,84.7278 0.7093547,84.7336 0.79979801,84.7394 0.69967741,84.7453 0.39988771,84.7511 0.49101621,84.7570 0.71841449,84.7628 1.0549182,84.7687 1.1546185,84.7745 1.0087092,84.7804 0.69069415,84.7862 0.80917472,84.7921 0.80905789,84.7979 0.71808088,84.8038 0.6999557,84.8096 0.61809212,84.8155 0.42730311,84.8213 0.52736723,84.8271 0.50909221,84.8330 0.49086446,84.8388 0.42720819,84.8447 0.39091399,84.8505 0.49129647,84.8564 0.89113462,84.8622 0.89100856,84.8681 1.0637261,84.8739 1.0362135,84.8798 1.0181413,84.8856 0.80910611,84.8915 0.93641788,84.8973 1.0723187,84.9032 0.92705947,84.9090 1.018335,84.9149 1.1185422,84.9207 1.4729849,84.9266 1.3724772,84.9324 0.89061469,84.9383 0.49060872,84.9442 0.17253716,84.9500 0.14548177,84.9559 0.27279565,84.9617 0.36366946,84.9676 0.48180798,84.9734 0.58173376,84.9793 0.50015861,84.9851 0.74630314,84.9910 1.6367627,84.9968 1.4629339,85.0027 0.70856357,85.0085 0.40913346,85.0144 0.45487592,85.0202 0.69092935,85.0261 0.76344019,85.0320 0.68184245,85.0378 0.56363457,85.0437 0.62737364,85.0495 0.82740778,85.0554 1.0184021,85.0612 1.190685,85.0671 0.66348213,85.0730 0.87327051,85.0788 1.3186224,85.0847 1.3089609,85.0905 0.99988115,85.0964 1.0362616,85.1022 0.98135978,85.1081 0.78161299,85.1140 0.62720138,85.1198 0.54523402,85.1257 0.2634612,85.1315 0.27291128,85.1374 0.60049301,85.1432 0.90003914,85.1491 0.59044439,85.1550 0.28167379,85.1608 0.30907783,85.1667 0.33654815,85.1725 0.71838957,85.1784 0.83646631,85.1843 0.89107263,85.1901 0.82734221,85.1960 0.87267929,85.2018 0.84538805,85.2077 0.74521768,85.2136 0.40876991,85.2194 0.39114144,85.2253 0.63639671,85.2312 0.40893927,85.2370 0.29089987,85.2429 0.42762095,85.2487 0.94580162,85.2546 0.95415789,85.2605 0.73604172,85.2663 0.72736454,85.2722 0.85462075,85.2781 0.67251951,85.2839 0.52729386,85.2898 0.67299104,85.2956 1.0089723,85.3015 0.79061514,85.3074 0.35441127,85.3132 0.081748888,85.3191 0.17287448,85.3250 0.60927105,85.3308 0.699992,85.3367 0.54538882,85.3426 0.31832406,85.3484 0.50012267,85.3543 0.57270551,85.3602 0.70911187,85.3660 0.66356939,85.3719 0.58188742,85.3778 0.62729645,85.3836 0.48155326,85.3895 0.28183794,85.3954 0.59115779,85.4012 0.75441724,85.4071 0.64531296,85.4130 0.70007861,85.4188 0.71819353,85.4247 0.68185282,85.4306 0.56374174,85.4365 0.65522259,85.4423 1.1644347,85.4482 1.3364648,85.4541 1.1721911,85.4599 0.77209395,85.4658 0.57239157,85.4717 0.86434454,85.4775 1.8460904,85.4834 1.5082788,85.4893 0.66294605,85.4952 0.44541216,85.5010 0.65468043,85.5069 0.70902163,85.5128 0.38173851,85.5186 0.39104667,85.5245 0.4728395,85.5304 0.4908506,85.5363 0.46390262,85.5421 0.7183159,85.5480 0.60882831,85.5539 0.67305708,85.5597 1.0460317,85.5656 1.2547376,85.5715 1.3360358,85.5774 1.0176737,85.5832 0.87256581,85.5891 0.89104843,85.5950 0.89999473,85.6009 0.77278841,85.6067 0.86346662,85.6126 0.68166465,85.6185 0.72753239,85.6244 0.93643117,85.6302 0.84505284,85.6361 0.33594066,85.6420 0.34563282,85.6479 0.69108534,85.6537 0.85480833,85.6596 1.0912062,85.6655 1.081665,85.6714 0.981664,85.6773 0.66333055,85.6831 0.31806076,85.6890 0.55461109,85.6949 0.66349077,85.7008 0.57280225,85.7066 0.58208412,85.7125 0.93657166,85.7184 1.0270836,85.7243 0.65442789,85.7302 0.67284131,85.7360 0.74539095,85.7419 0.58163172,85.7478 0.46348271,85.7537 0.34544781,85.7596 0.26367921,85.7654 0.23647168,85.7713 0.35474268,85.7772 0.6276117,85.7831 1.0547276,85.7890 0.97228289,85.7948 0.5268147,85.8007 0.50003892,85.8066 0.87284708,85.8125 0.9275946,85.8184 0.89111668,85.8243 0.66340941,85.8301 0.61823624,85.8360 0.86402017,85.8419 1.0454878,85.8478 0.9633323,85.8537 0.93619621,85.8596 0.93634021,85.8654 0.86370713,85.8713 0.92763942,85.8772 1.1546248,85.8831 1.0723938,85.8890 1.0633945,85.8949 0.75435853,85.9007 0.37254038,85.9066 0.27272335,85.9125 0.64569336,85.9184 1.0733035,85.9243 1.5732007,85.9302 1.4176735,85.9361 0.69044441,85.9419 0.40909705,85.9478 0.30911601,85.9537 0.49097112,85.9596 0.7999987,85.9655 0.86365348,85.9714 0.88190752,85.9773 0.69086087,85.9832 0.49083352,85.9890 0.48176339,85.9949 0.5726034,86.0008 0.54554373,86.0067 0.56353408,86.0126 0.34534419,86.0185 0.47278568,86.0244 0.427246,86.0303 0.29080757,86.0362 0.20007926,86.0420 0.62751818,86.0479 0.9001739,86.0538 1.0728447,86.0597 0.91817862,86.0656 0.80909783,86.0715 1.0002816,86.0774 1.4732087,86.0833 1.8001924,86.0892 1.6540703,86.0951 0.87194347,86.1010 0.41782022,86.1068 0.32740176,86.1127 0.60946304,86.1186 0.89115304,86.1245 0.88205224,86.1304 0.89091432,86.1363 0.6541791,86.1422 0.56333768,86.1481 0.58164167,86.1540 0.49102855,86.1599 0.60919368,86.1658 0.61846209,86.1717 0.87309653,86.1776 0.8359955,86.1835 0.39946169,86.1894 0.28180507,86.1953 0.40019444,86.2011 0.50013852,86.2070 0.609074,86.2129 0.59091216,86.2188 0.60002041,86.2247 0.50003159,86.2306 0.72739035,86.2365 0.94533324,86.2424 0.67249328,86.2483 0.38175252,86.2542 0.42749894,86.2601 0.63660151,86.2660 1.0637739,86.2719 1.3277373,86.2778 1.4363917,86.2837 1.1179478,86.2896 1.400249,86.2955 1.6455346,86.3014 1.4085577,86.3073 0.80890018,86.3132 0.86370879,86.3191 0.72716916,86.3250 1.0820119,86.3309 1.3729626,86.3368 1.5181739,86.3427 1.1361196,86.3486 0.78149122,86.3545 0.44504249,86.3604 0.31825477,86.3663 0.65494126,86.3722 0.79988623,86.3781 0.66380918,86.3840 1.1642425,86.3899 1.5276794,86.3958 1.6636307,86.4017 1.1084024,86.4076 0.55407023,86.4135 0.58159047,86.4194 0.39999801,86.4253 0.42750406,86.4312 0.4453409,86.4371 0.36350471,86.4430 0.40927479,86.4489 0.6366303,86.4548 0.99107099,86.4607 1.2455863,86.4666 1.4818143,86.4726 1.5363424,86.4785 1.3541378,86.4844 0.49949753,86.4903 0.20013227,86.4962 0.40042192,86.5021 0.68192023,86.5080 0.66337544,86.5139 0.63640821,86.5198 0.70900381,86.5257 0.47262979,86.5316 0.55492502,86.5375 0.97308302,86.5434 1.0816338,86.5493 0.70856446,86.5552 0.40896949,86.5611 0.47270057,86.5671 0.34550413,86.5730 0.35478288,86.5789 0.60929769,86.5848 1.1003432,86.5907 1.4729811,86.5966 1.4090961,86.6025 1.0904701,86.6084 0.66324657,86.6143 0.59076804,86.6202 0.40896773,86.6261 0.40901169,86.6321 0.29094636,86.6380 0.46390796,86.6439 0.64572042,86.6498 0.86361855,86.6557 0.84535164,86.6616 0.84561658,86.6675 0.92720109,86.6734 0.69974232,86.6793 0.44539613,86.6853 0.40929258,86.6912 0.69133902,86.6971 1.0094121,86.7030 1.1822546,86.7089 1.5364319,86.7148 1.8178583,86.7207 2.027101,86.7266 1.7089429,86.7326 1.2637329,86.7385 1.354597,86.7444 1.3633777,86.7503 1.0632598,86.7562 0.72699142,86.7621 0.50912118,86.7680 0.56384706,86.7740 0.87267315,86.7799 0.83621645,86.7858 0.69082063,86.7917 0.65454912,86.7976 0.79087526,86.8035 0.53616309,86.8094 0.23626828,86.8154 0.24554986,86.8213 0.37284148,86.8272 0.53673601,86.8331 1.036863,86.8390 1.2271492,86.8449 0.82672071,86.8509 0.3633244,86.8568 0.19078888,86.8627 0.099939942,86.8686 0.30928907,86.8745 0.53645992,86.8805 0.48178884,86.8864 0.67298162,86.8923 1.0730516,86.8982 1.0634178,86.9041 0.7272386,86.9100 0.80960935,86.9160 1.2550156,86.9219 1.8546929,86.9278 1.9179109,86.9337 1.4996976,86.9397 1.0999982,86.9456 0.99973762,86.9515 0.65411133,86.9574 0.6090703,86.9633 0.84550828,86.9693 1.1363155,86.9752 0.99999195,86.9811 0.73630667,86.9870 0.40896964,86.9929 0.57279325,86.9989 0.81827176,87.0048 0.71808416,87.0107 0.49075019,87.0166 0.4365342,87.0226 0.78193122,87.0285 0.77296251,87.0344 1.0186806,87.0403 1.4818773,87.0463 1.5087045,87.0522 1.2182671,87.0581 1.5095173,87.0640 1.5817276,87.0700 1.1450436,87.0759 0.69074094,87.0818 0.64554286,87.0877 0.70889354,87.0937 0.53619367,87.0996 0.56380558,87.1055 0.70022839,87.1114 0.75486171,87.1174 1.2275355,87.1233 1.3725009,87.1292 0.99954736,87.1351 0.59993523,87.1411 0.80921179,87.1470 0.87246507,87.1529 0.62712896,87.1589 0.74559969,87.1648 0.80011058,87.1707 0.90950632,87.1766 1.063978,87.1826 0.98143393,87.1885 0.76337397,87.1944 0.96396565,87.2004 1.0817958,87.2063 0.66313273,87.2122 0.35440418,87.2181 0.68214172,87.2241 1.1093811,87.2300 1.3634857,87.2359 0.99985826,87.2419 0.90003723,87.2478 0.78172541,87.2537 0.572411,87.2597 0.31842893,87.2656 0.91899049,87.2715 1.3635628,87.2775 0.95378071,87.2834 0.48179179,87.2893 0.80941021,87.2953 0.88159317,87.3012 0.67258734,87.3071 0.54555351,87.3130 0.68180168,87.3190 0.68173933,87.3249 0.76366049,87.3309 0.79993308,87.3368 0.66345501,87.3427 0.3180393,87.3487 0.25463256,87.3546 0.58222437,87.3605 1.0730479,87.3665 1.0816479,87.3724 0.66357905,87.3783 0.67321998,87.3843 0.92724574,87.3902 0.76310277,87.3961 0.66364652,87.4021 0.8001247,87.4080 0.68156427,87.4139 0.33605576,87.4199 0.27284345,87.4258 0.64560664,87.4318 0.59076148,87.4377 0.60931402,87.4436 0.97287977,87.4496 0.7360571,87.4555 0.51839262,87.4614 0.9004091,87.4674 0.99103177,87.4733 0.95447916,87.4793 0.74497598,87.4852 0.59072828,87.4911 0.62730366,87.4971 0.57304347,87.5030 0.94589376,87.5090 1.0545835,87.5149 0.94522196,87.5208 0.59028447,87.5268 0.21804784,87.5327 0.64592367,87.5387 1.1274921,87.5446 1.0724692,87.5505 0.77244979,87.5565 0.56353009,87.5624 0.43643913,87.5684 0.5000546,87.5743 0.32714948,87.5803 0.29097772,87.5862 0.53689307,87.5921 1.2277397,87.5981 1.4726377,87.6040 1.0448941,87.6100 0.44516069,87.6159 0.46352267,87.6219 0.24528648,87.6278 0.30065817,87.6337 0.84595227,87.6397 1.1544532,87.6456 1.4180964,87.6516 1.2996206,87.6575 0.75430733,87.6635 0.70006311,87.6694 0.76373678,87.6754 0.69101,87.6813 0.75446719,87.6872 0.62700391,87.6932 0.34526584,87.6991 0.30011988,87.7051 0.55499709,87.7110 0.87288684,87.7170 0.87254316,87.7229 0.89089715,87.7289 1.0003572,87.7348 1.318712,87.7408 1.4998193,87.7467 1.126889,87.7527 1.0453249,87.7586 1.1088402,87.7646 0.88156664,87.7705 0.65458208,87.7765 0.46377054,87.7824 0.66398865,87.7884 1.0549173,87.7943 1.009081,87.8003 0.89048165,87.8062 0.71772456,87.8122 0.5637545,87.8181 0.85486352,87.8241 1.3364275,87.8300 1.2087957,87.8360 0.95436889,87.8419 1.0000663,87.8479 0.90934891,87.8538 0.96359271,87.8598 0.56336707,87.8657 0.48177069,87.8717 0.74550229,87.8776 0.97278297,87.8836 0.78185743,87.8895 0.78223348,87.8955 1.0457584,87.9014 1.1362993,87.9074 1.0178055,87.9133 0.58126813,87.9193 0.29993185,87.9253 0.40937269,87.9312 0.65496075,87.9372 0.95481437,87.9431 1.0726181,87.9491 1.1177112,87.9550 0.80912453,87.9610 0.92795271,87.9669 1.281979,87.9729 1.1996647,87.9788 1.0267648,87.9848 0.69975013,87.9908 0.53623527,87.9967 0.30908757,88.0027 0.40018713,88.0086 0.47294173,88.0146 0.6455515,88.0205 0.64538515,88.0265 0.63632065,88.0325 0.55433238,88.0384 0.39060491,88.0444 0.32733172,88.0503 0.49119249,88.0563 0.51829445,88.0622 0.72727281,88.0682 0.83638442,88.0742 0.82717723,88.0801 0.49061918,88.0861 0.50958443,88.0920 1.4645101,88.0980 2.036689,88.1040 1.6810216,88.1099 0.68150872,88.1159 1.0640357,88.1218 1.1179752,88.1278 1.0725758,88.1338 0.83616298,88.1397 0.70020252,88.1457 0.8180306,88.1517 0.60888374,88.1576 0.7728985,88.1636 0.72725916,88.1695 0.74556959,88.1755 0.90888458,88.1815 0.69981211,88.1874 0.60932803,88.1934 0.74549752,88.1994 0.60888261,88.2053 0.45443666,88.2113 0.37294605,88.2172 0.63661647,88.2232 1.0094628,88.2292 1.4092668,88.2351 1.1725863,88.2411 1.3182775,88.2471 1.3996776,88.2530 1.0270306,88.2590 1.1000477,88.2650 0.94532984,88.2709 0.74541247,88.2769 0.64528686,88.2829 0.42715037,88.2888 0.41824698,88.2948 0.83644503,88.3008 1.0272522,88.3067 0.77285403,88.3127 0.72726637,88.3187 0.50891232,88.3246 0.49100903,88.3306 0.48175916,88.3366 0.29061168,88.3425 0.17266454,88.3485 0.34577113,88.3545 0.70927471,88.3604 0.74527478,88.3664 0.51802683,88.3724 0.42725673,88.3783 0.53634542,88.3843 0.5363906,88.3903 0.69099253,88.3963 0.92778468,88.4022 1.400223,88.4082 1.1268345,88.4142 0.80895323,88.4201 1.1186228,88.4261 1.4823065,88.4321 1.3633002,88.4381 0.93578619,88.4440 0.66356951,88.4500 0.53654486,88.4560 0.62737596,88.4619 0.84554517,88.4679 1.2274345,88.4739 1.3454565,88.4799 1.0360317,88.4858 0.41770536,88.4918 0.19093336,88.4978 0.56429327,88.5037 1.2185245,88.5097 1.3729814,88.5157 1.3544027,88.5217 0.85393226,88.5276 0.56330782,88.5336 0.46393138,88.5396 0.70947665,88.5456 0.74494553,88.5515 0.50865066,88.5575 0.32730278,88.5635 0.28193164,88.5695 0.41837433,88.5754 0.79111338,88.5814 0.85446048,88.5874 0.67255527,88.5934 0.68196696,88.5994 0.90922409,88.6053 0.81795537,88.6113 0.68171537,88.6173 0.70912343,88.6233 0.59991229,88.6292 0.4362275,88.6352 0.30905259,88.6412 0.23650309,88.6472 0.4547978,88.6532 0.77295846,88.6591 0.8544488,88.6651 0.63609004,88.6711 0.4454785,88.6771 0.61834389,88.6831 0.70904487,88.6890 0.62710661,88.6950 0.40898642,88.7010 0.3727054,88.7070 0.48203948,88.7130 0.78191465,88.7189 0.68175906,88.7249 0.77335751,88.7309 1.4551482,88.7369 1.4994295,88.7429 0.67188692,88.7488 0.1361948,88.7548 0.10001657,88.7608 0.11828665,88.7668 0.3093594,88.7728 0.49119046,88.7788 0.74580896,88.7847 0.8363325,88.7907 0.72704512,88.7967 0.87287748,88.8027 1.1272264,88.8087 0.83588576,88.8147 0.29975677,88.8206 0.27281427,88.8266 0.39105135,88.8326 0.67267686,88.8386 0.48167735,88.8446 0.31811011,88.8506 0.25470835,88.8565 0.6097036,88.8625 1.1094368,88.8685 1.3541633,88.8745 1.0903611,88.8805 0.65444678,88.8865 0.47295076,88.8925 0.53654552,88.8985 0.64538318,88.9044 0.52700162,88.9104 0.51812524,88.9164 0.80924588,88.9224 0.99104011,88.9284 0.84540486,88.9344 0.4905605,88.9404 0.3545996,88.9464 0.63688493,88.9523 0.87307578,88.9583 1.0181115,88.9643 0.89978808,88.9703 0.99972063,88.9763 0.83633286,88.9823 1.0454601,88.9883 0.83638763,88.9943 0.96377355,89.0003 0.76352423,89.0062 0.76368487,89.0122 0.79071468,89.0182 0.53606147,89.0242 0.36389959,89.0302 0.83681166,89.0362 1.1275166,89.0422 1.3453896,89.0482 1.3822844,89.0542 2.1008797,89.0602 2.9188809,89.0662 3.6001718,89.0722 3.9361832,89.0782 4.3089142,89.0841 4.1631613,89.0901 3.1907177,89.0961 2.1269808,89.1021 1.4174443,89.1081 0.70845705,89.1141 0.53652579,89.1201 0.84553725,89.1261 0.72693348,89.1321 0.65457827,89.1381 0.69117862,89.1441 0.83654857,89.1501 1.054341,89.1561 0.88147014,89.1621 0.58160919,89.1681 0.3909376,89.1741 0.52742779,89.1801 0.55456388,89.1861 0.44536632,89.1921 0.38178059,89.1981 0.3637445,89.2040 0.39079913,89.2100 0.30005196,89.2160 0.50049269,89.2220 0.75450313,89.2280 0.66325754,89.2340 0.64532089,89.2400 0.45449382,89.2460 0.43652272,89.2520 0.74564779,89.2580 0.80014092,89.2640 0.95454437,89.2700 0.79967201,89.2760 0.38196146,89.2820 0.64603984,89.2880 1.0367504,89.2940 1.354632,89.3000 1.4177544,89.3060 1.2721262,89.3120 0.74532312,89.3180 0.58194876,89.3240 0.55459082,89.3300 0.59076971,89.3360 0.41802827,89.3420 0.37284783,89.3480 0.53640836,89.3540 0.50901109,89.3600 0.53655827,89.3660 0.67287529,89.3721 0.71790367,89.3781 0.39067116,89.3841 0.17260697,89.3901 0.090879589,89.3961 0.22740965,89.4021 0.44567364,89.4081 0.58191162,89.4141 0.73655123,89.4201 1.1454198,89.4261 0.88148791,89.4321 0.52710074,89.4381 0.29103446,89.4441 0.49120075,89.4501 0.70901197,89.4561 0.66341835,89.4621 0.5365206,89.4681 0.57317972,89.4741 0.76386899,89.4801 0.8815245,89.4861 0.56321293,89.4922 0.34529752,89.4982 0.48221648,89.5042 1.4277507,89.5102 1.4905446,89.5162 0.73589426,89.5222 0.50918353,89.5282 0.78182781,89.5342 0.67249888,89.5402 0.44537795,89.5462 0.32752341,89.5522 0.52750897,89.5582 0.60891557,89.5642 0.6452778,89.5703 0.69131052,89.5763 1.1458654,89.5823 1.2179878,89.5883 1.0726416,89.5943 1.0090524,89.6003 0.59060758,89.6063 0.27241766,89.6123 0.30918297,89.6183 0.64578122,89.6244 0.9638415,89.6304 1.0547124,89.6364 0.94521278,89.6424 0.47230139,89.6484 0.40903711,89.6544 0.60015559,89.6604 0.74571407,89.6664 0.92735344,89.6725 0.9635008,89.6785 0.8180241,89.6845 0.57296669,89.6905 0.77317029,89.6965 0.89110029,89.7025 0.8908118,89.7085 0.73618883,89.7145 0.86344582,89.7206 0.87237597,89.7266 0.59975696,89.7326 0.29989907,89.7386 0.32725438,89.7446 0.37288895,89.7506 0.60048205,89.7567 0.87275916,89.7627 0.69076705,89.7687 0.72752589,89.7747 1.0363718,89.7807 0.91785085,89.7867 0.65472341,89.7928 1.2640636,89.7988 1.3545737,89.8048 1.1088133,89.8108 0.88151288,89.8168 0.90910703,89.8228 0.84552246,89.8289 0.79099315,89.8349 0.9092012,89.8409 1.0544084,89.8469 0.84516042,89.8529 0.6545136,89.8590 0.85486478,89.8650 1.3093135,89.8710 1.3271482,89.8770 1.0817318,89.8830 0.81819069,89.8890 0.64553225,89.8951 0.6633755,89.9011 0.53610516,89.9071 0.39090317,89.9131 0.21818556,89.9192 0.26356682,89.9252 0.19999057,89.9312 0.418531,89.9372 0.55473596,89.9432 0.59071809,89.9493 0.45454207,89.9553 0.80931938,89.9613 0.95430231,89.9673 0.60892671,89.9734 0.53670484,89.9794 0.96394026,89.9854 0.99058062,89.9914 0.36318383,89.9974 0.21832265,90.0035 0.4821068,90.0095 0.6912455,90.0155 1.1544521,90.0215 1.0635221,90.0276 1.1457536,90.0336 1.1454643,90.0396 0.9814496,90.0456 0.61805528,90.0517 0.70000893,90.0577 0.59101385,90.0637 0.90081328,90.0697 1.591168,90.0758 1.7270964,90.0818 1.5451114,90.0878 1.0174832,90.0939 0.51798218,90.0999 0.45435926,90.1059 0.22733279,90.1119 0.54573506,90.1180 0.72771299,90.1240 1.0914049,90.1300 1.1542902,90.1361 0.96316922,90.1421 0.76366311,90.1481 0.93667763,90.1541 1.036294,90.1602 0.89979607,90.1662 0.85427374,90.1722 0.5907411,90.1783 0.74583715,90.1843 1.3370014,90.1903 1.5724283,90.1963 0.82647723,90.2024 0.47264409,90.2084 0.50002289,90.2144 0.50004935,90.2205 0.45456803,90.2265 0.34543583,90.2325 0.41808715,90.2386 0.3182447,90.2446 0.60962015,90.2506 1.027639,90.2567 1.1906554,90.2627 0.8631624,90.2687 0.59985065,90.2748 0.50910622,90.2808 0.52763879,90.2868 0.97286707,90.2929 0.84507185,90.2989 0.5816645,90.3049 0.48184472,90.3110 0.4364593,90.3170 0.61831152,90.3230 0.6092388,90.3291 0.53621566,90.3351 0.54547292,90.3411 0.89092982,90.3472 0.75453937,90.3532 0.77319944,90.3592 0.873061,90.3653 0.93599194,90.3713 0.69969237,90.3774 0.82743722,90.3834 0.91820085,90.3894 0.99126017,90.3955 1.2639,90.4015 1.1272105,90.4075 1.0177975,90.4136 0.89085233,90.4196 1.3004221,90.4257 1.6090429,90.4317 1.3816696,90.4377 1.2997664,90.4438 1.2542815,90.4498 1.1816108,90.4558 0.82709754,90.4619 0.46358716,90.4679 0.33647996,90.4740 0.5820117,90.4800 0.60902423,90.4860 0.33626834,90.4921 0.37286046,90.4981 0.54556274,90.5042 0.55434507,90.5102 0.38153943,90.5162 0.22725505,90.5223 0.30918464,90.5283 0.41803446,90.5344 0.42738339,90.5404 1.0185269,90.5465 0.86349398,90.5525 0.44517452,90.5585 0.24539188,90.5646 0.23649514,90.5706 0.5003767,90.5767 0.99116474,90.5827 1.1456668,90.5888 1.3007256,90.5948 1.7364749,90.6008 1.2990502,90.6069 0.70838892,90.6129 0.6455192,90.6190 0.77285457,90.6250 0.61799836,90.6311 0.52725172,90.6371 0.90020871,90.6432 1.0637388,90.6492 0.78206354,90.6553 0.87278575,90.6613 0.57237506,90.6673 0.44534153,90.6734 0.56380671,90.6794 0.78191262,90.6855 0.90899938,90.6915 0.84532529,90.6976 0.71823943,90.7036 0.77267402,90.7097 0.32690534,90.7157 0.063553564,90.7218 0.20008045,90.7278 0.21837075,90.7339 0.39111483,90.7399 0.55475974,90.7460 0.78199667,90.7520 0.84534407,90.7581 0.82707465,90.7641 0.67253762,90.7702 0.47271511,90.7762 0.44556046,90.7823 0.60006827,90.7883 0.69100565,90.7944 0.80929786,90.8004 1.0093025,90.8065 1.4274102,90.8125 1.5000454,90.8186 1.5363921,90.8246 1.3996513,90.8307 0.82686961,90.8367 0.54538643,90.8428 0.54539347,90.8488 0.80897999,90.8549 0.81824857,90.8609 0.7910617,90.8670 0.6091851,90.8730 0.89109755,90.8791 1.2090181,90.8851 0.99073792,90.8912 0.84582478,90.8972 1.2639333,90.9033 1.2726142,90.9094 1.1273742,90.9154 1.0816684,90.9215 0.72689831,90.9275 0.6365099,90.9336 0.91865319,90.9396 1.1459171,90.9457 1.3635908,90.9517 1.072173,90.9578 0.96387058,90.9639 1.3001809,90.9699 0.97239906,90.9760 0.84513181,90.9820 0.6631012,90.9881 0.33614388,90.9941 0.21828227,91.0002 0.32747635,91.0063 0.60046768,91.0123 0.98229104,91.0184 1.1185055,91.0244 1.3093225,91.0305 1.5546601,91.0365 1.5539976,91.0426 1.1358984,91.0487 1.5463259,91.0547 2.8545322,91.0608 6.9841466,91.0668 34.589962,91.0729 76.563057,91.0790 82.701843,91.0850 48.082844,91.0911 15.090679,91.0971 3.9693186,91.1032 2.1808724,91.1093 1.4451351,91.1153 1.2636619,91.1214 1.0274838,91.1274 1.000085,91.1335 1.0815613,91.1396 1.1180236,91.1456 0.89097536,91.1517 0.91840631,91.1578 0.94559067,91.1638 0.73594964,91.1699 0.39966321,91.1759 0.53643388,91.1820 0.60017675,91.1881 0.7455554,91.1941 0.54521042,91.2002 0.30894679,91.2063 0.26353931,91.2123 0.23650624,91.2184 0.47294366,91.2245 0.49084324,91.2305 0.50907803,91.2366 0.6090911,91.2427 0.59093648,91.2487 0.71827006,91.2548 0.82714373,91.2608 0.65434825,91.2669 0.6727609,91.2730 0.82743484,91.2790 0.83659267,91.2851 0.7731992,91.2912 0.75468808,91.2972 0.60860777,91.3033 0.48166871,91.3094 0.62727427,91.3155 0.51779586,91.3215 0.25438985,91.3276 0.20919979,91.3337 0.30916548,91.3397 0.39999682,91.3458 0.44542947,91.3519 0.5091185,91.3579 0.60912502,91.3640 0.58172643,91.3701 0.39996049,91.3761 0.39124274,91.3822 0.74561226,91.3883 0.80901086,91.3944 0.8727051,91.4004 0.67278653,91.4065 0.74553227,91.4126 0.69089502,91.4186 0.59091228,91.4247 0.58222538,91.4308 1.0095191,91.4368 1.2183051,91.4429 1.5088739,91.4490 1.1449901,91.4551 0.67249036,91.4611 0.59972584,91.4672 0.4906981,91.4733 0.34565908,91.4794 0.70935571,91.4854 0.83630109,91.4915 0.57239521,91.4976 0.28173888,91.5037 0.37293258,91.5097 0.572761,91.5158 0.66373307,91.5219 0.70036232,91.5280 0.93626523,91.5340 0.78146666,91.5401 0.67264122,91.5462 0.50887835,91.5523 0.418172,91.5583 0.57276231,91.5644 0.58167028,91.5705 0.5364874,91.5766 0.64565307,91.5826 0.61815214,91.5887 0.52727085,91.5948 0.33609474,91.6009 0.15488669,91.6069 0.65519303,91.6130 0.69059771,91.6191 0.43604809,91.6252 0.38169456,91.6313 0.33624861,91.6373 0.43636775,91.6434 0.43655947,91.6495 0.60944247,91.6556 0.95488048,91.6616 1.2183411,91.6677 1.1812356,91.6738 0.51775354,91.6799 0.50023073,91.6860 0.55467212,91.6920 0.60923851,91.6981 0.75483507,91.7042 1.0364661,91.7103 1.1541965,91.7164 0.87248558,91.7225 0.64546591,91.7285 0.3726221,91.7346 0.42716649,91.7407 0.53635973,91.7468 0.59093297,91.7529 0.60945469,91.7589 0.85499012,91.7650 0.97244501,91.7711 0.84528637,91.7772 1.1093478,91.7833 1.1727034,91.7894 1.0088168,91.7954 0.80006367,91.8015 0.86362457,91.8076 0.56345189,91.8137 0.43638617,91.8198 0.44524184,91.8259 0.40916914,91.8320 0.80056685,91.8380 1.0907388,91.8441 0.50839341,91.8502 0.15459727,91.8563 0.55490392,91.8624 0.854572,91.8685 0.85435694,91.8746 0.69112796,91.8806 0.9912287,91.8867 0.98157388,91.8928 0.69079763,91.8989 0.6091823,91.9050 0.64529318,91.9111 0.66340941,91.9172 0.68197882,91.9232 0.80926591,91.9293 0.57248038,91.9354 0.45441037,91.9415 0.43634683,91.9476 0.30911422,91.9537 0.41864517,91.9598 0.77278417,91.9659 0.48141071,91.9720 0.35460114,91.9780 0.42733184,91.9841 0.59093714,91.9902 0.86355489,91.9963 0.71792322,92.0024 0.39082596,92.0085 0.4002353,92.0146 0.88213569,92.0207 1.0637543,92.0268 0.87283099,92.0329 1.0910645,92.0390 1.4457355,92.0450 1.3545017,92.0511 0.99043792,92.0572 0.88182205,92.0633 1.5738931,92.0694 4.1946096,92.0755 8.7485628,92.0816 9.4989376,92.0877 6.2788501,92.0938 3.1335957,92.0999 1.1896175,92.1060 0.84522247,92.1121 0.68218726,92.1182 1.1190407,92.1243 1.3726882,92.1304 1.1360059,92.1365 0.87221313,92.1425 0.43612641,92.1486 0.55480927,92.1547 0.63634151,92.1608 0.86337191,92.1669 0.6087938,92.1730 0.24537231,92.1791 0.081780978,92.1852 0.1818887,92.1913 0.46398953,92.1974 0.98262954,92.2035 1.5369641,92.2096 1.4904318,92.2157 0.77195781,92.2218 0.51786608,92.2279 0.59105122,92.2340 0.82741845,92.2401 0.69091004,92.2462 0.63666308,92.2523 0.81831235,92.2584 1.0542495,92.2645 0.89089298,92.2706 0.97308898,92.2767 1.2184378,92.2828 1.3000573,92.2889 1.0632055,92.2950 0.59043831,92.3011 0.41801473,92.3072 0.29084778,92.3133 0.29104093,92.3194 0.51846462,92.3255 0.78189391,92.3316 0.75439525,92.3377 0.79081732,92.3438 0.79066831,92.3499 0.35435387,92.3560 0.30948177,92.3621 0.62754744,92.3682 0.59076899,92.3743 0.57249922,92.3804 0.42704958,92.3865 0.2546396,92.3926 0.58240801,92.3987 1.1548198,92.4048 1.2996675,92.4109 0.87228662,92.4170 0.25437552,92.4231 0.20918053,92.4293 0.22727582,92.4354 0.50967908,92.4415 1.1825589,92.4476 1.4543024,92.4537 1.0630225,92.4598 0.70888692,92.4659 0.83656788,92.4720 1.0820398,92.4781 1.0999601,92.4842 0.91805637,92.4903 0.71840113,92.4964 1.0728197,92.5025 1.0998236,92.5086 1.0815707,92.5147 0.90892512,92.5208 0.84547073,92.5270 0.47238708,92.5331 0.15458392,92.5392 0.40021655,92.5453 0.44537616,92.5514 0.33623427,92.5575 0.20010957,92.5636 0.44550639,92.5697 0.44537222,92.5758 0.49118406,92.5819 0.70924717,92.5880 0.56346709,92.5942 0.50901031,92.6003 0.69091016,92.6064 0.58171451,92.6125 0.48183042,92.6186 0.56369686,92.6247 0.65482795,92.6308 1.1369604,92.6369 1.4453481,92.6430 1.2357171,92.6492 0.92712492,92.6553 0.74529803,92.6614 0.45454872,92.6675 0.56396496,92.6736 0.74565685,92.6797 0.84526223,92.6858 0.59980452,92.6919 0.67288703,92.6981 0.95500976,92.7042 1.2821559,92.7103 1.1450734,92.7164 0.78136611,92.7225 0.59085256,92.7286 0.69105709,92.7347 0.90892673,92.7409 0.60884076,92.7470 0.29083472,92.7531 0.18175018,92.7592 0.50975651,92.7653 1.0732223,92.7714 1.0909264,92.7776 1.2819047,92.7837 1.2453387,92.7898 1.0905638,92.7959 0.74559265,92.8020 1.2274652,92.8081 1.1175312,92.8143 0.50869077,92.8204 0.25453156,92.8265 0.39099023,92.8326 0.44537631,92.8387 0.30011573,92.8448 0.5093872,92.8510 0.65456742,92.8571 0.79124099,92.8632 0.96383804,92.8693 0.73589087,92.8754 0.32672626,92.8816 0.045279108,92.8877 0.19098005,92.8938 0.61843371,92.8999 0.89134878,92.9060 0.76360786,92.9122 0.35410845,92.9183 0.16353643,92.9244 0.30914629,92.9305 0.41810006,92.9366 0.47288904,92.9428 0.74560559,92.9489 0.79994166,92.9550 1.0819479,92.9611 1.3091516,92.9673 0.99077874,92.9734 0.50885105,92.9795 0.19982763,92.9856 0.13640919,92.9917 0.24548344,92.9979 0.21813884,93.0040 0.20016381,93.0101 0.43663895,93.0162 0.55447847,93.0224 0.46343586,93.0285 0.56367326,93.0346 0.83695364,93.0407 1.1730294,93.0469 0.95414251,93.0530 0.90903383,93.0591 1.1456103,93.0652 1.7189837,93.0714 3.7565947,93.0775 7.0772834,93.0836 14.233888,93.0897 19.682945,93.0959 16.175915,93.1020 8.3385935,93.1081 1.8973962,93.1143 1.0366482,93.1204 1.0451261,93.1265 1.2182518,93.1326 1.4004681,93.1388 1.6908493,93.1449 1.0360134,93.1510 1.0914301,93.1572 1.3909872,93.1633 1.0266929,93.1694 0.69058609,93.1755 0.71816593,93.1817 0.85447949,93.1878 0.44527209,93.1939 0.40021956,93.2001 0.65479833,93.2062 0.57258451,93.2123 0.39083114,93.2184 0.527569,93.2246 0.74557716,93.2307 0.69096172,93.2368 0.69972938,93.2430 0.55422968,93.2491 0.75460178,93.2552 1.0001452,93.2614 1.1004481,93.2675 1.0636823,93.2736 0.64513266,93.2798 0.81799585,93.2859 0.70899194,93.2920 0.56380308,93.2982 0.76388949,93.3043 0.79067749,93.3104 0.48158577,93.3166 0.59998029,93.3227 0.49986395,93.3288 0.20904773,93.3350 0.16373323,93.3411 0.39101517,93.3472 0.43646595,93.3534 0.75490892,93.3595 1.2733649,93.3656 1.6910709,93.3718 1.4539696,93.3779 1.0722879,93.3841 0.85423911,93.3902 0.49077043,93.3963 0.47285298,93.4025 0.39087728,93.4086 0.41832092,93.4147 0.66415602,93.4209 0.94570631,93.4270 1.1908184,93.4332 1.4543,93.4393 1.1178623,93.4454 0.82739812,93.4516 0.97273499,93.4577 0.65437281,93.4638 0.60930794,93.4700 0.91816497,93.4761 0.6814931,93.4823 0.53628057,93.4884 0.53642154,93.4945 0.52726316,93.5007 0.48182839,93.5068 0.44546849,93.5130 0.50947088,93.5191 0.85515302,93.5252 1.1817355,93.5314 1.1542026,93.5375 1.0634744,93.5437 0.7816397,93.5498 0.59995139,93.5559 0.53650904,93.5621 0.64565718,93.5682 0.7634846,93.5744 0.60890561,93.5805 0.59111202,93.5867 0.91813856,93.5928 0.73602986,93.5989 0.39073026,93.6051 0.22718455,93.6112 0.23637849,93.6174 0.23654313,93.6235 0.45466653,93.6297 0.54549277,93.6358 0.56379557,93.6420 0.81814373,93.6481 0.75448412,93.6542 0.72730964,93.6604 0.88194227,93.6665 1.1184492,93.6727 1.2639157,93.6788 1.4270873,93.6850 1.0358897,93.6911 0.70894146,93.6973 0.50914389,93.7034 0.62743294,93.7096 0.78186858,93.7157 0.74546355,93.7219 0.56374907,93.7280 0.58174288,93.7341 0.44507262,93.7403 0.15427543,93.7464 0.18198003,93.7526 0.62750185,93.7587 0.82743567,93.7649 1.1092615,93.7710 1.0999093,93.7772 0.78157932,93.7833 0.89982057,93.7895 0.84533578,93.7956 0.59104234,93.8018 0.53660053,93.8079 0.67253417,93.8141 0.436295,93.8202 0.49121091,93.8264 0.64562273,93.8325 0.87279135,93.8387 1.1183317,93.8448 1.2000294,93.8510 0.82687533,93.8571 0.47263229,93.8633 0.70026034,93.8694 0.91825926,93.8756 0.70889634,93.8818 0.3724924,93.8879 0.47286943,93.8941 0.79107654,93.9002 0.89090449,93.9064 0.82719207,93.9125 0.61808252,93.9187 0.60006672,93.9248 0.66373044,93.9310 0.70917213,93.9371 0.84552807,93.9433 0.87259543,93.9494 0.63607424,93.9556 0.3816421,93.9618 0.31841326,93.9679 0.6002655,93.9741 0.77261007,93.9802 0.67256701,93.9864 0.68175203,93.9925 0.69995666,93.9987 0.61813259,94.0048 0.58190483,94.0110 0.71830314,94.0172 0.72777754,94.0233 1.0732822,94.0295 1.0542349,94.0356 0.59919739,94.0418 0.29991868,94.0479 0.7554974,94.0541 1.7282101,94.0603 2.6553538,94.0664 2.9361875,94.0726 5.1450162,94.0787 20.818531,94.0849 36.37936,94.0911 33.414471,94.0972 16.801855,94.1034 4.7849369,94.1095 2.3724146,94.1157 1.4266089,94.1219 0.73604107,94.1280 0.41807804,94.1342 0.59108108,94.1403 0.7910586,94.1465 0.5909602,94.1527 0.45460999,94.1588 0.53635913,94.1650 0.80027992,94.1711 1.1641701,94.1773 1.3911445,94.1835 1.4180088,94.1896 1.2542849,94.1958 1.2360673,94.2020 0.9995113,94.2081 0.72726721,94.2143 0.98209131,94.2205 0.93610662,94.2266 0.47271088,94.2328 0.4363848,94.2389 0.25423652,94.2451 0.3273018,94.2513 0.7821427,94.2574 1.0728185,94.2636 0.81798029,94.2698 0.47280884,94.2759 0.58201432,94.2821 0.61804205,94.2883 0.59076703,94.2944 0.68176955,94.3006 0.71825421,94.3068 0.80008942,94.3129 0.64550316,94.3191 0.69088775,94.3253 0.4997555,94.3314 0.3726517,94.3376 0.47302485,94.3438 0.84567553,94.3499 0.95457792,94.3561 0.9364534,94.3623 0.81808883,94.3684 0.66352969,94.3746 0.70920432,94.3808 0.83608782,94.3869 0.45411655,94.3931 0.16361795,94.3993 0.14550793,94.4055 0.31839877,94.4116 0.70008183,94.4178 0.69996715,94.4240 0.69104737,94.4301 0.60017067,94.4363 0.67257571,94.4425 0.50896573,94.4486 0.49090165,94.4548 0.51812762,94.4610 0.60935128,94.4672 0.78191495,94.4733 0.77244508,94.4795 0.64515507,94.4857 0.37263432,94.4918 0.1273513,94.4980 0.24561657,94.5042 0.50006181,94.5104 0.67285579,94.5165 1.000293,94.5227 1.0999178,94.5289 0.69980103,94.5351 0.49104694,94.5412 0.49101406,94.5474 0.52718908,94.5536 0.53612578,94.5598 0.38163593,94.5659 0.30910358,94.5721 0.40908128,94.5783 0.67295575,94.5845 1.0456144,94.5906 0.88179284,94.5968 0.90913731,94.6030 0.82716215,94.6092 0.59083974,94.6153 0.52733684,94.6215 0.43630043,94.6277 0.49096617,94.6339 0.89117908,94.6400 1.254995,94.6462 1.3910125,94.6524 1.1542294,94.6586 0.99972534,94.6648 0.68147433,94.6709 0.40901694,94.6771 0.44551492,94.6833 0.5548591,94.6895 0.73659998,94.6957 0.80020952,94.7018 0.93613404,94.7080 0.59955138,94.7142 0.54556686,94.7204 0.52706867,94.7266 0.23620328,94.7327 0.26383573,94.7389 0.38190883,94.7451 0.49098569,94.7513 0.6636104,94.7575 0.54533041,94.7636 0.49097568,94.7698 0.55439973,94.7760 0.44536439,94.7822 0.80948317,94.7884 1.1729828,94.7945 0.96327281,94.8007 0.3178584,94.8069 0.53655076,94.8131 0.80011612,94.8193 0.65465331,94.8255 0.68189245,94.8316 0.90018755,94.8378 1.1546369,94.8440 0.8179304,94.8502 0.69070417,94.8564 0.65448606,94.8626 0.74563938,94.8688 0.86374652,94.8749 0.96360129,94.8811 1.0091788,94.8873 1.1909255,94.8935 1.1997886,94.8997 0.93611193,94.9059 0.57251161,94.9121 0.2453925,94.9182 0.37296826,94.9244 1.0184741,94.9306 1.3455192,94.9368 1.0726658,94.9430 0.98184884,94.9492 0.89999551,94.9554 0.6544565,94.9615 0.50905055,94.9677 0.60901266,94.9739 0.62707746,94.9801 0.42724162,94.9863 0.60032022,94.9925 0.77280885,94.9987 0.69076627,95.0049 0.72720891,95.0111 0.60896581,95.0172 0.29985839,95.0234 0.50961637,95.0296 1.4284668,95.0358 2.3274543,95.0420 2.6464083,95.0482 4.6179905,95.0544 10.811134,95.0606 56.735958,95.0668 129.17734,95.0730 146.6503,95.0792 94.495186,95.0853 38.111633,95.0915 19.149078,95.0977 16.772509,95.1039 16.988808,95.1101 13.448821,95.1163 6.1312141,95.1225 2.2987354,95.1287 1.0998286,95.1349 0.78178114,95.1411 0.92738229,95.1473 0.90897691,95.1535 0.62746984,95.1597 0.67268473,95.1659 0.69089562,95.1721 0.9367547,95.1782 0.88159996,95.1844 0.61784846,95.1906 0.55446512,95.1968 0.69102055,95.2030 0.66355461,95.2092 0.31797689,95.2154 0.38178954,95.2216 0.50003946,95.2278 0.6547069,95.2340 0.6273669,95.2402 0.52729321,95.2464 0.79998386,95.2526 0.94553065,95.2588 1.0364364,95.2650 1.0453845,95.2712 0.75430566,95.2774 0.52725327,95.2836 0.9910832,95.2898 1.0730629,95.2960 1.2183875,95.3022 0.91792804,95.3084 0.74508828,95.3146 0.71802813,95.3208 0.77263266,95.3270 0.79082686,95.3332 1.0913725,95.3394 1.5551116,95.3456 1.7908062,95.3518 1.2907416,95.3580 1.0912235,95.3642 1.1728716,95.3704 1.2086793,95.3766 0.86299759,95.3828 0.45448261,95.3890 0.43636742,95.3952 0.37295216,95.4014 0.79108733,95.4076 0.89084411,95.4138 0.87291759,95.4200 0.79082412,95.4262 0.83615488,95.4324 0.76361662,95.4386 0.69148535,95.4448 0.93664002,95.4510 0.84494233,95.4572 0.69045985,95.4634 0.72734994,95.4696 1.0639884,95.4758 1.2092961,95.4820 1.2455181,95.4882 1.3181535,95.4945 1.3546137,95.5007 1.2360907,95.5069 0.56310683,95.5131 0.29980132,95.5193 0.36385494,95.5255 0.80961847,95.5317 1.1727904,95.5379 1.0086294,95.5441 0.65439767,95.5503 0.8274762,95.5565 0.97284329,95.5627 0.90904653,95.5689 1.0727187,95.5751 1.2271519,95.5813 1.0728289,95.5876 1.0275445,95.5938 0.89965552,95.6000 0.49975991,95.6062 0.59120059,95.6124 0.6911931,95.6186 0.84551632,95.6248 0.90000308,95.6310 0.99128062,95.6372 1.0359901,95.6434 0.60855347,95.6496 0.68216246,95.6559 0.97298098,95.6621 1.0091101,95.6683 0.79064423,95.6745 0.62724036,95.6807 0.78203124,95.6869 0.89095128,95.6931 0.88149303,95.6993 0.75419569,95.7055 0.54546636,95.7118 0.59136653,95.7180 1.372979,95.7242 1.2722706,95.7304 0.64508003,95.7366 0.27292842,95.7428 0.70968825,95.7490 1.2915918,95.7553 1.9001417,95.7615 1.5996108,95.7677 1.2177564,95.7739 0.77225381,95.7801 0.39076579,95.7863 0.45484337,95.7925 0.98230237,95.7988 1.2727519,95.8050 1.1086051,95.8112 0.89982718,95.8174 1.1003152,95.8236 1.2364405,95.8298 1.0635644,95.8360 1.2817924,95.8423 1.0996151,95.8485 0.51787579,95.8547 0.36382112,95.8609 0.57297045,95.8671 0.5273298,95.8734 0.49996716,95.8796 0.6272018,95.8858 0.7453385,95.8920 0.62723166,95.8982 0.70005119,95.9044 0.73626339,95.9107 0.54546064,95.9169 0.78213114,95.9231 1.073015,95.9293 0.97273999,95.9355 0.77253222,95.9418 0.6631853,95.9480 0.32713234,95.9542 0.54586041,95.9604 0.81836611,95.9666 0.59061867,95.9729 0.254269,95.9791 0.21821579,95.9853 0.3002826,95.9915 0.4911595,95.9977 0.59993416,96.0040 0.53624523,96.0102 0.50926197,96.0164 0.70910305,96.0226 0.80879378,96.0289 0.71831518,96.0351 0.86427552,96.0413 1.3819339,96.0475 1.8184582,96.0537 3.3559933,96.0600 7.0313888,96.0662 12.959016,96.0724 14.908975,96.0786 11.104386,96.0849 5.5890746,96.0911 8.4717522,96.0973 20.044998,96.1035 23.969296,96.1098 15.762433,96.1160 6.0486436,96.1222 2.3990984,96.1284 1.5908744,96.1347 1.3727363,96.1409 1.2997353,96.1471 0.79963005,96.1533 0.60911959,96.1596 0.60908353,96.1658 0.5546304,96.1720 0.52736062,96.1783 0.80919224,96.1845 0.86349571,96.1907 0.5905177,96.1969 0.22720847,96.2032 0.38238448,96.2094 0.74565792,96.2156 0.68141359,96.2219 0.57248187,96.2281 0.44527921,96.2343 0.18163885,96.2405 0.081958242,96.2468 0.26390675,96.2530 0.36364219,96.2592 0.31808537,96.2655 0.32730484,96.2717 0.43634778,96.2779 0.36346808,96.2841 0.26387459,96.2904 0.56434524,96.2966 1.045495,96.3028 0.99049765,96.3091 0.72717112,96.3153 0.56376719,96.3215 0.89124924,96.3278 1.4092244,96.3340 1.6091663,96.3402 1.5177451,96.3465 0.61757338,96.3527 0.30897373,96.3589 0.21828224,96.3652 0.32746971,96.3714 0.3816331,96.3776 0.23619653,96.3839 0.39152271,96.3901 1.1279486,96.3963 1.4087942,96.4026 0.94493866,96.4088 0.6457516,96.4150 1.2643405,96.4213 1.7909421,96.4275 1.4449998,96.4337 1.0091002,96.4400 0.97262865,96.4462 0.82699716,96.4525 0.67243338,96.4587 0.37245601,96.4649 0.36376598,96.4712 0.47299165,96.4774 0.76373625,96.4836 0.88165736,96.4899 0.7816928,96.4961 0.5364002,96.5024 0.427275,96.5086 0.27261883,96.5148 0.35462278,96.5211 0.69107813,96.5273 1.1182665,96.5335 1.1816759,96.5398 1.0819305,96.5460 1.0184538,96.5523 0.83642542,96.5585 1.02719,96.5647 0.89077234,96.5710 0.63622934,96.5772 0.79081798,96.5835 1.0546402,96.5897 1.1365508,96.5959 1.24561,96.6022 1.1728085,96.6084 0.87245011,96.6147 0.46329272,96.6209 0.42720821,96.6272 0.46372512,96.6334 0.53657013,96.6396 0.60931152,96.6459 0.76391721,96.6521 0.91793543,96.6584 0.61787254,96.6646 0.69107181,96.6709 0.89076489,96.6771 0.79070884,96.6833 0.67274809,96.6896 0.55453265,96.6958 0.63652253,96.7021 0.91837174,96.7083 1.1181607,96.7146 1.0362098,96.7208 0.88146454,96.7270 0.42717406,96.7333 0.55463749,96.7395 0.39991689,96.7458 0.33638999,96.7520 0.51852721,96.7583 1.0730898,96.7645 1.0906912,96.7708 0.69969463,96.7770 0.66349781,96.7833 0.64550734,96.7895 0.66378617,96.7958 0.70022154,96.8020 0.94570953,96.8083 1.0912017,96.8145 1.2362034,96.8208 0.85429329,96.8270 0.81816053,96.8332 0.78187561,96.8395 0.86382663,96.8457 0.80014408,96.8520 1.0640286,96.8582 1.2180126,96.8645 1.0450307,96.8707 1.0270712,96.8770 0.75425887,96.8832 0.39974362,96.8895 0.25444257,96.8957 0.24550471,96.9020 0.27266294,96.9082 0.27276516,96.9145 0.60011065,96.9207 0.55452377,96.9270 0.68219155,96.9333 0.99140871,96.9395 1.081466,96.9458 0.62691498,96.9520 0.67306811,96.9583 1.1730294,96.9645 1.3999348,96.9708 1.418473,96.9770 1.5090965,96.9833 1.0904195,96.9895 0.84558195,96.9958 1.0366188,97.0020 1.0634861,97.0083 0.8995989,97.0145 0.83634692,97.0208 1.1730937,97.0271 1.2818513,97.0333 1.1638111,97.0396 1.6825821,97.0458 3.1281214,97.0521 3.8000441,97.0583 3.4184265,97.0646 3.8817625,97.0708 11.776263,97.0771 53.442703,97.0834 104.6293,97.0896 106.39883,97.0959 58.478733,97.1021 17.915541,97.1084 7.9069486,97.1146 4.8251305,97.1209 3.1437418,97.1272 1.5169442,97.1334 0.96371156,97.1397 0.99997497,97.1459 0.69958127,97.1522 0.45435184,97.1584 0.35446477,97.1647 0.24543747,97.1710 0.37288582,97.1772 0.60002333,97.1835 0.73626554,97.1897 0.50893503,97.1960 0.13623211,97.2023 0.036353525,97.2085 0.18214628,97.2148 0.59133089,97.2210 0.74565369,97.2273 0.85453254,97.2336 0.80877179,97.2398 0.82714003,97.2461 0.72735029,97.2524 0.6001054,97.2586 0.73615909,97.2649 0.39067438,97.2711 0.30923724,97.2774 0.33643273,97.2837 0.32720169,97.2899 0.35440207,97.2962 0.46377784,97.3025 0.99113548,97.3087 1.0636004,97.3150 1.1636782,97.3213 1.1272161,97.3275 0.78179711,97.3338 0.70925677,97.3400 0.78163689,97.3463 0.56338179,97.3526 0.49110112,97.3588 0.80942082,97.3651 1.2274171,97.3714 1.154297,97.3776 0.65424287,97.3839 0.51818526,97.3902 0.82754534,97.3964 1.2276736,97.4027 1.4367076,97.4090 1.3271441,97.4152 0.79938322,97.4215 0.39963511,97.4278 0.3912482,97.4340 0.58190215,97.4403 0.3631264,97.4466 0.49994022,97.4528 0.88195848,97.4591 0.80905414,97.4654 0.67267913,97.4717 0.59115267,97.4779 0.5912714,97.4842 0.74575078,97.4905 0.98192644,97.4967 0.90867472,97.5030 0.45392445,97.5093 0.12717356,97.5155 0.29115564,97.5218 0.44528228,97.5281 0.28171277,97.5344 0.47294167,97.5406 0.57291949,97.5469 0.6000815,97.5532 0.7091316,97.5594 0.73652017,97.5657 0.79098296,97.5720 0.7361865,97.5783 0.49977937,97.5845 0.38175747,97.5908 0.40002379,97.5971 0.38206163,97.6034 0.62759924,97.6096 0.91806889,97.6159 0.81799734,97.6222 0.73646623,97.6284 0.56334245,97.6347 0.28185463,97.6410 0.69144434,97.6473 1.1545737,97.6535 1.0176911,97.6598 0.39058286,97.6661 0.50025678,97.6724 0.90921873,97.6787 0.91824293,97.6849 0.98182398,97.6912 0.80897582,97.6975 0.71804458,97.7038 0.74571139,97.7100 1.2007016,97.7163 1.5273224,97.7226 1.4631491,97.7289 1.2546279,97.7351 1.4092145,97.7414 1.0357028,97.7477 0.35419181,97.7540 0.27302641,97.7603 0.58196771,97.7665 0.64524031,97.7728 0.46398547,97.7791 1.0010238,97.7854 1.591024,97.7916 1.2902584,97.7979 0.81786126,97.8042 0.93655759,97.8105 1.2637407,97.8168 1.0725806,97.8230 0.86331952,97.8293 0.60886335,97.8356 0.52725065,97.8419 0.51812011,97.8482 0.60919785,97.8545 0.70918924,97.8607 0.68186569,97.8670 0.59077466,97.8733 0.5181064,97.8796 0.66378224,97.8859 0.90927786,97.8921 1.1910349,97.8984 1.0724887,97.9047 0.79969221,97.9110 0.77275413,97.9173 0.82736498,97.9236 1.0643282,97.9298 1.7729465,97.9361 1.4174502,97.9424 0.86326844,97.9487 0.57264364,97.9550 0.40011489,97.9613 0.37270743,97.9676 0.28157073,97.9738 0.19099435,97.9801 0.48212948,97.9864 0.7728892,97.9927 0.96368581,97.9990 0.97273779,98.0053 0.70027637,98.0116 0.85472953,98.0178 0.80876487,98.0241 0.62723416,98.0304 0.65450251,98.0367 0.54503012,98.0430 0.72725731,98.0493 1.5281312,98.0556 2.6553459,98.0619 2.7102103,98.0681 4.4856048,98.0744 10.806944,98.0807 18.050201,98.0870 19.606792,98.0933 14.029668,98.0996 7.3333845,98.1059 7.8497047,98.1122 13.522761,98.1185 15.361478,98.1247 9.9838886,98.1310 3.7322297,98.1373 1.6901288,98.1436 1.2180082,98.1499 1.1269999,98.1562 0.76345223,98.1625 0.96382916,98.1688 0.94516808,98.1751 0.58156675,98.1814 0.7272774,98.1877 0.89992428,98.1939 0.78166795,98.2002 0.44562343,98.2065 0.47282341,98.2128 0.58194208,98.2191 1.0641016,98.2254 1.1455959,98.2317 0.90895182,98.2380 0.91791117,98.2443 0.77259457,98.2506 0.51820242,98.2569 0.3453109,98.2632 0.26345262,98.2695 0.40917367,98.2758 0.76400024,98.2821 0.97294855,98.2884 0.83618343,98.2947 0.56348789,98.3009 0.57251161,98.3072 0.45448849,98.3135 0.7000699,98.3198 0.54537916,98.3261 0.63646269,98.3324 0.71829045,98.3387 0.8911497,98.3450 0.96385896,98.3513 0.89105827,98.3576 0.92713201,98.3639 0.78138298,98.3702 0.56361842,98.3765 0.70907372,98.3828 0.61816448,98.3891 0.69110322,98.3954 0.64555579,98.4017 0.73635566,98.4080 0.8270877,98.4143 0.81807184,98.4206 0.6815877,98.4269 0.41810569,98.4332 0.5091899,98.4395 0.60930163,98.4458 0.95497084,98.4521 1.3909308,98.4584 1.2360805,98.4647 1.0725137,98.4710 0.86347741,98.4773 0.55435926,98.4836 0.23630427,98.4899 0.30022204,98.4962 0.50020438,98.5025 0.52735192,98.5088 0.76357877,98.5151 0.90914947,98.5214 1.0182142,98.5277 0.90005797,98.5340 1.1278558,98.5403 1.5001148,98.5466 1.0811565,98.5529 0.61784536,98.5592 0.48194131,98.5656 0.70958662,98.5719 1.136884,98.5782 1.2818002,98.5845 1.1087976,98.5908 0.97239649,98.5971 1.0362258,98.6034 1.0272068,98.6097 0.627101,98.6160 0.45441276,98.6223 0.46357909,98.6286 0.50023365,98.6349 0.82756501,98.6412 1.0182261,98.6475 0.81806964,98.6538 0.47263426,98.6601 0.60905242,98.6664 0.89086133,98.6728 0.82724726,98.6791 0.61806387,98.6854 0.69141477,98.6917 1.3917855,98.6980 1.6724627,98.7043 0.9809429,98.7106 0.47246721,98.7169 0.38178742,98.7232 0.36354765,98.7295 0.53657538,98.7358 0.91864681,98.7422 1.3276908,98.7485 1.363773,98.7548 1.427204,98.7611 1.163067,98.7674 0.63581806,98.7737 0.4183144,98.7800 0.50908315,98.7863 0.43623358,98.7926 0.53651154,98.7989 0.72729069,98.8053 0.78164029,98.8116 0.69082034,98.8179 0.67271763,98.8242 0.41823035,98.8305 0.34573516,98.8368 0.58209938,98.8431 0.73621678,98.8494 0.69984341,98.8558 0.76376933,98.8621 0.7999332,98.8684 0.65441269,98.8747 0.6183216,98.8810 0.79994166,98.8873 0.62704098,98.8936 0.51837236,98.9000 0.84601796,98.9063 1.3732034,98.9126 1.499987,98.9189 1.0087837,98.9252 0.75421256,98.9315 0.64517438,98.9379 0.70892149,98.9442 0.57267749,98.9505 0.40916643,98.9568 0.70932764,98.9631 1.2095158,98.9694 1.6190337,98.9758 2.1550012,98.9821 1.9172214,98.9884 1.8748295,98.9947 8.3741655,99.0010 22.30055,99.0073 26.578007,99.0137 16.497412,99.0200 4.7757392,99.0263 1.8450161,99.0326 1.5270429,99.0389 1.6998715,99.0453 1.4178029,99.0516 1.4913814,99.0579 2.9285789,99.0642 4.1369333,99.0705 4.1268678,99.0769 3.7084134,99.0832 3.5012455,99.0895 5.9676571,99.0958 10.394309,99.1021 11.862107,99.1085 8.1045609,99.1148 4.5067201,99.1211 3.2540498,99.1274 2.2992022,99.1338 1.1357627,99.1401 0.74534565,99.1464 0.94533783,99.1527 0.90020633,99.1590 0.8185972,99.1654 0.79057848,99.1717 0.52694869,99.1780 0.68198729,99.1843 0.69105786,99.1907 0.80955458,99.1970 1.1182922,99.2033 1.1267,99.2096 0.90898436,99.2160 0.89135951,99.2223 0.88189304,99.2286 0.64494866,99.2349 0.4815726,99.2413 0.60935664,99.2476 0.71857131,99.2539 0.8911311,99.2602 0.89059281,99.2666 0.62697726,99.2729 0.58205736,99.2792 0.68181747,99.2856 0.42682388,99.2919 0.31813157,99.2982 0.68228704,99.3045 0.94552881,99.3109 0.67229116,99.3172 0.36340171,99.3235 0.31821394,99.3298 0.38219875,99.3362 0.7457512,99.3425 0.75411314,99.3488 0.38164684,99.3552 0.71855682,99.3615 1.0636286,99.3678 0.79980439,99.3742 0.91909295,99.3805 1.9920375,99.3868 2.3266556,99.3931 1.5898277,99.3995 1.2363282,99.4058 1.2183521,99.4121 0.95467937,99.4185 1.0730089,99.4248 1.1818839,99.4311 1.1726929,99.4375 1.017881,99.4438 1.017978,99.4501 1.0455365,99.4565 0.95441788,99.4628 0.81815618,99.4691 0.83645666,99.4755 0.80882525,99.4818 0.63633263,99.4881 0.78163272,99.4945 0.49057776,99.5008 0.50031555,99.5071 0.74557906,99.5135 0.60898536,99.5198 0.62754011,99.5261 0.80008131,99.5325 0.63605422,99.5388 0.48179027,99.5451 0.69100487,99.5515 0.79078692,99.5578 0.67257017,99.5641 0.43652272,99.5705 0.48231196,99.5768 0.8002848,99.5832 0.86307007,99.5895 0.49969909,99.5958 0.81001252,99.6022 1.2910249,99.6085 0.8992601,99.6148 0.5542779,99.6212 0.41820362,99.6275 0.39091292,99.6339 0.39098746,99.6402 0.54557711,99.6465 0.52715397,99.6529 0.48169565,99.6592 0.60920429,99.6656 0.78195196,99.6719 0.70921761,99.6782 0.78171217,99.6846 0.72712344,99.6909 0.7545408,99.6973 0.7908659,99.7036 0.89101976,99.7099 0.86377126,99.7163 0.88188612,99.7226 1.0816461,99.7290 0.9544031,99.7353 0.92731649,99.7416 1.0273674,99.7480 1.1909984,99.7543 1.0090741,99.7607 0.71819758,99.7670 0.76389706,99.7734 0.88183343,99.7797 0.69045174,99.7860 0.49981752,99.7924 0.41838863,99.7987 0.52721047,99.8051 0.37262201,99.8114 0.43671587,99.8178 0.84579992,99.8241 1.2639008,99.8304 1.3178163,99.8368 0.82683545,99.8431 0.65472341,99.8495 0.93665528,99.8558 1.3183976,99.8622 1.1635312,99.8685 0.67231679,99.8749 0.38154957,99.8812 0.5910334,99.8876 0.8090449,99.8939 0.61813307,99.9003 0.51815218,99.9066 0.44528446,99.9129 0.47258455,99.9193 0.72727102,99.9256 0.94552469,99.9320 0.87302154,99.9383 0.88211358,99.9447 0.82708895,99.9510 0.65422601,99.9574 0.24518396,99.9637 0.045572035,99.9701 0.30045786,99.9764 0.69124889,99.9828 1.0361779,99.9891 0.71776998,99.9955 0.42735079,100.0018 0.60035408,100.0082 0.83626086,100.0145 0.56330347,100.0209 0.3908461,100.0272 0.38194683,100.0336 0.51870942,100.0399 1.0185106,100.0463 1.4186571,100.0526 2.0002079,100.0590 1.6538757,100.0653 2.037694,100.0717 4.5208259,100.0780 12.216311,100.0844 53.879421,100.0907 154.13426,100.0971 213.86069,100.1035 164.15523,100.1098 68.154762,100.1162 20.316893,100.1225 12.288651,100.1289 9.6509924,100.1352 7.3337855,100.1416 5.0886855,100.1479 2.5618424,100.1543 1.1360636,100.1606 1.0458922,100.1670 1.2091892,100.1734 1.0720532,100.1797 0.58128673,100.1861 0.3545489,100.1924 0.48226231,100.1988 1.0366923,100.2051 1.072674,100.2115 0.8906253,100.2178 0.36327359,100.2242 0.43675926,100.2306 0.9458068,100.2369 0.94539255,100.2433 0.92718756,100.2496 0.89074647,100.2560 0.84519094,100.2623 0.68164945,100.2687 0.56382656,100.2751 0.87308955,100.2814 1.2730943,100.2878 1.4636196,100.2941 1.0811695,100.3005 0.39053607,100.3069 0.4459053,100.3132 0.77323633,100.3196 1.009125,100.3259 1.0453041,100.3323 1.1452906,100.3387 0.94513476,100.3450 0.72722864,100.3514 0.7999801,100.3577 0.67243624,100.3641 0.30902702,100.3705 0.18188204,100.3768 0.30015573,100.3832 0.56383497,100.3896 0.57286191,100.3959 0.69096363,100.4023 0.92729622,100.4086 0.98159206,100.4150 0.49054477,100.4214 0.27288994,100.4277 0.70024651,100.4341 0.98205096,100.4405 1.2456259,100.4468 1.0815867,100.4532 0.7815209,100.4596 0.65457588,100.4659 0.84577686,100.4723 1.1545283,100.4787 0.98185349,100.4850 0.89106959,100.4914 0.78185409,100.4977 0.98208946,100.5041 1.4366071,100.5105 1.6544574,100.5168 1.454409,100.5232 1.1725258,100.5296 0.79045641,100.5359 0.79988384,100.5423 0.91825604,100.5487 0.8088218,100.5550 0.44549209,100.5614 0.61857015,100.5678 0.69105268,100.5742 0.61772627,100.5805 0.36323121,100.5869 0.33649799,100.5933 0.42757061,100.5996 0.88252962,100.6060 1.6094673,100.6124 1.5448521,100.6187 0.89963776,100.6251 0.92737484,100.6315 0.89085186,100.6378 0.87247807,100.6442 0.69094485,100.6506 0.71837872,100.6570 0.54567981,100.6633 0.74562556,100.6697 0.72697181,100.6761 0.92698884,100.6824 0.80897158,100.6888 0.6907661,100.6952 0.29982597,100.7016 0.11821169,100.7079 0.13654049,100.7143 0.23639143,100.7207 0.31822297,100.7270 0.50008547,100.7334 0.691109,100.7398 0.92770243,100.7462 0.95454633,100.7525 0.86326295,100.7589 0.63624221,100.7653 0.54548788,100.7717 0.60925931,100.7780 0.70921826,100.7844 0.54512054,100.7908 0.30882323,100.7972 0.40919459,100.8035 0.5092361,100.8099 0.54542148,100.8163 0.49998289,100.8227 0.57277679,100.8290 0.59088343,100.8354 0.53622049,100.8418 0.43630451,100.8482 0.65461391,100.8546 0.72726583,100.8609 0.63628435,100.8673 0.42722696,100.8737 0.43645662,100.8801 0.42723003,100.8864 0.33644927,100.8928 0.64561903,100.8992 0.7273792,100.9056 0.90023756,100.9120 0.8909514,100.9183 0.84539413,100.9247 0.89972192,100.9311 0.70881975,100.9375 0.91832113,100.9439 1.3000342,100.9502 0.93611962,100.9566 0.49118155,100.9630 0.70066673,100.9694 0.95465004,100.9758 1.0089689,100.9821 1.1819842,100.9885 1.4543175,100.9949 1.0722854,101.0013 0.94534743,101.0077 1.0365801,101.0140 1.5648626,101.0204 2.8372536,101.0268 3.0269761,101.0332 2.4266443,101.0396 1.7359924,101.0460 2.3549607,101.0523 3.3459301,101.0587 3.4547067,101.0651 3.4098294,101.0715 5.302887,101.0779 8.7018652,101.0843 9.928154,101.0906 12.111181,101.0970 13.436204,101.1034 11.386921,101.1098 5.9600873,101.1162 3.0996115,101.1226 2.5180025,101.1290 1.9356409,101.1353 1.6364456,101.1417 2.0184448,101.1481 1.8631344,101.1545 1.5178783,101.1609 1.4091213,101.1673 1.4268129,101.1737 1.1175264,101.1800 0.64529979,101.1864 0.54542333,101.1928 0.40927428,101.1992 0.67313904,101.2056 0.92735958,101.2120 1.1633458,101.2184 1.0269663,101.2248 0.89989001,101.2312 0.65461218,101.2375 0.6274538,101.2439 0.56359285,101.2503 0.51835597,101.2567 0.71853167,101.2631 0.80007428,101.2695 0.9002434,101.2759 1.1274753,101.2823 1.0813462,101.2887 0.67227507,101.2951 0.4727304,101.3014 0.49982443,101.3078 0.41790625,101.3142 0.30004254,101.3206 0.42737475,101.3270 0.41800186,101.3334 0.19077711,101.3398 0.2364327,101.3462 0.35461885,101.3526 0.37289178,101.3590 0.67297286,101.3654 0.80908626,101.3718 0.81806737,101.3782 0.71820414,101.3845 0.83646715,101.3909 0.89095926,101.3973 0.79989922,101.4037 0.66339839,101.4101 0.46362194,101.4165 0.5273847,101.4229 0.4817456,101.4293 0.49089065,101.4357 0.45462143,101.4421 0.52722162,101.4485 0.32707256,101.4549 0.16358526,101.4613 0.20010941,101.4677 0.39110255,101.4741 0.70024455,101.4805 1.0823128,101.4869 1.5090665,101.4933 1.1904137,101.4997 1.0453179,101.5061 1.2000244,101.5125 1.0091791,101.5189 0.8727417,101.5253 0.79980332,101.5317 0.54520398,101.5381 0.30004823,101.5445 0.40918571,101.5509 0.48184472,101.5573 0.53656691,101.5637 0.64546072,101.5701 0.54523939,101.5765 0.3088769,101.5829 0.30942824,101.5893 0.6914205,101.5957 0.81818134,101.6021 0.82699281,101.6085 0.48145759,101.6149 0.29088965,101.6213 0.60920918,101.6277 0.78188592,101.6341 0.74585056,101.6405 0.91861945,101.6469 1.0178068,101.6533 1.1360627,101.6597 1.1361898,101.6661 0.52734613,101.6725 0.63682455,101.6789 0.88195986,101.6853 0.89984012,101.6917 0.86342591,101.6981 0.75432503,101.7045 0.50875437,101.7109 0.38173196,101.7173 0.41823125,101.7237 0.51825488,101.7301 0.59095323,101.7365 0.71822202,101.7429 0.81811696,101.7493 0.88212222,101.7557 1.3096883,101.7621 1.3364286,101.7685 1.1091205,101.7749 1.2909989,101.7814 1.3178692,101.7878 0.85394835,101.7942 0.39054751,101.8006 0.46373641,101.8070 0.62738168,101.8134 0.60022956,101.8198 0.64562625,101.8262 0.6182847,101.8326 0.77317291,101.8390 0.9999764,101.8454 0.69938159,101.8518 0.53646803,101.8582 0.91845012,101.8647 0.7359485,101.8711 0.37243146,101.8775 0.29097891,101.8839 0.54580361,101.8903 1.0822872,101.8967 1.2910401,101.9031 1.0087485,101.9095 0.6906659,101.9159 0.60890675,101.9223 0.42714778,101.9288 0.42733559,101.9352 0.42740741,101.9416 0.70944184,101.9480 0.91812694,101.9544 0.61784941,101.9608 0.5816825,101.9672 0.64544863,101.9736 0.8821407,101.9800 1.0183413,101.9865 0.91802394,101.9929 0.98165572,101.9993 1.091017,102.0057 1.291271,102.0121 1.07302,102.0185 0.93610591,102.0249 0.63575041,102.0314 0.41825351,102.0378 0.88245142,102.0442 1.3821927,102.0506 1.6181583,102.0570 2.1821513,102.0634 3.4287658,102.0698 5.4284902,102.0763 5.4087715,102.0827 3.7986274,102.0891 2.3806064,102.0955 3.3389306,102.1019 9.6252623,102.1083 17.604538,102.1148 17.895617,102.1212 9.3747358,102.1276 2.8425837,102.1340 1.2093897,102.1404 2.9016504,102.1468 5.1281648,102.1533 5.0440426,102.1597 2.5348544,102.1661 1.2452241,102.1725 0.85407674,102.1789 0.57278705,102.1854 0.87291044,102.1918 0.76338738,102.1982 0.65490246,102.2046 0.96408629,102.2110 1.0816576,102.2175 1.0177617,102.2239 0.73620975,102.2303 0.67274177,102.2367 0.74527472,102.2431 0.73621327,102.2496 0.66381341,102.2560 0.56373751,102.2624 0.55455124,102.2688 0.72713608,102.2752 0.61795163,102.2817 0.44560724,102.2881 0.65477937,102.2945 0.85436571,102.3009 0.59969789,102.3074 0.35450336,102.3138 0.29099882,102.3202 0.4819105,102.3266 0.77290058,102.3330 0.91825783,102.3395 0.77250427,102.3459 0.65433365,102.3523 0.48175263,102.3587 0.43667021,102.3652 0.65474993,102.3716 0.57240844,102.3780 0.44535148,102.3844 0.5273335,102.3909 0.51843244,102.3973 0.63719863,102.4037 0.98203015,102.4101 0.82662547,102.4166 0.68156916,102.4230 0.75458056,102.4294 0.77260476,102.4359 0.69980741,102.4423 0.77284455,102.4487 1.0183331,102.4551 0.77250218,102.4616 0.55451673,102.4680 0.73645031,102.4744 0.77269965,102.4808 0.73632306,102.4873 0.83649832,102.4937 1.2821599,102.5001 1.4543387,102.5066 1.0269403,102.5130 0.88186133,102.5194 0.72761202,102.5259 1.2460901,102.5323 1.7546529,102.5387 1.663483,102.5451 1.3906406,102.5516 0.78136194,102.5580 0.43632269,102.5644 0.43632275,102.5709 0.43615705,102.5773 0.53646177,102.5837 0.70037699,102.5902 0.89986086,102.5966 0.73625636,102.6030 0.89127553,102.6095 1.0544612,102.6159 0.83601511,102.6223 0.58160871,102.6288 0.47292864,102.6352 0.70013607,102.6416 0.63622397,102.6481 0.50928175,102.6545 0.69120777,102.6609 0.8182677,102.6674 0.79979455,102.6738 0.69958043,102.6802 0.52736193,102.6867 0.67295957,102.6931 0.7999354,102.6995 0.8725543,102.7060 0.62709767,102.7124 0.66395789,102.7188 1.0183842,102.7253 0.8450709,102.7317 0.38146502,102.7381 0.34536397,102.7446 0.40946361,102.7510 0.67315662,102.7575 0.70010519,102.7639 0.89074838,102.7703 0.76331103,102.7768 0.56347507,102.7832 0.45462355,102.7896 0.48191926,102.7961 0.37277129,102.8025 0.49120453,102.8090 0.80927515,102.8154 0.8724888,102.8218 0.70885497,102.8283 0.76347977,102.8347 0.80011445,102.8412 0.88209528,102.8476 0.89084387,102.8540 0.75433928,102.8605 0.54513925,102.8669 0.46399057,102.8734 0.91934377,102.8798 1.8002458,102.8862 1.6996123,102.8927 1.372077,102.8991 0.54486799,102.9056 0.46370903,102.9120 0.68200588,102.9184 0.71796644,102.9249 0.38147268,102.9313 0.33641332,102.9378 0.4547604,102.9442 0.70034236,102.9507 1.0003102,102.9571 1.0361568,102.9635 0.67218745,102.9700 0.23628686,102.9764 0.34568322,102.9829 0.60943085,102.9893 0.86383396,102.9958 0.83680689,103.0022 1.1278147,103.0087 1.3541803,103.0151 1.2083881,103.0215 1.0456843,103.0280 1.1731542,103.0344 1.0546399,103.0409 1.2454555,103.0473 1.2086444,103.0538 1.6643069,103.0602 5.8287449,103.0667 23.01897,103.0731 39.351959,103.0796 35.432583,103.0860 17.638453,103.0925 5.3119054,103.0989 2.6083276,103.1053 1.763136,103.1118 1.5278397,103.1182 1.6819254,103.1247 1.3538886,103.1311 1.1178558,103.1376 1.4091779,103.1440 1.736589,103.1505 1.8549222,103.1569 1.8543516,103.1634 1.3449534,103.1698 1.0908021,103.1763 0.75439805,103.1827 0.66389322,103.1892 0.89088511,103.1956 0.88132596,103.2021 0.67264909,103.2085 0.58176214,103.2150 0.45476484,103.2214 0.68198192,103.2279 0.6907956,103.2343 0.73620343,103.2408 0.47263327,103.2473 0.70939523,103.2537 0.90905303,103.2602 0.59056264,103.2666 0.37271264,103.2731 0.51828706,103.2795 0.64567393,103.2860 0.97288311,103.2924 0.91802895,103.2989 0.79103911,103.3053 0.86369532,103.3118 0.74520743,103.3182 0.54544389,103.3247 0.7091794,103.3312 0.73655486,103.3376 0.98196203,103.3441 0.90921122,103.3505 1.2091634,103.3570 1.4726903,103.3634 1.5184377,103.3699 1.508962,103.3763 1.0086151,103.3828 0.69076228,103.3893 0.63642746,103.3957 0.69119382,103.4022 0.86364645,103.4086 0.69962192,103.4151 0.59089071,103.4215 0.65482968,103.4280 0.8090744,103.4345 0.71818787,103.4409 0.77262795,103.4474 0.5541985,103.4538 0.4452337,103.4603 0.30921748,103.4667 0.4093191,103.4732 0.44539481,103.4797 0.4998484,103.4861 0.4363448,103.4926 0.42730993,103.4990 0.44552252,103.5055 0.59106642,103.5120 0.55424547,103.5184 0.23620848,103.5249 0.22755569,103.5314 0.427452,103.5378 0.60891247,103.5443 0.554703,103.5507 0.78229964,103.5572 0.9363693,103.5637 0.76358151,103.5701 0.84520376,103.5766 0.93633449,103.5830 0.96373338,103.5895 0.71783626,103.5960 0.58187401,103.6024 0.81845129,103.6089 0.90026087,103.6154 1.0181019,103.6218 0.64496535,103.6283 0.33610204,103.6348 0.22737235,103.6412 0.48187819,103.6477 0.59094781,103.6542 0.74573886,103.6606 0.91827953,103.6671 0.80894852,103.6735 0.58196652,103.6800 0.90033442,103.6865 1.0817336,103.6929 0.99096578,103.6994 1.1816087,103.7059 0.88136166,103.7123 0.69102156,103.7188 0.88216382,103.7253 1.0821646,103.7317 1.1272249,103.7382 0.79945827,103.7447 0.48162934,103.7512 0.50007606,103.7576 0.58197999,103.7641 0.95461291,103.7706 1.1817253,103.7770 1.3181525,103.7835 0.94517893,103.7900 0.41787949,103.7964 0.29098371,103.8029 0.46385169,103.8094 0.44544134,103.8158 0.50023139,103.8223 0.9459337,103.8288 1.099838,103.8353 0.66298121,103.8417 0.40897226,103.8482 0.56383806,103.8547 0.90006673,103.8611 0.94541675,103.8676 0.81841773,103.8741 0.8280403,103.8806 1.1726427,103.8870 0.88129127,103.8935 1.0000824,103.9000 1.2365061,103.9064 1.2361283,103.9129 1.0003852,103.9194 1.4913661,103.9259 1.2180107,103.9323 1.1271104,103.9388 0.90861994,103.9453 0.59985763,103.9518 0.59989077,103.9582 0.3723574,103.9647 0.19079989,103.9712 0.43679553,103.9777 1.0824515,103.9841 1.4726868,103.9906 1.0812873,103.9971 0.70879424,104.0036 0.5456351,104.0100 0.71845597,104.0165 0.7456702,104.0230 0.86352783,104.0295 0.57219714,104.0359 0.48246145,104.0424 1.4651258,104.0489 2.254653,104.0554 1.8260905,104.0619 1.1810288,104.0683 1.7122186,104.0748 6.0326104,104.0813 9.4104862,104.0878 8.3702183,104.0942 5.433001,104.1007 2.8980017,104.1072 2.044868,104.1137 1.7085888,104.1202 1.0721978,104.1266 0.7178123,104.1331 0.58175462,104.1396 0.66367984,104.1461 0.65439087,104.1526 0.60896796,104.1590 0.50012392,104.1655 0.53676569,104.1720 0.70004278,104.1785 0.69082159,104.1850 0.87298822,104.1914 1.2272757,104.1979 1.081552,104.2044 0.60880679,104.2109 0.45423427,104.2174 0.30889276,104.2239 0.19093429,104.2303 0.22754385,104.2368 0.33637321,104.2433 0.22725222,104.2498 0.43660998,104.2563 0.7183677,104.2628 0.84547734,104.2692 0.59965813,104.2757 0.36387587,104.2822 0.84624201,104.2887 1.2180387,104.2952 0.82634425,104.3017 0.33622664,104.3082 0.56414276,104.3146 0.70885026,104.3211 0.35432005,104.3276 0.26377141,104.3341 0.32730758,104.3406 0.41804016,104.3471 0.28170356,104.3536 0.41847399,104.3600 0.78188252,104.3665 0.73648739,104.3730 0.96409959,104.3795 1.1817653,104.3860 1.0089166,104.3925 1.1271296,104.3990 1.0363653,104.4055 1.0272141,104.4119 0.62681496,104.4184 0.30904332,104.4249 0.45495412,104.4314 0.58192557,104.4379 0.45439348,104.4444 0.55481011,104.4509 0.91837001,104.4574 0.88174015,104.4639 0.81809145,104.4704 0.70903724,104.4768 0.70003098,104.4833 0.64537698,104.4898 0.60908228,104.4963 0.73642713,104.5028 0.86373389,104.5093 1.0546317,104.5158 1.1818763,104.5223 1.1816736,104.5288 0.78133851,104.5353 0.44517732,104.5418 0.40009099,104.5483 0.54544199,104.5547 0.51840442,104.5612 0.71862233,104.5677 0.8999896,104.5742 1.2,104.5807 1.2998668,104.5872 1.0456198,104.5937 1.2457119,104.6002 1.1633738,104.6067 0.94537508,104.6132 0.91820943,104.6197 0.79091436,104.6262 0.84554899,104.6327 1.1002412,104.6392 1.2452065,104.6457 0.8905744,104.6522 0.90007728,104.6587 1.0003492,104.6652 1.63653,104.6717 1.6177646,104.6782 1.3087386,104.6847 0.71815157,104.6911 0.49113896,104.6976 0.68213987,104.7041 0.99098116,104.7106 0.89055121,104.7171 0.4633128,104.7236 0.23624898,104.7301 0.14535113,104.7366 0.20913467,104.7431 0.40018788,104.7496 0.65506732,104.7561 1.0092247,104.7626 0.77218533,104.7691 0.40881681,104.7756 0.18195821,104.7821 0.3364467,104.7886 0.53634554,104.7951 0.78201216,104.8016 0.94558632,104.8081 0.81836945,104.8146 0.78228122,104.8211 1.0546387,104.8276 1.2363652,104.8341 1.5547522,104.8406 1.3812644,104.8471 0.67201489,104.8536 0.3269572,104.8601 0.16369174,104.8667 0.49146125,104.8732 0.80941689,104.8797 0.79078126,104.8862 0.70886856,104.8927 0.80004615,104.8992 0.95463765,104.9057 0.94534391,104.9122 0.6452139,104.9187 0.37275317,104.9252 0.74587619,104.9317 0.98153216,104.9382 0.49063647,104.9447 0.55490774,104.9512 0.84569085,104.9577 1.2999167,104.9642 1.1086787,104.9707 0.46344015,104.9772 0.30967975,104.9837 0.90967846,104.9902 1.3004558,104.9967 1.6639099,105.0033 1.381186,105.0098 1.027058,105.0163 1.2093502,105.0228 1.291374,105.0293 1.6911298,105.0358 2.2096648,105.0423 4.3488059,105.0488 10.014193,105.0553 13.891291,105.0618 11.650953,105.0683 7.3868384,105.0748 12.338471,105.0814 57.46698,105.0879 113.95195,105.0944 112.63158,105.1009 60.501213,105.1074 17.448742,105.1139 6.7790427,105.1204 4.5435896,105.1269 2.3177705,105.1334 1.8903592,105.1399 1.008626,105.1465 0.77285624,105.1530 0.60893512,105.1595 0.49117252,105.1660 1.028141,105.1725 1.9546272,105.1790 1.7359316,105.1855 1.372484,105.1920 0.86334234,105.1986 0.63612378,105.2051 0.51810884,105.2116 0.79119569,105.2181 1.0365156,105.2246 1.1366084,105.2311 1.1730514,105.2376 1.3273247,105.2442 1.3997602,105.2507 1.326751,105.2572 1.1178519,105.2637 0.85489351,105.2702 0.87299591,105.2767 0.70861185,105.2832 0.44511965,105.2898 0.47284383,105.2963 0.87297851,105.3028 1.1181085,105.3093 0.69055676,105.3158 0.53636968,105.3223 0.69101638,105.3289 0.78206879,105.3354 0.95486265,105.3419 1.0090486,105.3484 0.8635152,105.3549 0.754444,105.3614 0.54520476,105.3680 0.49121615,105.3745 0.94606751,105.3810 1.5003296,105.3875 1.4995478,105.3940 0.67204678,105.4006 0.53622693,105.4071 0.42708284,105.4136 0.24558365,105.4201 0.54557025,105.4266 0.64568114,105.4332 0.88201475,105.4397 0.77248091,105.4462 0.9636941,105.4527 0.99995083,105.4592 0.69981122,105.4658 0.51827943,105.4723 0.61826384,105.4788 0.56349927,105.4853 0.36355716,105.4918 0.30918843,105.4984 0.44578025,105.5049 0.79125458,105.5114 0.9180392,105.5179 0.65413582,105.5245 0.41806191,105.5310 0.45471078,105.5375 0.63650906,105.5440 0.70909441,105.5506 0.59080666,105.5571 0.62719595,105.5636 0.7270751,105.5701 0.42717242,105.5767 0.36361474,105.5832 0.39112023,105.5897 0.64560163,105.5962 0.56336969,105.6028 0.39078507,105.6093 0.28176093,105.6158 0.44592407,105.6223 1.0824559,105.6289 1.3179747,105.6354 0.8175416,105.6419 0.36333495,105.6484 0.30933377,105.6550 0.68224859,105.6615 0.90901786,105.6680 0.74529058,105.6745 0.79148096,105.6811 1.0094886,105.6876 0.9085623,105.6941 0.59952039,105.7007 0.57300258,105.7072 1.0371383,105.7137 1.8369188,105.7202 2.4269521,105.7268 1.8447335,105.7333 1.0630578,105.7398 0.57258105,105.7464 0.65463698,105.7529 0.63675207,105.7594 0.83659863,105.7660 0.73616695,105.7725 0.67244142,105.7790 0.50906676,105.7856 0.56376308,105.7921 0.35422954,105.7986 0.16342998,105.8051 0.20027171,105.8117 0.54592043,105.8182 0.74553347,105.8247 0.73621482,105.8313 0.69979972,105.8378 0.60876513,105.8443 0.33619964,105.8509 0.30016416,105.8574 0.76411945,105.8639 1.1822165,105.8705 0.96321923,105.8770 0.5090344,105.8835 0.75493222,105.8901 0.91793108,105.8966 0.71790797,105.9031 0.53617483,105.9097 0.31815273,105.9162 0.40017366,105.9228 0.69086075,105.9293 0.64513189,105.9358 0.30921221,105.9424 0.52776498,105.9489 0.90919423,105.9554 0.82702667,105.9620 0.62699461,105.9685 0.51813394,105.9750 0.44555226,105.9816 0.336312,105.9881 0.32747796,105.9947 0.63643986,106.0012 0.85437357,106.0077 1.0091057,106.0143 0.76342094,106.0208 0.36363286,106.0273 0.77336085,106.0339 1.4913172,106.0404 1.3726144,106.0470 1.1635548,106.0535 1.2366076,106.0600 1.5183896,106.0666 1.5642257,106.0731 3.5586195,106.0797 10.889914,106.0862 20.232349,106.0927 20.732851,106.0993 12.929237,106.1058 5.5780644,106.1124 3.1076274,106.1189 1.7894424,106.1254 1.2084415,106.1320 1.045222,106.1385 0.8723942,106.1451 0.85435688,106.1516 1.0000049,106.1582 0.97276956,106.1647 0.89992958,106.1712 0.73623919,106.1778 0.65472531,106.1843 0.80938584,106.1909 0.98200387,106.1974 0.9818725,106.2040 0.96355534,106.2105 0.97221792,106.2171 0.40873677,106.2236 0.40022051,106.2301 0.60024089,106.2367 0.83642322,106.2432 0.68173742,106.2498 0.64538348,106.2563 0.67261028,106.2629 0.79118979,106.2694 1.1636825,106.2760 1.0088888,106.2825 0.99095637,106.2891 0.85451931,106.2956 0.68173361,106.3021 0.58193421,106.3087 0.86397684,106.3152 1.3273561,106.3218 1.2269219,106.3283 0.74531013,106.3349 0.80931216,106.3414 0.9089216,106.3480 0.93630642,106.3545 1.1549519,106.3611 1.2180759,106.3676 0.80894858,106.3742 0.84554148,106.3807 0.94527441,106.3873 0.89074737,106.3938 0.8269819,106.4004 0.60010588,106.4069 0.79125392,106.4135 0.972803,106.4200 0.81800628,106.4266 0.57255381,106.4331 0.50925255,106.4397 0.60900486,106.4462 0.46346974,106.4528 0.5366261,106.4593 0.63664359,106.4659 0.80911136,106.4724 1.1089127,106.4790 1.0633221,106.4855 0.68171853,106.4921 0.50006843,106.4987 0.66395867,106.5052 0.94585085,106.5118 1.1180062,106.5183 0.86338353,106.5249 0.83643836,106.5314 0.78211623,106.5380 0.97290903,106.5445 1.0908958,106.5511 1.3182628,106.5576 1.4908649,106.5642 1.190781,106.5708 0.92697775,106.5773 0.58156824,106.5839 0.55439162,106.5904 0.49097207,106.5970 0.80009753,106.6035 0.76356131,106.6101 0.83630747,106.6166 0.70009625,106.6232 0.90008891,106.6298 0.91792178,106.6363 0.65441668,106.6429 0.53653252,106.6494 0.54545844,106.6560 0.37267831,106.6625 0.39096883,106.6691 0.43650684,106.6757 0.75477344,106.6822 0.9090414,106.6888 0.80897802,106.6953 0.48150662,106.7019 0.35450962,106.7085 0.67299569,106.7150 0.77279419,106.7216 0.71813172,106.7281 0.63632762,106.7347 0.80986667,106.7413 1.6919838,106.7478 2.3453128,106.7544 2.0172379,106.7609 1.2359393,106.7675 1.0544639,106.7741 1.0907904,106.7806 0.88163245,106.7872 0.5998069,106.7938 0.82751906,106.8003 1.3097192,106.8069 1.3364613,106.8134 0.93580377,106.8200 0.67257631,106.8266 0.87323201,106.8331 1.3092347,106.8397 1.3091534,106.8463 1.7092923,106.8528 1.6906089,106.8594 1.4271458,106.8660 1.0908469,106.8725 0.81796294,106.8791 0.581967,106.8856 0.91870344,106.8922 1.5093508,106.8988 1.4904721,106.9053 0.89947987,106.9119 0.76368755,106.9185 1.2094836,106.9250 1.6275412,106.9316 1.7820562,106.9382 1.9454408,106.9447 1.4814802,106.9513 1.0453501,106.9579 1.4456179,106.9644 2.191422,106.9710 2.5553322,106.9776 3.4921234,106.9841 4.7748413,106.9907 6.3281817,106.9973 6.3275104,107.0039 7.4102364,107.0104 8.937418,107.0170 10.920512,107.0236 15.305452,107.0301 23.648464,107.0367 42.008339,107.0433 75.170822,107.0498 168.71356,107.0564 773.40112,107.0630 2424.4277,107.0696 3487.0015,107.0761 2733.8076,107.0827 1180.3555,107.0893 378.12558,107.0958 263.86887,107.1024 224.98311,107.1090 158.66534,107.1156 83.216507,107.1221 31.324726,107.1287 15.783523,107.1353 9.1130028,107.1418 5.4070172,107.1484 3.7089365,107.1550 3.2718403,107.1616 2.4445612,107.1681 2.4453814,107.1747 2.0451522,107.1813 1.9270228,107.1879 1.7367672,107.1944 2.7103121,107.2010 3.3725109,107.2076 2.7901058,107.2142 2.7907593,107.2207 2.4630721,107.2273 1.617888,107.2339 1.3456959,107.2405 1.6372461,107.2470 2.2363143,107.2536 1.7084972,107.2602 1.9455166,107.2668 1.6724062,107.2733 1.4098667,107.2799 2.0913477,107.2865 1.7542853,107.2931 1.8634015,107.2997 1.590113,107.3062 0.88161737,107.3128 0.82757914,107.3194 0.99071491,107.3260 1.1180527,107.3325 1.2913897,107.3391 1.791841,107.3457 2.3092291,107.3523 1.8807662,107.3589 0.98125321,107.3654 0.81879419,107.3720 1.3910966,107.3786 1.3178861,107.3852 1.4091396,107.3918 1.5270375,107.3983 1.2451168,107.4049 0.84537166,107.4115 0.81822616,107.4181 0.71799833,107.4247 0.43660414,107.4312 0.67316854,107.4378 1.0007893,107.4444 1.954706,107.4510 1.835655,107.4576 1.7358105,107.4642 1.3723644,107.4707 1.3093332,107.4773 1.1456614,107.4839 1.2908871,107.4905 1.3727942,107.4971 1.4727061,107.5037 1.4269891,107.5102 1.0002682,107.5168 1.0727329,107.5234 0.808887,107.5300 0.85492265,107.5366 1.0547549,107.5432 1.2359494,107.5498 0.92690951,107.5563 1.1181766,107.5629 1.3001231,107.5695 1.6280482,107.5761 1.718034,107.5827 1.0991322,107.5893 0.61809909,107.5959 0.62748057,107.6024 0.68174207,107.6090 0.52712965,107.6156 0.55478495,107.6222 0.87288892,107.6288 1.1729072,107.6354 1.4181141,107.6420 0.92704803,107.6486 0.83640653,107.6551 1.0727873,107.6617 1.0635326,107.6683 0.89076823,107.6749 0.77262723,107.6815 0.58177179,107.6881 0.61806118,107.6947 0.41846064,107.7013 0.90969121,107.7079 1.3912109,107.7145 1.6820213,107.7210 1.6907276,107.7276 1.4450946,107.7342 1.1177806,107.7408 0.78174925,107.7474 0.73635733,107.7540 0.6910876,107.7606 1.0456978,107.7672 0.95444345,107.7738 1.1095244,107.7804 1.7728333,107.7870 1.8361777,107.7936 1.9181976,107.8002 1.5722904,107.8067 0.89973658,107.8133 0.67292607,107.8199 0.68169904,107.8265 0.63637084,107.8331 0.99126428,107.8397 1.1999518,107.8463 0.92707646,107.8529 0.84553492,107.8595 0.79956818,107.8661 0.27225429,107.8727 0.33649087,107.8793 0.39094055,107.8859 0.38196629,107.8925 0.84573966,107.8991 1.0276126,107.9057 1.1915538,107.9123 1.5364144,107.9189 1.3448809,107.9255 1.0179918,107.9321 0.68171442,107.9387 0.52719587,107.9452 0.65450042,107.9518 0.95454168,107.9584 1.0184475,107.9650 1.0091413,107.9716 0.76352954,107.9782 0.83633727,107.9848 0.94564253,107.9914 0.97279769,107.9980 0.85422462,108.0046 0.80930781,108.0112 1.1913149,108.0178 1.5089881,108.0244 1.5178875,108.0310 1.654784,108.0376 2.5015228,108.0442 5.4672389,108.0508 10.066608,108.0574 32.498775,108.0640 144.42741,108.0706 270.84113,108.0772 264.91107,108.0838 152.03354,108.0904 112.87012,108.0970 185.26353,108.1037 216.40096,108.1103 144.20256,108.1169 52.609707,108.1235 17.73354,108.1301 9.9242172,108.1367 6.4335856,108.1433 3.8434217,108.1499 2.2528095,108.1565 1.1358403,108.1631 0.8726778,108.1697 0.42686152,108.1763 0.49111596,108.1829 0.84605497,108.1895 1.2820036,108.1961 1.3181047,108.2027 1.1546696,108.2093 1.2453557,108.2159 1.0176582,108.2225 0.68188536,108.2291 0.87289554,108.2357 0.94540101,108.2423 1.1093616,108.2490 1.345759,108.2556 1.5999944,108.2622 1.781469,108.2688 1.463436,108.2754 1.245381,108.2820 1.0724332,108.2886 0.64518696,108.2952 0.37279007,108.3018 0.4455741,108.3084 0.4819887,108.3150 0.67294675,108.3216 0.92757255,108.3283 1.1820562,108.3349 1.4096614,108.3415 1.8452204,108.3481 1.1081929,108.3547 0.69071329,108.3613 0.54524153,108.3679 0.38184437,108.3745 0.48219594,108.3811 0.93641263,108.3877 1.2360618,108.3944 1.1183354,108.4010 0.94551808,108.4076 0.73607391,108.4142 0.70902789,108.4208 0.85484701,108.4274 0.95451015,108.4340 0.66330373,108.4406 0.49097109,108.4473 0.68226755,108.4539 1.0092534,108.4605 0.95426548,108.4671 0.64500803,108.4737 0.21801281,108.4803 0.48197177,108.4869 0.75536019,108.4935 1.482147,108.5002 1.0722119,108.5068 0.88162941,108.5134 0.77270919,108.5200 0.8728261,108.5266 0.81813228,108.5332 1.0183009,108.5399 1.2270941,108.5465 0.75408739,108.5531 0.29987162,108.5597 0.48205397,108.5663 0.8640756,108.5729 1.2183539,108.5796 0.99977636,108.5862 0.61827409,108.5928 0.76377755,108.5994 0.79040527,108.6060 0.44509128,108.6126 0.3455011,108.6193 0.5095737,108.6259 0.79119158,108.6325 0.65404963,108.6391 0.2997683,108.6457 0.30042896,108.6523 0.64606041,108.6590 1.1546055,108.6656 1.3271049,108.6722 1.1907543,108.6788 0.71817023,108.6854 0.86367542,108.6921 0.91823143,108.6987 0.99094349,108.7053 0.95411414,108.7119 0.81816578,108.7186 0.96430379,108.7252 1.3097075,108.7318 1.317714,108.7384 0.90845472,108.7450 0.7090227,108.7517 0.5271759,108.7583 0.56354815,108.7649 0.63661182,108.7715 0.85515082,108.7782 0.89974076,108.7848 0.68107831,108.7914 0.60929263,108.7980 0.86361891,108.8046 0.49052617,108.8113 0.46380877,108.8179 0.7455464,108.8245 0.70892793,108.8311 0.4817059,108.8378 0.49116257,108.8444 0.83635026,108.8510 0.80946362,108.8576 1.3821875,108.8643 1.2362977,108.8709 1.1089127,108.8775 0.81797493,108.8841 0.80004179,108.8908 0.81842011,108.8974 0.92718369,108.9040 0.59054852,108.9107 0.49975106,108.9173 0.32711869,108.9239 0.54571021,108.9305 0.73640025,108.9372 0.53598154,108.9438 0.29128221,108.9504 1.0916857,108.9570 1.5452344,108.9637 0.95413816,108.9703 0.65475547,108.9769 0.90976089,108.9836 1.2097973,108.9902 1.3449861,108.9968 0.9079088,109.0035 0.64559549,109.0101 1.0279266,109.0167 1.2545215,109.0233 1.63639,109.0300 2.1549449,109.0366 2.4459071,109.0432 3.0274386,109.0499 2.7636111,109.0565 3.028758,109.0631 7.2240229,109.0698 17.666218,109.0764 32.75016,109.0830 45.397461,109.0897 47.50058,109.0963 44.907257,109.1029 40.015129,109.1096 39.73819,109.1162 46.218895,109.1228 43.154377,109.1295 27.429798,109.1361 10.471632,109.1427 4.1251297,109.1494 3.4905341,109.1560 2.8540707,109.1626 2.0997226,109.1693 1.7450466,109.1759 1.0449871,109.1825 0.69083923,109.1892 0.66366529,109.1958 0.69113833,109.2024 0.78189254,109.2091 0.82687759,109.2157 0.59969693,109.2223 0.52730298,109.2290 0.57318735,109.2356 1.0184896,109.2423 1.0998647,109.2489 0.96361578,109.2555 1.154498,109.2622 1.0815762,109.2688 0.79995441,109.2754 0.809183,109.2821 0.68169487,109.2887 0.69979596,109.2954 0.63647038,109.3020 0.85491228,109.3086 0.98184919,109.3153 0.81806993,109.3219 0.65433031,109.3286 0.59066468,109.3352 0.87335324,109.3418 1.49152,109.3485 1.2269986,109.3551 0.94502777,109.3618 0.82726413,109.3684 0.90919739,109.3750 0.97258592,109.3817 0.90884662,109.3883 0.59073716,109.3950 0.47277963,109.4016 0.37267977,109.4082 0.28176412,109.4149 0.27270862,109.4215 0.29984438,109.4282 0.27264938,109.4348 0.21829686,109.4415 0.46375123,109.4481 0.57288796,109.4547 0.8733117,109.4614 1.1824418,109.4680 1.2180166,109.4747 0.81779915,109.4813 0.90032196,109.4880 1.263773,109.4946 0.92671841,109.5013 0.67228997,109.5079 0.90905243,109.5145 1.0366161,109.5212 1.1458008,109.5278 1.2728275,109.5345 1.1998159,109.5411 0.7904312,109.5478 0.5544486,109.5544 0.6455301,109.5611 0.48164073,109.5677 0.4452742,109.5744 0.40915138,109.5810 0.62770838,109.5877 0.945741,109.5943 1.1091678,109.6010 0.97302216,109.6076 1.2635831,109.6143 0.99060643,109.6209 0.77234471,109.6276 0.27236205,109.6342 0.43662935,109.6408 0.88194275,109.6475 0.90911531,109.6541 0.81821132,109.6608 0.81814569,109.6674 0.86389112,109.6741 1.1276375,109.6807 1.2909777,109.6874 1.2087637,109.6940 0.89945948,109.7007 0.54526031,109.7074 0.5368765,109.7140 1.0549117,109.7207 1.0905876,109.7273 0.63614732,109.7340 0.51819509,109.7406 0.71842372,109.7473 1.309459,109.7539 1.4364338,109.7606 1.1998351,109.7672 0.9450956,109.7739 0.65423292,109.7805 0.52705389,109.7872 0.29986748,109.7938 0.44608229,109.8005 1.0731082,109.8071 0.89975399,109.8138 0.71820253,109.8205 0.69993347,109.8271 0.90948874,109.8338 1.345847,109.8404 1.2541853,109.8471 0.89046788,109.8537 0.79081351,109.8604 0.90927416,109.8670 1.0820365,109.8737 1.2908103,109.8804 1.0723854,109.8870 0.97266442,109.8937 1.0817724,109.9003 0.60869676,109.9070 0.19082579,109.9136 0.3365964,109.9203 0.52732831,109.9270 0.83671457,109.9336 1.1823314,109.9403 1.2277888,109.9469 1.4273393,109.9536 1.1994703,109.9602 0.85396504,109.9669 0.51773214,109.9736 0.44562313,109.9802 0.74557555,109.9869 0.69086558,109.9935 0.85475951,110.0002 1.1094555,110.0069 1.4911819,110.0135 1.6910383,110.0202 1.7726706,110.0268 1.4996982,110.0335 1.1908829,110.0402 1.2366086,110.0468 1.8190665,110.0535 2.7914839,110.0602 3.5116606,110.0668 9.1658773,110.0735 23.97122,110.0801 36.640591,110.0868 33.025135,110.0935 21.242064,110.1001 31.259872,110.1068 129.75253,110.1135 257.30319,110.1201 267.61746,110.1268 153.22409,110.1334 45.105423,110.1401 15.799989,110.1468 11.396416,110.1534 7.6862183,110.1601 3.4516854,110.1668 1.5175636,110.1734 0.69037759,110.1801 0.68203145,110.1868 1.1463277,110.1934 1.5818125,110.2001 1.2357607,110.2068 1.1360238,110.2134 0.78191549,110.2201 0.8367874,110.2268 0.92714703,110.2334 0.62661904,110.2401 0.29079959,110.2468 0.56417179,110.2534 0.83648264,110.2601 0.79975718,110.2668 0.73620641,110.2734 0.86368006,110.2801 0.95453423,110.2868 0.66330618,110.2934 0.49120903,110.3001 1.0550922,110.3068 1.0817971,110.3135 0.88143826,110.3201 0.59075665,110.3268 0.66377932,110.3335 0.47250935,110.3401 0.50900561,110.3468 0.70025879,110.3535 0.99111187,110.3601 0.90873492,110.3668 0.34497595,110.3735 0.19113202,110.3802 0.73673278,110.3868 0.81802398,110.3935 0.53643203,110.4002 0.87385654,110.4068 1.6919073,110.4135 1.9270077,110.4202 1.7266569,110.4269 1.4085886,110.4335 1.1546392,110.4402 1.3183192,110.4469 1.1811793,110.4536 0.78172225,110.4602 1.000365,110.4669 1.000176,110.4736 1.1546373,110.4803 1.1905102,110.4869 1.0727053,110.4936 1.1730552,110.5003 0.98162466,110.5070 0.89954239,110.5136 0.75437796,110.5203 0.75463009,110.5270 0.7001034,110.5337 1.0093967,110.5403 1.3276844,110.5470 1.3635484,110.5537 0.98121357,110.5604 0.69087136,110.5670 0.81847602,110.5737 0.91823077,110.5804 0.85428196,110.5871 0.57245737,110.5938 0.45430243,110.6004 0.30924991,110.6071 0.77340311,110.6138 1.0729132,110.6205 0.73607814,110.6271 0.55443829,110.6338 0.60905588,110.6405 0.55431336,110.6472 0.49056709,110.6539 0.49115607,110.6605 1.073385,110.6672 1.6639677,110.6739 1.7907773,110.6806 1.226771,110.6873 0.75411594,110.6940 0.29075497,110.7006 0.28190058,110.7073 0.41817701,110.7140 0.4272919,110.7207 0.58186215,110.7274 0.67285377,110.7340 0.70023638,110.7407 0.64530009,110.7474 0.56355959,110.7541 0.85473251,110.7608 1.1730824,110.7675 1.3186182,110.7741 1.1815968,110.7808 0.71774894,110.7875 0.57252049,110.7942 0.49985841,110.8009 0.53644717,110.8076 0.79115039,110.8142 0.86405706,110.8209 1.0183768,110.8276 1.0089631,110.8343 1.1636468,110.8410 1.281818,110.8477 1.3089247,110.8544 1.0726405,110.8610 1.1454729,110.8677 1.1180129,110.8744 0.80877209,110.8811 0.56361872,110.8878 0.65441525,110.8945 0.39064306,110.9012 0.38194424,110.9078 0.57287794,110.9145 0.6729086,110.9212 0.84557635,110.9279 0.99087954,110.9346 0.99105543,110.9413 0.96342796,110.9480 0.84527063,110.9547 1.0547601,110.9614 1.1729645,110.9680 1.3002404,110.9747 1.118652,110.9814 1.3001245,110.9881 1.2361104,110.9948 1.2273958,111.0015 1.4455752,111.0082 1.9549948,111.0149 2.4732785,111.0216 2.9562449,111.0283 6.1127315,111.0350 12.327947,111.0416 22.726685,111.0483 68.040825,111.0550 291.88385,111.0617 551.60956,111.0684 545.32855,111.0751 305.58112,111.0818 103.66151,111.0885 58.78347,111.0952 76.090988,111.1019 86.218552,111.1086 76.894768,111.1153 60.226826,111.1220 43.632244,111.1287 33.985283,111.1353 28.268581,111.1420 21.219114,111.1487 10.827004,111.1554 4.0238829,111.1621 2.4633319,111.1688 1.6716172,111.1755 0.91759777,111.1822 0.79122221,111.1889 1.209344,111.1956 1.3730111,111.2023 1.709319,111.2090 1.6997759,111.2157 1.5087663,111.2224 1.1179293,111.2291 0.781515,111.2358 0.68176687,111.2425 0.76382405,111.2492 0.77294797,111.2559 1.018348,111.2626 1.2092139,111.2693 1.3089026,111.2760 1.3270175,111.2827 1.1818694,111.2894 0.94541734,111.2961 0.75459683,111.3028 0.7367838,111.3095 1.1273934,111.3162 1.1447802,111.3229 0.80884421,111.3296 0.81860512,111.3363 0.80907345,111.3430 0.64494824,111.3497 0.5364095,111.3564 0.71868116,111.3631 0.95465249,111.3698 0.84526515,111.3765 0.7456491,111.3832 1.0092884,111.3899 1.1819888,111.3966 1.327045,111.4033 0.88103747,111.4100 0.39969057,111.4167 0.30003405,111.4234 0.37275752,111.4301 0.48204672,111.4368 0.65463728,111.4435 0.47255486,111.4502 0.32737389,111.4569 0.39111093,111.4636 0.49990436,111.4703 0.36346102,111.4770 0.33655,111.4837 0.56373012,111.4904 0.59069967,111.4971 0.57302076,111.5038 0.72782338,111.5105 0.81781226,111.5173 0.47242999,111.5240 0.5273006,111.5307 0.60938382,111.5374 1.0094063,111.5441 0.8176046,111.5508 0.44510567,111.5575 0.80052567,111.5642 1.3276267,111.5709 1.1360729,111.5776 0.79086769,111.5843 0.92738724,111.5910 1.0542091,111.5977 0.71811873,111.6044 0.75474125,111.6112 0.5634833,111.6179 0.43608776,111.6246 0.32720786,111.6313 0.44565052,111.6380 0.5275318,111.6447 0.66370088,111.6514 0.59078318,111.6581 0.70013863,111.6648 0.85448849,111.6715 0.54508537,111.6783 0.34539175,111.6850 0.49109259,111.6917 0.73639327,111.6984 0.7911008,111.7051 0.79995286,111.7118 0.46343717,111.7185 0.60031897,111.7252 0.87300348,111.7319 0.65427667,111.7387 0.46311444,111.7454 0.3635793,111.7521 0.64572424,111.7588 0.76353419,111.7655 0.58173877,111.7722 0.66376024,111.7789 0.59991759,111.7857 0.50911462,111.7924 0.6819855,111.7991 0.76371664,111.8058 0.67274308,111.8125 0.65487516,111.8192 0.80936384,111.8259 0.85446978,111.8327 0.87305576,111.8394 1.2275354,111.8461 1.3181819,111.8528 1.3907607,111.8595 1.2087423,111.8662 1.3093367,111.8730 1.7362765,111.8797 1.2724127,111.8864 1.391022,111.8931 1.5734572,111.8998 1.8916118,111.9065 1.6629341,111.9133 1.11725,111.9200 0.92686367,111.9267 0.772982,111.9334 1.2368951,111.9401 1.3453572,111.9468 1.008724,111.9536 0.90900421,111.9603 0.93638837,111.9670 0.88149673,111.9737 0.66329986,111.9804 0.68183172,111.9872 0.57291484,111.9939 0.65496546,112.0006 1.036937,112.0073 1.4276887,112.0140 1.5910693,112.0208 1.7909446,112.0275 1.8901767,112.0342 1.4816207,112.0409 2.4295208,112.0477 5.8332272,112.0544 15.388094,112.0611 35.747467,112.0678 52.210186,112.0745 58.195454,112.0813 108.42866,112.0880 325.27325,112.0947 510.30322,112.1014 448.17542,112.1082 221.52029,112.1149 73.084091,112.1216 39.510181,112.1283 33.438084,112.1351 23.196856,112.1418 11.991033,112.1485 5.1958041,112.1552 2.7618225,112.1620 1.6176299,112.1687 1.37249,112.1754 1.1995783,112.1821 1.072696,112.1889 1.1091055,112.1956 1.0271113,112.2023 0.78169298,112.2090 0.58205414,112.2158 0.79117304,112.2225 0.84515941,112.2292 0.65448171,112.2359 0.92764574,112.2427 1.1276621,112.2494 1.3819805,112.2561 1.4542259,112.2629 1.3818969,112.2696 1.4730939,112.2763 1.3818331,112.2830 1.308948,112.2898 1.2089083,112.2965 0.85410404,112.3032 0.53628767,112.3100 0.72752845,112.3167 0.82737124,112.3234 0.89072239,112.3302 0.72721726,112.3369 0.93688399,112.3436 1.2542939,112.3503 0.81741172,112.3571 0.56361783,112.3638 0.86387205,112.3705 1.1186365,112.3773 1.3912354,112.3840 1.2362341,112.3907 0.94540775,112.3975 0.89077395,112.4042 0.72671521,112.4109 0.36329255,112.4177 0.39091113,112.4244 0.43648705,112.4311 0.65482199,112.4379 0.69989175,112.4446 0.40873167,112.4513 0.099845789,112.4581 0.20937788,112.4648 0.55508441,112.4715 0.78226972,112.4783 0.98148394,112.4850 1.0177912,112.4917 1.345535,112.4985 0.9545511,112.5052 0.59992558,112.5119 0.35463253,112.5187 0.5453949,112.5254 0.52743834,112.5322 0.92779249,112.5389 1.1362942,112.5456 0.93598163,112.5524 0.60855734,112.5591 0.35453019,112.5658 0.40031609,112.5726 0.46353835,112.5793 0.40901503,112.5861 0.72763455,112.5928 1.0821213,112.5995 0.9997915,112.6063 0.82698864,112.6130 0.79077959,112.6197 0.50914633,112.6265 0.46365017,112.6332 0.49991775,112.6400 0.50920278,112.6467 0.42723465,112.6534 0.39987662,112.6602 0.75471354,112.6669 1.1638871,112.6737 1.3453736,112.6804 1.0546166,112.6871 1.173053,112.6939 1.309059,112.7006 1.1632349,112.7074 0.88152415,112.7141 0.79105717,112.7209 0.9454273,112.7276 0.79072744,112.7343 0.69109249,112.7411 0.9551428,112.7478 1.3370304,112.7546 1.8998325,112.7613 1.5449038,112.7681 1.2453208,112.7748 1.0182146,112.7815 1.0091639,112.7883 1.0365628,112.7950 1.1271638,112.8018 0.98150116,112.8085 0.90942848,112.8153 1.3093213,112.8220 1.172225,112.8288 0.73622113,112.8355 0.763726,112.8422 0.67241585,112.8490 0.40898138,112.8557 0.45467019,112.8625 0.64608556,112.8692 1.1366943,112.8760 1.0720956,112.8827 0.71827626,112.8895 0.9914158,112.8962 1.1268314,112.9030 0.93591654,112.9097 0.85470188,112.9165 0.60911572,112.9232 0.49073792,112.9300 0.44548839,112.9367 0.60022473,112.9434 0.79106283,112.9502 0.81791818,112.9569 0.52704167,112.9637 0.56345481,112.9704 0.4272868,112.9772 0.70945996,112.9839 0.9825201,112.9907 1.4641818,112.9974 1.3998718,113.0042 1.1992941,113.0109 0.73578823,113.0177 0.61819381,113.0244 0.76422727,113.0312 1.6010633,113.0380 2.683109,113.0447 4.3839054,113.0515 6.0369835,113.0582 7.0124993,113.0650 14.823948,113.0717 33.566139,113.0785 49.441841,113.0852 47.339443,113.0920 44.144711,113.0987 42.332626,113.1055 33.859322,113.1122 19.841707,113.1190 11.578722,113.1257 10.371637,113.1325 7.1600637,113.1392 4.4246368,113.1460 2.7530847,113.1528 1.9267564,113.1595 1.408671,113.1663 1.0270246,113.1730 0.96368569,113.1798 0.83605379,113.1865 0.55450702,113.1933 0.90962827,113.2000 1.309455,113.2068 1.5725386,113.2136 1.3086336,113.2203 1.0638918,113.2271 1.3366016,113.2338 1.1545289,113.2406 1.081358,113.2473 0.53611195,113.2541 0.68246698,113.2609 1.009033,113.2676 0.79947072,113.2744 0.62741005,113.2811 0.82775551,113.2879 1.0273265,113.2947 0.9633882,113.3014 0.83602083,113.3082 0.74527013,113.3149 0.91826349,113.3217 0.91819769,113.3285 0.75471514,113.3352 0.65453726,113.3420 0.39042327,113.3487 0.2363465,113.3555 0.50058264,113.3623 0.72725946,113.3690 0.43601149,113.3758 0.3636899,113.3825 0.36355659,113.3893 0.29068404,113.3961 0.38205844,113.4028 0.71859694,113.4096 0.92738706,113.4164 0.89075083,113.4231 0.79086769,113.4299 1.0002006,113.4366 0.98172998,113.4434 0.67260092,113.4502 0.55420578,113.4569 0.30886176,113.4637 0.41860491,113.4705 0.71839315,113.4772 0.70906931,113.4840 0.67268091,113.4908 0.69980609,113.4975 0.80917656,113.5043 1.2096242,113.5111 1.2451972,113.5178 0.59033895,113.5246 0.39072478,113.5314 0.32752496,113.5381 0.71898854,113.5449 0.99123651,113.5517 0.8904072,113.5584 0.45377895,113.5652 0.16339447,113.5720 0.25469384,113.5787 0.49118313,113.5855 0.72726721,113.5923 0.56333429,113.5990 0.33642882,113.6058 0.47301483,113.6126 0.5454967,113.6193 0.65444475,113.6261 0.4725886,113.6329 0.47294912,113.6396 0.98258859,113.6464 1.5636187,113.6532 1.1539553,113.6599 0.8724429,113.6667 0.72727638,113.6735 0.66364968,113.6803 0.65499735,113.6870 0.84561652,113.6938 0.62693006,113.7006 0.6363489,113.7073 0.75442255,113.7141 0.69996279,113.7209 0.51802653,113.7277 0.55454701,113.7344 0.68182886,113.7412 0.64551795,113.7480 0.83665961,113.7547 1.0096143,113.7615 1.1000199,113.7683 0.71760631,113.7751 0.46345139,113.7818 0.43627343,113.7886 0.43633813,113.7954 0.7818585,113.8022 0.79080158,113.8089 0.4362216,113.8157 0.32737872,113.8225 0.49131152,113.8293 0.68222892,113.8360 0.74526441,113.8428 0.5451237,113.8496 0.59120959,113.8564 0.82731348,113.8631 0.71806026,113.8699 0.76345956,113.8767 0.62722945,113.8835 0.71826822,113.8902 0.709108,113.8970 0.7454915,113.9038 0.64519441,113.9106 0.50005901,113.9174 0.7910549,113.9241 0.97297412,113.9309 1.2004073,113.9377 0.99990475,113.9445 0.74492216,113.9512 0.62696069,113.9580 0.80049187,113.9648 1.3003389,113.9716 1.2729659,113.9784 1.2095314,113.9851 1.3269184,113.9919 0.95380694,113.9987 0.52691716,114.0055 0.45442206,114.0123 0.68222892,114.0190 1.6100008,114.0258 2.3637049,114.0326 1.8265138,114.0394 0.9359377,114.0462 0.79133737,114.0530 1.6371824,114.0597 3.5109966,114.0665 7.1760793,114.0733 10.839138,114.0801 12.994459,114.0869 14.492356,114.0936 31.566635,114.1004 139.68019,114.1072 294.98749,114.1140 318.23984,114.1208 193.00946,114.1276 60.036339,114.1343 21.017466,114.1411 15.414454,114.1479 10.32276,114.1547 5.6060371,114.1615 3.243372,114.1683 1.807831,114.1751 1.5635856,114.1818 1.3090149,114.1886 0.84484345,114.1954 0.30872005,114.2022 0.39143232,114.2090 0.70960701,114.2158 0.95450985,114.2226 0.97252476,114.2293 0.91843933,114.2361 1.0270355,114.2429 0.59965074,114.2497 0.78183836,114.2565 0.73630595,114.2633 0.63620836,114.2701 0.32715824,114.2769 0.36378902,114.2836 0.49093112,114.2904 0.47267115,114.2972 0.48196906,114.3040 0.80016738,114.3108 1.0543538,114.3176 1.0089848,114.3244 1.0365635,114.3312 1.082183,114.3380 1.3366387,114.3448 1.3088049,114.3515 0.94508988,114.3583 0.65439862,114.3651 0.49076405,114.3719 0.32722658,114.3787 0.3271811,114.3855 0.36362925,114.3923 0.47315982,114.3991 0.83683068,114.4059 0.89995223,114.4127 0.93611866,114.4195 0.89077133,114.4263 0.74561048,114.4330 0.73617387,114.4398 0.39970586,114.4466 0.47290057,114.4534 0.82750565,114.4602 0.94563079,114.4670 0.92704403,114.4738 0.61819941,114.4806 0.89123541,114.4874 0.94512677,114.4942 0.66372341,114.5010 0.90053022,114.5078 0.95448148,114.5146 0.91822684,114.5214 1.1635363,114.5282 1.0997323,114.5350 1.1545314,114.5418 1.3728443,114.5486 1.3815798,114.5554 0.67261916,114.5622 0.71841067,114.5689 0.96395868,114.5757 1.3640789,114.5825 1.4634006,114.5893 1.0811447,114.5961 0.65421754,114.6029 0.52724016,114.6097 0.62768435,114.6165 1.501035,114.6233 2.5092404,114.6301 2.1083519,114.6369 1.2722696,114.6437 0.6815058,114.6505 0.44556969,114.6573 0.54578799,114.6641 0.58192194,114.6709 0.6725179,114.6777 0.61795723,114.6845 0.56348473,114.6913 0.42718863,114.6981 0.54595023,114.7049 0.80936098,114.7117 1.0271325,114.7185 1.0723938,114.7253 0.69051898,114.7321 0.35475513,114.7389 0.65488112,114.7457 0.68197936,114.7525 0.82739854,114.7593 0.92751557,114.7662 1.0639396,114.7730 1.0269663,114.7798 0.87217152,114.7866 0.81795746,114.7934 0.72732884,114.8002 0.73664939,114.8070 0.94553393,114.8138 0.70868015,114.8206 0.28157446,114.8274 0.44565794,114.8342 0.84551883,114.8410 0.7361719,114.8478 0.4910816,114.8546 0.82784849,114.8614 1.1457167,114.8682 1.1366832,114.8750 1.4728718,114.8818 1.2996172,114.8886 1.0085655,114.8954 0.62699586,114.9023 0.70027149,114.9091 0.80930465,114.9159 0.92722118,114.9227 1.2003552,114.9295 1.7004045,114.9363 1.426658,114.9431 0.76297563,114.9499 0.60001493,114.9567 0.78238505,114.9635 1.2368258,114.9703 1.3814372,114.9771 1.118026,114.9839 1.1457916,114.9908 1.2907356,114.9976 1.1997136,115.0044 1.363889,115.0112 3.640038,115.0180 10.718119,115.0248 19.486645,115.0316 19.550961,115.0384 14.361371,115.0452 16.290987,115.0521 30.898848,115.0589 72.919754,115.0657 217.7135,115.0725 350.26797,115.0793 312.98901,115.0861 157.12328,115.0929 53.433788,115.0997 32.180256,115.1066 32.11795,115.1134 29.341978,115.1202 22.190304,115.1270 10.4347,115.1338 3.5782027,115.1406 2.235415,115.1474 1.3634017,115.1542 1.4001861,115.1611 1.1720928,115.1679 0.90896022,115.1747 1.363674,115.1815 1.3090328,115.1883 1.2999834,115.1951 0.72701162,115.2020 0.65450782,115.2088 0.88215816,115.2156 1.1817557,115.2224 0.78162473,115.2292 0.85483158,115.2360 1.091067,115.2429 1.1180439,115.2497 1.0452111,115.2565 1.0363899,115.2633 1.0998379,115.2701 0.72718394,115.2769 0.74558753,115.2838 0.81863022,115.2906 1.091324,115.2974 1.1088268,115.3042 1.0910883,115.3110 1.3372656,115.3179 1.5269842,115.3247 0.75334519,115.3315 0.45435223,115.3383 0.56373972,115.3451 0.47258401,115.3520 0.64550483,115.3588 0.88191956,115.3656 0.81810796,115.3724 0.75485748,115.3792 1.3092289,115.3861 1.0359222,115.3929 0.54537147,115.3997 0.55449748,115.4065 0.57258487,115.4133 0.58200407,115.4202 0.83682597,115.4270 1.1368657,115.4338 1.1905041,115.4406 0.6905241,115.4475 1.0547068,115.4543 1.2090396,115.4611 1.2544867,115.4679 0.89967829,115.4748 0.5089379,115.4816 0.47291377,115.4884 0.63672888,115.4952 1.100297,115.5020 1.2638551,115.5089 1.1817898,115.5157 0.77202886,115.5225 0.29039067,115.5293 0.22739145,115.5362 0.42762929,115.5430 0.76405191,115.5498 1.0092093,115.5567 0.89055288,115.5635 0.5632959,115.5703 0.37261203,115.5771 0.29081899,115.5840 0.354826,115.5908 0.89129925,115.5976 1.0912017,115.6044 1.3091255,115.6113 1.1270394,115.6181 1.0183578,115.6249 1.1006708,115.6318 1.6091766,115.6386 1.4992229,115.6454 1.0540667,115.6522 0.72741318,115.6591 0.82730353,115.6659 0.68149436,115.6727 0.44558489,115.6796 0.63665587,115.6864 0.97261369,115.6932 1.354328,115.7001 1.272669,115.7069 1.0456676,115.7137 0.86353284,115.7205 0.77298433,115.7274 1.1639709,115.7342 1.0268281,115.7410 0.60900801,115.7479 0.60015905,115.7547 0.6544916,115.7615 0.68155408,115.7684 0.40864652,115.7752 0.063471146,115.7820 0.09096121,115.7889 0.20915322,115.7957 0.5820682,115.8025 0.95499223,115.8094 1.2365299,115.8162 1.2180533,115.8230 1.0180376,115.8299 0.73605162,115.8367 0.41835636,115.8435 1.0008841,115.8504 1.6821021,115.8572 1.4541748,115.8640 1.1088763,115.8709 0.89987826,115.8777 0.80009478,115.8846 0.96373022,115.8914 0.99074328,115.8982 0.85435659,115.9051 0.72738022,115.9119 0.75440425,115.9187 0.3904205,115.9256 0.20893289,115.9324 0.20908162,115.9392 0.23639166,115.9461 0.4640519,115.9529 0.6823473,115.9598 0.75443268,115.9666 0.78161395,115.9734 1.1002954,115.9803 1.463514,115.9871 1.0541021,115.9940 0.75469559,116.0008 0.9006784,116.0076 1.3919722,116.0145 2.0916028,116.0213 2.9294348,116.0282 6.2033186,116.0350 8.9465313,116.0418 9.0521441,116.0487 7.3921533,116.0555 15.405295,116.0624 40.225613,116.0692 89.196777,116.0760 152.91655,116.0829 164.43672,116.0897 108.9726,116.0966 50.261009,116.1034 24.970627,116.1103 19.629194,116.1171 25.354448,116.1239 33.285347,116.1308 29.879986,116.1376 15.093294,116.1445 4.1208906,116.1513 2.509227,116.1582 2.5087686,116.1650 2.2357197,116.1718 1.5719613,116.1787 0.75453621,116.1855 0.846102,116.1924 1.0362235,116.1992 0.66295445,116.2061 0.41785306,116.2129 0.29089129,116.2198 0.51832235,116.2266 0.60919964,116.2335 0.55457503,116.2403 0.39989001,116.2471 0.24549073,116.2540 0.44557807,116.2608 0.48186064,116.2677 0.56392229,116.2745 0.78207225,116.2814 0.86345214,116.2882 0.69084662,116.2951 0.63657928,116.3019 0.5088166,116.3088 0.3358947,116.3156 0.29138228,116.3225 0.70077318,116.3293 1.0546073,116.3362 1.0452123,116.3430 1.072695,116.3499 1.4276572,116.3567 1.8002303,116.3636 1.4356968,116.3704 0.57200557,116.3773 0.41816232,116.3841 0.72791433,116.3910 1.2820723,116.3978 1.1179609,116.4047 1.1640455,116.4115 1.5186347,116.4184 1.5175824,116.4252 0.7717703,116.4321 0.53618926,116.4389 0.56388569,116.4458 0.52728254,116.4526 0.47280121,116.4595 0.76371676,116.4663 0.6907497,116.4732 0.49991456,116.4801 0.40023077,116.4869 0.636733,116.4938 0.92761672,116.5006 1.0815448,116.5075 0.66286248,116.5143 0.44582552,116.5212 0.86418819,116.5280 0.89949995,116.5349 0.59976637,116.5417 0.74562782,116.5486 0.77271807,116.5555 1.0276477,116.5623 1.8279066,116.5692 2.546124,116.5760 2.6542928,116.5829 1.4353366,116.5897 0.6449421,116.5966 0.51842362,116.6034 1.064153,116.6103 1.1632822,116.6172 0.69025677,116.6240 0.40894213,116.6309 0.31819323,116.6377 0.24542044,116.6446 0.32740545,116.6515 0.62751931,116.6583 0.7639218,116.6652 0.97289491,116.6720 0.96360999,116.6789 0.93623972,116.6858 0.79130769,116.6926 1.2457067,116.6995 1.1451701,116.7063 1.0089087,116.7132 0.88197368,116.7201 1.2456412,116.7269 1.0451515,116.7338 0.88141876,116.7406 0.72712159,116.7475 0.88199824,116.7544 0.8455683,116.7612 0.90021837,116.7681 1.2093821,116.7749 1.4181827,116.7818 1.2812819,116.7887 0.79963034,116.7955 0.73638988,116.8024 0.60901046,116.8093 0.67286456,116.8161 0.87280178,116.8230 0.67275155,116.8298 0.62720162,116.8367 0.3996678,116.8436 0.23617226,116.8504 0.17291994,116.8573 0.52770346,116.8642 0.74564224,116.8710 0.83644205,116.8779 0.78139818,116.8848 0.37243667,116.8916 0.58232111,116.8985 1.0092429,116.9054 0.79057747,116.9122 0.53609705,116.9191 0.30901143,116.9260 0.35475457,116.9328 0.59106547,116.9397 0.62715036,116.9466 0.62743419,116.9534 0.99151015,116.9603 1.2366883,116.9672 1.2451279,116.9740 1.2271645,116.9809 1.4366927,116.9878 1.3998682,116.9946 1.0357763,117.0015 0.77243918,117.0084 0.70022357,117.0152 0.94605184,117.0221 1.4548291,117.0290 1.4366726,117.0359 1.6549749,117.0427 2.2371266,117.0496 3.1912425,117.0565 3.210005,117.0633 4.7281423,117.0702 10.870938,117.0771 48.012463,117.0840 116.08289,117.0908 142.43437,117.0977 99.039268,117.1046 37.866615,117.1114 15.482328,117.1183 11.277834,117.1252 6.9774909,117.1321 3.4979038,117.1389 1.8723257,117.1458 1.3272146,117.1527 1.0632653,117.1595 0.7179234,117.1664 0.62701941,117.1733 0.69130147,117.1802 1.1548412,117.1870 1.1452235,117.1939 1.309206,117.2008 1.3001292,117.2077 1.1634839,117.2145 1.0362428,117.2214 0.94533658,117.2283 0.59965014,117.2352 0.4274841,117.2420 0.90050012,117.2489 1.2544163,117.2558 1.0721949,117.2627 0.59071958,117.2696 0.63661587,117.2764 0.74574107,117.2833 0.79117823,117.2902 0.8275311,117.2971 0.90016425,117.3039 0.93641055,117.3108 1.0542871,117.3177 0.85404718,117.3246 0.7453922,117.3315 0.94566458,117.3383 1.1819271,117.3452 1.2548693,117.3521 1.4547513,117.3590 1.2995743,117.3658 1.0362617,117.3727 1.3453907,117.3796 0.97214341,117.3865 0.68189126,117.3934 0.86373776,117.4002 0.5814625,117.4071 0.39979154,117.4140 0.30918041,117.4209 0.40916502,117.4278 0.41830063,117.4347 0.67294878,117.4415 0.60900676,117.4484 0.50932461,117.4553 0.64554733,117.4622 0.70902193,117.4691 1.1458061,117.4759 1.3909358,117.4828 1.0813415,117.4897 0.65427256,117.4966 0.60013402,117.5035 0.76364422,117.5104 0.84541708,117.5172 0.9638446,117.5241 1.0093644,117.5310 0.94590789,117.5379 1.3910167,117.5448 1.3906094,117.5517 1.1360946,117.5586 0.73608297,117.5654 0.63628638,117.5723 0.73647135,117.5792 0.87281656,117.5861 0.72742087,117.5930 0.60006487,117.5999 0.73616928,117.6068 0.95443982,117.6136 0.90907359,117.6205 0.70000327,117.6274 0.57274735,117.6343 0.46339026,117.6412 0.31802249,117.6481 0.47278601,117.6550 0.62775075,117.6619 1.0730202,117.6687 0.92686898,117.6756 0.58152616,117.6825 0.61828518,117.6894 0.96381152,117.6963 0.92722124,117.7032 0.8271417,117.7101 0.63622808,117.7170 0.60913044,117.7239 0.47300556,117.7308 0.59099865,117.7376 0.61791146,117.7445 0.63614941,117.7514 0.60003144,117.7583 0.63629538,117.7652 0.45480582,117.7721 0.60972941,117.7790 0.81838256,117.7859 0.93611497,117.7928 0.7722258,117.7997 0.72778606,117.8066 1.3007319,117.8134 1.6452564,117.8203 1.5903721,117.8272 1.0540509,117.8341 0.80919778,117.8410 0.79115069,117.8479 1.1091772,117.8548 1.4546193,117.8617 1.34605,117.8686 1.7735411,117.8755 1.9904934,117.8824 1.3080328,117.8893 0.5812692,117.8962 0.36351198,117.9031 0.43669552,117.9100 0.79101807,117.9169 0.65427691,117.9238 0.5088551,117.9307 0.37270918,117.9376 0.46394855,117.9444 0.71833593,117.9513 0.79075015,117.9582 0.66363233,117.9651 0.66350633,117.9720 0.56352323,117.9789 0.84545064,117.9858 0.81862313,117.9927 1.1735239,117.9996 1.1452508,118.0065 0.71769786,118.0134 0.74569041,118.0203 1.39133,118.0272 1.7089623,118.0341 1.5181936,118.0410 1.7373588,118.0479 3.4489591,118.0548 7.7760305,118.0617 9.2095718,118.0686 8.280261,118.0755 7.4113827,118.0824 12.98013,118.0893 24.582653,118.0962 48.4706,118.1031 65.158104,118.1100 56.477844,118.1169 30.60231,118.1238 12.264787,118.1307 10.948682,118.1376 13.773416,118.1445 12.167821,118.1514 6.1581664,118.1583 2.2797766,118.1652 1.4720944,118.1721 0.93578368,118.1790 0.75450391,118.1860 0.49054518,118.1929 0.33622462,118.1998 0.56379056,118.2067 0.63646007,118.2136 0.85479182,118.2205 0.82735735,118.2274 0.61807239,118.2343 0.59056032,118.2412 0.46348041,118.2481 0.39097777,118.2550 0.57363665,118.2619 1.3464352,118.2688 1.6357696,118.2757 1.2721348,118.2826 1.0998117,118.2895 0.68150699,118.2964 0.61839592,118.3033 1.1003802,118.3102 1.1906265,118.3172 0.73584694,118.3241 0.54546601,118.3310 0.64560157,118.3379 0.56362695,118.3448 0.48188451,118.3517 0.70941812,118.3586 1.1544902,118.3655 0.91778886,118.3724 0.69101262,118.3793 0.87286329,118.3862 0.95446539,118.3932 1.0911043,118.4001 1.0729852,118.4070 0.86372232,118.4139 1.0816081,118.4208 1.0724829,118.4277 1.2641804,118.4346 1.4093854,118.4415 0.96302754,118.4484 0.79974616,118.4553 0.98212308,118.4623 0.87255067,118.4692 0.56355524,118.4761 1.0186584,118.4830 1.3634125,118.4899 0.8089295,118.4968 0.73669302,118.5037 0.75479907,118.5106 0.92746979,118.5176 0.89953893,118.5245 0.64507604,118.5314 0.65498847,118.5383 0.97303343,118.5452 1.2724971,118.5521 1.2996671,118.5590 1.0727664,118.5660 1.1184977,118.5729 1.0541525,118.5798 0.58137351,118.5867 0.57284874,118.5936 0.73665315,118.6005 1.0186017,118.6074 1.2908266,118.6144 1.4906644,118.6213 1.4730904,118.6282 1.4276018,118.6351 1.145015,118.6420 0.60826355,118.6489 0.23612806,118.6559 0.29132,118.6628 0.55488914,118.6697 0.58180028,118.6766 0.61805725,118.6835 0.73638821,118.6905 0.71795326,118.6974 0.53623277,118.7043 0.76384848,118.7112 0.8094424,118.7181 0.98204118,118.7250 0.92697269,118.7320 0.5631628,118.7389 0.50915921,118.7458 0.9822613,118.7527 1.227421,118.7596 1.1360474,118.7666 0.79979438,118.7735 0.94559497,118.7804 1.0544163,118.7873 0.65427572,118.7943 0.34547853,118.8012 0.3910982,118.8081 0.70949048,118.8150 0.96387422,118.8219 0.99067146,118.8289 0.87251115,118.8358 0.67281681,118.8427 0.96456426,118.8496 1.7274307,118.8566 1.4356443,118.8635 1.0904361,118.8704 0.69059825,118.8773 0.71821541,118.8842 0.69106662,118.8912 0.70027709,118.8981 0.71827298,118.9050 0.78150278,118.9119 0.79983723,118.9189 1.0183069,118.9258 0.6911037,118.9327 0.70043778,118.9396 1.0544473,118.9466 1.1084193,118.9535 0.7362482,118.9604 0.66402483,118.9673 0.80007178,118.9743 0.82732993,118.9812 1.1092309,118.9881 1.236331,118.9951 1.2729741,119.0020 1.7639569,119.0089 2.0362399,119.0158 2.0633898,119.0228 1.973025,119.0297 2.682409,119.0366 3.3645868,119.0436 4.5479054,119.0505 16.085085,119.0574 74.935234,119.0643 160.10333,119.0713 171.60167,119.0782 104.14491,119.0851 46.988556,119.0921 68.847702,119.0990 153.62057,119.1059 188.63762,119.1128 130.41403,119.1198 48.301533,119.1267 12.968506,119.1336 7.9001637,119.1406 6.5341806,119.1475 4.5972872,119.1544 2.6159129,119.1614 1.2352124,119.1683 0.58132625,119.1752 0.29089603,119.1822 0.58231431,119.1891 1.018838,119.1960 1.3458532,119.2030 1.3813857,119.2099 0.95399845,119.2168 0.72691607,119.2238 0.59101182,119.2307 1.282172,119.2376 1.609075,119.2446 1.3635957,119.2515 1.0180557,119.2584 0.67234629,119.2654 0.33615074,119.2723 0.3729609,119.2792 0.68206054,119.2862 0.73627353,119.2931 0.59985512,119.3001 0.58195585,119.3070 0.94560122,119.3139 0.98166484,119.3209 0.72728342,119.3278 0.75509685,119.3347 1.1181992,119.3417 0.97235054,119.3486 0.79977411,119.3555 0.49063548,119.3625 0.45472535,119.3694 0.7277863,119.3764 1.0460041,119.3833 1.163558,119.3902 1.0722996,119.3972 1.2093126,119.4041 1.5546697,119.4111 1.2176458,119.4180 0.60876721,119.4249 0.52740729,119.4319 0.70933223,119.4388 0.90001637,119.4458 0.58137888,119.4527 0.29068986,119.4596 0.30045864,119.4666 0.68200672,119.4735 0.67234498,119.4805 0.48164487,119.4874 0.38181558,119.4943 0.25445411,119.5013 0.2545054,119.5082 0.41821653,119.5152 0.48194164,119.5221 0.70003682,119.5291 0.67295575,119.5360 0.83661109,119.5429 0.74560606,119.5499 0.9001596,119.5568 1.045362,119.5638 1.3455193,119.5707 1.4180737,119.5777 0.85407346,119.5846 0.39979953,119.5915 0.33653405,119.5985 0.59112984,119.6054 0.9367578,119.6124 1.1634556,119.6193 0.64497298,119.6263 0.43657222,119.6332 0.53644145,119.6402 0.53667414,119.6471 0.86396325,119.6541 0.79924136,119.6610 0.63613111,119.6679 0.9646396,119.6749 1.3822213,119.6818 1.1629226,119.6888 0.76306349,119.6957 0.41812983,119.7027 0.30903757,119.7096 0.34528729,119.7166 0.36397791,119.7235 0.7276718,119.7305 0.79082876,119.7374 0.73605531,119.7444 0.47267228,119.7513 0.8458029,119.7583 1.118391,119.7652 1.0814683,119.7722 0.58173251,119.7791 0.64560652,119.7861 0.53598207,119.7930 0.39088109,119.8000 0.59102178,119.8069 0.54525173,119.8139 0.33629134,119.8208 0.40964586,119.8278 0.90054798,119.8347 1.2179407,119.8417 1.4816222,119.8486 1.5179573,119.8556 0.77238828,119.8625 0.52722883,119.8695 0.47278726,119.8764 0.50909877,119.8834 0.37272623,119.8903 0.60973698,119.8973 1.3551888,119.9043 1.9365338,119.9112 2.1095703,119.9182 2.0546296,119.9251 1.6084667,119.9321 1.381216,119.9390 1.0903525,119.9460 0.59057558,119.9529 0.38195753,119.9599 0.60940367,119.9668 1.1459789,119.9738 1.4820075,119.9808 1.0449646,119.9877 0.69986856,119.9947 0.84583479,120.0016 1.2091368,120.0086 1.0999141,120.0155 1.17326,120.0225 1.8183734,120.0295 2.0088737,120.0364 2.0451205,120.0434 1.6281447,120.0503 3.0023572,120.0573 7.9934092,120.0642 27.999304,120.0712 52.817223,120.0782 55.835541,120.0851 40.585827,120.0921 35.7528,120.0990 48.284424,120.1060 49.734947,120.1130 33.250191,120.1199 14.359413,120.1269 6.1966801,120.1338 3.5531254,120.1408 2.80826,120.1478 2.4627638,120.1547 1.8630996,120.1617 1.6639423,120.1686 1.5182174,120.1756 1.2360003,120.1826 1.0084732,120.1895 0.5813362,120.1965 0.54526788,120.2035 0.29980424,120.2104 0.209171,120.2174 0.33632749,120.2243 0.29101598,120.2313 0.52752167,120.2383 0.61819327,120.2452 0.68166316,120.2522 0.53627908,120.2592 0.49130023,120.2661 0.7639159,120.2731 0.83613306,120.2800 0.64556158,120.2870 0.82740539,120.2940 0.67231953,120.3009 0.50889766,120.3079 0.41813108,120.3149 0.2819925,120.3218 0.37284127,120.3288 0.24505736,120.3358 0.14556041,120.3427 0.57322389,120.3497 0.99108636,120.3567 0.99087226,120.3636 0.79084516,120.3706 0.61809504,120.3776 0.59088594,120.3845 0.74534428,120.3915 0.52699876,120.3985 0.30905807,120.4054 0.33679602,120.4124 0.63675892,120.4194 1.0359526,120.4263 1.0087039,120.4333 0.92731339,120.4403 0.5910123,120.4473 0.60009813,120.4542 0.47269827,120.4612 0.41800317,120.4682 0.3459135,120.4751 0.81914663,120.4821 1.3638902,120.4891 1.6087624,120.4960 1.4907348,120.5030 1.3542565,120.5100 0.87214857,120.5170 0.62714475,120.5239 0.72755969,120.5309 1.1003517,120.5379 1.108884,120.5448 0.62687647,120.5518 0.65479052,120.5588 1.1368158,120.5658 1.2179831,120.5727 0.78124249,120.5797 0.50893319,120.5867 0.40903965,120.5937 0.37289119,120.6006 0.70925492,120.6076 0.68153644,120.6146 0.39984295,120.6216 0.46398765,120.6285 0.81860393,120.6355 0.87284845,120.6425 0.72698438,120.6495 0.59063369,120.6564 0.72745013,120.6634 0.84549874,120.6704 0.71798229,120.6774 0.55447257,120.6843 0.57326347,120.6913 0.87275392,120.6983 0.63584507,120.7053 0.59146982,120.7122 1.0366725,120.7192 0.77239394,120.7262 1.0725909,120.7332 1.0818452,120.7401 1.1548626,120.7471 1.4276909,120.7541 1.7005699,120.7611 1.8451612,120.7681 1.2081859,120.7750 0.64506871,120.7820 0.48196596,120.7890 0.65502542,120.7960 0.88192701,120.8030 0.79977006,120.8099 0.73605645,120.8169 0.94562161,120.8239 1.1274294,120.8309 0.96329319,120.8379 0.80884951,120.8448 0.7455768,120.8518 0.87283409,120.8588 0.66323268,120.8658 0.39986637,120.8728 0.42745599,120.8797 0.66362882,120.8867 0.67269957,120.8937 0.67288584,120.9007 0.80990309,120.9077 1.2550328,120.9147 1.3540918,120.9216 1.3362021,120.9286 1.1815424,120.9356 0.49932641,120.9426 0.14517698,120.9496 0.2093688,120.9566 0.46368322,120.9635 0.99185079,120.9705 4.2508774,120.9775 10.990544,120.9845 16.038481,120.9915 12.584708,120.9985 6.748589,121.0055 3.7076793,121.0124 3.1541812,121.0194 2.1079447,121.0264 2.6009607,121.0334 6.3347373,121.0404 16.885061,121.0474 27.306541,121.0544 29.223618,121.0613 23.276295,121.0683 26.481527,121.0753 59.030277,121.0823 90.579933,121.0893 84.584381,121.0963 52.588409,121.1033 37.895477,121.1103 58.465496,121.1172 83.866791,121.1242 77.192932,121.1312 42.027626,121.1382 14.936711,121.1452 5.2598424,121.1522 3.0360079,121.1592 1.9541827,121.1662 2.2542932,121.1732 2.2633643,121.1802 2.0269153,121.1871 1.5269022,121.1941 1.1818516,121.2011 1.1362584,121.2081 0.72709405,121.2151 0.61808002,121.2221 0.29084063,121.2291 0.38174242,121.2361 0.31822932,121.2431 0.43667158,121.2501 0.45447898,121.2571 0.45462647,121.2641 0.96413553,121.2710 1.5090641,121.2780 1.2179725,121.2850 1.0546204,121.2920 1.1643926,121.2990 1.5914326,121.3060 1.3084792,121.3130 0.93561095,121.3200 0.64472216,121.3270 0.1271935,121.3340 0.23678176,121.3410 0.44561961,121.3480 0.70943993,121.3550 1.0549773,121.3620 1.0726377,121.3690 0.88154304,121.3760 0.83598506,121.3830 0.56365669,121.3900 0.70010173,121.3970 0.59991378,121.4040 0.73609585,121.4110 0.57254839,121.4180 0.69100058,121.4249 0.56361765,121.4319 0.60009307,121.4389 0.55457443,121.4459 0.59099108,121.4529 0.76374227,121.4599 0.88228947,121.4669 1.2728705,121.4739 1.2175236,121.4809 0.76328421,121.4879 0.60024697,121.4949 0.83654273,121.5019 0.76365656,121.5089 0.7637341,121.5159 0.9731074,121.5229 1.3363845,121.5299 0.99037611,121.5369 0.58149767,121.5439 0.4907847,121.5509 0.45469955,121.5579 0.70043981,121.5649 0.99076962,121.5719 0.64520222,121.5789 0.75518298,121.5859 1.145936,121.5930 1.0817382,121.6000 0.79942191,121.6070 0.34490916,121.6140 0.29091451,121.6210 0.33622572,121.6280 0.34538805,121.6350 0.48202449,121.6420 0.41838774,121.6490 0.6000272,121.6560 0.61793846,121.6630 0.38163817,121.6700 0.3273516,121.6770 0.70926934,121.6840 0.81811422,121.6910 0.59978926,121.6980 0.37263227,121.7050 0.31817102,121.7120 0.30006635,121.7190 0.31839216,121.7260 0.33639711,121.7330 0.3545205,121.7400 0.47302392,121.7471 0.74578536,121.7541 0.9453609,121.7611 0.73588896,121.7681 0.38174066,121.7751 0.50030631,121.7821 0.82726514,121.7891 1.0004361,121.7961 1.4373624,121.8031 1.8453866,121.8101 1.3355916,121.8171 0.78157777,121.8241 0.69980288,121.8312 0.54515207,121.8382 0.63646263,121.8452 0.86373192,121.8522 0.97290725,121.8592 1.3999726,121.8662 1.0541792,121.8732 0.80002242,121.8802 0.63636369,121.8872 0.51822692,121.8942 0.84557462,121.9013 0.8815586,121.9083 0.70897967,121.9153 0.85477394,121.9223 0.88189417,121.9293 0.70901293,121.9363 0.6817475,121.9433 0.65447956,121.9503 0.68219221,121.9574 1.1191078,121.9644 1.6089554,121.9714 1.171914,121.9784 1.510938,121.9854 4.0395942,121.9924 5.7364888,121.9994 4.5978427,122.0064 2.8531108,122.0135 1.7358091,122.0205 1.2086856,122.0275 1.2631592,122.0345 1.1820303,122.0415 1.5011458,122.0485 2.565927,122.0556 4.6665168,122.0626 9.3179369,122.0696 22.750635,122.0766 36.332375,122.0836 38.278572,122.0906 34.132355,122.0977 54.014431,122.1047 188.9593,122.1117 372.33533,122.1187 393.6001,122.1257 240.1279,122.1327 83.658051,122.1398 28.622843,122.1468 15.573214,122.1538 9.4678555,122.1608 5.8428512,122.1678 3.2904975,122.1749 2.3637164,122.1819 1.8626708,122.1889 1.017369,122.1959 0.65422446,122.2029 0.63653475,122.2099 0.85475659,122.2170 0.72685444,122.2240 0.75487971,122.2310 1.2913867,122.2380 1.3088574,122.2451 1.1816683,122.2521 1.1270826,122.2591 1.0093565,122.2661 1.1181247,122.2731 0.88138187,122.2802 0.92714232,122.2872 0.75456709,122.2942 0.70043522,122.3012 0.84568781,122.3083 0.73588699,122.3153 0.41777337,122.3223 0.64592528,122.3293 1.4279126,122.3363 1.872493,122.3434 1.5177002,122.3504 1.0360372,122.3574 0.5270384,122.3644 0.34541732,122.3715 0.26366726,122.3785 0.49150974,122.3855 1.0278462,122.3925 1.1996633,122.3996 0.71767902,122.4066 0.5362342,122.4136 0.60040492,122.4206 0.84559852,122.4277 0.78139257,122.4347 0.83617401,122.4417 0.57282799,122.4488 0.63652498,122.4558 0.46352315,122.4628 0.41831806,122.4698 0.62754041,122.4769 0.8912369,122.4839 1.1546537,122.4909 0.8358565,122.4979 0.70001531,122.5050 0.9546836,122.5120 0.68150741,122.5190 0.53643578,122.5261 0.78234279,122.5331 1.1093884,122.5401 1.0178299,122.5472 0.79060417,122.5542 0.91786963,122.5612 0.65426439,122.5682 0.47257203,122.5753 0.31847233,122.5823 0.76445168,122.5893 1.2636509,122.5964 1.1177623,122.6034 1.0457336,122.6104 1.2731172,122.6175 1.1907609,122.6245 0.97209859,122.6315 0.62723404,122.6386 0.90038049,122.6456 0.79079908,122.6526 0.65431815,122.6597 0.63644439,122.6667 0.9640044,122.6737 1.3907667,122.6808 1.4177723,122.6878 1.1817163,122.6948 0.83632535,122.7019 0.62772423,122.7089 1.2553186,122.7159 1.5181437,122.7230 1.2629015,122.7300 0.84495807,122.7370 0.64530867,122.7441 0.37280503,122.7511 0.50934416,122.7581 0.64545447,122.7652 0.60897243,122.7722 0.58178759,122.7793 0.71836454,122.7863 0.85489905,122.7933 0.93633485,122.8004 0.7543,122.8074 0.70885348,122.8144 0.42716604,122.8215 0.37271729,122.8285 0.44559604,122.8355 0.55459678,122.8426 0.5179764,122.8496 0.77280134,122.8567 0.94564903,122.8637 0.78173727,122.8707 0.40903917,122.8778 0.58198291,122.8848 0.80902791,122.8919 0.88175946,122.8989 0.66387445,122.9059 0.89130461,122.9130 1.2543315,122.9200 0.97222555,122.9271 0.59098172,122.9341 0.70023525,122.9411 0.99995041,122.9482 0.96355921,122.9552 0.81794596,122.9623 0.63676029,122.9693 2.1576681,122.9764 5.849484,122.9834 8.4284334,122.9904 8.4896441,122.9975 6.8704386,123.0045 4.5340571,123.0116 3.0536683,123.0186 2.5357118,123.0257 1.5810516,123.0327 1.2730558,123.0397 2.4304297,123.0468 11.140388,123.0538 43.805206,123.0609 78.592506,123.0679 77.215157,123.0750 48.640575,123.0820 30.404648,123.0891 42.4519,123.0961 66.202011,123.1031 76.321938,123.1102 74.329063,123.1172 63.46262,123.1243 53.981468,123.1313 46.553738,123.1384 38.396515,123.1454 22.70307,123.1525 9.5469275,123.1595 4.6521411,123.1666 2.6435564,123.1736 1.4896979,123.1807 0.82680863,123.1877 0.78193146,123.1948 0.94559675,123.2018 1.0906531,123.2089 0.86351526,123.2159 1.2639527,123.2230 1.4728243,123.2300 1.2363132,123.2371 0.91810888,123.2441 0.79988027,123.2512 0.7270698,123.2582 0.75455588,123.2653 0.92727369,123.2723 0.85439336,123.2794 0.62719095,123.2864 0.53666723,123.2935 0.7275306,123.3005 0.65423065,123.3076 0.42687178,123.3146 0.2363361,123.3217 0.2091534,123.3287 0.29121816,123.3358 0.51841253,123.3428 0.46360305,123.3499 0.49087456,123.3569 0.47239536,123.3640 0.2725496,123.3710 0.2454911,123.3781 0.40022069,123.3851 0.58200288,123.3922 0.61839634,123.3993 0.69997942,123.4063 0.59092093,123.4134 1.072978,123.4204 1.3000046,123.4275 1.2361858,123.4345 0.8451643,123.4416 0.75446737,123.4486 0.83644456,123.4557 0.70909715,123.4627 0.49068937,123.4698 0.39978161,123.4769 0.32721516,123.4839 0.40933454,123.4910 0.58210319,123.4980 0.72745216,123.5051 0.98202091,123.5121 1.1095283,123.5192 1.3634745,123.5263 0.89945567,123.5333 0.86361104,123.5404 0.91835946,123.5474 1.1912097,123.5545 1.4095509,123.5616 1.8002352,123.5686 1.7540811,123.5757 1.1816443,123.5827 0.99075627,123.5898 0.68153495,123.5969 0.68171394,123.6039 0.69115549,123.6110 0.77279407,123.6180 0.58155984,123.6251 0.75470477,123.6322 1.1182126,123.6392 1.0085757,123.6463 0.46331635,123.6533 0.46397802,123.6604 0.69094652,123.6675 0.69974887,123.6745 0.49988744,123.6816 0.40018067,123.6886 0.50014675,123.6957 0.60911036,123.7028 0.75466949,123.7098 0.88190454,123.7169 0.89066893,123.7240 0.70929492,123.7310 1.0732709,123.7381 1.2998778,123.7452 1.0451137,123.7522 0.6997267,123.7593 0.56391174,123.7663 0.99120921,123.7734 1.1542398,123.7805 1.0998075,123.7875 0.8454951,123.7946 0.76384336,123.8017 0.81840003,123.8087 0.91791648,123.8158 0.64514333,123.8229 0.57272309,123.8299 0.62732005,123.8370 0.71824968,123.8441 0.74565107,123.8511 0.84577954,123.8582 0.87253875,123.8653 0.66351175,123.8723 0.89131671,123.8794 1.1547472,123.8865 1.3544948,123.8935 1.3725575,123.9006 1.2996365,123.9077 1.0272008,123.9148 1.4095601,123.9218 1.800321,123.9289 1.681513,123.9360 1.0634866,123.9430 0.9728809,123.9501 0.97294629,123.9572 1.4643193,123.9642 1.8092891,123.9713 2.1824312,123.9784 3.4742901,123.9855 4.5914679,123.9925 4.3350754,123.9996 2.7978916,124.0067 1.3265967,124.0137 1.5005646,124.0208 2.1097136,124.0279 2.6186461,124.0350 2.9365189,124.0420 3.5468273,124.0491 7.5888166,124.0562 16.999062,124.0632 23.714602,124.0703 28.798237,124.0774 61.279793,124.0845 220.07857,124.0915 404.25473,124.0986 404.61984,124.1057 230.59169,124.1128 94.704514,124.1198 118.35236,124.1269 195.58971,124.1340 196.20129,124.1411 114.53756,124.1481 37.140541,124.1552 14.412765,124.1623 10.151347,124.1694 6.5955143,124.1764 3.5424216,124.1835 1.6618819,124.1906 0.81763738,124.1977 0.74544722,124.2048 0.59962386,124.2118 0.29988053,124.2189 0.5730744,124.2260 0.79106063,124.2331 0.87281543,124.2401 1.0457025,124.2472 1.1090226,124.2543 1.0547184,124.2614 1.3463174,124.2685 1.5088947,124.2755 0.86256659,124.2826 0.40875369,124.2897 0.50008315,124.2968 0.7274338,124.3039 0.80039412,124.3109 0.80900741,124.3180 0.57224023,124.3251 0.46358567,124.3322 0.55468786,124.3393 0.58205217,124.3463 0.83669269,124.3534 0.99067295,124.3605 0.65434092,124.3676 0.88228101,124.3747 1.3277633,124.3818 1.3815267,124.3888 1.0266082,124.3959 0.87293285,124.4030 1.2464467,124.4101 1.7003827,124.4172 1.5353403,124.4242 0.8265323,124.4313 0.55472821,124.4384 0.57276362,124.4455 0.58149171,124.4526 0.51810277,124.4597 0.92781079,124.4668 1.3273538,124.4738 0.90865505,124.4809 0.53640187,124.4880 0.6912654,124.4951 1.0093486,124.5022 1.2091943,124.5093 1.0086353,124.5164 0.50882727,124.5234 0.55478734,124.5305 0.66389769,124.5376 0.94574553,124.5447 1.0181074,124.5518 0.97224128,124.5589 0.69051909,124.5660 0.81825221,124.5730 1.1465311,124.5801 1.6923698,124.5872 2.0541365,124.5943 1.4713304,124.6014 0.86295205,124.6085 0.39115697,124.6156 0.9368698,124.6227 1.3273393,124.6298 1.5364652,124.6368 1.5547376,124.6439 1.5455019,124.6510 1.2904767,124.6581 0.7628665,124.6652 0.43633136,124.6723 0.66407377,124.6794 0.75494939,124.6865 1.0639777,124.6936 1.3000928,124.7007 1.554563,124.7078 1.6816647,124.7148 1.6181189,124.7219 1.4999141,124.7290 1.545203,124.7361 1.3269094,124.7432 0.94518495,124.7503 0.70907903,124.7574 0.75442106,124.7645 0.58178419,124.7716 0.58201134,124.7787 0.83669519,124.7858 1.1638167,124.7929 1.2268828,124.8000 0.90881491,124.8071 0.60913336,124.8142 0.53639209,124.8212 0.60015786,124.8283 0.85495239,124.8354 1.1913642,124.8425 1.3638723,124.8496 1.3998454,124.8567 1.245074,124.8638 0.81762099,124.8709 0.43599516,124.8780 0.39096555,124.8851 0.39103913,124.8922 0.64616531,124.8993 1.1370614,124.9064 1.1814911,124.9135 0.69015026,124.9206 0.39080304,124.9277 0.54576868,124.9348 0.64510381,124.9419 0.65463972,124.9490 1.5006233,124.9561 1.7271043,124.9632 1.2178388,124.9703 1.5823108,124.9774 2.4827869,124.9845 2.6456721,124.9916 1.8263747,124.9987 1.1173191,125.0058 1.1092612,125.0129 1.427526,125.0200 1.3726152,125.0271 1.4283861,125.0342 2.4744802,125.0413 3.3191369,125.0484 3.326355,125.0555 3.9306059,125.0626 14.210886,125.0697 36.607426,125.0768 52.806488,125.0839 53.930969,125.0910 51.671425,125.0981 51.592373,125.1052 54.268559,125.1123 61.56963,125.1194 63.17807,125.1265 51.156475,125.1336 33.245136,125.1407 19.486441,125.1478 10.320249,125.1549 6.0619631,125.1620 4.2993898,125.1691 3.5722301,125.1762 3.0543656,125.1833 2.2721205,125.1905 1.3352457,125.1976 0.75373107,125.2047 0.66346836,125.2118 0.65473193,125.2189 0.80015433,125.2260 0.72703987,125.2331 0.70000362,125.2402 0.6181888,125.2473 0.36340997,125.2544 0.28202572,125.2615 0.41856652,125.2686 0.51810294,125.2757 0.69118571,125.2828 1.2645389,125.2899 1.7178955,125.2971 1.2080723,125.3042 0.67235625,125.3113 0.32716426,125.3184 0.22736944,125.3255 0.45485115,125.3326 0.69110793,125.3397 0.64561701,125.3468 0.71801978,125.3539 0.54494387,125.3610 0.22709787,125.3681 0.25479889,125.3753 0.61852491,125.3824 0.80894256,125.3895 0.57272708,125.3966 0.77360594,125.4037 1.291566,125.4108 1.2355497,125.4179 0.61736941,125.4250 0.47288951,125.4322 0.71847349,125.4393 0.90895557,125.4464 0.73642695,125.4535 0.91857475,125.4606 1.0090524,125.4677 1.0544775,125.4748 0.98177332,125.4819 0.80889267,125.4891 0.60872144,125.4962 0.46349731,125.5033 0.58175898,125.5104 0.43622231,125.5175 0.36376655,125.5246 0.62748456,125.5317 0.91849703,125.5389 1.0913389,125.5460 1.0907511,125.5531 0.69961721,125.5602 0.74555999,125.5673 0.92738485,125.5744 1.145329,125.5816 1.2635418,125.5887 1.3179858,125.5958 0.8547914,125.6029 1.0641943,125.6100 1.1453896,125.6171 0.99976999,125.6243 0.64514619,125.6314 0.41776934,125.6385 0.31821182,125.6456 0.60060447,125.6527 1.1913486,125.6598 1.1539664,125.6670 0.49032512,125.6741 0.32730424,125.6812 0.56409276,125.6883 0.96391916,125.6954 0.89055705,125.7026 0.58161783,125.7097 0.50908035,125.7168 0.45480594,125.7239 0.69126439,125.7310 0.90016437,125.7382 1.2180572,125.7453 1.2178998,125.7524 1.0092075,125.7595 0.86363298,125.7666 0.87279695,125.7738 1.1909281,125.7809 0.83611876,125.7880 0.60944492,125.7951 1.0550417,125.8023 1.4908551,125.8094 1.3541882,125.8165 0.99047053,125.8236 0.57262909,125.8308 0.93687451,125.8379 1.0632753,125.8450 0.4630557,125.8521 0.37282908,125.8592 0.39109656,125.8664 0.55488646,125.8735 0.71840471,125.8806 0.8093915,125.8877 0.82728612,125.8949 0.68121493,125.9020 0.58180416,125.9091 1.0092083,125.9162 0.79943645,125.9234 0.44543883,125.9305 0.77342123,125.9376 1.0365828,125.9448 1.0452346,125.9519 1.018168,125.9590 1.2002158,125.9661 1.2454367,125.9733 0.93616921,125.9804 0.74522895,125.9875 0.69072294,125.9946 0.75457144,126.0018 0.93661302,126.0089 1.2090493,126.0160 0.76327473,126.0232 0.42727306,126.0303 0.4915539,126.0374 1.4192482,126.0445 3.0834961,126.0517 6.0858011,126.0588 10.433097,126.0659 15.539815,126.0731 17.344765,126.0802 15.571012,126.0873 13.119372,126.0945 20.464752,126.1016 49.615246,126.1087 74.018562,126.1159 64.565475,126.1230 34.106182,126.1301 13.133803,126.1372 8.4253826,126.1444 6.4618702,126.1515 5.1972866,126.1586 3.0885983,126.1658 2.4994695,126.1729 1.3265189,126.1800 0.71810544,126.1872 0.54526168,126.1943 0.34514055,126.2014 0.2635932,126.2086 0.39091277,126.2157 0.5272432,126.2228 0.50011909,126.2300 0.63657194,126.2371 0.75463939,126.2443 0.70959318,126.2514 0.93681961,126.2585 1.1091918,126.2657 1.1905812,126.2728 0.9541977,126.2799 1.1000237,126.2871 0.99063802,126.2942 0.66353852,126.3013 0.71824259,126.3085 0.86362582,126.3156 0.95434684,126.3228 0.51788956,126.3299 0.33659109,126.3370 0.59157848,126.3442 1.0187945,126.3513 1.2907748,126.3584 0.97215176,126.3656 0.672315,126.3727 0.4363825,126.3799 0.53659445,126.3870 0.58196044,126.3941 0.70001906,126.4013 0.81821406,126.4084 1.0914551,126.4156 1.1724914,126.4227 0.7268092,126.4298 0.8186636,126.4370 1.2271193,126.4441 0.88102555,126.4513 0.33599034,126.4584 0.22741438,126.4655 0.41845617,126.4727 0.44555983,126.4798 0.39986819,126.4870 0.2816827,126.4941 0.42757508,126.5013 0.93660766,126.5084 0.80902964,126.5155 0.63659102,126.5227 0.76374209,126.5298 0.84531116,126.5370 0.86375648,126.5441 1.0821601,126.5513 1.4179199,126.5584 0.9447698,126.5655 0.60000789,126.5727 0.88192576,126.5798 0.77259451,126.5870 0.53641206,126.5941 0.47286651,126.6013 0.70065361,126.6084 1.2916396,126.6156 1.5272878,126.6227 1.3723034,126.6299 1.0084071,126.6370 0.78145289,126.6441 0.80024552,126.6513 0.9089793,126.6584 0.62669176,126.6656 0.2908842,126.6727 0.30930525,126.6799 0.47305009,126.6870 0.90923166,126.6942 0.85448736,126.7013 0.82771546,126.7085 0.94579798,126.7156 0.91764271,126.7228 0.59059477,126.7299 0.88229078,126.7371 1.2730459,126.7442 1.3912516,126.7514 1.6727483,126.7585 1.7813252,126.7657 1.499866,126.7728 1.2456768,126.7800 1.090724,126.7871 0.68122131,126.7943 0.29056701,126.8014 0.33635393,126.8086 0.38192713,126.8157 0.40005139,126.8229 0.38162291,126.8300 0.2816076,126.8372 0.11814787,126.8443 0.18208246,126.8515 0.60049862,126.8586 0.86372131,126.8658 0.67244625,126.8729 0.50016677,126.8801 0.57286608,126.8872 0.57280958,126.8944 0.83660495,126.9015 0.96358186,126.9087 0.92739499,126.9159 1.0185874,126.9230 1.0539681,126.9302 0.59929115,126.9373 0.52736545,126.9445 0.47299084,126.9516 0.58208406,126.9588 0.59984177,126.9659 0.54533225,126.9731 0.76400238,126.9803 1.2002579,126.9874 1.47272,126.9946 1.4088452,127.0017 1.0995206,127.0089 0.81781739,127.0160 0.48206264,127.0232 1.0465865,127.0303 2.619266,127.0375 3.8467984,127.0447 5.2115073,127.0518 8.1578789,127.0590 13.107556,127.0661 21.079933,127.0733 26.361343,127.0805 37.280304,127.0876 56.571545,127.0948 64.266899,127.1019 47.666588,127.1091 25.183161,127.1163 15.024461,127.1234 13.842238,127.1306 20.700396,127.1377 27.51091,127.1449 24.789309,127.1521 13.205487,127.1592 5.2579379,127.1664 2.7351136,127.1735 1.6263658,127.1807 0.81769973,127.1879 0.61797762,127.1950 0.29962492,127.2022 0.15449545,127.2093 0.37335005,127.2165 1.0913349,127.2237 1.0997297,127.2308 0.88142896,127.2380 0.64558405,127.2452 0.9095419,127.2523 0.88153851,127.2595 0.526775,127.2667 0.59096783,127.2738 0.80918676,127.2810 0.80059004,127.2881 1.3553143,127.2953 1.4454923,127.3025 1.2177893,127.3096 0.96309447,127.3168 0.69082344,127.3240 0.74559754,127.3311 0.86344486,127.3383 0.80918562,127.3455 0.90923166,127.3526 0.81801349,127.3598 0.49059808,127.3670 0.44544184,127.3741 1.0185469,127.3813 1.2730731,127.3885 1.3726228,127.3956 1.0907367,127.4028 0.9910512,127.4100 0.97262955,127.4171 1.0909241,127.4243 0.94524246,127.4315 0.59971309,127.4386 0.66395181,127.4458 1.1546977,127.4530 1.0179812,127.4602 0.6818065,127.4673 0.67269206,127.4745 0.5546928,127.4817 0.62737113,127.4888 0.54530174,127.4960 0.6003378,127.5032 0.9911868,127.5103 1.1360432,127.5175 1.1542386,127.5247 1.1273323,127.5319 1.254513,127.5390 0.82702565,127.5462 0.63637704,127.5534 0.79104692,127.5605 0.84543473,127.5677 0.77270877,127.5749 0.79118121,127.5821 1.155196,127.5892 1.554549,127.5964 1.2087156,127.6036 0.8995629,127.6108 0.55422735,127.6179 0.56393242,127.6251 0.70013487,127.6323 0.66327608,127.6395 0.42679176,127.6466 0.23640481,127.6538 0.37345275,127.6610 0.8737216,127.6682 1.190569,127.6753 0.8086803,127.6825 0.99106979,127.6897 0.8723653,127.6969 0.63600886,127.7040 0.43625513,127.7112 0.60954791,127.7184 0.97294533,127.7256 1.0362504,127.7327 1.3453894,127.7399 1.2633139,127.7471 0.75443357,127.7543 0.52740037,127.7615 0.60916501,127.7686 0.8184042,127.7758 0.95450991,127.7830 0.63628161,127.7902 0.52776533,127.7973 0.96415204,127.8045 1.2995684,127.8117 1.0177979,127.8189 1.1269138,127.8261 0.55405045,127.8332 0.41831312,127.8404 0.57325965,127.8476 1.0276743,127.8548 1.0729254,127.8620 1.2998039,127.8691 0.87214911,127.8763 0.78173393,127.8835 0.94556391,127.8907 0.82726198,127.8979 0.64544606,127.9051 0.67290789,127.9122 0.81836575,127.9194 0.8179183,127.9266 0.63639528,127.9338 0.83639508,127.9410 0.65409398,127.9481 0.47257861,127.9553 0.38203838,127.9625 0.78252995,127.9697 1.1730018,127.9769 1.3001524,127.9841 1.4546466,127.9913 1.6183048,127.9984 1.6457003,128.0056 1.7826366,128.0128 2.6464558,128.0200 3.6372199,128.0272 5.1740727,128.0344 6.0186253,128.0415 6.555058,128.0487 8.7934351,128.0559 12.7967,128.0631 28.783484,128.0703 87.047585,128.0775 161.89928,128.0847 181.8723,128.0919 143.85754,128.0990 116.30255,128.1062 202.24818,128.1134 834.46686,128.1206 1836.8199,128.1278 2093.582,128.1350 1338.4315,128.1422 475.93878,128.1494 171.79971,128.1565 118.68233,128.1637 77.721443,128.1709 44.235653,128.1781 23.775864,128.1853 13.483826,128.1925 7.5683937,128.1997 4.1612215,128.2069 2.5531549,128.2141 1.7543285,128.2213 1.7912462,128.2284 1.9822361,128.2356 2.29089,128.2428 2.2911332,128.2500 2.6546686,128.2572 2.1903529,128.2644 1.9364005,128.2716 2.145123,128.2788 1.5900792,128.2860 0.87264132,128.2932 1.354526,128.3004 1.1822059,128.3076 1.6912031,128.3148 1.5181354,128.3220 1.5730669,128.3291 1.3721662,128.3363 0.96316189,128.3435 0.97330898,128.3507 1.3820986,128.3579 1.2358184,128.3651 0.97265965,128.3723 1.2185141,128.3795 1.1182021,128.3867 1.126963,128.3939 0.93594617,128.4011 0.81800497,128.4083 0.83650023,128.4155 0.84568149,128.4227 0.96376365,128.4299 1.0180988,128.4371 0.92709845,128.4443 1.0459619,128.4515 1.4547606,128.4587 1.2539476,128.4659 1.1366113,128.4731 1.8459284,128.4803 1.8729497,128.4875 1.8634745,128.4947 1.5722896,128.5019 1.2815125,128.5091 1.0452545,128.5163 1.1456339,128.5235 1.2090089,128.5307 1.109062,128.5379 1.1002781,128.5451 1.3276858,128.5523 1.6550939,128.5595 1.7367619,128.5667 1.5634115,128.5739 1.0993404,128.5811 0.99052465,128.5883 1.0634673,128.5955 0.97278601,128.6027 0.90864199,128.6099 0.44489503,128.6171 0.4182888,128.6243 0.41837204,128.6315 0.53657311,128.6387 0.73652613,128.6459 0.82730258,128.6531 1.0092067,128.6603 1.2181286,128.6675 0.8358615,128.6747 0.40004298,128.6819 0.64575964,128.6891 0.67280293,128.6963 0.78177339,128.7035 0.88171989,128.7107 0.94568574,128.7179 0.94572562,128.7251 0.96357274,128.7323 0.88152003,128.7395 0.75437409,128.7467 0.69111294,128.7539 0.91884279,128.7611 1.2367246,128.7683 1.1542379,128.7756 0.99049753,128.7828 1.0452347,128.7900 0.93632239,128.7972 0.86381149,128.8044 1.1366323,128.8116 1.3097775,128.8188 1.6365459,128.8260 1.235922,128.8332 1.1723975,128.8404 1.2726593,128.8476 1.409003,128.8548 1.008651,128.8620 0.98157686,128.8693 1.0637158,128.8765 0.93671167,128.8837 0.90911436,128.8909 0.72715127,128.8981 1.0825287,128.9053 1.7550519,128.9125 1.5357578,128.9197 1.0447294,128.9269 0.80912912,128.9341 1.5733413,128.9414 1.9636087,128.9486 1.5993285,128.9558 1.0273312,128.9630 1.2185785,128.9702 1.3181349,128.9774 1.2363067,128.9846 0.92737204,128.9918 1.1823149,128.9991 1.8373718,129.0063 2.3366203,129.0135 1.999867,129.0207 2.118207,129.0279 2.7748289,129.0351 5.2219853,129.0423 8.5480957,129.0495 14.275914,129.0568 42.812603,129.0640 124.63535,129.0712 184.88692,129.0784 187.5164,129.0856 147.93802,129.0928 101.49778,129.1000 58.847172,129.1073 41.75351,129.1145 82.964729,129.1217 165.44809,129.1289 198.103,129.1361 141.51396,129.1433 61.249981,129.1506 21.969837,129.1578 13.4865,129.1650 8.6863613,129.1722 4.8605895,129.1794 2.3804104,129.1866 1.917819,129.1939 1.7453927,129.2011 1.5725015,129.2083 1.1357504,129.2155 0.67243624,129.2227 0.64527816,129.2300 0.71872121,129.2372 1.4192625,129.2444 1.681299,129.2516 1.1081476,129.2588 0.6272276,129.2661 0.55509478,129.2733 0.90932286,129.2805 1.0450063,129.2877 0.93651634,129.2949 0.95454866,129.3022 0.88203251,129.3094 1.3180941,129.3166 1.0268239,129.3238 0.96358615,129.3310 0.75437552,129.3383 0.81846952,129.3455 0.95481676,129.3527 0.99989682,129.3599 0.88166004,129.3672 0.82739145,129.3744 0.85459137,129.3816 0.66364908,129.3888 0.77269781,129.3961 0.82706285,129.4033 0.79073757,129.4105 0.74531823,129.4177 0.70885813,129.4250 0.44528815,129.4322 0.33649012,129.4394 0.38197029,129.4466 0.53687549,129.4539 0.95501655,129.4611 0.93591785,129.4683 0.48141393,129.4755 0.35459566,129.4828 0.59100556,129.4900 0.72713912,129.4972 0.71807474,129.5044 1.0276098,129.5117 1.0817131,129.5189 0.56328219,129.5261 0.40001088,129.5333 0.46381339,129.5406 0.74585557,129.5478 1.0637944,129.5550 0.92690992,129.5623 0.5815767,129.5695 0.50007319,129.5767 0.57273549,129.5839 0.75475824,129.5912 1.1458247,129.5984 1.2908837,129.6056 1.0181829,129.6129 0.96388155,129.6201 0.9999131,129.6273 0.85427767,129.6345 0.93649769,129.6418 1.2546995,129.6490 1.3450992,129.6562 0.87230581,129.6635 0.70042914,129.6707 1.1279185,129.6779 1.3999549,129.6852 1.2721972,129.6924 0.93596011,129.6996 0.72772032,129.7069 1.1735094,129.7141 1.5273342,129.7213 1.3356823,129.7286 0.8722024,129.7358 0.81813872,129.7430 1.0639064,129.7503 1.5001842,129.7575 1.163264,129.7647 0.66326195,129.7720 0.5636155,129.7792 0.53667498,129.7864 1.128096,129.7937 1.7371044,129.8009 1.8905222,129.8081 1.1448554,129.8154 0.83603638,129.8226 0.49955931,129.8298 0.44560999,129.8371 0.69114077,129.8443 0.69109333,129.8516 0.79096258,129.8588 0.64512807,129.8660 0.49987596,129.8733 0.49089429,129.8805 0.51820815,129.8877 0.65509909,129.8950 1.0728835,129.9022 0.99035442,129.9095 0.69099355,129.9167 0.83663434,129.9239 0.98142415,129.9312 0.63608903,129.9384 0.4272204,129.9456 0.53652662,129.9529 0.92787772,129.9601 1.3546187,129.9674 1.4457879,129.9746 1.9733124,129.9818 2.0907798,129.9891 2.3919692,129.9963 3.9119329,130.0036 5.5734682,130.0108 4.5975661,130.0180 2.4795322,130.0253 1.354442,130.0325 1.8915756,130.0398 2.7830474,130.0470 4.4939604,130.0543 7.5573506,130.0615 10.750001,130.0687 16.890759,130.0760 26.029646,130.0832 41.31427,130.0905 88.583183,130.0977 198.03903,130.1050 255.18359,130.1122 193.42731,130.1194 91.087608,130.1267 48.141285,130.1339 48.259953,130.1412 44.306267,130.1484 27.517799,130.1557 14.499511,130.1629 14.601205,130.1702 29.69136,130.1774 40.428192,130.1846 31.591053,130.1919 14.794134,130.1991 6.26717,130.2064 2.3247809,130.2136 1.3905479,130.2209 0.97243166,130.2281 0.74576932,130.2354 0.74594271,130.2426 0.88165802,130.2499 0.72693306,130.2571 0.94581926,130.2644 1.254483,130.2716 0.97197467,130.2789 0.81794161,130.2861 0.80916768,130.2934 0.49095705,130.3006 0.45451936,130.3079 0.4724966,130.3151 0.41814956,130.3224 0.67300123,130.3296 1.3369167,130.3368 1.8279713,130.3441 2.0272081,130.3514 1.5084841,130.3586 1.2177346,130.3659 0.95448524,130.3731 1.2094069,130.3804 1.4183972,130.3876 1.1815217,130.3949 0.39028788,130.4021 0.13617395,130.4094 0.21826041,130.4166 0.31830308,130.4239 0.4277193,130.4311 1.0003759,130.4384 1.0815657,130.4456 0.69968075,130.4529 0.52789873,130.4601 1.1557207,130.4674 1.818181,130.4746 1.5076635,130.4819 0.75444275,130.4891 1.2373472,130.4964 1.454294,130.5037 1.0723113,130.5109 1.1181499,130.5182 0.95411396,130.5254 0.69093865,130.5327 1.1188734,130.5399 1.245481,130.5472 1.0266905,130.5544 0.6815685,130.5617 0.7911545,130.5690 1.0999902,130.5762 1.1179416,130.5835 0.83642292,130.5907 0.79118997,130.5980 0.98219055,130.6052 1.2915063,130.6125 1.7183428,130.6198 1.4995555,130.6270 1.3541501,130.6343 1.2087134,130.6415 0.73606181,130.6488 0.53646827,130.6560 0.68211192,130.6633 0.78158784,130.6706 0.56354469,130.6778 0.78220266,130.6851 1.0001608,130.6923 0.93628746,130.6996 0.93594581,130.7069 0.64534968,130.7141 0.82733363,130.7214 0.58154935,130.7286 0.37283874,130.7359 0.62780213,130.7432 1.0094655,130.7504 0.98156482,130.7577 0.58133268,130.7650 0.69114995,130.7722 1.309222,130.7795 1.0998422,130.7867 0.91813099,130.7940 0.72713351,130.8013 0.7181285,130.8085 0.60040128,130.8158 0.81881076,130.8231 0.90862566,130.8303 0.617679,130.8376 0.65464938,130.8448 0.59088528,130.8521 0.46358126,130.8594 0.46373114,130.8666 0.78229231,130.8739 1.0912545,130.8812 1.1272293,130.8884 1.1723144,130.8957 0.85409451,130.9030 0.87249202,130.9102 0.92752784,130.9175 1.255173,130.9248 1.3909725,130.9320 0.97218162,130.9393 0.52700281,130.9466 0.70107019,130.9538 1.6643689,130.9611 1.790484,130.9684 1.6996542,130.9756 1.563753,130.9829 1.7004219,130.9902 2.0457695,130.9974 2.3181827,131.0047 2.1453786,131.0120 1.9542985,131.0192 1.6908647,131.0265 2.019093,131.0338 3.1569474,131.0410 6.3222008,131.0483 13.879766,131.0556 42.260925,131.0629 87.516861,131.0701 98.2314,131.0774 67.232414,131.0847 49.224987,131.0919 131.4447,131.0992 269.64413,131.1065 298.4809,131.1138 185.12,131.1210 64.415581,131.1283 23.093433,131.1356 15.260251,131.1428 11.178908,131.1501 7.9954877,131.1574 4.1150231,131.1647 3.3822508,131.1719 4.755765,131.1792 5.5818419,131.1865 4.6161942,131.1938 2.5617394,131.2010 1.8175818,131.2083 1.8454819,131.2156 1.9453369,131.2229 1.2175812,131.2301 0.79082876,131.2374 0.86410481,131.2447 1.181872,131.2520 1.1725534,131.2592 1.2544737,131.2665 1.1907995,131.2738 0.99997312,131.2811 0.95464164,131.2883 1.2278919,131.2956 1.5451607,131.3029 1.0996209,131.3102 1.0182496,131.3174 0.77237988,131.3247 0.49989933,131.3320 0.42706519,131.3393 0.20891641,131.3465 0.16387725,131.3538 0.44572619,131.3611 0.70898634,131.3684 0.49971476,131.3757 0.30937073,131.3829 0.77370799,131.3902 1.336653,131.3975 1.4447732,131.4048 1.1539326,131.4121 0.81868702,131.4193 1.2008342,131.4266 1.2818841,131.4339 1.2632185,131.4412 0.93625104,131.4485 0.91805738,131.4557 0.87253356,131.4630 1.0544,131.4703 0.9179014,131.4776 0.97286767,131.4849 0.99117887,131.4921 1.3544973,131.4994 1.2452861,131.5067 0.95423937,131.5140 0.39068243,131.5213 0.400316,131.5286 0.64577782,131.5358 0.70898426,131.5431 0.48139521,131.5504 0.29977348,131.5577 0.20907919,131.5650 0.38212338,131.5723 0.70955545,131.5795 0.9824214,131.5868 1.2000087,131.5941 1.0359255,131.6014 0.78134143,131.6087 0.28138176,131.6160 0.20008704,131.6233 0.25482947,131.6305 0.42736197,131.6378 0.5455277,131.6451 0.94568789,131.6524 1.1181586,131.6597 0.94541711,131.6670 0.65422344,131.6743 0.46355453,131.6816 0.77319556,131.6888 0.96406358,131.6961 1.1001565,131.7034 1.08175,131.7107 1.0268527,131.7180 0.58119905,131.7253 0.28163916,131.7326 0.30008537,131.7399 0.37291425,131.7471 0.48180822,131.7544 0.34518024,131.7617 0.29103976,131.7690 0.71847063,131.7763 0.92782378,131.7836 1.2826623,131.7909 1.5095326,131.7982 1.8543133,131.8055 1.6171645,131.8128 1.0721867,131.8200 1.1182407,131.8273 1.145408,131.8346 0.85441053,131.8419 0.42735988,131.8492 0.55461711,131.8565 0.57253379,131.8638 0.57291383,131.8711 0.66375107,131.8784 0.66364175,131.8857 0.91793984,131.8930 0.76364899,131.9003 0.85507643,131.9076 1.0184616,131.9148 1.509266,131.9221 1.5998609,131.9294 1.0995222,131.9367 0.79976285,131.9440 0.98224854,131.9513 1.2274477,131.9586 0.86322862,131.9659 0.62688702,131.9732 0.61841363,131.9805 0.97320145,131.9878 0.97246587,131.9951 0.82722479,132.0024 0.8821612,132.0097 0.79961467,132.0170 0.46339154,132.0243 0.65453881,132.0316 0.65454608,132.0389 1.219275,132.0462 2.4834068,132.0535 4.8767371,132.0608 13.252464,132.0681 32.026707,132.0754 40.006664,132.0827 30.54175,132.0900 24.121677,132.0973 36.001472,132.1046 49.642311,132.1119 44.275284,132.1192 28.135183,132.1265 13.562115,132.1338 6.7685542,132.1411 3.3161504,132.1484 2.3087738,132.1557 2.2176111,132.1630 1.9264617,132.1703 1.1721328,132.1776 1.0279019,132.1849 1.436903,132.1922 1.2995942,132.1995 1.2178742,132.2068 1.0907527,132.2141 0.81779599,132.2214 0.37242949,132.2287 0.49126333,132.2360 0.70003331,132.2433 0.59060955,132.2506 0.64542162,132.2579 0.59089494,132.2652 0.69098043,132.2725 0.75457984,132.2798 0.61821616,132.2871 0.70052123,132.2944 1.0729229,132.3017 0.96311468,132.3090 0.79072654,132.3163 0.70006311,132.3236 0.90915841,132.3309 0.92763335,132.3382 1.0453972,132.3455 0.70843041,132.3528 0.31783265,132.3601 0.28218964,132.3675 1.0098007,132.3748 1.2999592,132.3821 0.88148612,132.3894 0.69086558,132.3967 0.74528426,132.4040 0.68166041,132.4113 0.4545477,132.4186 0.45452052,132.4259 0.5364821,132.4332 0.76402456,132.4405 1.0091203,132.4478 0.83600378,132.4551 0.64514399,132.4625 0.4817622,132.4698 0.40928012,132.4771 0.64577061,132.4844 0.93640351,132.4917 0.96352255,132.4990 0.80029237,132.5063 0.96365583,132.5136 0.60852683,132.5209 0.25429529,132.5282 0.2365396,132.5355 0.33650461,132.5429 0.57293475,132.5502 0.63639885,132.5575 0.56377423,132.5648 0.63653219,132.5721 0.69041711,132.5794 0.74524969,132.5867 1.1094792,132.5940 0.92713922,132.6014 0.42708921,132.6087 0.5912962,132.6160 1.0823162,132.6233 1.3185546,132.6306 1.3456022,132.6379 1.1635998,132.6452 1.2271709,132.6525 1.3091031,132.6599 1.2361094,132.6672 1.0722945,132.6745 0.9272542,132.6818 1.0003155,132.6891 1.2184795,132.6964 1.25455,132.7038 0.88126886,132.7111 0.44505811,132.7184 0.51825213,132.7257 0.53623754,132.7330 0.60920507,132.7403 0.89126533,132.7477 0.79078084,132.7550 0.40854746,132.7623 0.28176799,132.7696 0.61844581,132.7769 0.56337297,132.7842 0.3550714,132.7916 0.91899443,132.7989 1.1909833,132.8062 1.2362347,132.8135 1.3094784,132.8208 1.5912991,132.8281 1.281378,132.8355 0.97203714,132.8428 0.69958323,132.8501 0.82746077,132.8574 1.0273583,132.8647 1.1543947,132.8721 1.1450753,132.8794 0.6178109,132.8867 0.37263158,132.8940 0.29101351,132.9013 0.55494863,132.9087 0.91828322,132.9160 1.2181795,132.9233 1.4547995,132.9306 1.3362404,132.9380 0.82710046,132.9453 0.72741753,132.9526 0.84562391,132.9599 0.80901772,132.9672 0.78205419,132.9746 1.3731594,132.9819 1.3907707,132.9892 1.1364979,132.9965 1.3637924,133.0039 1.1449032,133.0112 0.97288698,133.0185 1.8190421,133.0258 2.3365459,133.0332 2.4000804,133.0405 3.7927117,133.0478 5.7847438,133.0551 7.9109507,133.0625 13.320876,133.0698 41.664246,133.0771 94.450706,133.0844 120.33717,133.0918 119.0489,133.0991 134.87064,133.1064 167.36813,133.1137 191.05188,133.1211 163.05989,133.1284 102.84487,133.1357 44.319118,133.1431 18.494495,133.1504 9.6577644,133.1577 4.8879933,133.1650 2.7077394,133.1724 1.8353629,133.1797 1.2902341,133.1870 0.80026823,133.1943 1.1190687,133.2017 1.6087103,133.2090 1.2628409,133.2163 1.0457394,133.2237 1.2730201,133.2310 1.2452089,133.2383 1.2728442,133.2457 1.4819245,133.2530 1.2085325,133.2603 0.58128071,133.2677 0.44546723,133.2750 0.60039639,133.2823 0.99110627,133.2896 1.0637473,133.2970 1.0910939,133.3043 0.86320442,133.3116 0.57256383,133.3190 0.74567652,133.3263 1.02756,133.3336 1.2915254,133.3410 1.6276315,133.3483 1.4264909,133.3556 0.79928374,133.3630 0.61800581,133.3703 0.34529585,133.3776 0.27286136,133.3850 0.32716411,133.3923 0.50057614,133.3996 0.97350454,133.4070 1.2178363,133.4143 1.217853,133.4216 1.4728998,133.4290 1.4544706,133.4363 1.0179472,133.4437 0.75434715,133.4510 0.61800629,133.4583 0.58179283,133.4657 0.67303693,133.4730 0.90932578,133.4803 0.74553221,133.4877 0.70883095,133.4950 0.4633126,133.5023 0.52745301,133.5097 0.91849554,133.5170 1.2907791,133.5244 0.8450644,133.5317 0.5546602,133.5390 0.65470415,133.5464 0.6548,133.5537 1.0277288,133.5611 1.227244,133.5684 1.1638403,133.5757 1.6092049,133.5831 1.7999778,133.5904 1.9816376,133.5978 1.326535,133.6051 0.7178849,133.6124 0.42742366,133.6198 0.5638352,133.6271 0.66372007,133.6345 0.7363925,133.6418 0.80897653,133.6491 0.70902669,133.6565 0.79990387,133.6638 0.79993457,133.6712 0.87295181,133.6785 0.83659148,133.6859 0.89098793,133.6932 0.86355925,133.7005 0.84575224,133.7079 1.1460533,133.7152 1.6728311,133.7226 1.8455479,133.7299 1.9268537,133.7373 1.1444491,133.7446 0.72683012,133.7519 0.65456975,133.7593 0.65465516,133.7666 0.62747663,133.7740 0.79113346,133.7813 0.90894306,133.7887 0.8456983,133.7960 0.98189259,133.8034 0.63594526,133.8107 0.80041981,133.8180 1.3003588,133.8254 1.081435,133.8327 0.89059579,133.8401 0.87289381,133.8474 0.94536138,133.8548 0.66340518,133.8621 0.54560393,133.8695 0.87293404,133.8768 1.2543397,133.8842 0.9087671,133.8915 0.6364826,133.8989 0.62766749,133.9062 0.93647146,133.9136 0.83594853,133.9209 0.49066883,133.9283 0.60034472,133.9356 1.0005169,133.9430 1.2726392,133.9503 1.0180137,133.9577 1.0733662,133.9650 1.2915707,133.9724 1.2725743,133.9797 1.1905959,133.9871 1.0997317,133.9944 1.117713,134.0018 1.0729355,134.0091 1.4005417,134.0165 1.372713,134.0238 1.3722273,134.0312 1.0358599,134.0385 0.92789423,134.0459 1.7104228,134.0532 2.6641805,134.0606 3.0098941,134.0679 4.5757694,134.0753 9.5421772,134.0826 16.36861,134.0900 20.111492,134.0974 22.87126,134.1047 33.660141,134.1121 46.180233,134.1194 45.481659,134.1268 30.700556,134.1341 14.33229,134.1415 5.5756931,134.1488 2.3615599,134.1562 1.9008712,134.1635 2.5095217,134.1709 1.9990741,134.1783 1.4263227,134.1856 0.9638359,134.1930 1.8644891,134.2003 2.4361115,134.2077 1.953862,134.2150 1.3088272,134.2224 1.3273039,134.2298 1.445235,134.2371 1.2633389,134.2445 1.118,134.2518 0.68175036,134.2592 0.59069902,134.2665 0.43648317,134.2739 0.75462377,134.2813 0.85488409,134.2886 1.5377057,134.2960 2.2819803,134.3033 2.0355422,134.3107 1.5729218,134.3181 1.6001621,134.3254 1.1538514,134.3328 0.64505762,134.3401 0.76369894,134.3475 1.0460058,134.3549 1.4458085,134.3622 1.1271443,134.3696 0.98159111,134.3769 0.9089433,134.3843 1.0545683,134.3917 1.1545308,134.3990 1.2454743,134.4064 0.97230601,134.4138 0.66333002,134.4211 0.68183345,134.4285 0.70972437,134.4358 1.2100307,134.4432 1.6543216,134.4506 1.3445601,134.4579 0.90898722,134.4653 1.237137,134.4727 1.8095727,134.4800 1.854858,134.4874 2.1455684,134.4948 2.1001618,134.5021 2.4277108,134.5095 2.2719305,134.5169 1.5355376,134.5242 1.4093922,134.5316 1.6183486,134.5389 1.3267497,134.5463 0.99049562,134.5537 1.1821992,134.5610 1.3731995,134.5684 1.5636432,134.5758 1.4728321,134.5831 1.8456521,134.5905 2.2183952,134.5979 2.3904731,134.6053 1.9089621,134.6126 2.0191505,134.6200 2.0817101,134.6274 1.6904212,134.6347 1.6813761,134.6421 1.399592,134.6495 1.4822516,134.6568 1.6541901,134.6642 1.400317,134.6716 3.493856,134.6789 6.5753751,134.6863 7.345088,134.6937 5.6533012,134.7010 4.444953,134.7084 3.6260412,134.7158 2.9627867,134.7232 3.0996709,134.7305 2.773246,134.7379 3.3282166,134.7453 4.0724659,134.7526 4.1544337,134.7600 3.3903608,134.7674 2.1984391,134.7748 1.6268505,134.7821 1.9548976,134.7895 2.0365989,134.7969 2.9654963,134.8043 4.7564616,134.8116 5.4643722,134.8190 5.1547656,134.8264 4.9274192,134.8337 5.5631285,134.8411 5.0983534,134.8485 4.5540352,134.8559 4.4364905,134.8632 4.5278301,134.8706 5.4007378,134.8780 6.2197838,134.8854 7.309526,134.8927 6.2617311,134.9001 5.0093508,134.9075 5.6008039,134.9149 6.2099204,134.9223 8.065731,134.9296 9.1196575,134.9370 10.409826,134.9444 12.201608,134.9518 14.319386,134.9591 15.821594,134.9665 20.470034,134.9739 24.576473,134.9813 26.302803,134.9886 29.341494,134.9960 34.534618,135.0034 43.522797,135.0108 56.325134,135.0182 68.055756,135.0255 79.780014,135.0329 93.145554,135.0403 120.32996,135.0477 170.49475,135.0551 273.92712,135.0624 460.41019,135.0698 851.79962,135.0772 2261.2244,135.0846 10373.432,135.0920 26452.217,135.0993 33652.371,135.1067 24310.777,135.1141 10592.006,135.1215 4149.8125,135.1289 3058.4451,135.1363 1944.6041,135.1436 897.28864,135.1510 431.27109,135.1584 214.60403,135.1658 118.47407,135.1732 79.27961,135.1806 57.672054,135.1879 39.07365,135.1953 25.598213,135.2027 19.406517,135.2101 18.974655,135.2175 20.538286,135.2249 21.543812,135.2322 19.906971,135.2396 18.76425,135.2470 19.57235,135.2544 17.533159,135.2618 15.053973,135.2692 15.210851,135.2766 15.217538,135.2839 14.735239,135.2913 14.710403,135.2987 15.645338,135.3061 14.097962,135.3135 13.344229,135.3209 12.190366,135.3283 11.289975,135.3357 11.044666,135.3430 11.163736,135.3504 11.528626,135.3578 12.099163,135.3652 10.197644,135.3726 8.9894533,135.3800 7.9812922,135.3874 9.3739405,135.3948 10.218558,135.4022 9.5272942,135.4095 9.2098656,135.4169 10.74576,135.4243 10.262125,135.4317 8.133585,135.4391 5.6346335,135.4465 5.0920143,135.4539 6.9724426,135.4613 6.2804332,135.4687 6.0469689,135.4761 6.3282299,135.4834 5.2990761,135.4908 5.2729268,135.4982 6.3471541,135.5056 6.4087725,135.5130 5.3166432,135.5204 5.4829521,135.5278 6.8902931,135.5352 6.4169021,135.5426 5.6090379,135.5500 4.6091166,135.5574 4.5732355,135.5648 5.0733175,135.5722 5.4271951,135.5796 5.1446166,135.5870 5.3369012,135.5943 5.7267766,135.6017 4.9450979,135.6091 4.4450622,135.6165 3.5619264,135.6239 2.690484,135.6313 3.1921301,135.6387 4.0190892,135.6461 4.1918468,135.6535 5.4548659,135.6609 5.4907598,135.6683 5.4086962,135.6757 4.4347219,135.6831 4.153903,135.6905 3.7727389,135.6979 3.7272122,135.7053 3.6183951,135.7127 3.591368,135.7201 3.063086,135.7275 2.1538539,135.7349 3.0275741,135.7423 3.9917653,135.7497 4.0184779,135.7571 3.2177215,135.7645 3.718585,135.7719 4.0817337,135.7793 3.2631838,135.7867 2.8911271,135.7941 3.0367703,135.8015 3.6188745,135.8089 3.98979,135.8163 2.5625138,135.8237 2.6999962,135.8311 2.3632247,135.8385 2.1811459,135.8459 1.3910407,135.8533 2.0198123,135.8607 2.9462826,135.8681 2.9440186,135.8755 1.753597,135.8829 2.1912355,135.8903 2.6732216,135.8977 2.9650731,135.9051 3.6916449,135.9125 3.7901893,135.9199 3.0440252,135.9273 2.646008,135.9347 3.9469457,135.9421 4.3263993,135.9495 3.5351748,135.9569 3.1094205,135.9643 3.2189875,135.9717 3.6363003,135.9792 3.3093274,135.9866 4.1201925,135.9940 6.156219,136.0014 6.7367697,136.0088 7.9208026,136.0162 12.398067,136.0236 31.65904,136.0310 88.595039,136.0384 135.69186,136.0458 119.66508,136.0532 73.349403,136.0606 55.586502,136.0680 83.959572,136.0754 158.53925,136.0828 420.64172,136.0903 1521.9158,136.0977 3005.7141,136.1051 3154.2693,136.1125 1868.0989,136.1199 687.46405,136.1273 309.15134,136.1347 229.79675,136.1421 144.81339,136.1495 81.459572,136.1569 43.916428,136.1643 24.2973,136.1718 17.460245,136.1792 12.60491,136.1866 9.2135859,136.1940 5.4329114,136.2014 3.7994134,136.2088 3.8086324,136.2162 3.954808,136.2236 4.4724364,136.2311 3.5537896,136.2385 3.9186158,136.2459 4.1998997,136.2533 3.5449791,136.2607 3.0079975,136.2681 2.317786,136.2755 2.4366658,136.2829 2.4188712,136.2904 3.573535,136.2978 4.0633893,136.3052 3.3632476,136.3126 2.9091184,136.3200 2.8092191,136.3274 2.5362685,136.3348 2.3182268,136.3423 2.5179284,136.3497 2.7728219,136.3571 3.1271474,136.3645 2.563189,136.3719 2.3266315,136.3793 1.3445406,136.3868 1.455,136.3942 1.4822922,136.4016 1.218083,136.4090 1.291023,136.4164 1.4909055,136.4238 1.2454679,136.4313 1.5547781,136.4387 1.8998702,136.4461 1.6812322,136.4535 1.1270717,136.4609 1.2456408,136.4683 1.2007557,136.4758 1.8277549,136.4832 1.9811692,136.4906 1.22726,136.4980 1.418391,136.5054 1.7365274,136.5129 2.0459015,136.5203 2.1544597,136.5277 1.7359329,136.5351 1.4359044,136.5425 1.208872,136.5500 1.4276273,136.5574 1.9915524,136.5648 2.6100113,136.5722 4.2102585,136.5796 6.2095885,136.5871 6.0085034,136.5945 4.035069,136.6019 2.199394,136.6093 2.2370548,136.6168 2.4174907,136.6242 1.6355108,136.6316 1.3360851,136.6390 0.82708019,136.6464 1.4185873,136.6539 1.7362384,136.6613 1.8181077,136.6687 1.7544359,136.6761 1.1997958,136.6836 1.3277231,136.6910 2.0007982,136.6984 2.6458395,136.7058 2.535902,136.7133 1.7992713,136.7207 1.262912,136.7281 0.7450816,136.7355 0.90104675,136.7430 1.8728724,136.7504 1.1537305,136.7578 0.82710063,136.7653 1.1917082,136.7727 1.8374878,136.7801 2.090487,136.7875 1.4720368,136.7950 1.2543261,136.8024 1.063637,136.8098 1.2910655,136.8172 1.4820677,136.8247 1.5366799,136.8321 1.5179851,136.8395 1.0180994,136.8470 1.391572,136.8544 2.2092915,136.8618 2.06319,136.8692 1.4719757,136.8767 0.83581406,136.8841 1.0186734,136.8915 1.609073,136.8990 1.3545836,136.9064 1.4367373,136.9138 1.3732853,136.9213 1.7360851,136.9287 1.0997241,136.9361 1.9193732,136.9436 2.9553263,136.9510 2.9176161,136.9584 1.9076213,136.9658 1.3726857,136.9733 1.6737254,136.9807 2.5281081,136.9881 3.9290705,136.9956 11.355525,137.0030 37.375938,137.0104 55.849735,137.0179 44.920708,137.0253 21.473669,137.0327 15.028342,137.0402 17.855539,137.0476 17.377266,137.0550 14.701292,137.0625 27.110001,137.0699 61.611355,137.0774 85.049477,137.0848 86.353561,137.0922 139.92622,137.0997 239.03178,137.1071 261.6283,137.1145 174.91808,137.1220 78.05513,137.1294 37.970135,137.1368 24.127789,137.1443 19.767944,137.1517 16.003841,137.1591 11.311721,137.1666 5.5496874,137.1740 3.2987506,137.1815 2.3086801,137.1889 2.1185851,137.1963 2.5180619,137.2038 1.8629836,137.2112 1.6183338,137.2187 1.7726828,137.2261 1.5904926,137.2335 1.4452355,137.2410 1.7185469,137.2484 1.9001316,137.2559 1.500156,137.2633 1.8178607,137.2707 1.3903826,137.2782 1.3094941,137.2856 1.2095128,137.2931 1.3544605,137.3005 1.5901997,137.3079 1.2267247,137.3154 0.85444504,137.3228 0.77310169,137.3303 1.2461753,137.3377 1.6276889,137.3451 1.5176532,137.3526 1.0357618,137.3600 0.83636594,137.3675 1.0185397,137.3749 1.4186637,137.3824 1.7911481,137.3898 1.4451151,137.3973 0.95418251,137.4047 0.69949818,137.4121 0.67254394,137.4196 0.98237491,137.4270 1.3728939,137.4345 1.1179879,137.4419 1.1089593,137.4494 0.80880374,137.4568 0.43609232,137.4643 0.43669921,137.4717 0.83750027,137.4791 1.5006666,137.4866 1.5903242,137.4940 1.1356772,137.5015 0.99983996,137.5089 1.1543766,137.5164 0.9907214,137.5238 0.83670497,137.5313 1.163938,137.5387 1.1270884,137.5462 0.91804338,137.5536 1.1732975,137.5611 1.6274993,137.5685 1.2450368,137.5760 1.0545167,137.5834 1.4186137,137.5909 1.8457155,137.5983 1.6180248,137.6058 1.5266013,137.6132 1.1545993,137.6207 1.4006088,137.6281 1.14516,137.6356 1.0542475,137.6430 0.89075434,137.6505 0.91803163,137.6579 1.0820988,137.6654 1.3454489,137.6728 1.1178701,137.6803 0.99105352,137.6877 0.94583791,137.6952 1.1546662,137.7026 1.4544833,137.7101 1.6180571,137.7175 1.2267334,137.7250 0.78196621,137.7324 1.1367161,137.7399 0.9539966,137.7473 0.49946141,137.7548 0.57316852,137.7622 1.1278683,137.7697 1.2088251,137.7771 0.67218834,137.7846 0.30909684,137.7921 0.6093958,137.7995 0.83659738,137.8070 1.0462904,137.8144 1.499802,137.8219 0.74450856,137.8293 0.50035077,137.8368 0.93691975,137.8442 1.4458867,137.8517 1.5726711,137.8592 1.1354917,137.8666 0.69936568,137.8741 0.50918841,137.8815 0.80914927,137.8890 0.70886385,137.8964 0.37260169,137.9039 0.31836548,137.9114 0.60955143,137.9188 0.73633289,137.9263 0.66367239,137.9337 0.96420836,137.9412 1.4738735,137.9486 2.0000463,137.9561 1.6177455,137.9636 1.7908255,137.9710 1.6355842,137.9785 1.2630761,137.9859 0.86382747,137.9934 1.100603,138.0009 1.4280258,138.0083 2.83727,138.0158 3.9196093,138.0232 5.6748137,138.0307 7.5737033,138.0382 7.216989,138.0456 4.8157992,138.0531 3.1904795,138.0606 6.0079007,138.0680 16.856964,138.0755 24.69404,138.0829 24.45998,138.0904 26.8524,138.0979 55.790104,138.1053 91.649811,138.1128 87.379089,138.1203 49.782921,138.1277 20.138721,138.1352 17.023855,138.1426 21.501299,138.1501 18.64715,138.1576 9.8185635,138.1650 3.3507881,138.1725 2.0449278,138.1800 2.0633023,138.1874 1.8813003,138.1949 1.3542497,138.2024 1.1997608,138.2098 0.82680833,138.2173 0.70010287,138.2248 0.96375412,138.2322 1.0274326,138.2397 1.4908991,138.2472 0.98143202,138.2546 0.62723595,138.2621 0.67289031,138.2696 0.71814132,138.2770 0.53622758,138.2845 0.67263401,138.2920 0.6458379,138.2994 0.92759782,138.3069 0.96367383,138.3144 1.0274713,138.3218 1.0455625,138.3293 1.0550137,138.3368 1.5915041,138.3442 1.8899804,138.3517 1.0989033,138.3592 0.78180313,138.3667 0.59080416,138.3741 0.57283652,138.3816 0.85477388,138.3891 0.78192037,138.3965 0.8821308,138.4040 1.4277198,138.4115 1.6269611,138.4190 0.91762245,138.4264 0.55462939,138.4339 0.78205377,138.4414 1.1005861,138.4488 1.4092113,138.4563 1.1544762,138.4638 1.4728671,138.4713 1.071998,138.4787 0.57222289,138.4862 0.72776568,138.4937 0.92718548,138.5012 0.57288033,138.5086 1.3642858,138.5161 1.4995332,138.5236 1.054034,138.5310 0.60002589,138.5385 0.65486646,138.5460 1.0547138,138.5535 1.0909473,138.5609 1.1272998,138.5684 1.0542909,138.5759 0.85469657,138.5834 1.345536,138.5908 1.2813112,138.5983 0.78185946,138.6058 0.59091997,138.6133 0.49990606,138.6208 0.89152133,138.6282 1.2360924,138.6357 0.74551755,138.6432 1.2193713,138.6507 1.3906819,138.6581 1.117043,138.6656 0.72681159,138.6731 0.90935779,138.6806 1.4368721,138.6881 1.8454897,138.6955 1.5269163,138.7030 0.97261035,138.7105 0.7179935,138.7180 0.42716792,138.7255 0.50015163,138.7329 0.63642979,138.7404 0.81837088,138.7479 1.2367734,138.7554 1.4453976,138.7629 1.1176614,138.7703 0.88212883,138.7778 1.2009133,138.7853 1.5543824,138.7928 1.1172767,138.8003 0.70907271,138.8077 1.1005068,138.8152 1.436524,138.8227 1.690958,138.8302 1.5636727,138.8377 1.654402,138.8452 1.8087835,138.8526 1.6634014,138.8601 1.3997108,138.8676 1.0727785,138.8751 1.4193801,138.8826 2.5826619,138.8901 2.9641032,138.8975 3.3724704,138.9050 2.9998851,138.9125 3.1196136,138.9200 3.6275823,138.9275 3.9821537,138.9350 5.1378541,138.9425 6.639431,138.9499 9.7582731,138.9574 13.607068,138.9649 20.523443,138.9724 59.339039,138.9799 260.10468,138.9874 516.69092,138.9949 535.39557,139.0023 320.96707,139.0098 130.00453,139.0173 65.176033,139.0248 43.910835,139.0323 37.489059,139.0398 40.55732,139.0473 56.867195,139.0548 86.914505,139.0622 145.30054,139.0697 311.52188,139.0772 1208.3003,139.0847 2868.8958,139.0922 3433.3108,139.0997 2344.7776,139.1072 904.07391,139.1147 339.33304,139.1222 288.98965,139.1297 309.36368,139.1371 299.50919,139.1446 219.91747,139.1521 112.63196,139.1596 47.108116,139.1671 22.149067,139.1746 14.886562,139.1821 11.506705,139.1896 8.7252073,139.1971 6.5528736,139.2046 4.898417,139.2121 3.0522256,139.2196 1.6535075,139.2271 1.4545927,139.2345 1.618548,139.2420 1.801026,139.2495 2.1091659,139.2570 2.4642825,139.2645 3.1540017,139.2720 1.8893474,139.2795 1.5549061,139.2870 2.0547683,139.2945 2.0996201,139.3020 1.6087877,139.3095 1.1546162,139.3170 1.1634359,139.3245 1.1367799,139.3320 1.5822678,139.3395 1.5553492,139.3470 1.9816275,139.3545 1.47179,139.3620 1.5000373,139.3695 1.6546174,139.3770 2.4189177,139.3845 2.600198,139.3920 2.4635217,139.3994 2.5083859,139.4069 1.6627482,139.4144 1.2277324,139.4219 1.754738,139.4294 1.526407,139.4369 1.0816652,139.4444 0.95461529,139.4519 0.890993,139.4594 1.2459061,139.4669 1.0727628,139.4744 0.99076068,139.4819 1.0731295,139.4894 1.3999614,139.4969 1.2086074,139.5044 0.92709816,139.5119 0.75460082,139.5194 1.1911341,139.5269 1.3821319,139.5344 1.7824316,139.5419 1.990737,139.5494 1.4816359,139.5569 1.5089444,139.5645 1.3539989,139.5720 1.0906919,139.5795 1.2728494,139.5870 1.6363465,139.5945 1.2358698,139.6020 0.83654571,139.6095 1.1279038,139.6170 1.6094089,139.6245 2.0999291,139.6320 1.8450742,139.6395 1.3546983,139.6470 1.5183904,139.6545 1.2636297,139.6620 1.0176673,139.6695 0.55396473,139.6770 0.56405497,139.6845 1.10966,139.6920 1.4545878,139.6995 1.1722711,139.7070 0.90895182,139.7145 1.1364869,139.7220 0.94553834,139.7296 0.81813341,139.7371 0.65473998,139.7446 0.89097643,139.7521 1.1363506,139.7596 1.4734029,139.7671 1.7182828,139.7746 1.2809967,139.7821 0.85428792,139.7896 0.84552526,139.7971 0.76333964,139.8046 0.88184655,139.8121 0.77260238,139.8196 0.5360598,139.8272 0.50953639,139.8347 0.93706465,139.8422 1.3546201,139.8497 1.5906253,139.8572 1.545666,139.8647 1.5093843,139.8722 1.4092321,139.8797 1.6548575,139.8872 1.6813973,139.8948 1.2635154,139.9023 1.3550154,139.9098 1.5000172,139.9173 1.5728775,139.9248 1.6446577,139.9323 1.1172353,139.9398 0.95466018,139.9473 1.2188338,139.9548 1.3910329,139.9624 1.0808817,139.9699 0.87444389,139.9774 4.1990466,139.9849 13.902565,139.9924 23.278742,139.9999 24.404409,140.0074 17.973442,140.0150 11.838791,140.0225 6.5054078,140.0300 4.4642687,140.0375 5.7933493,140.0450 8.5667543,140.0525 11.949762,140.0600 15.986963,140.0676 22.94175,140.0751 56.357151,140.0826 156.92805,140.0901 261.99347,140.0976 252.6673,140.1051 150.79787,140.1127 110.8231,140.1202 158.80896,140.1277 171.37773,140.1352 115.92775,140.1427 52.231083,140.1502 26.457514,140.1578 15.517363,140.1653 8.7860174,140.1728 6.2618861,140.1803 4.3334293,140.1878 2.3985755,140.1954 1.9001033,140.2029 1.3723307,140.2104 1.1003543,140.2179 1.4178118,140.2254 1.0173132,140.2330 0.7908324,140.2405 0.77273053,140.2480 0.94557863,140.2555 1.0728366,140.2630 1.2366961,140.2706 1.5363773,140.2781 1.481348,140.2856 0.88142323,140.2931 0.56391996,140.3007 0.78214693,140.3082 0.79056036,140.3157 0.44511095,140.3232 0.31834596,140.3307 0.78207451,140.3383 0.90898013,140.3458 0.74546397,140.3533 0.73632479,140.3608 0.66412169,140.3684 1.1370836,140.3759 1.4724828,140.3834 1.2814389,140.3909 1.0455167,140.3985 1.272969,140.4060 1.3633174,140.4135 1.1083934,140.4210 0.88151425,140.4286 0.72780669,140.4361 0.93724817,140.4436 1.1635768,140.4511 1.0454098,140.4587 1.0817227,140.4662 0.86287129,140.4737 0.59035057,140.4812 0.66393495,140.4888 1.2641028,140.4963 1.2000744,140.5038 1.1456974,140.5114 1.1637321,140.5189 1.2447824,140.5264 0.85399073,140.5339 0.62758124,140.5415 0.83687162,140.5490 1.0548573,140.5565 1.3456937,140.5641 1.5271555,140.5716 1.145038,140.5791 0.67221648,140.5866 0.49053505,140.5942 0.5913046,140.6017 0.80011243,140.6092 0.70893818,140.6168 0.7182163,140.6243 0.51821339,140.6318 0.55485356,140.6394 0.86381942,140.6469 0.99069673,140.6544 1.1272149,140.6619 1.4090613,140.6695 1.3460168,140.6770 1.7551191,140.6845 1.7452365,140.6921 1.381232,140.6996 0.76324266,140.7071 0.61812073,140.7147 0.50894445,140.7222 0.51844263,140.7297 0.545277,140.7373 0.42734656,140.7448 1.009604,140.7523 1.4453691,140.7599 1.3179595,140.7674 0.79959983,140.7749 0.48162749,140.7825 0.54582071,140.7900 0.88252813,140.7976 1.127172,140.8051 1.0815016,140.8126 1.3544675,140.8202 1.081691,140.8277 0.85470569,140.8352 0.79133743,140.8428 1.218605,140.8503 1.4637238,140.8578 1.7545558,140.8654 1.8456073,140.8729 2.0269725,140.8805 1.5265951,140.8880 1.1001303,140.8955 1.4277486,140.9031 1.8180455,140.9106 1.7729584,140.9181 2.2369263,140.9257 2.0087738,140.9332 1.3723143,140.9408 1.8275776,140.9483 3.2859087,140.9558 7.8899016,140.9634 16.542065,140.9709 58.30817,140.9785 195.80499,140.9860 312.36365,140.9935 276.45374,141.0011 141.38754,141.0086 56.355919,141.0162 31.060307,141.0237 21.403278,141.0312 19.273239,141.0388 19.974064,141.0463 19.906574,141.0539 16.469332,141.0614 15.599717,141.0690 22.281919,141.0765 51.754555,141.0840 90.466591,141.0916 96.193314,141.0991 71.05069,141.1067 52.422089,141.1142 59.628956,141.1218 63.530499,141.1293 49.523361,141.1369 29.962526,141.1444 18.139103,141.1519 13.734997,141.1595 10.248758,141.1670 4.8677907,141.1746 2.6806002,141.1821 1.5445515,141.1897 1.0448869,141.1972 0.71763796,141.2048 0.6998769,141.2123 0.80043083,141.2199 1.1001619,141.2274 0.91814709,141.2349 1.1547307,141.2425 1.4277629,141.2500 1.6732057,141.2576 1.6999401,141.2651 1.4363434,141.2727 1.4365284,141.2802 1.6365137,141.2878 1.7539357,141.2953 1.244525,141.3029 0.92676246,141.3104 0.60017425,141.3180 0.84597653,141.3255 0.9454273,141.3331 0.9998008,141.3406 0.9725706,141.3482 0.57256049,141.3557 0.36345524,141.3633 0.33634076,141.3708 0.45468175,141.3784 0.60005611,141.3859 0.60908973,141.3935 0.6819219,141.4010 0.80925143,141.4086 0.9460147,141.4161 1.3183407,141.4237 1.1086317,141.4312 0.64481497,141.4388 0.34524643,141.4463 0.60035402,141.4539 0.69094884,141.4615 0.63667601,141.4690 1.2733713,141.4766 1.5455567,141.4841 1.4724771,141.4917 1.035982,141.4992 0.56311876,141.5068 0.47280782,141.5143 0.76436263,141.5219 1.1914858,141.5294 1.4001812,141.5370 1.4267831,141.5445 1.0355668,141.5521 0.88209754,141.5597 1.3379489,141.5672 2.2006638,141.5748 2.0265739,141.5823 1.7723756,141.5899 1.9090618,141.5974 1.9086412,141.6050 1.6091429,141.6126 1.363554,141.6201 0.72669351,141.6277 0.61777413,141.6352 0.50885445,141.6428 0.61829919,141.6503 0.44520167,141.6579 0.40927148,141.6655 0.87298203,141.6730 0.91789609,141.6806 0.5725702,141.6881 0.52719593,141.6957 0.5273757,141.7033 0.6459192,141.7108 0.91841674,141.7184 0.85467964,141.7259 1.1919045,141.7335 1.9274389,141.7411 1.5355434,141.7486 0.96320176,141.7562 0.62694883,141.7637 0.59093755,141.7713 0.70941401,141.7789 0.88171118,141.7864 0.9271642,141.7940 0.89083916,141.8016 0.56329441,141.8091 0.36369008,141.8167 0.59143889,141.8242 1.03642,141.8318 1.0178504,141.8394 0.91848004,141.8469 0.86369824,141.8545 0.62673074,141.8621 0.36333549,141.8696 0.52748007,141.8772 0.74605334,141.8847 1.0546728,141.8923 0.97216636,141.8999 0.80903077,141.9074 1.1277997,141.9150 1.2639575,141.9226 1.1090733,141.9301 0.95423877,141.9377 1.0820998,141.9453 1.7190634,141.9528 2.2735298,141.9604 2.7372019,141.9680 5.3514953,141.9755 18.825182,141.9831 46.518425,141.9907 57.467911,141.9982 39.398277,142.0058 15.753948,142.0134 7.6246204,142.0209 6.5349073,142.0285 4.7985759,142.0361 4.4818878,142.0436 5.2555213,142.0512 6.3474469,142.0588 7.4287486,142.0664 9.3579054,142.0739 15.044819,142.0815 32.403175,142.0891 109.24658,142.0966 274.92764,142.1042 358.01868,142.1118 270.39371,142.1193 130.0015,142.1269 133.19649,142.1345 244.8716,142.1421 278.77264,142.1496 183.57576,142.1572 73.782654,142.1648 40.882835,142.1723 44.514294,142.1799 38.939674,142.1875 22.004436,142.1951 7.351758,142.2026 3.2980781,142.2102 2.1356945,142.2178 1.7003198,142.2254 1.8645282,142.2329 2.4555085,142.2405 2.6357183,142.2481 1.8709438,142.2556 0.95375395,142.2632 1.0642736,142.2708 1.6554233,142.2784 1.8629806,142.2859 1.0628041,142.2935 1.0454092,142.3011 0.68140429,142.3087 0.31822404,142.3163 0.69132787,142.3238 0.93683302,142.3314 1.118342,142.3390 0.9268133,142.3466 0.65412182,142.3541 0.6180886,142.3617 0.75445545,142.3693 0.46349639,142.3769 0.44578841,142.3844 0.73655379,142.3920 0.88196647,142.3996 1.2181782,142.4072 1.0452721,142.4148 0.89989018,142.4223 0.69106925,142.4299 0.74552578,142.4375 0.43604594,142.4451 0.38170403,142.4527 0.70017141,142.4602 0.85454416,142.4678 0.62710857,142.4754 0.54556066,142.4830 0.92753935,142.4906 1.2363222,142.4981 0.82692724,142.5057 0.45448574,142.5133 0.44567493,142.5209 0.63670194,142.5285 0.79972953,142.5360 0.51833051,142.5436 0.70065802,142.5512 1.172756,142.5588 1.3812081,142.5664 0.99968725,142.5740 0.80045187,142.5815 1.0003201,142.5891 1.2268773,142.5967 0.82665193,142.6043 0.52760172,142.6119 0.69129217,142.6195 0.56346565,142.6270 0.43627402,142.6346 0.60003996,142.6422 0.73624605,142.6498 0.60882819,142.6574 0.427163,142.6650 0.52737236,142.6725 0.60053349,142.6801 0.90016615,142.6877 0.79054189,142.6953 0.8909449,142.7029 0.98198199,142.7105 0.80903035,142.7181 0.62765855,142.7256 0.99094981,142.7332 0.72648787,142.7408 0.45484444,142.7484 0.84662408,142.7560 1.3551693,142.7636 1.5356995,142.7712 1.0991867,142.7788 0.8635059,142.7864 0.6996994,142.7939 0.48173517,142.8015 0.63674426,142.8091 1.0642309,142.8167 1.3276281,142.8243 1.4908645,142.8319 1.3812951,142.8395 1.0546541,142.8471 1.209617,142.8547 1.3721079,142.8622 1.2084895,142.8698 1.1820192,142.8774 1.3366371,142.8850 1.5911716,142.8926 1.6456798,142.9002 1.6088665,142.9078 1.3177383,142.9154 1.1544169,142.9230 1.1729888,142.9306 1.4006088,142.9382 1.8646691,142.9458 2.9102223,142.9533 4.3103633,142.9609 6.3116074,142.9685 25.239761,142.9761 111.39533,142.9837 203.60147,142.9913 192.06042,142.9989 98.896034,143.0065 32.093987,143.0141 15.011188,143.0217 10.277479,143.0293 8.1430702,143.0369 6.4720907,143.0445 7.0086527,143.0521 6.9816585,143.0597 7.3105478,143.0673 9.7519579,143.0749 20.824667,143.0825 36.127602,143.0901 53.572731,143.0976 71.50248,143.1052 75.164787,143.1128 58.186932,143.1204 36.573429,143.1280 26.743587,143.1356 30.36883,143.1432 32.270405,143.1508 24.533148,143.1584 11.796868,143.1660 5.0980439,143.1736 5.8554273,143.1812 4.7150178,143.1888 2.3345673,143.1964 2.0366006,143.2040 2.2359838,143.2116 1.7360727,143.2192 1.3544377,143.2268 0.90877205,143.2344 0.69075441,143.2420 0.69088805,143.2496 0.8183254,143.2572 1.1276196,143.2648 1.2999003,143.2724 1.182078,143.2800 1.4093796,143.2876 1.2266523,143.2952 0.84475809,143.3028 0.54535234,143.3104 0.79161733,143.3180 1.5005561,143.3256 1.4002396,143.3332 1.2910026,143.3408 1.1176084,143.3485 0.97236353,143.3561 1.0909821,143.3637 1.0725287,143.3713 1.0271667,143.3789 1.4094242,143.3865 1.7184446,143.3941 1.4821742,143.4017 1.3815966,143.4093 0.85375476,143.4169 0.59990573,143.4245 0.92752272,143.4321 1.1728153,143.4397 1.0269935,143.4473 0.66407484,143.4549 1.5373808,143.4625 2.0091674,143.4701 1.6717548,143.4777 0.93612361,143.4853 0.90953612,143.4930 0.93642431,143.5006 1.0449989,143.5082 0.78185797,143.5158 0.900392,143.5234 0.98127121,143.5310 0.74511671,143.5386 0.80921453,143.5462 0.98178202,143.5538 1.0281365,143.5614 1.9746419,143.5690 3.1097102,143.5766 3.1078541,143.5843 1.7987682,143.5919 1.1814146,143.5995 0.89063627,143.6071 0.69984704,143.6147 0.60019666,143.6223 0.6727978,143.6299 0.61812335,143.6375 0.69983,143.6451 0.70023459,143.6527 1.1375582,143.6604 1.7279,143.6680 1.4992422,143.6756 1.0078683,143.6832 0.48142686,143.6908 0.6368528,143.6984 0.89092427,143.7060 0.53594911,143.7136 0.35465157,143.7213 0.5005005,143.7289 0.90962547,143.7365 1.190738,143.7441 1.0451008,143.7517 0.96317178,143.7593 0.52725881,143.7669 0.78226143,143.7746 0.75420934,143.7822 0.45412523,143.7898 0.4912385,143.7974 0.9912563,143.8050 1.0003053,143.8126 1.3276187,143.8203 1.2449442,143.8279 1.0457981,143.8355 1.2633576,143.8431 0.69024009,143.8507 0.782498,143.8583 0.95463926,143.8660 0.89975649,143.8736 1.1454402,143.8812 1.1816379,143.8888 1.0726473,143.8964 0.97288436,143.9040 1.0368021,143.9117 1.4364752,143.9193 1.3179908,143.9269 1.1819639,143.9345 1.4545201,143.9421 1.4816412,143.9498 1.2725719,143.9574 0.87258917,143.9650 0.67257297,143.9726 1.5932522,143.9802 4.9409022,143.9879 7.8916006,143.9955 6.2415648,144.0031 2.5699029,144.0107 1.2000077,144.0183 1.4915774,144.0260 1.6274235,144.0336 1.4998608,144.0412 1.3725955,144.0488 1.5371304,144.0564 5.0103445,144.0641 18.347109,144.0717 33.127277,144.0793 35.438972,144.0869 31.06883,144.0946 30.898371,144.1022 38.951096,144.1098 52.302143,144.1174 58.003162,144.1251 46.461044,144.1327 27.139973,144.1403 22.153196,144.1479 36.126091,144.1555 43.90609,144.1632 30.839758,144.1708 11.628542,144.1784 4.6997709,144.1860 6.4945779,144.1937 7.2800317,144.2013 4.0962739,144.2089 2.1534476,144.2166 1.3813847,144.2242 0.92654961,144.2318 0.52745754,144.2394 0.92743224,144.2471 0.69961512,144.2547 0.42706409,144.2623 0.28201002,144.2699 0.91008252,144.2776 1.5275105,144.2852 1.3719803,144.2928 0.82711524,144.3005 1.1366822,144.3081 1.1093359,144.3157 1.0817499,144.3233 0.70864516,144.3310 0.57274395,144.3386 0.50900429,144.3462 0.51800698,144.3539 0.85458136,144.3615 0.92744786,144.3691 1.0364827,144.3768 1.300528,144.3844 1.7280171,144.3920 1.5907577,144.3996 1.3174608,144.4073 1.090363,144.4149 1.1364044,144.4225 1.2459857,144.4302 1.1454835,144.4378 0.79929906,144.4454 0.57263464,144.4531 0.76459837,144.4607 1.2826742,144.4683 1.5266513,144.4760 1.1170018,144.4836 0.79993403,144.4912 0.84570193,144.4989 0.83657038,144.5065 0.86363316,144.5141 0.71770239,144.5218 0.58164185,144.5294 0.7006073,144.5370 1.1000834,144.5447 0.87234193,144.5523 0.74537641,144.5599 0.60945213,144.5676 0.90042078,144.5752 1.0178291,144.5829 0.86324686,144.5905 0.69984198,144.5981 0.69090939,144.6058 0.79114854,144.6134 0.81867439,144.6210 0.9280684,144.6287 1.4370121,144.6363 1.5448794,144.6439 1.1173379,144.6516 1.0087571,144.6592 0.78130907,144.6669 0.49076927,144.6745 0.63665259,144.6821 1.1820545,144.6898 1.4729748,144.6974 1.3454591,144.7051 1.0633355,144.7127 0.85444784,144.7203 0.85488415,144.7280 1.0550603,144.7356 1.1907291,144.7433 0.77190566,144.7509 0.4179807,144.7585 0.60027492,144.7662 0.94606769,144.7738 1.2186316,144.7815 1.4181041,144.7891 1.4358493,144.7967 1.1633903,144.8044 1.2096165,144.8120 1.227276,144.8197 0.92677605,144.8273 0.78189832,144.8350 1.155337,144.8426 1.4912802,144.8502 1.3181328,144.8579 1.1811837,144.8655 0.63543463,144.8732 0.42704242,144.8808 0.42749235,144.8885 0.61838448,144.8961 0.59987456,144.9037 0.51823902,144.9114 0.7184881,144.9190 0.75448489,144.9267 0.74542075,144.9343 0.88279963,144.9420 1.54625,144.9496 1.4908396,144.9573 1.1899602,144.9649 0.85458314,144.9726 2.7145081,144.9802 7.9416027,144.9879 9.3885107,144.9955 5.5669489,145.0031 1.8337985,145.0108 1.4910957,145.0184 1.7906454,145.0261 1.9367868,145.0337 2.3371246,145.0414 2.6478264,145.0490 6.3608289,145.0567 13.573084,145.0643 29.5784,145.0720 77.195862,145.0796 138.00093,145.0873 146.15392,145.0949 96.724785,145.1026 47.004391,145.1102 40.250374,145.1179 44.088848,145.1255 34.746342,145.1332 17.566883,145.1408 9.5512276,145.1485 8.8733749,145.1561 8.7528019,145.1638 6.1775417,145.1714 3.1977828,145.1791 1.6813178,145.1867 1.2356534,145.1944 0.73565108,145.2020 0.33599743,145.2097 0.30006048,145.2173 0.30933484,145.2250 0.66412061,145.2327 0.95465249,145.2403 0.92673117,145.2480 0.545412,145.2556 0.88229311,145.2633 0.96333009,145.2709 0.4631632,145.2786 0.58217549,145.2862 0.90039837,145.2939 0.85474002,145.3015 0.87272388,145.3092 0.88183552,145.3168 1.0269665,145.3245 0.81804609,145.3322 1.2548345,145.3398 0.99065316,145.3475 0.73623067,145.3551 0.69091362,145.3628 0.95500129,145.3704 1.2640672,145.3781 1.1089287,145.3858 1.1182389,145.3934 0.97246087,145.4011 0.41746867,145.4087 0.22708775,145.4164 0.27303046,145.4240 0.44541952,145.4317 0.40906993,145.4394 0.50954092,145.4470 0.64543962,145.4547 0.56364357,145.4623 0.59112173,145.4700 0.53628176,145.4777 0.5452075,145.4853 0.56340635,145.4930 0.52747887,145.5006 0.66373956,145.5083 0.5087148,145.5160 0.31811357,145.5236 0.39102301,145.5313 0.6822167,145.5389 1.3366231,145.5466 1.2998885,145.5543 1.2000232,145.5619 1.1089088,145.5696 1.2187755,145.5773 2.993489,145.5849 6.5119386,145.5926 7.7263055,145.6002 5.0242648,145.6079 2.471519,145.6156 1.6179811,145.6232 1.2546579,145.6309 1.1182096,145.6386 1.0723876,145.6462 0.93608552,145.6539 0.95446485,145.6615 0.89058524,145.6692 0.59082037,145.6769 1.1460915,145.6845 1.763749,145.6922 1.3906658,145.6999 0.96311432,145.7075 0.3548269,145.7152 0.79144824,145.7229 0.71785158,145.7305 0.74559486,145.7382 0.84542435,145.7459 0.78192937,145.7535 0.86379409,145.7612 1.0272636,145.7689 1.1545751,145.7765 1.1630157,145.7842 0.69028109,145.7919 0.54583526,145.7995 0.79164839,145.8072 0.93652695,145.8149 0.79039377,145.8225 0.74530494,145.8302 0.97303671,145.8379 0.85424364,145.8456 0.42691767,145.8532 0.44570532,145.8609 0.83666474,145.8686 0.89960068,145.8762 0.39959159,145.8839 0.29085723,145.8916 0.27267504,145.8992 0.56399012,145.9069 0.94578314,145.9146 0.9545542,145.9223 0.79105097,145.9299 0.93645281,145.9376 0.93643343,145.9453 1.0727719,145.9529 1.0999411,145.9606 1.1272023,145.9683 1.1549889,145.9760 1.2644942,145.9836 1.3636024,145.9913 1.1627364,145.9990 0.77208793,146.0067 0.74577111,146.0143 1.3822334,146.0220 1.6275519,146.0297 1.6360377,146.0374 0.99996877,146.0450 1.3824835,146.0527 1.7732795,146.0604 2.6200106,146.0681 5.5327864,146.0757 13.875906,146.0834 26.40329,146.0911 33.047089,146.0988 29.909775,146.1064 22.182608,146.1141 17.651335,146.1218 16.692034,146.1295 17.44627,146.1371 15.158623,146.1448 9.1207199,146.1525 4.6878099,146.1602 2.8353853,146.1678 2.0539725,146.1755 1.4818392,146.1832 1.4457679,146.1909 1.7637202,146.1986 2.1270909,146.2062 2.1451347,146.2139 1.772236,146.2216 1.3722141,146.2293 0.87232941,146.2370 0.50902402,146.2446 0.49133617,146.2523 0.70981389,146.2600 0.9907316,146.2677 0.88167071,146.2754 1.2550025,146.2830 1.3905599,146.2907 1.0081919,146.2984 0.47231096,146.3061 0.31838232,146.3138 0.44571558,146.3214 0.84588784,146.3291 1.4731256,146.3368 1.4727184,146.3445 0.96309674,146.3522 0.54516184,146.3599 0.59088004,146.3675 0.44530547,146.3752 0.37267923,146.3829 0.34527591,146.3906 0.33636877,146.3983 0.43656474,146.4060 0.40962601,146.4136 0.77305686,146.4213 0.80001843,146.4290 0.90012413,146.4367 0.99944651,146.4444 0.68150121,146.4521 0.6456908,146.4598 0.69993758,146.4674 0.7908318,146.4751 0.87278593,146.4828 0.82738799,146.4905 0.7912643,146.4982 0.94570547,146.5059 0.90884322,146.5136 0.59113091,146.5212 0.81871051,146.5289 1.0270603,146.5366 0.98161298,146.5443 0.93619752,146.5520 0.79977274,146.5597 1.1465431,146.5674 2.001056,146.5751 2.235512,146.5827 1.4170749,146.5904 0.92675143,146.5981 0.66387856,146.6058 1.0455935,146.6135 1.0546693,146.6212 1.2817916,146.6289 1.0544233,146.6366 1.3551091,146.6443 1.3454883,146.6520 1.136351,146.6596 1.1452534,146.6673 0.84476376,146.6750 0.57260686,146.6827 0.70913517,146.6904 0.51802242,146.6981 0.45440343,146.7058 0.71838164,146.7135 1.3006479,146.7212 1.3725771,146.7289 0.64491576,146.7366 0.50029063,146.7443 0.88235444,146.7519 1.0457362,146.7596 1.136343,146.7673 0.97208613,146.7750 0.54511869,146.7827 0.53695369,146.7904 1.0186921,146.7981 1.1540792,146.8058 0.62660885,146.8135 0.34511113,146.8212 0.5089342,146.8289 0.77284497,146.8366 0.80920464,146.8443 0.77293354,146.8520 1.1095926,146.8597 1.4914198,146.8674 1.6996094,146.8751 1.1359478,146.8828 0.93729103,146.8905 1.4188381,146.8982 1.3719735,146.9059 0.79000568,146.9136 0.61830437,146.9212 0.82725358,146.9289 0.72712159,146.9366 0.69106764,146.9443 0.80044097,146.9520 1.0547171,146.9597 1.0094092,146.9674 1.627787,146.9751 1.7813461,146.9828 1.6455482,146.9905 2.2283728,146.9982 3.7194982,147.0059 4.5828543,147.0136 4.6547432,147.0213 4.6645446,147.0290 7.7228861,147.0367 15.876243,147.0444 43.030807,147.0521 119.7272,147.0598 182.3822,147.0675 177.69492,147.0752 171.42476,147.0829 478.67139,147.0906 1186.7628,147.0983 1523.6241,147.1060 1093.6539,147.1138 443.27112,147.1215 157.30173,147.1292 100.0416,147.1369 67.269234,147.1446 41.950947,147.1523 26.555176,147.1600 14.043563,147.1677 8.8416786,147.1754 6.015286,147.1831 3.8525763,147.1908 2.1275637,147.1985 2.3365321,147.2062 2.2804742,147.2139 1.699186,147.2216 1.1005238,147.2293 1.7736747,147.2370 1.8452549,147.2447 1.3724054,147.2524 1.2634467,147.2601 1.154166,147.2678 1.0906233,147.2756 0.94525117,147.2833 1.1735837,147.2910 1.618452,147.2987 1.2174747,147.3064 1.172744,147.3141 1.2545948,147.3218 1.0177473,147.3295 0.63589931,147.3372 0.65467763,147.3449 0.86450118,147.3526 1.2916338,147.3603 1.3450192,147.3680 1.0445956,147.3758 0.8090809,147.3835 1.0920956,147.3912 1.8001456,147.3989 1.3447963,147.4066 0.97277337,147.4143 1.3091342,147.4220 1.4450642,147.4297 1.1181594,147.4374 1.1821611,147.4452 1.2182598,147.4529 1.4454887,147.4606 1.3726374,147.4683 1.2632852,147.4760 0.74498487,147.4837 0.64539254,147.4914 0.85482943,147.4991 1.0002913,147.5069 0.76353437,147.5146 0.51756936,147.5223 0.44591388,147.5300 0.92809469,147.5377 0.90845913,147.5454 0.5175119,147.5531 0.50030828,147.5608 0.97350705,147.5686 1.2363747,147.5763 0.93598217,147.5840 0.9092406,147.5917 1.2369986,147.5994 1.4631438,147.6071 0.68989718,147.6149 0.34543499,147.6226 0.36376697,147.6303 0.51862144,147.6380 0.87319344,147.6457 0.89038748,147.6534 0.60862911,147.6612 0.70044106,147.6689 0.94535375,147.6766 0.44486421,147.6843 0.42727295,147.6920 0.50926274,147.6997 0.49104249,147.7075 0.86457348,147.7152 1.5553622,147.7229 1.5727463,147.7306 1.5274905,147.7383 1.7724789,147.7460 1.4716028,147.7538 0.69923103,147.7615 0.36344764,147.7692 0.33629414,147.7769 0.40938571,147.7846 0.68252891,147.7924 1.0365436,147.8001 0.82739419,147.8078 1.1184216,147.8155 1.12709,147.8233 0.99066037,147.8310 0.7448625,147.8387 0.68175262,147.8464 0.77282715,147.8541 0.73640496,147.8619 0.90007925,147.8696 0.745368,147.8773 0.59999675,147.8850 0.70017785,147.8928 0.98238289,147.9005 1.0636351,147.9082 0.93612957,147.9159 0.96338671,147.9236 0.82705444,147.9314 0.84597474,147.9391 1.0819149,147.9468 1.0181772,147.9545 1.1726778,147.9623 1.2001842,147.9700 1.8646163,147.9777 2.2633803,147.9854 1.6265502,147.9932 1.4910254,148.0009 1.4737139,148.0086 1.8006161,148.0163 1.8361599,148.0241 2.008693,148.0318 1.9545627,148.0395 2.9294004,148.0473 7.473567,148.0550 20.962149,148.0627 32.9258,148.0704 32.191174,148.0782 27.994633,148.0859 61.455948,148.0936 148.58759,148.1013 199.55769,148.1091 173.99088,148.1168 141.78929,148.1245 147.34322,148.1323 132.40118,148.1400 76.623055,148.1477 30.038233,148.1555 14.629467,148.1632 10.187288,148.1709 7.6600447,148.1786 4.8876939,148.1864 2.6344802,148.1941 1.6718616,148.2018 1.3632481,148.2096 1.1363307,148.2173 0.91846979,148.2250 1.0457186,148.2328 1.2634434,148.2405 1.1819265,148.2482 1.2184349,148.2560 0.79970348,148.2637 0.41781327,148.2714 0.54549921,148.2792 0.7365042,148.2869 0.79095572,148.2946 0.98168904,148.3024 0.73615342,148.3101 0.5272693,148.3178 0.4092539,148.3256 0.6181525,148.3333 0.73642421,148.3410 0.7820707,148.3488 0.64542466,148.3565 0.47262934,148.3642 0.60929346,148.3720 0.91860116,148.3797 1.1001085,148.3874 0.86315382,148.3952 0.59981436,148.4029 0.57253063,148.4106 0.57282126,148.4184 1.3552783,148.4261 1.6636786,148.4339 1.1178485,148.4416 0.90891391,148.4493 1.1910342,148.4571 1.4726374,148.4648 1.1179922,148.4725 0.91809547,148.4803 0.74584043,148.4880 0.97312129,148.4958 0.8813566,148.5035 0.53625357,148.5112 0.90007144,148.5190 0.9541809,148.5267 0.82737195,148.5345 1.0821203,148.5422 1.3365827,148.5499 1.4367673,148.5577 1.2274109,148.5654 1.0998317,148.5732 1.2186714,148.5809 1.8098626,148.5886 1.8267342,148.5964 1.2352483,148.6041 0.80838454,148.6119 0.61841112,148.6196 0.66354579,148.6274 0.5632363,148.6351 0.80914211,148.6428 0.84536785,148.6506 0.83661145,148.6583 1.027802,148.6661 1.3367476,148.6738 1.3180228,148.6816 1.0088241,148.6893 0.7998516,148.6970 0.81832588,148.7048 1.136204,148.7125 0.92698485,148.7203 0.69114435,148.7280 0.62744898,148.7358 0.54506654,148.7435 0.38152188,148.7513 0.60926658,148.7590 0.66393572,148.7667 0.74548751,148.7745 0.57251549,148.7822 0.5818935,148.7900 0.64552397,148.7977 0.64538676,148.8055 0.7095989,148.8132 1.3917115,148.8210 1.5456443,148.8287 1.5903329,148.8365 1.1816134,148.8442 1.3816302,148.8520 1.1636928,148.8597 1.5370787,148.8675 1.7090836,148.8752 1.5087194,148.8830 1.3543264,148.8907 1.5275589,148.8985 1.5911655,148.9062 1.5451409,148.9140 1.2448654,148.9217 1.0181147,148.9295 1.2188312,148.9372 1.5726359,148.9450 1.017452,148.9527 0.7271865,148.9605 1.0276304,148.9682 1.3826115,148.9760 1.9549382,148.9837 2.2638009,148.9915 3.1472011,148.9992 6.1858568,149.0070 10.696388,149.0147 18.787323,149.0225 69.549553,149.0302 254.3575,149.0380 437.75412,149.0457 405.70551,149.0535 220.05136,149.0612 90.548111,149.0690 70.62085,149.0767 65.878525,149.0845 51.257114,149.0922 50.86998,149.1000 100.37737,149.1078 179.62102,149.1155 195.20428,149.1233 134.34366,149.1310 68.181084,149.1388 40.389767,149.1465 30.470354,149.1543 21.355051,149.1620 13.255765,149.1698 6.0114856,149.1776 2.5613985,149.1853 1.6728295,149.1931 1.6001563,149.2008 1.3629484,149.2086 0.64472848,149.2163 0.3093859,149.2241 0.67301744,149.2319 0.89975661,149.2396 0.77285266,149.2474 0.90013075,149.2551 1.0096134,149.2629 1.2733318,149.2706 1.354069,149.2784 0.96298975,149.2862 0.69096512,149.2939 0.68199152,149.3017 0.75443935,149.3094 0.65418142,149.3172 0.39997029,149.3250 0.49126685,149.3327 0.59100896,149.3405 0.70933443,149.3482 0.98228246,149.3560 1.272699,149.3638 1.2455488,149.3715 1.5092376,149.3793 1.3360213,149.3871 1.2452141,149.3948 1.209085,149.4026 1.2638229,149.4103 1.1362344,149.4181 1.0724982,149.4259 0.8450163,149.4336 0.59977359,149.4414 0.6911186,149.4492 0.72732985,149.4569 0.70915395,149.4647 0.7547558,149.4725 1.2733376,149.4802 1.727632,149.4880 1.7727218,149.4957 2.0366139,149.5035 2.2270515,149.5113 1.8535492,149.5190 1.1267473,149.5268 1.0364107,149.5346 0.89114094,149.5423 0.7457965,149.5501 0.79118609,149.5579 1.4642767,149.5656 1.927209,149.5734 1.4903402,149.5812 1.2361114,149.5889 1.036159,149.5967 0.95424354,149.6045 0.77289104,149.6122 0.96382409,149.6200 0.67285842,149.6278 0.83700162,149.6355 1.1631858,149.6433 0.89030069,149.6511 0.78151029,149.6588 0.43619439,149.6666 0.63664335,149.6744 0.74561578,149.6822 0.82739967,149.6899 0.66316575,149.6977 0.31774506,149.7055 0.31824395,149.7132 0.44561338,149.7210 0.67320716,149.7288 0.82734251,149.7365 0.69120234,149.7443 0.87307107,149.7521 0.66322833,149.7599 0.52686656,149.7676 0.6092459,149.7754 1.0549736,149.7832 1.0997205,149.7910 0.76355273,149.7987 0.74562192,149.8065 0.84564716,149.8143 1.1093982,149.8220 1.2272805,149.8298 1.3997301,149.8376 1.0724243,149.8454 0.96345884,149.8531 1.0091798,149.8609 1.0641479,149.8687 0.99086279,149.8765 0.72708696,149.8842 1.0184314,149.8920 1.3723003,149.8998 0.93596834,149.9076 0.7274003,149.9153 0.42717147,149.9231 0.41826922,149.9309 0.75490934,149.9387 0.9455542,149.9464 0.67222154,149.9542 0.37250438,149.9620 0.65501237,149.9698 0.95451856,149.9775 0.76351565,149.9853 0.86414963,149.9931 1.1092201,150.0009 1.1182961,150.0087 1.5736935,150.0164 2.1822717,150.0242 4.2521043,150.0320 16.018204,150.0398 32.713398,150.0476 37.550518,150.0553 29.326723,150.0631 21.314512,150.0709 19.398579,150.0787 18.699535,150.0865 26.910234,150.0942 73.855003,150.1020 150.27782,150.1098 171.32448,150.1176 114.05357,150.1254 55.343739,150.1331 47.532085,150.1409 61.446697,150.1487 56.76239,150.1565 32.277546,150.1643 10.100503,150.1720 3.4060447,150.1798 2.2361853,150.1876 2.2359843,150.1954 1.7808084,150.2032 1.226764,150.2110 0.81822348,150.2187 0.90007955,150.2265 0.89081991,150.2343 1.0454948,150.2421 1.2910597,150.2499 1.272573,150.2577 0.86364138,150.2654 0.9827047,150.2732 1.4915018,150.2810 1.7635537,150.2888 1.7541958,150.2966 1.4811847,150.3044 1.0086691,150.3122 0.70867783,150.3199 0.44517711,150.3277 0.5183984,150.3355 0.84577167,150.3433 0.93649548,150.3511 0.75432682,150.3589 0.58194393,150.3667 1.0185951,150.3745 1.1451865,150.3822 0.76330554,150.3900 0.87280792,150.3978 0.81799912,150.4056 0.58189052,150.4134 0.89084047,150.4212 0.91828012,150.4290 1.2729148,150.4368 0.74535745,150.4446 0.78191358,150.4523 0.75510484,150.4601 1.2276237,150.4679 1.1451486,150.4757 1.0088668,150.4835 0.91792512,150.4913 0.78155643,150.4991 0.63628268,150.5069 0.83644623,150.5147 0.86345637,150.5225 0.45429009,150.5302 0.24539365,150.5380 0.38207132,150.5458 0.59094608,150.5536 0.59080452,150.5614 0.77293986,150.5692 0.95465565,150.5770 0.82716256,150.5848 0.5726245,150.5926 0.53633642,150.6004 0.62753415,150.6082 0.89133513,150.6160 1.1453937,150.6238 1.0453061,150.6316 1.1820806,150.6393 1.2730526,150.6471 1.2543681,150.6549 0.97257447,150.6627 1.009095,150.6705 0.84533328,150.6783 0.79102021,150.6861 1.009045,150.6939 0.94530088,150.7017 0.97303432,150.7095 1.4915845,150.7173 1.7092246,150.7251 1.3629029,150.7329 0.91742706,150.7407 0.62754679,150.7485 0.85477221,150.7563 0.76339036,150.7641 1.0276334,150.7719 1.2634432,150.7797 0.7903387,150.7875 0.54555231,150.7953 0.75487036,150.8031 1.0909512,150.8109 0.91808397,150.8187 0.78211039,150.8265 1.0276682,150.8343 1.2454443,150.8421 1.2451512,150.8499 0.89998007,150.8577 0.90084493,150.8655 1.4641367,150.8733 1.5174376,150.8811 1.1173276,150.8889 0.89995998,150.8967 1.518826,150.9045 1.9276886,150.9123 1.6450492,150.9201 1.0448048,150.9279 0.76388896,150.9357 1.1281925,150.9435 1.5272673,150.9513 1.4269929,150.9591 1.3907474,150.9669 1.0722152,150.9747 0.86359942,150.9825 1.1550329,150.9903 1.537078,150.9981 2.1917434,151.0059 2.6277912,151.0137 2.8643851,151.0215 3.2733707,151.0293 4.6128154,151.0371 10.032934,151.0449 14.386318,151.0527 17.685223,151.0605 21.750221,151.0683 36.172237,151.0762 115.61874,151.0840 332.75351,151.0918 482.71869,151.0996 408.02368,151.1074 234.7793,151.1152 146.75459,151.1230 137.93159,151.1308 130.42456,151.1386 102.44368,151.1464 62.796253,151.1542 32.209396,151.1620 15.250311,151.1698 9.0952873,151.1776 6.0975499,151.1855 4.0160732,151.1933 2.3350353,151.2011 2.0815001,151.2089 2.1816437,151.2167 2.3546703,151.2245 2.0725329,151.2323 1.4361484,151.2401 1.1091621,151.2479 1.1271096,151.2557 1.1639411,151.2636 1.6094671,151.2714 1.4360962,151.2792 1.1814662,151.2870 0.91761708,151.2948 0.69088316,151.3026 1.0551065,151.3104 1.4367198,151.3182 1.4999226,151.3260 1.5089254,151.3339 1.636061,151.3417 1.2449626,151.3495 0.79960936,151.3573 0.63637727,151.3651 0.87303162,151.3729 0.74530381,151.3807 0.54573077,151.3885 1.0370361,151.3964 1.2366729,151.4042 1.3727046,151.4120 1.1723164,151.4198 0.89961642,151.4276 0.90972257,151.4354 1.4460987,151.4432 1.6003101,151.4511 1.7999423,151.4589 1.8634989,151.4667 2.1185338,151.4745 2.0635979,151.4823 2.0538695,151.4901 1.4265128,151.4980 0.93588877,151.5058 0.52698988,151.5136 0.30885926,151.5214 0.16378404,151.5292 0.61846864,151.5370 0.55452335,151.5449 0.90983415,151.5527 1.5549636,151.5605 1.4181399,151.5683 1.408865,151.5761 1.245129,151.5840 1.4092362,151.5918 1.3091166,151.5996 1.0907258,151.6074 0.79082406,151.6152 0.70897853,151.6231 0.62686408,151.6309 0.40880793,151.6387 0.40014401,151.6465 0.60019976,151.6543 0.7456429,151.6622 1.0548654,151.6700 1.3454108,151.6778 1.2270403,151.6856 0.99100977,151.6934 1.0365129,151.7013 0.91801822,151.7091 0.65432531,151.7169 0.54532403,151.7247 0.5453406,151.7326 0.51808786,151.7404 0.63676316,151.7482 0.88245142,151.7560 0.96380949,151.7638 1.0819724,151.7717 1.1723946,151.7795 0.88135999,151.7873 0.68159115,151.7951 0.45424777,151.8030 0.57296318,151.8108 0.79100579,151.8186 0.69077355,151.8264 0.59093207,151.8343 0.49083668,151.8421 0.51835871,151.8499 0.66400611,151.8577 0.75450724,151.8656 0.93604881,151.8734 1.1273841,151.8812 1.327698,151.8890 1.3278025,151.8969 1.3998785,151.9047 0.90866756,151.9125 0.66322446,151.9204 0.47255799,151.9282 0.79104543,151.9360 0.68136299,151.9438 0.37277541,151.9517 0.5189501,151.9595 0.94646585,151.9673 1.5004247,151.9752 1.6996876,151.9830 1.6633826,151.9908 1.6722581,151.9986 1.454082,152.0065 1.309482,152.0143 1.9109138,152.0221 3.5382335,152.0300 4.154315,152.0378 4.3823199,152.0456 7.0756836,152.0535 11.498277,152.0613 27.062178,152.0691 72.582352,152.0769 124.24797,152.0848 143.88193,152.0926 127.17428,152.1004 108.95116,152.1083 183.74622,152.1161 412.64932,152.1239 544.62634,152.1318 413.78558,152.1396 180.64818,152.1474 62.30798,152.1553 38.541782,152.1631 27.697149,152.1709 19.818958,152.1788 12.600506,152.1866 6.3939862,152.1944 3.0068254,152.2023 1.8904319,152.2101 1.3359716,152.2179 1.0182794,152.2258 1.2819748,152.2336 1.3637995,152.2415 1.4453702,152.2493 1.2543062,152.2571 1.5272473,152.2650 1.4636265,152.2728 1.3365117,152.2806 1.1542416,152.2885 0.72708374,152.2963 0.62719101,152.3041 0.61786085,152.3120 0.62734723,152.3198 0.97301871,152.3277 1.3825418,152.3355 1.8005617,152.3433 1.8452176,152.3512 1.4081607,152.3590 0.67251813,152.3669 1.1647861,152.3747 1.8456762,152.3825 1.8629223,152.3904 1.5177903,152.3982 1.4180174,152.4060 1.2089828,152.4139 0.81800628,152.4217 0.71823263,152.4296 0.9822157,152.4374 1.3455802,152.4453 1.4816666,152.4531 1.3270074,152.4609 1.0177402,152.4688 0.62734044,152.4766 0.80039668,152.4845 0.81805563,152.4923 0.59976923,152.5001 0.7730394,152.5080 1.127714,152.5158 1.0000019,152.5237 0.85445493,152.5315 0.78166258,152.5394 0.97300297,152.5472 1.2641753,152.5550 1.2822632,152.5629 1.3089517,152.5707 1.0994412,152.5786 1.0996678,152.5864 0.80853879,152.5943 0.76355988,152.6021 1.0546657,152.6100 0.95491821,152.6178 1.3006157,152.6256 1.2728629,152.6335 1.1448377,152.6413 0.635849,152.6492 0.69130182,152.6570 1.0910071,152.6649 1.0813848,152.6727 0.81833553,152.6806 0.90012324,152.6884 0.9362486,152.6963 0.95436198,152.7041 0.67227441,152.7120 0.46356249,152.7198 0.45468819,152.7277 0.55443919,152.7355 0.29082724,152.7434 0.30921814,152.7512 0.29990068,152.7591 0.2363202,152.7669 0.43673152,152.7748 0.74550968,152.7826 0.49060443,152.7905 0.39109764,152.7983 0.60931009,152.8062 0.74562335,152.8140 0.96375853,152.8219 0.73590416,152.8297 0.38168448,152.8376 0.59093428,152.8454 0.30870292,152.8533 0.11834493,152.8611 0.43684536,152.8690 0.56360739,152.8768 0.42695412,152.8847 0.34529278,152.8925 0.30906108,152.9004 0.29101837,152.9082 0.32735789,152.9161 0.37261218,152.9239 0.36363801,152.9318 0.56418514,152.9396 0.87286931,152.9475 0.65452939,152.9553 0.79119688,152.9632 0.90007609,152.9711 1.0183438,152.9789 0.99994862,152.9868 1.026899,152.9946 1.173173,153.0025 2.3279948,153.0103 2.6092005,153.0182 2.4271414,153.0260 2.0180061,153.0339 2.5732858,153.0418 3.9933538,153.0496 10.051598,153.0575 32.417274,153.0653 65.73851,153.0732 94.83905,153.0810 113.85943,153.0889 106.12637,153.0968 90.055344,153.1046 82.632584,153.1125 95.579407,153.1203 100.77101,153.1282 89.968697,153.1360 66.38308,153.1439 50.195091,153.1518 39.695477,153.1596 26.185284,153.1675 14.590054,153.1753 7.285604,153.1832 4.5881939,153.1911 2.8440146,153.1989 2.2630665,153.2068 1.8725382,153.2146 1.4639368,153.2225 1.1545242,153.2304 1.0178101,153.2382 0.72710288,153.2461 0.672782,153.2540 0.83636415,153.2618 0.96340686,153.2697 0.6359241,153.2775 0.55532503,153.2854 1.1731761,153.2933 0.83574337,153.3011 0.52694267,153.3090 0.46354476,153.3169 0.74577963,153.3247 1.2190104,153.3326 1.5824977,153.3404 1.6000975,153.3483 1.6632863,153.3562 1.2263495,153.3640 0.69057024,153.3719 0.81832135,153.3798 0.90920776,153.3876 1.2728448,153.3955 1.2001728,153.4034 1.2819639,153.4112 1.108971,153.4191 0.93603843,153.4270 0.67226279,153.4348 0.4635365,153.4427 0.41832423,153.4506 0.39975587,153.4584 0.20878047,153.4663 0.37333429,153.4742 0.80948502,153.4820 0.89986169,153.4899 0.85465032,153.4978 0.68175882,153.5056 0.65417355,153.5135 0.76343173,153.5214 0.90025419,153.5292 0.98191959,153.5371 0.85457224,153.5450 0.79084611,153.5528 0.84570736,153.5607 1.172928,153.5686 0.97231972,153.5765 0.85453039,153.5843 0.836263,153.5922 0.55443567,153.6001 0.83684832,153.6079 1.291275,153.6158 1.4177585,153.6237 0.86296284,153.6316 0.372437,153.6394 0.29113975,153.6473 0.65482587,153.6552 0.80920231,153.6630 1.0273186,153.6709 0.97265035,153.6788 0.96336412,153.6867 0.58166301,153.6945 0.58216131,153.7024 0.75526243,153.7103 1.2090957,153.7181 0.8356517,153.7260 0.59070897,153.7339 0.48189819,153.7418 0.50002468,153.7496 0.54556578,153.7575 0.68182886,153.7654 0.61808938,153.7733 0.60894352,153.7811 0.55491209,153.7890 0.73646545,153.7969 0.54498279,153.8048 0.60011286,153.8126 0.61849016,153.8205 0.68235564,153.8284 0.92751998,153.8363 1.008865,153.8442 0.93593562,153.8520 0.61801624,153.8599 0.62698561,153.8678 0.29065752,153.8757 0.48208323,153.8835 0.68185216,153.8914 0.74540126,153.8993 0.8365227,153.9072 1.0636984,153.9151 0.8450647,153.9229 0.47247699,153.9308 0.3732883,153.9387 0.73700249,153.9466 1.0456275,153.9545 1.2453488,153.9623 1.0543076,153.9702 0.82685852,153.9781 0.70923936,153.9860 1.6468945,153.9939 2.9106953,154.0017 3.7548196,154.0096 2.7350864,154.0175 1.8267888,154.0254 1.9548733,154.0333 2.4726157,154.0411 3.0653546,154.0490 5.2684402,154.0569 10.390485,154.0648 19.147991,154.0727 28.538116,154.0806 42.501625,154.0884 93.786285,154.0963 180.87183,154.1042 207.10197,154.1121 141.85965,154.1200 65.323212,154.1279 44.64547,154.1357 52.968731,154.1436 49.474609,154.1515 30.777817,154.1594 14.851637,154.1673 7.7599125,154.1752 5.5984187,154.1831 4.4250655,154.1909 3.1527536,154.1988 2.3263423,154.2067 2.0906198,154.2146 1.6269407,154.2225 1.345444,154.2304 1.1454682,154.2383 0.99983227,154.2461 0.67237437,154.2540 0.56349927,154.2619 0.72803622,154.2698 1.2732592,154.2777 1.2994822,154.2856 1.0908301,154.2935 1.0916567,154.3014 1.3268834,154.3092 0.91743523,154.3171 0.72712272,154.3250 0.43615001,154.3329 0.56416225,154.3408 1.2007848,154.3487 1.7185373,154.3566 1.6632879,154.3645 1.2630203,154.3724 1.0904258,154.3803 0.65404809,154.3881 0.28211516,154.3960 0.66462636,154.4039 1.1099969,154.4118 1.427469,154.4197 1.2266573,154.4276 1.035532,154.4355 0.87231654,154.4434 0.86380965,154.4513 0.63617378,154.4592 0.56341052,154.4671 0.80948293,154.4750 1.0822219,154.4829 1.2275782,154.4907 1.6999701,154.4986 1.8089685,154.5065 1.5179873,154.5144 0.90890938,154.5223 0.89991665,154.5302 0.96433055,154.5381 1.7917243,154.5460 1.8173311,154.5539 1.3810986,154.5618 0.9818846,154.5697 0.80925745,154.5776 1.1917303,154.5855 1.9910021,154.5934 1.7721145,154.6013 1.3543062,154.6092 0.82704467,154.6171 0.93676507,154.6250 1.5188304,154.6329 2.0637767,154.6408 1.8359785,154.6487 1.3810165,154.6566 0.71773398,154.6645 0.90966147,154.6723 1.3916398,154.6802 1.3178912,154.6881 0.60835409,154.6960 0.41803929,154.7039 0.58182395,154.7118 0.69093323,154.7197 0.56350249,154.7276 0.38163772,154.7355 0.6187591,154.7434 1.255553,154.7513 1.7011141,154.7592 2.1271603,154.7671 1.6804663,154.7750 1.1179491,154.7829 1.6009604,154.7908 1.8910438,154.7987 1.4990962,154.8066 1.2268677,154.8145 1.2275928,154.8225 1.1729648,154.8304 1.1449392,154.8383 0.95415342,154.8462 0.94592494,154.8541 1.1549932,154.8620 1.1638792,154.8699 1.2359941,154.8778 0.84456849,154.8857 0.51775098,154.8936 0.50938225,154.9015 1.0094304,154.9094 1.2271854,154.9173 0.9545995,154.9252 1.0730456,154.9331 1.1638452,154.9410 1.2907344,154.9489 1.0092711,154.9568 1.2097789,154.9647 1.7730094,154.9726 2.1907237,154.9805 2.1085436,154.9884 1.5721154,154.9963 1.2089837,155.0042 1.1727991,155.0122 0.89978391,155.0201 0.83659351,155.0280 1.4655043,155.0359 3.9593577,155.0438 8.9614277,155.0517 15.87047,155.0596 22.798096,155.0675 28.245737,155.0754 37.721851,155.0833 52.076271,155.0912 76.676826,155.0991 98.631195,155.1071 93.734818,155.1150 75.890877,155.1229 70.783012,155.1308 70.809288,155.1387 53.073433,155.1466 30.532522,155.1545 15.335235,155.1624 9.3145676,155.1703 6.5156894,155.1782 4.1518865,155.1862 2.3433912,155.1941 1.4178348,155.2020 1.4277443,155.2099 1.4089794,155.2178 1.0174513,155.2257 0.57235789,155.2336 0.36380816,155.2415 0.52766597,155.2495 0.90019488,155.2574 0.99070299,155.2653 1.1820711,155.2732 1.3730121,155.2811 1.1265429,155.2890 0.58117926,155.2969 0.39100558,155.3048 0.53695977,155.3128 0.85467166,155.3207 0.62701112,155.3286 0.65459692,155.3365 0.61822093,155.3444 0.8726089,155.3523 1.0362916,155.3603 1.0726417,155.3682 0.90914196,155.3761 0.9911024,155.3840 0.88160378,155.3919 0.69088602,155.3998 0.84655726,155.4077 1.519243,155.4157 1.8181442,155.4236 1.6626465,155.4315 1.0083573,155.4394 1.063822,155.4473 1.2092259,155.4553 1.2451373,155.4632 0.92694819,155.4711 0.76340711,155.4790 0.44523403,155.4869 0.50017142,155.4948 0.64593285,155.5028 0.89156586,155.5107 1.1999741,155.5186 1.135866,155.5265 0.85433167,155.5344 0.59969938,155.5424 0.44531313,155.5503 0.54548544,155.5582 0.64548844,155.5661 0.80926669,155.5740 0.89122128,155.5820 1.000327,155.5899 1.1364417,155.5978 1.0358855,155.6057 0.62674093,155.6137 0.6364224,155.6216 0.7090407,155.6295 0.38155383,155.6374 0.21828154,155.6453 0.40063328,155.6533 0.69138038,155.6612 0.80891508,155.6691 0.98208636,155.6770 1.1913067,155.6850 1.0993816,155.6929 0.89047164,155.7008 1.0089451,155.7087 0.70888758,155.7167 0.49997714,155.7246 0.38167506,155.7325 0.3454341,155.7404 0.27273116,155.7484 0.34580317,155.7563 0.65487939,155.7642 0.60881138,155.7721 0.58178705,155.7801 0.87308323,155.7880 1.0180666,155.7959 0.75418109,155.8038 0.59994042,155.8118 0.60931474,155.8197 0.78203452,155.8276 0.86417681,155.8356 1.2915049,155.8435 1.5177865,155.8514 1.0081912,155.8593 0.56342345,155.8673 0.93692881,155.8752 1.3182981,155.8831 1.0088998,155.8911 0.91863531,155.8990 1.2728969,155.9069 1.2358693,155.9148 1.0452656,155.9228 0.85432631,155.9307 0.64549339,155.9386 0.71830285,155.9466 0.56340855,155.9545 0.53619009,155.9624 0.60942072,155.9704 0.67296344,155.9783 0.6001693,155.9862 1.1916827,155.9942 1.5999717,156.0021 1.399641,156.0100 1.4362978,156.0179 1.4362758,156.0259 1.5363592,156.0338 1.6644739,156.0417 2.4100449,156.0497 2.7361972,156.0576 3.6670272,156.0655 8.7640972,156.0735 17.173401,156.0814 23.697081,156.0893 28.588131,156.0973 37.935825,156.1052 59.458332,156.1132 81.202469,156.1211 73.819061,156.1290 47.071232,156.1370 40.395432,156.1449 79.90229,156.1528 116.57059,156.1608 102.64855,156.1687 54.828865,156.1766 21.331619,156.1846 14.732611,156.1925 14.11588,156.2004 11.368819,156.2084 6.4320884,156.2163 3.3421981,156.2243 1.7349974,156.2322 1.4910926,156.2401 1.2088391,156.2481 1.2633412,156.2560 1.0084765,156.2640 0.70853472,156.2719 0.39982963,156.2798 0.48223892,156.2878 0.88283616,156.2957 1.1364537,156.3036 0.78168958,156.3116 1.0820005,156.3195 1.2183217,156.3275 1.3816652,156.3354 0.75369346,156.3433 0.55434793,156.3513 0.61832339,156.3592 0.72709185,156.3672 0.59978867,156.3751 0.59116542,156.3831 0.6727128,156.3910 0.58142507,156.3989 0.55465162,156.4069 0.81857508,156.4148 0.78184682,156.4228 0.58168316,156.4307 0.63646561,156.4387 0.82749629,156.4466 0.77260798,156.4545 0.62693435,156.4625 0.6363079,156.4704 0.95477808,156.4784 1.1638708,156.4863 1.1094655,156.4943 1.045267,156.5022 0.59945774,156.5101 0.59082627,156.5181 0.76361126,156.5260 0.80913484,156.5340 0.79122782,156.5419 0.91836834,156.5499 0.9270665,156.5578 0.83606309,156.5658 0.60894823,156.5737 0.87291855,156.5817 1.0641438,156.5896 1.218606,156.5976 1.2816176,156.6055 1.1180875,156.6134 1.2547822,156.6214 1.3913153,156.6293 1.8635269,156.6373 1.4447253,156.6452 0.94554949,156.6532 0.71838289,156.6611 0.67254335,156.6691 0.8907268,156.6770 1.0365156,156.6850 1.1093991,156.6929 1.109298,156.7009 1.281304,156.7088 0.83574605,156.7168 0.54549664,156.7247 0.52728456,156.7327 0.88188189,156.7406 0.87245786,156.7486 0.39995775,156.7565 0.67358339,156.7645 1.4554154,156.7724 1.8454082,156.7804 1.3087498,156.7883 1.3636523,156.7963 1.6631386,156.8042 1.0994301,156.8122 0.69097406,156.8202 0.88203037,156.8281 1.0275792,156.8361 1.0453877,156.8440 0.60877287,156.8520 0.78219134,156.8599 1.2275182,156.8679 1.1360059,156.8758 0.82697999,156.8838 0.77243435,156.8917 0.81796211,156.8997 0.50908011,156.9076 0.40029719,156.9156 0.51834887,156.9236 0.63664538,156.9315 0.95515156,156.9395 1.1459973,156.9474 1.6921079,156.9554 2.4088366,156.9633 1.8629286,156.9713 2.1643808,156.9793 3.5950606,156.9872 12.232104,156.9952 27.348795,157.0031 30.402094,157.0111 18.249359,157.0190 9.1223478,157.0270 7.6116242,157.0350 10.175087,157.0429 12.815422,157.0509 21.139915,157.0588 43.797832,157.0668 131.21068,157.0747 270.70529,157.0827 422.74335,157.0907 743.81866,157.0986 957.71857,157.1066 777.15796,157.1145 382.5246,157.1225 137.47644,157.1305 85.452301,157.1384 71.929565,157.1464 60.510723,157.1543 42.897678,157.1623 26.749214,157.1703 17.145895,157.1782 10.84904,157.1862 7.1778698,157.1942 4.0607171,157.2021 2.7264917,157.2101 2.4825547,157.2180 2.8638811,157.2260 2.6265042,157.2340 2.2357013,157.2419 1.4353517,157.2499 0.95419133,157.2579 1.4100102,157.2658 1.9272648,157.2738 1.2626988,157.2818 1.0910997,157.2897 1.0912459,157.2977 1.3271905,157.3057 1.464191,157.3136 1.9274029,157.3216 1.4992599,157.3295 1.0996,157.3375 0.81833607,157.3455 0.89151603,157.3534 1.072953,157.3614 1.2361253,157.3694 1.0538521,157.3773 1.036588,157.3853 1.455245,157.3933 1.4177536,157.4012 1.1819953,157.4092 1.3729743,157.4172 1.1630995,157.4252 0.92697287,157.4331 1.1369981,157.4411 1.8375143,157.4491 2.3545763,157.4570 1.8169123,157.4650 1.0992866,157.4730 1.0097629,157.4809 1.3185394,157.4889 1.154025,157.4969 0.93619579,157.5048 0.99092871,157.5128 0.89954579,157.5208 0.82697648,157.5288 1.0910461,157.5367 1.1547756,157.5447 1.0093269,157.5527 0.82707614,157.5606 0.7359854,157.5686 0.93698061,157.5766 1.5551538,157.5846 1.281574,157.5925 0.82674307,157.6005 0.62677085,157.6085 0.62734926,157.6164 0.76375586,157.6244 0.64525396,157.6324 0.47269353,157.6404 0.5182777,157.6483 0.57273221,157.6563 0.60902619,157.6643 0.58173078,157.6723 0.76396847,157.6802 1.0457307,157.6882 1.0457422,157.6962 1.2551373,157.7042 1.4539398,157.7121 0.91748852,157.7201 0.62720442,157.7281 0.5273118,157.7361 0.70041478,157.7440 1.2279476,157.7520 1.50922,157.7600 1.3997395,157.7680 1.3267609,157.7759 1.0357817,157.7839 0.74555796,157.7919 0.65516573,157.7999 0.96443039,157.8079 1.2722254,157.8158 0.95398641,157.8238 1.0641638,157.8318 1.5552214,157.8398 1.9001118,157.8477 1.4901912,157.8557 0.80818343,157.8637 0.31787935,157.8717 0.32724118,157.8797 0.32747376,157.8876 0.67351788,157.8956 1.3185419,157.9036 1.3178701,157.9116 1.0727886,157.9196 1.3454038,157.9275 1.1904668,157.9355 1.1733876,157.9435 1.7102028,157.9515 2.0091901,157.9595 1.6902789,157.9675 1.4718245,157.9754 1.1364042,157.9834 1.8468608,157.9914 2.6916032,157.9994 2.4451327,158.0074 2.0635412,158.0153 2.2728951,158.0233 2.6174061,158.0313 2.2734334,158.0393 3.8653328,158.0473 5.5205855,158.0553 8.8868752,158.0632 14.55025,158.0712 31.988892,158.0792 68.559235,158.0872 113.58833,158.0952 154.0789,158.1032 168.74829,158.1112 150.81877,158.1191 138.40187,158.1271 172.02834,158.1351 189.16229,158.1431 148.54478,158.1511 141.30385,158.1591 359.50818,158.1671 608.61823,158.1750 566.27142,158.1830 291.1366,158.1910 83.394928,158.1990 31.794828,158.2070 24.097385,158.2150 18.96818,158.2230 14.940169,158.2310 10.139832,158.2390 6.7240691,158.2469 4.160912,158.2549 2.1250937,158.2629 1.3355498,158.2709 1.1723876,158.2789 1.0361934,158.2869 0.90010566,158.2949 0.82747829,158.3029 0.92712373,158.3109 0.8362509,158.3188 1.0734051,158.3268 1.5543448,158.3348 1.181213,158.3428 1.0998969,158.3508 1.0000454,158.3588 1.4458423,158.3668 1.3454988,158.3748 1.190751,158.3828 0.88153213,158.3908 0.67289096,158.3988 1.1914797,158.4068 1.4181057,158.4148 1.1268486,158.4227 1.0270125,158.4307 0.89117575,158.4387 1.1182684,158.4467 1.109217,158.4547 1.3460773,158.4627 1.3457702,158.4707 1.299697,158.4787 0.90813899,158.4867 0.56324762,158.4947 0.7093814,158.5027 0.64555919,158.5107 0.90035808,158.5187 1.4004493,158.5267 1.3637434,158.5347 1.1451626,158.5427 0.9087227,158.5507 0.75452095,158.5587 0.81858456,158.5667 1.4642301,158.5747 1.8454728,158.5827 1.645236,158.5906 1.3359107,158.5986 1.0265088,158.6066 0.72744876,158.6146 1.3011465,158.6226 1.8543861,158.6306 1.262844,158.6386 1.0915222,158.6466 1.582374,158.6546 1.4264801,158.6626 0.83548051,158.6706 0.48181659,158.6786 0.6456989,158.6866 0.72724706,158.6946 0.64530426,158.7026 0.80015278,158.7106 0.98185903,158.7186 0.92748624,158.7266 1.2094191,158.7346 1.5817924,158.7426 1.9092584,158.7506 1.7362182,158.7586 1.0911226,158.7666 1.5460961,158.7746 1.9552809,158.7826 2.7365625,158.7907 2.7722433,158.7987 2.3540831,158.8067 1.581374,158.8147 1.2631851,158.8227 0.83590978,158.8307 0.64534152,158.8387 0.90967447,158.8467 1.4184903,158.8547 0.99926382,158.8627 0.59084362,158.8707 0.80904853,158.8787 0.65505981,158.8867 1.2373087,158.8947 1.7093908,158.9027 2.2724628,158.9107 1.7083029,158.9187 1.2359549,158.9267 1.1177384,158.9347 0.67249316,158.9427 1.002189,158.9507 4.8060179,158.9588 9.7125511,158.9668 9.7248507,158.9748 6.8710899,158.9828 9.0604439,158.9908 16.817862,158.9988 21.627916,159.0068 18.17543,159.0148 12.011807,159.0228 7.8621821,159.0308 8.5296211,159.0388 12.254716,159.0468 27.571218,159.0548 53.647739,159.0629 75.359924,159.0709 107.36375,159.0789 280.73636,159.0869 836.43768,159.0949 1311.3726,159.1029 1141.3837,159.1109 562.13568,159.1189 209.75175,159.1269 177.45543,159.1350 175.68987,159.1430 121.41689,159.1510 60.845051,159.1590 50.213673,159.1670 72.149017,159.1750 78.577942,159.1830 51.181202,159.1910 21.886204,159.1990 9.5108633,159.2071 5.5604982,159.2151 3.5985465,159.2231 2.3718662,159.2311 2.0179739,159.2391 1.4181856,159.2471 1.518608,159.2551 1.9452523,159.2632 1.5629284,159.2712 1.1362925,159.2792 1.2460548,159.2872 1.9554847,159.2952 2.3448286,159.3032 1.0077298,159.3112 0.55458754,159.3193 0.86413133,159.3273 1.1641684,159.3353 1.7277026,159.3433 1.9906856,159.3513 1.5907931,159.3593 1.5908045,159.3674 1.2908013,159.3754 1.390311,159.3834 0.80837882,159.3914 0.67287982,159.3994 1.0821804,159.4075 1.4454124,159.4155 1.0636268,159.4235 1.0550802,159.4315 1.0912206,159.4395 1.3178625,159.4475 1.3727198,159.4556 1.5367134,159.4636 1.5368522,159.4716 1.7271858,159.4796 1.4630837,159.4876 1.4003886,159.4957 1.3547438,159.5037 1.2176923,159.5117 0.90833181,159.5197 0.53605026,159.5277 0.61883467,159.5358 1.1915367,159.5438 1.4817847,159.5518 1.4002061,159.5598 1.4087456,159.5679 1.172377,159.5759 1.2274762,159.5839 1.5368838,159.5919 2.23682,159.5999 1.8809687,159.6080 0.9631564,159.6160 0.83689827,159.6240 0.99970627,159.6320 0.85432321,159.6401 1.3553385,159.6481 1.7363696,159.6561 1.1625123,159.6641 0.44475493,159.6722 0.26362565,159.6802 0.33676606,159.6882 0.82817912,159.6962 1.1641922,159.7043 1.2272491,159.7123 1.2908182,159.7203 1.4999965,159.7283 1.7454634,159.7364 1.727294,159.7444 1.5540836,159.7524 1.0723317,159.7604 0.84515733,159.7685 0.71807009,159.7765 0.82749301,159.7845 0.72683793,159.7926 0.29947582,159.8006 0.15487795,159.8086 0.52821457,159.8166 1.164319,159.8247 1.4360849,159.8327 1.0722204,159.8407 1.1725192,159.8488 0.95475811,159.8568 1.0823518,159.8648 1.0455379,159.8728 1.018048,159.8809 0.86330891,159.8889 0.58127689,159.8969 0.39078838,159.9050 0.5912174,159.9130 0.9728021,159.9210 1.1087604,159.9291 0.93673694,159.9371 0.99128962,159.9451 0.95429456,159.9532 1.3643389,159.9612 2.3382404,159.9692 2.9368553,159.9773 2.3628111,159.9853 2.418287,159.9933 3.0649645,160.0014 4.4827561,160.0094 4.2268324,160.0174 3.2079842,160.0255 2.5177448,160.0335 3.0359249,160.0415 2.8727717,160.0496 4.0291004,160.0576 7.0486341,160.0656 11.077447,160.0737 16.056843,160.0817 39.07476,160.0897 113.73745,160.0978 210.87892,160.1058 281.03259,160.1138 258.00168,160.1219 170.28447,160.1299 84.588745,160.1379 46.038265,160.1460 32.55069,160.1540 21.6255,160.1621 14.533005,160.1701 13.15344,160.1781 9.869278,160.1862 6.769165,160.1942 4.0602279,160.2022 2.6431959,160.2103 1.390017,160.2183 1.054302,160.2264 0.91819727,160.2344 0.88169491,160.2424 0.8452425,160.2505 0.76381296,160.2585 0.79142249,160.2666 1.1821409,160.2746 1.3725284,160.2826 1.4270047,160.2907 1.2271239,160.2987 0.8362692,160.3068 0.92709291,160.3148 0.87259507,160.3228 0.78187573,160.3309 0.53638512,160.3389 0.4996548,160.3470 0.30010855,160.3550 0.50938463,160.3630 0.53617758,160.3711 0.83659947,160.3791 1.2185662,160.3872 1.2637364,160.3952 1.2724499,160.4033 1.1087302,160.4113 0.93636626,160.4193 0.98229212,160.4274 1.1095222,160.4354 0.95433283,160.4435 0.7084778,160.4515 0.59972554,160.4596 0.61808974,160.4676 0.5818131,160.4757 0.49077848,160.4837 0.27259904,160.4917 0.50055009,160.4998 0.99144441,160.5078 1.209676,160.5159 1.5182189,160.5239 1.0444487,160.5320 0.45401347,160.5400 0.50950044,160.5481 0.92758954,160.5561 0.81792349,160.5642 0.66407716,160.5722 1.245859,160.5803 1.0902491,160.5883 0.73575461,160.5964 0.66434199,160.6044 1.2010069,160.6124 1.3084008,160.6205 0.90854925,160.6285 1.2639385,160.6366 1.1911987,160.6446 1.3088471,160.6527 0.78120261,160.6607 0.45436347,160.6688 0.61908662,160.6768 1.4377147,160.6849 1.8638518,160.6929 1.5714027,160.7010 0.82607669,160.7090 0.77289701,160.7171 1.0002254,160.7251 0.87250108,160.7332 0.51813406,160.7412 0.52747202,160.7493 0.69109231,160.7574 1.0454801,160.7654 0.99056363,160.7735 0.61784315,160.7815 0.31817317,160.7896 0.7371853,160.7976 1.5736523,160.8057 1.6454366,160.8137 1.1627194,160.8218 0.58149034,160.8298 0.88172162,160.8379 0.90004259,160.8459 1.0276368,160.8540 0.81775755,160.8620 0.31766379,160.8701 0.3187606,160.8782 0.95544177,160.8862 1.2091197,160.8943 0.97246695,160.9023 0.93606275,160.9104 0.9999994,160.9184 1.0274301,160.9265 0.90877634,160.9345 0.79129648,160.9426 2.0664873,160.9507 5.81178,160.9587 7.5089369,160.9668 6.3253245,160.9748 4.227149,160.9829 5.2507639,160.9909 11.691302,160.9990 19.865433,161.0071 25.99493,161.0151 22.782141,161.0232 13.833986,161.0312 7.9218984,161.0393 7.0471787,161.0474 11.096243,161.0554 21.114529,161.0635 52.428211,161.0715 90.607582,161.0796 94.429588,161.0877 64.57444,161.0957 66.174652,161.1038 130.27586,161.1118 172.36934,161.1199 140.61032,161.1280 70.998268,161.1360 37.987579,161.1441 36.98473,161.1521 33.453064,161.1602 20.092201,161.1683 8.1901255,161.1763 4.0609374,161.1844 2.781055,161.1925 2.1175964,161.2005 1.8270694,161.2086 1.9635922,161.2166 1.690439,161.2247 1.0175627,161.2328 0.76369262,161.2408 1.0183365,161.2489 1.2544276,161.2570 1.3268785,161.2650 0.90903211,161.2731 1.0459584,161.2812 1.2639896,161.2892 1.0726184,161.2973 0.7634486,161.3054 0.82719648,161.3134 1.0090733,161.3215 0.8997193,161.3296 0.52749556,161.3376 0.90944636,161.3457 0.89977342,161.3538 1.0455977,161.3618 1.3543972,161.3699 1.1179935,161.3780 1.4005992,161.3860 1.9276268,161.3941 1.7635415,161.4022 1.4272654,161.4102 1.3637146,161.4183 1.3269272,161.4264 0.89004612,161.4344 0.32690537,161.4425 0.33649778,161.4506 0.64573669,161.4586 0.87358421,161.4667 1.1186945,161.4748 0.90807241,161.4829 0.42647603,161.4909 0.30910623,161.4990 0.42780048,161.5071 1.1094867,161.5151 1.0543749,161.5232 0.78192931,161.5313 0.83650029,161.5394 1.0637348,161.5474 1.1456864,161.5555 1.0543071,161.5636 0.62658238,161.5716 0.45432332,161.5797 0.46362749,161.5878 0.32727116,161.5959 0.55534887,161.6039 1.0009831,161.6120 1.1998227,161.6201 1.0632565,161.6282 1.20946,161.6362 1.6090953,161.6443 1.2902905,161.6524 0.83556873,161.6604 0.43597874,161.6685 0.50029033,161.6766 0.80067861,161.6847 1.1547954,161.6927 1.0541871,161.7008 0.85441887,161.7089 1.0638626,161.7170 1.1274245,161.7251 1.0089169,161.7331 0.92755961,161.7412 1.4914101,161.7493 1.6631571,161.7574 0.92656142,161.7654 0.53640127,161.7735 0.87320215,161.7816 1.0366458,161.7897 0.92678452,161.7977 0.52695376,161.8058 0.5548265,161.8139 0.82739753,161.8220 0.86346334,161.8301 0.68154812,161.8381 0.59992689,161.8462 0.50885278,161.8543 0.34529537,161.8624 0.38203344,161.8705 0.55493909,161.8785 0.87345886,161.8866 1.136683,161.8947 1.0814297,161.9028 0.94506502,161.9109 0.80869687,161.9189 0.55427247,161.9270 0.43634459,161.9351 0.49996859,161.9432 0.71845895,161.9513 1.1458938,161.9593 1.1820697,161.9674 1.0360836,161.9755 0.87287951,161.9836 1.2824956,161.9917 1.7090719,161.9998 1.8914112,162.0078 3.0189681,162.0159 3.2180347,162.0240 2.6896927,162.0321 1.5359246,162.0402 1.782396,162.0483 1.991255,162.0563 2.5109994,162.0644 4.7856641,162.0725 9.0689821,162.0806 12.840337,162.0887 14.638654,162.0968 19.475842,162.1049 32.461323,162.1129 39.453503,162.1210 33.852417,162.1291 29.655071,162.1372 34.178982,162.1453 35.202793,162.1534 25.766809,162.1615 12.614776,162.1696 4.3316402,162.1776 2.4261134,162.1857 1.6081792,162.1938 1.5091374,162.2019 1.6001478,162.2100 1.318154,162.2181 1.1449484,162.2262 0.97232872,162.2343 0.97280329,162.2423 1.0909052,162.2504 0.80880708,162.2585 0.56368685,162.2666 0.76366436,162.2747 0.70021838,162.2828 0.94582206,162.2909 0.85417253,162.2990 0.7725004,162.3071 0.8274973,162.3152 0.96378082,162.3232 1.2823445,162.3313 1.9455779,162.3394 1.4353909,162.3475 0.64532799,162.3556 0.65514076,162.3637 0.98202676,162.3718 1.1361306,162.3799 0.83606499,162.3880 0.85497683,162.3961 1.0183967,162.4042 0.97218406,162.4123 0.72665185,162.4204 0.52713639,162.4285 0.55478871,162.4365 0.58203411,162.4446 0.518062,162.4527 0.37258494,162.4608 0.53651989,162.4689 0.72716856,162.4770 0.62725145,162.4851 0.51856768,162.4932 0.63672113,162.5013 0.81818527,162.5094 1.018091,162.5175 1.2817672,162.5256 0.92689914,162.5337 0.45414343,162.5418 0.50925189,162.5499 0.90024722,162.5580 1.1094382,162.5661 1.0816382,162.5742 0.52704585,162.5823 0.65504318,162.5904 1.0091457,162.5985 0.95402521,162.6066 0.54507393,162.6147 0.68218374,162.6228 1.2096746,162.6309 1.6640072,162.6390 1.5725344,162.6471 1.0723149,162.6552 0.91804266,162.6633 0.99985009,162.6714 0.99083865,162.6795 0.89086795,162.6876 0.64542425,162.6957 0.78200394,162.7038 0.82773763,162.7119 1.018056,162.7200 0.69964415,162.7281 0.56357318,162.7362 0.65453923,162.7443 0.87291545,162.7524 0.9003368,162.7605 1.082202,162.7686 1.2816783,162.7767 1.3000197,162.7848 1.4275607,162.7929 1.2996607,162.8010 1.0727689,162.8091 1.3089925,162.8172 1.0178046,162.8253 0.9635942,162.8334 1.0183145,162.8415 1.3181655,162.8496 1.1270601,162.8577 1.0724967,162.8658 0.49948019,162.8739 0.12715787,162.8820 0.16374935,162.8901 0.30946052,162.8982 0.70975512,162.9063 1.2914896,162.9144 1.6725979,162.9225 1.5090051,162.9307 1.4824208,162.9388 1.8472949,162.9469 3.2469494,162.9550 3.6533198,162.9631 2.6526635,162.9712 1.8907423,162.9793 2.7644417,162.9874 4.2024479,162.9955 6.7503223,163.0036 9.6014376,163.0117 8.342494,163.0198 6.0154271,163.0279 4.799973,163.0361 5.9848933,163.0442 9.5779219,163.0523 15.562242,163.0604 22.843874,163.0685 40.384266,163.0766 136.25639,163.0847 325.04105,163.0928 403.42355,163.1009 281.70697,163.1090 113.77533,163.1172 48.7994,163.1253 41.249966,163.1334 37.485352,163.1415 36.969158,163.1496 32.876148,163.1577 27.419851,163.1658 18.608398,163.1739 10.955553,163.1820 5.1966429,163.1902 3.9276125,163.1983 3.4721081,163.2064 2.2251668,163.2145 1.0805635,163.2226 1.0817622,163.2307 1.0547444,163.2388 1.5007893,163.2470 1.8744476,163.2551 2.3276126,163.2632 1.6799034,163.2713 1.1628497,163.2794 1.2551161,163.2875 1.3091818,163.2956 1.2450632,163.3038 1.5283149,163.3119 2.2277296,163.3200 1.9079117,163.3281 1.2994926,163.3362 0.96343827,163.3443 0.86319047,163.3525 0.97304952,163.3606 1.4918721,163.3687 1.7642952,163.3768 1.7995362,163.3849 1.2354934,163.3930 0.92670155,163.4012 0.5541743,163.4093 0.65443122,163.4174 0.76364589,163.4255 0.70935774,163.4336 0.73701435,163.4418 1.0729737,163.4499 0.94566923,163.4580 0.95458698,163.4661 0.97222984,163.4742 0.92749667,163.4824 1.099871,163.4905 0.75403541,163.4986 0.90958238,163.5067 1.4551259,163.5148 1.4176697,163.5230 0.68106294,163.5311 0.58170074,163.5392 0.79105169,163.5473 0.82723761,163.5554 0.70901668,163.5636 0.81859583,163.5717 1.5460753,163.5798 1.7006342,163.5879 1.6819367,163.5961 1.4814541,163.6042 1.2993225,163.6123 0.7810486,163.6204 0.64577329,163.6285 1.0456774,163.6367 0.9996742,163.6448 0.75407988,163.6529 0.35434645,163.6610 0.58240145,163.6692 0.74579477,163.6773 0.65434957,163.6854 0.57247698,163.6935 0.62741834,163.7017 0.80032188,163.7098 0.79065615,163.7179 0.49050418,163.7260 0.40951625,163.7342 0.82796383,163.7423 1.0364453,163.7504 1.027052,163.7586 1.0088518,163.7667 0.91785908,163.7748 1.046181,163.7829 1.5555863,163.7911 1.6088606,163.7992 1.2539392,163.8073 1.0363793,163.8154 1.0087039,163.8236 0.60894197,163.8317 0.89116836,163.8398 1.0724833,163.8480 1.1273856,163.8561 1.2363087,163.8642 0.99945903,163.8723 0.78194892,163.8805 1.2096999,163.8886 1.10891,163.8967 0.91778392,163.9049 0.80905759,163.9130 0.61783481,163.9211 0.43672761,163.9293 1.1647787,163.9374 1.6273954,163.9455 1.2172567,163.9537 0.53558773,163.9618 0.48196134,163.9699 0.80918032,163.9781 0.68175292,163.9862 0.88235086,163.9943 1.5280708,164.0024 2.2920265,164.0106 2.9362135,164.0187 2.0984023,164.0268 1.2270727,164.0350 1.7745945,164.0431 3.3197851,164.0512 3.7176836,164.0594 3.5462136,164.0675 5.6071701,164.0757 14.36657,164.0838 35.565544,164.0919 55.054173,164.1001 53.343185,164.1082 48.332623,164.1163 59.234428,164.1245 62.46088,164.1326 42.895271,164.1407 21.985655,164.1489 21.934122,164.1570 29.25794,164.1651 25.625647,164.1733 13.768905,164.1814 5.4856763,164.1896 2.9163053,164.1977 1.8627949,164.2058 1.6634345,164.2140 1.3270817,164.2221 1.6641556,164.2302 1.717636,164.2384 0.9358325,164.2465 0.94597501,164.2547 0.99093878,164.2628 0.86329955,164.2709 0.92689228,164.2791 0.79083723,164.2872 0.93684679,164.2954 1.1458079,164.3035 1.11803,164.3116 0.83594346,164.3198 0.67241228,164.3279 0.55457085,164.3361 0.70083946,164.3442 1.3009183,164.3524 1.6090113,164.3605 1.3899136,164.3686 0.76297677,164.3768 0.70003647,164.3849 0.66349328,164.3931 0.50011986,164.4012 0.61845666,164.4093 0.77246517,164.4175 0.56361169,164.4256 0.93660492,164.4338 1.3544919,164.4419 1.4908642,164.4501 1.4543265,164.4582 1.0544474,164.4664 0.68177682,164.4745 0.40930825,164.4826 0.67322671,164.4908 0.85459441,164.4989 0.84505421,164.5071 0.53599334,164.5152 0.60019308,164.5234 1.137103,164.5315 1.4365288,164.5397 1.0537599,164.5478 0.62697005,164.5560 1.0371813,164.5641 1.5004206,164.5722 1.3267999,164.5804 1.2545898,164.5885 1.5451845,164.5967 0.79938948,164.6048 0.38216653,164.6130 0.60035509,164.6211 0.86362165,164.6293 0.79995149,164.6374 0.65431088,164.6456 0.52717113,164.6537 0.49980891,164.6619 0.47267449,164.6700 0.58210117,164.6782 0.57280648,164.6863 0.68210036,164.6945 1.0641022,164.7026 1.2361606,164.7108 1.1181796,164.7189 1.2818216,164.7271 0.94493514,164.7352 0.75415075,164.7434 0.62740338,164.7515 1.009719,164.7597 1.1638008,164.7678 0.69022119,164.7760 0.25432727,164.7841 0.50076133,164.7923 1.0185701,164.8004 1.2176708,164.8086 1.208763,164.8168 1.2455391,164.8249 0.87233949,164.8331 0.46342286,164.8412 0.52746409,164.8494 0.77294785,164.8575 0.97257978,164.8657 0.79989076,164.8738 0.57302105,164.8820 0.50935334,164.8901 0.69084173,164.8983 0.69977319,164.9064 0.97304249,164.9146 1.45518,164.9228 1.6727124,164.9309 1.4543638,164.9391 1.4194139,164.9472 2.2922287,164.9554 2.6539435,164.9635 2.0809152,164.9717 2.1557064,164.9799 3.4736025,164.9880 4.7019491,164.9962 7.8218718,165.0043 10.13765,165.0125 9.3706026,165.0206 6.725224,165.0288 6.2270522,165.0370 6.3272166,165.0451 7.6688142,165.0533 16.136827,165.0614 39.5956,165.0696 95.992661,165.0778 204.409,165.0859 321.7774,165.0941 532.3653,165.1022 769.58002,165.1104 748.26349,165.1186 445.51974,165.1267 166.94148,165.1349 74.58889,165.1430 57.216125,165.1512 46.756546,165.1594 35.876469,165.1675 24.343088,165.1757 14.154886,165.1838 7.5128164,165.1920 4.0436888,165.2002 3.0537248,165.2083 2.4446383,165.2165 1.817187,165.2247 1.1268474,165.2328 1.291098,165.2410 1.2452073,165.2492 1.1358525,165.2573 0.64551234,165.2655 0.98223656,165.2736 1.1909641,165.2818 1.4273937,165.2900 1.4910592,165.2981 1.4000565,165.3063 1.1272422,165.3145 1.0271044,165.3226 1.0819734,165.3308 1.1817561,165.3390 1.0087979,165.3471 0.98153985,165.3553 0.97286004,165.3635 0.94602215,165.3716 1.0725571,165.3798 0.99988383,165.3880 1.009109,165.3961 1.0089,165.4043 0.83580899,165.4125 0.56371725,165.4206 0.60035336,165.4288 0.52683866,165.4370 0.48191509,165.4451 0.67298687,165.4533 0.72712564,165.4615 0.62705284,165.4696 0.463579,165.4778 0.50956053,165.4860 1.018711,165.4942 1.4362435,165.5023 1.3724669,165.5105 1.3183639,165.5187 1.1184949,165.5268 1.0725356,165.5350 0.71733016,165.5432 0.39974934,165.5514 0.53662956,165.5595 0.59073418,165.5677 0.56377697,165.5759 0.92785662,165.5840 1.9741547,165.5922 3.8743322,165.6004 4.5455661,165.6086 3.5261381,165.6167 2.2892644,165.6249 1.2263708,165.6331 0.89974821,165.6412 0.60898495,165.6494 0.78237122,165.6576 1.1187928,165.6658 1.3090913,165.6739 1.5454252,165.6821 1.9273893,165.6903 1.9361452,165.6985 1.3904384,165.7066 0.78152466,165.7148 0.59107053,165.7230 0.70052588,165.7312 0.89140749,165.7393 0.95409411,165.7475 0.52655733,165.7557 0.46372926,165.7639 0.71808463,165.7720 0.87268049,165.7802 1.1915255,165.7884 1.4184098,165.7966 1.2905128,165.8048 0.95402128,165.8129 0.73658037,165.8211 1.1735286,165.8293 1.363566,165.8375 1.0173762,165.8456 0.57239187,165.8538 0.46378469,165.8620 0.57264346,165.8702 0.53635782,165.8784 0.54558837,165.8865 0.43622413,165.8947 0.21812241,165.9029 0.34588331,165.9111 0.55443388,165.9193 0.31770799,165.9274 0.2911084,165.9356 0.50013655,165.9438 0.64557892,165.9520 0.97340018,165.9602 1.4458567,165.9683 1.5730861,165.9765 1.9548687,165.9847 1.9000714,165.9929 2.2723453,166.0011 2.2628651,166.0093 2.1363437,166.0174 1.9996797,166.0256 1.2087913,166.0338 0.97369796,166.0420 1.9926243,166.0502 3.5206244,166.0584 6.3039775,166.0665 12.064238,166.0747 27.917105,166.0829 60.902454,166.0911 105.51151,166.0993 145.82716,166.1075 153.03441,166.1156 116.79814,166.1238 76.836952,166.1320 62.694889,166.1402 57.924484,166.1484 37.498806,166.1566 15.353232,166.1648 4.88481,166.1730 2.9631486,166.1811 2.7274404,166.1893 2.9633448,166.1975 2.5906649,166.2057 2.1088572,166.2139 1.5545119,166.2221 1.54557,166.2303 1.3631383,166.2384 0.94449866,166.2466 0.55443472,166.2548 0.98237073,166.2630 0.99104011,166.2712 1.0086006,166.2794 1.0177604,166.2876 1.0365416,166.2958 0.72704488,166.3040 0.37248963,166.3122 0.41833687,166.3203 0.77302545,166.3285 1.0364456,166.3367 0.89994085,166.3449 0.64553243,166.3531 0.60903376,166.3613 0.68167508,166.3695 0.68222982,166.3777 0.95461899,166.3859 0.85414475,166.3941 0.79070252,166.4023 0.69090807,166.4104 0.80922419,166.4186 0.70939589,166.4268 0.72723228,166.4350 0.57259279,166.4432 0.66380364,166.4514 0.66375196,166.4596 0.82754755,166.4678 0.91815984,166.4760 0.92714173,166.4842 0.80893952,166.4924 0.77257699,166.5006 0.84543192,166.5088 0.72706616,166.5170 0.70011014,166.5252 1.0367711,166.5334 1.2819231,166.5416 1.3003231,166.5497 1.6462795,166.5579 1.8727318,166.5661 1.3077939,166.5743 0.82716882,166.5825 1.2555271,166.5907 1.3541292,166.5989 0.85383445,166.6071 0.99089783,166.6153 1.1725533,166.6235 0.95445639,166.6317 0.91841626,166.6399 0.91803795,166.6481 0.73632818,166.6563 0.91817516,166.6645 0.7726742,166.6727 0.71815497,166.6809 0.37244064,166.6891 0.29090467,166.6973 0.45459965,166.7055 0.54530287,166.7137 0.40922782,166.7219 0.67360431,166.7301 1.3003849,166.7383 1.1903621,166.7465 0.79039907,166.7547 0.49085096,166.7629 0.48179549,166.7711 0.44584361,166.7793 1.0737108,166.7875 1.7733797,166.7957 2.0909748,166.8039 1.9355394,166.8121 1.3717525,166.8203 1.0726088,166.8285 0.88218778,166.8367 1.1090076,166.8449 0.85405046,166.8531 0.51793045,166.8613 0.34551898,166.8695 0.58217907,166.8777 0.95521402,166.8859 1.2090545,166.8942 0.79945552,166.9024 0.75446206,166.9106 0.79990047,166.9188 0.84569001,166.9270 0.96409285,166.9352 0.89109784,166.9434 1.0096818,166.9516 1.3457844,166.9598 1.190253,166.9680 1.2649668,166.9762 3.739676,166.9844 5.8275971,166.9926 5.0802855,167.0008 3.8998754,167.0090 4.0374064,167.0172 5.0283732,167.0254 6.9682012,167.0337 17.67605,167.0419 41.636745,167.0501 55.012135,167.0583 44.608536,167.0665 31.059395,167.0747 40.885494,167.0829 65.922142,167.0911 103.9036,167.0993 126.91873,167.1075 122.10558,167.1157 106.17641,167.1240 118.05657,167.1322 125.7728,167.1404 96.211517,167.1486 49.064625,167.1568 25.667088,167.1650 17.945988,167.1732 11.755906,167.1814 5.9585323,167.1896 3.0618861,167.1979 1.8360969,167.2061 1.2727793,167.2143 1.2364978,167.2225 1.3991412,167.2307 1.0355697,167.2389 0.84586757,167.2471 0.78172392,167.2553 0.59975588,167.2636 0.88208789,167.2718 0.99110419,167.2800 0.95421761,167.2882 0.79966128,167.2964 0.77323025,167.3046 1.0460991,167.3128 1.0176865,167.3211 0.80844134,167.3293 0.81844449,167.3375 1.1004498,167.3457 1.0090865,167.3539 0.77253634,167.3621 0.72753114,167.3703 0.92695743,167.3786 0.53575766,167.3868 0.54546881,167.3950 0.57300293,167.4032 0.57252681,167.4114 0.22690976,167.4196 0.34614503,167.4279 0.82778847,167.4361 0.94521171,167.4443 0.73619467,167.4525 0.71787125,167.4607 0.427082,167.4690 0.42727104,167.4772 0.38159612,167.4854 0.38193789,167.4936 0.55517554,167.5018 0.94572288,167.5100 1.1268617,167.5183 0.86340612,167.5265 0.83666629,167.5347 1.1092557,167.5429 1.0088495,167.5511 0.83656311,167.5594 0.90024787,167.5676 0.7456013,167.5758 0.93630505,167.5840 0.89982319,167.5923 1.1183594,167.6005 1.3456986,167.6087 1.372457,167.6169 1.1087359,167.6251 1.0816921,167.6334 0.80897039,167.6416 0.77275288,167.6498 0.60920066,167.6580 0.65488446,167.6663 0.96378142,167.6745 1.1272995,167.6827 1.1995497,167.6909 0.70858383,167.6991 0.52748328,167.7074 0.64564425,167.7156 0.87337321,167.7238 1.5738193,167.7320 1.98204,167.7403 1.6901914,167.7485 1.2993492,167.7567 1.0541638,167.7649 0.72721404,167.7732 0.85478216,167.7814 1.0912755,167.7896 1.4178498,167.7979 0.90817183,167.8061 0.34563932,167.8143 0.79150134,167.8225 1.1093011,167.8308 1.3909743,167.8390 1.291081,167.8472 1.2359419,167.8554 0.74498373,167.8637 1.0184853,167.8719 1.1001841,167.8801 0.80911887,167.8884 0.70001125,167.8966 0.62684876,167.9048 0.33586508,167.9130 0.27296042,167.9213 0.57318908,167.9295 0.85496026,167.9377 1.0912327,167.9460 1.1268914,167.9542 1.0639225,167.9624 1.6461098,167.9707 1.635693,167.9789 1.1904086,167.9871 1.5092859,167.9953 1.6911783,168.0036 1.6912885,168.0118 1.8003454,168.0200 1.8552837,168.0283 2.601593,168.0365 3.6378441,168.0447 5.7226696,168.0530 13.389894,168.0612 34.093296,168.0694 58.347305,168.0777 65.331978,168.0859 56.774986,168.0941 54.334419,168.1024 67.827812,168.1106 95.179153,168.1188 98.686859,168.1271 77.1707,168.1353 63.18885,168.1435 87.171898,168.1518 114.22343,168.1600 101.51172,168.1683 57.542839,168.1765 23.250893,168.1847 10.627789,168.1930 6.8598552,168.2012 3.7883461,168.2094 2.4081438,168.2177 1.8909876,168.2259 1.9902465,168.2341 1.262785,168.2424 1.0092137,168.2506 0.82721514,168.2589 0.64501798,168.2671 0.40862945,168.2753 0.1725398,168.2836 0.20011464,168.2918 0.41852701,168.3000 0.71868932,168.3083 0.97322631,168.3165 0.97256678,168.3248 0.77217084,168.3330 0.91802865,168.3412 0.97275144,168.3495 0.8270641,168.3577 0.69103312,168.3660 0.99100447,168.3742 0.78198469,168.3824 1.0638231,168.3907 0.92693812,168.3989 0.66319752,168.4072 0.29973581,168.4154 0.35494611,168.4237 0.60914826,168.4319 0.52715546,168.4401 0.44543475,168.4484 0.4367232,168.4566 0.86436129,168.4649 0.91773486,168.4731 0.49023941,168.4814 0.35459375,168.4896 0.50919116,168.4978 0.5092243,168.5061 0.76434451,168.5143 1.4913963,168.5226 1.65435,168.5308 1.2811695,168.5391 0.63576746,168.5473 0.50923735,168.5556 0.77318567,168.5638 1.154636,168.5720 0.99058354,168.5803 0.85444242,168.5885 0.92739964,168.5968 0.98224187,168.6050 1.3637298,168.6133 1.345208,168.6215 1.2642192,168.6298 1.4002284,168.6380 1.4272195,168.6463 1.6451432,168.6545 1.0535598,168.6628 0.48183852,168.6710 1.0190625,168.6792 1.482456,168.6875 1.4179338,168.6957 1.3178679,168.7040 1.2816172,168.7122 0.90859044,168.7205 0.46340722,168.7287 0.45456851,168.7370 0.63638657,168.7452 0.50002849,168.7535 0.51848799,168.7617 0.90023333,168.7700 1.2451839,168.7782 1.0541235,168.7865 0.74509335,168.7947 0.58216345,168.8030 1.1098386,168.8112 1.3455703,168.8195 1.0360738,168.8277 0.99993759,168.8360 1.0451239,168.8443 0.58139211,168.8525 0.65539461,168.8608 1.4373169,168.8690 2.0095272,168.8773 2.2091265,168.8855 2.0176516,168.8938 1.7272824,168.9020 1.8003861,168.9103 1.8816271,168.9185 1.9271729,168.9268 1.6544672,168.9350 1.3814688,168.9433 1.1364552,168.9515 1.3823764,168.9598 1.9642336,168.9681 2.4285128,168.9763 3.6104493,168.9846 4.1084247,168.9928 3.3622451,169.0011 2.4543219,169.0093 2.2728703,169.0176 2.9837549,169.0258 5.7786245,169.0341 11.763583,169.0424 28.428537,169.0506 89.901695,169.0589 166.87836,169.0671 184.98424,169.0754 142.9487,169.0837 97.023445,169.0919 81.882156,169.1002 79.483559,169.1084 82.391808,169.1167 73.002663,169.1249 59.748055,169.1332 74.929695,169.1415 129.96442,169.1497 154.39696,169.1580 110.95718,169.1662 50.548069,169.1745 21.227758,169.1828 12.484655,169.1910 7.4403286,169.1993 4.2336307,169.2075 2.7895782,169.2158 1.9995923,169.2241 1.8279297,169.2323 1.9822645,169.2406 1.6538301,169.2489 1.108265,169.2571 0.82672,169.2654 0.60001922,169.2736 0.90923041,169.2819 0.83643609,169.2902 0.72722036,169.2984 0.5177024,169.3067 0.70033056,169.3150 1.3551728,169.3232 1.518024,169.3315 1.2179359,169.3397 1.072624,169.3480 0.89132845,169.3563 1.0001925,169.3645 0.89086479,169.3728 1.3281854,169.3811 1.8998569,169.3893 1.4264854,169.3976 1.0362998,169.4059 0.94555491,169.4141 1.1640371,169.4224 1.4454061,169.4307 1.581257,169.4389 1.2723345,169.4472 0.9270767,169.4555 0.66385466,169.4637 1.1371821,169.4720 1.5461228,169.4803 1.8454291,169.4885 1.6993028,169.4968 1.1810631,169.5051 0.86389768,169.5133 1.2003672,169.5216 1.227132,169.5299 1.3274468,169.5381 1.5457569,169.5464 1.4910212,169.5547 1.063082,169.5630 0.69023097,169.5712 0.80051363,169.5795 1.3370322,169.5878 1.6544658,169.5960 1.244853,169.6043 0.84494489,169.6126 0.73670024,169.6208 0.93678337,169.6291 1.1090435,169.6374 1.1999559,169.6457 1.1820203,169.6539 1.3455575,169.6622 1.2542859,169.6705 0.87235218,169.6788 0.69959772,169.6870 0.55429357,169.6953 0.64549601,169.7036 0.73663992,169.7118 0.96389562,169.7201 0.89076543,169.7284 0.65432024,169.7367 0.40909767,169.7449 0.46371424,169.7532 0.72715163,169.7615 0.92733622,169.7698 0.85471976,169.7780 0.61830109,169.7863 0.88221109,169.7946 1.1637596,169.8029 1.0725032,169.8111 1.1826184,169.8194 1.8001858,169.8277 1.3079178,169.8360 0.75399059,169.8442 0.75476635,169.8525 0.74553299,169.8608 0.49064302,169.8691 0.40026313,169.8774 0.77316785,169.8856 0.90865511,169.8939 0.49054441,169.9022 0.64601052,169.9105 1.3462288,169.9187 1.845129,169.9270 1.0902827,169.9353 0.86372066,169.9436 0.79999667,169.9519 0.82764834,169.9601 1.2821571,169.9684 1.4364549,169.9767 1.7364178,169.9850 1.6271394,169.9933 1.6271849,170.0015 1.7091457,170.0098 2.1646132,170.0181 3.1748526,170.0264 4.0099406,170.0347 4.4914966,170.0429 5.8495526,170.0512 10.635024,170.0595 17.191055,170.0678 25.292219,170.0761 34.720203,170.0843 44.288033,170.0926 47.93853,170.1009 48.783646,170.1092 70.296967,170.1175 218.35565,170.1258 526.27234,170.1340 659.60187,170.1423 481.50775,170.1506 201.69031,170.1589 68.637962,170.1672 41.559055,170.1755 29.147217,170.1838 18.405443,170.1920 10.858621,170.2003 8.080183,170.2086 6.1249838,170.2169 4.5250335,170.2252 2.6616602,170.2335 1.2174046,170.2418 0.66355318,170.2500 0.74548692,170.2583 0.80901068,170.2666 0.8457191,170.2749 1.1911364,170.2832 1.3915309,170.2915 1.9912329,170.2998 1.6446431,170.3080 1.1630291,170.3163 0.87212104,170.3246 0.53630972,170.3329 0.89125907,170.3412 0.8911109,170.3495 1.2276441,170.3578 1.4824394,170.3661 2.0278039,170.3744 2.1820185,170.3826 1.9996854,170.3909 1.4360368,170.3992 1.2906775,170.4075 1.1813669,170.4158 1.2086996,170.4241 1.1000352,170.4324 1.0727142,170.4407 0.68136722,170.4490 0.55440527,170.4573 0.71866691,170.4656 1.2548221,170.4738 1.0815711,170.4821 0.88184977,170.4904 1.0458665,170.4987 1.3277565,170.5070 1.4180657,170.5153 1.4634807,170.5236 1.618591,170.5319 1.43577,170.5402 0.58991027,170.5485 0.66362804,170.5568 0.70911568,170.5651 0.50928974,170.5734 0.71856225,170.5817 1.0274177,170.5900 1.318161,170.5982 1.6269749,170.6065 1.6002352,170.6148 1.5373431,170.6231 1.6179506,170.6314 1.0353523,170.6397 0.70002079,170.6480 0.79123592,170.6563 1.1094496,170.6646 1.6726216,170.6729 1.4539349,170.6812 1.1364983,170.6895 1.5551556,170.6978 2.0553238,170.7061 2.3545663,170.7144 1.5441575,170.7227 0.508515,170.7310 0.60056931,170.7393 0.92758125,170.7476 1.0724665,170.7559 0.92719984,170.7642 1.0000819,170.7725 0.78144884,170.7808 0.47244743,170.7891 0.42716935,170.7974 0.48179567,170.8057 0.60029066,170.8140 1.0456864,170.8223 1.0363442,170.8306 0.83606923,170.8389 0.60068816,170.8472 1.2737404,170.8555 1.2995993,170.8638 1.0082645,170.8721 0.64481062,170.8804 0.49113145,170.8887 0.83693242,170.8970 0.83628452,170.9053 0.71839142,170.9136 1.1911545,170.9219 1.5002099,170.9302 1.6817794,170.9385 1.3178064,170.9468 1.354439,170.9551 1.2275007,170.9634 1.5644788,170.9717 2.5464373,170.9800 3.3815064,170.9883 3.0818801,170.9966 3.2826543,171.0049 3.2001202,171.0132 2.981832,171.0216 2.6910396,171.0299 3.1203773,171.0382 5.625289,171.0465 12.171601,171.0548 19.494114,171.0631 35.41898,171.0714 64.972229,171.0797 114.86585,171.0880 194.54631,171.0963 241.8166,171.1046 251.14539,171.1129 222.21901,171.1212 190.75052,171.1295 160.25781,171.1378 128.66887,171.1462 84.856766,171.1545 49.422409,171.1628 31.410051,171.1711 20.315168,171.1794 11.764426,171.1877 7.1410146,171.1960 4.1256876,171.2043 3.218122,171.2126 2.6813881,171.2209 1.9082549,171.2292 1.6717874,171.2376 1.1356819,171.2459 0.59037131,171.2542 0.19050825,171.2625 0.19139893,171.2708 0.59197533,171.2791 1.2196738,171.2874 1.8093776,171.2957 1.6352854,171.3040 1.2629405,171.3124 1.0999244,171.3207 1.2088033,171.3290 0.96294326,171.3373 0.85501343,171.3456 1.4462934,171.3539 1.4905193,171.3622 1.0265443,171.3705 0.62736124,171.3789 0.70064753,171.3872 1.2190535,171.3955 1.7091113,171.4038 1.3080276,171.4121 0.77214777,171.4204 0.75480956,171.4287 0.98280168,171.4371 1.3186809,171.4454 1.4177092,171.4537 1.362805,171.4620 0.75368702,171.4703 0.2634936,171.4786 0.25483122,171.4870 0.70063186,171.4953 1.1730025,171.5036 1.0904739,171.5119 0.85469365,171.5202 1.173555,171.5285 1.5452213,171.5369 1.2086496,171.5452 0.98182046,171.5535 0.93709666,171.5618 1.6918741,171.5701 1.9452639,171.5785 1.7626112,171.5868 1.1175001,171.5951 1.073639,171.6034 1.664233,171.6117 1.7268593,171.6200 1.4905632,171.6284 1.2918056,171.6367 1.5636735,171.6450 0.95300013,171.6533 0.49956864,171.6617 0.62763351,171.6700 0.85465246,171.6783 0.71809924,171.6866 0.51759017,171.6949 0.13585208,171.7033 0.30079779,171.7116 0.70950484,171.7199 0.8086049,171.7282 0.59087801,171.7365 0.581788,171.7449 0.43626666,171.7532 0.59092367,171.7615 0.52729851,171.7698 0.60054618,171.7782 1.0550303,171.7865 1.2090006,171.7948 0.90882677,171.8031 1.00002,171.8115 1.3004165,171.8198 1.4182689,171.8281 1.2360058,171.8364 1.1545346,171.8448 1.1727496,171.8531 1.117692,171.8614 0.89990157,171.8697 1.0822598,171.8781 1.1641458,171.8864 1.2634434,171.8947 1.1447663,171.9030 0.74501592,171.9114 0.54551578,171.9197 0.69140118,171.9280 0.74581879,171.9363 0.8093276,171.9447 0.90916306,171.9530 1.1921121,171.9613 1.8639736,171.9697 1.5348057,171.9780 0.89018369,171.9863 1.064281,171.9946 1.4643615,172.0030 1.6277473,172.0113 2.10976,172.0196 2.8283372,172.0280 3.4830611,172.0363 4.1009817,172.0446 4.6181026,172.0529 5.1198549,172.0613 8.6970549,172.0696 15.582581,172.0779 28.712902,172.0863 70.531853,172.0946 218.68936,172.1029 501.35257,172.1113 651.74341,172.1196 499.72214,172.1279 230.85797,172.1363 96.106575,172.1446 70.553093,172.1529 58.639965,172.1613 40.569355,172.1696 32.261456,172.1779 34.541725,172.1863 33.710758,172.1946 21.191355,172.2029 8.6715612,172.2113 4.6801066,172.2196 4.5907421,172.2279 4.3626466,172.2363 3.0716467,172.2446 2.4728847,172.2529 2.2447045,172.2613 1.4717281,172.2696 1.4452534,172.2779 1.1085751,172.2863 0.80863851,172.2946 0.58176893,172.3029 0.736727,172.3113 0.78167564,172.3196 0.73693025,172.3280 1.273693,172.3363 1.5815297,172.3446 1.33538,172.3530 0.89962572,172.3613 1.1548485,172.3696 1.1183279,172.3780 1.2268882,172.3863 0.90000772,172.3947 1.0547122,172.4030 1.11778,172.4113 0.92694044,172.4197 0.54530817,172.4280 0.69125122,172.4364 1.146005,172.4447 1.2816079,172.4530 0.73660362,172.4614 1.1554902,172.4697 1.7456357,172.4781 1.8088597,172.4864 1.4272536,172.4947 1.3635745,172.5031 0.98121971,172.5114 0.7267713,172.5198 0.75446475,172.5281 0.93668383,172.5364 1.2186761,172.5448 1.2453586,172.5531 0.99032575,172.5615 0.74575984,172.5698 1.0733341,172.5782 1.090839,172.5865 0.98146558,172.5948 1.0007215,172.6032 2.1373472,172.6115 2.4812481,172.6199 1.8445933,172.6282 1.4173471,172.6366 0.78136581,172.6449 0.70067585,172.6532 1.5009763,172.6616 2.063508,172.6699 1.6902732,172.6783 1.208907,172.6866 0.97290844,172.6950 1.0361344,172.7033 0.78163987,172.7117 0.90032828,172.7200 0.88197309,172.7284 1.0908499,172.7367 0.99067557,172.7451 0.90930253,172.7534 1.1183915,172.7617 1.0455028,172.7701 1.1452366,172.7784 1.281901,172.7868 1.4000547,172.7951 1.3180696,172.8035 1.272827,172.8118 1.21924,172.8202 1.701153,172.8285 1.8541921,172.8369 1.553295,172.8452 1.0546921,172.8536 1.4559705,172.8619 1.7447543,172.8703 1.4808604,172.8786 1.5183696,172.8870 1.3814491,172.8953 0.94469124,172.9037 0.96362829,172.9120 1.628307,172.9204 2.7187402,172.9287 2.5459273,172.9371 2.1724494,172.9454 1.8273991,172.9538 3.03742,172.9621 3.6646173,172.9705 4.2186794,172.9788 4.1817527,172.9872 4.709373,172.9956 5.0655346,173.0039 6.8477068,173.0123 7.6034942,173.0206 12.079834,173.0290 18.299673,173.0373 30.28157,173.0457 61.175648,173.0540 110.799,173.0624 176.20601,173.0707 316.44589,173.0791 1063.9304,173.0874 2356.8252,173.0958 2769.9819,173.1042 1916.3678,173.1125 788.66583,173.1209 298.6261,173.1292 178.65222,173.1376 129.16895,173.1459 98.42421,173.1543 68.726326,173.1627 41.800915,173.1710 27.496881,173.1794 22.302471,173.1877 16.674118,173.1961 9.717576,173.2044 3.8224022,173.2128 2.9281702,173.2212 2.8908756,173.2295 2.2995529,173.2379 1.8180617,173.2462 2.0458658,173.2546 2.445657,173.2630 2.2813981,173.2713 1.9263179,173.2797 1.1996725,173.2880 1.0906763,173.2964 0.90882796,173.3048 1.0004991,173.3131 1.5636724,173.3215 1.4543279,173.3298 1.5001215,173.3382 1.3994982,173.3466 0.94517988,173.3549 1.3279611,173.3633 1.8183839,173.3716 1.8003604,173.3800 2.0729678,173.3884 1.6178958,173.3967 1.5363005,173.4051 1.6367249,173.4135 2.1998625,173.4218 1.9179761,173.4302 1.690649,173.4385 1.2905606,173.4469 1.7459087,173.4553 1.853938,173.4636 1.1542196,173.4720 1.33654,173.4804 1.1364633,173.4887 1.0361873,173.4971 0.7636469,173.5055 1.2463901,173.5138 2.0375156,173.5222 2.3724067,173.5306 1.4075168,173.5389 0.69929153,173.5473 0.59070808,173.5557 0.54561156,173.5640 0.91884261,173.5724 1.1548694,173.5808 0.95425051,173.5891 0.80004495,173.5975 0.94549894,173.6059 0.863478,173.6142 0.91832703,173.6226 1.0637155,173.6310 0.95422065,173.6393 0.94591808,173.6477 1.3366317,173.6561 1.2633816,173.6644 1.3089062,173.6728 0.95392448,173.6812 0.64537263,173.6896 0.65468085,173.6979 0.91869706,173.7063 1.482083,173.7147 1.2906432,173.7230 1.0817891,173.7314 1.0728704,173.7398 1.3551599,173.7481 1.6450275,173.7565 1.1266568,173.7649 1.0731963,173.7733 1.0450923,173.7816 0.65382296,173.7900 0.50911605,173.7984 0.56395328,173.8067 0.86397713,173.8151 1.245971,173.8235 1.8097144,173.8319 2.0095713,173.8402 1.944991,173.8486 1.3815262,173.8570 1.7638471,173.8654 1.6994742,173.8737 1.2629129,173.8821 0.8545928,173.8905 1.0276009,173.8989 0.98156565,173.9072 0.90929782,173.9156 1.1185981,173.9240 1.1272889,173.9324 1.172666,173.9407 1.1906995,173.9491 1.1996529,173.9575 1.3544933,173.9659 1.6729865,173.9742 1.781812,173.9826 1.6269459,173.9910 1.4642549,173.9994 2.009593,174.0077 1.7993547,174.0161 1.6093639,174.0245 1.8735939,174.0329 1.9365505,174.0413 2.4377759,174.0496 5.1498027,174.0580 10.108858,174.0664 17.3916,174.0748 31.830847,174.0832 91.328392,174.0915 179.86293,174.0999 198.34477,174.1083 132.541,174.1167 69.333916,174.1251 54.027924,174.1334 48.635979,174.1418 39.446564,174.1502 34.716278,174.1586 32.881302,174.1670 33.420933,174.1753 56.777576,174.1837 203.8784,174.1921 538.28278,174.2005 722.63385,174.2089 553.46582,174.2172 239.59821,174.2256 76.631653,174.2340 39.982555,174.2424 27.443268,174.2508 19.919945,174.2592 14.265744,174.2675 9.1135635,174.2759 5.4695358,174.2843 3.2065446,174.2927 2.0078092,174.3011 1.4628866,174.3095 1.0630881,174.3179 1.0091969,174.3262 1.1274539,174.3346 0.9085952,174.3430 0.58187521,174.3514 1.0189698,174.3598 1.4730594,174.3682 1.9997402,174.3766 1.9179868,174.3849 1.773185,174.3933 1.7454281,174.4017 1.6448201,174.4101 1.3997215,174.4185 1.0542823,174.4269 0.61769027,174.4353 0.34537739,174.4436 0.71871912,174.4520 1.0823619,174.4604 1.1450328,174.4688 0.68127638,174.4772 0.72737855,174.4856 0.8638072,174.4940 0.91817552,174.5024 0.93649292,174.5108 1.4462061,174.5191 1.9643031,174.5275 1.935868,174.5359 1.3535936,174.5443 0.92721921,174.5527 1.0364429,174.5611 0.90905577,174.5695 0.9090966,174.5779 0.74546307,174.5863 0.84552586,174.5947 0.97355497,174.6031 1.4186466,174.6114 1.2994131,174.6198 1.1452169,174.6282 1.017836,174.6366 0.67218328,174.6450 0.39060494,174.6534 0.3363989,174.6618 0.37278429,174.6702 0.41870919,174.6786 0.88292766,174.6870 1.3002528,174.6954 1.3092014,174.7038 1.8458319,174.7122 2.1635959,174.7206 2.126554,174.7290 1.5998789,174.7373 1.4646409,174.7457 1.8179169,174.7541 1.4170043,174.7625 0.93551195,174.7709 0.39070764,174.7793 0.53670287,174.7877 0.76364774,174.7961 0.68154299,174.8045 0.68236876,174.8129 1.2278242,174.8213 1.163494,174.8297 0.84493721,174.8381 0.45446786,174.8465 0.52713335,174.8549 0.50861114,174.8633 0.5913865,174.8717 1.1008784,174.8801 1.3912958,174.8885 1.2811035,174.8969 0.83547914,174.9053 0.39069438,174.9137 0.32741892,174.9221 0.52757132,174.9305 0.79113179,174.9389 0.84545845,174.9473 0.83661443,174.9557 1.0001036,174.9641 1.0090249,174.9725 1.172987,174.9809 1.2822698,174.9893 1.4097213,174.9977 1.6364434,175.0061 1.9271572,175.0145 2.3816166,175.0229 1.945272,175.0313 1.8644469,175.0397 3.010617,175.0481 4.6235924,175.0565 9.0468674,175.0649 16.940536,175.0733 30.511145,175.0817 51.925793,175.0901 68.727173,175.0985 64.282288,175.1069 48.334435,175.1153 53.290184,175.1237 70.074913,175.1321 68.650375,175.1405 54.595722,175.1489 49.992996,175.1574 55.737537,175.1658 50.245544,175.1742 31.505117,175.1826 21.234142,175.1910 42.564423,175.1994 79.0037,175.2078 80.420509,175.2162 47.807018,175.2246 17.19153,175.2330 6.858768,175.2414 4.0807877,175.2498 3.0911357,175.2582 3.391422,175.2666 3.1623206,175.2750 1.7707326,175.2834 0.89938056,175.2919 0.93608552,175.3003 0.60894597,175.3087 0.63646871,175.3171 0.49108228,175.3255 0.72755527,175.3339 0.99984401,175.3423 0.84544879,175.3507 0.99086589,175.3591 0.79946566,175.3675 0.50038534,175.3760 0.97311145,175.3844 1.0366678,175.3928 1.5824764,175.4012 1.3905848,175.4096 0.86310488,175.4180 1.0092758,175.4264 1.5910949,175.4348 1.7183598,175.4432 1.6003398,175.4517 1.2637285,175.4601 1.1362107,175.4685 1.0634514,175.4769 1.0632772,175.4853 0.80874419,175.4937 0.95439774,175.5021 1.1000882,175.5105 1.3366033,175.5190 1.344954,175.5274 0.63611525,175.5358 0.4549866,175.5442 0.77321994,175.5526 1.2362996,175.5610 1.3087291,175.5694 1.3729572,175.5779 1.3458829,175.5863 1.3273007,175.5947 0.96305043,175.6031 0.40844977,175.6115 0.38191599,175.6199 0.6187495,175.6284 0.82733274,175.6368 0.65404761,175.6452 0.49114594,175.6536 0.80968887,175.6620 0.9089275,175.6704 0.82725662,175.6789 0.83648878,175.6873 0.81766027,175.6957 0.49962115,175.7041 0.39088589,175.7125 0.35457098,175.7209 0.50040704,175.7294 0.86405355,175.7378 1.0726917,175.7462 1.1180609,175.7546 1.2179304,175.7630 1.0179569,175.7715 0.9272427,175.7799 0.9637599,175.7883 0.89988697,175.7967 0.6544469,175.8051 0.60033232,175.8136 0.69065434,175.8220 0.56380832,175.8304 1.1825289,175.8388 1.4363463,175.8472 1.0905272,175.8557 0.85467279,175.8641 0.89074337,175.8725 0.69056433,175.8809 1.0096494,175.8894 1.2272968,175.8978 0.94505912,175.9062 0.71812177,175.9146 0.73707151,175.9230 1.0548077,175.9315 0.78135651,175.9399 0.82773381,175.9483 1.3369851,175.9567 1.7906045,175.9652 1.8450048,175.9736 1.8452598,175.9820 1.5087597,175.9904 1.1269954,175.9989 0.68155801,176.0073 0.63671267,176.0157 0.95454532,176.0241 0.7732693,176.0326 1.3558601,176.0410 2.174078,176.0494 3.4372203,176.0578 5.9878192,176.0663 15.55792,176.0747 24.73271,176.0831 25.763762,176.0916 28.90984,176.1000 39.810738,176.1084 43.289677,176.1168 37.00219,176.1253 31.457298,176.1337 37.826447,176.1421 41.024525,176.1506 34.459423,176.1590 23.56852,176.1674 14.972092,176.1758 8.4016914,176.1843 4.6069875,176.1927 3.9563396,176.2011 6.3018231,176.2096 6.6720843,176.2180 5.0700336,176.2264 2.4337835,176.2349 1.6724105,176.2433 1.5819645,176.2517 1.1088909,176.2601 0.80887341,176.2686 0.63622916,176.2770 0.78243941,176.2854 1.3457721,176.2939 1.3451148,176.3023 1.1451603,176.3107 0.96363062,176.3192 0.98162466,176.3276 0.7906152,176.3360 0.72723001,176.3445 0.54552132,176.3529 0.54559588,176.3613 0.53638369,176.3698 0.73666453,176.3782 1.1000489,176.3866 1.0726658,176.3951 1.0182968,176.4035 0.95447439,176.4119 0.75420153,176.4204 0.53640652,176.4288 0.65474916,176.4373 0.56313527,176.4457 0.60895586,176.4541 0.91827065,176.4626 0.67257595,176.4710 0.58213788,176.4794 0.88246816,176.4879 1.1547146,176.4963 1.2184172,176.5047 1.6553348,176.5132 2.0089343,176.5216 1.9171221,176.5301 1.3177696,176.5385 1.1733567,176.5469 1.3454372,176.5554 1.1626108,176.5638 0.95476562,176.5723 1.4016767,176.5807 2.0821447,176.5891 1.5623659,176.5976 0.83588791,176.6060 0.78192061,176.6144 0.83638132,176.6229 0.98214239,176.6313 1.1181105,176.6398 0.97255361,176.6482 1.0819585,176.6567 1.2089535,176.6651 1.0266333,176.6735 0.55445957,176.6820 0.70991349,176.6904 1.0729352,176.6989 1.2907915,176.7073 1.7088687,176.7157 1.5814023,176.7242 1.2269818,176.7326 0.87337756,176.7411 1.1007812,176.7495 1.0997436,176.7580 1.0637302,176.7664 1.4908725,176.7748 1.2901317,176.7833 0.62669367,176.7917 0.36365485,176.8002 0.58230722,176.8086 0.81845969,176.8171 0.90000874,176.8255 1.0455266,176.8340 1.036515,176.8424 1.1461824,176.8508 1.6184173,176.8593 1.5536033,176.8677 1.1542317,176.8762 1.1820809,176.8846 1.1815989,176.8931 1.1179426,176.9015 1.2820853,176.9100 1.828185,176.9184 2.2453706,176.9269 1.4447002,176.9353 0.94552696,176.9438 1.2639844,176.9522 1.7007619,176.9607 2.2827001,176.9691 3.4281859,176.9776 4.2733784,176.9860 4.4633441,176.9945 4.591527,177.0029 5.3844204,177.0113 7.758286,177.0198 11.946676,177.0282 26.291433,177.0367 42.667706,177.0451 51.776497,177.0536 73.777794,177.0621 128.75848,177.0705 170.65222,177.0790 181.85239,177.0874 279.60434,177.0959 747.52002,177.1043 1754.261,177.1128 2442.9707,177.1212 2010.1986,177.1297 1015.9429,177.1381 446.60574,177.1466 276.38077,177.1550 179.59985,177.1635 112.98494,177.1719 93.297081,177.1804 80.373764,177.1888 53.779778,177.1973 28.030214,177.2057 13.892123,177.2142 8.9599209,177.2226 6.4956436,177.2311 4.470243,177.2396 3.5543892,177.2480 3.4908652,177.2565 2.5538528,177.2649 1.7713724,177.2734 0.99915946,177.2818 1.055356,177.2903 1.4637712,177.2987 1.4000517,177.3072 1.5459094,177.3157 1.654549,177.3241 1.6813729,177.3326 1.6543162,177.3410 1.427243,177.3495 1.0179851,177.3579 1.1271921,177.3664 1.1365137,177.3749 1.4643074,177.3833 1.6184608,177.3918 1.5365199,177.4002 1.6547971,177.4087 1.7001702,177.4172 1.9816703,177.4256 1.8997821,177.4341 1.7725556,177.4425 1.3812441,177.4510 1.1179955,177.4595 1.1544739,177.4679 1.0361471,177.4764 1.1819988,177.4848 1.6998756,177.4933 1.5269108,177.5018 0.97251695,177.5102 0.91851294,177.5187 1.5186725,177.5271 1.3818299,177.5356 1.6182746,177.5441 1.4727547,177.5525 1.1814727,177.5610 1.0817921,177.5695 1.3090061,177.5779 0.98127073,177.5864 0.6270901,177.5948 0.62751859,177.6033 0.76385283,177.6118 0.71784008,177.6202 0.87262762,177.6287 1.2642308,177.6372 1.5820358,177.6456 1.2633737,177.6541 0.95459914,177.6626 0.9087894,177.6710 0.61766589,177.6795 0.61823434,177.6880 0.80939305,177.6964 0.63625079,177.7049 0.4907223,177.7133 0.6003176,177.7218 0.97343791,177.7303 1.3552234,177.7387 1.4548664,177.7472 1.4908803,177.7557 1.4087671,177.7642 1.2906221,177.7726 1.2181336,177.7811 1.0996202,177.7896 0.763044,177.7980 0.80920881,177.8065 0.90956658,177.8150 1.1184533,177.8234 1.2993705,177.8319 0.73593259,177.8404 0.90035498,177.8488 1.17291,177.8573 1.3455266,177.8658 1.3366086,177.8742 1.5453304,177.8827 1.3451802,177.8912 1.3001869,177.8997 1.3728479,177.9081 1.399873,177.9166 1.0817918,177.9251 1.2183962,177.9335 1.3001299,177.9420 1.2541538,177.9505 0.98143595,177.9590 1.1280006,177.9674 1.7731555,177.9759 1.7812815,177.9844 1.4814494,177.9928 1.2552756,178.0013 2.0100064,178.0098 2.755137,178.0183 3.3551857,178.0267 4.0642867,178.0352 4.9195619,178.0437 5.8207121,178.0522 8.3698902,178.0606 15.865301,178.0691 26.832226,178.0776 42.025909,178.0861 71.983459,178.0945 121.15216,178.1030 197.57591,178.1115 278.86096,178.1200 276.95203,178.1284 194.84583,178.1369 110.61826,178.1454 67.953087,178.1539 41.009586,178.1623 27.946262,178.1708 27.110931,178.1793 28.131161,178.1878 21.014156,178.1963 11.253318,178.2047 5.6862917,178.2132 3.3346653,178.2217 2.5270371,178.2302 2.1360438,178.2386 1.8278377,178.2471 2.2452831,178.2556 1.4078408,178.2641 0.90002924,178.2726 0.73581874,178.2810 0.60923338,178.2895 1.2281903,178.2980 1.4094212,178.3065 1.7087773,178.3150 1.2536211,178.3234 1.1361567,178.3319 0.9185282,178.3404 0.88142806,178.3489 0.50856578,178.3574 0.46396822,178.3658 0.7458725,178.3743 0.79971278,178.3828 0.81800699,178.3913 1.0285854,178.3998 1.8459245,178.4083 1.5353768,178.4167 0.89024681,178.4252 0.45449433,178.4337 0.81859881,178.4422 1.0097018,178.4507 1.5912747,178.4592 1.6268803,178.4676 1.1813362,178.4761 1.1000348,178.4846 1.2914841,178.4931 1.5546123,178.5016 1.0905489,178.5101 0.96360135,178.5185 0.89080423,178.5270 0.90004945,178.5355 1.054602,178.5440 1.0270263,178.5525 0.98213577,178.5610 1.3280256,178.5695 1.8182527,178.5780 1.9811888,178.5864 1.6357262,178.5949 1.0542109,178.6034 0.73663729,178.6119 0.91870642,178.6204 1.0911183,178.6289 1.0632718,178.6374 0.8904596,178.6459 1.0183561,178.6543 1.1817007,178.6628 0.94527131,178.6713 1.3001728,178.6798 1.3640605,178.6883 1.3184491,178.6968 1.0266862,178.7053 0.76347399,178.7138 0.85455722,178.7223 0.881
[truncated: 2,268,598 more chars]
