# Supplementary material for: Polypy: A Framework to Interpret Polymer Properties from Mass Spectrometry Data
Source: Polymers (Basel). 2024 Jun 22;16(13):1771. doi: 10.3390/polym16131771 (PMC11244493; doi:10.3390/polym16131771)
Supplement: Supplementary file 1 [file polymers-16-01771-s001.zip › Aryl_resins_MS_raw_data/VV_22a_3h.ascii]

1.017,+,NANO-ESI,ms1,-,profile,44.9214-2505.2475,136512,44.9214 0.2591835,44.9256 0.33939177,44.9299 0.33916965,44.9341 0.29463473,44.9384 0.30359107,44.9426 0.33044648,44.9469 0.64304841,44.9512 0.80352193,44.9554 0.61576718,44.9597 0.22293326,44.9639 0.10710101,44.9682 0.1430479,44.9724 0.28604126,44.9767 0.41939756,44.9810 0.22282736,44.9852 0.14287968,44.9895 0.080610149,44.9937 0.24162778,44.9980 0.54520959,45.0022 0.84868485,45.0065 1.1159257,45.0108 0.83875954,45.0150 0.63362449,45.0193 0.57125902,45.0235 0.52649015,45.0278 0.27659282,45.0321 0.23224451,45.0363 0.27693155,45.0406 0.33044335,45.0448 0.26762134,45.0491 0.17830287,45.0534 0.15175185,45.0576 0.19662204,45.0619 0.24107051,45.0661 0.071226239,45.0704 0.053693194,45.0747 0.35766536,45.0789 0.79495847,45.0832 0.67812735,45.0875 0.23171686,45.0917 0.14313006,45.0960 0.38425231,45.1002 0.42857718,45.1045 0.52672726,45.1088 0.61589295,45.1130 0.38361308,45.1173 0.080280639,45.1216 0.12519954,45.1258 0.26788431,45.1301 0.21409152,45.1343 0.053485833,45.1386 0.062507845,45.1429 0.14295401,45.1471 0.33049721,45.1514 0.34828144,45.1557 0.3304204,45.1599 0.37518519,45.1642 0.49124977,45.1685 0.47313026,45.1727 0.35699382,45.1770 0.29451245,45.1813 0.21414159,45.1855 0.13392429,45.1898 0.196546,45.1941 0.3750886,45.1983 0.50016737,45.2026 0.51796567,45.2069 0.40164348,45.2111 0.32999918,45.2154 0.2232493,45.2197 0.41105685,45.2239 0.49993277,45.2282 0.33918723,45.2325 0.30382684,45.2368 0.39293772,45.2410 0.36589691,45.2453 0.33028466,45.2496 0.29466695,45.2538 0.28572702,45.2581 0.30379957,45.2624 0.52724504,45.2666 0.75911987,45.2709 0.73165208,45.2752 0.32972163,45.2795 0.1694487,45.2837 0.20542307,45.2880 0.24998057,45.2923 0.080253243,45.2965 0.11630167,45.3008 0.43760374,45.3051 0.40154243,45.3094 0.16957662,45.3136 0.14308007,45.3179 0.36619276,45.3222 0.41086122,45.3265 0.48259619,45.3307 0.63402045,45.3350 0.61564451,45.3393 0.48176032,45.3436 0.27656713,45.3478 0.1431146,45.3521 0.3308084,45.3564 0.50884753,45.3607 0.44639137,45.3649 0.48232555,45.3692 0.49104753,45.3735 0.46402985,45.3778 0.29438308,45.3820 0.16964936,45.3863 0.22326811,45.3906 0.24998747,45.3949 0.21414377,45.3991 0.1071186,45.4034 0.1518552,45.4077 0.16074641,45.4120 0.23223366,45.4163 0.23196341,45.4205 0.080175556,45.4248 0.053683545,45.4291 0.17880835,45.4334 0.41996735,45.4376 0.56260759,45.4419 0.43740708,45.4462 0.47337872,45.4505 0.6695506,45.4548 0.49949393,45.4590 0.22326303,45.4633 0.25912049,45.4676 0.24991658,45.4719 0.41975287,45.4762 0.58029747,45.4804 0.47311267,45.4847 0.33028322,45.4890 0.22296496,45.4933 0.098156735,45.4976 0.053648055,45.5019 0.062431611,45.5061 -7.609673e-005,45.5104 4.4292748e-005,45.5147 0.03583828,45.5190 0.12507932,45.5233 0.14281701,45.5275 0.18768045,45.5318 0.38448486,45.5361 0.67006648,45.5404 0.79468185,45.5447 0.82131815,45.5490 0.7050935,45.5532 0.47297066,45.5575 0.41093326,45.5618 0.50880069,45.5661 0.29424706,45.5704 0.22320981,45.5747 0.19626056,45.5790 0.22309752,45.5832 0.35723951,45.5875 0.34828967,45.5918 0.26795158,45.5961 0.24105074,45.6004 0.19622371,45.6047 0.10700167,45.6090 0.11618627,45.6133 0.17862108,45.6175 0.13402727,45.6218 0.1964605,45.6261 0.12484382,45.6304 0.14301164,45.6347 0.28581873,45.6390 0.25882998,45.6433 0.17856346,45.6476 0.22338845,45.6518 0.34824595,45.6561 0.32149747,45.6604 0.41975576,45.6647 0.4552297,45.6690 0.42859194,45.6733 0.37483701,45.6776 0.15144061,45.6819 0.080308914,45.6862 0.13403814,45.6905 0.17865957,45.6947 0.14271067,45.6990 0.026677568,45.7033 0.053746969,45.7076 0.17894085,45.7119 0.40209603,45.7162 0.68768072,45.7205 0.85692984,45.7248 0.51737607,45.7291 0.26773635,45.7334 0.26779318,45.7377 0.1875132,45.7420 0.27720705,45.7463 0.52706987,45.7505 0.47287753,45.7548 0.17813358,45.7591 0.071505986,45.7634 0.2589736,45.7677 0.23199058,45.7720 0.25022277,45.7763 0.48250359,45.7806 0.63390625,45.7849 0.48175734,45.7892 0.19625919,45.7935 0.13388328,45.7978 0.035810474,45.8021 0.19659647,45.8064 0.26798734,45.8107 0.39301866,45.8150 0.44635803,45.8193 0.40168324,45.8236 0.2855503,45.8279 0.097939633,45.8322 0.071734242,45.8365 0.41135126,45.8408 0.59832871,45.8451 0.52640897,45.8494 0.37462848,45.8536 0.33923751,45.8579 0.27679366,45.8622 0.2502521,45.8665 0.48257706,45.8708 0.58027613,45.8751 0.39232236,45.8794 0.17844632,45.8837 0.20546076,45.8880 0.14294015,45.8923 0.24126816,45.8966 0.38389811,45.9009 0.39271498,45.9052 0.26761118,45.9095 0.06234929,45.9138 0.026793633,45.9181 0.062470831,45.9225 0.16080594,45.9268 0.31289726,45.9311 0.45552737,45.9354 0.32102618,45.9397 0.062228296,45.9440 0.13404843,45.9483 0.35746863,45.9526 0.4645271,45.9569 0.39270565,45.9612 0.24085812,45.9655 0.2323028,45.9698 0.36639348,45.9741 0.45559984,45.9784 0.53551894,45.9827 0.41031963,45.9870 0.27657983,45.9913 0.11588465,45.9956 0.035776947,45.9999 0.16990921,46.0042 0.33942208,46.0085 0.31233731,46.0128 0.20558791,46.0171 0.437913,46.0214 0.46402854,46.0258 0.23161086,46.0301 0.0355209,46.0344 0.080600239,46.0387 0.25017667,46.0430 0.29455966,46.0473 0.23198459,46.0516 0.10701696,46.0559 0.026719941,46.0602 0.053717434,46.0645 0.19683254,46.0688 0.40205202,46.0731 0.41040406,46.0774 0.2052442,46.0818 0.33965859,46.0861 0.4912245,46.0904 0.50868511,46.0947 0.4104484,46.0990 0.3750101,46.1033 0.35702658,46.1076 0.1961806,46.1119 0.13428323,46.1162 0.4202306,46.1205 0.50877559,46.1249 0.35680869,46.1292 0.35712296,46.1335 0.35719511,46.1378 0.31257844,46.1421 0.32137808,46.1464 0.33921596,46.1507 0.31259957,46.1550 0.34823674,46.1594 0.25859362,46.1637 0.11612678,46.1680 0.33974665,46.1723 0.48193368,46.1766 0.28527817,46.1809 0.098058753,46.1852 0.0089528849,46.1895 0.035707396,46.1939 0.0089257201,46.1982 0.16986395,46.2025 0.33937016,46.2068 0.27659941,46.2111 0.053422678,46.2154 0.026921093,46.2198 0.16983518,46.2241 0.20522389,46.2284 0.10711166,46.2327 0.1340882,46.2370 0.19661112,46.2413 0.2677868,46.2456 0.16954875,46.2500 0.19645442,46.2543 0.23217753,46.2586 0.39274222,46.2629 0.37524265,46.2672 0.58070719,46.2716 0.4462913,46.2759 0.43760878,46.2802 0.52674919,46.2845 0.365693,46.2888 0.23193635,46.2931 0.41083011,46.2975 0.48228428,46.3018 0.33930188,46.3061 0.29440394,46.3104 0.26773778,46.3147 0.30358544,46.3191 0.23205097,46.3234 0.06251429,46.3277 0.089435168,46.3320 0.28595233,46.3363 0.41959974,46.3407 0.2497095,46.3450 0.053498983,46.3493 0.071539298,46.3536 0.19667098,46.3580 0.384271,46.3623 0.48211107,46.3666 0.41073385,46.3709 0.57163763,46.3752 0.52635509,46.3796 0.32133928,46.3839 0.49110046,46.3882 0.25874484,46.3925 0.25018531,46.3969 0.32135704,46.4012 0.33035848,46.4055 0.43761095,46.4098 0.35707325,46.4142 0.31243324,46.4185 0.32153472,46.4228 0.50919175,46.4271 0.58957016,46.4315 0.64258778,46.4358 0.62480795,46.4401 0.67870033,46.4444 0.4282746,46.4488 0.16951762,46.4531 0.20548739,46.4574 0.28568062,46.4617 0.19616096,46.4661 0.0088150073,46.4704 0.080528036,46.4747 0.15183182,46.4791 0.080276728,46.4834 0.053555813,46.4877 0.071463682,46.4920 0.11610044,46.4964 0.14292014,46.5007 0.16967137,46.5050 0.11591155,46.5094 0.026747553,46.5137 0.053595085,46.5180 0.080453508,46.5223 0.29495797,46.5267 0.44638547,46.5310 0.28538331,46.5353 0.089177288,46.5397 0.035801936,46.5440 0.09844438,46.5483 0.17856595,46.5527 0.098049864,46.5570 0.13422003,46.5613 0.33067912,46.5656 0.3389439,46.5700 0.15161021,46.5743 0.31296182,46.5786 0.53597295,46.5830 0.53562599,46.5873 0.44618279,46.5916 0.31225929,46.5960 0.21426633,46.6003 0.21419449,46.6046 0.1874889,46.6090 0.31306824,46.6133 0.61652505,46.6176 0.65133947,46.6220 0.3388713,46.6263 0.24097574,46.6306 0.11581425,46.6350 0.026717516,46.6393 0.026781976,46.6437 -5.5237389e-005,46.6480 8.6752021e-005,46.6523 0.089470558,46.6567 0.25036964,46.6610 0.47348189,46.6653 0.46432343,46.6697 0.50865281,46.6740 0.41032761,46.6783 0.29453593,46.6827 0.16065601,46.6870 0.15195191,46.6914 0.25927439,46.6957 0.32148489,46.7000 0.33020234,46.7044 0.39283133,46.7087 0.35715336,46.7130 0.37515131,46.7174 0.58950728,46.7217 0.62509209,46.7261 0.57152718,46.7304 0.60709107,46.7347 0.48191753,46.7391 0.37475702,46.7434 0.24976517,46.7478 0.24120076,46.7521 0.49135703,46.7564 0.54447776,46.7608 0.24962442,46.7651 0.080297433,46.7695 0.12516834,46.7738 0.21428314,46.7781 0.13379909,46.7825 0.089349166,46.7868 0.19646998,46.7912 0.14277713,46.7955 0.22321479,46.7999 0.25002328,46.8042 0.28576046,46.8085 0.2501297,46.8129 0.32152799,46.8172 0.34797308,46.8216 0.13374904,46.8259 0.08936815,46.8303 0.12498633,46.8346 0.16964374,46.8390 0.18746832,46.8433 0.089198515,46.8476 0.035732079,46.8520 0.098513424,46.8563 0.25913718,46.8607 0.29446974,46.8650 0.26762536,46.8694 0.25011468,46.8737 0.35754424,46.8781 0.43741179,46.8824 0.2408559,46.8868 0.18760516,46.8911 0.18729894,46.8954 0.053424891,46.8998 0.10734928,46.9041 0.1696528,46.9085 0.11592924,46.9128 0.11622989,46.9172 0.33947724,46.9215 0.53569275,46.9259 0.70542353,46.9302 0.69654661,46.9346 0.37477618,46.9389 0.14254038,46.9433 0.080240905,46.9476 0.053632639,46.9520 0.12514682,46.9563 0.14276139,46.9607 0.05347082,46.9650 0.11608065,46.9694 0.16966978,46.9737 0.27690893,46.9781 0.33932132,46.9824 0.22310351,46.9868 0.14294527,46.9911 0.3037352,46.9955 0.30340272,46.9998 0.10716845,47.0042 0.25941023,47.0085 0.47347158,47.0129 0.57136256,47.0172 0.49082252,47.0216 0.38350591,47.0260 0.15168726,47.0303 0.25059459,47.0347 0.50023127,47.0390 0.36548421,47.0434 0.106883,47.0477 0.16993885,47.0521 0.33045706,47.0564 0.32146433,47.0608 0.38400429,47.0651 0.33918768,47.0695 0.26790905,47.0738 0.35737875,47.0782 0.62509674,47.0826 0.77673477,47.0869 0.58006531,47.0913 0.23172674,47.0956 0.14276233,47.1000 0.2055224,47.1043 0.39309829,47.1087 0.54482067,47.1131 0.52687746,47.1174 0.44648126,47.1218 0.37462908,47.1261 0.097902253,47.1305 0.14296277,47.1348 0.24098936,47.1392 0.12488516,47.1436 0.062488955,47.1479 0.053827129,47.1523 0.24134609,47.1566 0.34829029,47.1610 0.40194204,47.1654 0.38376474,47.1697 0.23185159,47.1741 0.33916402,47.1784 0.33926597,47.1828 0.26789257,47.1872 0.14303634,47.1915 0.26796231,47.1959 0.28586417,47.2002 0.52693254,47.2046 0.51754123,47.2090 0.34808081,47.2133 0.26779771,47.2177 0.089097604,47.2220 0.11637863,47.2264 0.34828669,47.2308 0.16037798,47.2351 0.10710346,47.2395 0.14282241,47.2439 0.16083452,47.2482 0.24140359,47.2526 0.38399935,47.2570 0.35708454,47.2613 0.3660911,47.2657 0.31241792,47.2700 0.21410196,47.2744 0.19648921,47.2788 0.3842141,47.2831 0.4286187,47.2875 0.29442486,47.2919 0.18742061,47.2962 0.2321821,47.3006 0.25896212,47.3050 0.33038387,47.3093 0.31229892,47.3137 0.23237644,47.3181 0.43784454,47.3224 0.50910079,47.3268 0.63392627,47.3312 0.56208903,47.3355 0.33008954,47.3399 0.16063127,47.3443 0.14289306,47.3486 0.22345296,47.3530 0.35723701,47.3574 0.33002147,47.3617 0.30376095,47.3661 0.57200986,47.3705 0.63364452,47.3749 0.41926813,47.3792 0.35705465,47.3836 0.16948274,47.3880 0.22359283,47.3923 0.62554985,47.3967 0.85724652,47.4011 0.76746243,47.4054 0.42850918,47.4098 0.5810284,47.4142 0.94651264,47.4186 0.81181252,47.4229 0.42816216,47.4273 0.25891021,47.4317 0.25900444,47.4360 0.38398129,47.4404 0.35735041,47.4448 0.38399884,47.4492 0.27638271,47.4535 0.1606244,47.4579 0.28616306,47.4623 0.72381306,47.4667 1.0803674,47.4710 0.82979518,47.4754 0.48174879,47.4798 0.2677277,47.4841 0.27671736,47.4885 0.35755736,47.4929 0.66082734,47.4973 0.37471291,47.5016 0.38402542,47.5060 0.3033686,47.5104 0.16958962,47.5148 0.4557609,47.5191 0.67869949,47.5235 0.54447871,47.5279 0.50874406,47.5323 0.45541528,47.5367 0.49113396,47.5410 0.39266485,47.5454 0.26781201,47.5498 0.18737671,47.5542 0.09810584,47.5585 0.1612151,47.5629 0.52716368,47.5673 0.60726213,47.5717 0.74141282,47.5761 0.68706876,47.5804 0.41006368,47.5848 0.26766133,47.5892 0.080199994,47.5936 0.089441337,47.5979 0.49134976,47.6023 0.67858893,47.6067 0.46429446,47.6111 0.24094857,47.6155 0.16944729,47.6198 0.10716814,47.6242 0.1071587,47.6286 0.080290616,47.6330 0.080325924,47.6374 0.1071368,47.6418 0.080323093,47.6461 0.11623168,47.6505 0.2234178,47.6549 0.22308318,47.6593 0.14261451,47.6637 0.035698459,47.6680 0.053795882,47.6724 0.20574521,47.6768 0.37513927,47.6812 0.348028,47.6856 0.26760849,47.6900 0.17845182,47.6943 0.19665103,47.6987 0.34842587,47.7031 0.33030406,47.7075 0.24087514,47.7119 0.1336107,47.7163 0.017841812,47.7207 0.19698095,47.7250 0.53604805,47.7294 0.553128,47.7338 0.20492201,47.7382 0.10713933,47.7426 0.22330628,47.7470 0.30357814,47.7514 0.19641697,47.7557 0.19662024,47.7601 0.37501898,47.7645 0.24982025,47.7689 0.16995741,47.7733 0.4465794,47.7777 0.41041881,47.7821 0.39286032,47.7865 0.37497178,47.7908 0.26771048,47.7952 0.4017804,47.7996 0.41971809,47.8040 0.37488231,47.8084 0.11601066,47.8128 0.10723568,47.8172 0.16080938,47.8216 0.30376938,47.8260 0.36615187,47.8303 0.31231475,47.8347 0.2054936,47.8391 0.40215039,47.8435 0.51776356,47.8479 0.41052887,47.8523 0.30344152,47.8567 0.23202993,47.8611 0.1874678,47.8655 0.1785289,47.8699 0.21426956,47.8743 0.22335458,47.8787 0.24111836,47.8830 0.17838742,47.8874 0.13397323,47.8918 0.29485556,47.8962 0.36603251,47.9006 0.24086083,47.9050 0.15179153,47.9094 0.33965853,47.9138 0.65209615,47.9182 0.65178162,47.9226 0.44609872,47.9270 0.16926406,47.9314 0.053345326,47.9358 0.018011102,47.9402 0.21470416,47.9446 0.33950034,47.9490 0.35695261,47.9534 0.26770577,47.9578 0.33927053,47.9621 0.35693866,47.9665 0.27686974,47.9709 0.2680338,47.9753 0.23203652,47.9797 0.14268421,47.9841 0.080256023,47.9885 0.089318596,47.9929 0.24113944,47.9973 0.24103476,48.0017 0.11601634,48.0061 0.11619542,48.0105 0.26799941,48.0149 0.37499827,48.0193 0.34807399,48.0237 0.22313488,48.0281 0.31259802,48.0325 0.31256559,48.0369 0.24993336,48.0413 0.2053684,48.0457 0.31258407,48.0501 0.23196219,48.0545 0.10715871,48.0589 0.26802105,48.0633 0.31256896,48.0677 0.32164231,48.0721 0.42875475,48.0765 0.5269714,48.0809 0.56252056,48.0853 0.50883633,48.0897 0.45512599,48.0941 0.28545171,48.0985 0.26776636,48.1029 0.16046081,48.1073 0.0088121919,48.1117 0.026822265,48.1161 0.026770711,48.1205 0.026902521,48.1250 0.14320146,48.1294 0.28580588,48.1338 0.22300921,48.1382 0.18746613,48.1426 0.17843452,48.1470 0.13384093,48.1514 0.16072877,48.1558 0.053495709,48.1602 0.062725574,48.1646 0.2324982,48.1690 0.31242976,48.1734 0.16924481,48.1778 0.053476162,48.1822 0.18769492,48.1866 0.2948769,48.1910 0.43752319,48.1954 0.41938621,48.1998 0.24981734,48.2043 0.10739944,48.2087 0.41120198,48.2131 0.62515926,48.2175 0.5803467,48.2219 0.5176872,48.2263 0.37475133,48.2307 0.28568968,48.2351 0.37515157,48.2395 0.49997839,48.2439 0.3568466,48.2483 0.21410333,48.2527 0.24116911,48.2572 0.33943817,48.2616 0.38412395,48.2660 0.41069239,48.2704 0.20492534,48.2748 0.0087272534,48.2792 0.062872723,48.2836 0.3666299,48.2880 0.54470855,48.2924 0.37452188,48.2969 0.20542882,48.3013 0.45564753,48.3057 0.48172444,48.3101 0.36580595,48.3145 0.49113703,48.3189 0.33040312,48.3233 0.27697331,48.3277 0.33030576,48.3322 0.16943143,48.3366 0.080261782,48.3410 0.062431809,48.3454 0.16969028,48.3498 0.14288345,48.3542 0.13426509,48.3586 0.38452524,48.3631 0.57140332,48.3675 0.3923679,48.3719 0.22316805,48.3763 0.23211643,48.3807 0.16962101,48.3851 0.31258941,48.3895 0.30355519,48.3940 0.26772779,48.3984 0.1875682,48.4028 0.34838051,48.4072 0.2764881,48.4116 0.20527788,48.4160 0.32150468,48.4205 0.28556249,48.4249 0.12491281,48.4293 0.080416299,48.4337 0.11602452,48.4381 0.053541441,48.4425 0.11638802,48.4470 0.38426045,48.4514 0.46429184,48.4558 0.41059765,48.4602 0.410629,48.4646 0.48218098,48.4691 0.45535049,48.4735 0.38387489,48.4779 0.34830397,48.4823 0.33033681,48.4867 0.24995133,48.4912 0.23202166,48.4956 0.21447532,48.5000 0.48268872,48.5044 0.62492657,48.5088 0.42793131,48.5133 0.088925138,48.5177 0.089537442,48.5221 0.33082873,48.5265 0.52691114,48.5310 0.40134826,48.5354 0.13368656,48.5398 0.26812372,48.5442 0.49113759,48.5486 0.43727875,48.5531 0.18738262,48.5575 0.16080439,48.5619 0.16972907,48.5663 0.25887641,48.5708 0.56320304,48.5752 1.1075765,48.5796 0.86573225,48.5840 0.57131135,48.5885 0.46407181,48.5929 0.38376948,48.5973 0.39279446,48.6017 0.40146476,48.6062 0.1158794,48.6106 0.12533787,48.6150 0.29496709,48.6194 0.38406965,48.6239 0.43757468,48.6283 0.43733129,48.6327 0.30339885,48.6371 0.27668938,48.6416 0.19625106,48.6460 0.13383317,48.6504 0.20549425,48.6549 0.4379099,48.6593 0.63389438,48.6637 0.40154704,48.6681 0.26782849,48.6726 0.1961726,48.6770 0.071286909,48.6814 0.14315853,48.6859 0.33058518,48.6903 0.28542379,48.6947 0.080130085,48.6992 0.11621969,48.7036 0.20548804,48.7080 0.22305748,48.7124 0.062268257,48.7169 0.035914849,48.7213 0.40243298,48.7257 0.95609522,48.7302 1.0713954,48.7346 0.57957309,48.7390 0.23169534,48.7435 0.19673391,48.7479 0.38407776,48.7523 0.32125169,48.7568 0.31243324,48.7612 0.29456139,48.7656 0.23186961,48.7701 0.053438265,48.7745 0.080603682,48.7789 0.22344236,48.7834 0.31244215,48.7878 0.18732503,48.7922 0.16995023,48.7967 0.3752608,48.8011 0.48195934,48.8055 0.4374449,48.8100 0.38365331,48.8144 0.080084726,48.8188 0.1164126,48.8233 0.42897716,48.8277 0.61616623,48.8321 0.49075389,48.8366 0.24084969,48.8410 0.26831028,48.8455 0.53589112,48.8499 0.37437353,48.8543 0.071124211,48.8588 0.089395843,48.8632 0.11605033,48.8676 0.10735887,48.8721 0.26823267,48.8765 0.3301827,48.8810 0.16938813,48.8854 0.1249148,48.8898 0.080314152,48.8943 0.11617049,48.8987 0.15185659,48.9031 0.24132204,48.9076 0.39303535,48.9120 0.37484255,48.9165 0.30317023,48.9209 0.19633162,48.9253 0.37542361,48.9298 0.61634314,48.9342 0.60680991,48.9387 0.24968733,48.9431 0.12501597,48.9475 0.23220065,48.9520 0.32140517,48.9564 0.22341427,48.9609 0.31281501,48.9653 0.33905244,48.9698 0.22300366,48.9742 0.25022742,48.9786 0.35734564,48.9831 0.38372591,48.9875 0.24080123,48.9920 0.17844018,48.9964 0.12489497,49.0009 0.16086878,49.0053 0.31265661,49.0097 0.23195778,49.0142 0.071584992,49.0186 0.25043371,49.0231 0.34810647,49.0275 0.21389934,49.0320 0.19634019,49.0364 0.3037245,49.0409 0.42867157,49.0453 0.38387921,49.0498 0.26777321,49.0542 0.17854449,49.0586 0.16986144,49.0631 0.39329654,49.0675 0.6787523,49.0720 0.70505208,49.0764 0.44598863,49.0809 0.19630037,49.0853 0.14285536,49.0898 0.098241404,49.0942 0.20534325,49.0987 0.22330391,49.1031 0.38413951,49.1076 0.34820202,49.1120 0.3572394,49.1165 0.44646487,49.1209 0.33028522,49.1254 0.24076129,49.1298 0.089188099,49.1343 0.23254813,49.1387 0.4287295,49.1432 0.40159342,49.1476 0.2140801,49.1521 0.21456866,49.1565 0.49124828,49.1610 0.54457408,49.1654 0.57121295,49.1699 0.32119298,49.1743 0.11592757,49.1788 0.017721828,49.1832 0.026792955,49.1877 3.9728933e-005,49.1921 0.080582455,49.1966 0.26810306,49.2010 0.42867073,49.2055 0.52675152,49.2099 0.45551696,49.2144 0.48219815,49.2188 0.32121614,49.2233 0.19608316,49.2278 0.035546117,49.2322 0.10722554,49.2367 0.16980603,49.2411 0.24126793,49.2456 0.29462501,49.2500 0.29470947,49.2545 0.31249985,49.2589 0.39272666,49.2634 0.42845163,49.2678 0.33956528,49.2723 0.51847863,49.2768 0.61579925,49.2812 0.28521514,49.2857 0.26791006,49.2901 0.28562948,49.2946 0.18746646,49.2990 0.23234554,49.3035 0.34830275,49.3080 0.3211669,49.3124 0.10680787,49.3169 0.089503631,49.3213 0.33062115,49.3258 0.41953707,49.3302 0.35710758,49.3347 0.34820849,49.3392 0.33043376,49.3436 0.33063111,49.3481 0.47332048,49.3525 0.42847472,49.3570 0.3302567,49.3615 0.22286752,49.3659 0.080227889,49.3704 0.21490495,49.3748 0.50919634,49.3793 0.47286466,49.3838 0.40176764,49.3882 0.41962871,49.3927 0.31222361,49.3972 0.1875,49.4016 0.26802796,49.4061 0.25852141,49.4105 0.044674344,49.4150 0.32206854,49.4195 0.58951491,49.4239 0.57116568,49.4284 0.35674047,49.4329 0.18725155,49.4373 0.026636058,49.4418 -3.0616477e-005,49.4462 0.035945471,49.4507 0.29515547,49.4552 0.51800388,49.4596 0.38366768,49.4641 0.20497881,49.4686 0.053379565,49.4730 0.053734157,49.4775 0.17890072,49.4820 0.32148305,49.4864 0.25880447,49.4909 0.23185878,49.4954 0.11604057,49.4998 0.16991825,49.5043 0.18742247,49.5088 0.15176067,49.5132 0.24124558,49.5177 0.32137564,49.5222 0.22310169,49.5266 0.33947268,49.5311 0.46438506,49.5356 0.42842001,49.5400 0.30384985,49.5445 0.50952309,49.5490 0.71422297,49.5534 0.49021578,49.5579 0.035219569,49.5624 0.0001370048,49.5668 0.053702187,49.5713 0.14298674,49.5758 0.16945209,49.5803 0.062610522,49.5847 0.24153259,49.5892 0.50023443,49.5937 0.61590254,49.5981 0.41037914,49.6026 0.33032766,49.6071 0.39281827,49.6115 0.35748273,49.6160 0.571863,49.6205 0.55344313,49.6250 0.40134287,49.6294 0.24076535,49.6339 0.24996926,49.6384 0.30363494,49.6429 0.28566852,49.6473 0.080146074,49.6518 0.026888886,49.6563 0.15192999,49.6607 0.19660906,49.6652 0.38420486,49.6697 0.41962788,49.6742 0.32120559,49.6786 0.26779476,49.6831 0.28556266,49.6876 0.14286675,49.6921 0.29512927,49.6965 0.53625816,49.7010 0.73207176,49.7055 0.49949721,49.7100 0.35711113,49.7144 0.36608931,49.7189 0.27653033,49.7234 0.27656761,49.7279 0.48215467,49.7323 0.62530649,49.7368 0.74129432,49.7413 0.69623941,49.7458 0.49981776,49.7503 0.31244847,49.7547 0.2322274,49.7592 0.29471537,49.7637 0.30353552,49.7682 0.34833542,49.7726 0.57136357,49.7771 0.49085727,49.7816 0.39293036,49.7861 0.40190142,49.7906 0.37491554,49.7950 0.35755625,49.7995 0.68799204,49.8040 0.87483329,49.8085 0.8118329,49.8130 0.36568668,49.8174 0.28585702,49.8219 0.22313595,49.8264 0.14284411,49.8309 0.33060521,49.8354 0.46435696,49.8398 0.30340606,49.8443 0.16952206,49.8488 0.13391864,49.8533 0.20545529,49.8578 0.24108621,49.8623 0.27673301,49.8667 0.33927506,49.8712 0.2678313,49.8757 0.15176679,49.8802 0.15174937,49.8847 0.18746264,49.8892 0.16066508,49.8936 0.08926557,49.8981 0.15177384,49.9026 0.16998672,49.9071 0.50051105,49.9116 0.69661075,49.9161 0.68717241,49.9206 0.28527325,49.9250 0.17854439,49.9295 0.21430585,49.9340 0.22314782,49.9385 0.16073219,49.9430 0.14271794,49.9475 -0.0001920311,49.9520 0.062890328,49.9564 0.31296149,49.9609 0.4375762,49.9654 0.41928944,49.9699 0.16922893,49.9744 0.035698947,49.9789 0.11622119,49.9834 0.13383187,49.9879 0.053476226,49.9923 0.25040713,49.9968 0.6610235,50.0013 0.58902699,50.0058 0.23194195,50.0103 0.1606476,50.0148 0.13407376,50.0193 0.31256357,50.0238 0.22297291,50.0283 0.1159404,50.0327 0.026771693,50.0372 0.09856654,50.0417 0.29489729,50.0462 0.28549093,50.0507 0.16952036,50.0552 0.21454737,50.0597 0.35708112,50.0642 0.22301079,50.0687 0.28571841,50.0732 0.45540527,50.0777 0.51821452,50.0822 0.56244606,50.0866 0.32104382,50.0911 0.21417759,50.0956 0.16085872,50.1001 0.2234021,50.1046 0.24093159,50.1091 0.13366307,50.1136 0.026739478,50.1181 0.20583691,50.1226 0.61654395,50.1271 0.66039437,50.1316 0.31233934,50.1361 0.45595542,50.1406 0.73222357,50.1451 0.48151016,50.1496 0.1692975,50.1541 0.19664799,50.1586 0.50931102,50.1631 0.66961855,50.1675 0.49986222,50.1720 0.41076544,50.1765 0.47337598,50.1810 0.56253153,50.1855 0.41934648,50.1900 0.23188671,50.1945 0.23213483,50.1990 0.37510809,50.2035 0.3838349,50.2080 0.17832239,50.2125 0.11646533,50.2170 0.51896906,50.2215 0.95585889,50.2260 0.95479524,50.2305 0.68675023,50.2350 0.35655826,50.2395 0.044389565,50.2440 4.3247678e-006,50.2485 0.0090626208,50.2530 0.17909755,50.2575 0.5092814,50.2620 0.58931893,50.2665 0.58010131,50.2710 0.3476955,50.2755 0.24112377,50.2800 0.35739368,50.2845 0.28547427,50.2890 0.11592038,50.2935 0.14309378,50.2980 0.27696067,50.3025 0.29443794,50.3070 0.15155017,50.3115 0.080361106,50.3160 0.10719054,50.3205 0.11607569,50.3250 0.098235957,50.3295 0.11603391,50.3341 0.10704798,50.3386 0.071468942,50.3431 0.098372579,50.3476 0.16975784,50.3521 0.18749337,50.3566 0.25010094,50.3611 0.3572349,50.3656 0.32139829,50.3701 0.22291957,50.3746 0.2322503,50.3791 0.67002904,50.3836 0.78575128,50.3881 0.66050971,50.3926 0.25851288,50.3971 0.16073002,50.4016 0.35766122,50.4061 0.54475135,50.4106 0.33883566,50.4152 0.14262298,50.4197 0.20567402,50.4242 0.40222248,50.4287 0.49108818,50.4332 0.4642891,50.4377 0.48202971,50.4422 0.38385206,50.4467 0.4106724,50.4512 0.33034167,50.4557 0.35717323,50.4602 0.34819317,50.4647 0.41061336,50.4693 0.29427478,50.4738 0.089151308,50.4783 0.089308858,50.4828 0.23223956,50.4873 0.33046547,50.4918 0.31266931,50.4963 0.28587741,50.5008 0.29472217,50.5053 0.29447767,50.5099 0.16948965,50.5144 0.19638754,50.5189 0.15176797,50.5234 0.25032106,50.5279 0.43757099,50.5324 0.42841548,50.5369 0.42845663,50.5414 0.38382998,50.5460 0.41065234,50.5505 0.26783925,50.5550 0.2053795,50.5595 0.21429379,50.5640 0.35740247,50.5685 0.44645014,50.5730 0.24983199,50.5776 0.25023383,50.5821 0.38430166,50.5866 0.45518684,50.5911 0.24950494,50.5956 0.16972612,50.6001 0.31270272,50.6046 0.3748427,50.6092 0.2676346,50.6137 0.2053698,50.6182 0.23203656,50.6227 0.080234073,50.6272 0.14298335,50.6317 0.21429709,50.6363 0.11595877,50.6408 0.026806237,50.6453 0.10725565,50.6498 0.24111186,50.6543 0.25894651,50.6589 0.1784326,50.6634 0.026713906,50.6679 0.098453708,50.6724 0.26800346,50.6769 0.25870684,50.6814 0.089094982,50.6860 0.053728726,50.6905 0.17898597,50.6950 0.47345975,50.6995 0.61581844,50.7040 0.39268094,50.7086 0.30362535,50.7131 0.25889751,50.7176 0.23210396,50.7221 0.26772371,50.7267 0.22301824,50.7312 0.24114752,50.7357 0.34880778,50.7402 0.62575483,50.7447 0.8660078,50.7493 0.72276574,50.7538 0.57129043,50.7583 0.45511037,50.7628 0.32123953,50.7674 0.26790363,50.7719 0.33053464,50.7764 0.42847654,50.7809 0.29454571,50.7854 0.30368012,50.7900 0.32154092,50.7945 0.3303681,50.7990 0.30350295,50.8035 0.40176794,50.8081 0.32110712,50.8126 0.14269462,50.8171 0.089430869,50.8216 0.14285775,50.8262 0.13383891,50.8307 0.11606432,50.8352 0.14294446,50.8398 0.25013736,50.8443 0.28573847,50.8488 0.16950774,50.8533 0.10708702,50.8579 0.11606628,50.8624 0.14297991,50.8669 0.24127831,50.8714 0.24988136,50.8760 0.11574395,50.8805 -0.00011753491,50.8850 0.026910078,50.8896 0.071415506,50.8941 0.008840004,50.8986 0.0089338552,50.9031 0.062598802,50.9077 0.21469758,50.9122 0.42890742,50.9167 0.42861247,50.9213 0.32106665,50.9258 0.10670289,50.9303 0.026754167,50.9349 0.134066,50.9394 0.33052629,50.9439 0.48220083,50.9484 0.40157583,50.9530 0.24985722,50.9575 0.28581423,50.9620 0.3839111,50.9666 0.35721806,50.9711 0.36633822,50.9756 0.37517878,50.9802 0.42839447,50.9847 0.33899453,50.9892 0.20526092,50.9938 0.080244817,50.9983 0.017993048,51.0028 0.31328875,51.0074 0.7680704,51.0119 0.52609342,51.0164 0.14247207,51.0210 0.026769191,51.0255 0.13413569,51.0300 0.27701244,51.0346 0.25866947,51.0391 0.053501468,51.0436 0.25920495,51.0482 0.34833631,51.0527 0.34815118,51.0573 0.2141021,51.0618 0.16961828,51.0663 0.16071726,51.0709 0.14276619,51.0754 0.062318228,51.0799 0.026886629,51.0845 0.14322725,51.0890 0.31279784,51.0935 0.48217705,51.0981 0.63366586,51.1026 0.48190996,51.1072 0.37496305,51.1117 0.31252959,51.1162 0.21423154,51.1208 0.089130342,51.1253 0.026788041,51.1299 0.053562883,51.1344 0.026749285,51.1389 0.10741387,51.1435 0.29475498,51.1480 0.29451513,51.1526 0.19630483,51.1571 0.13407342,51.1616 0.33070567,51.1662 0.40178773,51.1707 0.25845388,51.1753 0.026565131,51.1798 0.098494329,51.1843 0.26802719,51.1889 0.29463318,51.1934 0.3123692,51.1980 0.40183002,51.2025 0.56261528,51.2071 0.45518926,51.2116 0.24083185,51.2161 0.12506446,51.2207 0.18767034,51.2252 0.16088285,51.2298 0.28595948,51.2343 0.39290491,51.2389 0.36588421,51.2434 0.29448158,51.2479 0.19621742,51.2525 0.080401853,51.2570 0.25926352,51.2616 0.33936694,51.2661 0.25871691,51.2707 0.1696132,51.2752 0.2501331,51.2798 0.31239718,51.2843 0.34813944,51.2889 0.26765627,51.2934 0.062333059,51.2980 1.6988984e-005,51.3025 0.080548003,51.3070 0.22343488,51.3116 0.33053637,51.3161 0.33933163,51.3207 0.34861055,51.3252 0.58956158,51.3298 0.50831831,51.3343 0.2227331,51.3389 0.12500878,51.3434 0.19660953,51.3480 0.22304282,51.3525 0.080267116,51.3571 0.15187748,51.3616 0.1608196,51.3662 0.27703571,51.3707 0.30350396,51.3753 0.22323152,51.3798 0.32177252,51.3844 0.41938251,51.3889 0.33037066,51.3935 0.60745811,51.3980 0.56230199,51.4026 0.43759224,51.4071 0.52703291,51.4117 0.57132256,51.4162 0.38340572,51.4208 0.10675415,51.4253 0.11635847,51.4299 0.49176258,51.4344 0.83068019,51.4390 0.74971169,51.4436 0.52642739,51.4481 0.38375336,51.4527 0.3304165,51.4572 0.37496573,51.4618 0.33027345,51.4663 0.38391683,51.4709 0.30358264,51.4754 0.29469088,51.4800 0.27669331,51.4845 0.2677851,51.4891 0.19631115,51.4937 0.089075066,51.4982 -3.4384477e-005,51.5028 0.080516927,51.5073 0.21443452,51.5119 0.26782951,51.5164 0.24118347,51.5210 0.50938445,51.5255 0.68752575,51.5301 0.52675229,51.5347 0.50009698,51.5392 0.4191857,51.5438 0.16042662,51.5483 0.33069524,51.5529 0.58045632,51.5574 0.4461472,51.5620 0.23209064,51.5666 0.24123207,51.5711 0.33066201,51.5757 0.41957396,51.5802 0.23180974,51.5848 0.1873689,51.5894 0.26767442,51.5939 0.22317679,51.5985 0.18764393,51.6030 0.24110591,51.6076 0.151858,51.6122 0.24135812,51.6167 0.39290732,51.6213 0.24971421,51.6258 0.11598796,51.6304 0.24138702,51.6350 0.41064587,51.6395 0.25876433,51.6441 0.29498801,51.6487 0.50034279,51.6532 0.63385326,51.6578 0.51753122,51.6623 0.41979477,51.6669 0.54477155,51.6715 0.41037655,51.6760 0.25899348,51.6806 0.37513644,51.6852 0.41972753,51.6897 0.5623728,51.6943 0.3567093,51.6989 0.23201928,51.7034 0.19638219,51.7080 0.15174617,51.7125 0.089237377,51.7171 0.026888262,51.7217 0.17903271,51.7262 0.44677195,51.7308 0.47286397,51.7354 0.20509095,51.7399 0.25035402,51.7445 0.50931114,51.7491 0.7143665,51.7536 0.74085039,51.7582 0.52625221,51.7628 0.22279724,51.7673 0.12531805,51.7719 0.42925102,51.7765 0.69664115,51.7810 0.49943429,51.7856 0.16932617,51.7902 0.16969785,51.7948 0.17874672,51.7993 0.28568128,51.8039 0.17833586,51.8085 0.20548037,51.8130 0.24104595,51.8176 0.15151151,51.8222 -5.5676035e-005,51.8267 0.13442113,51.8313 0.45586306,51.8359 0.55333364,51.8405 0.30331764,51.8450 0.3302601,51.8496 0.21422075,51.8542 0.26814559,51.8587 0.42864519,51.8633 0.52689213,51.8679 0.63404882,51.8725 0.588974,51.8770 0.31206062,51.8816 0.062389441,51.8862 0.053578496,51.8907 0.080285944,51.8953 0.19645795,51.8999 0.30371419,51.9045 0.42861527,51.9090 0.3301937,51.9136 0.13399161,51.9182 0.24121173,51.9228 0.25000331,51.9273 0.23211238,51.9319 0.16952138,51.9365 0.098140478,51.9411 0.080601268,51.9456 0.3041828,51.9502 0.60715902,51.9548 0.44614333,51.9594 0.32107759,51.9639 0.035392281,51.9685 0.0089612929,51.9731 0.02693755,51.9777 0.14296581,51.9822 0.09802039,51.9868 0.026808264,51.9914 0.089538589,51.9960 0.15177555,52.0006 0.1250418,52.0051 0.25928125,52.0097 0.39306894,52.0143 0.4643403,52.0189 0.48197991,52.0234 0.33891338,52.0280 0.25012797,52.0326 0.44668055,52.0372 0.41054106,52.0418 0.36605048,52.0463 0.50016373,52.0509 0.49089104,52.0555 0.41030216,52.0601 0.31237966,52.0647 0.24122216,52.0692 0.16981578,52.0738 0.2233008,52.0784 0.30385441,52.0830 0.43758655,52.0876 0.34801206,52.0922 0.34843332,52.0967 0.44639707,52.1013 0.31205925,52.1059 0.16939673,52.1105 0.080248408,52.1151 0.053647134,52.1197 0.14294364,52.1242 0.21461533,52.1288 0.38427562,52.1334 0.34793609,52.1380 0.27652982,52.1426 0.49121997,52.1472 0.66082877,52.1517 0.43737,52.1563 0.24991715,52.1609 0.24111186,52.1655 0.22317345,52.1701 0.18740855,52.1747 0.19624658,52.1792 0.12496278,52.1838 0.13405088,52.1884 0.28599507,52.1930 0.54481906,52.1976 0.45525655,52.2022 0.33937714,52.2068 0.42857474,52.2114 0.37477642,52.2159 0.2945568,52.2205 0.41976628,52.2251 0.74133164,52.2297 0.83029443,52.2343 0.48201251,52.2389 0.32117113,52.2435 0.13413048,52.2481 0.42879844,52.2526 0.37475306,52.2572 0.44642997,52.2618 0.33909076,52.2664 0.17833021,52.2710 -7.7149089e-005,52.2756 -5.1528227e-006,52.2802 9.7780372e-005,52.2848 0.1610675,52.2894 0.37535688,52.2940 0.45537847,52.2985 0.36604849,52.3031 0.39289472,52.3077 0.40141517,52.3123 0.20506792,52.3169 0.11612922,52.3215 0.23217891,52.3261 0.2946904,52.3307 0.21421446,52.3353 0.089168496,52.3399 0.053575095,52.3445 0.080508471,52.3491 0.17866753,52.3537 0.16947196,52.3582 0.16965112,52.3628 0.21440104,52.3674 0.17859557,52.3720 0.17844644,52.3766 0.10721892,52.3812 0.29524392,52.3858 0.5628106,52.3904 0.54435855,52.3950 0.32994846,52.3996 0.18735424,52.4042 0.249979,52.4088 0.25894693,52.4134 0.24094096,52.4180 0.11610275,52.4226 0.25019339,52.4272 0.26768595,52.4318 0.21445799,52.4364 0.37537903,52.4410 0.49979922,52.4456 0.32103375,52.4502 0.15162008,52.4548 0.03567487,52.4594 0.053680807,52.4640 0.16982161,52.4686 0.27687463,52.4732 0.21413352,52.4777 0.1070192,52.4823 0.1339211,52.4869 0.15169995,52.4915 0.053519018,52.4961 1.2505975e-005,52.5007 0.053859029,52.5053 0.26814109,52.5099 0.33917347,52.5145 0.22315766,52.5191 0.25009385,52.5237 0.41062185,52.5283 0.41950512,52.5330 0.31248221,52.5376 0.2682012,52.5422 0.68789357,52.5468 1.0089625,52.5514 0.99065763,52.5560 0.53545403,52.5606 0.34852299,52.5652 0.41074029,52.5698 0.29427075,52.5744 0.08905901,52.5790 0.071592808,52.5836 0.15190904,52.5882 0.16082886,52.5928 0.24107936,52.5974 0.22298531,52.6020 0.19624117,52.6066 0.11613125,52.6112 0.1250746,52.6158 0.11603801,52.6204 0.21460111,52.6250 0.42892238,52.6296 0.48198009,52.6342 0.33001879,52.6388 0.21418031,52.6434 0.13389093,52.6480 0.10714847,52.6527 0.089156978,52.6573 0.026811825,52.6619 0.10734602,52.6665 0.14292909,52.6711 0.1337755,52.6757 0.062460989,52.6803 0.25927314,52.6849 0.37503248,52.6895 0.20505099,52.6941 0.12498812,52.6987 0.205458,52.7033 0.15170674,52.7079 0.14290491,52.7126 0.28612214,52.7172 0.50050431,52.7218 0.66090763,52.7264 0.69625789,52.7310 0.55307138,52.7356 0.24947357,52.7402 0.062465943,52.7448 0.14310288,52.7494 0.26808706,52.7540 0.37510961,52.7587 0.33020729,52.7633 0.29479694,52.7679 0.45560932,52.7725 0.5800637,52.7771 0.49988866,52.7817 0.41058394,52.7863 0.22281887,52.7909 0.21427825,52.7956 0.33045083,52.8002 0.27696609,52.8048 0.42896241,52.8094 0.61640364,52.8140 0.62482768,52.8186 0.39239189,52.8232 0.19623992,52.8278 0.11590018,52.8325 0.0088314665,52.8371 0.062604301,52.8417 0.16974331,52.8463 0.33061835,52.8509 0.70582116,52.8555 0.83047879,52.8602 0.65148407,52.8648 0.33003697,52.8694 0.16058601,52.8740 0.35747904,52.8786 0.67882645,52.8832 0.60686409,52.8878 0.28529719,52.8925 0.053504556,52.8971 0.1252638,52.9017 0.1964425,52.9063 0.12475254,52.9109 0.12508105,52.9156 0.28609568,52.9202 0.4019677,52.9248 0.4018977,52.9294 0.45518011,52.9340 0.40175709,52.9386 0.4821803,52.9433 0.26741973,52.9479 0.08008486,52.9525 0.026813386,52.9571 0.12519293,52.9617 0.21432205,52.9664 0.15182327,52.9710 0.25018981,52.9756 0.33066681,52.9802 0.58985996,52.9848 0.86622673,52.9895 0.65989739,52.9941 0.24050221,52.9987 0.23232114,53.0033 0.45570523,53.0080 0.55353343,53.0126 0.27634221,53.0172 0.098043904,53.0218 0.053518917,53.0264 0.02688605,53.0311 0.10746104,53.0357 0.24126339,53.0403 0.27659982,53.0449 0.16942041,53.0496 0.11595035,53.0542 0.026699064,53.0588 0.053863544,53.0634 0.33965418,53.0681 0.50896055,53.0727 0.58022583,53.0773 0.56247586,53.0819 0.60732669,53.0866 0.5267809,53.0912 0.24948931,53.0958 0.0087297177,53.1004 0.089638092,53.1051 0.2771776,53.1097 0.39286333,53.1143 0.33003208,53.1189 0.35709813,53.1236 0.36619845,53.1282 0.32138067,53.1328 0.1871271,53.1375 0.062548228,53.1421 0.29515961,53.1467 0.42870972,53.1513 0.44652024,53.1560 0.52685302,53.1606 0.64296448,53.1652 0.66946727,53.1699 0.258351,53.1745 0.10704679,53.1791 0.26815781,53.1837 0.39279073,53.1884 0.21407501,53.1930 0.1250083,53.1976 0.12494688,53.2023 0.18743655,53.2069 0.29499641,53.2115 0.43787807,53.2162 0.41055989,53.2208 0.3033995,53.2254 0.21407764,53.2300 0.11604594,53.2347 0.29516402,53.2393 0.59849173,53.2439 0.55312979,53.2486 0.21378075,53.2532 0.026671579,53.2578 0.026842749,53.2625 0.053571947,53.2671 0.017681073,53.2717 0.0093174027,53.2764 0.47400001,53.2810 0.71434551,53.2856 0.60674191,53.2903 0.33887285,53.2949 0.13365556,53.2995 0.053607851,53.3042 0.10747048,53.3088 0.2948384,53.3135 0.32126579,53.3181 0.22317371,53.3227 0.19641106,53.3274 0.11576691,53.3320 0.026669508,53.3366 0.10738134,53.3413 0.22340082,53.3459 0.32173344,53.3505 0.49136788,53.3552 0.4818733,53.3598 0.30336446,53.3645 0.38398629,53.3691 0.55359799,53.3737 0.55357832,53.3784 0.41948369,53.3830 0.28551698,53.3876 0.25882578,53.3923 0.21457335,53.3969 0.31261113,53.4016 0.18713997,53.4062 0.062420096,53.4108 0.089453407,53.4155 0.17853644,53.4201 0.15165837,53.4248 0.13388792,53.4294 0.062405538,53.4340 6.1118808e-005,53.4387 0.0893979,53.4433 0.098152883,53.4480 0.13434026,53.4526 0.45595977,53.4572 0.580248,53.4619 0.4281581,53.4665 0.24070895,53.4712 0.080268539,53.4758 0.11616314,53.4805 0.17860673,53.4851 0.22328556,53.4897 0.1962622,53.4944 0.12528226,53.4990 0.43845728,53.5037 0.70584345,53.5083 0.69582081,53.5130 0.4103837,53.5176 0.49132252,53.5222 0.46372741,53.5269 0.20493653,53.5315 0.26811785,53.5362 0.44651905,53.5408 0.3480452,53.5455 0.17841308,53.5501 0.13379122,53.5548 0.098177493,53.5594 0.12525573,53.5641 0.27719745,53.5687 0.37495774,53.5733 0.2406614,53.5780 0.16952814,53.5826 0.1788768,53.5873 0.3667638,53.5919 0.64295691,53.5966 0.50857729,53.6012 0.54454601,53.6059 0.62503433,53.6105 0.59822607,53.6152 0.41954756,53.6198 0.36593866,53.6245 0.3301414,53.6291 0.23197022,53.6338 0.24159527,53.6384 0.64326972,53.6431 0.58906263,53.6477 0.45510888,53.6524 0.27665368,53.6570 0.32154641,53.6617 0.3660281,53.6663 0.30340523,53.6710 0.27671915,53.6756 0.49102688,53.6803 0.54456341,53.6849 0.46427742,53.6896 0.40167817,53.6942 0.33916432,53.6989 0.30353975,53.7035 0.19648494,53.7082 0.1875806,53.7128 0.16974351,53.7175 0.25901452,53.7221 0.24089679,53.7268 0.11598768,53.7315 0.16970403,53.7361 0.16958511,53.7408 0.18777491,53.7454 0.4825078,53.7501 0.53582495,53.7547 0.58074778,53.7594 0.80403197,53.7640 0.81205159,53.7687 0.39220259,53.7733 0.29458818,53.7780 0.35712412,53.7827 0.35688329,53.7873 0.27713659,53.7920 0.43779546,53.7966 0.38388279,53.8013 0.46420628,53.8059 0.3926174,53.8106 0.36652073,53.8152 0.56286466,53.8199 0.55304456,53.8246 0.26739052,53.8292 0.21427104,53.8339 0.17840579,53.8385 0.080241084,53.8432 0.080332473,53.8479 0.098140761,53.8525 0.11626623,53.8572 0.2683363,53.8618 0.50004327,53.8665 0.34783608,53.8712 0.1158532,53.8758 0.044544887,53.8805 -1.7369218e-006,53.8851 0.080458604,53.8898 0.19653234,53.8945 0.23209621,53.8991 0.12485506,53.9038 0.026815433,53.9084 0.044645134,53.9131 0.0088610109,53.9178 1.1791875e-005,53.9224 -4.1183102e-005,53.9271 0.00015295758,53.9317 0.16106664,53.9364 0.33943003,53.9411 0.38398331,53.9457 0.40177536,53.9504 0.2943396,53.9551 0.11587654,53.9597 0.14292324,53.9644 0.16991436,53.9690 0.31269199,53.9737 0.30340177,53.9784 0.25885704,53.9830 0.24091558,53.9877 0.13383919,53.9924 0.2412916,53.9970 0.35729694,54.0017 0.35719675,54.0064 0.33037376,54.0110 0.27654102,54.0157 0.15164654,54.0204 0.26825613,54.0250 0.50042713,54.0297 0.59778637,54.0344 0.32110804,54.0390 0.33928472,54.0437 0.21446596,54.0484 0.40205893,54.0530 0.27644807,54.0577 0.15150847,54.0624 0.11592615,54.0670 0.05357939,54.0717 0.053704198,54.0764 0.089248538,54.0810 0.026630213,54.0857 9.4071256e-005,54.0904 0.13437432,54.0950 0.42014986,54.0997 0.54438734,54.1044 0.2493407,54.1091 0.00878854,54.1137 0.03590738,54.1184 0.15190317,54.1231 0.17861092,54.1277 0.26802132,54.1324 0.30356789,54.1371 0.2052269,54.1417 0.14269798,54.1464 0.080239274,54.1511 0.089237392,54.1558 0.026816474,54.1604 0.17895129,54.1651 0.42877695,54.1698 0.43736094,54.1745 0.33929104,54.1791 0.40188986,54.1838 0.49132758,54.1885 0.58070993,54.1931 0.55341852,54.1978 0.42817453,54.2025 0.41052666,54.2072 0.37524173,54.2118 0.43769518,54.2165 0.4014833,54.2212 0.34822258,54.2259 0.4913559,54.2305 0.53559953,54.2352 0.3477084,54.2399 0.080081835,54.2446 0.053714007,54.2492 0.20569441,54.2539 0.42882702,54.2586 0.51790243,54.2633 0.57150346,54.2679 0.59801441,54.2726 0.33015713,54.2773 0.2679213,54.2820 0.23199448,54.2867 0.15176366,54.2913 0.19656822,54.2960 0.20521243,54.3007 0.11584765,54.3054 0.11636125,54.3100 0.33976501,54.3147 0.41949028,54.3194 0.37478215,54.3241 0.57144034,54.3288 0.48230368,54.3334 0.50937665,54.3381 0.54465109,54.3428 0.47274914,54.3475 0.3121179,54.3522 0.16059937,54.3568 0.10715194,54.3615 0.18751076,54.3662 0.41065219,54.3709 0.28562111,54.3756 0.15181257,54.3802 0.10713369,54.3849 0.08038789,54.3896 0.089371897,54.3943 0.1160517,54.3990 0.11592723,54.4037 0.053666789,54.4083 0.17896655,54.4130 0.41114768,54.4177 0.68789947,54.4224 0.71400374,54.4271 0.41010356,54.4318 0.2140002,54.4364 0.16955248,54.4411 0.36617139,54.4458 0.50903314,54.4505 0.50904292,54.4552 0.33939406,54.4599 0.34829921,54.4645 0.41068441,54.4692 0.33019239,54.4739 0.17834012,54.4786 0.053510912,54.4833 0.089389682,54.4880 0.19642141,54.4927 0.2499976,54.4973 0.29483479,54.5020 0.41084394,54.5067 0.37472576,54.5114 0.080036327,54.5161 0.0092050461,54.5208 0.36685795,54.5255 0.78611773,54.5302 0.75840485,54.5348 0.42831531,54.5395 0.43772176,54.5442 0.3569572,54.5489 0.18700162,54.5536 0.053402565,54.5583 0.10733198,54.5630 0.16089679,54.5677 0.30378148,54.5724 0.35707039,54.5770 0.35730579,54.5817 0.47360948,54.5864 0.70545721,54.5911 0.65153027,54.5958 0.50003731,54.6005 0.60750347,54.6052 0.7500158,54.6099 0.86602825,54.6146 0.81228238,54.6193 0.51745737,54.6240 0.35699841,54.6287 0.28568962,54.6333 0.29476228,54.6380 0.50897586,54.6427 0.55343103,54.6474 0.45558959,54.6521 0.51787347,54.6568 0.44624099,54.6615 0.3837679,54.6662 0.24103151,54.6709 0.46472916,54.6756 0.6875506,54.6803 0.48165753,54.6850 0.24984796,54.6897 0.23242831,54.6944 0.25887254,54.6991 0.26769471,54.7038 0.30352488,54.7085 0.20519121,54.7131 0.16980357,54.7178 0.34869173,54.7225 0.50028282,54.7272 0.49991611,54.7319 0.41054344,54.7366 0.34790578,54.7413 0.16938691,54.7460 0.14300285,54.7507 0.34874591,54.7554 0.68778998,54.7601 0.66978586,54.7648 0.71417665,54.7695 0.49959889,54.7742 0.33902743,54.7789 0.16939034,54.7836 0.15180811,54.7883 0.16072533,54.7930 0.15160434,54.7977 0.15190022,54.8024 0.30375364,54.8071 0.19622087,54.8118 0.053370319,54.8165 0.053578388,54.8212 0.098168604,54.8259 0.062745728,54.8306 0.18791325,54.8353 0.26777548,54.8400 0.22308064,54.8447 0.3038421,54.8494 0.66091919,54.8541 0.88379467,54.8588 0.75902957,54.8635 0.73219216,54.8682 0.64259565,54.8729 0.40158889,54.8776 0.19618781,54.8823 0.05339003,54.8870 0.035778645,54.8917 0.1162212,54.8964 0.18762533,54.9011 0.17851809,54.9058 0.12501623,54.9106 0.26808897,54.9153 0.4286015,54.9200 0.39249808,54.9247 0.1963933,54.9294 0.28602558,54.9341 0.35710815,54.9388 0.23186077,54.9435 0.06234872,54.9482 0.089345731,54.9529 0.098131396,54.9576 0.02686003,54.9623 0.13424902,54.9670 0.38415006,54.9717 0.72339696,54.9764 0.9285205,54.9811 0.63387984,54.9858 0.54491293,54.9906 0.6431551,54.9953 0.66057736,55.0000 0.42794445,55.0047 0.16949061,55.0094 0.25025401,55.0141 0.33000126,55.0188 0.13373174,55.0235 0.1788594,55.0282 0.24990666,55.0329 0.097970858,55.0376 0.0089285923,55.0424 0.026800184,55.0471 -0.00011905169,55.0518 0.0092424657,55.0565 0.25048232,55.0612 0.38410059,55.0659 0.4914878,55.0706 0.66967833,55.0753 0.47247723,55.0800 0.13338603,55.0848 0.008866637,55.0895 0.053699888,55.0942 0.11612319,55.0989 0.14310598,55.1036 0.29506019,55.1083 0.50000805,55.1130 0.4282735,55.1177 0.1961157,55.1225 0.11610711,55.1272 0.26808962,55.1319 0.33922186,55.1366 0.21413565,55.1413 0.20564067,55.1460 0.48244134,55.1507 0.57126307,55.1555 0.41037473,55.1602 0.18742561,55.1649 0.18749419,55.1696 0.26832345,55.1743 0.67945814,55.1790 0.84822381,55.1837 0.61531943,55.1885 0.36578488,55.1932 0.50005621,55.1979 0.42845625,55.2026 0.40214545,55.2073 0.66105402,55.2120 0.63348943,55.2168 0.32091734,55.2215 0.11601571,55.2262 0.11606718,55.2309 0.15189549,55.2356 0.24122919,55.2404 0.26769605,55.2451 0.13369395,55.2498 0.071516559,55.2545 0.24128506,55.2592 0.34830645,55.2639 0.43735927,55.2687 0.31237715,55.2734 0.25892165,55.2781 0.17843322,55.2828 0.089323863,55.2875 0.19663966,55.2923 0.26800334,55.2970 0.28558961,55.3017 0.20519976,55.3064 0.14286864,55.3112 0.14270248,55.3159 0.20561291,55.3206 0.41138697,55.3253 0.54457134,55.3300 0.32986498,55.3348 0.14252548,55.3395 0.062358707,55.3442 0.16073915,55.3489 0.2143251,55.3537 0.15188561,55.3584 0.089296386,55.3631 0.10728417,55.3678 0.22335438,55.3726 0.19616009,55.3773 0.035513856,55.3820 4.2139822e-005,55.3867 0.026783306,55.3914 0.08951924,55.3962 0.27704766,55.4009 0.35735038,55.4056 0.42851406,55.4104 0.22284518,55.4151 0.080150507,55.4198 0.044740569,55.4245 0.21480359,55.4293 0.49148896,55.4340 0.56218249,55.4387 0.27625385,55.4434 0.12497621,55.4482 0.24142265,55.4529 0.46453446,55.4576 0.52683622,55.4623 0.44613734,55.4671 0.20523261,55.4718 0.24100326,55.4765 0.15160392,55.4813 0.27717611,55.4860 0.50007558,55.4907 0.30315259,55.4954 0.11605693,55.5002 0.25035933,55.5049 0.44713658,55.5096 0.74122483,55.5144 0.61552155,55.5191 0.45498946,55.5238 0.24066953,55.5286 0.0087136701,55.5333 0.053890843,55.5380 0.3844499,55.5428 0.53585559,55.5475 0.45517451,55.5522 0.348077,55.5569 0.34811017,55.5617 0.2766445,55.5664 0.24152882,55.5711 0.5542115,55.5759 0.70531243,55.5806 0.55301994,55.5853 0.24946155,55.5901 0.089070663,55.5948 0.05350519,55.5995 0.10721701,55.6043 0.33043808,55.6090 0.45555139,55.6137 0.58073121,55.6185 0.65183836,55.6232 0.41020483,55.6279 0.035414908,55.6327 0.053799845,55.6374 0.18782257,55.6422 0.42001215,55.6469 0.60712177,55.6516 0.44633263,55.6564 0.43755975,55.6611 0.40157971,55.6658 0.33930442,55.6706 0.42899317,55.6753 0.65194941,55.6800 0.61542523,55.6848 0.2316725,55.6895 0.15208462,55.6943 0.26800135,55.6990 0.26777056,55.7037 0.29473907,55.7085 0.38399598,55.7132 0.3212266,55.7180 0.16936813,55.7227 0.053394683,55.7274 -1.8796001e-005,55.7322 0.0089380797,55.7369 -1.9519683e-005,55.7416 6.6444873e-006,55.7464 0.12520863,55.7511 0.39312601,55.7559 0.46416613,55.7606 0.33910084,55.7654 0.29476801,55.7701 0.2588352,55.7748 0.080239363,55.7796 0.1788802,55.7843 0.33048701,55.7891 0.30364934,55.7938 0.41086337,55.7985 0.45546481,55.8033 0.58026838,55.8080 0.43741497,55.8128 0.39274141,55.8175 0.36608621,55.8223 0.51778609,55.8270 0.23188713,55.8317 0.11595584,55.8365 0.06243559,55.8412 0.10730994,55.8460 0.16984607,55.8507 0.28580645,55.8555 0.24088068,55.8602 0.1068599,55.8650 -6.9601287e-005,55.8697 0.11648561,55.8744 0.4916946,55.8792 0.6785509,55.8839 0.41042358,55.8887 0.33015212,55.8934 0.22308145,55.8982 0.33101758,55.9029 0.63427502,55.9077 0.58890659,55.9124 0.49976745,55.9172 0.49091035,55.9219 0.32999972,55.9267 0.080193035,55.9314 0.14285083,55.9362 0.062396348,55.9409 0.044829722,55.9457 0.23249376,55.9504 0.3393524,55.9551 0.22313425,55.9599 0.23194559,55.9646 0.17838083,55.9694 0.12495238,55.9741 0.026702164,55.9789 6.6784996e-006,55.9836 -1.8197152e-005,55.9884 0.035862107,55.9931 0.2145896,55.9979 0.35707402,56.0026 0.18718371,56.0074 0.053612631,56.0122 0.17886288,56.0169 0.32149449,56.0217 0.26771545,56.0264 0.16071448,56.0312 0.17871273,56.0359 0.24093914,56.0407 0.14288828,56.0454 0.25933942,56.0502 0.4284935,56.0549 0.44643196,56.0597 0.5178647,56.0644 0.32112452,56.0692 0.17846134,56.0739 0.17858371,56.0787 0.20538151,56.0834 0.1518023,56.0882 0.16977425,56.0930 0.21439253,56.0977 0.2321666,56.1025 0.22308323,56.1072 0.16945581,56.1120 0.11595456,56.1167 0.16071706,56.1215 0.33047441,56.1262 0.46453097,56.1310 0.57159817,56.1358 0.52697337,56.1405 0.5538761,56.1453 0.56239575,56.1500 0.41905022,56.1548 0.41064888,56.1595 0.73226821,56.1643 0.54444844,56.1691 0.26776761,56.1738 0.18745817,56.1786 0.28621429,56.1833 0.60766417,56.1881 0.67850649,56.1928 0.62480551,56.1976 0.69620079,56.2024 0.52641088,56.2071 0.17827904,56.2119 0.026749106,56.2166 0.0806982,56.2214 0.27711067,56.2262 0.3032724,56.2309 0.11571527,56.2357 0.089160465,56.2404 0.15244862,56.2452 0.50969386,56.2500 0.55335253,56.2547 0.50905722,56.2595 0.67861146,56.2643 0.52623856,56.2690 0.46404523,56.2738 0.46444869,56.2785 0.44663304,56.2833 0.40159336,56.2881 0.2942985,56.2928 0.23229592,56.2976 0.38410038,56.3024 0.36592612,56.3071 0.30344486,56.3119 0.20515791,56.3167 0.16084197,56.3214 0.34831879,56.3262 0.33031344,56.3309 0.34853068,56.3357 0.52733415,56.3405 0.74100703,56.3452 0.4635379,56.3500 0.160367,56.3548 0.080492295,56.3595 0.19663395,56.3643 0.30355191,56.3691 0.21404098,56.3738 0.089491323,56.3786 0.3131015,56.3834 0.52687514,56.3881 0.55329484,56.3929 0.49063522,56.3977 0.22287261,56.4024 0.12499166,56.4072 0.25044391,56.4120 0.75928789,56.4167 0.71409893,56.4215 0.38353106,56.4263 0.15185629,56.4311 0.38428017,56.4358 0.53561443,56.4406 0.43726254,56.4454 0.18726821,56.4501 0.10707327,56.4549 0.10759103,56.4597 0.4382585,56.4644 0.73218727,56.4692 0.62442309,56.4740 0.32988712,56.4788 0.2052571,56.4835 0.23209544,56.4883 0.053571958,56.4931 0.1163274,56.4978 0.19654694,56.5026 0.1874696,56.5074 0.24101722,56.5122 0.32128897,56.5169 0.24103223,56.5217 0.17887095,56.5265 0.3128657,56.5313 0.37475485,56.5360 0.16024531,56.5408 0.098178156,56.5456 0.20541498,56.5503 0.24993828,56.5551 0.26787379,56.5599 0.34845528,56.5647 0.34833679,56.5694 0.22314872,56.5742 0.17850301,56.5790 0.13378508,56.5838 0.053416852,56.5885 0.02682195,56.5933 0.11627152,56.5981 0.18736807,56.6029 0.053589635,56.6076 0.13417022,56.6124 0.13373235,56.6172 0.035508301,56.6220 -5.5996975e-006,56.6268 0.026873237,56.6315 0.098380342,56.6363 0.17864685,56.6411 0.19640155,56.6459 0.17855887,56.6506 0.14279209,56.6554 0.16085182,56.6602 0.26805112,56.6650 0.29491851,56.6698 0.55405384,56.6745 0.69646788,56.6793 0.56209224,56.6841 0.3566449,56.6889 0.17831066,56.6937 0.15186259,56.6984 0.2862131,56.7032 0.67907107,56.7080 0.77671772,56.7128 0.62439913,56.7176 0.20489,56.7223 0.14298235,56.7271 0.17861962,56.7319 0.14270976,56.7367 0.15212129,56.7415 0.37552205,56.7463 0.45523569,56.7510 0.29415622,56.7558 0.097864531,56.7606 -7.0323396e-005,56.7654 0.008983098,56.7702 0.080626555,56.7750 0.2681908,56.7797 0.36617938,56.7845 0.40172288,56.7893 0.37516785,56.7941 0.48236063,56.7989 0.46420017,56.8037 0.39267343,56.8084 0.35732484,56.8132 0.54482919,56.8180 0.58914006,56.8228 0.60660106,56.8276 0.24952503,56.8324 0.14291219,56.8372 0.12505041,56.8419 0.15180252,56.8467 0.09812659,56.8515 0.03577007,56.8563 0.19667995,56.8611 0.428619,56.8659 0.39278394,56.8707 0.40181729,56.8755 0.39290547,56.8802 0.33917359,56.8850 0.17852597,56.8898 0.20555779,56.8946 0.28595558,56.8994 0.35725135,56.9042 0.41952416,56.9090 0.4017106,56.9138 0.36598006,56.9186 0.27666298,56.9233 0.25894085,56.9281 0.2501511,56.9329 0.33966258,56.9377 0.56288081,56.9425 0.66937536,56.9473 0.4726412,56.9521 0.30335674,56.9569 0.15163711,56.9617 0.026698116,56.9665 0.13396707,56.9713 0.21431848,56.9760 0.1789849,56.9808 0.34874639,56.9856 0.56253225,56.9904 0.61580241,56.9952 0.40148178,57.0000 0.2052394,57.0048 0.20564438,57.0096 0.33924451,57.0144 0.32134196,57.0192 0.45552427,57.0240 0.39275068,57.0288 0.4104633,57.0336 0.36583766,57.0384 0.18743308,57.0432 0.16076395,57.0480 0.26803342,57.0527 0.29486394,57.0575 0.33040532,57.0623 0.24984209,57.0671 0.19659506,57.0719 0.3934018,57.0767 0.60712624,57.0815 0.39213467,57.0863 0.080054566,57.0911 0.080508612,57.0959 0.21468218,57.1007 0.49146041,57.1055 0.49971434,57.1103 0.27663776,57.1151 0.41078249,57.1199 0.32994512,57.1247 0.12483158,57.1295 0.14297749,57.1343 0.16992588,57.1391 0.34856954,57.1439 0.38384935,57.1487 0.28536507,57.1535 0.20522937,57.1583 0.26811257,57.1631 0.34827563,57.1679 0.24983452,57.1727 0.15154672,57.1775 0.053568285,57.1823 0.13420413,57.1871 0.25903347,57.1919 0.28542823,57.1967 0.17850946,57.2015 0.41157505,57.2063 0.81304884,57.2111 0.70479387,57.2159 0.36569998,57.2207 0.33917657,57.2255 0.22304131,57.2303 0.26844814,57.2351 0.55414659,57.2399 0.60668284,57.2447 0.28488129,57.2495 0.097986862,57.2543 0.25917366,57.2591 0.3752605,57.2639 0.37530622,57.2687 0.39288476,57.2735 0.31252289,57.2784 0.44660306,57.2832 0.52683526,57.2880 0.54454881,57.2928 0.36544341,57.2976 0.05320666,57.3024 0.098448373,57.3072 0.22335039,57.3120 0.24103495,57.3168 0.16964957,57.3216 0.1964993,57.3264 0.23233755,57.3312 0.38398981,57.3360 0.59799802,57.3408 0.68738073,57.3456 0.40158251,57.3504 0.071381219,57.3553 0.098289914,57.3601 0.15199722,57.3649 0.33064446,57.3697 0.41084954,57.3745 0.4997845,57.3793 0.37462851,57.3841 0.30348438,57.3889 0.14279437,57.3937 0.053508937,57.3985 0.008919565,57.4033 0.080755472,57.4082 0.33071679,57.4130 0.36602339,57.4178 0.3394807,57.4226 0.44662327,57.4274 0.51796228,57.4322 0.6788429,57.4370 0.77682364,57.4418 0.65136403,57.4466 0.36558393,57.4515 0.21407028,57.4563 0.17837922,57.4611 0.24997687,57.4659 0.37518615,57.4707 0.31265303,57.4755 0.30355567,57.4803 0.21404581,57.4851 0.11585594,57.4900 0.14307936,57.4948 0.33081236,57.4996 0.43751493,57.5044 0.30314216,57.5092 0.080154791,57.5140 0.15216474,57.5188 0.33038646,57.5237 0.17829153,57.5285 0.0891091,57.5333 0.0089037269,57.5381 0.13414307,57.5429 0.25901636,57.5477 0.35746509,57.5526 0.53611791,57.5574 0.47281727,57.5622 0.16027069,57.5670 0.13408263,57.5718 0.19646037,57.5766 0.15161709,57.5815 0.098206498,57.5863 0.11600568,57.5911 0.035535637,57.5959 2.8344079e-005,57.6007 0.053851243,57.6055 0.17871098,57.6104 0.21409489,57.6152 0.16945913,57.6200 0.089301266,57.6248 0.089387164,57.6296 0.25021583,57.6345 0.37523413,57.6393 0.31238317,57.6441 0.27693477,57.6489 0.50042623,57.6537 0.59832478,57.6586 0.58045202,57.6634 0.55311924,57.6682 0.27653712,57.6730 0.41111568,57.6778 0.45525363,57.6827 0.26725179,57.6875 0.026509402,57.6923 0.035787914,57.6971 0.044778824,57.7020 0.18779893,57.7068 0.27683419,57.7116 0.24092112,57.7164 0.20526241,57.7213 0.28575924,57.7261 0.36619046,57.7309 0.3659592,57.7357 0.21400239,57.7405 0.026676906,57.7454 0.0089979554,57.7502 0.053625729,57.7550 0.080299072,57.7598 0.12500083,57.7647 0.16976461,57.7695 0.31269094,57.7743 0.41085914,57.7791 0.30348513,57.7840 0.16937904,57.7888 0.06235715,57.7936 0.098189808,57.7985 0.098324358,57.8033 0.098360717,57.8081 0.15177134,57.8129 0.16950302,57.8178 0.080368631,57.8226 0.10743247,57.8274 0.25011072,57.8322 0.24983969,57.8371 0.22309028,57.8419 0.20533226,57.8467 0.2595256,57.8516 0.53610891,57.8564 0.49067971,57.8612 0.28537217,57.8660 0.16055126,57.8709 0.13389216,57.8757 0.098100998,57.8805 0.053575806,57.8854 0.11633154,57.8902 0.26792106,57.8950 0.34816003,57.8999 0.5092383,57.9047 0.66075367,57.9095 0.41039699,57.9143 0.17835467,57.9192 0.053380046,57.9240 0.035870977,57.9288 0.24175726,57.9337 0.67067999,57.9385 1.0538346,57.9433 0.85623682,57.9482 0.40111074,57.9530 0.35725817,57.9578 0.48218849,57.9627 0.34784368,57.9675 0.10680529,57.9723 -7.1640185e-005,57.9772 -1.5803666e-005,57.9820 0.0090908129,57.9868 0.1609098,57.9917 0.25034401,57.9965 0.49138004,58.0013 0.51749611,58.0062 0.28541118,58.0110 0.17851953,58.0159 0.1520218,58.0207 0.31271952,58.0255 0.28544864,58.0304 0.14263226,58.0352 0.098185919,58.0400 0.080280304,58.0449 0.071636356,58.0497 0.27715856,58.0545 0.4289124,58.0594 0.56254727,58.0642 0.47311187,58.0691 0.46426588,58.0739 0.33874378,58.0787 0.079990514,58.0836 0.062725894,58.0884 0.14288065,58.0933 0.098123573,58.0981 0.20555396,58.1029 0.33946609,58.1078 0.32126823,58.1126 0.18745495,58.1174 0.26800555,58.1223 0.26778081,58.1271 0.23203847,58.1320 0.31236795,58.1368 0.22307156,58.1417 0.1070985,58.1465 0.08056356,58.1513 0.22363763,58.1562 0.32125703,58.1610 0.13368993,58.1659 0.19680543,58.1707 0.37512708,58.1755 0.36582968,58.1804 0.26783624,58.1852 0.31272724,58.1901 0.28535226,58.1949 0.071268551,58.1998 0.22379109,58.2046 0.40193778,58.2094 0.39273068,58.2143 0.37485963,58.2191 0.27648529,58.2240 0.12474421,58.2288 0.053561244,58.2337 0.11613812,58.2385 0.178725,58.2434 0.24119337,58.2482 0.16941705,58.2530 0.053443529,58.2579 0.053582333,58.2627 0.026690725,58.2676 7.4630593e-006,58.2724 0.02684244,58.2773 0.053690333,58.2821 0.13414027,58.2870 0.19641291,58.2918 0.16946396,58.2967 0.14278114,58.3015 0.16086817,58.3064 0.35744289,58.3112 0.57181972,58.3161 0.70554513,58.3209 0.61598003,58.3258 0.5177123,58.3306 0.42817298,58.3355 0.36603132,58.3403 0.4825289,58.3451 0.48204353,58.3500 0.42838088,58.3548 0.50908363,58.3597 0.4641777,58.3645 0.29444882,58.3694 0.20537899,58.3742 0.36623031,58.3791 0.58045089,58.3840 0.42847338,58.3888 0.28593832,58.3937 0.42875791,58.3985 0.41928649,58.4034 0.2317431,58.4082 0.089092851,58.4131 0.017828176,58.4179 0.05376621,58.4228 0.18772896,58.4276 0.24092387,58.4325 0.12488806,58.4373 0.20571372,58.4422 0.51810026,58.4470 0.53545487,58.4519 0.29426855,58.4567 0.1786534,58.4616 0.3663362,58.4664 0.41948828,58.4713 0.26788455,58.4762 0.46480349,58.4810 0.64302236,58.4859 0.49047706,58.4907 0.14261891,58.4956 0.21452124,58.5004 0.24099389,58.5053 0.25903302,58.5101 0.42010838,58.5150 0.57166511,58.5199 0.55342561,58.5247 0.43725845,58.5296 0.26737151,58.5344 0.080226555,58.5393 0.30458492,58.5441 0.96515983,58.5490 1.1779768,58.5539 0.68667412,58.5587 0.30335578,58.5636 0.23214908,58.5684 0.24084313,58.5733 0.08920183,58.5782 0.17001466,58.5830 0.29484558,58.5879 0.29447126,58.5927 0.26790836,58.5976 0.53607982,58.6025 0.62488323,58.6073 0.41029921,58.6122 0.16934086,58.6170 0.053436328,58.6219 -2.5701918e-005,58.6268 4.939162e-005,58.6316 0.05378155,58.6365 0.15196286,58.6413 0.19646414,58.6462 0.21435425,58.6511 0.27685565,58.6559 0.34815687,58.6608 0.27658477,58.6657 0.15170838,58.6705 0.21442601,58.6754 0.28574279,58.6802 0.28577894,58.6851 0.31285125,58.6900 0.48239371,58.6948 0.64295661,58.6997 0.64254934,58.7046 0.33889413,58.7094 0.2859171,58.7143 0.41106507,58.7192 0.58936584,58.7240 0.66084421,58.7289 0.70520633,58.7337 0.410142,58.7386 0.16929612,58.7435 0.035529353,58.7483 0.026889663,58.7532 0.25030503,58.7581 0.39283258,58.7629 0.2943832,58.7678 0.17871429,58.7727 0.28603402,58.7775 0.26764539,58.7824 0.088945687,58.7873 0.026905876,58.7922 0.12524602,58.7970 0.22321041,58.8019 0.2051371,58.8068 0.21418928,58.8116 0.24123232,58.8165 0.30383539,58.8214 0.38415575,58.8262 0.42866883,58.8311 0.44612184,58.8360 0.2943005,58.8408 0.21436344,58.8457 0.348557,58.8506 0.63448864,58.8555 0.87513071,58.8603 0.64219743,58.8652 0.18691124,58.8701 -4.7534595e-005,58.8749 0.053808335,58.8798 0.23258328,58.8847 0.43755391,58.8896 0.39265218,58.8944 0.4556303,58.8993 0.57142931,58.9042 0.37492856,58.9090 0.59851635,58.9139 0.66963017,58.9188 0.45518988,58.9237 0.45529205,58.9285 0.9384222,58.9334 1.5544738,58.9383 1.2760957,58.9432 0.63281667,58.9480 0.21384771,58.9529 0.17861715,58.9578 0.19640186,58.9627 0.16954044,58.9675 0.13394828,58.9724 0.14286673,58.9773 0.098005712,58.9822 0.0087980768,58.9870 0.053701796,58.9919 0.14293452,58.9968 0.16962321,59.0017 0.1785855,59.0065 0.21450959,59.0114 0.25896016,59.0163 0.14271255,59.0212 0.19669984,59.0260 0.34848863,59.0309 0.42851171,59.0358 0.39266136,59.0407 0.32139269,59.0456 0.30363256,59.0504 0.30360609,59.0553 0.36642042,59.0602 0.58999062,59.0651 0.73184478,59.0700 0.34714913,59.0748 0.06220416,59.0797 0.17003477,59.0846 0.35753468,59.0895 0.3838957,59.0944 0.32120734,59.0992 0.3214488,59.1041 0.45584658,59.1090 0.6788826,59.1139 0.59794074,59.1188 0.31173173,59.1236 0.053515159,59.1285 0.34877947,59.1334 0.57157928,59.1383 0.50870264,59.1432 0.24949168,59.1481 0.10710137,59.1529 0.15195869,59.1578 0.25900012,59.1627 0.49104515,59.1676 0.66103202,59.1725 0.75032479,59.1774 0.57116067,59.1822 0.34786186,59.1871 0.16937511,59.1920 0.098447852,59.1969 0.23241298,59.2018 0.2320154,59.2067 0.24090528,59.2115 0.28560182,59.2164 0.2767376,59.2213 0.19624119,59.2262 0.11634336,59.2311 0.34883955,59.2360 0.54470932,59.2409 0.43697411,59.2457 0.25885293,59.2506 0.43775147,59.2555 0.40198058,59.2604 0.41937223,59.2653 0.14252295,59.2702 0.17878829,59.2751 0.29460797,59.2800 0.28557512,59.2848 0.29496053,59.2897 0.53596866,59.2946 0.69687283,59.2995 0.97378933,59.3044 0.91048133,59.3093 0.70482999,59.3142 0.47271773,59.3191 0.25858122,59.3240 0.15177409,59.3288 0.24122764,59.3337 0.3570002,59.3386 0.22311439,59.3435 0.17855087,59.3484 0.17925803,59.3533 0.55432189,59.3582 0.62480944,59.3631 0.57138741,59.3680 0.75908172,59.3729 0.76740116,59.3778 0.40993449,59.3827 0.10708301,59.3875 0.13397224,59.3924 0.05330221,59.3973 0.080773517,59.4022 0.41083923,59.4071 0.29444501,59.4120 0.39354205,59.4169 0.84029293,59.4218 1.1789988,59.4267 1.1419598,59.4316 0.62403166,59.4365 0.32130814,59.4414 0.24105342,59.4463 0.19631377,59.4512 0.22335687,59.4561 0.45558673,59.4610 0.43733332,59.4659 0.23203567,59.4707 0.18745831,59.4756 0.12475646,59.4805 0.089156054,59.4854 0.1071446,59.4903 0.17899619,59.4952 0.47366935,59.5001 0.47299808,59.5050 0.33951777,59.5099 0.58050793,59.5148 0.44612026,59.5197 0.34807181,59.5246 0.23195353,59.5295 0.16048478,59.5344 0.080274954,59.5393 0.16117288,59.5442 0.45551342,59.5491 0.41017056,59.5540 0.080114298,59.5589 0.080729924,59.5638 0.31280676,59.5687 0.33022833,59.5736 0.19610499,59.5785 0.14280953,59.5834 0.25042281,59.5883 0.3930521,59.5932 0.31228238,59.5981 0.2140802,59.6030 0.16067161,59.6079 0.21439317,59.6128 0.30362314,59.6177 0.32157424,59.6226 0.32142958,59.6275 0.21417591,59.6324 0.29494557,59.6373 0.54495239,59.6422 0.58899736,59.6471 0.33893251,59.6520 0.27696618,59.6569 0.39313254,59.6618 0.47299331,59.6668 0.38343316,59.6717 0.23237944,59.6766 0.46480724,59.6815 0.53551012,59.6864 0.29427433,59.6913 0.19649637,59.6962 0.20522009,59.7011 0.13370956,59.7060 0.18761289,59.7109 0.15171663,59.7158 0.08029522,59.7207 0.15197948,59.7256 0.24113964,59.7305 0.19640562,59.7354 0.196725,59.7403 0.38452291,59.7452 0.58950955,59.7502 0.50831044,59.7551 0.26726422,59.7600 0.16975269,59.7649 0.30425313,59.7698 0.57174587,59.7747 0.55319893,59.7796 0.35673758,59.7845 0.29473284,59.7894 0.4195585,59.7943 0.23170134,59.7992 0.11611315,59.8041 0.18764205,59.8091 0.16959353,59.8140 0.11593938,59.8189 0.053500362,59.8238 0.053654201,59.8287 0.089233883,59.8336 0.017790046,59.8385 0.098772816,59.8434 0.3844617,59.8483 0.48195973,59.8533 0.44615868,59.8582 0.4284516,59.8631 0.29443851,59.8680 0.23240314,59.8729 0.45558718,59.8778 0.49091536,59.8827 0.50892293,59.8876 0.43756017,59.8926 0.4287971,59.8975 0.5804528,59.9024 0.49067545,59.9073 0.19594787,59.9122 0.035528757,59.9171 0.026898572,59.9220 0.17879307,59.9270 0.25908872,59.9319 0.33022359,59.9368 0.19642292,59.9417 0.2683489,59.9466 0.42857096,59.9515 0.30319133,59.9564 0.34815294,59.9614 0.53574967,59.9663 0.39268348,59.9712 0.16062026,59.9761 0.23244493,59.9810 0.43770218,59.9859 0.34783274,59.9909 0.10721209,59.9958 0.25935122,60.0007 0.40198866,60.0056 0.4999859,60.0105 0.38383013,60.0155 0.57145935,60.0204 0.54439563,60.0253 0.29426637,60.0302 0.089248069,60.0351 0.16093259,60.0400 0.30356792,60.0450 0.37506297,60.0499 0.32136115,60.0548 0.18747899,60.0597 0.27711174,60.0646 0.39269477,60.0696 0.19596878,60.0745 0.053583361,60.0794 0.11620809,60.0843 0.20587759,60.0893 0.59016883,60.0942 0.86594296,60.0991 0.59733808,60.1040 0.30322,60.1089 0.2588945,60.1139 0.17854443,60.1188 0.27731809,60.1237 0.50912178,60.1286 0.33894253,60.1336 0.21400133,60.1385 0.098020926,60.1434 0.080302708,60.1483 0.053572692,60.1532 0.17906155,60.1582 0.4558098,60.1631 0.46411133,60.1680 0.36593857,60.1729 0.43765953,60.1779 0.52681631,60.1828 0.50913006,60.1877 0.63409144,60.1926 0.60685289,60.1976 0.50872236,60.2025 0.56226963,60.2074 0.35683361,60.2124 0.23228,60.2173 0.25909433,60.2222 0.20513739,60.2271 0.1071099,60.2321 0.41086918,60.2370 0.49114808,60.2419 0.32138041,60.2468 0.21423824,60.2518 0.35708877,60.2567 0.50893939,60.2616 0.58051693,60.2666 0.42855015,60.2715 0.33928189,60.2764 0.3215,60.2813 0.33018211,60.2863 0.22306177,60.2912 0.19633813,60.2961 0.16968575,60.3011 0.27725458,60.3060 0.4377498,60.3109 0.47300592,60.3159 0.40178746,60.3208 0.40190881,60.3257 0.35701576,60.3306 0.28557,60.3356 0.2140858,60.3405 0.12482648,60.3454 0.10720378,60.3504 0.23234972,60.3553 0.35725102,60.3602 0.43756205,60.3652 0.49106571,60.3701 0.36603346,60.3750 0.3485724,60.3800 0.62513655,60.3849 0.59775698,60.3898 0.39261562,60.3948 0.25887707,60.3997 0.1695428,60.4046 0.1695935,60.4096 0.16979063,60.4145 0.24116859,60.4194 0.26797122,60.4244 0.4467912,60.4293 0.5356127,60.4342 0.320972,60.4392 0.15159118,60.4441 0.20534599,60.4491 0.27687532,60.4540 0.34848019,60.4589 0.50006998,60.4639 0.43743855,60.4688 0.32160923,60.4737 0.37497893,60.4787 0.31218997,60.4836 0.21415709,60.4885 0.30359474,60.4935 0.29454309,60.4984 0.16962925,60.5034 0.18762097,60.5083 0.27709401,60.5132 0.44680223,60.5182 0.51800627,60.5231 0.48178503,60.5281 0.22270021,60.5330 0.20577708,60.5379 0.66114819,60.5429 0.69593543,60.5478 0.32995155,60.5528 0.16962823,60.5577 0.11597346,60.5626 0.06265039,60.5676 0.23254235,60.5725 0.39301005,60.5775 0.41090539,60.5824 0.54486024,60.5873 0.59831393,60.5923 0.59803551,60.5972 0.41928905,60.6022 0.32127699,60.6071 0.26766205,60.6121 0.24979112,60.6170 0.27683595,60.6219 0.2680327,60.6269 0.21435225,60.6318 0.27666974,60.6368 0.19608179,60.6417 0.10729999,60.6467 0.33984947,60.6516 0.55361021,60.6566 0.40133125,60.6615 0.097880282,60.6664 -6.6021705e-005,60.6714 0.02706811,60.6763 0.25043723,60.6813 0.46451172,60.6862 0.67881835,60.6912 0.81237555,60.6961 0.53524166,60.7011 0.29425362,60.7060 0.10722954,60.7110 0.36672333,60.7159 0.59862673,60.7208 0.60698253,60.7258 0.46364683,60.7307 0.18708062,60.7357 0.08057265,60.7406 0.20560236,60.7456 0.33947355,60.7505 0.40188771,60.7555 0.36580268,60.7604 0.22297053,60.7654 0.1877031,60.7703 0.33950463,60.7753 0.34803846,60.7802 0.24087654,60.7852 0.27665976,60.7901 0.16059037,60.7951 0.080394976,60.8000 0.13399154,60.8050 0.14270192,60.8099 0.026712853,60.8149 0.062782653,60.8198 0.16977349,60.8248 0.26799563,60.8297 0.4465676,60.8347 0.47290921,60.8396 0.28553471,60.8446 0.38432017,60.8495 0.5538395,60.8545 0.4014414,60.8595 0.12455555,60.8644 0.0088497149,60.8694 0.026846474,60.8743 0.026723495,60.8793 0.026832957,60.8842 0.15198503,60.8892 0.31272691,60.8941 0.44649881,60.8991 0.41958499,60.9040 0.45541838,60.9090 0.46445322,60.9139 0.42857674,60.9189 0.26756781,60.9239 0.19630754,60.9288 0.27679354,60.9338 0.22324514,60.9387 0.24142542,60.9437 0.48255268,60.9486 0.5711441,60.9536 0.3212598,60.9585 0.3483457,60.9635 0.3838408,60.9685 0.48221251,60.9734 0.41949791,60.9784 0.23179539,60.9833 0.12493596,60.9883 0.21423469,60.9933 0.23264745,60.9982 0.58110946,61.0032 0.62468642,61.0081 0.33866194,61.0131 0.19635968,61.0180 0.33930156,61.0230 0.39325187,61.0280 0.58078212,61.0329 0.51743406,61.0379 0.26742193,61.0428 0.14270882,61.0478 0.20532806,61.0528 0.34829655,61.0577 0.41978362,61.0627 0.37494567,61.0677 0.35692757,61.0726 0.28558427,61.0776 0.14281391,61.0825 0.053576656,61.0875 0.035811834,61.0925 0.17032859,61.0974 0.55404973,61.1024 0.49935851,61.1073 0.19605461,61.1123 0.32206988,61.1173 0.66139311,61.1222 0.78587872,61.1272 0.74046022,61.1322 0.32950947,61.1371 0.089073375,61.1421 0.053673357,61.1471 0.12510937,61.1520 0.18744142,61.1570 0.14297763,61.1620 0.22335711,61.1669 0.24094327,61.1719 0.29469618,61.1769 0.39341655,61.1818 0.57179159,61.1868 0.56247544,61.1917 0.59796005,61.1967 0.40117002,61.2017 0.16057248,61.2066 0.21451052,61.2116 0.25016141,61.2166 0.33928707,61.2216 0.33931917,61.2265 0.37516588,61.2315 0.36573672,61.2365 0.21395211,61.2414 0.21447171,61.2464 0.25894931,61.2514 0.22319798,61.2563 0.33029667,61.2613 0.25879669,61.2663 0.18767543,61.2712 0.30385253,61.2762 0.43766457,61.2812 0.4822495,61.2861 0.48183051,61.2911 0.27652571,61.2961 0.38390997,61.3011 0.30340251,61.3060 0.19657125,61.3110 0.41120562,61.3160 0.6696586,61.3209 0.45482019,61.3259 0.16078146,61.3309 0.30406141,61.3359 0.41973144,61.3408 0.34797308,61.3458 0.24995255,61.3508 0.26787478,61.3558 0.33903423,61.3607 0.29445189,61.3657 0.2052774,61.3707 0.1072586,61.3756 0.30425602,61.3806 0.65192538,61.3856 0.44585767,61.3906 0.24105097,61.3955 0.33943197,61.4005 0.33009917,61.4055 0.22303523,61.4105 0.23231559,61.4154 0.31266055,61.4204 0.27662,61.4254 0.15179472,61.4304 0.2593748,61.4353 0.43745139,61.4403 0.30325097,61.4453 0.22311488,61.4503 0.16960721,61.4553 0.13384987,61.4602 0.11599886,61.4652 0.27690277,61.4702 0.44677559,61.4752 0.45528585,61.4801 0.23200856,61.4851 0.17849989,61.4901 0.10684917,61.4951 0.12511519,61.5001 0.19669136,61.5050 0.27700755,61.5100 0.34824368,61.5150 0.33907431,61.5200 0.24102214,61.5250 0.2857838,61.5299 0.34814256,61.5349 0.30336791,61.5399 0.089014485,61.5449 0.0091581279,61.5499 0.2237476,61.5548 0.39298734,61.5598 0.35702679,61.5648 0.32124016,61.5698 0.20515569,61.5748 0.16071491,61.5797 0.3131139,61.5847 0.72381771,61.5897 0.83861828,61.5947 0.3384544,61.5997 0.0088461814,61.6047 1.9146175e-005,61.6096 -8.5693027e-006,61.6146 0.026920373,61.6196 0.16984122,61.6246 0.2589485,61.6296 0.25003958,61.6346 0.31238127,61.6395 0.17863777,61.6445 0.31288609,61.6495 0.51799548,61.6545 0.53545827,61.6595 0.258656,61.6645 0.11586387,61.6695 -0.00016968246,61.6744 0.026955221,61.6794 0.17873585,61.6844 0.25004822,61.6894 0.25900713,61.6944 0.37535828,61.6994 0.54464561,61.7044 0.39266759,61.7093 0.40191492,61.7143 0.49120742,61.7193 0.57999909,61.7243 0.17812695,61.7293 0.053794324,61.7343 0.17875536,61.7393 0.25003022,61.7443 0.40192404,61.7493 0.48219249,61.7542 0.38352826,61.7592 0.12494656,61.7642 0.20566735,61.7692 0.28567308,61.7742 0.21430314,61.7792 0.29488403,61.7842 0.38383204,61.7892 0.26746339,61.7942 0.14268588,61.7992 0.0894292,61.8041 0.26826969,61.8091 0.44648266,61.8141 0.34787562,61.8191 0.16957375,61.8241 0.24999627,61.8291 0.30352625,61.8341 0.303554,61.8391 0.22351258,61.8441 0.37547043,61.8491 0.46415609,61.8541 0.35671547,61.8591 0.19617949,61.8641 0.089286558,61.8691 0.098192774,61.8740 0.053459939,61.8790 0.10764485,61.8840 0.51855439,61.8890 0.66960943,61.8940 0.49070668,61.8990 0.31219277,61.9040 0.18731172,61.9090 0.11591264,61.9140 0.071317524,61.9190 0.16099092,61.9240 0.46462673,61.9290 0.52674478,61.9340 0.43749002,61.9390 0.55365694,61.9440 0.55349851,61.9490 0.4463084,61.9540 0.50012362,61.9590 0.59843463,61.9640 0.51784045,61.9690 0.45527443,61.9740 0.36594656,61.9790 0.30356765,61.9840 0.35723022,61.9890 0.34804353,61.9940 0.1961607,61.9990 0.10706299,62.0040 0.10717141,62.0090 0.16095276,62.0140 0.29472449,62.0190 0.21395214,62.0240 0.1070373,62.0290 0.080351546,62.0340 0.053640686,62.0390 0.18780282,62.0440 0.34837046,62.0490 0.47340223,62.0540 0.56262189,62.0590 0.58918345,62.0640 0.59820747,62.0690 0.48171377,62.0740 0.088843413,62.0790 -2.2994857e-007,62.0840 2.022473e-005,62.0890 0.04478398,62.0940 0.10724001,62.0990 0.16998398,62.1040 0.39311674,62.1090 0.3926484,62.1140 0.34804532,62.1190 0.28579465,62.1240 0.27666429,62.1290 0.16034997,62.1340 0.17898463,62.1390 0.42905515,62.1440 0.41958091,62.1490 0.34780049,62.1540 0.37502119,62.1590 0.80391181,62.1640 0.73181391,62.1690 0.26742461,62.1741 0.035707638,62.1791 0.19679332,62.1841 0.36618325,62.1891 0.41063365,62.1941 0.41091582,62.1991 0.56270927,62.2041 0.62499142,62.2091 0.55331194,62.2141 0.25850236,62.2191 0.035537086,62.2241 0.026861325,62.2291 0.053536765,62.2341 0.0088837733,62.2391 0.053682499,62.2442 0.10713558,62.2492 0.080336154,62.2542 0.17876653,62.2592 0.26793864,62.2642 0.20529045,62.2692 0.17862864,62.2742 0.25886485,62.2792 0.18738458,62.2842 0.15188122,62.2892 0.23246586,62.2943 0.40202162,62.2993 0.41951442,62.3043 0.28539678,62.3093 0.16053149,62.3143 0.18761767,62.3193 0.24115136,62.3243 0.22310355,62.3293 0.16969512,62.3344 0.23243114,62.3394 0.30361882,62.3444 0.23172094,62.3494 0.053401493,62.3544 0.098482691,62.3594 0.21459226,62.3644 0.26763865,62.3694 0.10707559,62.3745 0.25038171,62.3795 0.44671413,62.3845 0.5891223,62.3895 0.35692516,62.3945 0.33949232,62.3995 0.35694742,62.4045 0.24089684,62.4096 0.25016215,62.4146 0.28556484,62.4196 0.2231922,62.4246 0.36617538,62.4296 0.33907861,62.4346 0.30373594,62.4397 0.47315437,62.4447 0.29426846,62.4497 0.13382679,62.4547 0.0088767996,62.4597 9.4492396e-005,62.4647 0.25940055,62.4698 0.66101205,62.4748 0.60672253,62.4798 0.20503838,62.4848 0.11624212,62.4898 0.22382522,62.4949 0.4464148,62.4999 0.33930373,62.5049 0.63465482,62.5099 0.78560829,62.5149 0.58847505,62.5200 0.24970691,62.5250 0.24986883,62.5300 0.16085768,62.5350 0.43784675,62.5400 0.51777798,62.5451 0.57141238,62.5501 0.38365516,62.5551 0.10680883,62.5601 0.017921064,62.5651 0.17900474,62.5702 0.35724115,62.5752 0.37509799,62.5802 0.6433748,62.5852 0.77658111,62.5903 0.40103224,62.5953 0.14269115,62.6003 0.16091219,62.6053 0.19645754,62.6104 0.16951892,62.6154 0.19655707,62.6204 0.31251684,62.6254 0.18736841,62.6304 0.18746935,62.6355 0.23238908,62.6405 0.42890885,62.6455 0.47306091,62.6505 0.3033343,62.6556 0.21437457,62.6606 0.38423041,62.6656 0.43746382,62.6707 0.26755929,62.6757 0.16952023,62.6807 0.26795313,62.6857 0.36592644,62.6908 0.22292115,62.6958 0.062528163,62.7008 0.10728751,62.7058 0.26812702,62.7109 0.46436819,62.7159 0.28528816,62.7209 0.01787965,62.7260 0.25049371,62.7310 0.44655618,62.7360 0.35696146,62.7410 0.19625786,62.7461 0.2054266,62.7511 0.30361989,62.7561 0.35759714,62.7612 0.67900962,62.7662 0.74988085,62.7712 0.75847137,62.7762 0.49953723,62.7813 0.31234097,62.7863 0.16076818,62.7913 0.27723473,62.7964 0.52712739,62.8014 0.57104415,62.8064 0.23170941,62.8115 0.12512283,62.8165 0.20537612,62.8215 0.20550144,62.8266 0.45629349,62.8316 0.83087671,62.8366 0.72249609,62.8417 0.36540279,62.8467 0.2410091,62.8517 0.29497769,62.8568 0.50931603,62.8618 0.58009213,62.8668 0.36561131,62.8719 0.31260318,62.8769 0.58081549,62.8819 1.0270798,62.8870 1.1157935,62.8920 0.64255536,62.8970 0.38362625,62.9021 0.25887918,62.9071 0.39315575,62.9121 0.38387373,62.9172 0.2945953,62.9222 0.28560737,62.9272 0.19624873,62.9323 0.16965449,62.9373 0.21439393,62.9424 0.28575709,62.9474 0.32142821,62.9524 0.26794973,62.9575 0.26778513,62.9625 0.2231126,62.9675 0.22317073,62.9726 0.23211363,62.9776 0.29459962,62.9827 0.16970423,62.9877 0.22318612,62.9927 0.13389206,62.9978 0.19646403,63.0028 0.18755603,63.0079 0.25918591,63.0129 0.35725728,63.0179 0.37474254,63.0230 0.18725237,63.0280 0.15204479,63.0331 0.36652127,63.0381 0.57157385,63.0431 0.56253546,63.0482 0.62485182,63.0532 0.42803243,63.0583 0.14249676,63.0633 0.089421615,63.0683 0.19653775,63.0734 0.15154544,63.0784 0.062358964,63.0835 7.0887668e-006,63.0885 -3.1540221e-005,63.0936 0.00011908409,63.0986 0.16998278,63.1036 0.41096488,63.1087 0.58944482,63.1137 0.63398629,63.1188 0.56248552,63.1238 0.55345178,63.1289 0.44616598,63.1339 0.29500303,63.1390 0.54489797,63.1440 0.44588262,63.1490 0.16032758,63.1541 0.15211615,63.1591 0.42904598,63.1642 0.52679485,63.1692 0.41930598,63.1743 0.27663606,63.1793 0.33048201,63.1844 0.39265296,63.1894 0.31226489,63.1945 0.21422651,63.1995 0.12518342,63.2046 0.26802009,63.2096 0.25881034,63.2147 0.15151668,63.2197 0.026869444,63.2247 0.26827383,63.2298 0.47364154,63.2348 0.6430589,63.2399 0.58902341,63.2449 0.44599086,63.2500 0.21407263,63.2550 0.17884696,63.2601 0.33054522,63.2651 0.3390263,63.2702 0.20507553,63.2752 0.12501599,63.2803 0.19689326,63.2853 0.41991633,63.2904 0.38358173,63.2954 0.24977851,63.3005 0.25002295,63.3055 0.27698633,63.3106 0.37525514,63.3157 0.36602849,63.3207 0.38387996,63.3258 0.53583258,63.3308 0.6250028,63.3359 0.47281632,63.3409 0.2586388,63.3460 0.12487537,63.3510 0.026772585,63.3561 0.14330879,63.3611 0.3037231,63.3662 0.27676764,63.3712 0.31259355,63.3763 0.27645752,63.3813 0.12467145,63.3864 0.16996132,63.3915 0.37529126,63.3965 0.27642041,63.4016 0.080033138,63.4066 0.10735942,63.4117 0.28589019,63.4167 0.35719118,63.4218 0.51829737,63.4268 0.72382981,63.4319 0.83912528,63.4370 0.55306971,63.4420 0.42864013,63.4471 0.46431896,63.4521 0.52644926,63.4572 0.35685423,63.4622 0.26764899,63.4673 0.080258243,63.4724 0.098337516,63.4774 0.1966951,63.4825 0.32162768,63.4875 0.27661255,63.4926 0.16936989,63.4977 0.22329433,63.5027 0.37511891,63.5078 0.24084362,63.5128 0.053540666,63.5179 0.13431641,63.5230 0.38422221,63.5280 0.53579575,63.5331 0.49992651,63.5381 0.40183511,63.5432 0.46422455,63.5483 0.3300519,63.5533 0.20528221,63.5584 0.23209015,63.5634 0.1873239,63.5685 0.1070292,63.5736 0.14296181,63.5786 0.22326276,63.5837 0.31242472,63.5888 0.2767266,63.5938 0.11599431,63.5989 0.062784508,63.6039 0.22348158,63.6090 0.1961385,63.6141 0.053298555,63.6191 0.026799513,63.6242 0.089315064,63.6293 0.13394642,63.6343 0.28580973,63.6394 0.39288133,63.6445 0.41088584,63.6495 0.46427402,63.6546 0.18725288,63.6597 0.035638291,63.6647 0.080680549,63.6698 0.34891298,63.6748 0.48226801,63.6799 0.40140626,63.6850 0.25861648,63.6900 0.1873064,63.6951 0.14268188,63.7002 0.080346584,63.7053 0.12526216,63.7103 0.23222938,63.7154 0.27689388,63.7205 0.38415107,63.7255 0.36598295,63.7306 0.35708538,63.7357 0.46439525,63.7407 0.47316954,63.7458 0.31218365,63.7509 0.13373218,63.7559 0.098283954,63.7610 0.15189452,63.7661 0.18736318,63.7711 0.10713904,63.7762 0.21466823,63.7813 0.39300054,63.7864 0.45521706,63.7914 0.39294556,63.7965 0.4555591,63.8016 0.58029705,63.8066 0.48207051,63.8117 0.36620948,63.8168 0.46459362,63.8219 0.59827429,63.8269 0.46361321,63.8320 0.17832516,63.8371 0.24121127,63.8421 0.16942389,63.8472 0.14290407,63.8523 0.21450403,63.8574 0.24989471,63.8624 0.12472361,63.8675 0.13395269,63.8726 0.18756835,63.8777 0.24993418,63.8827 0.40209219,63.8878 0.61655825,63.8929 0.49971867,63.8980 0.1869714,63.9030 0.02657336,63.9081 0.00014349082,63.9132 0.17032026,63.9183 0.47386035,63.9233 0.67855209,63.9284 0.54383677,63.9335 0.20508571,63.9386 0.30387157,63.9436 0.32148355,63.9487 0.31234452,63.9538 0.19630274,63.9589 0.1873524,63.9640 0.07115791,63.9690 0.089336291,63.9741 0.20544969,63.9792 0.22317691,63.9843 0.18766887,63.9893 0.26806465,63.9944 0.25875303,63.9995 0.16076162,64.0046 0.26813525,64.0097 0.37490347,64.0147 0.27641791,64.0198 0.13383169,64.0249 0.089377709,64.0300 0.11603016,64.0351 0.14299108,64.0401 0.19656828,64.0452 0.15163693,64.0503 0.15165524,64.0554 0.11603459,64.0605 0.053601261,64.0656 0.080361582,64.0706 0.026673714,64.0757 0.0089930743,64.0808 0.080475904,64.0859 0.12522258,64.0910 0.25030956,64.0960 0.30348977,64.1011 0.20491722,64.1062 0.017676624,64.1113 0.071792014,64.1164 0.25030041,64.1215 0.28554106,64.1265 0.16049503,64.1316 0.19664542,64.1367 0.33955035,64.1418 0.32114711,64.1469 0.18730359,64.1520 0.19640119,64.1571 0.14297403,64.1621 0.26807243,64.1672 0.28564623,64.1723 0.25874412,64.1774 0.17865638,64.1825 0.39311144,64.1876 0.63407367,64.1927 0.66956615,64.1977 0.41041499,64.2028 0.21432315,64.2079 0.25920206,64.2130 0.30332223,64.2181 0.12451352,64.2232 0.026799235,64.2283 0.053738121,64.2334 0.1341309,64.2384 0.2947084,64.2435 0.39280888,64.2486 0.41964856,64.2537 0.32150313,64.2588 0.24988177,64.2639 0.097908638,64.2690 0.026804077,64.2741 0.080479585,64.2792 0.11622101,64.2843 0.18749906,64.2893 0.14269392,64.2944 0.13405654,64.2995 0.18768452,64.3046 0.2500549,64.3097 0.26792827,64.3148 0.32157812,64.3199 0.38387969,64.3250 0.32105178,64.3301 0.1695482,64.3352 0.17872183,64.3403 0.22322537,64.3454 0.43740401,64.3504 0.5178284,64.3555 0.41983253,64.3606 0.3127276,64.3657 0.33022305,64.3708 0.23194458,64.3759 0.20556514,64.3810 0.31286755,64.3861 0.41058084,64.3912 0.34798527,64.3963 0.3926906,64.4014 0.35692182,64.4065 0.42877427,64.4116 0.46424073,64.4167 0.32192531,64.4218 0.62575567,64.4269 0.73190719,64.4320 0.5172652,64.4371 0.26744676,64.4422 0.17856817,64.4473 0.29505846,64.4524 0.50900358,64.4574 0.51800931,64.4625 0.76810181,64.4676 0.63345373,64.4727 0.29428068,64.4778 0.26814246,64.4829 0.4553695,64.4880 0.33008203,64.4931 0.33950266,64.4982 0.56298631,64.5033 0.67826849,64.5084 0.33008236,64.5135 0.42880461,64.5186 0.49968791,64.5237 0.31220856,64.5288 0.17870151,64.5339 0.29476574,64.5390 0.3750321,64.5441 0.46441579,64.5492 0.35729384,64.5543 0.3570514,64.5594 0.21380548,64.5645 0.11619838,64.5696 0.41997734,64.5747 0.42838499,64.5798 0.21396954,64.5849 0.044623118,64.5900 0.17011198,64.5952 0.39291066,64.6003 0.33046633,64.6054 0.58963573,64.6105 0.56236726,64.6156 0.41031727,64.6207 0.16946772,64.6258 0.21445449,64.6309 0.33053502,64.6360 0.4465425,64.6411 0.44634336,64.6462 0.41048554,64.6513 0.35701817,64.6564 0.33946171,64.6615 0.3574042,64.6666 0.41058224,64.6717 0.36576766,64.6768 0.41071633,64.6819 0.4733679,64.6870 0.5001651,64.6921 0.42875534,64.6972 0.39267582,64.7024 0.22265582,64.7075 0.026573563,64.7126 0.053822245,64.7177 0.20580614,64.7228 0.38415286,64.7279 0.39246112,64.7330 0.21400301,64.7381 0.27696121,64.7432 0.39300868,64.7483 0.3926515,64.7534 0.18735082,64.7585 0.18802331,64.7637 0.47362712,64.7688 0.49088162,64.7739 0.33898243,64.7790 0.30386922,64.7841 0.51809829,64.7892 0.49097809,64.7943 0.46388468,64.7994 0.2139715,64.8045 0.22326562,64.8096 0.23235777,64.8148 0.42008108,64.8199 0.4998588,64.8250 0.33877549,64.8301 0.13358006,64.8352 0.026676819,64.8403 0.071892358,64.8454 0.33953166,64.8505 0.28556389,64.8557 0.28596234,64.8608 0.34799489,64.8659 0.1870821,64.8710 0.14303423,64.8761 0.22355323,64.8812 0.31251192,64.8863 0.35683948,64.8915 0.30327946,64.8966 0.124911,64.9017 0.089485295,64.9068 0.18769418,64.9119 0.23229457,64.9170 0.3126069,64.9221 0.33034995,64.9273 0.34813207,64.9324 0.33004132,64.9375 0.22313838,64.9426 0.22322004,64.9477 0.098184846,64.9528 0.14290389,64.9580 0.098139293,64.9631 0.089490794,64.9682 0.2055314,64.9733 0.23221783,64.9784 0.28578418,64.9835 0.35705164,64.9887 0.38401896,64.9938 0.47338247,64.9989 0.4282029,65.0040 0.21427524,65.0091 0.39357427,65.0143 0.63419515,65.0194 0.75873762,65.0245 0.72273099,65.0296 0.37458298,65.0347 0.36633566,65.0399 0.69678104,65.0450 0.81255573,65.0501 0.63377178,65.0552 0.53623158,65.0603 0.9649421,65.0655 0.92787737,65.0706 0.40971127,65.0757 0.08034943,65.0808 0.34878764,65.0860 0.58937043,65.0911 0.55345851,65.0962 0.43740961,65.1013 0.26743165,65.1064 0.053246349,65.1116 0.0089138355,65.1167 0.053769786,65.1218 0.22333089,65.1269 0.18743373,65.1321 0.23228841,65.1372 0.33953547,65.1423 0.41956368,65.1474 0.23191302,65.1526 0.14261435,65.1577 0.053776897,65.1628 0.32207522,65.1679 0.55398214,65.1731 0.62471324,65.1782 0.46357909,65.1833 0.33953756,65.1884 0.51837426,65.1936 0.49970675,65.1987 0.32092732,65.2038 0.16065535,65.2089 0.21465982,65.2141 0.44663388,65.2192 0.43738985,65.2243 0.26749632,65.2295 0.10694904,65.2346 0.22328816,65.2397 0.27683786,65.2448 0.24997015,65.2500 0.22354171,65.2551 0.50951523,65.2602 0.61581612,65.2654 0.40160581,65.2705 0.39290181,65.2756 0.37487739,65.2807 0.39296004,65.2859 0.36597046,65.2910 0.26753423,65.2961 0.11582544,65.3013 0.080220103,65.3064 0.11633401,65.3115 0.27717325,65.3167 0.35730004,65.3218 0.33911315,65.3269 0.17825304,65.3320 0.16976213,65.3372 0.3305417,65.3423 0.35710934,65.3474 0.24090442,65.3526 0.124856,65.3577 0.17873715,65.3628 0.35725904,65.3680 0.31222555,65.3731 0.10694219,65.3782 0.035736274,65.3834 0.053494882,65.3885 0.017953029,65.3936 0.14326581,65.3988 0.30367902,65.4039 0.27638164,65.4090 0.089193247,65.4142 0.1519513,65.4193 0.1876093,65.4245 0.30387214,65.4296 0.42863387,65.4347 0.36583969,65.4399 0.2499031,65.4450 0.25904158,65.4501 0.35705405,65.4553 0.32150474,65.4604 0.51832551,65.4655 0.6161257,65.4707 0.41916269,65.4758 0.31209311,65.4810 0.26775408,65.4861 0.098185547,65.4912 0.026808366,65.4964 0.089437,65.5015 0.23247865,65.5066 0.50013798,65.5118 0.47287554,65.5169 0.25889966,65.5221 0.32149455,65.5272 0.16945434,65.5323 0.17848133,65.5375 0.15188718,65.5426 0.22318995,65.5478 0.22314732,65.5529 0.29493147,65.5580 0.33942842,65.5632 0.26781026,65.5683 0.24988388,65.5735 0.18724784,65.5786 0.1788201,65.5838 0.41123056,65.5889 0.61609495,65.5940 0.49963632,65.5992 0.22297414,65.6043 0.25967175,65.6095 0.61635453,65.6146 0.51784414,65.6197 0.6430459,65.6249 0.55300736,65.6300 0.33867612,65.6352 0.31253427,65.6403 0.73285669,65.6455 0.92881632,65.6506 0.80323678,65.6558 0.62486565,65.6609 0.49107596,65.6660 0.40145448,65.6712 0.2944634,65.6763 0.34839654,65.6815 0.46521637,65.6866 0.83060414,65.6918 0.51681364,65.6969 0.169192,65.7021 0.098303907,65.7072 0.14292905,65.7124 0.14277104,65.7175 0.14269687,65.7227 0.08920636,65.7278 0.14293018,65.7329 0.26807863,65.7381 0.36632839,65.7432 0.34809875,65.7484 0.21393147,65.7535 0.080483541,65.7587 0.27724272,65.7638 0.45535424,65.7690 0.33894664,65.7741 0.2320056,65.7793 0.2594026,65.7844 0.46458229,65.7896 0.36546275,65.7947 0.088958196,65.7999 0.19689928,65.8050 0.43770996,65.8102 0.3747606,65.8153 0.22304139,65.8205 0.16071381,65.8256 0.29501018,65.8308 0.53583938,65.8359 0.40138575,65.8411 0.16050699,65.8462 0.12502848,65.8514 0.22331825,65.8565 0.3124795,65.8617 0.1605579,65.8669 0.089246653,65.8720 0.14295287,65.8772 0.28602359,65.8823 0.36623159,65.8875 0.31244877,65.8926 0.2407537,65.8978 0.13374236,65.9029 0.33082342,65.9081 0.54482383,65.9132 0.34782869,65.9184 0.12469701,65.9235 0.12487131,65.9287 0.1788903,65.9339 0.40243632,65.9390 0.5090211,65.9442 0.39262062,65.9493 0.330457,65.9545 0.37480852,65.9596 0.21388029,65.9648 0.16087334,65.9699 0.23209037,65.9751 0.097836174,65.9803 0.053699072,65.9854 0.169816,65.9906 0.15175462,65.9957 0.18776402,66.0009 0.32166687,66.0061 0.34807375,66.0112 0.38416153,66.0164 0.72380686,66.0215 0.91960537,66.0267 0.67804104,66.0318 0.40132353,66.0370 0.32130009,66.0422 0.40171579,66.0473 0.20520794,66.0525 0.16982456,66.0576 0.28611025,66.0628 0.33041638,66.0680 0.29441461,66.0731 0.29443333,66.0783 0.27683845,66.0834 0.33036548,66.0886 0.15153547,66.0938 0.071506158,66.0989 0.19708215,66.1041 0.44669202,66.1093 0.50041538,66.1144 0.73200709,66.1196 0.52647144,66.1247 0.68781596,66.1299 0.64258212,66.1351 0.52653539,66.1402 0.51756859,66.1454 0.49981067,66.1506 0.34812179,66.1557 0.17853118,66.1609 0.15161328,66.1661 0.026759839,66.1712 0.11639859,66.1764 0.28610024,66.1815 0.57182348,66.1867 0.68732685,66.1919 0.54407936,66.1970 0.38369557,66.2022 0.33931008,66.2074 0.26794258,66.2125 0.23226388,66.2177 0.28601328,66.2229 0.49151653,66.2280 0.65194225,66.2332 0.58891332,66.2384 0.40168929,66.2435 0.52697742,66.2487 0.52685809,66.2539 0.54443812,66.2590 0.49075028,66.2642 0.45511383,66.2694 0.14250623,66.2746 0.035881747,66.2797 0.25080606,66.2849 0.5988096,66.2901 0.70514107,66.2952 0.57971859,66.3004 0.29408625,66.3056 0.080438919,66.3107 0.22367597,66.3159 0.41989762,66.3211 0.49093851,66.3263 0.32105884,66.3314 0.19647498,66.3366 0.28584379,66.3418 0.26769438,66.3469 0.19623755,66.3521 0.11583243,66.3573 0.035825264,66.3625 0.23277499,66.3676 0.51835287,66.3728 0.5801664,66.3780 0.39226446,66.3831 0.13356297,66.3883 0.053495575,66.3935 0.044664353,66.3987 0.053535234,66.4038 0.026772512,66.4090 0.053744614,66.4142 0.11604917,66.4194 0.19654103,66.4245 0.3664476,66.4297 0.35712543,66.4349 0.24974881,66.4401 0.22331958,66.4452 0.31272677,66.4504 0.37489799,66.4556 0.26755914,66.4608 0.13370207,66.4659 0.15211163,66.4711 0.39358333,66.4763 0.5984959,66.4815 0.62492883,66.4866 0.63353908,66.4918 0.41935262,66.4970 0.33929798,66.5022 0.26764435,66.5074 0.16050628,66.5125 0.17864613,66.5177 0.42904967,66.5229 0.57143658,66.5281 0.35710043,66.5332 0.58062077,66.5384 0.8214308,66.5436 0.77666676,66.5488 0.50871938,66.5540 0.37470907,66.5591 0.19620676,66.5643 0.10699259,66.5695 0.053630415,66.5747 0.11608672,66.5799 0.17030415,66.5850 0.60796338,66.5902 0.63354248,66.5954 0.3562656,66.6006 0.035255574,66.6058 0.027058711,66.6110 0.25042948,66.6161 0.4554669,66.6213 0.67853677,66.6265 0.68735915,66.6317 0.35685569,66.6369 0.21439357,66.6420 0.32165655,66.6472 0.33024955,66.6524 0.29446435,66.6576 0.33045027,66.6628 0.40197256,66.6680 0.42844155,66.6731 0.2140892,66.6783 0.1338639,66.6835 0.11599106,66.6887 0.089256883,66.6939 0.08937192,66.6991 0.11598549,66.7043 0.035613701,66.7094 0.14290945,66.7146 0.19637275,66.7198 0.12516853,66.7250 0.16975331,66.7302 0.15192883,66.7354 0.3130497,66.7406 0.49127048,66.7457 0.51759952,66.7509 0.44594747,66.7561 0.27699569,66.7613 0.51866657,66.7665 0.63369519,66.7717 0.35636482,66.7769 0.19643833,66.7821 0.36632875,66.7873 0.37467644,66.7924 0.16068968,66.7976 0.24155746,66.8028 0.36601049,66.8080 0.31251344,66.8132 0.43760279,66.8184 0.45540771,66.8236 0.52653396,66.8288 0.24076596,66.8340 0.2949121,66.8391 0.52711231,66.8443 0.68748814,66.8495 0.4368498,66.8547 0.089102648,66.8599 0.14324725,66.8651 0.28598809,66.8703 0.30335474,66.8755 0.16941485,66.8807 0.2594057,66.8859 0.50028586,66.8911 0.51771218,66.8963 0.47284842,66.9015 0.27639332,66.9066 0.16992687,66.9118 0.33063653,66.9170 0.36588359,66.9222 0.34807685,66.9274 0.34808895,66.9326 0.24983314,66.9378 0.17852946,66.9430 0.13425007,66.9482 0.37542006,66.9534 0.62503117,66.9586 0.65170068,66.9638 0.48166984,66.9690 0.080130994,66.9742 0.19678316,66.9794 0.32177886,66.9846 0.49137327,66.9898 0.4818103,66.9950 0.27621901,67.0002 0.089065358,67.0054 0.14288388,67.0106 0.25008959,67.0158 0.19638832,67.0209 0.1074145,67.0261 0.27716014,67.0313 0.32135105,67.0365 0.2944088,67.0417 0.19624795,67.0469 0.15176933,67.0521 0.20575477,67.0573 0.36634406,67.0625 0.30308717,67.0677 0.062088035,67.0729 0.026822047,67.0781 0.080531724,67.0833 0.19677481,67.0885 0.36647293,67.0937 0.56270581,67.0989 0.59775019,67.1041 0.30327457,67.1093 0.39319184,67.1145 0.46421984,67.1197 0.27654085,67.1249 0.19642551,67.1301 0.24113472,67.1353 0.26769084,67.1406 0.14259897,67.1458 0.026699321,67.1510 5.3275602e-005,67.1562 0.098449804,67.1614 0.2502065,67.1666 0.28559431,67.1718 0.12479272,67.1770 0.13403495,67.1822 0.24123938,67.1874 0.22313395,67.1926 0.13378453,67.1978 0.12498385,67.2030 0.19644836,67.2082 0.19654059,67.2134 0.14287774,67.2186 0.098019145,67.2238 0.035622798,67.2290 0.053559147,67.2342 0.15212819,67.2394 0.49163613,67.2446 0.60706329,67.2498 0.3388142,67.2551 0.16954581,67.2603 0.19656168,67.2655 0.23229185,67.2707 0.26777965,67.2759 0.15147416,67.2811 0.089366622,67.2863 0.19657506,67.2915 0.20537759,67.2967 0.24116012,67.3019 0.24094877,67.3071 0.16963159,67.3123 0.26830852,67.3176 0.53596944,67.3228 0.64265305,67.3280 0.50876802,67.3332 0.49093992,67.3384 0.41057268,67.3436 0.34841135,67.3488 0.38386926,67.3540 0.27665192,67.3592 0.29469544,67.3644 0.26761368,67.3697 0.1873564,67.3749 0.11607631,67.3801 0.24998434,67.3853 0.33030769,67.3905 0.16985528,67.3957 0.23244114,67.4009 0.25872776,67.4061 0.1428155,67.4114 0.20563999,67.4166 0.33061481,67.4218 0.45520836,67.4270 0.30343875,67.4322 0.32153466,67.4374 0.26775011,67.4426 0.18711659,67.4478 0.053600878,67.4531 0.31316692,67.4583 0.52712315,67.4635 0.50001371,67.4687 0.43720052,67.4739 0.31216362,67.4791 0.30378982,67.4844 0.45558572,67.4896 0.42855951,67.4948 0.50879669,67.5000 0.4191964,67.5052 0.33036178,67.5104 0.47373316,67.5157 0.61574572,67.5209 0.24964631,67.5261 0.25922894,67.5313 0.32142088,67.5365 0.27647719,67.5417 0.11587389,67.5470 0.19652869,67.5522 0.2857928,67.5574 0.33944812,67.5626 0.37502402,67.5678 0.34796098,67.5731 0.19651315,67.5783 0.24128927,67.5835 0.25902253,67.5887 0.35731563,67.5939 0.4467054,67.5991 0.55363798,67.6044 0.46393448,67.6096 0.29420748,67.6148 0.1963847,67.6200 0.27700832,67.6253 0.23193148,67.6305 0.14307894,67.6357 0.35743442,67.6409 0.33895898,67.6461 0.28557184,67.6514 0.29489234,67.6566 0.41995955,67.6618 0.5181098,67.6670 0.58009213,67.6723 0.35695156,67.6775 0.37492219,67.6827 0.22312085,67.6879 0.29490662,67.6931 0.34820348,67.6984 0.30330247,67.7036 0.15147765,67.7088 0.10720463,67.7140 0.19660582,67.7193 0.22316007,67.7245 0.22351892,67.7297 0.41987368,67.7349 0.38379526,67.7402 0.48261735,67.7454 0.72319937,67.7506 0.48149085,67.7558 0.20487067,67.7611 0.0087829856,67.7663 0.143194,67.7715 0.28592822,67.7768 0.30381837,67.7820 0.45547175,67.7872 0.58933222,67.7924 0.65149134,67.7977 0.29430434,67.8029 0.23213115,67.8081 0.18758871,67.8133 0.34845233,67.8186 0.36597213,67.8238 0.24086165,67.8290 0.17867956,67.8343 0.33046624,67.8395 0.41066399,67.8447 0.39291772,67.8500 0.30367431,67.8552 0.32155326,67.8604 0.37501264,67.8656 0.46445534,67.8709 0.56236714,67.8761 0.3299517,67.8813 0.2054285,67.8866 0.33988562,67.8918 0.62523127,67.8970 0.55332106,67.9023 0.46408847,67.9075 0.37504798,67.9127 0.41054729,67.9180 0.28541094,67.9232 0.35737494,67.9284 0.5272482,67.9337 0.76825434,67.9389 0.82989705,67.9441 0.43675566,67.9494 0.11577482,67.9546 0.026737634,67.9598 0.098266535,67.9651 0.098152578,67.9703 0.026880877,67.9755 0.12530753,67.9808 0.25930774,67.9860 0.45617023,67.9912 0.70544481,67.9965 0.49931359,68.0017 0.47325268,68.0069 0.65180999,68.0122 0.49077633,68.0174 0.30340067,68.0226 0.19613138,68.0279 0.062312383,68.0331 0.10756976,68.0384 0.34878486,68.0436 0.49083978,68.0488 0.3476651,68.0541 0.21427424,68.0593 0.19663881,68.0645 0.20527859,68.0698 0.11573553,68.0750 0.0088061504,68.0803 0.080640666,68.0855 0.2681759,68.0907 0.39313787,68.0960 0.50905359,68.1012 0.57140523,68.1065 0.52654999,68.1117 0.25855213,68.1169 0.098051913,68.1222 0.080299385,68.1274 0.17899165,68.1327 0.48256636,68.1379 0.48187366,68.1431 0.23165478,68.1484 0.044525143,68.1536 0.14325692,68.1589 0.35753074,68.1641 0.40164641,68.1694 0.22267051,68.1746 0.026641887,68.1798 0.12557128,68.1851 0.41985255,68.1903 0.41032127,68.1956 0.2408904,68.2008 0.18750677,68.2061 0.2680141,68.2113 0.3392382,68.2165 0.21420018,68.2218 0.25013301,68.2270 0.31256458,68.2323 0.2766194,68.2375 0.11586758,68.2428 0.19629355,68.2480 0.19683079,68.2533 0.47373796,68.2585 0.49987882,68.2637 0.41986379,68.2690 0.53576589,68.2742 0.42818207,68.2795 0.36598015,68.2847 0.45536074,68.2900 0.68742561,68.2952 0.69652134,68.3005 0.57142991,68.3057 0.41980475,68.3110 0.46456695,68.3162 0.40143684,68.3215 0.21391535,68.3267 0.1695874,68.3320 0.13396302,68.3372 0.1428249,68.3425 0.1160353,68.3477 0.20542146,68.3530 0.24101034,68.3582 0.19641721,68.3634 0.20542201,68.3687 0.26800436,68.3739 0.26791513,68.3792 0.20544599,68.3845 0.29473171,68.3897 0.31250212,68.3950 0.33013624,68.4002 0.13354002,68.4055 0.062579267,68.4107 0.24118997,68.4160 0.32150775,68.4212 0.52705723,68.4265 0.56273288,68.4317 0.49965209,68.4370 0.21386214,68.4422 0.33053234,68.4475 0.53613305,68.4527 0.58050239,68.4580 0.5265528,68.4632 0.40152046,68.4685 0.19618727,68.4737 0.03567642,68.4790 0.071598954,68.4842 0.18760332,68.4895 0.21435392,68.4948 0.22334497,68.5000 0.25900766,68.5053 0.25876182,68.5105 0.1516967,68.5158 0.16972943,68.5210 0.17850904,68.5263 0.15169248,68.5315 0.16085443,68.5368 0.24113181,68.5421 0.17845334,68.5473 0.16065396,68.5526 0.15180722,68.5578 0.26801306,68.5631 0.41067764,68.5683 0.35717961,68.5736 0.4195776,68.5789 0.28549904,68.5841 0.14285475,68.5894 0.20588376,68.5946 0.46482036,68.5999 0.47299913,68.6051 0.38343784,68.6104 0.32123753,68.6157 0.30391818,68.6209 0.41088381,68.6262 0.3478522,68.6314 0.1963933,68.6367 0.36607483,68.6420 0.56262624,68.6472 0.78630179,68.6525 0.82109404,68.6577 0.49085546,68.6630 0.69660741,68.6683 0.50871843,68.6735 0.32115108,68.6788 0.14274947,68.6841 0.17000891,68.6893 0.30388933,68.6946 0.41969985,68.6998 0.41947493,68.7051 0.28534803,68.7104 0.23252298,68.7156 0.54488832,68.7209 0.40151104,68.7262 0.43803096,68.7314 0.66981018,68.7367 0.50826871,68.7419 0.24954847,68.7472 0.25927553,68.7525 0.51844072,68.7577 0.58910215,68.7630 0.49088734,68.7683 0.65171909,68.7735 0.47264192,68.7788 0.080063947,68.7841 0.035659194,68.7893 0.080791108,68.7946 0.30411962,68.7999 0.38392743,68.8051 0.38370934,68.8104 0.31244063,68.8157 0.39329448,68.8209 0.51797551,68.8262 0.40112922,68.8315 0.12463151,68.8367 0.17001881,68.8420 0.33946532,68.8473 0.27642685,68.8525 0.14258596,68.8578 0.10713171,68.8631 0.13403423,68.8683 0.2055818,68.8736 0.24999997,68.8789 0.17859533,68.8842 0.17845084,68.8894 0.053242993,68.8947 0.036042638,68.9000 0.25067061,68.9052 0.45542186,68.9105 0.45545074,68.9158 0.58942372,68.9210 0.49044678,68.9263 0.17802499,68.9316 0.11595487,68.9369 0.17875245,68.9421 0.25914726,68.9474 0.25008568,68.9527 0.39286953,68.9579 0.35704416,68.9632 0.23226561,68.9685 0.24996616,68.9738 0.20531349,68.9790 0.27696472,68.9843 0.31245995,68.9896 0.28550968,68.9949 0.22323935,69.0001 0.26778692,69.0054 0.10687596,69.0107 0.062630162,69.0160 0.24147226,69.0212 0.36619258,69.0265 0.26743439,69.0318 0.17831686,69.0371 0.17874673,69.0423 0.2325467,69.0476 0.50915712,69.0529 0.6158728,69.0582 0.49091119,69.0634 0.25864619,69.0687 0.053474139,69.0740 0.14295909,69.0793 0.16952932,69.0845 0.098117575,69.0898 -3.7108002e-005,69.0951 3.9137034e-005,69.1004 0.10731022,69.1057 0.28582796,69.1109 0.29466629,69.1162 0.24111924,69.1215 0.24109808,69.1268 0.26770365,69.1321 0.19642727,69.1373 0.23236512,69.1426 0.28560922,69.1479 0.15149604,69.1532 0.026762679,69.1584 0.098277591,69.1637 0.14319864,69.1690 0.33957404,69.1743 0.33025798,69.1796 0.32129422,69.1849 0.24093787,69.1901 0.23227198,69.1954 0.28601104,69.2007 0.41090339,69.2060 0.49098873,69.2113 0.33912066,69.2165 0.30389261,69.2218 0.4823052,69.2271 0.58028787,69.2324 0.82169276,69.2377 0.72304738,69.2430 0.4549281,69.2482 0.36612383,69.2535 0.40158179,69.2588 0.20501316,69.2641 0.18741925,69.2694 0.14282636,69.2747 0.21429317,69.2799 0.22321321,69.2852 0.2143831,69.2905 0.11590116,69.2958 0.026683617,69.3011 0.062745057,69.3064 0.33990055,69.3117 0.60738415,69.3169 0.44612807,69.3222 0.27628392,69.3275 0.13357897,69.3328 0.20553298,69.3381 0.2232668,69.3434 0.2054093,69.3487 0.32147136,69.3540 0.25890258,69.3592 0.34038737,69.3645 0.93848366,69.3698 0.97250646,69.3751 0.51683629,69.3804 0.19619159,69.3857 0.28588721,69.3910 0.38406745,69.3963 0.55372244,69.4015 0.63400525,69.4068 0.49956161,69.4121 0.11569476,69.4174 0.080467448,69.4227 0.16995239,69.4280 0.30359945,69.4333 0.19628583,69.4386 0.27734262,69.4439 0.56293476,69.4492 0.57093924,69.4545 0.28528613,69.4597 0.25914609,69.4650 0.35710064,69.4703 0.26761547,69.4756 0.23212276,69.4809 0.26809093,69.4862 0.4111405,69.4915 0.58042473,69.4968 0.67820835,69.5021 0.56224447,69.5074 0.41978174,69.5127 0.39290026,69.5180 0.31221613,69.5233 0.28537816,69.5286 0.25913459,69.5338 0.47382298,69.5391 0.58050781,69.5444 0.49990699,69.5497 0.37457731,69.5550 0.10662096,69.5603 0.0089481324,69.5656 0.1519129,69.5709 0.19650827,69.5762 0.22331817,69.5815 0.18754423,69.5868 0.29482946,69.5921 0.48261052,69.5974 0.64301878,69.6027 0.55314559,69.6080 0.32134637,69.6133 0.3213211,69.6186 0.19624044,69.6239 0.19637091,69.6292 0.17865729,69.6345 0.25901493,69.6398 0.15140389,69.6451 0.11597124,69.6504 0.1519642,69.6557 0.21454227,69.6610 0.34824535,69.6663 0.26761547,69.6716 0.16959397,69.6769 0.20544228,69.6822 0.23229809,69.6875 0.4018302,69.6928 0.4373745,69.6981 0.35715324,69.7034 0.30345008,69.7087 0.19655272,69.7140 0.34859353,69.7193 0.42870092,69.7246 0.46407256,69.7299 0.33019137,69.7352 0.33938813,69.7405 0.29463354,69.7458 0.2679213,69.7511 0.2587128,69.7564 0.106799,69.7617 0.062433563,69.7670 0.053559434,69.7723 0.02681542,69.7776 0.080451973,69.7829 0.20565347,69.7882 0.4110589,69.7935 0.41950199,69.7988 0.33888468,69.8041 0.25879949,69.8094 0.20527765,69.8147 0.14292744,69.8200 0.1967354,69.8253 0.31321099,69.8307 0.71457595,69.8360 0.76745594,69.8413 0.70495051,69.8466 0.43711147,69.8519 0.2321596,69.8572 0.42890558,69.8625 0.60709012,69.8678 0.37483567,69.8731 0.41965929,69.8784 0.2499678,69.8837 0.2051966,69.8890 0.098231368,69.8943 0.19682479,69.8996 0.28576097,69.9050 0.27684543,69.9103 0.37521067,69.9156 0.57174015,69.9209 0.70498043,69.9262 0.24032746,69.9315 0.089278378,69.9368 0.2146139,69.9421 0.38400102,69.9474 0.24971297,69.9527 0.16094458,69.9580 0.33977658,69.9634 0.39251038,69.9687 0.25885436,69.9740 0.4110252,69.9793 0.3839398,69.9846 0.36604291,69.9899 0.32147494,69.9952 0.32118925,70.0005 0.16031966,70.0059 0.13401325,70.0112 0.19667289,70.0165 0.42011037,70.0218 0.56235969,70.0271 0.29395583,70.0324 0.035592381,70.0377 0.080532037,70.0430 0.12496453,70.0484 0.1341013,70.0537 0.24145399,70.0590 0.32134122,70.0643 0.21382682,70.0696 0.20525241,70.0749 0.39301929,70.0802 0.35708556,70.0856 0.15173551,70.0909 0.15185158,70.0962 0.16066168,70.1015 0.080327928,70.1068 0.16087297,70.1121 0.25888366,70.1175 0.14288272,70.1228 0.21432558,70.1281 0.32145017,70.1334 0.4731496,70.1387 0.35710615,70.1440 0.28584129,70.1494 0.21447912,70.1547 0.43805614,70.1600 0.62525034,70.1653 0.50837189,70.1706 0.20480168,70.1760 0.169736,70.1813 0.25911701,70.1866 0.28576249,70.1919 0.25887689,70.1972 0.23188002,70.2025 0.1069173,70.2079 0.18802322,70.2132 0.5901286,70.2185 0.70510226,70.2238 0.46363536,70.2291 0.33032432,70.2345 0.31272918,70.2398 0.29456297,70.2451 0.24085729,70.2504 0.32136473,70.2558 0.25905567,70.2611 0.26812592,70.2664 0.33056024,70.2717 0.4375743,70.2770 0.51783097,70.2824 0.74144453,70.2877 1.0631086,70.2930 1.2319899,70.2983 0.80271393,70.3037 0.35658541,70.3090 0.16069536,70.3143 0.23224102,70.3196 0.24091803,70.3250 0.14287102,70.3303 0.25018492,70.3356 0.3662509,70.3409 0.45543399,70.3463 0.29449728,70.3516 0.2319639,70.3569 0.17835835,70.3622 0.15171763,70.3676 0.22356138,70.3729 0.33051464,70.3782 0.25855562,70.3835 0.080074094,70.3889 0.035828084,70.3942 0.17008659,70.3995 0.33917731,70.4048 0.17829669,70.4102 0.18762732,70.4155 0.21442042,70.4208 0.33065206,70.4262 0.38400078,70.4315 0.2942524,70.4368 0.11575742,70.4421 0.080449998,70.4475 0.1878771,70.4528 0.32129934,70.4581 0.17834987,70.4635 0.16069292,70.4688 0.062424447,70.4741 0.11622023,70.4795 0.15180218,70.4848 0.1518387,70.4901 0.19632636,70.4954 0.10695382,70.5008 0.1164255,70.5061 0.40211838,70.5114 0.41950276,70.5168 0.33903328,70.5221 0.24118717,70.5274 0.36610833,70.5328 0.26766908,70.5381 0.19643307,70.5434 0.14277038,70.5488 0.14291288,70.5541 0.20544843,70.5594 0.21444775,70.5648 0.39339274,70.5701 0.59817177,70.5754 0.35635635,70.5808 0.035490077,70.5861 0.10754367,70.5914 0.33107594,70.5968 0.76806724,70.6021 0.74055386,70.6074 0.49968594,70.6128 0.29455259,70.6181 0.23214282,70.6234 0.24116452,70.6288 0.26792416,70.6341 0.29478908,70.6395 0.41091084,70.6448 0.39239076,70.6501 0.079836369,70.6555 0.026806952,70.6608 0.080458663,70.6661 0.13402684,70.6715 0.1428488,70.6768 0.12497004,70.6822 0.18760005,70.6875 0.2857663,70.6928 0.22309701,70.6982 0.17846228,70.7035 0.18761106,70.7088 0.33074945,70.7142 0.42878181,70.7195 0.46409327,70.7249 0.38362557,70.7302 0.23231009,70.7355 0.30390826,70.7409 0.3660748,70.7462 0.37469879,70.7516 0.24093762,70.7569 0.23216836,70.7622 0.15168004,70.7676 0.16050485,70.7729 0.062682554,70.7783 0.28635427,70.7836 0.43739027,70.7890 0.33000889,70.7943 0.30372548,70.7996 0.33935329,70.8050 0.33924419,70.8103 0.41950816,70.8157 0.25867265,70.8210 0.13410136,70.8264 0.28601333,70.8317 0.37496588,70.8370 0.29437724,70.8424 0.160638,70.8477 0.23271053,70.8531 0.49181986,70.8584 0.66977853,70.8638 0.6603905,70.8691 0.69640839,70.8745 0.9469018,70.8798 1.0170633,70.8851 0.28481108,70.8905 0.28605911,70.8958 0.53601646,70.9012 0.54460973,70.9065 0.35699183,70.9119 0.31248671,70.9172 0.2408319,70.9226 0.10689261,70.9279 0.12529233,70.9333 0.44702294,70.9386 0.80377114,70.9440 0.77634317,70.9493 0.36546302,70.9547 0.080239646,70.9600 0.21441378,70.9654 0.29469088,70.9707 0.34835389,70.9760 0.41097873,70.9814 0.41065243,70.9867 0.22295591,70.9921 0.160787,70.9974 0.22341467,71.0028 0.25885871,71.0081 0.18724264,71.0135 0.13376971,71.0188 0.14286146,71.0242 0.23235621,71.0296 0.31265941,71.0349 0.36696792,71.0403 0.83977371,71.0456 0.69557047,71.0510 0.35647032,71.0563 0.13367254,71.0617 0.1428224,71.0670 0.12497418,71.0724 0.10734876,71.0777 0.21451999,71.0831 0.33057564,71.0884 0.53596997,71.0938 0.58901739,71.0991 0.24058211,71.1045 0.089076601,71.1098 0.03572461,71.1152 0.1251417,71.1205 0.24138461,71.1259 0.34841546,71.1313 0.33913296,71.1366 0.19619501,71.1420 0.089092992,71.1473 0.089606471,71.1527 0.34901038,71.1580 0.65213662,71.1634 0.62447232,71.1687 0.32093287,71.1741 0.23216231,71.1795 0.22301675,71.1848 0.16976467,71.1902 0.28608152,71.1955 0.33920082,71.2009 0.24049668,71.2062 0.071706668,71.2116 0.40243813,71.2170 0.41021585,71.2223 0.24106623,71.2277 0.43776658,71.2330 0.37463695,71.2384 0.16924776,71.2438 0.026638335,71.2491 0.026877584,71.2545 0.071570672,71.2598 0.11605466,71.2652 0.080249012,71.2706 0.062549427,71.2759 0.098343924,71.2813 0.2143583,71.2866 0.42030579,71.2920 0.86690658,71.2974 1.0176934,71.3027 0.8031615,71.3081 0.72337562,71.3134 0.74120152,71.3188 0.66044414,71.3242 0.49049252,71.3295 0.21376875,71.3349 0.13396259,71.3403 0.38467079,71.3456 0.77735871,71.3510 0.66009361,71.3563 0.27604705,71.3617 0.14292601,71.3671 0.23258774,71.3724 0.44675201,71.3778 0.51770061,71.3832 0.33883315,71.3885 0.15164876,71.3939 0.14277318,71.3993 0.14311096,71.4046 0.35782981,71.4100 0.49092099,71.4154 0.31207672,71.4207 0.26786226,71.4261 0.22290899,71.4315 0.035420101,71.4368 9.7635948e-006,71.4422 -8.369987e-006,71.4476 0.026816461,71.4529 0.080457531,71.4583 0.14322743,71.4637 0.39319405,71.4690 0.46407375,71.4744 0.27643368,71.4798 0.098194197,71.4851 0.13387482,71.4905 0.11599325,71.4959 0.1967452,71.5012 0.38394013,71.5066 0.24077168,71.5120 0.080359586,71.5173 0.080358781,71.5227 0.080562726,71.5281 0.22336276,71.5334 0.24104795,71.5388 0.34854987,71.5442 0.41077513,71.5496 0.28519768,71.5549 0.16048814,71.5603 0.19667533,71.5657 0.26802728,71.5710 0.28550544,71.5764 0.20520738,71.5818 0.25936309,71.5872 0.54477733,71.5925 0.54447532,71.5979 0.46404079,71.6033 0.19613755,71.6086 0.19668277,71.6140 0.44675621,71.6194 0.52675962,71.6248 0.36603218,71.6301 0.26784471,71.6355 0.25014251,71.6409 0.40207335,71.6463 0.6252659,71.6516 0.74085552,71.6570 0.43697858,71.6624 0.25881368,71.6678 0.20547685,71.6731 0.24112503,71.6785 0.19614613,71.6839 0.098258458,71.6893 0.1964747,71.6946 0.16070893,71.7000 0.30365205,71.7054 0.22313948,71.7108 0.24995531,71.7161 0.3395454,71.7215 0.59836185,71.7269 0.42823985,71.7323 0.16944918,71.7377 0.15184721,71.7430 0.28577122,71.7484 0.33926469,71.7538 0.27694485,71.7592 0.29451841,71.7645 0.19620778,71.7699 0.28582749,71.7753 0.38400477,71.7807 0.24986996,71.7861 0.080428801,71.7914 0.13412033,71.7968 0.16959022,71.8022 0.2054441,71.8076 0.42013177,71.8130 0.71465975,71.8183 0.66061407,71.8237 0.52621621,71.8291 0.36579615,71.8345 0.42859125,71.8399 0.43769196,71.8453 0.45572442,71.8506 0.3837817,71.8560 0.26758367,71.8614 0.24991253,71.8668 0.34807125,71.8722 0.41976619,71.8775 0.51805282,71.8829 0.40144348,71.8883 0.18734996,71.8937 0.13401578,71.8991 0.19658379,71.9045 0.35744601,71.9098 0.40199977,71.9152 0.41986471,71.9206 0.50906289,71.9260 0.49073988,71.9314 0.2762965,71.9368 0.18758968,71.9422 0.3216767,71.9475 0.37512913,71.9529 0.48238796,71.9583 0.5979901,71.9637 0.35662225,71.9691 0.17833713,71.9745 0.12507515,71.9799 0.19666235,71.9852 0.24108684,71.9906 0.2946465,71.9960 0.28568318,72.0014 0.17845978,72.0068 0.22324713,72.0122 0.32145864,72.0176 0.40194443,72.0230 0.35723457,72.0284 0.22296417,72.0337 0.13379355,72.0391 0.17885004,72.0445 0.33062336,72.0499 0.4914197,72.0553 0.69667566,72.0607 0.58859026,72.0661 0.16892882,72.0715 0.0089203436,72.0769 0.089525595,72.0822 0.33059868,72.0876 0.56265563,72.0930 0.74134833,72.0984 0.81283802,72.1038 0.66030395,72.1092 0.28537861,72.1146 0.36618629,72.1200 0.43734232,72.1254 0.26764473,72.1308 0.10714872,72.1362 0.16082612,72.1416 0.15166268,72.1470 0.15169264,72.1523 0.089173444,72.1577 0.008874259,72.1631 0.053888526,72.1685 0.20558776,72.1739 0.26783741,72.1793 0.28558809,72.1847 0.17831077,72.1901 0.053481821,72.1955 0.062707581,72.2009 0.2237341,72.2063 0.40191999,72.2117 0.29422709,72.2171 0.23203287,72.2225 0.26795894,72.2279 0.26760656,72.2333 0.10693304,72.2387 0.053625669,72.2441 0.12512568,72.2495 0.25922778,72.2549 0.3394683,72.2602 0.321668,72.2656 0.45540705,72.2710 0.41939661,72.2764 0.31209376,72.2818 0.071195975,72.2872 0.053560294,72.2926 0.0088189822,72.2980 0.0090167793,72.3034 0.089476526,72.3088 0.2773042,72.3142 0.52707303,72.3196 0.46398565,72.3250 0.2586447,72.3304 0.28595898,72.3358 0.47326043,72.3412 0.26756522,72.3466 0.17852882,72.3520 0.33064821,72.3574 0.61625528,72.3628 0.45482901,72.3682 0.097802475,72.3736 0.026894016,72.3790 0.2680482,72.3844 0.36598799,72.3898 0.21422508,72.3952 0.19685583,72.4006 0.4289833,72.4061 0.44605407,72.4115 0.16018125,72.4169 -0.00011314977,72.4223 0.027011812,72.4277 0.19658126,72.4331 0.19643487,72.4385 0.2230932,72.4439 0.24128003,72.4493 0.51817399,72.4547 0.44621971,72.4601 0.26757047,72.4655 0.062279049,72.4709 -5.056179e-005,72.4763 0.0090191141,72.4817 0.0626252,72.4871 0.098326489,72.4925 0.12479787,72.4979 0.089433149,72.5033 0.35783795,72.5087 0.51796263,72.5141 0.3836638,72.5196 0.26764792,72.5250 0.19620252,72.5304 0.16984512,72.5358 0.40217665,72.5412 0.50895441,72.5466 0.401292,72.5520 0.079892099,72.5574 0.044938095,72.5628 0.25965711,72.5682 0.43749037,72.5736 0.33869129,72.5790 0.2051505,72.5845 0.12514402,72.5899 0.27727264,72.5953 0.50904924,72.6007 0.41040191,72.6061 0.25888646,72.6115 0.24106395,72.6169 0.19625635,72.6223 0.12467875,72.6277 0.035760712,72.6331 0.24144349,72.6386 0.3573105,72.6440 0.34810877,72.6494 0.28578085,72.6548 0.4019447,72.6602 0.36610633,72.6656 0.33007208,72.6710 0.19637337,72.6764 0.39327928,72.6819 0.4641943,72.6873 0.31206471,72.6927 0.14254513,72.6981 0.13417143,72.7035 0.34893325,72.7089 0.62560123,72.7143 0.71429831,72.7198 0.57954353,72.7252 0.24943595,72.7306 0.18751268,72.7360 0.13400576,72.7414 0.29485676,72.7468 0.36593214,72.7522 0.19602823,72.7577 0.062918358,72.7631 0.42055729,72.7685 0.72335714,72.7739 0.71356678,72.7793 0.31190088,72.7847 0.17907636,72.7902 0.4289991,72.7956 0.53555012,72.8010 0.52623045,72.8064 0.18717568,72.8118 0.19671969,72.8172 0.40173578,72.8227 0.40153351,72.8281 0.12500751,72.8335 0.14324923,72.8389 0.3040984,72.8443 0.47359186,72.8498 0.57116765,72.8552 0.32959956,72.8606 0.14255102,72.8660 0.14299585,72.8714 0.2412658,72.8769 0.22311541,72.8823 0.080081768,72.8877 -6.0241266e-005,72.8931 0.027044693,72.8985 0.17012103,72.9040 0.31269592,72.9094 0.27635625,72.9148 0.097901039,72.9202 0.1072656,72.9256 0.25070781,72.9311 0.64324284,72.9365 0.61566067,72.9419 0.43712467,72.9473 0.19613306,72.9528 0.14288516,72.9582 0.2591587,72.9636 0.3661423,72.9690 0.33926794,72.9745 0.27665302,72.9799 0.15142848,72.9853 0.080685072,72.9907 0.40252623,72.9962 0.69623101,73.0016 0.65146917,73.0070 0.67011923,73.0124 0.6963557,73.0179 0.39222842,73.0233 0.25002205,73.0287 0.34836414,73.0341 0.30368468,73.0396 0.41084996,73.0450 0.41075835,73.0504 0.44611016,73.0558 0.20500936,73.0613 0.22307003,73.0667 0.20599563,73.0721 0.58142048,73.0775 0.72283852,73.0830 0.4546431,73.0884 0.32155269,73.0938 0.36622143,73.0993 0.3658646,73.1047 0.41063431,73.1101 0.39256379,73.1155 0.25015372,73.1210 0.41143566,73.1264 0.5445779,73.1318 0.38327363,73.1373 0.22295249,73.1427 0.250067,73.1481 0.36600757,73.1536 0.37522966,73.1590 0.34852308,73.1644 0.35687771,73.1698 0.22292915,73.1753 0.19639312,73.1807 0.15179145,73.1861 0.19665773,73.1916 0.35716906,73.1970 0.26755318,73.2024 0.12505332,73.2079 0.31278509,73.2133 0.56293827,73.2187 0.75892878,73.2242 0.72326034,73.2296 0.73247242,73.2350 0.62476492,73.2405 0.41919157,73.2459 0.23184429,73.2513 0.14265718,73.2568 0.053416122,73.2622 0.10719533,73.2676 0.14311004,73.2731 0.2234724,73.2785 0.24984422,73.2839 0.19627379,73.2894 0.23213533,73.2948 0.21427493,73.3003 0.15184812,73.3057 0.19656752,73.3111 0.3035346,73.3166 0.2231082,73.3220 0.25026655,73.3274 0.33030194,73.3329 0.19616096,73.3383 0.16969037,73.3438 0.30383345,73.3492 0.49103603,73.3546 0.28546172,73.3601 0.28595787,73.3655 0.39300701,73.3709 0.34833592,73.3764 0.39286003,73.3818 0.30315468,73.3873 0.20528921,73.3927 0.3039684,73.3981 0.3930206,73.4036 0.37491807,73.4090 0.35712248,73.4145 0.31253788,73.4199 0.41952875,73.4253 0.38358068,73.4308 0.23191081,73.4362 0.14288615,73.4417 0.25904584,73.4471 0.26796204,73.4525 0.26784456,73.4580 0.24115668,73.4634 0.33980462,73.4689 0.5358389,73.4743 0.42794243,73.4798 0.14272173,73.4852 0.29542467,73.4906 0.62563688,73.4961 0.75870472,73.5015 0.62437838,73.5070 0.51762652,73.5124 0.65174448,73.5179 0.41039249,73.5233 0.17828985,73.5287 0.21430221,73.5342 0.2502352,73.5396 0.3578057,73.5451 0.49993959,73.5505 0.24046962,73.5560 0.11596794,73.5614 0.115979,73.5669 0.089256391,73.5723 0.053627245,73.5778 0.053560596,73.5832 0.026709666,73.5886 0.0088926125,73.5941 1.9950223e-005,73.5995 0.026829852,73.6050 0.080486938,73.6104 0.29476142,73.6159 0.60723686,73.6213 0.64283127,73.6268 0.34801203,73.6322 0.11593983,73.6377 0.026713878,73.6431 0.15199308,73.6486 0.41101626,73.6540 0.33031958,73.6595 0.16952549,73.6649 0.19643177,73.6704 0.25896165,73.6758 0.24991693,73.6813 0.11584914,73.6867 -6.2150044e-005,73.6922 0.08072646,73.6976 0.20554586,73.7031 0.22335956,73.7085 0.42027226,73.7140 0.62505925,73.7194 0.51756251,73.7249 0.42819694,73.7303 0.24980129,73.7358 0.42013651,73.7412 0.5892449,73.7467 0.39262286,73.7521 0.34831005,73.7576 0.42841008,73.7630 0.35678026,73.7685 0.1425882,73.7740 0.035814404,73.7794 0.17869481,73.7849 0.23213638,73.7903 0.33069938,73.7958 0.55455554,73.8012 0.81274122,73.8067 0.56164467,73.8121 0.339068,73.8176 0.44653487,73.8230 0.39292541,73.8285 0.48257178,73.8340 0.72311395,73.8394 0.7672177,73.8449 0.62475663,73.8503 0.42880484,73.8558 0.48225507,73.8612 0.44610509,73.8667 0.17826878,73.8722 0.080447607,73.8776 0.14288965,73.8831 0.071325235,73.8885 0.10732907,73.8940 0.27704364,73.8994 0.28548142,73.9049 0.053252209,73.9104 -5.8485866e-006,73.9158 0.0089487601,73.9213 0.053926252,73.9267 0.26831135,73.9322 0.34797946,73.9377 0.15132622,73.9431 0.026705274,73.9486 0.02680245,73.9540 0.13402462,73.9595 0.32198223,73.9650 0.60769689,73.9704 0.67829287,73.9759 0.42819032,73.9813 0.36622959,73.9868 0.37492579,73.9923 0.26794189,73.9977 0.3573516,74.0032 0.30309364,74.0086 0.20526658,74.0141 0.4112837,74.0196 0.58032501,74.0250 0.34772736,74.0305 0.17852056,74.0360 0.21461621,74.0414 0.30363283,74.0469 0.24082525,74.0524 0.18729009,74.0578 0.19626947,74.0633 0.22335374,74.0687 0.27704343,74.0742 0.27660015,74.0797 0.18734753,74.0851 0.20550619,74.0906 0.1695383,74.0961 0.11615497,74.1015 0.28608412,74.1070 0.41102949,74.1125 0.54445678,74.1179 0.43752581,74.1234 0.54500329,74.1289 0.48184615,74.1343 0.31182167,74.1398 0.089292176,74.1453 0.26845008,74.1507 0.41085452,74.1562 0.41988784,74.1617 0.5715937,74.1671 0.4904981,74.1726 0.27639547,74.1781 0.33056417,74.1835 0.50052518,74.1890 0.65193146,74.1945 0.54432154,74.2000 0.43698645,74.2054 0.30316442,74.2109 0.22328885,74.2164 0.20609774,74.2218 0.46462438,74.2273 0.34768227,74.2328 0.24094306,74.2382 0.33959278,74.2437 0.50909799,74.2492 0.46390295,74.2547 0.25860313,74.2601 0.14261249,74.2656 -0.00019071868,74.2711 0.053849608,74.2765 0.29493502,74.2820 0.41976097,74.2875 0.4287121,74.2930 0.42884403,74.2984 0.43722984,74.3039 0.19598079,74.3094 0.12497181,74.3149 0.1699156,74.3203 0.37544277,74.3258 0.42837837,74.3313 0.24960896,74.3367 0.19641908,74.3422 0.2501092,74.3477 0.28592137,74.3532 0.29453459,74.3586 0.22291885,74.3641 0.27698407,74.3696 0.3751767,74.3751 0.39260659,74.3805 0.24106011,74.3860 0.42936072,74.3915 0.74136555,74.3970 0.61564195,74.4025 0.50850815,74.4079 0.31215385,74.4134 0.29461703,74.4189 0.3484056,74.4244 0.43753204,74.4298 0.25869474,74.4353 0.12512273,74.4408 0.25031704,74.4463 0.30347115,74.4518 0.241111,74.4572 0.29464644,74.4627 0.22314909,74.4682 0.29467598,74.4737 0.24097382,74.4792 0.25913551,74.4846 0.39286238,74.4901 0.27631804,74.4956 0.13397084,74.5011 0.43799469,74.5066 0.70521402,74.5120 0.44599849,74.5175 0.22308879,74.5230 0.16989073,74.5285 0.25898033,74.5340 0.15169117,74.5394 0.28631559,74.5449 0.64326286,74.5504 0.66057783,74.5559 0.48166516,74.5614 0.23195335,74.5669 0.31278089,74.5723 0.35698333,74.5778 0.21390727,74.5833 0.098307483,74.5888 0.33969375,74.5943 0.58939832,74.5998 0.48173168,74.6052 0.16036949,74.6107 0.12518868,74.6162 0.36647442,74.6217 0.58044529,74.6272 0.4465031,74.6327 0.42891079,74.6381 0.4462505,74.6436 0.41941291,74.6491 0.65241152,74.6546 1.0361086,74.6601 0.88320655,74.6656 0.40995529,74.6711 0.23202543,74.6765 0.19668113,74.6820 0.33947366,74.6875 0.31259823,74.6930 0.32108188,74.6985 0.17820419,74.7040 0.15178777,74.7095 0.10720669,74.7150 0.16102768,74.7204 0.35724607,74.7259 0.25862089,74.7314 0.098283485,74.7369 0.277374,74.7424 0.50957841,74.7479 0.5798763,74.7534 0.24915548,74.7589 0.19628397,74.7644 0.15196027,74.7699 0.21453026,74.7753 0.25005803,74.7808 0.32182938,74.7863 0.500296,74.7918 0.57133979,74.7973 0.61604929,74.8028 0.66959059,74.8083 0.59779692,74.8138 0.33881727,74.8193 0.23220572,74.8248 0.34850734,74.8303 0.37510118,74.8358 0.37502733,74.8412 0.41078553,74.8467 0.5007714,74.8522 0.81287467,74.8577 0.6689654,74.8632 0.4012157,74.8687 0.24106179,74.8742 0.29458919,74.8797 0.16941018,74.8852 0.17850481,74.8907 0.17876241,74.8962 0.29485255,74.9017 0.26767668,74.9072 0.1961818,74.9127 0.12513278,74.9182 0.2682156,74.9237 0.3481515,74.9292 0.24981084,74.9347 0.21415523,74.9402 0.23191942,74.9456 0.09803953,74.9511 0.080766976,74.9566 0.42919642,74.9621 0.52672613,74.9676 0.32091349,74.9731 0.15179731,74.9786 0.24122305,74.9841 0.22286081,74.9896 0.10702191,74.9951 0.089361541,75.0006 0.13398603,75.0061 0.22317371,75.0116 0.19647661,75.0171 0.28619456,75.0226 0.48244545,75.0281 0.49085006,75.0336 0.33003101,75.0391 0.1961298,75.0446 0.062359702,75.0501 0.062667452,75.0556 0.22330488,75.0611 0.25024098,75.0666 0.26772642,75.0721 0.10705348,75.0776 0.20557748,75.0831 0.18731987,75.0886 0.17880332,75.0941 0.42037866,75.0996 0.69647652,75.1051 0.5529297,75.1106 0.39292663,75.1161 0.47330716,75.1216 0.3299807,75.1272 0.25860211,75.1327 0.12484629,75.1382 0.080665834,75.1437 0.30435318,75.1492 0.74136305,75.1547 0.70485181,75.1602 0.38360503,75.1657 0.20518441,75.1712 0.11577892,75.1767 0.035636563,75.1822 0.0626048,75.1877 0.14303879,75.1932 0.34008795,75.1987 0.68810052,75.2042 0.75870365,75.2097 0.64243096,75.2152 0.41921726,75.2207 0.21405117,75.2262 0.30366355,75.2318 0.48219317,75.2373 0.41042033,75.2428 0.16940965,75.2483 0.080449805,75.2538 0.16977851,75.2593 0.16989167,75.2648 0.25889078,75.2703 0.15148358,75.2758 0.11617225,75.2813 0.16980818,75.2868 0.20535673,75.2923 0.16949669,75.2979 0.13398428,75.3034 0.29485902,75.3089 0.50908989,75.3144 0.49992752,75.3199 0.37477419,75.3254 0.21417128,75.3309 0.1426792,75.3364 0.062498216,75.3419 0.098228805,75.3475 0.08044821,75.3530 0.18788956,75.3585 0.33946428,75.3640 0.44628027,75.3695 0.53593218,75.3750 0.62507635,75.3805 0.49112085,75.3860 0.58924907,75.3915 0.54399711,75.3971 0.29460892,75.4026 0.34895208,75.4081 0.54482919,75.4136 0.35649627,75.4191 0.15154441,75.4246 0.16965662,75.4301 0.18763991,75.4357 0.40216246,75.4412 0.61643362,75.4467 0.6782003,75.4522 0.25829905,75.4577 0.116216,75.4632 0.1875221,75.4688 0.19645175,75.4743 0.34834653,75.4798 0.29445198,75.4853 0.16088536,75.4908 0.31291631,75.4963 0.42856827,75.5019 0.42838028,75.5074 0.35695711,75.5129 0.26774657,75.5184 0.30374697,75.5239 0.37508979,75.5294 0.29435039,75.5350 0.15144567,75.5405 0.026698845,75.5460 0.053679679,75.5515 0.1521647,75.5570 0.37551594,75.5626 0.58941609,75.5681 0.57120323,75.5736 0.43747571,75.5791 0.50911635,75.5846 0.5624336,75.5902 0.42811647,75.5957 0.16929863,75.6012 0.12510352,75.6067 0.14273815,75.6122 0.026520332,75.6178 0.00015088303,75.6233 0.12537681,75.6288 0.23223017,75.6343 0.24112079,75.6398 0.37533817,75.6454 0.50017291,75.6509 0.47302723,75.6564 0.45499387,75.6619 0.36572626,75.6675 0.14268558,75.6730 0.071558513,75.6785 0.1517746,75.6840 0.1071246,75.6896 0.15201262,75.6951 0.20551872,75.7006 0.22313188,75.7061 0.15162049,75.7116 0.12501889,75.7172 0.12491864,75.7227 0.10727543,75.7282 0.23241104,75.7338 0.34864977,75.7393 0.70611966,75.7448 1.0094253,75.7503 0.97275829,75.7559 0.58821768,75.7614 0.29415581,75.7669 0.20527497,75.7724 0.25886261,75.7780 0.41996053,75.7835 0.50024909,75.7890 0.44621208,75.7945 0.3212193,75.8001 0.26813626,75.8056 0.4110865,75.8111 0.51836342,75.8167 0.71448451,75.8222 0.57079703,75.8277 0.35672411,75.8332 0.24978544,75.8388 0.14269319,75.8443 0.12510698,75.8498 0.19663982,75.8554 0.26775041,75.8609 0.19644456,75.8664 0.24986689,75.8720 0.05321743,75.8775 0.026992526,75.8830 0.14310409,75.8885 0.17850618,75.8941 0.11586186,75.8996 0.080435313,75.9051 0.14281423,75.9107 0.11639226,75.9162 0.48285246,75.9217 0.66971582,75.9273 0.56199682,75.9328 0.2672374,75.9383 0.20567162,75.9439 0.48274824,75.9494 0.57122767,75.9549 0.41022983,75.9605 0.16039398,75.9660 0.026770383,75.9715 0.062587678,75.9771 0.080375388,75.9826 0.25925535,75.9881 0.57188529,75.9937 0.63382292,75.9992 0.29403806,76.0047 0.053475324,76.0103 0.13412271,76.0158 0.15175979,76.0214 0.14263682,76.0269 0.10723181,76.0324 0.31303817,76.0380 0.36610383,76.0435 0.24083969,76.0490 0.23231323,76.0546 0.28553551,76.0601 0.14266691,76.0657 0.18761006,76.0712 0.17835318,76.0767 0.11605307,76.0823 0.16978697,76.0878 0.22306935,76.0933 0.10738715,76.0989 0.40260455,76.1044 0.73224258,76.1100 0.51701236,76.1155 0.12474459,76.1210 0.28613991,76.1266 0.4552221,76.1321 0.27640072,76.1377 0.15165964,76.1432 0.19661738,76.1487 0.25019988,76.1543 0.240906,76.1598 0.13381691,76.1654 0.1429622,76.1709 0.16987631,76.1764 0.25911999,76.1820 0.23185565,76.1875 0.08005514,76.1931 0.026697889,76.1986 0.080373906,76.2042 0.18773307,76.2097 0.17876448,76.2152 0.16954018,76.2208 0.10705258,76.2263 0.16098656,76.2319 0.32178238,76.2374 0.38375798,76.2430 0.27666304,76.2485 0.34834626,76.2541 0.33039618,76.2596 0.36626145,76.2651 0.48213392,76.2707 0.535716,76.2762 0.60707062,76.2818 0.44630408,76.2873 0.35726851,76.2929 0.34811664,76.2984 0.24976707,76.3040 0.25920847,76.3095 0.45566177,76.3151 0.45499891,76.3206 0.28534204,76.3261 0.22329187,76.3317 0.32180411,76.3372 0.68806213,76.3428 1.0270755,76.3483 0.89233619,76.3539 0.49944043,76.3594 0.36600512,76.3650 0.40208361,76.3705 0.75046492,76.3761 0.86565644,76.3816 0.37426749,76.3872 0.080222018,76.3927 0.053842578,76.3983 0.14289041,76.4038 0.16099313,76.4094 0.46487784,76.4149 0.63380492,76.4205 0.55321878,76.4260 0.45498186,76.4316 0.34791082,76.4371 0.25904551,76.4427 0.24126782,76.4482 0.31291127,76.4538 0.44680065,76.4593 0.45519096,76.4649 0.40166837,76.4704 0.49997124,76.4760 0.49091667,76.4815 0.41975465,76.4871 0.4735828,76.4927 0.54476273,76.4982 0.44580337,76.5038 0.10649586,76.5093 -5.2588559e-005,76.5149 2.9218398e-005,76.5204 0.026895136,76.5260 0.13412629,76.5315 0.20523575,76.5371 0.10721235,76.5426 0.23262413,76.5482 0.37516403,76.5538 0.35705528,76.5593 0.33014601,76.5649 0.33057851,76.5704 0.50085223,76.5760 0.73235887,76.5815 0.60645097,76.5871 0.32978535,76.5926 0.24109411,76.5982 0.33940983,76.6038 0.27645624,76.6093 0.097862244,76.6149 0.06266018,76.6204 0.19673418,76.6260 0.26792514,76.6315 0.33949885,76.6371 0.41067165,76.6427 0.26763269,76.6482 0.22301877,76.6538 0.18757881,76.6593 0.40201017,76.6649 0.35702682,76.6705 0.2408873,76.6760 0.15167524,76.6816 0.1069578,76.6871 -7.908437e-005,76.6927 0.080463782,76.6983 0.14279768,76.7038 0.071553029,76.7094 0.11626799,76.7149 0.20540522,76.7205 0.25917572,76.7261 0.38395026,76.7316 0.29439905,76.7372 0.24113216,76.7428 0.25903925,76.7483 0.2587513,76.7539 0.14273313,76.7594 0.11590363,76.7650 0.0087522129,76.7706 0.13425626,76.7761 0.41991776,76.7817 0.40222168,76.7873 0.53619677,76.7928 0.62487429,76.7984 0.59791178,76.8040 0.48176593,76.8095 0.24057999,76.8151 0.05339488,76.8206 0.053572264,76.8262 0.026792904,76.8318 0.035710897,76.8373 0.053525127,76.8429 0.053601183,76.8485 0.053590331,76.8540 0.062537782,76.8596 0.080368213,76.8652 0.053603921,76.8707 0.10732363,76.8763 0.1966166,76.8819 0.22331135,76.8874 0.25009334,76.8930 0.3125748,76.8986 0.31223282,76.9041 0.17836036,76.9097 0.19640145,76.9153 0.13403675,76.9209 0.33100834,76.9264 0.80432945,76.9320 0.87474692,76.9376 0.46363178,76.9431 0.41099581,76.9487 0.62514085,76.9543 0.52620691,76.9598 0.25874522,76.9654 0.26797071,76.9710 0.24988818,76.9766 0.24102771,76.9821 0.27683276,76.9877 0.23203091,76.9933 0.14280806,76.9988 0.16982014,77.0044 0.24130385,77.0100 0.27674398,77.0156 0.31283313,77.0211 0.6966911,77.0267 0.61543125,77.0323 0.28556028,77.0378 0.37540022,77.0434 0.54500735,77.0490 0.624708,77.0546 0.29409331,77.0601 0.21458367,77.0657 0.37505004,77.0713 0.33015174,77.0769 0.40175065,77.0824 0.29442048,77.0880 0.24995419,77.0936 0.24113908,77.0992 0.33101988,77.1047 0.58960527,77.1103 0.42779025,77.1159 0.11557345,77.1215 0.12512402,77.1270 0.2500678,77.1326 0.17843512,77.1382 0.19661726,77.1438 0.37545338,77.1493 0.41094097,77.1549 0.37500137,77.1605 0.36605448,77.1661 0.30299836,77.1717 0.026329473,77.1772 0.027028413,77.1828 0.15221335,77.1884 0.3757399,77.1940 0.67882264,77.1995 0.71390551,77.2051 0.65172911,77.2107 0.61592191,77.2163 0.38349876,77.2219 0.25895107,77.2274 0.34864524,77.2330 0.44670269,77.2386 0.41021124,77.2442 0.17796351,77.2498 0.11631089,77.2553 0.23208508,77.2609 0.080107465,77.2665 0.15242672,77.2721 0.47389299,77.2777 0.64257395,77.2833 0.41007042,77.2888 0.24969032,77.2944 0.12484498,77.3000 0.080304012,77.3056 0.10718925,77.3112 0.17885396,77.3167 0.24137425,77.3223 0.24102812,77.3279 0.21443929,77.3335 0.34864667,77.3391 0.49082595,77.3447 0.37457386,77.3503 0.33918247,77.3558 0.26784724,77.3614 0.21455927,77.3670 0.34867471,77.3726 0.47329852,77.3782 0.5181964,77.3838 0.79475796,77.3893 0.67768949,77.3949 0.6066938,77.4005 0.51780552,77.4061 0.23195355,77.4117 0.026679637,77.4173 0.008926251,77.4229 0.053576771,77.4285 0.026775701,77.4340 0.026855197,77.4396 0.053605448,77.4452 0.026765773,77.4508 0.080508232,77.4564 0.20575573,77.4620 0.27657995,77.4676 0.080161586,77.4732 0.15197419,77.4787 0.26843253,77.4843 0.59879172,77.4899 0.59804547,77.4955 0.4994809,77.5011 0.33006883,77.5067 0.33947414,77.5123 0.48261413,77.5179 0.68734282,77.5235 0.50851494,77.5291 0.60798281,77.5346 0.88424939,77.5402 0.6958729,77.5458 0.4817526,77.5514 0.38371867,77.5570 0.42834869,77.5626 0.30363798,77.5682 0.50035572,77.5738 0.54451966,77.5794 0.33006802,77.5850 0.20534541,77.5906 0.24129324,77.5962 0.3663671,77.6017 0.4464066,77.6073 0.33906654,77.6129 0.25883657,77.6185 0.18706524,77.6241 0.035698153,77.6297 0.25085753,77.6353 0.52706611,77.6409 0.43711177,77.6465 0.31227949,77.6521 0.26785323,77.6577 0.24085046,77.6633 0.13382766,77.6689 0.21464515,77.6745 0.28557965,77.6801 0.17835537,77.6857 0.25005704,77.6913 0.25899571,77.6969 0.36602172,77.7025 0.21415527,77.7081 0.14274205,77.7137 0.11625755,77.7193 0.27706224,77.7249 0.29470173,77.7305 0.38414368,77.7360 0.49996623,77.7416 0.53570855,77.7472 0.53592926,77.7528 0.47294694,77.7584 0.28524819,77.7640 0.16965614,77.7696 0.31254405,77.7752 0.37483135,77.7808 0.33027822,77.7864 0.20538618,77.7920 0.10720291,77.7976 0.13394198,77.8032 0.16980031,77.8088 0.29497367,77.8144 0.34806997,77.8200 0.22280417,77.8256 0.14289866,77.8312 0.20564005,77.8369 0.27678806,77.8425 0.31226826,77.8481 0.23210907,77.8537 0.2322993,77.8593 0.17843029,77.8649 0.080158316,77.8705 0.10739677,77.8761 0.357714,77.8817 0.55358684,77.8873 0.34768841,77.8929 0.14279743,77.8985 0.16968229,77.9041 0.11586158,77.9097 0.080340885,77.9153 0.17866921,77.9209 0.30388656,77.9265 0.59911638,77.9321 0.91098326,77.9377 0.6240868,77.9433 0.19566146,77.9489 -0.0001504816,77.9545 4.8046517e-005,77.9601 -4.1694184e-005,77.9657 0.027125314,77.9714 0.23265757,77.9770 0.36618093,77.9826 0.37503442,77.9882 0.37501794,77.9938 0.33905315,77.9994 0.19599465,78.0050 0.071348555,78.0106 0.14290214,78.0162 0.20580433,78.0218 0.55432546,78.0274 0.67840284,78.0330 0.54430783,78.0386 0.52677953,78.0443 0.51812071,78.0499 0.5623396,78.0555 0.42789158,78.0611 0.32158622,78.0667 0.46438128,78.0723 0.32990599,78.0779 0.2410419,78.0835 0.30365279,78.0891 0.18753979,78.0948 0.18787813,78.1004 0.28583059,78.1060 0.26766345,78.1116 0.35709,78.1172 0.33926088,78.1228 0.33049613,78.1284 0.47330862,78.1340 0.53563946,78.1396 0.55360085,78.1453 0.47309014,78.1509 0.28545702,78.1565 0.10691973,78.1621 0.089627244,78.1677 0.37558889,78.1733 0.42836711,78.1789 0.23167609,78.1846 0.098073944,78.1902 0.089279108,78.1958 0.080393083,78.2014 0.14316264,78.2070 0.27689546,78.2126 0.27647114,78.2182 0.25905064,78.2239 0.38443846,78.2295 0.45536655,78.2351 0.30302379,78.2407 0.1605923,78.2463 0.24142198,78.2519 0.24970651,78.2576 0.053241458,78.2632 0.11667373,78.2688 0.50961059,78.2744 0.79436529,78.2800 0.63337237,78.2856 0.41071811,78.2913 0.32169175,78.2969 0.3838625,78.3025 0.22280514,78.3081 0.053309564,78.3137 -3.9905084e-005,78.3194 0.053710695,78.3250 0.22328825,78.3306 0.15166809,78.3362 0.080479868,78.3418 0.16098617,78.3475 0.27679744,78.3531 0.23204975,78.3587 0.1876404,78.3643 0.26812693,78.3699 0.33036447,78.3756 0.27643397,78.3812 0.13360271,78.3868 0.1160313,78.3924 0.10711885,78.3980 0.0982733,78.4037 0.089410082,78.4093 0.1250219,78.4149 0.14276919,78.4205 0.11612713,78.4262 0.16073842,78.4318 0.080128364,78.4374 -3.8349168e-005,78.4430 0.035908829,78.4487 0.11610253,78.4543 0.1963053,78.4599 0.19656494,78.4655 0.26813415,78.4712 0.28576899,78.4768 0.41093484,78.4824 0.61626393,78.4880 0.50867748,78.4937 0.27653357,78.4993 0.16953465,78.5049 0.16082172,78.5105 0.27716902,78.5162 0.47332922,78.5218 0.41036624,78.5274 0.24091746,78.5330 0.25018445,78.5387 0.29456374,78.5443 0.16940689,78.5499 0.11589929,78.5555 0.026586985,78.5612 0.00010518888,78.5668 0.1791503,78.5724 0.48260126,78.5781 0.56259561,78.5837 0.56209356,78.5893 0.32128045,78.5949 0.43802959,78.6006 0.5712918,78.6062 0.37461886,78.6118 0.21404423,78.6175 0.10683687,78.6231 0.062645264,78.6287 0.16975084,78.6344 0.11576531,78.6400 0.080486618,78.6456 0.20567974,78.6512 0.21424247,78.6569 0.14257021,78.6625 0.053519286,78.6681 0.16086213,78.6738 0.18734585,78.6794 0.11611483,78.6850 0.25064126,78.6907 0.58098543,78.6963 0.72295177,78.7019 0.44598243,78.7076 0.30333263,78.7132 0.11566709,78.7188 0.053643834,78.7245 0.25931907,78.7301 0.49155641,78.7357 0.56242096,78.7414 0.33010259,78.7470 0.38434246,78.7526 0.52706677,78.7583 0.61615247,78.7639 0.67849821,78.7695 0.54417437,78.7752 0.24040782,78.7808 0.044467781,78.7865 0.062536277,78.7921 0.026660372,78.7977 0.062790357,78.8034 0.27727973,78.8090 0.42855379,78.8146 0.40133619,78.8203 0.24087183,78.8259 0.26805511,78.8315 0.35737827,78.8372 0.36602712,78.8428 0.25869411,78.8485 0.2143857,78.8541 0.3930335,78.8597 0.36612317,78.8654 0.42877182,78.8710 0.51764977,78.8767 0.28533128,78.8823 0.089218512,78.8879 0.080458038,78.8936 0.21509072,78.8992 0.6348691,78.9049 0.76736975,78.9105 0.36484486,78.9161 0.0355312,78.9218 0.13421491,78.9274 0.13381712,78.9331 0.16959633,78.9387 0.27668804,78.9443 0.16090734,78.9500 0.37538105,78.9556 0.60706216,78.9613 0.4462285,78.9669 0.16938429,78.9725 0.026614279,78.9782 0.0089595839,78.9838 0.026847368,78.9895 0.062516443,78.9951 0.2060345,79.0008 0.59009641,79.0064 0.64275897,79.0121 0.58928734,79.0177 0.7048713,79.0233 0.31196204,79.0290 0.26793882,79.0346 0.27686301,79.0403 0.2947931,79.0459 0.26783368,79.0516 0.33972666,79.0572 0.72348416,79.0629 0.72302532,79.0685 0.66059214,79.0741 0.46409398,79.0798 0.33903727,79.0854 0.20503743,79.0911 0.12485004,79.0967 0.15174125,79.1024 0.1338291,79.1080 0.053503871,79.1137 0.11641663,79.1193 0.40199596,79.1250 0.35710052,79.1306 0.28591922,79.1363 0.31247213,79.1419 0.24080443,79.1476 0.17850544,79.1532 0.28630033,79.1589 0.59839714,79.1645 0.4369399,79.1702 0.21405646,79.1758 0.17862852,79.1815 0.25910157,79.1871 0.39288166,79.1928 0.37489012,79.1984 0.24984531,79.2041 0.11583348,79.2097 0.062477138,79.2154 0.12523368,79.2210 0.2501114,79.2267 0.21405615,79.2323 0.08923801,79.2380 0.19688202,79.2436 0.41101265,79.2493 0.50046355,79.2549 0.71472293,79.2606 0.69612855,79.2662 0.58046705,79.2719 0.65162802,79.2775 0.44600943,79.2832 0.40169734,79.2889 0.28516155,79.2945 0.19658093,79.3002 0.53653061,79.3058 0.73230183,79.3115 0.61570948,79.3171 0.49105504,79.3228 0.52712011,79.3284 0.54438555,79.3341 0.4282549,79.3397 0.41924104,79.3454 0.16915056,79.3511 0.080432318,79.3567 0.19665094,79.3624 0.29478011,79.3680 0.4646183,79.3737 0.553774,79.3793 0.38381523,79.3850 0.30322608,79.3907 0.11568085,79.3963 0.080559239,79.4020 0.20564866,79.4076 0.24984097,79.4133 0.19658707,79.4189 0.37566176,79.4246 0.52680153,79.4303 0.42794347,79.4359 0.24946758,79.4416 0.1880393,79.4472 0.50967395,79.4529 0.49070457,79.4586 0.35655361,79.4642 0.36590984,79.4699 0.33921835,79.4755 0.2768814,79.4812 0.33116817,79.4869 0.6610111,79.4925 0.57107633,79.4982 0.48221451,79.5038 0.50021064,79.5095 0.57138115,79.5152 0.74078506,79.5208 0.69625419,79.5265 0.48192134,79.5322 0.28562349,79.5378 0.28550678,79.5435 0.14253025,79.5491 0.05350982,79.5548 0.053748719,79.5605 0.12509938,79.5661 0.089281157,79.5718 0.16976866,79.5775 0.23231471,79.5831 0.29501671,79.5888 0.41087136,79.5945 0.49098352,79.6001 0.38372639,79.6058 0.24085203,79.6115 0.15146302,79.6171 0.026513265,79.6228 1.5950603e-005,79.6284 0.053815514,79.6341 0.14317676,79.6398 0.205265,79.6454 0.12470023,79.6511 0.053522181,79.6568 0.10745312,79.6624 0.36641827,79.6681 0.49091101,79.6738 0.26747498,79.6795 0.14320256,79.6851 0.26781902,79.6908 0.10682796,79.6965 0.14303772,79.7021 0.20542671,79.7078 0.20516066,79.7135 0.080202751,79.7191 0.15245554,79.7248 0.41096959,79.7305 0.35698798,79.7361 0.40161261,79.7418 0.26749268,79.7475 0.17873251,79.7532 0.22304606,79.7588 0.21441989,79.7645 0.52771467,79.7702 0.80396765,79.7758 0.74912769,79.7815 0.32957315,79.7872 0.1607094,79.7928 0.11614756,79.7985 0.14307001,79.8042 0.27726665,79.8099 0.52720463,79.8155 0.50902361,79.8212 0.41908783,79.8269 0.1957839,79.8326 0.15171672,79.8382 0.17858239,79.8439 0.17872342,79.8496 0.21453948,79.8553 0.30357149,79.8609 0.28557032,79.8666 0.28574318,79.8723 0.30346113,79.8780 0.17840172,79.8836 0.080257393,79.8893 0.026737874,79.8950 0.080648221,79.9007 0.34872872,79.9063 0.55417281,79.9120 0.72318745,79.9177 0.55304635,79.9234 0.42815894,79.9290 0.21392776,79.9347 0.053461205,79.9404 0.035787858,79.9461 0.1072813,79.9517 0.11599852,79.9574 0.035590325,79.9631 0.089526281,79.9688 0.29485726,79.9745 0.26762056,79.9801 0.14287792,79.9858 0.24170759,79.9915 0.544936,79.9972 0.53534299,80.0028 0.41057771,80.0085 0.37520429,80.0142 0.40148064,80.0199 0.22289537,80.0256 0.26795849,80.0312 0.33054373,80.0369 0.39356598,80.0426 0.62507242,80.0483 0.47276491,80.0540 0.47325256,80.0597 0.44623679,80.0653 0.39294741,80.0710 0.52707255,80.0767 0.50851983,80.0824 0.22260769,80.0881 -0.00011061763,80.0937 0.1075604,80.0994 0.3844803,80.1051 0.56266278,80.1108 0.35646811,80.1165 0.062170867,80.1222 0.14310196,80.1278 0.21451442,80.1335 0.36617813,80.1392 0.30337343,80.1449 0.23223688,80.1506 0.31295237,80.1563 0.45551601,80.1619 0.41049448,80.1676 0.36606139,80.1733 0.34794161,80.1790 0.24983367,80.1847 0.3393507,80.1904 0.33917055,80.1961 0.28551003,80.2017 0.21440491,80.2074 0.40211207,80.2131 0.4284966,80.2188 0.39294356,80.2245 0.51795167,80.2302 0.51826036,80.2359 0.73256063,80.2416 0.8209399,80.2472 0.67803335,80.2529 0.61643153,80.2586 0.74137002,80.2643 0.68734604,80.2700 0.6518997,80.2757 0.55333358,80.2814 0.30308479,80.2871 0.16070378,80.2928 0.20525815,80.2984 0.088949859,80.3041 0.026831064,80.3098 0.071395203,80.3155 0.080500446,80.3212 0.25036001,80.3269 0.24989927,80.3326 0.20553219,80.3383 0.37564477,80.3440 0.47279486,80.3497 0.16907389,80.3554 0.1876266,80.3610 0.24128163,80.3667 0.35731223,80.3724 0.28533414,80.3781 0.13369788,80.3838 0.26853135,80.3895 0.58956158,80.3952 0.43703005,80.4009 0.29456398,80.4066 0.33029655,80.4123 0.24069867,80.4180 0.080156446,80.4237 0.053560015,80.4294 0.026908169,80.4351 0.14333197,80.4408 0.26775172,80.4465 0.11583207,80.4521 0.16994046,80.4578 0.24101414,80.4635 0.16934182,80.4692 0.12498899,80.4749 0.15196978,80.4806 0.16106735,80.4863 0.3037571,80.4920 0.27640426,80.4977 0.16963346,80.5034 0.33969814,80.5091 0.43728033,80.5148 0.24954021,80.5205 0.16968341,80.5262 0.25022304,80.5319 0.29477569,80.5376 0.39281818,80.5433 0.40156808,80.5490 0.31252876,80.5547 0.33081225,80.5604 0.43768373,80.5661 0.3570556,80.5718 0.55386323,80.5775 0.80407953,80.5832 0.79440397,80.5889 0.4993763,80.5946 0.38384563,80.6003 0.34808096,80.6060 0.17810297,80.6117 0.035676304,80.6174 0.21505712,80.6231 0.6255306,80.6288 0.56222326,80.6345 0.39220497,80.6402 0.17829753,80.6459 0.16096283,80.6516 0.29493546,80.6573 0.33909756,80.6630 0.17833619,80.6687 0.17870843,80.6744 0.25911182,80.6801 0.39270654,80.6858 0.24971691,80.6915 0.1877697,80.6972 0.29485849,80.7029 0.33910963,80.7086 0.28569746,80.7143 0.26809543,80.7200 0.27671832,80.7258 0.22294994,80.7315 0.22319818,80.7372 0.20545422,80.7429 0.22306611,80.7486 0.11585713,80.7543 0.080319062,80.7600 0.062446315,80.7657 0.11606676,80.7714 0.25935501,80.7771 0.49172786,80.7828 0.55363297,80.7885 0.64257365,80.7942 0.69603091,80.7999 0.57128751,80.8056 0.41105172,80.8113 0.42909759,80.8171 0.54471731,80.8228 0.43693557,80.8285 0.30331203,80.8342 0.28581443,80.8399 0.37554866,80.8456 0.62555629,80.8513 0.63335276,80.8570 0.24013638,80.8627 0.12517917,80.8684 0.33974966,80.8741 0.36620539,80.8799 0.48191133,80.8856 0.33908066,80.8913 0.33077917,80.8970 0.52751911,80.9027 0.70500946,80.9084 0.3205381,80.9141 0.22339909,80.9198 0.35731128,80.9255 0.30344507,80.9313 0.31283998,80.9370 0.50907898,80.9427 0.4193202,80.9484 0.35679212,80.9541 0.34848541,80.9598 0.48276314,80.9655 0.4817957,80.9713 0.29401252,80.9770 0.38402727,80.9827 0.58955067,80.9884 0.46402353,80.9941 0.25916955,80.9998 0.44686717,81.0055 0.45515043,81.0113 0.25835297,81.0170 0.098209448,81.0227 0.2144333,81.0284 0.15159956,81.0341 0.34938213,81.0398 0.94734663,81.0455 0.82939023,81.0513 0.32939029,81.0570 0.30358648,81.0627 0.5178867,81.0684 0.40159687,81.0741 0.37498423,81.0798 0.50026804,81.0856 0.52694231,81.0913 0.34790531,81.0970 0.14247982,81.1027 0.098460443,81.1084 0.27728426,81.1142 0.30328923,81.1199 0.15155934,81.1256 0.33098844,81.1313 0.58966738,81.1370 0.65251303,81.1428 1.116675,81.1485 1.0437478,81.1542 0.53447777,81.1599 0.1696783,81.1656 0.60807294,81.1714 0.93791908,81.1771 0.90142423,81.1828 0.56175381,81.1885 0.35683325,81.1942 0.33054766,81.2000 0.36637467,81.2057 0.40167394,81.2114 0.26729164,81.2171 0.11613889,81.2228 0.29516175,81.2286 0.37499481,81.2343 0.31251425,81.2400 0.39295,81.2457 0.38359433,81.2515 0.19597571,81.2572 0.06229692,81.2629 0.062778883,81.2686 0.28619894,81.2744 0.37511107,81.2801 0.30322927,81.2858 0.124559,81.2915 0.026699355,81.2973 0.089717723,81.3030 0.35766107,81.3087 0.61619341,81.3144 0.58895713,81.3202 0.41942319,81.3259 0.47322273,81.3316 0.35689551,81.3373 0.098051049,81.3431 0.089400664,81.3488 0.26816684,81.3545 0.44648984,81.3602 0.446042,81.3660 0.41945583,81.3717 0.40228781,81.3774 0.46475315,81.3832 0.43762776,81.3889 0.41917458,81.3946 0.18700506,81.4003 0.18782437,81.4061 0.29493377,81.4118 0.33941677,81.4175 0.39294344,81.4233 0.3478466,81.4290 0.17809211,81.4347 0.089181341,81.4404 0.089391701,81.4462 0.16995767,81.4519 0.30362889,81.4576 0.24099068,81.4634 0.19646119,81.4691 0.15167667,81.4748 0.15171781,81.4806 0.21457401,81.4863 0.38397306,81.4920 0.26759776,81.4978 0.23199403,81.5035 0.16951215,81.5092 0.15206549,81.5150 0.19648314,81.5207 0.12478925,81.5264 0.19670929,81.5322 0.447023,81.5379 0.68757236,81.5436 0.41911837,81.5494 0.17809841,81.5551 0.035508033,81.5608 0.053743303,81.5666 0.21460204,81.5723 0.30372533,81.5780 0.339252,81.5838 0.44668999,81.5895 0.6700691,81.5952 0.69641733,81.6010 0.50851953,81.6067 0.24940415,81.6124 0.053396232,81.6182 0.11635663,81.6239 0.18756406,81.6297 0.16960394,81.6354 0.25923333,81.6411 0.37517518,81.6469 0.36630201,81.6526 0.54506302,81.6583 0.55278367,81.6641 0.13316672,81.6698 0.053568769,81.6756 0.053836204,81.6813 0.28619722,81.6870 0.44717965,81.6928 0.72333241,81.6985 0.57074487,81.7043 0.42822579,81.7100 0.285831,81.7157 0.43795291,81.7215 0.62527341,81.7272 0.77735072,81.7330 1.0720615,81.7387 1.268158,81.7444 1.2314681,81.7502 0.74010593,81.7559 0.42812553,81.7617 0.32129928,81.7674 0.41065556,81.7731 0.3569741,81.7789 0.30358896,81.7846 0.21426828,81.7904 0.19615255,81.7961 0.053438548,81.8019 0.053614341,81.8076 0.14303042,81.8133 0.3488791,81.8191 0.6167987,81.8248 0.81284767,81.8306 0.71355242,81.8363 0.32971504,81.8421 0.38461158,81.8478 0.69687903,81.8535 0.63346499,81.8593 0.41029128,81.8650 0.35724184,81.8708 0.39280123,81.8765 0.39243069,81.8823 0.27646992,81.8880 0.19664511,81.8938 0.41089839,81.8995 0.36588439,81.9053 0.30368733,81.9110 0.36609849,81.9167 0.27651757,81.9225 0.18766807,81.9282 0.34853932,81.9340 0.34810662,81.9397 0.24092261,81.9455 0.19627884,81.9512 0.1964076,81.9570 0.29473111,81.9627 0.33955094,81.9685 0.43780655,81.9742 0.36572433,81.9800 0.15128163,81.9857 0.035582792,81.9915 0.12523448,81.9972 0.33949184,82.0030 0.36635169,82.0087 0.41059119,82.0145 0.24982953,82.0202 0.33943772,82.0260 0.2765899,82.0317 0.22344366,82.0375 0.42052817,82.0432 0.72354078,82.0490 0.59722334,82.0547 0.20475163,82.0605 0.19657685,82.0662 0.24119866,82.0720 0.34829491,82.0777 0.24960068,82.0835 0.11637662,82.0892 0.49205384,82.0950 0.7055369,82.1008 0.62483341,82.1065 0.5349254,82.1123 0.23159209,82.1180 0.27692434,82.1238 0.20544401,82.1295 0.17854424,82.1353 0.10700642,82.1410 0.14292552,82.1468 0.15162241,82.1525 0.053478625,82.1583 0.098577023,82.1641 0.30411544,82.1698 0.44646832,82.1756 0.33889818,82.1813 0.18706499,82.1871 0.10707589,82.1928 0.25005475,82.1986 0.16070198,82.2043 0.1787367,82.2101 0.33934978,82.2159 0.4732351,82.2216 0.3658711,82.2274 0.071309574,82.2331 0.053579241,82.2389 0.053660024,82.2447 0.14301181,82.2504 0.16067351,82.2562 0.14281926,82.2619 0.16984145,82.2677 0.27686623,82.2734 0.24986912,82.2792 0.33946633,82.2850 0.54502642,82.2907 0.67847407,82.2965 0.52630055,82.3022 0.27673396,82.3080 0.24142139,82.3138 0.32136297,82.3195 0.28572887,82.3253 0.47342446,82.3311 0.42820162,82.3368 0.17834498,82.3426 0.20612536,82.3483 0.6077767,82.3541 0.72296989,82.3599 0.56184989,82.3656 0.23177263,82.3714 0.28571182,82.3771 0.33034143,82.3829 0.33963656,82.3887 0.40210304,82.3944 0.42859289,82.4002 0.41962788,82.4060 0.37489542,82.4117 0.32138732,82.4175 0.33913198,82.4233 0.25860256,82.4290 0.13361529,82.4348 0.12532723,82.4406 0.48302251,82.4463 0.66954368,82.4521 0.41011062,82.4579 0.23213434,82.4636 0.2409205,82.4694 0.088836923,82.4751 0.0090331957,82.4809 0.18813108,82.4867 0.39309788,82.4924 0.31191343,82.4982 0.11587473,82.5040 0.25012106,82.5098 0.17846838,82.5155 0.13399012,82.5213 0.13379124,82.5271 0.17029037,82.5328 0.49136826,82.5386 0.28494987,82.5444 0.071100213,82.5501 0.035838258,82.5559 0.14324427,82.5617 0.30405483,82.5674 0.50935149,82.5732 0.60715681,82.5790 0.47268853,82.5847 0.26757938,82.5905 0.39323285,82.5963 0.52690208,82.6021 0.44619006,82.6078 0.37504229,82.6136 0.428404,82.6194 0.31217214,82.6251 0.25895718,82.6309 0.26779905,82.6367 0.2142348,82.6425 0.16992675,82.6482 0.41115603,82.6540 0.59813893,82.6598 0.58891207,82.6656 0.45508215,82.6713 0.20509537,82.6771 0.053483445,82.6829 0.0089125577,82.6886 0.0089502549,82.6944 0.035800491,82.7002 0.05360515,82.7060 0.062592,82.7117 0.13401069,82.7175 0.16059811,82.7233 0.12492522,82.7291 0.19687016,82.7348 0.43795162,82.7406 0.41958427,82.7464 0.2942327,82.7522 0.16925563,82.7579 0.24097207,82.7637 0.21440409,82.7695 0.23230289,82.7753 0.20558523,82.7811 0.27700454,82.7868 0.24969955,82.7926 0.11589501,82.7984 0.19692786,82.8042 0.35711429,82.8099 0.17800835,82.8157 0.080509171,82.8215 0.34008804,82.8273 0.81345969,82.8331 1.0981834,82.8388 0.73130661,82.8446 0.39238021,82.8504 0.32138914,82.8562 0.37524292,82.8620 0.39282829,82.8677 0.29422969,82.8735 0.19644864,82.8793 0.384626,82.8851 0.67876399,82.8909 0.64254665,82.8966 0.58904177,82.9024 0.46429414,82.9082 0.41955549,82.9140 0.28528163,82.9198 0.23204787,82.9255 0.29493254,82.9313 0.34851837,82.9371 0.31223494,82.9429 0.19631454,82.9487 0.41144136,82.9545 0.87611914,82.9602 1.1335825,82.9660 0.7312808,82.9718 0.57135063,82.9776 0.4371433,82.9834 0.30308124,82.9892 0.14298593,82.9950 0.26808444,83.0007 0.16940835,83.0065 0.19645417,83.0123 0.25917342,83.0181 0.33923966,83.0239 0.35715583,83.0297 0.62564999,83.0354 0.87538236,83.0412 0.78551006,83.0470 0.57094997,83.0528 0.41928068,83.0586 0.34847608,83.0644 0.46460128,83.0702 0.44619384,83.0760 0.27637485,83.0817 0.16978614,83.0875 0.38487983,83.0933 0.66972977,83.0991 0.61584365,83.1049 0.71441174,83.1107 0.70541364,83.1165 0.7497564,83.1223 0.53510362,83.1281 0.44625899,83.1338 0.32112336,83.1396 0.26798379,83.1454 0.53653556,83.1512 0.66992855,83.1570 0.58887213,83.1628 0.51801592,83.1686 0.72391188,83.1744 0.83024544,83.1802 0.58815056,83.1860 0.21387453,83.1917 0.33960405,83.1975 0.31238928,83.2033 0.18724152,83.2091 0.080144487,83.2149 0.089619793,83.2207 0.28622922,83.2265 0.41097865,83.2323 0.41029176,83.2381 0.16919446,83.2439 0.16962002,83.2497 0.267739,83.2555 0.40212187,83.2613 0.5543077,83.2671 0.71459287,83.2728 0.64253563,83.2786 0.52635485,83.2844 0.5085749,83.2902 0.4019075,83.2960 0.46444628,83.3018 0.3388353,83.3076 0.089141309,83.3134 0.14313428,83.3192 0.26786226,83.3250 0.24979673,83.3308 0.14268975,83.3366 0.035710748,83.3424 0.026780384,83.3482 0.0088892886,83.3540 0.053600948,83.3598 0.080384083,83.3656 0.080447055,83.3714 0.12509073,83.3772 0.22330986,83.3830 0.24138236,83.3888 0.29486856,83.3946 0.44626436,83.4004 0.45490509,83.4062 0.28545889,83.4120 0.22334209,83.4178 0.19653711,83.4236 0.17861244,83.4294 0.30418536,83.4352 0.67901218,83.4410 0.66921282,83.4468 0.52669841,83.4526 0.51814717,83.4584 0.49989805,83.4642 0.3390345,83.4700 0.32123289,83.4758 0.27658519,83.4816 0.20570377,83.4874 0.40208754,83.4932 0.482124,83.4990 0.52683032,83.5048 0.47311801,83.5106 0.43746433,83.5164 0.41958442,83.5222 0.41028509,83.5280 0.16038628,83.5338 0.10713346,83.5396 0.05366328,83.5454 0.098404065,83.5512 0.14287792,83.5570 0.19680531,83.5628 0.48284331,83.5686 0.6696285,83.5744 0.5622254,83.5802 0.48211527,83.5860 0.4101792,83.5918 0.26751173,83.5976 0.35775909,83.6035 0.5180577,83.6093 0.35677242,83.6151 0.30372924,83.6209 0.43763524,83.6267 0.4014543,83.6325 0.22273409,83.6383 0.0087510888,83.6441 0.17890796,83.6499 0.43788221,83.6557 0.47331813,83.6615 0.38376218,83.6673 0.30362406,83.6731 0.30359,83.6789 0.32136622,83.6848 0.4287892,83.6906 0.47318301,83.6964 0.30307955,83.7022 0.053216111,83.7080 0.080892377,83.7138 0.37543005,83.7196 0.36584324,83.7254 0.25875893,83.7312 0.25014225,83.7370 0.34807786,83.7428 0.21388315,83.7487 0.13383904,83.7545 0.12493762,83.7603 0.089349128,83.7661 0.12528507,83.7719 0.22345771,83.7777 0.31283158,83.7835 0.47340733,83.7893 0.54486674,83.7952 0.63375646,83.8010 0.42803511,83.8068 0.30369467,83.8126 0.36611658,83.8184 0.26737317,83.8242 0.053230911,83.8300 1.085677e-005,83.8358 -4.2651478e-005,83.8417 0.027037526,83.8475 0.33993599,83.8533 0.58053166,83.8591 0.42797992,83.8649 0.10677294,83.8707 0.13401414,83.8765 0.21425794,83.8824 0.11600161,83.8882 0.053730339,83.8940 0.28586349,83.8998 0.48233894,83.9056 0.62564391,83.9114 0.81291527,83.9173 0.79456693,83.9231 0.59775293,83.9289 0.33850843,83.9347 0.09789525,83.9405 0.17002206,83.9463 0.37536654,83.9522 0.44669914,83.9580 0.43738785,83.9638 0.34830785,83.9696 0.61682189,83.9754 0.92964369,83.9813 1.1876451,83.9871 0.95417005,83.9929 0.59725392,83.9987 0.35668039,84.0045 0.24096839,84.0104 0.19666958,84.0162 0.27719352,84.0220 0.33906284,84.0278 0.24062407,84.0336 0.24105772,84.0395 0.38435379,84.0453 0.53614473,84.0511 0.46392775,84.0569 0.15114526,84.0627 -1.6137152e-006,84.0686 0.089648552,84.0744 0.16058604,84.0802 0.053292673,84.0860 0.080696888,84.0919 0.36722511,84.0977 0.79523259,84.1035 0.73154086,84.1093 0.49042064,84.1151 0.29429078,84.1210 0.19645658,84.1268 0.25911322,84.1326 0.3396332,84.1384 0.57215321,84.1443 0.86589426,84.1501 0.53461629,84.1559 0.2227415,84.1617 0.053540237,84.1676 -3.8105115e-006,84.1734 0.14352112,84.1792 0.63477498,84.1850 0.84812272,84.1909 0.54389346,84.1967 0.34805417,84.2025 0.48237076,84.2083 0.50867355,84.2142 0.21394226,84.2200 0.062644966,84.2258 0.19672172,84.2317 0.25014496,84.2375 0.38478345,84.2433 0.69673026,84.2491 0.50791389,84.2550 0.14203779,84.2608 0.026896808,84.2666 0.25922298,84.2725 0.27669066,84.2783 0.20549898,84.2841 0.27740094,84.2899 0.55372488,84.2958 0.62455177,84.3016 0.58048779,84.3074 0.5088172,84.3133 0.19575939,84.3191 0.035671499,84.3249 0.13419428,84.3308 0.20534472,84.3366 0.23202042,84.3424 0.28565258,84.3483 0.24127248,84.3541 0.23234074,84.3599 0.25000125,84.3657 0.25887105,84.3716 0.27708596,84.3774 0.40191588,84.3832 0.31190816,84.3891 0.11572503,84.3949 0.080779336,84.4007 0.3221716,84.4066 0.51785028,84.4124 0.41935971,84.4182 0.41956902,84.4241 0.49125618,84.4299 0.6517452,84.4357 0.47284937,84.4416 0.34816551,84.4474 0.27672279,84.4533 0.22311434,84.4591 0.19636023,84.4649 0.23209825,84.4708 0.19629446,84.4766 0.062365204,84.4824 0.026744137,84.4883 0.02683943,84.4941 0.098563991,84.4999 0.29484767,84.5058 0.21389319,84.5116 0.062697761,84.5175 0.2864942,84.5233 0.55383664,84.5291 0.6425451,84.5350 0.43682984,84.5408 0.27703819,84.5466 0.54576963,84.5525 0.88484085,84.5583 1.1158794,84.5642 0.89232785,84.5700 0.7585842,84.5758 0.66942734,84.5817 0.695979,84.5875 0.32961148,84.5934 0.18740077,84.5992 0.11620547,84.6050 0.18777977,84.6109 0.2768468,84.6167 0.25005391,84.6226 0.33066717,84.6284 0.38364562,84.6342 0.17816344,84.6401 0.17891535,84.6459 0.39332995,84.6518 0.52682406,84.6576 0.45527452,84.6635 0.45528772,84.6693 0.44630411,84.6751 0.47314373,84.6810 0.41048762,84.6868 0.25881985,84.6927 0.31256527,84.6985 0.37493819,84.7044 0.32157993,84.7102 0.35741356,84.7160 0.36601204,84.7219 0.28543851,84.7277 0.17843942,84.7336 0.29536667,84.7394 0.67045027,84.7453 0.76730341,84.7511 0.36522835,84.7570 0.36606506,84.7628 0.65198249,84.7687 0.7321949,84.7745 0.48193416,84.7803 0.31237006,84.7862 0.50020593,84.7920 0.50003248,84.7979 0.37512621,84.8037 0.34836581,84.8096 0.28536418,84.8154 0.14239559,84.8213 0.089201093,84.8271 0.089223489,84.8330 0.0089375433,84.8388 0.053681038,84.8447 0.1337935,84.8505 0.24170734,84.8564 0.54543483,84.8622 0.5801543,84.8681 0.36526856,84.8739 0.14252669,84.8798 0.18796599,84.8856 0.38419718,84.8915 0.38365039,84.8973 0.21394035,84.9032 0.17008862,84.9090 0.41127849,84.9149 0.50880319,84.9207 0.48177859,84.9266 0.33907911,84.9324 0.22328712,84.9383 0.24121961,84.9441 0.29452416,84.9500 0.26766449,84.9558 0.27676636,84.9617 0.20521548,84.9675 0.080233492,84.9734 0.089361668,84.9792 0.10709564,84.9851 0.080454059,84.9910 0.19679321,84.9968 0.31256294,85.0027 0.25859979,85.0085 0.17876588,85.0144 0.3666338,85.0202 0.45514423,85.0261 0.33873504,85.0319 0.2587468,85.0378 0.26787677,85.0436 0.1696509,85.0495 0.09814655,85.0554 0.080487683,85.0612 0.19676626,85.0671 0.29487553,85.0729 0.33039477,85.0788 0.34808889,85.0846 0.46525162,85.0905 0.93876547,85.0964 1.0082349,85.1022 0.56123728,85.1081 0.42835811,85.1139 0.6081351,85.1198 0.95598459,85.1256 0.80266392,85.1315 0.51712906,85.1374 0.47305059,85.1432 0.40183046,85.1491 0.40167165,85.1549 0.2317697,85.1608 0.080284692,85.1667 0.13420495,85.1725 0.27685615,85.1784 0.27710924,85.1842 0.44677514,85.1901 0.44646361,85.1960 0.4818311,85.2018 0.22261235,85.2077 0.089154676,85.2135 0.11650399,85.2194 0.35734597,85.2253 0.31212145,85.2311 0.22297053,85.2370 0.12488285,85.2429 0.062453542,85.2487 -2.8266579e-006,85.2546 0.026905512,85.2604 0.09842141,85.2663 0.19662772,85.2722 0.31267551,85.2780 0.47322646,85.2839 0.50021476,85.2898 0.59016639,85.2956 0.7946049,85.3015 0.53481734,85.3074 0.28526562,85.3132 0.25056642,85.3191 0.69748002,85.3249 1.0445441,85.3308 0.86517566,85.3367 0.43697709,85.3425 0.19632408,85.3484 0.1248514,85.3543 0.11615153,85.3601 0.32175165,85.3660 0.47335702,85.3719 0.44641855,85.3777 0.42880636,85.3836 0.54474425,85.3895 0.46396869,85.3953 0.32131365,85.4012 0.29489216,85.4071 0.38424572,85.4130 0.47316685,85.4188 0.3923921,85.4247 0.25887653,85.4306 0.39345461,85.4364 0.60714757,85.4423 0.57117689,85.4482 0.50881737,85.4540 0.41948965,85.4599 0.41094527,85.4658 0.44624978,85.4716 0.25832662,85.4775 0.089078091,85.4834 0.14307503,85.4893 0.18763117,85.4951 0.22330776,85.5010 0.3392739,85.5069 0.39276552,85.5127 0.36602259,85.5186 0.16059215,85.5245 0.1253182,85.5304 0.32181603,85.5362 0.43751788,85.5421 0.4105849,85.5480 0.3840346,85.5539 0.50024432,85.5597 0.63387543,85.5656 0.49071997,85.5715 0.28535691,85.5773 0.23207556,85.5832 0.27678254,85.5891 0.19633856,85.5950 0.17855783,85.6008 0.20550188,85.6067 0.25012273,85.6126 0.3034713,85.6185 0.36601943,85.6243 0.33922338,85.6302 0.14294697,85.6361 0.15187468,85.6420 0.12476586,85.6478 0.11639905,85.6537 0.3220233,85.6596 0.50003564,85.6655 0.5264225,85.6714 0.37485263,85.6772 0.3666946,85.6831 0.58956325,85.6890 0.56223041,85.6949 0.55352628,85.7007 0.54455316,85.7066 0.5356369,85.7125 0.48186868,85.7184 0.29411381,85.7243 0.080129914,85.7301 0.08054202,85.7360 0.1877564,85.7419 0.31254306,85.7478 0.33935338,85.7537 0.35715503,85.7595 0.25863263,85.7654 0.16962853,85.7713 0.2681714,85.7772 0.59844732,85.7831 0.80386293,85.7889 0.77679104,85.7948 0.43682861,85.8007 0.088838525,85.8066 0.13427314,85.8125 0.38438669,85.8183 0.5178954,85.8242 0.37455747,85.8301 0.13350856,85.8360 0.089362837,85.8419 0.10724717,85.8478 0.089219749,85.8536 0.053487711,85.8595 0.0088910898,85.8654 0.053929538,85.8713 0.22353975,85.8772 0.29487205,85.8831 0.39295691,85.8890 0.52658302,85.8948 0.553563,85.9007 0.44609919,85.9066 0.097856127,85.9125 0.053582869,85.9184 0.080467366,85.9243 0.19699259,85.9301 0.53644139,85.9360 0.72303772,85.9419 0.54405057,85.9478 0.41946226,85.9537 0.26761144,85.9596 0.16974629,85.9655 0.37614235,85.9714 0.76896328,85.9772 0.93694699,85.9831 0.65953028,85.9890 0.52674824,85.9949 0.73287302,86.0008 0.82124501,86.0067 0.39198926,86.0126 0.14251195,86.0185 0.10731101,86.0244 0.22353487,86.0302 0.24973497,86.0361 0.10685692,86.0420 0.12510774,86.0479 0.19643702,86.0538 0.23212019,86.0597 0.21417837,86.0656 0.16066428,86.0715 0.21451019,86.0774 0.24101245,86.0833 0.16070427,86.0891 0.31282291,86.0950 0.34814382,86.1009 0.24078245,86.1068 0.29497987,86.1127 0.49150398,86.1186 0.50016528,86.1245 0.51789492,86.1304 0.47314921,86.1363 0.54471207,86.1422 0.45476991,86.1481 0.1424744,86.1540 0.2413986,86.1599 0.40174779,86.1658 0.29432032,86.1717 0.22315434,86.1775 0.2767565,86.1834 0.25911486,86.1893 0.41095665,86.1952 0.33929256,86.2011 0.31249374,86.2070 0.27706388,86.2129 0.47346443,86.2188 0.40141267,86.2247 0.18704987,86.2306 0.11630033,86.2365 0.33962342,86.2424 0.4817667,86.2483 0.30322337,86.2542 0.13407965,86.2601 0.1699724,86.2660 0.29474229,86.2719 0.31222335,86.2778 0.1425232,86.2837 0.089474849,86.2896 0.29491949,86.2955 0.4553327,86.3014 0.49980178,86.3073 0.31237346,86.3132 0.16983257,86.3191 0.20534852,86.3250 0.18753484,86.3309 0.32179692,86.3368 0.41082937,86.3427 0.39266583,86.3486 0.30348673,86.3545 0.25898227,86.3604 0.27677515,86.3663 0.27652144,86.3722 0.28608435,86.3781 0.53660101,86.3840 0.66970813,86.3899 0.57050574,86.3958 0.35651931,86.4017 0.30385152,86.4076 0.33942503,86.4135 0.32115698,86.4194 0.22299834,86.4253 0.080280587,86.4312 0.062563136,86.4371 0.11615657,86.4430 0.080236256,86.4489 0.017821148,86.4548 0.10748202,86.4607 0.33066648,86.4666 0.33931932,86.4725 0.33944985,86.4784 0.40194678,86.4843 0.41962066,86.4902 0.39269215,86.4961 0.32115695,86.5021 0.23201296,86.5080 0.19633415,86.5139 0.1160142,86.5198 0.19668588,86.5257 0.39331445,86.5316 0.60760695,86.5375 0.63374513,86.5434 0.3563984,86.5493 0.097797163,86.5552 0.062604867,86.5611 0.15187015,86.5670 0.13389201,86.5729 0.10704289,86.5788 0.053479962,86.5848 0.089303449,86.5907 0.08047352,86.5966 0.19675002,86.6025 0.33027872,86.6084 0.25855631,86.6143 0.098108061,86.6202 0.026815103,86.6261 0.089600742,86.6320 0.27702582,86.6379 0.267986,86.6438 0.33930105,86.6498 0.28544238,86.6557 0.23197912,86.6616 0.28576943,86.6675 0.2589103,86.6734 0.17860615,86.6793 0.1696347,86.6852 0.12506334,86.6911 0.25036445,86.6971 0.33949357,86.7030 0.41079602,86.7089 0.43721858,86.7148 0.38398519,86.7207 0.51805776,86.7266 0.58917576,86.7325 0.66963834,86.7384 0.66963893,86.7444 0.48182559,86.7503 0.36602429,86.7562 0.43775493,86.7621 0.37500137,86.7680 0.42890501,86.7739 0.58957845,86.7798 0.58931762,86.7858 0.76767433,86.7917 0.63362014,86.7976 0.38352042,86.8035 0.14246154,86.8094 0.053405996,86.8153 0.009058346,86.8213 0.17895757,86.8272 0.32160035,86.8331 0.26746902,86.8390 0.026470805,86.8449 0.080949232,86.8508 0.3305822,86.8568 0.3215104,86.8627 0.44667539,86.8686 0.39262313,86.8745 0.29415458,86.8804 0.14263631,86.8863 0.17876592,86.8923 0.23201039,86.8982 0.20524047,86.9041 0.15188421,86.9100 0.23231457,86.9159 0.34817123,86.9219 0.20534146,86.9278 0.25018507,86.9337 0.24125874,86.9396 0.34846172,86.9455 0.6163702,86.9515 0.67839962,86.9574 0.41958806,86.9633 0.4733378,86.9692 0.42821336,86.9752 0.37522012,86.9811 0.49124572,86.9870 0.38357621,86.9929 0.28578192,86.9988 0.30329531,87.0048 0.17872147,87.0107 0.41112795,87.0166 0.34766811,87.0225 0.1423713,87.0285 0.026626924,87.0344 0.026778553,87.0403 0.026806893,87.0462 0.089421429,87.0522 0.16970091,87.0581 0.19671388,87.0640 0.3036904,87.0699 0.20515855,87.0759 0.16955326,87.0818 0.11591832,87.0877 0.16116115,87.0936 0.4381192,87.0996 0.51780689,87.1055 0.47263938,87.1114 0.3658891,87.1173 0.69670206,87.1233 0.76791424,87.1292 0.54462278,87.1351 0.31242934,87.1410 0.29457429,87.1470 0.29453331,87.1529 0.25890186,87.1588 0.26794049,87.1648 0.2319715,87.1707 0.1609595,87.1766 0.40268829,87.1825 0.71440756,87.1885 0.63334525,87.1944 0.41930461,87.2003 0.24970667,87.2063 0.10685837,87.2122 0.053459037,87.2181 0.089693509,87.2240 0.36646363,87.2300 0.39298275,87.2359 0.38398618,87.2418 0.44645903,87.2478 0.56265849,87.2537 0.52654058,87.2596 0.30322981,87.2656 0.28550741,87.2715 0.16050507,87.2774 0.14298205,87.2834 0.24136345,87.2893 0.29494053,87.2952 0.42017946,87.3012 0.52638441,87.3071 0.35671353,87.3130 0.44678536,87.3190 0.51811743,87.3249 0.61595726,87.3308 0.49065247,87.3368 0.34804073,87.3427 0.27683407,87.3486 0.28591546,87.3546 0.32123226,87.3605 0.20509566,87.3664 0.26793417,87.3724 0.42012334,87.3783 0.58042091,87.3842 0.30291256,87.3902 0.089242443,87.3961 0.19674762,87.4020 0.28568968,87.4080 0.29475382,87.4139 0.41998219,87.4199 0.49102551,87.4258 0.33000103,87.4317 0.17828202,87.4377 0.10696658,87.4436 0.14334883,87.4495 0.39326957,87.4555 0.37494162,87.4614 0.43777651,87.4674 0.54460961,87.4733 0.49098653,87.4792 0.562392,87.4852 0.43704531,87.4911 0.18716298,87.4971 0.053408902,87.5030 0.089347109,87.5089 0.21473268,87.5149 0.42023185,87.5208 0.49083167,87.5268 0.25848109,87.5327 0.16968402,87.5386 0.29514465,87.5446 0.60746676,87.5505 0.62476444,87.5565 0.48192123,87.5624 0.35687009,87.5683 0.25000924,87.5743 0.26788658,87.5802 0.21406783,87.5862 0.19641666,87.5921 0.33052108,87.5981 0.39278603,87.6040 0.30350074,87.6099 0.2409413,87.6159 0.080084123,87.6218 0.026681228,87.6278 0.062768064,87.6337 0.27741298,87.6397 0.40185127,87.6456 0.30337623,87.6516 0.24972722,87.6575 0.080002628,87.6634 0.11633946,87.6694 0.33936095,87.6753 0.21398823,87.6813 0.053595703,87.6872 0.17011033,87.6932 0.41981718,87.6991 0.37468699,87.7051 0.22291894,87.7110 0.098101869,87.7170 0.18757622,87.7229 0.36611876,87.7289 0.63401043,87.7348 0.50032896,87.7407 0.41109854,87.7467 0.4374072,87.7526 0.39273396,87.7586 0.33031473,87.7645 0.25885996,87.7705 0.22300251,87.7764 0.18755975,87.7824 0.42017701,87.7883 0.84819841,87.7943 0.89282376,87.8002 0.91969258,87.8062 0.56209147,87.8121 0.24972209,87.8181 0.24163173,87.8240 0.58987087,87.8300 0.58895451,87.8359 0.41017136,87.8419 0.24105398,87.8478 0.30388913,87.8538 0.392968,87.8597 0.41062424,87.8657 0.40145776,87.8716 0.2587544,87.8776 0.19642964,87.8836 0.18753617,87.8895 0.37540779,87.8955 0.58929247,87.9014 0.38342646,87.9074 0.17828555,87.9133 0.089209087,87.9193 0.017789656,87.9252 9.5584277e-005,87.9312 0.14321628,87.9371 0.36616066,87.9431 0.32111838,87.9490 0.23196565,87.9550 0.14283861,87.9610 0.089261703,87.9669 0.062507987,87.9729 -2.6052598e-005,87.9788 0.0090893367,87.9848 0.09838216,87.9907 0.08915741,87.9967 0.053597849,88.0026 0.23254684,88.0086 0.54483402,88.0146 0.5625338,88.0205 0.47329572,88.0265 0.51810974,88.0324 0.62539917,88.0384 0.57086992,88.0443 0.17774901,88.0503 0.053414423,88.0563 0.089331336,88.0622 0.20549656,88.0682 0.21449117,88.0741 0.22326104,88.0801 0.16956758,88.0861 0.15182221,88.0920 0.19648634,88.0980 0.23216675,88.1039 0.22308889,88.1099 0.15158023,88.1159 0.089167759,88.1218 0.026735809,88.1278 0.080741905,88.1337 0.45652547,88.1397 0.99224675,88.1457 1.1961076,88.1516 0.84725577,88.1576 0.62514675,88.1636 0.66970533,88.1695 0.48144341,88.1755 0.24039532,88.1814 0.071237601,88.1874 0.11655565,88.1934 0.33066943,88.1993 0.41964254,88.2053 0.49139556,88.2113 0.50890785,88.2172 0.40178022,88.2232 0.53602111,88.2291 0.660559,88.2351 0.62475139,88.2411 0.50898594,88.2470 0.44626942,88.2530 0.36583748,88.2590 0.37515575,88.2649 0.41071397,88.2709 0.30310851,88.2769 0.2772038,88.2828 0.58953285,88.2888 0.38365602,88.2948 0.33919033,88.3007 0.23191056,88.3067 0.19634904,88.3127 0.097833924,88.3186 7.1609197e-006,88.3246 0.080565549,88.3306 0.1429242,88.3365 0.20530589,88.3425 0.25083432,88.3485 0.80410987,88.3544 0.73151428,88.3604 0.51757175,88.3664 0.35721675,88.3724 0.36619142,88.3783 0.33902207,88.3843 0.21446463,88.3903 0.34830791,88.3962 0.27618408,88.4022 0.080036379,88.4082 0.026874498,88.4141 0.089372575,88.4201 0.08941932,88.4261 0.23253475,88.4321 0.43752417,88.4380 0.41944569,88.4440 0.32138684,88.4500 0.26789302,88.4559 0.31285807,88.4619 0.47372079,88.4679 0.49943739,88.4739 0.14214133,88.4798 0.089461766,88.4858 0.19673541,88.4918 0.34841749,88.4978 0.42872444,88.5037 0.47310311,88.5097 0.32120419,88.5157 0.25000787,88.5216 0.40214738,88.5276 0.58938164,88.5336 0.52645743,88.5396 0.54509616,88.5455 0.68778354,88.5515 0.5976184,88.5575 0.49048421,88.5635 0.54485351,88.5694 0.64311218,88.5754 0.4285824,88.5814 0.39291197,88.5874 0.28551111,88.5934 0.26792619,88.5993 0.33054098,88.6053 0.35737208,88.6113 0.48257607,88.6173 0.58038485,88.6232 0.50826424,88.6292 0.37450036,88.6352 0.24078342,88.6412 0.062525675,88.6472 0.19688018,88.6531 0.27682284,88.6591 0.1871921,88.6651 0.15177615,88.6711 0.4914867,88.6770 0.73217154,88.6830 0.51739693,88.6890 0.14266521,88.6950 0.053568248,88.7010 0.02664475,88.7069 0.053942777,88.7129 0.41166732,88.7189 0.7416209,88.7249 0.74072397,88.7309 0.45473942,88.7369 0.29440123,88.7428 0.28570691,88.7488 0.37511256,88.7548 0.4821308,88.7608 0.59812528,88.7668 0.48212489,88.7727 0.36582184,88.7787 0.16961181,88.7847 0.21464011,88.7907 0.32159877,88.7967 0.42910168,88.8027 0.67868716,88.8086 0.56226337,88.8146 0.65183055,88.8206 0.6336804,88.8266 0.58074087,88.8326 0.79536438,88.8386 0.84777492,88.8446 0.47246858,88.8505 0.31222644,88.8565 0.22291827,88.8625 0.17848465,88.8685 0.16961394,88.8745 0.1609657,88.8805 0.26797584,88.8865 0.187096,88.8924 0.098031826,88.8984 0.15195812,88.9044 0.22315522,88.9104 0.10716443,88.9164 0.20577632,88.9224 0.29469329,88.9284 0.19596414,88.9344 0.026541281,88.9403 0.10742076,88.9463 0.34856963,88.9523 0.63401258,88.9583 0.64274794,88.9643 0.60720199,88.9703 0.43753609,88.9763 0.30335024,88.9823 0.17856102,88.9883 0.35761517,88.9942 0.55360943,89.0002 0.41042084,89.0062 0.36618114,89.0122 0.36624616,89.0182 0.36606079,89.0242 0.31203547,89.0302 0.14249864,89.0362 0.11612643,89.0422 0.089278273,89.0482 0.10714521,89.0542 0.16073386,89.0601 0.16955546,89.0661 0.20565967,89.0721 0.41179365,89.0781 0.87595731,89.0841 1.133914,89.0901 0.90090853,89.0961 0.52608603,89.1021 0.33895329,89.1081 0.17822111,89.1141 0.089340366,89.1201 0.16076083,89.1261 0.152105,89.1321 0.33086619,89.1381 0.44643578,89.1441 0.48177579,89.1501 0.28547025,89.1561 0.18732938,89.1620 0.098049976,89.1680 0.1163635,89.1740 0.26816997,89.1800 0.30338421,89.1860 0.12449,89.1920 -9.3838025e-005,89.1980 0.11648551,89.2040 0.35748008,89.2100 0.50899541,89.2160 0.66997677,89.2220 0.83061874,89.2280 0.61575919,89.2340 0.47324067,89.2400 0.61611944,89.2460 0.45474878,89.2520 0.11554859,89.2580 -5.1331695e-005,89.2640 0.026776375,89.2700 0.035951525,89.2760 0.28629312,89.2820 0.47317153,89.2880 0.36555097,89.2940 0.22335277,89.3000 0.32183999,89.3060 0.33041054,89.3120 0.42855591,89.3180 0.49096748,89.3240 0.42823726,89.3300 0.19620807,89.3360 0.10716059,89.3420 0.05342602,89.3480 -3.2521406e-005,89.3540 0.05369712,89.3600 0.15194912,89.3660 0.26817051,89.3720 0.33962801,89.3780 0.46441156,89.3840 0.50036675,89.3900 0.6970129,89.3960 0.89325386,89.4020 1.0530455,89.4080 0.83810008,89.4141 0.47290704,89.4201 0.3125703,89.4261 0.17831278,89.4321 0.089129701,89.4381 0.080349699,89.4441 0.1251182,89.4501 0.28600147,89.4561 0.29465318,89.4621 0.2589964,89.4681 0.28569207,89.4741 0.22322607,89.4801 0.33057863,89.4861 0.28565121,89.4921 0.2320288,89.4981 0.25904804,89.5041 0.40187606,89.5101 0.41968992,89.5162 0.44655666,89.5222 0.44639936,89.5282 0.42837855,89.5342 0.37474665,89.5402 0.33046326,89.5462 0.3215594,89.5522 0.27661651,89.5582 0.14251895,89.5642 0.053480361,89.5702 0.098351181,89.5762 0.13421011,89.5823 0.2861402,89.5883 0.40164012,89.5943 0.28544223,89.6003 0.23210981,89.6063 0.2320305,89.6123 0.15150777,89.6183 0.0087604253,89.6243 4.7039495e-005,89.6303 0.06263797,89.6364 0.22349265,89.6424 0.2948086,89.6484 0.30357113,89.6544 0.27661401,89.6604 0.17850053,89.6664 0.29523298,89.6724 0.60765421,89.6784 0.6695112,89.6845 0.58928299,89.6905 0.56250775,89.6965 0.53569996,89.7025 0.6250208,89.7085 0.60704416,89.7145 0.5531975,89.7205 0.3119657,89.7266 0.19669802,89.7326 0.30421495,89.7386 0.39250818,89.7446 0.2319762,89.7506 0.41996554,89.7566 0.46415594,89.7626 0.41970849,89.7687 0.48246732,89.7747 0.60712594,89.7807 0.51751816,89.7867 0.36559778,89.7927 0.14258984,89.7987 0.10719641,89.8048 0.25018021,89.8108 0.59012908,89.8168 0.86661524,89.8228 0.63315684,89.8288 0.24052623,89.8349 0.23231547,89.8409 0.28571528,89.8469 0.41076264,89.8529 0.48200729,89.8589 0.35698768,89.8649 0.26789984,89.8710 0.32147428,89.8770 0.36613587,89.8830 0.35737771,89.8890 0.41111502,89.8950 0.63414925,89.9011 0.74987286,89.9071 0.59774745,89.9131 0.2853052,89.9191 0.15171604,89.9251 0.20537755,89.9312 0.23211218,89.9372 0.26800925,89.9432 0.40201828,89.9492 0.39275631,89.9553 0.24960895,89.9613 0.14295499,89.9673 0.24140696,89.9733 0.36619848,89.9794 0.46442309,89.9854 0.52734268,89.9914 0.73270231,89.9974 0.74993414,90.0034 0.63343662,90.0095 0.40991235,90.0155 0.16921492,90.0215 0.13404968,90.0275 0.17885159,90.0336 0.25009629,90.0396 0.31249219,90.0456 0.47317228,90.0516 0.41049138,90.0577 0.21410345,90.0637 0.23213698,90.0697 0.46445602,90.0757 0.63405627,90.0818 0.47294512,90.0878 0.1427639,90.0938 0.16966261,90.0999 0.11592215,90.1059 0.13410446,90.1119 0.25887451,90.1179 0.19669922,90.1240 0.3219189,90.1300 0.33008882,90.1360 0.17812219,90.1421 0.080283843,90.1481 0.089232214,90.1541 0.026615649,90.1601 -1.3037608e-005,90.1662 0.026968461,90.1722 0.14313255,90.1782 0.28577256,90.1843 0.31247005,90.1903 0.3213751,90.1963 0.25007007,90.2024 0.30394411,90.2084 0.37527981,90.2144 0.33898804,90.2204 0.22303416,90.2265 0.29499269,90.2325 0.39280197,90.2385 0.30326182,90.2446 0.38394633,90.2506 0.50869185,90.2566 0.33048448,90.2627 0.40240663,90.2687 0.57203138,90.2747 0.80403203,90.2808 0.82138687,90.2868 0.73127687,90.2928 0.40102991,90.2989 0.36605421,90.3049 0.33050081,90.3109 0.32134148,90.3170 0.20504688,90.3230 0.14288244,90.3290 0.16968764,90.3351 0.25921914,90.3411 0.61684835,90.3471 0.88408554,90.3532 0.66921431,90.3592 0.47264129,90.3653 0.23201609,90.3713 0.2410156,90.3773 0.12500291,90.3834 0.27726465,90.3894 0.33913368,90.3954 0.22259438,90.4015 0.05354869,90.4075 0.25075978,90.4136 0.5631364,90.4196 0.7588827,90.4256 0.58028334,90.4317 0.50868052,90.4377 0.34794548,90.4437 0.4196187,90.4498 0.33890048,90.4558 0.26819363,90.4619 0.5722419,90.4679 0.75008494,90.4739 0.57067943,90.4800 0.25823382,90.4860 0.11600197,90.4921 0.10731138,90.4981 0.10699868,90.5041 0.062484764,90.5102 0.25972658,90.5162 0.5360111,90.5223 0.37428978,90.5283 0.15128419,90.5343 0.14295499,90.5404 0.28616026,90.5464 0.38433862,90.5525 0.45538837,90.5585 0.3746376,90.5646 0.20503654,90.5706 0.14288531,90.5766 0.22335735,90.5827 0.43755573,90.5887 0.74133718,90.5948 0.84851462,90.6008 0.63377708,90.6069 0.40131572,90.6129 0.22304429,90.6190 0.24146815,90.6250 0.39334479,90.6310 0.47343168,90.6371 0.49985689,90.6431 0.48183197,90.6492 0.42828599,90.6552 0.31258944,90.6613 0.55400097,90.6673 0.8036676,90.6734 0.78529692,90.6794 0.44602087,90.6855 0.40163302,90.6915 0.40189487,90.6976 0.32166889,90.7036 0.28560278,90.7096 0.21406649,90.7157 0.1874356,90.7217 0.16966447,90.7278 0.24172242,90.7338 0.48248988,90.7399 0.48235539,90.7459 0.71454483,90.7520 0.70456219,90.7580 0.31164923,90.7641 0.062328387,90.7701 0.089405261,90.7762 0.11621379,90.7822 0.25047234,90.7883 0.44662476,90.7943 0.39307758,90.8004 0.53618777,90.8064 0.58008516,90.8125 0.43676639,90.8185 0.20517576,90.8246 0.22367528,90.8306 0.38434526,90.8367 0.50891954,90.8427 0.41001469,90.8488 0.1514146,90.8548 0.17910525,90.8609 0.39350122,90.8670 0.50870281,90.8730 0.32073069,90.8791 0.24104324,90.8851 0.33079246,90.8912 0.40198794,90.8972 0.33897367,90.9033 0.22299019,90.9093 0.24128823,90.9154 0.36595306,90.9214 0.35700244,90.9275 0.46526667,90.9335 0.8402338,90.9396 0.88318491,90.9457 0.40056017,90.9517 0.097941674,90.9578 0.14304408,90.9638 0.25908729,90.9699 0.21392724,90.9759 0.017771099,90.9820 0.14321306,90.9881 0.17854364,90.9941 0.16067494,91.0002 0.29504055,91.0062 0.39280793,91.0123 0.24070622,91.0183 0.30366811,91.0244 0.33960387,91.0305 0.34825045,91.0365 0.19581659,91.0426 0.089331329,91.0486 0.25927672,91.0547 0.31284398,91.0608 0.7333445,91.0668 2.3542097,91.0729 5.4520383,91.0789 5.7474031,91.0850 3.4135816,91.0911 1.2642804,91.0971 0.49903989,91.1032 0.11553185,91.1092 0.08956892,91.1153 0.31282449,91.1214 0.26745835,91.1274 0.14302778,91.1335 0.38487497,91.1395 0.73208815,91.1456 0.63318813,91.1517 0.2853983,91.1577 0.13428327,91.1638 0.34002736,91.1699 0.56304425,91.1759 0.71466172,91.1820 0.74045306,91.1880 0.38295251,91.1941 0.17817391,91.2002 0.17887866,91.2062 0.41099301,91.2123 0.25857174,91.2184 0.13375822,91.2244 0.11595819,91.2305 0.13387914,91.2366 0.16968022,91.2426 0.10704172,91.2487 0.053721599,91.2548 0.22354464,91.2608 0.39319047,91.2669 0.55359167,91.2730 0.40141907,91.2790 0.23203507,91.2851 0.26790497,91.2912 0.24979903,91.2972 0.14304604,91.3033 0.29505387,91.3094 0.37490574,91.3154 0.41076478,91.3215 0.48229763,91.3276 0.34793323,91.3336 0.25889349,91.3397 0.34827754,91.3458 0.33029199,91.3518 0.32148913,91.3579 0.28567776,91.3640 0.28559563,91.3700 0.22294255,91.3761 0.18749997,91.3822 0.24115321,91.3883 0.24998489,91.3943 0.23234284,91.4004 0.28577262,91.4065 0.24986842,91.4125 0.2591179,91.4186 0.35735455,91.4247 0.3662388,91.4308 0.45537946,91.4368 0.45518035,91.4429 0.41022846,91.4490 0.16923703,91.4550 0.22367552,91.4611 0.67920208,91.4672 0.94666851,91.4733 0.82090867,91.4793 0.42834458,91.4854 0.38392061,91.4915 0.29443786,91.4976 0.2945978,91.5036 0.18740655,91.5097 0.17003818,91.5158 0.33988324,91.5219 0.75126678,91.5279 1.2591819,91.5340 0.82870018,91.5401 0.29383031,91.5462 0.34862056,91.5522 0.47321028,91.5583 0.27650079,91.5644 0.26772174,91.5705 0.2323786,91.5765 0.39367968,91.5826 0.59843248,91.5887 0.52627629,91.5948 0.41010711,91.6008 0.26780683,91.6069 0.30398744,91.6130 0.31219965,91.6191 0.10675713,91.6251 0.089436062,91.6312 0.17002316,91.6373 0.33062449,91.6434 0.37504905,91.6495 0.43759426,91.6555 0.48248807,91.6616 0.67025918,91.6677 0.73165876,91.6738 0.35615459,91.6799 0.13350093,91.6859 0.026694363,91.6920 0.15247522,91.6981 0.5003348,91.7042 0.45508549,91.7103 0.36594486,91.7163 0.39320758,91.7224 0.53585672,91.7285 0.32074422,91.7346 0.088817857,91.7407 -5.5953358e-005,91.7468 0.035753455,91.7528 0.10713585,91.7589 0.098217897,91.7650 0.026699249,91.7711 0.00929973,91.7772 0.25067419,91.7833 0.4017849,91.7893 0.27617434,91.7954 0.071306989,91.8015 0.22383651,91.8076 0.47376385,91.8137 0.63437253,91.8198 0.67826575,91.8258 0.41006079,91.8319 0.3032898,91.8380 0.25878757,91.8441 0.25894561,91.8502 0.23195434,91.8563 0.16078217,91.8624 0.25001535,91.8684 0.106858,91.8745 0.062515579,91.8806 0.089215495,91.8867 0.03587525,91.8928 0.23308374,91.8989 0.5989933,91.9050 0.69600403,91.9110 0.46382692,91.9171 0.44672337,91.9232 0.47274211,91.9293 0.17789824,91.9354 0.16976404,91.9415 0.20529476,91.9476 0.16115649,91.9537 0.45598546,91.9598 0.52644461,91.9658 0.28497848,91.9719 0.044517439,91.9780 0.15199471,91.9841 0.18760419,91.9902 0.32185075,91.9963 0.48238945,92.0024 0.50907797,92.0085 0.60697937,92.0146 0.49078304,92.0207 0.40185401,92.0267 0.47342804,92.0328 0.60720652,92.0389 0.53575009,92.0450 0.5893293,92.0511 0.64275122,92.0572 0.51773018,92.0633 0.43810296,92.0694 0.84949195,92.0755 1.2591637,92.0816 1.0613166,92.0877 0.47198543,92.0938 0.18717453,92.0999 0.15173677,92.1060 0.10702439,92.1120 0.08920835,92.1181 0.11607979,92.1242 0.25007266,92.1303 0.26781389,92.1364 0.15162167,92.1425 0.026940277,92.1486 0.12518314,92.1547 0.098159604,92.1608 0.10719494,92.1669 0.15205027,92.1730 0.25023779,92.1791 0.2497548,92.1852 0.11560863,92.1913 0.026774544,92.1974 0.12516366,92.2035 0.098069154,92.2096 0.053477596,92.2157 0.14310317,92.2218 0.36650747,92.2279 0.4732728,92.2340 0.32138881,92.2401 0.2767348,92.2462 0.19624284,92.2523 0.18739702,92.2584 0.2231956,92.2645 0.20539284,92.2706 0.27782601,92.2767 0.66088873,92.2828 0.4638209,92.2889 0.62535536,92.2950 0.67860901,92.3011 0.63372964,92.3072 0.42811087,92.3133 0.28536409,92.3194 0.25000063,92.3255 0.30367774,92.3316 0.21402378,92.3377 0.088949978,92.3438 0.0088620866,92.3499 0.089381434,92.3560 0.16970304,92.3621 0.16991624,92.3682 0.24135543,92.3743 0.48233604,92.3804 0.6875596,92.3865 0.61595452,92.3926 0.51742303,92.3987 0.28563502,92.4048 0.33953452,92.4109 0.26775423,92.4170 0.2053428,92.4231 0.24121948,92.4292 0.33027524,92.4353 0.21404472,92.4414 0.13396274,92.4475 0.13396157,92.4536 0.13386539,92.4598 0.25051248,92.4659 0.51852101,92.4720 0.54441172,92.4781 0.33890718,92.4842 0.25873134,92.4903 0.19629686,92.4964 0.25894001,92.5025 0.33029565,92.5086 0.33042479,92.5147 0.40216947,92.5208 0.56264693,92.5269 0.47272259,92.5330 0.29451209,92.5391 0.25900683,92.5453 0.19607203,92.5514 0.080172852,92.5575 0.089359783,92.5636 0.17861317,92.5697 0.19685397,92.5758 0.39306337,92.5819 0.30325586,92.5880 0.17845421,92.5941 0.13384511,92.6002 0.10710718,92.6063 0.16110097,92.6125 0.37571925,92.6186 0.57167566,92.6247 0.51744497,92.6308 0.32992774,92.6369 0.24109225,92.6430 0.40226343,92.6491 0.55392128,92.6552 0.57118261,92.6614 0.46378487,92.6675 0.30329347,92.6736 0.2501213,92.6797 0.30358857,92.6858 0.25925186,92.6919 0.45582575,92.6980 0.5358935,92.7041 0.55325544,92.7103 0.3477557,92.7164 0.40216127,92.7225 0.52690381,92.7286 0.47290567,92.7347 0.50933254,92.7408 0.63404804,92.7469 0.43696323,92.7531 0.28517076,92.7592 0.15156746,92.7653 0.29497433,92.7714 0.36617586,92.7775 0.30350873,92.7836 0.35729295,92.7898 0.44683701,92.7959 0.50883561,92.8020 0.3838473,92.8081 0.46463272,92.8142 0.52666467,92.8203 0.49976197,92.8265 0.54429513,92.8326 0.3567819,92.8387 0.17845193,92.8448 0.13429885,92.8509 0.38440531,92.8571 0.41046914,92.8632 0.25873938,92.8693 0.24100773,92.8754 0.16056015,92.8815 0.11590435,92.8877 0.062487576,92.8938 0.15188193,92.8999 0.18768243,92.9060 0.28586867,92.9121 0.23206517,92.9183 0.24116777,92.9244 0.31255573,92.9305 0.33898517,92.9366 0.11578577,92.9427 0.089368619,92.9489 0.12509127,92.9550 0.1338637,92.9611 0.16080797,92.9672 0.21435145,92.9734 0.19635989,92.9795 0.18740435,92.9856 0.277183,92.9917 0.66132969,92.9978 0.76799351,93.0040 0.67872,93.0101 0.84843951,93.0162 0.96417588,93.0223 0.76721144,93.0285 0.45509648,93.0346 0.52677542,93.0407 0.43745035,93.0468 0.4646304,93.0530 0.50018013,93.0591 0.54422331,93.0652 0.46444076,93.0713 0.7780695,93.0775 1.0545408,93.0836 1.3314104,93.0897 1.6778663,93.0958 0.91746032,93.1020 0.32950348,93.1081 0.25013995,93.1142 0.41120008,93.1204 0.46465757,93.1265 0.48165843,93.1326 0.22239292,93.1387 0.14296414,93.1449 0.21454735,93.1510 0.25007734,93.1571 0.27697092,93.1633 0.3668533,93.1694 0.71511662,93.1755 0.82955891,93.1816 0.35580286,93.1878 0.062180467,93.1939 0.053851835,93.2000 0.24115276,93.2062 0.3927404,93.2123 0.43779537,93.2184 0.39364752,93.2246 0.55357456,93.2307 0.34755471,93.2368 0.22299208,93.2429 0.16053291,93.2491 0.2056904,93.2552 0.3933875,93.2613 0.50000483,93.2675 0.55328244,93.2736 0.37498504,93.2797 0.30371886,93.2859 0.33929899,93.2920 0.39282474,93.2981 0.37469229,93.3043 0.28569987,93.3104 0.35715276,93.3165 0.24996479,93.3227 0.29474258,93.3288 0.26754925,93.3349 0.17852405,93.3411 0.16980687,93.3472 0.15159883,93.3533 0.080196381,93.3595 0.20590861,93.3656 0.47398347,93.3718 0.62521178,93.3779 0.66043031,93.3840 0.48185447,93.3902 0.40173659,93.3963 0.4282631,93.4024 0.41051489,93.4086 0.39288458,93.4147 0.28578973,93.4208 0.30361208,93.4270 0.29465672,93.4331 0.31254625,93.4393 0.23199341,93.4454 0.25866896,93.4515 0.26800966,93.4577 0.43785304,93.4638 0.59835863,93.4700 0.58014405,93.4761 0.32129169,93.4822 0.41107538,93.4884 0.44657275,93.4945 0.40143856,93.5007 0.19591866,93.5068 0.12489098,93.5129 0.2411706,93.5191 0.24095991,93.5252 0.1340284,93.5314 0.24134782,93.5375 0.25869024,93.5436 0.080105722,93.5498 0.089403547,93.5559 0.16986957,93.5621 0.30439782,93.5682 0.64367086,93.5743 0.71379966,93.5805 0.4811509,93.5866 0.36635333,93.5928 0.58088291,93.5989 0.5174728,93.6051 0.3390868,93.6112 0.41081637,93.6174 0.55414361,93.6235 0.79495811,93.6296 0.71369898,93.6358 0.48141724,93.6419 0.19601782,93.6481 0.026834708,93.6542 0.10743769,93.6604 0.19641937,93.6665 0.10687344,93.6727 0.053592909,93.6788 0.14317092,93.6849 0.26795974,93.6911 0.21416719,93.6972 0.19658126,93.7034 0.3394694,93.7095 0.3927353,93.7157 0.27652806,93.7218 0.20535788,93.7280 0.3214986,93.7341 0.40157518,93.7403 0.20527637,93.7464 0.14335036,93.7526 0.37540174,93.7587 0.39234895,93.7649 0.18728627,93.7710 0.23238839,93.7772 0.21415524,93.7833 0.23255709,93.7895 0.45570847,93.7956 0.42820626,93.8018 0.33028582,93.8079 0.37486976,93.8141 0.26777485,93.8202 0.54543144,93.8264 1.0548841,93.8325 1.4825337,93.8387 1.1951791,93.8448 0.58812958,93.8510 0.35701793,93.8571 0.3753677,93.8633 0.54485363,93.8694 0.64270747,93.8756 0.52690434,93.8817 0.55360925,93.8879 0.40143847,93.8940 0.23177509,93.9002 0.097926937,93.9063 0.03557976,93.9125 0.0089427894,93.9186 0.053890523,93.9248 0.1877469,93.9310 0.21411334,93.9371 0.16097991,93.9433 0.41989905,93.9494 0.53533667,93.9556 0.5354507,93.9617 0.42862672,93.9679 0.39325491,93.9740 0.55417299,93.9802 0.70598733,93.9864 0.74947417,93.9925 0.39202589,93.9987 0.285566,94.0048 0.21421674,94.0110 0.25044703,94.0171 0.43782988,94.0233 0.43712455,94.0294 0.24955699,94.0356 0.14276449,94.0418 0.13385412,94.0479 0.1698475,94.0541 0.35754535,94.0602 0.46451262,94.0664 0.4635931,94.0726 0.80821979,94.0787 4.2859902,94.0849 6.8228621,94.0910 5.3685355,94.0972 2.4410367,94.1034 1.2488393,94.1095 0.99900085,94.1157 0.43644542,94.1218 0.23209155,94.1280 0.2589725,94.1342 0.32136983,94.1403 0.23185273,94.1465 0.080328487,94.1526 0.16107497,94.1588 0.59854108,94.1650 0.83962071,94.1711 0.90156788,94.1773 0.47258404,94.1834 0.27669963,94.1896 0.33058137,94.1958 0.38418412,94.2019 0.32137755,94.2081 0.25909257,94.2143 0.36617017,94.2204 0.27639186,94.2266 0.17850898,94.2328 0.22322427,94.2389 0.2411941,94.2451 0.50893289,94.2512 0.53569627,94.2574 0.6165601,94.2636 0.74137956,94.2697 0.70579654,94.2759 0.72289604,94.2821 0.3831695,94.2882 0.31274366,94.2944 0.42871857,94.3006 0.41940358,94.3067 0.39280733,94.3129 0.33926016,94.3191 0.339026,94.3252 0.29455471,94.3314 0.31261641,94.3376 0.33025223,94.3437 0.24993439,94.3499 0.20563103,94.3561 0.28600544,94.3622 0.38402691,94.3684 0.43728033,94.3746 0.4645246,94.3807 0.69691449,94.3869 0.74952328,94.3931 0.45459887,94.3993 0.19627699,94.4054 0.16990747,94.4116 0.26803869,94.4178 0.3216258,94.4239 0.47359109,94.4301 0.63394463,94.4363 0.59770966,94.4424 0.40178844,94.4486 0.60733706,94.4548 0.56242424,94.4610 0.43744925,94.4671 0.33002895,94.4733 0.16942227,94.4795 0.20556794,94.4857 0.28575888,94.4918 0.23177265,94.4980 0.10705145,94.5042 0.16094135,94.5103 0.16970061,94.5165 0.14281419,94.5227 0.12507758,94.5289 0.31291881,94.5350 0.60707748,94.5412 0.42828697,94.5474 0.31248257,94.5536 0.26820245,94.5597 0.56339222,94.5659 0.80377942,94.5721 0.78529245,94.5783 0.64227158,94.5844 0.38416722,94.5906 0.52687609,94.5968 0.30290499,94.6030 0.16957125,94.6091 0.21468782,94.6153 0.3753081,94.6215 0.47359505,94.6277 0.73241007,94.6338 0.75856394,94.6400 0.67829752,94.6462 0.74108011,94.6524 0.69643927,94.6586 0.55360872,94.6647 0.58071929,94.6709 0.79494202,94.6771 0.90210497,94.6833 1.0542924,94.6894 1.0884246,94.6956 0.48063812,94.7018 0.27663106,94.7080 0.28582534,94.7142 0.23208983,94.7203 0.27705252,94.7265 0.38383213,94.7327 0.1692241,94.7389 0.134129,94.7451 0.16950181,94.7512 0.089128308,94.7574 0.20583451,94.7636 0.44704023,94.7698 0.60746127,94.7760 0.60670441,94.7822 0.32080275,94.7883 0.16985871,94.7945 0.41128698,94.8007 0.58956277,94.8069 0.60696477,94.8131 0.53548634,94.8193 0.47277448,94.8254 0.20495078,94.8316 0.23250534,94.8378 0.43804199,94.8440 0.48196131,94.8502 0.24937914,94.8564 0.1339886,94.8625 0.28643391,94.8687 0.58964205,94.8749 0.60670286,94.8811 0.34754845,94.8873 0.20539649,94.8935 0.4916791,94.8997 0.52666706,94.9058 0.33873615,94.9120 0.13385434,94.9182 0.20568834,94.9244 0.33043137,94.9306 0.28559974,94.9368 0.33925095,94.9430 0.33052829,94.9491 0.44647279,94.9553 0.41919014,94.9615 0.32142016,94.9677 0.49153608,94.9739 0.60728598,94.9801 0.49089757,94.9863 0.4733181,94.9925 0.69657034,94.9987 0.59779441,95.0048 0.34774256,95.0110 0.18741569,95.0172 0.15194416,95.0234 0.22347094,95.0296 0.36637545,95.0358 0.63445693,95.0420 0.90267611,95.0482 1.1611534,95.0544 2.2950721,95.0606 11.289798,95.0667 26.734589,95.0729 31.876377,95.0791 20.628086,95.0853 7.5396361,95.0915 2.4330058,95.0977 2.2777293,95.1039 2.4736769,95.1101 2.4992027,95.1163 1.7125622,95.1225 1.0790645,95.1287 0.47173873,95.1349 0.15127198,95.1411 0.12540302,95.1472 0.39362159,95.1534 0.66984683,95.1596 0.7136814,95.1658 0.4908123,95.1720 0.42869276,95.1782 0.36609164,95.1844 0.50032282,95.1906 0.50875759,95.1968 0.26764238,95.2030 0.31269422,95.2092 0.44616348,95.2154 0.44618675,95.2216 0.42866927,95.2278 0.41102609,95.2340 0.48232883,95.2402 0.45549169,95.2464 0.43729344,95.2526 0.37492815,95.2588 0.51789707,95.2650 0.39264441,95.2712 0.45551494,95.2774 0.47341904,95.2836 0.44623956,95.2898 0.23151156,95.2960 0.035516605,95.3022 0.089534231,95.3084 0.23257171,95.3146 0.46429905,95.3208 0.34797993,95.3270 0.26814124,95.3332 0.38406563,95.3394 0.34852538,95.3456 0.41939953,95.3518 0.19582197,95.3580 0.15190922,95.3642 0.26832873,95.3704 0.50024378,95.3766 0.46384022,95.3828 0.25857827,95.3890 0.20547684,95.3952 0.39322963,95.4014 0.58066899,95.4076 0.62471336,95.4138 0.38349226,95.4200 0.24997452,95.4262 0.24138926,95.4324 0.31254858,95.4386 0.20487294,95.4448 0.062149767,95.4510 0.053825743,95.4572 0.24177583,95.4634 0.47373992,95.4696 0.67857754,95.4758 0.570934,95.4820 0.32989106,95.4882 0.24094149,95.4944 0.24132869,95.5006 0.4377926,95.5068 0.50899148,95.5130 0.55338675,95.5193 0.41934443,95.5255 0.24062744,95.5317 0.017900933,95.5379 0.2510162,95.5441 0.59012264,95.5503 0.7318331,95.5565 0.44544214,95.5627 0.14231741,95.5689 0.062571146,95.5751 0.15228437,95.5813 0.39342704,95.5875 0.49080563,95.5937 0.28498635,95.5999 0.12473239,95.6062 0.089542754,95.6124 0.25940439,95.6186 0.37513682,95.6248 0.38394785,95.6310 0.41972047,95.6372 0.3747361,95.6434 0.20485206,95.6496 0.11635458,95.6558 0.41126069,95.6620 0.50001448,95.6683 0.46447495,95.6745 0.64345133,95.6807 0.87476546,95.6869 0.70451468,95.6931 0.58026588,95.6993 0.46424508,95.7055 0.25869682,95.7117 0.16077094,95.7179 0.30373082,95.7242 0.34814361,95.7304 0.37530157,95.7366 0.68806297,95.7428 0.83905494,95.7490 0.53507847,95.7552 0.39276412,95.7614 0.32139495,95.7677 0.24136125,95.7739 0.39314675,95.7801 0.30308631,95.7863 0.12463218,95.7925 0.089297406,95.7987 0.16078886,95.8049 0.26804158,95.8112 0.36648527,95.8174 0.41088516,95.8236 0.40148845,95.8298 0.23176686,95.8360 0.14271398,95.8422 0.25061643,95.8485 0.5984512,95.8547 0.49964878,95.8609 0.38387918,95.8671 0.42874697,95.8733 0.71444291,95.8795 0.63427484,95.8858 0.75960338,95.8920 0.76754063,95.8982 0.49031949,95.9044 0.27632096,95.9106 0.16959926,95.9169 0.30396172,95.9231 0.42853171,95.9293 0.32118776,95.9355 0.23221709,95.9417 0.22330245,95.9479 0.28598005,95.9542 0.37487936,95.9604 0.18688715,95.9666 0.062304031,95.9728 0.071430229,95.9791 0.080407344,95.9853 0.10741188,95.9915 0.17872579,95.9977 0.33981219,96.0039 0.69706053,96.0102 0.6870743,96.0164 0.39216655,96.0226 0.22310379,96.0288 0.31250912,96.0350 0.37531707,96.0413 0.74145448,96.0475 0.69593346,96.0537 0.59899855,96.0599 1.5215073,96.0662 2.9219289,96.0724 3.0791037,96.0786 2.3006446,96.0848 1.2218076,96.0911 1.2973546,96.0973 2.3062751,96.1035 2.561043,96.1097 1.5862627,96.1160 0.78440648,96.1222 0.6699664,96.1284 0.82155675,96.1346 0.66013342,96.1409 0.41914386,96.1471 0.18698514,96.1533 0.053440355,96.1595 0.12517448,96.1658 0.24124913,96.1720 0.42870799,96.1782 0.48242292,96.1845 0.53589642,96.1907 0.43760869,96.1969 0.48248884,96.2031 0.58063173,96.2094 0.68756634,96.2156 0.6692692,96.2218 0.46375483,96.2281 0.28519717,96.2343 0.16057444,96.2405 0.22367272,96.2467 0.40227178,96.2530 0.75010484,96.2592 0.83911049,96.2654 0.72327363,96.2717 0.63380629,96.2779 0.41919139,96.2841 0.24098451,96.2904 0.23202994,96.2966 0.13369839,96.3028 0.098324724,96.3090 0.16972311,96.3153 0.19651064,96.3215 0.33057162,96.3277 0.35717008,96.3340 0.3216671,96.3402 0.37488791,96.3464 0.19569306,96.3527 0.0087607661,96.3589 0.11644492,96.3651 0.25934449,96.3714 0.37523031,96.3776 0.37484202,96.3838 0.25855431,96.3901 0.10683063,96.3963 0.062517688,96.4025 0.08928322,96.4088 0.053465851,96.4150 0.089544415,96.4212 0.46473688,96.4275 0.68749148,96.4337 0.41041151,96.4400 0.16947947,96.4462 0.1785147,96.4524 0.1695241,96.4587 0.044453837,96.4649 9.6050309e-005,96.4711 0.16125329,96.4774 0.36628014,96.4836 0.26747203,96.4899 0.13372664,96.4961 0.14284088,96.5023 0.15192354,96.5086 0.2143887,96.5148 0.30380818,96.5210 0.50978911,96.5273 0.76819175,96.5335 0.64191484,96.5398 0.28512257,96.5460 0.44653496,96.5522 0.46415177,96.5585 0.33024102,96.5647 0.19646816,96.5710 0.16073349,96.5772 0.24148278,96.5834 0.4649753,96.5897 0.65145475,96.5959 0.40125015,96.6022 0.20526524,96.6084 0.0890586,96.6146 0.062400699,96.6209 0.080352657,96.6271 0.080390178,96.6334 0.080354579,96.6396 0.12516473,96.6459 0.27709362,96.6521 0.39289841,96.6583 0.44609967,96.6646 0.33921647,96.6708 0.33047122,96.6771 0.16086634,96.6833 0.20537424,96.6896 0.18732882,96.6958 0.25032377,96.7020 0.37500605,96.7083 0.23178373,96.7145 0.16061388,96.7208 0.26868761,96.7270 0.69720453,96.7333 0.65105641,96.7395 0.25846872,96.7458 0.26817578,96.7520 0.40175739,96.7583 0.50875235,96.7645 0.54475802,96.7707 0.43742368,96.7770 0.22297469,96.7832 0.19662271,96.7895 0.29462388,96.7957 0.16909559,96.8020 0.0087511418,96.8082 0.062840126,96.8145 0.17892028,96.8207 0.31261873,96.8270 0.41947129,96.8332 0.35710439,96.8395 0.34836823,96.8457 0.35728899,96.8520 0.47348979,96.8582 0.62493485,96.8645 0.47293469,96.8707 0.33876422,96.8770 0.062363975,96.8832 0.27759251,96.8895 0.51789606,96.8957 0.36559358,96.9020 0.21411233,96.9082 0.14305533,96.9145 0.32170758,96.9207 0.48214033,96.9270 0.46421739,96.9332 0.29439044,96.9395 0.21399839,96.9457 0.18757041,96.9520 0.27695236,96.9582 0.30342928,96.9645 0.25874606,96.9707 0.11630034,96.9770 0.25050473,96.9832 0.39309072,96.9895 0.44590968,96.9958 0.26758066,97.0020 0.3309122,97.0083 0.44652608,97.0145 0.44587669,97.0208 0.24108675,97.0270 0.41107872,97.0333 0.49991491,97.0395 0.48240256,97.0458 0.71473789,97.0520 0.96518183,97.0583 1.2504559,97.0646 1.224388,97.0708 2.0646348,97.0771 3.0910287,97.0833 3.6159117,97.0896 2.6665804,97.0958 1.2567093,97.1021 0.70439756,97.1084 0.37429148,97.1146 0.22280283,97.1209 0.25898346,97.1271 0.50961637,97.1334 0.53599924,97.1396 0.4193067,97.1459 0.3744866,97.1522 0.29441437,97.1584 0.24113858,97.1647 0.27713147,97.1709 0.45607898,97.1772 0.64277512,97.1835 0.40097484,97.1897 0.12464572,97.1960 0.1254373,97.2022 0.42898965,97.2085 0.3838096,97.2148 0.30347866,97.2210 0.40227172,97.2273 0.6698094,97.2335 0.46342996,97.2398 0.16036902,97.2461 0.28606635,97.2523 0.41964474,97.2586 0.26751623,97.2649 0.098077618,97.2711 0.11648231,97.2774 0.35753015,97.2836 0.55317008,97.2899 0.46391135,97.2962 0.38427478,97.3024 0.33977932,97.3087 0.39289671,97.3150 0.31200641,97.3212 0.16077279,97.3275 0.3486807,97.3338 0.39251417,97.3400 0.19610526,97.3463 0.17879416,97.3526 0.28601018,97.3588 0.32118315,97.3651 0.16936603,97.3713 0.17850602,97.3776 0.16993661,97.3839 0.42030424,97.3901 0.55366194,97.3964 0.49078536,97.4027 0.47316292,97.4089 0.48216525,97.4152 0.46435562,97.4215 0.5087114,97.4277 0.31178817,97.4340 0.098166533,97.4403 0.17008093,97.4466 0.32180595,97.4528 0.50900328,97.4591 0.47294667,97.4654 0.30313891,97.4716 0.10685339,97.4779 0.035662495,97.4842 0.12528311,97.4904 0.3576436,97.4967 0.39275068,97.5030 0.17817841,97.5092 0.10727184,97.5155 0.29519376,97.5218 0.47334853,97.5281 0.41940284,97.5343 0.29444429,97.5406 0.19623625,97.5469 0.11573333,97.5531 0.062495749,97.5594 0.12524775,97.5657 0.098036692,97.5720 0.04460483,97.5782 0.14320946,97.5845 0.23217154,97.5908 0.17855366,97.5971 0.26803523,97.6033 0.33036995,97.6096 0.3570587,97.6159 0.34808713,97.6221 0.25898963,97.6284 0.25006381,97.6347 0.21443038,97.6410 0.27667046,97.6472 0.1513416,97.6535 0.089214504,97.6598 0.21446136,97.6661 0.27677122,97.6723 0.17843392,97.6786 0.16066667,97.6849 0.19671871,97.6912 0.44690284,97.6975 0.58051646,97.7037 0.49981192,97.7100 0.31225103,97.7163 0.19629537,97.7226 0.25046352,97.7288 0.60752475,97.7351 0.6157611,97.7414 0.51805007,97.7477 0.56259412,97.7539 0.49046612,97.7602 0.35692745,97.7665 0.23194957,97.7728 0.10734706,97.7791 0.35803205,97.7853 0.62547511,97.7916 0.72309649,97.7979 0.68805939,97.8042 1.1071234,97.8105 0.8380453,97.8167 0.43674949,97.8230 0.13413808,97.8293 0.38483495,97.8356 0.74997813,97.8419 0.68726939,97.8481 0.67847931,97.8544 0.45520535,97.8607 0.50893515,97.8670 0.55344969,97.8733 0.60728639,97.8796 0.57135469,97.8858 0.31213889,97.8921 0.21474314,97.8984 0.57253438,97.9047 0.85703689,97.9110 0.63282806,97.9173 0.3745082,97.9235 0.31262925,97.9298 0.36636612,97.9361 0.35689992,97.9424 0.16057737,97.9487 0.22357798,97.9550 0.23175959,97.9612 0.053393058,97.9675 0.32205939,97.9738 0.58976603,97.9801 0.58017719,97.9864 0.39259261,97.9927 0.38374281,97.9990 0.33905926,98.0052 0.26760131,98.0115 0.062538929,98.0178 0.15207364,98.0241 0.25887808,98.0304 0.23199499,98.0367 0.13392927,98.0430 0.14289665,98.0492 0.13389784,98.0555 0.19679579,98.0618 0.33076161,98.0681 0.52744663,98.0744 1.2434913,98.0807 2.3325608,98.0870 2.5259025,98.0933 1.8736067,98.0996 1.9581734,98.1058 4.278914,98.1121 9.2872868,98.1184 11.093875,98.1247 7.2172685,98.1310 1.8586694,98.1373 1.0447363,98.1436 0.80261374,98.1499 0.49069688,98.1562 0.41053337,98.1625 0.22299121,98.1688 0.24101233,98.1750 0.35710651,98.1813 0.33040771,98.1876 0.20540704,98.1939 0.19651869,98.2002 0.19625406,98.2065 0.035684329,98.2128 0.17042641,98.2191 0.41101912,98.2254 0.34788436,98.2317 0.2586531,98.2380 0.18721439,98.2443 0.18741961,98.2506 0.25935525,98.2569 0.47375441,98.2631 0.63376677,98.2694 0.37439182,98.2757 0.13385396,98.2820 0.1788176,98.2883 0.3037703,98.2946 0.45552129,98.3009 0.44614768,98.3072 0.22264847,98.3135 0.11616611,98.3198 0.32211509,98.3261 0.42842969,98.3324 0.22303303,98.3387 0.34912679,98.3450 0.58951205,98.3513 0.4278352,98.3576 0.2587896,98.3639 0.30373493,98.3702 0.29422307,98.3765 0.17834941,98.3828 0.366532,98.3891 0.63433421,98.3954 0.74087965,98.4017 0.56212556,98.4080 0.50847799,98.4143 0.25002691,98.4206 0.27724898,98.4269 0.31242737,98.4332 0.33930066,98.4395 0.38413528,98.4458 0.41069147,98.4521 0.42880854,98.4584 0.67015076,98.4647 0.70494598,98.4710 0.31184903,98.4773 0.27700177,98.4836 0.43772551,98.4899 0.32097226,98.4962 0.10692685,98.5025 0.17030028,98.5088 0.42025286,98.5151 0.59801632,98.5214 0.52639741,98.5277 0.49985692,98.5340 0.41102576,98.5403 0.71488625,98.5466 0.88369226,98.5529 0.58862126,98.5592 0.30330053,98.5655 0.18741199,98.5718 0.12477248,98.5781 0.062439438,98.5844 0.10727146,98.5907 0.080096774,98.5970 0.044969618,98.6034 0.35798088,98.6097 0.5626536,98.6160 0.55296683,98.6223 0.24067219,98.6286 0.21446989,98.6349 0.34831411,98.6412 0.37495202,98.6475 0.31237802,98.6538 0.23233782,98.6601 0.35756817,98.6664 0.52747411,98.6727 0.7051363,98.6790 0.40096289,98.6853 0.28560415,98.6917 0.29492432,98.6980 0.43760046,98.7043 0.3926703,98.7106 0.34803036,98.7169 0.28583533,98.7232 0.5186097,98.7295 0.77678168,98.7358 0.51713771,98.7421 0.42841178,98.7484 0.41958448,98.7547 0.24956976,98.7611 0.053593207,98.7674 0.24131425,98.7737 0.26779029,98.7800 0.21458972,98.7863 0.38441649,98.7926 0.54547566,98.7989 0.92876756,98.8052 0.72218812,98.8115 0.32984328,98.8179 0.25020322,98.8242 0.29442176,98.8305 0.14261903,98.8368 0.21466158,98.8431 0.34827349,98.8494 0.2404974,98.8557 0.0086669056,98.8620 0.035937566,98.8684 0.1342708,98.8747 0.26796979,98.8810 0.33921155,98.8873 0.53599519,98.8936 0.51792097,98.8999 0.43721029,98.9063 0.33009371,98.9126 0.15161869,98.9189 0.13406812,98.9252 0.37540418,98.9315 0.50926673,98.9378 0.47316295,98.9441 0.39308378,98.9505 0.55413014,98.9568 0.71463758,98.9631 0.74041909,98.9694 0.33822742,98.9757 0.11572485,98.9820 0.017753234,98.9884 0.16145529,98.9947 1.1638663,99.0010 2.7636161,99.0073 3.642781,99.0136 2.3436332,99.0200 0.84524298,99.0263 0.33017221,99.0326 0.53592563,99.0389 0.41036028,99.0452 0.31262684,99.0516 0.34800118,99.0579 0.31285501,99.0642 0.71566838,99.0705 1.1702696,99.0768 1.213989,99.0832 1.2242386,99.0895 1.9584377,99.0958 2.9136684,99.1021 3.437279,99.1084 2.7374287,99.1148 1.7025462,99.1211 1.3473122,99.1274 0.94571239,99.1337 0.49968657,99.1401 0.48192993,99.1464 0.30320001,99.1527 0.2056174,99.1590 0.31266588,99.1653 0.22274192,99.1717 0.088971891,99.1780 0.053456523,99.1843 3.526514e-005,99.1906 0.089524701,99.1970 0.19649027,99.2033 0.32128102,99.2096 0.33028588,99.2159 0.25934476,99.2223 0.31284809,99.2286 0.26733762,99.2349 0.035281993,99.2412 0.027037757,99.2476 0.3216075,99.2539 0.45557827,99.2602 0.71445113,99.2665 0.6069954,99.2729 0.41078523,99.2792 0.43759629,99.2855 0.48205259,99.2919 0.35691056,99.2982 0.23205541,99.3045 0.27734888,99.3108 0.60756129,99.3172 0.54422522,99.3235 0.27624768,99.3298 0.16072452,99.3362 0.32190165,99.3425 0.44667,99.3488 0.4555065,99.3551 0.50915885,99.3615 0.48175836,99.3678 0.29419082,99.3741 0.26790383,99.3805 0.30374748,99.3868 0.38414526,99.3931 0.43711123,99.3994 0.17799675,99.4058 0.062557794,99.4121 0.17008138,99.4184 0.48274967,99.4248 0.65241164,99.4311 0.59766614,99.4374 0.20419769,99.4438 0.06282334,99.4501 0.33982846,99.4564 0.39261031,99.4628 0.31220523,99.4691 0.33033779,99.4754 0.32152438,99.4818 0.29468021,99.4881 0.29506817,99.4944 0.42860332,99.5008 0.28512093,99.5071 0.16939379,99.5134 0.19657516,99.5198 0.357676,99.5261 0.60731703,99.5324 0.49962735,99.5388 0.31243762,99.5451 0.25906464,99.5514 0.30338764,99.5578 0.22299054,99.5641 0.20533077,99.5705 0.27694294,99.5768 0.33937365,99.5831 0.2139577,99.5895 0.026533948,99.5958 0.053601213,99.6021 0.15221643,99.6085 0.35773006,99.6148 0.51819468,99.6212 0.68765688,99.6275 0.78588623,99.6338 0.7139613,99.6402 0.39231154,99.6465 0.26753494,99.6528 0.18740454,99.6592 0.31258222,99.6655 0.45536047,99.6719 0.55358833,99.6782 0.39296585,99.6845 0.40233174,99.6909 0.61648291,99.6972 0.69620335,99.7036 0.45471162,99.7099 0.2496545,99.7162 0.24134417,99.7226 0.43789485,99.7289 0.47342852,99.7353 0.47328058,99.7416 0.3832311,99.7480 0.1068406,99.7543 0.16982074,99.7606 0.17898335,99.7670 0.40225768,99.7733 0.53537154,99.7797 0.57978344,99.7860 0.35718104,99.7924 0.34856361,99.7987 0.33925229,99.8050 0.37491935,99.8114 0.40185532,99.8177 0.36624426,99.8241 0.3484537,99.8304 0.45507029,99.8368 0.25831562,99.8431 0.16958518,99.8495 0.33084467,99.8558 0.6970889,99.8621 0.80354339,99.8685 0.64228308,99.8748 0.30304772,99.8812 0.15160091,99.8875 0.08922679,99.8939 0.13418536,99.9002 0.36632416,99.9066 0.32118002,99.9129 0.13402279,99.9193 0.18759945,99.9256 0.1426737,99.9320 0.22374173,99.9383 0.50958437,99.9447 0.72319371,99.9510 0.82157177,99.9574 1.1880654,99.9637 1.1518103,99.9701 0.79470414,99.9764 0.81212515,99.9827 0.57071912,99.9891 0.59812206,99.9954 0.66056401,100.0018 0.52658582,100.0081 0.25882885,100.0145 0.23193598,100.0208 0.28624603,100.0272 0.53642184,100.0336 0.53533775,100.0399 0.37444299,100.0463 0.32131124,100.0526 0.46426865,100.0590 0.55439448,100.0653 1.2697893,100.0717 1.8034066,100.0780 1.6904182,100.0844 5.3723731,100.0907 14.197868,100.0971 19.572073,100.1034 14.605621,100.1098 5.7431817,100.1161 1.9981233,100.1225 2.7812932,100.1288 4.3772941,100.1352 4.4169621,100.1415 3.1125066,100.1479 1.7476451,100.1543 0.79359198,100.1606 0.50871032,100.1670 0.46377724,100.1733 0.42834464,100.1797 0.28543684,100.1860 0.1786696,100.1924 0.36652711,100.1987 0.41958007,100.2051 0.25862736,100.2115 0.19626117,100.2178 0.15210162,100.2242 0.35748008,100.2305 0.45529565,100.2369 0.45499057,100.2432 0.15136555,100.2496 0.0088692782,100.2560 0.063027702,100.2623 0.31298572,100.2687 0.33929181,100.2750 0.37480575,100.2814 0.30338055,100.2878 0.36634636,100.2941 0.50921601,100.3005 0.56246543,100.3068 0.41939592,100.3132 0.32120809,100.3196 0.30366331,100.3259 0.50069708,100.3323 0.69632161,100.3386 0.43666574,100.3450 0.1694241,100.3514 0.22342929,100.3577 0.36648649,100.3641 0.41972607,100.3704 0.31198987,100.3768 0.097817078,100.3832 0.13419861,100.3895 0.33977467,100.3959 0.42866573,100.4023 0.39255288,100.4086 0.25857696,100.4150 0.18740688,100.4213 0.20545408,100.4277 0.24126883,100.4341 0.32170346,100.4404 0.33055252,100.4468 0.31232134,100.4532 0.19606884,100.4595 0.21449648,100.4659 0.38415536,100.4723 0.33009145,100.4786 0.24098621,100.4850 0.33061919,100.4914 0.41943148,100.4977 0.16042385,100.5041 0.18804778,100.5105 0.46483085,100.5168 0.60709083,100.5232 0.508726,100.5296 0.46464673,100.5359 0.66994876,100.5423 0.59799963,100.5487 0.40111065,100.5550 0.17812489,100.5614 0.17869076,100.5678 0.30406728,100.5741 0.70581466,100.5805 0.74986333,100.5869 0.51734853,100.5932 0.23165832,100.5996 0.24116258,100.6060 0.40209815,100.6123 0.50881988,100.6187 0.33025336,100.6251 0.32174414,100.6314 0.3303037,100.6378 0.28564674,100.6442 0.33049086,100.6506 0.31225988,100.6569 0.16938552,100.6633 0.13373031,100.6697 0.035491616,100.6760 1.0364893e-006,100.6824 0.017955452,100.6888 0.035713304,100.6952 0.017761312,100.7015 -9.0157391e-006,100.7079 -6.405358e-005,100.7143 0.063236915,100.7206 0.51006395,100.7270 0.70492214,100.7334 0.46336302,100.7398 0.31224012,100.7461 0.13380967,100.7525 0.026769472,100.7589 0.062571205,100.7653 0.11614565,100.7716 0.17890981,100.7780 0.36636493,100.7844 0.43750697,100.7908 0.41069037,100.7971 0.30318621,100.8035 0.21392742,100.8099 0.22374286,100.8163 0.4650104,100.8226 0.66969341,100.8290 0.70527124,100.8354 0.81295246,100.8418 0.87528098,100.8481 0.62397081,100.8545 0.14212134,100.8609 0.14316408,100.8673 0.19633186,100.8737 0.088840939,100.8800 0.12538879,100.8864 0.49185985,100.8928 0.53537589,100.8992 0.20496859,100.9055 0.27718937,100.9119 0.48240009,100.9183 0.50855464,100.9247 0.22265179,100.9311 0.04457394,100.9374 0.098722391,100.9438 0.28594691,100.9502 0.31218931,100.9566 0.36586574,100.9630 0.41086408,100.9693 0.33924523,100.9757 0.16954972,100.9821 0.28682503,100.9885 0.72390753,100.9949 0.63308126,101.0012 0.23964216,101.0076 0.25287858,101.0140 3.7202477,101.0204 10.467806,101.0268 11.421306,101.0332 6.1015511,101.0395 1.7713683,101.0459 1.3318317,101.0523 1.6160983,101.0587 1.1489643,101.0651 0.37350553,101.0715 0.22364981,101.0778 0.4929547,101.0842 1.4390036,101.0906 1.4998028,101.0970 1.5619825,101.1034 1.177276,101.1098 0.71323377,101.1162 0.32089666,101.1225 0.10689531,101.1289 0.098881267,101.1353 0.49165422,101.1417 0.58918005,101.1481 0.59849101,101.1545 0.56211346,101.1609 0.32092711,101.1672 0.33065072,101.1736 0.42858025,101.1800 0.4195278,101.1864 0.42877096,101.1928 0.44675252,101.1992 0.64350212,101.2056 0.88378686,101.2120 0.67792958,101.2183 0.41896418,101.2247 0.088901892,101.2311 0.35833272,101.2375 0.87613946,101.2439 0.87442094,101.2503 0.49049073,101.2567 0.59811032,101.2631 0.45496055,101.2695 0.37487271,101.2759 0.321381,101.2822 0.24996917,101.2886 0.25880277,101.2950 0.28556588,101.3014 0.4289071,101.3078 0.63469023,101.3142 0.78630495,101.3206 0.81186181,101.3270 0.38276753,101.3334 0.14271389,101.3398 0.17008698,101.3462 0.25027081,101.3526 0.25879839,101.3589 0.19596437,101.3653 0.11613031,101.3717 0.28611657,101.3781 0.34842613,101.3845 0.34804088,101.3909 0.22328177,101.3973 0.46478349,101.4037 0.48180786,101.4101 0.24047685,101.4165 0.1070515,101.4229 0.13393909,101.4293 0.24153318,101.4357 0.56322813,101.4421 0.62500942,101.4485 0.42788124,101.4549 0.17810558,101.4613 0.1426837,101.4677 0.053436588,101.4741 0.02680492,101.4804 2.4248377e-005,101.4868 0.28657314,101.4932 0.76860851,101.4996 0.65140504,101.5060 0.3834435,101.5124 0.26769495,101.5188 0.26782033,101.5252 0.30397692,101.5316 0.50070852,101.5380 0.68788338,101.5444 0.68715245,101.5508 0.43668821,101.5572 0.28546667,101.5636 0.36658263,101.5700 0.60739774,101.5764 0.53543341,101.5828 0.46407393,101.5892 0.49120256,101.5956 0.81308943,101.6020 1.0539229,101.6084 0.93692142,101.6148 0.46324804,101.6212 0.11631509,101.6276 0.43828923,101.6340 0.5085088,101.6404 0.3481839,101.6468 0.49193367,101.6532 0.63359118,101.6596 0.35607865,101.6660 0.19616261,101.6724 0.21446957,101.6788 0.21435404,101.6853 0.16964412,101.6917 0.20536457,101.6981 0.24985054,101.7045 0.17855759,101.7109 0.23272865,101.7173 0.491795,101.7237 0.59800208,101.7301 0.44616312,101.7365 0.45514855,101.7429 0.2316341,101.7493 0.18802825,101.7557 0.53625095,101.7621 0.62464434,101.7685 0.54416966,101.7749 0.29433957,101.7813 0.20549144,101.7877 0.31263256,101.7941 0.3215366,101.8005 0.47387835,101.8070 0.91097635,101.8134 0.98165745,101.8198 0.65140426,101.8262 0.26759329,101.8326 0.1873609,101.8390 0.1962253,101.8454 0.11628956,101.8518 0.2949596,101.8582 0.47286871,101.8646 0.33039054,101.8710 0.35765284,101.8774 0.40189046,101.8839 0.41040948,101.8903 0.38355741,101.8967 0.27713713,101.9031 0.43817002,101.9095 0.52686328,101.9159 0.57150489,101.9223 0.63356036,101.9287 0.45502666,101.9351 0.44667205,101.9415 0.32992581,101.9480 0.11575597,101.9544 0.21516751,101.9608 0.50063729,101.9672 0.52643639,101.9736 0.4283286,101.9800 0.40136662,101.9864 0.24943434,101.9928 0.26824406,101.9993 0.5093739,102.0057 0.49078602,102.0121 0.29448849,102.0185 0.52719456,102.0249 0.74121732,102.0313 0.48172912,102.0377 0.17821203,102.0442 0.1427404,102.0506 0.35774919,102.0570 0.64328784,102.0634 0.60690677,102.0698 0.52690804,102.0762 0.77760035,102.0826 1.1705024,102.0891 1.2138894,102.0955 1.0636021,102.1019 2.0836713,102.1083 3.0092435,102.1147 2.5067537,102.1211 1.7036275,102.1276 1.1333836,102.1340 1.340408,102.1404 2.4854646,102.1468 3.8940754,102.1532 3.076755,102.1597 1.3896971,102.1661 0.73187125,102.1725 0.8125639,102.1789 0.48145315,102.1853 0.25876737,102.1917 0.24105801,102.1982 0.1693614,102.2046 0.080133334,102.2110 0.10760593,102.2174 0.29493269,102.2238 0.31234431,102.2303 0.29464957,102.2367 0.20532206,102.2431 0.33912626,102.2495 0.58039725,102.2560 0.64296484,102.2624 0.42858991,102.2688 0.3574225,102.2752 0.40184233,102.2816 0.33007795,102.2881 0.33914271,102.2945 0.58091182,102.3009 0.8040818,102.3073 0.63385618,102.3138 0.5443837,102.3202 0.41015357,102.3266 0.17820139,102.3330 0.10706075,102.3394 0.22386655,102.3459 0.5814442,102.3523 0.86654657,102.3587 1.0711089,102.3651 0.85668403,102.3716 0.67807198,102.3780 0.410088,102.3844 0.24094748,102.3908 0.37520555,102.3973 0.47313792,102.4037 0.24961436,102.4101 0.14328131,102.4165 0.38462996,102.4230 0.50916517,102.4294 0.50845438,102.4358 0.39257246,102.4423 0.44650975,102.4487 0.27654293,102.4551 0.21421294,102.4615 0.23218374,102.4680 0.33051464,102.4744 0.42883876,102.4808 0.63482052,102.4872 0.94666785,102.4937 0.65057409,102.5001 0.17779525,102.5065 0.10750816,102.5130 0.27722371,102.5194 0.38384888,102.5258 0.36578184,102.5323 0.38417214,102.5387 0.58072025,102.5451 0.51796925,102.5515 0.54432505,102.5580 0.36552736,102.5644 0.28567097,102.5708 0.35751507,102.5773 0.52705956,102.5837 0.47284809,102.5901 0.2674588,102.5966 0.22303918,102.6030 0.14280181,102.6094 0.16079734,102.6159 0.14290653,102.6223 0.15161225,102.6287 0.16091825,102.6352 0.3842704,102.6416 0.36611754,102.6480 0.37493587,102.6545 0.33012486,102.6609 0.27671102,102.6673 0.1963674,102.6738 0.062522195,102.6802 0.10731158,102.6866 0.16073106,102.6931 0.11577494,102.6995 -0.00016382632,102.7059 2.9565558e-006,102.7124 0.026954239,102.7188 0.19690861,102.7252 0.33983463,102.7317 0.4196907,102.7381 0.43708199,102.7446 0.39254886,102.7510 0.32183239,102.7574 0.50079221,102.7639 0.60697877,102.7703 0.45472628,102.7767 0.24948588,102.7832 0.089258924,102.7896 0.17001049,102.7961 0.31273547,102.8025 0.33909112,102.8089 0.21417595,102.8154 0.32155058,102.8218 0.2944164,102.8282 0.1693901,102.8347 0.10690636,102.8411 0.053585477,102.8476 0.14344621,102.8540 0.43822101,102.8604 0.61606902,102.8669 0.40092129,102.8733 0.053034574,102.8798 8.5201154e-006,102.8862 7.2694689e-005,102.8926 0.053710949,102.8991 0.089336149,102.9055 0.13386895,102.9120 0.24124856,102.9184 0.50026464,102.9249 0.50891298,102.9313 0.28579021,102.9377 0.2592999,102.9442 0.44645932,102.9506 0.43704805,102.9571 0.2496594,102.9635 0.10723058,102.9700 0.25036663,102.9764 0.49160099,102.9828 0.72350138,102.9893 0.62459236,102.9957 0.41050202,103.0022 0.42002439,103.0086 0.57182586,103.0151 0.75908315,103.0215 1.0536643,103.0280 1.312616,103.0344 1.1602182,103.0409 0.6961444,103.0473 0.56238931,103.0537 0.42877635,103.0602 0.96617758,103.0666 1.7788755,103.0731 2.3573151,103.0795 2.1143537,103.0860 1.2569815,103.0924 0.56170338,103.0989 0.3298119,103.1053 0.17863332,103.1118 0.40245911,103.1182 0.4641535,103.1247 0.44591838,103.1311 0.4193339,103.1376 0.4019728,103.1440 0.35748363,103.1505 0.40220624,103.1569 0.50011975,103.1634 0.60691202,103.1698 0.61575592,103.1763 0.39252177,103.1827 0.22305824,103.1892 0.25054184,103.1956 0.44684473,103.2021 0.40136465,103.2085 0.2944909,103.2150 0.34806508,103.2214 0.23202853,103.2279 0.23245189,103.2343 0.36650509,103.2408 0.51830637,103.2472 0.5799889,103.2537 0.38293406,103.2601 0.20559104,103.2666 0.45629954,103.2730 0.66094869,103.2795 0.66948563,103.2859 0.5356757,103.2924 0.45488504,103.2988 0.22298901,103.3053 0.33986935,103.3118 0.62578279,103.3182 0.87449825,103.3247 0.38274413,103.3311 0.18748346,103.3376 0.25027397,103.3440 0.30372578,103.3505 0.3663024,103.3569 0.54484588,103.3634 0.5440101,103.3699 0.24970694,103.3763 0.40240613,103.3828 0.58055764,103.3892 0.65142125,103.3957 0.5444988,103.4021 0.48219338,103.4086 0.31233114,103.4151 0.23221378,103.4215 0.31294218,103.4280 0.39266208,103.4344 0.19580722,103.4409 0.10701926,103.4473 0.19703484,103.4538 0.4289026,103.4603 0.30294153,103.4667 0.11579146,103.4732 0.17011575,103.4796 0.27669972,103.4861 0.16922247,103.4926 0.13399819,103.4990 0.10708509,103.5055 0.071329519,103.5119 0.14300212,103.5184 0.2234405,103.5249 0.4287062,103.5313 0.67855358,103.5378 0.4907493,103.5442 0.22361732,103.5507 0.5994795,103.5572 1.0088238,103.5636 0.6327275,103.5701 0.3034274,103.5766 0.37522775,103.5830 0.30371475,103.5895 0.38414472,103.5959 0.38370997,103.6024 0.33971858,103.6089 0.62531596,103.6153 0.71386141,103.6218 0.51730984,103.6283 0.19586349,103.6347 0.11618064,103.6412 0.25076014,103.6477 0.44677138,103.6541 0.41038361,103.6606 0.33016506,103.6671 0.25862655,103.6735 0.10676435,103.6800 0.0357765,103.6865 0.10745537,103.6929 0.31285685,103.6994 0.52691811,103.7059 0.52695101,103.7123 0.5630008,103.7188 0.62484533,103.7253 0.44590887,103.7317 0.36583582,103.7382 0.25878379,103.7447 0.31314901,103.7511 0.7510668,103.7576 0.94582212,103.7641 0.53482378,103.7705 0.50049144,103.7770 0.55351549,103.7835 0.39238617,103.7899 0.36600143,103.7964 0.29467109,103.8029 0.27712563,103.8093 0.37512016,103.8158 0.45541087,103.8223 0.6341601,103.8288 0.63361537,103.8352 0.37487316,103.8417 0.41956776,103.8482 0.36584625,103.8546 0.41078487,103.8611 0.40182537,103.8676 0.32147381,103.8741 0.34862226,103.8805 0.51777619,103.8870 0.41009191,103.8935 0.32140082,103.8999 0.38412526,103.9064 0.36611769,103.9129 0.29455277,103.9194 0.23200449,103.9258 0.16935933,103.9323 0.11583793,103.9388 0.12540953,103.9453 0.3754051,103.9517 0.41947743,103.9582 0.24964668,103.9647 0.15250848,103.9712 0.55443776,103.9776 0.59792072,103.9841 0.48150116,103.9906 0.37487158,103.9971 0.47334597,104.0035 0.329844,104.0100 0.053057943,104.0165 0.0091887387,104.0230 0.3398332,104.0294 0.58995885,104.0359 0.83018935,104.0424 0.45456937,104.0489 0.20547518,104.0553 0.29465556,104.0618 0.33026192,104.0683 0.39369145,104.0748 0.76005089,104.0813 1.0626727,104.0877 1.0173482,104.0942 0.85615253,104.1007 0.43659896,104.1072 0.27673036,104.1137 0.24106263,104.1201 0.071358442,104.1266 0.116331,104.1331 0.43799379,104.1396 0.75047725,104.1461 0.83009768,104.1525 0.34753841,104.1590 0.1428722,104.1655 0.32194635,104.1720 0.50919878,104.1785 0.60705739,104.1849 0.64259231,104.1914 0.41019979,104.1979 0.16980442,104.2044 0.34909067,104.2109 0.53573483,104.2173 0.44620091,104.2238 0.48260403,104.2303 0.64311105,104.2368 0.59760755,104.2433 0.4013986,104.2498 0.38369784,104.2562 0.23205049,104.2627 0.2949405,104.2692 0.3125135,104.2757 0.27659088,104.2822 0.18718731,104.2887 0.11588831,104.2952 0.15210877,104.3016 0.27697793,104.3081 0.17811075,104.3146 0.026519611,104.3211 0.045064908,104.3276 0.22367249,104.3341 0.29443043,104.3406 0.21397553,104.3470 0.12488113,104.3535 0.053477172,104.3600 0.071599029,104.3665 0.27680644,104.3730 0.38430166,104.3795 0.71462727,104.3860 0.40154484,104.3925 0.34803107,104.3989 0.43775478,104.4054 0.84861851,104.4119 1.0355513,104.4184 0.83887196,104.4249 0.52632719,104.4314 0.14272058,104.4379 0.12501414,104.4444 0.13403533,104.4509 0.25070545,104.4573 0.52745712,104.4638 0.58016729,104.4703 0.41017294,104.4768 0.3032932,104.4833 0.2140456,104.4898 0.15190311,104.4963 0.37567881,104.5028 0.66123503,104.5093 0.68752557,104.5158 0.64283645,104.5223 0.64243394,104.5287 0.41908842,104.5352 0.32150111,104.5417 0.33026055,104.5482 0.29420468,104.5547 0.20514631,104.5612 0.14310268,104.5677 0.17003645,104.5742 0.25018319,104.5807 0.33954579,104.5872 0.42852131,104.5937 0.3392016,104.6002 0.40205124,104.6067 0.44648585,104.6132 0.44593123,104.6197 0.24952294,104.6262 0.15196183,104.6327 0.40262389,104.6391 0.91163939,104.6456 1.034946,104.6521 0.41891026,104.6586 0.45549557,104.6651 0.428395,104.6716 0.31243968,104.6781 0.33928627,104.6846 0.38382658,104.6911 0.25873277,104.6976 0.22320993,104.7041 0.33994707,104.7106 0.55441862,104.7171 0.75867546,104.7236 0.67796171,104.7301 0.53561455,104.7366 0.51806778,104.7431 0.63426608,104.7496 0.8573547,104.7561 0.84757173,104.7626 0.34749106,104.7691 0.18758048,104.7756 0.2503998,104.7821 0.42019647,104.7886 0.58048779,104.7951 0.633632,104.8016 0.62469453,104.8081 0.5358085,104.8146 0.50004661,104.8211 0.3930991,104.8276 0.50015503,104.8341 0.42802897,104.8406 0.34816393,104.8471 0.33908835,104.8536 0.11555959,104.8601 0.053755525,104.8666 0.34926978,104.8731 0.8220644,104.8796 0.89236212,104.8861 0.65120953,104.8926 0.33005956,104.8991 0.18725242,104.9056 0.10685794,104.9121 0.04455138,104.9186 0.089319162,104.9252 0.11607061,104.9317 0.053591046,104.9382 0.035808761,104.9447 0.05351596,104.9512 0.026860217,104.9577 0.1973068,104.9642 0.6616711,104.9707 0.83912653,104.9772 0.56196231,104.9837 0.38343725,104.9902 0.2500003,104.9967 0.49185395,105.0032 0.75018173,105.0097 0.58900487,105.0162 0.51795948,105.0227 0.55323738,105.0293 0.33871999,105.0358 0.20507458,105.0423 0.39450189,105.0488 1.5200799,105.0553 1.7673041,105.0618 1.213235,105.0683 1.1340729,105.0748 1.3939371,105.0813 2.4711092,105.0878 6.0435996,105.0943 7.2560005,105.1009 4.3565884,105.1074 1.4773589,105.1139 1.1699251,105.1204 1.1882613,105.1269 1.1787109,105.1334 0.91860265,105.1399 0.60649043,105.1464 0.73215479,105.1529 0.6785689,105.1595 0.57125676,105.1660 0.33046308,105.1725 0.48276475,105.1790 0.60708427,105.1855 0.66972905,105.1920 0.8489536,105.1985 1.019078,105.2050 1.232077,105.2116 1.0164578,105.2181 0.7761749,105.2246 0.62464267,105.2311 0.36599419,105.2376 0.29427433,105.2441 0.13393755,105.2506 0.32200116,105.2572 0.3479875,105.2637 0.26763293,105.2702 0.25885203,105.2767 0.18721063,105.2832 0.13378565,105.2897 0.20559813,105.2962 0.3397786,105.3028 0.46461159,105.3093 0.39250323,105.3158 0.1958476,105.3223 0.0713166,105.3288 0.17007677,105.3353 0.50909978,105.3419 0.54437649,105.3484 0.50057715,105.3549 0.58973688,105.3614 0.50862396,105.3679 0.41950139,105.3745 0.40198332,105.3810 0.57148182,105.3875 0.66072208,105.3940 0.67827719,105.4005 0.42826787,105.4070 0.40188602,105.4136 0.33040863,105.4201 0.38386551,105.4266 0.28543004,105.4331 0.25913197,105.4396 0.33933878,105.4462 0.27656722,105.4527 0.33031884,105.4592 0.32117102,105.4657 0.14261319,105.4723 0.15179785,105.4788 0.2768971,105.4853 0.2946848,105.4918 0.20550282,105.4983 0.25905564,105.5049 0.31281731,105.5114 0.5002805,105.5179 0.45498154,105.5244 0.29455587,105.5310 0.32178622,105.5375 0.33895087,105.5440 0.21421894,105.5505 0.48317438,105.5571 0.80358732,105.5636 0.52596176,105.5701 0.28568035,105.5766 0.41115826,105.5831 0.49965236,105.5897 0.22271876,105.5962 0.25025457,105.6027 0.41999644,105.6093 0.47305331,105.6158 0.26761827,105.6223 0.39371201,105.6288 0.68762875,105.6354 0.48206091,105.6419 0.60754746,105.6484 0.5799827,105.6549 0.37414882,105.6615 0.088670179,105.6680 0.053812958,105.6745 0.20578682,105.6810 0.33026576,105.6876 0.24087735,105.6941 0.28607294,105.7006 0.56292433,105.7072 0.66987264,105.7137 0.68727362,105.7202 0.40127152,105.7267 0.22306813,105.7333 0.2769115,105.7398 0.42869481,105.7463 0.48206326,105.7529 0.33934897,105.7594 0.31253675,105.7659 0.28550684,105.7725 0.25869665,105.7790 0.16988359,105.7855 0.32180387,105.7921 0.31216836,105.7986 0.15134975,105.8051 0.13385196,105.8116 0.24129233,105.8182 0.31295252,105.8247 0.47320455,105.8312 0.4907237,105.8378 0.35719657,105.8443 0.35760877,105.8508 0.4821074,105.8574 0.37459174,105.8639 0.30357334,105.8704 0.29452172,105.8770 0.16933917,105.8835 0.080301501,105.8900 0.20594063,105.8966 0.47379538,105.9031 0.56234723,105.9097 0.50870413,105.9162 0.67902464,105.9227 0.94642746,105.9293 0.75908703,105.9358 0.75916189,105.9423 0.54430789,105.9489 0.6247173,105.9554 0.544254,105.9619 0.41089377,105.9685 0.72411805,105.9750 1.1078223,105.9815 1.0352978,105.9881 0.70456016,105.9946 0.56238312,106.0012 0.65167922,106.0077 0.50839347,106.0142 0.30353719,106.0208 0.29499036,106.0273 0.33934242,106.0339 0.33937755,106.0404 0.59882414,106.0469 0.74966151,106.0535 0.35654026,106.0600 0.27710906,106.0666 0.46499237,106.0731 0.93964487,106.0796 2.0735319,106.0862 2.6511252,106.0927 1.8723733,106.0993 0.84724194,106.1058 1.0455569,106.1123 1.2317518,106.1189 1.008518,106.1254 0.937846,106.1320 0.81192923,106.1385 0.47231483,106.1450 0.13335834,106.1516 0.0088968715,106.1581 0.14336553,106.1647 0.38434121,106.1712 0.47319168,106.1778 0.51771611,106.1843 0.53585982,106.1908 0.53577918,106.1974 0.39282799,106.2039 0.34806699,106.2105 0.20480131,106.2170 0.035433639,106.2236 0.062686116,106.2301 0.18805079,106.2367 0.41986924,106.2432 0.36549348,106.2497 0.1514125,106.2563 0.053787373,106.2628 0.1613431,106.2694 0.34850529,106.2759 0.38379332,106.2825 0.50010091,106.2890 0.53552544,106.2956 0.40117821,106.3021 0.16967583,106.3087 0.25054181,106.3152 0.40164354,106.3218 0.26744977,106.3283 0.10699772,106.3349 0.089433864,106.3414 0.17887172,106.3480 0.24093243,106.3545 0.21439168,106.3611 0.37592727,106.3676 0.63418823,106.3742 0.51718867,106.3807 0.27624503,106.3872 0.19644687,106.3938 0.35726684,106.4003 0.3481268,106.4069 0.32138035,106.4135 0.29473671,106.4200 0.32155937,106.4266 0.30367586,106.4331 0.31233805,106.4397 0.25895783,106.4462 0.41102403,106.4528 0.41927889,106.4593 0.24065934,106.4659 0.16970076,106.4724 0.21434632,106.4790 0.16960131,106.4855 0.15187468,106.4921 0.16956042,106.4986 0.10699735,106.5052 0.098238647,106.5117 0.22420099,106.5183 0.6613453,106.5248 0.62464005,106.5314 0.56240404,106.5379 0.46388367,106.5445 0.26715761,106.5511 0.14301364,106.5576 0.37574908,106.5642 0.51773137,106.5707 0.34743318,106.5773 0.11589734,106.5838 0.23239847,106.5904 0.22326948,106.5969 0.36628488,106.6035 0.45537153,106.6101 0.36578128,106.6166 0.22285378,106.6232 0.053610601,106.6297 0.19695628,106.6363 0.34824821,106.6428 0.26765341,106.6494 0.2501817,106.6560 0.33051452,106.6625 0.35743213,106.6691 0.52717298,106.6756 0.62491566,106.6822 0.50820863,106.6888 0.25858837,106.6953 0.21458851,106.7019 0.24989095,106.7084 0.23193893,106.7150 0.27691618,106.7216 0.4292241,106.7281 0.57172757,106.7347 0.42817241,106.7412 0.41047984,106.7478 0.41951552,106.7544 0.36571738,106.7609 0.097867131,106.7675 0.063154995,106.7740 0.42027259,106.7806 0.54476899,106.7872 0.56243247,106.7937 0.58901566,106.8003 0.49085763,106.8069 0.27649003,106.8134 0.16060153,106.8200 0.17892493,106.8265 0.36654946,106.8331 0.44619563,106.8397 0.4019722,106.8462 0.79549307,106.8528 0.95512551,106.8594 0.7138629,106.8659 0.66037667,106.8725 0.53532243,106.8791 0.48242626,106.8856 0.52664983,106.8922 0.34819999,106.8987 0.43784881,106.9053 0.54452223,106.9119 0.41922989,106.9184 0.21392688,106.9250 0.19674613,106.9316 0.36670259,106.9381 0.5362938,106.9447 0.80352885,106.9513 0.71405476,106.9578 0.73204648,106.9644 0.60681838,106.9710 0.60730255,106.9775 0.66075402,106.9841 0.77738702,106.9907 1.5010546,106.9973 1.6075127,107.0038 1.4828881,107.0104 1.6071723,107.0170 1.5632021,107.0235 2.3585222,107.0301 3.0929086,107.0367 5.7054687,107.0432 10.200766,107.0498 25.093798,107.0564 124.33356,107.0629 411.65915,107.0695 604.95782,107.0761 481.79474,107.0827 211.05376,107.0892 65.234268,107.0958 42.315556,107.1024 36.371964,107.1089 25.211138,107.1155 13.489853,107.1221 5.4156823,107.1287 3.1590035,107.1352 2.5792158,107.1418 2.0787687,107.1484 1.1138202,107.1550 0.32913691,107.1615 0.2949219,107.1681 0.38421962,107.1747 0.35755175,107.1813 0.58023232,107.1878 0.36539882,107.1944 0.24991325,107.2010 0.17850843,107.2076 0.21478319,107.2141 0.59881413,107.2207 0.6779837,107.2273 0.40170524,107.2339 0.42858276,107.2404 0.33967859,107.2470 0.70639837,107.2536 0.77600712,107.2602 0.34710029,107.2667 0.23215544,107.2733 0.40192461,107.2799 0.43730688,107.2865 0.31255871,107.2930 0.22337791,107.2996 0.21415783,107.3062 0.16941582,107.3128 0.11605106,107.3194 0.1160887,107.3259 0.10741564,107.3325 0.25033116,107.3391 0.25865504,107.3457 0.11586545,107.3523 0.1785631,107.3588 0.25910696,107.3654 0.428835,107.3720 0.38350135,107.3786 0.062117543,107.3852 0.036059614,107.3917 0.17000137,107.3983 0.31269294,107.4049 0.43743569,107.4115 0.39299649,107.4181 0.65255314,107.4246 0.95515221,107.4312 0.59726965,107.4378 0.25866374,107.4444 0.20545842,107.4510 0.33937424,107.4575 0.43755886,107.4641 0.33011836,107.4707 0.20549946,107.4773 0.42920551,107.4839 0.60736173,107.4905 0.51735443,107.4970 0.21388842,107.5036 0.21483113,107.5102 0.41993991,107.5168 0.34755656,107.5234 0.11575489,107.5300 0.22345935,107.5366 0.29467067,107.5431 0.23219506,107.5497 0.24145658,107.5563 0.50906879,107.5629 0.56202829,107.5695 0.36572316,107.5761 0.16955127,107.5827 0.18775336,107.5892 0.31283954,107.5958 0.37533811,107.6024 0.50001764,107.6090 0.34767812,107.6156 0.19638562,107.6222 0.22308758,107.6288 0.15214096,107.6354 0.44698313,107.6419 0.43706292,107.6485 0.29436058,107.6551 0.39319795,107.6617 0.54509884,107.6683 0.59792143,107.6749 0.40129235,107.6815 0.28595549,107.6881 0.40202346,107.6947 0.6163314,107.7012 1.143448,107.7078 1.213956,107.7144 0.49912384,107.7210 0.26785108,107.7276 0.32148126,107.7342 0.30352959,107.7408 0.37518868,107.7474 0.37490579,107.7540 0.37513587,107.7606 0.46413669,107.7672 0.30345935,107.7737 0.33944872,107.7803 0.30342892,107.7869 0.24074009,107.7935 0.089012913,107.8001 0.1073486,107.8067 0.36666599,107.8133 0.69673079,107.8199 0.60693747,107.8265 0.41925308,107.8331 0.20521556,107.8397 0.20543802,107.8463 0.25929579,107.8529 0.48245639,107.8595 0.48231572,107.8661 0.53580862,107.8727 0.60695916,107.8793 0.65176105,107.8858 0.60700959,107.8924 0.46405751,107.8990 0.34773108,107.9056 0.12458342,107.9122 0.089486539,107.9188 0.21433805,107.9254 0.28586915,107.9320 0.43753076,107.9386 0.16919872,107.9452 -0.00015056164,107.9518 0.00021136408,107.9584 0.13444051,107.9650 0.28604445,107.9716 0.30331233,107.9782 0.19633877,107.9848 0.35751852,107.9914 0.40134138,107.9980 0.079785399,108.0046 0.11651404,108.0112 0.33102298,108.0178 0.4735274,108.0244 0.70650774,108.0310 1.250507,108.0376 1.2324127,108.0442 1.5284528,108.0508 2.181402,108.0574 7.3677936,108.0640 27.600096,108.0706 48.420563,108.0772 47.453133,108.0838 29.342728,108.0904 25.515272,108.0970 44.32674,108.1036 47.48521,108.1102 30.586275,108.1168 11.742118,108.1234 5.2334166,108.1300 3.3799739,108.1366 2.1223063,108.1432 1.0342752,108.1498 0.60715419,108.1564 0.56197208,108.1630 0.27619594,108.1697 0.26828688,108.1763 0.40231818,108.1829 0.55364627,108.1895 0.4459528,108.1961 0.32997799,108.2027 0.22296456,108.2093 0.17844465,108.2159 0.17850591,108.2225 0.25905028,108.2291 0.29494238,108.2357 0.2946218,108.2423 0.23231371,108.2489 0.39322105,108.2555 0.47326565,108.2621 0.53555399,108.2687 0.49059123,108.2754 0.4285993,108.2820 0.51851422,108.2886 0.73271221,108.2952 0.78542846,108.3018 0.49960586,108.3084 0.45529941,108.3150 0.4103148,108.3216 0.47362405,108.3282 0.66088057,108.3348 0.35642311,108.3414 0.16953559,108.3480 0.17838995,108.3547 0.10730978,108.3613 0.2949526,108.3679 0.31280398,108.3745 0.5003463,108.3811 0.54487455,108.3877 0.68761915,108.3943 0.72270763,108.4009 0.59782398,108.4075 0.40168428,108.4142 0.33943099,108.4208 0.3658683,108.4274 0.20509012,108.4340 0.18741827,108.4406 0.18764208,108.4472 0.42906576,108.4538 0.5266217,108.4604 0.294357,108.4671 0.24111152,108.4737 0.27668557,108.4803 0.35695559,108.4869 0.38416162,108.4935 0.52714169,108.5001 0.52711886,108.5067 0.62549031,108.5134 0.75932211,108.5200 0.87544829,108.5266 0.90170246,108.5332 0.8116706,108.5398 0.61487573,108.5464 0.35668746,108.5531 0.16981518,108.5597 0.13406958,108.5663 0.2143579,108.5729 0.28628936,108.5795 0.54508907,108.5861 0.45482188,108.5928 0.37512931,108.5994 0.56280154,108.6060 0.54465997,108.6126 0.49952188,108.6192 0.27636737,108.6258 0.37566966,108.6325 0.58976662,108.6391 0.55291688,108.6457 0.32080612,108.6523 0.25906998,108.6589 0.21441793,108.6656 0.25010446,108.6722 0.34825191,108.6788 0.64307719,108.6854 0.97366995,108.6920 0.92851484,108.6987 0.634112,108.7053 0.66983134,108.7119 0.58890969,108.7185 0.72325236,108.7251 0.66027558,108.7318 0.26730832,108.7384 0.15182197,108.7450 0.18777908,108.7516 0.30370393,108.7583 0.24070798,108.7649 0.14268443,108.7715 0.16984737,108.7781 0.24998529,108.7847 0.21412626,108.7914 0.19643021,108.7980 0.20595367,108.8046 0.40196973,108.8112 0.33918408,108.8179 0.4554159,108.8245 0.36591449,108.8311 0.38399023,108.8377 0.39266902,108.8444 0.24961528,108.8510 0.089065909,108.8576 0.080523424,108.8642 0.15206936,108.8709 0.2412148,108.8775 0.31275791,108.8841 0.4554418,108.8907 0.47383168,108.8974 0.88430023,108.9040 0.77593583,108.9106 0.5086574,108.9172 0.49984607,108.9239 0.50855118,108.9305 0.43756548,108.9371 0.31246015,108.9438 0.14274947,108.9504 0.25929463,108.9570 0.41967344,108.9636 0.28537372,108.9703 0.15170106,108.9769 0.17915142,108.9835 0.78774297,108.9902 1.5905904,108.9968 1.5073131,109.0034 0.72142929,109.0100 0.41985089,109.0167 0.59851265,109.0233 0.57141775,109.0299 0.68848741,109.0366 1.1437218,109.0432 1.2145635,109.0498 1.3833234,109.0565 1.213298,109.0631 1.2153358,109.0697 2.0937748,109.0764 3.8796945,109.0830 4.974731,109.0896 5.5017157,109.0963 6.6459055,109.1029 7.6721826,109.1095 8.6886654,109.1162 8.7120247,109.1228 6.9217558,109.1294 3.6262572,109.1361 1.2907859,109.1427 0.71374023,109.1493 0.72400892,109.1560 0.86604267,109.1626 0.4901118,109.1692 0.28561741,109.1759 0.48233691,109.1825 0.62481934,109.1891 0.60716474,109.1958 0.45531127,109.2024 0.23195352,109.2090 0.1874655,109.2157 0.33077821,109.2223 0.61692768,109.2290 0.68761009,109.2356 0.55302441,109.2422 0.41034707,109.2489 0.34785292,109.2555 0.16937399,109.2621 0.12484686,109.2688 0.098340705,109.2754 0.22331299,109.2821 0.16950123,109.2887 0.31290576,109.2953 0.51807696,109.3020 0.4014267,109.3086 0.2767472,109.3152 0.47385976,109.3219 0.64312631,109.3285 0.46369377,109.3352 0.26769572,109.3418 0.2951861,109.3484 0.46476635,109.3551 0.57999074,109.3617 0.3832044,109.3684 0.25014848,109.3750 0.3663862,109.3817 0.33914143,109.3883 0.33934826,109.3949 0.4284403,109.4016 0.24044442,109.4082 0.053541519,109.4149 0.21529628,109.4215 0.78735715,109.4281 1.2233208,109.4348 0.81979418,109.4414 0.40990716,109.4481 0.41060916,109.4547 0.33011934,109.4614 0.30351323,109.4680 0.25890651,109.4747 0.13395646,109.4813 0.22361057,109.4879 0.4378894,109.4946 0.46488887,109.5012 0.62537181,109.5079 0.61603671,109.5145 0.57980144,109.5212 0.25800246,109.5278 0.10712795,109.5345 0.18767956,109.5411 0.1605992,109.5477 0.12493259,109.5544 0.16080956,109.5610 0.22324519,109.5677 0.2945978,109.5743 0.28587562,109.5810 0.29485464,109.5876 0.36645928,109.5943 0.49112538,109.6009 0.45512173,109.6076 0.44623899,109.6142 0.27643251,109.6209 0.18740885,109.6275 0.22360952,109.6342 0.33981007,109.6408 0.46392921,109.6475 0.33883271,109.6541 0.30393741,109.6608 0.51798886,109.6674 0.53550005,109.6741 0.41047171,109.6807 0.25008106,109.6874 0.2229898,109.6940 0.053475924,109.7007 0.40287513,109.7073 0.79508787,109.7140 0.65109903,109.7206 0.31224066,109.7273 0.33071393,109.7339 0.48252422,109.7406 0.51739293,109.7472 0.30321154,109.7539 0.41985312,109.7605 0.42865798,109.7672 0.50930673,109.7738 0.5353511,109.7805 0.36541837,109.7872 0.35717848,109.7938 0.411221,109.8005 0.41962117,109.8071 0.28536859,109.8138 0.35764965,109.8204 0.59876651,109.8271 0.60689992,109.8337 0.46407247,109.8404 0.4911209,109.8470 0.44627124,109.8537 0.40186498,109.8604 0.40182045,109.8670 0.44627282,109.8737 0.40151462,109.8803 0.28559622,109.8870 0.31260642,109.8936 0.34813401,109.9003 0.30334219,109.9070 0.16947077,109.9136 0.12518249,109.9203 0.22344494,109.9269 0.22304603,109.9336 0.1514454,109.9402 0.15195169,109.9469 0.25040469,109.9536 0.31253034,109.9602 0.2496319,109.9669 0.089094274,109.9735 0.10738873,109.9802 0.17858052,109.9869 0.21442483,109.9935 0.35763884,110.0002 0.39285153,110.0068 0.31229806,110.0135 0.42942843,110.0202 1.0013474,110.0268 1.294487,110.0335 0.8915047,110.0401 0.5805729,110.0468 0.95629549,110.0535 0.97280788,110.0601 0.72174531,110.0668 0.85859311,110.0734 2.9068913,110.0801 4.6719503,110.0868 4.1662955,110.0934 1.9599419,110.1001 1.2176825,110.1068 5.1419177,110.1134 12.62101,110.1201 14.144822,110.1268 8.4646072,110.1334 2.2581954,110.1401 0.67777866,110.1467 0.52659398,110.1534 0.50924683,110.1601 0.67838919,110.1667 0.36542517,110.1734 0.35721999,110.1801 0.39334184,110.1867 0.48213321,110.1934 0.35712957,110.2001 0.56289691,110.2067 0.57161367,110.2134 0.67862928,110.2201 0.66905487,110.2267 0.40103602,110.2334 0.12478743,110.2401 0.12509042,110.2467 0.16103712,110.2534 0.56360286,110.2601 0.88395441,110.2667 0.57102257,110.2734 0.46434918,110.2801 0.38351151,110.2867 0.34803715,110.2934 0.40171057,110.3001 0.3036243,110.3068 0.25880304,110.3134 0.17842075,110.3201 0.17851338,110.3268 0.14290436,110.3334 0.24171627,110.3401 0.50973898,110.3468 0.69611448,110.3534 0.54411125,110.3601 0.63411158,110.3668 0.65160692,110.3735 0.43693921,110.3801 0.2050596,110.3868 0.25945899,110.3935 0.51838136,110.4001 0.64322269,110.4068 0.77701759,110.4135 0.61543697,110.4202 0.34754375,110.4268 0.18712512,110.4335 0.062566213,110.4402 0.17915614,110.4469 0.39332277,110.4535 0.49089462,110.4602 0.41041538,110.4669 0.4287335,110.4736 0.37484863,110.4802 0.19588636,110.4869 0.12487562,110.4936 0.15188108,110.5003 0.11604378,110.5069 0.2503998,110.5136 0.50913906,110.5203 0.48171732,110.5270 0.30378002,110.5336 0.53627783,110.5403 0.51746303,110.5470 0.31266466,110.5537 0.46481556,110.5603 0.49958667,110.5670 0.37427425,110.5737 0.22310562,110.5804 0.42925009,110.5870 0.64307261,110.5937 0.4370198,110.6004 0.18734649,110.6071 0.21450555,110.6138 0.24103291,110.6204 0.19601545,110.6271 0.062331725,110.6338 0.15197964,110.6405 0.21449879,110.6472 0.29484445,110.6538 0.33915356,110.6605 0.25863633,110.6672 0.30347767,110.6739 0.33928314,110.6806 0.3303299,110.6872 0.24134818,110.6939 0.38432759,110.7006 0.46424672,110.7073 0.50861007,110.7140 0.46428448,110.7206 0.41972753,110.7273 0.25893289,110.7340 0.25898099,110.7407 0.45590785,110.7474 0.78640175,110.7541 0.84815818,110.7607 0.61532152,110.7674 0.38326928,110.7741 0.31248471,110.7808 0.3305555,110.7875 0.35741782,110.7942 0.455345,110.8008 0.38380894,110.8075 0.26760897,110.8142 0.1696175,110.8209 0.34867063,110.8276 0.44639349,110.8343 0.29416022,110.8410 0.12512849,110.8476 0.34011653,110.8543 0.5177955,110.8610 0.35680929,110.8677 0.31203148,110.8744 0.20506103,110.8811 0.52715003,110.8878 0.66986561,110.8944 0.5625599,110.9011 0.41956368,110.9078 0.58061773,110.9145 0.84837991,110.9212 0.69640696,110.9279 0.53575355,110.9346 0.49967438,110.9413 0.34822473,110.9479 0.45555767,110.9546 0.34783146,110.9613 0.22304621,110.9680 0.30346966,110.9747 0.37523058,110.9814 0.52740884,110.9881 0.72357148,110.9948 0.66920739,111.0015 0.32056254,111.0082 0.098191135,111.0148 0.87992328,111.0215 3.6591935,111.0282 5.1509271,111.0349 3.2265546,111.0416 1.7922493,111.0483 2.4631937,111.0550 9.0318298,111.0617 22.754839,111.0684 39.349781,111.0751 40.548882,111.0818 24.383837,111.0885 10.177193,111.0952 7.5904174,111.1018 7.9116435,111.1085 7.3185477,111.1152 5.1555028,111.1219 4.0174656,111.1286 5.7208543,111.1353 8.6558161,111.1420 7.7339177,111.1487 3.4367681,111.1554 0.99712121,111.1621 0.83097273,111.1688 0.81209999,111.1755 0.5084933,111.1822 0.43741322,111.1889 0.34776884,111.1956 0.26785725,111.2023 0.39293915,111.2090 0.32119426,111.2157 0.27681762,111.2224 0.36645001,111.2291 0.47328812,111.2358 0.44652489,111.2425 0.58062798,111.2491 0.58869618,111.2558 0.3836132,111.2625 0.38405773,111.2692 0.28581625,111.2759 0.35740536,111.2826 0.43724331,111.2893 0.43702284,111.2960 0.5894388,111.3027 0.6161297,111.3094 0.31258607,111.3161 0.69752795,111.3228 1.16185,111.3295 1.1600859,111.3362 0.52578241,111.3429 0.33883572,111.3496 0.18703525,111.3563 0.20520787,111.3630 0.19661625,111.3697 0.49186662,111.3764 0.83980268,111.3831 0.83016425,111.3898 0.53531444,111.3965 0.4199203,111.4033 0.50909436,111.4100 0.3832016,111.4167 0.29409358,111.4234 0.23218004,111.4301 0.28588769,111.4368 0.17846379,111.4435 0.11604752,111.4502 0.17906699,111.4569 0.35733733,111.4636 0.3568134,111.4703 0.33993271,111.4770 0.68806946,111.4837 0.7047711,111.4904 0.517582,111.4971 0.44662324,111.5038 0.39276263,111.5105 0.34816971,111.5172 0.38394278,111.5239 0.29441211,111.5306 0.23204704,111.5373 0.22320034,111.5440 0.24109115,111.5508 0.28610393,111.5575 0.52727586,111.5642 0.70553505,111.5709 0.64258492,111.5776 0.401357,111.5843 0.28538236,111.5910 0.23183827,111.5977 0.27726609,111.6044 0.50993383,111.6111 0.82156807,111.6178 0.68664986,111.6245 0.35638776,111.6313 0.16951801,111.6380 0.24154714,111.6447 0.40214187,111.6514 0.4822157,111.6581 0.63504153,111.6648 1.0362737,111.6715 0.98145205,111.6782 0.77595919,111.6849 0.52598971,111.6916 0.36583489,111.6984 0.16941798,111.7051 0.071593508,111.7118 0.2326958,111.7185 0.35747477,111.7252 0.41050455,111.7319 0.26738313,111.7386 0.17851473,111.7453 0.27693683,111.7521 0.46429318,111.7588 0.47326511,111.7655 0.29442066,111.7722 0.17900325,111.7789 0.5363515,111.7856 0.55321419,111.7923 0.56211233,111.7991 0.52696884,111.8058 0.52652729,111.8125 0.16022459,111.8192 0.16993015,111.8259 0.24132518,111.8326 0.24966173,111.8393 0.11578485,111.8461 0.10764922,111.8528 0.34865877,111.8595 0.49968657,111.8662 0.43734476,111.8729 0.41094518,111.8796 0.34825787,111.8864 0.40207243,111.8931 0.58112437,111.8998 0.86628544,111.9065 0.75844431,111.9132 0.52628165,111.9199 0.36592501,111.9267 0.54560959,111.9334 0.86679476,111.9401 0.80267441,111.9468 0.38278666,111.9535 0.17839919,111.9603 0.24100079,111.9670 0.37469125,111.9737 0.3570652,111.9804 0.30418348,111.9871 0.536488,111.9939 0.61612123,112.0006 0.56245053,112.0073 0.55366915,112.0140 0.6880191,112.0207 0.90171033,112.0275 0.72277433,112.0342 0.7236858,112.0409 0.96536046,112.0476 1.6098833,112.0543 2.7163181,112.0611 2.8840621,112.0678 3.1892724,112.0745 7.5289788,112.0812 35.859398,112.0880 128.20731,112.0947 200.58546,112.1014 171.71841,112.1081 82.227135,112.1149 26.735788,112.1216 13.021398,112.1283 9.3217306,112.1350 6.6379976,112.1417 4.978725,112.1485 2.9678428,112.1552 1.0861704,112.1619 0.74947131,112.1686 0.77683014,112.1754 0.91973084,112.1821 0.83916008,112.1888 0.87503463,112.1956 0.77696937,112.2023 0.76762325,112.2090 0.71433914,112.2157 0.81296331,112.2225 0.69606543,112.2292 0.62467748,112.2359 0.65170377,112.2426 0.65168196,112.2494 0.51790261,112.2561 0.47338495,112.2628 0.50877899,112.2696 0.46363702,112.2763 0.22275102,112.2830 0.10720382,112.2897 0.17888638,112.2965 0.3398138,112.3032 0.45528415,112.3099 0.3569704,112.3167 0.3928141,112.3234 0.23186639,112.3301 0.23204306,112.3369 0.20533933,112.3436 0.25908753,112.3503 0.2587136,112.3570 0.08011885,112.3638 0.14348249,112.3705 0.51852697,112.3772 0.58913612,112.3840 0.49100119,112.3907 0.65209705,112.3974 0.79470366,112.4042 0.64234018,112.4109 0.41033226,112.4176 0.42862836,112.4244 0.38417673,112.4311 0.50022525,112.4378 0.57161683,112.4446 0.75957406,112.4513 0.96486622,112.4580 0.98195285,112.4648 0.86536318,112.4715 0.67799664,112.4782 0.48184624,112.4850 0.3393769,112.4917 0.41067788,112.4984 0.35703102,112.5052 0.4734692,112.5119 0.571612,112.5186 0.56207937,112.5254 0.22257574,112.5321 0.035539135,112.5389 0.027007734,112.5456 0.19653687,112.5523 0.35750133,112.5591 0.53636664,112.5658 0.5536471,112.5725 0.44608513,112.5793 0.36609176,112.5860 0.45571095,112.5928 0.57129174,112.5995 0.41887283,112.6062 0.23200999,112.6130 0.24126013,112.6197 0.16057396,112.6265 0.15168729,112.6332 0.2417606,112.6399 0.70634854,112.6467 0.7582407,112.6534 0.35666546,112.6601 0.44692475,112.6669 0.52642447,112.6736 0.2941179,112.6804 0.19636664,112.6871 0.3220832,112.6939 0.8401435,112.7006 1.0354931,112.7073 0.6779685,112.7141 0.38345835,112.7208 0.17827825,112.7276 0.13414006,112.7343 0.25034639,112.7410 0.33061239,112.7478 0.42845675,112.7545 0.28513443,112.7613 0.15195037,112.7680 0.45645007,112.7748 0.79486454,112.7815 0.67848742,112.7883 0.73224276,112.7950 0.71414119,112.8017 0.68714875,112.8085 0.39192885,112.8152 0.15185049,112.8220 0.33967802,112.8287 0.28537548,112.8355 0.25926518,112.8422 0.51854664,112.8490 0.61613399,112.8557 0.51741803,112.8624 0.4647243,112.8692 0.78567886,112.8759 0.5615676,112.8827 0.34799019,112.8894 0.21419954,112.8962 0.25007704,112.9029 0.35707611,112.9097 0.2407535,112.9164 0.080192424,112.9232 0.0628791,112.9299 0.22355475,112.9367 0.2500864,112.9434 0.28549442,112.9502 0.16955045,112.9569 0.24125929,112.9637 0.29468974,112.9704 0.3840808,112.9772 0.58115292,112.9839 0.95614415,112.9907 0.93734652,112.9974 0.65958154,113.0042 0.1954685,113.0109 0.080407538,113.0177 0.1252764,113.0244 0.28614196,113.0312 0.55506641,113.0379 1.1978216,113.0447 1.6870089,113.0514 1.6960799,113.0582 1.5525768,113.0649 2.6085923,113.0717 10.865723,113.0784 20.990021,113.0852 23.278034,113.0919 22.40797,113.0987 20.937595,113.1054 15.392421,113.1122 7.2244811,113.1190 2.7077091,113.1257 1.0872701,113.1325 0.60701692,113.1392 0.80385065,113.1460 0.82991314,113.1527 0.55315208,113.1595 0.32068899,113.1662 0.035346776,113.1730 0.13450992,113.1797 0.28576103,113.1865 0.14247395,113.1933 0.089328431,113.2000 0.22366504,113.2068 0.43766788,113.2135 0.42851496,113.2203 0.49120259,113.2270 0.61642635,113.2338 0.76802254,113.2406 0.62459511,113.2473 0.47269106,113.2541 0.26761049,113.2608 0.214687,113.2676 0.50054896,113.2743 0.72411454,113.2811 1.0808326,113.2879 0.97242117,113.2946 0.68671042,113.3014 0.36569372,113.3081 0.23206297,113.3149 0.26815206,113.3217 0.50052553,113.3284 0.60714722,113.3352 0.45524174,113.3419 0.51784217,113.3487 0.47269586,113.3555 0.35713652,113.3622 0.39289552,113.3690 0.24954915,113.3757 0.13368383,113.3825 0.12549764,113.3893 0.41147986,113.3960 0.6344738,113.4028 0.74142414,113.4096 0.65089113,113.4163 0.42798796,113.4231 0.47335765,113.4298 0.53549159,113.4366 0.5898357,113.4434 1.0278947,113.4501 1.0893357,113.4569 0.83837521,113.4637 0.49037108,113.4704 0.43777305,113.4772 0.69665289,113.4840 0.52653527,113.4907 0.35666689,113.4975 0.12461679,113.5043 0.24138308,113.5110 0.37530056,113.5178 0.4108246,113.5246 0.33029822,113.5313 0.26784733,113.5381 0.26756474,113.5449 0.14246352,113.5516 0.053403161,113.5584 -6.5710352e-005,113.5652 0.053589825,113.5719 0.089427769,113.5787 0.19686101,113.5855 0.44674966,113.5922 0.72344059,113.5990 0.77640688,113.6058 0.32984567,113.6125 0.13418838,113.6193 0.22332256,113.6261 0.27699497,113.6328 0.50930989,113.6396 0.58906794,113.6464 0.37460169,113.6531 0.16049294,113.6599 0.11598875,113.6667 0.12501098,113.6735 0.11630744,113.6802 0.30376738,113.6870 0.3570424,113.6938 0.31271061,113.7005 0.34852153,113.7073 0.33913371,113.7141 0.33052841,113.7209 0.50029969,113.7276 0.48172927,113.7344 0.57132608,113.7412 0.74114937,113.7479 0.50852239,113.7547 0.32143646,113.7615 0.40205958,113.7683 0.51870018,113.7750 0.88444531,113.7818 0.82118791,113.7886 0.77629095,113.7954 0.5533095,113.8021 0.52671176,113.8089 0.38370317,113.8157 0.47326592,113.8225 0.52669275,113.8292 0.53562176,113.8360 0.34780279,113.8428 0.12492567,113.8496 0.23314561,113.8563 0.59856921,113.8631 0.58043545,113.8699 0.76827067,113.8767 0.74967593,113.8834 0.63378841,113.8902 0.70566195,113.8970 0.83016151,113.9038 0.63317013,113.9105 0.38335484,113.9173 0.3837772,113.9241 0.47366816,113.9309 0.70619875,113.9377 0.79514879,113.9444 0.82138741,113.9512 0.72288436,113.9580 0.50817078,113.9648 0.22253971,113.9716 0.24128099,113.9783 0.48259804,113.9851 0.61600631,113.9919 0.53580761,113.9987 0.75892889,114.0055 0.6424278,114.0122 0.39249858,114.0190 0.33044621,114.0258 0.40235049,114.0326 0.38418517,114.0394 0.39298978,114.0461 0.44618082,114.0529 0.30335969,114.0597 0.45587826,114.0665 0.95745891,114.0733 1.8595639,114.0800 2.2504542,114.0868 1.8274126,114.0936 2.7824543,114.1004 15.771384,114.1072 35.571095,114.1140 38.673492,114.1207 21.593363,114.1275 5.6992598,114.1343 2.1806719,114.1411 3.710057,114.1479 4.2224231,114.1547 3.2187614,114.1615 1.7110319,114.1682 1.3653085,114.1750 1.0707595,114.1818 0.74007213,114.1886 0.46404013,114.1954 0.55398875,114.2022 0.481731,114.2090 0.37499356,114.2157 0.49106368,114.2225 0.43808031,114.2293 0.73343372,114.2361 0.94628632,114.2429 0.69497824,114.2497 0.30309647,114.2565 0.33078152,114.2633 0.31225851,114.2700 0.16910288,114.2768 0.11604203,114.2836 0.34843779,114.2904 0.35704872,114.2972 0.16938959,114.3040 -1.9866031e-005,114.3108 0.10789629,114.3176 0.30370003,114.3244 0.21363935,114.3311 0.16971023,114.3379 0.29485336,114.3447 0.27709353,114.3515 0.35726541,114.3583 0.26761073,114.3651 0.33973616,114.3719 0.60755485,114.3787 0.67870468,114.3855 0.63364488,114.3923 0.4100444,114.3991 0.35718092,114.4058 0.57229215,114.4126 0.74098015,114.4194 0.41877586,114.4262 0.25868759,114.4330 0.1873903,114.4398 0.18763605,114.4466 0.33949572,114.4534 0.32999516,114.4602 0.12502912,114.4670 0.35783139,114.4738 0.5444957,114.4806 0.49071553,114.4874 0.51797771,114.4942 0.44664615,114.5010 0.39294329,114.5078 0.33924136,114.5145 0.35740215,114.5213 0.45516342,114.5281 0.40218058,114.5349 0.6874038,114.5417 0.41032234,114.5485 0.5627836,114.5553 0.57109004,114.5621 0.50880826,114.5689 0.55329603,114.5757 0.29425192,114.5825 0.0625531,114.5893 0.089570649,114.5961 0.15193771,114.6029 0.16938999,114.6097 0.1342674,114.6165 0.48312455,114.6233 0.66965598,114.6301 0.53522491,114.6369 0.33861929,114.6437 0.062099777,114.6505 0.14315744,114.6573 0.277096,114.6641 0.267575,114.6709 0.062151372,114.6777 0.13486205,114.6845 0.51880562,114.6913 0.6248945,114.6981 0.59830838,114.7049 0.66974062,114.7117 0.72262812,114.7185 0.812316,114.7253 0.83955413,114.7321 0.58864456,114.7389 0.21353351,114.7457 0.12499541,114.7525 0.10746043,114.7593 0.30397478,114.7661 0.37492198,114.7729 0.23173925,114.7797 0.10688525,114.7865 0.089512691,114.7933 0.23274362,114.8001 0.34795389,114.8069 0.2587823,114.8137 0.32173553,114.8205 0.33045244,114.8274 0.40219918,114.8342 0.54473513,114.8410 0.41877058,114.8478 0.18795858,114.8546 0.73331845,114.8614 0.86574012,114.8682 0.55257416,114.8750 0.20480268,114.8818 0.23225172,114.8886 0.25891098,114.8954 0.15185079,114.9022 0.1967545,114.9090 0.2677277,114.9158 0.17845206,114.9226 0.24109204,114.9294 0.12457418,114.9363 0.026721522,114.9431 0.11654764,114.9499 0.32202044,114.9567 0.49131176,114.9635 0.50889027,114.9703 0.58913851,114.9771 0.72333544,114.9839 0.77679503,114.9907 0.50849491,114.9975 0.39335245,115.0043 0.73254734,115.0112 0.73216027,115.0180 0.9823128,115.0248 1.1984311,115.0316 1.6414093,115.0384 1.9681009,115.0452 15.066512,115.0520 42.205807,115.0588 53.12978,115.0656 43.335293,115.0725 28.409044,115.0793 20.723269,115.0861 12.247465,115.0929 5.267036,115.0997 3.0337207,115.1065 2.1789293,115.1133 2.0171099,115.1201 1.1584022,115.1270 0.67816293,115.1338 0.70565742,115.1406 0.69595188,115.1474 0.54402345,115.1542 0.45539978,115.1610 0.4381583,115.1678 0.6259141,115.1747 0.78539646,115.1815 0.49890238,115.1883 0.24061827,115.1951 0.16986717,115.2019 0.33037472,115.2087 0.35706094,115.2156 0.37486988,115.2224 0.3040669,115.2292 0.61754149,115.2360 1.0270498,115.2428 0.86523682,115.2496 0.44501734,115.2565 0.035370298,115.2633 0.19707079,115.2701 0.31254673,115.2769 0.45552975,115.2837 0.62498868,115.2905 0.48187023,115.2974 0.29435593,115.3042 0.18756902,115.3110 0.32201335,115.3178 0.50038666,115.3246 0.48151729,115.3315 0.16001976,115.3383 0.062398039,115.3451 0.053746484,115.3519 0.17899413,115.3587 0.26789147,115.3656 0.22289726,115.3724 0.12479242,115.3792 0.071305685,115.3860 0.0088225687,115.3928 0.0090403417,115.3997 0.080493473,115.4065 0.15209243,115.4133 0.45570055,115.4201 0.49987727,115.4270 0.38373017,115.4338 0.29455629,115.4406 0.2321371,115.4474 0.22377966,115.4542 0.46497265,115.4611 0.58013409,115.4679 0.36529776,115.4747 0.22293277,115.4815 0.28598481,115.4884 0.33929783,115.4952 0.25021559,115.5020 0.50054097,115.5088 0.81299943,115.5157 1.0001875,115.5225 0.78512579,115.5293 0.61592042,115.5361 0.75931597,115.5430 0.74068451,115.5498 0.38310713,115.5566 0.1605546,115.5634 0.19652602,115.5703 0.22331324,115.5771 0.36676383,115.5839 0.81413442,115.5908 1.4389118,115.5976 1.4540712,115.6044 0.70332527,115.6112 0.39288881,115.6181 0.58978945,115.6249 0.55363286,115.6317 0.54447299,115.6386 0.40099502,115.6454 0.22322951,115.6522 0.58107263,115.6590 0.65124482,115.6659 0.24049184,115.6727 0.30448446,115.6795 0.62519681,115.6864 0.32049209,115.6932 0.12476446,115.7000 0.10725722,115.7068 0.11606382,115.7137 0.15221147,115.7205 0.36674264,115.7273 0.4817974,115.7342 0.47302184,115.7410 0.9118824,115.7478 1.1971086,115.7547 0.93668956,115.7615 0.49905685,115.7683 0.33016303,115.7752 0.49109155,115.7820 0.4553172,115.7888 0.39319107,115.7957 0.64346683,115.8025 0.83919948,115.8093 0.6245867,115.8162 0.47299102,115.8230 0.39275637,115.8298 0.40168962,115.8367 0.37547228,115.8435 0.67955208,115.8503 0.85693407,115.8572 0.57059997,115.8640 0.41954038,115.8708 0.49159566,115.8777 0.62487656,115.8845 0.45500645,115.8914 0.41974667,115.8982 0.45551834,115.9050 0.57171804,115.9119 0.69629043,115.9187 0.53493398,115.9255 0.20500419,115.9324 0.20537801,115.9392 0.13365112,115.9461 0.035536617,115.9529 -6.9014859e-005,115.9597 0.00012136759,115.9666 0.17049263,115.9734 0.66191065,115.9802 0.98227012,115.9871 0.76690352,115.9939 0.42851523,116.0008 0.42864785,116.0076 0.31205767,116.0144 0.36635974,116.0213 0.58087999,116.0281 0.81232786,116.0350 0.56187195,116.0418 0.59020823,116.0486 1.3153511,116.0555 2.466522,116.0623 3.0646577,116.0692 4.8627801,116.0760 8.3670254,116.0828 12.047312,116.0897 10.370126,116.0965 8.0660334,116.1034 5.7379637,116.1102 12.316859,116.1171 48.286629,116.1239 89.689621,116.1307 87.685539,116.1376 48.707817,116.1444 15.270247,116.1513 6.1886663,116.1581 4.8441644,116.1650 3.4601471,116.1718 2.6406476,116.1787 1.7025259,116.1855 0.87319654,116.1923 0.48187861,116.1992 0.41967937,116.2060 0.38373733,116.2129 0.25853881,116.2197 0.16079305,116.2266 0.31353077,116.2334 0.65251356,116.2403 0.65968353,116.2471 0.29379275,116.2540 0.29483294,116.2608 0.27669829,116.2677 0.25905526,116.2745 0.41133139,116.2813 0.53616589,116.2882 0.55345166,116.2950 0.55319595,116.3019 0.58934534,116.3087 0.66088516,116.3156 0.55309844,116.3224 0.38364023,116.3293 0.50078934,116.3361 0.81278378,116.3430 0.50797325,116.3498 0.18700013,116.3567 0.14285401,116.3635 0.13396765,116.3704 0.30436417,116.3772 0.62525475,116.3841 0.47271803,116.3909 0.46439916,116.3978 0.7504468,116.4046 0.89288694,116.4115 0.51733387,116.4183 0.32097712,116.4252 0.29479972,116.4320 0.51848793,116.4389 0.74165404,116.4458 0.98295134,116.4526 1.2858199,116.4595 1.0253713,116.4663 0.39186066,116.4732 0.32142878,116.4800 0.37491128,116.4869 0.30395392,116.4937 0.44668004,116.5006 0.34809014,116.5074 0.37524644,116.5143 0.52686387,116.5211 0.46376488,116.5280 0.18713649,116.5349 0.15191661,116.5417 0.20511863,116.5486 0.08923436,116.5554 0.28641325,116.5623 0.55383301,116.5691 0.47275561,116.5760 0.35711449,116.5828 0.53712076,116.5897 0.93783897,116.5966 0.57005942,116.6034 0.32105914,116.6103 0.41080496,116.6171 0.44677782,116.6240 0.68782908,116.6308 0.60651451,116.6377 0.31205243,116.6446 0.41130042,116.6514 0.77781254,116.6583 0.99165648,116.6651 0.89263088,116.6720 0.79463345,116.6789 0.84809208,116.6857 0.61522597,116.6926 0.35656452,116.6994 0.23208165,116.7063 0.32146269,116.7132 0.60787743,116.7200 0.91107601,116.7269 0.66036195,116.7337 0.65139014,116.7406 0.59791619,116.7475 0.63374186,116.7543 0.33022982,116.7612 0.34876066,116.7680 0.57180512,116.7749 0.5264498,116.7818 0.35724232,116.7886 0.48265281,116.7955 0.5890432,116.8024 0.64249909,116.8092 0.70557511,116.8161 0.8392995,116.8230 0.64239693,116.8298 0.43702656,116.8367 0.21439573,116.8435 0.30400735,116.8504 0.39301434,116.8573 0.61655074,116.8641 0.8305493,116.8710 0.60632497,116.8779 0.20460093,116.8847 0.062343422,116.8916 0.080897048,116.8985 0.3581368,116.9053 0.57172018,116.9122 0.67873269,116.9191 0.93767148,116.9259 0.83883506,116.9328 0.52599096,116.9397 0.2857914,116.9465 0.54503065,116.9534 0.56254321,116.9603 0.71454495,116.9671 0.79410034,116.9740 0.51749003,116.9809 0.40213779,116.9877 0.47351998,116.9946 0.57136315,117.0015 0.4367339,117.0083 0.23203948,117.0152 0.44719237,117.0221 0.49101904,117.0290 0.45586294,117.0358 0.840105,117.0427 0.93684542,117.0496 0.75909042,117.0564 1.1450155,117.0633 1.8673495,117.0702 2.5749133,117.0770 5.6201911,117.0839 11.637691,117.0908 13.619515,117.0977 8.7162762,117.1045 3.3041825,117.1114 1.948501,117.1183 3.9999657,117.1251 7.1580343,117.1320 7.3695536,117.1389 3.8111041,117.1458 1.2183483,117.1526 0.63354933,117.1595 0.66986829,117.1664 0.6426186,117.1733 0.41911632,117.1801 0.25886586,117.1870 0.24994385,117.1939 0.13355401,117.2008 0.062388152,117.2076 0.098287009,117.2145 0.20557044,117.2214 0.28603253,117.2283 0.31260258,117.2351 0.25894362,117.2420 0.29482904,117.2489 0.3841688,117.2558 0.472895,117.2626 0.24047019,117.2695 0.12494753,117.2764 0.19675443,117.2833 0.23197651,117.2901 0.080024175,117.2970 0.1343554,117.3039 0.38417894,117.3108 0.36573258,117.3177 0.1696147,117.3245 0.24181959,117.3314 0.45556292,117.3383 0.36561951,117.3452 0.30379203,117.3521 0.46493354,117.3589 0.58887708,117.3658 0.32949787,117.3727 0.24999242,117.3796 0.27667806,117.3865 0.14268205,117.3933 0.15240984,117.4002 0.42938572,117.4071 0.53532398,117.4140 0.28509822,117.4209 0.21413089,117.4277 0.14269081,117.4346 0.18762152,117.4415 0.24103943,117.4484 0.19623865,117.4553 0.13405405,117.4621 0.1965214,117.4690 0.21454468,117.4759 0.31301209,117.4828 0.41991451,117.4897 0.61649978,117.4966 0.74963599,117.5034 0.49049357,117.5103 0.35709211,117.5172 0.2677094,117.5241 0.25883433,117.5310 0.2765604,117.5379 0.20517662,117.5448 0.12480853,117.5516 0.080279909,117.5585 0.24179016,117.5654 0.65294117,117.5723 0.90177625,117.5792 0.76710308,117.5861 0.50885051,117.5930 0.49120378,117.5998 0.58069009,117.6067 0.75006759,117.6136 0.52635151,117.6205 0.37484479,117.6274 0.39299175,117.6343 0.48248181,117.6412 0.51783758,117.6480 0.38339737,117.6549 0.29438052,117.6618 0.47346887,117.6687 0.58043849,117.6756 0.3924399,117.6825 0.16933514,117.6894 0.23251398,117.6963 0.54510081,117.7032 0.72343129,117.7100 0.60703105,117.7169 0.41069055,117.7238 0.69672382,117.7307 0.84819901,117.7376 0.82989889,117.7445 0.47261843,117.7514 0.24078159,117.7583 0.15200387,117.7652 0.20551768,117.7721 0.23284878,117.7790 0.52771538,117.7858 0.61589527,117.7927 0.51688623,117.7996 0.24911188,117.8065 0.089221552,117.8134 0.18787947,117.8203 0.51879996,117.8272 0.7951104,117.8341 0.87473762,117.8410 1.0359567,117.8479 1.0810777,117.8548 1.0264666,117.8617 0.6062187,117.8686 0.36545676,117.8755 0.17835222,117.8824 0.2502549,117.8892 0.32160163,117.8961 0.37501052,117.9030 0.3488194,117.9099 0.70647794,117.9168 0.95485502,117.9237 0.81150138,117.9306 0.79440719,117.9375 0.63371783,117.9444 0.39292684,117.9513 0.41084546,117.9582 0.46409351,117.9651 0.36563167,117.9720 0.19616969,117.9789 0.18764158,117.9858 0.23230362,117.9927 0.17858037,117.9996 0.10702873,118.0065 0.1072456,118.0134 0.29534116,118.0203 0.46457544,118.0272 0.36565545,118.0341 0.27667406,118.0410 0.43739113,118.0479 0.61646158,118.0548 0.76828212,118.0617 0.73251015,118.0686 0.80374223,118.0755 0.93001515,118.0824 1.7514962,118.0893 2.2878404,118.0962 3.3236401,118.1031 3.1239893,118.1100 2.5598752,118.1169 1.5326785,118.1238 1.2440541,118.1307 4.3176684,118.1376 10.305205,118.1445 11.107436,118.1514 5.9331551,118.1583 2.655787,118.1652 1.5888726,118.1721 1.436671,118.1790 0.6327858,118.1859 0.55413443,118.1928 0.62510836,118.1997 0.57099569,118.2066 0.39245057,118.2135 0.33042687,118.2204 0.58083409,118.2273 0.70556444,118.2342 0.59791774,118.2412 0.52625209,118.2481 0.33890626,118.2550 0.26842028,118.2619 0.69789857,118.2688 1.2954757,118.2757 1.1951647,118.2826 0.47179455,118.2895 0.27663916,118.2964 0.41998705,118.3033 0.73248023,118.3102 0.63378519,118.3171 0.32972854,118.3240 0.035394844,118.3309 0.062581435,118.3378 0.080756329,118.3448 0.33119816,118.3517 0.49105817,118.3586 0.33865723,118.3655 0.19622521,118.3724 0.16948947,118.3793 0.10716637,118.3862 0.29586527,118.3931 0.67932987,118.4000 0.67779362,118.4069 0.4455761,118.4138 0.25847197,118.4208 0.26777604,118.4277 0.32162979,118.4346 0.41156119,118.4415 0.63435256,118.4484 0.53569764,118.4553 0.58952862,118.4622 0.53499949,118.4691 0.29412153,118.4760 0.25000933,118.4830 0.20540453,118.4899 0.24988692,118.4968 0.26755199,118.5037 0.33025432,118.5106 0.27677962,118.5175 0.27708027,118.5244 0.32164866,118.5314 0.35705286,118.5383 0.35722619,118.5452 0.41105524,118.5521 0.54488122,118.5590 0.625135,118.5659 0.52645344,118.5728 0.79491931,118.5798 1.2504787,118.5867 1.0983773,118.5936 0.86553997,118.6005 0.38346598,118.6074 0.43772087,118.6143 0.36586875,118.6212 0.40233991,118.6282 0.60744321,118.6351 0.55345732,118.6420 0.64338255,118.6489 0.9648748,118.6558 1.1874188,118.6627 1.0527304,118.6697 0.63287014,118.6766 0.2316819,118.6835 0.21438469,118.6904 0.24088044,118.6973 0.080067106,118.7043 0.026847625,118.7112 0.053614497,118.7181 0.098696731,118.7250 0.3759703,118.7319 0.67877537,118.7389 0.68701988,118.7458 0.41883254,118.7527 0.12477107,118.7596 0.28620082,118.7665 0.44643992,118.7735 0.38354984,118.7804 0.38389897,118.7873 0.47357768,118.7942 0.56259257,118.8011 0.47311711,118.8081 0.50932854,118.8150 0.69669646,118.8219 0.78623956,118.8288 1.0628798,118.8358 0.87420356,118.8427 0.57101572,118.8496 0.42825851,118.8565 0.2047874,118.8634 0.16077615,118.8704 0.27689394,118.8773 0.19641419,118.8842 0.24118638,118.8911 0.32127029,118.8981 0.23242863,118.9050 0.5101558,118.9119 1.009474,118.9188 0.84756565,118.9258 0.42773506,118.9327 0.19610262,118.9396 0.27711806,118.9465 0.57224238,118.9535 0.96473652,118.9604 0.9550662,118.9673 0.69550711,118.9742 0.2581003,118.9812 0.1965176,118.9881 0.24119273,118.9950 0.12480159,119.0020 0.19735579,119.0089 0.58127528,119.0158 0.65138948,119.0227 0.63344699,119.0297 0.53606308,119.0366 0.77762139,119.0435 0.86496985,119.0504 0.69864589,119.0574 4.5367579,119.0643 13.464898,119.0712 16.039236,119.0782 10.194787,119.0851 3.9635279,119.0920 4.7791619,119.0990 11.432475,119.1059 13.380361,119.1128 8.6825733,119.1197 3.3582475,119.1267 1.8472164,119.1336 1.2308466,119.1405 0.96498698,119.1475 1.4922189,119.1544 1.4898795,119.1613 0.92719603,119.1683 0.57052124,119.1752 0.23140152,119.1821 0.27695665,119.1891 0.48234624,119.1960 0.38365081,119.2029 0.13362826,119.2099 0.10761984,119.2168 0.34883007,119.2237 0.42837331,119.2307 0.49122909,119.2376 0.68746865,119.2445 0.56195134,119.2515 0.33039087,119.2584 0.268139,119.2653 0.29449534,119.2723 0.32175532,119.2792 0.65300566,119.2861 1.0814145,119.2931 1.1509186,119.3000 0.71308452,119.3070 0.57134646,119.3139 0.53542161,119.3208 0.45511356,119.3278 0.35684821,119.3347 0.16055878,119.3416 0.16983369,119.3486 0.393884,119.3555 0.75067794,119.3625 0.74057788,119.3694 0.49930015,119.3763 0.27619112,119.3833 0.16067147,119.3902 0.29532704,119.3971 0.58935851,119.4041 0.39220566,119.4110 0.25036472,119.4180 0.47415352,119.4249 0.71450984,119.4318 0.67840642,119.4388 0.60692602,119.4457 0.44594532,119.4527 0.27627081,119.4596 0.16054592,119.4665 0.19663914,119.4735 0.26789775,119.4804 0.26777354,119.4874 0.27710238,119.4943 0.43820348,119.5012 0.67887348,119.5082 0.80315787,119.5151 0.60638654,119.5221 0.28535932,119.5290 0.29446241,119.5360 0.22346272,119.5429 0.40216848,119.5498 0.31202444,119.5568 0.088945635,119.5637 0.08049079,119.5707 0.17913306,119.5776 0.4559142,119.5846 0.53551006,119.5915 0.40184736,119.5985 0.5184688,119.6054 0.59819192,119.6123 0.45454648,119.6193 0.2409277,119.6262 0.38401327,119.6332 0.5094558,119.6401 0.79527313,119.6471 0.68714583,119.6540 0.50852317,119.6610 0.33906713,119.6679 0.41116786,119.6749 0.62525141,119.6818 0.59758955,119.6888 0.5359906,119.6957 0.88439101,119.7027 0.86567968,119.7096 0.66080099,119.7165 0.67870849,119.7235 0.56223428,119.7304 0.45509934,119.7374 0.40120474,119.7443 0.1692629,119.7513 0.16129495,119.7582 0.44694123,119.7652 0.58937263,119.7721 0.64328557,119.7791 0.83009428,119.7860 0.51767695,119.7930 0.54435217,119.7999 0.28510767,119.8069 0.45530295,119.8138 0.48207626,119.8208 0.38398519,119.8277 0.32191148,119.8347 0.50949889,119.8416 0.5359773,119.8486 0.67857772,119.8556 0.59801149,119.8625 0.49989191,119.8695 0.53658777,119.8764 0.97410542,119.8834 0.92748356,119.8903 0.4270153,119.8973 0.13393211,119.9042 0.42056742,119.9112 0.55342495,119.9181 0.34748921,119.9251 0.2765601,119.9320 0.37505621,119.9390 0.37562272,119.9459 0.59881198,119.9529 0.57996273,119.9599 0.33844325,119.9668 0.1963159,119.9738 0.28643462,119.9807 0.47372046,119.9877 0.59822792,119.9946 0.63414824,120.0016 0.70495075,120.0086 0.38328212,120.0155 0.31249145,120.0225 0.31211591,120.0294 0.16940756,120.0364 0.23279741,120.0433 0.50051421,120.0503 0.60749781,120.0573 1.0101308,120.0642 2.4723222,120.0712 6.7585745,120.0781 8.0868816,120.0851 5.8694367,120.0920 4.1078596,120.0990 5.0024376,120.1060 4.6468358,120.1129 2.3063385,120.1199 1.1328914,120.1268 0.98301935,120.1338 1.1693084,120.1408 0.78387725,120.1477 0.32972416,120.1547 0.27719361,120.1616 0.38364673,120.1686 0.40134916,120.1756 0.26801378,120.1825 0.20586629,120.1895 0.38458651,120.1965 0.49989605,120.2034 0.3745921,120.2104 0.48268819,120.2173 0.73202896,120.2243 0.52632338,120.2313 0.46441144,120.2382 0.47310871,120.2452 0.52628082,120.2522 0.29411483,120.2591 0.053489234,120.2661 0.027099656,120.2730 0.14316079,120.2800 0.21453221,120.2870 0.38454264,120.2939 0.56220478,120.3009 0.37431425,120.3079 0.37572351,120.3148 0.72429168,120.3218 0.84826326,120.3288 0.64197975,120.3357 0.3832269,120.3427 0.33929914,120.3497 0.38404694,120.3566 0.43809339,120.3636 0.60741043,120.3706 0.47240433,120.3775 0.17780265,120.3845 0.0087516448,120.3915 0.080961004,120.3984 0.32188913,120.4054 0.357099,120.4124 0.3304877,120.4193 0.36593652,120.4263 0.28550369,120.4333 0.29454499,120.4403 0.26771283,120.4472 0.24990678,120.4542 0.15160273,120.4612 0.1612097,120.4681 0.39365909,120.4751 0.52711117,120.4821 0.49922723,120.4890 0.30300313,120.4960 0.53609699,120.5030 0.64298189,120.5100 0.54468685,120.5169 0.45508549,120.5239 0.28535864,120.5309 0.18752314,120.5378 0.25925729,120.5448 0.33011964,120.5518 0.1605639,120.5588 0.25023755,120.5657 0.29505107,120.5727 0.5277189,120.5797 0.794949,120.5867 0.70460284,120.5936 0.35611269,120.6006 0.21433052,120.6076 0.4828288,120.6145 0.83929408,120.6215 0.62469149,120.6285 0.42846683,120.6355 0.37476638,120.6424 0.23183087,120.6494 0.16997328,120.6564 0.37546343,120.6634 0.41056007,120.6703 0.39269444,120.6773 0.46407625,120.6843 0.35721922,120.6913 0.4287796,120.6983 0.29416329,120.7052 0.10692172,120.7122 0.20583835,120.7192 0.41105694,120.7262 0.51828349,120.7331 0.75001085,120.7401 0.57107228,120.7471 0.41060272,120.7541 0.33925083,120.7610 0.43761191,120.7680 0.67877251,120.7750 0.9020772,120.7820 0.90205687,120.7890 0.71420097,120.7959 0.60678309,120.8029 0.50833482,120.8099 0.24954155,120.8169 0.20527272,120.8239 0.18762377,120.8308 0.23228052,120.8378 0.25032452,120.8448 0.5451256,120.8518 0.61569196,120.8588 0.3208496,120.8657 0.17829493,120.8727 0.16977064,120.8797 0.30392027,120.8867 0.22329882,120.8937 0.25952867,120.9007 0.54532915,120.9076 0.69575506,120.9146 0.33837298,120.9216 0.13382605,120.9286 0.18776332,120.9356 0.33099443,120.9426 0.50071555,120.9495 0.56253874,120.9565 0.49036339,120.9635 0.24945049,120.9705 0.15149127,120.9775 0.062348004,120.9845 0.10738469,120.9914 0.21476881,120.9984 0.3754113,121.0054 0.47334772,121.0124 0.50875419,121.0194 0.59753597,121.0264 0.69754857,121.0334 1.459196,121.0403 2.7465727,121.0473 4.2790899,121.0543 4.219532,121.0613 2.6550403,121.0683 1.437323,121.0753 3.9208603,121.0823 9.0117683,121.0893 12.066175,121.0962 11.5081,121.1032 11.03054,121.1102 14.056999,121.1172 18.319645,121.1242 16.7344,121.1312 8.3422022,121.1382 2.0343549,121.1452 0.65970308,121.1522 0.59837061,121.1591 1.14386,121.1661 1.339083,121.1731 0.65048295,121.1801 0.13327423,121.1871 0.14384983,121.1941 0.59936768,121.2011 0.713934,121.2081 0.51686227,121.2151 0.31247333,121.2221 0.57206494,121.2291 0.71417892,121.2361 0.60715216,121.2430 0.60710335,121.2500 0.58952421,121.2570 0.85732794,121.2640 0.72297668,121.2710 0.57119328,121.2780 0.32089701,121.2850 0.23161842,121.2920 0.17857888,121.2990 0.39327997,121.3060 0.52708441,121.3130 0.53608781,121.3200 0.66119105,121.3270 0.70496929,121.3340 0.42796922,121.3410 0.27651358,121.3480 0.12474994,121.3549 0.14280479,121.3619 0.16082883,121.3689 0.24136595,121.3759 0.27705023,121.3829 0.37478057,121.3899 0.20495033,121.3969 0.12514907,121.4039 0.151878,121.4109 0.18735553,121.4179 0.19634518,121.4249 0.19640574,121.4319 0.18792944,121.4389 0.42034951,121.4459 0.51783639,121.4529 0.37428448,121.4599 0.1872711,121.4669 0.35809344,121.4739 0.62507725,121.4809 0.33837104,121.4879 0.24170919,121.4949 0.57218838,121.5019 0.58896434,121.5089 0.65192956,121.5159 0.73232412,121.5229 0.55263054,121.5299 0.26741967,121.5369 0.35745415,121.5439 0.36595196,121.5509 0.3213003,121.5579 0.35705635,121.5649 0.42901388,121.5719 0.75073034,121.5789 0.97331339,121.5859 0.6953702,121.5929 0.16053723,121.5999 0.42963785,121.6069 0.78610975,121.6139 0.77605575,121.6209 0.35662982,121.6279 0.39342597,121.6349 0.74133688,121.6419 0.82142633,121.6489 0.69621879,121.6559 0.49045944,121.6630 0.33011657,121.6700 0.50915182,121.6770 0.464046,121.6840 0.15146255,121.6910 0.08033067,121.6980 0.098511614,121.7050 0.30395856,121.7120 0.4194462,121.7190 0.41956362,121.7260 0.46466655,121.7330 0.54552829,121.7400 0.83997357,121.7470 0.94575083,121.7540 0.8212797,121.7610 1.0095774,121.7680 1.0085299,121.7750 0.67758709,121.7821 0.28543299,121.7891 0.30383104,121.7961 0.41113853,121.8031 0.62495905,121.8101 0.49064836,121.8171 0.4288103,121.8241 0.59870774,121.8311 0.62445819,121.8381 0.25820473,121.8451 0.17843148,121.8521 0.19664371,121.8592 0.39361024,121.8662 0.54505175,121.8732 0.54424638,121.8802 0.36584735,121.8872 0.46472302,121.8942 0.5984726,121.9012 0.78569025,121.9082 0.76757139,121.9152 0.53505534,121.9223 0.24943672,121.9293 0.1160618,121.9363 0.17915274,121.9433 0.66224432,121.9503 1.1617397,121.9573 1.0082002,121.9643 0.66904658,121.9713 0.72411674,121.9784 0.93708575,121.9854 0.54332006,121.9924 0.47335774,121.9994 0.59870297,122.0064 0.57971793,122.0134 0.25837451,122.0204 0.32165909,122.0275 0.35702041,122.0345 0.61746567,122.0415 1.3594687,122.0485 1.7963774,122.0555 2.7292256,122.0625 8.8195848,122.0696 26.547352,122.0766 38.37228,122.0836 32.508934,122.0906 21.899977,122.0976 27.84782,122.1046 105.57768,122.1117 212.71176,122.1187 223.68379,122.1257 131.91689,122.1327 41.52079,122.1397 13.381617,122.1467 9.6544752,122.1538 5.6711016,122.1608 3.3538318,122.1678 1.6833382,122.1748 0.87406772,122.1818 0.91103184,122.1889 0.72219878,122.1959 0.25797373,122.2029 0.080247447,122.2099 0.035652775,122.2169 0.15217018,122.2240 0.3224251,122.2310 0.58970511,122.2380 0.55321366,122.2450 0.49135426,122.2520 0.6073314,122.2591 0.51704848,122.2661 0.26731357,122.2731 0.21454976,122.2801 0.24078944,122.2872 0.097969063,122.2942 0.23277484,122.3012 0.52715236,122.3082 0.47310951,122.3152 0.42851359,122.3223 0.58075911,122.3293 0.911847,122.3363 1.1261183,122.3433 1.1778444,122.3504 0.63171923,122.3574 0.10671497,122.3644 0.28618741,122.3714 0.39309424,122.3785 0.59867334,122.3855 0.63388342,122.3925 0.53538686,122.3995 0.40169188,122.4066 0.3571156,122.4136 0.28527135,122.4206 0.19614598,122.4276 0.1784734,122.4347 0.12480636,122.4417 0.053644411,122.4487 0.13428511,122.4557 0.22336356,122.4628 0.21416159,122.4698 0.41040936,122.4768 0.60706264,122.4839 0.52689534,122.4909 0.29480138,122.4979 0.27746671,122.5049 0.58184779,122.5120 1.0456548,122.5190 1.0254322,122.5260 0.56112969,122.5331 0.5178656,122.5401 0.41925997,122.5471 0.14246352,122.5541 0.11618089,122.5612 0.124818,122.5682 0.054125328,122.5752 0.54660988,122.5823 1.1435745,122.5893 1.1865751,122.5963 0.94533062,122.6034 0.544007,122.6104 0.36670616,122.6174 0.5357613,122.6245 0.27590841,122.6315 0.10684589,122.6385 0.053543266,122.6456 0.14287853,122.6526 0.15186039,122.6596 0.16077708,122.6667 0.14309046,122.6737 0.25018096,122.6807 0.27702624,122.6878 0.38423756,122.6948 0.43758625,122.7018 0.5001269,122.7089 0.49918488,122.7159 0.13352284,122.7229 0.19692998,122.7300 0.34863052,122.7370 0.51825899,122.7440 0.56250519,122.7511 0.66102886,122.7581 0.74965292,122.7651 0.37436166,122.7722 0.30346748,122.7792 0.27656943,122.7863 0.31252638,122.7933 0.35755736,122.8003 0.40184981,122.8074 0.29451248,122.8144 0.39304811,122.8214 0.38342831,122.8285 0.11572839,122.8355 0.19684811,122.8426 0.26772267,122.8496 0.15168406,122.8566 0.2591503,122.8637 0.30342823,122.8707 0.18742542,122.8777 0.14284886,122.8848 0.23243248,122.8918 0.41100758,122.8989 0.29424313,122.9059 0.18706107,122.9129 0.30386668,122.9200 0.57155359,122.9270 0.37457767,122.9341 0.13378745,122.9411 0.089382283,122.9482 0.14321379,122.9552 0.23242757,122.9622 0.36649078,122.9693 0.58955783,122.9763 0.52620143,122.9834 0.28547695,122.9904 0.30374506,122.9974 0.36672997,123.0045 0.60692447,123.0115 0.48182532,123.0186 0.7416324,123.0256 0.9483127,123.0327 1.7421901,123.0397 2.2163043,123.0468 5.7333436,123.0538 15.08957,123.0608 21.093691,123.0679 17.353613,123.0749 9.4102421,123.0820 6.0755186,123.0890 5.5295119,123.0961 7.3260531,123.1031 9.9189787,123.1102 19.629969,123.1172 28.643429,123.1243 26.352716,123.1313 15.998054,123.1383 6.7339139,123.1454 2.7697043,123.1524 0.76553094,123.1595 0.84011537,123.1665 1.0264695,123.1736 0.75820494,123.1806 0.47242174,123.1877 0.26795384,123.1947 0.564035,123.2018 0.95607561,123.2088 1.0082953,123.2159 0.88345581,123.2229 0.83049434,123.2300 0.77676535,123.2370 0.86690199,123.2441 1.4918319,123.2511 1.5172547,123.2582 1.0700988,123.2652 0.4718577,123.2723 0.20514049,123.2793 0.16983251,123.2864 0.2054534,123.2934 0.28550798,123.3005 0.19629927,123.3075 0.2328044,123.3146 0.49120766,123.3216 0.44673637,123.3287 0.65215921,123.3357 0.65161896,123.3428 0.69601017,123.3498 0.5621056,123.3569 0.5358299,123.3639 0.44635585,123.3710 0.33903745,123.3781 0.19620498,123.3851 0.12526473,123.3922 0.2863903,123.3992 0.70704889,123.4063 1.2598244,123.4133 1.1055462,123.4204 0.59699774,123.4274 0.43730119,123.4345 0.30311722,123.4415 0.19632696,123.4486 0.23251621,123.4557 0.34839627,123.4627 0.39260238,123.4698 0.35748744,123.4768 0.58106697,123.4839 0.86573964,123.4909 0.58890837,123.4980 0.55396497,123.5051 0.61610305,123.5121 0.47319126,123.5192 0.43729642,123.5262 0.2674894,123.5333 0.23192263,123.5403 0.088808037,123.5474 0.062902205,123.5545 0.32231212,123.5615 0.53577173,123.5686 0.51738375,123.5756 0.40138572,123.5827 0.24975625,123.5898 0.25897464,123.5968 0.36609036,123.6039 0.25922406,123.6109 0.36648306,123.6180 0.48261794,123.6251 0.6702795,123.6321 0.83924782,123.6392 0.72258824,123.6462 0.44570825,123.6533 0.30399507,123.6604 0.54558343,123.6674 0.61567247,123.6745 0.37402329,123.6815 0.21446046,123.6886 0.42033261,123.6957 0.59832108,123.7027 0.64296389,123.7098 0.63395149,123.7169 0.5352034,123.7239 0.36558756,123.7310 0.31243271,123.7381 0.37536153,123.7451 0.51817232,123.7522 0.5532465,123.7592 0.38348523,123.7663 0.23200193,123.7734 0.1783576,123.7804 0.12527826,123.7875 0.32202578,123.7946 0.47372213,123.8016 0.84038109,123.8087 1.2771055,123.8158 1.1867052,123.8228 0.99034834,123.8299 0.68765885,123.8370 0.65188825,123.8440 0.49009654,123.8511 0.30304322,123.8582 0.34826064,123.8652 0.38406944,123.8723 0.51807654,123.8794 0.77657175,123.8864 0.45508614,123.8935 0.15171945,123.9006 0.22382995,123.9076 0.62567371,123.9147 0.66931313,123.9218 0.49955672,123.9289 0.52669126,123.9359 0.50896752,123.9430 0.45547915,123.9501 0.38385463,123.9571 0.40178791,123.9642 0.49139717,123.9713 0.53595382,123.9783 0.52677268,123.9854 0.44591883,123.9925 0.21407184,123.9996 0.25901467,124.0066 0.24995254,124.0137 0.24998711,124.0208 0.23173858,124.0278 0.11626191,124.0349 0.27764943,124.0420 0.78803474,124.0491 2.1377761,124.0561 3.3592622,124.0632 3.4454784,124.0703 2.8017788,124.0774 4.1017928,124.0844 12.387082,124.0915 22.214762,124.0986 22.752636,124.1057 13.516582,124.1127 9.0421629,124.1198 28.176468,124.1269 58.174225,124.1340 62.340385,124.1410 37.464832,124.1481 12.805396,124.1552 5.287674,124.1623 3.3258176,124.1693 2.3811939,124.1764 1.8106782,124.1835 1.0430812,124.1906 0.57121885,124.1976 0.5535177,124.2047 0.33892179,124.2118 0.28630915,124.2189 0.52708995,124.2260 0.4729926,124.2330 0.44628969,124.2401 0.49142835,124.2472 0.88456482,124.2543 0.84773052,124.2613 0.49006763,124.2684 0.18735111,124.2755 0.28618333,124.2826 0.45556059,124.2897 0.64327711,124.2967 0.80353296,124.3038 0.48157313,124.3109 0.3033677,124.3180 0.2590358,124.3251 0.41090965,124.3321 0.5895046,124.3392 0.64289653,124.3463 0.61557579,124.3534 0.59857708,124.3605 0.90198565,124.3676 0.65121502,124.3746 0.50878167,124.3817 0.3214657,124.3888 0.43756723,124.3959 0.50925928,124.4030 0.55413985,124.4100 0.616238,124.4171 0.5349707,124.4242 0.2943351,124.4313 0.42050979,124.4384 0.62522942,124.4455 0.65162975,124.4525 0.69589233,124.4596 0.37451604,124.4667 0.35790306,124.4738 0.554286,124.4809 0.69689912,124.4880 0.83867913,124.4951 0.65995842,124.5021 0.69640154,124.5092 0.57118386,124.5163 0.47347477,124.5234 0.69690019,124.5305 0.82139212,124.5376 0.75851005,124.5447 0.65202469,124.5518 0.70533717,124.5588 0.47272134,124.5659 0.42006508,124.5730 0.64362299,124.5801 0.8124851,124.5872 0.67790377,124.5943 0.45456475,124.6014 0.24952817,124.6085 0.28605935,124.6155 0.50057781,124.6226 0.50912505,124.6297 0.45549241,124.6368 0.59874052,124.6439 0.75899178,124.6510 0.55264336,124.6581 0.37501508,124.6652 0.70627326,124.6723 0.8298046,124.6794 0.33820876,124.6864 0.18770264,124.6935 0.4109945,124.7006 0.33884737,124.7077 0.26877406,124.7148 0.75126946,124.7219 0.77571332,124.7290 0.27552778,124.7361 0.10703094,124.7432 0.15177119,124.7503 0.14289126,124.7574 0.13409677,124.7645 0.19683476,124.7716 0.28568533,124.7786 0.25898585,124.7857 0.39299747,124.7928 0.51832289,124.7999 0.86699069,124.8070 0.9557662,124.8141 0.94631755,124.8212 0.80338776,124.8283 0.97321588,124.8354 1.1694268,124.8425 1.1157781,124.8496 0.86565846,124.8567 0.57100499,124.8638 0.46407771,124.8709 0.4557963,124.8780 0.69708955,124.8851 0.7320658,124.8922 0.52581656,124.8993 0.27610767,124.9064 0.38396659,124.9135 0.44706804,124.9206 0.6702199,124.9277 0.54421264,124.9348 0.41952807,124.9419 0.41946402,124.9490 0.21360075,124.9560 0.053444613,124.9631 0.089430697,124.9702 0.12506261,124.9773 0.16993228,124.9844 0.41144961,124.9915 0.71496058,124.9986 0.92865181,125.0057 1.0176368,125.0128 0.77617675,125.0199 0.36605945,125.0270 0.52762699,125.0341 0.9218604,125.0412 1.8420187,125.0483 2.2671859,125.0555 1.7757156,125.0626 3.2078083,125.0697 10.161362,125.0768 14.80761,125.0839 13.277806,125.0910 9.7942324,125.0981 6.5571265,125.1052 6.431469,125.1123 8.6290121,125.1194 9.832922,125.1265 10.688354,125.1336 9.9689531,125.1407 7.0785813,125.1478 2.5888293,125.1549 0.55182397,125.1620 0.38375816,125.1691 0.36640385,125.1762 0.75075966,125.1833 0.77693993,125.1904 0.69602138,125.1975 0.54377562,125.2046 0.29466006,125.2117 0.31293014,125.2188 0.49116141,125.2259 0.4818618,125.2331 0.22251949,125.2402 0.071583278,125.2473 0.40317878,125.2544 0.76808828,125.2615 0.55266303,125.2686 0.36568457,125.2757 0.2680802,125.2828 0.4020341,125.2899 0.39231035,125.2970 0.20486844,125.3041 0.10722812,125.3112 0.16990677,125.3183 0.47410673,125.3255 1.0445839,125.3326 0.6865322,125.3397 0.29481682,125.3468 0.29534873,125.3539 0.41077599,125.3610 0.28497833,125.3681 0.16976216,125.3752 0.47405669,125.3823 0.58904272,125.3894 0.27593109,125.3966 0.071149334,125.4037 0.089498676,125.4108 0.13387325,125.4179 0.09844356,125.4250 0.27742341,125.4321 0.40142497,125.4392 0.30352265,125.4463 0.51835448,125.4535 0.55357319,125.4606 0.58013535,125.4677 0.41958433,125.4748 0.40171167,125.4819 0.27644572,125.4890 0.30378166,125.4961 0.45573074,125.5032 0.40163389,125.5104 0.24070653,125.5175 0.17852364,125.5246 0.22344725,125.5317 0.25887972,125.5388 0.1692681,125.5459 0.10715947,125.5531 0.20591533,125.5602 0.49129668,125.5673 0.52681077,125.5744 0.56302458,125.5815 0.74123544,125.5886 0.8028636,125.5957 0.48147181,125.6029 0.1156782,125.6100 0.044967007,125.6171 0.35805297,125.6242 0.69668633,125.6313 0.86566037,125.6385 0.65165073,125.6456 0.56244159,125.6527 0.4729287,125.6598 0.42851681,125.6669 0.31223139,125.6740 0.16957124,125.6812 0.29498151,125.6883 0.46491507,125.6954 0.69683874,125.7025 0.72288257,125.7096 0.62471497,125.7168 0.67892033,125.7239 0.78603417,125.7310 0.68765986,125.7381 0.83056051,125.7452 0.83840668,125.7524 0.38309509,125.7595 0.21466747,125.7666 0.36633641,125.7737 0.40175971,125.7809 0.45551237,125.7880 0.48214987,125.7951 0.34787229,125.8022 0.18718895,125.8093 0.16975018,125.8165 0.21412258,125.8236 0.16094704,125.8307 0.35793591,125.8378 0.45545229,125.8450 0.34736958,125.8521 0.14255093,125.8592 0.42055807,125.8663 0.71431541,125.8735 0.48129138,125.8806 0.19621937,125.8877 0.25909528,125.8948 0.39278594,125.9020 0.31238621,125.9091 0.33118895,125.9162 0.72434938,125.9233 0.90197742,125.9305 0.75799304,125.9376 0.35592914,125.9447 0.10684634,125.9518 0.20571519,125.9590 0.40183601,125.9661 0.26786342,125.9732 0.29516545,125.9804 0.42009178,125.9875 0.70649284,125.9946 1.0624498,126.0017 0.69571507,126.0089 0.7861926,126.0160 0.82991546,126.0231 0.52583092,126.0303 0.32158652,126.0374 0.59108937,126.0445 1.1966059,126.0516 1.2241789,126.0588 2.2353082,126.0659 3.4313908,126.0730 4.3932805,126.0802 3.5499463,126.0873 1.9617838,126.0944 2.2022665,126.1016 6.3431258,126.1087 10.442349,126.1158 8.9982834,126.1229 3.7203808,126.1301 1.1679357,126.1372 1.4210911,126.1443 1.6327665,126.1515 1.1674541,126.1586 0.62417871,126.1657 0.48215666,126.1729 0.43730164,126.1800 0.32112083,126.1871 0.18747541,126.1943 0.28649256,126.2014 0.58075637,126.2085 0.54419333,126.2157 0.30312654,126.2228 0.19672909,126.2299 0.47386596,126.2371 0.66011399,126.2442 0.38348645,126.2514 0.3483344,126.2585 0.24984829,126.2656 0.25955328,126.2728 0.53635377,126.2799 0.55297858,126.2870 0.32135049,126.2942 0.3839294,126.3013 0.24065287,126.3084 0.27715024,126.3156 0.44708341,126.3227 0.59818888,126.3299 0.43693012,126.3370 0.41977787,126.3441 0.53563154,126.3513 0.39242199,126.3584 0.29462838,126.3655 0.35694391,126.3727 0.27664375,126.3798 0.23243353,126.3870 0.25026605,126.3941 0.4287217,126.4012 0.66179425,126.4084 1.1534578,126.4155 1.5268726,126.4227 1.3110383,126.4298 0.67708963,126.4369 0.22272375,126.4441 0.23266879,126.4512 0.5899846,126.4584 0.73163939,126.4655 0.39216813,126.4726 0.34823212,126.4798 0.40164623,126.4869 0.34811231,126.4941 0.40221909,126.5012 0.6787743,126.5084 0.4817287,126.5155 0.31276932,126.5226 0.4647471,126.5298 0.58045155,126.5369 0.58929312,126.5441 0.60751277,126.5512 0.83065158,126.5584 0.74066067,126.5655 0.42808312,126.5727 0.32133737,126.5798 0.32094097,126.5869 0.20506991,126.5941 0.53676665,126.6012 1.144124,126.6084 1.2584757,126.6155 0.54305047,126.6227 0.11575326,126.6298 0.13408236,126.6370 0.28616294,126.6441 0.49187443,126.6513 0.58124238,126.6584 0.76734793,126.6655 0.37393945,126.6727 0.31273788,126.6798 0.33898732,126.6870 0.26763022,126.6941 0.482472,126.7013 0.58934891,126.7084 0.43765742,126.7156 0.50950509,126.7227 0.84042555,126.7299 1.1159881,126.7370 0.73925096,126.7442 0.16861515,126.7513 0.027144775,126.7585 0.30447981,126.7656 0.66987509,126.7728 0.53470552,126.7799 0.16940917,126.7871 0.28641585,126.7942 0.41113359,126.8014 0.58960193,126.8085 0.67848366,126.8157 0.67840242,126.8228 0.64260906,126.8300 0.49092564,126.8371 0.55382138,126.8443 0.54450113,126.8514 0.3300989,126.8586 0.29455385,126.8657 0.30357495,126.8729 0.37491512,126.8801 0.27641776,126.8872 0.20542248,126.8944 0.1964331,126.9015 0.10698361,126.9087 0.10729059,126.9158 0.20608868,126.9230 0.5637967,126.9301 0.84841806,126.9373 0.72234452,126.9444 0.51761591,126.9516 0.53587204,126.9587 0.56227124,126.9659 0.49965173,126.9731 0.64332312,126.9802 1.0988501,126.9874 1.0439091,126.9945 0.49000272,127.0017 0.1159208,127.0088 0.15206489,127.0160 0.38539341,127.0232 1.1535892,127.0303 1.7770125,127.0375 1.7674109,127.0446 1.393149,127.0518 1.5194808,127.0589 2.180753,127.0661 2.8738084,127.0733 3.1217868,127.0804 8.2646894,127.0876 16.662302,127.0947 19.080706,127.1019 12.743341,127.1091 5.2981987,127.1162 2.5703146,127.1234 2.6526082,127.1305 2.9994774,127.1377 3.0978093,127.1449 2.6777012,127.1520 1.7837365,127.1592 1.0434655,127.1663 0.85672438,127.1735 0.61529607,127.1807 0.48223993,127.1878 0.67036992,127.1950 0.88397175,127.2021 0.74912274,127.2093 0.37450379,127.2165 0.45573226,127.2236 0.63432491,127.2308 0.61572391,127.2380 0.38354436,127.2451 0.29465228,127.2523 0.26763508,127.2595 0.32166219,127.2666 0.6169154,127.2738 0.83041704,127.2809 0.65070122,127.2881 0.24952637,127.2953 0.25902307,127.3024 0.16948381,127.3096 0.089336932,127.3168 0.14296393,127.3239 0.20578529,127.3311 0.4115862,127.3383 0.5175783,127.3454 0.35626498,127.3526 0.40186954,127.3598 0.45558301,127.3669 0.44596615,127.3741 0.14259009,127.3813 0.20571621,127.3884 0.28609562,127.3956 0.5183937,127.4028 0.86634195,127.4099 0.68713433,127.4171 0.5710358,127.4243 0.51802194,127.4314 0.52707875,127.4386 0.52672523,127.4458 0.5893141,127.4530 0.77702802,127.4601 0.68744975,127.4673 0.56216198,127.4745 0.49959084,127.4816 0.38381198,127.4888 0.44702572,127.4960 0.64301687,127.5031 0.63391942,127.5103 0.69646227,127.5175 0.70478284,127.5247 0.48167926,127.5318 0.32131281,127.5390 0.21471892,127.5462 0.3936567,127.5533 0.57133263,127.5605 0.32938841,127.5677 0.23223302,127.5749 0.81314147,127.5820 0.75847453,127.5892 0.21378423,127.5964 0.10731309,127.6036 0.17881159,127.6107 0.23228548,127.6179 0.33066306,127.6251 0.50911409,127.6322 0.48207298,127.6394 0.41941598,127.6466 0.47335795,127.6538 0.56282657,127.6609 0.46460414,127.6681 0.5624432,127.6753 0.45471683,127.6825 0.38369173,127.6896 0.39259949,127.6968 0.25876597,127.7040 0.31299201,127.7112 0.56303388,127.7184 0.52614135,127.7255 0.13313237,127.7327 0.035841793,127.7399 0.17025563,127.7471 0.38423529,127.7542 0.40187487,127.7614 0.4912979,127.7686 0.56204009,127.7758 0.31189635,127.7830 0.20521513,127.7901 0.22321649,127.7973 0.18759806,127.8045 0.16099803,127.8117 0.33995271,127.8188 0.78646034,127.8260 1.0177151,127.8332 0.74054319,127.8404 0.58936816,127.8476 0.66089451,127.8547 0.63365942,127.8619 0.50883073,127.8691 0.51781762,127.8763 0.39258045,127.8835 0.43742189,127.8907 0.42854574,127.8978 0.38485646,127.9050 0.71474755,127.9122 0.66937655,127.9194 0.75924772,127.9266 0.75005871,127.9337 0.56159085,127.9409 0.23130037,127.9481 0.20551392,127.9553 0.30363008,127.9625 0.33969283,127.9697 0.47356015,127.9768 0.42828581,127.9840 0.3388733,127.9912 0.23215768,127.9984 0.31235546,128.0056 0.267692,128.0128 0.32181638,128.0200 0.33045179,128.0271 0.45624253,128.0343 0.96582139,128.0415 1.3931693,128.0487 1.4644394,128.0559 1.7429558,128.0631 3.1416392,128.0703 7.2811422,128.0774 12.042806,128.0846 12.081801,128.0918 8.1727428,128.0990 7.3840556,128.1062 16.684175,128.1134 74.864388,128.1206 165.38522,128.1278 186.86055,128.1349 120.224,128.1421 43.756359,128.1493 16.320156,128.1565 13.112471,128.1637 10.294054,128.1709 6.328229,128.1781 3.0293376,128.1853 1.5428936,128.1925 1.0349624,128.1997 0.95468724,128.2068 0.66033107,128.2140 0.4283435,128.2212 0.24972323,128.2284 0.41985679,128.2356 0.58968318,128.2428 0.72325456,128.2500 0.58912307,128.2572 0.44636685,128.2644 0.43716976,128.2716 0.25844455,128.2788 0.080321133,128.2859 0.23252939,128.2931 0.52735251,128.3003 0.67011648,128.3075 0.60695505,128.3147 0.4011955,128.3219 0.22318187,128.3291 0.366721,128.3363 0.6519776,128.3435 0.70551127,128.3507 0.77700394,128.3579 0.57072693,128.3651 0.40121418,128.3723 0.33039305,128.3795 0.29483059,128.3867 0.32156271,128.3939 0.34845641,128.4011 0.50002718,128.4083 0.66035473,128.4154 0.67824328,128.4226 0.41990408,128.4298 0.54494697,128.4370 0.51783806,128.4442 0.38360971,128.4514 0.25879666,128.4586 0.37520954,128.4658 0.43759498,128.4730 0.50028402,128.4802 0.4906604,128.4874 0.22280957,128.4946 0.16950583,128.5018 0.1876467,128.5090 0.41151434,128.5162 0.65231925,128.5234 0.76760668,128.5306 0.58889341,128.5378 0.45526695,128.5450 0.36566168,128.5522 0.25010973,128.5594 0.59016043,128.5666 0.83007443,128.5738 0.40978402,128.5810 0.17822047,128.5882 0.080224447,128.5954 0.21495955,128.6026 0.55436939,128.6098 0.57115191,128.6170 0.46369204,128.6242 0.47345155,128.6314 0.67073333,128.6386 0.90223151,128.6458 0.76744229,128.6530 0.57104474,128.6602 0.43721077,128.6674 0.39285445,128.6746 0.53582561,128.6819 0.47266603,128.6891 0.35743195,128.6963 0.73291057,128.7035 0.86570531,128.7107 0.69678259,128.7179 0.86675942,128.7251 0.87417734,128.7323 0.63367516,128.7395 0.83075666,128.7467 0.8569746,128.7539 0.66026932,128.7611 0.40085912,128.7683 0.18732725,128.7755 0.28640285,128.7827 0.50943768,128.7899 0.55337232,128.7971 0.49136963,128.8043 0.75017613,128.8116 0.57942241,128.8188 0.24084869,128.8260 0.41130477,128.8332 0.62540394,128.8404 0.65148771,128.8476 0.41004324,128.8548 0.15141305,128.8620 0.035535015,128.8692 0.0090301577,128.8764 0.14306054,128.8836 0.2321949,128.8908 0.19650626,128.8981 0.2774086,128.9053 0.65224499,128.9125 0.73179251,128.9197 0.55314094,128.9269 0.41090128,128.9341 0.72418183,128.9413 1.0987438,128.9485 1.0179344,128.9557 0.829822,128.9630 0.65163738,128.9702 0.75040042,128.9774 0.68736583,128.9846 0.62471765,128.9918 0.73181337,128.9990 0.8208639,129.0062 0.52674896,129.0134 0.52747983,129.0207 0.80535698,129.0279 1.5108825,129.0351 2.3704927,129.0423 5.6077271,129.0495 16.843781,129.0567 81.138443,129.0639 238.69212,129.0712 323.4834,129.0784 246.37102,129.0856 104.6635,129.0928 33.639759,129.1000 20.21146,129.1072 14.896196,129.1144 15.896316,129.1217 20.386618,129.1289 20.77416,129.1361 12.791405,129.1433 4.2863359,129.1505 1.7135746,129.1577 1.6438273,129.1650 1.3919932,129.1722 0.89119846,129.1794 0.55272824,129.1866 0.4284502,129.1938 0.56309503,129.2010 0.97394723,129.2083 1.0352349,129.2155 0.64211845,129.2227 0.43705961,129.2299 0.29435277,129.2371 0.30415899,129.2444 0.55452818,129.2516 0.84035575,129.2588 1.134564,129.2660 1.1330986,129.2732 0.77574939,129.2805 0.59776455,129.2877 0.51748669,129.2949 0.5181585,129.3021 0.66067499,129.3093 0.61555481,129.3166 0.53563792,129.3238 0.35688704,129.3310 0.13346757,129.3382 0.08920145,129.3455 0.28590307,129.3527 0.39294121,129.3599 0.36744076,129.3671 0.81375301,129.3743 0.90986729,129.3816 0.69571733,129.3888 0.58916718,129.3960 0.45549375,129.4032 0.68746346,129.4105 0.63372278,129.4177 0.5354287,129.4249 0.34805578,129.4321 0.62548608,129.4394 0.83983433,129.4466 0.89271164,129.4538 0.52635556,129.4610 0.57182068,129.4683 0.72326738,129.4755 0.59746343,129.4827 0.5091123,129.4899 0.75067717,129.4972 0.76794446,129.5044 0.81260198,129.5116 0.7404514,129.5189 0.40081531,129.5261 0.10676771,129.5333 0.16986261,129.5405 0.26858059,129.5478 0.65203065,129.5550 0.63354874,129.5622 0.47297239,129.5694 0.38423413,129.5767 0.39312091,129.5839 0.39267135,129.5911 0.34807712,129.5984 0.29453254,129.6056 0.29503486,129.6128 0.50079435,129.6201 0.60674608,129.6273 0.40143964,129.6345 0.51873171,129.6417 0.67855734,129.6490 0.5172053,129.6562 0.36528629,129.6634 0.13375679,129.6707 0.34875003,129.6779 0.53547233,129.6851 0.46490458,129.6924 0.72444922,129.6996 0.93712664,129.7068 0.65958244,129.7141 0.3479777,129.7213 0.31308904,129.7285 0.50923729,129.7358 0.52651423,129.7430 0.4191592,129.7502 0.29436332,129.7575 0.25914338,129.7647 0.37520105,129.7719 0.42872217,129.7792 0.51778322,129.7864 0.40131739,129.7936 0.24093814,129.8009 0.24998674,129.8081 0.25921527,129.8153 0.4469907,129.8226 0.51774353,129.8298 0.3478055,129.8370 0.44741839,129.8443 0.99204963,129.8515 0.95415324,129.8588 0.40990233,129.8660 0.44690576,129.8732 0.68813848,129.8805 0.90198272,129.8877 0.78556007,129.8949 0.62429243,129.9022 0.31209946,129.9094 0.5093798,129.9167 0.66954219,129.9239 0.55363673,129.9311 0.52673775,129.9384 0.35697982,129.9456 0.48271367,129.9528 0.7503224,129.9601 0.68721044,129.9673 0.60718763,129.9746 0.8046568,129.9818 1.1967003,129.9890 1.0342978,129.9963 0.66902143,130.0035 0.55385,130.0108 0.52652687,130.0180 0.39265066,130.0252 0.40145931,130.0325 0.33969185,130.0397 0.93045557,130.0470 1.5461695,130.0542 2.2707202,130.0615 6.1777296,130.0687 15.190095,130.0759 19.520514,130.0832 19.681135,130.0904 35.788143,130.0977 83.706978,130.1049 108.83698,130.1122 83.546494,130.1194 37.181293,130.1266 15.885193,130.1339 15.492272,130.1411 16.335068,130.1484 12.876107,130.1556 8.1627541,130.1629 13.388016,130.1701 35.060757,130.1774 49.262592,130.1846 37.873596,130.1919 16.283285,130.1991 5.2257457,130.2063 2.3979375,130.2136 1.4440922,130.2208 0.94578028,130.2281 0.87497234,130.2353 0.80370265,130.2426 0.86675346,130.2498 0.91004908,130.2571 0.60645163,130.2643 0.63392907,130.2716 0.58925229,130.2788 0.53545004,130.2861 0.37467507,130.2933 0.33943146,130.3006 0.3843216,130.3078 0.55370522,130.3151 0.68730718,130.3223 0.57127583,130.3296 0.40134159,130.3368 0.22314274,130.3441 0.30383307,130.3513 0.3930774,130.3586 0.54422456,130.3658 0.30347672,130.3731 0.4471581,130.3803 0.62567502,130.3876 0.98252672,130.3948 1.0265664,130.4021 0.88335806,130.4093 0.59784859,130.4166 0.4463765,130.4238 0.29429859,130.4311 0.23220451,130.4383 0.43000951,130.4456 0.84850484,130.4528 0.66855341,130.4601 0.54422992,130.4673 0.38358364,130.4746 0.21384569,130.4819 0.24157803,130.4891 0.55413955,130.4964 0.51761138,130.5036 0.49972779,130.5109 0.35724396,130.5181 0.45638385,130.5254 0.902399,130.5326 0.99973249,130.5399 0.87419808,130.5471 0.63432914,130.5544 1.1253827,130.5617 0.90064251,130.5689 0.43709615,130.5762 0.39286646,130.5834 0.29484606,130.5907 0.3843393,130.5979 0.52715409,130.6052 0.64257222,130.6125 0.54450935,130.6197 0.70553863,130.6270 0.58928198,130.6342 0.71463317,130.6415 0.81289542,130.6487 1.0982093,130.6560 0.94543976,130.6633 0.47265989,130.6705 0.50962329,130.6778 0.76883459,130.6850 0.89281696,130.6923 0.6597454,130.6996 0.338631,130.7068 0.32162079,130.7141 0.54500341,130.7213 0.63440603,130.7286 0.69667965,130.7359 0.60629541,130.7431 0.37485954,130.7504 0.50933009,130.7577 0.51736647,130.7649 0.24928129,130.7722 0.026704589,130.7794 0.08949139,130.7867 0.098169453,130.7940 0.16104965,130.8012 0.40254202,130.8085 0.67037255,130.8158 0.85717446,130.8230 0.70439827,130.8303 0.55381018,130.8375 0.84863907,130.8448 0.76718205,130.8521 0.69646043,130.8593 0.71424657,130.8666 0.54469031,130.8739 0.56214494,130.8811 0.28526038,130.8884 0.21468791,130.8957 0.42892081,130.9029 0.63462669,130.9102 0.73206431,130.9175 0.49046737,130.9247 0.47382182,130.9320 0.74213278,130.9393 1.0444195,130.9465 0.9017204,130.9538 1.0270867,130.9611 0.87437737,130.9683 0.57048875,130.9756 0.26702663,130.9829 0.12479993,130.9901 0.25076878,130.9974 0.67897975,131.0047 0.72312677,131.0119 0.74223512,131.0192 0.97388858,131.0265 0.90966505,131.0337 0.4992741,131.0410 0.51853406,131.0483 0.88443601,131.0556 1.8168676,131.0628 4.7214117,131.0701 6.5370231,131.0774 5.6309495,131.0846 5.1045885,131.0919 10.441826,131.0992 19.167662,131.1064 20.13949,131.1137 12.110031,131.1210 5.2398887,131.1283 3.8202889,131.1355 2.9709969,131.1428 2.0152695,131.1501 1.0779372,131.1574 0.5353387,131.1646 1.00308,131.1719 2.640676,131.1792 4.8780122,131.1864 4.4500299,131.1937 2.1361396,131.2010 0.50671011,131.2083 0.35765463,131.2155 0.50031805,131.2228 0.66978633,131.2301 0.51764208,131.2374 0.38360265,131.2446 0.33080402,131.2519 0.74225503,131.2592 1.2149822,131.2665 1.1417234,131.2737 0.44507864,131.2810 0.33026272,131.2883 0.38376933,131.2956 0.34879524,131.3028 0.4466171,131.3101 0.33941698,131.3174 0.61692613,131.3247 0.81279504,131.3320 0.87505525,131.3392 0.91088295,131.3465 0.92813057,131.3538 0.70415431,131.3611 0.51778603,131.3683 0.7862708,131.3756 0.7322005,131.3829 0.58000988,131.3902 0.3389456,131.3975 0.31261709,131.4047 0.411084,131.4120 0.51797259,131.4193 0.43691626,131.4266 0.29470357,131.4339 0.47345826,131.4411 0.40147141,131.4484 0.27662674,131.4557 0.23197582,131.4630 0.18731882,131.4703 0.13398129,131.4775 0.15173152,131.4848 0.11590129,131.4921 0.23302293,131.4994 0.50933421,131.5067 0.39219162,131.5140 0.31217119,131.5212 0.17829025,131.5285 0.09840516,131.5358 0.21443991,131.5431 0.14246203,131.5504 0.089327298,131.5577 0.4022212,131.5649 0.59831375,131.5722 0.55326885,131.5795 0.24104187,131.5868 0.51839453,131.5941 0.75908232,131.6014 0.51796424,131.6087 0.44635031,131.6159 0.34810212,131.6232 0.46453208,131.6305 0.41920564,131.6378 0.20494582,131.6451 0.24121214,131.6524 0.36655316,131.6597 0.5809412,131.6669 0.83079547,131.6742 0.90206707,131.6815 0.75955218,131.6888 0.78490466,131.6961 0.34664771,131.7034 0.22324255,131.7107 0.34851512,131.7180 0.42897364,131.7252 0.6077463,131.7325 0.79538602,131.7398 0.88351381,131.7471 0.55254203,131.7544 0.3743476,131.7617 0.19613338,131.7690 0.33982325,131.7763 0.634399,131.7836 0.7142148,131.7908 0.58922225,131.7981 0.65195894,131.8054 0.72279257,131.8127 0.44613838,131.8200 0.47362742,131.8273 0.46404362,131.8346 0.2229594,131.8419 0.32234421,131.8492 0.57176173,131.8565 0.57972157,131.8638 0.32994017,131.8711 0.3753241,131.8783 0.59896523,131.8856 0.70521086,131.8929 0.48183438,131.9002 0.56304646,131.9075 0.74106437,131.9148 0.5343709,131.9221 0.062077623,131.9294 0.19720827,131.9367 0.36606431,131.9440 0.28517345,131.9513 0.11576488,131.9586 0.035680238,131.9659 0.017795408,131.9732 4.4589855e-005,131.9805 0.13413557,131.9878 0.11601039,131.9951 0.071348421,132.0024 0.15205421,132.0096 0.33058041,132.0169 0.36647287,132.0242 0.44696257,132.0315 0.47321889,132.0388 0.36524716,132.0461 0.13381031,132.0534 0.41250211,132.0607 1.2443179,132.0680 2.5836585,132.0753 3.4917705,132.0826 3.4895246,132.0899 2.7839711,132.0972 2.267462,132.1045 2.2307556,132.1118 1.6865312,132.1191 1.7868221,132.1264 2.0635903,132.1337 2.4823837,132.1410 2.1327193,132.1483 1.4087769,132.1556 0.67672914,132.1629 0.47323462,132.1702 0.58068115,132.1775 0.45494327,132.1848 0.31219396,132.1921 0.40174213,132.1994 0.60777855,132.2067 0.82263106,132.2140 1.054176,132.2213 1.0534499,132.2286 0.87426698,132.2359 0.51707882,132.2432 0.3654553,132.2505 0.187029,132.2578 0.34888929,132.2651 0.61728019,132.2724 0.93821633,132.2798 0.96385682,132.2871 0.59734398,132.2944 0.5269298,132.3017 0.78647709,132.3090 0.8390314,132.3163 0.57974404,132.3236 0.49958178,132.3309 0.34781483,132.3382 0.27658013,132.3455 0.30375689,132.3528 0.8308478,132.3601 0.97316104,132.3674 0.73209149,132.3747 0.5538941,132.3820 0.58939797,132.3893 0.52623045,132.3966 0.38340551,132.4039 0.32194108,132.4113 0.50939661,132.4186 0.49095872,132.4259 0.45505014,132.4332 0.41025159,132.4405 0.39305091,132.4478 0.52733457,132.4551 0.69691753,132.4624 0.79434288,132.4697 0.5001508,132.4770 0.72395176,132.4843 0.7406531,132.4916 0.62447685,132.4990 0.51729435,132.5063 0.27617034,132.5136 0.12477745,132.5209 0.080461793,132.5282 0.25074241,132.5355 0.58986467,132.5428 0.58025014,132.5501 0.56219101,132.5574 0.51754725,132.5648 0.55326521,132.5721 0.41942522,132.5794 0.47321385,132.5867 0.36631128,132.5940 0.4023363,132.6013 0.58063805,132.6086 0.64260334,132.6159 0.41945505,132.6233 0.3215006,132.6306 0.3750346,132.6379 0.52765113,132.6452 0.83968198,132.6525 0.66010374,132.6598 0.47256532,132.6671 0.19548497,132.6745 -3.0514905e-006,132.6818 0.1703974,132.6891 0.41122791,132.6964 0.67011577,132.7037 0.78567231,132.7110 0.5351007,132.7183 0.27596235,132.7257 0.053361453,132.7330 0.19712619,132.7403 0.44692159,132.7476 0.45479718,132.7549 0.24115339,132.7622 0.50087816,132.7696 0.55305725,132.7769 0.29415545,132.7842 0.33069149,132.7915 0.41993651,132.7988 0.49152508,132.8062 0.71489531,132.8135 0.95552415,132.8208 0.86580861,132.8281 0.69673681,132.8354 0.76719731,132.8427 0.47223762,132.8501 0.42873043,132.8574 0.44645119,132.8647 0.52701277,132.8720 0.89337152,132.8793 1.0266777,132.8867 0.65097433,132.8940 0.28550276,132.9013 0.33050686,132.9086 0.39251354,132.9160 0.32999685,132.9233 0.33981329,132.9306 0.5274772,132.9379 0.5982731,132.9452 0.58055341,132.9526 0.58943254,132.9599 0.53491896,132.9672 0.29411906,132.9745 0.3214789,132.9819 0.29512128,132.9892 0.59017783,132.9965 0.80403531,133.0038 0.76723331,133.0111 0.436966,133.0185 0.44694853,133.0258 0.57142532,133.0331 0.72479427,133.0404 1.5564636,133.0478 2.1880317,133.0551 2.0336101,133.0624 1.5900948,133.0697 3.5011754,133.0771 8.520503,133.0844 12.059677,133.0917 13.55158,133.0991 15.80382,133.1064 18.535007,133.1137 21.304852,133.1210 20.021519,133.1284 12.335121,133.1357 5.0829635,133.1430 1.4598024,133.1503 1.1513226,133.1577 0.85593551,133.1650 0.51791799,133.1723 0.54474837,133.1797 0.40115544,133.1870 0.33007091,133.1943 0.44659081,133.2016 0.41100231,133.2090 0.4020353,133.2163 0.572456,133.2236 0.93817276,133.2310 0.8922599,133.2383 0.7938894,133.2456 0.54427797,133.2530 0.52682674,133.2603 0.39234027,133.2676 0.21442752,133.2749 0.44734889,133.2823 0.64289945,133.2896 0.57064813,133.2969 0.32984194,133.3043 0.31241587,133.3116 0.29456893,133.3189 0.21410255,133.3263 0.098167636,133.3336 0.1431694,133.3409 0.18755837,133.3483 0.19610982,133.3556 0.18755318,133.3629 0.24111262,133.3703 0.21473841,133.3776 0.50099123,133.3849 0.63370615,133.3923 0.32031354,133.3996 0.053118948,133.4069 0.10777087,133.4143 0.4562982,133.4216 0.66964781,133.4289 0.51686376,133.4363 0.22288747,133.4436 0.31360286,133.4510 0.68861419,133.4583 0.73161554,133.4656 0.41881707,133.4730 0.42868114,133.4803 0.48206434,133.4876 0.3565256,133.4950 0.11568328,133.5023 0.14334366,133.5096 0.40244892,133.5170 0.51780999,133.5243 0.47308418,133.5317 0.49157199,133.5390 0.69637662,133.5463 0.71463048,133.5537 1.0988326,133.5610 0.92831951,133.5684 0.7224139,133.5757 0.40123081,133.5830 0.47346425,133.5904 0.55368447,133.5977 0.54414564,133.6051 0.26749095,133.6124 0.19647971,133.6197 0.18749212,133.6271 0.30346394,133.6344 0.20517036,133.6418 0.13465251,133.6491 0.35751471,133.6564 0.28514129,133.6638 0.18757907,133.6711 0.32207385,133.6785 0.60748249,133.6858 0.76764697,133.6932 0.62525034,133.7005 0.59775937,133.7078 0.24920096,133.7152 0.15173581,133.7225 0.14262415,133.7299 0.17859678,133.7372 0.17848991,133.7446 0.053355388,133.7519 0.0090069594,133.7592 0.089585952,133.7666 0.25919375,133.7739 0.38382223,133.7813 0.2853851,133.7886 0.089071326,133.7960 0.018034926,133.8033 0.11607911,133.8107 0.035501175,133.8180 0.05382511,133.8254 0.32234931,133.8327 0.75078672,133.8401 0.84795916,133.8474 0.49010971,133.8547 0.14259629,133.8621 0.23278399,133.8694 0.50956297,133.8768 0.74984217,133.8841 0.52642661,133.8915 0.45531568,133.8988 0.35710543,133.9062 0.35712034,133.9135 0.24937351,133.9209 0.053134609,133.9282 0.080722496,133.9356 0.30391425,133.9429 0.29466075,133.9503 0.25930682,133.9576 0.50093895,133.9650 0.74117053,133.9723 0.52589095,133.9797 0.25823823,133.9870 0.14270575,133.9944 0.24124725,134.0017 0.42867914,134.0091 0.41079989,134.0164 0.39296907,134.0238 0.43760246,134.0311 0.4378311,134.0385 0.49126551,134.0458 0.40150237,134.0532 0.3299934,134.0605 0.4200089,134.0679 0.90329659,134.0753 1.5192308,134.0826 1.9566783,134.0900 2.4288895,134.0973 2.5650423,134.1047 5.3428969,134.1120 10.019313,134.1194 10.608773,134.1267 6.0922995,134.1341 2.1092238,134.1414 0.95459855,134.1488 0.82182634,134.1562 1.1349136,134.1635 1.1154422,134.1709 0.71333313,134.1782 0.48217294,134.1856 0.50906616,134.1929 0.40125731,134.2003 0.21391161,134.2076 0.23210645,134.2150 0.33936462,134.2224 0.53684562,134.2297 0.87580919,134.2371 0.92784971,134.2444 0.66866493,134.2518 0.37499532,134.2591 0.47322592,134.2665 0.3478671,134.2739 0.30357495,134.2812 0.2499232,134.2886 0.16953956,134.2959 0.13405947,134.3033 0.15170383,134.3107 0.15216945,134.3180 0.42962146,134.3254 0.72379786,134.3327 0.96404618,134.3401 0.96357691,134.3475 0.731749,134.3548 0.50850117,134.3622 0.24160065,134.3695 0.64465171,134.3769 1.0717939,134.3843 0.90007812,134.3916 0.57046521,134.3990 0.63491768,134.4064 0.89380801,134.4137 0.9193868,134.4211 0.66831005,134.4284 0.28506193,134.4358 0.42986289,134.4432 0.70571959,134.4505 0.81196123,134.4579 0.95546371,134.4653 0.94655806,134.4726 0.83028281,134.4800 0.59811956,134.4874 0.58021688,134.4947 0.41023493,134.5021 0.33023596,134.5094 0.40239993,134.5168 0.68785,134.5242 0.6960308,134.5315 0.58963376,134.5389 0.69661683,134.5463 0.56161618,134.5536 0.33917543,134.5610 0.57192808,134.5684 0.55362087,134.5757 0.43710575,134.5831 0.28558049,134.5905 0.50954545,134.5978 0.75928533,134.6052 0.61572421,134.6126 0.47285798,134.6199 0.40177771,134.6273 0.46425053,134.6347 0.51788002,134.6421 0.64307415,134.6494 0.68743449,134.6568 0.50900495,134.6642 0.64259535,134.6715 0.50931257,134.6789 0.81334132,134.6863 1.2247759,134.6936 1.9925703,134.7010 1.9894136,134.7084 1.1772814,134.7158 0.9465521,134.7231 0.91926652,134.7305 0.83057964,134.7379 0.87530619,134.7452 0.86613911,134.7526 0.78472602,134.7600 0.35581508,134.7674 0.1962892,134.7747 0.33220959,134.7821 1.2435278,134.7895 1.6243103,134.7968 1.1944247,134.8042 0.82164776,134.8116 0.98261034,134.8190 0.86544853,134.8263 0.75019681,134.8337 0.8037008,134.8411 0.83089584,134.8485 1.2069867,134.8558 1.5446554,134.8632 1.078307,134.8706 0.78630733,134.8780 1.4206076,134.8853 1.3214226,134.8927 1.7690475,134.9001 2.0181918,134.9075 1.748602,134.9148 1.2942588,134.9222 1.7419447,134.9296 2.1355672,134.9370 3.028934,134.9443 3.2954967,134.9517 3.2848976,134.9591 2.8119187,134.9665 3.2783034,134.9739 4.0664845,134.9812 5.8517761,134.9886 7.2801743,134.9960 9.1406574,135.0034 12.337257,135.0107 14.871465,135.0181 17.247425,135.0255 19.554712,135.0329 22.333845,135.0403 27.028837,135.0476 39.253658,135.0550 62.789822,135.0624 104.91544,135.0698 194.50124,135.0772 498.49289,135.0845 2347.3762,135.0919 6388.9761,135.0993 8274.5605,135.1067 5944.6689,135.1141 2425.7839,135.1215 781.93152,135.1288 514.39221,135.1362 339.42877,135.1436 188.91505,135.1510 102.23872,135.1584 53.330086,135.1657 27.985144,135.1731 17.499577,135.1805 12.549739,135.1879 8.6360693,135.1953 6.039928,135.2027 4.1742468,135.2101 3.4459059,135.2174 3.9287412,135.2248 3.3134015,135.2322 4.047461,135.2396 4.6797309,135.2470 4.9988751,135.2544 4.7675633,135.2617 4.748291,135.2691 3.7124455,135.2765 3.8121784,135.2839 3.4110801,135.2913 3.8682339,135.2987 4.207552,135.3061 4.4172306,135.3135 3.2090862,135.3208 2.3649983,135.3282 2.6175263,135.3356 3.0556448,135.3430 3.0166323,135.3504 2.069854,135.3578 2.009124,135.3652 2.1879025,135.3726 2.4546585,135.3799 1.8815354,135.3873 1.2404721,135.3947 1.2228993,135.4021 1.1708784,135.4095 2.0641654,135.4169 2.1423507,135.4243 2.3401868,135.4317 2.3925796,135.4391 1.6138545,135.4465 1.2949091,135.4538 1.5804503,135.4612 1.1243167,135.4686 1.4926025,135.4760 2.3479078,135.4834 1.3282918,135.4908 0.97344488,135.4982 1.0714105,135.5056 0.84785277,135.5130 0.99128515,135.5204 0.85701674,135.5278 0.93725526,135.5352 0.82173526,135.5426 1.1797789,135.5499 1.3657862,135.5573 1.1518412,135.5647 1.4114364,135.5721 1.5186237,135.5795 1.8659573,135.5869 1.6142385,135.5943 1.0348209,135.6017 0.90207773,135.6091 0.95571363,135.6165 1.0710328,135.6239 1.1251284,135.6313 1.2232158,135.6387 0.99964046,135.6461 1.1078781,135.6535 1.2495344,135.6609 0.81166595,135.6683 0.87514776,135.6757 0.77696645,135.6831 0.81312358,135.6905 1.0814245,135.6979 1.3216013,135.7053 1.0428009,135.7127 0.53618985,135.7201 1.2240397,135.7274 0.80195284,135.7348 0.5086478,135.7422 0.65191513,135.7496 0.5718407,135.7570 0.70540208,135.7644 0.62507808,135.7718 0.85730976,135.7792 0.76866239,135.7866 1.1436212,135.7940 1.0078877,135.8014 0.84788316,135.8088 0.9915427,135.8162 1.2315208,135.8236 0.8925575,135.8310 0.95626926,135.8384 0.95540541,135.8459 1.0633634,135.8533 1.6623603,135.8607 2.0441024,135.8681 1.7670248,135.8755 1.6247224,135.8829 1.1770179,135.8903 0.51664263,135.8977 0.38428941,135.9051 0.6163128,135.9125 0.49924377,135.9199 0.51097077,135.9273 1.4842002,135.9347 1.4546696,135.9421 1.2586526,135.9495 1.1603843,135.9569 0.96323091,135.9643 0.72313029,135.9717 1.0004772,135.9791 1.2603165,135.9865 2.0201452,135.9939 2.4820726,136.0013 2.1322827,136.0087 1.7521003,136.0161 3.5135167,136.0235 5.9441123,136.0310 9.7447052,136.0384 13.992285,136.0458 15.052527,136.0532 13.728532,136.0606 13.35652,136.0680 16.706427,136.0754 37.157238,136.0828 123.8753,136.0902 422.92245,136.0976 802.84418,136.1050 818.88635,136.1124 469.13321,136.1199 171.8181,136.1273 89.127739,136.1347 67.993347,136.1421 40.268711,136.1495 20.148607,136.1569 10.745936,136.1643 4.9896932,136.1717 3.2575183,136.1791 2.6690462,136.1865 2.5257564,136.1940 1.8634819,136.2014 1.3029746,136.2088 1.4103371,136.2162 1.1247611,136.2236 1.3041307,136.2310 1.3652235,136.2384 1.3752719,136.2458 1.6077702,136.2532 1.7043296,136.2607 1.2148037,136.2681 1.4374974,136.2755 0.81060314,136.2829 0.34765264,136.2903 0.3039948,136.2977 0.5089848,136.3051 0.39304781,136.3126 0.67910761,136.3200 0.94644511,136.3274 1.2512505,136.3348 1.6610326,136.3422 1.1866702,136.3496 0.99022442,136.3570 0.66019738,136.3645 0.9021157,136.3719 0.99976021,136.3793 0.85750782,136.3867 0.9284867,136.3941 0.55247808,136.4015 0.25022858,136.4090 0.3844392,136.4164 0.47342607,136.4238 0.53561014,136.4312 0.3742058,136.4386 0.17806388,136.4461 0.26919356,136.4535 0.8224631,136.4609 0.81215572,136.4683 0.78574359,136.4757 0.61545151,136.4831 0.39255527,136.4906 0.50983083,136.4980 0.7318238,136.5054 0.45496586,136.5128 0.54488593,136.5202 0.49988145,136.5277 0.65236104,136.5351 0.71387523,136.5425 0.58910841,136.5499 0.83102876,136.5573 1.0178648,136.5648 0.86555803,136.5722 0.49905273,136.5796 0.20516098,136.5870 0.35781184,136.5945 0.47324291,136.6019 0.34776872,136.6093 0.2406911,136.6167 0.31317154,136.6241 0.74182498,136.6316 0.66002935,136.6390 0.25844005,136.6464 0.22335894,136.6538 0.28566861,136.6613 0.25902361,136.6687 0.46445394,136.6761 0.63385856,136.6835 0.64258009,136.6910 0.49121684,136.6984 0.63471204,136.7058 0.79565996,136.7132 1.000555,136.7207 1.2323619,136.7281 1.2406406,136.7355 0.80270875,136.7429 0.67888725,136.7504 0.89288419,136.7578 0.76735395,136.7652 0.53544962,136.7726 0.64322191,136.7801 0.95625389,136.7875 1.034714,136.7949 0.37336159,136.8023 0.1607907,136.8098 0.36665574,136.8172 0.56298143,136.8246 0.76817507,136.8321 0.77695745,136.8395 0.69580048,136.8469 0.374365,136.8543 0.3663916,136.8618 0.56303006,136.8692 0.66110915,136.8766 0.74076051,136.8841 0.52648801,136.8915 0.54576886,136.8989 0.96492302,136.9064 0.81119525,136.9138 0.5175221,136.9212 0.72352219,136.9286 0.66028249,136.9361 0.5625158,136.9435 0.75042665,136.9509 0.7140404,136.9584 0.44591784,136.9658 0.58981317,136.9732 1.0003159,136.9807 0.7582888,136.9881 0.31182641,136.9955 0.23267524,137.0030 0.50924093,137.0104 0.44667217,137.0178 0.66055965,137.0253 0.71541482,137.0327 1.8949373,137.0401 2.4925072,137.0476 3.0285237,137.0550 3.2528493,137.0624 4.9829221,137.0699 9.8430462,137.0773 13.739078,137.0847 18.140013,137.0922 35.182972,137.0996 59.950222,137.1071 61.991936,137.1145 39.115627,137.1219 17.371563,137.1294 10.215947,137.1368 8.2086096,137.1442 5.5987887,137.1517 3.3260968,137.1591 2.5515802,137.1665 1.4968048,137.1740 0.56974638,137.1814 0.36598396,137.1889 0.33052748,137.1963 0.43805209,137.2037 0.68752879,137.2112 0.66057831,137.2186 0.74140924,137.2261 0.76829177,137.2335 0.80330038,137.2409 0.65159458,137.2484 0.68768209,137.2558 0.72294378,137.2633 0.63329083,137.2707 0.38367221,137.2781 0.52693588,137.2856 0.95601672,137.2930 1.2679595,137.3005 0.87412947,137.3079 0.44619417,137.3153 0.30334073,137.3228 0.16065589,137.3302 0.28584549,137.3377 0.33036059,137.3451 0.2679154,137.3526 0.37516949,137.3600 0.50069308,137.3674 0.74170434,137.3749 0.81270248,137.3823 0.83941013,137.3898 0.81238347,137.3972 0.75890642,137.4047 0.84061366,137.4121 1.1426972,137.4195 0.73050749,137.4270 0.54450989,137.4344 0.56279415,137.4419 0.81294507,137.4493 1.035249,137.4568 0.84795564,137.4642 0.8843711,137.4717 0.81263351,137.4791 0.77650559,137.4866 0.54446459,137.4940 0.58914024,137.5014 0.56224805,137.5089 0.74122155,137.5163 0.91128987,137.5238 0.82135266,137.5312 0.44513324,137.5387 0.11542552,137.5461 0.17930196,137.5536 0.57246226,137.5610 0.66068786,137.5685 0.46354881,137.5759 0.30324277,137.5834 0.35702085,137.5908 0.27657798,137.5983 0.43913716,137.6057 1.1179302,137.6132 1.1774262,137.6206 0.58732885,137.6281 0.37473437,137.6355 0.48288223,137.6430 0.53641874,137.6504 0.59816933,137.6579 0.62482935,137.6653 0.7676999,137.6728 0.51753718,137.6802 0.38341215,137.6877 0.17806771,137.6951 0.27738079,137.7026 0.6165719,137.7100 0.69694901,137.7175 0.94706857,137.7249 0.96390229,137.7324 0.82133812,137.7398 0.95525652,137.7473 0.83991921,137.7547 1.0714648,137.7622 0.66829962,137.7697 0.49071145,137.7771 0.401519,137.7846 0.24111249,137.7920 0.25883374,137.7995 0.17875312,137.8069 0.39387646,137.8144 0.67938942,137.8218 0.88385153,137.8293 0.7042101,137.8368 0.30265254,137.8442 0.10690559,137.8517 0.223258,137.8591 0.34894007,137.8666 0.50945461,137.8740 0.35631379,137.8815 0.17865346,137.8889 0.5005604,137.8964 0.59856886,137.9039 0.76835054,137.9113 0.74101365,137.9188 0.93729264,137.9262 0.88390481,137.9337 0.80287308,137.9412 0.34714943,137.9486 0.089459665,137.9561 0.30434158,137.9635 0.5719741,137.9710 0.73235065,137.9784 0.86582851,137.9859 0.78558391,137.9934 0.89395374,138.0008 1.1083049,138.0083 1.1783655,138.0157 1.0436546,138.0232 0.74019015,138.0307 0.58114755,138.0381 1.1440451,138.0456 1.3838612,138.0531 1.7795467,138.0605 3.5167501,138.0680 6.0600915,138.0754 6.6764321,138.0829 4.6070418,138.0904 3.3642535,138.0978 10.9963,138.1053 22.45619,138.1128 22.786329,138.1202 13.865934,138.1277 8.6585617,138.1351 17.596918,138.1426 29.370363,138.1501 27.147888,138.1575 13.395042,138.1650 3.9649246,138.1725 1.6328894,138.1799 1.5437278,138.1874 0.85515827,138.1949 0.3209103,138.2023 0.22319809,138.2098 0.24993674,138.2173 0.2141104,138.2247 0.41150007,138.2322 0.89298791,138.2397 0.57096118,138.2471 0.42872459,138.2546 0.37491822,138.2621 0.36594206,138.2695 0.26793426,138.2770 0.30380684,138.2845 0.27664846,138.2919 0.23193102,138.2994 0.28626269,138.3069 0.53613836,138.3143 0.45465305,138.3218 0.28579834,138.3293 0.4558706,138.3367 0.49980837,138.3442 0.59803838,138.3517 0.59796345,138.3591 0.38345709,138.3666 0.16068409,138.3741 0.25905019,138.3816 0.28627124,138.3890 0.53613788,138.3965 0.46368879,138.4040 0.33905548,138.4114 0.53647345,138.4189 0.83093315,138.4264 0.73187488,138.4339 0.68706244,138.4413 0.65115851,138.4488 0.46390182,138.4563 0.35797024,138.4637 0.62584776,138.4712 0.72276872,138.4787 0.47260076,138.4862 0.312217,138.4936 0.35750017,138.5011 0.65278614,138.5086 0.82154119,138.5161 0.69618368,138.5235 0.70535535,138.5310 0.72307026,138.5385 0.74947655,138.5460 0.65207547,138.5534 0.73302066,138.5609 0.69584751,138.5684 0.48141378,138.5759 0.43736577,138.5833 0.48183879,138.5908 0.38344938,138.5983 0.13390119,138.6058 0.18796864,138.6132 0.29481944,138.6207 0.33917028,138.6282 0.35742298,138.6357 0.40197763,138.6431 0.33933344,138.6506 0.56376654,138.6581 1.1885159,138.6656 1.3559262,138.6731 0.66779244,138.6805 0.18723868,138.6880 0.25991383,138.6955 0.61626643,138.7030 0.4549177,138.7105 0.31249633,138.7179 0.2943342,138.7254 0.23235954,138.7329 0.50995302,138.7404 0.7323752,138.7479 0.77619135,138.7553 0.97291279,138.7628 1.2587765,138.7703 0.95515817,138.7778 0.67878205,138.7853 0.59882069,138.7927 0.72317916,138.8002 0.50832897,138.8077 0.33914247,138.8152 0.33031377,138.8227 0.38454661,138.8302 0.7152105,138.8376 0.88350779,138.8451 0.54387391,138.8526 0.43778166,138.8601 0.48250815,138.8676 0.48193076,138.8750 0.4732382,138.8825 0.77748662,138.8900 1.0717713,138.8975 1.1424682,138.9050 0.94635427,138.9125 1.0009434,138.9200 1.3123177,138.9274 1.1152929,138.9349 0.8667239,138.9424 1.0730987,138.9499 1.7593752,138.9574 1.5433105,138.9649 1.1884606,138.9724 2.0199771,138.9798 2.5096657,138.9873 2.45472,138.9948 2.0253677,139.0023 2.2435861,139.0098 3.9258211,139.0173 5.5918746,139.0248 6.2884679,139.0323 8.8426027,139.0397 16.897488,139.0472 36.167416,139.0547 53.606476,139.0622 69.60511,139.0697 126.95637,139.0772 514.25079,139.0847 1249.33,139.0922 1517.8837,139.0997 1047.1624,139.1071 395.72046,139.1146 134.17087,139.1221 94.105843,139.1296 76.333977,139.1371 53.002594,139.1446 29.681654,139.1521 14.907897,139.1596 9.4804611,139.1671 6.1730323,139.1746 4.2470517,139.1821 2.7915328,139.1895 1.7384701,139.1970 1.2038509,139.2045 0.94623154,139.2120 1.0008178,139.2195 1.1696211,139.2270 0.87320846,139.2345 0.42777628,139.2420 0.39384267,139.2495 0.67075288,139.2570 1.0274208,139.2645 1.1696436,139.2720 1.1955335,139.2795 0.9903329,139.2870 0.82205248,139.2945 0.85717905,139.3020 1.0267763,139.3094 1.1791093,139.3169 1.0534518,139.3244 0.84773129,139.3319 0.78516215,139.3394 0.83050692,139.3469 1.009795,139.3544 1.0988624,139.3619 1.1073433,139.3694 1.0889781,139.3769 0.92762458,139.3844 0.7861523,139.3919 1.2951785,139.3994 1.1956657,139.4069 1.0345577,139.4144 0.46339601,139.4219 0.3129957,139.4294 0.44688866,139.4369 0.60797578,139.4444 0.92029727,139.4519 1.0272019,139.4594 1.2505234,139.4669 1.2586037,139.4744 1.0256481,139.4819 0.60574788,139.4894 0.36580467,139.4969 0.33012536,139.5044 0.19651565,139.5119 0.46531552,139.5194 0.67865127,139.5269 0.55325997,139.5344 0.50050646,139.5419 0.76826829,139.5494 0.94602364,139.5569 0.74038678,139.5644 0.57137567,139.5719 0.65190899,139.5794 0.89293677,139.5869 1.1082259,139.5944 1.3035774,139.6019 0.68618929,139.6094 0.47315246,139.6169 0.54524189,139.6244 0.7321232,139.6319 0.68648869,139.6394 0.32097223,139.6470 0.41204807,139.6545 0.82264751,139.6620 0.98166364,139.6695 0.62377918,139.6770 0.41961715,139.6845 0.58085978,139.6920 0.48143932,139.6995 0.18692997,139.7070 0.32297269,139.7145 0.93034285,139.7220 1.1425703,139.7295 0.93624729,139.7370 0.62368006,139.7445 0.30358949,139.7520 0.52758819,139.7595 0.63351423,139.7670 0.53542852,139.7746 0.64440119,139.7821 1.1898346,139.7896 1.5896455,139.7971 1.3547709,139.8046 0.64139462,139.8121 0.53552246,139.8196 0.43696573,139.8271 0.39288989,139.8346 0.38387772,139.8421 0.34871238,139.8496 0.63490802,139.8572 0.70503867,139.8647 0.51790148,139.8722 0.7148,139.8797 0.61536181,139.8872 0.38344952,139.8947 0.4015016,139.9022 0.26788971,139.9097 0.41058993,139.9172 0.28565612,139.9248 0.33993262,139.9323 0.45530722,139.9398 0.3293694,139.9473 0.15242636,139.9548 0.65370953,139.9623 0.90156871,139.9698 0.61500925,139.9773 0.53572375,139.9849 0.75010389,139.9924 0.8126027,139.9999 0.86640179,140.0074 0.98241621,140.0149 1.1962537,140.0224 0.95580399,140.0299 1.2604291,140.0375 1.7066051,140.0450 2.0895627,140.0525 2.6641483,140.0600 4.2994375,140.0675 5.6125793,140.0750 13.443822,140.0826 49.378323,140.0901 98.185776,140.0976 103.07866,140.1051 61.377991,140.1126 23.468588,140.1201 13.047958,140.1277 12.137986,140.1352 8.9785337,140.1427 5.1685667,140.1502 2.8554385,140.1577 2.7057323,140.1652 2.1752536,140.1728 1.0241785,140.1803 0.67884433,140.1878 0.79481995,140.1953 0.58866942,140.2028 0.41945195,140.2104 0.58090991,140.2179 0.8752476,140.2254 0.78542346,140.2329 0.78601509,140.2404 0.7854805,140.2480 0.47244859,140.2555 0.28528079,140.2630 0.26799393,140.2705 0.42910022,140.2780 0.43695626,140.2856 0.21415983,140.2931 0.42906141,140.3006 0.58952039,140.3081 0.56214494,140.3157 0.31184539,140.3232 0.19640891,140.3307 0.23309435,140.3382 0.59962797,140.3457 0.78508741,140.3533 0.39161849,140.3608 0.23204912,140.3683 0.28610036,140.3758 0.52686918,140.3834 0.57986385,140.3909 0.41028419,140.3984 0.1785301,140.4059 0.19695091,140.4135 0.41117582,140.4210 0.49114373,140.4285 0.53573519,140.4360 0.50890404,140.4436 0.36568254,140.4511 0.23166604,140.4586 0.21450403,140.4661 0.43750381,140.4737 0.38387114,140.4812 0.51816005,140.4887 0.47306862,140.4963 0.33043677,140.5038 0.42876703,140.5113 0.41057611,140.5188 0.43790561,140.5264 0.81314856,140.5339 1.0443928,140.5414 0.82120502,140.5490 0.55318588,140.5565 0.2582365,140.5640 0.17009436,140.5715 0.54555172,140.5791 0.92994511,140.5866 1.3672684,140.5941 1.338775,140.6017 0.98946917,140.6092 0.62496364,140.6167 0.89295691,140.6243 0.5433141,140.6318 0.32180119,140.6393 0.59062487,140.6468 0.87483782,140.6544 0.76689577,140.6619 0.71415031,140.6694 0.79481834,140.6770 0.83043355,140.6845 0.72331303,140.6920 0.633843,140.6996 0.50829113,140.7071 0.2405275,140.7146 0.1429406,140.7222 0.19671039,140.7297 0.31287536,140.7372 0.48231032,140.7448 0.57169008,140.7523 0.72394234,140.7598 0.87512761,140.7674 0.66842073,140.7749 0.27641231,140.7824 0.3395234,140.7900 0.29415712,140.7975 0.16945472,140.8050 0.24131195,140.8126 0.36634284,140.8201 0.45587629,140.8277 0.58927763,140.8352 0.50850171,140.8427 0.52679867,140.8503 0.48183718,140.8578 0.36598447,140.8653 0.3570579,140.8729 0.32112691,140.8804 0.35692549,140.8880 0.25901923,140.8955 0.17907585,140.9030 0.39367706,140.9106 0.71471447,140.9181 0.73173606,140.9256 0.55338085,140.9332 0.58057207,140.9407 0.76784456,140.9483 0.69593704,140.9558 0.41929522,140.9633 0.3128109,140.9709 0.46483549,140.9784 0.6161713,140.9860 0.63369256,140.9935 0.59806645,141.0010 0.72450107,141.0086 1.4746927,141.0161 1.8124448,141.0237 2.8038514,141.0312 11.56235,141.0387 28.372833,141.0463 33.88282,141.0538 22.364307,141.0614 8.3374262,141.0689 5.8792448,141.0765 8.5753889,141.0840 13.925729,141.0915 18.016331,141.0991 18.934448,141.1066 15.950507,141.1142 10.636767,141.1217 6.4462047,141.1293 4.0681853,141.1368 3.328238,141.1444 2.0053802,141.1519 1.4019356,141.1594 1.8145086,141.1670 2.1333942,141.1745 1.5777111,141.1821 0.82860076,141.1896 0.55307543,141.1972 0.5177744,141.2047 0.5532499,141.2123 0.4642489,141.2198 0.44608682,141.2274 0.28584024,141.2349 0.71581233,141.2425 0.99151236,141.2500 0.80261987,141.2575 0.52685112,141.2651 0.70566416,141.2726 0.6511879,141.2802 0.5356617,141.2877 0.63460797,141.2953 0.91078407,141.3028 0.68660647,141.3104 0.4202897,141.3179 0.75013816,141.3255 0.57070065,141.3330 0.50891203,141.3406 0.43759519,141.3481 0.62527841,141.3557 0.78627014,141.3632 1.0266404,141.3708 0.67736596,141.3783 0.30323574,141.3859 0.37561521,141.3934 0.7505725,141.4010 0.77592379,141.4085 0.23125841,141.4161 0.13455072,141.4236 0.33054909,141.4312 0.21373461,141.4388 0.20591111,141.4463 0.46480659,141.4539 0.49063829,141.4614 0.22275117,141.4690 0.11586171,141.4765 0.098180138,141.4841 0.13431838,141.4916 0.31270668,141.4992 0.30349013,141.5067 0.42927033,141.5143 0.69711322,141.5218 0.78562307,141.5294 0.6691789,141.5370 0.4906354,141.5445 0.32999605,141.5521 0.20491557,141.5596 0.12504242,141.5672 0.25951865,141.5747 0.42007226,141.5823 0.45518351,141.5898 0.41022462,141.5974 0.36630037,141.6050 0.38388583,141.6125 0.27627724,141.6201 0.30351228,141.6276 0.53575963,141.6352 0.43757376,141.6427 0.32159114,141.6503 0.24093367,141.6579 0.20535524,141.6654 0.32203773,141.6730 0.51879758,141.6805 0.73204041,141.6881 0.50807232,141.6957 0.32102919,141.7032 0.24999391,141.7108 0.27662537,141.7183 0.19675015,141.7259 0.48314422,141.7335 0.69654763,141.7410 0.57056141,141.7486 0.32116494,141.7561 0.56307977,141.7637 0.77691519,141.7713 0.68691117,141.7788 0.45504788,141.7864 0.45540169,141.7939 0.43737265,141.8015 0.54489529,141.8091 0.58896869,141.8166 0.30312863,141.8242 0.17001651,141.8318 0.28618616,141.8393 0.34831911,141.8469 0.27618307,141.8545 0.098243646,141.8620 0.30437919,141.8696 0.47315177,141.8771 0.38372058,141.8847 0.39276952,141.8923 0.3924939,141.8998 0.24976723,141.9074 0.13400137,141.9150 0.24140939,141.9225 0.52685988,141.9301 0.64303023,141.9377 0.58931363,141.9452 0.33875391,141.9528 0.13357261,141.9604 0.053620577,141.9679 0.14332451,141.9755 0.55421734,141.9831 0.9019109,141.9906 0.95492584,141.9982 0.57989198,142.0058 0.26776686,142.0133 0.32211891,142.0209 0.58098286,142.0285 0.71482211,142.0360 1.1885599,142.0436 1.9120868,142.0512 2.2248225,142.0587 2.48246,142.0663 2.2934704,142.0739 2.205425,142.0815 2.7275357,142.0890 6.1708713,142.0966 14.781974,142.1042 19.735132,142.1117 17.189974,142.1193 17.20989,142.1269 53.436436,142.1344 121.84673,142.1420 144.55788,142.1496 95.969551,142.1572 40.078026,142.1647 34.567265,142.1723 51.459995,142.1799 50.899956,142.1874 28.872234,142.1950 9.7099218,142.2026 4.4354591,142.2102 4.1163278,142.2177 3.7365735,142.2253 1.8704693,142.2329 0.8924045,142.2405 0.83161163,142.2480 1.2595781,142.2556 1.4457293,142.2632 1.5618104,142.2708 1.1688166,142.2783 0.69554585,142.2859 0.48191148,142.2935 0.42845693,142.3011 0.28524894,142.3086 0.20521322,142.3162 0.14311118,142.3238 0.32254246,142.3314 0.81346214,142.3389 1.0259917,142.3465 0.57065386,142.3541 0.3748818,142.3617 0.26770529,142.3692 0.2768431,142.3768 0.32193175,142.3844 0.68819654,142.3920 0.82996589,142.3996 0.54384834,142.4071 0.26779386,142.4147 0.27678633,142.4223 0.30398211,142.4299 0.71515715,142.4375 1.0626265,142.4450 0.91930288,142.4526 0.55359572,142.4602 0.5176928,142.4678 0.36524251,142.4754 0.3483687,142.4829 0.42919311,142.4905 0.41909027,142.4981 0.2405664,142.5057 0.25932005,142.5133 0.48244399,142.5208 0.48189542,142.5284 0.38350582,142.5360 0.27695569,142.5436 0.34895685,142.5512 0.50017804,142.5587 0.46352056,142.5663 0.28556007,142.5739 0.56361181,142.5815 0.98331928,142.5891 1.1692474,142.5967 0.72262174,142.6042 0.59760749,142.6118 0.29340214,142.6194 0.062686153,142.6270 0.30458164,142.6346 0.58956802,142.6422 0.53601605,142.6497 0.59821212,142.6573 0.55362391,142.6649 0.82133734,142.6725 0.65998203,142.6801 0.66972762,142.6877 0.58918762,142.6953 0.38356087,142.7028 0.26790684,142.7104 0.28568366,142.7180 0.32111627,142.7256 0.2766411,142.7332 0.26835415,142.7408 0.51814097,142.7484 0.53542233,142.7560 0.48200426,142.7635 0.4109059,142.7711 0.40161127,142.7787 0.18716131,142.7863 0.18759251,142.7939 0.24139906,142.8015 0.42971912,142.8091 0.72367775,142.8167 0.60627764,142.8243 0.45467967,142.8318 0.60755879,142.8394 0.83101809,142.8470 0.6690641,142.8546 0.35663325,142.8622 0.46508622,142.8698 0.75031549,142.8774 0.71375221,142.8850 0.50859123,142.8926 0.36631012,142.9002 0.55399388,142.9078 0.5976904,142.9153 0.40125686,142.9229 0.41934067,142.9305 0.3838785,142.9381 0.48215821,142.9457 0.24094887,142.9533 0.2683433,142.9609 0.45555526,142.9685 0.52712554,142.9761 0.79508054,142.9837 0.89277655,142.9913 0.77655834,142.9989 0.45480791,143.0065 0.24126658,143.0141 0.48363179,143.0217 1.1462797,143.0292 2.3695929,143.0368 2.9818573,143.0444 2.6050541,143.0520 2.4102855,143.0596 3.1191409,143.0672 5.6328058,143.0748 13.928588,143.0824 22.23645,143.0900 22.952435,143.0976 16.505545,143.1052 9.6727219,143.1128 5.5203695,143.1204 4.0162001,143.1280 4.8759828,143.1356 10.578185,143.1432 13.893992,143.1508 10.976222,143.1584 5.4281578,143.1660 5.1927352,143.1736 6.940105,143.1812 6.781651,143.1888 4.7064819,143.1964 2.0300405,143.2040 0.96358073,143.2116 0.95569605,143.2192 0.97287333,143.2268 0.70404583,143.2344 0.28501499,143.2420 0.51822507,143.2496 0.72331303,143.2572 0.61621177,143.2648 0.52672035,143.2724 0.32958412,143.2800 0.071226873,143.2876 0.20545064,143.2952 0.23220088,143.3028 0.67907476,143.3104 0.84886461,143.3180 0.80415773,143.3256 0.65184504,143.3332 0.54412711,143.3408 0.50840962,143.3484 0.57151854,143.3560 0.54473931,143.3636 0.44661149,143.3712 0.56253719,143.3788 0.58010662,143.3864 0.76784945,143.3940 0.87506992,143.4016 0.80362654,143.4092 0.71372497,143.4168 0.33010978,143.4245 0.35748968,143.4321 0.34803769,143.4397 0.21373691,143.4473 0.053387757,143.4549 0.23261271,143.4625 0.36646107,143.4701 0.41945839,143.4777 0.27630648,143.4853 0.15169622,143.4929 0.18806362,143.5005 0.42050603,143.5081 0.63408756,143.5157 0.49028727,143.5233 0.28576356,143.5310 0.42837995,143.5386 0.29516777,143.5462 0.70687878,143.5538 0.96515477,143.5614 1.2676629,143.5690 0.92675793,143.5766 0.3651008,143.5842 0.38469654,143.5918 0.78649443,143.5994 0.74040252,143.6070 0.36521953,143.6147 0.24974088,143.6223 0.25006506,143.6299 0.2680181,143.6375 0.3749904,143.6451 0.41979203,143.6527 0.50980157,143.6603 0.65247709,143.6679 0.6154815,143.6755 0.41908717,143.6832 0.42888498,143.6908 0.60779941,143.6984 0.66917419,143.7060 0.49949032,143.7136 0.62498814,143.7212 0.55352765,143.7288 0.55406988,143.7364 0.59836519,143.7441 0.58888483,143.7517 0.44634572,143.7593 0.53616089,143.7669 0.62537491,143.7745 0.7857495,143.7821 0.7854802,143.7897 0.78551227,143.7974 0.62407398,143.8050 0.22269592,143.8126 0.44753069,143.8202 0.89333105,143.8278 0.65105915,143.8354 0.40156683,143.8431 0.43813205,143.8507 0.58929783,143.8583 0.44581562,143.8659 0.47376058,143.8735 0.84877408,143.8811 0.7221114,143.8888 0.23152289,143.8964 0.24153803,143.9040 0.42906904,143.9116 0.57131875,143.9192 0.44644544,143.9269 0.55392772,143.9345 0.56197625,143.9421 0.44587988,143.9497 0.33919486,143.9573 0.43835431,143.9650 0.9379406,143.9726 0.89311308,143.9802 0.92046738,143.9878 1.1700137,143.9954 1.3835123,144.0031 0.99913681,144.0107 0.64302456,144.0183 0.74100631,144.0259 0.60625076,144.0335 0.499883,144.0412 0.74219525,144.0488 1.0091503,144.0564 0.83878487,144.0640 1.1548573,144.0716 2.6745598,144.0793 4.5520372,144.0869 7.9753957,144.0945 11.138456,144.1021 11.260118,144.1098 12.558688,144.1174 14.786183,144.1250 12.84326,144.1326 6.2264228,144.1403 4.2107725,144.1479 8.174283,144.1555 10.480865,144.1631 7.1014566,144.1708 2.5158818,144.1784 1.0355901,144.1860 1.895928,144.1936 2.3304927,144.2013 1.7379472,144.2089 0.61363286,144.2165 0.39311129,144.2241 0.50945455,144.2318 0.65210444,144.2394 0.62504578,144.2470 0.75921327,144.2546 0.82087386,144.2623 0.49904293,144.2699 0.42874953,144.2775 0.85755366,144.2852 0.8214246,144.2928 0.50869602,144.3004 0.51763558,144.3080 0.73267025,144.3157 0.94645411,144.3233 0.72282237,144.3309 0.60764164,144.3386 0.81280291,144.3462 0.83915818,144.3538 0.92894363,144.3615 0.85689861,144.3691 0.54370272,144.3767 0.36574444,144.3843 0.41974595,144.3920 0.40163893,144.3996 0.25874609,144.4072 0.22368897,144.4149 0.38448232,144.4225 0.41023496,144.4301 0.18678723,144.4378 0.14282706,144.4454 0.33108494,144.4530 0.61704314,144.4607 0.79455477,144.4683 0.6153003,144.4759 0.41103026,144.4836 0.47325829,144.4912 0.37412256,144.4988 0.41982323,144.5065 0.53624672,144.5141 0.64326417,144.5217 0.65183628,144.5294 0.53552276,144.5370 0.59853542,144.5446 0.66033256,144.5523 0.36509246,144.5599 0.12467436,144.5675 0.1251377,144.5752 0.26899582,144.5828 0.66154242,144.5904 0.59756464,144.5981 0.41027498,144.6057 0.36620593,144.6134 0.39241523,144.6210 0.30414185,144.6286 0.71482456,144.6363 0.57958585,144.6439 0.41003674,144.6515 0.16905603,144.6592 0.11622692,144.6668 0.21487571,144.6745 0.3573885,144.6821 0.35709384,144.6897 0.37489501,144.6974 0.38379404,144.7050 0.5274542,144.7127 0.70583707,144.7203 0.65182531,144.7279 0.70505577,144.7356 0.67854124,144.7432 0.58919603,144.7509 0.3029089,144.7585 0.21393736,144.7661 0.13376562,144.7738 0.29504851,144.7814 0.38402516,144.7891 0.23187566,144.7967 0.32190865,144.8043 0.64359504,144.8120 0.79456532,144.8196 0.51706392,144.8273 0.25842816,144.8349 0.1340258,144.8426 0.18800406,144.8502 0.38447148,144.8578 0.57125241,144.8655 0.49934164,144.8731 0.26736647,144.8808 0.23206623,144.8884 0.23253845,144.8961 0.36685938,144.9037 0.58075863,144.9114 0.61561573,144.9190 0.52675897,144.9266 0.75108558,144.9343 1.0007221,144.9419 0.8741945,144.9496 0.49012762,144.9572 0.42882818,144.9649 0.67860138,144.9725 0.66924661,144.9802 0.56239951,144.9878 0.40145162,144.9955 0.29497376,145.0031 0.62721676,145.0108 1.4126457,145.0184 1.6426789,145.0260 1.3730499,145.0337 0.96314871,145.0413 1.1704166,145.0490 1.3944619,145.0566 2.1811686,145.0643 3.8640399,145.0719 7.5354238,145.0796 9.7524786,145.0872 8.7787838,145.0949 5.6197329,145.1025 4.6531496,145.1102 4.6974349,145.1178 4.5333428,145.1255 3.4147935,145.1331 2.4252174,145.1408 1.4266919,145.1484 0.92923009,145.1561 1.3767488,145.1637 1.6963724,145.1714 1.2841557,145.1790 0.79361266,145.1867 0.65157169,145.1943 0.70480824,145.2020 0.57972807,145.2097 0.6524424,145.2173 0.93823564,145.2250 0.8035025,145.2326 0.67844623,145.2403 0.60668844,145.2479 0.43707675,145.2556 0.38407677,145.2632 0.41969392,145.2709 0.35658994,145.2785 0.25838584,145.2862 0.18754737,145.2938 0.3933343,145.3015 0.60773289,145.3092 0.93744648,145.3168 0.6332342,145.3245 0.31256047,145.3321 0.31253681,145.3398 0.24992813,145.3474 0.48292738,145.3551 0.78604883,145.3627 0.76763016,145.3704 0.58956319,145.3781 0.6250428,145.3857 0.61552125,145.3934 0.48191044,145.4010 0.43771148,145.4087 0.55417693,145.4163 0.74036658,145.4240 0.35651022,145.4317 0.39369759,145.4393 0.58031172,145.4470 0.46411163,145.4546 0.56341994,145.4623 0.8042118,145.4700 0.86588329,145.4776 0.94635898,145.4853 0.92825693,145.4929 0.70412105,145.5006 0.40086743,145.5083 0.25042242,145.5159 0.33092517,145.5236 0.32110325,145.5312 0.17796768,145.5389 0.11605533,145.5466 0.24173675,145.5542 0.527915,145.5619 0.68723589,145.5695 0.39260322,145.5772 0.62547255,145.5849 0.76853859,145.5925 0.99104941,145.6002 0.62440157,145.6079 0.65209657,145.6155 0.71415836,145.6232 0.79394323,145.6309 0.53469712,145.6385 0.16050358,145.6462 0.23249057,145.6538 0.40224472,145.6615 0.66972393,145.6692 0.68786651,145.6768 0.81286126,145.6845 0.67839253,145.6922 0.62460023,145.6998 0.43710163,145.7075 0.46468329,145.7152 0.57149106,145.7228 0.46446306,145.7305 0.5800724,145.7382 0.47288415,145.7458 0.50930846,145.7535 0.46447298,145.7612 0.53562981,145.7688 0.66971636,145.7765 0.82153362,145.7842 0.71380043,145.7918 0.36558071,145.7995 0.21421316,145.8072 0.2592636,145.8148 0.55410892,145.8225 0.64345264,145.8302 0.66007966,145.8378 0.40141883,145.8455 0.50038332,145.8532 0.49083918,145.8609 0.51762402,145.8685 0.47311667,145.8762 0.50915545,145.8839 0.49137488,145.8915 0.39220545,145.8992 0.10672663,145.9069 0.15199342,145.9145 0.29556957,145.9222 0.85843146,145.9299 0.97283852,145.9376 0.60632437,145.9452 0.49084082,145.9529 0.55353439,145.9606 0.46374348,145.9683 0.23216853,145.9759 0.31285587,145.9836 0.34810522,145.9913 0.40219799,145.9989 0.58135539,146.0066 0.89301568,146.0143 0.84758037,146.0220 0.73148006,146.0296 0.40105468,146.0373 0.24102822,146.0450 0.38463861,146.0527 0.86811775,146.0603 1.8249533,146.0680 2.8951666,146.0757 3.311661,146.0834 2.7658787,146.0910 2.2848411,146.0987 2.4111772,146.1064 2.6614785,146.1141 2.5264339,146.1217 1.8023412,146.1294 1.4182211,146.1371 0.98990756,146.1448 0.93739718,146.1525 1.0094409,146.1601 1.0542954,146.1678 1.134187,146.1755 1.0347099,146.1832 0.74014872,146.1908 0.61566937,146.1985 0.45475343,146.2062 0.23183252,146.2139 0.24155731,146.2216 0.42014107,146.2292 0.42818943,146.2369 0.23125771,146.2446 0.089070968,146.2523 0.28604582,146.2600 0.31282657,146.2676 0.32181498,146.2753 0.33940902,146.2830 0.31216985,146.2907 0.23187891,146.2984 0.4202126,146.3060 0.58905679,146.3137 0.31224281,146.3214 0.48281676,146.3291 0.53543264,146.3368 0.41022435,146.3445 0.39307117,146.3521 0.46523994,146.3598 0.71505201,146.3675 0.84849894,146.3752 0.97337478,146.3829 1.0442134,146.3906 0.92714542,146.3982 0.32930771,146.4059 0.16116254,146.4136 0.38429481,146.4213 0.38324156,146.4290 0.080539428,146.4367 0.31346196,146.4443 0.54491764,146.4520 0.65104711,146.4597 0.29410449,146.4674 0.23249556,146.4751 0.31265116,146.4828 0.42021608,146.4905 0.60765165,146.4981 0.58851248,146.5058 0.28479514,146.5135 0.12482353,146.5212 0.10770021,146.5289 0.43848529,146.5366 0.65204239,146.5443 0.68711919,146.5520 0.57080454,146.5596 0.3923547,146.5673 0.25925317,146.5750 0.39353076,146.5827 0.50030541,146.5904 0.59814775,146.5981 0.58906269,146.6058 0.53565115,146.6135 0.51795596,146.6212 0.51770705,146.6288 0.45562586,146.6365 0.74140203,146.6442 0.70468336,146.6519 0.43711647,146.6596 0.47330135,146.6673 0.40189853,146.6750 0.40179273,146.6827 0.37488455,146.6904 0.39342895,146.6981 0.53570682,146.7058 0.31157476,146.7134 0.15165102,146.7211 0.17844979,146.7288 0.10706279,146.7365 0.2149547,146.7442 0.57216644,146.7519 0.87459183,146.7596 0.57064515,146.7673 0.25014606,146.7750 0.25919491,146.7827 0.30353823,146.7904 0.33032125,146.7981 0.32152566,146.8058 0.32120159,146.8135 0.25868836,146.8212 0.25004739,146.8288 0.41992429,146.8365 0.6162017,146.8442 0.45557317,146.8519 0.60783786,146.8596 0.91086453,146.8673 0.93712568,146.8750 0.77620327,146.8827 0.54481202,146.8904 0.58115852,146.8981 0.80340147,146.9058 0.66019201,146.9135 0.67840511,146.9212 0.58037436,146.9289 0.46433404,146.9366 0.39270091,146.9443 0.27635977,146.9520 0.13367932,146.9597 0.2776331,146.9674 0.6523037,146.9751 0.85773093,146.9828 1.3405436,146.9905 1.3203479,146.9982 0.79450607,147.0059 1.3777424,147.0136 2.859776,147.0213 3.8118057,147.0290 2.8649352,147.0367 2.2319648,147.0444 4.2407045,147.0521 14.486867,147.0598 22.216421,147.0675 20.644117,147.0752 15.618935,147.0829 32.951664,147.0906 81.488701,147.0983 107.87083,147.1060 79.431129,147.1137 31.358612,147.1214 10.001671,147.1291 7.0433192,147.1368 6.1841798,147.1445 4.4037333,147.1522 2.3973413,147.1599 1.7850295,147.1676 1.6780441,147.1753 1.391814,147.1830 0.82921684,147.1907 0.43709928,147.1985 0.55353063,147.2062 0.72305006,147.2139 0.65174472,147.2216 0.55481541,147.2293 0.86684519,147.2370 0.81187093,147.2447 0.62420082,147.2524 0.38352075,147.2601 0.46464977,147.2678 0.56309444,147.2755 0.6072365,147.2832 0.59758651,147.2909 0.38319114,147.2986 0.26843163,147.3063 0.51871967,147.3140 0.58048236,147.3218 0.65992028,147.3295 0.53614414,147.3372 0.99218166,147.3449 0.95514828,147.3526 0.79356402,147.3603 0.463245,147.3680 0.61634302,147.3757 0.77717692,147.3834 0.91100055,147.3911 0.75895506,147.3988 0.6069234,147.4066 0.52675271,147.4143 0.58939421,147.4220 0.47259071,147.4297 0.28550142,147.4374 0.3216711,147.4451 0.33135775,147.4528 0.74224764,147.4605 0.86559016,147.4682 0.58798903,147.4760 0.25861043,147.4837 0.30375093,147.4914 0.30341449,147.4991 0.42896152,147.5068 0.60734326,147.5145 0.5087865,147.5222 0.38352576,147.5299 0.28614941,147.5377 0.61670959,147.5454 0.73226863,147.5531 0.76783067,147.5608 0.68753684,147.5685 0.81295824,147.5762 0.81203181,147.5839 0.66059303,147.5917 0.78623599,147.5994 0.79406643,147.6071 0.46344528,147.6148 0.4463903,147.6225 0.69706541,147.6302 0.8659457,147.6380 0.42768866,147.6457 0.15138133,147.6534 0.089383669,147.6611 0.15186524,147.6688 0.12494086,147.6765 0.17903425,147.6843 0.36682215,147.6920 0.57215929,147.6997 0.7685498,147.7074 0.84763753,147.7151 0.54326445,147.7229 0.33858892,147.7306 0.2859475,147.7383 0.46494812,147.7460 0.52699792,147.7537 0.47249398,147.7614 0.3123607,147.7692 0.83134663,147.7769 1.1077039,147.7846 0.98214239,147.7923 0.65138811,147.8000 0.46357322,147.8078 0.2405276,147.8155 0.27718559,147.8232 0.50026065,147.8309 0.44620553,147.8387 0.43787909,147.8464 0.63463128,147.8541 0.71411973,147.8618 0.52610588,147.8695 0.40132669,147.8773 0.35697883,147.8850 0.26760721,147.8927 0.1433332,147.9004 0.3937881,147.9082 0.57139999,147.9159 0.66066313,147.9236 0.75060254,147.9313 0.78563994,147.9391 0.53444523,147.9468 0.28562406,147.9545 0.41113809,147.9622 0.32089719,147.9699 0.21415734,147.9777 0.42063579,147.9854 0.78644139,147.9931 0.76740062,148.0009 0.71475631,148.0086 1.1525632,148.0163 1.0971226,148.0240 0.53459638,148.0318 0.33067402,148.0395 0.55412173,148.0472 0.92038137,148.0549 1.8051813,148.0627 2.581898,148.0704 2.7410676,148.0781 2.5654435,148.0858 5.3819928,148.0936 11.739846,148.1013 14.874086,148.1090 13.920558,148.1168 19.353636,148.1245 31.687372,148.1322 32.311241,148.1399 20.541494,148.1477 8.8839197,148.1554 3.5271618,148.1631 2.1063859,148.1709 1.9629649,148.1786 1.3374583,148.1863 0.98116845,148.1941 0.58862054,148.2018 0.45503873,148.2095 0.31251124,148.2173 0.43773627,148.2250 0.52689993,148.2327 0.56264395,148.2405 0.52634358,148.2482 0.25830096,148.2559 0.10712789,148.2636 0.17882219,148.2714 0.22365382,148.2791 0.32172331,148.2868 0.41923374,148.2946 0.49139729,148.3023 0.80457324,148.3100 0.74943721,148.3178 0.33835554,148.3255 0.35782048,148.3333 0.62598282,148.3410 0.72257394,148.3487 0.53536874,148.3565 0.64306086,148.3642 0.46401864,148.3719 0.48224953,148.3797 0.42840418,148.3874 0.36600015,148.3951 0.5361228,148.4029 0.67889029,148.4106 0.64248133,148.4183 0.49959797,148.4261 0.45535892,148.4338 0.41054636,148.4416 0.28515765,148.4493 0.24105823,148.4570 0.53642809,148.4648 0.6252538,148.4725 0.53520995,148.4802 0.47322884,148.4880 0.55415767,148.4957 0.53559721,148.5035 0.38376737,148.5112 0.47346124,148.5189 0.59833068,148.5267 0.59815603,148.5344 0.52654725,148.5422 0.44659805,148.5499 0.57130486,148.5576 0.46374896,148.5654 0.34845012,148.5731 0.38395399,148.5809 0.2675277,148.5886 0.22325368,148.5963 0.36671585,148.6041 0.55391747,148.6118 0.41004834,148.6196 0.23173939,148.6273 0.37524191,148.6351 0.58959615,148.6428 0.62531388,148.6505 0.57998151,148.6583 0.34765571,148.6660 0.21393442,148.6738 0.11621927,148.6815 0.3044216,148.6893 0.45534709,148.6970 0.27610978,148.7047 0.18766208,148.7125 0.46506277,148.7202 0.72378451,148.7280 0.80409652,148.7357 0.74049431,148.7435 0.40067264,148.7512 0.33981156,148.7590 0.7415207,148.7667 0.65119207,148.7744 0.29372415,148.7822 0.03551618,148.7899 0.27744162,148.7977 0.43744293,148.8054 0.28551152,148.8132 0.26807725,148.8209 0.42018738,148.8287 0.70609945,148.8364 0.88414955,148.8442 0.92912948,148.8519 1.0721118,148.8597 0.9455055,148.8674 0.53406715,148.8752 0.18680774,148.8829 0.11620282,148.8907 0.11603428,148.8984 0.21485472,148.9062 0.47390202,148.9139 0.60694301,148.9217 0.59827036,148.9294 0.65215528,148.9372 0.70561302,148.9449 0.80386341,148.9527 0.92857981,148.9604 0.80245858,148.9682 0.39203432,148.9759 0.28576043,148.9837 0.25064629,148.9914 0.64513302,148.9992 1.4304554,149.0069 2.281924,149.0147 5.1170793,149.0224 17.064264,149.0302 62.633965,149.0379 104.83933,149.0457 95.25441,149.0534 50.486389,149.0612 22.915279,149.0689 20.541439,149.0767 18.765062,149.0845 12.819519,149.0922 7.5906959,149.1000 8.0807905,149.1077 11.36496,149.1155 12.183664,149.1232 9.5531464,149.1310 7.29073,149.1387 6.6479964,149.1465 4.5640182,149.1542 2.2913096,149.1620 1.7849112,149.1698 1.1940393,149.1775 0.42698047,149.1853 0.33000794,149.1930 0.3665309,149.2008 0.58138478,149.2085 0.76790744,149.2163 0.67020077,149.2241 0.98377091,149.2318 1.4018195,149.2396 1.0787046,149.2473 0.58863717,149.2551 0.58033031,149.2628 0.56200522,149.2706 0.58955872,149.2784 0.70509976,149.2861 0.38342276,149.2939 0.39359471,149.3016 0.70589352,149.3094 0.66902429,149.3172 0.41061041,149.3249 0.4637208,149.3327 0.26731461,149.3404 0.50160611,149.3482 0.87617666,149.3560 0.90114307,149.3637 0.76709878,149.3715 0.99133044,149.3793 1.0713913,149.3870 0.75961632,149.3948 1.0181966,149.4025 0.94648415,149.4103 1.0992509,149.4181 1.1866677,149.4258 0.93679285,149.4336 1.0623449,149.4414 0.72199494,149.4491 0.32968751,149.4569 0.32194278,149.4646 0.56303805,149.4724 0.49107906,149.4802 0.39230937,149.4879 0.19618897,149.4957 0.30417371,149.5035 0.4918682,149.5112 0.75904858,149.5190 0.8300758,149.5268 0.85685104,149.5345 0.65112591,149.5423 0.41038904,149.5501 0.27635917,149.5578 0.11634978,149.5656 0.35775873,149.5734 0.4555288,149.5811 0.51827556,149.5889 0.89352971,149.5967 1.044322,149.6044 0.57964706,149.6122 0.37422973,149.6200 0.20545121,149.6277 0.48307174,149.6355 0.51764089,149.6433 0.44661999,149.6510 0.74147177,149.6588 0.88431209,149.6666 1.0628747,149.6743 0.90920961,149.6821 0.33866295,149.6899 0.4026638,149.6977 0.49128333,149.7054 0.66036469,149.7132 0.77639037,149.7210 0.89303446,149.7287 0.73171294,149.7365 0.23163275,149.7443 0.11607255,149.7520 0.13420321,149.7598 0.41139627,149.7676 0.78673232,149.7754 1.0008142,149.7831 1.0358517,149.7909 1.0348998,149.7987 0.81216484,149.8065 0.86669397,149.8142 0.89260024,149.8220 0.64209509,149.8298 0.43683931,149.8375 0.32100746,149.8453 0.44658405,149.8531 0.5359841,149.8609 0.50009292,149.8686 0.45539096,149.8764 0.3927514,149.8842 0.32167649,149.8920 0.49118656,149.8997 0.49998638,149.9075 0.65252972,149.9153 0.81259906,149.9231 0.63311428,149.9308 0.47281617,149.9386 0.50895727,149.9464 0.58087939,149.9542 0.72399348,149.9620 0.83024591,149.9697 0.61505878,149.9775 0.26721489,149.9853 0.17858431,149.9931 0.25912675,150.0008 0.67045969,150.0086 0.9741106,150.0164 0.99969953,150.0242 1.398579,150.0320 5.0055804,150.0397 10.251794,150.0475 11.530479,150.0553 8.3131886,150.0631 7.1438088,150.0708 7.5289621,150.0786 8.743784,150.0864 16.533894,150.0942 58.255291,150.1020 115.12067,150.1098 117.068,150.1175 66.275856,150.1253 23.543829,150.1331 17.673801,150.1409 22.724957,150.1487 21.205486,150.1564 12.094573,150.1642 4.1714425,150.1720 1.8910171,150.1798 1.5802848,150.1876 1.0254823,150.1954 0.52555114,150.2031 0.41965923,150.2109 0.66979879,150.2187 0.70534474,150.2265 0.63396162,150.2343 0.51787084,150.2421 0.51804847,150.2498 0.48145431,150.2576 0.29413262,150.2654 0.39352721,150.2732 0.5805741,150.2810 0.44635695,150.2888 0.50855654,150.2965 0.36553332,150.3043 0.36658162,150.3121 0.62632257,150.3199 0.99240029,150.3277 1.3398907,150.3355 1.4364369,150.3433 1.0073702,150.3511 0.64284033,150.3588 0.59014457,150.3666 0.91113758,150.3744 0.8827709,150.3822 0.45426372,150.3900 0.30357864,150.3978 0.37594742,150.4056 0.70679617,150.4134 0.9731251,150.4211 0.74035805,150.4289 0.62508297,150.4367 0.66905516,150.4445 0.52665108,150.4523 0.63437349,150.4601 0.50809252,150.4679 0.36563739,150.4757 0.53636223,150.4835 0.71432763,150.4912 0.49022582,150.4990 0.17809346,150.5068 0.080394782,150.5146 0.14368379,150.5224 0.40235358,150.5302 0.43689919,150.5380 0.31236419,150.5458 0.33972734,150.5536 0.38338682,150.5614 0.19634268,150.5692 0.40298662,150.5770 0.7236262,150.5848 0.76831639,150.5925 0.85718107,150.6003 0.60541242,150.6081 0.20463958,150.6159 0.29555377,150.6237 0.58088541,150.6315 0.73171026,150.6393 0.55306059,150.6471 0.36615968,150.6549 0.31252998,150.6627 0.34806275,150.6705 0.46422318,150.6783 0.41095558,150.6861 0.43728229,150.6939 0.19597946,150.7017 0.16064116,150.7095 0.1607445,150.7173 0.29578623,150.7251 0.77833033,150.7329 1.1163777,150.7407 1.0534232,150.7484 0.95425433,150.7562 0.57922834,150.7640 0.52675641,150.7718 0.45518336,150.7796 0.4473033,150.7874 0.7242015,150.7952 0.74970037,150.8030 0.62484783,150.8108 0.7238816,150.8186 0.99159777,150.8264 1.089954,150.8342 1.178812,150.8420 0.94515735,150.8498 0.59748131,150.8576 0.66102928,150.8654 0.86644375,150.8732 1.0186046,150.8810 1.1063203,150.8888 0.66804868,150.8966 0.48194522,150.9044 0.44632548,150.9122 0.42895851,150.9200 0.62549609,150.9278 0.62453538,150.9356 0.42786831,150.9434 0.30374435,150.9512 0.40224174,150.9590 0.37520763,150.9669 0.5542506,150.9747 0.91944689,150.9825 0.93735826,150.9903 1.0630481,150.9981 0.86585176,151.0059 0.76732975,151.0137 0.59739262,151.0215 0.26765469,151.0293 0.64546013,151.0371 2.4966705,151.0449 4.3971324,151.0527 4.9373784,151.0605 4.1949687,151.0683 5.8118944,151.0761 19.622789,151.0839 48.289646,151.0917 68.839294,151.0995 66.169456,151.1073 50.060646,151.1151 37.273064,151.1230 27.859074,151.1308 20.245146,151.1386 13.847714,151.1464 8.7821369,151.1542 4.9671226,151.1620 3.3451924,151.1698 2.1131635,151.1776 1.5428078,151.1854 0.78376949,151.1932 0.5268302,151.2010 0.84008366,151.2088 1.1695391,151.2166 0.88308668,151.2245 0.49936309,151.2323 0.31206706,151.2401 0.47362062,151.2479 0.58956784,151.2557 0.49975899,151.2635 0.58965677,151.2713 0.75016826,151.2791 0.59766597,151.2869 0.58881903,151.2948 0.6877169,151.3026 0.84053272,151.3104 0.83120316,151.3182 0.73127115,151.3260 0.42782468,151.3338 0.4288792,151.3416 0.5713985,151.3494 0.53518701,151.3573 0.33885175,151.3651 0.21437506,151.3729 0.23227914,151.3807 0.32150954,151.3885 0.69806725,151.3963 1.4382229,151.4041 1.1595343,151.4119 0.85685104,151.4198 0.77705997,151.4276 0.75017065,151.4354 0.69608128,151.4432 0.58850682,151.4510 0.36560124,151.4588 0.35722488,151.4667 0.42850605,151.4745 0.36616382,151.4823 0.33942047,151.4901 0.33029795,151.4979 0.50894499,151.5057 0.50006282,151.5136 0.47405717,151.5214 0.60701811,151.5292 0.34761354,151.5370 0.4287791,151.5448 0.61615694,151.5526 0.571078,151.5605 0.3658227,151.5683 0.33098969,151.5761 0.52672029,151.5839 0.55364305,151.5917 0.83090222,151.5996 0.8927511,151.6074 0.82097274,151.6152 0.62482834,151.6230 0.63469088,151.6308 0.8754546,151.6386 0.8303141,151.6465 0.71385247,151.6543 0.64317715,151.6621 0.87559181,151.6699 0.78439105,151.6778 0.49941757,151.6856 0.79561847,151.6934 0.82126379,151.7012 0.54389101,151.7090 0.37466428,151.7169 0.2675339,151.7247 0.2321562,151.7325 0.21431884,151.7403 0.17891991,151.7482 0.40240973,151.7560 0.56227773,151.7638 0.3564868,151.7716 0.22295012,151.7794 0.20533314,151.7873 0.26882869,151.7951 0.80529004,151.8029 1.0891088,151.8107 0.68635958,151.8186 0.39269522,151.8264 0.44667152,151.8342 0.56241471,151.8420 0.6158486,151.8499 0.65165091,151.8577 0.53537917,151.8655 0.41092041,151.8733 0.61662978,151.8812 0.74068832,151.8890 0.54441136,151.8968 0.4371798,151.9047 0.33088806,151.9125 0.97402668,151.9203 1.2770698,151.9281 1.4106882,151.9360 0.95493287,151.9438 0.75862086,151.9516 0.68747717,151.9595 0.74091661,151.9673 0.58912754,151.9751 0.78710121,151.9829 1.0805719,151.9908 0.79338032,151.9986 0.62503296,152.0064 0.92958134,152.0143 1.1693455,152.0221 1.0801781,152.0299 1.3943418,152.0377 1.7599295,152.0456 1.8664961,152.0534 2.269371,152.0612 3.3694694,152.0691 6.1131616,152.0769 12.95857,152.0847 18.512775,152.0926 19.898624,152.1004 19.974874,152.1082 45.089344,152.1161 110.76165,152.1239 150.28568,152.1317 115.76085,152.1396 51.50045,152.1474 16.314032,152.1552 9.0215931,152.1631 6.914741,152.1709 4.8517814,152.1787 3.3710518,152.1866 2.7655461,152.1944 1.997692,152.2022 1.0875484,152.2101 0.57924753,152.2179 0.32081628,152.2257 0.2586498,152.2336 0.16936941,152.2414 0.20558657,152.2492 0.3401151,152.2571 0.57184082,152.2649 0.58869809,152.2728 0.47288302,152.2806 0.38384444,152.2884 0.29502937,152.2963 0.47428969,152.3041 0.65137857,152.3119 0.3649663,152.3198 0.31218457,152.3276 0.28612575,152.3355 0.5002858,152.3433 0.31203136,152.3511 0.19654547,152.3590 0.44842032,152.3668 1.0541449,152.3746 0.69492853,152.3825 0.40984598,152.3903 0.23164949,152.3982 0.26805544,152.4060 0.56364059,152.4138 1.1171811,152.4217 1.1780474,152.4295 0.77602065,152.4374 0.55324483,152.4452 0.5092262,152.4530 0.76882058,152.4609 1.0537436,152.4687 1.0530965,152.4766 0.63248688,152.4844 0.070686974,152.4923 0.2415664,152.5001 0.37507775,152.5079 0.28560185,152.5158 0.16964461,152.5236 0.21414718,152.5315 0.14290211,152.5393 0.26901978,152.5472 0.57227135,152.5550 0.65156519,152.5628 0.57999527,152.5707 0.46398005,152.5785 0.50052124,152.5864 0.75957805,152.5942 0.78550613,152.6021 0.78608191,152.6099 0.96407568,152.6178 0.7225728,152.6256 0.66068572,152.6335 0.59760362,152.6413 0.50030404,152.6491 0.80511743,152.6570 1.097916,152.6648 0.73116767,152.6727 0.57104695,152.6805 0.50847423,152.6884 0.58016777,152.6962 0.45494229,152.7041 0.20550558,152.7119 0.2952452,152.7198 0.37496585,152.7276 0.23141751,152.7355 0.044116966,152.7433 0.036065329,152.7512 0.23246725,152.7590 0.21410075,152.7669 0.2052156,152.7747 0.26827389,152.7826 0.43826297,152.7904 0.64329368,152.7983 0.86661059,152.8061 0.92854434,152.8140 0.6781162,152.8218 0.67873424,152.8297 0.68752652,152.8375 0.67818588,152.8454 0.57116711,152.8532 0.53666514,152.8611 0.82189119,152.8689 0.72249514,152.8768 0.60656816,152.8846 0.40085575,152.8925 0.1334883,152.9003 0.20576175,152.9082 0.35752726,152.9160 0.47346291,152.9239 0.62481344,152.9317 0.45503208,152.9396 0.40178394,152.9474 0.31249541,152.9553 0.2682597,152.9632 0.60834318,152.9710 0.9647193,152.9789 0.94530737,152.9867 0.72290689,152.9946 0.84905237,153.0024 1.0094198,153.0103 1.1617128,153.0181 1.42985,153.0260 1.5980636,153.0339 2.1295152,153.0417 5.1290069,153.0496 17.258705,153.0574 61.251781,153.0653 113.4324,153.0731 115.74415,153.0810 69.508064,153.0889 27.637253,153.0967 16.961617,153.1046 17.373203,153.1124 20.54347,153.1203 22.169764,153.1281 19.342607,153.1360 12.57702,153.1439 6.5758605,153.1517 3.5850136,153.1596 2.6682861,153.1674 2.150629,153.1753 2.2499471,153.1832 2.0695574,153.1910 1.1930524,153.1989 0.36489239,153.2067 0.41098428,153.2146 0.32999945,153.2225 0.24945067,153.2303 0.11627913,153.2382 0.43843967,153.2460 0.60701358,153.2539 0.45473954,153.2618 0.26790887,153.2696 0.3664332,153.2775 0.39234129,153.2854 0.19587465,153.2932 0.33096391,153.3011 0.68874377,153.3089 0.83074588,153.3168 0.68651909,153.3247 0.36504507,153.3325 0.10689092,153.3404 0.15244207,153.3483 0.36632088,153.3561 0.23162855,153.3640 0.26862562,153.3719 0.67015553,153.3797 0.68757445,153.3876 0.81318277,153.3955 0.96460336,153.4033 0.95442104,153.4112 0.46320862,153.4191 0.26767394,153.4269 0.21446638,153.4348 0.34874892,153.4426 0.46454436,153.4505 0.5441013,153.4584 0.50855476,153.4663 0.65208638,153.4741 0.678496,153.4820 0.41069573,153.4899 0.35704765,153.4977 0.32997701,153.5056 0.33029956,153.5135 0.38417679,153.5213 0.31288883,153.5292 0.45577487,153.5371 0.62502474,153.5449 0.67858756,153.5528 0.7952944,153.5607 0.910788,153.5685 0.71382511,153.5764 0.71464252,153.5843 0.91999102,153.5922 0.83847827,153.6000 0.5354988,153.6079 0.62547076,153.6158 0.60762942,153.6236 0.74159104,153.6315 1.0086311,153.6394 1.2673762,153.6473 1.1519015,153.6551 1.0990939,153.6630 1.0360335,153.6709 0.77514309,153.6787 0.29331997,153.6866 0.15157506,153.6945 0.16110203,153.7024 0.42880732,153.7102 0.37497789,153.7181 0.43788651,153.7260 0.41034195,153.7339 0.2137454,153.7417 0.11606115,153.7496 0.20567138,153.7575 0.39337251,153.7654 0.62526786,153.7732 0.66053218,153.7811 0.66108769,153.7890 0.84905201,153.7969 0.96381152,153.8047 0.48975924,153.8126 0.16037416,153.8205 0.1878248,153.8284 0.34821495,153.8362 0.3483417,153.8441 0.44725016,153.8520 0.63434374,153.8599 0.79430693,153.8677 0.79405254,153.8756 0.42790541,153.8835 0.089050554,153.8914 0.28631368,153.8993 0.69755644,153.9071 1.0901501,153.9150 1.025651,153.9229 0.41022387,153.9308 0.64502436,153.9387 1.1175388,153.9465 1.1771346,153.9544 0.61405498,153.9623 0.50899065,153.9702 0.8050369,153.9780 1.1611633,153.9859 0.90036428,153.9938 0.53541964,154.0017 0.63475001,154.0096 0.86680269,154.0175 1.24174,154.0253 1.4815998,154.0332 1.0253805,154.0411 0.59887487,154.0490 1.3700255,154.0569 4.9862676,154.0647 16.832487,154.0726 27.462927,154.0805 25.996662,154.0884 17.108564,154.0963 17.243723,154.1042 16.669317,154.1120 11.821548,154.1199 6.4037094,154.1278 5.5684547,154.1357 6.7609892,154.1436 5.9407277,154.1515 4.1972456,154.1594 1.8519198,154.1672 1.3924599,154.1751 1.1958362,154.1830 0.72214556,154.1909 0.23170602,154.1988 0.13421117,154.2067 0.58133799,154.2146 1.0183918,154.2224 0.91070426,154.2303 0.75078857,154.2382 0.90131223,154.2461 0.71352327,154.2540 0.70538265,154.2619 0.58054006,154.2698 0.69706213,154.2777 0.85786235,154.2855 0.98252243,154.2934 0.91932148,154.3013 0.8467018,154.3092 0.38234997,154.3171 0.13411333,154.3250 0.24163909,154.3329 0.28548199,154.3408 0.1694393,154.3487 0.20536432,154.3565 0.29447213,154.3644 0.59902132,154.3723 0.93005097,154.3802 0.92816228,154.3881 0.44502577,154.3960 0.30353886,154.4039 0.47439155,154.4118 0.87606698,154.4197 0.96435499,154.4276 0.98164219,154.4355 0.78492606,154.4433 0.50817043,154.4512 0.41086701,154.4591 0.52739161,154.4670 0.65154254,154.4749 0.51691282,154.4828 0.3662231,154.4907 0.59909028,154.4986 0.67934364,154.5065 0.82987159,154.5144 0.63421565,154.5223 1.0549021,154.5302 1.1248771,154.5381 1.0988218,154.5460 1.2953659,154.5539 1.3568957,154.5618 1.1409113,154.5696 0.5343383,154.5775 0.52715939,154.5854 0.52638328,154.5933 0.4019925,154.6012 0.61695904,154.6091 0.64242083,154.6170 0.35611469,154.6249 0.15124957,154.6328 0.089158371,154.6407 0.08949884,154.6486 0.27728117,154.6565 0.47349986,154.6644 0.66099495,154.6723 0.72330856,154.6802 0.53490514,154.6881 0.1963679,154.6960 0.34005132,154.7039 0.40150803,154.7118 0.28484577,154.7197 0.25027499,154.7276 0.43833169,154.7355 0.43726152,154.7434 0.26731512,154.7513 0.124564,154.7592 0.044694774,154.7671 0.18804143,154.7750 0.42051023,154.7829 0.80407184,154.7908 0.87514532,154.7987 0.86640817,154.8066 0.92815191,154.8145 0.78483003,154.8224 0.52677906,154.8303 0.49105182,154.8382 0.3031877,154.8461 0.43781829,154.8540 0.74185175,154.8619 0.99239904,154.8698 1.0614989,154.8777 0.3639679,154.8856 0.053265817,154.8935 0.027116943,154.9014 0.24133895,154.9093 0.43737623,154.9172 0.43740699,154.9251 0.27713785,154.9331 0.31281921,154.9410 0.33924145,154.9489 0.34817171,154.9568 0.33991951,154.9647 0.57174498,154.9726 0.54428524,154.9805 0.49106458,154.9884 0.52655828,154.9963 0.71451867,155.0042 1.1433946,155.0121 1.1608471,155.0200 0.91988564,155.0279 1.5691508,155.0358 5.4628639,155.0437 11.114921,155.0516 14.054909,155.0596 11.602674,155.0675 7.8106389,155.0754 6.5707884,155.0833 7.7359343,155.0912 9.0202951,155.0991 9.6208019,155.1070 13.46069,155.1149 22.403519,155.1228 27.781937,155.1307 25.434963,155.1386 17.430271,155.1466 10.903773,155.1545 6.3384614,155.1624 4.1406293,155.1703 4.2310228,155.1782 3.271946,155.1861 1.5664446,155.1940 0.65039444,155.2019 0.81313908,155.2098 0.96453923,155.2178 0.91194153,155.2257 1.2062756,155.2336 1.1510906,155.2415 0.8383866,155.2494 0.82193249,155.2573 1.2236861,155.2652 1.0794793,155.2731 0.74930465,155.2811 0.59742403,155.2890 0.41941437,155.2969 0.40224046,155.3048 0.43735388,155.3127 0.31202832,155.3206 0.21444046,155.3285 0.48390642,155.3365 1.1714605,155.3444 1.3386451,155.3523 0.90080947,155.3602 0.75915337,155.3681 0.82104152,155.3760 0.80269903,155.3840 0.62461758,155.3919 0.45515147,155.3998 0.31206712,155.4077 0.37508923,155.4156 0.57169431,155.4235 0.50018919,155.4315 0.428247,155.4394 0.20518871,155.4473 0.30393678,155.4552 0.33036014,155.4631 0.39301947,155.4710 0.53609586,155.4790 0.77760327,155.4869 0.85729373,155.4948 0.69563866,155.5027 0.45456365,155.5106 0.28569168,155.5186 0.36625257,155.5265 0.50049168,155.5344 0.83973986,155.5423 0.8211571,155.5502 0.59769124,155.5582 0.41907191,155.5661 0.23179162,155.5740 0.097896934,155.5819 0.04494546,155.5898 0.26004079,155.5978 0.57187414,155.6057 0.52599388,155.6136 0.29382864,155.6215 0.19718374,155.6295 0.43823385,155.6374 0.45522335,155.6453 0.47269535,155.6532 0.28532147,155.6611 0.30370554,155.6691 0.26788163,155.6770 0.3840864,155.6849 0.55356914,155.6928 0.60716075,155.7008 0.41964135,155.7087 0.32148132,155.7166 0.42870548,155.7245 0.52682281,155.7325 0.47303095,155.7404 0.41053936,155.7483 0.49154475,155.7562 0.60761279,155.7642 0.5081917,155.7721 0.19564511,155.7800 0.1786404,155.7879 0.25912765,155.7959 0.35703897,155.8038 0.3033444,155.8117 0.21427567,155.8197 0.19635049,155.8276 0.20640631,155.8355 0.70692885,155.8434 1.0006385,155.8514 0.98990285,155.8593 0.55314791,155.8672 0.7419486,155.8752 0.7138747,155.8831 0.51683432,155.8910 0.26703858,155.8989 0.17829649,155.9069 0.11632616,155.9148 0.25934726,155.9227 0.39326859,155.9307 0.52715069,155.9386 0.50907648,155.9465 0.69652355,155.9545 0.78562361,155.9624 0.83060259,155.9703 0.84815919,155.9782 0.66877526,155.9862 0.56287521,155.9941 0.84005719,156.0020 0.81170607,156.0100 0.6603142,156.0179 0.67889827,156.0258 0.67909425,156.0338 0.92039382,156.0417 1.4492967,156.0496 2.403852,156.0576 2.346535,156.0655 2.0275927,156.0734 3.2300248,156.0814 5.7684417,156.0893 9.3115444,156.0972 12.247313,156.1052 15.759465,156.1131 21.92421,156.1210 21.946934,156.1290 18.857107,156.1369 25.801744,156.1448 68.0429,156.1528 104.63459,156.1607 92.576042,156.1687 46.671558,156.1766 18.072727,156.1845 13.625672,156.1925 12.79439,156.2004 8.0647526,156.2083 3.2315025,156.2163 1.1940473,156.2242 0.92850894,156.2322 0.91016257,156.2401 0.70487165,156.2480 0.66937816,156.2560 0.62479365,156.2639 0.57147014,156.2718 0.67849427,156.2798 0.58973992,156.2877 0.74162608,156.2957 0.72270197,156.3036 0.59783781,156.3115 0.45530251,156.3195 0.42916018,156.3274 0.67946672,156.3354 0.93718958,156.3433 0.75781602,156.3512 0.51791489,156.3592 0.61741698,156.3671 0.9111591,156.3751 0.8649931,156.3830 0.58823776,156.3910 0.37459904,156.3989 0.34790826,156.4068 0.28572613,156.4148 0.25945166,156.4227 0.38457781,156.4307 0.49098155,156.4386 0.61587173,156.4466 0.71405393,156.4545 0.4196251,156.4624 0.47400802,156.4704 0.67866367,156.4783 0.68635952,156.4863 0.40144998,156.4942 0.37565133,156.5022 0.37541917,156.5101 0.48198494,156.5180 0.3921341,156.5260 0.32148165,156.5339 0.59029782,156.5419 0.94704586,156.5498 0.90156096,156.5578 0.66947943,156.5657 0.62474543,156.5737 0.58032769,156.5816 0.88603741,156.5896 1.4918575,156.5975 1.077955,156.6055 0.45434934,156.6134 0.41075811,156.6214 0.36562461,156.6293 0.34836468,156.6372 0.5365575,156.6452 0.61589289,156.6531 0.47281021,156.6611 0.51807326,156.6690 0.41918567,156.6770 0.31225714,156.6849 0.42919356,156.6929 0.59938622,156.7008 0.96631151,156.7088 1.4558126,156.7167 1.1497848,156.7247 0.77607912,156.7326 0.87478411,156.7406 0.77665377,156.7485 0.74113595,156.7565 0.4993625,156.7644 0.44597524,156.7724 0.3569774,156.7803 0.3130292,156.7883 0.49172074,156.7963 0.67953879,156.8042 0.95565683,156.8122 0.7305184,156.8201 0.38332528,156.8281 0.50104851,156.8360 0.66988033,156.8440 0.57040972,156.8519 0.32076025,156.8599 0.30435416,156.8678 0.63418573,156.8758 0.62459069,156.8837 0.63435447,156.8917 0.99175996,156.8996 1.3949145,156.9076 1.9565401,156.9156 1.6600282,156.9235 1.4007877,156.9315 1.0166951,156.9394 0.77556998,156.9474 0.51845169,156.9553 0.95699322,156.9633 1.0531675,156.9712 1.0626622,156.9792 1.689317,156.9872 2.3054311,156.9951 2.5998657,157.0031 2.9569876,157.0110 3.6124918,157.0190 5.5596495,157.0270 6.5563073,157.0349 7.7627969,157.0429 11.117036,157.0508 22.483219,157.0588 49.259331,157.0667 109.91235,157.0747 199.76305,157.0827 375.68854,157.0906 847.78632,157.0986 1197.8752,157.1065 988.06543,157.1145 468.13071,157.1225 148.90913,157.1304 77.169792,157.1384 56.302235,157.1463 40.14571,157.1543 30.311443,157.1623 19.171909,157.1702 9.1221352,157.1782 4.9044189,157.1862 3.7106643,157.1941 2.5406609,157.2021 1.9375073,157.2100 2.2687285,157.2180 2.12272,157.2260 1.2029766,157.2339 0.62449139,157.2419 0.55354923,157.2499 0.57143658,157.2578 0.62539309,157.2658 0.68738562,157.2737 0.62522423,157.2817 0.99190569,157.2897 1.4017731,157.2976 1.2844859,157.3056 0.8572939,157.3136 0.86639416,157.3215 0.62430561,157.3295 0.61655849,157.3375 0.84947908,157.3454 1.1067644,157.3534 0.82012469,157.3614 0.8755452,157.3693 1.1520786,157.3773 1.0617559,157.3853 0.65201128,157.3932 0.74180931,157.4012 0.83928508,157.4092 0.77673715,157.4171 0.78545338,157.4251 0.69604105,157.4331 0.66094887,157.4410 0.75910372,157.4490 0.7947529,157.4570 0.98268163,157.4649 1.2330872,157.4729 1.3573911,157.4809 1.0521958,157.4889 0.65975887,157.4968 0.73296589,157.5048 1.0721737,157.5128 1.0620311,157.5207 0.87489301,157.5287 0.95584041,157.5367 0.97308081,157.5447 0.81144488,157.5526 0.49893388,157.5606 0.43801361,157.5686 0.76817065,157.5765 0.6154657,157.5845 0.58146065,157.5925 1.0184821,157.6005 0.86470997,157.6084 0.45473748,157.6164 0.35716993,157.6244 0.42020494,157.6323 0.58047205,157.6403 0.51770067,157.6483 0.73258591,157.6563 0.86558098,157.6642 0.49949804,157.6722 0.50999278,157.6802 0.95680428,157.6882 1.1154978,157.6961 0.79378784,157.7041 0.85808909,157.7121 1.4296829,157.7201 1.5793812,157.7280 1.1595124,157.7360 1.0977455,157.7440 0.66001028,157.7520 0.41140297,157.7599 0.54508597,157.7679 0.47302809,157.7759 0.49974394,157.7839 0.53521144,157.7919 0.56227821,157.7998 0.29401898,157.8078 0.062855914,157.8158 0.33113581,157.8238 0.56293565,157.8317 0.73246765,157.8397 0.74050909,157.8477 0.55294639,157.8557 0.38343635,157.8637 0.16063321,157.8716 0.26799884,157.8796 0.25868875,157.8876 0.19672246,157.8956 0.28633121,157.9036 0.41955858,157.9115 0.33868074,157.9195 0.14272042,157.9275 0.21486168,157.9355 0.37559891,157.9435 0.49144664,157.9514 0.53564042,157.9594 0.42786187,157.9674 0.33062834,157.9754 0.6075651,157.9834 0.68765146,157.9914 0.81299734,157.9993 0.83988059,158.0073 1.1432577,158.0153 1.2133236,158.0233 0.79300171,158.0313 0.62601525,158.0393 1.6548194,158.0472 2.6374002,158.0552 4.1388516,158.0632 6.7849264,158.0712 14.010185,158.0792 22.627369,158.0872 35.038963,158.0951 70.642082,158.1031 98.780624,158.1111 88.769829,158.1191 49.679832,158.1271 22.271303,158.1351 15.218809,158.1431 14.792844,158.1510 20.415369,158.1590 56.935619,158.1670 100.36144,158.1750 97.861809,158.1830 53.180874,158.1910 15.654009,158.1990 5.4987712,158.2070 3.8018851,158.2149 2.9609754,158.2229 1.7484772,158.2309 1.7144922,158.2389 1.4628212,158.2469 1.0342602,158.2549 0.79443544,158.2629 0.92018652,158.2709 1.026581,158.2789 0.90983236,158.2868 0.52650839,158.2948 0.64383972,158.3028 0.91974449,158.3108 0.77602541,158.3188 0.51728761,158.3268 0.24087712,158.3348 0.33954421,158.3428 0.32147428,158.3508 0.330403,158.3588 0.37548882,158.3668 0.50956953,158.3747 0.62565029,158.3827 0.72303212,158.3907 0.66056931,158.3987 0.89320838,158.4067 0.95531332,158.4147 1.0267317,158.4227 1.0175357,158.4307 0.95469636,158.4387 0.70480198,158.4467 0.48212543,158.4547 0.46479669,158.4627 0.70533234,158.4707 0.47225982,158.4787 0.17810997,158.4867 0.080551885,158.4946 0.22379985,158.5026 0.51912135,158.5106 0.9487859,158.5186 1.5191919,158.5266 1.5351135,158.5346 1.2840313,158.5426 0.70375234,158.5506 0.46396613,158.5586 0.48193267,158.5666 0.43695527,158.5746 0.27679679,158.5826 0.35725421,158.5906 0.33024096,158.5986 0.29452053,158.6066 0.19626948,158.6146 0.27727714,158.6226 0.61781305,158.6306 1.08085,158.6386 0.86461592,158.6466 0.7859152,158.6546 1.322422,158.6626 1.2672892,158.6706 0.74870008,158.6786 0.56233418,158.6866 0.6255669,158.6946 0.58915603,158.7026 0.58950436,158.7106 0.69695556,158.7186 0.77682149,158.7266 0.69647825,158.7346 0.69667691,158.7426 0.77641773,158.7506 0.67874342,158.7586 0.75877333,158.7666 0.49016926,158.7746 0.37481141,158.7826 0.35688725,158.7906 0.32142612,158.7986 0.3302677,158.8066 0.23223498,158.8146 0.30389386,158.8226 0.31226006,158.8306 0.22301376,158.8386 0.37568951,158.8466 0.99216145,158.8546 1.2405977,158.8626 0.76786965,158.8706 0.85820353,158.8786 0.86489969,158.8867 0.58843333,158.8947 0.54561561,158.9027 0.85863054,158.9107 1.2947389,158.9187 1.1592929,158.9267 0.91935939,158.9347 1.0010083,158.9427 1.0175254,158.9507 0.49834958,158.9587 0.25922427,158.9667 0.55416238,158.9747 0.52652758,158.9827 0.5716238,158.9907 0.79594409,158.9987 1.3137764,159.0068 1.2755897,159.0148 0.94611597,159.0228 1.2960225,159.0308 1.6614681,159.0388 1.9827155,159.0468 2.4039223,159.0548 3.8695016,159.0628 5.9915729,159.0708 11.03383,159.0788 17.011189,159.0868 24.990356,159.0949 32.254009,159.1029 31.451893,159.1109 24.523191,159.1189 19.993612,159.1269 25.201448,159.1349 26.306986,159.1429 17.045147,159.1509 6.0419745,159.1589 4.2885842,159.1670 9.6360989,159.1750 12.893655,159.1830 9.8395739,159.1910 4.2708135,159.1990 1.7016696,159.2070 1.42788,159.2150 1.0970612,159.2230 0.75831109,159.2311 0.66121781,159.2391 0.77714819,159.2471 0.75896698,159.2551 0.80304289,159.2631 0.65213507,159.2711 1.0190079,159.2791 1.0621077,159.2872 0.90093642,159.2952 0.84796077,159.3032 1.0178708,159.3112 0.89217603,159.3192 0.68774068,159.3272 0.97356188,159.3353 0.85641629,159.3433 0.70505011,159.3513 0.58945328,159.3593 0.4557254,159.3673 0.51761878,159.3753 0.44579175,159.3834 0.42875871,159.3914 0.63520175,159.3994 1.0095807,159.4074 0.97270143,159.4154 0.78475279,159.4234 0.50879705,159.4315 0.75986391,159.4395 0.93753684,159.4475 0.77594382,159.4555 0.53488857,159.4635 0.26756719,159.4716 0.33970565,159.4796 0.62610483,159.4876 0.94703686,159.4956 0.82942116,159.5036 0.36523828,159.5117 0.28542283,159.5197 0.2230912,159.5277 0.24140604,159.5357 0.29519963,159.5437 0.55372852,159.5518 0.6337322,159.5598 0.78635436,159.5678 0.83976591,159.5758 0.74043149,159.5839 0.45461464,159.5919 0.29439321,159.5999 0.23174724,159.6079 0.12468986,159.6159 0.11620106,159.6240 0.10695676,159.6320 0.089941755,159.6400 0.42995623,159.6480 0.60715944,159.6561 0.46325517,159.6641 0.28540793,159.6721 0.51853186,159.6801 1.018482,159.6882 1.2054644,159.6962 0.89199513,159.7042 0.35664353,159.7122 0.31283283,159.7203 0.69719154,159.7283 1.0095924,159.7363 0.99158412,159.7443 1.3133954,159.7524 1.5084412,159.7604 1.0529789,159.7684 0.79394954,159.7765 0.47261265,159.7845 0.64339399,159.7925 0.74097431,159.8005 0.55259907,159.8086 0.23159623,159.8166 0.31283385,159.8246 0.34798032,159.8327 0.16945167,159.8407 0.30429694,159.8487 0.64330101,159.8567 0.62471825,159.8648 0.64312047,159.8728 0.76817501,159.8808 0.76802629,159.8889 0.94624037,159.8969 0.7406379,159.9049 0.643305,159.9130 0.75031555,159.9210 0.8658613,159.9290 0.83915222,159.9370 0.79445589,159.9451 0.65274745,159.9531 0.90214479,159.9611 0.73115653,159.9692 0.58909863,159.9772 0.51742131,159.9852 0.47333953,159.9933 0.68824244,160.0013 0.73135954,160.0093 0.27599245,160.0174 0.25048357,160.0254 0.46515441,160.0334 0.82157475,160.0415 0.83885825,160.0495 0.76808804,160.0575 1.0101024,160.0656 1.4566947,160.0736 1.840052,160.0816 2.2078726,160.0897 3.6556695,160.0977 5.2188148,160.1058 6.3709044,160.1138 6.5372519,160.1218 6.139184,160.1299 5.6484914,160.1379 5.4887185,160.1459 4.0949092,160.1540 2.7638543,160.1620 1.4167897,160.1700 1.4016596,160.1781 1.3751146,160.1861 1.428183,160.1942 0.90943688,160.2022 0.37399974,160.2102 0.16090156,160.2183 0.42976075,160.2263 0.63390303,160.2343 0.44612843,160.2424 0.53618622,160.2504 0.66942924,160.2585 0.47254524,160.2665 0.33008859,160.2745 0.28526419,160.2826 0.15212348,160.2906 0.5816294,160.2987 0.81251037,160.3067 0.76686561,160.3147 0.5623675,160.3228 0.54489207,160.3308 0.46436176,160.3389 0.39256543,160.3469 0.2047701,160.3550 0.14296041,160.3630 0.24148063,160.3710 0.40261349,160.3791 0.6882745,160.3871 0.77646512,160.3952 0.5435285,160.4032 0.24041633,160.4113 0.14276338,160.4193 0.50971943,160.4273 1.1437274,160.4354 0.89245093,160.4434 0.61589831,160.4515 0.78614789,160.4595 0.94749063,160.4676 1.134801,160.4756 1.0443045,160.4837 0.90142578,160.4917 0.74945748,160.4997 0.53496027,160.5078 0.37439534,160.5158 0.38459411,160.5239 0.86725652,160.5319 0.99020392,160.5400 0.4634046,160.5480 0.60787857,160.5561 1.0004556,160.5641 0.82948589,160.5722 0.32917523,160.5802 0.14281364,160.5883 0.23243627,160.5963 0.23233615,160.6044 0.32180163,160.6124 0.47372928,160.6205 0.60719258,160.6285 0.43670037,160.6365 0.22284542,160.6446 0.22357966,160.6526 0.2856625,160.6607 0.28529754,160.6687 0.3749724,160.6768 0.42909259,160.6848 0.66983831,160.6929 0.62446052,160.7009 0.39261439,160.7090 0.42052132,160.7170 0.78723758,160.7251 1.05436,160.7332 1.0264295,160.7412 0.86581808,160.7493 0.8835426,160.7573 0.68631268,160.7654 0.30281243,160.7734 0.13355178,160.7815 0.035495959,160.7895 -4.2170152e-005,160.7976 0.11744889,160.8056 0.73377949,160.8137 0.96392411,160.8217 0.6862427,160.8298 0.32051498,160.8378 0.17872967,160.8459 0.57319623,160.8539 1.2963946,160.8620 1.6700208,160.8701 1.4275218,160.8781 0.94467366,160.8862 0.35606012,160.8942 0.11586834,160.9023 0.15186031,160.9103 0.32224008,160.9184 0.67973661,160.9264 0.81236368,160.9345 0.6059317,160.9426 0.2401955,160.9506 0.089409046,160.9587 0.2147285,160.9667 0.42912412,160.9748 0.55380809,160.9828 0.42815116,160.9909 0.28556886,160.9990 0.42080998,161.0070 0.80478251,161.0151 1.0723726,161.0231 1.3484868,161.0312 1.2675499,161.0393 1.3117191,161.0473 1.3658739,161.0554 2.9009955,161.0634 7.8479857,161.0715 13.188506,161.0796 12.055135,161.0876 8.466732,161.0957 11.815439,161.1037 27.852936,161.1118 38.16589,161.1199 30.744307,161.1279 15.459447,161.1360 6.6401896,161.1440 5.5267644,161.1521 4.3064566,161.1602 2.5045607,161.1682 1.5690147,161.1763 0.75779527,161.1843 0.59791988,161.1924 0.44612646,161.2005 0.50045669,161.2085 0.57152587,161.2166 0.55343282,161.2247 0.4372437,161.2327 0.34787282,161.2408 0.44714522,161.2489 0.84044045,161.2569 0.96346712,161.2650 0.61476433,161.2731 0.37526736,161.2811 0.53648609,161.2892 0.73236424,161.2972 0.8656705,161.3053 0.68735743,161.3134 0.7141906,161.3214 0.83005887,161.3295 0.77689213,161.3376 0.79451281,161.3456 0.61615676,161.3537 0.66997874,161.3618 0.62558287,161.3698 0.78602397,161.3779 0.71349901,161.3860 0.54451156,161.3940 0.58975804,161.4021 0.51739889,161.4102 0.3118467,161.4183 0.24095748,161.4263 0.27704579,161.4344 0.33013323,161.4425 0.24095206,161.4505 0.43866333,161.4586 0.88436335,161.4667 0.6959511,161.4747 0.58885002,161.4828 0.41924074,161.4909 0.32130471,161.4990 0.34877172,161.5070 0.64282519,161.5151 0.61549348,161.5232 0.42875525,161.5312 0.35738888,161.5393 0.37452248,161.5474 0.1694393,161.5554 0.29503107,161.5635 0.37502238,161.5716 0.64317846,161.5797 0.85703039,161.5877 0.54429388,161.5958 0.44664007,161.6039 0.69752997,161.6120 0.9460479,161.6200 0.44491985,161.6281 0.17005007,161.6362 0.32211274,161.6443 0.3838475,161.6523 0.40176585,161.6604 0.47278753,161.6685 0.28547272,161.6766 0.31348464,161.6846 0.58990735,161.6927 0.74921471,161.7008 0.50840437,161.7089 0.40261248,161.7169 0.55380571,161.7250 0.42775896,161.7331 0.33032864,161.7412 0.62673759,161.7492 1.2695163,161.7573 1.4633405,161.7654 0.89136231,161.7735 0.63361168,161.7815 0.51754028,161.7896 0.47337398,161.7977 0.59915924,161.8058 0.76768684,161.8139 0.5708946,161.8219 0.68828982,161.8300 1.0271456,161.8381 1.0170134,161.8462 0.74075061,161.8543 0.79526138,161.8623 0.85674733,161.8704 0.50757486,161.8785 0.16945289,161.8866 0.40201965,161.8947 0.37468675,161.9027 0.28562686,161.9108 0.2235,161.9189 0.29501078,161.9270 0.35710862,161.9351 0.3304753,161.9431 0.61623907,161.9512 0.74059623,161.9593 0.54466522,161.9674 0.5987677,161.9755 0.67904603,161.9836 0.81283075,161.9916 0.81246674,161.9997 0.63356012,162.0078 0.70523512,162.0159 0.9295724,162.0240 1.2062151,162.0321 1.0350082,162.0401 0.62335044,162.0482 0.26735401,162.0563 0.49297863,162.0644 1.5027281,162.0725 2.3762288,162.0806 2.6163685,162.0886 2.5549674,162.0967 3.2355387,162.1048 4.7117705,162.1129 6.188941,162.1210 5.3094211,162.1291 5.4982352,162.1372 9.3662176,162.1452 10.835408,162.1533 8.0849705,162.1614 3.3365588,162.1695 0.50549901,162.1776 0.34056586,162.1857 0.71540815,162.1938 0.7675944,162.2019 0.60613441,162.2099 0.49988061,162.2180 0.70546037,162.2261 0.57104188,162.2342 0.50045955,162.2423 0.69767946,162.2504 0.89281499,162.2585 0.70473987,162.2666 0.70506996,162.2747 0.53496879,162.2827 0.25834882,162.2908 0.12481121,162.2989 0.10681343,162.3070 0.036043145,162.3151 0.38518879,162.3232 0.58043855,162.3313 0.46399015,162.3394 0.50887996,162.3475 0.49934506,162.3556 0.3748281,162.3637 0.33967823,162.3718 0.31271034,162.3798 0.4206486,162.3879 0.687325,162.3960 0.35585305,162.4041 0.25049743,162.4122 0.48271853,162.4203 0.48178744,162.4284 0.42908758,162.4365 0.589378,162.4446 0.46413597,162.4527 0.67935371,162.4608 1.0276587,162.4689 1.3479958,162.4770 1.0612041,162.4851 0.64205396,162.4932 0.63410991,162.5013 0.93758762,162.5094 0.72294676,162.5174 0.56239259,162.5255 0.3569763,162.5336 0.42032585,162.5417 0.61649245,162.5498 0.52571708,162.5579 0.20521758,162.5660 0.40287203,162.5741 0.61633235,162.5822 0.71416378,162.5903 0.96423531,162.5984 0.96383047,162.6065 0.57137728,162.6146 0.49112803,162.6227 0.40143305,162.6308 0.41078344,162.6389 0.50924093,162.6470 0.64320755,162.6551 0.57095295,162.6632 0.31182298,162.6713 0.22297539,162.6794 0.15157625,162.6875 0.16948211,162.6956 0.21463855,162.7037 0.34885582,162.7118 0.49111876,162.7199 0.44612542,162.7280 0.27651125,162.7361 0.22315729,162.7442 0.24129896,162.7523 0.27688012,162.7604 0.28590789,162.7685 0.4646863,162.7766 0.49971923,162.7847 0.34826657,162.7928 0.58113348,162.8009 0.73189729,162.8090 0.47215441,162.8171 0.21429315,162.8252 0.32173917,162.8333 0.35692868,162.8415 0.39273769,162.8496 0.36597249,162.8577 0.27652949,162.8658 0.11566895,162.8739 0.090294302,162.8820 0.55422461,162.8901 0.47237521,162.8982 0.33944795,162.9063 0.57191944,162.9144 0.66048449,162.9225 0.44562167,162.9306 0.34018689,162.9387 0.97467047,162.9468 1.0352534,162.9549 0.70419991,162.9630 0.30281112,162.9711 0.22328795,162.9793 0.38442346,162.9874 0.67024559,162.9955 0.74096543,163.0036 0.64304656,163.0117 0.83958817,163.0198 0.78618282,163.0279 0.93869436,163.0360 1.6657792,163.0441 4.0347385,163.0522 6.7996826,163.0603 7.8279142,163.0684 8.6699162,163.0766 22.785358,163.0847 47.597828,163.0928 54.458775,163.1009 35.7071,163.1090 12.344877,163.1171 5.5678058,163.1252 6.5941801,163.1333 8.064888,163.1414 8.8862114,163.1496 9.9004316,163.1577 8.4717102,163.1658 4.7054939,163.1739 2.1575265,163.1820 1.08857,163.1901 1.0004482,163.1982 0.88348913,163.2063 0.54369557,163.2145 0.47277078,163.2226 0.4101941,163.2307 0.10761033,163.2388 0.47497079,163.2469 0.875732,163.2550 0.89177465,163.2631 0.49000746,163.2713 0.267645,163.2794 0.23220453,163.2875 0.27679691,163.2956 0.25870457,163.3037 0.33978626,163.3118 0.49167758,163.3199 0.51766783,163.3281 0.37424183,163.3362 0.18702038,163.3443 0.21439575,163.3524 0.2861174,163.3605 0.41103023,163.3686 0.5271771,163.3768 0.71436417,163.3849 0.75875485,163.3930 0.65195876,163.4011 0.58907557,163.4092 0.59804076,163.4174 0.55365294,163.4255 0.3748768,163.4336 0.36560673,163.4417 0.30375442,163.4498 0.33914834,163.4579 0.12478278,163.4661 0.31339473,163.4742 0.58920139,163.4823 0.42796746,163.4904 0.27705353,163.4985 0.40253887,163.5067 0.60728663,163.5148 0.53516102,163.5229 0.38348016,163.5310 0.30321887,163.5392 0.24084666,163.5473 0.22339579,163.5554 0.24122044,163.5635 0.24103798,163.5716 0.27657318,163.5798 0.32284421,163.5879 0.97527403,163.5960 1.2939731,163.6041 0.86422771,163.6123 0.44574699,163.6204 0.29453972,163.6285 0.18768133,163.6366 0.31273434,163.6447 0.32161754,163.6529 0.58112967,163.6610 0.76824647,163.6691 0.89280188,163.6772 0.94651872,163.6854 0.83833611,163.6935 0.34724191,163.7016 0.20525722,163.7097 0.16966501,163.7179 0.23218261,163.7260 0.25003588,163.7341 0.33997151,163.7423 0.54505509,163.7504 0.60781413,163.7585 0.84928638,163.7666 0.96454322,163.7748 0.9818505,163.7829 0.91035986,163.7910 0.76665705,163.7991 0.47271323,163.8073 0.61670077,163.8154 0.81257707,163.8235 0.90225941,163.8317 1.0808934,163.8398 1.0528817,163.8479 0.63326025,163.8560 0.52671409,163.8642 0.43726411,163.8723 0.46442056,163.8804 0.63426733,163.8886 0.73181301,163.8967 0.42811093,163.9048 0.28580314,163.9130 0.35701466,163.9211 0.4558771,163.9292 0.74220997,163.9373 1.1621352,163.9455 1.5619869,163.9536 0.91751295,163.9617 0.37470439,163.9699 0.40213889,163.9780 0.43739423,163.9861 0.38321754,163.9943 0.19662471,164.0024 0.38480511,164.0105 0.50038612,164.0187 0.65170467,164.0268 0.76738435,164.0349 0.94714677,164.0431 1.6200054,164.0512 2.7703671,164.0593 2.6342299,164.0675 3.4438477,164.0756 7.0933275,164.0837 11.087393,164.0919 11.368986,164.1000 9.5774965,164.1081 11.720156,164.1163 17.210295,164.1244 17.796499,164.1326 12.130438,164.1407 6.169436,164.1488 7.3047476,164.1570 10.451372,164.1651 8.9538393,164.1732 4.9440866,164.1814 2.7096946,164.1895 1.5149515,164.1977 0.76570785,164.2058 0.18648985,164.2139 0.13402759,164.2221 0.27710301,164.2302 0.35735768,164.2383 0.26771802,164.2465 0.2230821,164.2546 0.20582981,164.2628 0.44701383,164.2709 0.51749468,164.2790 0.36560777,164.2872 0.22273777,164.2953 0.11630646,164.3035 0.33994174,164.3116 0.37468544,164.3197 0.26735723,164.3279 0.26802555,164.3360 0.39345989,164.3442 0.60754859,164.3523 0.75014192,164.3604 0.7049045,164.3686 0.55331337,164.3767 0.63449681,164.3849 0.71453756,164.3930 0.68745095,164.4012 0.73219973,164.4093 0.72343808,164.4174 0.77720797,164.4256 0.82112372,164.4337 0.67843837,164.4419 0.9384535,164.4500 1.2590145,164.4582 1.1324254,164.4663 0.57981813,164.4745 0.67958444,164.4826 0.88359076,164.4907 0.49952766,164.4989 0.45612079,164.5070 0.59833682,164.5152 0.61562318,164.5233 0.69599551,164.5315 0.51756686,164.5396 0.44732246,164.5478 0.85759932,164.5559 0.75816774,164.5641 0.61601025,164.5722 0.8131929,164.5803 1.0543633,164.5885 1.2151206,164.5966 1.3743298,164.6048 0.83809251,164.6129 0.58923954,164.6211 0.53505015,164.6292 0.41038039,164.6374 0.38417909,164.6455 0.38395444,164.6537 0.49153066,164.6618 0.750148,164.6700 0.70515573,164.6781 0.67898256,164.6863 0.93705696,164.6944 0.75816339,164.7026 0.74102509,164.7107 0.54471725,164.7189 0.50973505,164.7270 0.58052099,164.7352 0.41000062,164.7433 0.24998006,164.7515 0.26779971,164.7596 0.17805941,164.7678 0.16081664,164.7759 0.54533023,164.7841 0.84019411,164.7922 0.79475272,164.8004 0.63390684,164.8086 0.95574152,164.8167 0.95449156,164.8249 0.49947736,164.8330 0.63492268,164.8412 0.93777627,164.8493 0.77663863,164.8575 0.78572845,164.8656 0.73133981,164.8738 0.55349892,164.8819 0.67873514,164.8901 0.65197134,164.8982 0.71432352,164.9064 0.64216238,164.9146 0.49078751,164.9227 0.35747689,164.9309 0.61670214,164.9390 0.89318973,164.9472 1.1430563,164.9553 0.89284998,164.9635 0.84789288,164.9717 0.86521071,164.9798 0.5620715,164.9880 0.53665334,164.9961 0.84062761,165.0043 1.0888895,165.0124 0.77658159,165.0206 1.1453429,165.0288 2.1643226,165.0369 2.8746989,165.0451 2.509973,165.0532 5.2961793,165.0614 13.661162,165.0695 22.253757,165.0777 30.715055,165.0859 54.22131,165.0940 135.46002,165.1022 210.24841,165.1103 187.75168,165.1185 95.177689,165.1267 30.21376,165.1348 14.416069,165.1430 11.75857,165.1512 9.3320894,165.1593 7.5112815,165.1675 4.8774209,165.1756 2.8614621,165.1838 1.6781051,165.1920 2.019254,165.2001 1.9086882,165.2083 1.3095201,165.2165 0.55235142,165.2246 0.55431676,165.2328 0.69698459,165.2409 0.79542428,165.2491 0.99993455,165.2573 1.0445871,165.2654 1.2228448,165.2736 0.85592419,165.2818 0.51776803,165.2899 0.51822197,165.2981 0.71490574,165.3063 1.0893968,165.3144 0.99949497,165.3226 0.80370319,165.3308 0.81269443,165.3389 0.86668199,165.3471 1.1077079,165.3553 1.0087097,165.3634 0.84764391,165.3716 0.6061973,165.3798 0.57169521,165.3879 0.88536948,165.3961 1.1164232,165.4043 1.0177214,165.4124 1.1785862,165.4206 1.0706084,165.4288 0.88288575,165.4369 0.62446421,165.4451 0.49127144,165.4533 0.60772693,165.4614 0.79424983,165.4696 0.59743977,165.4778 0.43719384,165.4859 0.33067217,165.4941 0.50957048,165.5023 0.61636007,165.5104 0.7148242,165.5186 0.66899127,165.5268 0.31995752,165.5350 0.16964027,165.5431 0.42002156,165.5513 0.57162666,165.5595 0.58932245,165.5676 0.36568949,165.5758 0.33108732,165.5840 0.59030932,165.5922 0.74129683,165.6003 0.82130957,165.6085 0.78522247,165.6167 0.53493047,165.6249 0.32112724,165.6330 0.33965534,165.6412 0.53660947,165.6494 0.83997566,165.6575 0.93675363,165.6657 0.71354198,165.6739 0.66128033,165.6821 0.83170527,165.6902 0.95551902,165.6984 0.75724953,165.7066 0.35613984,165.7148 0.20554017,165.7229 0.24105492,165.7311 0.22338679,165.7393 0.38448945,165.7475 0.48220024,165.7556 0.49052936,165.7638 0.49982747,165.7720 0.50004262,165.7802 0.40201283,165.7884 0.59006459,165.7965 0.82127726,165.8047 0.59771359,165.8129 0.46414509,165.8211 0.39274472,165.8292 0.37470242,165.8374 0.26806104,165.8456 0.49159807,165.8538 0.64298719,165.8620 0.90205902,165.8701 0.83898205,165.8783 0.52614403,165.8865 0.27629271,165.8947 0.26842448,165.9029 0.52700561,165.9110 0.55447042,165.9192 1.0547527,165.9274 0.95425832,165.9356 0.51638448,165.9438 0.24128008,165.9519 0.60811967,165.9601 0.69585133,165.9683 0.39186624,165.9765 0.16038468,165.9847 0.15260656,165.9928 0.41142622,166.0010 0.3654308,166.0092 0.19615577,166.0174 0.46687135,166.0256 1.5937515,166.0338 2.7346246,166.0419 3.2154717,166.0501 3.6356266,166.0583 4.1075521,166.0665 4.033639,166.0747 3.7853048,166.0829 5.5020056,166.0910 11.797815,166.0992 22.735632,166.1074 27.757086,166.1156 21.81142,166.1238 16.327711,166.1320 24.81518,166.1402 28.499235,166.1483 19.30917,166.1565 7.9112201,166.1647 3.5565403,166.1729 2.0420244,166.1811 1.1767437,166.1893 0.57882738,166.1975 0.35648036,166.2057 0.37552759,166.2138 0.65270156,166.2220 0.76801938,166.2302 0.64278221,166.2384 0.63358021,166.2466 0.55315197,166.2548 0.61703789,166.2630 0.89418399,166.2712 1.1427096,166.2793 0.93559182,166.2875 0.38266468,166.2957 0.37590447,166.3039 0.64346397,166.3121 0.52693069,166.3203 0.54442668,166.3285 0.62569231,166.3367 1.1077471,166.3449 1.0166191,166.3531 0.81202078,166.3612 0.57151973,166.3694 0.46437955,166.3776 0.4824152,166.3858 0.52690554,166.3940 0.49061447,166.4022 0.39204907,166.4104 0.31320515,166.4186 0.76889664,166.4268 0.85703957,166.4350 0.67798996,166.4432 0.40125245,166.4514 0.29417101,166.4596 0.13345741,166.4678 0.10725413,166.4759 0.14304088,166.4841 0.19629721,166.4923 0.30360577,166.5005 0.39335421,166.5087 0.43781453,166.5169 0.43744355,166.5251 0.54578245,166.5333 1.0462124,166.5415 1.1693796,166.5497 0.90925962,166.5579 0.66853189,166.5661 0.68731737,166.5743 0.66171944,166.5825 0.98323786,166.5907 0.91921651,166.5989 0.58831555,166.6071 0.45473501,166.6153 0.4014034,166.6235 0.28537229,166.6317 0.15156972,166.6399 0.36814183,166.6481 1.1539981,166.6563 1.2494937,166.6645 0.83714586,166.6727 0.23970465,166.6809 0.17007653,166.6891 0.44683096,166.6973 0.71534067,166.7055 1.0002557,166.7137 0.63235551,166.7219 0.1152273,166.7301 0.080798976,166.7383 0.30397362,166.7465 0.33010826,166.7547 0.25883672,166.7629 0.25893238,166.7711 0.18756413,166.7793 0.2053871,166.7875 0.17847753,166.7957 0.23229115,166.8039 0.33045331,166.8121 0.31211343,166.8203 0.17852366,166.8285 0.34887651,166.8367 0.61650503,166.8449 0.64314061,166.8531 0.56206471,166.8613 0.25788546,166.8695 0.089479923,166.8777 0.43926269,166.8859 0.92114604,166.8941 1.1065489,166.9023 0.86460483,166.9105 0.49928239,166.9187 0.37475842,166.9269 0.30413345,166.9351 0.5093683,166.9433 0.48173907,166.9515 0.43779585,166.9597 0.64337891,166.9680 0.62445539,166.9762 0.4373208,166.9844 0.5808357,166.9926 0.74138874,167.0008 0.74101013,167.0090 0.78719366,167.0172 1.3672342,167.0254 2.0202138,167.0336 4.2767911,167.0418 7.6164327,167.0500 9.0274267,167.0582 8.6286564,167.0664 14.885874,167.0747 32.502956,167.0829 45.439362,167.0911 38.939491,167.0993 23.758032,167.1075 17.37673,167.1157 20.553846,167.1239 20.636868,167.1321 17.311384,167.1403 10.087729,167.1485 5.4364667,167.1567 3.0500357,167.1650 3.0271544,167.1732 2.5151386,167.1814 1.2192193,167.1896 0.41010493,167.1978 0.73329049,167.2060 0.96375787,167.2142 0.63293403,167.2224 0.35754043,167.2307 0.57217371,167.2389 0.62471247,167.2471 0.51729757,167.2553 0.42820731,167.2635 0.50001019,167.2717 0.49110705,167.2799 0.32998061,167.2881 0.30466825,167.2964 0.86864108,167.3046 1.6347054,167.3128 1.8376219,167.3210 1.16809,167.3292 0.65143365,167.3374 0.57132638,167.3457 0.51772147,167.3539 0.47318029,167.3621 0.45567313,167.3703 0.53560346,167.3785 0.38350675,167.3867 0.31206942,167.3949 0.22304322,167.4032 0.42937532,167.4114 0.86683828,167.4196 1.1159353,167.4278 0.86533767,167.4360 0.49097422,167.4443 0.4373723,167.4525 0.3479009,167.4607 0.48236626,167.4689 0.50916809,167.4771 0.60768402,167.4853 1.0188748,167.4936 1.3935694,167.5018 1.5976952,167.5100 1.0977153,167.5182 0.82082796,167.5264 0.54431182,167.5347 0.68762535,167.5429 0.60698116,167.5511 0.62493247,167.5593 0.49064526,167.5675 0.35695478,167.5758 0.41114497,167.5840 0.61659682,167.5922 0.61547953,167.6004 0.33006164,167.6086 0.45567212,167.6169 0.45522907,167.6251 0.43752268,167.6333 0.39278439,167.6415 0.32160646,167.6498 0.39359936,167.6580 0.65293151,167.6662 0.91004598,167.6744 0.48074403,167.6827 0.35729054,167.6909 0.45539597,167.6991 0.33869419,167.7073 0.15149871,167.7156 0.16112868,167.7238 0.29476959,167.7320 0.28589192,167.7402 0.52702391,167.7485 0.58015764,167.7567 0.43721634,167.7649 0.2496586,167.7731 0.18777311,167.7814 0.31274971,167.7896 0.33115283,167.7978 0.67064416,167.8060 0.74094611,167.8143 0.66916007,167.8225 0.60733223,167.8307 0.75902718,167.8389 0.65991533,167.8472 0.41953272,167.8554 0.4913606,167.8636 0.50871581,167.8719 0.41896009,167.8801 0.28549367,167.8883 0.31240177,167.8965 0.18775685,167.9048 0.40221545,167.9130 0.50925356,167.9212 0.97434235,167.9295 1.3311626,167.9377 1.1876431,167.9459 1.0271443,167.9541 1.1877146,167.9624 1.2048668,167.9706 0.98969358,167.9788 0.46278515,167.9871 0.24112436,167.9953 0.52788675,168.0035 0.90234321,168.0118 0.9732154,168.0200 0.99163061,168.0282 1.0893731,168.0365 0.88340843,168.0447 0.90200031,168.0529 1.2782985,168.0612 3.3552682,168.0694 7.2823482,168.0776 13.489711,168.0859 22.359747,168.0941 25.307953,168.1023 20.422581,168.1106 15.945356,168.1188 13.574661,168.1270 12.15825,168.1353 12.221191,168.1435 15.186407,168.1517 15.524549,168.1600 12.485234,168.1682 6.3378267,168.1764 2.1072056,168.1847 1.1868598,168.1929 1.508675,168.2011 0.9985742,168.2094 0.35699645,168.2176 0.54576695,168.2259 0.95653486,168.2341 1.0803766,168.2423 0.88226801,168.2506 0.39129505,168.2588 0.26808965,168.2670 0.57227749,168.2753 0.69676644,168.2835 0.77651751,168.2918 0.51736677,168.3000 0.41111568,168.3082 0.50899214,168.3165 0.35654932,168.3247 0.23185499,168.3330 0.18780933,168.3412 0.3302969,168.3494 0.23161361,168.3577 0.31317577,168.3659 0.63504046,168.3742 0.86612684,168.3824 0.69523567,168.3906 0.23135798,168.3989 0.19725092,168.4071 0.50980729,168.4154 0.63442183,168.4236 0.72305268,168.4318 0.71482861,168.4401 1.02747,168.4483 0.98960793,168.4566 0.570728,168.4648 0.59875554,168.4731 0.69644803,168.4813 0.66056669,168.4895 0.56196851,168.4978 0.34760448,168.5060 0.22330473,168.5143 0.42067108,168.5225 0.67022103,168.5308 0.652695,168.5390 0.95586795,168.5473 0.73937696,168.5555 0.41033512,168.5637 0.51789325,168.5720 0.374643,168.5802 0.41073632,168.5885 0.46435013,168.5967 0.52645504,168.6050 0.29424453,168.6132 0.4558112,168.6215 0.53545684,168.6297 0.29444474,168.6380 0.26800048,168.6462 0.24988937,168.6545 0.40192595,168.6627 0.64295334,168.6710 0.80383015,168.6792 0.76794624,168.6875 0.54475003,168.6957 0.5449186,168.7039 0.5084821,168.7122 0.48253527,168.7204 0.85841739,168.7287 0.91948503,168.7369 0.68720406,168.7452 0.99201858,168.7534 1.4292088,168.7617 1.3655317,168.7699 0.81093216,168.7782 0.38313445,168.7864 0.42857075,168.7947 0.32967567,168.8029 0.16971229,168.8112 0.35834929,168.8194 0.68776208,168.8277 0.54372394,168.8360 0.28504938,168.8442 0.30363768,168.8525 0.37519559,168.8607 0.29469967,168.8690 0.29510283,168.8772 0.49084362,168.8855 0.37468973,168.8937 0.37513593,168.9020 0.36572471,168.9102 0.3221224,168.9185 0.59032696,168.9267 0.80358726,168.9350 0.80360585,168.9432 1.0179744,168.9515 1.13358,168.9598 1.1695492,168.9680 1.1515534,168.9763 0.82131529,168.9845 0.70567721,168.9928 0.92005366,169.0010 1.3035403,169.0093 1.1787606,169.0175 1.5675507,169.0258 4.1452956,169.0341 7.687758,169.0423 11.690621,169.0506 24.631729,169.0588 41.977009,169.0671 45.165554,169.0753 31.739136,169.0836 23.4909,169.0919 29.15012,169.1001 31.861511,169.1084 24.459616,169.1166 14.288295,169.1249 10.748873,169.1332 12.381068,169.1414 13.641699,169.1497 11.587104,169.1579 6.6292663,169.1662 3.1265404,169.1745 1.8714988,169.1827 1.1046677,169.1910 0.69571728,169.1992 0.38370985,169.2075 0.33997098,169.2158 0.7683956,169.2240 0.89244556,169.2323 0.66960752,169.2405 0.78569692,169.2488 0.73164368,169.2571 0.41886613,169.2653 0.23267376,169.2736 0.70671421,169.2819 0.91072685,169.2901 0.70511019,169.2984 0.70526731,169.3066 0.81266499,169.3149 1.160524,169.3232 0.94596577,169.3314 0.65128285,169.3397 0.24937275,169.3480 0.16092646,169.3562 0.52756292,169.3645 0.81297284,169.3728 0.74111235,169.3810 0.58934683,169.3893 0.52676582,169.3976 0.46375781,169.4058 0.52640778,169.4141 0.73207152,169.4224 0.54422247,169.4306 0.54597539,169.4389 1.0281255,169.4472 0.91912544,169.4554 0.74052894,169.4637 0.74156761,169.4720 0.94695669,169.4802 0.82083404,169.4885 0.66031945,169.4968 0.64274663,169.5050 0.66019678,169.5133 0.45438546,169.5216 0.28635171,169.5298 0.69745797,169.5381 0.7759251,169.5464 0.59751052,169.5546 0.40175295,169.5629 0.30375639,169.5712 0.42898089,169.5794 0.45548031,169.5877 0.43754664,169.5960 0.53697294,169.6043 0.90220469,169.6125 0.88340175,169.6208 1.1164167,169.6291 1.2497892,169.6373 0.95485115,169.6456 0.72249776,169.6539 0.40986851,169.6622 0.24101348,169.6704 0.34853035,169.6787 0.51843566,169.6870 0.66982347,169.6952 0.60675371,169.7035 0.56211412,169.7118 0.4908734,169.7201 0.4376995,169.7283 0.41077623,169.7366 0.33919677,169.7449 0.24086185,169.7532 0.40232128,169.7614 0.87578362,169.7697 0.90161878,169.7780 0.71407896,169.7863 0.69616038,169.7945 0.55402529,169.8028 0.83960706,169.8111 0.79504782,169.8194 0.93762356,169.8276 0.67788094,169.8359 0.71486849,169.8442 0.8124299,169.8525 0.62421745,169.8607 0.70547825,169.8690 0.68764943,169.8773 0.64305907,169.8856 1.0454108,169.8939 1.3124267,169.9021 0.90063828,169.9104 0.58950454,169.9187 0.8312732,169.9270 0.98271102,169.9352 1.0264899,169.9435 0.70421046,169.9518 0.73232836,169.9601 1.2880542,169.9684 1.8228492,169.9766 1.4885672,169.9849 0.52414113,169.9932 0.25870857,170.0015 0.42892855,170.0098 0.48290294,170.0180 0.75107193,170.0263 1.2246158,170.0346 2.0299561,170.0429 3.1007123,170.0512 3.878526,170.0595 5.3708105,170.0677 6.4099684,170.0760 5.1645169,170.0843 4.213964,170.0926 5.7860718,170.1009 9.1561069,170.1091 13.633713,170.1174 45.573139,170.1257 107.20414,170.1340 131.55594,170.1423 93.011459,170.1506 36.253716,170.1588 13.616297,170.1671 9.1180735,170.1754 7.4330907,170.1837 7.3059087,170.1920 10.609209,170.2003 15.295462,170.2086 15.929443,170.2168 9.7478952,170.2251 3.5677872,170.2334 1.1662865,170.2417 1.0442852,170.2500 1.2864631,170.2583 1.3584683,170.2666 1.4113922,170.2748 1.3657721,170.2831 1.1145641,170.2914 0.68620938,170.2997 0.63428789,170.3080 0.76849979,170.3163 0.76770419,170.3246 0.57002407,170.3329 0.20468791,170.3412 0.31316286,170.3494 0.44665152,170.3577 0.42837554,170.3660 0.33906442,170.3743 0.28597727,170.3826 0.36620215,170.3909 0.36593556,170.3992 0.39301983,170.4075 0.35697588,170.4158 0.31227058,170.4240 0.39266324,170.4323 0.3933644,170.4406 0.75951117,170.4489 0.8123852,170.4572 0.74100333,170.4655 0.72303194,170.4738 0.6783796,170.4821 0.46420971,170.4904 0.39250404,170.4987 0.329833,170.5070 0.32164031,170.5153 0.39326006,170.5236 0.43765265,170.5318 0.44683766,170.5401 0.54517645,170.5484 0.73269033,170.5567 0.86562824,170.5650 0.57963169,170.5733 0.51782292,170.5816 0.56264907,170.5899 0.65252823,170.5982 0.88459843,170.6065 0.94579542,170.6148 0.63254404,170.6231 0.24972641,170.6314 0.32194182,170.6397 0.49127048,170.6480 0.54480654,170.6563 0.46355,170.6646 0.1599663,170.6729 0.28663191,170.6812 0.72484839,170.6895 1.0544218,170.6978 0.97189987,170.7060 0.5702073,170.7143 0.48242769,170.7226 0.41951689,170.7309 0.32157034,170.7392 0.50976759,170.7475 0.83118522,170.7558 1.0082886,170.7641 0.67719805,170.7724 0.39349923,170.7807 0.65249169,170.7890 0.61559999,170.7973 0.56318873,170.8056 0.92946881,170.8139 1.1513522,170.8222 1.0352196,170.8305 0.98204577,170.8388 0.73178202,170.8471 0.53587353,170.8554 0.58940876,170.8637 0.58907717,170.8720 0.65171295,170.8803 0.49923274,170.8886 0.25849968,170.8969 0.38388631,170.9052 0.46439716,170.9136 0.54544497,170.9219 0.79523152,170.9302 0.84872246,170.9385 0.91984689,170.9468 0.88454944,170.9551 1.385084,170.9634 1.6253999,170.9717 1.3920761,170.9800 0.9816646,170.9883 1.1883295,170.9966 1.3925507,171.0049 1.3381037,171.0132 1.1782373,171.0215 1.2777109,171.0298 1.8415194,171.0381 4.0386143,171.0464 9.4360485,171.0547 14.826025,171.0630 26.5014,171.0713 48.196198,171.0796 62.654957,171.0880 64.394234,171.0963 82.306198,171.1046 181.62285,171.1129 281.91925,171.1212 256.3714,171.1295 137.24605,171.1378 54.943382,171.1461 27.780668,171.1544 18.456436,171.1627 10.697572,171.1710 7.6123085,171.1793 5.7726564,171.1876 3.9425235,171.1960 3.4203358,171.2043 4.2323561,171.2126 3.5668123,171.2209 1.7455956,171.2292 0.68659747,171.2375 0.78592157,171.2458 0.83000189,171.2541 0.79456711,171.2624 0.75019795,171.2707 0.72431296,171.2791 0.92031908,171.2874 0.91069353,171.2957 1.1786059,171.3040 1.061275,171.3123 0.69680029,171.3206 1.0370095,171.3289 0.99875385,171.3372 0.50755006,171.3456 0.36602443,171.3539 0.29441622,171.3622 0.16041441,171.3705 0.23233785,171.3788 0.33937055,171.3871 0.36600822,171.3954 0.46477887,171.4038 0.57187414,171.4121 0.45479673,171.4204 0.26696289,171.4287 0.17884289,171.4370 0.50056791,171.4453 0.4732537,171.4536 0.47376612,171.4620 0.75028783,171.4703 0.82118374,171.4786 0.74089152,171.4869 0.62450087,171.4952 0.45508823,171.5035 0.52719462,171.5119 0.6606105,171.5202 0.60738331,171.5285 0.74192715,171.5368 0.66948718,171.5451 0.50818813,171.5534 0.51852262,171.5618 0.81303978,171.5701 0.65047938,171.5784 0.27616107,171.5867 0.52766401,171.5950 0.70556271,171.6034 0.44565016,171.6117 0.30425686,171.6200 0.65287596,171.6283 0.7231434,171.6366 0.58826524,171.6450 0.29407707,171.6533 0.38413835,171.6616 0.33883357,171.6699 0.23225501,171.6782 0.41151565,171.6866 0.61643106,171.6949 0.70489341,171.7032 0.45450467,171.7115 0.20524609,171.7199 0.35795635,171.7282 0.64411217,171.7365 0.86596,171.7448 0.49883166,171.7531 0.3302874,171.7615 0.41994205,171.7698 0.52620357,171.7781 0.24926355,171.7864 0.10706532,171.7948 0.098179817,171.8031 0.21460263,171.8114 0.34859571,171.8197 0.33085898,171.8281 0.52706569,171.8364 0.49038717,171.8447 0.38391849,171.8530 0.35712701,171.8614 0.20502494,171.8697 0.27706271,171.8780 0.44695082,171.8863 0.53565472,171.8947 0.3927024,171.9030 0.43740827,171.9113 0.45535421,171.9196 0.58986914,171.9280 0.61603224,171.9363 0.54519194,171.9446 0.88528299,171.9530 1.0708627,171.9613 0.83808702,171.9696 0.71445942,171.9779 0.67006958,171.9863 0.77766705,171.9946 0.95526963,172.0029 0.66813534,172.0113 0.43678731,172.0196 0.46452495,172.0279 0.5185343,172.0362 0.70550638,172.0446 1.063758,172.0529 2.0823956,172.0612 2.8966727,172.0696 5.0073647,172.0779 7.0880504,172.0862 9.5538578,172.0946 12.854815,172.1029 19.239399,172.1112 27.703024,172.1195 29.140203,172.1279 21.943157,172.1362 15.781515,172.1445 12.954031,172.1529 12.604383,172.1612 10.219756,172.1695 7.5637574,172.1779 6.6153975,172.1862 5.3987284,172.1945 3.6108048,172.2029 2.5256393,172.2112 2.9215147,172.2195 3.2571447,172.2279 2.4064887,172.2362 1.8651817,172.2445 1.9812031,172.2529 0.94434041,172.2612 0.46415943,172.2696 0.39288196,172.2779 0.33936834,172.2862 0.50087863,172.2946 0.75969684,172.3029 0.82996023,172.3112 0.5879882,172.3196 0.42844775,172.3279 0.84147656,172.3362 1.3943704,172.3446 1.3471091,172.3529 1.0442817,172.3613 1.5454003,172.3696 1.7853196,172.3779 1.5618786,172.3863 1.0622113,172.3946 0.75861472,172.4029 0.77592391,172.4113 0.80347449,172.4196 1.2064438,172.4280 1.268073,172.4363 0.98120916,172.4446 0.66908354,172.4530 0.57129598,172.4613 0.46472111,172.4697 0.57154214,172.4780 0.36498412,172.4863 0.27701885,172.4947 0.58997685,172.5030 0.56228048,172.5114 0.55389822,172.5197 0.59837288,172.5281 0.57203335,172.5364 0.93001378,172.5447 1.2583268,172.5531 0.94507116,172.5614 0.58911985,172.5698 0.59085077,172.5781 1.0548215,172.5864 1.0968907,172.5948 0.7845127,172.6031 0.61557406,172.6115 0.5442242,172.6198 0.50910693,172.6282 0.46413717,172.6365 0.40182549,172.6449 0.50918078,172.6532 0.49946854,172.6615 0.27632645,172.6699 0.27740282,172.6782 0.58166504,172.6866 1.0548321,172.6949 1.366203,172.7033 1.2498368,172.7116 1.3496368,172.7200 1.5630734,172.7283 1.4805334,172.7367 1.2397634,172.7450 1.2053232,172.7534 1.1694622,172.7617 0.88358158,172.7700 0.76760113,172.7784 0.6151309,172.7867 0.33008051,172.7951 0.4732731,172.8034 0.49126676,172.8118 0.65330046,172.8201 1.0627759,172.8285 0.82031912,172.8368 0.58870316,172.8452 0.41051826,172.8535 0.50989741,172.8619 0.90278232,172.8702 1.0355834,172.8786 0.94590712,172.8869 0.87560451,172.8953 1.1355811,172.9036 1.3219497,172.9120 1.3198646,172.9203 1.286602,172.9287 2.0647247,172.9370 2.1080225,172.9454 2.518172,172.9537 2.6629751,172.9621 3.7095876,172.9704 4.6839833,172.9788 6.2881255,172.9872 6.0490394,172.9955 5.5078959,173.0039 6.607285,173.0122 10.692487,173.0206 15.669272,173.0289 21.760321,173.0373 32.45528,173.0456 62.708443,173.0540 113.76318,173.0623 177.46895,173.0707 349.04489,173.0790 1301.7111,173.0874 2958.2849,173.0958 3481.5703,173.1041 2358.5737,173.1125 910.77551,173.1208 305.84698,173.1292 189.65616,173.1375 136.24184,173.1459 92.557884,173.1542 60.153057,173.1626 36.407818,173.1710 22.158415,173.1793 15.548013,173.1877 11.208041,173.1960 6.4260974,173.2044 3.8037629,173.2128 3.7320495,173.2211 2.9592168,173.2295 1.8901333,173.2378 1.6530443,173.2462 1.9656574,173.2545 2.0535777,173.2629 1.9988633,173.2713 1.5980557,173.2796 1.6964235,173.2880 1.4087664,173.2963 1.0431126,173.3047 0.74989277,173.3131 0.75893748,173.3214 0.69626325,173.3298 1.1806463,173.3381 1.7518779,173.3465 1.9832146,173.3549 2.1418245,173.3632 1.6510202,173.3716 2.2234628,173.3800 1.8113633,173.3883 1.2401934,173.3967 1.0007222,173.4050 1.5178468,173.4134 1.159743,173.4218 1.08898,173.4301 1.1256746,173.4385 1.2773123,173.4469 1.1867913,173.4552 1.2595607,173.4636 1.428326,173.4720 1.1419607,173.4803 0.9012627,173.4887 0.77555799,173.4971 0.44652066,173.5054 0.77042723,173.5138 1.7262621,173.5221 1.8809971,173.5305 0.65838999,173.5389 0.81391305,173.5472 0.87476313,173.5556 0.93706334,173.5640 0.83020967,173.5723 1.0629343,173.5807 0.94628245,173.5891 0.74086601,173.5974 0.59758341,173.6058 0.47270009,173.6142 0.53593546,173.6225 0.61561722,173.6309 0.46475306,173.6393 0.91118091,173.6477 0.74941623,173.6560 0.66046578,173.6644 0.44631901,173.6728 0.54514593,173.6811 0.62459046,173.6895 0.63595212,173.6979 1.5191611,173.7062 1.2124001,173.7146 0.76843303,173.7230 1.0355017,173.7314 0.721937,173.7397 0.60685688,173.7481 0.55460191,173.7565 1.1079061,173.7648 1.1063011,173.7732 0.99135554,173.7816 0.87441289,173.7900 0.44597271,173.7983 0.81296176,173.8067 0.95562255,173.8151 0.96402645,173.8234 0.66905099,173.8318 0.61601549,173.8402 0.63417751,173.8486 0.76787323,173.8569 0.84781641,173.8653 0.67879242,173.8737 0.57233876,173.8821 0.9379673,173.8904 0.97326314,173.8988 1.0447507,173.9072 1.0264696,173.9156 0.91050375,173.9239 0.76749134,173.9323 0.59737122,173.9407 0.45549604,173.9491 0.92990917,173.9574 1.3491151,173.9658 1.3839424,173.9742 1.2059209,173.9826 1.3851629,173.9909 1.5890732,173.9993 1.4009699,174.0077 1.1780376,174.0161 1.1868172,174.0245 1.2956076,174.0328 1.8680586,174.0412 3.3901603,174.0496 6.4295001,174.0580 9.1988773,174.0663 12.474939,174.0747 25.704695,174.0831 91.836159,174.0915 202.12355,174.0999 234.05049,174.1082 159.94508,174.1166 68.912491,174.1250 33.642838,174.1334 27.81082,174.1418 24.066687,174.1501 25.012554,174.1585 34.699368,174.1669 44.995689,174.1753 73.638618,174.1837 257.04742,174.1921 679.56647,174.2004 913.46716,174.2088 697.94208,174.2172 293.93866,174.2256 89.05732,174.2340 44.2999,174.2423 33.585133,174.2507 24.347033,174.2591 16.581789,174.2675 8.8564444,174.2759 5.3425422,174.2843 3.8697102,174.2926 2.3002038,174.3010 1.936395,174.3094 1.4266618,174.3178 1.0160518,174.3262 0.8567462,174.3346 1.4221618,174.3430 2.1522701,174.3513 1.543313,174.3597 1.0981661,174.3681 0.94587231,174.3765 0.57880539,174.3849 0.43003362,174.3933 1.1448289,174.4017 1.2675111,174.4100 1.3922776,174.4184 0.97082549,174.4268 0.17721172,174.4352 0.23270686,174.4436 0.43805304,174.4520 0.62610215,174.4604 0.90287149,174.4688 0.95549554,174.4772 0.80255413,174.4855 0.60602576,174.4939 0.42816776,174.5023 0.56334054,174.5107 1.2596134,174.5191 1.6971037,174.5275 1.5805347,174.5359 1.0879029,174.5443 0.55271941,174.5527 0.41057187,174.5610 0.42007238,174.5694 0.6083169,174.5778 0.83036196,174.5862 0.62357694,174.5946 0.40083823,174.6030 0.098270111,174.6114 0.25061199,174.6198 0.33919463,174.6282 0.35697013,174.6366 0.57205009,174.6450 0.75178576,174.6534 1.2061985,174.6618 1.2663984,174.6701 0.74853915,174.6785 0.50076473,174.6869 0.91975343,174.6953 0.65093088,174.7037 0.46462244,174.7121 0.49085626,174.7205 0.47366551,174.7289 0.79545921,174.7373 0.83947343,174.7457 0.8746317,174.7541 0.83997309,174.7625 1.2155553,174.7709 1.2671283,174.7793 0.86457193,174.7877 0.59802353,174.7961 0.85805976,174.8045 1.008757,174.8129 0.66854668,174.8213 0.35670325,174.8297 0.42868391,174.8381 0.54511076,174.8465 0.62519264,174.8548 0.59788883,174.8632 0.52663356,174.8716 0.54442745,174.8800 0.50895447,174.8884 0.53621238,174.8968 0.5178538,174.9052 0.35654759,174.9136 0.22299251,174.9220 0.41987696,174.9304 0.46436521,174.9388 0.36611813,174.9472 0.42007893,174.9556 0.5806523,174.9640 0.6432234,174.9724 0.68760091,174.9808 0.54417831,174.9892 0.56293267,174.9976 0.80457503,175.0060 0.99963742,175.0144 0.74038112,175.0228 0.75023735,175.0312 1.0096225,175.0396 1.2611135,175.0481 2.1641467,175.0565 3.620569,175.0649 5.3104897,175.0733 8.1506786,175.0817 17.557928,175.0901 36.910042,175.0985 45.77644,175.1069 34.919743,175.1153 22.695744,175.1237 17.049505,175.1321 13.964003,175.1405 11.618263,175.1489 10.490138,175.1573 9.7835073,175.1657 7.8288918,175.1741 8.1475887,175.1825 14.99149,175.1909 48.277691,175.1993 90.109276,175.2077 91.734207,175.2161 55.631809,175.2245 19.116333,175.2330 7.4059663,175.2414 5.3987455,175.2498 4.399425,175.2582 3.6915805,175.2666 1.8618443,175.2750 1.1510383,175.2834 1.1423274,175.2918 1.0981472,175.3002 0.90117168,175.3086 0.56146073,175.3170 0.40170544,175.3254 0.52682191,175.3339 0.43724647,175.3423 0.51850051,175.3507 0.65238374,175.3591 0.62442786,175.3675 0.35657838,175.3759 0.30325669,175.3843 0.25899273,175.3927 0.43756446,175.4011 0.39326945,175.4095 0.69783455,175.4180 0.97414309,175.4264 1.0809433,175.4348 1.151625,175.4432 1.0164006,175.4516 0.58767426,175.4600 0.33031839,175.4684 0.72468293,175.4768 1.2153364,175.4853 1.3210996,175.4937 0.9272874,175.5021 0.58094513,175.5105 1.082058,175.5189 1.3310958,175.5273 1.293512,175.5357 0.739254,175.5441 0.54464954,175.5526 0.65263319,175.5610 0.86615866,175.5694 0.75795811,175.5778 0.51682609,175.5862 0.44723916,175.5946 0.89437836,175.6031 1.1880814,175.6115 1.2589098,175.6199 1.1331522,175.6283 0.90137261,175.6367 0.82073718,175.6451 0.62443066,175.6536 0.65184009,175.6620 0.51764405,175.6704 0.36535144,175.6788 0.12474327,175.6872 0.2420008,175.6956 0.67080081,175.7041 0.95512038,175.7125 0.81154692,175.7209 0.65215832,175.7293 0.75075734,175.7377 0.94640154,175.7462 0.84725982,175.7546 0.55353391,175.7630 0.61709028,175.7714 0.85752314,175.7798 0.92033088,175.7882 1.0981873,175.7967 0.93620336,175.8051 0.83045352,175.8135 0.973441,1
[truncated: 2,284,240 more chars]
