# Supplementary material for: Polypy: A Framework to Interpret Polymer Properties from Mass Spectrometry Data
Source: Polymers (Basel). 2024 Jun 22;16(13):1771. doi: 10.3390/polym16131771 (PMC11244493; doi:10.3390/polym16131771)
Supplement: Supplementary file 1 [file polymers-16-01771-s001.zip › Aryl_resins_MS_raw_data/VV_22a_4h.ascii]

1.00057,+,NANO-ESI,ms1,-,profile,44.9214-2505.2467,136512,44.9214 0.30333811,44.9256 0.31264019,44.9299 0.49128634,44.9341 0.45538616,44.9384 0.49990717,44.9426 0.35692623,44.9469 0.21427128,44.9511 0.25904009,44.9554 0.30358401,44.9597 0.27672228,44.9639 0.29490921,44.9682 0.49126223,44.9724 0.47316194,44.9767 0.44623968,44.9809 0.27669665,44.9852 0.42893109,44.9895 0.66962248,44.9937 0.56204581,44.9980 0.35692531,45.0022 0.20529929,45.0065 0.098233454,45.0107 0.23237391,45.0150 0.47337726,45.0193 0.47326183,45.0235 0.41061404,45.0278 0.24986385,45.0320 0.18766168,45.0363 0.33052829,45.0406 0.45534423,45.0448 0.56232095,45.0491 0.55344349,45.0533 0.39275715,45.0576 0.11597908,45.0619 0.10727365,45.0661 0.28600043,45.0704 0.45546588,45.0746 0.4016926,45.0789 0.30347922,45.0832 0.33942491,45.0874 0.54478472,45.0917 0.53564507,45.0960 0.40149596,45.1002 0.16048579,45.1045 0.31263211,45.1088 0.37510785,45.1130 0.37500006,45.1173 0.34812608,45.1215 0.37491605,45.1258 0.33920091,45.1301 0.24105164,45.1343 0.21450451,45.1386 0.36633179,45.1429 0.56237799,45.1471 0.44627807,45.1514 0.42867452,45.1557 0.52672011,45.1599 0.37483424,45.1642 0.18747064,45.1685 0.13390103,45.1727 0.089301996,45.1770 0.23229453,45.1813 0.36610436,45.1855 0.23208784,45.1898 0.13387068,45.1941 0.062385142,45.1983 0.035680361,45.2026 0.053580038,45.2069 0.089246623,45.2111 0.16976978,45.2154 0.33966166,45.2197 0.46453533,45.2239 0.60707337,45.2282 0.54452091,45.2325 0.47303599,45.2367 0.25875011,45.2410 0.16959032,45.2453 0.18766589,45.2496 0.40196797,45.2538 0.39279822,45.2581 0.32139492,45.2624 0.31248155,45.2666 0.29461408,45.2709 0.33919451,45.2752 0.3749066,45.2794 0.33930042,45.2837 0.23222283,45.2880 0.25001052,45.2923 0.27667511,45.2965 0.32140109,45.3008 0.31269073,45.3051 0.48227134,45.3094 0.55333132,45.3136 0.33028045,45.3179 0.21462734,45.3222 0.41974163,45.3264 0.41041112,45.3307 0.22301292,45.3350 0.16960493,45.3393 0.071511701,45.3435 0.17866173,45.3478 0.13387294,45.3521 0.089243226,45.3564 0.12518169,45.3606 0.37536809,45.3649 0.6161142,45.3692 0.56222314,45.3735 0.33905476,45.3777 0.13380338,45.3820 0.1518154,45.3863 0.33037028,45.3906 0.21422729,45.3949 0.05356998,45.3991 0.026755655,45.4034 1.3328303e-005,45.4077 0.089388862,45.4120 0.24147128,45.4162 0.50014514,45.4205 0.41943976,45.4248 0.5181421,45.4291 0.73225087,45.4334 0.57989901,45.4376 0.33903176,45.4419 0.38400784,45.4462 0.38415584,45.4505 0.55374253,45.4547 0.59799665,45.4590 0.49972668,45.4633 0.27691334,45.4676 0.33051154,45.4719 0.2767919,45.4761 0.32137114,45.4804 0.24994209,45.4847 0.33037764,45.4890 0.39279389,45.4933 0.40166333,45.4976 0.20536852,45.5018 0.20551728,45.5061 0.26783159,45.5104 0.24115649,45.5147 0.43766218,45.5190 0.48204708,45.5232 0.43753794,45.5275 0.54477519,45.5318 0.53558969,45.5361 0.31215936,45.5404 0.11592104,45.5447 0.20578308,45.5490 0.52695322,45.5532 0.4463664,45.5575 0.50891322,45.5618 0.34804884,45.5661 0.29476193,45.5704 0.32139882,45.5747 0.21404824,45.5789 0.17860317,45.5832 0.38403198,45.5875 0.44627935,45.5918 0.14274654,45.5961 0.089371033,45.6004 0.19664374,45.6047 0.40210137,45.6089 0.54468316,45.6132 0.45507711,45.6175 0.38370782,45.6218 0.34829095,45.6261 0.53594482,45.6304 0.65165675,45.6347 0.41935426,45.6390 0.16959198,45.6433 0.10720081,45.6475 0.33952764,45.6518 0.6073553,45.6561 0.49087122,45.6604 0.20530002,45.6647 0.32167968,45.6690 0.47314915,45.6733 0.35689282,45.6776 0.22313894,45.6819 0.2054005,45.6861 0.26796848,45.6904 0.36616048,45.6947 0.42887658,45.6990 0.62530661,45.7033 0.65151101,45.7076 0.41053921,45.7119 0.4823367,45.7162 0.59835339,45.7205 0.58912283,45.7248 0.41023985,45.7291 0.15155768,45.7334 0.11616826,45.7376 0.1517618,45.7419 0.062388081,45.7462 0.053577382,45.7505 0.17857888,45.7548 0.16965695,45.7591 0.14296146,45.7634 0.15189818,45.7677 0.24999775,45.7720 0.26779932,45.7763 0.33027774,45.7806 0.33925539,45.7849 0.36603233,45.7892 0.21434619,45.7935 0.30372539,45.7978 0.38396332,45.8021 0.3838129,45.8064 0.16063903,45.8107 0.20556089,45.8150 0.41975766,45.8193 0.47323993,45.8236 0.55346632,45.8278 0.40186572,45.8321 0.79482013,45.8364 0.77654117,45.8407 0.4284313,45.8450 0.223142,45.8493 0.098110378,45.8536 0.080418028,45.8579 0.089315817,45.8622 0.16955952,45.8665 0.17854767,45.8708 0.2770656,45.8751 0.56278425,45.8794 0.62490094,45.8837 0.56230396,45.8880 0.50881058,45.8923 0.25884253,45.8966 0.12497377,45.9009 0.13398315,45.9052 0.37517667,45.9095 0.73213196,45.9138 0.53553677,45.9181 0.34824893,45.9224 0.27690116,45.9267 0.23209967,45.9310 0.17867765,45.9353 0.34850478,45.9396 0.49130449,45.9439 0.61611694,45.9483 0.62488413,45.9526 0.58017147,45.9569 0.42831188,45.9612 0.24086054,45.9655 0.12497241,45.9698 0.1698525,45.9741 0.33037969,45.9784 0.21403459,45.9827 0.053689595,45.9870 0.29512838,45.9913 0.54455501,45.9956 0.30309719,45.9999 0.098070584,46.0042 0.062640741,46.0085 0.24125402,46.0128 0.34828463,46.0171 0.39283615,46.0214 0.50002635,46.0257 0.49106154,46.0300 0.23201242,46.0344 0.19657965,46.0387 0.41110563,46.0430 0.66972774,46.0473 0.59801519,46.0516 0.39257628,46.0559 0.21414864,46.0602 0.22337416,46.0645 0.28567705,46.0688 0.223125,46.0731 0.3930636,46.0774 0.49111643,46.0817 0.40172213,46.0860 0.58945042,46.0904 0.77686137,46.0947 0.69615489,46.0990 0.3389363,46.1033 0.089319646,46.1076 0.30385715,46.1119 0.61618739,46.1162 0.51766169,46.1205 0.24103753,46.1248 0.4735902,46.1292 0.76800287,46.1335 0.70524251,46.1378 0.63390583,46.1421 0.54451221,46.1464 0.47291756,46.1507 0.27658275,46.1550 0.19642149,46.1593 0.24118008,46.1637 0.2320776,46.1680 0.044568919,46.1723 0.080439128,46.1766 0.29466227,46.1809 0.36609799,46.1852 0.44663212,46.1895 0.39305753,46.1938 0.40181586,46.1982 0.38381019,46.2025 0.33027369,46.2068 0.49999675,46.2111 0.65179569,46.2154 0.54448724,46.2197 0.25890583,46.2241 0.41978282,46.2284 0.49109432,46.2327 0.57198578,46.2370 1.0183491,46.2413 1.0532234,46.2456 0.57091337,46.2500 0.27657089,46.2543 0.26781312,46.2586 0.19637839,46.2629 0.10700981,46.2672 0.11612727,46.2715 0.47333077,46.2759 0.66094971,46.2802 0.71453112,46.2845 0.54453456,46.2888 0.49092993,46.2931 0.48200342,46.2975 0.34798786,46.3018 0.20521791,46.3061 0.16073976,46.3104 0.11610908,46.3147 0.098235562,46.3190 0.14297184,46.3234 0.34850135,46.3277 0.59844548,46.3320 0.54447484,46.3363 0.34830931,46.3407 0.61651623,46.3450 0.71412343,46.3493 0.50847381,46.3536 0.35692832,46.3579 0.32157281,46.3623 0.52696782,46.3666 0.48188058,46.3709 0.15149596,46.3752 -5.280563e-005,46.3796 0.071606398,46.3839 0.25033808,46.3882 0.3303332,46.3925 0.28543589,46.3968 0.33046722,46.4012 0.41081461,46.4055 0.27659568,46.4098 0.24992226,46.4141 0.3125926,46.4185 0.42862257,46.4228 0.40178889,46.4271 0.34824142,46.4314 0.2409825,46.4358 0.14287691,46.4401 0.2503123,46.4444 0.46441534,46.4487 0.56226438,46.4531 0.48214704,46.4574 0.45562077,46.4617 0.49997553,46.4661 0.41945976,46.4704 0.36603627,46.4747 0.32132366,46.4790 0.18736324,46.4834 0.16952173,46.4877 0.42864475,46.4920 0.62512559,46.4964 0.33918336,46.5007 0.16076382,46.5050 0.26810259,46.5093 0.41977045,46.5137 0.44633311,46.5180 0.33003736,46.5223 0.11594527,46.5267 0.29466882,46.5310 0.31250447,46.5353 0.31267944,46.5396 0.34824282,46.5440 0.24085566,46.5483 0.026680106,46.5526 0.13399015,46.5570 0.37498122,46.5613 0.33925697,46.5656 0.19649826,46.5700 0.17870061,46.5743 0.26778823,46.5786 0.11589185,46.5830 0.009073236,46.5873 0.24134621,46.5916 0.39291421,46.5960 0.46429101,46.6003 0.43735045,46.6046 0.23199315,46.6090 0.15178287,46.6133 0.15187509,46.6176 0.36623198,46.6220 0.39286834,46.6263 0.33014455,46.6306 0.21412623,46.6350 0.18750659,46.6393 0.25016433,46.6436 0.30363211,46.6480 0.12481685,46.6523 0.080293857,46.6566 0.098218977,46.6610 0.11619174,46.6653 0.1876045,46.6697 0.18750311,46.6740 0.35721317,46.6783 0.56253219,46.6827 0.49105889,46.6870 0.42860934,46.6913 0.36604834,46.6957 0.31238884,46.7000 0.29461262,46.7044 0.30355689,46.7087 0.22319114,46.7130 0.3304275,46.7174 0.39297363,46.7217 0.44645926,46.7260 0.33021578,46.7304 0.17838557,46.7347 0.089291215,46.7391 0.2859382,46.7434 0.49110079,46.7477 0.31235388,46.7521 0.1695718,46.7564 0.17867129,46.7608 0.25009364,46.7651 0.22330005,46.7695 0.33060807,46.7738 0.47313601,46.7781 0.36573389,46.7825 0.16061671,46.7868 0.14301787,46.7912 0.31280997,46.7955 0.49118915,46.7998 0.44625881,46.8042 0.31227854,46.8085 0.27667657,46.8129 0.35731813,46.8172 0.57154006,46.8216 0.53565556,46.8259 0.36597607,46.8302 0.18739416,46.8346 0.21439834,46.8389 0.34829602,46.8433 0.50889385,46.8476 0.56245267,46.8520 0.41072956,46.8563 0.41090116,46.8607 0.55362922,46.8650 0.58027762,46.8694 0.77694112,46.8737 1.1161193,46.8780 0.84799254,46.8824 0.48222256,46.8867 0.45522183,46.8911 0.37477639,46.8954 0.6609835,46.8998 0.92888826,46.9041 0.87507683,46.9085 0.62462646,46.9128 0.31215721,46.9172 0.33939162,46.9215 0.53588545,46.9259 0.5981611,46.9302 0.44619751,46.9346 0.29463774,46.9389 0.21435957,46.9433 0.22347054,46.9476 0.48232433,46.9520 0.47313595,46.9563 0.45523605,46.9607 0.32119784,46.9650 0.41962391,46.9694 0.41072649,46.9737 0.41951546,46.9781 0.22314548,46.9824 0.16963862,46.9868 0.12504229,46.9911 0.22347926,46.9955 0.47330397,46.9998 0.51787382,47.0042 0.60728329,47.0085 0.50001949,47.0129 0.55357456,47.0172 0.74084842,47.0216 0.54446352,47.0259 0.29461864,47.0303 0.14284579,47.0346 0.18768159,47.0390 0.35717392,47.0434 0.41944084,47.0477 0.33923984,47.0521 0.39287686,47.0564 0.28563324,47.0608 0.33046499,47.0651 0.40192959,47.0695 0.35717791,47.0738 0.34834507,47.0782 0.54504138,47.0825 0.81241405,47.0869 0.5174436,47.0913 0.48209697,47.0956 0.59815305,47.1000 0.63405937,47.1043 0.86632675,47.1087 0.84808344,47.1130 0.47286129,47.1174 0.31238237,47.1218 0.41077778,47.1261 0.54493821,47.1305 0.63419008,47.1348 0.49996582,47.1392 0.39273384,47.1435 0.29453421,47.1479 0.34815153,47.1523 0.40167311,47.1566 0.30344075,47.1610 0.13383149,47.1653 0.1072217,47.1697 0.39302173,47.1741 0.54457945,47.1784 0.37495762,47.1828 0.33938187,47.1871 0.33930102,47.1915 0.2588422,47.1959 0.17852286,47.2002 0.16072263,47.2046 0.24112257,47.2089 0.41977137,47.2133 0.48232728,47.2177 0.50938356,47.2220 0.77701885,47.2264 0.67805958,47.2308 0.29406625,47.2351 0.10698704,47.2395 0.22345142,47.2438 0.50032365,47.2482 0.60738087,47.2526 0.6965667,47.2569 0.63361776,47.2613 0.31207985,47.2657 0.13384317,47.2700 0.28583986,47.2744 0.62547368,47.2788 1.0715787,47.2831 0.68745053,47.2875 0.58921367,47.2919 0.35686702,47.2962 0.33033332,47.3006 0.39304271,47.3050 0.54477173,47.3093 0.5175665,47.3137 0.3746931,47.3181 0.24098031,47.3224 0.1071488,47.3268 0.10748103,47.3312 0.40214077,47.3355 0.58926952,47.3399 0.60695297,47.3443 0.40153855,47.3486 0.29495153,47.3530 0.63440549,47.3574 0.81229752,47.3617 0.63347232,47.3661 0.34796062,47.3705 0.24103761,47.3748 0.15181206,47.3792 0.098184034,47.3836 0.14312887,47.3879 0.50926131,47.3923 0.58908236,47.3967 0.38370508,47.4011 0.22324978,47.4054 0.28576571,47.4098 0.285734,47.4142 0.25876299,47.4185 0.10692541,47.4229 0.0089208586,47.4273 0.080477573,47.4317 0.18764377,47.4360 0.286019,47.4404 0.50920725,47.4448 0.52667177,47.4491 0.37460759,47.4535 0.17833886,47.4579 0.1338852,47.4623 0.080319524,47.4666 0.11609662,47.4710 0.24106704,47.4754 0.25893468,47.4798 0.27695888,47.4841 0.41992727,47.4885 0.54460388,47.4929 0.39264768,47.4973 0.33925414,47.5016 0.40173665,47.5060 0.46436948,47.5104 0.57157141,47.5148 0.44644541,47.5191 0.33918589,47.5235 0.24087858,47.5279 0.08021716,47.5323 1.3085244e-005,47.5366 0.14313614,47.5410 0.43777254,47.5454 0.65168607,47.5498 0.47299689,47.5541 0.29487866,47.5585 0.64319521,47.5629 0.76753718,47.5673 0.28532133,47.5717 0.080401354,47.5760 0.11610235,47.5804 0.10712348,47.5848 0.09810748,47.5892 0.053515561,47.5936 0.35720724,47.5979 0.43747512,47.6023 0.25894848,47.6067 0.23235779,47.6111 0.4556343,47.6155 0.66961354,47.6198 0.53556013,47.6242 0.42836782,47.6286 0.22307132,47.6330 0.276833,47.6374 0.37508106,47.6417 0.3393738,47.6461 0.27672967,47.6505 0.18737295,47.6549 0.16960464,47.6593 0.21433826,47.6636 0.27717215,47.6680 0.60750973,47.6724 0.66044176,47.6768 0.41941783,47.6812 0.48218918,47.6856 0.50901425,47.6899 0.55362415,47.6943 0.39279011,47.6987 0.32143155,47.7031 0.39290169,47.7075 0.41061378,47.7119 0.33924386,47.7163 0.52699959,47.7206 0.56243479,47.7250 0.35711026,47.7294 0.446484,47.7338 0.42846775,47.7382 0.294673,47.7426 0.33051175,47.7470 0.42861125,47.7513 0.42860395,47.7557 0.54478669,47.7601 0.63380474,47.7645 0.49956784,47.7689 0.25873739,47.7733 0.19666818,47.7777 0.26789123,47.7821 0.20530871,47.7864 0.28590852,47.7908 0.40174478,47.7952 0.30325073,47.7996 0.11595635,47.8040 0.13396904,47.8084 0.080343381,47.8128 0.062581815,47.8172 0.29477707,47.8216 0.47328949,47.8259 0.45531851,47.8303 0.40165144,47.8347 0.28562054,47.8391 0.15176484,47.8435 0.20559789,47.8479 0.41102165,47.8523 0.53564554,47.8567 0.41934675,47.8611 0.30339631,47.8655 0.17865257,47.8699 0.33948323,47.8742 0.4287765,47.8786 0.48219153,47.8830 0.48209503,47.8874 0.58928883,47.8918 0.60703939,47.8962 0.428579,47.9006 0.47325668,47.9050 0.38372898,47.9094 0.15161559,47.9138 0.1427912,47.9182 0.18750206,47.9226 0.26791269,47.9270 0.25901714,47.9314 0.35725561,47.9358 0.34837133,47.9402 0.55371767,47.9446 0.58013737,47.9489 0.38367334,47.9533 0.33037972,47.9577 0.32149598,47.9621 0.32151943,47.9665 0.41973788,47.9709 0.51784784,47.9753 0.40159106,47.9797 0.12482377,47.9841 0.062479492,47.9885 0.053552963,47.9929 0.053589147,47.9973 0.29480952,48.0017 0.54481852,48.0061 0.53586644,48.0105 0.50019747,48.0149 0.52658588,48.0193 0.23179805,48.0237 0.23238969,48.0281 0.55381662,48.0325 0.54443097,48.0369 0.42849508,48.0413 0.42855635,48.0457 0.22297688,48.0501 0.11620177,48.0545 0.36640683,48.0589 0.51786947,48.0633 0.44612569,48.0677 0.17841317,48.0721 0.21449026,48.0765 0.32158014,48.0809 0.4196803,48.0853 0.57127917,48.0897 0.60695183,48.0941 0.49096197,48.0985 0.15175,48.1029 0.18763368,48.1073 0.41087225,48.1117 0.54476058,48.1161 0.51776415,48.1205 0.23187505,48.1249 0.14278458,48.1293 0.19643787,48.1337 0.044613343,48.1381 0.026849153,48.1426 0.098257661,48.1470 0.18764481,48.1514 0.34833241,48.1558 0.25001183,48.1602 0.24093543,48.1646 0.062262114,48.1690 0.14312787,48.1734 0.54504508,48.1778 0.68762201,48.1822 0.66042042,48.1866 0.35676485,48.1910 0.13411872,48.1954 0.2499868,48.1998 0.18747222,48.2042 0.50922877,48.2086 0.67880851,48.2131 0.63392013,48.2175 0.58023876,48.2219 0.66940498,48.2263 0.2675361,48.2307 0.098214045,48.2351 0.33929801,48.2395 0.43754464,48.2439 0.45554945,48.2483 0.44649428,48.2527 0.41061825,48.2571 0.33931723,48.2616 0.48238069,48.2660 0.84818238,48.2704 0.66038704,48.2748 0.31235313,48.2792 0.12496134,48.2836 0.14314981,48.2880 0.4288446,48.2924 0.42841235,48.2968 0.2496672,48.3012 0.16948283,48.3057 0.28575227,48.3101 0.27689222,48.3145 0.41096202,48.3189 0.49105603,48.3233 0.33916786,48.3277 0.26790214,48.3321 0.26780269,48.3366 0.18745546,48.3410 0.33052596,48.3454 0.66098583,48.3498 0.83035928,48.3542 0.5533517,48.3586 0.3482371,48.3630 0.59873265,48.3675 1.1791049,48.3719 1.3300236,48.3763 0.76721144,48.3807 0.44615003,48.3851 0.30343089,48.3895 0.14297985,48.3939 0.22335936,48.3984 0.24094014,48.4028 0.142702,48.4072 0.089336894,48.4116 0.16075554,48.4160 0.080253668,48.4204 0.026749507,48.4249 0.080472432,48.4293 0.22325431,48.4337 0.31261656,48.4381 0.56265485,48.4425 0.71418613,48.4470 0.54452419,48.4514 0.41971493,48.4558 0.50903434,48.4602 0.52690899,48.4646 0.58050281,48.4690 0.53571308,48.4735 0.47318238,48.4779 0.41964838,48.4823 0.38374943,48.4867 0.26761675,48.4911 0.21418838,48.4956 0.19639687,48.5000 0.30365863,48.5044 0.37515172,48.5088 0.34812826,48.5133 0.1784039,48.5177 0.26818055,48.5221 0.61647815,48.5265 0.80360824,48.5309 0.71385968,48.5354 0.3212986,48.5398 0.51817089,48.5442 0.633892,48.5486 0.52660853,48.5531 0.3302711,48.5575 0.27682683,48.5619 0.31254381,48.5663 0.33021379,48.5707 0.22309616,48.5752 0.14287761,48.5796 0.12498825,48.5840 0.098151371,48.5884 0.062445026,48.5929 0.098274894,48.5973 0.23245002,48.6017 0.51819158,48.6061 0.61593837,48.6106 0.32991675,48.6150 0.035602313,48.6194 0.071539618,48.6239 0.15193824,48.6283 0.27687314,48.6327 0.29442605,48.6371 0.2499458,48.6416 0.26803714,48.6460 0.1963663,48.6504 0.089091577,48.6548 0.11606514,48.6593 0.3930769,48.6637 0.55361503,48.6681 0.33929971,48.6726 0.33050278,48.6770 0.35700399,48.6814 0.28557733,48.6858 0.31250477,48.6903 0.33942035,48.6947 0.41962466,48.6991 0.22305962,48.7036 0.25001284,48.7080 0.3035861,48.7124 0.30356836,48.7169 0.24994563,48.7213 0.23210716,48.7257 0.2590003,48.7302 0.31245545,48.7346 0.24108304,48.7390 0.21451302,48.7434 0.26791972,48.7479 0.35706314,48.7523 0.53575325,48.7567 0.59843749,48.7612 0.53589159,48.7656 0.66971588,48.7700 0.91964036,48.7745 0.85698813,48.7789 0.54442084,48.7833 0.30350611,48.7878 0.41965809,48.7922 0.59822983,48.7966 0.69647777,48.8011 0.48221713,48.8055 0.58048725,48.8099 0.68733186,48.8144 0.33003765,48.8188 0.19652522,48.8233 0.42871812,48.8277 0.41054848,48.8321 0.19638555,48.8366 0.2233012,48.8410 0.22306839,48.8454 0.19641741,48.8499 0.36621857,48.8543 0.39280471,48.8587 0.30369806,48.8632 0.41977707,48.8676 0.38384184,48.8721 0.32127717,48.8765 0.17840597,48.8809 0.15173753,48.8854 0.15202267,48.8898 0.36649647,48.8943 0.61608887,48.8987 0.41017389,48.9031 0.0086587118,48.9076 0.053648945,48.9120 0.12509884,48.9164 0.24114381,48.9209 0.19642888,48.9253 0.29479989,48.9298 0.43757531,48.9342 0.34794196,48.9387 0.098222382,48.9431 0.22350334,48.9475 0.28562191,48.9520 0.33051673,48.9564 0.6341821,48.9609 0.57129103,48.9653 0.36583585,48.9697 0.19635037,48.9742 0.18740194,48.9786 0.13395672,48.9831 0.40219584,48.9875 0.66995084,48.9920 0.77680475,48.9964 0.78542316,49.0008 0.60683733,49.0053 0.43736118,49.0097 0.49121526,49.0142 0.77703393,49.0186 0.81262535,49.0231 0.76790303,49.0275 0.79469138,49.0320 0.74985796,49.0364 0.49071887,49.0408 0.34818068,49.0453 0.41097328,49.0497 0.47316504,49.0542 0.25874045,49.0586 0.3485817,49.0631 0.62513036,49.0675 0.46389595,49.0720 0.28550082,49.0764 0.30354333,49.0809 0.42866182,49.0853 0.5715887,49.0898 0.63399404,49.0942 0.78566396,49.0987 0.74085867,49.1031 0.49110356,49.1076 0.46449509,49.1120 0.41959614,49.1164 0.41078371,49.1209 0.52692407,49.1253 0.51765263,49.1298 0.28538632,49.1342 0.071314879,49.1387 0.11619501,49.1431 0.21432655,49.1476 0.10697544,49.1520 0.0089286435,49.1565 0.24127869,49.1609 0.66983765,49.1654 0.69643301,49.1699 0.49983671,49.1743 0.22306125,49.1788 0.26780024,49.1832 0.3303394,49.1877 0.29486421,49.1921 0.58962411,49.1966 0.68779069,49.2010 0.70541817,49.2055 0.51746446,49.2099 0.2317424,49.2144 0.08020097,49.2188 0.053546578,49.2233 0.080371462,49.2277 0.27679458,49.2322 0.25892764,49.2366 0.37519595,49.2411 0.73239958,49.2456 0.81257015,49.2500 0.61598307,49.2545 0.38390008,49.2589 0.37491056,49.2634 0.26768401,49.2678 0.19639628,49.2723 0.24099021,49.2767 0.25014606,49.2812 0.5630523,49.2857 0.77696353,49.2901 0.53540504,49.2946 0.41948849,49.2990 0.46434358,49.3035 0.68746531,49.3079 0.58018887,49.3124 0.33033064,49.3169 0.27679291,49.3213 0.24107087,49.3258 0.19635916,49.3302 0.18754497,49.3347 0.42890602,49.3392 0.5625459,49.3436 0.37468705,49.3481 0.19635274,49.3525 0.23217747,49.3570 0.19631298,49.3614 0.21426795,49.3659 0.24105428,49.3704 0.17863061,49.3748 0.25021914,49.3793 0.40188822,49.3838 0.52676851,49.3882 0.53554899,49.3927 0.33914909,49.3971 0.26799402,49.4016 0.35718271,49.4061 0.40164471,49.4105 0.33028585,49.4150 0.19637755,49.4194 0.080233447,49.4239 0.062640376,49.4284 0.45598912,49.4328 0.95575196,49.4373 0.91056252,49.4418 0.69621903,49.4462 0.52651161,49.4507 0.33908305,49.4552 0.34819689,49.4596 0.41067934,49.4641 0.44629353,49.4685 0.20532572,49.4730 0.20547964,49.4775 0.30357403,49.4819 0.28560641,49.4864 0.15174295,49.4909 0.15190808,49.4953 0.27682835,49.4998 0.37495741,49.5043 0.5181399,49.5087 0.7687369,49.5132 1.1609484,49.5177 0.9190045,49.5221 0.63339436,49.5266 0.38369054,49.5311 0.23213358,49.5355 0.21439637,49.5400 0.41104588,49.5445 0.5714215,49.5490 0.41942111,49.5534 0.3035396,49.5579 0.20524368,49.5624 0.098063625,49.5668 0.08035294,49.5713 0.14295503,49.5758 0.30372864,49.5802 0.43746519,49.5847 0.24978636,49.5892 0.14274551,49.5936 0.17001411,49.5981 0.36631337,49.6026 0.32123047,49.6071 0.28553766,49.6115 0.19639109,49.6160 0.20530929,49.6205 0.044507779,49.6249 0.089265279,49.6294 0.098292552,49.6339 0.16995716,49.6384 0.36626047,49.6428 0.49107367,49.6473 0.57151872,49.6518 0.48206472,49.6563 0.44643325,49.6607 0.62517339,49.6652 0.70525801,49.6697 0.64254677,49.6741 0.44634867,49.6786 0.42896608,49.6831 0.49110106,49.6876 0.29420575,49.6920 0.1694385,49.6965 0.16070391,49.7010 0.14282803,49.7055 0.053718012,49.7099 0.17875935,49.7144 0.23212056,49.7189 0.27699775,49.7234 0.50914568,49.7279 0.47307631,49.7323 0.39259449,49.7368 0.27677754,49.7413 0.41090843,49.7458 0.61612481,49.7502 0.66947609,49.7547 0.56269377,49.7592 0.8038829,49.7637 0.74996465,49.7682 0.61572993,49.7726 0.29430321,49.7771 0.18744604,49.7816 0.17870501,49.7861 0.393233,49.7905 0.66963536,49.7950 0.56204152,49.7995 0.22301619,49.8040 0.17875579,49.8085 0.34841082,49.8129 0.41964611,49.8174 0.35695198,49.8219 0.20527901,49.8264 0.24122368,49.8309 0.54473549,49.8354 0.58027202,49.8398 0.42862061,49.8443 0.38410616,49.8488 0.37494847,49.8533 0.24989042,49.8578 0.24112754,49.8622 0.2676751,49.8667 0.062339377,49.8712 0.13400276,49.8757 0.19651897,49.8802 0.24115703,49.8847 0.4017131,49.8891 0.41962481,49.8936 0.53594834,49.8981 0.62496269,49.9026 0.33010826,49.9071 0.17862187,49.9116 0.20555423,49.9161 0.33030125,49.9205 0.18727098,49.9250 0.1071543,49.9295 0.17876844,49.9340 0.285734,49.9385 0.23187669,49.9430 0.098173283,49.9475 0.19663294,49.9519 0.46423906,49.9564 0.34812716,49.9609 0.26800013,49.9654 0.29468495,49.9699 0.26790395,49.9744 0.30351147,49.9789 0.23206064,49.9833 0.41073614,49.9878 0.32132453,49.9923 0.13384213,49.9968 0.11621986,50.0013 0.3840076,50.0058 0.32128087,50.0103 0.2321483,50.0148 0.4107376,50.0193 0.3571043,50.0238 0.17848313,50.0282 0.026856363,50.0327 0.14298186,50.0372 0.27681625,50.0417 0.46431494,50.0462 0.61595887,50.0507 0.45526049,50.0552 0.33937725,50.0597 0.33936962,50.0642 0.36608189,50.0687 0.36591932,50.0732 0.09809269,50.0776 0.071616255,50.0821 0.23222193,50.0866 0.205369,50.0911 0.25004095,50.0956 0.25887182,50.1001 0.2142801,50.1046 0.33953834,50.1091 0.75943059,50.1136 1.0714383,50.1181 0.74955779,50.1226 0.47313213,50.1271 0.58047277,50.1316 0.68735605,50.1361 0.58910179,50.1406 0.43748546,50.1451 0.2499623,50.1495 0.16956553,50.1540 0.14283577,50.1585 0.26804295,50.1630 0.63431531,50.1675 0.87493008,50.1720 0.47278747,50.1765 0.20568708,50.1810 0.64312953,50.1855 0.66962892,50.1900 0.74125296,50.1945 0.75875127,50.1990 0.55326372,50.2035 0.28545064,50.2080 0.1427135,50.2125 0.062481757,50.2170 0.026747566,50.2215 -2.2052915e-005,50.2260 0.026858324,50.2305 0.098267622,50.2350 0.12501517,50.2395 0.16972232,50.2440 0.25913718,50.2485 0.44652954,50.2530 0.40153036,50.2575 0.13369894,50.2620 0.05365327,50.2665 0.16082048,50.2710 0.16059759,50.2755 0.026658233,50.2800 4.3297601e-005,50.2845 0.12506562,50.2890 0.18749432,50.2935 0.14281605,50.2980 0.10728996,50.3025 0.37519693,50.3070 0.53573209,50.3115 0.55342305,50.3160 0.31247482,50.3205 0.37519255,50.3250 0.4466143,50.3295 0.49984482,50.3340 0.21398745,50.3385 0.26825997,50.3430 0.81290025,50.3476 0.96400291,50.3521 0.78543413,50.3566 0.47299299,50.3611 0.11591281,50.3656 0.053700995,50.3701 0.2055131,50.3746 0.36606127,50.3791 0.40162534,50.3836 0.26784164,50.3881 0.25903863,50.3926 0.33047369,50.3971 0.41080672,50.4016 0.38379025,50.4061 0.24123362,50.4106 0.402071,50.4151 0.5088011,50.4196 0.53552526,50.4242 0.3480294,50.4287 0.16952066,50.4332 0.17854263,50.4377 0.22317769,50.4422 0.27692771,50.4467 0.37507489,50.4512 0.32153869,50.4557 0.50016159,50.4602 0.55340302,50.4647 0.47325939,50.4692 0.45538232,50.4738 0.24088064,50.4783 0.16959503,50.4828 0.16968915,50.4873 0.29475906,50.4918 0.50021207,50.4963 0.66984743,50.5008 0.669559,50.5053 0.49973732,50.5098 0.4820728,50.5144 0.51787543,50.5189 0.38407925,50.5234 0.4912464,50.5279 0.67865187,50.5324 0.86623496,50.5369 0.89284521,50.5414 0.66033548,50.5459 0.35680723,50.5505 0.33950448,50.5550 0.52704394,50.5595 0.58929217,50.5640 0.77662468,50.5685 0.77648085,50.5730 0.52665222,50.5775 0.33037636,50.5821 0.14275903,50.5866 0.035830595,50.5911 0.27721229,50.5956 0.56273031,50.6001 0.66944611,50.6046 0.52660435,50.6091 0.61606634,50.6137 0.62491101,50.6182 0.56240594,50.6227 0.33025694,50.6272 0.18747874,50.6317 0.19642875,50.6362 0.2678442,50.6408 0.2052906,50.6453 0.089225061,50.6498 1.9175655e-005,50.6543 0.026883269,50.6588 0.16093907,50.6634 0.40189871,50.6679 0.6070202,50.6724 0.49111804,50.6769 0.4554469,50.6814 0.38373643,50.6860 0.27665731,50.6905 0.2053934,50.6950 0.28573701,50.6995 0.27678627,50.7040 0.28569597,50.7086 0.3481324,50.7131 0.31263185,50.7176 0.3482945,50.7221 0.22312392,50.7266 0.27688327,50.7312 0.42859602,50.7357 0.33023241,50.7402 0.18737353,50.7447 0.098412476,50.7492 0.28597817,50.7538 0.29443258,50.7583 0.15151991,50.7628 0.16963422,50.7673 0.22332147,50.7719 0.25005996,50.7764 0.19632752,50.7809 0.053456329,50.7854 -3.2857231e-005,50.7900 0.080460772,50.7945 0.22349885,50.7990 0.34842801,50.8035 0.41943809,50.8081 0.17826775,50.8126 0.044578098,50.8171 0.062546052,50.8216 0.28577241,50.8262 0.39291248,50.8307 0.41982725,50.8352 0.40193504,50.8397 0.45535889,50.8443 0.562406,50.8488 0.49102882,50.8533 0.40181395,50.8578 0.374935,50.8624 0.34812909,50.8669 0.35723811,50.8714 0.53584963,50.8760 0.45518073,50.8805 0.20523684,50.8850 0.25026199,50.8895 0.53591692,50.8941 0.67874479,50.8986 0.75904763,50.9031 0.75875705,50.9077 0.53533477,50.9122 0.17831431,50.9167 0.16970603,50.9212 0.25009057,50.9258 0.31249174,50.9303 0.30348948,50.9348 0.20525801,50.9394 0.11609153,50.9439 0.19657479,50.9484 0.27674058,50.9530 0.25881633,50.9575 0.21434723,50.9620 0.22348261,50.9666 0.49124247,50.9711 0.47309205,50.9756 0.4104363,50.9802 0.16054532,50.9847 0.20553018,50.9892 0.46463507,50.9938 0.75926429,50.9983 0.81221104,51.0028 0.51753449,51.0074 0.35715371,51.0119 0.18740129,51.0164 0.19630973,51.0210 0.21423337,51.0255 0.36615944,51.0300 0.5268907,51.0346 0.51791751,51.0391 0.3750765,51.0436 0.48215088,51.0482 0.53576392,51.0527 0.57140392,51.0572 0.26765844,51.0618 0.1518251,51.0663 0.39296225,51.0708 0.52667671,51.0754 0.33020595,51.0799 0.21424115,51.0845 0.37495491,51.0890 0.55367881,51.0935 0.50037044,51.0981 0.38410398,51.1026 0.37468013,51.1071 0.16046862,51.1117 0.15181541,51.1162 0.31270599,51.1208 0.49124822,51.1253 0.42850488,51.1298 0.30340376,51.1344 0.16060913,51.1389 0.28576162,51.1435 0.48219034,51.1480 0.61614943,51.1525 0.46445575,51.1571 0.33922631,51.1616 0.19621746,51.1662 0.16067033,51.1707 0.15174763,51.1752 0.20553276,51.1798 0.55383545,51.1843 0.83033925,51.1889 0.94643432,51.1934 0.77687532,51.1980 0.62488377,51.2025 0.43725905,51.2070 0.43747106,51.2116 0.48222736,51.2161 0.39285165,51.2207 0.2498316,51.2252 0.080333158,51.2298 0.1429311,51.2343 0.19642083,51.2388 0.1873925,51.2434 0.09847448,51.2479 0.48259953,51.2525 0.5980531,51.2570 0.37452629,51.2616 0.22319208,51.2661 0.50026029,51.2707 0.50007832,51.2752 0.46438146,51.2798 0.49996012,51.2843 0.40155664,51.2888 0.2322658,51.2934 0.52736551,51.2979 0.89293349,51.3025 0.73180878,51.3070 0.4907243,51.3116 0.32120994,51.3161 0.31250384,51.3207 0.30356568,51.3252 0.20526339,51.3298 0.080243461,51.3343 0.10728496,51.3389 0.44658345,51.3434 0.5534333,51.3480 0.24988385,51.3525 0.080367327,51.3571 0.16964595,51.3616 0.21438742,51.3662 0.37516305,51.3707 0.52672875,51.3753 0.40165439,51.3798 0.43758541,51.3844 0.47347552,51.3889 0.61614639,51.3935 0.51759267,51.3980 0.27665573,51.4026 0.16079332,51.4071 0.14265543,51.4117 0.062871642,51.4162 0.62614948,51.4208 1.1429173,51.4253 0.76685488,51.4299 0.36588874,51.4344 0.59880364,51.4390 0.81245297,51.4435 0.5800721,51.4481 0.46418363,51.4526 0.33025724,51.4572 0.285669,51.4618 0.383856,51.4663 0.4998816,51.4709 0.26778886,51.4754 0.13381307,51.4800 0.035641693,51.4845 0.26805195,51.4891 0.47341231,51.4936 0.58047515,51.4982 0.58023483,51.5027 0.43741339,51.5073 0.53573918,51.5119 0.5893802,51.5164 0.68774641,51.5210 0.62514222,51.5255 0.51761621,51.5301 0.24982277,51.5346 0.31259853,51.5392 0.45541635,51.5438 0.57159013,51.5483 0.66099036,51.5529 0.77674562,51.5574 0.5620054,51.5620 0.25861171,51.5666 0.18751095,51.5711 0.23217854,51.5757 0.36614829,51.5802 0.49995258,51.5848 0.38388461,51.5893 0.47350535,51.5939 0.60729295,51.5985 0.45514727,51.6030 0.29448751,51.6076 0.39293256,51.6121 0.58949274,51.6167 0.68768245,51.6213 0.67851263,51.6258 0.49083981,51.6304 0.29442865,51.6350 0.34850505,51.6395 0.80404365,51.6441 0.98200876,51.6486 0.61557716,51.6532 0.1782947,51.6578 0.071529508,51.6623 0.23233749,51.6669 0.47325626,51.6715 0.45526239,51.6760 0.27687809,51.6806 0.4733482,51.6851 0.60688984,51.6897 0.28550065,51.6943 0.21450154,51.6988 0.41995269,51.7034 0.43723163,51.7080 0.10695113,51.7125 0.23233928,51.7171 0.2946597,51.7217 0.23206782,51.7262 0.14280476,51.7308 0.23209667,51.7354 0.30353612,51.7399 0.34823385,51.7445 0.22314295,51.7491 0.16969816,51.7536 0.41097149,51.7582 0.75902003,51.7628 0.5444572,51.7673 0.33012789,51.7719 0.10705499,51.7765 0.05358642,51.7810 -1.2610622e-005,51.7856 0.026921624,51.7902 0.23237017,51.7947 0.37507084,51.7993 0.35701421,51.8039 0.20530923,51.8084 0.21430178,51.8130 0.19639368,51.8176 0.30366367,51.8222 0.63407147,51.8267 0.7410298,51.8313 0.57126331,51.8359 0.33030313,51.8404 0.40181735,51.8450 0.55376381,51.8496 0.54480821,51.8542 0.41054019,51.8587 0.18725468,51.8633 0.16070689,51.8679 0.21443026,51.8724 0.35719848,51.8770 0.4643566,51.8816 0.58048457,51.8862 0.55364144,51.8907 0.49989429,51.8953 0.28539416,51.8999 0.11593349,51.9044 0.2322468,51.9090 0.25005046,51.9136 0.16061954,51.9182 0.062463935,51.9227 0.13419273,51.9273 0.4645775,51.9319 0.70533818,51.9365 0.55333191,51.9410 0.33021936,51.9456 0.25010309,51.9502 0.34822986,51.9548 0.30337161,51.9593 0.2588537,51.9639 0.31253314,51.9685 0.19638851,51.9731 0.089266539,51.9777 0.089279115,51.9822 0.08928255,51.9868 0.14287594,51.9914 0.22323348,51.9960 0.30372953,52.0005 0.43769655,52.0051 0.54463738,52.0097 0.49081093,52.0143 0.2322146,52.0189 0.56290412,52.0234 0.7589131,52.0280 0.58030421,52.0326 0.50894296,52.0372 0.41072041,52.0417 0.41956109,52.0463 0.294278,52.0509 0.089268707,52.0555 0.22341941,52.0601 0.33931118,52.0647 0.56253415,52.0692 0.70540887,52.0738 0.5980913,52.0784 0.26794881,52.0830 0.39324477,52.0876 0.58925563,52.0921 0.58893949,52.0967 0.45520812,52.1013 0.61611718,52.1059 0.57129735,52.1105 0.20530987,52.1151 0.1428791,52.1196 0.08911787,52.1242 0.10718608,52.1288 0.4288421,52.1334 0.71454304,52.1380 0.81254971,52.1426 0.67842489,52.1471 0.46434024,52.1517 0.56250447,52.1563 0.53537649,52.1609 0.35696718,52.1655 0.16963317,52.1701 0.080375768,52.1746 0.16972804,52.1792 0.24126323,52.1838 0.50004447,52.1884 0.6070717,52.1930 0.44638246,52.1976 0.23212992,52.2022 0.22320367,52.2068 0.1427526,52.2113 0.16082777,52.2159 0.3305335,52.2205 0.42850026,52.2251 0.28563178,52.2297 0.1875114,52.2343 0.24121566,52.2389 0.5449031,52.2435 0.68736613,52.2480 0.41036209,52.2526 0.2320098,52.2572 0.24109675,52.2618 0.33941412,52.2664 0.41081101,52.2710 0.36610413,52.2756 0.30364484,52.2802 0.29467377,52.2848 0.27668548,52.2893 0.24097677,52.2939 0.23233472,52.2985 0.42880398,52.3031 0.45510963,52.3077 0.33901855,52.3123 0.36631522,52.3169 0.52700865,52.3215 0.46415526,52.3261 0.41058773,52.3307 0.38383546,52.3353 0.27673003,52.3399 0.30359694,52.3445 0.24095859,52.3490 0.080258623,52.3536 0.053570926,52.3582 0.098323107,52.3628 0.17863314,52.3674 0.1339298,52.3720 0.15173736,52.3766 0.16058014,52.3812 0.13406365,52.3858 0.31271616,52.3904 0.39280099,52.3950 0.16938384,52.3996 0.053761102,52.4042 0.36646742,52.4088 0.60709506,52.4134 0.64254934,52.4180 0.45538658,52.4226 0.464515,52.4272 0.44655052,52.4318 0.58035785,52.4364 0.59827805,52.4409 0.66061956,52.4455 0.40139839,52.4501 0.34818557,52.4547 0.48241305,52.4593 0.58042765,52.4639 0.42852214,52.4685 0.55357456,52.4731 0.61591119,52.4777 0.45520458,52.4823 0.24096142,52.4869 0.12508307,52.4915 0.33051798,52.4961 0.41953701,52.5007 0.22314273,52.5053 0.29506779,52.5099 0.62510097,52.5145 0.49095246,52.5191 0.58047777,52.5237 0.63390011,52.5283 0.69642073,52.5329 0.59817952,52.5375 0.49087283,52.5421 0.37492293,52.5467 0.55353177,52.5513 0.55349886,52.5559 0.45535776,52.5605 0.22306879,52.5651 0.089344107,52.5698 0.17882572,52.5744 0.30371493,52.5790 0.30333072,52.5836 0.13381261,52.5882 0.29496136,52.5928 0.44653794,52.5974 0.38357824,52.6020 0.15158975,52.6066 0.24121593,52.6112 0.25001895,52.6158 0.19640699,52.6204 0.12487358,52.6250 0.026734093,52.6296 0.18760344,52.6342 0.30356309,52.6388 0.27671787,52.6434 0.16956837,52.6480 0.053799309,52.6526 0.30396873,52.6572 0.4732182,52.6618 0.401512,52.6665 0.21421722,52.6711 0.17859772,52.6757 0.18738033,52.6803 0.28605792,52.6849 0.59851426,52.6895 0.53552669,52.6941 0.48218879,52.6987 0.68763739,52.7033 0.82115793,52.7079 0.74965435,52.7125 0.38387588,52.7171 0.16961621,52.7218 0.13392612,52.7264 0.14290799,52.7310 0.13388301,52.7356 0.16979499,52.7402 0.3573288,52.7448 0.28550002,52.7494 0.080219135,52.7540 0.15206727,52.7586 0.3393673,52.7633 0.24089201,52.7679 0.21425851,52.7725 0.30382532,52.7771 0.58069319,52.7817 0.92860222,52.7863 0.94630247,52.7909 0.76786524,52.7955 0.56228608,52.8001 0.3479116,52.8048 0.23212878,52.8094 0.23224616,52.8140 0.43770999,52.8186 0.67874545,52.8232 0.7321195,52.8278 0.59804952,52.8324 0.60694015,52.8371 0.41071337,52.8417 0.44672731,52.8463 0.53561944,52.8509 0.33011219,52.8555 0.30356437,52.8601 0.33924368,52.8648 0.33959439,52.8694 0.56266284,52.8740 0.44602516,52.8786 0.17828305,52.8832 0.089448176,52.8878 0.25908071,52.8924 0.37501854,52.8971 0.43749616,52.9017 0.31239793,52.9063 0.2320132,52.9109 0.12489017,52.9155 0.089270912,52.9202 0.008923335,52.9248 8.0376503e-006,52.9294 0.053638756,52.9340 0.13397421,52.9386 0.14289889,52.9432 0.14297257,52.9479 0.2143863,52.9525 0.28576806,52.9571 0.39291695,52.9617 0.35693735,52.9663 0.20512021,52.9710 0.20544823,52.9756 0.42872113,52.9802 0.42858735,52.9848 0.24092512,52.9895 0.12487537,52.9941 0.16123152,52.9987 0.6614337,53.0033 0.87469667,53.0079 0.51736557,53.0126 0.40186453,53.0172 0.60743064,53.0218 0.90173626,53.0264 0.77638012,53.0311 0.5533374,53.0357 0.24096061,53.0403 0.089357771,53.0449 0.11612695,53.0495 0.14310077,53.0542 0.38444361,53.0588 0.55352134,53.0634 0.35662752,53.0680 0.2140886,53.0727 0.29486004,53.0773 0.56251448,53.0819 0.41946489,53.0865 0.29464597,53.0912 0.16076683,53.0958 0.21425511,53.1004 0.25886557,53.1050 0.28577611,53.1097 0.34843451,53.1143 0.50053704,53.1189 0.75892115,53.1236 0.50845689,53.1282 0.4105714,53.1328 0.40170798,53.1374 0.37492278,53.1421 0.21415582,53.1467 0.089256346,53.1513 0.12531163,53.1559 0.54505181,53.1606 0.75013828,53.1652 0.69615668,53.1698 0.34782907,53.1745 0.20533024,53.1791 0.21430625,53.1837 0.17856732,53.1884 0.23233202,53.1930 0.36619458,53.1976 0.39284396,53.2022 0.43747869,53.2069 0.40167192,53.2115 0.26779437,53.2161 0.25005054,53.2208 0.22303703,53.2254 0.30332404,53.2300 0.6698842,53.2347 0.91114581,53.2393 0.77677077,53.2439 0.48188734,53.2486 0.50882089,53.2532 0.52694219,53.2578 0.50917923,53.2625 0.54457736,53.2671 0.4549894,53.2717 0.22317962,53.2764 0.29488125,53.2810 0.36612394,53.2856 0.41071823,53.2903 0.41064259,53.2949 0.31236491,53.2995 0.25889841,53.3042 0.33034888,53.3088 0.24096765,53.3134 0.2054188,53.3181 0.33942789,53.3227 0.42866069,53.3273 0.43744668,53.3320 0.31237254,53.3366 0.22316028,53.3413 0.18759242,53.3459 0.30365673,53.3505 0.43811709,53.3552 0.94709074,53.3598 0.99973232,53.3644 0.7404421,53.3691 0.41942734,53.3737 0.50891054,53.3783 0.31208318,53.3830 0.062504135,53.3876 0.31271878,53.3923 0.45521232,53.3969 0.42844296,53.4015 0.21424295,53.4062 0.080468483,53.4108 0.17863658,53.4155 0.14288816,53.4201 0.17857529,53.4247 0.20574059,53.4294 0.67023903,53.4340 0.83937186,53.4387 0.81235659,53.4433 0.7857393,53.4479 0.82115585,53.4526 0.43688267,53.4572 0.16051687,53.4619 0.17863151,53.4665 0.33963531,53.4712 0.52681929,53.4758 0.30331773,53.4804 0.33930761,53.4851 0.41969845,53.4897 0.41953269,53.4944 0.20522249,53.4990 0.14284791,53.5037 0.089299783,53.5083 0.15189114,53.5129 0.34830865,53.5176 0.56252867,53.5222 0.47308561,53.5269 0.21423472,53.5315 0.24125324,53.5362 0.33923998,53.5408 0.22306457,53.5455 0.19639762,53.5501 0.35750934,53.5547 0.9648816,53.5594 1.0179218,53.5640 0.62446964,53.5687 0.20483033,53.5733 0.026741341,53.5780 0.13416737,53.5826 0.29465938,53.5873 0.17840505,53.5919 0.1251196,53.5966 0.24115281,53.6012 0.19636798,53.6059 0.1785924,53.6105 0.17855242,53.6152 0.2052954,53.6198 0.30357096,53.6245 0.36601382,53.6291 0.28563374,53.6338 0.22323547,53.6384 0.17856769,53.6431 0.16959652,53.6477 0.15183058,53.6524 0.25900429,53.6570 0.24100438,53.6617 0.18747275,53.6663 0.18760996,53.6710 0.28578702,53.6756 0.33918282,53.6803 0.23219185,53.6849 0.40215966,53.6896 0.72328752,53.6942 0.73206156,53.6989 0.70541143,53.7035 0.49089506,53.7082 0.33904174,53.7128 0.19630215,53.7175 0.09830489,53.7221 0.24144134,53.7268 0.47344843,53.7314 0.49085185,53.7361 0.28545764,53.7407 0.22323596,53.7454 0.43768075,53.7501 0.6608116,53.7547 0.66065842,53.7594 0.54462689,53.7640 0.41058946,53.7687 0.24095842,53.7733 0.32130024,53.7780 0.15162429,53.7826 0.035728667,53.7873 0.14293055,53.7919 0.21441032,53.7966 0.24989675,53.8013 0.15177737,53.8059 0.3662014,53.8106 0.45535877,53.8152 0.43747768,53.8199 0.33023164,53.8245 0.37516448,53.8292 0.62522495,53.8339 0.50898904,53.8385 0.44644764,53.8432 0.35699627,53.8478 0.24998733,53.8525 0.3748422,53.8572 0.25891423,53.8618 0.36634842,53.8665 0.45544124,53.8711 0.47303271,53.8758 0.24987419,53.8805 0.214175,53.8851 0.13385862,53.8898 0.25904015,53.8944 0.40221739,53.8991 0.9289912,53.9038 0.88359147,53.9084 0.38338757,53.9131 0.062417619,53.9177 0.18778078,53.9224 0.35732415,53.9271 0.38381061,53.9317 0.21402945,53.9364 0.11613499,53.9411 0.18758158,53.9457 0.16951188,53.9504 0.18762566,53.9550 0.45553741,53.9597 0.7054649,53.9644 0.75884205,53.9690 0.61588246,53.9737 0.53567672,53.9784 0.32142821,53.9830 0.24990472,53.9877 0.17859487,53.9924 0.35724083,53.9970 0.33914453,54.0017 0.22307804,54.0063 0.044644747,54.0110 0.16978438,54.0157 0.33942613,54.0203 0.53576964,54.0250 0.6159566,54.0297 0.27667928,54.0343 0.22323748,54.0390 0.312502,54.0437 0.30356047,54.0483 0.13380662,54.0530 -9.5895855e-005,54.0577 0.0089599518,54.0623 0.026835438,54.0670 0.10724177,54.0717 0.23213322,54.0764 0.20534216,54.0810 0.19650729,54.0857 0.25898641,54.0904 0.37510514,54.0950 0.33032244,54.0997 0.29449373,54.1044 0.25013238,54.1090 0.50930625,54.1137 0.81232488,54.1184 0.49081829,54.1230 0.56262505,54.1277 0.41948643,54.1324 0.2141742,54.1371 0.20541097,54.1417 0.36643386,54.1464 0.83934212,54.1511 0.68736082,54.1557 0.54449481,54.1604 0.15162137,54.1651 0.41096869,54.1698 0.58054507,54.1744 0.4374668,54.1791 0.32117823,54.1838 0.14274451,54.1885 0.17875905,54.1931 0.33046851,54.1978 0.2854484,54.2025 0.080216371,54.2071 0.10736073,54.2118 0.21442556,54.2165 0.37509307,54.2212 0.86620027,54.2258 1.00876,54.2305 0.5622856,54.2352 0.22316109,54.2399 0.13394648,54.2445 0.17863078,54.2492 0.23221822,54.2539 0.33927351,54.2586 0.26777229,54.2633 0.22323732,54.2679 0.27679428,54.2726 0.3215766,54.2773 0.43772167,54.2820 0.49979049,54.2866 0.32112375,54.2913 0.35734892,54.2960 0.75050694,54.3007 1.0716922,54.3053 0.90150172,54.3100 0.53552008,54.3147 0.55363065,54.3194 0.51767093,54.3241 0.34791061,54.3287 0.51808685,54.3334 0.91081399,54.3381 0.61577755,54.3428 0.46431381,54.3475 0.53623146,54.3521 0.83071131,54.3568 0.69606334,54.3615 0.38339582,54.3662 0.15154099,54.3709 0.15183632,54.3755 0.2410735,54.3802 0.14288232,54.3849 0.11608277,54.3896 0.16077933,54.3943 0.29470545,54.3990 0.19628607,54.4036 0.03561553,54.4083 0.0089197448,54.4130 -8.0600166e-006,54.4177 0.0089651132,54.4224 0.080497436,54.4271 0.21424279,54.4317 0.1874474,54.4364 0.40185037,54.4411 0.33040872,54.4458 0.33935383,54.4505 0.2410346,54.4552 0.24994321,54.4598 0.2501303,54.4645 0.46454707,54.4692 0.55380791,54.4739 0.57124847,54.4786 0.28538948,54.4833 0.24101421,54.4880 0.26772887,54.4926 0.24113794,54.4973 0.3930974,54.5020 0.46424565,54.5067 0.33940035,54.5114 0.42890099,54.5161 0.45511866,54.5208 0.24957161,54.5255 0.10707054,54.5301 0.10716292,54.5348 0.20534404,54.5395 0.2856788,54.5442 0.14279278,54.5489 6.8980655e-005,54.5536 0.089472428,54.5583 0.24119613,54.5630 0.36609855,54.5677 0.29449889,54.5723 0.2499385,54.5770 0.39301211,54.5817 0.47336292,54.5864 0.46434671,54.5911 0.49104577,54.5958 0.56245655,54.6005 0.44631481,54.6052 0.20519809,54.6099 0.16075572,54.6146 0.24121164,54.6193 0.33051664,54.6239 0.44664592,54.6286 0.53562587,54.6333 0.40152553,54.6380 0.30351663,54.6427 0.33934098,54.6474 0.28557327,54.6521 0.2409948,54.6568 0.33942625,54.6615 0.36617476,54.6662 0.3125045,54.6709 0.30336377,54.6756 0.24091479,54.6803 0.18770795,54.6850 0.25009853,54.6897 0.18734287,54.6943 0.16069107,54.6990 0.23213015,54.7037 0.21417293,54.7084 0.12503758,54.7131 0.26817104,54.7178 0.48226693,54.7225 0.3836368,54.7272 0.1069211,54.7319 0.11610767,54.7366 0.24113861,54.7413 0.3660762,54.7460 0.33046415,54.7507 0.58055127,54.7554 0.76777023,54.7601 0.5445382,54.7648 0.43787426,54.7695 0.72371638,54.7742 0.76761609,54.7789 0.40143678,54.7836 0.44637021,54.7883 0.38374072,54.7930 0.36601305,54.7977 0.34816095,54.8024 0.25886875,54.8071 0.25922593,54.8118 0.46458492,54.8165 0.41957965,54.8212 0.37496442,54.8259 0.35684657,54.8306 0.16964476,54.8353 0.40207046,54.8400 0.44641498,54.8447 0.38380119,54.8494 0.28549376,54.8541 0.25003272,54.8588 0.33944368,54.8635 0.51798767,54.8682 0.67867434,54.8729 0.58010739,54.8776 0.1692846,54.8823 0.026729053,54.8870 0.035748996,54.8917 0.053619109,54.8964 0.10711452,54.9011 0.17873684,54.9058 0.41110423,54.9105 0.58944219,54.9152 0.83020371,54.9199 0.71392488,54.9246 0.2944465,54.9294 0.14295731,54.9341 0.15184355,54.9388 0.12488119,54.9435 0.10714287,54.9482 0.22334981,54.9529 0.33053479,54.9576 0.4732762,54.9623 0.4284122,54.9670 0.26763013,54.9717 0.062543496,54.9764 0.21462028,54.9811 0.36614844,54.9858 0.32125133,54.9905 0.26776877,54.9952 0.24992251,55.0000 0.16953874,55.0047 0.14278446,55.0094 0.026745871,55.0141 0.053638127,55.0188 0.19650961,55.0235 0.27694401,55.0282 0.58062679,55.0329 0.82164532,55.0376 0.77662289,55.0423 0.45521858,55.0470 0.58915949,55.0518 0.72298771,55.0565 0.68767643,55.0612 0.64329624,55.0659 0.60709995,55.0706 0.31209871,55.0753 0.35702512,55.0800 0.36615101,55.0847 0.55427998,55.0894 0.88434607,55.0942 0.71374124,55.0989 0.32077819,55.1036 0.053446807,55.1083 0.16985896,55.1130 0.25895706,55.1177 0.26784968,55.1224 0.25888678,55.1272 0.38420224,55.1319 0.75021613,55.1366 0.71405661,55.1413 0.4461534,55.1460 0.25883862,55.1507 0.3483474,55.1554 0.40179399,55.1602 0.24991865,55.1649 0.19647349,55.1696 0.24102056,55.1743 0.19642743,55.1790 0.2679604,55.1837 0.19633119,55.1884 0.11593866,55.1932 0.089262836,55.1979 0.15175763,55.2026 0.12509957,55.2073 0.17875269,55.2120 0.24989739,55.2167 0.16947377,55.2215 0.053522147,55.2262 -1.05478e-005,55.2309 0.008944138,55.2356 0.16091442,55.2403 0.38415888,55.2451 0.401822,55.2498 0.45545006,55.2545 0.66996127,55.2592 1.071638,55.2639 1.0531112,55.2687 0.42823109,55.2734 0.42881554,55.2781 0.52687037,55.2828 0.39258152,55.2875 0.12471689,55.2923 0.062647305,55.2970 0.25025111,55.3017 0.33923063,55.3064 0.23197827,55.3111 0.2052407,55.3159 0.16965033,55.3206 0.3038117,55.3253 0.68760711,55.3300 0.7675544,55.3347 0.5089851,55.3395 0.65238839,55.3442 0.92923421,55.3489 1.0801086,55.3536 0.53482467,55.3584 0.16056672,55.3631 0.31270215,55.3678 0.4910205,55.3725 0.38371271,55.3773 0.3303799,55.3820 0.66091138,55.3867 0.64281076,55.3914 0.51790774,55.3962 0.66113514,55.4009 0.83927023,55.4056 0.50849837,55.4103 0.25879449,55.4151 0.29476193,55.4198 0.41977376,55.4245 0.41058683,55.4292 0.21420591,55.4340 0.32163662,55.4387 0.69674337,55.4434 0.91070718,55.4481 0.64257658,55.4529 0.48195443,55.4576 0.33917341,55.4623 0.22310047,55.4671 0.026737379,55.4718 0.089422695,55.4765 0.1876395,55.4812 0.31272092,55.4860 0.41070345,55.4907 0.24977024,55.4954 0.14269018,55.5002 0.080367453,55.5049 0.17870399,55.5096 0.27677733,55.5143 0.48208985,55.5191 0.53589022,55.5238 0.55387241,55.5285 0.51803505,55.5333 0.52664518,55.5380 0.39270356,55.5427 0.40200999,55.5475 0.5268414,55.5522 0.54428357,55.5569 0.3746388,55.5617 0.18739851,55.5664 0.053542692,55.5711 0.098328583,55.5759 0.21449721,55.5806 0.24113366,55.5853 0.22318526,55.5901 0.17849337,55.5948 0.20534022,55.5995 0.24993345,55.6043 0.18738206,55.6090 0.29472846,55.6137 0.36627069,55.6185 0.3840206,55.6232 0.33019572,55.6279 0.1336914,55.6327 0.026760751,55.6374 0.11620557,55.6421 0.25013927,55.6469 0.37505743,55.6516 0.32130688,55.6563 0.12493008,55.6611 0.1071678,55.6658 0.10706488,55.6706 0.089302309,55.6753 0.13398908,55.6800 0.2856451,55.6848 0.27671883,55.6895 0.098182485,55.6942 0.071584247,55.6990 0.35736337,55.7037 0.55376464,55.7085 0.63396823,55.7132 0.37473506,55.7179 0.13365863,55.7227 0.062561937,55.7274 0.39326239,55.7322 0.80386823,55.7369 0.81237972,55.7416 0.49086067,55.7464 0.30320764,55.7511 0.098082788,55.7559 0.13409272,55.7606 0.1876094,55.7653 0.54508412,55.7701 0.8662504,55.7748 0.66953033,55.7796 0.55368966,55.7843 0.61637765,55.7890 0.75852478,55.7938 0.39237908,55.7985 0.32153055,55.8033 0.44647831,55.8080 0.39269981,55.8128 0.13364741,55.8175 0.11616869,55.8222 0.32177964,55.8270 0.58047611,55.8317 0.48186201,55.8365 0.38378218,55.8412 0.73231268,55.8460 0.83047718,55.8507 0.59808201,55.8554 0.25866324,55.8602 0.11604623,55.8649 0.21449032,55.8697 0.29467672,55.8744 0.21411298,55.8792 0.17857042,55.8839 0.43764022,55.8887 0.52698308,55.8934 0.45549852,55.8982 0.41070601,55.9029 0.53599179,55.9077 0.79466569,55.9124 0.57991159,55.9171 0.27646723,55.9219 0.089267246,55.9266 0.16983226,55.9314 0.2321633,55.9361 0.19626512,55.9409 0.089183293,55.9456 0.11613373,55.9504 0.25005016,55.9551 0.19640876,55.9599 0.15182868,55.9646 0.32132575,55.9694 0.23200226,55.9741 0.089356937,55.9789 0.10736644,55.9836 0.30372009,55.9884 0.32138303,55.9931 0.32140374,55.9979 0.45547047,56.0026 0.55374414,56.0074 0.55362242,56.0121 0.40154621,56.0169 0.22289269,56.0216 0.15167746,56.0264 0.1875516,56.0311 0.23224016,56.0359 0.26783982,56.0406 0.29464093,56.0454 0.23212719,56.0502 0.21436675,56.0549 0.35728219,56.0597 0.38382268,56.0644 0.38380146,56.0692 0.21441568,56.0739 0.34834549,56.0787 0.37501788,56.0834 0.43754968,56.0882 0.48208728,56.0929 0.32124591,56.0977 0.16061211,56.1024 0.196501,56.1072 0.23221816,56.1120 0.19645607,56.1167 0.19643296,56.1215 0.23229586,56.1262 0.41085047,56.1310 0.50874722,56.1357 0.37477592,56.1405 0.24100861,56.1453 0.1249897,56.1500 0.089368626,56.1548 0.23210895,56.1595 0.36617011,56.1643 0.48221353,56.1690 0.28575751,56.1738 0.27692261,56.1786 0.33924338,56.1833 0.37476453,56.1881 0.10690748,56.1928 0.05370903,56.1976 0.18779702,56.2023 0.42901948,56.2071 0.68756545,56.2119 0.51750666,56.2166 0.31232029,56.2214 0.30385473,56.2261 0.54474425,56.2309 0.48176819,56.2357 0.37487143,56.2404 0.29470608,56.2452 0.39314371,56.2500 0.66083014,56.2547 0.53545105,56.2595 0.28553909,56.2642 0.22331801,56.2690 0.35726494,56.2738 0.41946891,56.2785 0.32128283,56.2833 0.27679411,56.2881 0.25004873,56.2928 0.19633763,56.2976 0.089159325,56.3023 0.10722689,56.3071 0.16969721,56.3119 0.15189877,56.3166 0.30367401,56.3214 0.30337176,56.3262 0.14288126,56.3309 0.28586903,56.3357 0.29445434,56.3405 0.10700066,56.3452 0.16087414,56.3500 0.41976056,56.3548 0.37486282,56.3595 0.11596738,56.3643 0.18782033,56.3691 0.58088237,56.3738 0.82138264,56.3786 0.65127277,56.3834 0.30332395,56.3881 0.19657756,56.3929 0.39327097,56.3977 0.75007576,56.4024 0.67825419,56.4072 0.38369092,56.4120 0.11597656,56.4167 0.15203033,56.4215 0.37537113,56.4263 0.55372214,56.4310 0.62488639,56.4358 0.86636341,56.4406 1.3307902,56.4453 1.2139733,56.4501 0.66910738,56.4549 0.33894116,56.4597 0.11583202,56.4644 0.053693477,56.4692 0.30400357,56.4740 0.47341785,56.4787 0.48207632,56.4835 0.57129598,56.4883 0.53569525,56.4931 0.52669615,56.4978 0.49109381,56.5026 0.69642341,56.5074 0.55327594,56.5121 0.33920407,56.5169 0.27681714,56.5217 0.40180013,56.5265 0.40196857,56.5312 0.38391975,56.5360 0.26785237,56.5408 0.41985202,56.5456 0.61634356,56.5503 0.70530975,56.5551 0.49977639,56.5599 0.62488872,56.5647 0.64257467,56.5694 0.31238991,56.5742 0.20556283,56.5790 0.47339687,56.5838 0.61609238,56.5885 0.71420091,56.5933 0.51794755,56.5981 0.48230758,56.6029 0.36586645,56.6076 0.16930051,56.6124 0.02673516,56.6172 0.15196499,56.6220 0.26781467,56.6267 0.1605783,56.6315 0.098210916,56.6363 0.13406648,56.6411 0.30380532,56.6459 0.4554095,56.6506 0.33010557,56.6554 0.1964587,56.6602 0.33037212,56.6650 0.20529787,56.6697 0.32179803,56.6745 0.54494768,56.6793 0.67871684,56.6841 0.6606077,56.6889 0.41918486,56.6936 0.14246233,56.6984 0.01784865,56.7032 0.1431971,56.7080 0.41119272,56.7128 0.72338307,56.7175 0.74981409,56.7223 0.69642174,56.7271 0.71433598,56.7319 0.6337778,56.7367 0.4282473,56.7415 0.16935988,56.7462 0.10710562,56.7510 0.10710155,56.7558 0.098470941,56.7606 0.34849626,56.7654 0.36585853,56.7702 0.28562072,56.7749 0.25900462,56.7797 0.18733828,56.7845 0.11613853,56.7893 0.45568258,56.7941 0.61593527,56.7989 0.39251512,56.8036 0.2321423,56.8084 0.31274673,56.8132 0.34822923,56.8180 0.23195915,56.8228 0.27674866,56.8276 0.36606914,56.8324 0.33030343,56.8371 0.21425728,56.8419 0.30381319,56.8467 0.50908506,56.8515 0.42859867,56.8563 0.60722798,56.8611 0.58942825,56.8659 0.49999759,56.8707 0.42837936,56.8754 0.45528245,56.8802 0.44647995,56.8850 0.65220296,56.8898 1.0802877,56.8946 0.75850803,56.8994 0.4553363,56.9042 0.39281061,56.9090 0.23195319,56.9137 0.12496549,56.9185 0.17865838,56.9233 0.4108046,56.9281 0.60758638,56.9329 0.84867728,56.9377 0.89269972,56.9425 0.74974304,56.9473 0.61594969,56.9521 0.44616693,56.9569 0.24972615,56.9617 0.12502034,56.9664 0.24129517,56.9712 0.24995451,56.9760 0.18734649,56.9808 0.17851616,56.9856 0.24117537,56.9904 0.40182552,56.9952 0.41956043,57.0000 0.69647729,57.0048 0.68747246,57.0096 0.29451948,57.0144 0.24111804,57.0192 0.38400719,57.0240 0.3660067,57.0288 0.21417741,57.0335 0.14280652,57.0383 0.15192024,57.0431 0.26813513,57.0479 0.41081887,57.0527 0.36592743,57.0575 0.47312686,57.0623 0.40174785,57.0671 0.20534265,57.0719 0.28593487,57.0767 0.41070968,57.0815 0.36588141,57.0863 0.437527,57.0911 0.50907981,57.0959 0.51814908,57.1007 0.68768841,57.1055 0.66947633,57.1103 0.43732789,57.1151 0.49123123,57.1199 0.66951478,57.1247 0.49964908,57.1295 0.34807375,57.1343 0.20523147,57.1391 0.15206708,57.1439 0.40227762,57.1487 0.56245416,57.1535 0.38354033,57.1583 0.16040924,57.1631 0.008888064,57.1679 0.17872395,57.1727 0.25894746,57.1775 0.13380687,57.1823 0.053513795,57.1871 0.16996852,57.1919 0.41119358,57.1967 0.55374688,57.2015 0.62467873,57.2063 0.39241257,57.2111 0.19643827,57.2159 0.23229066,57.2207 0.31260845,57.2255 0.33026725,57.2303 0.22310571,57.2351 0.36611727,57.2399 0.36596775,57.2447 0.39282566,57.2495 0.48218417,57.2543 0.27672628,57.2591 0.15198851,57.2639 0.54499775,57.2687 0.83939654,57.2735 0.76770157,57.2783 0.54437983,57.2831 0.41953611,57.2879 0.42868838,57.2927 0.49095097,57.2976 0.21401952,57.3024 0.23210719,57.3072 0.26797262,57.3120 0.23225625,57.3168 0.1427446,57.3216 0.098154843,57.3264 0.1250024,57.3312 0.16962956,57.3360 0.19648968,57.3408 0.29479456,57.3456 0.491348,57.3504 0.55379272,57.3552 0.54446566,57.3600 0.41967484,57.3649 0.69682074,57.3697 0.84840304,57.3745 0.75872576,57.3793 0.48176509,57.3841 0.36606717,57.3889 0.4823167,57.3937 0.7054022,57.3985 0.7140485,57.4033 0.49965185,57.4081 0.30347115,57.4129 0.19637196,57.4178 0.12512057,57.4226 0.3397474,57.4274 0.52707732,57.4322 0.48170218,57.4370 0.2049458,57.4418 0.29481325,57.4466 0.53585941,57.4514 0.60720259,57.4563 0.4374837,57.4611 0.29457113,57.4659 0.24992415,57.4707 0.21435538,57.4755 0.27689674,57.4803 0.26775903,57.4851 0.19621375,57.4899 0.12490227,57.4948 0.16969849,57.4996 0.40204409,57.5044 0.69646585,57.5092 0.5802421,57.5140 0.49114966,57.5188 0.47362056,57.5236 0.64302218,57.5285 0.52640599,57.5333 0.41928571,57.5381 0.29458758,57.5429 0.30374384,57.5477 0.24990192,57.5525 0.14276604,57.5574 0.15184268,57.5622 0.15176629,57.5670 0.13389233,57.5718 0.12492756,57.5766 0.053506281,57.5814 0.080362745,57.5863 0.12504193,57.5911 0.18785267,57.5959 0.41101071,57.6007 0.43740898,57.6055 0.39261812,57.6103 0.26766816,57.6152 0.13380906,57.6200 0.18743436,57.6248 0.45565477,57.6296 0.78590554,57.6344 0.74995375,57.6393 0.68756258,57.6441 0.54460633,57.6489 0.29443127,57.6537 0.18724824,57.6585 0.053578455,57.6634 0.15188546,57.6682 0.2589322,57.6730 0.39309964,57.6778 0.66084629,57.6827 0.50884718,57.6875 0.43761936,57.6923 0.49146265,57.6971 0.77697283,57.7019 0.62457234,57.7068 0.47277522,57.7116 0.37489843,57.7164 0.30380481,57.7212 0.37504911,57.7261 0.27653852,57.7309 0.18750297,57.7357 0.2233012,57.7405 0.24112682,57.7454 0.29486528,57.7502 0.53601587,57.7550 0.78555024,57.7598 0.61597425,57.7647 0.79490632,57.7695 0.96426398,57.7743 0.91925496,57.7791 0.43714914,57.7840 0.1159728,57.7888 0.035760164,57.7936 0.17865375,57.7984 0.24102843,57.8033 0.22325124,57.8081 0.14294955,57.8129 0.12491661,57.8177 0.12520072,57.8226 0.41095763,57.8274 0.41052595,57.8322 0.21405065,57.8371 0.11594314,57.8419 0.026737655,57.8467 0.02679293,57.8515 0.098373309,57.8564 0.25912216,57.8612 0.28578094,57.8660 0.27681154,57.8709 0.39273915,57.8757 0.35696438,57.8805 0.32138893,57.8853 0.17859142,57.8902 0.12515168,57.8950 0.25910434,57.8998 0.38384137,57.9047 0.39272097,57.9095 0.34835336,57.9143 0.48255438,57.9192 0.78599566,57.9240 0.82115871,57.9288 0.55323237,57.9337 0.46418759,57.9385 0.47322878,57.9433 0.49106216,57.9482 0.47325307,57.9530 0.41059253,57.9578 0.16947372,57.9627 0.15183565,57.9675 0.17866156,57.9723 0.19646402,57.9772 0.17842354,57.9820 0.11595925,57.9868 0.1162915,57.9917 0.35750887,57.9965 0.54454637,58.0013 0.36584988,58.0062 0.21422113,58.0110 0.24148257,58.0158 0.6521371,58.0207 0.6248318,58.0255 0.36563969,58.0303 0.13365033,58.0352 0.30370879,58.0400 0.34808448,58.0449 0.14275791,58.0497 0.22323428,58.0545 0.27684829,58.0594 0.45545539,58.0642 0.41067967,58.0690 0.31245685,58.0739 0.30353227,58.0787 0.39289182,58.0836 0.51816458,58.0884 0.76821041,58.0932 0.85736626,58.0981 0.90179974,58.1029 0.78540576,58.1078 0.58901328,58.1126 0.48215929,58.1174 0.41081733,58.1223 0.35690743,58.1271 0.17829505,58.1320 0.187543,58.1368 0.28569824,58.1416 0.17862163,58.1465 0.26818752,58.1513 0.45555648,58.1562 0.5175854,58.1610 0.26768526,58.1658 0.31263322,58.1707 0.37501749,58.1755 0.3214058,58.1804 0.29468688,58.1852 0.35704643,58.1901 0.21411553,58.1949 0.10713686,58.1997 0.21454859,58.2046 0.48227239,58.2094 0.41950208,58.2143 0.35704246,58.2191 0.30356178,58.2240 0.33048576,58.2288 0.24995303,58.2336 0.16061379,58.2385 0.16972277,58.2433 0.27677262,58.2482 0.26767391,58.2530 0.080262005,58.2579 0.044731993,58.2627 0.26802424,58.2676 0.59826624,58.2724 0.62486678,58.2773 0.49136454,58.2821 0.87548238,58.2870 0.99985987,58.2918 0.87489593,58.2966 0.76773137,58.3015 0.36581969,58.3063 0.21414427,58.3112 0.10710218,58.3160 0.17860284,58.3209 0.30369094,58.3257 0.44642848,58.3306 0.27666709,58.3354 0.23232362,58.3403 0.2410443,58.3451 0.14264971,58.3500 0.12511012,58.3548 0.32147917,58.3597 0.31233889,58.3645 0.22321664,58.3694 0.20567672,58.3742 0.54498369,58.3791 0.73197144,58.3839 0.4461697,58.3888 0.27684972,58.3936 0.26779768,58.3985 0.16047536,58.4033 0.11621357,58.4082 0.38418859,58.4130 0.48210645,58.4179 0.38404211,58.4227 0.43745336,58.4276 0.26761097,58.4325 0.21413565,58.4373 0.21444236,58.4422 0.53627467,58.4470 0.88403255,58.4519 0.79427242,58.4567 0.47298416,58.4616 0.37499553,58.4664 0.44636819,58.4713 0.33926153,58.4761 0.44647455,58.4810 0.43763644,58.4858 0.58931214,58.4907 0.69631398,58.4956 0.9108001,58.5004 0.79457897,58.5053 0.40155643,58.5101 0.25017992,58.5150 0.46469349,58.5198 0.80372173,58.5247 0.9461807,58.5296 0.6781556,58.5344 0.34803611,58.5393 0.13392365,58.5441 0.25009838,58.5490 0.4197078,58.5538 0.36610875,58.5587 0.45538276,58.5636 0.52683955,58.5684 0.47328901,58.5733 0.35701552,58.5781 0.24112011,58.5830 0.32141981,58.5879 0.17839618,58.5927 0.17873546,58.5976 0.46441102,58.6024 0.49097273,58.6073 0.4285484,58.6122 0.43744311,58.6170 0.16056469,58.6219 0.071391337,58.6267 0.15177837,58.6316 0.19641967,58.6365 0.29461598,58.6413 0.29484385,58.6462 0.42871445,58.6510 0.32129425,58.6559 0.22318725,58.6608 0.21419397,58.6656 0.14279886,58.6705 0.32158852,58.6754 0.57152927,58.6802 0.64314926,58.6851 0.78571904,58.6899 0.49069569,58.6948 0.29453191,58.6997 0.26788166,58.7045 0.30365139,58.7094 0.44649786,58.7143 0.54471231,58.7191 0.43736604,58.7240 0.17842688,58.7289 0.1071486,58.7337 0.16069829,58.7386 0.1517982,58.7435 0.17865209,58.7483 0.25902212,58.7532 0.27686176,58.7581 0.31230995,58.7629 0.16949584,58.7678 0.20543846,58.7727 0.21427946,58.7775 0.20547399,58.7824 0.25015002,58.7873 0.24090698,58.7921 0.13395251,58.7970 0.34846368,58.8019 0.46412688,58.8067 0.19623993,58.8116 0.19652347,58.8165 0.27682528,58.8213 0.21428461,58.8262 0.17842922,58.8311 0.089320853,58.8360 0.25936931,58.8408 0.39283827,58.8457 0.19592078,58.8506 0.0089361276,58.8554 0.24148753,58.8603 0.39283589,58.8652 0.29439989,58.8700 0.18729962,58.8749 0.16966729,58.8798 0.44658023,58.8847 0.44652098,58.8895 0.39297843,58.8944 0.45555511,58.8993 0.57143199,58.9041 0.47314543,58.9090 0.44634205,58.9139 0.31230101,58.9188 0.24990165,58.9236 0.23208059,58.9285 0.20541704,58.9334 0.28588232,58.9383 0.62514275,58.9431 0.69646865,58.9480 0.61607128,58.9529 0.49091133,58.9578 0.30343318,58.9626 0.25016156,58.9675 0.41077229,58.9724 0.44637275,58.9773 0.49093679,58.9821 0.35691503,58.9870 0.17859368,58.9919 0.22342025,58.9968 0.34821501,59.0016 0.31230283,59.0065 0.32141963,59.0114 0.44646052,59.0163 0.38408652,59.0212 0.5538463,59.0260 0.81275684,59.0309 0.88389558,59.0358 0.54442775,59.0407 0.40169397,59.0455 0.5444836,59.0504 0.68750352,59.0553 0.62492788,59.0602 0.35700721,59.0651 0.36611611,59.0699 0.37503001,59.0748 0.3394269,59.0797 0.35749182,59.0846 0.53603178,59.0895 0.6516279,59.0943 0.48172408,59.0992 0.35710731,59.1041 0.39290592,59.1090 0.25866124,59.1139 0.026651872,59.1187 0.10718798,59.1236 0.17866068,59.1285 0.25020289,59.1334 0.31256342,59.1383 0.24084316,59.1432 0.062429588,59.1480 0.14309642,59.1529 0.31263128,59.1578 0.44628248,59.1627 0.33013651,59.1676 0.1875142,59.1724 0.20542754,59.1773 0.26790616,59.1822 0.3035416,59.1871 0.29457739,59.1920 0.34829473,59.1969 0.58044881,59.2018 0.79452521,59.2066 0.4284386,59.2115 0.40191123,59.2164 0.36625427,59.2213 0.40188748,59.2262 0.5181812,59.2311 0.67876232,59.2360 0.61573327,59.2408 0.44620332,59.2457 0.3838771,59.2506 0.32133633,59.2555 0.3123998,59.2604 0.30352879,59.2653 0.30348572,59.2702 0.151795,59.2751 0.20578232,59.2799 0.48240399,59.2848 0.35674456,59.2897 0.11592005,59.2946 0.18754327,59.2995 0.16975164,59.3044 0.50931299,59.3093 0.63385111,59.3142 0.40134493,59.3191 0.15160404,59.3239 0.17862245,59.3288 0.18747662,59.3337 0.062434044,59.3386 0.026962403,59.3435 0.26812395,59.3484 0.29442695,59.3533 0.08017157,59.3582 0.1429207,59.3631 0.27697355,59.3680 0.39312819,59.3729 0.44671515,59.3777 0.58954173,59.3826 0.60702407,59.3875 0.45503131,59.3924 0.38374013,59.3973 0.33036876,59.4022 0.35703638,59.4071 0.2677137,59.4120 0.29460695,59.4169 0.24984901,59.4218 0.05349512,59.4267 0.02682294,59.4316 0.089283906,59.4365 0.15185003,59.4414 0.25918883,59.4463 0.35727194,59.4511 0.2767188,59.4560 0.294761,59.4609 0.48212904,59.4658 0.46416777,59.4707 0.37493119,59.4756 0.30357859,59.4805 0.42856655,59.4854 0.3748717,59.4903 0.24999197,59.4952 0.17857735,59.5001 0.17848325,59.5050 0.22322023,59.5099 0.41075698,59.5148 0.41091987,59.5197 0.56276172,59.5246 0.48199606,59.5295 0.29450935,59.5344 0.26779896,59.5393 0.29480201,59.5442 0.48233649,59.5491 0.87506741,59.5540 1.5538447,59.5589 1.7055817,59.5638 1.1691961,59.5687 0.43693516,59.5736 0.11605505,59.5785 0.17861104,59.5834 0.37499577,59.5883 0.39296255,59.5932 0.39332399,59.5981 0.62526309,59.6030 0.52644432,59.6079 0.35694018,59.6128 0.39273533,59.6177 0.25866371,59.6226 0.19643271,59.6275 0.3216649,59.6324 0.46442023,59.6373 0.35701782,59.6422 0.30364016,59.6471 0.5002082,59.6520 0.63386762,59.6569 0.4997516,59.6618 0.18729925,59.6667 0.142845,59.6716 0.21444425,59.6765 0.35725117,59.6814 0.32166153,59.6864 0.43747038,59.6913 0.33000591,59.6962 0.32137403,59.7011 0.32168415,59.7060 0.57161033,59.7109 0.76845121,59.7158 1.1345026,59.7207 0.9994722,59.7256 0.60658234,59.7305 0.40150401,59.7354 0.26773995,59.7403 0.37514421,59.7452 0.48217633,59.7501 0.33013377,59.7550 0.18740284,59.7599 0.21430054,59.7649 0.11598844,59.7698 0.062562108,59.7747 0.12506917,59.7796 0.12502959,59.7845 0.16082458,59.7894 0.20521839,59.7943 0.13376732,59.7992 0.11628418,59.8041 0.32151535,59.8090 0.24978518,59.8139 0.089192435,59.8189 0.062449168,59.8238 0.0090182396,59.8287 0.21455447,59.8336 0.41096824,59.8385 0.4731923,59.8434 0.37480941,59.8483 0.35704988,59.8532 0.24991922,59.8581 0.14278823,59.8631 0.14276232,59.8680 0.16068053,59.8729 0.1696891,59.8778 0.22342522,59.8827 0.42886537,59.8876 0.58923131,59.8925 0.45504716,59.8974 0.5000065,59.9024 0.80387062,59.9073 0.89295322,59.9122 0.5622043,59.9171 0.16049325,59.9220 0.1878148,59.9269 0.49143004,59.9318 0.59796667,59.9368 0.44634789,59.9417 0.45550475,59.9466 0.3211889,59.9515 0.2230411,59.9564 0.21425506,59.9613 0.1428621,59.9663 0.10718775,59.9712 0.11603419,59.9761 0.14303264,59.9810 0.54497415,59.9859 0.98220336,59.9908 0.83001387,59.9958 0.24967957,60.0007 0.062448114,60.0056 0.080394782,60.0105 0.19657396,60.0154 0.27688867,60.0204 0.24098577,60.0253 0.16958317,60.0302 0.23217605,60.0351 0.23227718,60.0400 0.27695161,60.0449 0.39287594,60.0499 0.43737313,60.0548 0.24991921,60.0597 0.22335498,60.0646 0.24997547,60.0695 0.16948271,60.0745 0.17883036,60.0794 0.41098282,60.0843 0.48183343,60.0892 0.30322331,60.0942 0.19647706,60.0991 0.2502093,60.1040 0.35712385,60.1089 0.28562906,60.1138 0.25002259,60.1188 0.29456943,60.1237 0.34843683,60.1286 0.44649449,60.1335 0.16926856,60.1385 0.13430826,60.1434 0.697236,60.1483 1.0894179,60.1532 0.86529368,60.1582 0.25834301,60.1631 0.080319449,60.1680 0.044587348,60.1729 0.25018471,60.1779 0.55383122,60.1828 0.54462129,60.1877 0.38380656,60.1926 0.30352902,60.1976 0.31265253,60.2025 0.47334549,60.2074 0.50009638,60.2123 0.58917218,60.2173 0.34796438,60.2222 0.25889352,60.2271 0.21444233,60.2320 0.31266257,60.2370 0.34830531,60.2419 0.5447675,60.2468 0.58924967,60.2517 0.49974379,60.2567 0.23189329,60.2616 0.22354414,60.2665 0.54497498,60.2715 0.62478244,60.2764 0.38387924,60.2813 0.4736813,60.2863 0.70556265,60.2912 0.79414022,60.2961 0.66030306,60.3010 0.47306064,60.3060 0.28567934,60.3109 0.23230998,60.3158 0.38407707,60.3208 0.63406175,60.3257 0.61591733,60.3306 0.28553098,60.3356 0.23214684,60.3405 0.40177464,60.3454 0.55373275,60.3504 0.53574187,60.3553 0.36621913,60.3602 0.64331394,60.3651 0.85698479,60.3701 0.48167515,60.3750 0.21405183,60.3799 0.080152385,60.3849 -3.6692309e-005,60.3898 0.098580427,60.3947 0.39317289,60.3997 0.43730909,60.4046 0.23179029,60.4096 0.053460307,60.4145 0.16964328,60.4194 0.19647269,60.4244 0.24109414,60.4293 0.11598725,60.4342 0.008906641,60.4392 3.2846867e-006,60.4441 -6.2992234e-007,60.4490 -7.6540812e-007,60.4540 3.6920997e-006,60.4589 0.10733712,60.4638 0.32175395,60.4688 0.3482655,60.4737 0.2855477,60.4787 0.16945191,60.4836 0.19689251,60.4885 0.68805295,60.4935 0.79455221,60.4984 0.59789401,60.5033 0.3031233,60.5083 0.12473539,60.5132 0.14293769,60.5182 0.35731176,60.5231 0.43762884,60.5280 0.5362342,60.5330 0.78576249,60.5379 0.51733536,60.5429 0.42851725,60.5478 0.81260765,60.5527 0.87478507,60.5577 0.45506033,60.5626 0.18753682,60.5676 0.27707264,60.5725 0.42870584,60.5774 0.37482077,60.5824 0.15162858,60.5873 0.39300895,60.5923 0.83962047,60.5972 0.97326273,60.6022 0.66931075,60.6071 0.23194714,60.6120 0.14284229,60.6170 0.11603888,60.6219 0.16064446,60.6269 0.24102597,60.6318 0.42860696,60.6368 0.5357753,60.6417 0.40195101,60.6466 0.25894299,60.6516 0.24112864,60.6565 0.44666478,60.6615 0.61634588,60.6664 0.71414322,60.6714 0.34784225,60.6763 0.20531745,60.6813 0.31255576,60.6862 0.48216203,60.6911 0.45513442,60.6961 0.24097885,60.7010 0.28617111,60.7060 0.67885262,60.7109 0.68738562,60.7159 0.49079725,60.7208 0.2765224,60.7258 0.16961063,60.7307 0.27702981,60.7357 0.59850055,60.7406 0.57132739,60.7456 0.30322832,60.7505 0.080155239,60.7555 0.089453228,60.7604 0.33064714,60.7654 0.49101493,60.7703 0.24071929,60.7753 0.02679731,60.7802 0.21454816,60.7852 0.33037814,60.7901 0.267674,60.7951 0.18742719,60.8000 0.29490393,60.8050 0.50906599,60.8099 0.41049495,60.8149 0.21423186,60.8198 0.1785018,60.8248 0.10726193,60.8297 0.26816827,60.8347 0.32147497,60.8396 0.31233558,60.8446 0.21411704,60.8495 0.17843513,60.8545 0.14300647,60.8594 0.40202093,60.8644 0.44642243,60.8693 0.37484962,60.8743 0.14261088,60.8792 0.062426705,60.8842 0.053506341,60.8892 0.026803972,60.8941 0.089449055,60.8991 0.32153949,60.9040 0.41954154,60.9090 0.25884616,60.9139 0.1340849,60.9189 0.26801258,60.9238 0.41060445,60.9288 0.28554916,60.9337 0.2053348,60.9387 0.19652666,60.9437 0.23237933,60.9486 0.28565696,60.9536 0.17837057,60.9585 0.25912794,60.9635 0.50930834,60.9684 0.72359127,60.9734 1.0091555,60.9784 1.258813,60.9833 1.2852232,60.9883 0.82112461,60.9932 0.61633062,60.9982 0.65171766,61.0032 0.41926631,61.0081 0.15163979,61.0131 0.10720015,61.0180 0.21435605,61.0230 0.21429835,61.0279 0.21424887,61.0329 0.13380601,61.0379 0.13397118,61.0428 0.22342253,61.0478 0.32148311,61.0527 0.29464048,61.0577 0.30354944,61.0627 0.24098778,61.0676 0.24999204,61.0726 0.27699038,61.0776 0.43771058,61.0825 0.46424559,61.0875 0.47299862,61.0924 0.39263016,61.0974 0.24984758,61.1024 0.10725772,61.1073 0.26816267,61.1123 0.33032635,61.1173 0.29460931,61.1222 0.3573454,61.1272 0.45538026,61.1321 0.40162507,61.1371 0.36593351,61.1421 0.32139534,61.1470 0.33946353,61.1520 0.41967791,61.1570 0.33035371,61.1619 0.38400719,61.1669 0.54471761,61.1719 0.72314197,61.1768 0.5799616,61.1818 0.24999413,61.1868 0.39317319,61.1917 0.45533508,61.1967 0.31215647,61.2017 0.15179601,61.2066 0.34848633,61.2116 0.36601236,61.2166 0.24087432,61.2215 0.41071296,61.2265 0.58942229,61.2315 0.54465348,61.2364 0.3926838,61.2414 0.26779038,61.2464 0.25916043,61.2513 0.28579879,61.2563 0.30352613,61.2613 0.32144707,61.2662 0.24984883,61.2712 0.11599614,61.2762 0.14286788,61.2812 0.14300312,61.2861 0.3127124,61.2911 0.30335298,61.2961 0.14276692,61.3010 0.22338302,61.3060 0.28565428,61.3110 0.28572473,61.3160 0.49142328,61.3209 0.83055061,61.3259 0.74973917,61.3309 0.39251858,61.3358 0.2051301,61.3408 0.19637482,61.3458 0.24120806,61.3508 0.31281757,61.3557 0.44665071,61.3607 0.38362375,61.3657 0.34835699,61.3707 0.80433887,61.3756 1.0984606,61.3806 0.91023141,61.3856 0.50854808,61.3905 0.49993762,61.3955 0.4820821,61.4005 0.5265733,61.4055 0.33908418,61.4104 0.33053663,61.4154 0.41977447,61.4204 0.3839421,61.4254 0.43734795,61.4304 0.28554758,61.4353 0.23210441,61.4403 0.22328755,61.4453 0.30361548,61.4503 0.21443491,61.4552 0.38417074,61.4602 0.62533677,61.4652 0.79481089,61.4702 0.6514048,61.4751 0.48170108,61.4801 0.58038563,61.4851 0.70547491,61.4901 0.38369974,61.4951 0.13382527,61.5000 0.12507083,61.5050 0.22342871,61.5100 0.39312696,61.5150 0.50894797,61.5200 0.35671511,61.5249 0.053279322,61.5299 0.053646147,61.5349 0.18785314,61.5399 0.5896486,61.5449 0.75892162,61.5498 0.58008295,61.5548 0.31235412,61.5598 0.36598149,61.5648 0.19620252,61.5698 0.02686004,61.5747 0.20570192,61.5797 0.47334245,61.5847 0.5267359,61.5897 0.46419987,61.5947 0.35707992,61.5997 0.3391073,61.6046 0.14274094,61.6096 0.2055916,61.6146 0.26785034,61.6196 0.1427104,61.6246 0.16989939,61.6296 0.42896158,61.6345 0.50886792,61.6395 0.32098317,61.6445 0.14263691,61.6495 0.16106641,61.6545 0.53624064,61.6595 0.84828383,61.6645 0.6779238,61.6694 0.1246761,61.6744 0.15210511,61.6794 0.40222493,61.6844 0.66969472,61.6894 0.52669126,61.6944 0.5357905,61.6994 0.48213893,61.7043 0.48192972,61.7093 0.25851783,61.7143 0.08913929,61.7193 0.14312933,61.7243 0.55430597,61.7293 0.92868268,61.7343 0.79413539,61.7393 0.67817837,61.7442 0.52668417,61.7492 0.54496086,61.7542 0.62522829,61.7592 0.57134527,61.7642 0.53554767,61.7692 0.41961423,61.7742 0.38396505,61.7792 0.35704511,61.7842 0.26776695,61.7892 0.2501418,61.7941 0.38404822,61.7991 0.46412686,61.8041 0.35717076,61.8091 0.53581643,61.8141 0.6068989,61.8191 0.45535275,61.8241 0.46460357,61.8291 0.53557205,61.8341 0.32099321,61.8391 0.089434631,61.8441 0.37545225,61.8491 0.63399929,61.8541 0.63376635,61.8590 0.49095565,61.8640 0.31229642,61.8690 0.16056666,61.8740 0.26798189,61.8790 0.88402158,61.8840 0.99997389,61.8890 0.81243992,61.8940 0.41966653,61.8990 0.50916082,61.9040 0.70570153,61.9090 0.83918905,61.9140 0.49074417,61.9190 0.44659516,61.9240 0.80374181,61.9290 0.78541344,61.9340 0.56236953,61.9390 0.66992104,61.9440 0.87489599,61.9490 0.46396357,61.9540 0.32148311,61.9590 0.38417211,61.9640 0.36611986,61.9689 0.26768622,61.9739 0.22335112,61.9789 0.41097775,61.9839 0.47322249,61.9889 0.45519906,61.9939 0.34785122,61.9989 0.16959587,62.0039 0.34839705,62.0089 0.41970423,62.0139 0.47345549,62.0189 0.57139504,62.0239 0.37471315,62.0289 0.22322239,62.0339 0.30358031,62.0389 0.27662042,62.0439 0.16055155,62.0489 0.053549249,62.0539 0.053625315,62.0589 0.080459468,62.0639 0.25034446,62.0689 0.4464801,62.0739 0.33021238,62.0790 0.35718128,62.0840 0.35701346,62.0890 0.223015,62.0940 0.20528784,62.0990 0.3482745,62.1040 0.35725531,62.1090 0.205376,62.1140 0.16068971,62.1190 0.19642784,62.1240 0.1427329,62.1290 0.053548463,62.1340 0.080445156,62.1390 0.098242596,62.1440 0.21421759,62.1490 0.15169153,62.1540 0.053535234,62.1590 2.5575077e-005,62.1640 0.026801202,62.1690 0.0088935224,62.1740 0.026791334,62.1790 0.05360857,62.1840 0.14290209,62.1891 0.12496851,62.1941 0.089231499,62.1991 0.11618756,62.2041 0.19646169,62.2091 0.15169594,62.2141 0.13403066,62.2191 0.17878816,62.2241 0.44662371,62.2291 0.74105215,62.2341 0.6607337,62.2391 0.51785231,62.2441 0.30327889,62.2491 0.11591829,62.2542 0.098292492,62.2592 0.13395828,62.2642 0.16065943,62.2692 0.23201475,62.2742 0.17860414,62.2792 0.25028449,62.2842 0.39291698,62.2892 0.42848262,62.2942 0.40205806,62.2992 0.49110419,62.3043 0.27635565,62.3093 0.10696688,62.3143 0.062573001,62.3193 0.1611058,62.3243 0.42867333,62.3293 0.33013359,62.3343 0.32140407,62.3393 0.32150003,62.3444 0.25882015,62.3494 0.13391428,62.3544 0.29489431,62.3594 0.36607775,62.3644 0.30338821,62.3694 0.25005007,62.3744 0.4825339,62.3795 0.64311773,62.3845 0.64273125,62.3895 0.49960667,62.3945 0.43724367,62.3995 0.40181938,62.4045 0.42848247,62.4095 0.21413386,62.4146 0.1250148,62.4196 0.19675159,62.4246 0.43777141,62.4296 0.4821659,62.4346 0.43761054,62.4396 0.51798791,62.4447 0.70520508,62.4497 0.69598037,62.4547 0.33898202,62.4597 0.15190685,62.4647 0.40182903,62.4697 0.24995349,62.4748 0.38429594,62.4798 0.63402635,62.4848 0.54427528,62.4898 0.19615151,62.4948 0.0089654727,62.4999 0.20551203,62.5049 0.4464671,62.5099 0.66094571,62.5149 0.78624719,62.5199 0.82158166,62.5250 0.6873067,62.5300 0.51755142,62.5350 0.27644992,62.5400 0.10687852,62.5450 0.053700507,62.5501 0.26822054,62.5551 0.39298263,62.5601 0.49112764,62.5651 0.41042754,62.5701 0.22311227,62.5752 0.42876402,62.5802 0.45530462,62.5852 0.41095692,62.5902 0.67009652,62.5953 0.87493783,62.6003 0.6691938,62.6053 0.32997099,62.6103 0.16049482,62.6154 0.10708981,62.6204 0.16966291,62.6254 0.27717182,62.6304 0.54483974,62.6355 0.33009347,62.6405 0.28585216,62.6455 0.47350889,62.6505 0.63381964,62.6556 0.49075294,62.6606 0.24096783,62.6656 0.17861888,62.6706 0.25009173,62.6757 0.31253567,62.6807 0.41949549,62.6857 0.44627252,62.6907 0.44667098,62.6958 0.66111898,62.7008 0.68745911,62.7058 0.46399054,62.7108 0.22302358,62.7159 0.29466778,62.7209 0.46439072,62.7259 0.37490329,62.7310 0.22317274,62.7360 0.37524232,62.7410 0.54484296,62.7460 0.60704762,62.7511 0.53568017,62.7561 0.50003433,62.7611 0.4819617,62.7662 0.4284851,62.7712 0.28558069,62.7762 0.080325879,62.7813 0.26826802,62.7863 0.51799816,62.7913 0.43726069,62.7963 0.51807904,62.8014 0.75022322,62.8064 0.80339891,62.8114 0.78556114,62.8165 0.78562593,62.8215 0.68743265,62.8265 0.44638366,62.8316 0.35697141,62.8366 0.2055968,62.8416 0.50045139,62.8467 0.60682714,62.8517 0.48186609,62.8567 0.52696157,62.8618 0.52667528,62.8668 0.23183903,62.8718 0.10719661,62.8769 0.42894611,62.8819 0.67858034,62.8869 0.43711215,62.8920 0.11600769,62.8970 0.18764493,62.9020 0.43750542,62.9071 0.50893724,62.9121 0.41096142,62.9172 0.42864141,62.9222 0.3122806,62.9272 0.16960648,62.9323 0.35723656,62.9373 0.50005561,62.9423 0.55344659,62.9474 0.3301881,62.9524 0.18760332,62.9574 0.31269246,62.9625 0.38400987,62.9675 0.33032826,62.9726 0.24089673,62.9776 0.21421777,62.9826 0.29478148,62.9877 0.33037829,62.9927 0.24107437,62.9978 0.28592849,63.0028 0.3929258,63.0078 0.41951934,63.0129 0.46423858,63.0179 0.58058685,63.0230 0.759188,63.0280 0.69637793,63.0330 0.74977064,63.0381 0.90150601,63.0431 0.69624865,63.0482 0.35708004,63.0532 0.21430156,63.0582 0.24110492,63.0633 0.26779604,63.0683 0.20526852,63.0734 0.1428187,63.0784 0.16077532,63.0835 0.26802105,63.0885 0.31256714,63.0935 0.32161731,63.0986 0.47335497,63.1036 0.34787562,63.1087 0.098045014,63.1137 0.16986239,63.1188 0.35726732,63.1238 0.44623587,63.1288 0.31239012,63.1339 0.35735244,63.1389 0.30364209,63.1440 0.33016446,63.1490 0.35710365,63.1541 0.45552269,63.1591 0.57165635,63.1642 0.54461282,63.1692 0.34791324,63.1743 0.23216693,63.1793 0.32158375,63.1843 0.3302308,63.1894 0.2231264,63.1944 0.37517661,63.1995 0.62487644,63.2045 0.57118672,63.2096 0.33936191,63.2146 0.33948681,63.2197 0.33919457,63.2247 0.17835262,63.2298 0.071406364,63.2348 0.08942914,63.2399 0.28586444,63.2449 0.40201545,63.2500 0.59822321,63.2550 0.45513764,63.2601 0.41946593,63.2651 0.16952625,63.2702 0.18807246,63.2752 0.55394411,63.2803 0.46379048,63.2853 0.18711273,63.2904 0.23238008,63.2954 0.39297184,63.3005 0.31227666,63.3055 0.25885466,63.3106 0.13385727,63.3156 0.089365736,63.3207 0.16982976,63.3257 0.20530908,63.3308 0.16956306,63.3358 0.24127463,63.3409 0.47335672,63.3459 0.41047582,63.3510 0.20524727,63.3561 0.29474398,63.3611 0.50898153,63.3662 0.61622828,63.3712 0.73213899,63.3763 0.61590761,63.3813 0.51770175,63.3864 0.21411221,63.3914 0.098242,63.3965 0.089341886,63.4015 0.098353647,63.4066 0.21447332,63.4117 0.41077587,63.4167 0.46428987,63.4218 0.33918676,63.4268 0.20512433,63.4319 0.062375017,63.4369 0.053611226,63.4420 0.062509462,63.4471 0.16967392,63.4521 0.28568596,63.4572 0.40194947,63.4622 0.55373752,63.4673 0.36597988,63.4723 0.23209557,63.4774 0.22344074,63.4825 0.48247078,63.4875 0.65181571,63.4926 0.63361508,63.4976 0.3926937,63.5027 0.30356795,63.5078 0.23195292,63.5128 0.21422458,63.5179 0.23238261,63.5229 0.30364212,63.5280 0.29444662,63.5331 0.42855677,63.5381 0.59842998,63.5432 0.48216316,63.5482 0.38370636,63.5533 0.32138729,63.5584 0.32138306,63.5634 0.25886112,63.5685 0.35729554,63.5735 0.42865691,63.5786 0.22308518,63.5837 0.09810511,63.5887 0.080278836,63.5938 0.10727445,63.5989 0.16083132,63.6039 0.16964413,63.6090 0.23221762,63.6140 0.32178053,63.6191 0.65224695,63.6242 0.83027935,63.6292 0.69608516,63.6343 0.45508423,63.6394 0.31251982,63.6444 0.41992047,63.6495 0.66102016,63.6546 0.78547806,63.6596 0.38331008,63.6647 0.10702463,63.6698 0.20549272,63.6748 0.3751905,63.6799 0.50010639,63.6850 0.58044809,63.6900 0.65195018,63.6951 0.49102902,63.7002 0.37476268,63.7052 0.34807149,63.7103 0.45569333,63.7154 0.69653845,63.7204 0.59812242,63.7255 0.58017981,63.7306 0.48224196,63.7356 0.83993107,63.7407 1.1252552,63.7458 1.1335989,63.7508 0.83880413,63.7559 0.52663952,63.7610 0.40164644,63.7661 0.20507184,63.7711 0.080267347,63.7762 0.1162167,63.7813 0.19645414,63.7863 0.1965514,63.7914 0.37527204,63.7965 0.45535883,63.8015 0.320995,63.8066 0.062250584,63.8117 0.13411282,63.8168 0.24113204,63.8218 0.20536511,63.8269 0.23214257,63.8320 0.26786083,63.8371 0.3753714,63.8421 0.67876905,63.8472 0.67838562,63.8523 0.60720032,63.8573 0.55347073,63.8624 0.38363582,63.8675 0.42869487,63.8726 0.72329038,63.8776 0.53542417,63.8827 0.2051563,63.8878 0.089330807,63.8929 0.1698304,63.8979 0.32147342,63.9030 0.41090137,63.9081 0.49157137,63.9132 0.57145345,63.9182 0.41922471,63.9233 0.28556496,63.9284 0.27683702,63.9335 0.33944368,63.9385 0.51803738,63.9436 0.6516158,63.9487 0.56222314,63.9538 0.45544606,63.9589 0.3839553,63.9639 0.21402012,63.9690 0.1160116,63.9741 0.43764672,63.9792 0.89279217,63.9842 0.82125598,63.9893 0.41970429,63.9944 0.26799718,63.9995 0.29462689,64.0046 0.25006613,64.0096 0.41988364,64.0147 0.67876035,64.0198 0.66069281,64.0249 0.61603355,64.0300 0.83043736,64.0350 0.82116407,64.0401 0.41029325,64.0452 0.089231707,64.0503 0.16098566,64.0554 0.43780524,64.0604 0.52705264,64.0655 0.77670336,64.0706 0.74079895,64.0757 0.66046345,64.0808 0.50012481,64.0859 0.76822007,64.0909 0.6341899,64.0960 0.60720485,64.1011 0.53541607,64.1062 0.57169515,64.1113 0.81271333,64.1164 0.80302221,64.1214 0.4726932,64.1265 0.16959091,64.1316 0.18760073,64.1367 0.16068868,64.1418 0.13393222,64.1469 0.23220091,64.1520 0.37535882,64.1570 0.60720211,64.1621 0.32097408,64.1672 0.11586893,64.1723 0.09828423,64.1774 0.21451028,64.1825 0.33063763,64.1876 0.40180585,64.1926 0.30334833,64.1977 0.25888246,64.2028 0.38414869,64.2079 0.68822843,64.2130 1.0179566,64.2181 0.66004664,64.2232 0.43713194,64.2283 0.29450744,64.2333 0.24102977,64.2384 0.18750513,64.2435 0.33063009,64.2486 0.56278372,64.2537 0.51777595,64.2588 0.3211785,64.2639 0.34829667,64.2690 0.58959419,64.2741 0.8124584,64.2791 0.6514039,64.2842 0.32118532,64.2893 0.27716833,64.2944 0.63413298,64.2995 0.7229709,64.3046 0.6159147,64.3097 0.35698462,64.3148 0.28569335,64.3199 0.37523809,64.3250 0.52684176,64.3301 0.26755542,64.3352 0.13408178,64.3402 0.39318624,64.3453 0.51793796,64.3504 0.57149112,64.3555 0.54473221,64.3606 0.48190942,64.3657 0.46396476,64.3708 0.50009501,64.3759 0.5180648,64.3810 0.47319373,64.3861 0.49986482,64.3912 0.58050495,64.3963 0.67859453,64.4014 0.58901376,64.4065 0.43753597,64.4116 0.41098851,64.4167 0.42850545,64.4218 0.33919463,64.4268 0.33030158,64.4319 0.41093138,64.4370 0.64293063,64.4421 0.41029733,64.4472 0.169623,64.4523 0.25917542,64.4574 0.3839013,64.4625 0.29439873,64.4676 0.15159154,64.4727 0.026730403,64.4778 0.053615339,64.4829 0.053552233,64.4880 0.044658538,64.4931 0.062586054,64.4982 0.2590988,64.5033 0.46449748,64.5084 0.517968,64.5135 0.46424559,64.5186 0.50899738,64.5237 0.53560919,64.5288 0.33005768,64.5339 0.24983522,64.5390 0.22314487,64.5441 0.15179144,64.5492 0.089419894,64.5543 0.27705717,64.5594 0.61631221,64.5645 0.6962747,64.5696 0.49112025,64.5747 0.50021201,64.5798 0.4371452,64.5849 0.37472406,64.5900 0.38399675,64.5951 0.41089562,64.6002 0.32156596,64.6053 0.30354348,64.6104 0.30341727,64.6155 0.29465368,64.6206 0.42891496,64.6258 0.67881149,64.6309 0.63360679,64.6360 0.32103452,64.6411 0.34828478,64.6462 0.43767628,64.6513 0.41072258,64.6564 0.33910325,64.6615 0.17834592,64.6666 0.1073084,64.6717 0.31291872,64.6768 0.66996616,64.6819 0.89290434,64.6870 0.7586078,64.6921 0.66951609,64.6972 0.88411099,64.7023 0.91056192,64.7074 0.66055578,64.7125 0.57160896,64.7177 0.58940804,64.7228 0.606929,64.7279 0.39272267,64.7330 0.41970912,64.7381 0.58036435,64.7432 0.65166909,64.7483 0.3482506,64.7534 0.42860645,64.7585 0.35687795,64.7636 0.30344537,64.7687 0.28572568,64.7739 0.27676639,64.7790 0.12504068,64.7841 0.16981064,64.7892 0.32158342,64.7943 0.44645834,64.7994 0.44631222,64.8045 0.2677536,64.8096 0.17860754,64.8147 0.22329727,64.8199 0.24998735,64.8250 0.26785892,64.8301 0.33027348,64.8352 0.27672651,64.8403 0.27708405,64.8454 0.55373371,64.8505 0.63372719,64.8556 0.50874382,64.8608 0.4106755,64.8659 0.39290115,64.8710 0.35726041,64.8761 0.42870826,64.8812 0.45523214,64.8863 0.22297499,64.8914 0.11620811,64.8965 0.25911748,64.9017 0.34805462,64.9068 0.36594409,64.9119 0.24987204,64.9170 0.0356602,64.9221 0.1162588,64.9272 0.25004143,64.9324 0.18738008,64.9375 0.080266424,64.9426 0.062649451,64.9477 0.259197,64.9528 0.4106226,64.9579 0.24968839,64.9631 0.05354156,64.9682 0.098406084,64.9733 0.19658878,64.9784 0.23217745,64.9835 0.24102904,64.9886 0.2770901,64.9938 0.48246619,64.9989 0.59821337,65.0040 0.8571353,65.0091 0.98213959,65.0142 0.86595869,65.0194 0.52658772,65.0245 0.47294754,65.0296 0.36584041,65.0347 0.29469997,65.0398 0.28582022,65.0450 0.29471654,65.0501 0.32132635,65.0552 0.27685243,65.0603 0.54490292,65.0654 0.5534516,65.0706 0.35675573,65.0757 0.15171243,65.0808 0.25916532,65.0859 0.41973901,65.0911 0.40168661,65.0962 0.27684426,65.1013 0.48256803,65.1064 0.62503201,65.1115 0.37445232,65.1167 0.16062148,65.1218 0.37516806,65.1269 0.35698619,65.1320 0.26795015,65.1372 0.31258282,65.1423 0.30350718,65.1474 0.32129148,65.1525 0.16969888,65.1577 0.41095009,65.1628 0.43753386,65.1679 0.40167826,65.1730 0.30358362,65.1782 0.31243581,65.1833 0.13367251,65.1884 0.02675174,65.1935 0.0536489,65.1987 0.17864518,65.2038 0.27667898,65.2089 0.13386567,65.2140 0.062587306,65.2192 0.13410771,65.2243 0.3217698,65.2294 0.44634321,65.2346 0.20491423,65.2397 0.19652918,65.2448 0.45568523,65.2499 0.40173134,65.2551 0.25870678,65.2602 0.18739755,65.2653 0.11613737,65.2705 0.14293194,65.2756 0.16068566,65.2807 0.27702573,65.2858 0.50020927,65.2910 0.40150228,65.2961 0.2052605,65.3012 0.30371705,65.3064 0.42846885,65.3115 0.47327414,65.3166 0.5446977,65.3218 0.2945562,65.3269 0.31253368,65.3320 0.28564554,65.3372 0.20524263,65.3423 0.1788431,65.3474 0.43798986,65.3526 0.58030218,65.3577 0.41013876,65.3628 0.10677843,65.3680 0.062695883,65.3731 0.23233388,65.3782 0.25881845,65.3834 0.27679124,65.3885 0.38393903,65.3936 0.28575754,65.3988 0.3666437,65.4039 0.63411707,65.4090 0.52634519,65.4142 0.44630119,65.4193 0.51787841,65.4244 0.53575617,65.4296 0.83062333,65.4347 0.94649547,65.4398 0.66050845,65.4450 0.38375655,65.4501 0.36585626,65.4552 0.22321543,65.4604 0.26811373,65.4655 0.49105018,65.4707 0.50886858,65.4758 0.4644559,65.4809 0.49129364,65.4861 0.70528334,65.4912 0.6516518,65.4963 0.57134157,65.5015 0.49116114,65.5066 0.74129516,65.5118 0.75871456,65.5169 0.47271833,65.5220 0.062342141,65.5272 0.098262273,65.5323 0.15170066,65.5375 0.37505013,65.5426 0.51806843,65.5477 0.40177444,65.5529 0.1964291,65.5580 0.37523922,65.5632 0.50000888,65.5683 0.47309613,65.5734 0.49096236,65.5786 0.67858034,65.5837 0.70541555,65.5889 0.49992394,65.5940 0.26770553,65.5992 0.16063873,65.6043 0.1608739,65.6094 0.30382138,65.6146 0.44671395,65.6197 0.81303251,65.6249 1.3214051,65.6300 1.0439161,65.6352 0.42854717,65.6403 0.41974688,65.6454 0.24963048,65.6506 0.16956876,65.6557 0.41079101,65.6609 0.39317915,65.6660 0.55396736,65.6712 0.71413052,65.6763 0.56213212,65.6815 0.30341902,65.6866 0.2142359,65.6918 0.33030334,65.6969 0.39286867,65.7020 0.25894341,65.7072 0.3126736,65.7123 0.57176262,65.7175 0.72343272,65.7226 0.9463864,65.7278 0.89247549,65.7329 0.4908244,65.7381 0.28583047,65.7432 0.3663888,65.7484 0.48193684,65.7535 0.17823735,65.7587 0.2590479,65.7638 0.35706082,65.7690 0.23199418,65.7741 0.18759437,65.7793 0.37516874,65.7844 0.47340235,65.7896 0.60720682,65.7947 0.45508975,65.7999 0.19629036,65.8050 0.24129789,65.8102 0.40190342,65.8153 0.33017257,65.8205 0.18737935,65.8256 0.2768732,65.8308 0.43772846,65.8359 0.58055097,65.8411 0.52647674,65.8462 0.21394476,65.8514 0.12499975,65.8565 0.178692,65.8617 0.35731521,65.8668 0.3929866,65.8720 0.39279944,65.8771 0.22305204,65.8823 0.1249596,65.8874 0.08914803,65.8926 0.11609262,65.8978 0.24128504,65.9029 0.30371958,65.9081 0.3661826,65.9132 0.40175161,65.9184 0.42841649,65.9235 0.29437631,65.9287 0.11604501,65.9338 0.21436985,65.9390 0.2412972,65.9441 0.47360703,65.9493 0.62510908,65.9545 0.58043247,65.9596 0.59836638,65.9648 0.63362318,65.9699 0.40151307,65.9751 0.41975993,65.9802 0.70580977,65.9854 1.2053678,65.9906 0.82091081,65.9957 0.45545071,66.0009 0.4465284,66.0060 0.43739623,66.0112 0.46417376,66.0163 0.49976802,66.0215 0.43731269,66.0267 0.25886884,66.0318 0.14296122,66.0370 0.30370489,66.0421 0.26774767,66.0473 0.21434276,66.0525 0.43762258,66.0576 0.44644371,66.0628 0.41977653,66.0679 0.47316161,66.0731 0.41934705,66.0783 0.33910432,66.0834 0.19645056,66.0886 0.16088264,66.0938 0.49133381,66.0989 0.76820928,66.1041 0.9914363,66.1092 1.0180231,66.1144 0.91029412,66.1196 0.49055499,66.1247 0.41070205,66.1299 0.46445766,66.1351 0.44639832,66.1402 0.28556764,66.1454 0.34834203,66.1505 0.46438694,66.1557 0.35677209,66.1609 0.062244866,66.1660 0.11628404,66.1712 0.25900719,66.1764 0.37499285,66.1815 0.46431994,66.1867 0.42850694,66.1919 0.32140952,66.1970 0.27669543,66.2022 0.13383125,66.2074 0.23257188,66.2125 0.70562083,66.2177 0.55333275,66.2229 0.35703138,66.2280 0.3660607,66.2332 0.49103072,66.2384 0.41950592,66.2435 0.26767623,66.2487 0.08924377,66.2539 0.19657126,66.2590 0.26797399,66.2642 0.31271383,66.2694 0.40170482,66.2745 0.25014979,66.2797 0.50928819,66.2849 0.62475687,66.2900 0.49088004,66.2952 0.38390431,66.3004 0.36611158,66.3055 0.55356395,66.3107 0.77652496,66.3159 0.5177108,66.3211 0.26782319,66.3262 0.16967943,66.3314 0.25029865,66.3366 0.37513477,66.3417 0.34800515,66.3469 0.33916038,66.3521 0.4643667,66.3573 0.42851973,66.3624 0.21421956,66.3676 0.16074297,66.3728 0.15176699,66.3779 0.25916225,66.3831 0.43784922,66.3883 0.47330973,66.3935 0.39247155,66.3986 0.12459245,66.4038 0.12500188,66.4090 0.19646764,66.4142 0.1339464,66.4193 0.1965697,66.4245 0.32171416,66.4297 0.35699067,66.4349 0.18720524,66.4400 0.18769336,66.4452 0.36631799,66.4504 0.38373926,66.4556 0.21405827,66.4607 0.26818064,66.4659 0.52725947,66.4711 0.60710275,66.4763 0.4283123,66.4814 0.29439455,66.4866 0.18749276,66.4918 0.34833696,66.4970 0.39275742,66.5022 0.33068004,66.5073 0.50020391,66.5125 0.45515564,66.5177 0.47311947,66.5229 0.45521674,66.5280 0.37487024,66.5332 0.26782602,66.5384 0.16951431,66.5436 0.053397983,66.5488 0.080408283,66.5539 0.27687591,66.5591 0.24994524,66.5643 0.44655922,66.5695 0.60761088,66.5747 0.66974545,66.5798 0.50848931,66.5850 0.37486488,66.5902 0.35721233,66.5954 0.22306752,66.6006 0.13386354,66.6057 0.13401085,66.6109 0.17868786,66.6161 0.30356678,66.6213 0.48211864,66.6265 0.57134795,66.6317 0.2499169,66.6368 0.24133007,66.6420 0.40181923,66.6472 0.33904123,66.6524 0.33035439,66.6576 0.27679595,66.6628 0.12496072,66.6679 0.080404662,66.6731 0.16083741,66.6783 0.25899523,66.6835 0.25889567,66.6887 0.1696014,66.6939 0.16066466,66.6991 0.09813454,66.7042 0.10713988,66.7094 0.20549981,66.7146 0.30348945,66.7198 0.16067524,66.7250 0.25014374,66.7302 0.34837508,66.7354 0.35716563,66.7405 0.23207308,66.7457 0.2768071,66.7509 0.41062111,66.7561 0.39286882,66.7613 0.44671756,66.7665 0.76826161,66.7717 0.9464075,66.7769 0.68695134,66.7820 0.26756388,66.7872 0.2500447,66.7924 0.24989507,66.7976 0.10707527,66.8028 0.089379869,66.8080 0.14297879,66.8132 0.27705309,66.8184 0.51803094,66.8236 0.49089244,66.8287 0.31229478,66.8339 0.44637629,66.8391 0.55384535,66.8443 0.59854203,66.8495 0.52665895,66.8547 0.47292927,66.8599 0.51771587,66.8651 0.48198262,66.8703 0.27687147,66.8755 0.24126002,66.8807 0.30341884,66.8859 0.20517336,66.8910 0.20531937,66.8962 0.17855883,66.9014 0.14291461,66.9066 0.36625448,66.9118 0.53575456,66.9170 0.50002992,66.9222 0.43767598,66.9274 0.41958144,66.9326 0.42851621,66.9378 0.35706955,66.9430 0.18740581,66.9482 0.18754587,66.9534 0.14274397,66.9586 0.089186318,66.9638 0.080440715,66.9690 0.13387905,66.9742 0.10706627,66.9794 0.22368579,66.9845 0.60772043,66.9897 0.70508289,66.9949 0.27626103,67.0001 0.17849635,67.0053 0.22326981,67.0105 0.25882062,67.0157 0.12496078,67.0209 0.21441969,67.0261 0.35730267,67.0313 0.41091976,67.0365 0.39285854,67.0417 0.3214367,67.0469 0.491258,67.0521 0.7857551,67.0573 0.62470818,67.0625 0.41937396,67.0677 0.29454216,67.0729 0.20524319,67.0781 0.098128416,67.0833 0.098313294,67.0885 0.32180247,67.0937 0.50907236,67.0989 0.32101473,67.1041 0.089094758,67.1093 0.15195109,67.1145 0.25030059,67.1197 0.41109723,67.1249 0.51811504,67.1301 0.61575574,67.1353 0.38338035,67.1405 0.19630949,67.1457 0.15183164,67.1509 0.30371863,67.1561 0.50899136,67.1613 0.45532033,67.1665 0.43746457,67.1717 0.41093424,67.1770 0.58045965,67.1822 0.50879568,67.1874 0.74128646,67.1926 0.89321697,67.1978 0.8391875,67.2030 0.45504406,67.2082 0.38386157,67.2134 0.40162563,67.2186 0.36580157,67.2238 0.25016278,67.2290 0.41104692,67.2342 0.50006139,67.2394 0.44616887,67.2446 0.30342025,67.2498 0.3929362,67.2550 0.50015491,67.2602 0.69648939,67.2654 0.56233615,67.2707 0.33035085,67.2759 0.26789182,67.2811 0.24093027,67.2863 0.18752219,67.2915 0.26795331,67.2967 0.29456082,67.3019 0.29453582,67.3071 0.43742695,67.3123 0.56265944,67.3175 0.59845573,67.3227 0.51771963,67.3280 0.30362746,67.3332 0.4644523,67.3384 0.40144953,67.3436 0.16950229,67.3488 0.16985892,67.3540 0.27693361,67.3592 0.26766104,67.3644 0.11577358,67.3696 0.1250283,67.3748 0.3841148,67.3801 0.50885993,67.3853 0.28569144,67.3905 0.34853551,67.3957 0.47335154,67.4009 0.5174852,67.4061 0.23188439,67.4113 0.19650246,67.4165 0.16077165,67.4218 0.13404433,67.4270 0.19639817,67.4322 0.089079611,67.4374 0.026844284,67.4426 0.18775176,67.4478 0.50039065,67.4530 0.80374235,67.4583 0.65132922,67.4635 0.285418,67.4687 0.19658424,67.4739 0.24102838,67.4791 0.10697092,67.4843 0.053531431,67.4895 0.053555433,67.4948 0.053693231,67.5000 0.27734163,67.5052 0.69725752,67.5104 1.0448707,67.5156 0.9192248,67.5208 0.70454949,67.5261 0.27635896,67.5313 0.31261668,67.5365 0.28563458,67.5417 0.16973333,67.5469 0.24136271,67.5522 0.47342891,67.5574 0.53566813,67.5626 0.52696937,67.5678 0.66986459,67.5730 0.63347065,67.5782 0.38359544,67.5835 0.33928302,67.5887 0.30381057,67.5939 0.64327419,67.5991 0.7764644,67.6043 0.35692716,67.6096 0.41076818,67.6148 0.28543642,67.6200 0.25905401,67.6252 0.4018423,67.6305 0.33928028,67.6357 0.53592438,67.6409 0.64273822,67.6461 0.5176304,67.6513 0.43742013,67.6566 0.35705143,67.6618 0.12490501,67.6670 0.0089699747,67.6722 0.08052408,67.6775 0.19667591,67.6827 0.39324808,67.6879 0.67863148,67.6931 0.74064529,67.6983 0.57112169,67.7036 0.35706633,67.7088 0.13395715,67.7140 0.2235343,67.7192 0.38397217,67.7245 0.33041698,67.7297 0.58957201,67.7349 0.54436976,67.7401 0.29446512,67.7454 0.30409768,67.7506 0.59864122,67.7558 0.61560422,67.7611 0.3656171,67.7663 0.33037043,67.7715 0.27673414,67.7767 0.17840432,67.7820 0.080136336,67.7872 0.053720869,67.7924 0.25928691,67.7976 0.30348444,67.8029 0.14254846,67.8081 0.13390394,67.8133 0.35729137,67.8186 0.41068932,67.8238 0.26789388,67.8290 0.22328223,67.8342 0.18745135,67.8395 0.20530555,67.8447 0.16949657,67.8499 0.062521704,67.8552 0.10731179,67.8604 0.23231424,67.8656 0.40182614,67.8709 0.34805772,67.8761 0.18730512,67.8813 0.16065285,67.8865 0.33939305,67.8918 0.48217112,67.8970 0.33032778,67.9022 0.14300294,67.9075 0.18761918,67.9127 0.1694952,67.9179 0.12499727,67.9232 0.19654749,67.9284 0.18746521,67.9336 0.23234293,67.9389 0.45548829,67.9441 0.45509788,67.9493 0.40173468,67.9546 0.56265748,67.9598 0.58026642,67.9650 0.39262515,67.9703 0.42859069,67.9755 0.49110857,67.9807 0.3303248,67.9860 0.21418867,67.9912 0.080253705,67.9964 0.23244038,68.0017 0.42892426,68.0069 0.3927249,68.0122 0.26770866,68.0174 0.26787502,68.0226 0.29461548,68.0279 0.33937898,68.0331 0.41978955,68.0383 0.53568369,68.0436 0.59844881,68.0488 0.79487103,68.0540 0.74100363,68.0593 0.6873135,68.0645 0.59791559,68.0698 0.50879514,68.0750 0.29448286,68.0802 0.24098107,68.0855 0.25005621,68.0907 0.23229529,68.0960 0.33916432,68.1012 0.14272822,68.1064 0.23230787,68.1117 0.46434093,68.1169 0.41066524,68.1222 0.21424513,68.1274 0.11603684,68.1326 0.12518825,68.1379 0.3036539,68.1431 0.23181382,68.1484 0.035568707,68.1536 0.23230278,68.1588 0.44663236,68.1641 0.42863289,68.1693 0.27656999,68.1746 0.080193199,68.1798 0.035740491,68.1851 0.15206107,68.1903 0.43775874,68.1955 0.41051456,68.2008 0.19623946,68.2060 0.21433683,68.2113 0.33045536,68.2165 0.39285326,68.2218 0.42868719,68.2270 0.59845829,68.2323 0.71425867,68.2375 0.55316216,68.2427 0.15155908,68.2480 0.053685725,68.2532 0.12505472,68.2585 0.32146257,68.2637 0.47332528,68.2690 0.41063744,68.2742 0.23203674,68.2795 0.39310867,68.2847 0.5626505,68.2900 0.46456712,68.2952 0.56292665,68.3004 0.69622201,68.3057 0.52613032,68.3109 0.19612172,68.3162 0.16981223,68.3214 0.33062586,68.3267 0.42862561,68.3319 0.31228995,68.3372 0.19618718,68.3424 0.080297247,68.3477 0.098380633,68.3529 0.18759479,68.3582 0.16948678,68.3634 0.053386372,68.3687 0.0089730257,68.3739 0.0804746,68.3792 0.16980399,68.3844 0.38401756,68.3897 0.39268485,68.3949 0.29447535,68.4002 0.40193501,68.4054 0.77706009,68.4107 0.83042771,68.4159 0.9196564,68.4212 0.89273208,68.4264 0.50873446,68.4317 0.28605071,68.4369 0.5091306,68.4422 0.41049936,68.4474 0.47296211,68.4527 0.40166792,68.4580 0.38395515,68.4632 0.34836546,68.4685 0.49147466,68.4737 0.60725433,68.4790 0.61577713,68.4842 0.54428494,68.4895 0.43760368,68.4947 0.50917912,68.5000 0.47328672,68.5052 0.40176931,68.5105 0.45535633,68.5158 0.49973774,68.5210 0.26769075,68.5263 0.32148248,68.5315 0.45545265,68.5368 0.5807249,68.5420 0.69651133,68.5473 0.60752547,68.5525 0.83961922,68.5578 0.78533906,68.5631 0.50826752,68.5683 0.1513485,68.5736 0.053585079,68.5788 0.12516165,68.5841 0.25910169,68.5894 0.4646686,68.5946 0.75012952,68.5999 0.69650638,68.6051 0.74111938,68.6104 0.64254266,68.6156 0.58903593,68.6209 0.5000999,68.6262 0.71456856,68.6314 0.7227968,68.6367 0.38359064,68.6419 0.28624362,68.6472 0.56312114,68.6525 0.70492017,68.6577 0.32076502,68.6630 0.15165684,68.6682 0.026718149,68.6735 0.026874904,68.6788 0.12500486,68.6840 0.15183704,68.6893 0.20537499,68.6946 0.16090512,68.6998 0.53618234,68.7051 0.91099352,68.7103 0.8836211,68.7156 0.41032109,68.7209 0.25897852,68.7261 0.25895149,68.7314 0.23194976,68.7367 0.16954429,68.7419 0.2858761,68.7472 0.43779048,68.7525 0.52676892,68.7577 0.32113212,68.7630 0.1695119,68.7683 0.16982245,68.7735 0.46464482,68.7788 0.58917624,68.7840 0.32119045,68.7893 0.21428633,68.7946 0.23199034,68.7998 0.11601206,68.8051 0.18753527,68.8104 0.20540999,68.8156 0.27692157,68.8209 0.27669063,68.8262 0.1784049,68.8314 0.12487581,68.8367 0.098471917,68.8420 0.41140249,68.8473 0.69641405,68.8525 0.51747578,68.8578 0.48220652,68.8631 0.47319159,68.8683 0.35684851,68.8736 0.21416774,68.8789 0.25931999,68.8841 0.53591025,68.8894 0.46424016,68.8947 0.47313374,68.8999 0.3747538,68.9052 0.24989304,68.9105 0.16060162,68.9158 0.22326495,68.9210 0.35718468,68.9263 0.2767601,68.9316 0.33042842,68.9368 0.3480708,68.9421 0.24101041,68.9474 0.17870131,68.9527 0.24997923,68.9579 0.24999629,68.9632 0.32154131,68.9685 0.49111888,68.9737 0.58032954,68.9790 0.50889415,68.9843 0.33933106,68.9896 0.30357507,68.9948 0.36604786,69.0001 0.44630831,69.0054 0.30340686,69.0107 0.25008768,69.0159 0.29475954,69.0212 0.38404888,69.0265 0.43759447,69.0318 0.33024809,69.0370 0.18750145,69.0423 0.330643,69.0476 0.58064556,69.0529 0.62488568,69.0581 0.47292516,69.0634 0.35733032,69.0687 0.4464381,69.0740 0.25852761,69.0792 0.14278941,69.0845 0.22342381,69.0898 0.31258056,69.0951 0.29434714,69.1004 0.20515783,69.1056 0.20551769,69.1109 0.33955458,69.1162 0.60737371,69.1215 0.67857867,69.1268 0.49072701,69.1320 0.16951333,69.1373 0.22343181,69.1426 0.30344412,69.1479 0.14264028,69.1531 0.053502474,69.1584 0.044705827,69.1637 0.24140592,69.1690 0.39305255,69.1743 0.36598638,69.1795 0.41061684,69.1848 0.392643,69.1901 0.22324121,69.1954 0.2412159,69.2007 0.17844044,69.2060 0.14268297,69.2112 0.10708191,69.2165 0.1073838,69.2218 0.2502149,69.2271 0.31252128,69.2324 0.26768827,69.2377 0.2232493,69.2429 0.3841359,69.2482 0.41080207,69.2535 0.49122137,69.2588 0.62491924,69.2641 0.50855941,69.2694 0.2050197,69.2746 0.053566359,69.2799 0.21439116,69.2852 0.32164413,69.2905 0.41094971,69.2958 0.39274693,69.3011 0.21394804,69.3064 0.08032725,69.3116 0.31275767,69.3169 0.51778191,69.3222 0.29459605,69.3275 0.42000762,69.3328 0.54464972,69.3381 0.37466517,69.3434 0.15159284,69.3486 0.08038038,69.3539 0.29486945,69.3592 0.40186292,69.3645 0.40187553,69.3698 0.47330454,69.3751 0.38373023,69.3804 0.24093099,69.3857 0.25007176,69.3909 0.21426429,69.3962 0.17859694,69.4015 0.30363598,69.4068 0.41978645,69.4121 0.52694523,69.4174 0.46404266,69.4227 0.16927214,69.4280 0.053446181,69.4333 2.8645065e-005,69.4386 0.053770054,69.4438 0.19659959,69.4491 0.26787981,69.4544 0.3839297,69.4597 0.36601645,69.4650 0.29471049,69.4703 0.33039856,69.4756 0.26768172,69.4809 0.1248927,69.4862 0.16073668,69.4915 0.19647491,69.4968 0.32202581,69.5021 0.83132344,69.5074 1.133999,69.5126 0.99081182,69.5179 0.91937304,69.5232 0.67782861,69.5285 0.3388091,69.5338 0.08026205,69.5391 0.035685781,69.5444 0.053595219,69.5497 0.12510677,69.5550 0.22330758,69.5603 0.34839806,69.5656 0.59817898,69.5709 0.43731287,69.5762 0.33916804,69.5815 0.23227496,69.5868 0.44664338,69.5921 0.39290166,69.5974 0.31235471,69.6027 0.17837895,69.6080 0.26808649,69.6133 0.42909518,69.6186 0.69659215,69.6239 0.74963039,69.6292 0.56213975,69.6345 0.28570643,69.6398 0.31265515,69.6451 0.47324175,69.6504 0.58033115,69.6557 0.53563631,69.6609 0.50008827,69.6662 0.5717364,69.6715 0.64300978,69.6768 0.79480088,69.6821 1.0088371,69.6874 0.66920698,69.6927 0.33910227,69.6980 0.38384908,69.7034 0.41948286,69.7087 0.24999392,69.7140 0.29485604,69.7193 0.40192375,69.7246 0.31245089,69.7299 0.17834665,69.7352 0.080183908,69.7405 0.035786975,69.7458 0.10730013,69.7511 0.16078742,69.7564 0.17859839,69.7617 0.16954437,69.7670 0.21426836,69.7723 0.52709347,69.7776 0.69680601,69.7829 0.75901824,69.7882 0.70538968,69.7935 0.6245532,69.7988 0.37448978,69.8041 0.29464665,69.8094 0.1964335,69.8147 0.23226805,69.8200 0.31258222,69.8253 0.26776478,69.8306 0.19639696,69.8359 0.3394253,69.8412 0.52688873,69.8465 0.54482424,69.8519 0.60749722,69.8572 0.86630458,69.8625 0.91058356,69.8678 0.62464672,69.8731 0.41056818,69.8784 0.43772048,69.8837 0.53572422,69.8890 0.37455413,69.8943 0.16061555,69.8996 0.29496318,69.9049 0.54482818,69.9102 0.6068697,69.9155 0.37487915,69.9209 0.33929068,69.9262 0.24985799,69.9315 0.2591213,69.9368 0.33953977,69.9421 0.50881881,69.9474 0.41925421,69.9527 0.21444209,69.9580 0.4111293,69.9633 0.63371009,69.9686 0.4728488,69.9740 0.2499374,69.9793 0.10715818,69.9846 0.32142624,69.9899 0.43750912,69.9952 0.2409433,70.0005 0.00010427763,70.0058 0.20558122,70.0111 0.2768639,70.0165 0.53638184,70.0218 1.10772,70.0271 1.1157346,70.0324 0.77621943,70.0377 0.54437971,70.0430 0.45522147,70.0483 0.33026621,70.0536 0.33042797,70.0590 0.35733575,70.0643 0.42850974,70.0696 0.28544682,70.0749 0.18771069,70.0802 0.39310744,70.0855 0.33009645,70.0909 0.14258517,70.0962 0.089294851,70.1015 0.22336242,70.1068 0.43746135,70.1121 0.2321624,70.1174 0.25041622,70.1228 0.58957773,70.1281 0.72308248,70.1334 0.57995647,70.1387 0.22289667,70.1440 0.19691172,70.1493 0.52721298,70.1547 0.53538096,70.1600 0.33000463,70.1653 0.18725976,70.1706 0.25042695,70.1759 0.7327556,70.1812 0.87482637,70.1866 0.58882535,70.1919 0.37479892,70.1972 0.41960239,70.2025 0.41070351,70.2078 0.35728255,70.2132 0.37534338,70.2185 0.47327533,70.2238 0.31206608,70.2291 0.10689492,70.2344 0.11612944,70.2398 0.22323367,70.2451 0.38403127,70.2504 0.51781934,70.2557 0.38408408,70.2611 0.36624959,70.2664 0.30352256,70.2717 0.41069654,70.2770 0.39276579,70.2823 0.392975,70.2877 0.40187994,70.2930 0.38378915,70.2983 0.3661387,70.3036 0.5090856,70.3090 0.45536596,70.3143 0.41051155,70.3196 0.19601157,70.3249 0.14281712,70.3303 0.28621179,70.3356 0.48231316,70.3409 0.3924439,70.3462 0.32147142,70.3516 0.58954877,70.3569 0.61605346,70.3622 0.58929908,70.3675 0.60704511,70.3729 0.5626139,70.3782 0.63403761,70.3835 0.5353176,70.3888 0.27660099,70.3942 0.19638903,70.3995 0.17855676,70.4048 0.16957049,70.4102 0.10721205,70.4155 0.43788213,70.4208 0.66970617,70.4261 0.46424347,70.4315 0.44637808,70.4368 0.41954342,70.4421 0.34821162,70.4475 0.29464218,70.4528 0.34826016,70.4581 0.33927807,70.4634 0.25003788,70.4688 0.3035416,70.4741 0.22297563,70.4794 0.17856172,70.4848 0.21440169,70.4901 0.17860024,70.4954 0.20553431,70.5008 0.4375824,70.5061 0.46402949,70.5114 0.20509866,70.5167 0.25007603,70.5221 0.50006062,70.5274 0.49994269,70.5327 0.41982323,70.5381 0.43771079,70.5434 0.37479541,70.5487 0.10686453,70.5541 0.10722625,70.5594 0.26797035,70.5647 0.25900707,70.5701 0.24104163,70.5754 0.16948865,70.5807 0.16067636,70.5861 0.22324602,70.5914 0.24117646,70.5967 0.26793078,70.6021 0.37541142,70.6074 0.73269862,70.6128 0.80339611,70.6181 0.49045187,70.6234 0.16922083,70.6288 0.035640605,70.6341 -3.4782348e-005,70.6394 0.0091291321,70.6448 0.20556433,70.6501 0.22310059,70.6554 0.16062136,70.6608 0.089214467,70.6661 0.053514499,70.6715 0.017799633,70.6768 8.8400149e-005,70.6821 0.10726845,70.6875 0.15188019,70.6928 0.51817524,70.6981 0.88396674,70.7035 0.64256912,70.7088 0.21403565,70.7142 0.14302413,70.7195 0.36634535,70.7248 0.41063851,70.7302 0.42868826,70.7355 0.62491858,70.7409 0.34785137,70.7462 0.11603037,70.7515 0.18758866,70.7569 0.2590059,70.7622 0.24999747,70.7676 0.15172672,70.7729 0.16074573,70.7782 0.1696355,70.7836 0.15178271,70.7889 0.22344463,70.7943 0.4467909,70.7996 0.63383335,70.8050 0.5891242,70.8103 0.49093238,70.8156 0.22293201,70.8210 0.16086268,70.8263 0.48256975,70.8317 0.74103242,70.8370 0.4906505,70.8424 0.17839134,70.8477 0.14288832,70.8531 0.32156011,70.8584 0.44651613,70.8637 0.34855491,70.8691 0.44653723,70.8744 0.59811038,70.8798 0.90160984,70.8851 0.75870734,70.8905 0.40183353,70.8958 0.23219749,70.9012 0.42861766,70.9065 0.39277199,70.9119 0.38389069,70.9172 0.58931792,70.9225 0.7678563,70.9279 0.61591929,70.9332 0.49998733,70.9386 0.66081583,70.9439 0.58036536,70.9493 0.36608839,70.9546 0.35720292,70.9600 0.35712108,70.9653 0.16060206,70.9707 0.12504557,70.9760 0.26791582,70.9814 0.42857185,70.9867 0.47342378,70.9921 0.40191323,70.9974 0.34831375,71.0028 0.4999916,71.0081 0.41937965,71.0135 0.31246081,71.0188 0.43764353,71.0242 0.4642244,71.0295 0.4461534,71.0349 0.42868423,71.0402 0.6167531,71.0456 0.75937742,71.0509 0.75866467,71.0563 0.85691446,71.0616 1.0984652,71.0670 1.0712563,71.0723 0.67786503,71.0777 0.25857189,71.0830 0.13401502,71.0884 0.16982131,71.0938 0.18747649,71.0991 0.18741736,71.1045 0.21433945,71.1098 0.27698067,71.1152 0.35718411,71.1205 0.33978695,71.1259 0.77725589,71.1312 0.91952235,71.1366 0.99943781,71.1419 0.41909936,71.1473 0.20533375,71.1527 0.3483572,71.1580 0.723607,71.1634 0.88449055,71.1687 0.99998564,71.1741 0.82970464,71.1794 0.46402285,71.1848 0.66078693,71.1902 0.67844027,71.1955 0.39309984,71.2009 0.61692393,71.2062 0.93786132,71.2116 0.90101874,71.2169 0.37417808,71.2223 0.16948791,71.2277 0.14289285,71.2330 0.28591847,71.2384 0.34856662,71.2437 0.41064039,71.2491 0.18716875,71.2545 0.13393608,71.2598 0.42878976,71.2652 0.66057885,71.2705 0.32135844,71.2759 0.29484963,71.2813 0.34816906,71.2866 0.23186395,71.2920 0.053495552,71.2973 0.17886372,71.3027 0.32179523,71.3081 0.65200776,71.3134 0.86597002,71.3188 0.78536093,71.3241 0.36609918,71.3295 0.63424402,71.3349 0.83072317,71.3402 0.95554531,71.3456 0.67810959,71.3510 0.37450546,71.3563 0.16938916,71.3617 0.17885481,71.3671 0.57189018,71.3724 0.76801729,71.3778 0.73189151,71.3831 0.660402,71.3885 0.68759775,71.3939 0.71437114,71.3992 0.63360196,71.4046 0.35684115,71.4100 0.19643486,71.4153 0.098410174,71.4207 0.3125641,71.4261 0.33034381,71.4314 0.42865682,71.4368 0.49977002,71.4422 0.43755132,71.4475 0.55436355,71.4529 0.76805502,71.4583 0.46361303,71.4636 0.30316052,71.4690 0.28568107,71.4744 0.24122249,71.4797 0.35713196,71.4851 0.20524272,71.4905 0.15175934,71.4958 0.21448746,71.5012 0.40221664,71.5066 0.53593767,71.5119 0.58036411,71.5173 0.52658159,71.5227 0.35683557,71.5281 0.24092452,71.5334 0.27683821,71.5388 0.35706806,71.5442 0.20519848,71.5495 0.17862134,71.5549 0.34836444,71.5603 0.37492785,71.5657 0.16076149,71.5710 0.3661769,71.5764 0.37486598,71.5818 0.34830198,71.5871 0.68774998,71.5925 1.0446192,71.5979 0.82115614,71.6033 0.40187225,71.6086 0.58936119,71.6140 0.53562975,71.6194 0.42860657,71.6247 0.35736936,71.6301 0.48215008,71.6355 0.33005968,71.6409 0.17832126,71.6462 0.062523015,71.6516 0.33074188,71.6570 0.53562391,71.6624 0.29442945,71.6677 0.17887162,71.6731 0.33953068,71.6785 0.39279291,71.6839 0.37489218,71.6892 0.47320953,71.6946 0.63411158,71.7000 0.62497789,71.7054 0.42828503,71.7107 0.18722685,71.7161 0.06235718,71.7215 0.098215282,71.7269 0.089452855,71.7323 0.23229122,71.7376 0.44649673,71.7430 0.64288181,71.7484 0.58912885,71.7538 0.3036266,71.7591 0.23226622,71.7645 0.24096735,71.7699 0.24094751,71.7753 0.33920678,71.7807 0.33045456,71.7860 0.36631754,71.7914 0.57171059,71.7968 0.70558864,71.8022 0.67844474,71.8076 0.58015007,71.8129 0.54466063,71.8183 0.44619998,71.8237 0.24087033,71.8291 0.2680293,71.8345 0.54474938,71.8398 0.71450758,71.8452 0.71437454,71.8506 0.54450065,71.8560 0.53560573,71.8614 0.48201719,71.8668 0.48219195,71.8721 0.49992317,71.8775 0.30329648,71.8829 0.17846124,71.8883 0.10722055,71.8937 0.10723602,71.8991 0.1160248,71.9044 0.14304663,71.9098 0.36624703,71.9152 0.35698894,71.9206 0.30337104,71.9260 0.15164007,71.9314 0.089272238,71.9368 0.05353659,71.9421 0.053638153,71.9475 0.35726479,71.9529 0.32135963,71.9583 0.10702061,71.9637 2.9873781e-005,71.9691 0.062691413,71.9745 0.19649358,71.9798 0.21421321,71.9852 0.13380544,71.9906 0.089304388,71.9960 0.259114,72.0014 0.37504908,72.0068 0.45544428,72.0122 0.49102822,72.0176 0.33019027,72.0229 0.30361623,72.0283 0.27677637,72.0337 0.16955046,72.0391 0.16970158,72.0445 0.33053449,72.0499 0.53574157,72.0553 0.52657241,72.0607 0.2944878,72.0661 0.14291713,72.0714 0.13412209,72.0768 0.2053601,72.0822 0.15165202,72.0876 0.12493616,72.0930 0.25006399,72.0984 0.50035316,72.1038 0.66078609,72.1092 0.39266205,72.1146 0.44665578,72.1200 0.73239183,72.1254 0.70521963,72.1307 0.58938998,72.1361 0.73209441,72.1415 0.50860816,72.1469 0.40172854,72.1523 0.46418756,72.1577 0.32160667,72.1631 0.48251739,72.1685 0.68755335,72.1739 0.5799014,72.1793 0.17820153,72.1847 0.080366865,72.1901 0.11617623,72.1955 0.22329223,72.2009 0.22304356,72.2063 0.11609806,72.2117 0.24115904,72.2171 0.19647995,72.2225 0.37527129,72.2278 0.55384201,72.2332 0.67876905,72.2386 0.67846358,72.2440 0.47281128,72.2494 0.31237128,72.2548 0.43774197,72.2602 0.73226589,72.2656 0.72290558,72.2710 0.43720603,72.2764 0.21423085,72.2818 0.10718671,72.2872 0.089308619,72.2926 0.053473759,72.2980 0.10749315,72.3034 0.41107464,72.3088 0.45510802,72.3142 0.36580834,72.3196 0.366505,72.3250 0.57179886,72.3304 0.54416937,72.3358 0.31211361,72.3412 0.28597674,72.3466 0.40183529,72.3520 0.38379309,72.3574 0.44664472,72.3628 0.51804477,72.3682 0.57130319,72.3736 0.43721148,72.3790 0.27677405,72.3844 0.51811624,72.3898 0.75038707,72.3952 0.80386287,72.4006 0.82104486,72.4060 0.39213219,72.4114 0.062269609,72.4168 0.06255547,72.4222 0.080415264,72.4276 0.11622016,72.4330 0.23228888,72.4384 0.41975719,72.4439 0.65202153,72.4493 0.71430558,72.4547 0.60675204,72.4601 0.42834815,72.4655 0.34814224,72.4709 0.062418617,72.4763 4.832217e-005,72.4817 0.16985096,72.4871 0.33053383,72.4925 0.41960669,72.4979 0.35710117,72.5033 0.45533991,72.5087 0.45543948,72.5141 0.39317653,72.5195 0.61652672,72.5249 0.83054435,72.5303 0.80321234,72.5358 0.56213051,72.5412 0.32122129,72.5466 0.18730389,72.5520 0.14276236,72.5574 0.21469189,72.5628 0.58056062,72.5682 0.5802626,72.5736 0.64294434,72.5790 0.42829958,72.5844 0.151436,72.5898 0.017730756,72.5952 1.3742088e-005,72.6007 0.026878381,72.6061 0.089287177,72.6115 0.089525566,72.6169 0.34868136,72.6223 0.49984923,72.6277 0.29418889,72.6331 0.22328952,72.6385 0.43787935,72.6439 0.55361575,72.6494 0.48181847,72.6548 0.36595032,72.6602 0.55359018,72.6656 0.45538646,72.6710 0.27683592,72.6764 0.16060273,72.6818 0.22320627,72.6872 0.58055067,72.6927 0.88406169,72.6981 0.58935124,72.7035 0.7144323,72.7089 0.86596525,72.7143 0.55336279,72.7197 0.33025482,72.7251 0.2498538,72.7306 0.14271721,72.7360 0.10713512,72.7414 0.17878468,72.7468 0.32151955,72.7522 0.25881192,72.7576 0.16060974,72.7631 0.089401364,72.7685 0.23248069,72.7739 0.33024746,72.7793 0.16933607,72.7847 0.098178968,72.7901 0.12504987,72.7956 0.16983502,72.8010 0.28579673,72.8064 0.31283212,72.8118 0.55388367,72.8172 0.5443626,72.8226 0.4102771,72.8281 0.30367512,72.8335 0.5364154,72.8389 0.82177955,72.8443 0.7940951,72.8497 0.49073839,72.8552 0.53565186,72.8606 0.52661192,72.8660 0.49135417,72.8714 0.53585321,72.8768 0.4818632,72.8823 0.31216693,72.8877 0.41963962,72.8931 0.73214811,72.8985 0.41951033,72.9039 0.26784629,72.9094 0.25001845,72.9148 0.22321256,72.9202 0.18755594,72.9256 0.23211136,72.9310 0.13405226,72.9365 0.29494637,72.9419 0.33020502,72.9473 0.16057305,72.9527 0.2055002,72.9582 0.29473034,72.9636 0.39296249,72.9690 0.37490302,72.9744 0.24078488,72.9799 0.13392013,72.9853 0.26814747,72.9907 0.50901008,72.9961 0.58949369,73.0016 0.69674492,73.0070 0.74095356,73.0124 0.66924769,73.0178 0.53550839,73.0233 0.58045256,73.0287 0.76796007,73.0341 0.6874243,73.0395 0.49978238,73.0450 0.38391247,73.0504 0.27685878,73.0558 0.21430895,73.0612 0.31267712,73.0667 0.51832163,73.0721 0.67849541,73.0775 0.35659337,73.0830 0.25894356,73.0884 0.43761063,73.0938 0.35695443,73.0992 0.18740287,73.1047 0.22331311,73.1101 0.35738423,73.1155 0.50910395,73.1210 0.43724778,73.1264 0.2051238,73.1318 0.30377799,73.1372 0.47317266,73.1427 0.29439801,73.1481 0.2144307,73.1535 0.28604004,73.1590 0.50007641,73.1644 0.53557509,73.1698 0.51780498,73.1753 0.48212352,73.1807 0.33919111,73.1861 0.20523416,73.1916 0.2499238,73.1970 0.2501685,73.2024 0.33058718,73.2078 0.33025098,73.2133 0.20500787,73.2187 0.053419475,73.2241 0.089334585,73.2296 0.089243516,73.2350 0.026774043,73.2404 0.17007887,73.2459 0.72419608,73.2513 1.2233673,73.2568 0.9013477,73.2622 0.7230978,73.2676 0.57103622,73.2731 0.29456279,73.2785 0.43777213,73.2839 0.57167071,73.2894 0.58912545,73.2948 0.38361818,73.3002 0.33912402,73.3057 0.16935515,73.3111 0.080288343,73.3165 0.1788234,73.3220 0.47357088,73.3274 0.61636561,73.3329 0.5801729,73.3383 0.32103363,73.3437 0.27674612,73.3492 0.31236404,73.3546 0.28574175,73.3600 0.55395633,73.3655 0.75879109,73.3709 0.30317059,73.3764 0.080325425,73.3818 0.080476828,73.3872 0.16976395,73.3927 0.19640124,73.3981 0.19635931,73.4036 0.26794329,73.4090 0.4733732,73.4144 0.63380468,73.4199 0.41056794,73.4253 0.41987175,73.4308 0.65194499,73.4362 0.54454201,73.4416 0.36619517,73.4471 0.41071588,73.4525 0.24967544,73.4580 0.11586154,73.4634 0.19686992,73.4688 0.67039013,73.4743 0.86590087,73.4797 0.68750477,73.4852 1.0094734,73.4906 1.249508,73.4961 0.71339685,73.5015 0.25008658,73.5069 0.53651839,73.5124 0.83042461,73.5178 0.49935749,73.5233 0.22296993,73.5287 0.21431406,73.5342 0.20523678,73.5396 0.1428571,73.5451 0.25001937,73.5505 0.26774576,73.5560 0.19635722,73.5614 0.035616074,73.5668 0.026879311,73.5723 0.13433349,73.5777 0.35726187,73.5832 0.31223693,73.5886 0.19632909,73.5941 0.2232687,73.5995 0.33974019,73.6050 0.72340167,73.6104 0.86596334,73.6159 0.86612457,73.6213 0.66062677,73.6268 0.62527353,73.6322 0.90213025,73.6377 1.0088552,73.6431 0.90145594,73.6486 0.74967337,73.6540 0.66951132,73.6595 0.74100721,73.6649 0.56230301,73.6704 0.24092071,73.6758 0.19640724,73.6813 0.17861165,73.6867 0.26840386,73.6922 0.69720596,73.6976 0.94640619,73.7031 0.65093029,73.7085 0.32105041,73.7140 0.38410321,73.7194 0.3929266,73.7249 0.36612305,73.7303 0.36597666,73.7358 0.33030561,73.7412 0.42881343,73.7467 0.58947766,73.7521 0.49083576,73.7576 0.42848462,73.7630 0.6430167,73.7685 0.62498647,73.7739 0.48194212,73.7794 0.35692006,73.7848 0.28565624,73.7903 0.18745053,73.7957 0.10715242,73.8012 0.1430513,73.8067 0.47337246,73.8121 0.62483996,73.8176 0.37486798,73.8230 0.21426067,73.8285 0.14283097,73.8339 0.24134634,73.8394 0.44678664,73.8448 0.54469806,73.8503 0.53577226,73.8558 0.63393116,73.8612 0.57107943,73.8667 0.38359466,73.8721 0.33036852,73.8776 0.45553207,73.8830 0.50011671,73.8885 0.57157314,73.8940 0.68745655,73.8994 0.42852309,73.9049 0.34810421,73.9103 0.22306354,73.9158 0.29503772,73.9213 0.54506356,73.9267 0.5711928,73.9322 0.37441209,73.9376 0.080118716,73.9431 0.026789164,73.9486 0.026835877,73.9540 0.11613884,73.9595 0.18760256,73.9649 0.28589466,73.9704 0.26788619,73.9759 0.24110916,73.9813 0.36649308,73.9868 0.83941466,73.9922 0.87447357,73.9977 0.55317837,74.0032 0.16959655,74.0086 0.071405604,74.0141 0.071573928,74.0195 0.30391461,74.0250 0.40169209,74.0305 0.29470614,74.0359 0.41061655,74.0414 0.25873765,74.0469 0.3305569,74.0523 0.33019608,74.0578 0.27673525,74.0633 0.40216061,74.0687 0.544707,74.0742 0.36564943,74.0797 0.13371284,74.0851 0.14288037,74.0906 0.080274813,74.0960 0.0091436747,74.1015 0.20568494,74.1070 0.32164836,74.1124 0.50002635,74.1179 0.64257997,74.1234 0.50888598,74.1288 0.45533246,74.1343 0.34827346,74.1398 0.45553514,74.1452 0.58067286,74.1507 0.66090238,74.1562 0.52644807,74.1616 0.28517142,74.1671 0.21431611,74.1726 0.40203992,74.1781 0.32127276,74.1835 0.29463226,74.1890 0.28563198,74.1945 0.29450509,74.1999 0.3930454,74.2054 0.651797,74.2109 0.47302791,74.2163 0.29465103,74.2218 0.27705202,74.2273 0.38425198,74.2327 0.43750438,74.2382 0.32115176,74.2437 0.16040042,74.2492 0.13395949,74.2546 0.24107955,74.2601 0.19642714,74.2656 0.23228191,74.2710 0.30359134,74.2765 0.33921522,74.2820 0.18727781,74.2875 0.062518932,74.2929 0.23227343,74.2984 0.27667531,74.3039 0.1249031,74.3094 0.026825145,74.3148 0.13430718,74.3203 0.34840158,74.3258 0.31236205,74.3313 0.33936086,74.3367 0.4016993,74.3422 0.25875586,74.3477 0.24121964,74.3531 0.41975763,74.3586 0.57150793,74.3641 0.71437073,74.3696 0.75895882,74.3751 0.69651777,74.3805 0.59806001,74.3860 0.48203969,74.3915 0.37484616,74.3970 0.18739355,74.4024 0.22325115,74.4079 0.24118313,74.4134 0.38402823,74.4189 0.52657938,74.4243 0.49995947,74.4298 0.58941394,74.4353 0.43749124,74.4408 0.41082746,74.4463 0.63423538,74.4517 0.70557266,74.4572 0.85707074,74.4627 0.642299,74.4682 0.32997754,74.4736 0.45538959,74.4791 0.52682954,74.4846 0.33057928,74.4901 0.32149863,74.4956 0.33026338,74.5010 0.28551823,74.5065 0.10710918,74.5120 0.44650564,74.5175 0.58077621,74.5230 0.75928193,74.5285 0.50890225,74.5339 0.6518544,74.5394 0.87501627,74.5449 1.0088738,74.5504 0.88358355,74.5559 0.49066439,74.5613 0.15165296,74.5668 0.098427102,74.5723 0.36619753,74.5778 0.44628176,74.5833 0.31247336,74.5888 0.29476681,74.5942 0.25876385,74.5997 0.11585755,74.6052 0.008893392,74.6107 0.0090111569,74.6162 0.062611826,74.6217 0.11601346,74.6272 0.11596551,74.6326 0.053632595,74.6381 0.14311084,74.6436 0.39317039,74.6491 0.55377549,74.6546 0.59831226,74.6601 0.5623135,74.6656 0.53545797,74.6710 0.4819892,74.6765 0.49127507,74.6820 0.77703303,74.6875 0.73206478,74.6930 0.73215306,74.6985 0.7231766,74.7040 0.56228554,74.7094 0.24980877,74.7149 0.22311428,74.7204 0.24093327,74.7259 0.1161384,74.7314 0.28631231,74.7369 0.70570511,74.7424 0.66912645,74.7479 0.32998747,74.7534 0.21440698,74.7589 0.26795474,74.7643 0.30365273,74.7698 0.31234887,74.7753 0.24106885,74.7808 0.36632603,74.7863 0.41069838,74.7918 0.49983063,74.7973 0.45527598,74.8028 0.39288116,74.8083 0.28559828,74.8138 0.16076317,74.8193 0.20558493,74.8247 0.26798886,74.8302 0.33029255,74.8357 0.3658987,74.8412 0.41063169,74.8467 0.29456654,74.8522 0.22328517,74.8577 0.2053442,74.8632 0.10699188,74.8687 0.16976513,74.8742 0.37510768,74.8797 0.31246069,74.8852 0.25012386,74.8907 0.43760267,74.8962 0.49106005,74.9017 0.65180796,74.9072 0.63386023,74.9126 0.48216876,74.9181 0.47376391,74.9236 0.91086262,74.9291 0.68680561,74.9346 0.25856775,74.9401 0.24116912,74.9456 0.24110821,74.9511 0.22336778,74.9566 0.4108896,74.9621 0.49102405,74.9676 0.54442149,74.9731 0.53561622,74.9786 0.46439686,74.9841 0.3571634,74.9896 0.39307421,74.9951 0.45551881,75.0006 0.38369101,75.0061 0.28544304,75.0116 0.23202144,75.0171 0.40178797,75.0226 0.3481591,75.0281 0.098190114,75.0336 0.28608674,75.0391 0.61657172,75.0446 0.66062599,75.0501 0.43751806,75.0556 0.61614102,75.0611 0.56235814,75.0666 0.60713232,75.0721 0.49074388,75.0776 0.40199766,75.0831 0.67893475,75.0886 0.87495279,75.0941 0.92832536,75.0996 0.59791356,75.1051 0.38385534,75.1106 0.30351934,75.1161 0.33035657,75.1216 0.27669415,75.1271 0.26772946,75.1326 0.31270498,75.1381 0.56265485,75.1436 0.40172794,75.1491 0.27662998,75.1546 0.25886384,75.1602 0.42894378,75.1657 0.67000204,75.1712 0.72337753,75.1767 0.48169556,75.1822 0.16013049,75.1877 0.11616822,75.1932 0.29540014,75.1987 0.70561969,75.2042 0.58868754,75.2097 0.41935101,75.2152 0.35726485,75.2207 0.7057125,75.2262 0.84814978,75.2317 0.38342595,75.2372 0.0623325,75.2427 0.16966221,75.2483 0.14284335,75.2538 0.026743229,75.2593 0.027022805,75.2648 0.25030127,75.2703 0.34808061,75.2758 0.23195168,75.2813 0.13391168,75.2868 0.1250452,75.2923 0.27720019,75.2978 0.61636883,75.3033 0.62483037,75.3089 0.41923147,75.3144 0.10680337,75.3199 0.19660367,75.3254 0.49124533,75.3309 0.40176186,75.3364 0.36598045,75.3419 0.40169436,75.3474 0.41956863,75.3529 0.34822798,75.3585 0.38410911,75.3640 0.38403082,75.3695 0.39301199,75.3750 0.52682745,75.3805 0.41056362,75.3860 0.33913022,75.3915 0.23211424,75.3970 0.2768825,75.4026 0.41966137,75.4081 0.39292309,75.4136 0.38386983,75.4191 0.25887746,75.4246 0.32182947,75.4301 0.57185441,75.4356 0.76816744,75.4412 1.1341029,75.4467 1.1512648,75.4522 0.72299826,75.4577 0.7233004,75.4632 0.53565556,75.4687 0.62514412,75.4742 0.70531482,75.4798 0.67829102,75.4853 0.49976557,75.4908 0.25867152,75.4963 0.19670841,75.5018 0.67024165,75.5073 0.85705858,75.5129 0.71377909,75.5184 0.45504597,75.5239 0.34822789,75.5294 0.41085139,75.5349 0.55359977,75.5405 0.46433231,75.5460 0.46437255,75.5515 0.50890768,75.5570 0.45518941,75.5625 0.24983712,75.5680 0.16074525,75.5736 0.1876497,75.5791 0.35732788,75.5846 0.49122629,75.5901 0.58029741,75.5956 0.48223096,75.6012 0.75030512,75.6067 0.72283709,75.6122 0.27654672,75.6177 0.42897812,75.6233 0.66984749,75.6288 0.56239712,75.6343 0.42832598,75.6398 0.25861716,75.6453 0.13369104,75.6509 0.035576686,75.6564 0.026957352,75.6619 0.17870203,75.6674 0.22306117,75.6730 0.1873678,75.6785 0.098317556,75.6840 0.29560274,75.6895 0.78588432,75.6951 0.65102929,75.7006 0.47298819,75.7061 0.39270672,75.7116 0.25895408,75.7172 0.17868662,75.7227 0.16964856,75.7282 0.13388324,75.7337 0.17861629,75.7393 0.41077575,75.7448 0.41067293,75.7503 0.23197678,75.7558 0.09809804,75.7614 0.026797747,75.7669 0.044828467,75.7724 0.21439414,75.7779 0.22326036,75.7835 0.22323915,75.7890 0.21420433,75.7945 0.33044776,75.8000 0.41073474,75.8056 0.39272386,75.8111 0.27659735,75.8166 0.1429074,75.8222 0.3665266,75.8277 0.58938658,75.8332 0.37453529,75.8388 0.10693903,75.8443 0.14301351,75.8498 0.19646542,75.8553 0.2498809,75.8609 0.15170191,75.8664 0.026765574,75.8719 0.0089585111,75.8775 0.13405912,75.8830 0.30380157,75.8885 0.50895423,75.8941 0.44638279,75.8996 0.43749163,75.9051 0.19624195,75.9107 0.11596858,75.9162 0.053563055,75.9217 0.05357749,75.9272 0.089490131,75.9328 0.24119805,75.9383 0.41077712,75.9438 0.69681937,75.9494 0.82188272,75.9549 0.76763016,75.9604 0.37428325,75.9660 0.1962532,75.9715 0.30365354,75.9771 0.21418345,75.9826 0.13394251,75.9881 0.22336698,75.9937 0.28578052,75.9992 0.22317602,76.0047 0.19650413,76.0103 0.26818499,76.0158 0.53591156,76.0213 0.5891279,76.0269 0.46408552,76.0324 0.26769096,76.0379 0.37525344,76.0435 0.62522095,76.0490 0.62474787,76.0546 0.59804422,76.0601 0.54454839,76.0656 0.30343509,76.0712 0.16959624,76.0767 0.22324105,76.0822 0.33931211,76.0878 0.38384563,76.0933 0.12484985,76.0989 0.080339357,76.1044 0.080361232,76.1099 0.071471587,76.1155 0.19664975,76.1210 0.38415739,76.1266 0.4195585,76.1321 0.24087842,76.1376 0.32142481,76.1432 0.37498942,76.1487 0.33037394,76.1543 0.32150388,76.1598 0.39302111,76.1653 0.61606687,76.1709 0.49093357,76.1764 0.37516186,76.1820 0.50941342,76.1875 0.74143285,76.1930 0.83905876,76.1986 0.7137934,76.2041 0.5090819,76.2097 0.67017663,76.2152 0.87534291,76.2208 1.0265796,76.2263 0.65140903,76.2319 0.51756501,76.2374 0.53572327,76.2429 0.86661536,76.2485 1.0896112,76.2540 1.0266726,76.2596 0.66889673,76.2651 0.41925687,76.2707 0.44649801,76.2762 0.26766935,76.2818 0.089090325,76.2873 0.098281033,76.2928 0.23234868,76.2984 0.31266519,76.3039 0.37489986,76.3095 0.28562972,76.3150 0.36634538,76.3206 0.66102564,76.3261 0.7321561,76.3317 0.58928376,76.3372 0.59816599,76.3428 0.66934115,76.3483 0.8213864,76.3539 0.78560513,76.3594 0.49135044,76.3650 0.59857666,76.3705 0.54425734,76.3761 0.33882156,76.3816 0.12484957,76.3872 0.089393735,76.3927 0.17873466,76.3983 0.40181994,76.4038 0.46418768,76.4094 0.31233016,76.4149 0.062348332,76.4205 0.062704548,76.4260 0.28609052,76.4316 0.45544627,76.4371 0.37491432,76.4427 0.29468817,76.4482 0.36621088,76.4538 0.44632763,76.4593 0.41064623,76.4649 0.39268896,76.4704 0.1783676,76.4760 0.31289619,76.4815 0.68777263,76.4871 0.60679203,76.4926 0.32997712,76.4982 0.15175191,76.5037 0.21437864,76.5093 0.32155108,76.5148 0.401959,76.5204 0.43767062,76.5260 0.41068026,76.5315 0.32115418,76.5371 0.21406092,76.5426 0.25007126,76.5482 0.41084522,76.5537 0.35712457,76.5593 0.36609712,76.5648 0.44689626,76.5704 0.90258121,76.5760 1.1695167,76.5815 0.67771477,76.5871 0.26777476,76.5926 0.38405871,76.5982 0.28539813,76.6037 0.19644491,76.6093 0.36655375,76.6149 0.55388457,76.6204 0.52637208,76.6260 0.46412084,76.6315 0.64313257,76.6371 0.625,76.6426 0.48193434,76.6482 0.29433984,76.6538 0.25008062,76.6593 0.40191382,76.6649 0.38398769,76.6704 0.41971061,76.6760 0.41054463,76.6816 0.42852923,76.6871 0.52681649,76.6927 0.39280471,76.6982 0.31271943,76.7038 0.47366461,76.7094 0.63385391,76.7149 0.55317873,76.7205 0.38358149,76.7260 0.15170863,76.7316 0.19658057,76.7372 0.16943644,76.7427 0.026594331,76.7483 4.7583355e-005,76.7539 0.053622562,76.7594 0.13387874,76.7650 0.1965277,76.7705 0.26829964,76.7761 0.54457349,76.7817 0.50851971,76.7872 0.3929362,76.7928 0.39302373,76.7984 0.43758088,76.8039 0.41054103,76.8095 0.36598077,76.8151 0.45554236,76.8206 0.37497377,76.8262 0.16055839,76.8318 0.080313325,76.8373 0.15179384,76.8429 0.14282168,76.8485 0.089441434,76.8540 0.20559081,76.8596 0.34821063,76.8652 0.40165883,76.8707 0.34823009,76.8763 0.32145908,76.8819 0.33917171,76.8874 0.17853977,76.8930 0.19677608,76.8986 0.37504059,76.9041 0.36580631,76.9097 0.37492412,76.9153 0.23198569,76.9208 0.16066268,76.9264 0.24103931,76.9320 0.17862582,76.9375 0.23244235,76.9431 0.39327827,76.9487 0.65190554,76.9542 0.74963319,76.9598 0.50862241,76.9654 0.23199917,76.9710 0.15171574,76.9765 0.12498572,76.9821 0.10715125,76.9877 0.23226838,76.9932 0.33932367,76.9988 0.33918586,77.0044 0.24098054,77.0100 0.035693996,77.0155 0.089293353,77.0211 0.14289556,77.0267 0.14297426,77.0322 0.10713805,77.0378 0.08022321,77.0434 0.089250676,77.0490 0.20562065,77.0545 0.62538344,77.0601 1.1075219,77.0657 1.089304,77.0713 0.55302685,77.0768 0.16050093,77.0824 0.32193878,77.0880 0.6878559,77.0936 0.64248955,77.0991 0.28523394,77.1047 0.33047643,77.1103 0.52708048,77.1159 0.54444975,77.1214 0.26768637,77.1270 0.36643362,77.1326 0.69663715,77.1382 0.53549093,77.1437 0.4105058,77.1493 0.46423307,77.1549 0.48208848,77.1605 0.29433921,77.1661 0.071563907,77.1716 0.26829952,77.1772 0.56266922,77.1828 0.67845583,77.1884 0.4730224,77.1939 0.28575808,77.1995 0.44705287,77.2051 0.82170296,77.2107 0.63318348,77.2163 0.18687941,77.2218 0.026666831,77.2274 0.089341812,77.2330 0.080427662,77.2386 0.18772008,77.2442 0.39302021,77.2497 0.41086823,77.2553 0.43776971,77.2609 0.52680665,77.2665 0.50861329,77.2721 0.55348206,77.2776 0.76781279,77.2832 0.51776397,77.2888 0.32136577,77.2944 0.23189624,77.3000 0.053507496,77.3056 0.026828855,77.3111 0.10719585,77.3167 0.17852762,77.3223 0.080407932,77.3279 0.28616542,77.3335 0.50909114,77.3391 0.5090152,77.3446 0.67888069,77.3502 0.66943103,77.3558 0.45480257,77.3614 0.11576552,77.3670 0.035655905,77.3726 0.053602062,77.3782 0.10738989,77.3837 0.32164457,77.3893 0.53576887,77.3949 0.63380098,77.4005 0.42828402,77.4061 0.10705955,77.4117 0.062631361,77.4173 0.2235454,77.4228 0.74136925,77.4284 0.83917677,77.4340 0.47305709,77.4396 0.37525758,77.4452 0.56257814,77.4508 0.51792467,77.4564 0.64276129,77.4620 0.57092589,77.4675 0.56262034,77.4731 0.66114563,77.4787 0.60729969,77.4843 0.63387001,77.4899 0.58903742,77.4955 0.42826015,77.5011 0.34816679,77.5067 0.60728341,77.5123 0.60707968,77.5178 0.50876743,77.5234 0.33033499,77.5290 0.22334179,77.5346 0.25017935,77.5402 0.41967735,77.5458 0.59842104,77.5514 0.8755455,77.5570 1.0183167,77.5626 1.2679363,77.5682 1.1420814,77.5738 0.5170871,77.5794 0.27659497,77.5849 0.14286636,77.5905 0.125012,77.5961 0.10711883,77.6017 0.1607139,77.6073 0.21442921,77.6129 0.41088775,77.6185 0.36605436,77.6241 0.25893563,77.6297 0.2051647,77.6353 0.24086161,77.6409 0.19641797,77.6465 0.24120118,77.6521 0.37534568,77.6577 0.49124378,77.6633 0.47293836,77.6689 0.25887674,77.6745 0.28599182,77.6801 0.41086945,77.6856 0.3746224,77.6912 0.20497561,77.6968 0.27695689,77.7024 0.46437544,77.7080 0.32143375,77.7136 0.27679145,77.7192 0.31258672,77.7248 0.50030506,77.7304 0.6700182,77.7360 0.66953647,77.7416 0.40142915,77.7472 0.31247982,77.7528 0.33036771,77.7584 0.27641156,77.7640 0.08022885,77.7696 0.29497638,77.7752 0.62521619,77.7808 0.67854232,77.7864 0.32997251,77.7920 0.11588324,77.7976 0.21437728,77.8032 0.24122396,77.8088 0.33939901,77.8144 0.30332342,77.8200 0.1516742,77.8256 0.23250663,77.8312 0.42916808,77.8368 0.74156529,77.8424 0.89230829,77.8480 0.53505093,77.8536 0.43753645,77.8592 0.37494731,77.8648 0.33040848,77.8704 0.71443063,77.8760 0.8034597,77.8816 0.43741006,77.8873 0.44646525,77.8929 0.58920443,77.8985 0.45545068,77.9041 0.38392815,77.9097 0.37487689,77.9153 0.36609894,77.9209 0.23204042,77.9265 0.16974926,77.9321 0.27693883,77.9377 0.49181262,77.9433 0.91998607,77.9489 0.71376789,77.9545 0.66948897,77.9601 0.63367188,77.9657 0.49138141,77.9713 0.74181032,77.9769 1.0624068,77.9825 0.94583482,77.9882 0.70506269,77.9938 0.73194611,77.9994 0.49973863,78.0050 0.38396761,78.0106 0.41072661,78.0162 0.38421318,78.0218 0.59857565,78.0274 0.75877559,78.0330 0.59794271,78.0386 0.47307247,78.0442 0.33916932,78.0498 0.22322062,78.0555 0.24144627,78.0611 0.41987929,78.0667 0.49081093,78.0723 0.37502581,78.0779 0.57162094,78.0835 0.48185316,78.0891 0.35687321,78.0947 0.28564048,78.1003 0.32148084,78.1059 0.48233253,78.1116 0.58057362,78.1172 0.54473037,78.1228 0.44603926,78.1284 0.11577757,78.1340 0.14315067,78.1396 0.32175532,78.1452 0.42849898,78.1508 0.35679051,78.1565 0.2323453,78.1621 0.45572343,78.1677 0.6072157,78.1733 0.67853212,78.1789 0.54430646,78.1845 0.33905318,78.1901 0.2501246,78.1958 0.35726538,78.2014 0.30348828,78.2070 0.20536073,78.2126 0.2769897,78.2182 0.45533353,78.2238 0.45534196,78.2295 0.46446106,78.2351 0.60763353,78.2407 0.9107399,78.2463 0.70488733,78.2519 0.5716967,78.2575 0.6249637,78.2632 0.37441757,78.2688 0.14250645,78.2744 0.15178077,78.2800 0.48248336,78.2856 0.81282634,78.2912 0.73203999,78.2969 0.42826462,78.3025 0.25893813,78.3081 0.2144136,78.3137 0.30363601,78.3193 0.50003821,78.3250 0.53568327,78.3306 0.43722519,78.3362 0.29466382,78.3418 0.43772107,78.3474 0.33020189,78.3531 0.16054057,78.3587 0.10700221,78.3643 0.053539537,78.3699 0.053676076,78.3755 0.20533369,78.3812 0.26790205,78.3868 0.24124798,78.3924 0.20539545,78.3980 0.25901014,78.4036 0.41103095,78.4093 0.66083336,78.4149 0.63361019,78.4205 0.34791002,78.4261 0.23195717,78.4318 0.11616402,78.4374 0.28608975,78.4430 0.51791835,78.4486 0.44623917,78.4543 0.29460239,78.4599 0.3125253,78.4655 0.26805106,78.4711 0.42853913,78.4768 0.29445967,78.4824 0.27715859,78.4880 0.45556644,78.4936 0.52651292,78.4993 0.57113665,78.5049 0.4642491,78.5105 0.32155532,78.5161 0.24091904,78.5218 0.33919072,78.5274 0.53566378,78.5330 0.41091272,78.5386 0.35750502,78.5443 0.48209625,78.5499 0.526474,78.5555 0.3657586,78.5611 0.089284055,78.5668 0.098566405,78.5724 0.34846139,78.5780 0.44618705,78.5837 0.33931834,78.5893 0.49157196,78.5949 0.6699838,78.6005 0.6246714,78.6062 0.38353625,78.6118 0.43739793,78.6174 0.41053215,78.6231 0.39286762,78.6287 0.40196368,78.6343 0.43755537,78.6400 0.3210972,78.6456 0.10701335,78.6512 0.14300449,78.6569 0.34817103,78.6625 0.4107118,78.6681 0.32165274,78.6737 0.49137551,78.6794 0.76781291,78.6850 0.7408846,78.6906 0.58043575,78.6963 0.46411708,78.7019 0.20509847,78.7075 0.089282088,78.7132 0.071534581,78.7188 0.34826538,78.7244 0.40173203,78.7301 0.29474261,78.7357 0.38395181,78.7413 0.36603752,78.7470 0.27691349,78.7526 0.39327186,78.7582 0.58918208,78.7639 0.29411334,78.7695 0.2409863,78.7752 0.38439938,78.7808 0.49996486,78.7864 0.22331162,78.7921 0.45570323,78.7977 0.36563927,78.8033 0.24987336,78.8090 0.45541945,78.8146 0.62496847,78.8202 0.58934259,78.8259 0.6340434,78.8315 0.76765639,78.8372 0.669563,78.8428 0.60736018,78.8484 0.49102306,78.8541 0.41938236,78.8597 0.20516668,78.8653 0.20558469,78.8710 0.46468884,78.8766 0.59817296,78.8823 0.42819524,78.8879 0.24081104,78.8935 0.21442415,78.8992 0.44685569,78.9048 0.59852326,78.9105 0.63367796,78.9161 0.33913565,78.9217 0.42904067,78.9274 0.6609444,78.9330 0.69640064,78.9387 0.66064233,78.9443 0.59788471,78.9500 0.34780172,78.9556 0.16041264,78.9612 0.15185241,78.9669 0.38405532,78.9725 0.41094133,78.9782 0.83967364,78.9838 1.1606895,78.9895 0.9014554,78.9951 0.49997392,79.0007 0.62537032,79.0064 0.7502259,79.0120 0.59794986,79.0177 0.32113099,79.0233 0.21407294,79.0290 0.13391997,79.0346 0.30398044,79.0402 0.57182413,79.0459 0.91091001,79.0515 0.88376606,79.0572 0.63348168,79.0628 0.51780069,79.0685 0.6698795,79.0741 0.67848539,79.0798 0.66976655,79.0854 0.87526745,79.0911 0.91949648,79.0967 0.6334849,79.1024 0.31212822,79.1080 0.16964903,79.1137 0.28594294,79.1193 0.33046463,79.1249 0.28557023,79.1306 0.16951302,79.1362 0.24115919,79.1419 0.39319068,79.1475 0.56265414,79.1532 0.52703375,79.1588 0.78598219,79.1645 0.89270544,79.1701 0.83010513,79.1758 0.76737279,79.1814 0.4909279,79.1871 0.41088051,79.1927 0.4195064,79.1984 0.28551963,79.2040 0.19675244,79.2097 0.45564178,79.2153 0.51756334,79.2210 0.46400616,79.2266 0.49994183,79.2323 0.49107537,79.2379 0.30351314,79.2436 0.10704526,79.2493 -9.6674512e-006,79.2549 0.14303902,79.2606 0.41995314,79.2662 0.59830332,79.2719 0.53549254,79.2775 0.32122311,79.2832 0.19630845,79.2888 0.071382888,79.2945 0.080538206,79.3001 0.23253229,79.3058 0.37518042,79.3114 0.40163079,79.3171 0.33032879,79.3228 0.38385248,79.3284 0.27645895,79.3341 0.089147009,79.3397 0.062550314,79.3454 0.10712744,79.3510 0.39346743,79.3567 0.96480072,79.3623 0.8657831,79.3680 0.60673124,79.3737 0.37472364,79.3793 0.24112269,79.3850 0.33952719,79.3906 0.45573017,79.3963 0.59805733,79.4019 0.40163827,79.4076 0.50903159,79.4133 0.40168476,79.4189 0.28561321,79.4246 0.20520666,79.4302 0.169489,79.4359 0.14296202,79.4416 0.26797232,79.4472 0.20509101,79.4529 0.080325224,79.4585 0.15219419,79.4642 0.33937618,79.4699 0.29460129,79.4755 0.32148343,79.4812 0.24974167,79.4868 0.11586792,79.4925 0.14295618,79.4982 0.29470342,79.5038 0.36592418,79.5095 0.24096051,79.5151 0.13399221,79.5208 0.20548335,79.5265 0.2411786,79.5321 0.23219015,79.5378 0.26791334,79.5435 0.52710658,79.5491 0.83960807,79.5548 0.91047943,79.5604 0.62452084,79.5661 0.28557357,79.5718 0.2589542,79.5774 0.32133469,79.5831 0.32137772,79.5888 0.30374616,79.5944 0.37552077,79.6001 0.66981256,79.6058 0.47270986,79.6114 0.36581522,79.6171 0.33039144,79.6228 0.17843392,79.6284 0.026750023,79.6341 0.1074379,79.6398 0.31277969,79.6454 0.4823316,79.6511 0.70523053,79.6568 0.61585397,79.6624 0.50003833,79.6681 0.43754059,79.6738 0.40155098,79.6794 0.28549463,79.6851 0.17847519,79.6908 0.062861137,79.6964 0.34839293,79.7021 0.30325684,79.7078 0.22316848,79.7134 0.1428017,79.7191 0.11623769,79.7248 0.35752997,79.7304 0.50909841,79.7361 0.42839536,79.7418 0.29423508,79.7475 0.080113105,79.7531 0.026831988,79.7588 0.1430084,79.7645 0.28575358,79.7701 0.22304097,79.7758 0.20526327,79.7815 0.36608204,79.7872 0.29464597,79.7928 0.16085598,79.7985 0.32175612,79.8042 0.43780518,79.8098 0.51793826,79.8155 0.46431455,79.8212 0.50010383,79.8269 0.60690671,79.8325 0.38356927,79.8382 0.24083723,79.8439 0.29472819,79.8496 0.5273236,79.8552 0.66994995,79.8609 0.54437661,79.8666 0.45509633,79.8723 0.47307202,79.8779 0.3658728,79.8836 0.24091783,79.8893 0.062415633,79.8950 0.026768681,79.9006 0.13418506,79.9063 0.55391109,79.9120 0.88378924,79.9177 0.56242776,79.9233 0.32135507,79.9290 0.24123101,79.9347 0.45576829,79.9404 0.78599024,79.9460 1.0889513,79.9517 0.73162514,79.9574 0.54465038,79.9631 0.50898904,79.9688 0.51816022,79.9744 0.44658896,79.9801 0.41926813,79.9858 0.21389203,79.9915 0.080335148,79.9971 0.19651912,80.0028 0.33927673,80.0085 0.33040112,80.0142 0.3304134,80.0199 0.26786557,80.0255 0.16083898,80.0312 0.18756784,80.0369 0.26807734,80.0426 0.46443433,80.0483 0.6426512,80.0539 0.83057535,80.0596 1.0450835,80.0653 0.99093664,80.0710 0.91030103,80.0767 0.78539592,80.0824 0.58939761,80.0880 0.63419205,80.0937 0.73223162,80.0994 1.0181408,80.1051 1.0532817,80.1108 0.76741987,80.1164 0.5713951,80.1221 0.41979453,80.1278 0.42887288,80.1335 0.43737128,80.1392 0.36566415,80.1449 0.16046219,80.1506 0.16129231,80.1562 0.57203752,80.1619 0.57088798,80.1676 0.15118624,80.1733 0.089255378,80.1790 0.098199025,80.1847 0.0089075603,80.1904 0.062747501,80.1960 0.23241088,80.2017 0.29472727,80.2074 0.3125127,80.2131 0.33937535,80.2188 0.58074665,80.2245 0.88388366,80.2302 0.65120554,80.2358 0.25867003,80.2415 0.33950585,80.2472 0.55380803,80.2529 0.44611123,80.2586 0.16957514,80.2643 0.30390981,80.2700 0.49149388,80.2757 0.77722466,80.2814 1.0532198,80.2870 0.96355432,80.2927 0.58027756,80.2984 0.46447438,80.3041 0.50903118,80.3098 0.55353135,80.3155 0.32142901,80.3212 0.54504657,80.3269 0.89291584,80.3326 0.60656565,80.3383 0.16940822,80.3439 0.25950068,80.3496 0.56290728,80.3553 0.59821522,80.3610 0.56221092,80.3667 0.36563268,80.3724 0.25882107,80.3781 0.38462898,80.3838 0.87569577,80.3895 0.95507306,80.3952 0.66873729,80.4009 0.16012292,80.4066 0.0089919148,80.4123 0.10758503,80.4180 0.3575213,80.4236 0.53547543,80.4293 0.46398678,80.4350 0.29447111,80.4407 0.11599474,80.4464 0.098279119,80.4521 0.19645868,80.4578 0.25905386,80.4635 0.44672576,80.4692 0.67896146,80.4749 0.78566694,80.4806 0.49046397,80.4863 0.28554708,80.4920 0.40188426,80.4977 0.45530862,80.5034 0.29469141,80.5091 0.27707317,80.5148 0.45553342,80.5205 0.38366771,80.5262 0.25002989,80.5319 0.37514296,80.5376 0.39264774,80.5433 0.26767248,80.5490 0.18759476,80.5547 0.30400339,80.5604 0.50015086,80.5661 0.37453419,80.5718 0.13370186,80.5775 0.11605016,80.5832 0.080210701,80.5889 0.089328468,80.5946 0.20568392,80.6003 0.4199335,80.6060 0.48189721,80.6117 0.36584234,80.6174 0.44648433,80.6231 0.37531012,80.6288 0.38395062,80.6345 0.29433224,80.6402 0.47320324,80.6459 0.45553312,80.6516 0.39301255,80.6573 0.3749091,80.6630 0.3214083,80.6687 0.33038333,80.6744 0.3394365,80.6801 0.47337952,80.6858 0.52663904,80.6915 0.42820638,80.6972 0.17828527,80.7029 0.05356114,80.7086 0.13414493,80.7143 0.41990069,80.7200 0.56265563,80.7257 0.55394489,80.7314 0.65172482,80.7371 0.43700248,80.7428 0.34810752,80.7485 0.41093487,80.7543 0.57221919,80.7600 0.97364134,80.7657 0.96377027,80.7714 0.83026546,80.7771 0.88412672,80.7828 0.7942977,80.7885 0.49929363,80.7942 0.26798293,80.7999 0.59008682,80.8056 0.83063799,80.8113 0.7854988,80.8170 0.55310792,80.8227 0.41049498,80.8284 0.37468678,80.8342 0.13359393,80.8399 0.089541428,80.8456 0.2950972,80.8513 0.47338519,80.8570 0.45488143,80.8627 0.20492506,80.8684 0.16081323,80.8741 0.29472443,80.8798 0.38388014,80.8855 0.45568642,80.8913 0.66972882,80.8970 0.47328639,80.9027 0.64335716,80.9084 0.70523494,80.9141 0.54424709,80.9198 0.45508426,80.9255 0.3213008,80.9312 0.40190449,80.9369 0.59862167,80.9427 0.86632997,80.9484 0.74072927,80.9541 0.34787342,80.9598 0.16962793,80.9655 0.32157397,80.9712 0.56274194,80.9769 0.68774366,80.9827 0.84834445,80.9884 0.70499229,80.9941 0.31216502,80.9998 0.2678875,81.0055 0.27674085,81.0112 0.20533872,81.0169 0.18745635,81.0227 0.24096406,81.0284 0.20545571,81.0341 0.2593157,81.0398 0.58060932,81.0455 0.81215709,81.0512 0.58004224,81.0570 0.44641206,81.0627 0.2947751,81.0684 0.49153423,81.0741 0.79479444,81.0798 0.70539802,81.0855 0.60706836,81.0913 0.6069091,81.0970 0.74090892,81.1027 0.56213313,81.1084 0.22312787,81.1141 0.34827828,81.1198 0.34816939,81.1256 0.25010619,81.1313 0.21450081,81.1370 0.41981086,81.1427 0.64308327,81.1484 0.71435684,81.1542 0.53544629,81.1599 0.32989332,81.1656 0.05346087,81.1713 0.14299591,81.1770 0.16955794,81.1828 0.11600055,81.1885 0.026697259,81.1942 0.00012123041,81.1999 0.25931439,81.2057 0.50002468,81.2114 0.45531899,81.2171 0.59862792,81.2228 0.7681123,81.2285 0.78542203,81.2343 0.54445064,81.2400 0.54469788,81.2457 0.62524784,81.2514 0.7590605,81.2572 0.69610471,81.2629 0.48183718,81.2686 0.43741867,81.2743 0.59857553,81.2801 0.72347701,81.2858 0.52658379,81.2915 0.4283227,81.2972 0.39261031,81.3030 0.3390598,81.3087 0.1249851,81.3144 0.14300354,81.3201 0.33935589,81.3259 0.41981435,81.3316 0.45564702,81.3373 0.50879389,81.3430 0.383573,81.3488 0.36605576,81.3545 0.67891473,81.3602 0.8219493,81.3659 0.93732601,81.3717 0.55308801,81.3774 0.46431139,81.3831 0.39282909,81.3889 0.4732444,81.3946 0.60726696,81.4003 0.45521048,81.4060 0.22314848,81.4118 0.20535742,81.4175 0.17838909,81.4232 0.10698142,81.4290 0.053651694,81.4347 0.14307901,81.4404 0.33964115,81.4462 0.70561153,81.4519 0.77669579,81.4576 0.67869216,81.4633 0.59840661,81.4691 0.54443318,81.4748 0.57133657,81.4805 0.81263834,81.4863 0.78570479,81.4920 0.46380618,81.4977 0.16031383,81.5035 0.18756874,81.5092 0.24989329,81.5149 0.21421421,81.5207 0.32142958,81.5264 0.22325245,81.5321 0.25908712,81.5379 0.23228249,81.5436 0.16962205,81.5493 0.1248814,81.5551 0.098191522,81.5608 0.14307897,81.5665 0.33051372,81.5723 0.33910391,81.5780 0.23192532,81.5837 0.1160308,81.5895 0.21446286,81.5952 0.27681723,81.6009 0.20533885,81.6067 0.39307687,81.6124 0.6340366,81.6182 0.48184776,81.6239 0.15157959,81.6296 0.25909391,81.6354 0.42883712,81.6411 0.49115703,81.6468 0.40150681,81.6526 0.22298898,81.6583 0.19650863,81.6641 0.26794538,81.6698 0.38399845,81.6755 0.37508121,81.6813 0.34830472,81.6870 0.40184626,81.6927 0.47307199,81.6985 0.40154204,81.7042 0.24103697,81.7100 0.27670971,81.7157 0.053429585,81.7214 0.0089923413,81.7272 0.080439664,81.7329 0.22318219,81.7387 0.31263405,81.7444 0.49123701,81.7501 0.44632816,81.7559 0.33028886,81.7616 0.24103048,81.7674 0.24103311,81.7731 0.18753548,81.7789 0.27699783,81.7846 0.44670039,81.7903 0.50889981,81.7961 0.35680777,81.8018 0.10691085,81.8076 0.15210804,81.8133 0.33054885,81.8191 0.35697731,81.8248 0.33921999,81.8305 0.43775746,81.8363 0.58929163,81.8420 0.29417667,81.8478 0.11612971,81.8535 0.35756984,81.8593 0.67866319,81.8650 0.67833614,81.8708 0.38368544,81.8765 0.32138708,81.8822 0.44643998,81.8880 0.32130247,81.8937 0.15178166,81.8995 0.26798415,81.9052 0.47332793,81.9110 0.5090403,81.9167 0.51780981,81.9225 0.31223056,81.9282 0.062437136,81.9340 0.12525369,81.9397 0.24114469,81.9455 0.19620545,81.9512 0.15171166,81.9570 0.19643725,81.9627 0.13397154,81.9685 0.16114727,81.9742 0.38413554,81.9800 0.51761186,81.9857 0.46393701,81.9915 0.24986362,81.9972 0.20552301,82.0029 0.26783225,82.0087 0.34844828,82.0144 0.74146479,82.0202 0.83024633,82.0260 0.6071611,82.0317 0.51798636,82.0375 0.43716517,82.0432 0.26763859,82.0490 0.32156989,82.0547 0.45545202,82.0605 0.41079339,82.0662 0.53577799,82.0720 0.51787853,82.0777 0.49122438,82.0835 0.55340725,82.0892 0.39258248,82.0950 0.29477015,82.1007 0.30340168,82.1065 0.16066389,82.1122 0.33971378,82.1180 0.49114633,82.1237 0.4552713,82.1295 0.48209879,82.1353 0.33892539,82.1410 0.11583729,82.1468 0.080400221,82.1525 0.08035443,82.1583 0.089272074,82.1640 0.080364108,82.1698 0.089219175,82.1755 0.1073176,82.1813 0.33941618,82.1871 0.27678987,82.1928 0.27697319,82.1986 0.3657479,82.2043 0.13369052,82.2101 0.089545086,82.2158 0.21437792,82.2216 0.26789379,82.2274 0.31256881,82.2331 0.31236932,82.2389 0.16961157,82.2446 0.21450628,82.2504 0.31262043,82.2561 0.33037534,82.2619 0.33931065,82.2677 0.44687942,82.2734 0.7681514,82.2792 0.69589919,82.2849 0.38345724,82.2907 0.22296861,82.2965 0.1161927,82.3022 0.24130459,82.3080 0.25890759,82.3137 0.32131028,82.3195 0.28565556,82.3253 0.32154822,82.3310 0.31236455,82.3368 0.2587381,82.3425 0.30365342,82.3483 0.44653535,82.3541 0.56246865,82.3598 0.53575271,82.3656 0.50911134,82.3714 0.46447229,82.3771 0.42850485,82.3829 0.30317172,82.3886 0.15150101,82.3944 0.08057256,82.4002 0.25026336,82.4059 0.34816003,82.4117 0.21400385,82.4175 0.026826914,82.4232 0.19692485,82.4290 0.39305839,82.4348 0.37461081,82.4405 0.11565167,82.4463 -2.8144583e-005,82.4521 0.026861157,82.4578 0.08044064,82.4636 0.1249491,82.4694 0.23215434,82.4751 0.56272668,82.4809 0.92893869,82.4867 0.90170574,82.4924 0.53573132,82.4982 0.54499811,82.5040 0.65171927,82.5097 0.63368136,82.5155 0.44638363,82.5213 0.41939381,82.5270 0.24982689,82.5328 0.27706555,82.5386 0.31238842,82.5443 0.24089383,82.5501 0.28601766,82.5559 0.66104805,82.5616 0.74132359,82.5674 0.88436043,82.5732 1.0088891,82.5790 0.80303413,82.5847 0.65170753,82.5905 0.66049212,82.5963 0.37462229,82.6020 0.34840709,82.6078 0.4106901,82.6136 0.37492254,82.6193 0.44696707,82.6251 0.61621189,82.6309 0.34752968,82.6367 0.062167764,82.6424 0.026786355,82.6482 0.14282085,82.6540 0.23216853,82.6598 0.22338244,82.6655 0.25937149,82.6713 0.54520351,82.6771 0.93753833,82.6828 0.81209832,82.6886 0.43720192,82.6944 0.25874427,82.7002 0.18737185,82.7059 0.34831905,82.7117 0.59815252,82.7175 0.47323233,82.7233 0.3395631,82.7290 0.30343565,82.7348 0.40178421,82.7406 0.66974652,82.7464 0.50870353,82.7521 0.24084632,82.7579 0.19640838,82.7637 0.25012326,82.7695 0.33950645,82.7753 0.48236647,82.7810 0.50899893,82.7868 0.45527872,82.7926 0.37477136,82.7984 0.26785412,82.8041 0.4647083,82.8099 0.63379139,82.8157 0.35690278,82.8215 0.31262818,82.8273 0.29450765,82.8330 0.27671152,82.8388 0.3839564,82.8446 0.50019968,82.8504 0.57133895,82.8562 0.35681853,82.8619 0.38423032,82.8677 0.69686925,82.8735 0.66047466,82.8793 0.46408913,82.8851 0.62518179,82.8908 0.7500748,82.8966 0.82168454,82.9024 0.94665956,82.9082 0.83896911,82.9140 0.42821762,82.9197 0.46449098,82.9255 0.63409519,82.9313 0.58912182,82.9371 0.49080834,82.9429 0.40160495,82.9487 0.33932978,82.9544 0.33925459,82.9602 0.20522641,82.9660 0.21429475,82.9718 0.33050847,82.9776 0.35718521,82.9834 0.23204805,82.9891 0.19642635,82.9949 0.2860775,83.0007 0.50930578,83.0065 0.54422212,83.0123 0.26758581,83.0181 0.34813863,83.0239 0.20532502,83.0296 0.32211033,83.0354 0.71455759,83.0412 0.57103431,83.0470 0.30316374,83.0528 0.17845511,83.0586 0.28589481,83.0644 0.4108839,83.0701 0.48215723,83.0759 0.4016017,83.0817 0.38395086,83.0875 0.57162184,83.0933 0.5360254,83.0991 0.56268257,83.1049 0.51723111,83.1107 0.24950774,83.1164 0.28602713,83.1222 0.52695036,83.1280 0.4193655,83.1338 0.10690039,83.1396 0.0089879362,83.1454 0.25019491,83.1512 0.58073854,83.1570 0.92004251,83.1628 0.78577191,83.1686 0.74972248,83.1743 0.72285646,83.1801 0.55327976,83.1859 0.23208869,83.1917 0.1431565,83.1975 0.37524959,83.2033 0.60702842,83.2091 0.48177281,83.2149 0.27700514,83.2207 0.53627706,83.2265 0.70531052,83.2323 0.57980961,83.2381 0.19608203,83.2439 0.08036007,83.2496 0.053555574,83.2554 0.053753059,83.2612 0.25012693,83.2670 0.38394526,83.2728 0.39301759,83.2786 0.32148609,83.2844 0.29445094,83.2902 0.375366,83.2960 0.71457994,83.3018 0.54415399,83.3076 0.33008,83.3134 0.20530286,83.3192 0.16975269,83.3250 0.31268767,83.3308 0.3841266,83.3366 0.55343407,83.3424 0.34791422,83.3482 0.32151911,83.3540 0.46442622,83.3598 0.42853475,83.3656 0.419736,83.3714 0.64331502,83.3772 0.74106783,83.3829 0.52642125,83.3887 0.72347295,83.3945 1.0091503,83.4003 0.75856125,83.4061 0.41049558,83.4119 0.51784188,83.4177 0.5894298,83.4235 0.64290696,83.4293 0.46404505,83.4351 0.41067958,83.4409 0.43751436,83.4467 0.3749384,83.4525 0.28564027,83.4583 0.28572959,83.4641 0.27695075,83.4699 0.37509292,83.4757 0.3840352,83.4815 0.60757869,83.4873 0.88392073,83.4932 0.77628291,83.4990 0.41049752,83.5048 0.24109711,83.5106 0.28589725,83.5164 0.37516862,83.5222 0.37469044,83.5280 0.14253105,83.5338 0.15200697,83.5396 0.45559546,83.5454 0.5176211,83.5512 0.21406187,83.5570 0.1606984,83.5628 0.17874049,83.5686 0.5719077,83.5744 0.99136877,83.5802 0.96417552,83.5860 0.67809165,83.5918 0.43724927,83.5976 0.45560598,83.6034 0.65191096,83.6092 0.56224567,83.6150 0.23185685,83.6208 0.080528863,83.6267 0.375451,83.6325 0.5535869,83.6383 0.41922021,83.6441 0.23204426,83.6499 0.33954218,83.6557 0.56297052,83.6615 0.79490978,83.6673 0.6154176,83.6731 0.3746255,83.6789 0.42005259,83.6847 0.52715284,83.6905 0.62473553,83.6963 0.42831549,83.7022 0.46462131,83.7080 0.55369902,83.7138 0.51783305,83.7196 0.55323923,83.7254 0.42855307,83.7312 0.52730531,83.7370 0.62518436,83.7428 0.66933197,83.7486 0.61551684,83.7544 0.36596325,83.7603 0.30356401,83.7661 0.1785861,83.7719 0.37559396,83.7777 0.81278878,83.7835 0.78515106,83.7893 0.39254537,83.7951 0.35717183,83.8009 0.27663568,83.8068 0.14280558,83.8126 0.13397804,83.8184 0.10717256,83.8242 0.089291885,83.8300 0.1250843,83.8358 0.2231665,83.8416 0.13393171,83.8474 0.178846,83.8533 0.28574055,83.8591 0.29456681,83.8649 0.30360255,83.8707 0.3661738,83.8765 0.56263822,83.8823 0.65184641,83.8882 0.50889337,83.8940 0.47342795,83.8998 0.66994661,83.9056 0.83895302,83.9114 0.51726604,83.9172 0.17838551,83.9231 0.080429845,83.9289 0.3038229,83.9347 0.67868567,83.9405 0.57155836,83.9463 0.56266189,83.9521 0.48198172,83.9580 0.50863183,83.9638 0.48201019,83.9696 0.38389891,83.9754 0.2679837,83.9812 0.43757027,83.9870 0.37512961,83.9929 0.44649956,83.9987 0.38374868,84.0045 0.35723788,84.0103 0.41969833,84.0161 0.42835054,84.0220 0.37515339,84.0278 0.64329731,84.0336 0.7589187,84.0394 0.90147316,84.0453 0.74962652,84.0511 0.52654314,84.0569 0.26824811,84.0627 0.59918028,84.0685 0.94655406,84.0744 0.74068612,84.0802 0.63376504,84.0860 0.6336146,84.0918 0.73228341,84.0976 1.3759311,84.1035 2.0537317,84.1093 1.7050295,84.1151 1.3300778,84.1209 0.91024125,84.1268 0.94650251,84.1326 1.1340822,84.1384 0.9196161,84.1442 0.61569303,84.1501 0.47292709,84.1559 0.53577083,84.1617 0.37496689,84.1675 0.29481706,84.1734 0.57168686,84.1792 0.70534438,84.1850 0.6514014,84.1908 0.4015097,84.1967 0.21438797,84.2025 0.19654576,84.2083 0.25009945,84.2141 0.45527282,84.2200 0.5533669,84.2258 0.38386482,84.2316 0.33062059,84.2375 0.48239177,84.2433 0.57143033,84.2491 0.49097648,84.2549 0.50006878,84.2608 0.58064216,84.2666 0.55363923,84.2724 0.46423119,84.2783 0.44632,84.2841 0.3479335,84.2899 0.25885859,84.2957 0.30344084,84.3016 0.24094832,84.3074 0.24114256,84.3132 0.15166065,84.3191 0.053529788,84.3249 0.080527343,84.3307 0.16071145,84.3366 0.080190741,84.3424 0.062553599,84.3482 0.19657829,84.3541 0.35741535,84.3599 0.45560935,84.3657 0.60734999,84.3716 0.66972917,84.3774 0.45474219,84.3832 0.097729929,84.3891 0.053573303,84.3949 0.053658575,84.4007 0.098204434,84.4066 0.080592647,84.4124 0.40275094,84.4182 0.8661834,84.4241 0.65121686,84.4299 0.50881428,84.4357 0.39260417,84.4416 0.16042194,84.4474 0.062476523,84.4532 0.16091514,84.4591 0.35734841,84.4649 0.36606088,84.4707 0.37482896,84.4766 0.41978055,84.4824 0.55393666,84.4882 0.59811056,84.4941 0.49098399,84.4999 0.50006622,84.5058 0.48220757,84.5116 0.51799792,84.5174 0.58036435,84.5233 0.66947031,84.5291 0.62474382,84.5349 0.52676356,84.5408 0.57156736,84.5466 0.58027393,84.5525 0.35704565,84.5583 0.33960134,84.5641 0.67872208,84.5700 0.65150726,84.5758 0.55338556,84.5817 0.5801965,84.5875 0.49106455,84.5933 0.5449447,84.5992 0.64315635,84.6050 0.94659156,84.6109 1.0623614,84.6167 0.83908695,84.6225 0.6336726,84.6284 0.41944095,84.6342 0.4381175,84.6401 0.64347219,84.6459 0.74983186,84.6517 0.6334759,84.6576 0.47315332,84.6634 0.5716182,84.6693 0.72300023,84.6751 0.45494699,84.6810 0.28551596,84.6868 0.30363312,84.6926 0.33931938,84.6985 0.39318398,84.7043 0.7332406,84.7102 1.3131607,84.7160 1.1508669,84.7219 0.57924849,84.7277 0.26789612,84.7336 0.55387294,84.7394 0.7232179,84.7452 0.77684373,84.7511 0.73207992,84.7569 0.45520106,84.7628 0.3304522,84.7686 0.5359965,84.7745 0.75014859,84.7803 0.66056818,84.7862 0.4195357,84.7920 0.38365635,84.7979 0.25862235,84.8037 0.42856199,84.8096 0.42863029,84.8154 0.50040185,84.8212 0.696621,84.8271 0.73172683,84.8329 0.33003789,84.8388 0.14277156,84.8446 0.026766703,84.8505 0.026833957,84.8563 0.089369282,84.8622 0.29477999,84.8680 0.51783103,84.8739 0.39287636,84.8797 0.44659349,84.8856 0.50886959,84.8914 0.43750015,84.8973 0.31253675,84.9031 0.29468703,84.9090 0.49144843,84.9148 0.66989344,84.9207 0.55323941,84.9265 0.33033106,84.9324 0.4645986,84.9382 0.59821075,84.9441 0.64253473,84.9500 0.50856072,84.9558 0.22299945,84.9617 0.15175438,84.9675 0.36619982,84.9734 0.45549434,84.9792 0.35712191,84.9851 0.13365838,84.9909 0.071576141,84.9968 0.30416182,85.0026 0.56287062,85.0085 0.63382417,85.0143 0.49959525,85.0202 0.33010602,85.0261 0.29458866,85.0319 0.33955118,85.0378 0.5272342,85.0436 0.60695899,85.0495 0.34760848,85.0553 0.23205569,85.0612 0.26797226,85.0670 0.22318108,85.0729 0.258885,85.0788 0.24987449,85.0846 0.25897262,85.0905 0.2410977,85.0963 0.4021585,85.1022 0.7685771,85.1080 0.92867059,85.1139 0.6152727,85.1198 0.13362098,85.1256 0.25920457,85.1315 0.25877246,85.1373 0.18738689,85.1432 0.41123548,85.1491 0.91990662,85.1549 0.74073786,85.1608 0.45550722,85.1666 0.57195479,85.1725 0.71416843,85.1784 0.63338172,85.1842 0.50872177,85.1901 0.40158924,85.1959 0.20519517,85.2018 0.2947782,85.2077 0.41978922,85.2135 0.41966635,85.2194 0.42849359,85.2252 0.26778418,85.2311 0.19630776,85.2370 0.3039014,85.2428 0.78623998,85.2487 0.78575307,85.2546 0.65177381,85.2604 0.77692038,85.2663 0.80333573,85.2721 0.53554231,85.2780 0.55343038,85.2839 0.41965252,85.2897 0.58945721,85.2956 0.46401459,85.3015 0.41109675,85.3073 0.60752475,85.3132 0.55319363,85.3191 0.42806825,85.3249 0.38373658,85.3308 0.37494773,85.3367 0.16947599,85.3425 0.089505613,85.3484 0.25035742,85.3543 0.36615291,85.3601 0.4015848,85.3660 0.3657504,85.3719 0.26782495,85.3777 0.24115953,85.3836 0.16950615,85.3895 0.035625525,85.3953 0.11639553,85.4012 0.32178971,85.4071 0.47329494,85.4129 0.5178889,85.4188 0.45517001,85.4247 0.3390688,85.4305 0.28550985,85.4364 0.080216832,85.4423 0.053612169,85.4481 0.080482878,85.4540 0.2951341,85.4599 0.66994488,85.4657 0.81236267,85.4716 0.74093008,85.4775 0.56213599,85.4834 0.25885162,85.4892 0.38407588,85.4951 0.45514202,85.5010 0.35720259,85.5068 0.31274873,85.5127 0.33048558,85.5186 0.42843047,85.5245 0.2943975,85.5303 0.2321175,85.5362 0.22331691,85.5421 0.24105136,85.5480 0.15157197,85.5538 0.13424467,85.5597 0.44673163,85.5656 0.41933468,85.5714 0.38389799,85.5773 0.51782006,85.5832 0.36585405,85.5891 0.25003666,85.5949 0.28597689,85.6008 0.54466897,85.6067 0.59819841,85.6126 0.52679265,85.6184 0.37478954,85.6243 0.44673234,85.6302 0.88417137,85.6361 0.7854085,85.6419 0.43733141,85.6478 0.30387205,85.6537 0.44631335,85.6596 0.2320929,85.6655 0.55412602,85.6713 0.90208024,85.6772 0.93734711,85.6831 0.68680799,85.6890 0.22279499,85.6948 0.098228864,85.7007 0.12523451,85.7066 0.38403216,85.7125 0.4376063,85.7184 0.70546895,85.7242 0.61602074,85.7301 0.58950478,85.7360 0.49106598,85.7419 0.41054055,85.7478 0.38389537,85.7536 0.28547937,85.7595 0.13370563,85.7654 0.11607665,85.7713 0.11622406,85.7772 0.17854288,85.7830 0.12484987,85.7889 0.19642839,85.7948 0.22316279,85.8007 0.18762815,85.8066 0.2592279,85.8124 0.41087112,85.8183 0.48237261,85.8242 0.58028167,85.8301 0.32088715,85.8360 0.080246076,85.8419 0.25046471,85.8477 0.71471661,85.8536 0.95534325,85.8595 0.74071354,85.8654 0.4283874,85.8713 0.42003411,85.8772 0.71500599,85.8830 0.96452522,85.8889 0.90127516,85.8948 0.58854824,85.9007 0.2497621,85.9066 0.26810858,85.9125 0.47303423,85.9184 0.49092099,85.9242 0.67890662,85.9301 0.75009221,85.9360 0.50857383,85.9419 0.2050712,85.9478 0.080363758,85.9537 0.1340072,85.9596 0.312727,85.9654 0.54482573,85.9713 0.41057411,85.9772 0.18724632,85.9831 0.16084245,85.9890 0.28574088,85.9949 0.16954231,86.0008 0.14298774,86.0067 0.17852522,86.0125 0.13387655,86.0184 0.23205981,86.0243 0.14272477,86.0302 0.080418073,86.0361 0.16992077,86.0420 0.2769832,86.0479 0.39280814,86.0538 0.4818528,86.0597 0.33032018,86.0656 0.39315122,86.0714 0.31227711,86.0773 0.11600138,86.0832 0.39316681,86.0891 0.4553988,86.0950 0.4107441,86.1009 0.41077611,86.1068 0.41958207,86.1127 0.60695922,86.1186 0.65177423,86.1245 0.42849562,86.1304 0.1785707,86.1363 0.29471478,86.1422 0.35706216,86.1480 0.35715565,86.1539 0.40180629,86.1598 0.41095835,86.1657 0.37503031,86.1716 0.24977493,86.1775 0.18739183,86.1834 0.11594595,86.1893 0.10722307,86.1952 0.16084304,86.2011 0.15174209,86.2070 0.12489504,86.2129 0.089167669,86.2188 0.062477112,86.2247 0.080517419,86.2306 0.18761447,86.2365 0.25006831,86.2424 0.30373597,86.2483 0.46485397,86.2542 0.74085605,86.2601 0.38335559,86.2660 0.38426894,86.2719 0.49120945,86.2778 0.45543465,86.2837 0.49987912,86.2896 0.41067418,86.2955 0.59838766,86.3013 0.5531404,86.3072 0.35684776,86.3131 0.28571993,86.3190 0.11622842,86.3249 0.25023395,86.3308 0.2676346,86.3367 0.19667768,86.3426 0.49151734,86.3485 0.53552932,86.3544 0.45544216,86.3603 0.58937842,86.3662 0.53528732,86.3721 0.31222066,86.3781 0.25011972,86.3840 0.36604366,86.3899 0.31240585,86.3958 0.31247157,86.4017 0.20525578,86.4076 0.20534281,86.4135 0.41089463,86.4194 0.62526959,86.4253 0.63393635,86.4312 0.45511433,86.4371 0.50917757,86.4430 0.82190341,86.4489 0.95523417,86.4548 0.58869123,86.4607 0.13346706,86.4666 0.035932831,86.4725 0.26831436,86.4784 0.40190354,86.4843 0.36587954,86.4902 0.24972992,86.4961 0.10693877,86.5020 0.11606062,86.5079 0.31274119,86.5138 0.47341543,86.5197 0.47309011,86.5257 0.37483969,86.5316 0.21420924,86.5375 0.16084717,86.5434 0.34848943,86.5493 0.45534948,86.5552 0.35701439,86.5611 0.39276668,86.5670 0.38393784,86.5729 0.33048573,86.5788 0.30353841,86.5847 0.27676615,86.5906 0.29453596,86.5965 0.19632831,86.6025 0.32163796,86.6084 0.55371839,86.6143 0.69648886,86.6202 0.51797915,86.6261 0.52682102,86.6320 0.52694422,86.6379 0.62524956,86.6438 0.62485588,86.6497 0.53547037,86.6556 0.54467386,86.6616 0.60716552,86.6675 0.54470772,86.6734 0.61635888,86.6793 0.78568047,86.6852 0.79421341,86.6911 0.64254373,86.6970 0.42848063,86.7029 0.32150051,86.7088 0.32146722,86.7148 0.25890979,86.7207 0.22315857,86.7266 0.15158121,86.7325 0.10710949,86.7384 0.3396821,86.7443 0.63423258,86.7502 0.5623098,86.7562 0.34796643,86.7621 0.33037907,86.7680 0.41084567,86.7739 0.55365425,86.7798 0.4906877,86.7857 0.21444778,86.7916 0.55462003,86.7976 1.1343937,86.8035 1.0532244,86.8094 0.67778403,86.8153 0.4014554,86.8212 0.48233452,86.8271 0.5540309,86.8331 0.72344434,86.8390 0.63330448,86.8449 0.25845554,86.8508 0.28598613,86.8567 0.54500312,86.8626 0.59818554,86.8686 0.46425453,86.8745 0.55407268,86.8804 0.8576712,86.8863 0.92818403,86.8922 0.56180567,86.8982 0.30327624,86.9041 0.18733485,86.9100 0.11594165,86.9159 0.11610831,86.9218 0.37534514,86.9278 0.89363474,86.9337 1.2592169,86.9396 0.83876646,86.9455 0.60689652,86.9514 0.68758804,86.9574 0.72325146,86.9633 0.7323007,86.9692 0.88386863,86.9751 0.69588232,86.9810 0.37458476,86.9870 0.11600504,86.9929 0.062457733,86.9988 0.098306224,87.0047 0.23231883,87.0107 0.25888982,87.0166 0.35734382,87.0225 0.46442977,87.0284 0.35690457,87.0344 0.19620766,87.0403 0.14277039,87.0462 0.080352709,87.0521 0.053633083,87.0581 0.12507431,87.0640 0.1875596,87.0699 0.27684709,87.0758 0.30355746,87.0818 0.28580552,87.0877 0.55405635,87.0936 0.9648118,87.0995 0.96423632,87.1055 0.62435037,87.1114 0.26760495,87.1173 0.26805726,87.1232 0.26768166,87.1292 0.2052242,87.1351 0.25013426,87.1410 0.36612505,87.1469 0.35698977,87.1529 0.24114074,87.1588 0.37500867,87.1647 0.3659707,87.1707 0.35717964,87.1766 0.28550801,87.1825 0.16964467,87.1884 0.33959821,87.1944 0.5897342,87.2003 0.79490662,87.2062 0.60681641,87.2122 0.43741336,87.2181 0.58070803,87.2240 0.65184253,87.2300 0.62441266,87.2359 0.29420847,87.2418 0.25013274,87.2477 0.44646695,87.2537 0.56260407,87.2596 0.83061421,87.2655 0.87509841,87.2715 0.64270258,87.2774 0.49079654,87.2833 0.4821094,87.2893 0.47343203,87.2952 0.3569949,87.3011 0.33070064,87.3071 0.83088815,87.3130 0.87467915,87.3189 0.5799579,87.3249 0.41987568,87.3308 0.58957452,87.3367 0.58904201,87.3427 0.63397902,87.3486 0.79452962,87.3545 0.53533703,87.3605 0.30339807,87.3664 0.12493002,87.3723 0.1072629,87.3783 0.18756028,87.3842 0.17844163,87.3901 0.053387087,87.3961 0.053527143,87.4020 0.11618967,87.4080 0.16077815,87.4139 0.098192759,87.4198 0.18771793,87.4258 0.48240203,87.4317 0.49997953,87.4376 0.41068196,87.4436 0.39274541,87.4495 0.34830299,87.4555 0.49139762,87.4614 0.66106319,87.4673 0.8391366,87.4733 0.45447499,87.4792 0.089358442,87.4851 0.52753162,87.4911 0.81277591,87.4970 0.75865442,87.5030 0.50863987,87.5089 0.41955093,87.5148 0.32137701,87.5208 0.37524298,87.5267 0.46435454,87.5327 0.38374156,87.5386 0.3214398,87.5446 0.3928957,87.5505 0.40162823,87.5564 0.41954303,87.5624 0.64299887,87.5683 0.88406932,87.5743 0.67827648,87.5802 0.34798566,87.5861 0.40199256,87.5921 0.53579998,87.5980 0.47304359,87.6040 0.3748605,87.6099 0.19629458,87.6159 0.044572808,87.6218 0.053716701,87.6277 0.13396278,87.6337 0.16989848,87.6396 0.60768604,87.6456 0.80322689,87.6515 0.30302003,87.6575 0.40190563,87.6634 0.78607172,87.6694 0.71454197,87.6753 0.5089398,87.6813 0.53573096,87.6872 0.65196979,87.6931 1.0358012,87.6991 1.2319902,87.7050 1.1426433,87.7110 0.75882232,87.7169 0.63411945,87.7229 0.63428068,87.7288 0.91982841,87.7348 0.96403712,87.7407 0.66021097,87.7467 0.37477008,87.7526 0.4197652,87.7586 0.43749657,87.7645 0.4196088,87.7705 0.55346495,87.7764 0.35692641,87.7824 0.13400498,87.7883 0.22334461,87.7943 0.29472634,87.8002 0.27670991,87.8062 0.1606379,87.8121 0.28581348,87.8181 0.42859909,87.8240 0.44669977,87.8300 0.5806483,87.8359 0.58893251,87.8419 0.55337805,87.8478 0.61644226,87.8538 0.60716093,87.8597 0.48167846,87.8657 0.41042766,87.8716 0.48233953,87.8776 0.5091508,87.8835 0.44645256,87.8895 0.41059893,87.8954 0.33017936,87.9014 0.31249136,87.9073 0.29468682,87.9133 0.22319126,87.9192 0.24993834,87.9252 0.40199304,87.9312 0.67885655,87.9371 0.66055405,87.9431 0.46403813,87.9490 0.40183452,87.9550 0.54475343,87.9609 0.50877005,87.9669 0.16047139,87.9728 0.10748855,87.9788 0.68818128,87.9848 1.143093,87.9907 0.82111102,87.9967 0.47296664,88.0026 0.39290023,88.0086 0.37480521,88.0145 0.21389292,88.0205 0.080151282,88.0264 0.017895225,88.0324 0.22330262,88.0384 0.37502331,88.0443 0.29455236,88.0503 0.05348191,88.0562 0.0090172375,88.0622 0.06252154,88.0682 0.080469206,88.0741 0.28597194,88.0801 0.33040604,88.0860 0.26763797,88.0920 0.29460812,88.0980 0.58964795,88.1039 0.62505019,88.1099 0.3927137,88.1158 0.37509719,88.1218 0.49096707,88.1278 0.47289285,88.1337 0.46420208,88.1397 0.39296955,88.1456 0.26790205,88.1516 0.18744718,88.1576 0.27710161,88.1635 0.53590935,88.1695 0.36563531,88.1755 0.10717244,88.1814 0.43771347,88.1874 0.62495553,88.1933 0.72327322,88.1993 0.52686381,88.2053 0.40180188,88.2112 0.31233066,88.2172 0.32121962,88.2232 0.20518994,88.2291 0.27682278,88.2351 0.41093826,88.2411 0.60738248,88.2470 0.62484407,88.2530 0.43708375,88.2589 0.31255841,88.2649 0.25934651,88.2709 0.33955723,88.2768 0.37484163,88.2828 0.29440731,88.2888 0.26774731,88.2947 0.22326358,88.3007 0.2858111,88.3067 0.30348796,88.3126 0.37498206,88.3186 0.33924246,88.3246 0.22329471,88.3305 0.22327903,88.3365 0.33045694,88.3425 0.51793665,88.3484 0.5000875,88.3544 0.42879143,88.3604 0.41958481,88.3664 0.437076,88.3723 0.27654323,88.3783 0.19657864,88.3843 0.25009391,88.3902 0.37506774,88.3962 0.45566076,88.4022 0.56278986,88.4081 0.68762267,88.4141 0.74998325,88.4201 0.57980675,88.4261 0.25852191,88.4320 0.21457347,88.4380 0.4287627,88.4440 0.45527247,88.4499 0.35691628,88.4559 0.3035056,88.4619 0.38403174,88.4679 0.3214972,88.4738 0.36644334,88.4798 0.51776046,88.4858 0.38348559,88.4918 0.31248799,88.4977 0.30359998,88.5037 0.22304453,88.5097 0.098071285,88.5156 0.098243691,88.5216 0.12506816,88.5276 0.21440616,88.5336 0.42919615,88.5395 0.73259705,88.5455 0.63359392,88.5515 0.44591686,88.5575 0.33917695,88.5634 0.71450526,88.5694 0.96429604,88.5754 0.88365877,88.5814 0.4194448,88.5873 0.27684942,88.5933 0.41067556,88.5993 0.27668279,88.6053 0.14286117,88.6113 0.25902933,88.6172 0.40198043,88.6232 0.49999633,88.6292 0.37487498,88.6352 0.24116778,88.6411 0.268195,88.6471 0.46429512,88.6531 0.49104407,88.6591 0.44611019,88.6651 0.18729256,88.6710 0.33079714,88.6770 0.60743052,88.6830 0.85720605,88.6890 0.76766407,88.6950 0.5621506,88.7009 0.28566092,88.7069 0.31260484,88.7129 0.33933476,88.7189 0.44661421,88.7249 0.61619824,88.7308 0.71445125,88.7368 0.89273107,88.7428 0.71395409,88.7488 0.66950136,88.7548 0.56261688,88.7608 0.55381912,88.7667 0.54476815,88.7727 0.50873077,88.7787 0.49093324,88.7847 0.66081893,88.7907 0.62498653,88.7966 0.43780097,88.8026 0.55376458,88.8086 0.48178372,88.8146 0.27636734,88.8206 0.17854002,88.8266 0.29478073,88.8326 0.41990614,88.8385 0.46431705,88.8445 0.24052271,88.8505 0.0087104058,88.8565 0.080537178,88.8625 0.29490331,88.8685 0.50934994,88.8745 0.75041538,88.8804 0.7588262,88.8864 0.50844419,88.8924 0.42822725,88.8984 0.45543289,88.9044 0.70552212,88.9104 0.70527226,88.9164 0.4819282,88.9223 0.2320776,88.9283 0.22341506,88.9343 0.36673504,88.9403 0.8132081,88.9463 0.99996126,88.9523 0.77619016,88.9583 0.41942248,88.9643 0.54465824,88.9703 0.5442844,88.9762 0.32996887,88.9822 0.26801395,88.9882 0.55381984,88.9942 0.49978939,89.0002 0.38401672,89.0062 0.43779829,89.0122 0.44635406,89.0182 0.29443273,89.0242 0.33908647,89.0302 0.33023876,89.0362 0.38425225,89.0421 0.47376612,89.0481 0.61636746,89.0541 0.57988775,89.0601 0.3566215,89.0661 0.44649073,89.0721 0.54458851,89.0781 0.267665,89.0841 0.27707642,89.0901 0.71462017,89.0961 0.83008718,89.1021 0.61593485,89.1081 0.62533063,89.1141 0.6250599,89.1201 0.48195124,89.1260 0.51809222,89.1320 0.62497121,89.1380 0.43730974,89.1440 0.38404068,89.1500 0.30339429,89.1560 0.1604296,89.1620 0.1250817,89.1680 0.24130316,89.1740 0.37522236,89.1800 0.53561306,89.1860 0.31218162,89.1920 0.29455489,89.1980 0.43736854,89.2040 0.29467562,89.2100 0.24125084,89.2160 0.24100795,89.2220 0.23205805,89.2280 0.42001104,89.2340 0.5625577,89.2400 0.38357741,89.2460 0.22315279,89.2520 0.22320469,89.2580 0.13378023,89.2640 0.12520677,89.2700 0.48239392,89.2760 0.40149498,89.2820 0.14274684,89.2880 0.17880617,89.2940 0.32163033,89.3000 0.50010496,89.3060 0.58924627,89.3120 0.43732098,89.3180 0.33031482,89.3240 0.35713878,89.3300 0.24981074,89.3360 0.080278412,89.3420 0.11630502,89.3480 0.26792869,89.3540 0.26810151,89.3600 0.45562932,89.3660 0.41941628,89.3720 0.3032155,89.3780 0.26784056,89.3840 0.4286963,89.3900 0.46442655,89.3960 0.66995716,89.4020 0.7322613,89.4080 0.6962744,89.4140 0.56225669,89.4200 0.33895445,89.4260 0.11611009,89.4320 0.24121192,89.4380 0.18734074,89.4440 0.22353761,89.4501 0.41089058,89.4561 0.37479863,89.4621 0.40170139,89.4681 0.54444903,89.4741 0.52709258,89.4801 0.65245861,89.4861 0.82136577,89.4921 0.65136129,89.4981 0.46413809,89.5041 0.61600751,89.5101 0.5445981,89.5161 0.57135242,89.5221 0.39256182,89.5281 0.17844285,89.5342 0.10729686,89.5402 0.25045684,89.5462 0.52685851,89.5522 0.52641135,89.5582 0.40174907,89.5642 0.24996302,89.5702 0.22319217,89.5762 0.38401574,89.5822 0.37496948,89.5882 0.23208773,89.5942 0.23242497,89.6003 0.45561552,89.6063 0.50876105,89.6123 0.383894,89.6183 0.37506506,89.6243 0.44647482,89.6303 0.62505484,89.6363 0.71420926,89.6423 0.67829001,89.6483 0.40154642,89.6544 0.31243244,89.6604 0.14271903,89.6664 0.0090305237,89.6724 0.30402914,89.6784 0.86627775,89.6844 0.92864573,89.6904 0.85757464,89.6965 1.089565,89.7025 0.98197174,89.7085 0.6331768,89.7145 0.1422971,89.7205 0.053516686,89.7265 0.027011689,89.7325 0.19656137,89.7386 0.16943726,89.7446 0.16092832,89.7506 0.30383748,89.7566 0.35686514,89.7626 0.22317156,89.7686 0.25012979,89.7746 0.26776633,89.7807 0.31250432,89.7867 0.39292547,89.7927 0.59830743,89.7987 0.49093729,89.8047 0.28561968,89.8108 0.33931002,89.8168 0.33924341,89.8228 0.28576842,89.8288 0.27683726,89.8348 0.23193724,89.8408 0.17846982,89.8469 0.34829873,89.8529 0.47332266,89.8589 0.6788522,89.8649 0.61627716,89.8709 0.59871179,89.8770 0.82143366,89.8830 0.56189114,89.8890 0.32995316,89.8950 0.20529076,89.9010 0.33051533,89.9071 0.25885633,89.9131 0.26774877,89.9191 0.39317033,89.9251 0.51801676,89.9311 0.24090432,89.9372 0.41098687,89.9432 0.66091663,89.9492 0.7675699,89.9552 0.45505658,89.9613 0.22328295,89.9673 0.26795769,89.9733 0.27673313,89.9793 0.25909728,89.9853 0.49110529,89.9914 0.49982706,89.9974 0.4017151,90.0034 0.25869372,90.0094 0.089130007,90.0155 0.098577991,90.0215 0.4024229,90.0275 0.57125056,90.0335 0.31191686,90.0396 0.21433927,90.0456 0.33932835,90.0516 0.31238589,90.0576 0.30376419,90.0637 0.47352165,90.0697 0.56251216,90.0757 0.39250973,90.0817 0.29466867,90.0878 0.53589255,90.0938 0.47299823,90.0998 0.28561798,90.1059 0.6431846,90.1119 0.96441954,90.1179 0.7227999,90.1239 0.23188026,90.1300 0.089555934,90.1360 0.3218441,90.1420 0.5093556,90.1481 0.72342104,90.1541 0.65108281,90.1601 0.23170574,90.1661 0.29495004,90.1722 0.45539996,90.1782 0.53565204,90.1842 0.50892502,90.1903 0.51781744,90.1963 0.56256974,90.2023 0.57153064,90.2084 0.6073122,90.2144 0.67866766,90.2204 0.61608684,90.2264 0.74090308,90.2325 0.54432482,90.2385 0.43745235,90.2445 0.38398314,90.2506 0.43741161,90.2566 0.3932927,90.2626 0.75947285,90.2687 0.82127815,90.2747 0.63355893,90.2807 0.50851893,90.2868 0.41055799,90.2928 0.24092989,90.2988 0.026600854,90.3049 0.026950264,90.3109 0.27753478,90.3169 0.58066541,90.3230 0.4549107,90.3290 0.28539619,90.3350 0.29489514,90.3411 0.70643014,90.3471 1.5006098,90.3532 1.6065654,90.3592 1.1153971,90.3652 0.70546305,90.3713 0.78630382,90.3773 0.87441838,90.3833 0.36515978,90.3894 0.24992397,90.3954 0.20531799,90.4014 0.16969053,90.4075 0.29503018,90.4135 0.51820415,90.4196 0.56209898,90.4256 0.25852564,90.4316 0.2500346,90.4377 0.18745746,90.4437 0.21432915,90.4498 0.39322039,90.4558 0.66107696,90.4618 0.76801389,90.4679 0.94680119,90.4739 1.0268785,90.4800 0.77628809,90.4860 0.51734221,90.4920 0.32118902,90.4981 0.2142292,90.5041 0.31293344,90.5102 0.77719969,90.5162 0.6693427,90.5222 0.37480491,90.5283 0.24972013,90.5343 0.1784571,90.5404 0.48262182,90.5464 0.99123144,90.5524 0.84788173,90.5585 0.55342549,90.5645 0.36616248,90.5706 0.32132199,90.5766 0.17843592,90.5827 0.18778479,90.5887 0.39323249,90.5947 0.63409251,90.6008 0.84806317,90.6068 0.63335294,90.6129 0.35693029,90.6189 0.38412532,90.6250 0.51779574,90.6310 0.46419254,90.6371 0.34821635,90.6431 0.22314699,90.6492 0.1788405,90.6552 0.56262946,90.6612 0.46407899,90.6673 0.40172696,90.6733 0.18758176,90.6794 0.28600782,90.6854 0.45539293,90.6915 0.37484965,90.6975 0.41128564,90.7036 0.75924265,90.7096 0.6600337,90.7157 0.37463847,90.7217 0.3481262,90.7278 0.28579023,90.7338 0.54464418,90.7399 0.50879687,90.7459 0.39283508,90.7520 0.12487306,90.7580 0.089290522,90.7641 0.12500711,90.7701 0.080373995,90.7762 0.080382846,90.7822 0.15179236,90.7883 0.19651267,90.7943 0.20573227,90.8004 0.38400739,90.8064 0.34807804,90.8125 0.33918291,90.8185 0.21410322,90.8246 0.38403365,90.8306 0.61665201,90.8367 0.79483652,90.8427 0.517353,90.8488 0.26752889,90.8548 0.23221049,90.8609 0.29465452,90.8669 0.21426143,90.8730 0.50926995,90.8790 0.90173656,90.8851 0.68758136,90.8911 0.77749223,90.8972 0.89314568,90.9032 0.89217502,90.9093 0.48151919,90.9154 0.31237823,90.9214 0.22336687,90.9275 0.30381578,90.9335 0.33941314,90.9396 0.41069847,90.9456 0.41044357,90.9517 0.37487584,90.9577 0.32173771,90.9638 0.56268799,90.9699 0.63400656,90.9759 0.78589767,90.9820 0.72298616,90.9880 0.44585362,90.9941 0.23186304,91.0001 0.25020507,91.0062 0.29482859,91.0123 0.2677702,91.0183 0.24978566,91.0244 0.19641724,91.0304 0.25910184,91.0365 0.49995747,91.0425 0.70587116,91.0486 1.1260998,91.0547 1.5358919,91.0607 2.5405197,91.0668 9.5315847,91.0728 20.677994,91.0789 21.893402,91.0850 12.200561,91.0910 3.0572484,91.0971 1.0892514,91.1031 0.59733421,91.1092 0.28521532,91.1153 0.19638996,91.1213 0.16083269,91.1274 0.26811436,91.1335 0.44662946,91.1395 0.47342634,91.1456 0.5715273,91.1516 0.63364923,91.1577 0.55339974,91.1638 0.6430828,91.1698 0.87546825,91.1759 0.9553234,91.1820 0.67814839,91.1880 0.65152496,91.1941 0.54482925,91.2001 0.589472,91.2062 0.46382433,91.2123 0.24977793,91.2183 0.27718547,91.2244 0.56307793,91.2305 0.83922321,91.2365 0.731897,91.2426 0.58036053,91.2487 0.63454723,91.2547 1.2413033,91.2608 0.936643,91.2669 0.39236817,91.2729 0.27718264,91.2790 0.67009604,91.2851 0.73194712,91.2911 0.55341488,91.2972 0.6338436,91.3033 0.61623842,91.3093 0.6877318,91.3154 0.76807654,91.3215 1.1069369,91.3275 0.91895682,91.3336 0.46421856,91.3397 0.36635494,91.3457 0.42845303,91.3518 0.32118359,91.3579 0.3302578,91.3639 0.29480365,91.3700 0.4467544,91.3761 0.42821985,91.3822 0.18714121,91.3882 0.25934592,91.3943 0.45548078,91.4004 0.25855476,91.4064 0.10705335,91.4125 0.14315294,91.4186 0.44704753,91.4247 0.89303035,91.4307 0.86609399,91.4368 0.75870085,91.4429 0.37465671,91.4489 0.38391241,91.4550 0.35710645,91.4611 0.45554981,91.4672 0.62473434,91.4732 0.37461212,91.4793 0.23218945,91.4854 0.25904152,91.4915 0.4379012,91.4975 0.79484034,91.5036 0.59791958,91.5097 0.41083077,91.5157 0.54485673,91.5218 0.65164655,91.5279 0.58010322,91.5340 0.46421242,91.5400 0.63428068,91.5461 0.87525558,91.5522 0.91935974,91.5583 0.72322196,91.5644 0.91963595,91.5704 0.49067184,91.5765 0.26781964,91.5826 0.31257573,91.5887 0.36624661,91.5947 0.44647998,91.6008 0.33013031,91.6069 0.20518519,91.6130 0.28576845,91.6190 0.40185434,91.6251 0.30340189,91.6312 0.267777,91.6373 0.34848547,91.6434 0.52709758,91.6494 0.59809268,91.6555 0.53538275,91.6616 0.2676568,91.6677 0.16956057,91.6738 0.22347505,91.6798 0.33951494,91.6859 0.28568366,91.6920 0.26780573,91.6981 0.20539907,91.7042 0.27688763,91.7102 0.29439309,91.7163 0.16043493,91.7224 0.41118145,91.7285 1.0453326,91.7346 1.1338155,91.7406 0.70494062,91.7467 0.64280528,91.7528 0.86581993,91.7589 0.77648246,91.7650 0.41964337,91.7711 0.1786176,91.7771 0.16966139,91.7832 0.17908354,91.7893 0.51825368,91.7954 0.57146204,91.8015 0.86629236,91.8076 0.92843503,91.8136 0.74985546,91.8197 0.66049832,91.8258 0.48170528,91.8319 0.21400228,91.8380 0.14279045,91.8441 0.08034943,91.8502 0.053605359,91.8562 0.2323276,91.8623 0.3037397,91.8684 0.39288935,91.8745 0.51784217,91.8806 0.55337054,91.8867 0.2679092,91.8928 0.35762668,91.8988 0.53618515,91.9049 0.67855936,91.9110 0.49948582,91.9171 0.33927637,91.9232 0.57202893,91.9293 0.81259048,91.9354 0.66038853,91.9415 0.60705978,91.9475 0.66059881,91.9536 0.46391019,91.9597 0.26752156,91.9658 0.29477304,91.9719 0.55386698,91.9780 0.63433069,91.9841 0.63401139,91.9902 0.56198597,91.9963 0.26742968,92.0024 0.053467907,92.0084 0.089454733,92.0145 0.2770471,92.0206 0.50005227,92.0267 0.57136464,92.0328 0.65165901,92.0389 0.392683,92.0450 0.25921139,92.0511 0.47359079,92.0572 0.55368876,92.0633 0.90202522,92.0694 1.7054909,92.0755 1.8390948,92.0816 1.2944363,92.0876 0.84788018,92.0937 0.59812766,92.0998 0.59864265,92.1059 0.73244375,92.1120 0.80332726,92.1181 0.51769727,92.1242 0.51802522,92.1303 0.65150166,92.1364 0.79463685,92.1425 0.83934253,92.1486 0.48175949,92.1547 0.29463893,92.1608 0.41087976,92.1669 0.4643864,92.1730 0.52676648,92.1791 0.39279214,92.1852 0.32157877,92.1913 0.401943,92.1974 0.44637135,92.2035 0.40164384,92.2096 0.5178467,92.2157 0.57165343,92.2218 0.6251055,92.2278 0.59794819,92.2339 0.3479023,92.2400 0.24102025,92.2461 0.44671607,92.2522 0.66991675,92.2583 0.70529425,92.2644 0.52645171,92.2705 0.34806961,92.2766 0.52700913,92.2827 0.59835535,92.2888 0.46430069,92.2949 0.3750653,92.3010 0.32109722,92.3071 0.088911198,92.3132 0.080431685,92.3193 0.30423036,92.3254 0.65229613,92.3315 0.55294877,92.3376 0.31216589,92.3437 0.536026,92.3499 0.74138647,92.3560 0.89273113,92.3621 0.74963814,92.3682 0.59809667,92.3743 0.41081825,92.3804 0.38399863,92.3865 0.28559574,92.3926 0.33943108,92.3987 0.44629446,92.4048 0.41065904,92.4109 0.50020784,92.4170 0.39267656,92.4231 0.19629146,92.4292 0.41123408,92.4353 0.7591033,92.4414 0.46382639,92.4475 0.28550285,92.4536 0.26780114,92.4597 0.2948201,92.4658 0.47335476,92.4719 0.4195275,92.4780 0.4107303,92.4841 0.66092783,92.4903 0.81274265,92.4964 0.64283067,92.5025 0.47275752,92.5086 0.27669591,92.5147 0.33077079,92.5208 0.42887688,92.5269 0.50872552,92.5330 0.40129834,92.5391 0.27652204,92.5452 0.25885859,92.5513 0.33941206,92.5574 0.25026089,92.5636 0.32185069,92.5697 0.71447402,92.5758 0.81202662,92.5819 0.57149839,92.5880 0.65209341,92.5941 0.52665943,92.6002 0.50868434,92.6063 0.28529167,92.6124 0.25025201,92.6185 0.62588584,92.6247 0.9734475,92.6308 0.74038446,92.6369 0.31211185,92.6430 0.34846404,92.6491 0.56232417,92.6552 0.24070181,92.6613 0.15178505,92.6674 0.11626488,92.6735 0.28594565,92.6797 0.57179058,92.6858 1.1521121,92.6919 1.31259,92.6980 0.93721038,92.7041 0.47269791,92.7102 0.29460737,92.7163 0.47338906,92.7225 0.55384535,92.7286 0.56228584,92.7347 0.32133082,92.7408 0.41101328,92.7469 0.44596907,92.7530 0.26805443,92.7591 0.59912044,92.7653 0.76774389,92.7714 0.55285418,92.7775 0.34795496,92.7836 0.43757051,92.7897 0.45519176,92.7958 0.30333593,92.8020 0.27719858,92.8081 0.59892023,92.8142 0.82136649,92.8203 0.78503138,92.8264 0.41925853,92.8326 0.21421126,92.8387 0.062429316,92.8448 0.15200745,92.8509 0.38430738,92.8570 0.55371696,92.8631 0.65162605,92.8693 0.44620967,92.8754 0.48197326,92.8815 0.48232487,92.8876 0.43803898,92.8937 0.61631191,92.8999 0.74097937,92.9060 0.60675371,92.9121 0.30309445,92.9182 0.12510408,92.9243 0.25912428,92.9305 0.29449591,92.9366 0.14264143,92.9427 0.080279335,92.9488 0.14310038,92.9550 0.26802936,92.9611 0.2676757,92.9672 0.25880241,92.9733 0.37513396,92.9794 0.38405088,92.9856 0.37518477,92.9917 0.52669704,92.9978 0.392932,93.0039 0.50940436,93.0101 0.67863399,93.0162 0.74079126,93.0223 0.58927268,93.0284 0.55362916,93.0346 0.36583787,93.0407 0.28566089,93.0468 0.38434666,93.0529 0.57149649,93.0591 0.49978048,93.0652 0.90254736,93.0713 1.9032804,93.0774 3.7520778,93.0836 5.7520218,93.0897 6.3209543,93.0958 4.5594487,93.1019 1.9352825,93.1081 0.86553437,93.1142 0.75893849,93.1203 0.98198777,93.1265 0.71379715,93.1326 0.39282078,93.1387 0.47338626,93.1448 0.54454046,93.1510 0.34796289,93.1571 0.1159917,93.1632 0.33045548,93.1694 0.41960117,93.1755 0.29524168,93.1816 0.79583925,93.1877 1.2323263,93.1939 0.94525629,93.2000 0.28503361,93.2061 0.20557436,93.2123 0.46469808,93.2184 0.72353393,93.2245 0.57994825,93.2307 0.32991242,93.2368 0.40206337,93.2429 0.73229462,93.2490 0.63404381,93.2552 0.74151468,93.2613 0.78574467,93.2674 0.70497304,93.2736 0.4729524,93.2797 0.464214,93.2858 0.51807046,93.2920 0.71484762,93.2981 0.71385944,93.3042 0.28513172,93.3104 0.27717111,93.3165 0.5268153,93.3226 0.4996942,93.3288 0.50015128,93.3349 0.59853047,93.3411 0.66071314,93.3472 0.58916962,93.3533 0.56231219,93.3595 0.39260888,93.3656 0.23201704,93.3717 0.2856352,93.3779 0.37493357,93.3840 0.27671808,93.3901 0.20554383,93.3963 0.41999087,93.4024 0.5893808,93.4085 0.41052917,93.4147 0.27682054,93.4208 0.42855811,93.4270 0.30328688,93.4331 0.36614162,93.4392 0.61609066,93.4454 0.66085845,93.4515 0.60742575,93.4576 0.46429518,93.4638 0.51806176,93.4699 0.74139643,93.4761 0.85677278,93.4822 0.53518385,93.4883 0.41084927,93.4945 0.41067991,93.5006 0.31231779,93.5068 0.29462147,93.5129 0.29476517,93.5190 0.39313528,93.5252 0.49132416,93.5313 0.67926741,93.5375 1.0182028,93.5436 0.99976975,93.5498 0.95484823,93.5559 0.71378565,93.5620 0.62532485,93.5682 0.62477463,93.5743 0.23144165,93.5805 0.053588908,93.5866 0.16106626,93.5927 0.26782164,93.5989 0.22282958,93.6050 0.19672425,93.6112 0.42922601,93.6173 0.71443611,93.6235 0.68715221,93.6296 0.34779486,93.6358 0.34862947,93.6419 0.54479373,93.6480 0.42822674,93.6542 0.48210964,93.6603 0.5533753,93.6665 0.4554626,93.6726 0.54495907,93.6788 0.57158524,93.6849 0.53553885,93.6911 0.35686138,93.6972 0.24979866,93.7034 0.3750152,93.7095 0.62532276,93.7157 0.52661818,93.7218 0.20514439,93.7279 0.25951183,93.7341 0.64341229,93.7402 0.7495082,93.7464 0.49056458,93.7525 0.43760303,93.7587 0.50898474,93.7648 0.58027226,93.7710 0.49990615,93.7771 0.41965228,93.7833 0.46459112,93.7894 0.61637694,93.7956 0.68731052,93.8017 0.4638049,93.8079 0.14259759,93.8140 0.1340659,93.8202 0.29475757,93.8263 0.32140616,93.8325 0.31257892,93.8386 0.4644773,93.8448 0.62522632,93.8509 0.6607582,93.8571 0.58927435,93.8632 0.62488014,93.8694 0.46391776,93.8755 0.19628438,93.8817 0.1428341,93.8879 0.18748222,93.8940 0.36603025,93.9002 0.35726446,93.9063 0.4382225,93.9125 0.7235828,93.9186 0.71404392,93.9248 0.66939682,93.9309 0.61570102,93.9371 0.30346599,93.9432 0.24999937,93.9494 0.21432988,93.9555 0.35770467,93.9617 0.70614731,93.9679 1.0179594,93.9740 0.93665969,93.9802 0.60659868,93.9863 0.6427995,93.9925 0.7234236,93.9986 0.87523943,94.0048 0.544366,94.0109 0.24968758,94.0171 0.30386737,94.0233 0.56282294,94.0294 0.49956775,94.0356 0.24077259,94.0417 0.21451797,94.0479 0.50939471,94.0540 1.1347096,94.0602 1.6610507,94.0664 1.4190029,94.0725 3.0624623,94.0787 15.849878,94.0848 29.526546,94.0910 27.934162,94.0972 13.241636,94.1033 3.1535027,94.1095 0.91000587,94.1156 0.70506448,94.1218 0.69619852,94.1280 0.75018865,94.1341 0.86641639,94.1403 0.88375968,94.1464 0.55304688,94.1526 0.31247535,94.1588 0.39360589,94.1649 0.71467108,94.1711 0.58873695,94.1773 0.35674864,94.1834 0.26772439,94.1896 0.29453906,94.1957 0.28581446,94.2019 0.41129947,94.2081 0.58940977,94.2142 0.49979237,94.2204 0.46426392,94.2266 0.39268449,94.2327 0.46425352,94.2389 0.58929443,94.2451 0.46412238,94.2512 0.33912995,94.2574 0.40174249,94.2635 0.40175202,94.2697 0.17851362,94.2759 0.16068983,94.2820 0.19646272,94.2882 0.2142918,94.2944 0.23226215,94.3005 0.30366018,94.3067 0.20517829,94.3129 0.080152102,94.3190 0.03569844,94.3252 0.19669299,94.3314 0.34859222,94.3375 0.43746537,94.3437 0.50877678,94.3499 0.49100828,94.3560 0.43796092,94.3622 0.8577196,94.3684 0.87453407,94.3746 0.41895571,94.3807 0.14273934,94.3869 0.16075458,94.3931 0.13390948,94.3992 0.2769087,94.4054 0.40211648,94.4116 0.68838137,94.4177 1.1254383,94.4239 1.0348015,94.4301 0.54375947,94.4362 0.18739018,94.4424 0.080476642,94.4486 0.098166212,94.4548 0.026659025,94.4609 -5.0847761e-005,94.4671 0.00015118447,94.4733 0.29497215,94.4794 0.59871614,94.4856 0.91067165,94.4918 0.88339233,94.4980 0.70514601,94.5041 0.35707259,94.5103 0.21430802,94.5165 0.14280471,94.5227 0.026711881,94.5288 6.267579e-005,94.5350 0.053673785,94.5412 0.1071503,94.5474 0.1161793,94.5535 0.31279898,94.5597 0.49985597,94.5659 0.32121944,94.5721 0.3304548,94.5782 0.37494674,94.5844 0.37505439,94.5906 0.38433617,94.5968 0.66117936,94.6029 0.94628459,94.6091 0.70503789,94.6153 0.43773362,94.6215 0.55382103,94.6276 0.59777594,94.6338 0.38355726,94.6400 0.31275043,94.6462 0.50004685,94.6523 0.41046572,94.6585 0.24092086,94.6647 0.1426359,94.6709 0.0089528663,94.6771 0.20564033,94.6832 0.74145061,94.6894 1.1343793,94.6956 1.0712731,94.7018 0.58892488,94.7080 0.4108229,94.7141 0.51800644,94.7203 0.56229579,94.7265 0.51770502,94.7327 0.65225589,94.7389 0.98260748,94.7450 0.99091452,94.7512 0.9192009,94.7574 0.96400678,94.7636 0.71407574,94.7698 0.57136953,94.7759 0.60780132,94.7821 0.91091871,94.7883 0.78531539,94.7945 0.70529163,94.8007 0.52687168,94.8069 0.44646859,94.8130 0.48185793,94.8192 0.56221974,94.8254 0.83928174,94.8316 0.90172106,94.8378 0.81239218,94.8440 0.6520052,94.8501 0.6787138,94.8563 0.41948572,94.8625 0.18744174,94.8687 0.19652691,94.8749 0.28593493,94.8811 0.36602885,94.8873 0.24965359,94.8934 0.3393538,94.8996 0.73243469,94.9058 0.7141366,94.9120 0.36601123,94.9182 0.33927652,94.9244 0.20518534,94.9306 0.14283077,94.9367 0.24116409,94.9429 0.36618027,94.9491 0.37506908,94.9553 0.29487428,94.9615 0.4293873,94.9677 0.89350176,94.9739 1.0354342,94.9801 0.83873463,94.9862 0.55279285,94.9924 0.25875697,94.9986 0.38428968,95.0048 0.44665083,95.0110 0.59857315,95.0172 0.73206055,95.0234 0.58918327,95.0296 0.60739535,95.0358 0.93744147,95.0420 1.3039542,95.0481 1.597374,95.0543 2.6068404,95.0605 17.85919,95.0667 41.101971,95.0729 45.068096,95.0791 26.489912,95.0853 8.9966021,95.0915 5.5992866,95.0977 6.2232809,95.1039 7.3199153,95.1101 5.8545051,95.1163 2.7475028,95.1224 0.80233771,95.1286 0.30322024,95.1348 0.27683789,95.1410 0.33937433,95.1472 0.33931184,95.1534 0.43778995,95.1596 0.58064502,95.1658 0.54464734,95.1720 0.46416062,95.1782 0.48214549,95.1844 0.57123995,95.1906 0.41913995,95.1968 0.14261302,95.2030 0.12552856,95.2092 0.57195199,95.2154 0.67838377,95.2216 0.60666549,95.2278 0.34806412,95.2340 0.32180324,95.2402 0.69647664,95.2463 0.79471397,95.2525 0.77692878,95.2587 0.63348609,95.2649 0.3121736,95.2711 0.39290196,95.2773 0.50034314,95.2835 0.56282359,95.2897 0.41955954,95.2959 0.419934,95.3021 0.70570999,95.3083 0.90162373,95.3145 0.80341184,95.3207 0.76766795,95.3269 0.92805946,95.3331 0.58012599,95.3393 0.31268907,95.3455 0.26803967,95.3517 0.29454139,95.3579 0.25885329,95.3641 0.36609703,95.3703 0.36628181,95.3765 0.58071238,95.3827 0.58918953,95.3889 0.51771271,95.3951 0.6162867,95.4013 0.59813362,95.4075 0.39280358,95.4137 0.4820109,95.4199 0.33032671,95.4262 0.55360776,95.4324 0.50848615,95.4386 0.20527193,95.4448 0.16086145,95.4510 0.41082612,95.4572 0.52717531,95.4634 0.60744393,95.4696 0.50852197,95.4758 0.3035908,95.4820 0.42862627,95.4882 0.38365725,95.4944 0.65206569,95.5006 0.81264752,95.5068 0.58030736,95.5130 0.60748142,95.5192 0.9732669,95.5254 0.91931587,95.5316 0.72297913,95.5378 0.50860345,95.5440 0.31238028,95.5503 0.33947328,95.5565 0.30344182,95.5627 0.12484103,95.5689 0.11616407,95.5751 0.21446319,95.5813 0.34837362,95.5875 0.35693786,95.5937 0.33048037,95.5999 0.54507309,95.6061 0.625157,95.6123 0.57129174,95.6185 0.41037494,95.6248 0.33032918,95.6310 0.43762687,95.6372 0.41095474,95.6434 0.52698332,95.6496 0.58933848,95.6558 0.87504393,95.6620 0.96400988,95.6682 0.82144028,95.6744 0.89321214,95.6806 1.0532808,95.6869 0.59755725,95.6931 0.178323,95.6993 0.053537715,95.7055 0.026686003,95.7117 0.062748529,95.7179 0.49179521,95.7241 0.87529516,95.7303 0.86565477,95.7366 0.63368851,95.7428 0.83065099,95.7490 0.90171891,95.7552 0.65134472,95.7614 0.39257056,95.7676 0.14289415,95.7738 0.16985834,95.7801 0.25888982,95.7863 0.35707882,95.7925 0.31252816,95.7987 0.29511708,95.8049 0.58981037,95.8111 0.76771879,95.8173 0.54410583,95.8236 0.25860023,95.8298 0.3660973,95.8360 0.3928754,95.8422 0.31249619,95.8484 0.33040243,95.8546 0.41060656,95.8609 0.21409678,95.8671 0.080302082,95.8733 0.062787071,95.8795 0.36645648,95.8857 0.51771128,95.8919 0.374616,95.8982 0.16074373,95.9044 0.2235816,95.9106 0.41989312,95.9168 0.64299768,95.9230 0.60722512,95.9293 0.60703564,95.9355 0.45515814,95.9417 0.3568342,95.9479 0.14255723,95.9541 0.053496998,95.9604 0.035700642,95.9666 0.035763234,95.9728 0.062480766,95.9790 0.0088602575,95.9852 0.027063599,95.9915 0.18787642,95.9977 0.28583843,96.0039 0.30341914,96.0101 0.23202778,96.0164 0.27686438,96.0226 0.26770875,96.0288 0.32172155,96.0350 0.79520231,96.0412 0.95523268,96.0475 0.91008151,96.0537 2.1102636,96.0599 7.1861482,96.0661 11.289019,96.0724 10.192252,96.0786 5.8342085,96.0848 2.9899161,96.0910 4.2099843,96.0973 9.3540936,96.1035 11.917792,96.1097 8.0026989,96.1159 3.3616202,96.1222 0.82898438,96.1284 0.571778,96.1346 0.60685974,96.1408 0.43727922,96.1471 0.30338985,96.1533 0.20531918,96.1595 0.36623877,96.1657 0.5534901,96.1720 0.50918698,96.1782 0.58975965,96.1844 0.57106775,96.1907 0.41955462,96.1969 0.66119856,96.2031 0.9198761,96.2093 0.77629584,96.2156 0.28499895,96.2218 0.080256805,96.2280 0.080398373,96.2343 0.10706468,96.2405 0.098158263,96.2467 0.10727415,96.2529 0.28598377,96.2592 0.44639391,96.2654 0.41983756,96.2716 0.5094654,96.2779 0.63407266,96.2841 0.66957062,96.2903 0.57136995,96.2966 0.63392556,96.3028 0.85705727,96.3090 0.99085933,96.3152 1.0175266,96.3215 0.88405174,96.3277 0.9466365,96.3339 0.78552943,96.3402 0.6876713,96.3464 0.70562226,96.3526 0.51741314,96.3589 0.17806974,96.3651 0.11597819,96.3713 0.098181196,96.3776 0.13408782,96.3838 0.23224427,96.3900 0.27687636,96.3963 0.41073564,96.4025 0.31257129,96.4087 0.29476336,96.4150 0.24977915,96.4212 0.17848577,96.4275 0.18755567,96.4337 0.25884297,96.4399 0.27684087,96.4462 0.28610373,96.4524 0.46436897,96.4586 0.45500222,96.4649 0.50916356,96.4711 0.78587466,96.4773 0.58009964,96.4836 0.49134949,96.4898 0.69686568,96.4961 0.84808207,96.5023 0.71381664,96.5085 0.61583477,96.5148 0.52671552,96.5210 0.52715522,96.5272 0.53595507,96.5335 0.43729895,96.5397 0.47314134,96.5460 0.68753612,96.5522 0.73219961,96.5584 0.52651149,96.5647 0.25854763,96.5709 0.29456514,96.5772 0.28574997,96.5834 0.22341232,96.5896 0.41977143,96.5959 0.32126078,96.6021 0.16954251,96.6084 0.10711247,96.6146 0.053557508,96.6209 0.098517701,96.6271 0.34849086,96.6333 0.35696787,96.6396 0.23208357,96.6458 0.25903848,96.6521 0.34801155,96.6583 0.28549239,96.6646 0.25890669,96.6708 0.42855167,96.6770 0.48220006,96.6833 0.45552629,96.6895 0.40193471,96.6958 0.46419472,96.7020 0.33916774,96.7083 0.28578854,96.7145 0.25900462,96.7207 0.35733989,96.7270 0.58947939,96.7332 0.64287859,96.7395 0.47303104,96.7457 0.28566417,96.7520 0.29476744,96.7582 0.33039719,96.7645 0.38362616,96.7707 0.24973202,96.7770 0.25023073,96.7832 0.33938125,96.7895 0.28539193,96.7957 0.13412328,96.8019 0.41995376,96.8082 0.39286146,96.8144 0.42861089,96.8207 0.5983032,96.8269 1.0361282,96.8332 0.91955578,96.8394 0.5261392,96.8457 0.16927746,96.8519 0.26790491,96.8582 0.375,96.8644 0.28560391,96.8707 0.14277188,96.8769 6.5613865e-005,96.8832 0.062620781,96.8894 0.09830226,96.8957 0.16075042,96.9019 0.25007659,96.9082 0.46435586,96.9144 0.52673423,96.9207 0.42856851,96.9269 0.26774842,96.9332 0.12477322,96.9394 -6.6345485e-005,96.9457 0.17002173,96.9519 0.50039858,96.9582 0.70512837,96.9645 0.49990487,96.9707 0.5183031,96.9770 0.60703534,96.9832 0.35664919,96.9895 0.41063091,96.9957 0.62526816,97.0020 0.57153922,97.0082 0.58046871,97.0145 0.91965294,97.0207 0.81261724,97.0270 0.78607351,97.0332 0.88413179,97.0395 1.0716661,97.0458 1.331125,97.0520 2.2953384,97.0583 3.0276878,97.0645 4.348259,97.0708 10.468043,97.0770 41.141712,97.0833 79.271523,97.0896 80.124413,97.0958 44.262733,97.1021 12.852083,97.1083 5.8537164,97.1146 3.5516422,97.1208 2.3568134,97.1271 1.3295401,97.1334 0.99952203,97.1396 0.77659702,97.1459 0.90182245,97.1521 0.84767663,97.1584 0.47285843,97.1647 0.28566036,97.1709 0.21418437,97.1772 0.19655348,97.1834 0.45589274,97.1897 0.62497419,97.1959 0.37438518,97.2022 0.089070573,97.2085 0.10740159,97.2147 0.31269628,97.2210 0.37496161,97.2273 0.3033469,97.2335 0.17861699,97.2398 0.33065966,97.2460 0.36608317,97.2523 0.2227966,97.2586 0.035650227,97.2648 0.26844808,97.2711 0.50895315,97.2774 0.44634703,97.2836 0.53615332,97.2899 0.67862266,97.2961 0.63354957,97.3024 0.44624969,97.3087 0.36612079,97.3149 0.47356993,97.3212 0.77718031,97.3275 0.85710812,97.3337 0.76747447,97.3400 0.5444867,97.3463 0.58044928,97.3525 0.55355746,97.3588 0.51766413,97.3651 0.42822644,97.3713 0.41954026,97.3776 0.32148793,97.3838 0.33048898,97.3901 0.56270558,97.3964 0.62505007,97.4026 0.4819769,97.4089 0.40216094,97.4152 1.0453842,97.4215 1.3393078,97.4277 1.1337782,97.4340 0.99999142,97.4403 0.75844961,97.4465 0.41895452,97.4528 0.13369571,97.4591 0.29523182,97.4653 0.81333452,97.4716 1.1166075,97.4779 1.3396537,97.4841 1.3746115,97.4904 0.91875994,97.4967 0.50840968,97.5029 0.36582631,97.5092 0.3123911,97.5155 0.39289239,97.5218 0.31247401,97.5280 0.14278872,97.5343 0.16098727,97.5406 0.30364296,97.5468 0.20503727,97.5531 0.20522715,97.5594 0.40191618,97.5657 0.66978633,97.5719 0.80359268,97.5782 0.68735826,97.5845 0.31252119,97.5908 0.41999,97.5970 0.57146019,97.6033 0.42833415,97.6096 0.3932853,97.6158 0.7237817,97.6221 0.6242674,97.6284 0.24948294,97.6347 0.35796151,97.6409 0.60769165,97.6472 0.67810404,97.6535 0.44593838,97.6598 0.38379389,97.6660 0.42870617,97.6723 0.7235741,97.6786 1.0089144,97.6849 0.99076456,97.6911 0.67821473,97.6974 0.2052079,97.7037 0.14293872,97.7100 0.19661252,97.7163 0.32157043,97.7225 0.36606625,97.7288 0.29434833,97.7351 0.1068878,97.7414 0.23276226,97.7476 0.69681406,97.7539 0.59814644,97.7602 0.51771241,97.7665 0.30321842,97.7728 0.2860871,97.7790 0.7863372,97.7853 1.1339072,97.7916 0.8209601,97.7979 0.31191111,97.8041 0.11585594,97.8104 0.19657291,97.8167 0.16056255,97.8230 0.035666682,97.8293 0.14298208,97.8356 0.27702063,97.8418 0.38405174,97.8481 0.29462606,97.8544 0.34812489,97.8607 0.40176129,97.8670 0.42840737,97.8732 0.28567988,97.8795 0.56304735,97.8858 0.84852648,97.8921 0.80343503,97.8984 0.6247372,97.9047 0.62488687,97.9109 0.54465646,97.9172 0.55356246,97.9235 0.33893394,97.9298 0.089131787,97.9361 0.12506941,97.9424 0.16961184,97.9486 0.33037946,97.9549 0.2771149,97.9612 0.41982603,97.9675 0.34800735,97.9738 0.24081092,97.9801 0.17863944,97.9864 0.41104558,97.9926 0.50877774,97.9989 0.43748444,98.0052 0.4377391,98.0115 0.40186882,98.0178 0.36578104,98.0241 0.13368548,98.0304 0.2234752,98.0366 0.50919926,98.0429 0.75875956,98.0492 0.75054532,98.0555 1.4034952,98.0618 2.4920256,98.0681 3.7453282,98.0744 9.2061949,98.0807 16.666391,98.0869 17.773329,98.0932 12.776656,98.0995 6.7585397,98.1058 13.920762,98.1121 33.208965,98.1184 42.953102,98.1247 30.735622,98.1310 11.704994,98.1373 3.2095761,98.1436 2.276526,98.1498 1.8830395,98.1561 1.071159,98.1624 0.81252688,98.1687 0.55322498,98.1750 0.46419472,98.1813 0.37486145,98.1876 0.19617081,98.1939 0.088998042,98.2002 1.3905149e-005,98.2065 0.11645862,98.2128 0.38449773,98.2191 0.74120295,98.2254 0.55318433,98.2316 0.42828211,98.2379 0.3659277,98.2442 0.2944124,98.2505 0.06260211,98.2568 0.25927144,98.2631 0.38429835,98.2694 0.51806289,98.2757 0.41030273,98.2820 0.24079157,98.2883 0.2052487,98.2946 0.22318038,98.3009 0.24108747,98.3072 0.17846064,98.3135 0.17859019,98.3198 0.26804399,98.3261 0.37530097,98.3324 0.55367178,98.3387 0.55337238,98.3450 0.43719599,98.3513 0.24095459,98.3576 0.16074336,98.3639 0.25008219,98.3702 0.49131313,98.3765 0.68737209,98.3828 0.46413156,98.3891 0.22352289,98.3954 0.36626634,98.4016 0.50899899,98.4079 0.52654296,98.4142 0.49106032,98.4205 0.64319843,98.4268 0.61584181,98.4331 0.34777147,98.4394 0.17848969,98.4457 0.25022116,98.4520 0.55385882,98.4583 0.80409294,98.4647 0.91975802,98.4710 0.61566967,98.4773 0.58901441,98.4836 0.5266661,98.4899 0.39260682,98.4962 0.19646643,98.5025 0.37515327,98.5088 0.30341765,98.5151 0.2858445,98.5214 0.47331038,98.5277 0.41941896,98.5340 0.16958249,98.5403 0.23236208,98.5466 0.37496498,98.5529 0.3661004,98.5592 0.46446016,98.5655 0.62546349,98.5718 1.0806577,98.5781 0.9729237,98.5844 0.79460156,98.5907 0.65192825,98.5970 0.83908945,98.6033 0.79425734,98.6096 0.51749772,98.6159 0.34814247,98.6222 0.42886129,98.6285 0.41992936,98.6349 0.45571092,98.6412 0.53555715,98.6475 0.43685964,98.6538 0.25865096,98.6601 0.16080156,98.6664 0.21448661,98.6727 0.25012341,98.6790 0.2498859,98.6853 0.24117646,98.6916 0.42867464,98.6979 0.41950411,98.7042 0.5624885,98.7105 0.49076048,98.7169 0.11626327,98.7232 0.34008184,98.7295 0.52669871,98.7358 0.28505141,98.7421 0.098153114,98.7484 0.169641,98.7547 0.080177091,98.7610 0.15189119,98.7673 0.23257002,98.7736 0.34822521,98.7800 0.18734626,98.7863 0.29495507,98.7926 0.49181643,98.7989 0.76794297,98.8052 0.55284405,98.8115 0.38358763,98.8178 0.35688114,98.8241 0.36587891,98.8305 0.2141722,98.8368 0.062627785,98.8431 0.17003505,98.8494 0.57201189,98.8557 0.93773609,98.8620 0.81212753,98.8683 0.49970415,98.8746 0.43741089,98.8810 0.41069943,98.8873 0.46409529,98.8936 0.25011343,98.8999 0.33046979,98.9062 0.25003272,98.9125 0.44687495,98.9189 0.6252144,98.9252 0.62467593,98.9315 0.48184267,98.9378 0.52684724,98.9441 0.5625149,98.9504 0.58971041,98.9567 0.71422422,98.9631 0.43710661,98.9694 0.35699362,98.9757 0.21400182,98.9820 0.20533919,98.9883 0.60768944,98.9947 2.5218368,99.0010 6.8806238,99.0073 8.5269375,99.0136 5.6913018,99.0199 1.934182,99.0262 1.0353477,99.0326 1.0889086,99.0389 0.84763521,99.0452 0.50864905,99.0515 0.58954191,99.0578 0.97400159,99.0642 1.4113979,99.0705 1.5274931,99.0768 2.1884034,99.0831 3.1526496,99.0894 8.0549526,99.0958 20.326206,99.1021 26.195698,99.1084 20.12199,99.1147 10.44758,99.1211 5.9092455,99.1274 3.9616501,99.1337 1.675954,99.1400 0.65058076,99.1463 0.33913708,99.1527 0.33959481,99.1590 0.41115421,99.1653 0.65169185,99.1716 0.57110471,99.1780 0.53606528,99.1843 0.56255418,99.1906 0.41932258,99.1969 0.41941461,99.2033 0.48232022,99.2096 0.66130978,99.2159 0.79504812,99.2222 0.93712097,99.2286 0.61571127,99.2349 0.58041847,99.2412 0.55318898,99.2475 0.41935238,99.2539 0.48218957,99.2602 0.58078295,99.2665 0.82193989,99.2728 0.81247145,99.2792 0.66931182,99.2855 0.47276622,99.2918 0.24990176,99.2981 0.39305443,99.3045 0.3837499,99.3108 0.13368629,99.3171 0.15202434,99.3235 0.33075577,99.3298 0.43750292,99.3361 0.53592438,99.3424 0.63391,99.3488 0.34786132,99.3551 0.38378969,99.3614 0.39272088,99.3678 0.48231962,99.3741 0.44637352,99.3804 0.26803389,99.3868 0.41118592,99.3931 0.55359739,99.3994 0.59812546,99.4057 0.68731254,99.4121 0.61583471,99.4184 0.39275104,99.4247 0.27671281,99.4311 0.24111483,99.4374 0.2681537,99.4437 0.33027822,99.4501 0.36581182,99.4564 0.45518285,99.4627 0.21439652,99.4691 0.3218227,99.4754 0.41972333,99.4817 0.41968474,99.4881 0.44654292,99.4944 0.55375624,99.5007 0.65152079,99.5071 0.41908306,99.5134 0.22311854,99.5197 0.35729519,99.5261 0.5805971,99.5324 0.7323361,99.5387 0.71414483,99.5451 0.51780236,99.5514 0.50016981,99.5578 0.46434587,99.5641 0.49128535,99.5704 0.78555459,99.5768 0.84792417,99.5831 1.0447745,99.5894 0.86571753,99.5958 0.33016381,99.6021 0.40221378,99.6084 0.6790908,99.6148 0.72344512,99.6211 0.59784824,99.6275 0.4815864,99.6338 0.33019751,99.6401 0.31292316,99.6465 0.43767121,99.6528 0.46432146,99.6592 0.83080047,99.6655 1.0265676,99.6718 0.55295789,99.6782 0.2677342,99.6845 0.32160002,99.6909 0.61629122,99.6972 0.70556366,99.7035 0.76801211,99.7099 0.74077171,99.7162 0.46370238,99.7226 0.35729545,99.7289 0.52722484,99.7352 0.50875992,99.7416 0.3568981,99.7479 0.35726738,99.7543 0.43782493,99.7606 0.52692014,99.7670 0.51746029,99.7733 0.31209084,99.7796 0.33064842,99.7860 0.5451023,99.7923 0.58955288,99.7987 0.67837125,99.8050 0.4368104,99.8114 0.080086641,99.8177 0.10744729,99.8240 0.20535466,99.8304 0.15188898,99.8367 0.2949295,99.8431 0.41046643,99.8494 0.37473398,99.8558 0.31249589,99.8621 0.41987464,99.8685 0.60730362,99.8748 0.55334485,99.8812 0.3660244,99.8875 0.46448731,99.8938 0.65167296,99.9002 0.50871211,99.9065 0.33930638,99.9129 0.29477593,99.9192 0.33923405,99.9256 0.28602457,99.9319 0.67912579,99.9383 0.86601222,99.9446 0.90158021,99.9510 1.0447372,99.9573 1.0092827,99.9637 1.2679991,99.9700 1.2408928,99.9764 1.0799127,99.9827 0.56202948,99.9891 0.35726672,99.9954 0.54505503,100.0018 0.78569585,100.0081 0.62464058,100.0145 0.37471035,100.0208 0.14261399,100.0272 0.098741241,100.0335 0.53637886,100.0399 0.82130331,100.0462 1.1960768,100.0526 1.1069939,100.0589 0.93741405,100.0653 1.0985371,100.0716 1.4112686,100.0780 2.5576634,100.0843 10.898474,100.0907 36.405865,100.0970 54.601288,100.1034 45.287914,100.1097 21.938776,100.1161 6.8122001,100.1225 4.2602458,100.1288 6.2166262,100.1352 6.883182,100.1415 3.9958301,100.1479 0.72999418,100.1542 0.35773951,100.1606 0.79555887,100.1669 1.3303121,100.1733 0.85657799,100.1796 0.651972,100.1860 0.68744648,100.1924 0.52637988,100.1987 0.3479417,100.2051 0.2856786,100.2114 0.46436939,100.2178 0.54469407,100.2241 0.49994656,100.2305 0.44623828,100.2369 0.53567964,100.2432 0.66111124,100.2496 0.74124879,100.2559 0.74953449,100.2623 0.49965096,100.2686 0.27686802,100.2750 0.22327773,100.2814 0.29483482,100.2877 0.49137694,100.2941 0.57131469,100.3004 0.46410245,100.3068 0.47360754,100.3132 0.72345167,100.3195 0.64242238,100.3259 0.43766513,100.3322 0.8311612,100.3386 0.9820568,100.3450 0.74921799,100.3513 0.34764174,100.3577 0.15178891,100.3641 0.24150352,100.3704 0.40172043,100.3768 0.2946277,100.3831 0.5984078,100.3895 0.62462646,100.3959 0.24976858,100.4022 0.11624216,100.4086 0.27674058,100.4149 0.26775852,100.4213 0.31277275,100.4277 0.42889473,100.4340 0.41045651,100.4404 0.16958074,100.4468 0.2410028,100.4531 0.10668357,100.4595 0.22368772,100.4659 0.5990321,100.4722 0.76804698,100.4786 0.77652889,100.4850 0.77634376,100.4913 0.6158579,100.4977 0.51801813,100.5041 0.41962123,100.5104 0.26767793,100.5168 0.27687064,100.5232 0.48247454,100.5295 0.59834176,100.5359 0.48199397,100.5423 0.44624457,100.5486 0.48198992,100.5550 0.44618696,100.5614 0.2945089,100.5677 0.29482177,100.5741 0.6072464,100.5805 0.6517269,100.5868 0.45536074,100.5932 0.28564548,100.5996 0.11586385,100.6059 0.13392162,100.6123 0.18750317,100.6187 0.089226499,100.6250 0.10726627,100.6314 0.35745105,100.6378 0.57172203,100.6442 0.71457803,100.6505 0.72309732,100.6569 0.45488492,100.6633 0.24992703,100.6696 0.24999319,100.6760 0.24106768,100.6824 0.29489797,100.6888 0.35728136,100.6951 0.4731679,100.7015 0.66112715,100.7079 0.89328247,100.7142 0.91955596,100.7206 0.7225343,100.7270 0.2583282,100.7334 0.17861176,100.7397 0.45562199,100.7461 0.81274742,100.7525 0.74992859,100.7589 0.51794893,100.7652 0.54477447,100.7716 0.51753199,100.7780 0.36584663,100.7844 0.3661086,100.7907 0.5089069,100.7971 0.45571545,100.8035 0.46456647,100.8099 0.41941524,100.8162 0.36556432,100.8226 0.19620332,100.8290 0.23234065,100.8354 0.4732421,100.8417 0.46422976,100.8481 0.24103911,100.8545 0.13396166,100.8609 0.26791635,100.8672 0.38411114,100.8736 0.57153553,100.8800 0.62493336,100.8864 0.58915871,100.8928 0.37509152,100.8991 0.52716506,100.9055 0.61632395,100.9119 0.53561938,100.9183 0.48182425,100.9247 0.41942981,100.9310 0.25871709,100.9374 0.12483569,100.9438 0.26787117,100.9502 0.44645438,100.9566 0.29454145,100.9629 0.02677075,100.9693 0.071599834,100.9757 0.27694085,100.9821 0.47325715,100.9885 0.4465794,100.9948 0.43816295,101.0012 0.75923955,101.0076 1.1969593,101.0140 3.6390631,101.0204 8.5320396,101.0267 9.7383757,101.0331 5.6548285,101.0395 1.756775,101.0459 1.1881492,101.0523 1.5981811,101.0587 1.4634765,101.0650 1.2949415,101.0714 2.3951535,101.0778 4.2780256,101.0842 4.1067405,101.0906 3.8571467,101.0970 3.6511421,101.1034 2.828953,101.1097 1.5073758,101.1161 0.66029537,101.1225 0.79476929,101.1289 0.66909367,101.1353 0.43740433,101.1417 0.51824921,101.1481 0.59843582,101.1544 0.59816271,101.1608 0.41928342,101.1672 0.22301996,101.1736 0.27689496,101.1800 0.32144809,101.1864 0.25858065,101.1928 0.14301424,101.1991 0.50943696,101.2055 0.58902311,101.2119 0.32988092,101.2183 0.14313783,101.2247 0.39329359,101.2311 0.5181933,101.2375 0.71449327,101.2439 0.75885767,101.2503 0.77672207,101.2567 0.70527995,101.2630 0.84849262,101.2694 0.94648695,101.2758 0.99080426,101.2822 0.92838711,101.2886 0.62458378,101.2950 0.20488307,101.3014 0.14345494,101.3078 0.53627342,101.3142 0.62480885,101.3206 0.57100499,101.3270 0.35688537,101.3333 0.47315568,101.3397 0.44612268,101.3461 0.23213875,101.3525 0.36639127,101.3589 0.57167482,101.3653 0.5445835,101.3717 0.43723729,101.3781 0.29462281,101.3845 0.46494886,101.3909 0.64296907,101.3973 0.42823759,101.4037 0.30331725,101.4101 0.16949736,101.4165 0.25900704,101.4229 0.22299002,101.4292 0.15174462,101.4356 0.16066496,101.4420 0.20594628,101.4484 0.70639431,101.4548 1.0802253,101.4612 0.76699764,101.4676 0.45514593,101.4740 0.46439901,101.4804 0.33006153,101.4868 0.16940118,101.4932 0.16956876,101.4996 0.098152637,101.5060 0.035814386,101.5124 0.11622032,101.5188 0.25913301,101.5252 0.49134818,101.5316 0.5179224,101.5380 0.51830554,101.5444 0.73215216,101.5508 0.66063219,101.5572 0.96482772,101.5636 1.0177758,101.5700 0.7226612,101.5764 0.37452966,101.5828 0.30336422,101.5892 0.37509418,101.5956 0.50895363,101.6020 0.37472984,101.6084 0.1427397,101.6148 0.16111812,101.6212 0.51831084,101.6276 0.66075885,101.6340 0.59782362,101.6404 0.36571413,101.6468 0.3662959,101.6532 0.36635277,101.6596 0.36599317,101.6660 0.27658996,101.6724 0.29471877,101.6788 0.39268708,101.6852 0.19607762,101.6916 0.1787885,101.6980 0.46471477,101.7044 0.67864233,101.7108 0.64294374,101.7172 0.6071682,101.7236 0.44618016,101.7301 0.56245697,101.7365 0.66958374,101.7429 0.55344647,101.7493 0.52695614,101.7557 0.65227795,101.7621 0.63396227,101.7685 0.4814654,101.7749 0.14243884,101.7813 0.080373429,101.7877 0.25004187,101.7941 0.47359726,101.8005 0.61659843,101.8069 0.64291137,101.8133 0.58021277,101.8197 0.58924282,101.8261 0.48194313,101.8326 0.24967892,101.8390 0.13371855,101.8454 0.089303479,101.8518 0.16973773,101.8582 0.25030509,101.8646 0.34823424,101.8710 0.2408261,101.8774 0.34817761,101.8838 0.4464443,101.8902 0.46433309,101.8966 0.3480942,101.9031 0.29491553,101.9095 0.45542902,101.9159 0.30316684,101.9223 0.12507084,101.9287 0.33083329,101.9351 0.59823763,101.9415 0.47288054,101.9479 0.38396618,101.9543 0.47348991,101.9608 0.5622704,101.9672 0.19613205,101.9736 0.15196513,101.9800 0.30381125,101.9864 0.46466288,101.9928 0.66088444,101.9992 0.58007258,102.0056 0.55356485,102.0121 0.88398468,102.0185 0.91056859,102.0249 0.8126995,102.0313 0.90224212,102.0377 0.96399993,102.0441 0.53510809,102.0505 0.44664583,102.0570 0.70581043,102.0634 1.1347139,102.0698 1.8941758,102.0762 2.3748848,102.0826 1.7131538,102.0890 1.151106,102.0954 1.2427186,102.1019 4.328506,102.1083 9.6484957,102.1147 10.487866,102.1211 6.0822806,102.1275 1.746138,102.1340 0.95618504,102.1404 2.9234166,102.1468 5.144237,102.1532 4.0860481,102.1596 1.497404,102.1660 0.82123077,102.1725 0.80364144,102.1789 0.93743515,102.1853 0.84763193,102.1917 0.49043998,102.1981 0.3391225,102.2046 0.39293361,102.2110 0.31273767,102.2174 0.29476246,102.2238 0.24968967,102.2302 0.12489551,102.2367 0.58088762,102.2431 1.0180529,102.2495 0.84782141,102.2559 0.55332732,102.2623 0.31289443,102.2688 0.46446109,102.2752 0.41939333,102.2816 0.55366975,102.2880 0.78567123,102.2945 0.48183304,102.3009 0.29475686,102.3073 0.50925821,102.3137 0.65175539,102.3201 0.42836088,102.3266 0.27648732,102.3330 0.19641826,102.3394 0.45577487,102.3458 0.63393116,102.3523 0.53570068,102.3587 0.56263381,102.3651 0.43707657,102.3715 0.14249437,102.3780 0.11616553,102.3844 0.30380294,102.3908 0.45585957,102.3972 0.58949989,102.4037 0.51759565,102.4101 0.437565,102.4165 0.49109051,102.4229 0.37467599,102.4294 0.24981084,102.4358 0.25909114,102.4422 0.40205064,102.4486 0.62521458,102.4551 0.91937035,102.4615 0.53524327,102.4679 0.35727367,102.4744 0.41986379,102.4808 0.50907403,102.4872 0.61646187,102.4936 0.77657521,102.5001 0.49969396,102.5065 0.51790661,102.5129 0.66998255,102.5194 1.161701,102.5258 1.3390886,102.5322 0.82940787,102.5387 0.41034374,102.5451 0.24100897,102.5515 0.34879345,102.5579 0.81340837,102.5644 1.0624686,102.5708 0.70436442,102.5772 0.2851775,102.5837 0.34829909,102.5901 0.47320911,102.5965 0.42836693,102.6030 0.30354372,102.6094 0.31263342,102.6158 0.3751511,102.6223 0.58943051,102.6287 0.71409088,102.6351 0.42858005,102.6416 0.45563295,102.6480 0.61638051,102.6544 0.73244941,102.6609 0.75008923,102.6673 0.90151727,102.6737 0.7407279,102.6802 0.66050011,102.6866 0.51749223,102.6930 0.33031389,102.6995 0.31277528,102.7059 0.5543431,102.7123 0.9822849,102.7188 0.65105712,102.7252 0.30319014,102.7316 0.22323415,102.7381 0.44666153,102.7445 0.52706492,102.7510 0.54471648,102.7574 0.45521334,102.7638 0.44658515,102.7703 0.49093023,102.7767 0.32113925,102.7831 0.28586411,102.7896 0.44655034,102.7960 0.51767987,102.8025 0.4371469,102.8089 0.25882822,102.8153 0.223387,102.8218 0.24996485,102.8282 0.16051701,102.8347 0.18749629,102.8411 0.39360905,102.8475 0.75969601,102.8540 0.77648395,102.8604 0.54413086,102.8669 0.42856476,102.8733 0.464194,102.8797 0.48194128,102.8862 0.49992284,102.8926 0.38410658,102.8991 0.39312056,102.9055 0.40159959,102.9119 0.32126626,102.9184 0.40163347,102.9248 0.37475917,102.9313 0.30351457,102.9377 0.089236937,102.9442 0.017872313,102.9506 0.053757578,102.9570 0.1697351,102.9635 0.25002661,102.9699 0.23201564,102.9764 0.080350831,102.9828 0.33994552,102.9893 0.83935839,102.9957 0.76792324,103.0021 0.80402619,103.0086 0.88416147,103.0150 1.4107734,103.0215 1.588837,103.0279 0.99051285,103.0344 0.33007398,103.0408 0.24981926,103.0473 0.41101664,103.0537 0.72362041,103.0602 0.89403391,103.0666 3.0584877,103.0731 6.690887,103.0795 6.4796076,103.0859 3.6474214,103.0924 1.45358,103.0988 1.5274159,103.1053 1.9561398,103.1117 2.1426718,103.1182 1.4629872,103.1246 0.92806512,103.1311 0.75900322,103.1375 0.94639224,103.1440 1.1786249,103.1504 1.2229694,103.1569 0.8478266,103.1633 0.49078098,103.1698 0.29455432,103.1762 0.41099745,103.1827 0.97367197,103.1891 1.3752725,103.1956 1.1158937,103.2020 0.60661036,103.2085 0.22287215,103.2149 0.34822521,103.2214 0.78582114,103.2278 0.93796748,103.2343 0.93769747,103.2407 0.51733655,103.2472 0.18722764,103.2536 0.23224746,103.2601 0.29458842,103.2665 0.25877193,103.2730 0.20557643,103.2795 0.37524894,103.2859 0.38409537,103.2924 0.42848948,103.2988 0.55371886,103.3053 0.83089942,103.3117 0.83020735,103.3182 0.56232345,103.3246 0.59807742,103.3311 0.66967338,103.3375 0.8486225,103.3440 0.89310473,103.3505 0.77657086,103.3569 0.58020252,103.3634 0.68748486,103.3698 0.6156463,103.3763 0.28516796,103.3827 0.1784862,103.3892 0.25926295,103.3956 0.35735267,103.4021 0.43735114,103.4086 0.27652693,103.4150 0.22317512,103.4215 0.38396668,103.4279 0.393141,103.4344 0.52695614,103.4409 0.4819209,103.4473 0.40149093,103.4538 0.33907047,103.4602 0.23219159,103.4667 0.19652711,103.4731 0.2591517,103.4796 0.58961856,103.4861 0.74113232,103.4925 0.58000571,103.4990 0.21423919,103.5054 0.31305951,103.5119 0.52690989,103.5184 0.55345505,103.5248 0.53542125,103.5313 0.29454687,103.5378 0.37493297,103.5442 0.25861841,103.5507 0.16077454,103.5571 0.15171908,103.5636 0.16972966,103.5701 0.38470984,103.5765 0.76848781,103.5830 0.90126306,103.5895 0.69564903,103.5959 0.40168738,103.6024 0.33032387,103.6088 0.18740311,103.6153 0.19649087,103.6218 0.28585461,103.6282 0.41975471,103.6347 0.40184405,103.6412 0.53593689,103.6476 0.5447045,103.6541 0.43750611,103.6606 0.63379532,103.6670 0.67848492,103.6735 0.74150789,103.6800 0.75946766,103.6864 0.75004083,103.6929 0.59761685,103.6994 0.34778211,103.7058 0.30365506,103.7123 0.35715261,103.7188 0.31226584,103.7252 0.33943564,103.7317 0.66125935,103.7382 1.1074225,103.7446 1.061993,103.7511 0.6600529,103.7576 0.33024424,103.7640 0.2322429,103.7705 0.35709625,103.7770 0.46426448,103.7834 0.63420665,103.7899 0.70596737,103.7964 0.81324857,103.8028 1.2504808,103.8093 1.5625943,103.8158 1.4812517,103.8223 0.8028881,103.8287 0.60711652,103.8352 0.35689959,103.8417 0.37495384,103.8481 0.40188128,103.8546 0.46424299,103.8611 0.37476984,103.8675 0.24095611,103.8740 0.14293651,103.8805 0.20552334,103.8870 0.5179891,103.8934 0.82141638,103.8999 0.70530242,103.9064 0.5714007,103.9129 0.5179441,103.9193 0.56305075,103.9258 0.80396706,103.9323 0.93741548,103.9387 0.88352937,103.9452 0.44572663,103.9517 0.14261767,103.9582 0.196927,103.9646 0.61644,103.9711 0.79470778,103.9776 0.74112397,103.9841 0.60705996,103.9905 0.49977297,103.9970 0.45496383,104.0035 0.28553736,104.0100 0.14293215,104.0165 0.21459447,104.0229 0.50049382,104.0294 0.86646283,104.0359 0.96429616,104.0424 0.91094887,104.0488 1.0266725,104.0553 0.7138921,104.0618 0.75027698,104.0683 0.82155198,104.0747 1.1525793,104.0812 2.2057698,104.0877 1.8741711,104.0942 0.90963429,104.1007 0.36545235,104.1071 0.25013667,104.1136 0.34884232,104.1201 0.69701916,104.1266 0.74119252,104.1331 0.74107975,104.1395 0.7138176,104.1460 0.51717263,104.1525 0.36595634,104.1590 0.39287278,104.1655 0.36625448,104.1719 0.51806629,104.1784 0.41942307,104.1849 0.2229021,104.1914 0.11594222,104.1979 0.17881553,104.2044 0.31269816,104.2108 0.38383707,104.2173 0.45547324,104.2238 0.53606427,104.2303 0.48201448,104.2368 0.39253107,104.2432 0.40160918,104.2497 0.33955914,104.2562 0.45564514,104.2627 0.4640328,104.2692 0.41949591,104.2757 0.37484315,104.2822 0.22309402,104.2886 0.15160322,104.2951 0.017797122,104.3016 0.10745698,104.3081 0.22331686,104.3146 0.27652436,104.3211 0.26764968,104.3276 0.24107094,104.3340 0.089248776,104.3405 0.14324228,104.3470 0.55387884,104.3535 0.84799945,104.3600 0.85712773,104.3665 0.7950756,104.3730 1.0358934,104.3794 0.79410803,104.3859 0.33004048,104.3924 0.14289783,104.3989 0.089208201,104.4054 0.13412476,104.4119 0.31272244,104.4184 0.37514591,104.4249 0.50030583,104.4314 0.67893201,104.4378 0.79442388,104.4443 0.49941593,104.4508 0.31213334,104.4573 0.1694269,104.4638 0.098291896,104.4703 0.2683914,104.4768 0.64312822,104.4833 0.69615549,104.4898 0.57120866,104.4963 0.32163182,104.5027 0.44661483,104.5092 0.50007904,104.5157 0.56227982,104.5222 0.24953647,104.5287 0.30365962,104.5352 0.45538458,104.5417 0.41102281,104.5482 0.54519188,104.5547 0.66048521,104.5612 0.36543003,104.5677 0.080120564,104.5742 0.053689685,104.5807 0.16979578,104.5872 0.25889239,104.5936 0.30365792,104.6001 0.42000136,104.6066 0.53626633,104.6131 0.74108785,104.6196 0.66003323,104.6261 0.43715006,104.6326 0.37505081,104.6391 0.3215684,104.6456 0.47363803,104.6521 0.94704574,104.6586 1.2502006,104.6651 1.0890584,104.6716 0.80303323,104.6781 0.55313551,104.6846 0.32137284,104.6911 0.24124989,104.6976 0.39301538,104.7041 0.48196834,104.7106 0.39255157,104.7171 0.20542219,104.7236 0.2770341,104.7301 0.294554,104.7366 0.21428302,104.7431 0.31268081,104.7496 0.38395089,104.7561 0.53587562,104.7626 0.6964159,104.7691 0.61573046,104.7756 0.44680753,104.7821 0.5807355,104.7886 0.49045214,104.7951 0.24045457,104.8016 0.22339652,104.8081 0.4380064,104.8146 0.53574365,104.8211 0.45510522,104.8276 0.38379136,104.8341 0.29439571,104.8406 0.19679531,104.8471 0.5183267,104.8536 0.57121426,104.8601 0.42829895,104.8666 0.23196618,104.8731 0.18756798,104.8796 0.25923517,104.8861 0.38433251,104.8926 0.52676153,104.8991 0.48183557,104.9056 0.58924145,104.9121 0.49974546,104.9186 0.3037228,104.9251 0.6880905,104.9316 0.87470406,104.9381 0.6602698,104.9446 0.59833127,104.9511 0.52667636,104.9576 0.25871915,104.9642 0.25038236,104.9707 0.55409414,104.9772 0.66068953,104.9837 0.52646863,104.9902 0.41051123,104.9967 0.30325773,105.0032 0.13387617,105.0097 0.20595907,105.0162 0.51834613,105.0227 0.85680401,105.0292 0.68682021,105.0357 0.47327375,105.0422 0.72393733,105.0487 1.1973304,105.0553 1.6700681,105.0618 1.5712534,105.0683 1.5362213,105.0748 3.158314,105.0813 12.96256,105.0878 25.028625,105.0943 25.215403,105.1008 14.189172,105.1073 4.16923,105.1138 1.3014432,105.1204 0.42811012,105.1269 0.1696972,105.1334 0.18727122,105.1399 0.24112068,105.1464 0.41172752,105.1529 0.77746391,105.1594 0.82096827,105.1659 0.80331373,105.1724 0.94693905,105.1790 0.90177649,105.1855 0.67806947,105.1920 0.58024567,105.1985 0.50026566,105.2050 0.61585963,105.2115 0.49076912,105.2180 0.58944339,105.2245 0.58932722,105.2311 0.60702711,105.2376 0.53550488,105.2441 0.49999478,105.2506 0.64290333,105.2571 0.6339556,105.2636 0.54436278,105.2701 0.3837567,105.2767 0.39280346,105.2832 0.22316359,105.2897 0.23238437,105.2962 0.30388522,105.3027 0.41078907,105.3092 0.37470409,105.3158 0.38374707,105.3223 0.41077927,105.3288 0.39305976,105.3353 0.39286569,105.3418 0.27688763,105.3483 0.54525679,105.3549 0.91128689,105.3614 0.99065769,105.3679 0.48999244,105.3744 0.16954704,105.3809 0.28587818,105.3875 0.21405396,105.3940 0.23203684,105.4005 0.26783419,105.4070 0.32147029,105.4135 0.26775581,105.4201 0.11622636,105.4266 0.20585005,105.4331 0.40200427,105.4396 0.40159982,105.4461 0.37503749,105.4527 0.52658135,105.4592 0.43733653,105.4657 0.6345998,105.4722 0.80375659,105.4787 0.61562908,105.4853 0.34776431,105.4918 0.13372733,105.4983 0.15214653,105.5048 0.28593192,105.5114 0.30339795,105.5179 0.3571541,105.5244 0.37499785,105.5309 0.34831592,105.5374 0.61638868,105.5440 0.67858511,105.5505 0.47294468,105.5570 0.25858432,105.5635 0.11597244,105.5701 0.16982059,105.5766 0.24996908,105.5831 0.27665803,105.5896 0.32155278,105.5962 0.45581335,105.6027 0.58935267,105.6092 0.45479321,105.6157 0.17831609,105.6223 0.19661048,105.6288 0.22334489,105.6353 0.16941349,105.6418 0.16058028,105.6484 0.39333326,105.6549 0.7232942,105.6614 0.49965784,105.6680 0.36609325,105.6745 0.33942121,105.6810 0.35734037,105.6875 0.36606836,105.6941 0.28537837,105.7006 0.1693802,105.7071 0.026795132,105.7137 0.071567073,105.7202 0.28602001,105.7267 0.50022799,105.7332 0.53570014,105.7398 0.54482239,105.7463 0.74985933,105.7528 0.68707168,105.7594 0.65190178,105.7659 0.69678968,105.7724 0.70549101,105.7790 0.98207563,105.7855 0.94631952,105.7920 0.56222284,105.7986 0.24982217,105.8051 0.18756452,105.8116 0.15183528,105.8181 0.23211218,105.8247 0.18730809,105.8312 0.1070412,105.8377 0.21431048,105.8443 0.18751179,105.8508 0.15182614,105.8573 0.13391109,105.8639 0.16961117,105.8704 0.23227262,105.8769 0.28574607,105.8835 0.14255522,105.8900 0.17009108,105.8965 0.5632748,105.9031 0.5352965,105.9096 0.17793687,105.9162 0.14326605,105.9227 0.55489302,105.9292 1.0807573,105.9358 1.0258259,105.9423 0.68700236,105.9488 0.62474394,105.9554 0.77725083,105.9619 1.1169236,105.9684 1.0982598,105.9750 0.89244795,105.9815 0.64221704,105.9881 0.57113135,105.9946 0.66962713,106.0011 0.68806118,106.0077 0.75023955,106.0142 0.54445136,106.0207 0.64280146,106.0273 0.57994497,106.0338 0.31236792,106.0404 0.28590402,106.0469 0.41989216,106.0534 0.62540478,106.0600 0.89322835,106.0665 1.2049073,106.0731 1.4388874,106.0796 3.5575089,106.0861 5.9931602,106.0927 5.7568636,106.0992 3.1393535,106.1058 1.3913203,106.1123 0.9727543,106.1188 0.60655224,106.1254 0.27659938,106.1319 0.3129003,106.1385 0.55362523,106.1450 0.52691728,106.1516 0.71461982,106.1581 0.7497834,106.1646 0.54420596,106.1712 0.41970187,106.1777 0.42862996,106.1843 0.22267245,106.1908 0.080214418,106.1974 0.36633253,106.2039 0.62507331,106.2104 0.46424279,106.2170 0.19617562,106.2235 0.053601436,106.2301 0.33129793,106.2366 0.91123348,106.2432 0.82982969,106.2497 0.40118504,106.2563 0.15158641,106.2628 0.17880444,106.2694 0.26786673,106.2759 0.20514371,106.2824 0.22374257,106.2890 0.60778564,106.2955 0.81281221,106.3021 0.87448448,106.3086 0.49031395,106.3152 0.41093788,106.3217 0.56263483,106.3283 0.49078032,106.3348 0.29425862,106.3414 0.10710903,106.3479 0.17018555,106.3545 0.40211827,106.3610 0.39249405,106.3676 0.4020423,106.3741 0.83091789,106.3807 0.83004624,106.3872 0.6424619,106.3938 0.53568107,106.4003 0.41941902,106.4069 0.28584433,106.4134 0.58100808,106.4200 0.83053571,106.4265 0.98207504,106.4331 0.91030031,106.4396 0.47264886,106.4462 0.30367059,106.4527 0.53604358,106.4593 0.65173566,106.4658 0.61635315,106.4724 0.69665867,106.4789 0.62443238,106.4855 0.38349143,106.4920 0.34835765,106.4986 0.62519801,106.5051 0.9196654,106.5117 0.87481087,106.5183 0.43726006,106.5248 0.20527741,106.5314 0.19649538,106.5379 0.34860808,106.5445 0.54497254,106.5510 0.5085724,106.5576 0.23168322,106.5641 0.15180965,106.5707 0.18802857,106.5772 0.55418628,106.5838 0.82156265,106.5904 0.83923715,106.5969 0.8835842,106.6035 0.7137807,106.6100 0.49095243,106.6166 0.39294651,106.6231 0.303617,106.6297 0.3663795,106.6363 0.7414521,106.6428 0.91062135,106.6494 0.70479143,106.6559 0.41038749,106.6625 0.40199342,106.6690 0.53563523,106.6756 0.37492904,106.6822 0.35750031,106.6887 0.54479665,106.6953 0.5713895,106.7018 0.64285982,106.7084 0.56268936,106.7150 0.58050358,106.7215 0.59790409,106.7281 0.40131336,106.7346 0.384211,106.7412 0.78642803,106.7478 1.2058064,106.7543 1.4820096,106.7609 1.0526546,106.7674 0.52628058,106.7740 0.43761945,106.7806 0.40185246,106.7871 0.38421887,106.7937 0.50022537,106.8003 0.4728221,106.8068 0.24072815,106.8134 0.21436264,106.8199 0.27670985,106.8265 0.14280161,106.8331 0.13415761,106.8396 0.37548742,106.8462 0.66952276,106.8528 0.46394458,106.8593 0.41988,106.8659 0.44627425,106.8725 0.34789246,106.8790 0.53566778,106.8856 0.73270416,106.8921 0.86688477,106.8987 0.98246378,106.9053 0.94629109,106.9118 0.78519911,106.9184 0.53557187,106.9250 0.55373931,106.9315 0.52633899,106.9381 0.30338135,106.9447 0.5008601,106.9512 1.0183901,106.9578 1.0798826,106.9644 0.80315429,106.9709 0.99091285,106.9775 1.2590822,106.9841 1.4826142,106.9907 1.4463829,106.9972 1.3394338,107.0038 1.9472034,107.0104 2.5996919,107.0169 3.563736,107.0235 4.2956343,107.0301 6.2554388,107.0366 12.50152,107.0432 20.348696,107.0498 42.369759,107.0563 198.4518,107.0629 651.75409,107.0695 964.44293,107.0761 766.95471,107.0826 333.24585,107.0892 109.16541,107.0958 80.37545,107.1023 74.539513,107.1089 55.439106,107.1155 27.60837,107.1221 9.352973,107.1286 5.6414633,107.1352 3.5147579,107.1418 1.4708878,107.1484 0.52600211,107.1549 0.32140705,107.1615 0.8758384,107.1681 1.4289896,107.1746 1.34803,107.1812 0.8834942,107.1878 0.5265466,107.1944 0.6339094,107.2009 0.74125689,107.2075 0.63393915,107.2141 0.3029246,107.2207 0.13390939,107.2272 0.24120732,107.2338 0.30368751,107.2404 0.62532765,107.2470 0.60718107,107.2535 0.50051981,107.2601 0.88456643,107.2667 1.2854137,107.2733 1.1419284,107.2799 0.69570631,107.2864 0.20531018,107.2930 0.17878652,107.2996 0.23204851,107.3062 0.098272599,107.3127 0.34848589,107.3193 0.55372947,107.3259 0.60749876,107.3325 0.64305061,107.3391 0.5888294,107.3456 0.37448564,107.3522 0.25001124,107.3588 0.25012735,107.3654 0.24999522,107.3720 0.24113496,107.3785 0.27703193,107.3851 0.43782425,107.3917 0.5891341,107.3983 0.47296995,107.4049 0.42842892,107.4114 0.23193471,107.4180 0.2145284,107.4246 0.39326897,107.4312 0.74124104,107.4378 0.81230205,107.4443 0.5355655,107.4509 0.41973671,107.4575 0.6522041,107.4641 0.95563698,107.4707 0.70499879,107.4773 0.55320001,107.4838 0.57117283,107.4904 0.47300425,107.4970 0.35732991,107.5036 0.47331715,107.5102 0.61608255,107.5168 0.66090649,107.5234 0.55333954,107.5299 0.32137141,107.5365 0.42010045,107.5431 0.53578156,107.5497 0.60714471,107.5563 0.91127938,107.5629 1.3131152,107.5694 1.2495158,107.5760 0.61506522,107.5826 0.28534213,107.5892 0.29469532,107.5958 0.55379933,107.6024 0.75002861,107.6090 0.50884819,107.6156 0.33951288,107.6221 0.43774971,107.6287 0.45508322,107.6353 0.39259484,107.6419 0.43771103,107.6485 0.62515992,107.6551 0.66044295,107.6617 0.45524344,107.6683 0.41982129,107.6749 0.40158516,107.6814 0.3661305,107.6880 0.62558061,107.6946 0.73213136,107.7012 0.53561616,107.7078 0.66113186,107.7144 0.98226148,107.7210 0.91018695,107.7276 0.55308014,107.7342 0.33034536,107.7408 0.35730809,107.7473 0.42849019,107.7539 0.46411672,107.7605 0.4642036,107.7671 0.35762689,107.7737 0.67022705,107.7803 0.73160422,107.7869 0.49066502,107.7935 0.50010687,107.8001 0.37486449,107.8067 0.33955446,107.8133 0.47348991,107.8199 0.58029336,107.8265 0.74979842,107.8331 0.60707146,107.8396 0.54484212,107.8462 0.56269807,107.8528 0.57134587,107.8594 0.47302532,107.8660 0.66996825,107.8726 0.99985713,107.8792 0.65115798,107.8858 0.24968468,107.8924 0.026807547,107.8990 0.14300261,107.9056 0.2767126,107.9122 0.3840858,107.9188 0.4825466,107.9254 0.35695156,107.9320 0.1962367,107.9386 0.4912878,107.9452 0.66954535,107.9518 0.47319955,107.9584 0.49125627,107.9650 0.3838594,107.9716 0.32151601,107.9782 0.60750526,107.9848 0.84843123,107.9914 0.76782274,107.9980 0.61557943,108.0046 0.34796709,108.0112 0.6073063,108.0178 1.0006634,108.0244 1.3402103,108.0310 1.3035797,108.0376 1.3217964,108.0442 2.0549707,108.0508 3.5026231,108.0574 11.433873,108.0640 39.581699,108.0706 69.60392,108.0772 67.999657,108.0838 44.700096,108.0904 63.459881,108.0970 128.39249,108.1036 148.90019,108.1102 96.434578,108.1168 33.586224,108.1234 10.248949,108.1300 5.6306996,108.1366 3.2658331,108.1432 2.1960719,108.1498 2.0083952,108.1564 2.0439911,108.1630 1.9374502,108.1696 1.6429247,108.1762 1.1690741,108.1828 0.9641667,108.1894 0.99963659,108.1960 0.67786229,108.2026 0.50005192,108.2093 0.59848195,108.2159 0.49990574,108.2225 0.3480069,108.2291 0.37523296,108.2357 0.59849101,108.2423 0.67876655,108.2489 0.87513715,108.2555 0.87512082,108.2621 0.94651508,108.2687 0.78522903,108.2753 0.38325253,108.2819 0.22323751,108.2885 0.42876071,108.2951 0.5447644,108.3018 0.75006407,108.3084 0.56231195,108.3150 0.30351719,108.3216 0.36610931,108.3282 0.52703989,108.3348 0.59822136,108.3414 0.33000168,108.3480 0.1693867,108.3546 0.12514332,108.3612 0.36645874,108.3678 0.5178448,108.3745 0.54453135,108.3811 0.42842317,108.3877 0.18723844,108.3943 0.25047371,108.4009 0.5541414,108.4075 0.57131517,108.4141 0.40125081,108.4207 0.1604145,108.4273 0.25009564,108.4340 0.3752009,108.4406 0.53573257,108.4472 0.35694331,108.4538 0.28574967,108.4604 0.33067489,108.4670 0.50917643,108.4736 0.61634296,108.4803 0.76792365,108.4869 0.66026103,108.4935 0.37453923,108.5001 0.18754551,108.5067 0.36642694,108.5133 0.5981099,108.5199 0.55324632,108.5266 0.34812903,108.5332 0.50945741,108.5398 0.91973341,108.5464 0.57984829,108.5530 0.43796802,108.5596 0.73232079,108.5663 0.74063241,108.5729 1.0719014,108.5795 1.5451486,108.5861 1.401845,108.5927 0.9103722,108.5993 0.59747589,108.6060 0.26780999,108.6126 0.31274146,108.6192 0.27648985,108.6258 0.21441947,108.6324 0.41124341,108.6390 0.50892192,108.6457 0.50869411,108.6523 0.6339609,108.6589 0.59795755,108.6655 0.38404945,108.6721 0.80465776,108.6788 1.4198736,108.6854 1.4638253,108.6920 1.2768611,108.6986 1.0982592,108.7052 0.92821133,108.7119 0.86599249,108.7185 0.97312826,108.7251 0.81206548,108.7317 0.43723413,108.7384 0.38393995,108.7450 0.5628677,108.7516 0.85728693,108.7582 0.7584101,108.7648 0.36585474,108.7715 0.33072647,108.7781 0.46474347,108.7847 0.6967985,108.7913 0.86607873,108.7980 0.81204939,108.8046 0.49943063,108.8112 0.26774117,108.8178 0.38405237,108.8245 0.45513266,108.8311 0.45546308,108.8377 0.6970486,108.8443 0.82162279,108.8510 0.63365525,108.8576 0.44613329,108.8642 0.46395269,108.8708 0.32131466,108.8775 0.26784977,108.8841 0.22329852,108.8907 0.33057007,108.8973 0.30340761,108.9040 0.17837146,108.9106 0.28580645,108.9172 0.55373502,108.9238 0.88458294,108.9305 1.0539049,108.9371 0.68710947,108.9437 0.59827989,108.9504 0.83940226,108.9570 0.84794825,108.9636 0.51736307,108.9702 0.26794478,108.9769 0.48252365,108.9835 0.49100736,108.9901 0.37481031,108.9968 0.258829,109.0034 0.24087925,109.0100 0.089060716,109.0166 0.071483724,109.0233 0.27692562,109.0299 0.72340602,109.0365 0.85756505,109.0432 0.96489727,109.0498 1.0713321,109.0564 1.0002469,109.0631 2.0468962,109.0697 4.8365445,109.0763 11.115979,109.0830 16.289719,109.0896 17.732594,109.0962 19.334063,109.1029 22.868649,109.1095 22.53274,109.1161 18.984417,109.1228 12.591234,109.1294 7.0465655,109.1360 2.4414442,109.1427 0.9279415,109.1493 0.70553809,109.1559 0.62514764,109.1626 0.7499994,109.1692 0.60673028,109.1758 0.30325699,109.1825 0.044591181,109.1891 0.089397624,109.1957 0.13415745,109.2024 0.26805949,109.2090 0.36598644,109.2156 0.43721709,109.2223 0.35713536,109.2289 0.32163405,109.2356 0.34821343,109.2422 0.32161951,109.2488 0.41993552,109.2555 0.49999231,109.2621 0.4464502,109.2687 0.47345784,109.2754 0.53566414,109.2820 0.36547869,109.2887 0.12457551,109.2953 0.03563809,109.3019 0.0089550745,109.3086 0.071490705,109.3152 0.25021824,109.3219 0.53608871,109.3285 0.69659132,109.3351 0.61592466,109.3418 0.45521069,109.3484 0.67890495,109.3551 0.99190891,109.3617 1.2959656,109.3683 1.6338704,109.3750 1.0878707,109.3816 0.63328218,109.3883 0.78577214,109.3949 0.90199184,109.4015 0.75007349,109.4082 0.56187117,109.4148 0.28555664,109.4215 0.61653554,109.4281 0.87482059,109.4348 0.6514712,109.4414 0.36597207,109.4480 0.4109005,109.4547 0.61614662,109.4613 0.50002819,109.4680 0.31233498,109.4746 0.15149358,109.4813 0.080309235,109.4879 0.33077469,109.4945 0.66097701,109.5012 0.69620943,109.5078 0.75901163,109.5145 0.90208066,109.5211 0.74135649,109.5278 0.76804429,109.5344 0.75867826,109.5411 0.57099992,109.5477 0.36577156,109.5544 0.23184165,109.5610 0.20537195,109.5677 0.42893976,109.5743 0.71444613,109.5809 0.79452449,109.5876 0.52680701,109.5942 0.43795204,109.6009 0.62497979,109.6075 0.47277257,109.6142 0.35702348,109.6208 0.36593488,109.6275 0.24978268,109.6341 0.098164834,109.6408 0.080488726,109.6474 0.13399413,109.6541 0.19653295,109.6607 0.39304808,109.6674 0.41967055,109.6740 0.34803802,109.6807 0.23185457,109.6873 0.035562303,109.6940 0.035744973,109.7006 0.13424648,109.7073 0.49152875,109.7139 0.83038288,109.7206 0.6604892,109.7272 0.38408992,109.7339 0.42871517,109.7405 0.34794572,109.7472 0.33944553,109.7539 0.66133463,109.7605 0.89279127,109.7672 0.6425814,109.7738 0.58002961,109.7805 0.29463524,109.7871 0.42892748,109.7938 0.46405697,109.8004 0.39269891,109.8071 0.41069061,109.8137 0.40149471,109.8204 0.37513039,109.8270 0.62536538,109.8337 0.8665148,109.8404 1.0446779,109.8470 0.58873135,109.8537 0.35699219,109.8603 0.39275354,109.8670 0.31232557,109.8736 0.26830345,109.8803 0.60751992,109.8869 0.55294096,109.8936 0.22286482,109.9003 0.22339728,109.9069 0.47344384,109.9136 0.70580047,109.9202 0.79468572,109.9269 0.72293812,109.9335 0.74982893,109.9402 0.58911818,109.9469 0.4911471,109.9535 0.46438223,109.9602 0.41045091,109.9668 0.17842735,109.9735 0.32229528,109.9802 0.7774387,109.9868 0.77637368,109.9935 0.67859894,110.0001 0.87531042,110.0068 0.91936105,110.0135 0.95523548,110.0201 1.00932,110.0268 1.0004979,110.0334 1.0000393,110.0401 0.9188475,110.0468 0.72311157,110.0534 1.30468,110.0601 2.0997856,110.0668 4.31071,110.0734 11.831999,110.0801 17.340284,110.0867 14.974031,110.0934 9.0099249,110.1001 10.045401,110.1067 36.991276,110.1134 73.015617,110.1201 75.617699,110.1267 44.644978,110.1334 13.78533,110.1400 5.4961362,110.1467 3.5333099,110.1534 1.7933557,110.1600 0.88343203,110.1667 0.4997538,110.1734 0.33009964,110.1800 0.24105312,110.1867 0.28569126,110.1934 0.12486865,110.2000 0.11619388,110.2067 0.24150588,110.2134 0.68791837,110.2200 0.88401586,110.2267 0.80347025,110.2334 0.55345136,110.2400 0.49121204,110.2467 0.56234533,110.2534 0.47302833,110.2600 0.5094319,110.2667 0.75068343,110.2734 0.91026193,110.2800 0.54378003,110.2867 0.36578345,110.2934 0.15164326,110.3000 0.22360383,110.3067 0.43761557,110.3134 0.32126883,110.3201 0.25935468,110.3267 0.49134964,110.3334 0.56196034,110.3401 0.3746132,110.3467 0.33939773,110.3534 0.49127936,110.3601 0.76840317,110.3668 1.0449365,110.3734 1.2854971,110.3801 1.1689891,110.3868 0.80356258,110.3934 0.73293144,110.4001 0.77694881,110.4068 0.86574352,110.4135 0.94607556,110.4201 0.83038461,110.4268 0.66956669,110.4335 0.43725458,110.4401 0.4463062,110.4468 0.41975209,110.4535 0.76840371,110.4602 0.78549224,110.4668 0.36561325,110.4735 0.23210634,110.4802 0.14292595,110.4869 0.25022352,110.4935 0.38440481,110.5002 0.60734349,110.5069 0.58867693,110.5136 0.57096869,110.5202 0.61595094,110.5269 0.3482444,110.5336 0.17879079,110.5403 0.24131903,110.5469 0.50905508,110.5536 0.69619697,110.5603 0.57111508,110.5670 0.39277974,110.5737 0.41084883,110.5803 0.39328077,110.5870 0.65196723,110.5937 0.66947734,110.6004 0.49074981,110.6070 0.14257069,110.6137 0.089287639,110.6204 0.24129602,110.6271 0.37513012,110.6338 0.23216899,110.6404 0.33057019,110.6471 0.5179885,110.6538 0.89343464,110.6605 1.33064,110.6672 0.96391839,110.6738 0.62433928,110.6805 0.31219891,110.6872 0.39306018,110.6939 0.28544167,110.7006 0.098104224,110.7072 0.12510546,110.7139 0.26793692,110.7206 0.62546223,110.7273 0.88453847,110.7340 0.91072237,110.7407 0.99058729,110.7473 0.92867243,110.7540 1.1250893,110.7607 1.330407,110.7674 1.4468058,110.7741 1.3034209,110.7808 0.97261602,110.7874 0.61564726,110.7941 0.44625014,110.8008 0.16055329,110.8075 0.19668852,110.8142 0.61610693,110.8209 0.55390012,110.8275 0.62579852,110.8342 0.85785788,110.8409 1.3395215,110.8476 1.2850248,110.8543 0.93652308,110.8610 0.5978204,110.8677 0.48210451,110.8743 0.17834851,110.8810 0.080533706,110.8877 0.2773914,110.8944 0.56294245,110.9011 0.67862421,110.9078 0.64262146,110.9145 0.48192191,110.9212 0.47299415,110.9278 0.36577347,110.9345 0.23191503,110.9412 0.10723034,110.9479 0.24142644,110.9546 0.3751435,110.9613 0.74175984,110.9680 1.5722946,110.9747 1.5535877,110.9814 1.2856377,110.9880 1.0800545,110.9947 0.79386854,111.0014 0.55322975,111.0081 0.83081526,111.0148 2.0113702,111.0215 3.8510165,111.0282 4.8679609,111.0349 6.6928229,111.0416 10.899007,111.0483 34.193504,111.0550 147.17422,111.0617 292.67462,111.0683 298.07571,111.0750 175.06262,111.0817 62.167686,111.0884 28.622915,111.0951 25.759245,111.1018 24.683523,111.1085 19.258656,111.1152 13.054843,111.1219 10.049932,111.1286 8.4977856,111.1353 7.0786042,111.1420 5.2557211,111.1487 2.1848414,111.1554 0.90109539,111.1621 0.49052063,111.1688 0.48230276,111.1754 0.68804485,111.1821 0.67833579,111.1888 0.41029924,111.1955 0.4645614,111.2022 0.57122856,111.2089 0.49112925,111.2156 0.78644174,111.2223 0.8928262,111.2290 0.66905361,111.2357 0.32077369,111.2424 0.089082718,111.2491 0.15224586,111.2558 0.38445491,111.2625 0.75965637,111.2692 1.142998,111.2759 0.86529553,111.2826 0.4726333,111.2893 0.29450846,111.2960 0.45530015,111.3027 0.38440254,111.3094 0.56307435,111.3161 0.66049331,111.3228 0.67805541,111.3295 0.51774317,111.3362 0.48255748,111.3429 0.68814117,111.3496 0.92841107,111.3563 0.74916428,111.3630 0.69659454,111.3697 0.85757941,111.3764 0.8125475,111.3831 0.91074717,111.3898 0.86591595,111.3965 0.75008267,111.4032 0.9017545,111.4099 0.65135831,111.4166 0.53599137,111.4233 0.81300312,111.4300 0.81224114,111.4367 0.7852754,111.4434 0.66954529,111.4501 0.66951722,111.4568 0.45531115,111.4635 0.36607295,111.4703 0.21405062,111.4770 0.1695856,111.4837 0.31276602,111.4904 0.47320086,111.4971 0.36614797,111.5038 0.3572261,111.5105 0.33914605,111.5172 0.45525122,111.5239 0.44616252,111.5306 0.31255516,111.5373 0.37515393,111.5440 0.39293894,111.5507 0.40203404,111.5574 0.64313269,111.5641 0.76790011,111.5708 0.55336434,111.5776 0.42866689,111.5843 0.57154363,111.5910 0.41010293,111.5977 0.097823061,111.6044 0.16105092,111.6111 0.4646005,111.6178 0.59832448,111.6245 0.66960537,111.6312 0.52659458,111.6379 0.40155807,111.6446 0.36609048,111.6513 0.55381078,111.6581 0.57155532,111.6648 0.52683961,111.6715 0.52661097,111.6782 0.38365993,111.6849 0.32152,111.6916 0.36607838,111.6983 0.31220645,111.7050 0.18738167,111.7117 0.31318045,111.7185 0.62534732,111.7252 0.50857502,111.7319 0.3659828,111.7386 0.38371107,111.7453 0.38426843,111.7520 0.67932421,111.7587 0.82137042,111.7654 0.67823172,111.7722 0.60723174,111.7789 0.66096503,111.7856 0.60680097,111.7923 0.31178099,111.7990 0.25896153,111.8057 0.61635703,111.8124 0.83037502,111.8192 0.63380212,111.8259 0.37496474,111.8326 0.42861918,111.8393 0.44653225,111.8460 0.50905877,111.8527 0.49955848,111.8595 0.44637433,111.8662 0.84850544,111.8729 0.66958469,111.8796 0.47315693,111.8863 0.46404132,111.8930 0.33046612,111.8998 0.3396953,111.9065 0.41090384,111.9132 0.5000475,111.9199 0.61582792,111.9266 0.82134467,111.9333 0.99119419,111.9401 0.83940727,111.9468 0.69633532,111.9535 0.49971676,111.9602 0.61595458,111.9669 0.66978544,111.9737 0.60715425,111.9804 0.37485442,111.9871 0.45559591,111.9938 0.70601642,112.0005 0.84850138,112.0073 0.87465519,112.0140 1.303738,112.0207 1.9918721,112.0274 2.4121532,112.0341 3.1357245,112.0409 4.3331718,112.0476 7.201972,112.0543 13.649956,112.0610 27.932667,112.0678 42.116718,112.0745 63.146301,112.0812 198.65529,112.0879 681.86267,112.0946 1076.1697,112.1014 925.65198,112.1081 440.69424,112.1148 129.73459,112.1215 63.34565,112.1283 45.982738,112.1350 29.405743,112.1417 14.854324,112.1484 7.4777098,112.1552 3.7822411,112.1619 1.5518019,112.1686 0.82987213,112.1753 0.65177834,112.1821 0.67877448,112.1888 0.73189825,112.1955 0.48166609,112.2022 0.65218747,112.2090 0.83029729,112.2157 0.48189053,112.2224 0.80434626,112.2292 1.2417078,112.2359 1.2672806,112.2426 0.87465256,112.2493 1.1431018,112.2561 1.0445834,112.2628 0.8658253,112.2695 0.53545195,112.2762 0.51768172,112.2830 0.45500296,112.2897 0.40208951,112.2964 0.60755509,112.3032 0.61579138,112.3099 0.55385631,112.3166 0.87497902,112.3234 0.62474507,112.3301 0.61681402,112.3368 0.85743958,112.3435 0.67808169,112.3503 0.41904232,112.3570 0.41076231,112.3637 0.7323181,112.3705 0.58926678,112.3772 0.70523357,112.3839 0.40166083,112.3907 0.39297253,112.3974 0.29433706,112.4041 0.2320926,112.4109 0.40214816,112.4176 0.59846359,112.4243 0.53552026,112.4311 0.33004349,112.4378 0.41109493,112.4445 0.83956528,112.4513 0.84801352,112.4580 0.71402657,112.4647 0.66074979,112.4715 0.75019586,112.4782 0.71417964,112.4849 0.66036361,112.4917 0.45520273,112.4984 0.51813477,112.5051 0.50949216,112.5119 0.65191621,112.5186 0.68691266,112.5254 0.58914763,112.5321 0.52699357,112.5388 0.42873186,112.5456 0.50905794,112.5523 0.52702492,112.5590 0.64266998,112.5658 0.50872552,112.5725 0.62523854,112.5792 0.59834594,112.5860 0.76839012,112.5927 1.1340725,112.5995 0.97262782,112.6062 0.67774868,112.6129 0.35728106,112.6197 0.81355524,112.6264 1.455981,112.6332 1.5978696,112.6399 0.96323091,112.6466 0.4549551,112.6534 0.51817101,112.6601 0.85740626,112.6669 1.0266235,112.6736 0.83015454,112.6803 0.56266558,112.6871 0.66122544,112.6938 1.0185997,112.7006 1.1425537,112.7073 0.66836035,112.7140 0.21374759,112.7208 0.062507071,112.7275 0.17889261,112.7343 0.77777237,112.7410 1.2421377,112.7478 1.3837566,112.7545 1.0887555,112.7612 1.0621459,112.7680 0.65128219,112.7747 0.46394077,112.7815 0.29424328,112.7882 0.15188231,112.7950 0.25034127,112.8017 0.25882202,112.8084 0.18743113,112.8152 0.31303221,112.8219 0.62586462,112.8287 0.94621098,112.8354 0.65104353,112.8422 0.63402504,112.8489 0.76806021,112.8557 0.67823565,112.8624 0.3926532,112.8692 0.58929485,112.8759 0.82144487,112.8827 0.67877287,112.8894 0.53573209,112.8961 0.54441988,112.9029 0.48220006,112.9096 0.61630869,112.9164 0.61624658,112.9231 0.74130684,112.9299 0.88408566,112.9366 1.384003,112.9434 1.3390375,112.9501 0.88370836,112.9569 0.66058999,112.9636 0.50873142,112.9704 0.41078779,112.9771 0.61638272,112.9839 0.72319859,112.9906 0.68740278,112.9974 0.803514,113.0041 0.83009815,113.0109 0.51748949,113.0176 0.28580758,113.0244 0.48223689,113.0311 0.68862861,113.0379 1.7521497,113.0446 2.8501365,113.0514 3.7063754,113.0581 4.6078124,113.0649 10.6259,113.0716 32.605164,113.0784 53.01012,113.0851 61.247612,113.0919 76.519386,113.0987 88.695076,113.1054 67.887138,113.1122 29.916925,113.1189 9.690774,113.1257 5.9269462,113.1324 4.2123132,113.1392 2.9352772,113.1459 1.399362,113.1527 0.7411415,113.1594 0.98257142,113.1662 0.75857413,113.1730 0.57102567,113.1797 0.38397834,113.1865 0.52700871,113.1932 0.45504254,113.2000 0.24967943,113.2067 0.16055855,113.2135 0.40209675,113.2202 0.81292629,113.2270 0.82148796,113.2338 0.66924363,113.2405 0.26747125,113.2473 0.17879401,113.2540 0.33050412,113.2608 0.47327995,113.2676 0.58956325,113.2743 0.58925068,113.2811 0.41935244,113.2878 0.34807035,113.2946 0.23205331,113.3013 0.17873493,113.3081 0.35750601,113.3149 0.64295751,113.3216 0.71444082,113.3284 0.6520766,113.3351 0.65154594,113.3419 0.48161834,113.3487 0.33934575,113.3554 0.49992517,113.3622 0.464389,113.3690 0.64284831,113.3757 0.52677077,113.3825 0.79486191,113.3892 0.78536034,113.3960 0.52642769,113.4028 0.33933324,113.4095 0.40230694,113.4163 0.60758209,113.4230 0.55332839,113.4298 0.33900452,113.4366 0.35688171,113.4433 0.23215945,113.4501 0.3754108,113.4569 0.62514967,113.4636 0.84815162,113.4704 0.77641267,113.4772 0.41063625,113.4839 0.31238914,113.4907 0.16051857,113.4975 0.29490787,113.5042 0.75032669,113.5110 0.81257015,113.5178 0.67845291,113.5245 0.50866067,113.5313 0.28566459,113.5380 0.28575873,113.5448 0.21413827,113.5516 0.20530404,113.5583 0.35721201,113.5651 0.37539235,113.5719 0.42887521,113.5787 0.45515323,113.5854 0.35682422,113.5922 0.31228366,113.5990 0.27707329,113.6057 0.42899862,113.6125 0.53590125,113.6193 0.70571297,113.6260 0.794635,113.6328 0.6065504,113.6396 0.44609061,113.6463 0.5802139,113.6531 0.46407253,113.6599 0.50044286,113.6666 0.65241235,113.6734 0.70493656,113.6802 0.63332224,113.6870 0.55368131,113.6937 0.48216891,113.7005 0.33940056,113.7073 0.49179441,113.7140 0.9735446,113.7208 1.1512594,113.7276 0.91934794,113.7344 0.80381334,113.7411 0.83086014,113.7479 1.0092152,113.7547 0.99078089,113.7615 0.90171945,113.7682 0.88391018,113.7750 0.74082917,113.7818 0.66101843,113.7885 0.92927849,113.7953 1.1606848,113.8021 0.92772591,113.8089 0.48161611,113.8156 0.32126489,113.8224 0.24991152,113.8292 0.29464459,113.8360 0.33050153,113.8427 0.46444312,113.8495 0.46438763,113.8563 0.553523,113.8631 0.37461725,113.8698 0.19639014,113.8766 0.21418071,113.8834 0.12507066,113.8902 0.27726418,113.8970 0.45571226,113.9037 0.72360104,113.9105 0.83914226,113.9173 0.53508782,113.9241 0.24953164,113.9308 0.169579,113.9376 0.38435766,113.9444 0.51782554,113.9512 0.26749355,113.9580 0.25898364,113.9647 0.33939275,113.9715 0.3034862,113.9783 0.37539548,113.9851 0.6520775,113.9919 0.50855082,113.9986 0.28521115,114.0054 0.044396359,114.0122 0.16110627,114.0190 0.40202785,114.0258 0.48224518,114.0325 0.46404275,114.0393 0.26797336,114.0461 0.7864005,114.0529 1.1878256,114.0597 1.5639364,114.0664 4.1304126,114.0732 9.138361,114.0800 10.534131,114.0868 8.2032156,114.0936 12.770913,114.1004 43.02161,114.1071 87.922707,114.1139 92.901863,114.1207 55.255341,114.1275 17.451544,114.1343 8.0167103,114.1411 8.6270075,114.1478 8.7920332,114.1546 5.5129433,114.1614 2.4621594,114.1682 1.5346222,114.1750 0.73089844,114.1818 0.21410532,114.1886 0.36664391,114.1953 0.76794118,114.2021 0.86613864,114.2089 0.89295322,114.2157 0.8212772,114.2225 0.91042155,114.2293 0.6959902,114.2361 0.56267387,114.2429 0.50931376,114.2496 0.58024138,114.2564 0.38371968,114.2632 0.4379594,114.2700 0.77715826,114.2768 0.82106775,114.2836 0.50850928,114.2904 0.4909943,114.2972 0.41941807,114.3039 0.25016639,114.3107 0.61717612,114.3175 1.3394357,114.3243 1.1151072,114.3311 0.7055769,114.3379 0.85726029,114.3447 0.61572045,114.3515 0.57126421,114.3583 0.37452295,114.3651 0.17865863,114.3718 0.35746166,114.3786 0.55428553,114.3854 0.83071297,114.3922 0.74963933,114.3990 0.77625597,114.4058 0.65142,114.4126 0.56285083,114.4194 0.84856284,114.4262 0.66937011,114.4330 0.28529102,114.4398 0.32151055,114.4466 0.42876455,114.4534 0.38391683,114.4602 0.312686,114.4669 0.41071254,114.4737 0.33922011,114.4805 0.36596045,114.4873 0.43752083,114.4941 0.51779008,114.5009 0.16916969,114.5077 0.08044567,114.5145 0.29486486,114.5213 0.4375,114.5281 0.3751483,114.5349 0.44655204,114.5417 0.5003736,114.5485 0.87540621,114.5553 1.053588,114.5621 0.99969178,114.5689 0.67809469,114.5757 0.56257975,114.5825 0.78630352,114.5893 0.89288491,114.5961 0.5619837,114.6029 0.49104494,114.6097 0.77721268,114.6165 1.0895712,114.6233 1.2144506,114.6301 1.1430838,114.6369 1.1871117,114.6437 0.90130913,114.6505 0.83063602,114.6573 0.97325659,114.6641 0.87420547,114.6709 0.43701437,114.6777 0.16102323,114.6845 0.3129659,114.6913 0.43743736,114.6981 0.39273021,114.7049 0.48248932,114.7117 0.55341977,114.7185 0.37443686,114.7253 0.28562522,114.7321 0.45614713,114.7389 0.88463455,114.7457 0.8568902,114.7525 0.6518383,114.7593 0.87514335,114.7661 0.90130776,114.7729 0.74074465,114.7797 0.68739831,114.7865 0.49988836,114.7933 0.44649079,114.8001 0.482117,114.8069 0.38374147,114.8137 0.31237584,114.8205 0.26774901,114.8273 0.26788345,114.8341 0.5895052,114.8409 0.89315015,114.8477 0.96474373,114.8545 1.1076356,114.8613 1.1337386,114.8682 0.95467609,114.8750 0.74060363,114.8818 0.50868243,114.8886 0.21421407,114.8954 0.30360189,114.9022 0.60729361,114.9090 1.0898584,114.9158 0.90169036,114.9226 0.39249381,114.9294 0.59036875,114.9362 1.2863334,114.9430 1.2318118,114.9498 0.91916841,114.9566 0.78526652,114.9635 0.96442956,114.9703 1.0007194,114.9771 1.0626955,114.9839 0.74905628,114.9907 0.41916686,114.9975 0.56342345,115.0043 1.2331446,115.0111 1.7952774,115.0179 3.6290135,115.0247 6.6017585,115.0316 6.8993382,115.0384 6.9709206,115.0452 21.654713,115.0520 52.942085,115.0588 69.789009,115.0656 73.754814,115.0724 69.615517,115.0792 52.548927,115.0860 29.556768,115.0929 17.171659,115.0997 13.031447,115.1065 10.333715,115.1133 8.1488543,115.1201 7.3113847,115.1269 5.2204208,115.1337 2.7742388,115.1406 1.2938846,115.1474 0.99118239,115.1542 0.94577396,115.1610 0.57964426,115.1678 0.53589922,115.1746 0.76822001,115.1814 0.83034915,115.1883 0.78562921,115.1951 0.54457927,115.2019 0.40182588,115.2087 0.37529597,115.2155 0.55378699,115.2223 0.67842019,115.2292 0.53521568,115.2360 0.22267999,115.2428 0.16065316,115.2496 0.098268226,115.2564 0.12531082,115.2632 0.34867555,115.2701 0.42855266,115.2769 0.3659234,115.2837 0.38396451,115.2905 0.50004399,115.2973 0.57138485,115.3041 0.38362285,115.3110 0.21412504,115.3178 0.41995749,115.3246 0.66074759,115.3314 0.4641239,115.3382 0.53593928,115.3451 0.74100035,115.3519 0.58006823,115.3587 0.37485892,115.3655 0.18735655,115.3723 0.026839493,115.3792 0.044710878,115.3860 0.11609792,115.3928 0.40211535,115.3996 0.75073767,115.4065 1.0539259,115.4133 0.83904314,115.4201 0.78555006,115.4269 0.82999021,115.4337 0.58901137,115.4406 0.37488008,115.4474 0.31294683,115.4542 0.59866393,115.4610 0.53546917,115.4679 0.42811567,115.4747 0.23194024,115.4815 0.48247203,115.4883 0.63399929,115.4952 0.50879616,115.5020 0.54492861,115.5088 0.63397807,115.5156 0.45494309,115.5225 0.37502137,115.5293 0.50039423,115.5361 0.55350298,115.5429 0.58016157,115.5498 0.66119432,115.5566 0.74094141,115.5634 0.55298597,115.5702 0.47321272,115.5771 0.62522441,115.5839 0.68812549,115.5907 0.71414793,115.5975 0.49043107,115.6044 0.41927209,115.6112 0.16971961,115.6180 0.3486087,115.6249 0.41960493,115.6317 0.37495282,115.6385 0.28569138,115.6453 0.33911079,115.6522 0.30348185,115.6590 0.26795742,115.6658 0.24998745,115.6727 0.24093196,115.6795 0.23228659,115.6863 0.45593259,115.6932 0.66095573,115.7000 0.70508748,115.7068 0.61597824,115.7136 0.63405526,115.7205 0.49973789,115.7273 0.32110325,115.7341 0.47348687,115.7410 0.83962327,115.7478 0.91959935,115.7546 0.66051859,115.7615 0.4733665,115.7683 0.63417536,115.7751 0.57117897,115.7820 0.4467335,115.7888 0.72349262,115.7956 0.80377334,115.8025 0.99126136,115.8093 0.91878176,115.8161 0.49937454,115.8230 0.34807751,115.8298 0.22311349,115.8366 0.43772766,115.8435 0.62513936,115.8503 0.46419454,115.8571 0.4463838,115.8640 0.57193613,115.8708 0.77744371,115.8776 0.74975473,115.8845 0.39214507,115.8913 0.16951457,115.8982 0.31274912,115.9050 0.46426728,115.9118 0.82149613,115.9187 1.1073347,115.9255 0.98201275,115.9323 0.63374466,115.9392 0.55351079,115.9460 0.62475479,115.9529 0.49134609,115.9597 0.70579731,115.9665 0.78564423,115.9734 0.69612044,115.9802 0.50861859,115.9870 0.49130085,115.9939 0.85800844,116.0007 1.2146281,116.0076 1.1156422,116.0144 0.98164165,116.0212 0.92901045,116.0281 1.7506247,116.0349 2.3213613,116.0418 1.9192106,116.0486 2.5758693,116.0554 10.561319,116.0623 26.464701,116.0691 36.666382,116.0760 40.24136,116.0828 49.553932,116.0897 55.04269,116.0965 42.331764,116.1033 24.90971,116.1102 37.897717,116.1170 140.16074,116.1239 252.34644,116.1307 241.10783,116.1376 127.52315,116.1444 36.791718,116.1512 14.152932,116.1581 10.51193,116.1649 6.3078842,116.1718 3.8190525,116.1786 2.203177,116.1855 0.87400359,116.1923 0.68730205,116.1992 0.52649051,116.2060 0.31255817,116.2128 0.39319476,116.2197 0.51793754,116.2265 0.71447742,116.2334 0.87461984,116.2402 0.42786366,116.2471 0.13423409,116.2539 0.41146964,116.2608 0.68745154,116.2676 0.53515142,116.2745 0.27637696,116.2813 0.062403243,116.2882 0.10728934,116.2950 0.15187098,116.3019 0.22353148,116.3087 0.53631234,116.3156 0.83037031,116.3224 0.66012436,116.3293 0.70520788,116.3361 0.61611378,116.3430 0.49090114,116.3498 0.36614785,116.3567 0.50009876,116.3635 0.42883754,116.3704 0.54537368,116.3772 0.74993247,116.3841 0.56165111,116.3909 0.33016184,116.3978 0.38405284,116.4046 0.29439077,116.4115 0.24993072,116.4183 0.47344017,116.4252 0.64317191,116.4320 0.64349765,116.4389 0.7502827,116.4457 0.64198333,116.4526 0.27614406,116.4594 0.45538023,116.4663 0.50013667,116.4731 0.33945319,116.4800 0.26781413,116.4868 0.3747724,116.4937 0.34827909,116.5005 0.30361229,116.5074 0.19658594,116.5143 0.38429171,116.5211 0.55354154,116.5280 0.69678551,116.5348 0.76773167,116.5417 0.81202185,116.5485 0.68752879,116.5554 0.90210426,116.5622 2.1899664,116.5691 4.1179538,116.5760 3.694407,116.5828 1.667636,116.5897 0.64261645,116.5965 0.53528363,116.6034 0.35683507,116.6102 0.69695407,116.6171 1.0631096,116.6240 1.3658744,116.6308 0.85660046,116.6377 0.4911662,116.6445 0.47332481,116.6514 0.49122521,116.6582 0.83975422,116.6651 0.946199,116.6720 0.52640665,116.6788 0.44655922,116.6857 0.47335675,116.6925 0.59793228,116.6994 0.5447709,116.7063 0.74190378,116.7131 0.95596325,116.7200 1.0172966,116.7268 0.53437984,116.7337 0.21404275,116.7406 0.41111261,116.7474 0.75025761,116.7543 0.99087781,116.7612 0.82121372,116.7680 0.81271982,116.7749 0.85708612,116.7817 0.55321014,116.7886 0.27666992,116.7955 0.29488775,116.8023 0.54480404,116.8092 0.68767178,116.8161 0.70522159,116.8229 0.56220973,116.8298 0.69662362,116.8366 0.82155406,116.8435 0.57100397,116.8504 0.17875126,116.8572 0.40222764,116.8641 0.47301847,116.8710 0.49980527,116.8778 0.37483144,116.8847 0.29476386,116.8916 0.3573553,116.8984 0.4373877,116.9053 0.43773749,116.9122 0.53569084,116.9190 0.27625903,116.9259 0.26762083,116.9328 0.40237576,116.9396 0.70590907,116.9465 0.6783269,116.9534 0.58886653,116.9602 0.27661756,116.9671 0.2768082,116.9740 0.20513771,116.9808 0.12488968,116.9877 0.080334604,116.9946 0.062750556,117.0014 0.28597498,117.0083 0.50882679,117.0152 0.56234366,117.0220 0.55355257,117.0289 0.53566611,117.0358 0.65239173,117.0427 1.2957505,117.0495 1.5451187,117.0564 1.6256124,117.0633 2.1686378,117.0701 2.9231038,117.0770 11.567557,117.0839 31.033072,117.0908 39.693607,117.0976 29.791607,117.1045 14.99353,117.1114 9.3569775,117.1182 14.134758,117.1251 23.169697,117.1320 25.529892,117.1389 15.69803,117.1457 5.1882348,117.1526 1.740461,117.1595 0.83881378,117.1664 0.53564113,117.1732 0.53591371,117.1801 0.55340385,117.1870 0.55356658,117.1938 0.53627938,117.2007 0.6162582,117.2076 0.58874476,117.2145 0.42820525,117.2213 0.3390961,117.2282 0.26792425,117.2351 0.36650261,117.2420 0.64345109,117.2489 0.85695398,117.2557 0.54401004,117.2626 0.39291814,117.2695 0.54494804,117.2764 0.58010072,117.2832 0.39264908,117.2901 0.39306289,117.2970 0.40174517,117.3039 0.56224656,117.3107 0.49107978,117.3176 0.47405049,117.3245 0.84916669,117.3314 1.089017,117.3383 0.82919919,117.3451 0.47303301,117.3520 0.61650759,117.3589 0.92972344,117.3658 1.5279238,117.3727 1.4994351,117.3795 1.0609723,117.3864 0.45451316,117.3933 0.34855697,117.4002 0.58062941,117.4071 0.58037776,117.4139 0.57172734,117.4208 0.85740328,117.4277 0.9818204,117.4346 0.67817992,117.4415 0.42823157,117.4483 0.24074964,117.4552 0.16963387,117.4621 0.25027561,117.4690 0.40204072,117.4759 0.46450037,117.4828 0.46409181,117.4896 0.28534713,117.4965 0.25872716,117.5034 0.2411228,117.5103 0.3574585,117.5172 0.31231016,117.5241 0.24095383,117.5309 0.32192102,117.5378 0.59868968,117.5447 0.63371497,117.5516 0.34775287,117.5585 0.25906685,117.5654 0.38402674,117.5723 0.40171081,117.5791 0.49143499,117.5860 0.70563251,117.5929 0.66064149,117.5998 0.55355287,117.6067 0.62512583,117.6136 0.66921961,117.6205 0.39225912,117.6273 0.29537365,117.6342 0.67036277,117.6411 0.69611216,117.6480 0.50831074,117.6549 0.37462372,117.6618 0.3750408,117.6687 0.33918113,117.6756 0.30347809,117.6825 0.4733409,117.6893 0.64282674,117.6962 0.43739799,117.7031 0.34825304,117.7100 0.27675435,117.7169 0.27699786,117.7238 0.50045437,117.7307 0.56260329,117.7376 0.49989131,117.7445 0.48186675,117.7514 0.28549752,117.7582 0.26776692,117.7651 0.23207511,117.7720 0.32139492,117.7789 0.27678463,117.7858 0.29507688,117.7927 0.50014573,117.7996 0.46394107,117.8065 0.3122313,117.8134 0.2052324,117.8203 0.16958734,117.8272 0.14318743,117.8341 0.42010546,117.8410 0.59820127,117.8478 0.62487257,117.8547 0.74103004,117.8616 0.6428262,117.8685 0.59815854,117.8754 0.44641933,117.8823 0.36605245,117.8892 0.30353239,117.8961 0.41945317,117.9030 0.41045198,117.9099 0.20547055,117.9168 0.20554104,117.9237 0.24996874,117.9306 0.2678422,117.9375 0.34813175,117.9444 0.21413413,117.9513 0.044738386,117.9582 0.14302485,117.9651 0.20536526,117.9720 0.17842536,117.9789 0.23229027,117.9858 0.45612404,117.9927 0.76813501,117.9996 0.7402876,118.0065 0.43717748,118.0134 0.66136229,118.0203 0.91117793,118.0272 0.81252939,118.0340 0.76798522,118.0409 0.98216456,118.0478 0.96444321,118.0547 1.4830552,118.0616 2.5545809,118.0685 3.1166246,118.0754 3.6525128,118.0823 4.4649968,118.0892 7.7275581,118.0962 22.779375,118.1031 40.676476,118.1100 40.279049,118.1169 25.009182,118.1238 12.787887,118.1307 16.372404,118.1376 25.948648,118.1445 26.24111,118.1514 15.579051,118.1583 4.5525222,118.1652 1.8210418,118.1721 1.5619686,118.1790 1.0792067,118.1859 0.66868991,118.1928 0.46484858,118.1997 0.84021205,118.2066 1.0174935,118.2135 0.91912872,118.2204 0.80339593,118.2273 0.53536826,118.2342 0.41943714,118.2411 0.48200399,118.2480 0.4199056,118.2549 0.79515445,118.2618 0.83896428,118.2687 0.45489717,118.2756 0.16950478,118.2826 0.11614502,118.2895 0.17860451,118.2964 0.15163739,118.3033 0.15202565,118.3102 0.32217589,118.3171 0.90227854,118.3240 0.96394646,118.3309 0.68699056,118.3378 0.58913225,118.3447 0.76782733,118.3516 0.74088138,118.3585 0.35691097,118.3654 0.080310702,118.3724 0.13412756,118.3793 0.25927681,118.3862 0.56298739,118.3931 0.78551853,118.4000 0.5532015,118.4069 0.40172973,118.4138 0.28567097,118.4207 0.32185674,118.4276 0.73234284,118.4345 0.67822355,118.4415 0.42824745,118.4484 0.28594336,118.4553 0.57217103,118.4622 0.73229915,118.4691 0.51706439,118.4760 0.16013038,118.4829 0.17874654,118.4898 0.43829876,118.4967 0.81295693,118.5037 0.89249837,118.5106 0.87469715,118.5175 0.73185396,118.5244 0.50030053,118.5313 0.65247387,118.5382 0.80323207,118.5451 0.49075094,118.5521 0.49148265,118.5590 0.66093588,118.5659 0.67848748,118.5728 0.6602453,118.5797 0.56198359,118.5866 0.4818396,118.5935 0.2141372,118.6005 0.16103664,118.6074 0.29502001,118.6143 0.40186909,118.6212 0.46415022,118.6281 0.46426886,118.6350 0.37494883,118.6420 0.34847006,118.6489 0.69723237,118.6558 1.044629,118.6627 0.91035861,118.6696 0.83022314,118.6765 0.77654517,118.6835 0.67837411,118.6904 0.40152955,118.6973 0.23186399,118.7042 0.089086868,118.7111 0.035708878,118.7181 0.035738558,118.7250 0.10726812,118.7319 0.19642866,118.7388 0.27680919,118.7457 0.46480694,118.7527 0.83992153,118.7596 0.95517766,118.7665 0.41878945,118.7734 0.11607434,118.7803 0.43891621,118.7873 1.1436969,118.7942 1.3115567,118.8011 0.91841972,118.8080 0.42843395,118.8149 0.53652072,118.8219 0.79521698,118.8288 0.88382781,118.8357 0.78560352,118.8426 0.80329466,118.8496 0.63405186,118.8565 0.66970193,118.8634 0.37410384,118.8703 0.16033879,118.8773 0.1696123,118.8842 0.18764403,118.8911 0.33075279,118.8980 0.32129726,118.9049 0.20525669,118.9119 0.37518826,118.9188 0.62513512,118.9257 0.80359322,118.9326 0.8484391,118.9396 0.98212665,118.9465 0.67837018,118.9534 0.5091244,118.9604 0.61585063,118.9673 0.44630626,118.9742 0.44639021,118.9811 0.24978267,118.9881 0.41124064,118.9950 0.91161633,119.0019 1.3579791,119.0088 1.6698743,119.0158 1.5974914,119.0227 1.7320513,119.0296 2.3592515,119.0366 4.1638384,119.0435 6.1369243,119.0504 11.213008,119.0573 31.761358,119.0643 59.791401,119.0712 61.900879,119.0781 38.734123,119.0851 18.067511,119.0920 18.557547,119.0989 32.613491,119.1058 37.968269,119.1128 26.504452,119.1197 10.625905,119.1266 3.8975158,119.1336 2.938036,119.1405 3.2324412,119.1474 2.8560073,119.1544 2.1148973,119.1613 1.0081879,119.1682 0.60706675,119.1752 0.44646162,119.1821 0.58050716,119.1890 0.48192868,119.1960 0.42897815,119.2029 0.74148852,119.2098 0.67817509,119.2168 0.59792864,119.2237 0.54432899,119.2306 0.13358055,119.2376 0.044692487,119.2445 0.17880638,119.2514 0.509435,119.2584 0.81302851,119.2653 0.99076134,119.2722 0.69584554,119.2792 0.41089043,119.2861 0.50936544,119.2930 0.83921868,119.3000 0.60677725,119.3069 0.58038253,119.3139 1.0093539,119.3208 1.1253792,119.3277 0.99106234,119.3347 0.7671991,119.3416 0.32966229,119.3485 0.071487658,119.3555 0.2235664,119.3624 0.3930029,119.3694 0.46448794,119.3763 0.58043295,119.3832 0.57139266,119.3902 0.59802449,119.3971 0.437094,119.4040 0.34830132,119.4110 0.67917252,119.4179 1.0450609,119.4249 1.1693814,119.4318 0.8835845,119.4387 0.69622856,119.4457 0.50891763,119.4526 0.75908846,119.4596 0.80328232,119.4665 0.34787577,119.4734 0.13401194,119.4804 0.14300199,119.4873 0.21462825,119.4943 0.46469209,119.5012 0.68784875,119.5082 0.80338943,119.5151 0.50878948,119.5220 0.68760252,119.5290 0.70498753,119.5359 0.50893855,119.5429 0.7236672,119.5498 0.9105404,119.5568 0.7670868,119.5637 0.3033134,119.5706 0.31274834,119.5776 0.52697068,119.5845 0.61622006,119.5915 0.60722142,119.5984 0.57137638,119.6054 0.47301835,119.6123 0.3303847,119.6193 0.47320303,119.6262 0.36590067,119.6331 0.37539652,119.6401 0.51788366,119.6470 0.41047177,119.6540 0.50025952,119.6609 0.56279594,119.6679 0.56229955,119.6748 0.35665652,119.6818 0.21433972,119.6887 0.33988643,119.6957 0.52657694,119.7026 0.24932192,119.7096 0.28567255,119.7165 0.26787135,119.7235 0.19645646,119.7304 0.26812625,119.7374 0.55396503,119.7443 0.66136426,119.7513 0.91088438,119.7582 0.74969548,119.7652 0.66940397,119.7721 0.7322666,119.7791 0.91116035,119.7860 0.8480202,119.7930 0.6601395,119.7999 0.5353865,119.8069 0.67008263,119.8138 1.0182698,119.8208 0.97278482,119.8277 0.6958608,119.8347 0.56244683,119.8416 0.59850752,119.8486 0.55340618,119.8555 0.25866166,119.8625 0.23214762,119.8694 0.30352014,119.8764 0.35693717,119.8833 0.39335722,119.8903 0.77766186,119.8972 1.0537868,119.9042 0.97253847,119.9111 0.43694529,119.9181 0.32167664,119.9250 0.46444932,119.9320 0.54465574,119.9390 0.68802458,119.9459 1.1254877,119.9529 1.2053586,119.9598 0.93687916,119.9668 0.49922156,119.9737 0.52705425,119.9807 1.0721058,119.9876 1.2322623,119.9946 0.88376683,120.0016 0.79447848,120.0085 0.7053237,120.0155 0.73231548,120.0224 0.76814282,120.0294 0.90194851,120.0363 0.93733799,120.0433 1.2413874,120.0503 1.5175983,120.0572 2.1739514,120.0642 8.2353735,120.0711 16.178907,120.0781 18.220211,120.0850 13.599698,120.0920 11.770238,120.0990 15.943056,120.1059 16.549517,120.1129 10.712339,120.1198 4.5378838,120.1268 2.1059344,120.1338 1.2762263,120.1407 1.0352582,120.1477 0.60653931,120.1546 0.36595106,120.1616 0.43797377,120.1686 0.58964819,120.1755 0.46394935,120.1825 0.32991996,120.1895 0.43734455,120.1964 0.33930945,120.2034 0.27687082,120.2103 0.28564116,120.2173 0.45544839,120.2243 0.57157433,120.2312 0.50016201,120.2382 0.65180165,120.2452 0.41036144,120.2521 0.15163116,120.2591 0.10736937,120.2660 0.26823163,120.2730 0.61631924,120.2800 0.73220694,120.2869 0.57987696,120.2939 0.18710044,120.3009 0.11606933,120.3078 0.11598404,120.3148 0.13398607,120.3218 0.33062905,120.3287 0.49116248,120.3357 0.34815186,120.3427 0.36638457,120.3496 0.56320494,120.3566 0.83976334,120.3636 0.82093352,120.3705 0.52618617,120.3775 0.51767355,120.3845 0.41059098,120.3914 0.22308652,120.3984 0.1069447,120.4054 0.035560288,120.4123 0.026980879,120.4193 0.29484898,120.4263 0.4553706,120.4332 0.43756819,120.4402 0.35729721,120.4472 0.29441902,120.4542 0.10691837,120.4611 0.13422172,120.4681 0.21420546,120.4751 0.23193727,120.4820 0.37541863,120.4890 0.73252791,120.4960 0.83916086,120.5029 0.73191208,120.5099 0.53553176,120.5169 0.41050097,120.5239 0.1962781,120.5308 0.22342896,120.5378 0.48258609,120.5448 0.51791567,120.5517 0.36574659,120.5587 0.54455751,120.5657 0.66950816,120.5727 0.29436353,120.5796 0.16996665,120.5866 0.62563694,120.5936 0.88417625,120.6006 0.83908623,120.6075 0.74086535,120.6145 0.64266485,120.6215 0.52694702,120.6285 0.75977558,120.6354 1.0988899,120.6424 1.2228199,120.6494 0.82961649,120.6564 0.46394965,120.6633 0.27658918,120.6703 0.41079769,120.6773 0.74126828,120.6843 0.72306722,120.6912 0.37443396,120.6982 0.026540073,120.7052 0.026904369,120.7122 0.10719761,120.7191 0.17861579,120.7261 0.21446165,120.7331 0.27690896,120.7401 0.41056946,120.7471 0.41065246,120.7540 0.31247935,120.7610 0.32142192,120.7680 0.29460073,120.7750 0.13403232,120.7819 0.27708295,120.7889 0.3752169,120.7959 0.42860267,120.8029 0.36581895,120.8099 0.24091172,120.8168 0.25039509,120.8238 0.53614461,120.8308 0.6071018,120.8378 0.52655613,120.8448 0.544406,120.8517 0.54425138,120.8587 0.24966379,120.8657 0.1340939,120.8727 0.24151488,120.8797 0.59839278,120.8867 0.63367426,120.8936 0.41053468,120.9006 0.31244698,120.9076 0.52709949,120.9146 1.000276,120.9216 0.73197186,120.9286 0.50885361,120.9355 0.4285062,120.9425 0.63415021,120.9495 0.79450929,120.9565 0.37475798,120.9635 0.46571571,120.9705 3.050848,120.9774 10.262826,120.9844 19.162159,120.9914 21.022867,120.9984 13.977559,121.0054 5.2769308,121.0124 2.0242972,121.0194 1.2582626,121.0263 1.9837328,121.0333 3.2001045,121.0403 5.0928483,121.0473 7.0814447,121.0543 7.7577147,121.0613 6.3185759,121.0683 5.1540651,121.0752 11.646042,121.0822 21.500547,121.0892 24.66954,121.0962 22.738752,121.1032 21.834845,121.1102 26.592381,121.1172 32.216179,121.1242 27.180658,121.1312 15.043633,121.1381 5.1344743,121.1451 2.3119259,121.1521 1.8646233,121.1591 1.1770136,121.1661 0.78528869,121.1731 0.46417743,121.1801 0.42884669,121.1871 0.5179528,121.1941 0.45522696,121.2011 0.61604071,121.2080 0.61594188,121.2150 0.58039218,121.2220 0.49142894,121.2290 0.72327393,121.2360 0.63357699,121.2430 0.55364633,121.2500 0.67043221,121.2570 1.009581,121.2640 1.026338,121.2710 0.83859026,121.2780 0.74981534,121.2850 0.60700625,121.2920 0.43742177,121.2990 0.39267737,121.3059 0.48242044,121.3129 0.88443553,121.3199 0.74984688,121.3269 0.59854305,121.3339 0.81264675,121.3409 0.7675401,121.3479 0.62480026,121.3549 0.41047713,121.3619 0.38369566,121.3689 0.33908623,121.3759 0.31276932,121.3829 0.47364977,121.3899 0.46378282,121.3969 0.1155185,121.4039 0.080391213,121.4109 0.12505461,121.4179 0.25009006,121.4249 0.24997881,121.4319 0.25019497,121.4389 0.60728854,121.4459 0.65164524,121.4529 0.46447572,121.4599 0.41106918,121.4669 0.47326893,121.4739 0.63411337,121.4809 0.84789336,121.4879 0.49057266,121.4949 0.36603341,121.5019 0.35738331,121.5089 0.62548065,121.5159 0.91102487,121.5229 1.098276,121.5299 0.90159911,121.5369 0.7585727,121.5439 0.77688664,121.5509 0.92897046,121.5579 0.94599146,121.5649 0.57092541,121.5719 0.43755627,121.5789 0.35732052,121.5859 0.37496921,121.5929 0.2856324,121.5999 0.25893053,121.6069 0.19612584,121.6139 0.10708497,121.6209 0.21443942,121.6279 0.30361727,121.6349 0.31237826,121.6419 0.10693896,121.6489 0.08939743,121.6559 0.14286506,121.6629 0.11609201,121.6699 0.26837632,121.6769 0.58102936,121.6839 1.0100261,121.6909 1.5097008,121.6979 1.5979271,121.7049 1.1151403,121.7119 0.70513141,121.7190 0.88408476,121.7260 0.89230531,121.7330 0.85694915,121.7400 0.94687426,121.7470 1.0716727,121.7540 0.9101848,121.7610 0.62420851,121.7680 0.3482587,121.7750 0.51839876,121.7820 0.45543429,121.7890 0.47269472,121.7960 0.32085153,121.8030 0.33103514,121.8101 0.8761946,121.8171 1.1877499,121.8241 0.94559288,121.8311 0.55324346,121.8381 0.59874213,121.8451 0.74121922,121.8521 0.70484006,121.8591 0.57082766,121.8661 0.71473879,121.8731 1.2596124,121.8801 1.312071,121.8872 0.6602568,121.8942 0.54483157,121.9012 0.72290754,121.9082 0.45508462,121.9152 0.31248012,121.9222 0.24079023,121.9292 0.29468712,121.9362 0.35751292,121.9433 0.50018501,121.9503 0.62531579,121.9573 0.84831798,121.9643 0.69609487,121.9713 0.9377901,121.9783 3.1024525,121.9853 7.165916,121.9923 8.5446062,121.9994 6.0414233,122.0064 3.3101082,122.0134 2.2667189,122.0204 1.9013094,122.0274 1.9999264,122.0344 2.1252639,122.0415 2.9385896,122.0485 3.884541,122.0555 4.5828185,122.0625 10.310897,122.0695 26.945024,122.0765 40.901733,122.0835 39.260262,122.0906 33.361034,122.0976 56.917053,122.1046 200.2334,122.1116 399.84467,122.1186 418.57248,122.1256 249.47789,122.1327 83.556679,122.1397 29.696394,122.1467 17.890436,122.1537 11.982154,122.1607 6.9945841,122.1678 3.4885929,122.1748 1.8024893,122.1818 1.3214378,122.1888 1.231801,122.1958 1.0262512,122.2029 0.85694361,122.2099 0.88359267,122.2169 0.66032565,122.2239 0.68813276,122.2309 0.89331299,122.2380 1.097659,122.2450 0.85649258,122.2520 0.7862134,122.2590 1.1614107,122.2660 1.1516141,122.2731 1.2760543,122.2801 0.91920459,122.2871 0.81268275,122.2941 0.80419588,122.3012 0.91108114,122.3082 0.78557235,122.3152 0.74973071,122.3222 0.66031379,122.3293 0.48209742,122.3363 0.66092354,122.3433 0.74079567,122.3503 0.59814411,122.3573 0.81276935,122.3644 0.94655067,122.3714 1.0898899,122.3784 1.3662169,122.3854 0.97241068,122.3925 0.35667041,122.3995 0.30352846,122.4065 0.45541295,122.4135 0.45535722,122.4206 0.3747389,122.4276 0.36666435,122.4346 0.8580386,122.4417 1.0176494,122.4487 0.78528845,122.4557 0.66089022,122.4627 0.75000709,122.4698 0.72271734,122.4768 0.48155946,122.4838 0.33006009,122.4908 0.30366278,122.4979 0.14308707,122.5049 0.2235395,122.5119 0.38397148,122.5190 0.49998403,122.5260 0.50883257,122.5330 0.47399321,122.5401 0.94754404,122.5471 1.0439674,122.5541 0.49874806,122.5611 0.21395375,122.5682 0.30372199,122.5752 0.31292275,122.5822 0.69641495,122.5893 0.75892287,122.5963 0.75945437,122.6033 0.69631487,122.6104 0.53531069,122.6174 0.50897068,122.6244 0.59821129,122.6315 0.54453731,122.6385 0.49135944,122.6455 0.69697177,122.6526 1.0897987,122.6596 1.30323,122.6666 0.89191991,122.6737 0.42853448,122.6807 0.58038241,122.6877 0.27625823,122.6948 0.071256168,122.7018 0.15195332,122.7088 0.32166481,122.7159 0.48303062,122.7229 0.95612735,122.7299 1.0887874,122.7370 0.7495423,122.7440 0.69712216,122.7510 1.1525544,122.7581 1.2315305,122.7651 0.9903155,122.7721 0.96392125,122.7792 0.73208481,122.7862 0.66976398,122.7933 0.50900191,122.8003 0.49989584,122.8073 0.23150614,122.8144 0.02651605,122.8214 0.053800978,122.8284 0.2235252,122.8355 0.29457447,122.8425 0.30340466,122.8496 0.54482788,122.8566 0.60717499,122.8636 0.36603791,122.8707 0.64295769,122.8777 0.90186232,122.8847 0.72320461,122.8918 0.49997082,122.8988 0.41063163,122.9059 0.33028206,122.9129 0.26789209,122.9199 0.3484067,122.9270 0.63435555,122.9340 0.7054494,122.9411 0.43683967,122.9481 0.21443619,122.9552 0.54491448,122.9622 0.8403247,122.9692 2.7901034,122.9763 7.7742906,122.9833 12.351006,122.9904 12.283922,122.9974 9.4166317,123.0045 5.5221329,123.0115 2.8977757,123.0185 1.5530378,123.0256 1.5816622,123.0326 1.7857643,123.0397 2.0461574,123.0467 5.3328209,123.0538 15.6262,123.0608 24.729919,123.0678 22.667681,123.0749 15.418178,123.0819 12.773999,123.0890 14.441725,123.0960 19.497644,123.1031 25.499374,123.1101 43.596489,123.1172 57.502686,123.1242 51.092663,123.1313 30.26944,123.1383 15.418312,123.1454 9.1189299,123.1524 4.0393887,123.1594 2.6060755,123.1665 2.177943,123.1735 1.4282864,123.1806 0.60668868,123.1876 0.37479475,123.1947 0.3661373,123.2017 0.50036913,123.2088 0.91995865,123.2158 1.0175045,123.2229 0.58890665,123.2299 0.42840073,123.2370 0.3215096,123.2440 0.64321512,123.2511 0.71411186,123.2581 0.46400613,123.2652 0.35708973,123.2722 0.25914031,123.2793 0.357685,123.2863 0.58016294,123.2934 0.40121195,123.3004 0.32149836,123.3075 0.36614901,123.3145 0.33923802,123.3216 0.43767983,123.3286 0.5182429,123.3357 0.61618567,123.3427 0.4816418,123.3498 0.34790429,123.3569 0.41077521,123.3639 0.2768071,123.3710 0.21424875,123.3780 0.33940461,123.3851 0.49104664,123.3921 0.21398935,123.3992 0.026766319,123.4062 0.044630971,123.4133 0.12530901,123.4203 0.44683331,123.4274 0.47305533,123.4345 0.24965905,123.4415 0.13389197,123.4486 0.42911193,123.4556 1.0363061,123.4627 1.1605971,123.4697 0.80334055,123.4768 0.79443836,123.4838 0.60693377,123.4909 0.50051302,123.4980 0.63447046,123.5050 0.76753515,123.5121 0.65991324,123.5191 0.38415623,123.5262 0.7242595,123.5332 1.0087497,123.5403 0.69572353,123.5474 0.70510334,123.5544 0.82125145,123.5615 0.5979318,123.5685 0.24122272,123.5756 0.34009385,123.5827 0.58047152,123.5897 0.4727523,123.5968 0.40188631,123.6038 0.53621024,123.6109 0.70585018,123.6180 0.87490958,123.6250 0.71347749,123.6321 0.36546427,123.6391 0.19646025,123.6462 0.47368029,123.6533 0.70589679,123.6603 0.74077588,123.6674 0.40120396,123.6744 0.39339703,123.6815 0.85772896,123.6886 0.94635189,123.6956 0.80323231,123.7027 0.633506,123.7098 0.5441519,123.7168 0.19613492,123.7239 0.22356887,123.7310 0.50940526,123.7380 0.71441978,123.7451 0.73192132,123.7521 0.66096145,123.7592 0.92016232,123.7663 0.95509517,123.7733 0.65124977,123.7804 0.57146245,123.7875 0.6161623,123.7945 0.39262274,123.8016 0.30358726,123.8087 0.41093007,123.8157 0.5090884,123.8228 0.52666754,123.8299 0.40130708,123.8369 0.1603249,123.8440 0.15200599,123.8511 0.46445093,123.8581 0.47321773,123.8652 0.40192446,123.8723 0.46469563,123.8793 0.75010949,123.8864 0.60666507,123.8935 0.33003491,123.9005 0.24994037,123.9076 0.21416751,123.9147 0.098184757,123.9217 0.17001082,123.9288 0.4203569,123.9359 0.8669011,123.9430 1.2324479,123.9500 1.0706596,123.9571 0.6061371,123.9642 0.40158948,123.9712 0.67121059,123.9783 2.2702739,123.9854 3.5538058,123.9925 3.3557928,123.9995 2.3021998,124.0066 1.0973161,124.0137 0.61613065,124.0207 0.66965169,124.0278 0.82153428,124.0349 1.5188707,124.0420 2.1618204,124.0490 3.6460931,124.0561 6.3160796,124.0632 7.5987825,124.0702 6.7749801,124.0773 8.9717827,124.0844 32.737717,124.0915 67.749718,124.0985 73.337257,124.1056 49.278278,124.1127 37.321087,124.1198 96.585648,124.1268 186.69276,124.1339 198.46707,124.1410 119.3271,124.1481 39.218769,124.1551 13.229889,124.1622 7.692163,124.1693 4.7366138,124.1764 2.3626554,124.1834 1.1500489,124.1905 0.61566228,124.1976 0.51811117,124.2047 0.61580068,124.2118 0.46381184,124.2188 0.45595956,124.2259 0.85775661,124.2330 0.79405814,124.2401 0.44585937,124.2471 0.31268525,124.2542 0.43812004,124.2613 0.70553732,124.2684 0.91991454,124.2755 1.3307642,124.2825 1.3121157,124.2896 1.0260823,124.2967 0.59785408,124.3038 0.46400088,124.3109 0.31270614,124.3179 0.59858131,124.3250 0.57095444,124.3321 0.34788868,124.3392 0.37539774,124.3463 0.6074096,124.3533 0.58912706,124.3604 0.48219606,124.3675 0.64291006,124.3746 0.75862104,124.3817 0.77684605,124.3888 0.8755005,124.3958 0.92902243,124.4029 1.0000941,124.4100 1.0712101,124.4171 1.1155331,124.4242 0.67795068,124.4313 0.24103631,124.4383 0.23230277,124.4454 0.29485902,124.4525 0.42878345,124.4596 0.5004226,124.4667 0.69700879,124.4738 0.91983217,124.4808 0.93719673,124.4879 0.91913718,124.4950 0.70510101,124.5021 0.62521333,124.5092 0.7945379,124.5163 0.72318202,124.5234 0.89315748,124.5305 0.87458402,124.5375 0.66931289,124.5446 0.87555933,124.5517 1.0269482,124.5588 0.89239746,124.5659 0.75884259,124.5730 0.75012839,124.5801 0.76804459,124.5872 0.84824926,124.5942 0.83954626,124.6013 0.98223269,124.6084 0.83909553,124.6155 0.65203416,124.6226 0.705351,124.6297 0.64252597,124.6368 0.80326176,124.6439 0.84813654,124.6510 0.71445614,124.6580 0.54458004,124.6651 0.42826334,124.6722 0.33041555,124.6793 0.50078493,124.6864 0.76761246,124.6935 0.40110144,124.7006 0.29465511,124.7077 0.16936265,124.7148 0.071280964,124.7219 0.34858254,124.7290 0.84828269,124.7360 0.58006221,124.7431 0.31270304,124.7502 0.37513009,124.7573 0.31229043,124.7644 0.25002858,124.7715 0.45573351,124.7786 0.78598267,124.7857 0.74074525,124.7928 0.51779741,124.7999 0.50898051,124.8070 0.30347639,124.8141 0.41062006,124.8212 0.32168803,124.8283 0.49152416,124.8354 0.59814847,124.8425 0.58006036,124.8496 0.44621196,124.8566 0.43762335,124.8637 0.52677101,124.8708 0.5801574,124.8779 0.49136019,124.8850 0.72368652,124.8921 0.77702016,124.8992 0.6514135,124.9063 0.4192262,124.9134 0.46420458,124.9205 0.3389383,124.9276 0.15170226,124.9347 0.11608197,124.9418 0.18781087,124.9489 0.48283228,124.9560 0.73235554,124.9631 0.78588867,124.9702 1.1521881,124.9773 1.9658774,124.9844 3.2695823,124.9915 3.3208365,124.9986 2.2662356,125.0057 1.1682323,125.0128 0.62494117,125.0199 1.0100074,125.0270 1.8576583,125.0341 2.7513249,125.0412 3.734369,125.0483 4.1248503,125.0554 5.0421119,125.0625 19.255161,125.0696 50.271885,125.0767 69.577583,125.0838 59.463505,125.0909 36.766537,125.0980 21.784628,125.1051 18.547146,125.1122 20.404207,125.1193 21.564518,125.1264 24.182018,125.1335 23.737659,125.1406 18.014589,125.1477 9.5059414,125.1549 3.7266808,125.1620 1.6062742,125.1691 1.6615305,125.1762 1.7227452,125.1833 1.0256072,125.1904 0.3745521,125.1975 0.31280175,125.2046 0.55402958,125.2117 0.6967203,125.2188 0.90167809,125.2259 0.82086104,125.2330 0.73216039,125.2401 0.87534988,125.2472 1.0625416,125.2543 1.1162176,125.2614 0.90122646,125.2685 0.4101074,125.2757 0.23215987,125.2828 0.16949084,125.2899 0.15191345,125.2970 0.23258555,125.3041 0.41977277,125.3112 0.45523593,125.3183 0.50903493,125.3254 0.77731669,125.3325 0.93733495,125.3396 0.44564721,125.3467 0.19633166,125.3539 0.11616199,125.3610 0.16058829,125.3681 0.13389869,125.3752 0.19650543,125.3823 0.26798612,125.3894 0.50909549,125.3965 0.5354864,125.4036 0.23181893,125.4107 0.071579754,125.4179 0.22347541,125.4250 0.28570831,125.4321 0.223193,125.4392 0.50935572,125.4463 0.86627287,125.4534 0.69635046,125.4605 0.53569281,125.4676 0.43744358,125.4748 0.42847463,125.4819 0.35701039,125.4890 0.47329393,125.4961 0.59834576,125.5032 0.71425217,125.5103 0.49093246,125.5174 0.54468828,125.5246 0.9910453,125.5317 0.99139941,125.5388 1.1967543,125.5459 1.223891,125.5530 1.6259438,125.5601 2.0801246,125.5672 1.8559325,125.5744 0.96343994,125.5815 0.60696143,125.5886 0.54452592,125.5957 0.49983636,125.6028 0.28569287,125.6099 0.41157871,125.6171 0.92933506,125.6242 1.1156018,125.6313 0.88357866,125.6384 0.8035332,125.6455 0.50873548,125.6527 0.49088693,125.6598 0.43725625,125.6669 0.2500757,125.6740 0.27705297,125.6811 0.42889458,125.6882 0.49102622,125.6954 0.40138689,125.7025 0.37487826,125.7096 0.35714561,125.7167 0.27679753,125.7238 0.3124699,125.7310 0.39321423,125.7381 0.60750115,125.7452 0.64285934,125.7523 0.54436624,125.7595 0.49111515,125.7666 0.63424838,125.7737 0.58002108,125.7808 0.41073155,125.7879 0.62580383,125.7951 0.99158812,125.8022 0.97294372,125.8093 0.74026394,125.8164 0.35652083,125.8236 0.48271593,125.8307 1.0183126,125.8378 0.82086086,125.8449 0.34753108,125.8520 0.080296114,125.8592 0.23232427,125.8663 0.33036232,125.8734 0.35730192,125.8805 0.35712224,125.8877 0.30345955,125.8948 0.4466781,125.9019 0.50911272,125.9090 0.41044918,125.9162 0.30333492,125.9233 0.2231802,125.9304 0.25904065,125.9376 0.27657411,125.9447 0.23210946,125.9518 0.66131681,125.9589 0.85743386,125.9661 0.89326245,125.9732 1.5205472,125.9803 3.3321877,125.9874 3.3462796,125.9946 1.8907034,126.0017 0.91030025,126.0088 1.0090764,126.0160 1.0888258,126.0231 1.0360377,126.0302 1.3316746,126.0373 2.117291,126.0445 3.4572434,126.0516 4.947566,126.0587 6.8873672,126.0659 10.765594,126.0730 13.993734,126.0801 19.327496,126.0873 43.028873,126.0944 73.769958,126.1015 90.175064,126.1086 76.640617,126.1158 49.23642,126.1229 22.131536,126.1300 9.0171785,126.1372 4.9088607,126.1443 4.115706,126.1514 3.7663424,126.1586 2.7571712,126.1657 1.8658236,126.1728 1.4102376,126.1800 0.74889106,126.1871 0.31245515,126.1942 0.55408704,126.2014 0.90192688,126.2085 0.82989323,126.2156 0.35705066,126.2228 0.48279873,126.2299 0.58026522,126.2370 0.29388997,126.2442 0.17836781,126.2513 0.19645968,126.2585 0.15181555,126.2656 0.20541067,126.2727 0.33942515,126.2799 0.64314336,126.2870 0.87521303,126.2941 1.0267237,126.3013 1.04445,126.3084 0.71403444,126.3155 0.32139638,126.3227 0.3484318,126.3298 0.3753354,126.3370 0.51788151,126.3441 0.43759844,126.3512 0.6521576,126.3584 0.67829305,126.3655 0.67849594,126.3726 0.86630303,126.3798 0.705194,126.3869 0.59833747,126.3941 0.63401765,126.4012 0.59792358,126.4083 0.7321406,126.4155 0.669267,126.4226 0.22267617,126.4298 0.13419399,126.4369 0.42003372,126.4440 0.41955426,126.4512 0.32129648,126.4583 0.34824762,126.4655 0.33012488,126.4726 0.18731205,126.4798 0.57155925,126.4869 0.78622425,126.4940 0.73242414,126.5012 0.49949494,126.5083 0.23193178,126.5155 0.29474774,126.5226 0.45560247,126.5297 0.76792151,126.5369 0.70520437,126.5440 0.74138677,126.5512 0.77716106,126.5583 0.67828101,126.5655 0.4375492,126.5726 0.65253305,126.5798 0.92867744,126.5869 0.91917723,126.5940 0.82992774,126.6012 0.70513409,126.6083 0.58019906,126.6155 0.34812373,126.6226 0.33075902,126.6298 0.59864587,126.6369 0.85710669,126.6441 0.79416406,126.6512 0.43710783,126.6584 0.25031778,126.6655 0.38417289,126.6727 0.41078037,126.6798 0.57153618,126.6870 0.66090602,126.6941 0.83890277,126.7012 0.72351539,126.7084 1.1167895,126.7155 1.0529127,126.7227 0.73178738,126.7298 0.73258823,126.7370 0.82139122,126.7441 0.61543804,126.7513 0.4013904,126.7584 0.36640373,126.7656 0.7056824,126.7727 0.59806526,126.7799 0.44611025,126.7870 0.2499038,126.7942 0.33117747,126.8013 0.59831697,126.8085 0.45480868,126.8156 0.51785529,126.8228 0.61612576,126.8299 0.66053361,126.8371 0.58023119,126.8442 0.70612842,126.8514 1.0276015,126.8586 1.0623993,126.8657 0.84762484,126.8729 0.57088727,126.8800 0.37447914,126.8872 0.10667799,126.8943 0.018086465,126.9015 0.38435271,126.9086 0.52691942,126.9158 0.65213329,126.9229 0.65168983,126.9301 0.40161985,126.9372 0.54477441,126.9444 0.58006209,126.9516 0.44669646,126.9587 0.82223034,126.9659 1.0716138,126.9730 1.0355209,126.9802 1.4744517,126.9873 2.4662747,126.9945 2.9016666,127.0016 2.3730755,127.0088 1.6863748,127.0160 1.4462823,127.0231 1.4034246,127.0303 2.6903157,127.0374 3.5982697,127.0446 3.5351443,127.0517 3.7233384,127.0589 4.2699132,127.0661 6.0936818,127.0732 10.182837,127.0804 26.148533,127.0875 51.438892,127.0947 59.295624,127.1019 42.557316,127.1090 22.112101,127.1162 14.43746,127.1233 11.899238,127.1305 23.544376,127.1377 40.115852,127.1448 40.825169,127.1520 24.461681,127.1591 8.6894979,127.1663 3.2290192,127.1735 1.8288535,127.1806 1.0703099,127.1878 0.73177558,127.1949 0.49128509,127.2021 0.5183059,127.2093 0.59818995,127.2164 0.50859505,127.2236 0.5268029,127.2308 0.50014848,127.2379 0.39252594,127.2451 0.12449817,127.2523 0.026862832,127.2594 0.22362722,127.2666 0.3751764,127.2737 0.37481794,127.2809 0.30353972,127.2881 0.28591397,127.2952 0.35730466,127.3024 0.58938515,127.3096 0.64251858,127.3167 0.46422192,127.3239 0.4828667,127.3311 0.69679624,127.3382 0.59764087,127.3454 0.54484159,127.3526 0.83986771,127.3597 0.7765916,127.3669 0.67802829,127.3741 0.41018721,127.3812 0.3481029,127.3884 0.31245297,127.3956 0.28566262,127.4027 0.29476434,127.4099 0.28566146,127.4171 0.23249796,127.4242 0.58059663,127.4314 0.58927459,127.4386 0.7859953,127.4457 0.91058856,127.4529 0.71406478,127.4601 0.46407944,127.4673 0.4556345,127.4744 0.64318562,127.4816 0.66942632,127.4888 0.63351661,127.4959 0.47277981,127.5031 0.16049552,127.5103 0.12531428,127.5174 0.31288561,127.5246 0.3301414,127.5318 0.16028087,127.5390 0.11634127,127.5461 0.32198539,127.5533 0.56242937,127.5605 0.57104927,127.5676 0.37496451,127.5748 0.37498519,127.5820 0.4111881,127.5892 0.8935219,127.5963 1.1516469,127.6035 1.1422068,127.6107 0.48168501,127.6179 0.23223627,127.6250 0.48260683,127.6322 0.90220177,127.6394 0.98193163,127.6466 0.72288334,127.6537 0.5357092,127.6609 0.52671057,127.6681 0.58931178,127.6753 0.57175267,127.6824 0.55364007,127.6896 0.50858223,127.6968 0.6516965,127.7040 0.84858745,127.7111 1.0447762,127.7183 0.79427016,127.7255 0.43722615,127.7327 0.25006688,127.7398 0.30346727,127.7470 0.49081621,127.7542 0.45557827,127.7614 0.62595975,127.7686 1.0457315,127.7757 1.1961049,127.7829 0.89171392,127.7901 0.62466156,127.7973 0.41977486,127.8044 0.47374922,127.8116 0.78591919,127.8188 0.84799618,127.8260 0.82138973,127.8332 0.61579096,127.8403 0.4279809,127.8475 0.3033447,127.8547 0.43787554,127.8619 0.57173043,127.8691 0.49981692,127.8763 0.28538057,127.8834 0.19627878,127.8906 0.32179233,127.8978 0.45560184,127.9050 0.49123389,127.9122 1.10776,127.9193 1.4197541,127.9265 1.0262604,127.9337 0.49040151,127.9409 0.28556389,127.9481 0.32167044,127.9553 0.50916368,127.9624 0.75903177,127.9696 0.76806802,127.9768 0.83058721,127.9840 0.84791565,127.9912 0.70518476,127.9984 0.73258066,128.0055 1.0275877,128.0127 1.295036,128.0199 1.4099801,128.0271 1.2587128,128.0343 1.5908154,128.0415 2.93031,128.0487 4.2327127,128.0558 4.0883675,128.0630 5.3223424,128.0702 17.391918,128.0774 35.307755,128.0846 44.901577,128.0918 41.941181,128.0990 39.476353,128.1062 63.588936,128.1133 250.20155,128.1205 562.80383,128.1277 650.56873,128.1349 424.46286,128.1421 155.36336,128.1493 54.492985,128.1565 37.308514,128.1637 25.715082,128.1709 17.113598,128.1780 9.5534086,128.1852 5.0581617,128.1924 2.0153296,128.1996 0.90975666,128.2068 0.95536381,128.2140 1.0535808,128.2212 0.86542314,128.2284 0.58884323,128.2356 0.50912315,128.2428 0.73335087,128.2499 1.277941,128.2571 1.4455779,128.2643 0.93656063,128.2715 0.66972929,128.2787 0.63339895,128.2859 0.46402487,128.2931 0.55388129,128.3003 0.59824246,128.3075 0.51763165,128.3147 0.30365196,128.3219 0.49141285,128.3291 0.61605752,128.3363 0.58930188,128.3435 0.59805864,128.3507 0.59865963,128.3578 0.92867178,128.3650 0.67793036,128.3722 0.5355581,128.3794 0.46392664,128.3866 0.4376018,128.3938 0.63448179,128.4010 0.6964131,128.4082 0.50839001,128.4154 0.37479046,128.4226 0.41083962,128.4298 0.47351423,128.4370 0.76873142,128.4442 1.2238559,128.4514 1.0883846,128.4586 0.6509667,128.4658 0.5893895,128.4730 0.44686633,128.4802 0.69718879,128.4874 0.85686672,128.4946 0.49914119,128.5018 0.34792927,128.5090 0.41099519,128.5162 0.74165434,128.5234 0.98232394,128.5306 0.89272648,128.5378 0.89326185,128.5450 1.0538745,128.5522 1.0085757,128.5594 0.67776507,128.5666 0.37480411,128.5738 0.48247093,128.5810 0.7151621,128.5882 1.3135283,128.5954 1.5442077,128.6026 1.2401874,128.6098 0.80314553,128.6170 0.6698156,128.6242 0.67903358,128.6314 0.74989337,128.6386 0.56177127,128.6458 0.33001947,128.6530 0.37564516,128.6602 0.94712788,128.6674 1.3657581,128.6746 1.1691549,128.6818 0.88391799,128.6890 0.71432942,128.6962 0.66102475,128.7034 0.92846388,128.7106 1.0708482,128.7178 0.83948439,128.7250 0.58041811,128.7322 0.3568258,128.7394 0.40180832,128.7467 0.43749973,128.7539 0.48200083,128.7611 0.53563452,128.7683 0.75011128,128.7755 0.77755964,128.7827 1.0091249,128.7899 0.84743327,128.7971 0.50851357,128.8043 0.35691699,128.8115 0.31269908,128.8187 0.50905859,128.8259 0.28539389,128.8331 0.10716134,128.8403 0.22362474,128.8476 0.43745017,128.8548 0.45549411,128.8620 0.6346187,128.8692 0.80408937,128.8764 0.98238188,128.8836 1.0622212,128.8908 0.98120832,128.8980 0.61565006,128.9052 0.62536657,128.9124 0.78635263,128.9196 1.3126048,128.9269 1.240445,128.9341 0.91056782,128.9413 0.63427746,128.9485 0.6159181,128.9557 0.49089912,128.9629 0.6615383,128.9701 0.95539999,128.9773 0.79488486,128.9846 1.2517651,128.9918 1.9738388,128.9990 2.1242537,129.0062 1.9548508,129.0134 2.0007319,129.0206 2.823355,129.0278 4.0648713,129.0350 6.970665,129.0423 12.73191,129.0495 26.041214,129.0567 108.14494,129.0639 310.56601,129.0711 423.6478,129.0783 325.65765,129.0855 145.67151,129.0928 52.17522,129.1000 28.850313,129.1072 20.962099,129.1144 26.418842,129.1216 49.826527,129.1288 62.567493,129.1361 49.829174,129.1433 24.387754,129.1505 9.8197556,129.1577 5.6669908,129.1649 3.6577325,129.1721 1.5155216,129.1794 0.63414806,129.1866 0.90185928,129.1938 0.73208475,129.2010 0.7766481,129.2082 0.6602059,129.2154 0.93802059,129.2227 1.2684866,129.2299 1.1606858,129.2371 0.89265031,129.2443 0.87483597,129.2515 0.90164888,129.2588 0.96416909,129.2660 0.96414679,129.2732 0.71414769,129.2804 0.72323161,129.2876 0.86640561,129.2949 1.0266197,129.3021 0.71391261,129.3093 0.5712508,129.3165 0.65175045,129.3237 0.58971697,129.3310 0.61651552,129.3382 0.79462117,129.3454 0.77638155,129.3526 0.57111126,129.3599 0.49984267,129.3671 0.48223636,129.3743 0.61609536,129.3815 0.54455042,129.3888 0.37491959,129.3960 0.28603777,129.4032 0.40191865,129.4104 0.38392475,129.4176 0.62551403,129.4249 0.87468785,129.4321 0.54391068,129.4393 0.39314422,129.4465 0.90286177,129.4538 1.3400604,129.4610 1.4998604,129.4682 1.4365135,129.4755 1.0892092,129.4827 1.0624863,129.4899 0.60696065,129.4971 0.78628963,129.5044 1.026739,129.5116 0.883439,129.5188 0.63368195,129.5260 0.84832722,129.5333 0.92890424,129.5405 0.92868191,129.5477 0.87444007,129.5549 0.66945171,129.5622 0.76823282,129.5694 0.88409472,129.5766 0.77656031,129.5839 0.49065176,129.5911 0.41947064,129.5983 0.44611329,129.6056 0.48236814,129.6128 0.60767788,129.6200 0.52659768,129.6272 0.40135548,129.6345 0.35731393,129.6417 0.65216905,129.6489 0.52636033,129.6562 0.25857767,129.6634 0.25924084,129.6706 0.58967936,129.6779 0.58910376,129.6851 0.41957673,129.6923 0.54546541,129.6996 0.97376603,129.7068 0.96354133,129.7140 0.61534297,129.7213 0.54459792,129.7285 0.59842014,129.7357 0.75023264,129.7430 0.44599226,129.7502 0.1334146,129.7574 0.11659907,129.7647 0.43798032,129.7719 0.50025898,129.7791 0.56241554,129.7864 0.38339609,129.7936 0.39292714,129.8008 0.55361605,129.8081 0.49099794,129.8153 0.64333814,129.8225 0.98267967,129.8298 1.0087183,129.8370 0.60640436,129.8442 0.30323863,129.8515 0.38455471,129.8587 0.69683057,129.8659 0.64258826,129.8732 0.76777917,129.8804 0.93746036,129.8877 0.66920227,129.8949 0.35734132,129.9021 0.58081383,129.9094 0.64271098,129.9166 0.56239671,129.9239 0.63376647,129.9311 0.58912855,129.9383 0.47348857,129.9456 0.55363071,129.9528 0.45509118,129.9600 0.37518027,129.9673 0.52685332,129.9745 0.60703802,129.9818 0.99271315,129.9890 3.0566711,129.9962 5.7429314,130.0035 5.9991732,130.0107 4.18472,130.0180 2.1775062,130.0252 2.1346357,130.0325 2.6893935,130.0397 4.6386333,130.0469 8.8183622,130.0542 13.595359,130.0614 19.682165,130.0687 30.420197,130.0759 41.824581,130.0831 57.464821,130.0904 155.37553,130.0976 397.53519,130.1049 529.34235,130.1121 400.50757,130.1194 172.11719,130.1266 68.061867,130.1339 63.708977,130.1411 63.351345,130.1483 44.821533,130.1556 24.455572,130.1628 31.914289,130.1701 86.627281,130.1773 123.07865,130.1846 94.180122,130.1918 38.640438,130.1991 11.932305,130.2063 6.1923308,130.2136 3.5677354,130.2208 1.5791361,130.2280 0.96338445,130.2353 0.53577191,130.2425 0.86714405,130.2498 1.0539405,130.2570 1.0537884,130.2643 1.1958681,130.2715 0.74921596,130.2788 0.65152675,130.2860 0.5538004,130.2933 0.90278643,130.3005 1.0894994,130.3078 0.88301599,130.3150 0.57069576,130.3223 0.47339511,130.3295 0.53622431,130.3368 0.76811177,130.3440 0.85682023,130.3513 0.62468904,130.3585 0.40182212,130.3658 0.52703071,130.3730 0.7857765,130.3803 0.70532042,130.3875 0.66032022,130.3948 0.41025132,130.4020 0.41982862,130.4093 0.53592545,130.4165 0.47324386,130.4238 0.59004498,130.4310 0.95599753,130.4383 0.82984895,130.4455 0.50804406,130.4528 0.31216714,130.4601 0.41976932,130.4673 0.39281648,130.4746 0.35711914,130.4818 0.52720749,130.4891 0.78641474,130.4963 0.82998413,130.5036 0.50819427,130.5108 0.40216589,130.5181 0.50891858,130.5253 0.34757823,130.5326 0.2857843,130.5399 0.63463557,130.5471 1.8307482,130.5544 2.3393867,130.5616 1.7855719,130.5689 1.0088392,130.5761 0.84843814,130.5834 0.74142468,130.5906 0.84782839,130.5979 0.60632521,130.6052 0.34776166,130.6124 0.089377157,130.6197 0.27722237,130.6269 0.43762687,130.6342 0.66083658,130.6415 0.52659696,130.6487 0.3748782,130.6560 0.38408706,130.6632 0.40173557,130.6705 0.32127637,130.6777 0.3842124,130.6850 0.50947195,130.6923 0.75907433,130.6995 0.74953848,130.7068 0.39221901,130.7140 0.20549525,130.7213 0.40197283,130.7286 0.35673714,130.7358 0.25920984,130.7431 0.43794975,130.7504 0.44619337,130.7576 0.38421243,130.7649 0.66114789,130.7721 0.71385342,130.7794 0.56226003,130.7867 0.50009596,130.7939 0.46423069,130.8012 0.41975611,130.8084 0.63423318,130.8157 0.85686672,130.8230 0.69564092,130.8302 0.33924943,130.8375 0.45584255,130.8448 0.56265175,130.8520 0.50008947,130.8593 0.63459021,130.8666 1.017904,130.8738 0.65086395,130.8811 0.55343521,130.8884 0.94674641,130.8956 1.000075,130.9029 0.8842448,130.9102 0.97341681,130.9174 1.2766011,130.9247 1.0887257,130.9320 0.58877808,130.9392 0.24991229,130.9465 0.16092098,130.9538 0.33989641,130.9610 0.60710812,130.9683 0.67830449,130.9756 0.68803459,130.9828 1.0106119,130.9901 2.7902522,130.9974 5.7166734,131.0046 5.3007808,131.0119 3.0327494,131.0192 1.6420662,131.0264 1.4906641,131.0337 1.5726116,131.0410 2.9405193,131.0482 5.1727509,131.0555 9.0051184,131.0628 13.870165,131.0701 15.303098,131.0773 13.613999,131.0846 14.857654,131.0919 30.325375,131.0991 57.371643,131.1064 68.843117,131.1137 49.087421,131.1209 21.775867,131.1282 9.9024076,131.1355 6.7211218,131.1428 5.4703588,131.1500 3.9264996,131.1573 2.7926793,131.1646 1.8589834,131.1719 5.0766568,131.1791 7.5365272,131.1864 6.2826753,131.1937 3.1124432,131.2010 1.266158,131.2082 0.70509869,131.2155 0.580351,131.2228 0.51772958,131.2300 0.78569442,131.2373 0.75938243,131.2446 0.80382293,131.2519 0.59798431,131.2591 0.66096002,131.2664 0.84840256,131.2737 0.91931587,131.2810 0.75871134,131.2883 0.64281446,131.2955 0.58013695,131.3028 0.4547877,131.3101 0.13343225,131.3174 0.062765859,131.3246 0.25914359,131.3319 0.47307816,131.3392 0.47334546,131.3465 0.40171501,131.3537 0.19632804,131.3610 0.28609738,131.3683 0.51789099,131.3756 0.55336285,131.3829 0.68744266,131.3901 0.75900954,131.3974 0.8036657,131.4047 0.68730456,131.4120 0.3302297,131.4193 0.33976585,131.4265 0.88465148,131.4338 1.3482813,131.4411 1.0085434,131.4484 0.67911035,131.4557 0.95601708,131.4629 1.0443685,131.4702 1.0175186,131.4775 0.83003861,131.4848 0.65120506,131.4921 0.50884205,131.4994 0.6788801,131.5066 0.74123394,131.5139 0.77663243,131.5212 0.60671532,131.5285 0.26751515,131.5358 0.18792832,131.5431 0.64435536,131.5503 1.5995133,131.5576 2.0174835,131.5649 1.5076603,131.5722 1.1867752,131.5795 0.80311555,131.5868 0.57114494,131.5940 0.57181174,131.6013 0.74143487,131.6086 0.6606521,131.6159 0.69686466,131.6232 0.94724703,131.6305 1.1690098,131.6378 0.66851282,131.6450 0.40178961,131.6523 0.58990163,131.6596 0.90177286,131.6669 0.5890789,131.6742 0.58076924,131.6815 0.67840445,131.6888 0.54433423,131.6960 0.56265897,131.7033 0.750081,131.7106 0.65131301,131.7179 0.39276648,131.7252 0.46451351,131.7325 0.43731195,131.7398 0.23172574,131.7471 0.11592177,131.7544 0.47376785,131.7616 1.0363753,131.7689 1.1611134,131.7762 1.107363,131.7835 1.1338757,131.7908 0.99068767,131.7981 0.68712854,131.8054 0.71425688,131.8127 0.69649982,131.8200 0.53531921,131.8273 0.28526279,131.8346 0.27678758,131.8418 0.35732812,131.8491 0.60744572,131.8564 0.72337157,131.8637 0.52660084,131.8710 0.27634612,131.8783 0.13364007,131.8856 0.14313866,131.8929 0.24129687,131.9002 0.17815717,131.9075 0.17879434,131.9148 0.42057976,131.9221 0.55346149,131.9294 0.40130752,131.9367 0.44668832,131.9439 0.75061482,131.9512 0.99978113,131.9585 0.6064207,131.9658 0.30347076,131.9731 0.36622304,131.9804 0.50894696,131.9877 0.54526526,131.9950 1.0450492,132.0023 1.1424289,132.0096 0.95527017,132.0169 0.75906169,132.0242 0.6333825,132.0315 0.16879146,132.0388 0.33195084,132.0461 2.1277006,132.0534 3.5983636,132.0607 5.0645599,132.0680 8.5770483,132.0753 11.138488,132.0826 11.564705,132.0899 12.170088,132.0972 13.170099,132.1045 14.242402,132.1118 14.419866,132.1191 12.235703,132.1264 7.2688632,132.1337 3.3356738,132.1410 2.2672174,132.1483 1.882823,132.1556 1.2039554,132.1629 0.76731521,132.1702 0.74128097,132.1775 1.0896322,132.1848 1.0799992,132.1921 0.50828362,132.1994 0.28569135,132.2067 0.47343493,132.2140 0.49107614,132.2213 0.34834558,132.2286 0.49112347,132.2359 0.36583301,132.2432 0.35710952,132.2505 0.42868033,132.2578 0.45557508,132.2651 0.47308356,132.2724 0.19600475,132.2797 0.11596085,132.2870 0.17887437,132.2943 0.31279522,132.3016 0.27643412,132.3089 0.071198538,132.3162 0.22333586,132.3235 0.34828472,132.3308 0.33046684,132.3381 0.32164651,132.3455 0.45586756,132.3528 0.69643694,132.3601 0.70522821,132.3674 0.81264669,132.3747 0.74974769,132.3820 0.50014102,132.3893 0.67893976,132.3966 0.96424335,132.4039 0.91047055,132.4112 0.59769666,132.4185 0.22292228,132.4258 0.1516688,132.4331 0.10697468,132.4404 0.062414825,132.4478 0.11636191,132.4551 0.37518746,132.4624 0.31289005,132.4697 0.7156176,132.4770 1.4561278,132.4843 1.3738035,132.4916 0.70463008,132.4989 0.84882939,132.5062 0.92032868,132.5135 1.116094,132.5208 0.9541747,132.5282 0.45441172,132.5355 0.30361024,132.5428 0.4916268,132.5501 0.73224699,132.5574 0.80324596,132.5647 0.66932249,132.5720 0.31259307,132.5793 0.39341471,132.5867 0.56237972,132.5940 0.21374892,132.6013 0.14272939,132.6086 0.11605234,132.6159 0.18787955,132.6232 0.53607172,132.6305 0.53566331,132.6378 0.51828837,132.6452 0.85766459,132.6525 0.75857866,132.6598 0.59776509,132.6671 0.63409567,132.6744 0.68769705,132.6817 0.67841786,132.6890 0.67818213,132.6964 0.57116216,132.7037 0.53557521,132.7110 0.41095948,132.7183 0.52715456,132.7256 0.51768827,132.7329 0.30341771,132.7403 0.28548825,132.7476 0.2051181,132.7549 0.16975112,132.7622 0.22330301,132.7695 0.51826388,132.7768 0.90228784,132.7842 0.81223249,132.7915 0.42854172,132.7988 0.5719952,132.8061 0.75891268,132.8134 0.75009483,132.8208 0.901761,132.8281 0.78519785,132.8354 0.73230177,132.8427 0.77708769,132.8500 0.74063402,132.8573 0.45466462,132.8647 0.24079759,132.8720 0.11607451,132.8793 0.18770863,132.8866 0.46492079,132.8939 0.99184895,132.9013 1.2586586,132.9086 0.88312352,132.9159 0.58899635,132.9232 0.62536269,132.9306 0.70622331,132.9379 0.97362643,132.9452 0.91926944,132.9525 0.61558735,132.9598 0.56204194,132.9672 0.49971038,132.9745 0.38381726,132.9818 0.16967405,132.9891 0.35770032,132.9965 0.8135305,133.0038 1.2504262,133.0111 1.0795599,133.0184 0.60633987,133.0258 0.50058597,133.0331 1.2611166,133.0404 2.4744604,133.0477 2.6340544,133.0551 2.3828385,133.0624 2.4493496,133.0697 8.6839476,133.0770 19.377304,133.0844 23.58444,133.0917 27.126064,133.0990 35.211399,133.1063 42.748711,133.1137 42.954494,133.1210 33.614552,133.1283 19.897982,133.1356 6.7810006,133.1430 2.0241637,133.1503 1.079493,133.1576 0.92845154,133.1650 0.78552455,133.1723 0.6252833,133.1796 0.6523031,133.1869 0.70559943,133.1943 0.95483822,133.2016 0.57948732,133.2089 0.25894669,133.2163 0.33152908,133.2236 0.77699196,133.2309 0.5257811,133.2382 0.45531312,133.2456 0.72351706,133.2529 0.68724543,133.2602 0.39250651,133.2676 0.39265952,133.2749 0.47362113,133.2822 0.69742596,133.2896 0.87515122,133.2969 0.64243174,133.3042 0.5266844,133.3116 0.527134,133.3189 0.7505542,133.3262 0.90143788,133.3336 0.66857523,133.3409 0.42841598,133.3482 0.65248352,133.3556 1.0716597,133.3629 1.0268047,133.3702 0.88385582,133.3776 0.59764206,133.3849 0.39294332,133.3922 0.71449655,133.3996 0.60652173,133.4069 0.20492952,133.4142 0.27727821,133.4216 0.72377235,133.4289 0.77659452,133.4362 0.55335993,133.4436 0.48236036,133.4509 0.58047295,133.4582 0.58896637,133.4656 0.46460456,133.4729 0.77723122,133.4803 0.88385636,133.4876 0.89323646,133.4949 1.1789036,133.5023 1.2855912,133.5096 1.2228801,133.5169 1.0265704,133.5243 0.87471813,133.5316 0.57139957,133.5390 0.69652265,133.5463 0.76754302,133.5536 0.82133859,133.5610 0.75896257,133.5683 0.580208,133.5757 0.42869931,133.5830 0.5273751,133.5903 0.94682902,133.5977 1.0802096,133.6050 0.80299461,133.6124 0.4371869,133.6197 0.41072011,133.6270 0.49103838,133.6344 0.5090152,133.6417 0.48219684,133.6491 0.43741575,133.6564 0.39257216,133.6637 0.49109504,133.6711 0.54470807,133.6784 0.45517397,133.6858 0.43750367,133.6931 0.43780074,133.7005 0.42868486,133.7078 0.44635484,133.7151 0.48197636,133.7225 0.29418841,133.7298 0.16061234,133.7372 0.23247778,133.7445 0.55411035,133.7519 0.80369812,133.7592 0.76744944,133.7666 0.40132275,133.7739 0.28560224,133.7812 0.41099411,133.7886 0.44686154,133.7959 0.70558548,133.8033 0.72334439,133.8106 0.83930695,133.8180 0.52650183,133.8253 0.32106385,133.8327 0.19630469,133.8400 0.28580424,133.8474 0.47353053,133.8547 0.75917566,133.8621 0.78568524,133.8694 0.79439938,133.8767 0.80339354,133.8841 0.83936083,133.8914 0.75001812,133.8988 0.41056436,133.9061 0.23185112,133.9135 0.13382457,133.9208 0.13396843,133.9282 0.27734321,133.9355 0.7687822,133.9429 1.2147274,133.9502 1.3478162,133.9576 0.99032193,133.9649 0.57119137,133.9723 0.53603727,133.9796 0.91146672,133.9870 2.1347146,133.9943 3.0085258,134.0017 2.2054164,134.0090 1.616524,134.0164 1.168752,134.0237 0.64195383,134.0311 0.43732756,134.0384 0.67890692,134.0458 1.0805138,134.0532 1.1702235,134.0605 1.5550941,134.0679 2.3938222,134.0752 3.7337782,134.0826 5.5105195,134.0899 5.6521316,134.0973 7.8488264,134.1046 19.572752,134.1120 31.159927,134.1193 28.51346,134.1267 14.989787,134.1340 4.6888499,134.1414 2.5712371,134.1488 2.1151104,134.1561 1.6499707,134.1635 0.80237639,134.1708 0.4285174,134.1782 0.36650124,134.1855 0.50015795,134.1929 0.49067712,134.2002 0.4732461,134.2076 0.58041751,134.2150 0.58910239,134.2223 0.75891668,134.2297 0.59811193,134.2370 0.36609024,134.2444 0.29475403,134.2517 0.50013816,134.2591 0.88428611,134.2665 1.0451132,134.2738 0.93757439,134.2812 0.7225939,134.2885 0.58924967,134.2959 0.91997766,134.3033 0.88358003,134.3106 0.50847811,134.3180 0.26780096,134.3253 0.38427943,134.3327 0.58035856,134.3401 0.48167977,134.3474 0.24096432,134.3548 0.25937381,134.3621 0.53628814,134.3695 0.69621867,134.3769 0.56232864,134.3842 0.77743804,134.3916 0.95567638,134.3990 0.83915037,134.4063 0.76713467,134.4137 0.51723129,134.4210 0.48270026,134.4284 0.83972025,134.4358 0.91086674,134.4431 0.91902339,134.4505 0.57096291,134.4579 0.55437458,134.4652 0.82182646,134.4726 0.89253438,134.4799 0.66908121,134.4873 0.38389507,134.4947 0.63468105,134.5020 1.0001267,134.5094 0.8206535,134.5168 0.64354616,134.5241 1.0182655,134.5315 0.69530076,134.5389 0.41934004,134.5462 0.84893888,134.5536 1.3130926,134.5610 1.3395401,134.5683 1.2673324,134.5757 0.74018806,134.5831 0.64321083,134.5904 0.78598356,134.5978 0.61552346,134.6052 0.4731881,134.6125 0.8129099,134.6199 0.93770069,134.6273 0.79468244,134.6346 0.89276129,134.6420 1.1872551,134.6494 1.0175707,134.6568 0.90161341,134.6641 1.0629877,134.6715 1.3134005,134.6789 1.4116504,134.6862 1.2587665,134.6936 0.85564327,134.7010 0.64173365,134.7083 0.73286492,134.7157 1.3856567,134.7231 1.5728983,134.7305 1.829265,134.7378 0.96232271,134.7452 0.69650561,134.7526 0.79516375,134.7599 1.0803388,134.7673 1.0084999,134.7747 1.0895855,134.7821 1.1961521,134.7894 0.89285392,134.7968 1.214613,134.8042 0.95570672,134.8115 1.1166223,134.8189 1.1334915,134.8263 1.1517116,134.8337 1.6434205,134.8410 1.8757724,134.8484 2.2859399,134.8558 2.2146928,134.8632 2.2232471,134.8705 2.0971103,134.8779 1.874936,134.8853 1.9640995,134.8927 1.8213167,134.9000 1.9829603,134.9074 2.2681556,134.9148 2.2320158,134.9222 2.3032119,134.9295 2.3482931,134.9369 3.2866476,134.9443 4.2694559,134.9517 4.4922056,134.9591 4.5467477,134.9664 6.0015755,134.9738 6.9033537,134.9812 8.8958855,134.9886 11.09321,134.9959 13.719298,135.0033 16.669329,135.0107 24.051535,135.0181 32.914223,135.0255 37.855595,135.0328 37.748104,135.0402 43.236366,135.0476 55.640053,135.0550 83.527451,135.0624 144.98936,135.0697 265.07748,135.0771 665.02448,135.0845 3098.4028,135.0919 8424.3145,135.0993 10920.343,135.1066 7890.4907,135.1140 3276.8909,135.1214 1097.1709,135.1288 713.31091,135.1362 474.43948,135.1436 260.02615,135.1509 138.92354,135.1583 73.54258,135.1657 39.884136,135.1731 23.860458,135.1805 15.283933,135.1879 10.832985,135.1952 8.0953465,135.2026 6.4834886,135.2100 7.3770299,135.2174 6.8996024,135.2248 6.6495466,135.2322 5.5184679,135.2395 6.6628594,135.2469 6.6763844,135.2543 5.5516009,135.2617 5.0534525,135.2691 5.1083488,135.2765 5.8215165,135.2839 4.5613122,135.2912 4.3035116,135.2986 3.9908011,135.3060 4.1695986,135.3134 3.6429732,135.3208 3.6780069,135.3282 3.2034075,135.3356 2.7939897,135.3430 3.1444046,135.3503 3.6161499,135.3577 3.054157,135.3651 3.9291019,135.3725 3.1784914,135.3799 3.1600192,135.3873 2.7027233,135.3947 1.9190357,135.4021 1.8759282,135.4095 1.9287703,135.4168 2.0898979,135.4242 2.9650769,135.4316 3.2420018,135.4390 3.3482015,135.4464 2.284817,135.4538 2.3926241,135.4612 2.1511581,135.4686 2.5358708,135.4760 3.2232189,135.4834 2.7230122,135.4908 2.2940724,135.4982 1.5530776,135.5055 1.3494884,135.5129 2.1251009,135.5203 2.213599,135.5277 1.9193916,135.5351 1.5173075,135.5425 1.4731596,135.5499 1.5540825,135.5573 1.615702,135.5647 1.4018821,135.5721 2.2779441,135.5795 2.2853093,135.5869 1.9725983,135.5943 2.0795953,135.6017 1.4820107,135.6091 1.1692913,135.6165 0.40110883,135.6238 0.71524471,135.6312 1.3936388,135.6386 1.8573793,135.6460 1.7859381,135.6534 1.3833226,135.6608 0.99904525,135.6682 1.1254357,135.6756 1.3220627,135.6830 1.2415024,135.6904 1.4990656,135.6978 0.59652013,135.7052 0.50065964,135.7126 1.0722376,135.7200 1.0803201,135.7274 0.893107,135.7348 0.88402075,135.7422 1.0541204,135.7496 1.509217,135.7570 1.5620192,135.7644 1.570942,135.7718 1.4908826,135.7792 1.4909891,135.7866 1.2501842,135.7940 1.4197878,135.8014 1.1246768,135.8088 1.1436989,135.8162 1.5264839,135.8236 1.2401412,135.8310 1.2951757,135.8384 1.151848,135.8458 1.1784077,135.8532 1.1426871,135.8606 0.98209101,135.8680 0.6962238,135.8754 0.70494258,135.8828 0.77720594,135.8902 1.0361618,135.8976 1.3480787,135.9050 1.2058121,135.9124 1.1523911,135.9198 1.1878834,135.9272 1.4737028,135.9346 1.5981137,135.9420 1.5167782,135.9495 1.213994,135.9569 1.723121,135.9643 1.5081612,135.9717 1.3228006,135.9791 2.306092,135.9865 3.3494782,135.9939 3.9377973,136.0013 4.2670484,136.0087 3.5699639,136.0161 2.9480553,136.0235 5.4204402,136.0309 13.72807,136.0383 21.004301,136.0457 19.276304,136.0531 13.422171,136.0605 14.310189,136.0680 28.552168,136.0754 74.387306,136.0828 192.31136,136.0902 572.33118,136.0976 1055.5785,136.1050 1083.8668,136.1124 641.12585,136.1198 246.68813,136.1272 130.99086,136.1346 100.23309,136.1420 57.191875,136.1494 26.370947,136.1569 12.6128,136.1643 8.5486555,136.1717 5.6108589,136.1791 2.8901203,136.1865 1.8300228,136.1939 1.660033,136.2013 1.1072537,136.2087 1.7063352,136.2161 1.7760154,136.2236 1.4906967,136.2310 1.3304923,136.2384 1.2500974,136.2458 1.7776663,136.2532 2.0618336,136.2606 1.3564183,136.2680 1.3310143,136.2754 1.3571823,136.2829 1.1963241,136.2903 0.92805016,136.2977 1.0896794,136.3051 1.5359474,136.3125 1.1519154,136.3199 1.5007845,136.3273 1.4734404,136.3348 1.6789054,136.3422 1.5976962,136.3496 1.204833,136.3570 1.3746262,136.3644 1.3034859,136.3718 1.5002053,136.3793 1.5891646,136.3867 1.4993869,136.3941 0.89233935,136.4015 0.97288847,136.4089 0.51793432,136.4163 0.5448693,136.4238 0.43731162,136.4312 0.60714519,136.4386 0.60717905,136.4460 0.73272079,136.4534 0.90198052,136.4608 0.94616175,136.4683 0.87519848,136.4757 0.91076505,136.4831 0.8840012,136.4905 0.91987002,136.4979 0.9825114,136.5054 1.2594101,136.5128 1.473543,136.5202 1.5089108,136.5276 1.3125981,136.5350 1.598429,136.5425 1.5976717,136.5499 1.2758216,136.5573 1.3217096,136.5647 1.8845142,136.5721 2.2327847,136.5796 3.0817692,136.5870 3.4550261,136.5944 2.22981,136.6018 0.74865788,136.6093 0.41099906,136.6167 0.53561455,136.6241 0.32986212,136.6315 0.28637347,136.6389 0.82299203,136.6464 1.2856885,136.6538 1.0528834,136.6612 0.89312011,136.6686 1.1875737,136.6761 1.1065902,136.6835 0.7946896,136.6909 0.73160684,136.6983 0.33861396,136.7058 0.57197368,136.7132 1.1348239,136.7206 1.679829,136.7280 1.9824072,136.7355 1.650974,136.7429 1.320726,136.7503 1.1693667,136.7577 0.9639557,136.7652 0.82150334,136.7726 1.1877692,136.7800 1.0713261,136.7875 0.74044907,136.7949 0.29382116,136.8023 0.098400764,136.8097 0.37571725,136.8172 0.75914848,136.8246 1.0274998,136.8320 1.205387,136.8394 0.65980273,136.8469 0.69632429,136.8543 0.75902098,136.8617 0.82177216,136.8692 0.9373312,136.8766 0.71422666,136.8840 1.036523,136.8915 1.2321724,136.8989 0.90974313,136.9063 0.54413134,136.9137 0.5274834,136.9212 0.78640229,136.9286 0.89239579,136.9360 0.75888306,136.9435 1.1968697,136.9509 1.9020272,136.9583 2.3033488,136.9658 1.5355252,136.9732 1.1971489,136.9806 2.1168628,136.9881 3.4231696,136.9955 13.567513,137.0029 49.440121,137.0104 83.162193,137.0178 74.567215,137.0252 37.22366,137.0327 15.58472,137.0401 11.115267,137.0475 10.52339,137.0550 7.4343786,137.0624 8.6061039,137.0698 17.347206,137.0773 26.867081,137.0847 33.983101,137.0921 59.62656,137.0996 97.745834,137.1070 102.49928,137.1144 68.072014,137.1219 32.062061,137.1293 19.124571,137.1368 13.127342,137.1442 8.5388422,137.1516 5.2192883,137.1591 3.7289865,137.1665 1.604516,137.1739 0.696338,137.1814 0.72362643,137.1888 0.91119105,137.1963 0.93749756,137.2037 0.83928806,137.2111 0.96413755,137.2186 0.82114065,137.2260 0.57988816,137.2335 0.46412665,137.2409 0.85745209,137.2483 1.24101,137.2558 1.3748052,137.2632 0.89269036,137.2707 0.55382168,137.2781 0.6525389,137.2855 1.1525447,137.2930 1.3390064,137.3004 0.94518751,137.3079 0.45533893,137.3153 0.75091565,137.3227 1.0356042,137.3302 1.1959524,137.3376 1.2320986,137.3451 0.86605209,137.3525 0.66937602,137.3600 0.93786722,137.3674 1.6075599,137.3748 1.4460899,137.3823 0.83017361,137.3897 0.75893784,137.3972 0.68743199,137.4046 0.76796103,137.4121 0.87498903,137.4195 0.98237747,137.4269 1.4286183,137.4344 1.4460999,137.4418 1.178189,137.4493 0.59749192,137.4567 0.15185492,137.4642 0.47427556,137.4716 1.2332476,137.4791 1.5714461,137.4865 1.1597747,137.4940 0.6161707,137.5014 0.75022095,137.5088 0.61550242,137.5163 0.54454386,137.5237 0.78678852,137.5312 1.4023303,137.5386 1.2403015,137.5461 1.0175887,137.5535 1.0356078,137.5610 1.0710014,137.5684 0.92820984,137.5759 0.85713059,137.5833 0.8573187,137.5908 1.0179565,137.5982 1.3309189,137.6057 1.5448703,137.6131 1.1330755,137.6206 0.5618825,137.6280 0.50896901,137.6355 0.78599608,137.6429 0.7769652,137.6504 0.59803307,137.6578 0.38404489,137.6653 0.52710229,137.6727 0.60702705,137.6802 0.66941983,137.6876 0.96425539,137.6951 0.80372536,137.7025 0.66076893,137.7100 0.5354715,137.7174 0.49097422,137.7249 0.54456764,137.7323 0.5355109,137.7398 0.50878286,137.7473 0.35717249,137.7547 0.47370502,137.7622 0.68801051,137.7696 0.85741764,137.7771 0.98221129,137.7845 0.96416241,137.7920 0.80338049,137.7994 0.65163219,137.8069 0.58881319,137.8143 0.50045121,137.8218 0.85749084,137.8293 0.68667108,137.8367 0.53597921,137.8442 0.74175704,137.8516 0.82144511,137.8591 0.81253415,137.8665 0.82118833,137.8740 0.58869231,137.8814 0.36615428,137.8889 0.40171853,137.8964 0.26757163,137.9038 0.41136521,137.9113 0.8040942,137.9187 0.74017942,137.9262 0.40164328,137.9336 0.67882246,137.9411 0.32968777,137.9486 0.20548169,137.9560 0.47358805,137.9635 0.71429056,137.9709 0.83966362,137.9784 1.2148619,137.9859 1.2767209,137.9933 1.2595388,138.0008 2.3777492,138.0082 5.1469789,138.0157 6.9912009,138.0232 4.7546806,138.0306 2.7755229,138.0381 2.868098,138.0455 3.9383016,138.0530 4.6277466,138.0605 7.9732804,138.0679 14.24845,138.0754 16.478891,138.0829 13.34197,138.0903 16.593334,138.0978 44.729618,138.1052 81.289131,138.1127 82.521896,138.1202 48.25346,138.1276 23.547808,138.1351 39.525871,138.1426 63.574886,138.1500 59.128998,138.1575 31.518057,138.1650 11.303378,138.1724 5.6384158,138.1799 2.7919426,138.1874 1.9361823,138.1948 1.1957141,138.2023 1.0979103,138.2097 0.71310526,138.2172 0.43689975,138.2247 0.16929825,138.2321 0.21522155,138.2396 0.94755143,138.2471 1.205238,138.2545 1.071322,138.2620 0.91936678,138.2695 0.73133653,138.2769 0.61552972,138.2844 0.53593773,138.2919 0.68769515,138.2994 0.70572037,138.3068 0.77675825,138.3143 0.48163056,138.3218 0.27698857,138.3292 0.40233111,138.3367 0.69648105,138.3442 0.91193807,138.3516 1.6894175,138.3591 2.3842475,138.3666 2.1770949,138.3740 1.1050267,138.3815 0.45486885,138.3890 0.52750784,138.3965 0.88407952,138.4039 0.87494242,138.4114 0.69625968,138.4189 0.56203187,138.4263 0.60721207,138.4338 0.77724743,138.4413 1.0816571,138.4488 1.3838139,138.4562 0.62311733,138.4637 0.33025995,138.4712 0.91145957,138.4786 1.0355469,138.4861 0.86559027,138.4936 0.43739033,138.5011 0.49094394,138.5085 0.30330557,138.5160 0.21447603,138.5235 0.47389728,138.5310 0.83033943,138.5384 0.53506148,138.5459 0.39331034,138.5534 0.93840039,138.5609 1.1067798,138.5683 0.66897357,138.5758 0.67059362,138.5833 1.2245811,138.5908 1.8128965,138.5982 1.7401266,138.6057 1.0887365,138.6132 0.77632838,138.6207 0.54414886,138.6282 0.56257361,138.6356 0.52691114,138.6431 1.1080582,138.6506 1.9919869,138.6581 2.5267398,138.6655 2.1511872,138.6730 1.8301466,138.6805 1.4106332,138.6880 1.6875887,138.6955 1.875178,138.7029 1.678396,138.7104 1.4287187,138.7179 1.3210528,138.7254 1.0705655,138.7329 1.2591804,138.7403 1.4290392,138.7478 1.3655958,138.7553 0.77652347,138.7628 0.87581652,138.7703 1.2950623,138.7777 1.2581224,138.7852 0.92833561,138.7927 1.1969526,138.8002 1.3666254,138.8077 1.5981385,138.8151 1.4109782,138.8226 1.7150182,138.8301 1.6060841,138.8376 1.1424184,138.8451 1.6170568,138.8526 2.107769,138.8600 2.5537894,138.8675 2.7583184,138.8750 2.6246815,138.8825 2.5005119,138.8900 2.4463665,138.8975 2.6338737,138.9049 3.2416232,138.9124 3.2059093,138.9199 3.681289,138.9274 5.6558957,138.9349 7.4388385,138.9424 8.6008978,138.9499 11.524053,138.9573 17.184614,138.9648 29.896423,138.9723 79.707413,138.9798 341.45819,138.9873 692.43207,138.9948 731.84283,139.0023 447.63461,139.0097 189.44945,139.0172 94.405312,139.0247 65.047287,139.0322 58.346397,139.0397 66.871063,139.0472 98.302109,139.0547 157.2863,139.0622 263.65073,139.0697 621.7041,139.0771 2751.8821,139.0846 6741.418,139.0921 8188.9595,139.0996 5666.918,139.1071 2215.3911,139.1146 795.75647,139.1221 531.26776,139.1296 369.92645,139.1371 224.11868,139.1446 128.93204,139.1520 67.89669,139.1595 39.923973,139.1670 26.127874,139.1745 15.570138,139.1820 9.6296387,139.1895 7.0691671,139.1970 5.3652453,139.2045 5.6700907,139.2120 6.1337438,139.2195 5.9900818,139.2270 4.8302412,139.2345 4.8762665,139.2420 4.946032,139.2494 3.846668,139.2569 3.7395186,139.2644 3.6867547,139.2719 3.6525688,139.2794 3.5449045,139.2869 2.9908032,139.2944 2.999994,139.3019 3.8926883,139.3094 3.2937419,139.3169 3.3666492,139.3244 3.493067,139.3319 4.0274253,139.3394 4.0972552,139.3469 3.8292286,139.3544 2.6590803,139.3619 1.5538753,139.3694 2.0988123,139.3769 2.0537462,139.3844 2.2675691,139.3919 1.8029665,139.3994 2.4026964,139.4069 2.4912426,139.4144 2.0169272,139.4219 1.3658298,139.4294 1.8853172,139.4369 2.6877098,139.4444 2.2844908,139.4519 1.6777426,139.4594 1.2680153,139.4669 2.0363152,139.4744 2.5361893,139.4819 2.4553723,139.4894 2.1160042,139.4969 1.7855805,139.5044 1.7402437,139.5119 1.3032675,139.5194 1.285744,139.5269 1.1338708,139.5344 0.96493042,139.5419 1.6893742,139.5494 3.57303,139.5569 5.1614571,139.5644 5.0523672,139.5719 2.7829204,139.5794 1.490127,139.5869 1.5458168,139.5944 2.1694055,139.6019 1.1247493,139.6094 1.2861269,139.6169 1.1333123,139.6244 1.3044596,139.6319 2.0005791,139.6394 2.0967281,139.6469 0.97234237,139.6544 0.85776281,139.6619 0.96419722,139.6694 0.87462431,139.6769 0.82184762,139.6844 1.2591436,139.6919 1.5534699,139.6994 1.6970422,139.7070 1.6430721,139.7145 1.2854456,139.7220 1.4103801,139.7295 1.3656384,139.7370 1.1338781,139.7445 0.88390964,139.7520 0.93709141,139.7595 0.86618221,139.7670 1.3933325,139.7745 1.1153586,139.7820 0.53517449,139.7895 0.35725847,139.7970 0.44725713,139.8045 0.91143131,139.8121 1.2763621,139.8196 1.1510111,139.8271 0.73213577,139.8346 1.1529322,139.8421 1.6160219,139.8496 1.0079904,139.8571 0.72295147,139.8646 0.74098223,139.8721 0.60719031,139.8796 0.60727918,139.8872 0.58088166,139.8947 0.78536046,139.9022 0.70669067,139.9097 1.805741,139.9172 2.240659,139.9247 2.1870873,139.9322 2.1870759,139.9397 2.0078435,139.9473 1.4102193,139.9548 1.2325307,139.9623 1.7512532,139.9698 2.9930599,139.9773 5.8120127,139.9848 14.92648,139.9923 25.119244,139.9998 27.373178,140.0074 21.157022,140.0149 13.311455,140.0224 8.6361914,140.0299 5.246222,140.0374 5.8343287,140.0449 11.861099,140.0524 22.443146,140.0600 31.321899,140.0675 37.652393,140.0750 72.141411,140.0825 269.95096,140.0900 529.091,140.0975 549.36505,140.1051 318.15161,140.1126 113.5103,140.1201 59.124928,140.1276 49.163128,140.1351 31.708775,140.1426 17.388977,140.1502 11.755183,140.1577 10.675548,140.1652 8.4680624,140.1727 4.5405517,140.1802 2.1237788,140.1878 1.3210467,140.1953 0.9546333,140.2028 0.67833096,140.2103 0.56275624,140.2178 0.77712059,140.2254 1.0175935,140.2329 0.73163092,140.2404 0.49119812,140.2479 0.58016437,140.2554 0.51797026,140.2630 0.71479577,140.2705 0.7236405,140.2780 0.94705236,140.2855 1.3037379,140.2930 1.195483,140.3006 0.61515808,140.3081 0.5445807,140.3156 0.63408738,140.3231 1.0545523,140.3307 1.6615884,140.3382 1.6873388,140.3457 1.2765275,140.3532 1.2674741,140.3608 1.053671,140.3683 1.0900772,140.3758 1.5272285,140.3833 1.6963756,140.3908 1.8928844,140.3984 1.767572,140.4059 1.5796003,140.4134 1.4013472,140.4209 1.3308133,140.4285 1.4290239,140.4360 1.4007418,140.4435 0.96361119,140.4511 1.0450141,140.4586 1.2054442,140.4661 1.0353166,140.4736 0.83893025,140.4812 0.72338343,140.4887 0.61618143,140.4962 0.44636795,140.5037 0.51805347,140.5113 0.93774068,140.5188 1.2766511,140.5263 0.87430036,140.5339 0.44661421,140.5414 1.1891671,140.5489 2.5025163,140.5564 3.7326932,140.5640 2.9619815,140.5715 1.703894,140.5790 1.1698886,140.5866 1.1693977,140.5941 0.62401092,140.6016 0.25010806,140.6091 0.53619212,140.6167 0.7233206,140.6242 0.72306877,140.6317 0.58948451,140.6393 0.8131066,140.6468 0.89292604,140.6543 0.85712063,140.6619 0.74961871,140.6694 0.54465711,140.6769 0.8577491,140.6845 1.0981375,140.6920 1.1600748,140.6995 1.0619344,140.7071 0.85685378,140.7146 0.59831876,140.7221 0.5001117,140.7297 0.49975246,140.7372 0.4288983,140.7447 0.58974111,140.7523 0.61616307,140.7598 0.81253344,140.7673 0.78566176,140.7749 0.61565727,140.7824 0.40123242,140.7899 0.4915019,140.7975 0.83102745,140.8050 0.87587124,140.8125 1.4116437,140.8201 1.8126439,140.8276 1.7667446,140.8351 0.95432866,140.8427 0.73190677,140.8502 0.8035987,140.8578 1.0626148,140.8653 1.1427658,140.8728 1.2143738,140.8804 1.1965888,140.8879 1.0623063,140.8954 0.80366641,140.9030 1.2154275,140.9105 1.7501698,140.9181 1.7050835,140.9256 1.6067657,140.9331 1.5810168,140.9407 2.7606676,140.9482 4.3600836,140.9558 7.5719333,140.9633 15.22019,140.9708 58.801003,140.9784 230.10733,140.9859 393.5014,140.9935 364.04071,141.0010 199.49034,141.0085 89.800095,141.0161 53.448174,141.0236 34.584377,141.0312 52.10355,141.0387 101.7635,141.0462 123.64048,141.0538 94.158089,141.0613 50.586582,141.0689 27.411528,141.0764 26.69417,141.0840 47.901428,141.0915 71.333473,141.0990 69.646019,141.1066 48.692261,141.1141 28.891459,141.1217 18.42882,141.1292 12.226743,141.1368 8.8436947,141.1443 6.3620181,141.1519 3.7649438,141.1594 1.9004297,141.1669 1.7050341,141.1745 1.4366839,141.1820 0.71332139,141.1896 0.46449938,141.1971 0.57214135,141.2047 0.83959341,141.2122 0.90136093,141.2198 0.93727404,141.2273 1.0537332,141.2349 1.1161984,141.2424 1.0181091,141.2500 1.1604193,141.2575 0.75848204,141.2651 0.56236774,141.2726 0.56260735,141.2802 0.83119714,141.2877 0.95575708,141.2952 0.92782509,141.3028 0.63366491,141.3103 0.57152879,141.3179 0.56225669,141.3254 0.47289398,141.3330 0.27661604,141.3405 0.60824823,141.3481 1.3494366,141.3556 1.4910765,141.3632 1.3561599,141.3707 0.8559947,141.3783 0.40176895,141.3858 0.5361644,141.3934 0.69676113,141.4009 0.99135435,141.4085 0.9193632,141.4161 0.56197417,141.4236 0.50921553,141.4312 0.93807781,141.4387 1.0623374,141.4463 1.1429521,141.4538 1.3757309,141.4614 1.5986573,141.4689 1.3738447,141.4765 0.56123799,141.4840 0.28569278,141.4916 0.32142091,141.4991 0.46482429,141.5067 1.0099522,141.5142 1.3399017,141.5218 1.3845818,141.5294 1.4190897,141.5369 0.8561005,141.5445 1.0265263,141.5520 1.3659604,141.5596 1.4734726,141.5671 1.5271339,141.5747 1.6251183,141.5822 1.4911636,141.5898 1.1156752,141.5974 0.64200628,141.6049 0.50894845,141.6125 0.59008873,141.6200 1.0362422,141.6276 1.4994742,141.6351 1.2580917,141.6427 0.71386516,141.6503 0.30359825,141.6578 0.29499179,141.6654 0.54517913,141.6729 0.65154582,141.6805 0.44587952,141.6881 0.30339044,141.6956 0.097966678,141.7032 0.25017044,141.7107 0.4911876,141.7183 0.33943555,141.7259 0.54543668,141.7334 1.0633296,141.7410 1.1874402,141.7485 0.85629064,141.7561 0.52642542,141.7637 0.69661158,141.7712 0.65198869,141.7788 0.73260725,141.7863 0.75876862,141.7939 0.64284343,141.8015 0.98276156,141.8090 1.0443019,141.8166 0.63322419,141.8242 0.41923594,141.8317 0.30373979,141.8393 0.38383701,141.8468 0.27653536,141.8544 0.49135941,141.8620 0.66077977,141.8695 0.72310454,141.8771 0.5804435,141.8847 0.66052455,141.8922 0.40167516,141.8998 0.58974952,141.9074 0.78604835,141.9149 0.91056615,141.9225 0.59758526,141.9301 0.2853291,141.9376 0.13390842,141.9452 0.39340162,141.9528 1.0008126,141.9603 1.6262416,141.9679 4.6019564,141.9755 23.172518,141.9830 61.994419,141.9906 77.43718,141.9982 52.77187,142.0057 19.616318,142.0133 6.1249747,142.0209 3.8188148,142.0284 3.5361657,142.0360 5.3430281,142.0436 7.226665,142.0511 8.3225212,142.0587 8.4092731,142.0663 7.0853257,142.0738 5.2946863,142.0814 9.5511827,142.0890 28.095051,142.0965 67.039505,142.1041 91.572655,142.1117 81.538475,142.1193 69.246651,142.1268 194.98367,142.1344 451.85239,142.1420 534.90271,142.1495 350.02017,142.1571 132.75302,142.1647 76.731735,142.1723 97.578224,142.1798 91.257065,142.1874 54.681057,142.1950 20.181229,142.2025 8.7952547,142.2101 5.5569267,142.2177 3.5867264,142.2253 2.6161084,142.2328 2.5438697,142.2404 1.9547589,142.2480 1.8309056,142.2556 1.973426,142.2631 1.6506588,142.2707 0.91867501,142.2783 0.63344675,142.2859 0.61601174,142.2934 0.86640412,142.3010 0.97382832,142.3086 1.2506114,142.3162 0.89227259,142.3237 0.52612799,142.3313 0.55385226,142.3389 0.6967141,142.3465 0.61584741,142.3540 0.67889535,142.3616 0.98226595,142.3692 0.84785455,142.3768 0.91108501,142.3844 1.0267748,142.3919 0.80287057,142.3995 0.53523457,142.4071 0.46418664,142.4147 0.38399979,142.4223 0.53631371,142.4298 0.86638927,142.4374 0.86574107,142.4450 0.66949522,142.4526 0.75023079,142.4601 0.87519419,142.4677 0.83095413,142.4753 1.2235568,142.4829 1.2317842,142.4905 1.1513976,142.4980 0.92863083,142.5056 0.91072094,142.5132 0.66884607,142.5208 0.39245242,142.5284 0.29445776,142.5360 0.18750307,142.5435 0.33981344,142.5511 0.73340797,142.5587 1.2325836,142.5663 0.98140281,142.5739 0.81171459,142.5815 0.42816672,142.5890 0.43752879,142.5966 0.43737477,142.6042 0.35693088,142.6118 0.26782468,142.6194 0.37547919,142.6270 0.52693391,142.6345 0.55364317,142.6421 0.70574266,142.6497 0.69595414,142.6573 0.41026074,142.6649 0.50902361,142.6725 0.46420723,142.6800 0.49158028,142.6876 0.64343148,142.6952 0.81252295,142.7028 0.56205148,142.7104 0.30291721,142.7180 0.30384859,142.7256 0.68836606,142.7332 0.87488163,142.7407 0.74084854,142.7483 0.94661552,142.7559 0.98220789,142.7635 1.0092512,142.7711 1.1342653,142.7787 1.2681391,142.7863 1.312281,142.7939 1.2051238,142.8014 1.0179286,142.8090 0.77613777,142.8166 0.41011745,142.8242 0.45570296,142.8318 0.96488613,142.8394 1.2234504,142.8470 1.1603571,142.8546 0.81176919,142.8622 0.74098557,142.8698 0.93771231,142.8773 0.83032882,142.8849 0.66056478,142.8925 0.45508006,142.9001 0.26793179,142.9077 0.45586285,142.9153 1.1001323,142.9229 2.1085393,142.9305 2.1419795,142.9381 1.9011776,142.9457 2.2057984,142.9533 3.7913959,142.9609 9.9365234,142.9684 34.57502,142.9760 147.93344,142.9836 267.99435,142.9912 256.9393,142.9988 133.44167,143.0064 42.369602,143.0140 18.6145,143.0216 11.958793,143.0292 8.1405811,143.0368 6.5086083,143.0444 6.5810766,143.0520 7.4916377,143.0596 6.7751479,143.0672 7.8937764,143.0748 19.830093,143.0824 35.92791,143.0900 41.533649,143.0976 37.545559,143.1052 29.695068,143.1128 20.608288,143.1204 13.547326,143.1280 20.518353,143.1355 43.097382,143.1431 54.727791,143.1507 39.775661,143.1583 16.544361,143.1659 7.5947924,143.1735 9.2454271,143.1811 10.203169,143.1887 6.4393334,143.1963 2.3886037,143.2039 1.1689812,143.2115 0.86628371,143.2191 0.92008823,143.2267 1.1075252,143.2343 1.2585887,143.2419 0.92783689,143.2495 0.69590706,143.2571 0.62525427,143.2647 0.74123251,143.2723 0.66928375,143.2799 0.45521256,143.2875 0.57146996,143.2951 0.71434051,143.3027 0.62483901,143.3104 0.56225026,143.3180 0.71484369,143.3256 1.0544194,143.3332 0.92801774,143.3408 0.60709941,143.3484 0.78595787,143.3560 0.60666543,143.3636 0.5982399,143.3712 0.86690944,143.3788 1.3574613,143.3864 1.0794532,143.3940 0.66068143,143.4016 0.67023981,143.4092 0.79480791,143.4168 0.95540798,143.4244 0.99081951,143.4320 0.75827533,143.4396 0.49053383,143.4472 0.35700649,143.4548 0.4020488,143.4624 0.41984797,143.4700 0.46452221,143.4777 0.54451519,143.4853 0.446024,143.4929 0.52661961,143.5005 0.51771086,143.5081 0.50898582,143.5157 0.36602619,143.5233 0.16069272,143.5309 0.14301133,143.5385 0.24995844,143.5461 0.34906223,143.5537 1.1986126,143.5613 2.4923074,143.5690 2.730891,143.5766 1.7480147,143.5842 0.99092567,143.5918 1.0183748,143.5994 1.0891551,143.6070 0.90133274,143.6146 0.65144569,143.6222 0.60733855,143.6298 0.67863381,143.6374 0.74979883,143.6451 0.51770586,143.6527 0.47294956,143.6603 0.42010421,143.6679 0.76809186,143.6755 0.66924912,143.6831 0.83940607,143.6907 0.79486752,143.6983 0.74073708,143.7060 0.44605368,143.7136 0.33041808,143.7212 0.33970305,143.7288 0.63445359,143.7364 0.83978927,143.7440 0.94645637,143.7516 0.68666643,143.7592 0.34763619,143.7669 0.24107531,143.7745 0.58099192,143.7821 0.88409805,143.7897 0.64216119,143.7973 0.41933867,143.8049 0.31273016,143.8126 0.48222998,143.8202 0.43757838,143.8278 0.58944482,143.8354 0.7053147,143.8430 0.73204976,143.8506 0.67834938,143.8582 0.31219292,143.8659 0.11618148,143.8735 0.24158975,143.8811 0.42858627,143.8887 0.35677072,143.8963 0.39333731,143.9040 0.77757758,143.9116 1.1253453,143.9192 1.2947028,143.9268 1.3926055,143.9344 1.2496945,143.9420 1.0617799,143.9497 0.51758832,143.9573 0.44673952,143.9649 0.65259945,143.9725 2.0491662,143.9801 6.1153579,143.9878 10.066488,143.9954 9.592308,144.0030 4.7335401,144.0106 1.8090836,144.0182 0.72262013,144.0259 1.0814844,144.0335 1.4651197,144.0411 1.284852,144.0487 0.57003325,144.0564 1.0467794,144.0640 4.4971161,144.0716 8.147707,144.0792 10.887796,144.0868 13.977541,144.0945 16.424704,144.1021 21.954082,144.1097 35.785088,144.1173 47.02121,144.1250 38.971699,144.1326 21.156193,144.1402 14.012491,144.1478 20.063169,144.1555 24.102335,144.1631 17.17486,144.1707 9.1536436,144.1783 6.7588301,144.1860 9.5907917,144.1936 10.05999,144.2012 6.334846,144.2088 2.488318,144.2165 1.1058711,144.2241 1.1694442,144.2317 1.2861327,144.2393 1.3127154,144.2470 1.2053202,144.2546 0.93765068,144.2622 0.9732756,144.2699 0.90133059,144.2775 0.73144025,144.2851 0.49971515,144.2927 0.33893484,144.3004 0.16071793,144.3080 0.47379747,144.3156 0.75056309,144.3233 0.78559625,144.3309 0.42792845,144.3385 0.28537372,144.3461 0.33978269,144.3538 0.61678773,144.3614 0.65166193,144.3690 0.58870977,144.3767 0.4548133,144.3843 0.37513566,144.3919 0.3753013,144.3996 0.37474275,144.4072 0.33899498,144.4148 0.39326864,144.4225 0.65217847,144.4301 0.84859359,144.4377 1.3219149,144.4454 1.6879307,144.4530 1.7321187,144.4606 1.2224785,144.4682 0.76716697,144.4759 0.53584969,144.4835 0.84918487,144.4911 1.2502953,144.4988 1.3569634,144.5064 1.223308,144.5141 0.88287097,144.5217 0.21325006,144.5293 0.22386193,144.5370 0.67015535,144.5446 0.83872569,144.5522 0.49113578,144.5599 0.67924273,144.5675 0.6695351,144.5751 0.5622049,144.5828 0.6788702,144.5904 1.2413777,144.5980 1.2048491,144.6057 0.74999428,144.6133 0.76862097,144.6210 0.94607311,144.6286 0.71330446,144.6362 0.69644487,144.6439 0.97387248,144.6515 1.1697792,144.6591 0.82062149,144.6668 0.33022436,144.6744 0.43782592,144.6821 0.35692415,144.6897 0.31254843,144.6973 0.37506518,144.7050 0.32146147,144.7126 0.41994223,144.7203 0.76808828,144.7279 0.89255798,144.7355 0.57095408,144.7432 0.31234083,144.7508 0.34875169,144.7585 0.49148369,144.7661 0.52654696,144.7737 0.58007574,144.7814 0.48181292,144.7890 0.36603045,144.7967 0.339322,144.8043 0.35781664,144.8119 0.73279476,144.8196 0.70472485,144.8272 0.37431479,144.8349 0.21453862,144.8425 0.39372686,144.8502 0.82116514,144.8578 0.57956779,144.8654 0.43756199,144.8731 0.36601609,144.8807 0.28560776,144.8884 0.39309278,144.8960 0.68822753,144.9037 0.90185833,144.9113 0.66953647,144.9190 0.59800333,144.9266 0.34778401,144.9342 0.58064175,144.9419 0.84827906,144.9495 1.0627346,144.9572 1.3308336,144.9648 1.8317317,144.9725 4.7131534,144.9801 11.259447,144.9878 14.418809,144.9954 10.580812,145.0031 4.7615891,145.0107 2.3825471,145.0184 2.3740535,145.0260 1.6069558,145.0336 1.8218771,145.0413 2.0993304,145.0489 3.9709656,145.0566 9.2068005,145.0642 16.90626,145.0719 30.972729,145.0795 53.97007,145.0872 61.500664,145.0948 44.790241,145.1025 21.851645,145.1101 11.603075,145.1178 12.438577,145.1254 11.298583,145.1331 6.6094995,145.1407 3.4885349,145.1484 2.4025517,145.1560 2.9564302,145.1637 3.2756505,145.1713 2.3458216,145.1790 1.3114446,145.1866 0.95507514,145.1943 0.88419527,145.2020 1.2054832,145.2096 0.86592436,145.2173 0.95495856,145.2249 0.47260752,145.2326 0.58077347,145.2402 0.91080981,145.2479 0.78556532,145.2555 0.72367179,145.2632 0.9826622,145.2708 1.356831,145.2785 1.3027068,145.2861 0.77645904,145.2938 0.67884392,145.3015 0.60757411,145.3091 0.78617287,145.3168 0.91971797,145.3244 0.85670215,145.3321 0.76786244,145.3397 0.84864616,145.3474 0.97329098,145.3550 0.92842066,145.3627 0.81229365,145.3704 0.72338957,145.3780 1.0010117,145.3857 1.2854432,145.3933 0.91875947,145.4010 0.77666003,145.4086 0.52619475,145.4163 0.42890459,145.4240 0.7956211,145.4316 0.87454671,145.4393 0.60644096,145.4469 0.60757619,145.4546 0.7232731,145.4623 0.58903486,145.4699 0.75969112,145.4776 1.1344591,145.4852 1.0529443,145.4929 0.80282658,145.5006 0.58020741,145.5082 0.5534783,145.5159 0.52639508,145.5235 0.62522167,145.5312 0.84891146,145.5389 1.0006713,145.5465 1.1339966,145.5542 1.1066383,145.5618 1.3931519,145.5695 2.4579251,145.5772 4.781733,145.5848 7.7791791,145.5925 7.2470679,145.6002 4.1467037,145.6078 1.3280712,145.6155 1.0536864,145.6231 1.0082815,145.6308 0.72314531,145.6385 0.82222563,145.6461 1.0363834,145.6538 1.079886,145.6615 0.74079138,145.6691 0.77722156,145.6768 0.7229777,145.6845 0.59766382,145.6921 0.40123424,145.6998 0.24069484,145.7075 0.26780018,145.7151 0.21448126,145.7228 0.59860945,145.7305 0.75884217,145.7381 0.35672203,145.7458 0.1520461,145.7535 0.32171169,145.7611 0.52643943,145.7688 0.67840225,145.7765 0.87540597,145.7841 1.0184795,145.7918 1.0717143,145.7995 1.098112,145.8071 1.1698191,145.8148 1.0629132,145.8225 1.05346,145.8301 0.89250547,145.8378 0.92837965,145.8455 0.7317397,145.8531 0.53540194,145.8608 0.44639143,145.8685 0.46457526,145.8761 0.75912315,145.8838 0.77650672,145.8915 0.44629177,145.8992 0.58092004,145.9068 0.91087949,145.9145 0.65113544,145.9222 0.41916919,145.9298 0.27687809,145.9375 0.39289334,145.9452 0.64329207,145.9529 0.95586097,145.9605 0.70503145,145.9682 0.41024548,145.9759 0.27667707,145.9836 0.50016111,145.9912 0.76793289,145.9989 0.86664385,146.0066 0.98296601,146.0142 1.1877549,146.0219 1.285133,146.0296 0.99013561,146.0373 0.75105721,146.0449 1.1523939,146.0526 0.92772895,146.0603 1.3318163,146.0680 2.4588144,146.0756 4.2452087,146.0833 8.0072298,146.0910 12.978828,146.0987 13.828181,146.1063 11.111346,146.1140 9.2928829,146.1217 9.9558706,146.1294 10.008424,146.1371 8.6476011,146.1447 4.503161,146.1524 1.9348977,146.1601 1.374854,146.1678 1.455618,146.1754 1.4644721,146.1831 1.3301182,146.1908 0.90110058,146.1985 0.6606006,146.2062 0.78589875,146.2138 0.82102251,146.2215 0.62463778,146.2292 0.69680816,146.2369 0.93751669,146.2446 0.75877255,146.2522 0.79533112,146.2599 0.9651683,146.2676 1.1694202,146.2753 0.89160186,146.2830 0.45432812,146.2906 0.2678065,146.2983 0.48251137,146.3060 0.65165174,146.3137 0.53554779,146.3214 0.49165729,146.3290 0.93829209,146.3367 1.3125374,146.3444 1.2672333,146.3521 0.59744388,146.3598 0.3837288,146.3675 0.58087844,146.3751 0.8754158,146.3828 0.62469339,146.3905 0.36590058,146.3982 0.33926865,146.4059 0.40176108,146.4136 0.42861891,146.4212 0.37471053,146.4289 0.33908892,146.4366 0.53617442,146.4443 0.68772978,146.4520 0.49059424,146.4597 0.32123059,146.4674 0.31242639,146.4750 0.2140864,146.4827 0.107361,146.4904 0.31287512,146.4981 0.49099657,146.5058 0.32119706,146.5135 0.22346435,146.5212 0.58111203,146.5288 0.85731751,146.5365 0.64228171,146.5442 0.42832842,146.5519 0.67069513,146.5596 1.2685872,146.5673 1.0079311,146.5750 0.86650652,146.5827 1.2689774,146.5903 1.1960382,146.5980 1.026408,146.6057 1.0984834,146.6134 1.2229015,146.6211 0.96346521,146.6288 0.78530085,146.6365 0.5979687,146.6442 0.51786101,146.6519 0.66952693,146.6596 0.44614437,146.6672 0.21420117,146.6749 0.23241441,146.6826 0.3841131,146.6903 0.39297149,146.6980 0.56273657,146.7057 0.85731608,146.7134 0.848158,146.7211 0.57143527,146.7288 0.64321059,146.7365 0.7588135,146.7442 0.66076124,146.7519 0.76769876,146.7596 0.6785894,146.7672 0.97365874,146.7749 0.9814201,146.7826 0.46366566,146.7903 0.39293656,146.7980 0.28572509,146.8057 0.19638239,146.8134 0.28598228,146.8211 0.53604668,146.8288 0.49960604,146.8365 0.25850749,146.8442 0.2506662,146.8519 0.66218561,146.8596 1.1606783,146.8673 1.0077239,146.8750 0.83913755,146.8827 0.89283627,146.8904 1.1431439,146.8981 1.3394665,146.9058 0.95486361,146.9135 0.42831856,146.9212 0.41140357,146.9289 1.0811008,146.9366 1.1511265,146.9443 0.71345264,146.9520 0.76805162,146.9597 1.0271019,146.9674 0.99079055,146.9750 0.77674311,146.9827 0.59889203,146.9904 0.89351809,146.9981 1.1965843,147.0058 1.5350972,147.0135 1.2234733,147.0212 1.6618308,147.0289 2.0017192,147.0366 3.7547252,147.0443 11.066539,147.0520 31.402285,147.0598 49.540684,147.0675 46.719704,147.0752 35.490498,147.0829 65.323196,147.0906 164.76659,147.0983 222.31172,147.1060 165.35669,147.1137 68.197746,147.1214 23.88184,147.1291 17.766094,147.1368 13.846927,147.1445 8.0538607,147.1522 4.7813406,147.1599 2.6848176,147.1676 1.9719174,147.1753 1.6967723,147.1830 1.7951049,147.1907 1.4270306,147.1984 0.73117602,147.2061 0.66098684,147.2138 0.76790577,147.2215 0.6427511,147.2292 0.55361813,147.2369 0.45511773,147.2446 0.44630647,147.2523 0.51858211,147.2601 0.86707634,147.2678 1.1157272,147.2755 0.80280215,147.2832 0.66980153,147.2909 0.71462882,147.2986 0.80383068,147.3063 0.77648681,147.3140 0.56183147,147.3217 0.54446936,147.3294 0.83959752,147.3371 1.0719446,147.3448 1.1351222,147.3525 1.473511,147.3603 1.2216979,147.3680 0.6422866,147.3757 0.65245974,147.3834 0.9553262,147.3911 1.142537,147.3988 1.0806414,147.4065 0.84849584,147.4142 0.79435551,147.4219 0.69589376,147.4296 0.91105384,147.4374 1.3401016,147.4451 1.2237251,147.4528 1.0528239,147.4605 0.63263744,147.4682 0.39258027,147.4759 0.33041835,147.4836 0.28583971,147.4913 0.43756899,147.4991 0.50043601,147.5068 0.75016648,147.5145 0.63336504,147.5222 0.4103255,147.5299 0.32143858,147.5376 0.36616191,147.5453 0.26775286,147.5530 0.34872577,147.5608 0.8763544,147.5685 1.3842491,147.5762 1.1960001,147.5839 1.1964194,147.5916 1.1957768,147.5993 0.64213628,147.6070 0.51854312,147.6148 0.94727439,147.6225 1.0442789,147.6302 0.85688943,147.6379 0.88381225,147.6456 0.60633641,147.6533 0.24992026,147.6611 0.43800524,147.6688 0.55314147,147.6765 0.35680276,147.6842 0.59898186,147.6919 1.1520193,147.6997 0.8295188,147.7074 0.39250833,147.7151 0.30372676,147.7228 0.40205291,147.7305 0.55369359,147.7382 0.58046335,147.7460 0.66175807,147.7537 1.0180459,147.7614 0.71322399,147.7691 0.40170699,147.7768 0.50941718,147.7846 0.6337446,147.7923 0.66000932,147.8000 0.48175618,147.8077 0.28571963,147.8154 0.41091719,147.8232 0.80360252,147.8309 0.59854066,147.8386 0.5092808,147.8463 0.65196699,147.8541 0.77717578,147.8618 0.90199369,147.8695 0.99079907,147.8772 0.75808769,147.8849 0.42816237,147.8927 0.38427061,147.9004 0.5537464,147.9081 0.6430648,147.9158 0.80414742,147.9236 0.85692418,147.9313 0.49914977,147.9390 0.28568617,147.9467 0.59868062,147.9545 0.81256342,147.9622 0.9287852,147.9699 1.0091605,147.9776 0.93814886,147.9854 1.4387538,147.9931 1.7943453,148.0008 1.6242645,148.0085 1.9285213,148.0163 1.6246979,148.0240 1.5089149,148.0317 1.7863934,148.0394 2.7438025,148.0472 8.1783457,148.0549 27.048105,148.0626 44.018688,148.0703 39.132923,148.0781 22.284994,148.0858 15.249314,148.0935 26.822889,148.1013 35.475647,148.1090 34.967854,148.1167 48.786125,148.1244 81.600243,148.1322 82.520744,148.1399 48.168919,148.1476 15.340669,148.1554 5.5660505,148.1631 3.8999007,148.1708 2.7580743,148.1786 2.0975397,148.1863 1.8468606,148.1940 1.0527378,148.2017 0.83032835,148.2095 0.72322243,148.2172 0.65185487,148.2249 0.49072099,148.2327 0.15147667,148.2404 0.19650526,148.2481 0.26787376,148.2559 0.16104157,148.2636 0.44702038,148.2713 0.65200323,148.2791 0.66025037,148.2868 0.5534972,148.2945 0.61657566,148.3023 0.83992589,148.3100 0.95578319,148.3177 0.92834032,148.3255 0.78536904,148.3332 0.84791511,148.3409 0.75858647,148.3487 0.61637014,148.3564 0.92941248,148.3641 1.0534327,148.3719 0.62400723,148.3796 0.28509471,148.3874 0.31248036,148.3951 0.48258638,148.4028 0.59867859,148.4106 0.61605251,148.4183 0.58908409,148.4260 0.63345063,148.4338 0.3210828,148.4415 0.29489389,148.4492 0.40202627,148.4570 0.58962971,148.4647 0.84853089,148.4725 0.83882695,148.4802 0.60724437,148.4879 1.009818,148.4957 1.2589047,148.5034 1.0347275,148.5112 0.57076448,148.5189 0.33027801,148.5266 0.14282508,148.5344 0.1428266,148.5421 0.3757388,148.5499 1.1097434,148.5576 3.030103,148.5653 4.6528335,148.5731 4.3464141,148.5808 2.7385564,148.5886 1.3284378,148.5963 0.68731558,148.6040 0.85703474,148.6118 0.53529125,148.6195 0.55375803,148.6273 0.52661145,148.6350 0.48192379,148.6427 0.50011837,148.6505 0.50926524,148.6582 0.58950728,148.6660 0.59785807,148.6737 0.4547092,148.6815 0.35707554,148.6892 0.30387995,148.6970 0.39303955,148.7047 0.43757007,148.7124 0.5452019,148.7202 0.75004762,148.7279 0.49947143,148.7357 0.38394547,148.7434 0.47316271,148.7512 0.58046305,148.7589 0.84884548,148.7667 1.1610823,148.7744 1.097777,148.7821 0.86576706,148.7899 0.64307398,148.7976 0.81272203,148.8054 0.82983601,148.8131 0.5442661,148.8209 0.57181269,148.8286 0.61604279,148.8364 0.48166761,148.8441 0.35701916,148.8519 0.59020072,148.8596 1.0456957,148.8674 1.3302692,148.8751 1.0792156,148.8829 0.62451524,148.8906 0.6257996,148.8984 1.0628456,148.9061 0.96359384,148.9139 0.64217281,148.9216 0.54516613,148.9294 0.93873519,148.9371 1.1609201,148.9449 1.348477,148.9526 1.6615108,148.9604 1.9366102,148.9681 1.0875367,148.9759 0.57212371,148.9836 1.2335714,148.9914 1.937794,148.9991 2.9476483,149.0069 4.1384578,149.0146 6.623672,149.0224 19.747801,149.0301 69.950615,149.0379 119.38612,149.0456 116.35976,149.0534 74.64418,149.0611 42.859531,149.0689 37.107384,149.0766 31.946106,149.0844 23.52212,149.0922 16.159761,149.0999 14.544428,149.1077 18.316803,149.1154 20.698181,149.1232 19.983212,149.1309 18.810703,149.1387 15.234038,149.1464 9.724472,149.1542 5.3605523,149.1620 2.7648482,149.1697 1.4716312,149.1775 1.0353618,149.1852 1.143073,149.1930 1.0175959,149.2007 0.66945142,149.2085 0.53526998,149.2163 0.24070016,149.2240 0.43786544,149.2318 0.76785964,149.2395 0.78555381,149.2473 0.67881447,149.2550 0.62484747,149.2628 0.50899041,149.2706 0.81272542,149.2783 0.74061078,149.2861 0.58923489,149.2938 0.50944388,149.3016 0.66135412,149.3094 0.91055804,149.3171 0.7766,149.3249 1.1163232,149.3326 0.94597858,149.3404 0.61544377,149.3482 0.41922426,149.3559 0.35781842,149.3637 0.91178614,149.3714 1.2322844,149.3792 1.2142745,149.3870 1.2412118,149.3947 1.2769272,149.4025 0.96359122,149.4103 0.56160128,149.4180 0.47291559,149.4258 0.32120141,149.4335 0.13391836,149.4413 0.1967596,149.4491 0.52741522,149.4568 0.78555244,149.4646 0.44572669,149.4724 0.26822415,149.4801 0.50952238,149.4879 0.59823906,149.4957 0.38321564,149.5034 0.089011826,149.5112 0.21470444,149.5190 0.29452473,149.5267 0.26780352,149.5345 0.41060519,149.5422 0.51864356,149.5500 1.636747,149.5578 3.9314504,149.5655 4.7671285,149.5733 3.2561893,149.5811 1.7394359,149.5888 1.0617061,149.5966 0.77655095,149.6044 0.63392437,149.6121 0.67888349,149.6199 0.8666088,149.6277 0.83042353,149.6355 0.66915661,149.6432 0.65178865,149.6510 0.94665903,149.6588 1.0001171,149.6665 1.0355458,149.6743 0.9195472,149.6821 1.02732,149.6898 1.1424924,149.6976 0.74918729,149.7054 0.48192853,149.7131 0.24990323,149.7209 0.28587443,149.7287 0.37516329,149.7365 0.42852297,149.7442 0.40200797,149.7520 0.43772119,149.7598 0.41944534,149.7675 0.41963997,149.7753 0.54483527,149.7831 0.51765269,149.7909 0.33894643,149.7986 0.37534186,149.8064 0.64303619,149.8142 0.58963364,149.8220 0.86689621,149.8297 1.1249671,149.8375 0.97256631,149.8453 0.74075466,149.8530 0.7679249,149.8608 0.66982269,149.8686 0.65179306,149.8764 0.65132004,149.8841 0.79480469,149.8919 1.0272177,149.8997 0.99135745,149.9075 1.0717524,149.9152 1.0980874,149.9230 1.188022,149.9308 1.6699464,149.9386 1.6690207,149.9464 1.1955549,149.9541 0.69621933,149.9619 1.0363355,149.9697 1.1697155,149.9775 0.91961759,149.9852 0.83882511,149.9930 0.47227111,150.0008 0.40182465,150.0086 0.71444178,150.0163 0.625027,150.0241 1.2172509,150.0319 4.4807363,150.0397 8.9439516,150.0475 12.541161,150.0552 18.229679,150.0630 22.629293,150.0708 22.580084,150.0786 20.466541,150.0864 34.789665,150.0941 110.46177,150.1019 208.86711,150.1097 214.25163,150.1175 121.83961,150.1253 43.500393,150.1330 31.474361,150.1408 43.039612,150.1486 41.254696,150.1564 25.010654,150.1642 10.887571,150.1720 4.8963132,150.1797 2.5424049,150.1875 1.6601416,150.1953 1.6159488,150.2031 1.7232382,150.2109 1.2759001,150.2187 0.6957916,150.2264 0.70471877,150.2342 0.41031644,150.2420 0.28602371,150.2498 0.29494944,150.2576 0.63492745,150.2654 1.0985005,150.2731 1.0623603,150.2809 1.0981802,150.2887 1.0984591,150.2965 1.294541,150.3043 1.0165566,150.3121 0.50858462,150.3199 0.63479561,150.3276 0.85764652,150.3354 0.84832776,150.3432 1.0710419,150.3510 0.91007966,150.3588 0.63397419,150.3666 0.53574896,150.3744 0.41023666,150.3822 0.276714,150.3899 0.36606956,150.3977 0.23209086,150.4055 0.28570232,150.4133 0.17833006,150.4211 0.20542224,150.4289 0.30392358,150.4367 0.53591239,150.4445 0.46384239,150.4523 0.16085137,150.4600 0.42051896,150.4678 0.88467187,150.4756 1.2146922,150.4834 1.2229691,150.4912 0.99996471,150.4990 1.116156,150.5068 1.097651,150.5146 0.74960071,150.5224 0.56211257,150.5302 0.44605923,150.5379 0.75968206,150.5457 1.2234634,150.5535 1.2235214,150.5613 1.6967257,150.5691 1.4185784,150.5769 0.75813311,150.5847 0.41166091,150.5925 1.224454,150.6003 1.3205736,150.6081 0.66875398,150.6159 0.63398457,150.6237 0.74098343,150.6315 0.64294142,150.6393 0.66109741,150.6471 0.84790891,150.6548 0.53554207,150.6626 0.58082235,150.6704 0.69665307,150.6782 0.71432972,150.6860 0.78545016,150.6938 0.88405836,150.7016 1.0718737,150.7094 0.87457466,150.7172 0.52621442,150.7250 0.44661471,150.7328 0.50008601,150.7406 0.3834419,150.7484 0.16934548,150.7562 0.27719754,150.7640 0.59855413,150.7718 0.55346578,150.7796 0.51773292,150.7874 0.64274597,150.7952 0.65167302,150.8030 0.53558642,150.8108 0.43761906,150.8186 0.38397282,150.8264 0.36674762,150.8342 0.80447787,150.8420 0.99048787,150.8498 0.62416786,150.8576 0.41065702,150.8654 0.42839852,150.8732 0.47294739,150.8810 0.53661257,150.8888 0.94717735,150.8966 0.9276076,150.9044 0.54415303,150.9122 0.44678798,150.9200 0.48249537,150.9278 1.0900257,150.9356 1.4195966,150.9434 0.94619322,150.9512 0.82142144,150.9590 0.83879596,150.9668 0.87517411,150.9746 1.1966766,150.9824 1.1162304,150.9902 1.0901685,150.9980 1.7147827,151.0058 1.9018596,151.0136 1.624836,151.0214 1.2045134,151.0292 1.0722655,151.0370 2.5132425,151.0448 5.4168425,151.0526 8.3260908,151.0605 9.8921833,151.0683 10.552002,151.0761 26.425512,151.0839 68.617889,151.0917 103.05552,151.0995 101.25657,151.1073 75.151131,151.1151 52.779682,151.1229 40.259804,151.1307 32.551918,151.1385 24.236036,151.1463 15.345891,151.1541 9.1888113,151.1619 4.7367792,151.1697 2.8100586,151.1776 1.1505975,151.1854 1.0357782,151.1932 0.82940638,151.2010 0.55318797,151.2088 0.74992335,151.2166 0.76803285,151.2244 0.85767663,151.2322 1.0446665,151.2400 0.85713178,151.2478 0.62486172,151.2557 0.44598451,151.2635 0.41049975,151.2713 0.49155545,151.2791 0.83109391,151.2869 0.83055693,151.2947 0.9547947,151.3025 0.85648489,151.3103 0.67876232,151.3181 0.64333689,151.3260 0.66945297,151.3338 0.49956241,151.3416 0.50016862,151.3494 0.65206558,151.3572 0.88422877,151.3650 0.92872465,151.3728 0.74979162,151.3806 0.58002508,151.3885 0.4996607,151.3963 0.40165791,151.4041 0.46419004,151.4119 0.42868504,151.4197 0.46495375,151.4275 0.75915921,151.4353 0.75825918,151.4432 0.39304,151.4510 0.51839191,151.4588 0.57114893,151.4666 0.46388462,151.4744 0.34772345,151.4822 0.20544919,151.4901 0.41108403,151.4979 0.40175623,151.5057 0.41953149,151.5135 0.32133836,151.5213 0.4826138,151.5291 0.95564699,151.5370 0.8837527,151.5448 0.62469417,151.5526 0.45550904,151.5604 0.8754608,151.5682 1.2143222,151.5760 1.1602833,151.5839 0.55305874,151.5917 0.34854579,151.5995 0.62560648,151.6073 0.88431853,151.6151 0.91960013,151.6230 0.68706858,151.6308 0.49049613,151.6386 0.356893,151.6464 0.34802467,151.6542 0.29543832,151.6621 0.99256849,151.6699 1.4377741,151.6777 1.2399642,151.6855 0.72222513,151.6933 0.598378,151.7012 0.58988029,151.7090 0.78591138,151.7168 0.7405296,151.7246 0.52628696,151.7325 0.41932827,151.7403 0.31255412,151.7481 0.43804273,151.7559 0.61617935,151.7638 0.55308282,151.7716 0.28557339,151.7794 0.3125841,151.7872 0.48219472,151.7950 0.75907457,151.8029 0.91100615,151.8107 0.84835279,151.8185 0.72331667,151.8263 1.0004665,151.8342 1.2051543,151.8420 0.86552584,151.8498 0.60696924,151.8576 0.50914592,151.8655 0.66969049,151.8733 0.59791917,151.8811 0.84815025,151.8890 0.85698539,151.8968 0.54454476,151.9046 0.39319697,151.9124 0.75939381,151.9203 1.0088929,151.9281 0.87457895,151.9359 0.60695124,151.9437 0.7770294,151.9516 0.75992405,151.9594 1.1345979,151.9672 1.1871853,151.9751 1.0352867,151.9829 0.7940045,151.9907 0.71440077,151.9985 1.3936697,152.0064 1.8749971,152.0142 1.6600143,152.0220 1.5536391,152.0299 2.0912838,152.0377 3.0289116,152.0455 4.8861227,152.0534 6.8956962,152.0612 11.069742,152.0690 26.253681,152.0769 49.373371,152.0847 61.329182,152.0925 58.347237,152.1004 56.114384,152.1082 142.43806,152.1160 357.28134,152.1238 480.32675,152.1317 360.97534,152.1395 145.51115,152.1473 42.527287,152.1552 25.104216,152.1630 18.640944,152.1708 13.770372,152.1787 9.3224993,152.1865 5.0106711,152.1944 2.0323436,152.2022 1.1688873,152.2100 0.53525394,152.2179 0.54492587,152.2257 0.71493924,152.2335 0.99116325,152.2414 0.83078188,152.2492 1.0813347,152.2570 1.1065251,152.2649 0.71339494,152.2727 0.6518178,152.2805 0.6605624,152.2884 0.62511021,152.2962 0.87566417,152.3041 0.95506817,152.3119 0.65131086,152.3197 0.73208338,152.3276 1.2064612,152.3354 1.7597287,152.3432 1.3834811,152.3511 1.1154615,152.3589 0.79443061,152.3668 0.89303666,152.3746 0.8116172,152.3824 0.44581041,152.3903 0.43753427,152.3981 0.48198962,152.4060 0.40184382,152.4138 0.50026309,152.4216 0.62504244,152.4295 0.4283126,152.4373 0.401889,152.4452 0.49122408,152.4530 0.37472549,152.4608 0.31248066,152.4687 0.41984338,152.4765 0.64309418,152.4844 0.84817564,152.4922 0.56212562,152.5001 0.33909425,152.5079 0.44692603,152.5157 0.76869297,152.5236 1.1429245,152.5314 0.95500362,152.5393 0.79480857,152.5471 0.8752321,152.5550 0.78554815,152.5628 1.3225449,152.5706 2.9832757,152.5785 3.5715058,152.5863 3.0530889,152.5942 2.0081868,152.6020 1.3119148,152.6099 0.92761362,152.6177 0.47299495,152.6256 0.55366689,152.6334 0.67876512,152.6413 1.1527423,152.6491 1.7508218,152.6569 1.7232916,152.6648 1.232128,152.6726 1.1337385,152.6805 0.88261259,152.6883 0.35620326,152.6962 0.37582275,152.7040 0.91150934,152.7119 1.0530646,152.7197 0.79456568,152.7276 0.99157059,152.7354 0.91902256,152.7433 0.65078354,152.7511 0.39334789,152.7590 0.85827368,152.7668 1.0712655,152.7747 0.75799376,152.7825 0.4102253,152.7904 0.29456583,152.7982 0.3752065,152.8061 0.75979525,152.8139 1.0724099,152.8218 1.1785175,152.8296 0.93680602,152.8375 0.74056047,152.8453 0.66947621,152.8532 0.83053237,152.8610 0.83937788,152.8689 0.93831295,152.8767 1.4292595,152.8846 1.3027579,152.8924 0.82089567,152.9003 0.87565213,152.9081 1.152138,152.9160 1.1599462,152.9238 1.267825,152.9317 1.6163512,152.9395 1.5711381,152.9474 1.1695408,152.9553 0.92841685,152.9631 1.000578,152.9710 1.5093664,152.9788 1.4011647,152.9867 0.86490333,152.9945 0.45531207,153.0024 0.97429961,153.0102 1.5903175,153.0181 2.126653,153.0260 3.5041416,153.0338 6.0034242,153.0417 7.6082411,153.0495 15.104986,153.0574 50.549152,153.0652 99.093666,153.0731 107.60789,153.0809 72.033943,153.0888 38.637032,153.0967 32.274048,153.1045 37.156044,153.1124 47.168205,153.1202 59.144802,153.1281 59.033543,153.1360 42.640869,153.1438 22.572998,153.1517 12.649916,153.1595 8.4387712,153.1674 3.9031699,153.1753 1.703432,153.1831 1.6155298,153.1910 1.3207619,153.1988 0.89247763,153.2067 0.31230173,153.2146 0.37504166,153.2224 0.56250823,153.2303 0.64388335,153.2381 0.92925268,153.2460 0.77575624,153.2539 0.41873914,153.2617 0.22319703,153.2696 0.40235871,153.2774 0.71457571,153.2853 0.60708708,153.2932 0.5621857,153.3010 0.43730122,153.3089 0.48273006,153.3168 0.81275541,153.3246 1.0622952,153.3325 0.8839407,153.3404 0.7676366,153.3482 0.43676752,153.3561 0.1514124,153.3639 0.23272355,153.3718 0.59894812,153.3797 0.67846072,153.3875 0.45464292,153.3954 0.16025873,153.4033 0.22358906,153.4111 0.58083582,153.4190 0.54430228,153.4269 0.34803659,153.4347 0.42915529,153.4426 0.80399352,153.4505 0.72258037,153.4583 0.39236993,153.4662 0.3220574,153.4741 0.53651041,153.4819 0.67854339,153.4898 0.45468304,153.4977 0.39296207,153.5055 0.75008935,153.5134 0.92003763,153.5213 1.1441677,153.5291 1.3666333,153.5370 1.3109335,153.5449 0.63320822,153.5528 0.70585126,153.5606 0.82158333,153.5685 1.116448,153.5764 1.4109119,153.5842 1.339224,153.5921 0.95544338,153.6000 1.1335857,153.6078 0.93695581,153.6157 0.93755209,153.6236 0.95582533,153.6315 1.1879168,153.6393 1.0441554,153.6472 0.80309588,153.6551 0.80349398,153.6629 0.83914852,153.6708 0.58905685,153.6787 0.60751545,153.6866 0.75048196,153.6944 0.9375658,153.7023 0.87495315,153.7102 0.81204444,153.7181 0.58851182,153.7259 0.34790131,153.7338 0.36623764,153.7417 0.41058853,153.7496 0.27650639,153.7574 0.23209281,153.7653 0.24995832,153.7732 0.16977702,153.7811 0.27695939,153.7889 0.40228721,153.7968 0.67919773,153.8047 0.94641095,153.8126 1.0712072,153.8204 0.90180367,153.8283 0.87508863,153.8362 0.83077937,153.8441 0.91055399,153.8519 0.66947699,153.8598 0.78584135,153.8677 0.63343483,153.8756 0.53556973,153.8835 0.84003788,153.8913 1.2950934,153.8992 0.97264296,153.9071 0.66886085,153.9150 0.30289251,153.9228 0.071623847,153.9307 0.30432361,153.9386 0.57222378,153.9465 0.83921325,153.9544 0.72268051,153.9622 0.73186719,153.9701 0.48169452,153.9780 0.33975881,153.9859 0.95707273,153.9938 1.7413553,154.0016 1.6331414,154.0095 1.7410117,154.0174 1.6873256,154.0253 1.5273975,154.0332 1.8756977,154.0411 2.3765788,154.0489 4.7309346,154.0568 11.14435,154.0647 24.099594,154.0726 32.072231,154.0805 28.87451,154.0883 25.164865,154.0962 30.968321,154.1041 35.046379,154.1120 25.629314,154.1199 16.082834,154.1278 19.335279,154.1357 28.204952,154.1435 26.113993,154.1514 15.62457,154.1593 6.9816337,154.1672 4.1948848,154.1751 2.8377659,154.1830 1.8106711,154.1908 1.115468,154.1987 1.0446882,154.2066 0.97288996,154.2145 0.77638358,154.2224 0.50851905,154.2303 0.33908013,154.2382 0.41101632,154.2461 0.75001019,154.2539 0.64246589,154.2618 0.51789343,154.2697 0.75918537,154.2776 0.89395279,154.2855 1.1439807,154.2934 1.3206007,154.3013 0.81156826,154.3092 0.73210138,154.3170 0.64350843,154.3249 0.86668813,154.3328 0.9190827,154.3407 0.71362334,154.3486 0.5440098,154.3565 0.36633524,154.3644 0.85875922,154.3723 1.5717703,154.3802 1.3827106,154.3881 0.8031162,154.3959 0.72341365,154.4038 0.65138704,154.4117 0.30322737,154.4196 0.26787108,154.4275 0.24972077,154.4354 0.089076951,154.4433 0.026900861,154.4512 0.33980423,154.4591 0.60743892,154.4670 0.52678299,154.4749 0.47339338,154.4828 0.55345017,154.4907 0.59791261,154.4985 0.60691535,154.5064 0.48212948,154.5143 0.49128798,154.5222 0.67896903,154.5301 0.86610782,154.5380 0.80357456,154.5459 0.65174407,154.5538 0.48220357,154.5617 0.6969341,154.5696 0.80331606,154.5775 0.59781927,154.5854 0.62591571,154.5933 1.1344022,154.6012 1.0346786,154.6091 0.81221491,154.6170 0.75904739,154.6249 0.69625598,154.6328 0.58918923,154.6407 0.58976704,154.6486 0.83957779,154.6565 0.79403782,154.6644 0.6065892,154.6723 0.4909822,154.6802 0.84872216,154.6881 1.1073149,154.6960 0.65145361,154.7039 0.28544065,154.7118 0.16946462,154.7196 0.16110723,154.7275 0.38438985,154.7354 0.59831822,154.7433 0.6158585,154.7512 0.34774941,154.7591 0.28538233,154.7670 0.33065411,154.7750 0.51837295,154.7829 0.56267822,154.7908 0.55324358,154.7987 0.33893886,154.8066 0.33056518,154.8145 0.37492347,154.8224 0.43732899,154.8303 0.66964054,154.8382 0.56227911,154.8461 0.1872177,154.8540 0.11612821,154.8619 0.18787619,154.8698 0.65246958,154.8777 0.89276201,154.8856 0.58893204,154.8935 0.57196343,154.9014 0.77717531,154.9093 0.82168567,154.9172 0.80325174,154.9251 0.75911456,154.9330 1.0809629,154.9409 1.0442158,154.9488 0.81162643,154.9567 0.4191179,154.9646 0.23222741,154.9725 0.49221459,154.9804 1.1438067,154.9883 1.4642416,154.9963 1.6958917,155.0042 1.393121,155.0121 1.5005869,155.0200 1.517933,155.0279 2.2172039,155.0358 5.8572078,155.0437 12.241381,155.0516 16.682871,155.0595 19.759537,155.0674 26.05566,155.0753 29.715164,155.0832 29.775721,155.0911 31.382574,155.0991 33.590504,155.1070 30.535921,155.1149 29.272064,155.1228 41.235756,155.1307 54.657757,155.1386 47.947201,155.1465 26.998678,155.1544 13.894429,155.1623 14.023185,155.1702 16.052158,155.1782 11.615609,155.1861 5.6346097,155.1940 2.2108152,155.2019 1.1072813,155.2098 1.1156299,155.2177 0.67821318,155.2256 1.0277301,155.2335 1.3846296,155.2414 1.4817069,155.2494 0.86503392,155.2573 0.58016622,155.2652 0.57990712,155.2731 0.47275621,155.2810 0.50898778,155.2889 0.47317439,155.2968 0.36626008,155.3048 0.4379037,155.3127 0.50000674,155.3206 0.47303706,155.3285 0.48228544,155.3364 0.71442181,155.3443 0.49078912,155.3522 0.34796208,155.3602 0.34810486,155.3681 0.53634226,155.3760 0.83991498,155.3839 0.705531,155.3918 0.74979627,155.3997 0.70492405,155.4077 0.55302227,155.4156 0.32139224,155.4235 0.79559535,155.4314 1.0446237,155.4393 0.65094846,155.4472 0.40135542,155.4552 0.26778975,155.4631 0.28573015,155.4710 0.2143137,155.4789 0.25925401,155.4868 0.43781298,155.4948 0.4822394,155.5027 0.55345255,155.5106 0.74124163,155.5185 0.98290241,155.5264 1.0087689,155.5344 0.62398756,155.5423 0.3299866,155.5502 0.46456832,155.5581 0.73224258,155.5660 1.0353897,155.5740 0.84825802,155.5819 0.59857094,155.5898 0.49106506,155.5977 0.42857701,155.6056 0.47315174,155.6136 0.66086763,155.6215 0.94642097,155.6294 0.6337266,155.6373 0.39310351,155.6453 0.46439475,155.6532 0.64324945,155.6611 1.0363724,155.6690 1.2140884,155.6769 0.82089627,155.6849 0.57976431,155.6928 0.43777063,155.7007 0.7953015,155.7086 0.82111746,155.7166 0.85747951,155.7245 1.1792163,155.7324 1.0351527,155.7403 0.70466906,155.7483 0.79519516,155.7562 1.152429,155.7641 0.90969944,155.7720 0.24001338,155.7800 0.16103418,155.7879 0.49167308,155.7958 0.78567868,155.8038 0.5173319,155.8117 0.31282228,155.8196 0.63437331,155.8275 0.67879623,155.8355 0.73194551,155.8434 0.42795727,155.8513 0.29445237,155.8592 0.33971077,155.8672 0.50020283,155.8751 0.49954742,155.8830 0.36586854,155.8910 0.24978873,155.8989 0.15172958,155.9068 0.18763147,155.9148 0.43800274,155.9227 0.90270513,155.9306 1.0267974,155.9385 0.6421448,155.9465 0.43754864,155.9544 0.73223102,155.9623 0.78540045,155.9703 0.6965856,155.9782 0.72314227,155.9861 0.63407487,155.9941 0.84872991,156.0020 0.94613975,156.0099 0.94596863,156.0179 0.81240094,156.0258 0.62500244,156.0337 1.0632488,156.0417 2.1915698,156.0496 5.0167456,156.0575 8.4515619,156.0655 9.7535334,156.0734 12.834902,156.0813 17.230316,156.0893 22.461609,156.0972 25.682112,156.1051 39.438915,156.1131 65.657921,156.1210 75.793381,156.1289 63.537025,156.1369 79.800636,156.1448 192.71913,156.1527 288.17615,156.1607 249.85672,156.1686 125.26804,156.1765 44.90308,156.1845 31.63319,156.1924 27.756983,156.2004 19.42312,156.2083 9.9868135,156.2162 4.1083522,156.2242 2.2751653,156.2321 2.2411675,156.2400 1.9282027,156.2480 1.4460014,156.2559 1.2327998,156.2639 1.5444858,156.2718 0.9986878,156.2797 0.81217796,156.2877 0.79470122,156.2956 0.78584033,156.3036 0.81213319,156.3115 0.73231936,156.3194 0.89335567,156.3274 0.7943688,156.3353 0.7588948,156.3433 1.0356523,156.3512 0.99954849,156.3591 0.90191984,156.3671 0.95516294,156.3750 0.66913974,156.3830 0.45544749,156.3909 0.61631262,156.3988 0.75046599,156.4068 0.8575055,156.4147 0.82138568,156.4227 0.75863665,156.4306 0.64252061,156.4386 0.45517796,156.4465 0.48197207,156.4544 0.42907688,156.4624 0.86762041,156.4703 1.5543776,156.4783 1.4627403,156.4862 0.64143962,156.4942 0.54473454,156.5021 0.62505805,156.5101 0.6696496,156.5180 0.5002389,156.5259 0.72427118,156.5339 1.3046447,156.5418 1.6874523,156.5498 1.4630214,156.5577 0.94550216,156.5657 0.82135665,156.5736 0.6961633,156.5816 0.45567322,156.5895 0.93834597,156.5975 1.3215843,156.6054 0.96394283,156.6134 0.54428351,156.6213 0.5443455,156.6293 0.67901528,156.6372 0.84886396,156.6451 1.1250722,156.6531 1.2227358,156.6610 0.81246912,156.6690 0.8668763,156.6769 1.0535572,156.6849 1.0167361,156.6928 0.68658394,156.7008 0.43788359,156.7087 0.75067151,156.7167 0.66903788,156.7246 0.17802183,156.7326 0.17888689,156.7405 0.31265998,156.7485 0.41987923,156.7564 0.64275169,156.7644 0.52644616,156.7723 0.60763216,156.7803 0.72339112,156.7883 0.61624968,156.7962 0.75069046,156.8042 0.71393067,156.8121 0.44545835,156.8201 0.33891901,156.8280 0.39303723,156.8360 0.46474451,156.8439 0.55398017,156.8519 0.59826428,156.8598 0.68749511,156.8678 0.76751482,156.8757 0.55356014,156.8837 0.66082245,156.8916 0.88416523,156.8996 1.4296062,156.9076 1.7856547,156.9155 1.3208821,156.9235 1.1797788,156.9314 1.9833518,156.9394 2.5802817,156.9473 2.8033466,156.9553 2.4917083,156.9632 2.7703049,156.9712 3.6984515,156.9792 5.7735801,156.9871 14.789996,156.9951 32.61919,157.0030 38.225697,157.0110 26.523558,157.0189 13.275274,157.0269 10.143713,157.0349 11.868978,157.0428 17.732435,157.0508 35.921787,157.0587 76.581596,157.0667 179.88229,157.0747 327.34528,157.0826 582.43561,157.0906 1247.5576,157.0985 1744.3903,157.1065 1437.053,157.1145 696.77264,157.1224 234.50343,157.1304 130.27402,157.1383 101.48414,157.1463 79.310913,157.1543 67.601234,157.1622 49.858868,157.1702 26.523258,157.1781 11.64783,157.1861 8.0680542,157.1941 7.4257112,157.2020 6.3277783,157.2100 3.9977264,157.2180 2.4262016,157.2259 1.3563144,157.2339 1.3034755,157.2418 1.2419444,157.2498 1.8678639,157.2578 2.0795887,157.2657 1.6692086,157.2737 1.8836881,157.2817 1.6327742,157.2896 1.2226751,157.2976 0.74939299,157.3056 0.62526214,157.3135 1.0731899,157.3215 1.8405963,157.3295 1.6327196,157.3374 0.97091204,157.3454 0.38313994,157.3534 0.35797304,157.3613 0.85804379,157.3693 1.0711672,157.3773 0.927728,157.3852 0.62466514,157.3932 0.42901558,157.4012 0.75012869,157.4091 0.49969059,157.4171 0.64372736,157.4251 1.0002444,157.4330 0.77628219,157.4410 0.7238149,157.4490 1.2331057,157.4569 1.5713177,157.4649 1.3922819,157.4729 1.0897601,157.4808 1.2410624,157.4888 1.0253346,157.4968 0.57056224,157.5047 0.56269324,157.5127 0.56273109,157.5207 0.51796526,157.5287 0.64318937,157.5366 1.0005506,157.5446 1.1251506,157.5526 0.9014225,157.5605 0.70545202,157.5685 0.79417759,157.5765 0.33849701,157.5845 0.29473662,157.5924 0.43797448,157.6004 0.76801854,157.6084 0.54418021,157.6164 0.32128653,157.6243 0.54511291,157.6323 1.2324544,157.6403 1.258692,157.6482 0.94634849,157.6562 0.54429621,157.6642 0.38413104,157.6722 0.98335034,157.6801 1.5360881,157.6881 1.3211467,157.6961 1.0627754,157.7041 1.0616633,157.7120 0.56165093,157.7200 0.67938274,157.7280 1.0540265,157.7360 0.99973023,157.7439 0.75850719,157.7519 0.47287533,157.7599 0.45543891,157.7679 0.53599381,157.7759 0.57137376,157.7838 0.51775724,157.7918 0.4823257,157.7998 0.61604702,157.8078 0.71383655,157.8157 0.69651353,157.8237 0.99184054,157.8317 1.3394207,157.8397 1.2850893,157.8477 0.96392411,157.8556 0.58042437,157.8636 0.6611535,157.8716 0.94690949,157.8796 1.5005777,157.8875 1.7948749,157.8955 1.329344,157.9035 0.74041224,157.9115 0.92856258,157.9195 0.90158141,157.9274 0.53559577,157.9354 0.50944626,157.9434 1.117208,157.9514 1.5097005,157.9594 1.6335685,157.9674 1.3213089,157.9753 1.1511281,157.9833 0.59708911,157.9913 0.71461719,157.9993 1.178914,158.0073 1.572601,158.0153 1.5448724,158.0232 1.2688093,158.0312 2.6019435,158.0392 4.4678321,158.0472 6.3877692,158.0552 9.2088804,158.0632 14.013005,158.0711 27.710794,158.0791 48.015503,158.0871 72.154381,158.0951 117.0014,158.1031 152.53447,158.1111 133.09312,158.1190 80.518105,158.1270 46.043205,158.1350 35.337383,158.1430 28.396971,158.1510 31.146902,158.1590 75.410889,158.1670 129.77641,158.1750 122.27594,158.1829 63.064342,158.1909 19.785999,158.1989 10.244216,158.2069 7.5743175,158.2149 4.4867234,158.2229 2.623646,158.2309 1.7678739,158.2389 1.2936546,158.2468 0.62374848,158.2548 0.52658427,158.2628 0.62499505,158.2708 0.62491292,158.2788 0.61611509,158.2868 0.52664149,158.2948 0.32123265,158.3028 0.50920957,158.3108 0.83122665,158.3188 1.1970221,158.3267 1.0174258,158.3347 0.74083185,158.3427 0.81280696,158.3507 0.81247419,158.3587 0.77653617,158.3667 0.78628486,158.3747 1.179408,158.3827 1.2679565,158.3907 1.0706546,158.3987 0.63264734,158.4067 0.2048118,158.4147 0.11624271,158.4227 0.23256718,158.4306 0.52736431,158.4386 1.0537189,158.4466 1.0531685,158.4546 0.95501792,158.4626 0.76752961,158.4706 0.63405788,158.4786 0.88492209,158.4866 1.3309239,158.4946 1.4551599,158.5026 1.5532677,158.5106 1.1335531,158.5186 0.65119976,158.5266 0.29446653,158.5346 0.39355928,158.5426 0.72338825,158.5506 0.64293331,158.5586 0.71470773,158.5666 0.90203637,158.5746 1.3484408,158.5826 1.6159017,158.5906 1.5715171,158.5986 1.3567029,158.6066 0.86545068,158.6145 0.7682389,158.6225 1.0450891,158.6305 1.1690863,158.6385 0.80271184,158.6465 0.77699947,158.6545 0.81327981,158.6625 0.85734856,158.6705 0.7855401,158.6785 0.76779318,158.6865 0.66097975,158.6945 0.75890636,158.7025 0.70485085,158.7105 0.58900958,158.7185 0.54461521,158.7265 0.57209903,158.7345 0.82997096,158.7425 0.42757654,158.7505 0.3214114,158.7585 0.43789595,158.7666 0.87527096,158.7746 0.91052711,158.7826 0.84805769,158.7906 0.69640225,158.7986 0.6693483,158.8066 0.41075906,158.8146 0.44697601,158.8226 0.49130449,158.8306 0.68797666,158.8386 0.91952759,158.8466 0.74939501,158.8546 0.49082041,158.8626 0.43769529,158.8706 0.56300515,158.8786 0.6159085,158.8866 0.58905691,158.8946 0.73283249,158.9026 1.1877178,158.9106 1.0080875,158.9186 0.58917898,158.9266 0.473665,158.9346 0.67898846,158.9426 1.9418421,158.9507 6.1248741,158.9587 10.870677,158.9667 11.139644,158.9747 8.3619595,158.9827 9.8400469,158.9907 20.48094,158.9987 25.882732,159.0067 18.207293,159.0147 7.7455511,159.0227 2.9145494,159.0307 1.6427386,159.0387 2.3002911,159.0467 6.7143474,159.0548 11.94667,159.0628 18.175936,159.0708 27.740095,159.0788 37.543179,159.0868 48.487827,159.0948 54.768715,159.1028 51.256969,159.1108 37.174194,159.1188 33.009495,159.1268 44.947437,159.1349 48.149727,159.1429 32.610622,159.1509 13.768196,159.1589 10.96958,159.1669 15.645144,159.1749 14.616246,159.1829 7.6795382,159.1909 3.8018248,159.1990 2.078171,159.2070 1.0247072,159.2150 0.44602066,159.2230 0.61653709,159.2310 0.87539613,159.2390 0.94575512,159.2470 0.51719505,159.2551 0.58964336,159.2631 0.6610986,159.2711 0.67843717,159.2791 0.52657115,159.2871 0.50051624,159.2951 0.68802083,159.3031 0.69577253,159.3112 0.30265942,159.3192 0.02663615,159.3272 0.0089757675,159.3352 0.15213881,159.3432 0.44706002,159.3512 0.67919809,159.3593 0.7857753,159.3673 0.76719385,159.3753 0.64280999,159.3833 0.66118413,159.3913 0.740839,159.3993 0.73191297,159.4074 0.90223938,159.4154 1.0087613,159.4234 0.60672432,159.4314 0.60775232,159.4394 1.000734,159.4475 1.1872814,159.4555 0.99986666,159.4635 0.91155225,159.4715 1.2319499,159.4795 1.0791079,159.4876 0.92854923,159.4956 1.3931243,159.5036 0.97283161,159.5116 0.42823005,159.5196 0.34813294,159.5277 0.50042897,159.5357 0.76807308,159.5437 0.8301937,159.5517 0.74082267,159.5597 0.5802477,159.5678 0.56264859,159.5758 0.64315987,159.5838 0.78580379,159.5918 0.758591,159.5999 0.54447305,159.6079 0.58951032,159.6159 0.70551789,159.6239 0.56219327,159.6319 0.45524621,159.6400 0.53589362,159.6480 0.50898725,159.6560 0.61645222,159.6640 0.99157864,159.6721 1.2231721,159.6801 1.1957387,159.6881 0.77740496,159.6961 1.0553184,159.7042 1.3393034,159.7122 1.2935561,159.7202 1.1959257,159.7282 1.1964449,159.7363 1.124671,159.7443 0.92842025,159.7523 1.0001055,159.7604 0.76752615,159.7684 0.53526151,159.7764 0.41071221,159.7844 0.53618026,159.7925 0.83978695,159.8005 1.0263941,159.8085 0.63329595,159.8165 0.42857784,159.8246 0.37470981,159.8326 0.196141,159.8406 0.18802141,159.8487 0.55401903,159.8567 0.65177208,159.8647 0.72395295,159.8728 1.0637789,159.8808 1.3926964,159.8888 1.1151965,159.8968 0.88325119,159.9049 0.57085019,159.9129 0.4371469,159.9209 0.22306375,159.9290 0.29478389,159.9370 0.42038018,159.9450 0.94735706,159.9531 1.2137173,159.9611 1.0527403,159.9691 0.77641642,159.9772 0.78668487,159.9852 1.7088951,159.9932 3.6096609,160.0013 4.0611758,160.0093 2.7111232,160.0173 1.3200527,160.0254 0.81277758,160.0334 0.78554136,160.0414 0.94728601,160.0495 1.7248156,160.0575 2.4830372,160.0655 3.2042661,160.0736 3.0534244,160.0816 4.4684477,160.0896 8.348341,160.0977 15.761233,160.1057 30.289415,160.1137 37.910259,160.1218 30.436571,160.1298 18.484997,160.1378 12.521138,160.1459 10.72764,160.1539 7.0828772,160.1620 3.2368121,160.1700 1.7661289,160.1780 1.1249286,160.1861 1.2415035,160.1941 0.92764914,160.2021 0.85719818,160.2102 1.1437867,160.2182 1.4192877,160.2263 1.106564,160.2343 1.0805336,160.2423 1.0448864,160.2504 0.93702871,160.2584 0.66887999,160.2665 0.48213425,160.2745 0.5363214,160.2825 0.83034664,160.2906 0.86557114,160.2986 0.91074032,160.3067 0.9291954,160.3147 1.1526419,160.3227 1.5893908,160.3308 1.3565079,160.3388 0.92797047,160.3469 0.69664973,160.3549 0.92001587,160.3629 0.91060263,160.3710 0.68692672,160.3790 0.39254221,160.3871 0.60776854,160.3951 0.89331567,160.4032 0.98176998,160.4112 0.62421554,160.4192 0.59831899,160.4273 0.69646901,160.4353 0.41070557,160.4434 0.43785089,160.4514 0.47314021,160.4595 0.49085307,160.4675 0.50853419,160.4756 0.37487453,160.4836 0.32188234,160.4916 0.54578477,160.4997 0.85719639,160.5077 0.64233261,160.5158 0.65149397,160.5238 0.45517531,160.5319 0.52705222,160.5399 0.69652224,160.5480 0.74084526,160.5560 0.61583453,160.5641 0.51781446,160.5721 0.49990514,160.5802 0.55361563,160.5882 0.5446499,160.5963 0.54465848,160.6043 0.67878872,160.6124 0.86626589,160.6204 0.785676,160.6285 0.57124513,160.6365 0.34791991,160.6445 0.24077038,160.6526 0.1785641,160.6606 0.25021207,160.6687 0.46485987,160.6767 0.75995511,160.6848 1.1422272,160.6928 0.72234011,160.7009 0.68810475,160.7089 0.78649342,160.7170 0.98202473,160.7251 0.6954242,160.7331 0.3119548,160.7412 0.16068888,160.7492 0.26817432,160.7573 0.41083091,160.7653 0.38370553,160.7734 0.22332226,160.7814 0.500709,160.7895 1.162011,160.7975 1.535936,160.8056 1.0073195,160.8136 0.34727001,160.8217 0.31265289,160.8297 0.41990522,160.8378 0.73233861,160.8458 0.69671965,160.8539 0.68799317,160.8620 0.77715635,160.8700 0.9194144,160.8781 0.68649715,160.8861 0.33901137,160.8942 0.62510377,160.9022 0.66924459,160.9103 0.36597207,160.9183 0.34845659,160.9264 0.42859903,160.9345 0.40202481,160.9425 0.93979007,160.9506 3.1829085,160.9586 5.9848304,160.9667 5.4620814,160.9747 3.6966095,160.9828 7.7077513,160.9909 18.097933,160.9989 29.785313,161.0070 36.261662,161.0150 29.340197,161.0231 17.355659,161.0311 9.1866932,161.0392 6.6163669,161.0473 7.0481143,161.0553 8.9095917,161.0634 14.716414,161.0714 20.092615,161.0795 18.703474,161.0876 12.105379,161.0956 14.386045,161.1037 34.078342,161.1117 46.637932,161.1198 38.223698,161.1279 20.879786,161.1359 13.51375,161.1440 11.016725,161.1521 8.4134722,161.1601 4.4195614,161.1682 2.0685489,161.1762 1.893595,161.1843 1.678009,161.1924 1.1246183,161.2004 1.0266439,161.2085 0.79408509,161.2166 0.36547452,161.2246 0.2772043,161.2327 0.63481331,161.2407 0.87513453,161.2488 0.69603503,161.2569 0.70595992,161.2649 1.0714051,161.2730 0.69554383,161.2811 0.34802002,161.2891 0.39337662,161.2972 0.82185686,161.3053 0.82958525,161.3133 0.49108478,161.3214 0.57210582,161.3295 0.75021374,161.3375 0.95520073,161.3456 0.66919321,161.3537 0.53556597,161.3617 0.70519346,161.3698 0.73217601,161.3779 0.55352396,161.3859 0.26741344,161.3940 0.23214535,161.4021 0.65199107,161.4101 0.8396703,161.4182 0.85694009,161.4263 0.58920187,161.4343 0.65233201,161.4424 0.68799818,161.4505 0.91962004,161.4585 0.72252995,161.4666 0.46356538,161.4747 0.41958809,161.4828 0.6347934,161.4908 0.8129555,161.4989 0.71451998,161.5070 0.77750164,161.5150 1.1341643,161.5231 0.93613303,161.5312 0.40126777,161.5393 0.50034422,161.5473 0.4550353,161.5554 0.37469405,161.5635 0.2230114,161.5715 0.24107352,161.5796 0.3126328,161.5877 0.40177631,161.5958 0.38425598,161.6038 0.63426578,161.6119 0.62484366,161.6200 0.68773508,161.6281 0.83025795,161.6361 0.75012785,161.6442 1.2150685,161.6523 1.4732065,161.6604 0.98112887,161.6684 0.32079536,161.6765 0.26809591,161.6846 0.40185693,161.6927 0.38368693,161.7007 0.34802452,161.7088 0.28564838,161.7169 0.30388999,161.7250 0.4201785,161.7330 0.5712226,161.7411 0.51771247,161.7492 0.57193124,161.7573 0.70568931,161.7653 0.81286436,161.7734 1.1257864,161.7815 1.6521877,161.7896 1.445707,161.7977 0.81156355,161.8057 0.4817045,161.8138 0.53569466,161.8219 0.50863951,161.8300 0.34797451,161.8380 0.36624956,161.8461 0.41973308,161.8542 0.54489356,161.8623 0.70542705,161.8704 0.7953127,161.8784 0.97381401,161.8865 0.74924773,161.8946 0.62488371,161.9027 0.98198664,161.9108 0.74915129,161.9188 0.4375402,161.9269 0.49167714,161.9350 0.77759355,161.9431 1.1967708,161.9512 1.2672517,161.9593 0.9107877,161.9673 1.0275238,161.9754 1.1603273,161.9835 1.1697025,161.9916 1.6976626,161.9997 1.9396955,162.0077 2.9029424,162.0158 3.0250669,162.0239 2.4624763,162.0320 1.8201896,162.0401 1.3845323,162.0482 2.0373511,162.0563 3.1101263,162.0643 4.6282434,162.0724 5.5172148,162.0805 5.3118668,162.0886 6.2623758,162.0967 9.4805937,162.1048 13.183943,162.1128 14.185893,162.1209 12.358281,162.1290 16.284246,162.1371 27.658741,162.1452 31.260578,162.1533 22.245745,162.1614 10.000157,162.1695 3.5297692,162.1775 2.4014325,162.1856 1.9187676,162.1937 1.4724985,162.2018 1.2138021,162.2099 1.4911162,162.2180 1.6339033,162.2261 1.2136638,162.2342 0.72300589,162.2423 0.52718824,162.2503 0.66088837,162.2584 0.75863689,162.2665 0.60672981,162.2746 0.41964367,162.2827 0.52710789,162.2908 0.68763524,162.2989 0.64242828,162.3070 0.25831881,162.3151 0.053466745,162.3232 0.080536447,162.3312 0.24139576,162.3393 0.41998845,162.3474 0.45511606,162.3555 0.39258438,162.3636 0.6253134,162.3717 0.79491526,162.3798 1.0271385,162.3879 1.1967643,162.3960 1.098496,162.4041 0.93707597,162.4122 0.77645963,162.4203 1.080263,162.4284 0.9640879,162.4364 0.90185565,162.4445 0.55370301,162.4526 0.45512992,162.4607 0.32982644,162.4688 0.33021918,162.4769 0.41073367,162.4850 0.36598822,162.4931 0.25033122,162.5012 0.38428083,162.5093 0.4105154,162.5174 0.35714942,162.5255 0.39337495,162.5336 0.59821981,162.5417 0.60702944,162.5498 0.78597486,162.5579 0.78561532,162.5660 0.62478751,162.5741 0.49093753,162.5822 0.34817982,162.5903 0.41949043,162.5984 0.62502003,162.6065 0.83936471,162.6146 0.77668142,162.6227 0.5000723,162.6308 0.50893807,162.6389 0.61624771,162.6470 0.46457225,162.6551 0.4283329,162.6632 0.48232746,162.6713 0.95576435,162.6794 1.2410203,162.6875 1.0710444,162.6956 0.58898467,162.7037 0.38388082,162.7118 0.34817681,162.7199 0.4018679,162.7280 0.41075283,162.7361 0.36591345,162.7442 0.55392736,162.7523 1.0189025,162.7604 1.2863348,162.7685 1.4822903,162.7766 1.3477618,162.7847 0.82921177,162.7928 0.41934136,162.8009 0.71478397,162.8090 0.9645049,162.8171 1.2507662,162.8252 1.5898527,162.8333 1.3916277,162.8414 0.60635173,162.8495 0.51828825,162.8576 0.70560694,162.8657 0.90193927,162.8738 0.95537978,162.8819 0.90106571,162.8900 0.5170505,162.8981 0.32131901,162.9062 0.22355525,162.9143 0.33058339,162.9225 0.28556648,162.9306 0.32150397,162.9387 0.69801611,162.9468 2.4590781,162.9549 4.0095701,162.9630 3.1849377,162.9711 1.9984099,162.9792 1.761789,162.9873 4.4968371,162.9954 8.3843908,163.0035 13.630965,163.0116 11.87836,163.0197 7.000813,163.0278 4.1664052,163.0360 4.6375971,163.0441 7.4513655,163.0522 9.5020046,163.0603 10.648649,163.0684 10.648109,163.0765 20.049667,163.0846 39.423168,163.0927 46.052708,163.1008 31.607561,163.1089 13.953057,163.1171 9.4015961,163.1252 11.984059,163.1333 14.009833,163.1414 15.474341,163.1495 14.970891,163.1576 10.912667,163.1657 6.0472894,163.1738 3.2739136,163.1820 1.8287389,163.1901 1.2042109,163.1982 0.81170923,163.2063 0.42819804,163.2144 0.36675212,163.2225 0.67059499,163.2306 0.85722077,163.2387 0.74912131,163.2469 0.50826126,163.2550 0.36593017,163.2631 0.21402754,163.2712 0.17846981,163.2793 0.28638527,163.2874 0.81385148,163.2955 1.4017733,163.3037 1.070424,163.3118 0.86545646,163.3199 0.58920765,163.3280 0.57236701,163.3361 0.75040799,163.3442 0.73148602,163.3524 0.52621931,163.3605 0.41940174,163.3686 0.36603794,163.3767 0.50029069,163.3848 0.64278275,163.3929 0.4465318,163.4011 0.58078319,163.4092 0.80354297,163.4173 0.82180721,163.4254 1.0536397,163.4335 0.89276725,163.4417 0.9552502,163.4498 0.82106632,163.4579 0.7144894,163.4660 0.58037901,163.4741 0.57113796,163.4823 0.4374142,163.4904 0.36587983,163.4985 0.43746617,163.5066 0.74174821,163.5147 0.91982114,163.5229 0.81268758,163.5310 1.1164007,163.5391 1.0439579,163.5472 0.58895677,163.5553 0.57178444,163.5635 0.65207422,163.5716 0.6960746,163.5797 0.43708873,163.5878 0.33017334,163.5960 0.45567861,163.6041 0.77699834,163.6122 0.58879089,163.6203 0.39337292,163.6284 0.9022153,163.6366 0.99110687,163.6447 1.0178461,163.6528 0.82991517,163.6609 0.58899516,163.6691 0.44637758,163.6772 0.50019491,163.6853 0.85691184,163.6934 0.63339955,163.7016 0.33026415,163.7097 0.42875695,163.7178 0.75962204,163.7259 0.97353643,163.7341 0.78553015,163.7422 0.67815745,163.7503 0.67812747,163.7585 0.86605227,163.7666 0.62492925,163.7747 0.33052894,163.7828 0.3129254,163.7910 0.63414764,163.7991 0.79483086,163.8072 0.82126868,163.8153 0.72326577,163.8235 0.90223926,163.8316 0.84810477,163.8397 0.5976342,163.8479 0.2942225,163.8560 0.24084215,163.8641 0.26798481,163.8722 0.50935525,163.8804 0.62512779,163.8885 0.52642941,163.8966 0.3657679,163.9048 0.46470028,163.9129 0.5626877,163.9210 0.44641525,163.9292 0.65251315,163.9373 1.2512157,163.9454 1.3839862,163.9536 1.0173601,163.9617 1.0173563,163.9698 0.90119058,163.9780 1.0270662,163.9861 1.4733522,163.9942 1.4740409,164.0024 2.0200467,164.0105 2.9299858,164.0186 3.2047946,164.0268 2.6237266,164.0349 2.2681696,164.0430 2.49192,164.0512 3.1246257,164.0593 3.2942812,164.0674 3.3960824,164.0756 6.8033013,164.0837 12.634471,164.0918 15.91702,164.1000 15.0948,164.1081 32.966541,164.1162 69.788338,164.1244 83.785141,164.1325 60.725132,164.1406 30.138876,164.1488 25.346144,164.1569 30.690105,164.1651 24.538706,164.1732 11.672683,164.1813 4.0735483,164.1895 1.6945816,164.1976 1.2761133,164.2057 0.83837169,164.2139 0.38339767,164.2220 0.20534572,164.2302 0.18747702,164.2383 0.29447636,164.2464 0.27686638,164.2546 0.36711302,164.2627 0.84040737,164.2708 1.1600544,164.2790 0.75767285,164.2871 0.27669525,164.2953 0.14279424,164.3034 0.16059043,164.3115 0.35812435,164.3197 1.125597,164.3278 1.1958106,164.3360 0.69608241,164.3441 0.40197566,164.3523 0.40191722,164.3604 0.46408984,164.3685 0.51827854,164.3767 0.83082569,164.3848 0.8124162,164.3930 0.7500509,164.4011 0.73169547,164.4093 0.61532116,164.4174 0.66968852,164.4255 0.71517313,164.4337 0.86654699,164.4418 0.71337897,164.4500 0.2491232,164.4581 0.16990028,164.4663 0.57240206,164.4744 1.0807264,164.4825 1.0180547,164.4907 1.0626575,164.4988 1.1157857,164.5070 1.4910718,164.5151 1.8667029,164.5233 1.9905418,164.5314 1.070394,164.5396 0.78594953,164.5477 0.6339941,164.5559 0.52714413,164.5640 0.85798919,164.5722 1.1961529,164.5803 0.74036366,164.5884 0.48173919,164.5966 0.33905426,164.6047 0.41064435,164.6129 0.47362658,164.6210 0.741494,164.6292 0.65132791,164.6373 0.52670598,164.6455 0.59844381,164.6536 0.75039446,164.6618 0.96446502,164.6699 0.95491034,164.6781 0.66057175,164.6862 0.74115336,164.6944 1.1074443,164.7025 1.3839941,164.7107 0.99958485,164.7188 0.57124525,164.7270 0.4282172,164.7351 0.31237492,164.7433 0.26773483,164.7514 0.18753983,164.7596 0.40223736,164.7677 0.7679224,164.7759 0.75850433,164.7840 0.3836005,164.7922 0.61611623,164.8003 0.857741,164.8085 0.93763942,164.8167 0.58893788,164.8248 0.52699161,164.8330 0.9204933,164.8411 1.2143766,164.8493 0.6777876,164.8574 0.64311928,164.8656 1.0544189,164.8737 1.1873676,164.8819 0.75818235,164.8900 0.61652076,164.8982 0.98214453,164.9064 0.64227813,164.9145 0.61648715,164.9227 0.93793476,164.9308 0.83865213,164.9390 0.54490513,164.9471 1.1259875,164.9553 2.0448642,164.9634 2.6070302,164.9716 2.4381998,164.9798 2.733937,164.9879 4.5769644,164.9961 9.5534916,165.0042 13.402972,165.0124 11.028426,165.0205 6.5491796,165.0287 4.8574195,165.0369 4.7595973,165.0450 5.3061113,165.0532 8.2394838,165.0613 16.195307,165.0695 31.553532,165.0777 57.074139,165.0858 82.939842,165.0940 125.68227,165.1021 158.71301,165.1103 141.80913,165.1185 84.83287,165.1266 38.954449,165.1348 21.790857,165.1429 15.038411,165.1511 12.389762,165.1593 10.145995,165.1674 6.1538529,165.1756 3.2903821,165.1837 2.2672451,165.1919 1.9993378,165.2001 0.95404387,165.2082 0.55360705,165.2164 0.90266997,165.2246 1.491608,165.2327 1.1418356,165.2409 0.40993986,165.2491 0.28609213,165.2572 0.63435942,165.2654 0.88427436,165.2735 1.0361559,165.2817 0.9817825,165.2899 0.86551064,165.2980 0.91176778,165.3062 1.4648705,165.3144 1.4098221,165.3225 0.99028701,165.3307 0.7680369,165.3389 1.1249191,165.3470 0.79401171,165.3552 0.58952576,165.3634 0.66951996,165.3715 0.58025092,165.3797 0.6521557,165.3879 0.62510526,165.3960 0.58903933,165.4042 0.44666228,165.4124 0.72370046,165.4205 0.76730901,165.4287 0.53532422,165.4369 0.62490922,165.4450 0.46417871,165.4532 0.40232787,165.4614 0.5805524,165.4695 0.6068576,165.4777 0.59817934,165.4859 0.71483248,165.4941 0.91964072,165.5022 0.7139532,165.5104 0.86624956,165.5186 0.80397224,165.5267 0.83048499,165.5349 0.85752857,165.5431 1.0890148,165.5513 0.85650092,165.5594 0.89299315,165.5676 0.81219673,165.5758 0.6068114,165.5839 0.6258648,165.5921 1.1444134,165.6003 1.5453113,165.6085 1.6239841,165.6166 0.86442983,165.6248 0.55286294,165.6330 0.54452604,165.6411 0.54520875,165.6493 0.56293082,165.6575 0.50880194,165.6657 0.5354923,165.6738 0.70557076,165.6820 0.90173429,165.6902 0.66926718,165.6984 0.80408704,165.7065 1.1256645,165.7147 1.1157326,165.7229 0.58813751,165.7311 0.17866032,165.7392 0.47417673,165.7474 0.72379053,165.7556 0.91974783,165.7638 0.98130792,165.7720 0.88406295,165.7801 1.1432256,165.7883 0.75812668,165.7965 0.41917828,165.8047 0.45559168,165.8128 0.75134176,165.8210 1.3313133,165.8292 1.3206745,165.8374 0.86527264,165.8455 0.64278883,165.8537 0.63379401,165.8619 0.6691677,165.8701 0.65175265,165.8783 0.7502352,165.8864 0.73190945,165.8946 0.67816484,165.9028 0.45524344,165.9110 0.40213275,165.9192 0.5896343,165.9273 0.62495178,165.9355 0.61560291,165.9437 0.46430728,165.9519 0.71452343,165.9601 0.68757927,165.9682 1.0000826,165.9764 1.0719292,165.9846 1.5991452,165.9928 1.9928186,166.0010 2.9935524,166.0092 3.6695325,166.0173 3.1061862,166.0255 2.5897467,166.0337 3.0361359,166.0419 3.1418707,166.0501 3.5232406,166.0583 8.4589872,166.0664 13.637949,166.0746 14.810672,166.0828 18.994215,166.0910 30.176571,166.0992 39.483727,166.1074 35.839897,166.1156 24.778885,166.1237 26.449011,166.1319 46.164448,166.1401 53.184467,166.1483 34.485302,166.1565 13.591446,166.1647 5.5490923,166.1729 4.1497283,166.1810 3.0333786,166.1892 2.2038996,166.1974 1.3559723,166.2056 1.0625919,166.2138 1.179117,166.2220 1.1162866,166.2302 1.2674913,166.2384 1.0794975,166.2465 0.85671204,166.2547 0.77663958,166.2629 0.62509334,166.2711 0.78639823,166.2793 0.88447362,166.2875 0.98234981,166.2957 0.86592621,166.3039 0.72277164,166.3121 0.75897497,166.3202 1.2147671,166.3284 1.4819964,166.3366 1.0082885,166.3448 0.58036816,166.3530 0.49995622,166.3612 0.48227167,166.3694 0.95619762,166.3776 1.1512785,166.3858 0.76675522,166.3940 0.43723255,166.4022 0.22360213,166.4103 0.3574976,166.4185 0.50905263,166.4267 0.75926691,166.4349 1.0004668,166.4431 1.3751413,166.4513 1.1599652,166.4595 0.56185877,166.4677 0.33937123,166.4759 0.41105989,166.4841 0.68823332,166.4923 0.94662696,166.5005 0.82998961,166.5087 0.62411273,166.5169 0.24063051,166.5251 0.61655074,166.5333 1.2593166,166.5415 1.607048,166.5496 1.2674592,166.5578 0.63357741,166.5660 0.23201226,166.5742 0.34849149,166.5824 0.42895246,166.5906 0.73245233,166.5988 0.99143761,166.6070 0.93735403,166.6152 0.50810504,166.6234 0.26763231,166.6316 0.51002592,166.6398 0.9645673,166.6480 0.64185047,166.6562 0.46405807,166.6644 0.54455793,166.6726 0.62515509,166.6808 0.76821196,166.6890 0.74096906,166.6972 0.43701211,166.7054 0.10682069,166.7136 0.17005087,166.7218 0.40230677,166.7300 0.49146429,166.7382 0.59828794,166.7464 0.60694391,166.7546 0.76771832,166.7628 0.90213758,166.7710 1.1179391,166.7792 1.679059,166.7874 1.3200489,166.7956 0.74863291,166.8038 0.41912669,166.8120 0.80407846,166.8202 0.91102201,166.8284 0.75881612,166.8366 0.41040745,166.8448 0.34813175,166.8530 0.3841159,166.8612 0.4820936,166.8694 0.49991876,166.8776 0.75966364,166.8859 0.92003971,166.8941 0.72315866,166.9023 0.74960911,166.9105 0.65128702,166.9187 0.6699124,166.9269 0.90177459,166.9351 0.83013719,166.9433 1.0905899,166.9515 1.8947812,166.9597 2.7417676,166.9679 3.2771153,166.9761 3.4920235,166.9843 3.5081382,166.9925 2.5419288,167.0007 1.8210456,167.0089 2.1621051,167.0171 2.2411962,167.0253 2.3954666,167.0336 5.4454775,167.0418 11.644492,167.0500 16.968231,167.0582 16.514172,167.0664 17.540037,167.0746 31.894373,167.0828 44.396801,167.0910 43.360191,167.0992 31.871769,167.1074 26.18004,167.1156 24.85022,167.1239 25.010944,167.1321 22.252911,167.1403 17.239496,167.1485 11.089548,167.1567 7.5929842,167.1649 5.4258575,167.1731 3.7662313,167.1813 2.3742294,167.1895 2.2226205,167.1978 1.641384,167.2060 1.2404069,167.2142 1.1155933,167.2224 0.9192757,167.2306 0.75863081,167.2388 0.46372297,167.2470 0.45579505,167.2552 0.95592672,167.2635 1.098081,167.2717 1.0444905,167.2799 1.0267795,167.2881 0.87514418,167.2963 0.94690102,167.3045 1.1966017,167.3127 1.0177683,167.3210 1.0178316,167.3292 0.82027775,167.3374 0.23179807,167.3456 0.54609793,167.3538 1.0538676,167.3620 0.82006663,167.3702 0.28525066,167.3785 0.3937192,167.3867 0.7859267,167.3949 0.70492834,167.4031 0.64320612,167.4113 0.72365034,167.4195 0.83913606,167.4278 0.83912337,167.4360 0.74109286,167.4442 0.73177052,167.4524 0.4726463,167.4606 0.35759804,167.4689 0.63529426,167.4771 1.1069869,167.4853 0.94547695,167.4935 0.75876838,167.5017 0.61605471,167.5099 0.55376142,167.5182 0.67896169,167.5264 0.8398236,167.5346 1.0096414,167.5428 1.2494886,167.5510 0.98079151,167.5593 0.85709822,167.5675 0.95530277,167.5757 0.96414059,167.5839 0.73179901,167.5922 0.40237287,167.6004 0.84040463,167.6086 1.1158488,167.6168 0.95451349,167.6250 0.48144957,167.6333 0.22297676,167.6415 0.21469919,167.6497 0.47412482,167.6579 0.74078131,167.6662 0.51704347,167.6744 0.39255127,167.6826 0.48296028,167.6908 1.0907152,167.6991 1.2676418,167.7073 0.90146452,167.7155 0.8938489,167.7237 1.1613914,167.7319 1.2763726,167.7402 1.1685677,167.7484 0.92814952,167.7566 0.89285326,167.7648 0.69595891,167.7731 0.60649973,167.7813 0.37475747,167.7895 0.53576785,167.7978 0.36633685,167.8060 0.36627978,167.8142 0.34827566,167.8224 0.47414491,167.8307 1.0099889,167.8389 1.2402427,167.8471 0.65081644,167.8553 0.50873101,167.8636 0.36592755,167.8718 0.35711551,167.8800 0.29466107,167.8883 0.42896381,167.8965 0.57158089,167.9047 0.68732566,167.9129 0.62510884,167.9212 0.8486346,167.9294 0.84811985,167.9376 0.54413927,167.9459 0.36596102,167.9541 0.70656681,167.9623 1.6084177,167.9706 2.0983841,167.9788 2.052824,167.9870 1.4993159,167.9952 1.2410134,168.0035 1.1875877,168.0117 1.2228754,168.0199 0.86539847,168.0282 0.77745563,168.0364 1.7267485,168.0446 4.0772429,168.0529 7.6524186,168.0611 17.329536,168.0693 35.724586,168.0776 49.21714,168.0858 56.03091,168.0940 50.947838,168.1023 40.75782,168.1105 35.303089,168.1187 31.959654,168.1270 25.102903,168.1352 19.88204,168.1434 31.84071,168.1517 45.30204,168.1599 40.292248,168.1682 19.573179,168.1764 5.0859909,168.1846 2.1514413,168.1929 2.5366404,168.2011 2.1958444,168.2093 1.6146042,168.2176 1.275653,168.2258 0.80284172,168.2340 0.56213927,168.2423 0.661264,168.2505 0.80379254,168.2588 0.52690339,168.2670 0.70551336,168.2752 0.65149295,168.2835 0.62537086,168.2917 0.82120097,168.2999 0.62410486,168.3082 0.41950503,168.3164 0.31241009,168.3247 0.25949433,168.3329 0.70653534,168.3411 1.107622,168.3494 1.312117,168.3576 1.1690414,168.3659 0.99976224,168.3741 0.83938932,168.3823 0.78585595,168.3906 0.78535718,168.3988 0.7853812,168.4071 0.64270574,168.4153 0.49090272,168.4236 0.33900478,168.4318 0.25033751,168.4400 0.73257124,168.4483 0.85708338,168.4565 1.0628603,168.4648 1.1341875,168.4730 0.88372165,168.4813 0.61602747,168.4895 0.72322834,168.4977 0.6693545,168.5060 0.5448581,168.5142 0.8571701,168.5225 0.92806876,168.5307 0.55322945,168.5390 0.33047387,168.5472 0.54486555,168.5555 0.63394797,168.5637 0.78602684,168.5719 0.80378836,168.5802 0.68733644,168.5884 0.66944063,168.5967 0.77651674,168.6049 0.62486368,168.6132 0.59853894,168.6214 0.65222794,168.6297 0.70560199,168.6379 0.65146351,168.6462 0.5172478,168.6544 0.43731999,168.6627 0.55350673,168.6709 0.3300629,168.6791 0.22315848,168.6874 0.3039234,168.6956 0.59008819,168.7039 0.80363929,168.7121 0.5353505,168.7204 0.50003195,168.7286 0.41048208,168.7369 0.29457256,168.7451 0.33953682,168.7534 0.51790875,168.7616 0.53606939,168.7699 0.75926113,168.7781 0.93775809,168.7864 1.1785396,168.7946 0.82955891,168.8029 0.35660881,168.8111 0.33985105,168.8194 0.64348584,168.8276 0.6874544,168.8359 0.68728882,168.8442 0.67842942,168.8524 0.66080081,168.8607 0.8933326,168.8689 1.2414421,168.8772 1.0889202,168.8854 0.72233057,168.8937 0.39248562,168.9019 0.58017594,168.9102 0.36597425,168.9184 0.34832653,168.9267 0.33983159,168.9349 0.76815116,168.9432 0.87470382,168.9514 1.1262161,168.9597 1.8142774,168.9680 2.0538478,168.9762 1.9194317,168.9845 2.1255252,168.9927 2.8760712,169.0010 3.5445821,169.0092 3.2670689,169.0175 5.5226088,169.0257 16.168367,169.0340 25.097198,169.0423 28.176104,169.0505 48.505676,169.0588 83.414635,169.0670 92.119316,169.0753 68.598831,169.0836 51.37664,169.0918 58.977207,169.1001 64.591637,169.1083 50.866917,169.1166 31.266277,169.1248 22.370039,169.1331 26.002274,169.1414 32.394527,169.1496 32.723591,169.1579 22.57596,169.1661 11.502643,169.1744 5.4408774,169.1827 3.6143165,169.1909 2.6503203,169.1992 2.0527372,169.2074 2.0078208,169.2157 1.4184958,169.2240 1.0622141,169.2322 0.83866632,169.2405 0.72277594,169.2488 0.63400638,169.2570 0.74207276,169.2653 1.5009377,169.2735 1.5168555,169.2818 0.71355999,169.2901 0.62528819,169.2983 0.70523024,169.3066 0.83074027,169.3149 1.0712141,169.3231 0.71350634,169.3314 0.42853305,169.3396 0.47348252,169.3479 0.61622524,169.3562 0.74985439,169.3644 1.1250727,169.3727 1.1251502,169.3810 0.75890356,169.3892 0.67870104,169.3975 0.84836113,169.4058 0.95525783,169.4140 0.92863566,169.4223 0.92028219,169.4306 1.3039471,169.4388 1.1779938,169.4471 0.68656838,169.4554 0.30304703,169.4636 0.31288776,169.4719 0.67915022,169.4802 0.85724068,169.4884 0.80391365,169.4967 0.88445109,169.5050 1.0362517,169.5132 1.312528,169.5215 1.1237537,169.5298 0.50750506,169.5380 0.17916723,169.5463 0.92225236,169.5546 1.8671055,169.5629 1.757188,169.5711 0.98089105,169.5794 0.68747252,169.5877 0.66994512,169.5959 0.80327606,169.6042 0.57058913,169.6125 0.52673882,169.6207 0.63449526,169.6290 0.71478379,169.6373 0.72289401,169.6456 0.59817332,169.6538 0.72355777,169.6621 0.78571111,169.6704 0.81232101,169.6787 0.66897726,169.6869 0.30297995,169.6952 0.14295736,169.7035 0.21447949,169.7117 0.23218071,169.7200 0.28621873,169.7283 0.56308454,169.7366 0.73226517,169.7448 0.76748514,169.7531 0.69615185,169.7614 0.65173036,169.7697 0.58018774,169.7779 0.58920097,169.7862 0.73235327,169.7945 0.65180331,169.8028 0.45537129,169.8110 0.61587155,169.8193 0.55362839,169.8276 0.60745716,169.8359 0.64236784,169.8441 0.66978401,169.8524 1.0186098,169.8607 1.1161813,169.8690 0.95539188,169.8772 0.89299291,169.8855 0.89255434,169.8938 0.8393693,169.9021 0.97367811,169.9104 1.0445852,169.9186 1.106433,169.9269 0.74058211,169.9352 0.49104533,169.9435 0.40180659,169.9518 0.50902665,169.9600 0.56264281,169.9683 0.65215588,169.9766 0.82188028,169.9849 1.2866265,169.9932 1.8308464,170.0014 1.6245288,170.0097 1.5362203,170.0180 2.2794518,170.0263 3.6009021,170.0346 4.4831157,170.0428 5.5820594,170.0511 7.4135652,170.0594 9.7615719,170.0677 11.394454,170.0760 12.082349,170.0842 14.820929,170.0925 22.704329,170.1008 32.211754,170.1091 51.750084,170.1174 164.606,170.1257 409.02005,170.1339 525.00031,170.1422 385.40594,170.1505 155.89732,170.1588 46.451656,170.1671 27.026953,170.1754 21.599545,170.1837 16.743881,170.1919 14.23068,170.2002 13.997748,170.2085 12.268607,170.2168 7.268126,170.2251 3.4609628,170.2334 2.0438838,170.2416 1.7597253,170.2499 1.8577993,170.2582 1.5260658,170.2665 1.0968713,170.2748 0.65081584,170.2831 0.58939832,170.2914 0.73235178,170.2997 0.80339527,170.3079 0.91043836,170.3162 0.67833704,170.3245 0.55372071,170.3328 0.67015493,170.3411 0.75884593,170.3494 0.65166587,170.3577 0.64270097,170.3660 0.58901966,170.3743 0.72383928,170.3825 0.91996378,170.3908 0.79393375,170.3991 0.39217097,170.4074 0.21420817,170.4157 0.25023016,170.4240 0.33936721,170.4323 0.49175122,170.4406 0.72306854,170.4489 0.41023082,170.4572 0.5986743,170.4655 0.82161552,170.4737 0.85758346,170.4820 0.93765777,170.4903 0.83909613,170.4986 0.79431874,170.5069 0.81252772,170.5152 1.0001646,170.5235 0.74041146,170.5318 0.31249991,170.5401 0.40213951,170.5484 0.40152642,170.5567 0.43739435,170.5650 0.56261295,170.5733 0.60798091,170.5816 1.1442751,170.5899 1.5623411,170.5981 1.2220749,170.6064 0.89200395,170.6147 0.53523242,170.6230 0.53598392,170.6313 0.68794554,170.6396 0.8663047,170.6479 1.053478,170.6562 1.0717214,170.6645 1.0537568,170.6728 0.76706362,170.6811 0.57111353,170.6894 0.76783818,170.6977 0.83915538,170.7060 0.63386542,170.7143 0.45525032,170.7226 0.58053249,170.7309 0.75901359,170.7392 0.74091637,170.7475 0.59848559,170.7558 0.89348608,170.7641 0.98254585,170.7724 0.98227364,170.7807 0.94620997,170.7890 0.78509611,170.7973 0.59808105,170.8056 0.78625458,170.8139 0.84856063,170.8222 0.74102634,170.8305 0.84798187,170.8388 0.87480438,170.8471 0.78550994,170.8554 0.71469271,170.8637 0.85666126,170.8720 0.41018125,170.8803 0.41098171,170.8886 0.45521113,170.8969 0.65182793,170.9052 0.91141754,170.9135 1.5100232,170.9218 1.4547842,170.9301 0.84697431,170.9384 0.6607762,170.9467 0.92042297,170.9550 1.1871808,170.9633 0.79388505,170.9716 0.51800525,170.9799 0.53679687,170.9882 1.2510163,170.9965 1.5628453,171.0048 1.8667772,171.0131 2.4025455,171.0214 2.6351333,171.0298 4.1861987,171.0381 11.356267,171.0464 21.818323,171.0547 30.01354,171.0630 45.711872,171.0713 81.499977,171.0796 105.57526,171.0879 106.5469,171.0962 118.4959,171.1045 211.73543,171.1128 303.62964,171.1211 278.37332,171.1294 176.23157,171.1377 99.454643,171.1461 60.032154,171.1544 32.056084,171.1627 16.67334,171.1710 10.142817,171.1793 5.3512692,171.1876 3.506634,171.1959 2.7038798,171.2042 2.0978744,171.2125 1.4466174,171.2208 1.7326381,171.2291 1.9199561,171.2375 1.6333274,171.2458 1.1158307,171.2541 1.1784457,171.2624 1.0891578,171.2707 1.1163446,171.2790 1.0892456,171.2873 1.1600802,171.2956 0.74009335,171.3039 0.58063191,171.3123 0.98258352,171.3206 0.92824584,171.3289 0.58928496,171.3372 0.78582156,171.3455 0.69641197,171.3538 0.83053154,171.3621 1.0540329,171.3704 1.1070528,171.3788 0.72302711,171.3871 0.83057654,171.3954 0.8564043,171.4037 0.66076487,171.4120 1.0013669,171.4203 1.2147905,171.4286 1.0710384,171.4370 0.75770867,171.4453 0.33820695,171.4536 0.25004297,171.4619 0.33916029,171.4702 0.13380784,171.4785 0.19662938,171.4869 0.37576675,171.4952 0.80488962,171.5035 1.1518482,171.5118 0.96362209,171.5201 0.77635235,171.5284 0.55289966,171.5368 0.25839326,171.5451 0.16068961,171.5534 0.2142287,171.5617 0.25055039,171.5700 0.63459593,171.5784 0.83916932,171.5867 0.66925877,171.5950 0.44611391,171.6033 0.55412453,171.6116 1.0814488,171.6199 1.3571872,171.6283 1.0704049,171.6366 0.78560907,171.6449 0.92914307,171.6532 0.90194619,171.6615 0.88350886,171.6699 0.65155661,171.6782 0.69616717,171.6865 0.62451065,171.6948 0.45573115,171.7032 0.50914848,171.7115 0.49099475,171.7198 0.48226863,171.7281 0.48196939,171.7364 0.43737102,171.7448 0.37464955,171.7531 0.12490197,171.7614 0.33999935,171.7697 0.89324468,171.7781 1.2856386,171.7864 1.0981538,171.7947 0.83053511,171.8030 0.84809524,171.8114 0.74971521,171.8197 0.80375308,171.8280 0.90193421,171.8363 1.1069809,171.8447 1.0539318,171.8530 1.0808601,171.8613 1.0353543,171.8696 0.81196731,171.8780 0.74075085,171.8863 0.47276053,171.8946 0.17824581,171.9029 0.11610067,171.9113 0.16989115,171.9196 0.34882143,171.9279 0.65180844,171.9362 0.47274598,171.9446 0.37554026,171.9529 0.5720312,171.9612 0.59750754,171.9696 0.50933558,171.9779 1.2063807,171.9862 1.3839629,171.9945 1.5809208,172.0029 1.8843176,172.0112 1.8296193,172.0195 1.4366821,172.0279 1.482545,172.0362 2.1077695,172.0445 2.3770423,172.0528 3.3700519,172.0612 5.6113005,172.0695 9.3979053,172.0778 13.35366,172.0862 16.502367,172.0945 26.636871,172.1028 40.851734,172.1112 49.440945,172.1195 42.73209,172.1278 30.47484,172.1362 26.322008,172.1445 31.718264,172.1528 37.35907,172.1612 30.881693,172.1695 17.891644,172.1778 11.181219,172.1862 9.3457947,172.1945 7.2186165,172.2028 4.0403585,172.2112 2.6775951,172.2195 2.5707691,172.2278 2.0608871,172.2362 1.1421046,172.2445 1.0988467,172.2528 1.5088962,172.2612 0.95489806,172.2695 0.69630492,172.2778 0.56249964,172.2862 0.62508792,172.2945 0.48163816,172.3028 0.3480325,172.3112 0.59869808,172.3195 0.8406536,172.3279 1.2955322,172.3362 1.2144407,172.3445 1.4645708,172.3529 1.6694299,172.3612 1.6153303,172.3695 1.2222319,172.3779 1.1163291,172.3862 1.2056296,172.3946 0.90135199,172.4029 0.81232059,172.4112 0.77722949,172.4196 0.87535095,172.4279 0.89238417,172.4363 0.74007237,172.4446 0.44562691,172.4529 0.33981469,172.4613 0.82309681,172.4696 1.5189285,172.4780 1.5084852,172.4863 1.2310807,172.4946 1.016785,172.5030 0.70514476,172.5113 0.58936936,172.5197 0.60751724,172.5280 1.1079239,172.5363 1.4202306,172.5447 1.4114801,172.5530 1.3484212,172.5614 1.3113409,172.5697 0.95450604,172.5781 1.0449114,172.5864 1.2952057,172.5947 1.6609039,172.6031 1.7678425,172.6114 1.7227983,172.6198 1.0618073,172.6281 1.0719106,172.6365 1.2236751,172.6448 1.026199,172.6531 0.90160567,172.6615 0.93766963,172.6698 0.79446167,172.6782 0.77699292,172.6865 0.87470996,172.6949 0.63338888,172.7032 0.67866701,172.7116 0.94680506,172.7199 0.92810982,172.7283 0.40131521,172.7366 0.74234253,172.7450 1.5103959,172.7533 1.6874975,172.7616 1.3022749,172.7700 0.94524252,172.7783 0.7319659,172.7867 0.64306074,172.7950 0.61643565,172.8034 1.0093448,172.8117 1.0718411,172.8201 1.2245413,172.8284 1.6436847,172.8368 1.5434881,172.8451 1.0432554,172.8535 1.0626249,172.8618 1.3485643,172.8702 1.1429392,172.8785 1.6620531,172.8869 2.3231866,172.8952 2.5981832,172.9036 2.3750675,172.9119 2.4192212,172.9203 1.9096733,172.9286 1.875391,172.9370 2.1610534,172.9453 2.472836,172.9537 3.3582437,172.9620 4.0448875,172.9704 3.4309468,172.9787 5.7275634,172.9871 8.2893705,172.9955 10.815651,173.0038 11.994054,173.0122 13.614158,173.0205 17.093771,173.0289 25.523035,173.0372 52.290127,173.0456 135.48654,173.0539 249.71107,173.0623 321.54999,173.0706 467.9306,173.0790 1489.6078,173.0873 3391.9351,173.0957 4048.677,173.1041 2791.3923,173.1124 1101.2517,173.1208 375.03873,173.1291 230.73988,173.1375 168.61099,173.1458 117.7047,173.1542 82.135353,173.1626 54.259212,173.1709 37.10862,173.1793 24.884323,173.1876 15.621978,173.1960 9.9578924,173.2043 6.0952196,173.2127 4.5435762,173.2211 3.7655971,173.2294 3.4371376,173.2378 3.4180357,173.2461 1.8551979,173.2545 1.7149872,173.2629 1.5174326,173.2712 1.6355448,173.2796 2.428812,173.2879 1.8742064,173.2963 1.983101,173.3047 2.4206023,173.3130 2.7225883,173.3214 2.185293,173.3297 1.6076543,173.3381 2.0817428,173.3465 2.4007783,173.3548 1.8014752,173.3632 1.3395828,173.3715 2.0463674,173.3799 2.5363204,173.3883 2.454973,173.3966 1.775677,173.4050 1.2413349,173.4134 1.3301526,173.4217 1.0166477,173.4301 1.0626734,173.4384 1.322425,173.4468 1.6518966,173.4552 1.740465,173.4635 1.7669531,173.4719 1.169171,173.4803 0.89315796,173.4886 1.4734355,173.4970 1.902526,173.5054 1.7499722,173.5137 1.4819113,173.5221 1.3578309,173.5305 1.5981718,173.5388 1.3027036,173.5472 1.0623471,173.5556 1.0622987,173.5639 0.66910142,173.5723 0.58063573,173.5807 0.75952989,173.5890 1.1348897,173.5974 1.1869984,173.6058 0.74925953,173.6141 0.866238,173.6225 0.81239426,173.6309 0.72324198,173.6392 0.74948961,173.6476 0.72313797,173.6560 0.86721534,173.6643 1.2594577,173.6727 1.3212626,173.6811 1.3654976,173.6894 0.7842803,173.6978 0.4017747,173.7062 0.77803886,173.7146 1.250954,173.7229 1.4289029,173.7313 1.3389273,173.7397 1.2940018,173.7480 1.1422844,173.7564 0.95544106,173.7648 1.2505684,173.7732 1.5629594,173.7815 1.6336535,173.7899 1.1151569,173.7983 0.73190367,173.8066 0.76741344,173.8150 0.32994005,173.8234 0.4735513,173.8318 0.75896835,173.8401 0.80355376,173.8485 0.74152595,173.8569 0.92948312,173.8653 1.4379545,173.8736 1.4365953,173.8820 0.75872654,173.8904 0.82251465,173.8988 1.0718316,173.9071 1.4384078,173.9155 2.2585144,173.9239 1.9454406,173.9323 1.3743938,173.9406 0.56135845,173.9490 0.55376089,173.9574 0.723759,173.9658 0.87485057,173.9741 1.1163944,173.9825 1.8406298,173.9909 2.5386398,173.9993 3.8691852,174.0076 4.8597465,174.0160 5.7146745,174.0244 5.7038918,174.0328 5.417892,174.0412 5.8453708,174.0495 12.043129,174.0579 20.964022,174.0663 29.374193,174.0747 44.220211,174.0831 124.86398,174.0914 258.46771,174.0998 294.05176,174.1082 195.67305,174.1166 95.239265,174.1249 65.493645,174.1333 56.727184,174.1417 44.626366,174.1501 57.107597,174.1585 93.252647,174.1669 116.58366,174.1752 147.18782,174.1836 451.05713,174.1920 1211.9899,174.2004 1647.2014,174.2088 1272.5936,174.2171 534.51178,174.2255 155.94315,174.2339 81.982254,174.2423 61.963726,174.2507 47.818939,174.2591 35.861187,174.2674 22.927219,174.2758 14.542871,174.2842 8.6620646,174.2926 4.7722692,174.3010 2.3301499,174.3094 2.6878619,174.3177 2.6164207,174.3261 2.865952,174.3345 2.1675456,174.3429 1.5882007,174.3513 1.5710729,174.3597 1.2857001,174.3681 1.0007461,174.3764 1.509647,174.3848 1.5265667,174.3932 1.321417,174.4016 1.2142409,174.4100 1.1963266,174.4184 1.6692551,174.4268 1.2673371,174.4352 1.2230034,174.4435 1.2240587,174.4519 1.5810232,174.4603 1.4640923,174.4687 1.642678,174.4771 1.2855448,174.4855 1.2411911,174.4939 1.151271,174.5023 0.87430435,174.5107 0.68702322,174.5190 0.67905474,174.5274 1.2692473,174.5358 1.5539329,174.5442 1.2493887,174.5526 1.1244367,174.5610 0.96417731,174.5694 0.94619554,174.5778 0.89260185,174.5862 0.98235381,174.5946 0.96441412,174.6030 0.9286164,174.6113 1.1963941,174.6197 1.0710269,174.6281 0.75909001,174.6365 1.0455583,174.6449 1.3928117,174.6533 1.2582051,174.6617 1.2056888,174.6701 1.5451843,174.6785 1.4378817,174.6869 1.429033,174.6953 1.4820511,174.7037 1.1413461,174.7121 0.49065372,174.7205 0.75113094,174.7289 0.99115855,174.7372 0.99092394,174.7456 0.87461168,174.7540 0.74922031,174.7624 0.61538833,174.7708 0.4464919,174.7792 0.74184215,174.7876 1.1964344,174.7960 0.919366,174.8044 0.83114487,174.8128 1.1078063,174.8212 1.2410971,174.8296 1.1784798,174.8380 1.0804238,174.8464 1.4019982,174.8548 1.5535675,174.8632 1.5261914,174.8716 1.1419456,174.8800 0.77639109,174.8884 0.45518675,174.8968 0.42839688,174.9052 0.67910755,174.9136 1.2772646,174.9220 1.45517,174.9304 0.99971133,174.9388 0.79485655,174.9472 0.97274059,174.9556 0.39231417,174.9640 0.40241358,174.9724 0.82296383,174.9808 1.9853156,174.9892 2.9745443,174.9976 2.5519006,175.0060 2.1772394,175.0144 2.3836308,175.0228 2.5441368,175.0312 2.1602819,175.0396 2.5743883,175.0480 4.9892797,175.0564 8.7759199,175.0648 13.232798,175.0732 18.738834,175.0816 31.869677,175.0900 52.135143,175.0984 59.436604,175.1068 44.977512,175.1152 28.321039,175.1236 21.673891,175.1320 21.243017,175.1404 24.246828,175.1488 28.308744,175.1572 29.633459,175.1657 25.69479,175.1741 19.650799,175.1825 29.507992,175.1909 95.732239,175.1993 179.73538,175.2077 177.50032,175.2161 101.75745,175.2245 34.878078,175.2329 14.471054,175.2413 10.18179,175.2497 7.4262838,175.2581 5.9628572,175.2665 3.8721044,175.2749 2.1321039,175.2833 1.2310318,175.2918 1.0008671,175.3002 1.7255163,175.3086 2.4558079,175.3170 1.944515,175.3254 1.1953591,175.3338 1.1160957,175.3422 1.0714881,175.3506 0.87457752,175.3590 0.63345373,175.3674 0.56259292,175.3758 0.50923437,175.3843 0.75059253,175.3927 1.1697887,175.4011 1.3484251,175.4095 1.1867354,175.4179 0.53459209,175.4263 0.41981789,175.4347 0.69734257,175.4431 0.89290959,175.4515 0.67777312,175.4600 0.55362904,175.4684 0.66118592,175.4768 0.95540172,175.4852 0.93705904,175.4936 0.72323006,175.5020 0.86637729,175.5104 0.84800524,175.5189 0.61650175,175.5273 0.82222378,175.5357 0.97296196,175.5441 0.90978462,175.5525 0.66028899,175.5609 0.55385906,175.5693 0.71499616,175.5778 1.2416278,175.5862 1.4101343,175.5946 1.1602048,175.6030 1.1512477,175.6114 0.71443599,175.6198 1.0632958,175.6282 1.1156607,175.6367 0.77706188,175.6451 0.96446335,175.6535 0.73147923,175.6619 0.47277093,175.6703 0.30322677,175.6787 0.37587786,175.6872 0.77778918,175.6956 0.88374895,175.7040 0.74032277,175.7124 0.64343458,175.7208 1.0995933,175.7293 1.2226046,175.7377 0.80228549,175.7461 0.43680361,175.7545 0.22266009,175.7629 0.17893967,175.7714 0.75089651,175.7798 1.1345994,175.7882 1.1517595,175.7966 0.84768361,175.8050 0.71380109,175.8135 0.54392761,175.8219 0.40215012,175.8303 0.77808201,175.8387 1.1164033,175.8471 1.0795351,175.8556 0.6418584,175.8640 0.36592451,175.8724 0.33064169,175.8808 0.39264932,175.8893 0.40183923,175.8977 0.58999044,175.9061 0.75041282,175.9145 0.67809689,175.9229 0.52716827,175.9314 1.0820912,175.9398 1.5267627,175.9482 0.99876922,175.9566 0.73201078,175.9651 0.839351,175.9735 0.83923656,175.9819 0.91990411,175.9903 1.1342683,175.9988 1.1507943,176.0072 0.66088581,176.0156 1.3679179,176.0240 2.0185058,176.0325 2.0886695,176.0409 1.7582477,176.0493 2.4658666,176.0577 4.9369478,176.0662 11.990973,176.0746 22.385128,176.0830 29.199507,176.0915 25.206949,176.0999 15.779417,176.1083 11.408899,176.1167 12.700484,176.1252 14.816035,176.1336 17.04912,176.1420 18.86079,176.1505 19.621244,176.1589 16.400816,176.1673 11.302412,176.1757 5.6465983,176.1842 3.7076309,176.1926 6.0542483,176.2010 11.908835,176.2095 12.635752,176.2179 6.9354606,176.2263 2.2990851,176.2347 0.94517088,176.2432 0.75028676,176.2516 1.0369989,176.2600 1.4287282,176.2685 1.6152681,176.2769 1.4191011,176.2853 1.2769988,176.2938 1.0799586,176.3022 0.60660118,176.3106 0.47330955,176.3191 0.50870872,176.3275 0.4818998,176.3359 0.66084951,176.3444 0.91961157,176.3528 0.72296989,176.3612 0.62564725,176.3697 0.71470898,176.3781 0.64263642,176.3865 0.63394171,176.3950 0.70512164,176.4034 0.90203375,176.4118 1.0810515,176.4203 1.0720454,176.4287 1.294309,176.4371 0.90981674,176.4456 0.67914331,176.4540 0.9834699,176.4625 1.2141066,176.4709 1.1419098,176.4793 1.0796472,176.4878 0.79438925,176.4962 0.70539278,176.5046 0.7774784,176.5131 1.1707917,176.5215 1.517691,176.5300 1.2937375,176.5384 0.91932136,176.5468 0.86567324,176.5553 0.76755983,176.5637 1.4113368,176.5721 1.4822177,176.5806 1.178648,176.5890 1.3750979,176.5975 1.5091959,176.6059 1.9118949,176.6143 2.2592466,176.6228 1.7941043,176.6312 1.2136923,176.6397 1.0351197,176.6481 0.82162678,176.6565 0.87494868,176.6650 0.89272296,176.6734 0.92801827,176.6819 0.61569375,176.6903 0.65244335,176.6988 0.71410245,176.7072 0.53514326,176.7156 0.52684236,176.7241 0.62550914,176.7325 0.98280364,176.7410 1.3035845,176.7494 1.1429254,176.7579 1.2236062,176.7663 1.4190404,176.7747 1.2941135,176.7832 1.2498894,176.7916 1.0800989,176.8001 0.85770673,176.8085 1.2509056,176.8170 1.4466218,176.8254 1.
[truncated: 2,284,367 more chars]
