# Supplementary material for: Polypy: A Framework to Interpret Polymer Properties from Mass Spectrometry Data
Source: Polymers (Basel). 2024 Jun 22;16(13):1771. doi: 10.3390/polym16131771 (PMC11244493; doi:10.3390/polym16131771)
Supplement: Supplementary file 1 [file polymers-16-01771-s001.zip › Aryl_resins_MS_raw_data/VV_22b_1h.ascii]

1.01675,+,NANO-ESI,ms1,-,profile,44.9213-2505.2459,136512,44.9213 0.54311234,44.9256 0.48281413,44.9299 0.37931031,44.9341 0.36202258,44.9384 0.29305953,44.9426 0.20692743,44.9469 0.56904799,44.9511 0.79324657,44.9554 1.1121389,44.9596 1.0601999,44.9639 1.017262,44.9682 1.4139702,44.9724 1.4309323,44.9767 0.74116892,44.9809 0.42243862,44.9852 0.48276117,44.9894 0.35338613,44.9937 0.34484044,44.9980 0.55177969,45.0022 0.75863117,45.0065 0.78455055,45.0107 0.92243427,45.0150 0.81893778,45.0192 0.83616537,45.0235 0.59477526,45.0278 0.59494358,45.0320 0.97424906,45.0363 1.2758751,45.0405 1.4136945,45.0448 1.1723208,45.0491 1.2155048,45.0533 1.2328469,45.0576 1.3535607,45.0619 1.1637385,45.0661 0.76718903,45.0704 0.89657289,45.0746 1.0085903,45.0789 0.97416568,45.0832 1.1206326,45.0874 0.97403449,45.0917 1.0949401,45.0959 1.0690565,45.1002 0.88796866,45.1045 1.0431832,45.1087 1.1637495,45.1130 0.83605462,45.1173 0.72407031,45.1215 0.71548945,45.1258 0.52579445,45.1301 0.50000203,45.1343 0.65520704,45.1386 0.64651692,45.1428 0.47411123,45.1471 0.69831616,45.1514 1.1466826,45.1556 1.3017509,45.1599 0.91369796,45.1642 0.65516263,45.1684 0.86217201,45.1727 1.6552408,45.1770 1.6464738,45.1812 1.2327654,45.1855 1.2155927,45.1898 1.2586135,45.1940 1.1206878,45.1983 0.98272514,45.2026 0.63776869,45.2068 0.44822872,45.2111 0.53460664,45.2154 0.87085736,45.2197 1.4310032,45.2239 1.0084314,45.2282 0.52580404,45.2325 0.38803157,45.2367 0.75009894,45.2410 0.80159229,45.2453 0.35334536,45.2495 0.38794929,45.2538 0.57764614,45.2581 0.79326546,45.2623 1.0000732,45.2666 1.3102653,45.2709 1.4826983,45.2752 1.2844763,45.2794 0.90518051,45.2837 0.81033713,45.2880 0.72410548,45.2922 0.67242432,45.2965 0.74997145,45.3008 0.48268729,45.3051 0.32755101,45.3093 0.32761419,45.3136 0.58630133,45.3179 0.89663196,45.3222 1.1206385,45.3264 0.79303402,45.3307 0.68963188,45.3350 0.50863135,45.3393 0.63796622,45.3435 0.63794196,45.3478 0.67241269,45.3521 0.61203325,45.3564 0.65521371,45.3606 0.83620131,45.3649 0.65513122,45.3692 0.64658314,45.3735 0.7586754,45.3777 0.92243487,45.3820 0.9137544,45.3863 0.8793658,45.3906 1.1034741,45.3948 0.86198658,45.3991 0.62065828,45.4034 0.63805836,45.4077 1.0517604,45.4119 0.98275077,45.4162 1.02587,45.4205 0.84468162,45.4248 0.56890309,45.4291 0.54319203,45.4333 0.6466068,45.4376 0.61205548,45.4419 0.67232984,45.4462 0.43956119,45.4505 0.39654893,45.4547 0.57765782,45.4590 1.0346535,45.4633 1.3880767,45.4676 1.6206614,45.4719 1.4136828,45.4761 1.2327026,45.4804 0.87062532,45.4847 0.5516665,45.4890 0.42240226,45.4933 0.40515938,45.4975 0.43106234,45.5018 0.69834286,45.5061 0.90517622,45.5104 0.96552479,45.5147 0.81034845,45.5190 0.8190192,45.5232 0.90518868,45.5275 0.77584982,45.5318 0.78443223,45.5361 0.68092412,45.5404 0.57755893,45.5447 0.78449392,45.5489 1.0604548,45.5532 1.2932451,45.5575 1.3102981,45.5618 0.90513498,45.5661 1.0259579,45.5704 1.1378245,45.5746 0.68951106,45.5789 0.4914355,45.5832 0.84500372,45.5875 1.2328109,45.5918 1.0861439,45.5961 0.94820315,45.6004 0.85336393,45.6046 0.8102656,45.6089 0.62933975,45.6132 1.0518702,45.6175 1.2671949,45.6218 0.94816434,45.6261 0.74141759,45.6304 0.76728523,45.6347 0.68096203,45.6389 0.44820032,45.6432 0.34485954,45.6475 0.53451979,45.6518 0.66381055,45.6561 0.80179697,45.6604 1.008671,45.6647 0.94820726,45.6690 0.54305077,45.6733 0.64660472,45.6776 0.70687538,45.6818 0.63790506,45.6861 0.77593714,45.6904 0.85345757,45.6947 0.73274893,45.6990 0.78450334,45.7033 0.84481215,45.7076 0.80169362,45.7119 0.85345465,45.7162 0.95695692,45.7205 0.99140334,45.7248 0.83613718,45.7290 0.53441799,45.7333 0.66390836,45.7376 1.1380239,45.7419 1.2930065,45.7462 0.98266524,45.7505 0.72413164,45.7548 0.63790882,45.7591 0.62934667,45.7634 1.3018918,45.7677 1.7242199,45.7720 1.4912962,45.7763 1.1895396,45.7806 0.79304773,45.7849 0.63789994,45.7892 0.65524346,45.7935 0.90519893,45.7978 0.75852889,45.8021 0.53447056,45.8063 0.5861547,45.8106 0.50863636,45.8149 0.74150145,45.8192 0.79310113,45.8235 0.65514702,45.8278 0.69827467,45.8321 0.74997586,45.8364 0.63783938,45.8407 0.34480411,45.8450 0.42247817,45.8493 0.45690167,45.8536 0.4999764,45.8579 0.41382396,45.8622 0.63794762,45.8665 0.86203611,45.8708 0.81898665,45.8751 0.60342228,45.8794 0.36206105,45.8837 0.3965514,45.8880 0.37930244,45.8923 0.61209846,45.8966 0.67239237,45.9009 0.51725942,45.9052 0.54316086,45.9095 0.80168951,45.9138 0.51718986,45.9181 0.62946904,45.9224 1.2243371,45.9267 1.4395512,45.9310 0.96539545,45.9353 0.7672016,45.9396 0.61201531,45.9439 0.75862038,45.9482 0.89658844,45.9525 0.98274851,45.9568 0.7585575,45.9611 0.52584666,45.9654 0.50003791,45.9698 0.94829178,45.9741 0.96550488,45.9784 0.84493691,45.9827 1.034609,45.9870 1.543165,45.9913 1.6809309,45.9956 1.1982007,45.9999 1.2414604,46.0042 1.560352,46.0085 1.448211,46.0128 1.1896387,46.0171 1.2156693,46.0214 1.4224361,46.0257 0.95674247,46.0300 0.5947299,46.0343 0.46552137,46.0386 0.88804638,46.0429 1.2759076,46.0473 1.0948229,46.0516 1.0343589,46.0559 0.57741028,46.0602 0.2413785,46.0645 0.44833443,46.0688 0.57756352,46.0731 0.47412345,46.0774 0.89658034,46.0817 1.2932044,46.0860 1.3622245,46.0903 1.301811,46.0947 1.6465299,46.0990 1.5257831,46.1033 1.0688766,46.1076 0.86205816,46.1119 1.0086097,46.1162 0.68095326,46.1205 0.56038243,46.1248 0.6725325,46.1291 1.0430833,46.1334 0.95692563,46.1378 1.2586582,46.1421 0.85331959,46.1464 0.58615595,46.1507 0.60350645,46.1550 0.84483761,46.1593 0.85337412,46.1636 0.7500065,46.1679 0.75007766,46.1723 0.92245841,46.1766 1.0173401,46.1809 1.422502,46.1852 1.3965871,46.1895 1.3534,46.1938 1.1119899,46.1981 0.94820368,46.2025 0.66367221,46.2068 0.58623052,46.2111 1.0087315,46.2154 1.2155039,46.2197 0.81020677,46.2240 0.43956554,46.2284 0.65519762,46.2327 0.93969268,46.2370 0.84485072,46.2413 0.88797659,46.2456 0.99136913,46.2499 0.80170941,46.2543 0.68101275,46.2586 0.59479344,46.2629 0.86216104,46.2672 1.293215,46.2715 1.2585846,46.2758 0.71542746,46.2802 0.49131984,46.2845 0.55165255,46.2888 0.50861859,46.2931 0.7069633,46.2974 0.79314822,46.3018 0.75863904,46.3061 0.60351431,46.3104 0.73272961,46.3147 0.5258407,46.3190 0.53454733,46.3234 0.61210173,46.3277 0.82755977,46.3320 0.71540833,46.3363 0.74137151,46.3406 0.81899691,46.3450 1.1552186,46.3493 1.3104475,46.3536 1.4311665,46.3579 1.4483025,46.3622 1.068724,46.3666 0.45675677,46.3709 0.53451914,46.3752 0.83614469,46.3795 1.1292906,46.3839 1.163861,46.3882 1.1466861,46.3925 1.2241811,46.3968 0.82744545,46.4012 0.43089187,46.4055 0.14650133,46.4098 0.094829895,46.4141 0.17244011,46.4185 0.33626258,46.4228 0.67247719,46.4271 0.97420496,46.4314 0.96553665,46.4358 0.68100435,46.4401 0.58624452,46.4444 0.84483564,46.4487 0.87923563,46.4531 0.86204237,46.4574 0.81900191,46.4617 0.98279148,46.4660 0.97412676,46.4704 0.90513182,46.4747 0.82755178,46.4790 1.0689639,46.4834 1.043103,46.4877 1.0172374,46.4920 0.78457975,46.4963 0.95710552,46.5007 1.2845335,46.5050 1.2325971,46.5093 0.99127048,46.5137 0.77581525,46.5180 0.50861269,46.5223 0.68970424,46.5266 0.91382182,46.5310 1.008666,46.5353 1.1810515,46.5396 1.1207201,46.5440 1.1119536,46.5483 0.43949768,46.5526 0.24998796,46.5570 0.18106362,46.5613 0.46555468,46.5656 0.55175871,46.5700 0.63808048,46.5743 0.89649427,46.5786 0.58606935,46.5829 0.52588385,46.5873 0.90534168,46.5916 1.4742509,46.5959 1.3274627,46.6003 1.1032914,46.6046 0.706819,46.6089 0.46557707,46.6133 0.50867945,46.6176 0.6120798,46.6219 0.71557194,46.6263 0.82760936,46.6306 0.74994767,46.6350 0.63789678,46.6393 0.68107873,46.6436 0.94836038,46.6480 1.1120439,46.6523 0.92230785,46.6566 0.57747948,46.6610 0.28449211,46.6653 0.5087015,46.6696 0.77588075,46.6740 0.87064475,46.6783 0.64649481,46.6827 0.44826663,46.6870 0.39656904,46.6913 1.3621302,46.6957 1.9224228,46.7000 1.3447815,46.7043 0.508654,46.7087 0.66387135,46.7130 0.98284841,46.7174 1.1983678,46.7217 1.0861979,46.7260 0.72404945,46.7304 0.60337156,46.7347 0.62931609,46.7391 0.70692307,46.7434 0.61204946,46.7477 0.4913061,46.7521 0.33615088,46.7564 0.43970743,46.7608 0.51721609,46.7651 0.33617565,46.7694 0.70708656,46.7738 1.3622315,46.7781 1.5171779,46.7825 1.1120284,46.7868 1.155197,46.7911 1.0861695,46.7955 0.95685369,46.7998 0.88780451,46.8042 0.64651763,46.8085 0.69834334,46.8129 0.62924081,46.8172 0.45685586,46.8215 0.62938255,46.8259 0.74142712,46.8302 0.6551488,46.8346 0.48272234,46.8389 0.51720148,46.8433 0.34487927,46.8476 0.45687917,46.8520 0.24127598,46.8563 0.12929505,46.8606 0.12077779,46.8650 0.38801062,46.8693 0.72422141,46.8737 1.5088426,46.8780 2.0258951,46.8824 1.7929691,46.8867 1.4397432,46.8911 1.5173222,46.8954 1.2153995,46.8998 1.13784,46.9041 1.2328471,46.9085 1.4137286,46.9128 0.82740611,46.9172 0.62061346,46.9215 0.51727533,46.9259 0.94855928,46.9302 1.6466386,46.9345 1.672372,46.9389 1.4914169,46.9432 1.3620228,46.9476 1.3533491,46.9519 1.1636469,46.9563 0.72403979,46.9606 0.42240784,46.9650 0.43964568,46.9693 0.51720846,46.9737 0.58621389,46.9780 0.56898695,46.9824 0.37066197,46.9868 0.28449494,46.9911 0.55176675,46.9955 0.81913507,46.9998 1.3277895,47.0042 1.5516192,47.0085 1.1377223,47.0129 0.74992073,47.0172 0.49135962,47.0216 0.50861228,47.0259 0.61213577,47.0303 0.91385466,47.0346 0.93964595,47.0390 0.82753885,47.0433 0.68102878,47.0477 0.8017568,47.0520 0.93106729,47.0564 0.8793205,47.0608 0.70687872,47.0651 0.68107909,47.0695 0.93967891,47.0738 1.2327863,47.0782 1.6466697,47.0825 1.9137957,47.0869 1.4308375,47.0912 0.74123758,47.0956 0.43108419,47.1000 0.65533453,47.1043 1.0259441,47.1087 1.0948021,47.1130 1.0258203,47.1174 0.86202115,47.1217 0.88788468,47.1261 0.89652801,47.1305 0.83617246,47.1348 0.60350358,47.1392 0.79328936,47.1435 1.0603995,47.1479 1.3706447,47.1522 1.5775057,47.1566 1.2584943,47.1610 0.69815123,47.1653 0.47412959,47.1697 0.66389287,47.1740 0.73282671,47.1784 0.77589506,47.1828 0.73267823,47.1871 0.49994341,47.1915 0.37932283,47.1958 0.47411102,47.2002 0.69833249,47.2046 1.0690458,47.2089 1.1810573,47.2133 1.1293275,47.2177 1.2241035,47.2220 1.0947822,47.2264 0.88791597,47.2307 0.73276293,47.2351 0.67236155,47.2395 0.32750848,47.2438 0.29312518,47.2482 0.41387811,47.2526 0.55172181,47.2569 0.55168992,47.2613 0.8795206,47.2657 1.3708012,47.2700 1.2758105,47.2744 1.2844079,47.2787 1.2154189,47.2831 1.1119953,47.2875 0.74131066,47.2918 0.71559185,47.2962 1.0863175,47.3006 1.5173322,47.3049 1.8534272,47.3093 1.7067732,47.3137 1.1465681,47.3180 1.3880378,47.3224 1.465508,47.3268 1.1118935,47.3311 0.42230207,47.3355 0.37074408,47.3399 0.52591056,47.3442 0.73277032,47.3486 0.62926352,47.3530 0.43104461,47.3573 0.52596521,47.3617 0.71559381,47.3661 0.86203235,47.3705 0.88789517,47.3748 1.0258882,47.3792 1.1206882,47.3836 0.90506452,47.3879 0.52580237,47.3923 0.59485561,47.3967 0.52593118,47.4010 0.94832432,47.4054 1.1121346,47.4098 1.5346782,47.4142 1.6895812,47.4185 1.1808273,47.4229 0.81030065,47.4273 0.63790774,47.4316 0.80173683,47.4360 1.0345399,47.4404 0.86202556,47.4448 0.60336858,47.4491 0.51728088,47.4535 0.78458387,47.4579 1.0173056,47.4622 0.76715696,47.4666 0.56892061,47.4710 0.85361993,47.4754 1.3535045,47.4797 1.1118938,47.4841 0.59469545,47.4885 0.61212707,47.4929 0.97424161,47.4972 0.87927473,47.5016 0.79316509,47.5060 1.2241933,47.5104 1.4740947,47.5147 1.5603982,47.5191 1.7585965,47.5235 1.6378171,47.5279 1.1551114,47.5322 0.52587557,47.5366 0.61214817,47.5410 0.84486032,47.5454 0.71543509,47.5498 0.45680228,47.5541 0.42248237,47.5585 0.86228746,47.5629 1.2672331,47.5673 1.0430086,47.5716 1.215445,47.5760 0.81024283,47.5804 0.44829041,47.5848 0.67245001,47.5892 0.97414762,47.5935 1.137969,47.5979 1.0172914,47.6023 1.043093,47.6067 1.086198,47.6111 0.95687807,47.6154 0.54299194,47.6198 0.35347199,47.6242 0.68115687,47.6286 0.93105865,47.6330 1.068891,47.6373 0.85335195,47.6417 0.58615136,47.6461 0.32759818,47.6505 0.61222017,47.6549 0.8362053,47.6593 0.46540439,47.6636 0.3965719,47.6680 0.46554872,47.6724 0.80185109,47.6768 1.4397753,47.6812 1.2498426,47.6855 0.50843012,47.6899 0.2500402,47.6943 0.55187875,47.6987 0.87938792,47.7031 1.0171784,47.7075 0.82747614,47.7119 0.5257622,47.7162 0.42250788,47.7206 0.81044394,47.7250 0.58606225,47.7294 0.28443804,47.7338 0.46555692,47.7382 0.62065518,47.7426 0.48281103,47.7469 0.73283523,47.7513 0.95689726,47.7557 0.90516686,47.7601 0.85337472,47.7645 0.58613813,47.7689 0.48276764,47.7733 0.55172557,47.7776 0.33618528,47.7820 0.26733807,47.7864 0.62091219,47.7908 1.034446,47.7952 0.79303908,47.7996 1.034652,47.8040 1.146552,47.8084 0.95685869,47.8128 1.3878636,47.8171 1.5344763,47.8215 1.508715,47.8259 1.3189301,47.8303 1.0860987,47.8347 0.97413588,47.8391 1.3795038,47.8435 1.7069626,47.8479 1.2756499,47.8523 0.60328424,47.8567 0.39662594,47.8611 0.68110174,47.8654 0.75860518,47.8698 0.9137432,47.8742 0.79306203,47.8786 0.59480631,47.8830 0.55177492,47.8874 0.84489733,47.8918 0.90513587,47.8962 0.72406936,47.9006 0.48272109,47.9050 0.56900847,47.9094 0.9397195,47.9138 1.0431079,47.9182 1.1379102,47.9226 0.97410768,47.9270 0.74996448,47.9313 0.56030154,47.9357 0.54311234,47.9401 0.50863075,47.9445 0.44828466,47.9489 0.62936109,47.9533 0.9569363,47.9577 0.96558458,47.9621 1.086217,47.9665 0.99137002,47.9709 1.0517011,47.9753 0.76709408,47.9797 0.36202681,47.9841 0.59491754,47.9885 0.81035787,47.9929 0.68094993,47.9973 0.34476513,48.0017 0.23277365,48.0061 0.32763183,48.0105 0.75004518,48.0149 0.86214167,48.0193 0.93969035,48.0237 0.94823664,48.0281 0.93093747,48.0325 0.47402734,48.0369 0.1379641,48.0413 0.42260277,48.0457 1.0174183,48.0501 1.2328534,48.0545 1.4655277,48.0589 1.4050357,48.0633 1.0343831,48.0677 1.068943,48.0721 1.0689405,48.0765 0.8792904,48.0809 0.75000036,48.0853 0.71549296,48.0897 0.65516084,48.0941 0.68965143,48.0985 0.62065649,48.1029 0.66382295,48.1073 0.95692438,48.1117 1.0861886,48.1161 0.94825238,48.1205 0.74136049,48.1249 0.60340166,48.1293 0.49139082,48.1337 0.87943494,48.1381 1.1293302,48.1425 1.0086156,48.1469 0.82768178,48.1513 1.008703,48.1558 1.1809571,48.1602 1.0515671,48.1646 1.0776066,48.1690 1.0777282,48.1734 1.1638045,48.1778 0.88780397,48.1822 0.62061745,48.1866 0.75002664,48.1910 1.0259573,48.1954 1.1812232,48.1998 1.6466476,48.2042 1.5343578,48.2086 1.1119767,48.2130 1.0086018,48.2174 1.0517333,48.2219 1.1034062,48.2263 0.87060869,48.2307 1.1637543,48.2351 1.2241075,48.2395 1.1982909,48.2439 1.232784,48.2483 1.0430778,48.2527 0.62939799,48.2571 0.87085855,48.2615 1.112105,48.2659 1.1895806,48.2704 1.4222841,48.2748 1.2154918,48.2792 1.0518624,48.2836 1.1378711,48.2880 0.85332769,48.2924 0.82765937,48.2968 0.81896037,48.3012 0.73275083,48.3056 0.7672323,48.3101 0.70679969,48.3145 0.56898808,48.3189 0.62073112,48.3233 0.70693147,48.3277 1.1293424,48.3321 1.3534827,48.3365 1.724256,48.3409 1.5172281,48.3454 0.99985784,48.3498 0.69821775,48.3542 0.96561241,48.3586 1.0947667,48.3630 0.6636796,48.3674 0.56039441,48.3718 0.81043416,48.3763 1.0345126,48.3807 0.93956488,48.3851 0.69827306,48.3895 0.69827294,48.3939 0.54304576,48.3983 0.49137953,48.4028 0.52590126,48.4072 0.61203742,48.4116 0.57758915,48.4160 0.94847995,48.4204 1.4483947,48.4248 1.4223009,48.4293 0.99124247,48.4337 0.78438932,48.4381 0.56894767,48.4425 0.66391611,48.4469 1.1379821,48.4514 0.98265928,48.4558 0.5343883,48.4602 0.28444424,48.4646 0.29319629,48.4690 0.59490353,48.4735 0.61202073,48.4779 0.58611262,48.4823 0.3965449,48.4867 0.73285639,48.4911 0.85343015,48.4956 0.50853527,48.5000 0.2413801,48.5044 0.3879438,48.5088 0.39660281,48.5132 0.79323745,48.5177 1.1466902,48.5221 1.5861903,48.5265 1.2067075,48.5309 0.74990058,48.5353 0.5258919,48.5398 0.69836873,48.5442 0.77591449,48.5486 1.0689921,48.5530 1.2758279,48.5575 1.0688671,48.5619 0.65515596,48.5663 0.65528762,48.5707 1.1898067,48.5752 1.4913192,48.5796 1.0601289,48.5840 0.60345578,48.5884 0.68107724,48.5929 0.59479916,48.5973 0.5689131,48.6017 0.28445509,48.6061 0.37931156,48.6106 0.24130675,48.6150 0.20691364,48.6194 0.42247441,48.6238 0.84488618,48.6283 1.0345848,48.6327 1.0948812,48.6371 0.75854635,48.6415 0.40506816,48.6460 0.27580518,48.6504 0.39657632,48.6548 0.74154025,48.6593 1.3190309,48.6637 1.1033576,48.6681 0.88779628,48.6725 0.73271328,48.6770 0.83627707,48.6814 0.74134552,48.6858 0.57759881,48.6903 0.94841295,48.6947 1.3191149,48.6991 1.2326564,48.7035 0.64645123,48.7080 0.80175453,48.7124 0.71538013,48.7168 0.26715261,48.7213 0.25008923,48.7257 0.6293655,48.7301 0.70691544,48.7346 0.88802844,48.7390 1.2242627,48.7434 1.3965173,48.7479 1.1895732,48.7523 1.2068325,48.7567 0.83609706,48.7612 0.36202088,48.7656 0.29311588,48.7700 0.74150461,48.7745 1.0345893,48.7789 0.97409093,48.7833 0.72408408,48.7878 0.88805002,48.7922 1.4656886,48.7966 1.6896228,48.8011 1.2584815,48.8055 0.93958479,48.8099 1.0431132,48.8144 1.206921,48.8188 0.9395861,48.8232 0.57762009,48.8277 1.0260077,48.8321 1.6207392,48.8365 1.5602909,48.8410 1.0775129,48.8454 0.87929499,48.8499 0.86211503,48.8543 0.95690906,48.8587 0.86190563,48.8632 0.43951875,48.8676 0.41380832,48.8720 0.44826943,48.8765 0.36204216,48.8809 0.31038153,48.8854 0.45692983,48.8898 0.46556687,48.8942 0.72420102,48.8987 0.90519714,48.9031 0.93107492,48.9076 0.89657283,48.9120 0.79300374,48.9164 0.65518451,48.9209 0.91397625,48.9253 1.2673659,48.9298 1.5947803,48.9342 1.6120131,48.9386 1.870656,48.9431 1.4654061,48.9475 1.1205963,48.9520 0.79309845,48.9564 0.79313195,48.9608 0.60346597,48.9653 0.70693451,48.9697 0.67240697,48.9742 0.74137819,48.9786 0.87063688,48.9831 0.81031001,48.9875 0.81898916,48.9919 0.51722413,48.9964 0.50868809,49.0008 0.7500909,49.0053 0.83623177,49.0097 1.1036072,49.0142 1.4569244,49.0186 1.2498587,49.0230 1.1982077,49.0275 1.1551487,49.0319 1.1810071,49.0364 1.0085163,49.0408 0.49125764,49.0453 0.33632565,49.0497 0.78469175,49.0542 1.2844932,49.0586 1.2844155,49.0631 1.0000043,49.0675 1.0861725,49.0720 0.9913348,49.0764 1.0172428,49.0808 0.93961287,49.0853 0.8534385,49.0897 0.61207449,49.0942 0.66388017,49.0986 1.0259119,49.1031 1.1034515,49.1075 1.1639408,49.1120 1.4052272,49.1164 1.3273836,49.1209 1.2585171,49.1253 1.4310912,49.1298 1.1897151,49.1342 0.93960053,49.1387 0.60338515,49.1431 0.64655244,49.1476 0.62922686,49.1520 0.47410357,49.1565 0.39660481,49.1609 0.47411421,49.1654 0.37927353,49.1698 0.53448242,49.1743 0.61213785,49.1787 0.81907165,49.1832 0.85342634,49.1876 0.77577275,49.1921 0.64650029,49.1965 0.83623075,49.2010 1.0086565,49.2055 0.89656723,49.2099 0.88795811,49.2144 1.0604055,49.2188 1.0603312,49.2233 0.60338396,49.2277 0.43105805,49.2322 0.66382545,49.2366 1.1207612,49.2411 1.7069986,49.2455 1.6724378,49.2500 1.4309264,49.2544 0.90499312,49.2589 0.39646158,49.2634 0.33623961,49.2678 0.52593035,49.2723 0.72412318,49.2767 0.68102503,49.2812 0.89658719,49.2856 0.89655966,49.2901 0.72412753,49.2946 0.63791007,49.2990 0.60337454,49.3035 0.56907254,49.3079 1.1552777,49.3124 1.1981862,49.3168 1.1378909,49.3213 0.90524817,49.3258 1.0259727,49.3302 0.92227125,49.3347 0.44809687,49.3391 0.25002015,49.3436 0.40524819,49.3481 0.68108994,49.3525 0.79307973,49.3570 0.51715702,49.3614 0.23269346,49.3659 0.11205453,49.3704 0.15521008,49.3748 0.40532476,49.3793 0.68123192,49.3837 0.9224515,49.3882 0.98268622,49.3927 1.0860448,49.3971 0.58610046,49.4016 0.62076759,49.4060 0.83624959,49.4105 0.87073207,49.4150 1.0087022,49.4194 1.2413375,49.4239 0.99133599,49.4284 0.9827677,49.4328 0.84476018,49.4373 0.74135393,49.4417 0.72415435,49.4462 0.68959564,49.4507 0.52581835,49.4551 0.49141514,49.4596 0.56896794,49.4641 0.68961382,49.4685 0.57760608,49.4730 0.87077737,49.4775 1.2758877,49.4819 1.3449504,49.4864 1.4741406,49.4909 1.4309435,49.4953 1.2499593,49.4998 0.59475976,49.5043 0.58627778,49.5087 1.0777055,49.5132 1.3793342,49.5177 1.2154672,49.5221 1.1896098,49.5266 1.1809994,49.5311 1.0948712,49.5355 0.96555161,49.5400 0.8533709,49.5445 0.60335404,49.5489 0.56903607,49.5534 0.93983346,49.5579 1.1293489,49.5623 1.2499487,49.5668 1.3706338,49.5713 0.97407997,49.5757 0.78439987,49.5802 0.81895959,49.5847 1.1898527,49.5892 1.405264,49.5936 1.189555,49.5981 0.85333484,49.6026 0.69820887,49.6070 0.92250973,49.6115 1.353569,49.6160 1.2585254,49.6205 0.76710767,49.6249 0.53437656,49.6294 0.41377649,49.6339 0.70699447,49.6383 0.87076235,49.6428 1.155326,49.6473 1.6811615,49.6518 1.5946612,49.6562 0.89639586,49.6607 0.84481889,49.6652 0.81030047,49.6697 0.45689082,49.6741 0.49139079,49.6786 0.62066185,49.6831 0.54306293,49.6876 0.19826232,49.6920 0.12074144,49.6965 0.32766017,49.7010 0.62934446,49.7055 0.81040883,49.7099 0.93977088,49.7144 0.84470254,49.7189 0.29287857,49.7234 0.2155979,49.7278 0.57770032,49.7323 0.65519017,49.7368 1.025923,49.7413 1.3189446,49.7457 1.0257354,49.7502 0.67239994,49.7547 0.83634239,49.7592 1.1552458,49.7637 1.0860854,49.7681 0.85336357,49.7726 1.043057,49.7771 1.0516742,49.7816 0.93970603,49.7861 0.73280138,49.7905 0.70691943,49.7950 0.80173963,49.7995 1.1466002,49.8040 1.3449187,49.8085 1.2758957,49.8129 1.0602733,49.8174 1.2672597,49.8219 1.465518,49.8264 1.4051635,49.8309 1.215637,49.8353 1.163807,49.8398 1.2500144,49.8443 1.4913529,49.8488 1.3103304,49.8533 1.2068853,49.8577 1.0860975,49.8622 1.0172046,49.8667 0.99140257,49.8712 0.8102715,49.8757 0.48267519,49.8802 0.4569295,49.8846 0.48268634,49.8891 0.39660349,49.8936 0.94840479,49.8981 0.91374969,49.9026 0.92232871,49.9071 1.0689598,49.9115 1.2242692,49.9160 1.0517367,49.9205 0.7155087,49.9250 0.9138391,49.9295 0.93960786,49.9340 0.82758349,49.9385 0.96555531,49.9429 1.0344231,49.9474 0.62919021,49.9519 0.50861841,49.9564 0.96568364,49.9609 1.2673441,49.9654 1.1724004,49.9699 1.077505,49.9744 0.68093681,49.9788 0.59478891,49.9833 0.6294148,49.9878 0.99153674,49.9923 1.0085473,49.9968 0.91364151,50.0013 0.95689255,50.0058 0.81033063,50.0103 0.55171096,50.0148 0.68103683,50.0192 0.48270816,50.0237 0.50007111,50.0282 0.81906837,50.0327 0.99995208,50.0372 0.70682186,50.0417 0.69843435,50.0462 1.1898015,50.0507 1.3274379,50.0552 0.81014943,50.0597 0.48277587,50.0642 0.71561474,50.0686 1.1638325,50.0731 1.1637263,50.0776 0.7844578,50.0821 0.71550488,50.0866 0.45683709,50.0911 0.39656773,50.0956 0.50003439,50.1001 0.57757109,50.1046 0.33612898,50.1091 0.32765186,50.1136 0.54324692,50.1181 0.68103927,50.1226 0.84475744,50.1271 0.84483719,50.1316 1.0863006,50.1360 1.1207161,50.1405 0.97415859,50.1450 1.0776314,50.1495 1.2672499,50.1540 1.2327002,50.1585 0.84473163,50.1630 0.46544337,50.1675 0.50872666,50.1720 1.155409,50.1765 1.5259328,50.1810 1.3620327,50.1855 1.2586451,50.1900 1.2412987,50.1945 1.1378446,50.1990 1.3446859,50.2035 1.0257306,50.2080 0.93967462,50.2125 0.78442055,50.2170 0.83627778,50.2215 1.1812781,50.2260 1.637936,50.2305 1.1205274,50.2350 0.74994534,50.2395 0.5948177,50.2440 0.67246222,50.2485 0.68104291,50.2530 0.7068947,50.2575 0.79315376,50.2620 1.0000339,50.2665 1.1293025,50.2710 1.0689833,50.2755 1.0861924,50.2800 0.99137306,50.2845 1.2070227,50.2890 1.45688,50.2935 1.0774385,50.2980 0.81888914,50.3025 0.74141514,50.3070 1.0863373,50.3115 1.3363075,50.3160 1.3448851,50.3205 1.1981361,50.3250 0.70664555,50.3295 0.39647856,50.3340 0.36210123,50.3385 0.38789564,50.3430 0.29314059,50.3475 0.57779056,50.3520 0.95698732,50.3565 0.8361032,50.3610 0.5860672,50.3656 0.46544558,50.3701 0.37069046,50.3746 0.39664465,50.3791 0.53452033,50.3836 0.45687911,50.3881 0.57757962,50.3926 0.68972766,50.3971 1.2156584,50.4016 1.3793133,50.4061 1.1205584,50.4106 0.72406065,50.4151 0.7241863,50.4196 0.89666861,50.4241 1.3362441,50.4286 1.3016061,50.4332 1.0688975,50.4377 1.0087254,50.4422 1.4139011,50.4467 1.4827197,50.4512 1.0429354,50.4557 0.81032616,50.4602 1.3191584,50.4647 1.8965466,50.4692 1.8188614,50.4737 1.6033888,50.4782 1.198298,50.4828 1.1465632,50.4873 0.90506423,50.4918 0.90520614,50.4963 1.1898201,50.5008 1.336192,50.5053 1.0688087,50.5098 0.85336989,50.5143 0.62928653,50.5188 0.54306853,50.5234 0.66379082,50.5279 1.0948845,50.5324 1.1466016,50.5369 1.0689477,50.5414 1.0258741,50.5459 0.91384041,50.5504 0.79309386,50.5550 0.629264,50.5595 0.46543479,50.5640 0.31036812,50.5685 0.75022703,50.5730 1.5604362,50.5775 1.5257094,50.5820 0.87919337,50.5866 0.48272619,50.5911 0.49147531,50.5956 1.0345482,50.6001 1.0603085,50.6046 0.98266292,50.6091 0.69820851,50.6136 0.78457379,50.6182 1.017345,50.6227 0.95696437,50.6272 1.0517567,50.6317 1.0085334,50.6362 0.84485018,50.6407 1.0345992,50.6453 0.99988431,50.6498 0.52567524,50.6543 0.20683172,50.6588 0.2500484,50.6633 0.54314381,50.6679 0.6551562,50.6724 0.54313254,50.6769 0.65528214,50.6814 0.73280591,50.6859 0.77578962,50.6905 0.6205942,50.6950 0.56902373,50.6995 0.74139655,50.7040 0.46540099,50.7085 0.30174169,50.7131 0.47419846,50.7176 0.57761019,50.7221 0.64654368,50.7266 0.66386205,50.7311 0.95694476,50.7357 0.956936,50.7402 1.1552434,50.7447 1.0343821,50.7492 0.71536183,50.7538 0.43963233,50.7583 0.54317421,50.7628 0.70693403,50.7673 0.81032664,50.7718 0.65517431,50.7764 0.52589095,50.7809 0.66377032,50.7854 0.76721555,50.7899 0.73274845,50.7945 0.51726502,50.7990 0.54316366,50.8035 0.91376102,50.8080 1.2587676,50.8126 1.9828429,50.8171 1.5859876,50.8216 1.0429302,50.8261 0.94824529,50.8307 1.1811393,50.8352 1.1725678,50.8397 0.96549785,50.8442 0.55158222,50.8488 0.58636266,50.8533 1.1984848,50.8578 1.301589,50.8624 0.77568269,50.8669 0.77585787,50.8714 0.82757592,50.8759 0.58623356,50.8805 0.62933671,50.8850 0.81895179,50.8895 0.86210924,50.8941 0.75860614,50.8986 0.72401047,50.9031 0.6121161,50.9076 1.1553011,50.9122 1.2500786,50.9167 1.3535147,50.9212 1.1119422,50.9258 0.71539772,50.9303 0.62069249,50.9348 0.82759941,50.9393 0.93100584,50.9439 0.74135351,50.9484 0.56035542,50.9529 0.62935126,50.9575 0.96563715,50.9620 1.1380895,50.9665 1.2499645,50.9711 1.0084115,50.9756 0.75846267,50.9801 0.64656854,50.9847 0.57774663,50.9892 0.79316556,50.9937 0.97407758,50.9983 1.077637,51.0028 1.2241131,51.0073 0.80157048,51.0119 0.56034899,51.0164 0.61208683,51.0209 0.53444934,51.0255 0.62935251,51.0300 0.72415978,51.0345 0.56030357,51.0391 0.55169034,51.0436 0.63799405,51.0481 1.0690246,51.0527 0.94820845,51.0572 0.68100339,51.0618 0.50868529,51.0663 0.79313332,51.0708 0.81892401,51.0754 0.68100572,51.0799 0.57756287,51.0844 0.47418815,51.0890 0.88798732,51.0935 1.0172544,51.0981 0.97413909,51.1026 0.86203188,51.1071 0.69819391,51.1117 0.36202687,51.1162 0.42252138,51.1207 0.68972081,51.1253 0.73281622,51.1298 1.0086801,51.1344 0.9740659,51.1389 0.77576721,51.1434 0.69831258,51.1480 0.96554756,51.1525 0.79302549,51.1571 0.61210781,51.1616 0.72412229,51.1661 0.57744032,51.1707 0.39649573,51.1752 0.22414234,51.1798 0.1724432,51.1843 0.31902486,51.1889 0.517308,51.1934 0.75861514,51.1979 0.64653087,51.2025 0.73273462,51.2070 0.57759744,51.2116 0.62937176,51.2161 0.74996322,51.2207 0.61201793,51.2252 0.31894705,51.2297 0.42243546,51.2343 0.66377443,51.2388 0.52591032,51.2434 0.69838274,51.2479 0.75871104,51.2525 1.0431688,51.2570 1.1379496,51.2616 1.344842,51.2661 1.2931433,51.2706 1.3964374,51.2752 0.93949378,51.2797 0.87066835,51.2843 0.75866401,51.2888 1.0517786,51.2934 1.0430454,51.2979 0.84473747,51.3025 0.56902516,51.3070 0.72424978,51.3116 0.75851685,51.3161 0.50850564,51.3207 0.36207062,51.3252 0.64659679,51.3298 0.91379166,51.3343 0.74131888,51.3388 0.34483463,51.3434 0.40522733,51.3479 0.59482527,51.3525 0.51724875,51.3570 0.50003254,51.3616 0.62069756,51.3661 0.75865167,51.3707 0.92244714,51.3752 0.91387939,51.3798 1.069021,51.3843 0.95678777,51.3889 0.86192763,51.3934 0.8706702,51.3980 0.88791811,51.4025 0.59475785,51.4071 0.54310018,51.4117 0.77597821,51.4162 1.146801,51.4208 1.5776439,51.4253 1.0687016,51.4299 0.3102296,51.4344 0.51742727,51.4390 1.0604851,51.4435 1.2154796,51.4481 1.0429652,51.4526 0.58616704,51.4572 0.41384736,51.4617 0.5517509,51.4663 0.81891668,51.4708 0.67230248,51.4754 0.54307741,51.4800 0.75875127,51.4845 1.1553477,51.4891 1.4396821,51.4936 1.2412375,51.4982 0.91366386,51.5027 0.57756341,51.5073 0.44827169,51.5118 0.36209035,51.5164 0.48276904,51.5210 0.74147356,51.5255 1.4052446,51.5301 1.1723044,51.5346 0.60338426,51.5392 0.37066838,51.5437 0.55166483,51.5483 0.57757127,51.5529 0.50865948,51.5574 0.3880451,51.5620 0.74144942,51.5665 1.2154644,51.5711 1.1464326,51.5757 0.72416222,51.5802 0.83638966,51.5848 1.3449274,51.5893 1.7414639,51.5939 2.086199,51.5984 1.7326658,51.6030 1.3361773,51.6076 1.2240894,51.6121 1.0257688,51.6167 0.76722062,51.6213 0.64650548,51.6258 0.40508145,51.6304 0.47416121,51.6349 0.78452641,51.6395 0.84480929,51.6441 0.63794029,51.6486 0.81911075,51.6532 1.4311037,51.6577 1.0861344,51.6623 0.6551128,51.6669 0.77580249,51.6714 1.0861937,51.6760 0.93962997,51.6806 0.4483262,51.6851 0.69839501,51.6897 1.0172974,51.6943 1.0776149,51.6988 1.1551676,51.7034 1.1551007,51.7080 0.83613896,51.7125 0.79318994,51.7171 1.1035852,51.7216 1.0774885,51.7262 0.68951398,51.7308 0.86208719,51.7353 1.0948902,51.7399 1.0345709,51.7445 0.94824213,51.7490 0.77578717,51.7536 0.68101668,51.7582 0.4913201,51.7627 0.41371992,51.7673 0.44827682,51.7719 0.59498066,51.7764 1.0604906,51.7810 1.6292686,51.7856 1.6033282,51.7902 1.2585261,51.7947 0.68961132,51.7993 0.39647752,51.8039 0.19832559,51.8084 0.6468029,51.8130 1.1294172,51.8176 1.0774941,51.8221 0.83618748,51.8267 0.86202574,51.8313 0.72401059,51.8358 0.71546501,51.8404 0.68105686,51.8450 0.62066948,51.8496 0.33617526,51.8541 0.43974704,51.8587 0.77601767,51.8633 1.0000679,51.8678 0.87059295,51.8724 0.70696872,51.8770 1.0517951,51.8816 0.95674461,51.8861 0.64640635,51.8907 0.534482,51.8953 0.95709467,51.8999 1.3880357,51.9044 1.1636332,51.9090 0.59466779,51.9136 0.48277983,51.9182 0.71560085,51.9227 0.87928814,51.9273 0.67237771,51.9319 0.61221051,51.9365 1.0173635,51.9410 1.0775265,51.9456 0.99994475,51.9502 0.92239481,51.9548 0.91372883,51.9593 0.93971902,51.9639 1.3536493,51.9685 1.7500331,51.9731 1.4049996,51.9776 1.0429198,51.9822 0.9395957,51.9868 1.146678,51.9914 1.5865058,51.9959 2.025893,52.0005 1.3359011,52.0051 0.48260763,52.0097 0.44831374,52.0143 0.81914943,52.0188 1.4311014,52.0234 1.1550369,52.0280 1.0861843,52.0326 1.2241638,52.0372 1.1292485,52.0417 0.93968159,52.0463 1.0174044,52.0509 1.2845229,52.0555 1.1379367,52.0601 1.0947896,52.0646 0.81881547,52.0692 0.53434497,52.0738 0.32755068,52.0784 0.44831127,52.0830 0.72422081,52.0875 1.284515,52.0921 1.0516306,52.0967 0.6292873,52.1013 0.54321408,52.1059 0.77593595,52.1105 0.79304647,52.1150 0.84482753,52.1196 1.1206638,52.1242 1.0775267,52.1288 0.82758844,52.1334 0.65513277,52.1380 0.47411677,52.1425 0.39660874,52.1471 0.50858921,52.1517 0.27576676,52.1563 0.18969283,52.1609 0.43976563,52.1655 0.68107265,52.1700 0.8275395,52.1746 0.75869793,52.1792 1.1208051,52.1838 1.1291653,52.1884 0.65501803,52.1930 0.37066841,52.1976 0.45701146,52.2021 1.1121535,52.2067 1.0430343,52.2113 0.84475577,52.2159 0.49135634,52.2205 0.54314303,52.2251 0.81038243,52.2297 0.79310971,52.2343 0.59481138,52.2388 0.36200362,52.2434 0.25861767,52.2480 0.53467208,52.2526 0.97434312,52.2572 1.0862337,52.2618 1.0084358,52.2664 0.71532267,52.2710 0.50859678,52.2756 0.59491515,52.2802 0.78447771,52.2847 0.60341978,52.2893 0.65517682,52.2939 0.75864595,52.2985 0.93104059,52.3031 0.70680565,52.3077 0.47414076,52.3123 0.73276222,52.3169 0.75857872,52.3215 0.53454077,52.3261 0.6466434,52.3307 0.68101561,52.3352 0.42230225,52.3398 0.29314354,52.3444 0.94847119,52.3490 1.5517862,52.3536 1.5603045,52.3582 1.3620908,52.3628 1.2328193,52.3674 1.3619946,52.3720 1.0774688,52.3766 0.85339111,52.3812 0.66387802,52.3858 1.077684,52.3904 0.93090224,52.3950 0.68960196,52.3996 0.6897648,52.4042 0.87070274,52.4088 1.0343908,52.4134 0.86200738,52.4179 0.55169624,52.4225 0.46552521,52.4271 0.53451037,52.4317 0.58624464,52.4363 0.59482622,52.4409 0.78466409,52.4455 1.5779192,52.4501 1.9569324,52.4547 1.6634969,52.4593 1.0342227,52.4639 0.50851828,52.4685 0.18100415,52.4731 0.27590394,52.4777 0.43964988,52.4823 0.74149692,52.4869 1.3536178,52.4915 1.3534547,52.4961 0.84470218,52.5007 0.5086683,52.5053 0.83617675,52.5099 0.47392741,52.5145 0.19833821,52.5191 0.56921309,52.5237 1.1381875,52.5283 1.2412711,52.5329 0.81877875,52.5375 0.87073916,52.5421 1.060359,52.5467 1.0085789,52.5513 0.83618796,52.5559 0.79307276,52.5605 0.74997538,52.5651 0.87067312,52.5697 0.9568767,52.5743 1.1896933,52.5789 1.3361484,52.5835 0.91366071,52.5881 0.43104047,52.5928 0.48288277,52.5974 0.8794865,52.6020 1.379401,52.6066 1.4222814,52.6112 0.82744193,52.6158 0.57754242,52.6204 0.62932241,52.6250 0.88805532,52.6296 1.1639816,52.6342 1.698334,52.6388 1.7498448,52.6434 1.3533918,52.6480 1.1638499,52.6526 0.98274183,52.6572 0.75850654,52.6618 0.39641151,52.6664 0.25857365,52.6710 0.21548113,52.6757 0.16382635,52.6803 0.620812,52.6849 1.1035757,52.6895 1.4051449,52.6941 1.0343267,52.6987 0.54312176,52.7033 0.77598041,52.7079 0.95695472,52.7125 1.043088,52.7171 0.95687121,52.7217 0.99145931,52.7263 1.1896102,52.7310 1.0343883,52.7356 0.80170375,52.7402 0.57754201,52.7448 0.52594072,52.7494 0.90527678,52.7540 1.3362833,52.7586 1.3793091,52.7632 1.0258029,52.7678 0.87925273,52.7725 0.77574849,52.7771 0.60340673,52.7817 0.6724444,52.7863 0.98275298,52.7909 0.94831586,52.7955 0.83626229,52.8001 0.72409713,52.8047 0.69817871,52.8094 0.36200637,52.8140 0.28455108,52.8186 0.57763976,52.8232 0.70685601,52.8278 0.66379201,52.8324 0.56032568,52.8370 0.54307508,52.8417 0.91390336,52.8463 1.4656155,52.8509 1.3707138,52.8555 0.93961352,52.8601 0.51708996,52.8647 0.28446361,52.8693 0.4311235,52.8740 0.75865346,52.8786 1.1207421,52.8832 1.2930834,52.8878 1.0862046,52.8924 1.0604953,52.8970 1.1896456,52.9017 0.82752532,52.9063 0.72413367,52.9109 0.62918341,52.9155 0.49125794,52.9201 0.43963647,52.9248 0.58623958,52.9294 0.56035101,52.9340 0.38789752,52.9386 0.28446794,52.9432 0.34483224,52.9479 0.3793551,52.9525 0.56034493,52.9571 0.42241141,52.9617 0.603616,52.9663 0.89665902,52.9710 1.0343764,52.9756 0.78442526,52.9802 0.85342741,52.9848 0.73274374,52.9894 0.69825745,52.9941 0.4396342,52.9987 0.52593505,53.0033 0.85343337,53.0079 0.94827348,53.0125 0.88795626,53.0172 0.90533829,53.0218 1.3622674,53.0264 1.4395741,53.0310 1.0600899,53.0357 0.62918723,53.0403 0.66386682,53.0449 1.0086527,53.0495 0.97408992,53.0542 0.7500155,53.0588 1.0431348,53.0634 1.2069857,53.0680 1.2155631,53.0726 0.71539116,53.0773 0.55156732,53.0819 0.60342991,53.0865 1.0346038,53.0912 0.94829333,53.0958 0.91384763,53.1004 1.1811461,53.1050 1.3017761,53.1097 1.1034136,53.1143 0.86199939,53.1189 0.84469604,53.1235 0.67239618,53.1282 0.84493023,53.1328 0.80168205,53.1374 0.5947457,53.1420 0.63792115,53.1467 0.89662743,53.1513 1.1811156,53.1559 1.0949024,53.1606 1.0172318,53.1652 0.78436738,53.1698 0.49120659,53.1744 0.16373383,53.1791 0.37078741,53.1837 0.53448379,53.1883 0.55169624,53.1930 0.80182827,53.1976 0.9741683,53.2022 0.53437513,53.2069 0.48283443,53.2115 0.87074876,53.2161 1.0602127,53.2207 0.70682627,53.2254 0.58630627,53.2300 0.73284233,53.2346 0.87935883,53.2393 1.0517244,53.2439 0.76719409,53.2485 0.60355628,53.2532 0.96571422,53.2578 1.3102666,53.2624 1.0428787,53.2671 0.85333544,53.2717 0.6724,53.2763 0.56919211,53.2810 0.85350722,53.2856 0.93963587,53.2902 1.077548,53.2949 0.63771367,53.2995 0.33618921,53.3041 0.55179161,53.3088 0.64648956,53.3134 0.55172515,53.3181 0.57766581,53.3227 0.6034621,53.3273 0.70688701,53.3320 0.79315937,53.3366 1.0174154,53.3412 1.3879514,53.3459 1.1895096,53.3505 1.0257331,53.3551 0.75853962,53.3598 0.5259288,53.3644 0.7500661,53.3691 0.76718396,53.3737 0.77583754,53.3783 0.92241603,53.3830 0.68961507,53.3876 0.62935114,53.3922 0.77589983,53.3969 0.70685232,53.4015 0.57762545,53.4062 0.69839311,53.4108 0.8190186,53.4154 1.2070466,53.4201 1.7413859,53.4247 1.4825413,53.4294 1.0603126,53.4340 1.1464921,53.4386 0.67231482,53.4433 0.57766277,53.4479 1.0173243,53.4526 1.3879651,53.4572 1.1121205,53.4619 0.93965995,53.4665 0.7326436,53.4711 0.57746887,53.4758 0.49137497,53.4804 0.54323739,53.4851 0.92242706,53.4897 0.81887901,53.4944 0.87071496,53.4990 0.89659607,53.5036 0.81894249,53.5083 0.6551376,53.5129 0.79315108,53.5176 0.93110937,53.5222 0.9570123,53.5269 1.0345534,53.5315 0.99988216,53.5361 0.8016122,53.5408 1.1034782,53.5454 1.232797,53.5501 1.2327712,53.5547 1.362203,53.5594 1.9225357,53.5640 1.8188558,53.5687 1.361933,53.5733 0.91363758,53.5780 0.59481305,53.5826 0.79313934,53.5873 0.6809544,53.5919 0.82764924,53.5966 1.1638638,53.6012 1.3103271,53.6058 1.1896535,53.6105 1.0173938,53.6151 1.3019344,53.6198 1.6810181,53.6244 1.4566336,53.6291 0.83599216,53.6337 0.5000596,53.6384 0.83629602,53.6430 0.82751065,53.6477 0.53444141,53.6523 0.59478337,53.6570 0.47411281,53.6616 0.39664862,53.6663 0.57768571,53.6709 0.67239451,53.6756 0.53434134,53.6802 0.48274076,53.6849 0.8449111,53.6895 1.0000801,53.6942 1.1465048,53.6988 0.76719439,53.7035 0.86215013,53.7082 1.1207929,53.7128 1.3102956,53.7175 0.91376442,53.7221 1.1294088,53.7268 1.0085793,53.7314 0.69818443,53.7361 0.68103522,53.7407 0.81035531,53.7454 0.81029874,53.7500 0.79314423,53.7547 0.79309577,53.7593 0.56021541,53.7640 0.56895709,53.7687 0.71557629,53.7733 0.65518421,53.7780 0.64660341,53.7826 0.80178833,53.7873 1.1380997,53.7919 1.6207458,53.7966 1.4049144,53.8012 0.62916881,53.8059 0.76730645,53.8106 1.1897053,53.8152 1.0517043,53.8199 0.75001383,53.8245 1.0172851,53.8292 1.0430157,53.8338 0.68961436,53.8385 0.69832343,53.8432 1.0689585,53.8478 1.0258476,53.8525 0.79310244,53.8571 0.75008792,53.8618 1.017381,53.8665 1.2500355,53.8711 1.3017255,53.8758 1.1809117,53.8804 0.66363645,53.8851 0.43099618,53.8898 0.49138159,53.8944 0.63801962,53.8991 0.85350627,53.9037 0.81028855,53.9084 0.80165827,53.9131 0.60339057,53.9177 0.43967175,53.9224 0.56904703,53.9270 0.63787818,53.9317 0.35336214,53.9364 0.37940699,53.9410 0.87941194,53.9457 0.83611506,53.9504 0.51721627,53.9550 0.59492731,53.9597 0.80168301,53.9643 0.56028384,53.9690 0.48279753,53.9737 0.62075591,53.9783 1.1121583,53.9830 1.5862489,53.9877 1.4484359,53.9923 1.7501241,53.9970 1.6894541,54.0017 1.3791208,54.0063 1.2501373,54.0110 1.620784,54.0157 1.2670339,54.0203 0.74982905,54.0250 0.50000328,54.0297 0.62077922,54.0343 0.98282874,54.0390 1.2844543,54.0437 1.2499443,54.0483 1.0431198,54.0530 0.84481722,54.0577 0.87078291,54.0623 1.2155287,54.0670 0.9999184,54.0717 1.1552007,54.0763 1.0689294,54.0810 0.85336947,54.0857 0.68967652,54.0903 0.92247683,54.0950 0.80170995,54.0997 0.56890601,54.1043 0.35342768,54.1090 0.59485412,54.1137 1.0000702,54.1184 1.4311384,54.1230 1.1982261,54.1277 0.73270279,54.1324 0.86210674,54.1370 0.96552712,54.1417 0.83611602,54.1464 0.44820499,54.1511 0.37076196,54.1557 0.51732248,54.1604 0.655146,54.1651 0.65515506,54.1697 0.94838208,54.1744 1.1379278,54.1791 0.92237049,54.1838 1.0000957,54.1884 1.275839,54.1931 1.0774658,54.1978 0.80161196,54.2025 0.43104389,54.2071 0.69846344,54.2118 1.2242308,54.2165 1.2585195,54.2212 0.8016032,54.2258 0.68097878,54.2305 0.77589011,54.2352 1.051802,54.2399 1.0172716,54.2445 0.85342455,54.2492 0.81904995,54.2539 1.3363668,54.2586 1.7930725,54.2632 1.3619331,54.2679 0.84476715,54.2726 0.70683903,54.2773 0.53442585,54.2819 0.6206854,54.2866 0.68968946,54.2913 0.87069112,54.2960 0.75869066,54.3007 0.93117213,54.3053 1.1292779,54.3100 1.1206105,54.3147 0.8361367,54.3194 0.41369101,54.3240 0.25865838,54.3287 0.58629853,54.3334 0.59475428,54.3381 0.39647904,54.3428 0.52587628,54.3474 0.50872171,54.3521 0.81913495,54.3568 1.1293043,54.3615 0.75846708,54.3662 0.50854123,54.3708 0.93114656,54.3755 1.5690672,54.3802 1.3620604,54.3849 1.0344741,54.3896 0.68092114,54.3943 0.56884396,54.3989 0.50863439,54.4036 0.55176479,54.4083 0.62069458,54.4130 0.65520734,54.4177 0.85352242,54.4224 0.95683581,54.4270 0.62923121,54.4317 0.59492731,54.4364 0.81914324,54.4411 1.0948731,54.4458 0.95677286,54.4505 0.68097252,54.4551 0.58622164,54.4598 0.68971914,54.4645 1.0171595,54.4692 0.94822687,54.4739 0.96558619,54.4786 0.83616894,54.4833 0.69826597,54.4879 0.80169994,54.4926 0.87063068,54.4973 0.767317,54.5020 0.81908917,54.5067 0.83630997,54.5114 1.3191367,54.5161 1.6637124,54.5207 1.1031836,54.5254 0.74991155,54.5301 0.68959528,54.5348 0.50860554,54.5395 0.59504765,54.5442 1.2243711,54.5489 1.4654258,54.5536 1.2067285,54.5583 1.0258784,54.5629 0.8792159,54.5676 0.49140316,54.5723 0.66395468,54.5770 0.81030393,54.5817 0.87921518,54.5864 0.82758957,54.5911 0.94836223,54.5958 1.1293554,54.6005 1.1550517,54.6052 0.76722908,54.6099 0.83632559,54.6145 0.82762408,54.6192 0.93111563,54.6239 1.0344814,54.6286 0.85316765,54.6333 0.43099549,54.6380 0.88820326,54.6427 1.3879113,54.6474 1.0257647,54.6521 0.83624423,54.6568 0.9138335,54.6615 1.0948492,54.6662 1.2326962,54.6709 1.103253,54.6756 1.0516144,54.6802 0.92246294,54.6849 0.74139029,54.6896 0.53446096,54.6943 0.56032634,54.6990 0.55180717,54.7037 0.80186599,54.7084 0.8362245,54.7131 0.80169618,54.7178 0.7758835,54.7225 0.83614653,54.7272 0.56886381,54.7319 0.56032979,54.7366 0.40511203,54.7413 0.18099344,54.7460 0.27590835,54.7507 0.58635604,54.7554 1.0518509,54.7601 1.1465679,54.7648 1.3276289,54.7695 1.3189266,54.7742 1.0258235,54.7789 1.3879831,54.7836 1.4052339,54.7883 1.2929393,54.7930 0.57736975,54.7977 0.36207321,54.8024 0.39652899,54.8071 0.26720783,54.8118 0.26723835,54.8165 0.31898707,54.8212 0.39656776,54.8259 0.33628675,54.8306 0.71561384,54.8353 0.95690209,54.8400 0.93102151,54.8447 0.79303533,54.8494 0.43096325,54.8541 0.41387141,54.8588 0.79319197,54.8635 0.93099958,54.8682 0.79302889,54.8729 0.64653969,54.8776 0.88798487,54.8823 1.0258731,54.8870 0.85342491,54.8917 0.75857055,54.8964 0.5690549,54.9011 0.73293364,54.9058 0.81895292,54.9105 0.67232901,54.9152 0.60348624,54.9199 0.77587807,54.9246 0.8275097,54.9293 0.81886125,54.9340 0.54300475,54.9387 0.35344478,54.9435 0.49150836,54.9482 0.83636671,54.9529 1.2672852,54.9576 1.353447,54.9623 1.4138055,54.9670 1.3103143,54.9717 1.1809924,54.9764 1.1465294,54.9811 0.9223932,54.9858 0.68101937,54.9905 0.59477937,54.9952 0.73269856,54.9999 0.67236638,55.0046 0.62940812,55.0094 1.0001566,55.0141 1.215499,55.0188 1.01705,55.0235 0.45686778,55.0282 0.62085116,55.0329 0.9051702,55.0376 0.9396444,55.0423 1.1465551,55.0470 0.99990475,55.0517 0.836164,55.0565 0.73278099,55.0612 0.68961394,55.0659 0.45690832,55.0706 0.68969119,55.0753 0.71558946,55.0800 1.2070911,55.0847 1.4569613,55.0894 1.4221718,55.0941 0.93092489,55.0989 1.0086728,55.1036 1.1896962,55.1083 1.1207465,55.1130 0.81884658,55.1177 0.65515119,55.1224 0.81902492,55.1271 0.862068,55.1318 0.78444469,55.1366 0.77586758,55.1413 0.93117517,55.1460 1.1120775,55.1507 0.79305357,55.1554 0.89649183,55.1601 0.81895518,55.1648 0.80183303,55.1696 0.92244458,55.1743 0.93094015,55.1790 0.69814742,55.1837 0.62072575,55.1884 0.89651281,55.1931 0.6809839,55.1979 0.89661384,55.2026 1.103531,55.2073 1.1638769,55.2120 1.068866,55.2167 0.54300463,55.2214 0.44830203,55.2262 0.5603829,55.2309 0.75004685,55.2356 0.78449303,55.2403 0.65513027,55.2450 0.48269996,55.2498 0.41382715,55.2545 0.67248082,55.2592 0.97423613,55.2639 1.1896578,55.2686 0.89643627,55.2734 0.5774942,55.2781 0.4051351,55.2828 0.40519169,55.2875 0.53453785,55.2922 0.63798088,55.2970 0.64650416,55.3017 0.77579635,55.3064 0.98276734,55.3111 1.0603207,55.3158 0.69828588,55.3206 0.93985605,55.3253 1.1983631,55.3300 1.2326444,55.3347 0.89647883,55.3395 0.7327438,55.3442 0.58618975,55.3489 0.73279625,55.3536 1.1639946,55.3583 1.767397,55.3631 1.5084078,55.3678 0.74121058,55.3725 0.6120314,55.3772 0.40511367,55.3820 0.33629486,55.3867 0.56903112,55.3914 0.75859118,55.3961 0.80167812,55.4009 0.93110502,55.4056 1.2414833,55.4103 1.0259447,55.4150 1.0173059,55.4198 1.1550949,55.4245 1.1636443,55.4292 0.95686835,55.4339 1.0518396,55.4387 1.2758167,55.4434 0.99993181,55.4481 0.96559358,55.4529 0.99994713,55.4576 0.92245209,55.4623 1.8708781,55.4670 2.4913187,55.4718 1.9221807,55.4765 0.84472007,55.4812 0.48278764,55.4860 0.60344929,55.4907 0.64666498,55.4954 0.98288983,55.5001 1.1378862,55.5049 1.1637352,55.5096 0.9827342,55.5143 0.77577764,55.5191 0.65509421,55.5238 0.48274934,55.5285 0.34490901,55.5333 0.53468239,55.5380 1.017295,55.5427 1.1551207,55.5474 1.0689154,55.5522 0.89653945,55.5569 1.0000408,55.5616 1.1207116,55.5664 1.1033356,55.5711 0.50842309,55.5758 0.12073087,55.5806 0.35359454,55.5853 0.55174649,55.5900 0.67246777,55.5948 0.78452349,55.5995 0.81029201,55.6042 0.81895512,55.6090 1.0259221,55.6137 1.3879423,55.6184 1.2413433,55.6232 1.1983124,55.6279 1.2413496,55.6326 1.0084894,55.6374 0.85343421,55.6421 0.99145973,55.6469 0.81033838,55.6516 0.58613926,55.6563 0.52583957,55.6611 0.56039762,55.6658 0.69831771,55.6705 0.88797927,55.6753 1.0258564,55.6800 0.82754725,55.6847 0.67249417,55.6895 1.0173848,55.6942 1.2586362,55.6990 1.3188734,55.7037 1.2585423,55.7084 1.0258226,55.7132 1.1465988,55.7179 1.3449515,55.7227 1.5172814,55.7274 1.2413052,55.7321 1.0861084,55.7369 0.97405237,55.7416 0.91376269,55.7464 0.7844587,55.7511 0.75003904,55.7558 0.94832408,55.7606 0.88789457,55.7653 0.67233205,55.7701 0.36211362,55.7748 0.60349768,55.7795 0.68963295,55.7843 0.93112773,55.7890 1.2586944,55.7938 1.2758392,55.7985 1.3016273,55.8032 0.97403508,55.8080 0.68961382,55.8127 0.44840157,55.8175 0.95717072,55.8222 1.534519,55.8270 1.232492,55.8317 0.77572095,55.8365 0.83619422,55.8412 0.72420543,55.8459 0.78449148,55.8507 0.55169314,55.8554 0.73294258,55.8602 1.1724662,55.8649 0.95669007,55.8697 0.42231947,55.8744 0.46560064,55.8792 0.80176568,55.8839 1.2586406,55.8886 1.181018,55.8934 0.87919319,55.8981 0.63785672,55.9029 0.50861394,55.9076 0.37930986,55.9124 0.3362273,55.9171 0.39657563,55.9219 0.46549678,55.9266 0.27586845,55.9314 0.29317248,55.9361 0.36206624,55.9409 0.48270473,55.9456 0.57757288,55.9504 0.63798648,55.9551 0.7414394,55.9599 1.0344799,55.9646 0.87063414,55.9694 0.61212659,55.9741 0.72412932,55.9789 0.48266473,55.9836 0.32755291,55.9884 0.38801593,55.9931 1.1294699,55.9979 1.5258883,56.0026 1.4396654,56.0074 1.4570369,56.0121 1.586236,56.0169 1.301513,56.0216 0.91364187,56.0264 0.88797671,56.0311 1.23287,56.0359 1.344825,56.0406 1.0947913,56.0454 1.0431305,56.0501 1.0172261,56.0549 0.76719302,56.0596 0.74999821,56.0644 0.76716942,56.0691 0.63788718,56.0739 0.69844431,56.0787 1.1726003,56.0834 1.2585816,56.0882 0.99123693,56.0929 0.89653981,56.0977 0.98273236,56.1024 0.76721638,56.1072 0.91390902,56.1119 1.0775568,56.1167 1.008713,56.1214 1.4915,56.1262 1.2843349,56.1310 0.89639473,56.1357 0.72405434,56.1405 0.75007683,56.1452 0.93110555,56.1500 0.77574307,56.1547 0.28439477,56.1595 0.37083191,56.1643 0.94834447,56.1690 1.0516373,56.1738 0.74124038,56.1785 0.23276445,56.1833 0.491519,56.1881 0.94830453,56.1928 1.0085976,56.1976 0.71548265,56.2023 0.60354406,56.2071 1.1380209,56.2119 1.1205468,56.2166 0.56024784,56.2214 0.87083429,56.2261 1.5863788,56.2309 1.6895286,56.2357 0.9308871,56.2404 0.8879593,56.2452 0.97411323,56.2499 0.81040126,56.2547 0.62072313,56.2595 0.46546751,56.2642 0.56029826,56.2690 0.44821209,56.2737 0.38790387,56.2785 0.38796633,56.2833 0.54318517,56.2880 0.7414006,56.2928 0.69816649,56.2976 0.4051851,56.3023 0.87091845,56.3071 1.4053152,56.3119 1.3877636,56.3166 0.58601308,56.3214 0.4569487,56.3261 0.84490013,56.3309 0.92240012,56.3357 0.65512788,56.3404 0.48267123,56.3452 0.30169716,56.3500 0.38795263,56.3547 0.5947991,56.3595 0.66388768,56.3643 1.0002465,56.3690 1.2500038,56.3738 0.79289818,56.3786 0.69830507,56.3833 1.1036203,56.3881 1.3362542,56.3929 1.0084547,56.3976 0.65506274,56.4024 0.87091571,56.4072 1.4485027,56.4119 1.430865,56.4167 0.84457165,56.4215 0.52582824,56.4262 0.46547541,56.4310 0.41375789,56.4358 0.4310779,56.4406 0.73281342,56.4453 0.86209285,56.4501 0.77582079,56.4549 0.54304433,56.4596 0.37061891,56.4644 0.25002024,56.4692 0.57767636,56.4739 0.96556115,56.4787 0.97407579,56.4835 0.68103981,56.4883 0.81908822,56.4930 0.92243528,56.4978 0.7498917,56.5026 0.49992549,56.5073 0.5345524,56.5121 0.56035191,56.5169 0.67225873,56.5217 0.79311091,56.5264 1.0001885,56.5312 1.1812963,56.5360 1.6639048,56.5408 1.5169346,56.5455 0.56870687,56.5503 0.20689961,56.5551 0.25004986,56.5599 0.48277792,56.5646 0.46550345,56.5694 0.35338795,56.5742 0.15518767,56.5790 0.63819563,56.5837 1.5089021,56.5885 1.7844822,56.5933 1.3273736,56.5981 0.77567363,56.6028 0.60344052,56.6076 0.7846061,56.6124 1.1640095,56.6172 1.6984369,56.6219 1.9138134,56.6267 1.9998739,56.6315 1.3532399,56.6363 1.0774992,56.6411 0.98279536,56.6458 0.98274231,56.6506 0.81888723,56.6554 0.75853962,56.6602 0.49129194,56.6649 0.60343814,56.6697 0.56039816,56.6745 0.58627808,56.6793 0.60349905,56.6841 0.67247111,56.6888 0.78451288,56.6936 0.73262089,56.6984 0.46545169,56.7032 0.67248893,56.7080 0.75862432,56.7127 0.88794506,56.7175 1.09487,56.7223 1.137915,56.7271 0.74997079,56.7319 0.9743073,56.7367 2.1294641,56.7414 2.3447065,56.7462 1.3360651,56.7510 0.9741649,56.7558 1.0431986,56.7606 1.1034225,56.7654 0.82741702,56.7701 0.40508866,56.7749 0.56053811,56.7797 1.0948964,56.7845 0.92230231,56.7893 0.86202836,56.7941 0.75868821,56.7988 0.98277467,56.8036 1.0430678,56.8084 1.2069198,56.8132 1.0603356,56.8180 0.64645195,56.8228 0.21539217,56.8276 0.15520881,56.8323 0.50882697,56.8371 1.1294591,56.8419 1.1464902,56.8467 1.1207032,56.8515 1.431091,56.8563 1.3102931,56.8611 0.89644265,56.8658 0.61204565,56.8706 0.73285401,56.8754 1.1120149,56.8802 0.92236483,56.8850 0.98272586,56.8898 0.67238563,56.8946 0.68970019,56.8994 0.6896652,56.9042 0.99137926,56.9089 1.2240998,56.9137 1.1551601,56.9185 0.88782221,56.9233 0.49143189,56.9281 0.7243548,56.9329 1.1034224,56.9377 0.85331601,56.9425 0.67244822,56.9473 0.82759798,56.9521 0.96555328,56.9568 1.1724076,56.9616 0.91369176,56.9664 0.72408676,56.9712 0.51719004,56.9760 0.56900269,56.9808 0.84490585,56.9856 0.9828344,56.9904 1.0085714,56.9952 0.7239942,57.0000 0.25855508,57.0048 0.12070629,57.0096 0.37951237,57.0144 0.96574086,57.0191 1.2156156,57.0239 1.2499344,57.0287 0.93080395,57.0335 0.48264754,57.0383 0.4138175,57.0431 0.55175608,57.0479 0.72407442,57.0527 0.60343862,57.0575 0.78455579,57.0623 0.81911969,57.0671 1.3104647,57.0719 1.3188853,57.0767 0.95684642,57.0815 0.99132574,57.0863 1.1378515,57.0911 1.413812,57.0959 1.3103321,57.1007 0.95681584,57.1055 0.70690608,57.1103 0.72415501,57.1151 0.75861692,57.1199 0.92240995,57.1247 0.96542913,57.1295 0.55169594,57.1343 0.29318124,57.1391 0.45701432,57.1439 0.7155658,57.1487 0.83629012,57.1535 1.025918,57.1583 0.94813603,57.1631 0.71538138,57.1679 0.49996066,57.1727 0.42244807,57.1775 0.55179149,57.1823 0.56910616,57.1871 0.8104133,57.1919 1.1205628,57.1967 1.034373,57.2015 0.80165952,57.2063 0.54306114,57.2111 0.51726288,57.2159 0.6293788,57.2207 0.74142659,57.2255 0.68969744,57.2303 0.81038773,57.2351 1.0172486,57.2399 0.99998206,57.2447 0.81032985,57.2495 0.73276848,57.2543 0.82760656,57.2591 1.0862215,57.2639 1.0344208,57.2687 1.1724584,57.2735 1.3965827,57.2783 1.3190324,57.2831 1.5088336,57.2879 1.6551884,57.2927 1.4135704,57.2975 1.0688043,57.3023 1.2415307,57.3071 2.0088089,57.3120 2.2327728,57.3168 1.8532385,57.3216 1.0860567,57.3264 0.79312962,57.3312 0.74139476,57.3360 0.70693713,57.3408 0.78449553,57.3456 0.87067014,57.3504 0.85341418,57.3552 0.74990004,57.3600 0.57754844,57.3648 0.67248261,57.3696 0.73277462,57.3745 0.85344887,57.3793 0.81895751,57.3841 0.90517765,57.3889 0.98277104,57.3937 1.1034753,57.3985 1.1551802,57.4033 1.1034729,57.4081 1.1638014,57.4129 0.90501893,57.4177 0.38782659,57.4226 0.4570052,57.4274 0.88803518,57.4322 0.7757684,57.4370 0.52581942,57.4418 0.87077445,57.4466 0.93962938,57.4514 0.52582043,57.4562 0.53452754,57.4610 0.69827473,57.4659 0.57753742,57.4707 0.55168718,57.4755 0.41377619,57.4803 0.43113703,57.4851 0.71571624,57.4899 1.344885,57.4947 1.3188921,57.4996 1.1637957,57.5044 1.2586474,57.5092 1.2326448,57.5140 0.79302037,57.5188 0.80168444,57.5236 0.57751745,57.5284 0.44827431,57.5333 0.47422057,57.5381 0.72418928,57.5429 0.59481883,57.5477 0.52589309,57.5525 0.79319417,57.5573 1.31048,57.5622 1.5862055,57.5670 1.7585123,57.5718 1.2412043,57.5766 0.58614719,57.5814 0.64665169,57.5862 0.76720953,57.5911 0.65514892,57.5959 0.73280919,57.6007 0.76722997,57.6055 0.60343242,57.6103 0.58622622,57.6151 0.90527743,57.6200 1.3707929,57.6248 1.4223607,57.6296 0.97403395,57.6344 0.75856978,57.6392 0.70683092,57.6441 0.59478259,57.6489 0.51723993,57.6537 0.54306567,57.6585 0.63811737,57.6633 1.1381979,57.6682 1.3189385,57.6730 1.1204435,57.6778 0.57741845,57.6826 0.41378549,57.6875 0.51730543,57.6923 0.77595115,57.6971 0.74999684,57.7019 0.80177426,57.7067 1.0086368,57.7116 1.0690672,57.7164 1.4398878,57.7212 1.405107,57.7260 1.0428506,57.7309 1.0689355,57.7357 1.3016788,57.7405 0.68096161,57.7453 0.62941408,57.7502 0.86206573,57.7550 1.1292038,57.7598 0.89661843,57.7646 0.95701319,57.7695 1.2156776,57.7743 1.7328568,57.7791 1.8188488,57.7839 1.4308587,57.7888 0.82747114,57.7936 0.62072891,57.7984 0.83628529,57.8032 1.1982833,57.8081 1.1379195,57.8129 1.3882068,57.8177 2.0260491,57.8226 1.9566553,57.8274 1.1894556,57.8322 0.74127811,57.8370 0.58621705,57.8419 1.0432265,57.8467 1.2155006,57.8515 1.0084682,57.8563 0.57750595,57.8612 0.62937278,57.8660 0.7500369,57.8708 0.67238665,57.8757 0.44823286,57.8805 0.49147341,57.8853 0.89663905,57.8902 0.92231178,57.8950 0.58615148,57.8998 0.53447717,57.9046 0.63804752,57.9095 0.95714355,57.9143 1.2586795,57.9191 1.2928805,57.9240 0.99116284,57.9288 0.56034702,57.9336 0.55170262,57.9385 0.36208028,57.9433 0.56921691,57.9481 1.0173466,57.9530 0.98267722,57.9578 0.89646304,57.9626 0.78444546,57.9675 0.87934011,57.9723 0.93961191,57.9771 0.79303551,57.9820 0.52578968,57.9868 0.45686728,57.9916 0.44829673,57.9965 0.54317391,58.0013 0.67241907,58.0061 0.56036609,58.0110 0.79315269,58.0158 0.92229021,58.0207 0.70680463,58.0255 0.37070078,58.0303 0.24138112,58.0352 0.1983083,58.0400 0.25000471,58.0448 0.33625984,58.0497 0.56902999,58.0545 0.60348451,58.0593 0.74134427,58.0642 0.72421557,58.0690 1.069104,58.0739 0.98266983,58.0787 0.76718026,58.0835 1.0604417,58.0884 1.5086862,58.0932 1.4050088,58.0981 1.1377975,58.1029 1.1552734,58.1077 1.3449728,58.1126 1.3534312,58.1174 1.2154821,58.1223 1.2068317,58.1271 0.72397864,58.1319 0.43966985,58.1368 0.77589715,58.1416 1.0603029,58.1465 1.1552082,58.1513 0.9742049,58.1561 1.0430983,58.1610 1.2586174,58.1658 1.5948316,58.1707 1.2758461,58.1755 0.73287392,58.1803 0.86216348,58.1852 1.137931,58.1900 1.3621055,58.1949 1.5344629,58.1997 1.4913187,58.2046 1.3360822,58.2094 0.70680064,58.2143 0.53460324,58.2191 0.87941951,58.2239 0.95682633,58.2288 0.78437144,58.2336 1.1379409,58.2385 1.2931179,58.2433 1.2844784,58.2482 1.1551741,58.2530 1.1034029,58.2579 0.81894231,58.2627 0.46551394,58.2675 0.38793755,58.2724 0.31029829,58.2772 0.275875,58.2821 0.58628935,58.2869 0.74995625,58.2918 0.48269916,58.2966 0.29313025,58.3015 0.49155185,58.3063 0.86208802,58.3112 0.69819629,58.3160 0.86208409,58.3209 0.93968713,58.3257 1.0258164,58.3306 0.68970388,58.3354 1.1552949,58.3403 1.301698,58.3451 1.163734,58.3500 0.85330814,58.3548 0.62071937,58.3597 0.83633244,58.3645 0.94820333,58.3694 0.80164212,58.3742 1.0689772,58.3791 1.1378951,58.3839 0.76729715,58.3888 0.89664054,58.3936 0.88786429,58.3985 0.66379166,58.4033 0.82767147,58.4082 0.96550983,58.4130 1.0085618,58.4179 0.79307383,58.4227 0.72409177,58.4276 0.7586605,58.4324 1.0690725,58.4373 1.0602679,58.4421 0.56884789,58.4470 0.34482953,58.4518 0.45693567,58.4567 0.62930918,58.4616 0.61198539,58.4664 0.49997857,58.4713 0.60349149,58.4761 0.73282897,58.4810 0.97423196,58.4858 1.017368,58.4907 1.1380366,58.4955 1.3535296,58.5004 1.5172315,58.5053 1.258408,58.5101 0.79294026,58.5150 0.57757294,58.5198 0.81905574,58.5247 1.2242346,58.5295 1.249869,58.5344 0.77572614,58.5393 0.65526098,58.5441 0.72416794,58.5490 0.57748276,58.5538 0.35339138,58.5587 0.31037489,58.5635 0.37940127,58.5684 0.51734591,58.5733 0.64657891,58.5781 0.74991995,58.5830 0.69817775,58.5878 0.58625209,58.5927 0.78455508,58.5976 1.0000091,58.6024 1.1379739,58.6073 1.2671995,58.6121 0.99139047,58.6170 1.1811901,58.6219 1.1809577,58.6267 0.69816226,58.6316 0.51717973,58.6364 0.34481889,58.6413 0.71567512,58.6462 1.3449349,58.6510 1.6551491,58.6559 1.4654945,58.6608 1.3878592,58.6656 0.93956667,58.6705 0.90527481,58.6753 1.2845548,58.6802 0.97396904,58.6851 0.49993187,58.6899 0.53457403,58.6948 0.57763237,58.6997 0.62062436,58.7045 0.47405496,58.7094 0.50860161,58.7143 0.43107846,58.7191 0.71557921,58.7240 0.71547174,58.7288 0.56889576,58.7337 0.38792968,58.7386 0.43102145,58.7434 0.40521333,58.7483 0.58631426,58.7532 0.57752359,58.7580 0.37060082,58.7629 0.32757899,58.7678 0.50002998,58.7726 0.8880043,58.7775 1.0172814,58.7824 0.80165094,58.7872 0.68967181,58.7921 1.1035577,58.7970 1.1378844,58.8018 0.77579194,58.8067 0.81033462,58.8116 0.67234474,58.8165 0.41378042,58.8213 0.54316634,58.8262 0.75007099,58.8311 0.74994457,58.8359 0.61205024,58.8408 1.1121479,58.8457 1.1638415,58.8505 0.95682532,58.8554 0.60335779,58.8603 0.52595907,58.8652 0.73278177,58.8700 0.57752401,58.8749 0.43093181,58.8798 0.25861928,58.8846 0.57770962,58.8895 0.94843221,58.8944 1.707167,58.8993 2.2845056,58.9041 1.7498242,58.9090 1.0601988,58.9139 0.59471786,58.9187 0.49140126,58.9236 0.60342413,58.9285 0.62924176,58.9334 0.46555141,58.9382 0.62939942,58.9431 0.93963581,58.9480 0.81887937,58.9529 0.82757974,58.9577 0.78450292,58.9626 0.70686543,58.9675 0.61212093,58.9724 1.0172576,58.9772 0.92228311,58.9821 0.49143738,58.9870 0.58638519,58.9919 1.1465349,58.9967 0.99129504,59.0016 0.706967,59.0065 0.72418994,59.0114 0.92247599,59.0163 1.327744,59.0211 1.4655302,59.0260 1.2067442,59.0309 0.96543998,59.0358 1.0171832,59.0406 0.97416991,59.0455 1.1724676,59.0504 0.94818836,59.0553 1.0432465,59.0602 1.4052595,59.0650 1.1636051,59.0699 0.72394121,59.0748 0.48265436,59.0797 0.37076512,59.0846 0.81050688,59.0894 1.2846054,59.0943 1.1982205,59.0992 0.57735461,59.1041 0.18961278,59.1090 0.44844523,59.1138 0.72419405,59.1187 0.81034887,59.1236 1.2070494,59.1285 1.7501167,59.1334 1.6292081,59.1382 1.0257269,59.1431 0.79309231,59.1480 0.88791937,59.1529 1.0343934,59.1578 0.94834971,59.1627 1.1035864,59.1675 1.0688994,59.1724 0.83605695,59.1773 0.55166811,59.1822 0.46553138,59.1871 0.46550402,59.1920 0.42237443,59.1969 0.37930933,59.2017 0.51732987,59.2066 0.87948269,59.2115 1.0258288,59.2164 0.60330266,59.2213 0.43963146,59.2262 0.3361111,59.2310 0.3277497,59.2359 0.83643711,59.2408 1.0257478,59.2457 0.76712465,59.2506 0.65512025,59.2555 0.62061846,59.2604 0.82765025,59.2653 0.9655543,59.2701 0.65514457,59.2750 0.64654738,59.2799 0.49128431,59.2848 0.36203629,59.2897 0.41386431,59.2946 0.66390729,59.2995 0.93109316,59.3044 0.8275364,59.3093 0.61206442,59.3141 0.64659983,59.3190 0.78448272,59.3239 0.71549714,59.3288 0.68112051,59.3337 1.1034274,59.3386 0.94819266,59.3435 1.0347062,59.3484 1.4742533,59.3533 1.4050738,59.3582 1.3618456,59.3630 0.84465814,59.3679 0.5345549,59.3728 0.6553579,59.3777 1.0431184,59.3826 1.1809018,59.3875 1.2499081,59.3924 0.75857919,59.3973 0.39661792,59.4022 0.44828889,59.4071 0.50004601,59.4120 0.71561104,59.4169 0.97420323,59.4218 0.91374487,59.4267 0.87928623,59.4316 1.1723653,59.4364 0.84473884,59.4413 0.63791013,59.4462 0.40511867,59.4511 0.27585635,59.4560 0.4828476,59.4609 0.80181396,59.4658 0.73271155,59.4707 0.40505964,59.4756 0.3620418,59.4805 0.38798755,59.4854 0.52592373,59.4903 0.69831359,59.4952 0.82765597,59.5001 1.0345162,59.5050 1.3534706,59.5099 1.6551095,59.5148 1.3274789,59.5197 1.3018489,59.5246 1.6208645,59.5295 1.387787,59.5344 0.71536374,59.5393 0.69829959,59.5442 0.71546698,59.5491 0.63784641,59.5540 0.52585804,59.5589 0.67255384,59.5638 0.92259282,59.5687 1.1552755,59.5736 1.353374,59.5785 0.9652741,59.5834 0.54303032,59.5883 0.75004512,59.5932 0.71549666,59.5981 0.61204147,59.6030 0.57761598,59.6079 1.0173957,59.6128 1.2586228,59.6177 0.75850362,59.6226 0.53445739,59.6275 0.64662349,59.6324 0.80176538,59.6373 0.84491295,59.6422 1.27596,59.6471 1.4222815,59.6520 1.2239934,59.6569 0.98270881,59.6618 0.47411704,59.6667 0.40528262,59.6716 1.0347284,59.6765 1.5518217,59.6814 1.612038,59.6863 1.7845463,59.6912 2.0343142,59.6961 1.0946321,59.7010 1.0086415,59.7060 1.1033783,59.7109 0.82746947,59.7158 0.48274714,59.7207 0.6035201,59.7256 0.93122226,59.7305 1.4914855,59.7354 1.2586019,59.7403 1.5258616,59.7452 1.3619972,59.7501 0.94812429,59.7550 0.3792232,59.7599 0.64654773,59.7648 0.91381443,59.7697 1.103545,59.7747 1.2328893,59.7796 1.2241493,59.7845 0.99131078,59.7894 0.93103665,59.7943 0.74129736,59.7992 0.40503696,59.8041 0.1292703,59.8090 0.10344505,59.8139 0.10345136,59.8188 0.23278962,59.8237 0.59489393,59.8287 0.93113405,59.8336 1.1465162,59.8385 0.93094105,59.8434 0.81894237,59.8483 0.57761139,59.8532 0.58627057,59.8581 0.80172539,59.8630 0.65509212,59.8680 0.31030729,59.8729 0.37078899,59.8778 0.87941033,59.8827 1.0171853,59.8876 0.99995548,59.8925 1.3189857,59.8974 1.1206526,59.9023 0.58614868,59.9073 0.30171072,59.9122 0.4569374,59.9171 0.76731312,59.9220 0.75001907,59.9269 0.51721036,59.9318 0.46544954,59.9367 0.44831064,59.9417 0.75022006,59.9466 1.1810985,59.9515 1.0516309,59.9564 0.8878873,59.9613 0.7585938,59.9662 0.50855821,59.9712 0.26713008,59.9761 0.077524677,59.9810 0.11209583,59.9859 0.13796724,59.9908 0.27593696,59.9957 0.48278618,60.0007 0.4913156,60.0056 0.44834468,60.0105 0.78457105,60.0154 0.84476322,60.0203 0.64653379,60.0253 0.8622607,60.0302 1.2242458,60.0351 1.0171731,60.0400 0.8878451,60.0449 0.77576655,60.0498 0.81031591,60.0548 0.7240622,60.0597 0.3792325,60.0646 0.54312551,60.0695 1.0258988,60.0744 1.4741632,60.0794 1.3277041,60.0843 1.336306,60.0892 1.3964548,60.0941 0.89646894,60.0991 0.5603404,60.1040 0.41371021,60.1089 0.26731768,60.1138 0.80200201,60.1187 1.4052147,60.1237 1.2498249,60.1286 0.81025821,60.1335 0.59479403,60.1384 0.73281926,60.1434 1.2242404,60.1483 1.3879611,60.1532 1.1981843,60.1581 0.87929636,60.1631 1.0862378,60.1680 0.77572823,60.1729 0.50000042,60.1778 0.70704538,60.1828 0.96548796,60.1877 0.91380763,60.1926 1.2931736,60.1975 1.3619996,60.2025 1.2499857,60.2074 1.0430285,60.2123 0.637905,60.2172 0.68103069,60.2222 0.66378939,60.2271 0.87935007,60.2320 1.1120743,60.2369 1.3363397,60.2419 1.4568797,60.2468 0.81881869,60.2517 0.67245287,60.2567 0.90522057,60.2616 0.78438079,60.2665 0.49135584,60.2714 0.83636004,60.2764 1.22421,60.2813 1.1982566,60.2862 0.93961799,60.2912 0.81891578,60.2961 0.90512216,60.3010 0.93973106,60.3060 1.275879,60.3109 1.0429988,60.3158 0.85344499,60.3207 0.93107986,60.3257 1.1120746,60.3306 1.4052876,60.3355 1.7673866,60.3405 1.7241775,60.3454 1.6982486,60.3503 1.4395469,60.3553 1.0256759,60.3602 0.56885326,60.3651 0.51732492,60.3701 0.74150085,60.3750 1.2241349,60.3799 1.3878201,60.3849 1.2327163,60.3898 1.0862137,60.3947 0.94825691,60.3997 0.93966436,60.4046 1.0948801,60.4095 1.2241744,60.4145 1.2500145,60.4194 0.9999305,60.4243 0.62066376,60.4293 0.82769156,60.4342 1.0861877,60.4391 1.0775065,60.4441 0.84480649,60.4490 0.75868368,60.4540 1.0431769,60.4589 1.1378793,60.4638 0.99138945,60.4688 0.71553105,60.4737 0.77580112,60.4786 0.9050979,60.4836 0.68961412,60.4885 0.61222804,60.4934 1.026037,60.4984 1.1464624,60.5033 0.72396159,60.5083 0.43099993,60.5132 0.45695528,60.5181 0.68122464,60.5231 1.2847134,60.5280 1.4480647,60.5330 0.81009561,60.5379 0.62072998,60.5428 0.5689888,60.5478 0.72421789,60.5527 0.93964237,60.5577 0.83606774,60.5626 0.55160314,60.5675 0.47411501,60.5725 0.82765752,60.5774 0.99144226,60.5824 0.77591527,60.5873 0.93111813,60.5922 0.98281205,60.5972 0.91371626,60.6021 0.78437483,60.6071 0.68098706,60.6120 0.76733851,60.6170 0.93971825,60.6219 0.81036234,60.6268 0.91380477,60.6318 0.88783783,60.6367 0.71548414,60.6417 0.68112111,60.6466 0.77585524,60.6516 0.60345161,60.6565 0.68974149,60.6615 0.81030536,60.6664 0.73267311,60.6713 0.53449476,60.6763 0.90529698,60.6812 1.3620906,60.6862 1.14644,60.6911 0.68960041,60.6961 0.66380572,60.7010 0.83617151,60.7060 0.91371286,60.7109 0.72411704,60.7159 0.53454798,60.7208 0.59486371,60.7258 0.58615965,60.7307 0.70704073,60.7357 1.5605769,60.7406 2.1034431,60.7455 1.7239052,60.7505 0.66363543,60.7554 0.52595431,60.7604 0.90529698,60.7653 1.2327269,60.7703 0.95678937,60.7752 0.5603143,60.7802 0.54328352,60.7851 1.3192563,60.7901 1.7930429,60.7950 1.2670344,60.8000 0.82758057,60.8049 0.82760549,60.8099 0.83626533,60.8148 0.95689631,60.8198 0.7928772,60.8247 0.4309426,60.8297 0.53460026,60.8347 0.72419256,60.8396 0.69821012,60.8446 0.63789946,60.8495 0.60356063,60.8545 0.78459024,60.8594 0.86206299,60.8644 0.80159962,60.8693 0.53436434,60.8743 0.46550399,60.8792 0.88806456,60.8842 1.5345954,60.8891 1.4136533,60.8941 0.71543264,60.8990 0.71560311,60.9040 0.87068641,60.9090 0.80165428,60.9139 0.68108881,60.9189 0.76728863,60.9238 0.68096644,60.9288 0.50857341,60.9337 0.56905127,60.9387 0.99150079,60.9436 1.0516703,60.9486 0.85335392,60.9536 0.75856954,60.9585 0.68964219,60.9635 0.89652741,60.9684 0.92246878,60.9734 0.92249614,60.9783 0.89660662,60.9833 1.0863178,60.9883 1.1723704,60.9932 0.93954062,60.9982 0.82754552,61.0031 0.87940913,61.0081 0.93105912,61.0130 0.70688546,61.0180 1.069085,61.0230 1.3792672,61.0279 1.086094,61.0329 0.95686591,61.0378 0.75850493,61.0428 0.43095678,61.0478 0.50000894,61.0527 0.68965346,61.0577 0.89657503,61.0627 0.88798946,61.0676 0.82762992,61.0726 0.82763368,61.0775 1.0086948,61.0825 1.2068924,61.0875 1.1380274,61.0924 1.6465845,61.0974 1.7930249,61.1023 1.9568393,61.1073 1.5947223,61.1123 0.93964875,61.1172 0.74997002,61.1222 0.66382557,61.1272 1.1811559,61.1321 1.32762,61.1371 1.500018,61.1421 1.4310316,61.1470 1.146506,61.1520 1.0085676,61.1570 1.0516737,61.1619 1.198278,61.1669 1.2414014,61.1718 1.1983477,61.1768 1.3535465,61.1818 1.3707036,61.1867 1.1206204,61.1917 0.81884456,61.1967 0.65512645,61.2016 0.64650226,61.2066 0.51725376,61.2116 0.68109471,61.2165 0.62059641,61.2215 0.2413023,61.2265 0.28461131,61.2314 0.68992037,61.2364 1.1035498,61.2414 1.1118829,61.2464 0.90499711,61.2513 0.87945735,61.2563 1.1897446,61.2613 1.1550872,61.2662 1.3360187,61.2712 0.88784093,61.2762 0.84496289,61.2811 1.0001526,61.2861 1.2931172,61.2911 1.0257863,61.2961 0.87067425,61.3010 0.58609021,61.3060 0.50000143,61.3110 0.66378933,61.3159 0.52585787,61.3209 0.62075353,61.3259 0.56893218,61.3308 0.44821173,61.3358 0.5173462,61.3408 1.3018953,61.3458 1.5603703,61.3507 1.3965226,61.3557 0.9568907,61.3607 1.1552603,61.3657 1.5345271,61.3706 1.5170639,61.3756 0.62051308,61.3806 0.43104893,61.3856 0.77612531,61.3905 1.4827542,61.3955 0.94814986,61.4005 0.96565062,61.4055 1.1897179,61.4104 1.3791515,61.4154 1.0687964,61.4204 1.0604979,61.4254 1.2414266,61.4303 0.87055016,61.4353 0.6292966,61.4403 0.92257816,61.4453 1.2414117,61.4502 1.1378182,61.4552 0.88784558,61.4602 0.75002044,61.4652 1.0000315,61.4701 0.82746148,61.4751 0.5258168,61.4801 0.59488255,61.4851 0.79314399,61.4901 0.98287559,61.4950 1.2672998,61.5000 1.1120372,61.5050 1.0602605,61.5100 0.81023806,61.5150 0.56031376,61.5199 0.34479859,61.5249 0.44841844,61.5299 1.0863715,61.5349 1.1464641,61.5399 1.3619932,61.5448 1.7070214,61.5498 1.7586927,61.5548 1.2499335,61.5598 1.0516638,61.5648 0.85340369,61.5697 0.63792616,61.5747 0.62069196,61.5797 0.53442317,61.5847 0.4051325,61.5897 0.68101072,61.5947 0.77589339,61.5996 1.0432271,61.6046 1.3190523,61.6096 1.2240968,61.6146 0.94813156,61.6196 0.61205608,61.6246 0.75872183,61.6295 0.97416109,61.6345 1.0000455,61.6395 1.0604734,61.6445 1.1465569,61.6495 1.3361765,61.6545 1.4914427,61.6594 1.5862333,61.6644 1.4568372,61.6694 1.1378604,61.6744 0.79290754,61.6794 0.4395895,61.6844 0.70708758,61.6894 1.1984051,61.6943 1.3707476,61.6993 1.5259004,61.7043 1.7242368,61.7093 1.810378,61.7143 1.6377141,61.7193 1.2670927,61.7243 1.2241722,61.7293 1.1811465,61.7342 1.4137977,61.7392 1.4137392,61.7442 1.1033202,61.7492 0.5257135,61.7542 0.37929574,61.7592 0.310359,61.7642 0.73288429,61.7692 1.1551768,61.7742 0.9482162,61.7792 0.60346705,61.7841 0.7759949,61.7891 1.2328507,61.7941 1.1636412,61.7991 0.70677119,61.8041 0.6206035,61.8091 0.37063745,61.8141 0.74148524,61.8191 1.2587264,61.8241 1.3620255,61.8291 0.81883681,61.8341 0.57754016,61.8391 0.78452837,61.8440 1.0087063,61.8490 0.85351598,61.8540 0.88785869,61.8590 0.57746565,61.8640 0.43108016,61.8690 0.68126488,61.8740 1.1639299,61.8790 0.92221028,61.8840 0.49984905,61.8890 0.60356635,61.8940 0.8363266,61.8990 0.85350043,61.9040 1.1809533,61.9090 1.0688536,61.9140 1.000025,61.9190 0.99138874,61.9240 1.0689698,61.9290 1.0775757,61.9339 0.9137035,61.9389 0.55165583,61.9439 0.37932456,61.9489 0.37937555,61.9539 0.58623052,61.9589 0.8362717,61.9639 0.97421527,61.9689 0.84481603,61.9739 0.88794917,61.9789 1.0689441,61.9839 1.1120241,61.9889 1.017288,61.9939 1.2758265,61.9989 1.0171288,62.0039 0.73272943,62.0089 0.77595747,62.0139 0.99151212,62.0189 1.0603179,62.0239 0.69820935,62.0289 0.646492,62.0339 0.51714134,62.0389 0.41371977,62.0439 0.21547899,62.0489 0.21561466,62.0539 0.51734972,62.0589 0.59483874,62.0639 0.62931466,62.0689 0.67237371,62.0739 0.42236689,62.0789 0.43972331,62.0839 0.83625543,62.0889 0.99134845,62.0939 1.060352,62.0989 1.0087099,62.1039 0.9483934,62.1089 0.77574784,62.1140 0.49992806,62.1190 0.98295522,62.1240 1.4482678,62.1290 1.2929798,62.1340 1.1292225,62.1390 0.76710242,62.1440 0.61205673,62.1490 0.74145645,62.1540 0.83626753,62.1590 0.72407895,62.1640 0.38785344,62.1690 0.25004652,62.1740 0.38804689,62.1790 0.77613294,62.1840 1.2758514,62.1890 1.2324753,62.1940 1.0947483,62.1990 0.86214554,62.2041 0.81904519,62.2091 0.79302412,62.2141 0.87930638,62.2191 1.2070787,62.2241 1.379246,62.2291 1.1118914,62.2341 1.103449,62.2391 0.94833374,62.2441 0.76725763,62.2491 0.77606112,62.2541 1.3191531,62.2591 1.3447418,62.2642 1.0860083,62.2692 0.74983287,62.2742 0.66375846,62.2792 0.77593082,62.2842 1.1897399,62.2892 1.3016665,62.2942 1.0258843,62.2992 0.88795352,62.3042 0.62922853,62.3093 0.40510944,62.3143 0.2585769,62.3193 0.26726535,62.3243 0.40519738,62.3293 0.56904107,62.3343 0.99143535,62.3393 1.1379371,62.3443 1.2327949,62.3494 1.2586421,62.3544 1.3103603,62.3594 0.99994618,62.3644 0.97417951,62.3694 1.3448551,62.3744 1.0774137,62.3794 0.54299372,62.3844 0.70696384,62.3895 1.017397,62.3945 1.3276629,62.3995 1.198272,62.4045 1.2068188,62.4095 1.2068855,62.4145 1.3017811,62.4196 0.97428429,62.4246 1.0258785,62.4296 0.78424466,62.4346 0.68953168,62.4396 0.47409049,62.4446 0.28446174,62.4497 0.24999908,62.4547 0.21551752,62.4597 0.23276418,62.4647 0.45689324,62.4697 0.81903183,62.4747 1.293206,62.4798 1.3276409,62.4848 0.99997187,62.4898 0.63790208,62.4948 0.64655364,62.4998 0.86205989,62.5049 0.91374439,62.5099 0.4481537,62.5149 0.17242809,62.5199 0.40528771,62.5249 0.84502554,62.5300 1.2933578,62.5350 1.5087607,62.5400 1.6290385,62.5450 0.95656222,62.5500 0.55170143,62.5551 0.53461498,62.5601 0.70687532,62.5651 0.48269624,62.5701 0.73290837,62.5752 0.95685822,62.5802 0.67224067,62.5852 0.60349476,62.5902 0.84492767,62.5952 0.7844463,62.6003 0.62937421,62.6053 0.88815868,62.6103 1.4655707,62.6153 1.3446085,62.6204 0.88791162,62.6254 0.89658231,62.6304 0.96539611,62.6354 0.71541041,62.6405 0.49140626,62.6455 0.90528101,62.6505 1.163886,62.6555 1.2844727,62.6606 0.93954217,62.6656 0.71543753,62.6706 0.43956977,62.6756 0.45688099,62.6807 0.66383588,62.6857 0.72431076,62.6907 1.0517837,62.6957 0.88782263,62.7008 0.74136198,62.7058 0.74995154,62.7108 0.54300344,62.7159 0.43110245,62.7209 0.88807511,62.7259 1.0086355,62.7309 0.88784969,62.7360 0.56887549,62.7410 0.42245999,62.7460 0.89663374,62.7511 1.1464878,62.7561 0.86200655,62.7611 0.74139285,62.7661 0.80177438,62.7712 0.88803756,62.7762 1.3104753,62.7812 1.3361799,62.7863 1.0602249,62.7913 0.99990654,62.7963 0.6464321,62.8014 0.32759824,62.8064 0.59486616,62.8114 0.60342366,62.8165 0.58621418,62.8215 0.52584016,62.8265 0.51722383,62.8316 0.50875783,62.8366 0.90534735,62.8416 1.1379358,62.8466 1.1205148,62.8517 0.6895386,62.8567 0.39654362,62.8618 0.33623177,62.8668 0.52590114,62.8718 0.56897026,62.8769 0.49994853,62.8819 0.50012118,62.8869 1.1554003,62.8920 1.6551828,62.8970 1.3360879,62.9020 0.99126387,62.9071 0.73268884,62.9121 0.52582568,62.9171 0.49137348,62.9222 0.71560651,62.9272 1.0777602,62.9322 1.3448801,62.9373 1.0775195,62.9423 0.8964864,62.9474 0.94822592,62.9524 1.0345438,62.9574 1.4052706,62.9625 1.2757546,62.9675 0.83606064,62.9725 0.4827069,62.9776 0.38795501,62.9826 0.62071103,62.9877 0.51723993,62.9927 0.57759225,62.9977 0.78454804,63.0028 1.3708212,63.0078 1.4914021,63.0129 1.12072,63.0179 0.83622777,63.0229 0.8878988,63.0280 0.91367513,63.0330 0.64640319,63.0381 0.56035841,63.0431 0.8104071,63.0481 0.89657795,63.0532 0.87934113,63.0582 1.1726083,63.0633 1.6639278,63.0683 1.6550486,63.0733 1.3620025,63.0784 1.189582,63.0834 0.77570271,63.0885 0.46547395,63.0935 0.59492278,63.0986 0.90527147,63.1036 0.98269963,63.1086 0.87923771,63.1137 0.86205411,63.1187 0.76721513,63.1238 0.6896258,63.1288 0.56035686,63.1339 0.75868809,63.1389 0.79312634,63.1440 0.66383606,63.1490 0.70699805,63.1541 0.88796413,63.1591 1.0344521,63.1641 1.2587093,63.1692 1.3965831,63.1742 1.310248,63.1793 1.2413249,63.1843 1.0946727,63.1894 0.46537438,63.1944 0.23274663,63.1995 0.16378024,63.2045 0.29319185,63.2096 0.57766169,63.2146 0.66381204,63.2197 0.60346413,63.2247 0.499901,63.2298 0.37061638,63.2348 0.31905133,63.2399 0.54317981,63.2449 0.63791698,63.2500 0.61210275,63.2550 0.58627021,63.2601 0.64653659,63.2651 0.55155748,63.2702 0.37921232,63.2752 0.9742915,63.2803 1.72431,63.2853 1.6465112,63.2904 1.0430382,63.2954 1.051715,63.3005 1.0603273,63.3055 1.1120337,63.3106 0.72406691,63.3156 0.59485918,63.3207 0.73281425,63.3257 0.92242086,63.3308 0.9656015,63.3358 1.0517225,63.3409 0.69817793,63.3459 0.66379631,63.3510 0.62927234,63.3560 0.49142554,63.3611 0.81916785,63.3661 1.1551938,63.3712 0.93951595,63.3762 0.68954235,63.3813 0.68972868,63.3864 1.2500504,63.3914 0.99986815,63.3965 0.74141997,63.4015 0.93977588,63.4066 0.98285151,63.4116 1.0172504,63.4167 0.80160558,63.4217 0.67233926,63.4268 0.79322255,63.4319 1.1466572,63.4369 1.1292689,63.4420 1.1119999,63.4470 0.7929433,63.4521 0.44818956,63.4571 0.40543544,63.4622 0.80187666,63.4673 0.70674032,63.4723 0.7326802,63.4774 0.8363477,63.4824 1.2932839,63.4875 1.2843899,63.4926 0.90488732,63.4976 0.39639199,63.5027 0.36209908,63.5077 0.74143147,63.5128 0.82758647,63.5179 0.49131581,63.5229 0.22409962,63.5280 0.29324248,63.5330 0.63800484,63.5381 0.56028378,63.5432 0.47411689,63.5482 0.48266664,63.5533 0.43964508,63.5583 0.53456134,63.5634 0.65519965,63.5685 0.64666021,63.5735 0.78455997,63.5786 0.73270297,63.5836 0.77584958,63.5887 0.8620823,63.5938 0.66373008,63.5988 0.61204797,63.6039 1.0001216,63.6090 1.2673098,63.6140 1.1637336,63.6191 0.86193925,63.6242 0.5688771,63.6292 0.49996462,63.6343 0.34485799,63.6393 0.43121076,63.6444 0.77597296,63.6495 0.98272973,63.6545 0.88779938,63.6596 0.68953055,63.6647 0.62925386,63.6697 0.54310399,63.6748 0.49142352,63.6799 0.4224655,63.6849 0.69828391,63.6900 0.77579385,63.6951 0.43101153,63.7001 0.36209866,63.7052 0.64671111,63.7103 1.0948889,63.7153 0.87055773,63.7204 0.71558267,63.7255 1.2155544,63.7305 1.1292344,63.7356 0.87938946,63.7407 1.0000529,63.7458 0.82752997,63.7508 0.70688814,63.7559 0.68964088,63.7610 0.53439051,63.7660 0.42233533,63.7711 0.34487474,63.7762 0.44827211,63.7812 0.28440094,63.7863 0.45693615,63.7914 0.62074369,63.7965 0.57764363,63.8015 0.93965513,63.8066 1.1895928,63.8117 1.3534329,63.8167 1.2500818,63.8218 1.2241485,63.8269 0.90506577,63.8320 0.83621645,63.8370 1.0604447,63.8421 0.92250526,63.8472 0.82748359,63.8523 0.58612406,63.8573 0.61207491,63.8624 0.4828257,63.8675 0.77607256,63.8725 1.0690788,63.8776 1.3016223,63.8827 1.2325411,63.8878 0.78442937,63.8928 0.51726085,63.8979 0.49129513,63.9030 0.46553802,63.9081 0.87082279,63.9131 0.9310208,63.9182 0.62068611,63.9233 0.86220849,63.9284 1.3536156,63.9335 1.6811478,63.9385 1.870613,63.9436 1.4912271,63.9487 1.0861734,63.9538 0.93097395,63.9588 0.775738,63.9639 0.47402704,63.9690 0.38789803,63.9741 0.57764018,63.9791 0.8622027,63.9842 1.4571716,63.9893 1.9656216,63.9944 1.6205205,63.9995 1.1205941,64.0045 1.000111,64.0096 1.2067722,64.0147 0.69806439,64.0198 0.65526533,64.0249 0.91389012,64.0299 0.84475112,64.0350 0.48262051,64.0401 0.4826721,64.0452 0.48274699,64.0503 0.5346275,64.0553 0.95709562,64.0604 1.3707238,64.0655 1.1637582,64.0706 0.97412497,64.0757 1.1379002,64.0808 1.1034124,64.0858 0.94823194,64.0909 0.78441733,64.0960 0.51717591,64.1011 0.63798982,64.1062 0.91390902,64.1113 0.95685554,64.1163 0.63791144,64.1214 0.76723951,64.1265 0.5516091,64.1316 0.48281333,64.1367 0.86221987,64.1418 1.3794018,64.1468 1.5860778,64.1519 1.0774432,64.1570 0.87066847,64.1621 0.48275438,64.1672 0.3965534,64.1723 0.50879371,64.1774 1.1638881,64.1824 1.3102608,64.1875 1.224116,64.1926 1.0259423,64.1977 1.1379745,64.2028 0.95680773,64.2079 0.91381884,64.2130 0.90512186,64.2181 0.81894433,64.2231 1.000026,64.2282 1.1034638,64.2333 1.2414006,64.2384 0.999991,64.2435 0.77582681,64.2486 0.47399089,64.2537 0.20685181,64.2588 0.35352111,64.2639 0.46556237,64.2689 0.70696294,64.2740 1.0518647,64.2791 1.7156256,64.2842 1.8017452,64.2893 1.7758125,64.2944 1.6636918,64.2995 1.5344157,64.3046 0.98271745,64.3097 0.82756305,64.3148 0.87930632,64.3199 0.96554196,64.3249 1.1207056,64.3300 1.0688767,64.3351 0.6464752,64.3402 0.48272318,64.3453 0.40521011,64.3504 0.64670378,64.3555 0.83626074,64.3606 0.90506536,64.3657 0.91372001,64.3708 1.0775856,64.3759 1.0517068,64.3810 0.96561551,64.3861 1.1208154,64.3912 1.068925,64.3963 0.95674157,64.4013 0.61197299,64.4064 0.50860524,64.4115 0.35347101,64.4166 0.47436306,64.4217 1.1640623,64.4268 1.7328941,64.4319 1.9913503,64.4370 1.4652069,64.4421 0.68948746,64.4472 0.84488469,64.4523 0.93097645,64.4574 0.68966788,64.4625 0.99159819,64.4676 1.6380606,64.4727 1.7068212,64.4778 1.2930305,64.4829 1.0256978,64.4880 0.47395191,64.4931 0.29314759,64.4982 0.65542495,64.5033 1.3190982,64.5084 1.4827652,64.5135 1.6378924,64.5186 1.5861541,64.5237 1.4051895,64.5288 1.0947632,64.5339 0.75862741,64.5390 0.64644432,64.5441 0.29291344,64.5492 0.33622128,64.5543 0.62937361,64.5594 0.92244548,64.5645 1.1121392,64.5696 0.95700336,64.5747 0.77583158,64.5798 0.68094498,64.5849 0.76723206,64.5900 0.81033146,64.5951 0.85344124,64.6002 0.9483639,64.6053 1.025967,64.6104 0.92236638,64.6155 0.74987543,64.6206 0.66371089,64.6257 0.49132103,64.6308 0.27588698,64.6359 0.31033248,64.6410 0.26723468,64.6461 0.50879955,64.6513 0.86208606,64.6564 0.88795698,64.6615 1.1725531,64.6666 1.4310087,64.6717 1.336004,64.6768 0.78433144,64.6819 0.45689404,64.6870 0.56897312,64.6921 0.56906641,64.6972 0.93110728,64.7023 1.1982716,64.7074 1.0689256,64.7125 0.81893587,64.7176 0.67243183,64.7227 0.6206696,64.7279 0.60341287,64.7330 0.58621484,64.7381 0.75871283,64.7432 0.88805115,64.7483 0.9741298,64.7534 0.87062353,64.7585 0.85343379,64.7636 0.92240614,64.7687 1.2931299,64.7738 1.44818,64.7789 0.86191666,64.7841 0.49148151,64.7892 1.2070878,64.7943 1.4655098,64.7994 1.1120461,64.8045 0.96552157,64.8096 0.9051578,64.8147 0.86207199,64.8198 0.87931174,64.8249 1.1639088,64.8301 1.5001695,64.8352 1.6206191,64.8403 1.2152588,64.8454 0.86202306,64.8505 0.83634293,64.8556 1.1293782,64.8607 1.1119736,64.8658 0.82750976,64.8710 0.80175132,64.8761 0.84476495,64.8812 0.71546292,64.8863 0.73280752,64.8914 0.96553397,64.8965 0.93961406,64.9016 0.81901991,64.9068 1.0086412,64.9119 0.92235613,64.9170 0.97414064,64.9221 1.094862,64.9272 1.1811383,64.9323 1.1380094,64.9375 0.96544737,64.9426 0.79301083,64.9477 1.1724685,64.9528 1.5689683,64.9579 1.2929984,64.9630 0.93964332,64.9682 0.91392511,64.9733 1.1984303,64.9784 1.4914871,64.9835 1.6724648,64.9886 1.7326765,64.9937 1.4480321,64.9989 0.79290789,65.0040 0.63787931,65.0091 0.61211598,65.0142 0.70696956,65.0193 0.64652658,65.0245 0.58616793,65.0296 0.51727533,65.0347 0.68110365,65.0398 0.77585691,65.0449 0.66372657,65.0501 0.46543983,65.0552 0.51746947,65.0603 1.267472,65.0654 1.2154294,65.0705 1.1377794,65.0757 0.81881106,65.0808 0.62061769,65.0859 0.46551305,65.0910 0.43104395,65.0962 0.39665201,65.1013 0.73292875,65.1064 0.90524983,65.1115 0.8447299,65.1166 0.57751518,65.1218 0.79308629,65.1269 0.72406805,65.1320 0.57758671,65.1371 0.62928641,65.1423 0.69829428,65.1474 0.85342938,65.1525 0.72416264,65.1576 0.97427922,65.1628 1.0085715,65.1679 0.58605123,65.1730 0.42244115,65.1781 0.83648509,65.1833 1.1293217,65.1884 0.61178517,65.1935 0.37938455,65.1986 1.0692714,65.2038 1.6035058,65.2089 1.5170524,65.2140 1.0946661,65.2192 0.87933707,65.2243 0.96563023,65.2294 1.0344476,65.2345 0.88778377,65.2397 0.62067258,65.2448 0.46561959,65.2499 0.48277512,65.2551 0.56894684,65.2602 0.81895602,65.2653 0.75852585,65.2704 0.52579921,65.2756 0.66387188,65.2807 1.2414855,65.2858 1.3965294,65.2910 0.94821608,65.2961 0.72413558,65.3012 0.59484732,65.3063 0.70693463,65.3115 0.86210012,65.3166 1.0775818,65.3217 1.0430346,65.3269 0.64648032,65.3320 0.43961331,65.3371 0.39659232,65.3423 0.59489197,65.3474 0.5947724,65.3525 0.4655596,65.3577 0.70700777,65.3628 0.85337502,65.3679 0.63781059,65.3731 0.40524596,65.3782 0.56042802,65.3833 0.64657485,65.3885 0.75016177,65.3936 0.91386676,65.3987 0.91366333,65.4039 0.68077588,65.4090 0.35346729,65.4141 0.98297417,65.4193 1.6294138,65.4244 1.8966105,65.4295 1.456749,65.4347 0.92225802,65.4398 0.72416854,65.4450 1.3018998,65.4501 1.8793015,65.4552 1.4222294,65.4604 0.71540946,65.4655 0.53451186,65.4706 0.67241526,65.4758 0.50847661,65.4809 0.56900412,65.4861 0.8795234,65.4912 1.0690221,65.4963 1.0000589,65.5015 1.1121219,65.5066 1.0429583,65.5117 0.93956679,65.5169 1.0174221,65.5220 1.4915771,65.5272 1.4135846,65.5323 0.94803321,65.5374 0.72412914,65.5426 0.58624721,65.5477 0.50865358,65.5529 0.75003237,65.5580 0.87930089,65.5631 0.68956125,65.5683 0.41374868,65.5734 0.53455555,65.5786 0.93976861,65.5837 1.1120453,65.5889 0.88791966,65.5940 1.0518737,65.5991 1.3536966,65.6043 1.7759119,65.6094 1.7325007,65.6146 1.2067708,65.6197 1.0172275,65.6248 0.87923723,65.6300 0.93100667,65.6351 0.91384274,65.6403 0.87065482,65.6454 0.879336,65.6506 1.3795103,65.6557 1.6121129,65.6609 1.646543,65.6660 1.4481989,65.6711 0.86194098,65.6763 0.8447572,65.6814 0.59476817,65.6866 0.58627093,65.6917 0.71561325,65.6969 0.81899798,65.7020 0.77581286,65.7072 0.663706,65.7123 0.76731986,65.7175 1.1898525,65.7226 1.5517753,65.7278 1.3792633,65.7329 1.06022,65.7381 0.69806856,65.7432 0.28437552,65.7483 0.2931546,65.7535 0.57769656,65.7586 0.75009704,65.7638 0.96560353,65.7689 1.1638327,65.7741 0.99992788,65.7792 0.70678443,65.7844 0.68960875,65.7895 0.78455859,65.7947 1.0345403,65.7998 1.0086868,65.8050 1.2586161,65.8101 1.3016278,65.8153 0.93964946,65.8204 0.8707155,65.8256 0.89660031,65.8307 1.0948296,65.8359 1.232658,65.8410 1.1550539,65.8462 0.85348284,65.8514 1.0174772,65.8565 1.4140195,65.8617 1.5688878,65.8668 1.3790228,65.8720 0.93087816,65.8771 0.62933105,65.8823 0.62079179,65.8874 0.66383988,65.8926 0.77585435,65.8977 1.0173084,65.9029 1.2155309,65.9080 1.2068902,65.9132 1.1033863,65.9183 0.66372287,65.9235 0.58620846,65.9287 0.62941194,65.9338 1.0777503,65.9390 1.292998,65.9441 1.094728,65.9493 1.0172921,65.9544 0.99135578,65.9596 0.75000405,65.9647 0.93103945,65.9699 1.1205938,65.9751 0.99132079,65.9802 0.72416115,65.9854 0.70689505,65.9905 0.74149048,65.9957 1.3277627,66.0009 1.5517695,66.0060 1.2757988,66.0112 1.0946962,66.0163 0.8533172,66.0215 0.71559799,66.0266 1.0000888,66.0318 0.89646238,66.0370 0.69820386,66.0421 0.5431217,66.0473 0.7586568,66.0524 0.74129653,66.0576 0.44830254,66.0628 0.85383791,66.0679 2.0260439,66.0731 1.8359271,66.0782 1.3014352,66.0834 0.80172282,66.0886 1.0086904,66.0937 0.79301244,66.0989 0.74137151,66.1041 0.88793379,66.1092 0.9309634,66.1144 0.81033111,66.1195 0.54316026,66.1247 0.44825551,66.1299 0.56899178,66.1350 0.95700884,66.1402 1.1638157,66.1454 0.99128973,66.1505 0.49130702,66.1557 0.33622921,66.1608 0.62937373,66.1660 0.7845301,66.1712 0.62063581,66.1763 0.58610141,66.1815 0.64649069,66.1867 0.59493995,66.1918 0.82767856,66.1970 0.72412372,66.2022 0.6292876,66.2073 0.48271307,66.2125 0.49997705,66.2177 0.53443629,66.2228 0.78450143,66.2280 1.1208018,66.2332 1.1811142,66.2383 0.9051882,66.2435 0.79303378,66.2487 0.71539605,66.2538 0.70702821,66.2590 1.1639861,66.2642 1.0602933,66.2693 0.85338527,66.2745 0.81893623,66.2797 1.068905,66.2848 0.95687795,66.2900 0.89654505,66.2952 0.77591312,66.3004 0.85350889,66.3055 0.71546388,66.3107 0.61199129,66.3159 0.52587563,66.3210 0.74158561,66.3262 1.2672758,66.3314 1.2757623,66.3366 1.5258086,66.3417 1.3793312,66.3469 1.3017349,66.3521 0.8619619,66.3572 0.53442854,66.3624 0.57760304,66.3676 0.81904906,66.3728 1.0000253,66.3779 0.9913072,66.3831 0.85338587,66.3883 0.98281682,66.3934 1.137864,66.3986 0.48270017,66.4038 0.6552996,66.4090 1.0776602,66.4141 1.0516759,66.4193 0.81034362,66.4245 1.0432233,66.4297 1.4482946,66.4348 1.2585202,66.4400 0.79297268,66.4452 0.43961012,66.4504 0.31035101,66.4555 0.34498855,66.4607 0.81915194,66.4659 0.89644849,66.4711 0.61189437,66.4762 0.56021923,66.4814 0.482905,66.4866 1.0173886,66.4918 1.0947872,66.4970 0.95685476,66.5021 0.85336339,66.5073 0.80168676,66.5125 0.70697111,66.5177 0.95690322,66.5228 0.67234063,66.5280 0.73283046,66.5332 1.3623027,66.5384 2.0173047,66.5436 1.5256636,66.5487 0.6982134,66.5539 0.5689615,66.5591 0.71547472,66.5643 0.89652205,66.5695 0.706846,66.5746 0.534455,66.5798 0.61206985,66.5850 0.65514702,66.5902 0.42238504,66.5954 0.29311633,66.6005 0.33624336,66.6057 0.38793913,66.6109 0.50001252,66.6161 0.81043452,66.6213 0.99154097,66.6265 1.1724979,66.6316 1.0515262,66.6368 0.56026191,66.6420 0.78464711,66.6472 1.2242942,66.6524 1.3620595,66.6576 0.98256475,66.6627 0.67228878,66.6679 0.47409552,66.6731 0.5345391,66.6783 0.73290771,66.6835 0.96561474,66.6887 1.1293267,66.6938 1.1810501,66.6990 1.0344858,66.7042 1.1894858,66.7094 1.0429872,66.7146 0.92242175,66.7198 0.58614773,66.7250 0.42239004,66.7301 0.41383493,66.7353 0.72426099,66.7405 1.2500085,66.7457 1.1895512,66.7509 0.72416806,66.7561 0.93112665,66.7613 1.0603637,66.7665 0.8964175,66.7716 0.46547449,66.7768 0.61215907,66.7820 0.70691764,66.7872 0.74142557,66.7924 0.81034786,66.7976 0.77592349,66.8028 1.0776061,66.8080 0.94812852,66.8132 0.84482831,66.8183 1.0345075,66.8235 0.83612949,66.8287 0.82754821,66.8339 0.99148649,66.8391 1.181179,66.8443 1.1206679,66.8495 0.88777918,66.8547 0.62924564,66.8599 0.74139225,66.8651 0.81039864,66.8703 0.87091482,66.8754 0.99154902,66.8806 1.1033499,66.8858 0.78428984,66.8910 0.49992782,66.8962 0.53454667,66.9014 0.88802606,66.9066 1.0173014,66.9118 1.0602571,66.9170 1.0085635,66.9222 1.2413609,66.9274 0.9395569,66.9326 0.6723581,66.9378 0.56893164,66.9430 0.62933332,66.9482 0.70687032,66.9534 0.62936002,66.9585 0.98294598,66.9637 1.3966856,66.9689 1.4740949,66.9741 1.0688112,66.9793 0.86202466,66.9845 0.74998242,66.9897 0.63796604,66.9949 0.98287481,67.0001 1.0774701,67.0053 0.49123862,67.0105 0.44833726,67.0157 0.69832087,67.0209 0.9655357,67.0261 1.1120862,67.0313 0.94824207,67.0365 0.65510583,67.0417 0.51720005,67.0469 0.68974924,67.0521 1.3019233,67.0573 1.4999796,67.0625 0.9654389,67.0677 0.92242414,67.0729 0.79304671,67.0781 0.6379106,67.0833 0.64649093,67.0885 0.51716816,67.0937 0.6811114,67.0989 1.0691803,67.1041 1.3103586,67.1093 0.85330433,67.1145 0.93968683,67.1197 1.129335,67.1249 0.9482398,67.1301 0.87071586,67.1353 1.0259763,67.1405 1.2758938,67.1457 1.3793181,67.1509 1.6292837,67.1561 1.2844212,67.1613 0.9912982,67.1665 0.51708907,67.1717 0.336285,67.1769 0.60352075,67.1821 0.62058753,67.1873 0.52579826,67.1925 0.50000465,67.1977 0.71555811,67.2030 0.87079614,67.2082 0.93979228,67.2134 0.99994552,67.2186 0.90511125,67.2238 1.0086751,67.2290 1.1895627,67.2342 0.8188796,67.2394 0.65514958,67.2446 0.60349137,67.2498 0.81034654,67.2550 0.73271281,67.2602 0.8535701,67.2654 1.1379284,67.2706 0.81896746,67.2758 1.1640257,67.2810 1.6120931,67.2863 1.3273757,67.2915 1.2241963,67.2967 1.6984469,67.3019 1.7588153,67.3071 2.2068985,67.3123 1.8444482,67.3175 1.0515209,67.3227 1.060364,67.3279 1.1982783,67.3331 1.1810452,67.3383 1.1033994,67.3436 0.66378129,67.3488 0.75011456,67.3540 1.0259038,67.3592 1.0431441,67.3644 1.1897107,67.3696 1.0257182,67.3748 0.5084852,67.3800 0.36209667,67.3852 0.4569191,67.3905 0.52583134,67.3957 0.5259161,67.4009 0.78469843,67.4061 1.4999791,67.4113 1.3273407,67.4165 0.91367215,67.4217 0.62073439,67.4269 1.0261986,67.4322 1.8279274,67.4374 1.9827062,67.4426 1.3961962,67.4478 0.55142903,67.4530 0.43109989,67.4582 0.85355031,67.4634 1.0085715,67.4687 0.6809662,67.4739 0.31034437,67.4791 0.41384768,67.4843 0.63797134,67.4895 0.75852889,67.4947 0.37931126,67.5000 0.60358918,67.5052 1.0085953,67.5104 1.1378211,67.5156 1.0603279,67.5208 1.4398209,67.5260 1.5604571,67.5313 1.1551684,67.5365 1.0171615,67.5417 0.80167687,67.5469 0.75866973,67.5521 0.74990237,67.5574 0.49995959,67.5626 0.68113828,67.5678 0.79311764,67.5730 0.76714975,67.5782 0.57749963,67.5834 0.85355794,67.5887 1.5261433,67.5939 1.8190997,67.5991 1.5946429,67.6043 1.0946906,67.6095 0.7931273,67.6148 0.90518874,67.6200 1.198377,67.6252 1.4225138,67.6304 1.4913663,67.6357 1.327558,67.6409 1.4311205,67.6461 1.7068671,67.6513 1.3790491,67.6565 0.74984777,67.6618 0.56903505,67.6670 0.7500897,67.6722 1.0259447,67.6774 1.1638476,67.6827 0.99992388,67.6879 0.86197448,67.6931 0.818986,67.6983 0.83621776,67.7036 0.89653444,67.7088 0.96552664,67.7140 0.91372871,67.7192 0.77575296,67.7244 0.52583575,67.7297 0.58630437,67.7349 0.74141622,67.7401 0.6723395,67.7454 0.50870413,67.7506 0.79332173,67.7558 1.1035355,67.7610 0.87914675,67.7663 0.52562952,67.7715 0.48268181,67.7767 0.59481126,67.7819 0.56047827,67.7872 0.93132722,67.7924 1.5000958,67.7976 1.3877472,67.8028 0.93960494,67.8081 0.96557307,67.8133 0.93101591,67.8185 0.89648616,67.8238 0.61196959,67.8290 0.52607358,67.8342 1.0175612,67.8394 1.4051282,67.8447 1.1203338,67.8499 0.5860638,67.8551 0.7415356,67.8604 1.0172079,67.8656 1.0086398,67.8708 1.3016843,67.8761 0.88779783,67.8813 0.72420382,67.8865 0.95690614,67.8918 0.93104208,67.8970 0.9482913,67.9022 0.84471852,67.9074 0.54302967,67.9127 0.74143898,67.9179 0.68968379,67.9231 0.46549991,67.9284 0.43108246,67.9336 0.65529144,67.9388 0.93106377,67.9441 0.8275134,67.9493 0.68965143,67.9545 0.70686901,67.9598 0.62930655,67.9650 0.69828302,67.9702 0.71546936,67.9755 0.82755047,67.9807 0.73278451,67.9860 1.02592,67.9912 0.93967313,67.9964 0.87069774,68.0017 0.77582401,68.0069 0.83615941,68.0121 0.8190375,68.0174 0.87074155,68.0226 0.7154305,68.0278 0.60338634,68.0331 0.67247659,68.0383 0.91385311,68.0436 1.0171703,68.0488 0.77580404,68.0540 0.67244148,68.0593 0.56898218,68.0645 0.68967253,68.0697 0.84496933,68.0750 1.2587233,68.0802 1.2758323,68.0855 1.1723236,68.0907 1.0171635,68.0959 1.0861313,68.1012 1.0257952,68.1064 0.75858289,68.1117 0.54317433,68.1169 0.65529275,68.1221 0.62070972,68.1274 0.74147516,68.1326 1.0776485,68.1379 0.98260844,68.1431 0.53433502,68.1483 0.56893992,68.1536 0.74148768,68.1588 1.0259778,68.1641 0.99138796,68.1693 0.99139208,68.1745 1.0258626,68.1798 0.91366333,68.1850 0.52581066,68.1903 0.7414695,68.1955 1.0344536,68.2008 0.90517658,68.2060 0.92254972,68.2113 1.0603948,68.2165 1.215477,68.2217 1.2067387,68.2270 0.74994636,68.2322 0.83623296,68.2375 0.6206854,68.2427 0.80186296,68.2480 1.1466078,68.2532 1.3361456,68.2585 0.99130356,68.2637 0.77583814,68.2689 0.88805616,68.2742 0.94832689,68.2794 0.75851738,68.2847 0.74124742,68.2899 0.53444541,68.2952 0.45689458,68.3004 0.50864244,68.3057 0.92253959,68.3109 1.1638024,68.3162 1.1897011,68.3214 1.2759492,68.3267 1.3017141,68.3319 1.0515604,68.3372 0.52572113,68.3424 0.35340127,68.3477 0.18961611,68.3529 0.18969874,68.3582 0.37937528,68.3634 0.58629847,68.3687 0.81039107,68.3739 0.85340613,68.3792 0.90511495,68.3844 1.0603284,68.3897 1.0085875,68.3949 0.67234784,68.4002 0.577703,68.4054 0.93978167,68.4107 0.92236787,68.4159 0.96545666,68.4212 0.89652961,68.4264 0.64652842,68.4317 0.53462523,68.4369 1.0519801,68.4422 1.3879013,68.4474 1.1204616,68.4527 1.0261182,68.4579 1.8280072,68.4632 1.9393547,68.4684 0.94783902,68.4737 0.57757568,68.4789 0.72422302,68.4842 0.97428787,68.4895 1.2587374,68.4947 1.4223757,68.5000 1.4481118,68.5052 1.0687767,68.5105 0.7326948,68.5157 0.48272207,68.5210 0.48276752,68.5262 0.62932694,68.5315 0.56030208,68.5368 0.55190367,68.5420 1.0605698,68.5473 1.1724926,68.5525 1.353333,68.5578 1.1463983,68.5630 1.0518405,68.5683 0.96547073,68.5736 0.59465498,68.5788 0.69835794,68.5841 1.3105019,68.5893 1.3706522,68.5946 1.0947715,68.5998 1.0948329,68.6051 0.8447032,68.6104 0.51722604,68.6156 0.8707391,68.6209 0.74993199,68.6261 0.71549916,68.6314 0.67240334,68.6367 0.53454971,68.6419 0.76732457,68.6472 0.98277646,68.6524 1.0172451,68.6577 0.92236847,68.6630 0.68959653,68.6682 0.58621615,68.6735 0.86214888,68.6787 1.043085,68.6840 1.0172536,68.6893 1.1639446,68.6945 1.3707125,68.6998 1.26719,68.7051 1.5344193,68.7103 1.8619537,68.7156 1.7759163,68.7208 1.405315,68.7261 1.3276542,68.7314 1.3705772,68.7366 0.83596051,68.7419 0.47405553,68.7472 0.54320037,68.7524 0.87944961,68.7577 1.0000675,68.7630 1.1293594,68.7682 1.1638227,68.7735 1.0774961,68.7788 0.59474653,68.7840 0.73266625,68.7893 0.6981793,68.7946 0.62084389,68.7998 0.97434306,68.8051 1.1638315,68.8104 1.2413613,68.8156 1.4567564,68.8209 1.2154918,68.8262 1.4571157,68.8314 1.5949838,68.8367 1.6811063,68.8420 1.7067587,68.8472 1.0945619,68.8525 0.53434771,68.8578 0.30168957,68.8630 0.35339472,68.8683 0.47412843,68.8736 0.79323059,68.8788 1.0259448,68.8841 1.267277,68.8894 1.6552472,68.8947 1.8707584,68.8999 1.8017085,68.9052 1.4567828,68.9105 1.1291721,68.9157 0.80165762,68.9210 0.69826448,68.9263 0.62934321,68.9315 0.82766086,68.9368 0.80175126,68.9421 0.68958133,68.9474 0.46548608,68.9526 0.51722306,68.9579 0.40512681,68.9632 0.6122278,68.9685 1.163947,68.9737 1.1464224,68.9790 0.61187923,68.9843 0.45706883,68.9895 1.2503027,68.9948 1.8534317,69.0001 1.603227,69.0054 1.1033421,69.0106 1.3965905,69.0159 1.2069001,69.0212 0.96543819,69.0265 0.68100888,69.0317 0.81051028,69.0370 1.103461,69.0423 0.88772559,69.0476 0.42232132,69.0528 0.28452426,69.0581 0.39661685,69.0634 0.54310668,69.0687 0.56030351,69.0739 0.43098226,69.0792 0.24137016,69.0845 0.36209673,69.0898 0.37928605,69.0951 0.27589142,69.1003 0.50016391,69.1056 0.88805646,69.1109 1.0086108,69.1162 1.017421,69.1214 1.3536992,69.1267 1.5429703,69.1320 1.3014358,69.1373 1.1205467,69.1426 0.86201054,69.1478 0.69824427,69.1531 0.75865561,69.1584 0.87070853,69.1637 0.75859237,69.1690 0.40520573,69.1742 0.47423136,69.1795 0.73277265,69.1848 0.84478098,69.1901 0.77578354,69.1954 0.62932831,69.2007 0.72417814,69.2059 0.59467274,69.2112 0.27580187,69.2165 0.60358137,69.2218 1.0949475,69.2271 1.2586887,69.2323 1.0689646,69.2376 1.1119521,69.2429 1.284608,69.2482 1.9399821,69.2535 2.3535442,69.2588 1.9565789,69.2640 0.81874639,69.2693 0.87067103,69.2746 0.77586854,69.2799 1.0517507,69.2852 1.0085344,69.2905 0.67239523,69.2958 0.68977237,69.3010 1.1725999,69.3063 1.1120033,69.3116 0.74111921,69.3169 0.6035493,69.3222 1.0777974,69.3275 1.0775639,69.3328 1.1465069,69.3380 0.9998337,69.3433 0.50844944,69.3486 0.27586415,69.3539 0.45695359,69.3592 0.4655329,69.3645 0.53464359,69.3698 0.97427958,69.3751 1.0861953,69.3803 1.0258036,69.3856 0.83613884,69.3909 0.78451532,69.3962 0.93101227,69.4015 0.77574843,69.4068 0.6293056,69.4121 0.71559513,69.4174 0.91388309,69.4227 1.1550823,69.4280 0.89639509,69.4332 0.77593881,69.4385 0.76743549,69.4438 0.87932354,69.4491 0.75843179,69.4544 0.64658928,69.4597 0.84486431,69.4650 0.74132097,69.4703 0.88799298,69.4756 0.90516686,69.4809 0.84482569,69.4862 0.80169231,69.4915 0.70682693,69.4967 0.48265338,69.5020 0.31037563,69.5073 0.48285711,69.5126 0.52588403,69.5179 0.55164725,69.5232 0.40503651,69.5285 0.28450948,69.5338 0.82767373,69.5391 1.0776298,69.5444 0.91377044,69.5497 0.75863904,69.5550 0.65524417,69.5603 0.66380847,69.5656 0.58621877,69.5709 0.69822729,69.5762 0.62927043,69.5815 0.84482259,69.5868 0.66384292,69.5921 0.74149066,69.5973 1.0432712,69.6026 1.4741628,69.6079 1.2325881,69.6132 0.93100965,69.6185 0.91380316,69.6238 0.85338402,69.6291 0.62936413,69.6344 0.82762927,69.6397 0.75849807,69.6450 0.51719493,69.6503 0.56891775,69.6556 0.56031615,69.6609 0.6725058,69.6662 0.86212081,69.6715 0.79315817,69.6768 0.85343379,69.6821 0.77582443,69.6874 0.93126577,69.6927 1.6296133,69.6980 2.0344434,69.7033 1.603099,69.7086 1.0084778,69.7139 0.84489769,69.7192 1.0087364,69.7245 1.3017167,69.7298 1.0430269,69.7351 0.91387498,69.7404 1.0344889,69.7457 1.1206828,69.7510 1.3361967,69.7563 1.241361,69.7616 1.1637551,69.7670 1.0429628,69.7723 1.0344489,69.7776 0.87070429,69.7829 0.64656919,69.7882 0.78459036,69.7935 1.1553314,69.7988 1.5086789,69.8041 1.5947696,69.8094 1.2843616,69.8147 0.84478581,69.8200 0.79315311,69.8253 0.93115604,69.8306 1.3104429,69.8359 1.1291405,69.8412 0.88769233,69.8465 0.80166501,69.8518 0.78453875,69.8571 0.90517426,69.8624 0.69816476,69.8678 0.35342175,69.8731 0.38792771,69.8784 0.40511772,69.8837 0.6725114,69.8890 0.90544945,69.8943 1.370857,69.8996 1.1721393,69.9049 0.47393686,69.9102 0.44836372,69.9155 0.63797385,69.9208 0.54298526,69.9261 0.27579868,69.9315 0.55182308,69.9368 0.9397797,69.9421 1.2328264,69.9474 1.025822,69.9527 1.0430106,69.9580 0.96551317,69.9633 1.0259205,69.9686 0.81037694,69.9739 1.0172708,69.9792 1.0775415,69.9846 1.3192,69.9899 1.9312457,69.9952 1.6549542,70.0005 1.1982238,70.0058 1.2156501,70.0111 0.99980634,70.0164 0.5945906,70.0217 0.49150002,70.0271 0.68977672,70.0324 0.64639729,70.0377 0.37058905,70.0430 0.70705754,70.0483 1.1551421,70.0536 1.0515343,70.0589 0.87936002,70.0643 0.8622582,70.0696 1.1552122,70.0749 1.0947232,70.0802 0.81051356,70.0855 1.2329626,70.0908 1.2585045,70.0961 0.74974674,70.1015 0.21531691,70.1068 0.18969561,70.1121 0.54321647,70.1174 0.80188507,70.1227 0.98286259,70.1280 0.93100363,70.1334 0.90499383,70.1387 0.45681372,70.1440 0.48280042,70.1493 0.34476912,70.1546 0.46556863,70.1600 0.81037986,70.1653 0.93104935,70.1706 0.94828492,70.1759 0.76716143,70.1812 0.51716942,70.1865 0.37927639,70.1919 0.32764757,70.1972 0.50871599,70.2025 0.54316443,70.2078 0.60343426,70.2131 0.58622593,70.2185 0.88794744,70.2238 0.81021988,70.2291 0.74133897,70.2344 1.0432568,70.2397 1.4397506,70.2451 1.0947479,70.2504 0.87917155,70.2557 0.68958271,70.2610 0.65520817,70.2664 0.65523583,70.2717 0.72413427,70.2770 0.77596891,70.2823 1.1466279,70.2876 1.0001559,70.2930 1.3709052,70.2983 1.2841941,70.3036 0.76700789,70.3089 0.76728928,70.3143 0.91382903,70.3196 0.89653337,70.3249 0.78446019,70.3302 0.85340083,70.3356 0.90515769,70.3409 0.87930655,70.3462 0.74136567,70.3515 0.99136436,70.3569 0.98267943,70.3622 0.72411489,70.3675 0.67242026,70.3728 0.69836843,70.3782 0.87074077,70.3835 0.72414535,70.3888 0.85343707,70.3941 0.98270524,70.3995 0.97414613,70.4048 0.81028956,70.4101 0.43956605,70.4155 0.28449622,70.4208 0.60354757,70.4261 0.74139845,70.4314 0.56034243,70.4368 0.52586979,70.4421 0.50858295,70.4474 0.58625239,70.4528 0.87944144,70.4581 1.4139199,70.4634 1.594762,70.4687 0.97395301,70.4741 0.46542507,70.4794 0.40522698,70.4847 1.0345788,70.4901 1.3534114,70.4954 1.1033717,70.5007 0.65520918,70.5061 0.5948714,70.5114 0.7327584,70.5167 0.94828147,70.5221 0.98278868,70.5274 0.87069237,70.5327 0.73274213,70.5381 0.89656013,70.5434 0.91375279,70.5487 0.74994677,70.5541 0.61205214,70.5594 0.57757431,70.5647 0.58626819,70.5701 0.84496409,70.5754 0.90523827,70.5807 0.84482747,70.5861 0.84467238,70.5914 0.51709992,70.5967 0.37936011,70.6021 0.70695043,70.6074 0.83624077,70.6127 0.67238796,70.6181 0.50003165,70.6234 0.99149579,70.6287 1.5690384,70.6341 1.6464832,70.6394 1.2067896,70.6447 0.87064672,70.6501 0.64644033,70.6554 0.46558806,70.6608 0.76745856,70.6661 1.0862346,70.6714 1.034361,70.6768 0.87915957,70.6821 0.56892014,70.6874 0.70704186,70.6928 1.0777853,70.6981 1.1292392,70.7035 0.87923259,70.7088 0.93969816,70.7141 0.99135357,70.7195 1.172587,70.7248 1.6638515,70.7302 1.198042,70.7355 0.58610892,70.7408 0.58623809,70.7462 0.6982125,70.7515 0.51719606,70.7569 0.38791984,70.7622 0.3016898,70.7675 0.34486273,70.7729 0.55182195,70.7782 0.89672291,70.7836 1.1034991,70.7889 1.1550725,70.7943 0.91368395,70.7996 0.57761186,70.8049 0.78456187,70.8103 0.62053192,70.8156 0.48270568,70.8210 0.76731443,70.8263 0.77586424,70.8317 0.86220181,70.8370 1.1639643,70.8423 1.2414224,70.8477 1.1981251,70.8530 1.0429069,70.8584 0.91379106,70.8637 0.96558946,70.8691 0.97423917,70.8744 0.86213952,70.8798 1.0258055,70.8851 1.0687885,70.8904 0.81891453,70.8958 0.9053126,70.9011 1.1897421,70.9065 1.206888,70.9118 1.0947009,70.9172 0.64644992,70.9225 0.45689574,70.9279 0.43104395,70.9332 0.70687228,70.9386 0.83612829,70.9439 0.5776459,70.9493 0.56908059,70.9546 0.56027842,70.9600 0.49141982,70.9653 0.85355467,70.9707 0.95688713,70.9760 0.7584877,70.9814 0.39656255,70.9867 0.89676481,70.9921 1.2931036,70.9974 1.3533978,71.0028 1.2068924,71.0081 1.0603107,71.0135 0.91387701,71.0188 1.0862936,71.0242 1.3619931,71.0295 1.5085236,71.0349 1.3448313,71.0402 0.92240328,71.0456 0.69821054,71.0509 0.61204201,71.0563 0.6293844,71.0616 0.9915424,71.0670 1.1378671,71.0723 0.9309265,71.0777 1.0603657,71.0830 0.93953466,71.0884 0.6810323,71.0937 1.0691845,71.0991 1.3276309,71.1044 0.94819933,71.1098 0.92239869,71.1151 0.80172145,71.1205 1.0001363,71.1259 1.4828999,71.1312 1.4394908,71.1366 0.93095362,71.1419 0.94833314,71.1473 0.85331994,71.1526 0.83614272,71.1580 0.8448543,71.1633 0.72411245,71.1687 0.80180895,71.1741 1.0518237,71.1794 1.0086436,71.1848 0.89654678,71.1901 0.88782173,71.1955 0.76714236,71.2008 0.70683992,71.2062 0.72416508,71.2116 0.76718313,71.2169 0.39654377,71.2223 0.64678365,71.2276 1.0347054,71.2330 1.2929801,71.2384 0.9652667,71.2437 0.84477949,71.2491 0.82766485,71.2544 1.1035398,71.2598 1.2155182,71.2652 0.99139655,71.2705 0.81028384,71.2759 0.56888795,71.2812 0.5344879,71.2866 0.55169046,71.2920 0.45687875,71.2973 0.69834495,71.3027 0.95687306,71.3080 0.68098956,71.3134 0.59479463,71.3188 0.36200806,71.3241 0.33624467,71.3295 0.64664096,71.3348 0.95700914,71.3402 1.1465585,71.3456 0.9396795,71.3509 0.95712292,71.3563 1.4830452,71.3617 1.9741279,71.3670 1.4910703,71.3724 1.0170914,71.3778 1.094802,71.3831 1.1464937,71.3885 1.0258158,71.3938 0.8016392,71.3992 0.54299366,71.4046 0.40510201,71.4099 0.73279947,71.4153 1.4138809,71.4207 1.1638343,71.4260 0.86212271,71.4314 0.88800347,71.4368 1.0086644,71.4421 0.93962824,71.4475 0.79310089,71.4529 0.76728517,71.4582 0.76713854,71.4636 0.63798344,71.4690 1.2328887,71.4743 1.3534307,71.4797 1.0344303,71.4851 0.68960136,71.4904 1.0085738,71.4958 1.1292988,71.5012 0.97414541,71.5066 0.56026548,71.5119 0.39652053,71.5173 0.41384685,71.5227 0.78448623,71.5280 0.92257524,71.5334 1.5950689,71.5388 1.9137801,71.5441 1.5688506,71.5495 0.93957889,71.5549 0.9050855,71.5603 0.81033468,71.5656 0.78452355,71.5710 0.58611858,71.5764 0.46542549,71.5817 0.44829437,71.5871 0.65519148,71.5925 0.49123573,71.5979 0.28462237,71.6032 0.86233431,71.6086 1.1637335,71.6140 1.3792626,71.6193 1.6379616,71.6247 1.5776185,71.6301 1.2844992,71.6355 1.0430572,71.6408 0.74988449,71.6462 0.44820651,71.6516 0.56032872,71.6570 0.5947814,71.6623 0.50861013,71.6677 0.43965143,71.6731 0.46552297,71.6785 0.5862413,71.6838 0.54309231,71.6892 0.37926981,71.6946 0.30173665,71.7000 0.51719785,71.7053 0.28441408,71.7107 0.37078857,71.7161 1.0089412,71.7215 1.733043,71.7269 1.7585428,71.7322 1.1291404,71.7376 0.97401917,71.7430 0.6981377,71.7484 0.55176508,71.7537 0.71557367,71.7591 0.61201566,71.7645 0.58620179,71.7699 0.7069338,71.7753 0.71547019,71.7806 0.64656061,71.7860 0.84494978,71.7914 0.89648712,71.7968 0.81026119,71.8022 0.83613801,71.8075 0.37925181,71.8129 0.31901386,71.8183 0.52592278,71.8237 0.87077767,71.8291 1.1897112,71.8344 1.4137055,71.8398 1.3274927,71.8452 1.3104224,71.8506 1.04317,71.8560 0.78435624,71.8614 0.3361406,71.8667 0.31045976,71.8721 0.51734316,71.8775 0.83619922,71.8829 0.99140424,71.8883 1.155174,71.8937 1.0344406,71.8990 1.267294,71.9044 1.215546,71.9098 1.0258869,71.9152 1.1379938,71.9206 1.3361571,71.9260 0.87043846,71.9313 0.35333416,71.9367 0.36210009,71.9421 0.37931982,71.9475 0.45689833,71.9529 0.46548116,71.9583 0.46550936,71.9637 0.53450781,71.9690 0.50004143,71.9744 0.45704943,71.9798 0.7415511,71.9852 1.043085,71.9906 0.84465355,71.9960 0.44810459,72.0014 0.28447035,72.0068 0.52596951,72.0121 0.66377121,72.0175 0.46553537,72.0229 0.86220968,72.0283 0.92243296,72.0337 0.82758421,72.0391 0.9052003,72.0445 0.97401696,72.0499 0.71543252,72.0553 0.56912923,72.0606 1.1553109,72.0660 1.4224222,72.0714 1.5688428,72.0768 1.1895528,72.0822 0.95690835,72.0876 0.76718992,72.0930 0.6379649,72.0984 0.64667839,72.1038 0.73298538,72.1092 1.2499992,72.1145 0.99976754,72.1199 0.86199343,72.1253 0.95686108,72.1307 1.0603471,72.1361 1.0172656,72.1415 1.1121236,72.1469 1.1637549,72.1523 1.0344571,72.1577 1.3622165,72.1631 1.732752,72.1685 1.1808735,72.1739 0.61191791,72.1793 0.336207,72.1847 0.67255747,72.1901 0.86225611,72.1955 0.87930286,72.2008 0.56874132,72.2062 0.36199081,72.2116 0.43111175,72.2170 0.82758957,72.2224 0.88789243,72.2278 0.75862616,72.2332 0.63792241,72.2386 0.63805324,72.2440 0.7241528,72.2494 0.55161017,72.2548 0.60343641,72.2602 0.80185235,72.2656 0.95704043,72.2710 0.99141377,72.2764 1.1982148,72.2818 1.3447189,72.2872 1.0861537,72.2926 0.8275072,72.2980 0.6809507,72.3034 0.6897074,72.3088 0.97422177,72.3142 0.81031293,72.3196 0.51712406,72.3250 0.22409564,72.3304 0.22428235,72.3358 0.50869495,72.3412 0.64647603,72.3466 0.65521675,72.3520 0.88807416,72.3574 1.1552827,72.3628 1.1636428,72.3682 0.51699907,72.3736 0.2931712,72.3790 0.68120682,72.3844 0.97414154,72.3898 0.93101794,72.3952 1.0344361,72.4006 0.92229223,72.4060 0.81901515,72.4114 0.87940305,72.4168 0.81893796,72.4222 0.9310379,72.4276 1.3017091,72.4330 1.1637613,72.4384 0.90522069,72.4438 0.70685464,72.4492 0.59494376,72.4546 0.94830859,72.4600 0.70671731,72.4654 0.60346746,72.4709 0.63797206,72.4763 0.62921798,72.4817 0.55178678,72.4871 1.0950211,72.4925 1.4655004,72.4979 1.2240208,72.5033 0.85334247,72.5087 0.58625525,72.5141 0.74149388,72.5195 0.68097174,72.5249 0.66373718,72.5303 0.79320085,72.5357 1.1812578,72.5411 1.836419,72.5465 2.2759595,72.5520 2.1636765,72.5574 1.4997596,72.5628 1.1635549,72.5682 0.79298776,72.5736 0.77583975,72.5790 0.82763779,72.5844 0.94845223,72.5898 0.95683306,72.5952 0.59465796,72.6006 0.40518931,72.6060 0.54324156,72.6115 0.90515429,72.6169 0.74994612,72.6223 0.74144131,72.6277 0.59478438,72.6331 0.42230129,72.6385 0.3016822,72.6439 0.3879807,72.6493 0.76736361,72.6547 1.0002236,72.6602 1.422629,72.6656 1.4827192,72.6710 0.98250145,72.6764 0.69811368,72.6818 0.90531397,72.6872 1.5345876,72.6926 1.4049972,72.6980 0.82755136,72.7035 0.73276746,72.7089 0.6033619,72.7143 0.73279452,72.7197 0.91384929,72.7251 0.62920243,72.7305 0.37934938,72.7359 0.75005168,72.7414 0.78450513,72.7468 0.98280978,72.7522 0.74124247,72.7576 0.43088692,72.7630 0.16377194,72.7684 0.3018294,72.7739 0.48280376,72.7793 0.57755011,72.7847 0.43099034,72.7901 0.36208934,72.7955 0.34485534,72.8009 0.32762757,72.8064 0.40513471,72.8118 0.54304159,72.8172 0.71552914,72.8226 0.43112561,72.8280 0.61213642,72.8335 0.58621418,72.8389 0.68966419,72.8443 0.73272336,72.8497 0.70691556,72.8551 0.82768506,72.8605 1.2672093,72.8660 1.1983253,72.8714 1.2673399,72.8768 1.0256915,72.8822 0.7672115,72.8877 0.87080842,72.8931 0.88785756,72.8985 0.74988806,72.9039 0.63788122,72.9093 0.61216462,72.9148 0.7845692,72.9202 0.54305601,72.9256 0.48264936,72.9310 0.36200216,72.9364 0.51736814,72.9419 0.80183142,72.9473 0.93963039,72.9527 0.89648998,72.9581 0.81887078,72.9636 0.56031418,72.9690 0.64665174,72.9744 0.78455096,72.9798 0.84490484,72.9853 1.1467316,72.9907 1.4741732,72.9961 1.1808177,73.0015 0.81022972,73.0070 0.67236078,73.0124 0.61201018,73.0178 0.93109006,73.0232 0.9483121,73.0287 0.73269147,73.0341 0.67246735,73.0395 0.80193013,73.0449 1.0086139,73.0504 0.77572048,73.0558 0.49986392,73.0612 0.49993804,73.0666 0.59490967,73.0721 0.56040233,73.0775 0.58627558,73.0829 0.74137968,73.0884 0.81899679,73.0938 1.1380135,73.0992 1.1119957,73.1046 0.96548641,73.1101 1.0689547,73.1155 0.91370457,73.1209 0.75000942,73.1264 0.75014901,73.1318 1.0517787,73.1372 1.0430397,73.1426 0.88788903,73.1481 0.81028366,73.1535 0.75865233,73.1589 0.97423762,73.1644 0.96541363,73.1698 0.43084294,73.1752 0.17240271,73.1807 0.41390088,73.1861 0.98287666,73.1915 1.3190603,73.1970 1.0516835,73.2024 0.63778204,73.2078 0.33610734,73.2133 0.22407632,73.2187 0.1551728,73.2241 0.82770389,73.2296 1.6554135,73.2350 1.7846239,73.2404 1.1464088,73.2459 0.74987596,73.2513 0.85354316,73.2567 1.1121514,73.2622 1.0601909,73.2676 0.56017858,73.2730 0.58632928,73.2785 0.99154294,73.2839 1.0086582,73.2893 1.1379701,73.2948 1.4397126,73.3002 1.5171933,73.3056 1.1377891,73.3111 1.0602709,73.3165 0.81032026,73.3220 0.74149626,73.3274 1.2931508,73.3328 1.2843995,73.3383 1.3103431,73.3437 1.2068307,73.3491 0.99138379,73.3546 0.75857186,73.3600 0.48265943,73.3655 0.55175233,73.3709 0.7931093,73.3763 0.77583462,73.3818 0.39657617,73.3872 0.49137667,73.3927 0.45692408,73.3981 0.78457946,73.4035 0.83615631,73.4090 0.56031209,73.4144 0.64666533,73.4199 1.0432973,73.4253 1.4741654,73.4307 1.1722796,73.4362 1.0861468,73.4416 0.87069339,73.4471 0.80170137,73.4525 0.63785833,73.4579 0.59486347,73.4634 0.91394091,73.4688 1.2242411,73.4743 1.267284,73.4797 1.3274896,73.4852 1.1032875,73.4906 0.86203486,73.4960 0.87935579,73.5015 0.82759595,73.5069 0.69832522,73.5124 0.88794917,73.5178 1.0516647,73.5233 1.0257972,73.5287 0.66366649,73.5341 0.33611992,73.5396 0.27593201,73.5450 0.55176079,73.5505 0.50860363,73.5559 0.56039995,73.5614 0.62066436,73.5668 0.58614522,73.5723 0.60361975,73.5777 0.97434431,73.5832 0.9826768,73.5886 0.67225963,73.5940 0.49994946,73.5995 0.66383535,73.6049 0.97417659,73.6104 1.0085943,73.6158 0.85349458,73.6213 1.0259058,73.6267 1.1636704,73.6322 1.1033444,73.6376 0.95694965,73.6431 0.922454,73.6485 0.68093377,73.6540 0.53443182,73.6594 0.45699322,73.6649 0.64658087,73.6703 0.6292538,73.6758 0.47410172,73.6812 0.34484723,73.6867 0.37067172,73.6921 0.23285612,73.6976 0.62092966,73.7030 0.89658815,73.7085 0.74117005,73.7139 0.52590686,73.7194 0.88812637,73.7248 1.1208296,73.7303 1.5949554,73.7357 1.5688574,73.7412 1.3187209,73.7466 0.98269516,73.7521 1.2501407,73.7575 1.3103375,73.7630 0.88767725,73.7685 0.48264226,73.7739 0.63800931,73.7794 0.862032,73.7848 0.59478706,73.7903 0.42235664,73.7957 0.20688377,73.8012 0.25005835,73.8066 0.47413749,73.8121 0.46560201,73.8175 0.86217433,73.8230 1.1380628,73.8285 1.4569871,73.8339 0.96536213,73.8394 0.66369504,73.8448 0.94841653,73.8503 1.3620852,73.8557 0.99981236,73.8612 0.6033687,73.8666 0.5776071,73.8721 0.68965775,73.8776 0.62062848,73.8830 0.54306203,73.8885 0.69841331,73.8939 1.0087589,73.8994 0.90522563,73.9049 1.1379555,73.9103 1.370626,73.9158 1.3791873,73.9212 0.93955815,73.9267 0.6293245,73.9321 0.577667,73.9376 0.80184823,73.9431 1.0518625,73.9485 1.1551222,73.9540 1.0515957,73.9594 0.9137013,73.9649 0.82745916,73.9704 0.620682,73.9758 0.60351753,73.9813 0.52597213,73.9868 0.67245501,73.9922 0.80169177,73.9977 1.1465726,74.0031 1.3706574,74.0086 1.3017029,74.0141 1.2844718,74.0195 1.224067,74.0250 1.2499819,74.0305 1.1033856,74.0359 0.65516424,74.0414 0.46561047,74.0468 0.62934959,74.0523 0.78448302,74.0578 0.89651453,74.0632 0.81030029,74.0687 0.62059677,74.0742 0.20687312,74.0796 0.34488845,74.0851 0.6724838,74.0906 0.87070012,74.0960 0.568932,74.1015 0.50863874,74.1070 0.50859529,74.1124 0.52585852,74.1179 0.83623862,74.1234 1.0948262,74.1288 0.99138266,74.1343 0.9827534,74.1398 0.92246461,74.1452 0.87951076,74.1507 1.1122308,74.1562 1.3448331,74.1616 1.3619508,74.1671 1.0428903,74.1726 0.64640898,74.1780 0.66391385,74.1835 0.93971914,74.1890 0.74117571,74.1944 0.37069568,74.1999 0.60359901,74.2054 0.73280585,74.2108 0.948295,74.2163 0.84471834,74.2218 0.3619557,74.2273 0.26733005,74.2327 0.65525693,74.2382 0.77578777,74.2437 0.70690417,74.2491 0.8017711,74.2546 0.6120013,74.2601 0.60352427,74.2656 1.1467243,74.2710 1.3103992,74.2765 1.1034168,74.2820 0.93962336,74.2874 1.2673345,74.2929 1.6810604,74.2984 1.3877263,74.3039 0.7412951,74.3093 0.69829112,74.3148 0.68952054,74.3203 0.68096173,74.3258 0.93970186,74.3312 0.94827849,74.3367 0.82756472,74.3422 1.1035702,74.3476 1.3881453,74.3531 1.3707122,74.3586 0.85329401,74.3641 0.48268545,74.3696 0.67249,74.3750 1.0345349,74.3805 1.1465735,74.3860 1.1725777,74.3915 1.474292,74.3969 1.5256777,74.4024 1.0427873,74.4079 0.54298925,74.4134 0.40520775,74.4188 0.62944514,74.4243 1.0519229,74.4298 1.3103833,74.4353 0.9826051,74.4408 0.70682341,74.4462 0.72414857,74.4517 0.81031138,74.4572 0.64653504,74.4627 0.46553329,74.4681 0.62074625,74.4736 1.1379585,74.4791 1.1206526,74.4846 0.97409213,74.4901 0.79303885,74.4955 0.87927836,74.5010 0.82765216,74.5065 0.70703512,74.5120 0.78449184,74.5175 0.7154606,74.5229 0.68096644,74.5284 0.620583,74.5339 0.43973666,74.5394 0.87939608,74.5449 0.93096972,74.5504 0.75855744,74.5558 0.4913542,74.5613 0.43115851,74.5668 0.9226138,74.5723 1.2844335,74.5778 1.1636835,74.5833 1.0343989,74.5887 0.51716024,74.5942 0.55183625,74.5997 0.8706612,74.6052 0.66371459,74.6107 0.58629543,74.6162 0.73284596,74.6216 0.81889069,74.6271 0.46540576,74.6326 0.55181301,74.6381 1.077697,74.6436 1.2328157,74.6491 1.2240307,74.6546 0.6637103,74.6600 0.90527403,74.6655 1.5692385,74.6710 1.7501485,74.6765 1.3447026,74.6820 1.0687112,74.6875 0.5687235,74.6930 0.28444746,74.6984 0.36219552,74.7039 0.76738018,74.7094 0.7499724,74.7149 0.67228132,74.7204 0.46550438,74.7259 0.50865459,74.7314 0.46565491,74.7369 0.95702893,74.7424 1.0775216,74.7478 1.0257283,74.7533 0.76714182,74.7588 0.75863475,74.7643 0.68103725,74.7698 0.56035829,74.7753 0.5086931,74.7808 0.5949052,74.7863 0.7326436,74.7918 0.44819093,74.7973 0.3708277,74.8028 0.69832599,74.8082 0.76712781,74.8137 0.63785821,74.8192 0.65520704,74.8247 0.939843,74.8302 1.2156031,74.8357 0.97396219,74.8412 0.45673996,74.8467 0.21550789,74.8522 0.36211661,74.8577 0.56037068,74.8632 0.62069893,74.8687 0.56041461,74.8742 0.8879953,74.8797 1.0429604,74.8851 0.41372898,74.8906 0.42253038,74.8961 0.71557915,74.9016 0.7931301,74.9071 0.74141103,74.9126 0.72432953,74.9181 1.1553078,74.9236 1.3618869,74.9291 1.0170048,74.9346 0.54302299,74.9401 0.38797948,74.9456 0.45683923,74.9511 0.59488952,74.9566 1.3363526,74.9621 1.3275977,74.9676 1.2931318,74.9731 1.155129,74.9786 0.91375899,74.9841 0.86209577,74.9896 1.146508,74.9951 1.0430182,75.0006 0.88791639,75.0061 0.7758317,75.0116 0.60351747,75.0171 0.72424692,75.0226 0.7759074,75.0281 1.0689726,75.0336 1.1981637,75.0391 1.0084729,75.0446 0.56888634,75.0501 0.36204597,75.0556 0.30180556,75.0611 0.57767534,75.0666 0.72413427,75.0721 0.68967563,75.0776 0.91389203,75.0831 1.0172513,75.0886 0.66365618,75.0941 0.38791382,75.0996 0.67250329,75.1051 1.1465429,75.1106 1.1897122,75.1161 1.2932168,75.1216 1.1896117,75.1271 0.79292572,75.1326 0.38789332,75.1381 0.66388893,75.1436 1.1553493,75.1491 1.853649,75.1546 1.8965374,75.1601 1.3962731,75.1656 0.53422409,75.1711 0.42250159,75.1766 0.91387755,75.1821 0.97416192,75.1877 1.0863364,75.1932 1.129406,75.1987 1.1293554,75.2042 1.2326101,75.2097 0.87050068,75.2152 0.86214149,75.2207 1.1811862,75.2262 1.4396055,75.2317 1.1205176,75.2372 0.77575427,75.2427 0.44824418,75.2482 0.50869465,75.2537 0.8535732,75.2592 1.2069061,75.2648 1.0343513,75.2703 0.58613896,75.2758 0.48276857,75.2813 0.58628196,75.2868 0.83629084,75.2923 0.94835752,75.2978 1.0776694,75.3033 0.9482072,75.3088 0.71537286,75.3143 0.59479392,75.3198 1.0087368,75.3254 1.6639365,75.3309 1.7500482,75.3364 1.3878496,75.3419 0.88776356,75.3474 0.97418767,75.3529 1.6467997,75.3584 1.7758968,75.3639 1.3703815,75.3695 0.67221087,75.3750 0.51731169,75.3805 0.60344744,75.3860 0.51722461,75.3915 0.53447771,75.3970 0.51723516,75.4025 0.41392106,75.4080 0.43968797,75.4136 0.41370225,75.4191 0.78456122,75.4246 1.1982855,75.4301 0.89642817,75.4356 0.74995905,75.4411 0.59489417,75.4466 0.49138379,75.4522 0.31030881,75.4577 0.46550849,75.4632 0.43975666,75.4687 0.64665025,75.4742 0.62061322,75.4797 0.58622891,75.4853 0.71549624,75.4908 0.49122852,75.4963 0.3017343,75.5018 0.60361147,75.5073 0.89659679,75.5128 0.93097281,75.5184 0.85336924,75.5239 0.66375697,75.5294 0.79319942,75.5349 1.181126,75.5404 1.180916,75.5459 0.58605933,75.5515 0.42243937,75.5570 0.4397116,75.5625 0.40522307,75.5680 0.49140453,75.5735 0.67246807,75.5791 1.0519465,75.5846 1.3017632,75.5901 1.0601035,75.5956 0.78435123,75.6011 0.72423875,75.6067 0.92256469,75.6122 1.0603476,75.6177 0.8016395,75.6232 0.60355574,75.6288 1.1294167,75.6343 1.4741161,75.6398 1.681065,75.6453 1.4568154,75.6508 1.0773814,75.6564 0.45670587,75.6619 0.31044796,75.6674 0.72428679,75.6729 0.75001913,75.6785 0.86214465,75.6840 1.0171905,75.6895 0.84466326,75.6950 0.56022751,75.7006 0.43977863,75.7061 0.93982846,75.7116 1.0602877,75.7171 0.9309094,75.7227 0.80170774,75.7282 0.68963766,75.7337 0.4998937,75.7392 0.35345054,75.7448 0.36221886,75.7503 0.64666033,75.7558 0.93111187,75.7613 1.3016725,75.7669 1.1722974,75.7724 1.0086262,75.7779 0.83623356,75.7834 0.64656717,75.7890 0.59482324,75.7945 0.60337627,75.8000 0.49135581,75.8056 0.52589691,75.8111 0.51737672,75.8166 0.77597284,75.8221 0.79301655,75.8277 0.68947613,75.8332 0.66372436,75.8387 0.87080723,75.8443 0.96557802,75.8498 0.89647001,75.8553 0.79307479,75.8608 1.1639464,75.8664 1.5949285,75.8719 1.6551243,75.8774 1.1206582,75.8830 0.73262954,75.8885 0.50847071,75.8940 0.62075055,75.8996 0.7845875,75.9051 0.87066019,75.9106 0.70675862,75.9162 0.4741123,75.9217 0.58622658,75.9272 0.59483409,75.9328 0.59487939,75.9383 0.62932765,75.9438 0.50001925,75.9494 0.62941343,75.9549 0.91389287,75.9604 0.99137539,75.9660 0.95677304,75.9715 0.63781178,75.9770 0.49996534,75.9826 0.49137327,75.9881 0.8448571,75.9936 1.482807,75.9992 1.4655123,76.0047 1.0001348,76.0102 0.89674205,76.0158 1.3362327,76.0213 1.3446821,76.0268 0.93953824,76.0324 1.0432305,76.0379 1.5258349,76.0435 1.1809103,76.0490 0.90533644,76.0545 1.2242678,76.0601 1.2327254,76.0656 1.2671998,76.0711 1.4482903,76.0767 1.3792808,76.0822 1.0602671,76.0878 0.89657915,76.0933 0.97425759,76.0988 1.2500377,76.1044 1.4740846,76.1099 1.3448272,76.1155 1.025842,76.1210 0.82755035,76.1265 0.97398454,76.1321 0.65500957,76.1376 0.48286673,76.1432 0.82779872,76.1487 0.92233241,76.1542 0.52561522,76.1598 0.29304731,76.1653 0.37941381,76.1709 0.85369766,76.1764 1.3794404,76.1819 1.3447304,76.1875 1.2326818,76.1930 1.0601712,76.1986 0.52581739,76.2041 0.62946236,76.2097 0.73279834,76.2152 0.6809634,76.2207 0.68099153,76.2263 0.98273778,76.2318 0.92239839,76.2374 0.73281538,76.2429 0.49999055,76.2485 0.37062854,76.2540 0.41378179,76.2595 0.53450149,76.2651 0.46547082,76.2706 0.29308975,76.2762 0.41381419,76.2817 0.65513718,76.2873 0.73274875,76.2928 0.75009745,76.2984 0.83627403,76.3039 0.84479207,76.3095 0.72406948,76.3150 0.65520096,76.3206 0.72427344,76.3261 0.74997228,76.3316 0.56022757,76.3372 0.37923691,76.3427 0.26725549,76.3483 0.41384089,76.3538 0.55170172,76.3594 0.56032324,76.3649 0.54316932,76.3705 0.66386902,76.3760 0.8449477,76.3816 1.1379939,76.3871 1.1379888,76.3927 1.1638696,76.3982 1.1119714,76.4038 1.0171521,76.4093 1.1292399,76.4149 1.0430261,76.4204 0.77585727,76.4260 0.7672776,76.4315 0.88794184,76.4371 0.92244744,76.4426 1.0000609,76.4482 1.0603167,76.4537 1.0947086,76.4593 0.83613479,76.4648 0.62930536,76.4704 0.50864184,76.4759 0.61218196,76.4815 0.87077653,76.4871 1.0774605,76.4926 0.8964442,76.4982 0.78452486,76.5037 0.79310024,76.5093 0.63792223,76.5148 0.58619994,76.5204 0.49135938,76.5259 0.54312605,76.5315 0.84491628,76.5370 0.96553618,76.5426 0.67232704,76.5481 0.38788527,76.5537 0.41377181,76.5593 0.45691878,76.5648 0.35342571,76.5704 0.23279743,76.5759 0.42250314,76.5815 0.67234725,76.5870 0.75854212,76.5926 0.75004113,76.5982 0.81909335,76.6037 1.051832,76.6093 1.4138843,76.6148 1.6119981,76.6204 1.1723168,76.6259 0.91377968,76.6315 0.84482533,76.6371 0.89649767,76.6426 0.53436756,76.6482 0.32753956,76.6537 0.2500205,76.6593 0.27587134,76.6649 0.42250773,76.6704 0.74148101,76.6760 0.715442,76.6815 0.49127549,76.6871 0.20678979,76.6927 0.15527609,76.6982 0.69862413,76.7038 1.3276204,76.7093 1.3016279,76.7149 1.4138179,76.7205 1.2758064,76.7260 1.2585382,76.7316 0.99128592,76.7371 0.71552318,76.7427 0.60341018,76.7483 0.34471965,76.7538 0.18964285,76.7594 0.4139401,76.7650 1.1208987,76.7705 1.3449044,76.7761 1.2068732,76.7816 1.1550781,76.7872 0.9912625,76.7928 1.1895996,76.7983 1.2759727,76.8039 1.5779611,76.8095 2.0691872,76.8150 1.9997007,76.8206 0.98240864,76.8262 0.62933946,76.8317 0.89673728,76.8373 1.0430747,76.8429 0.78435093,76.8484 0.84487611,76.8540 0.87066382,76.8596 0.48257658,76.8651 0.31033489,76.8707 0.78466421,76.8763 1.0690402,76.8818 0.91369271,76.8874 0.810202,76.8930 0.71549368,76.8985 0.87945044,76.9041 0.89660764,76.9097 1.1292826,76.9152 1.3619711,76.9208 1.0171105,76.9264 0.74995226,76.9319 0.71555281,76.9375 0.8104347,76.9431 0.74135518,76.9487 0.37930375,76.9542 0.69849771,76.9598 1.3796973,76.9654 1.8362911,76.9709 1.5341699,76.9765 1.1119746,76.9821 1.1466964,76.9876 1.396522,76.9932 1.2929753,76.9988 0.92218977,77.0044 0.24126503,77.0099 0.27591762,77.0155 0.19820113,77.0211 0.12069064,77.0266 0.37940654,77.0322 0.75022089,77.0378 1.3622322,77.0434 1.2154974,77.0489 1.3448243,77.0545 1.922554,77.0601 2.896939,77.0657 3.2070313,77.0712 2.7151177,77.0768 1.4996612,77.0824 0.93095446,77.0880 0.78441584,77.0935 0.80168527,77.0991 1.0603976,77.1047 1.3017818,77.1103 1.4051636,77.1158 1.5688779,77.1214 1.4052088,77.1270 1.4138243,77.1326 0.8619234,77.1381 0.49136406,77.1437 0.62068826,77.1493 0.64659399,77.1549 0.59490132,77.1605 0.52578634,77.1660 0.52582121,77.1716 0.49133432,77.1772 0.31032783,77.1828 0.43971378,77.1883 0.50002402,77.1939 0.52587372,77.1995 0.49138376,77.2051 0.58628869,77.2107 0.88800818,77.2162 0.86198545,77.2218 0.56027752,77.2274 0.76724428,77.2330 0.83617568,77.2386 0.74996823,77.2441 0.78449374,77.2497 1.0258991,77.2553 0.95684439,77.2609 0.54308718,77.2665 0.43976182,77.2720 0.73293239,77.2776 0.96557939,77.2832 0.90512842,77.2888 1.0432506,77.2944 1.3362944,77.3000 1.2842981,77.3055 1.0430007,77.3111 1.2155311,77.3167 1.1378366,77.3223 0.6550408,77.3279 0.29302767,77.3334 0.22429667,77.3390 0.68118602,77.3446 0.98267889,77.3502 1.0257844,77.3558 0.87928975,77.3614 0.71548337,77.3670 0.47414163,77.3725 0.57770044,77.3781 0.8362717,77.3837 0.92238182,77.3893 0.8361482,77.3949 0.7671923,77.4005 0.66372466,77.4061 0.508645,77.4116 0.75008404,77.4172 0.88790107,77.4228 0.7413469,77.4284 0.92240953,77.4340 0.93101388,77.4396 0.63792098,77.4452 0.60352683,77.4508 0.94832104,77.4563 0.93093473,77.4619 0.64648324,77.4675 0.66383976,77.4731 0.9051488,77.4787 0.76728565,77.4843 0.84494418,77.4899 0.80171543,77.4955 0.95687842,77.5011 1.3449273,77.5066 1.5776172,77.5122 1.3188325,77.5178 0.88787705,77.5234 0.88807881,77.5290 1.1812373,77.5346 1.35344,77.5402 1.1981235,77.5458 1.0516673,77.5514 1.034466,77.5570 1.0346189,77.5626 1.4914382,77.5681 1.0169878,77.5737 0.58611906,77.5793 0.73281044,77.5849 0.84485489,77.5905 0.68970484,77.5961 0.82756639,77.6017 1.0172237,77.6073 1.2845818,77.6129 1.3622618,77.6185 1.7155678,77.6241 1.3101627,77.6297 0.74983752,77.6353 0.57759219,77.6409 0.72407895,77.6465 0.73277318,77.6520 1.414008,77.6576 1.4913689,77.6632 0.97402239,77.6688 0.77587372,77.6744 0.98280275,77.6800 1.2586881,77.6856 1.3706368,77.6912 0.78426343,77.6968 0.35334384,77.7024 0.37941054,77.7080 0.59492469,77.7136 0.59481478,77.7192 0.55169451,77.7248 0.53441298,77.7304 0.41373855,77.7360 0.37936679,77.7416 0.54314929,77.7472 0.77580911,77.7528 0.73271322,77.7584 0.42244107,77.7640 0.56035501,77.7696 0.81898046,77.7752 0.79326177,77.7808 0.97429991,77.7864 1.163895,77.7920 1.4310931,77.7976 1.3791449,77.8032 0.8618263,77.8088 0.56033742,77.8144 0.94838887,77.8200 1.2586036,77.8256 1.2326229,77.8312 0.93958467,77.8368 0.4396992,77.8424 0.63800734,77.8480 0.96563685,77.8536 1.3190523,77.8592 1.3792682,77.8648 1.0948261,77.8704 1.0259433,77.8760 1.4052681,77.8816 1.7499415,77.8872 1.2583526,77.8928 0.60343128,77.8984 0.92252564,77.9040 0.99990278,77.9096 0.66368985,77.9152 0.48278213,77.9209 0.40515742,77.9265 0.33620951,77.9321 0.60356849,77.9377 1.0000774,77.9433 1.3276896,77.9489 1.4569697,77.9545 1.336096,77.9601 0.9566837,77.9657 0.45677161,77.9713 0.39660868,77.9769 0.96569145,77.9825 1.2413976,77.9881 0.83606827,77.9937 0.44822949,77.9993 0.59491897,78.0049 0.94833565,78.0106 0.83609891,78.0162 0.4396188,78.0218 0.6984207,78.0274 0.97416115,78.0330 0.99138874,78.0386 1.2069029,78.0442 1.129317,78.0498 1.4483457,78.0554 1.4567853,78.0610 1.1033971,78.0666 1.1035941,78.0723 1.4829798,78.0779 1.8103579,78.0835 1.465354,78.0891 0.9826225,78.0947 0.63780141,78.1003 0.50855809,78.1059 0.48282656,78.1115 0.75011104,78.1171 0.97425765,78.1228 1.4483787,78.1284 1.3964646,78.1340 0.9826557,78.1396 0.96557939,78.1452 1.1465775,78.1508 0.96538013,78.1564 0.85336542,78.1620 1.000064,78.1677 1.0689325,78.1733 0.78439468,78.1789 0.7327556,78.1845 0.75006235,78.1901 0.8105343,78.1957 1.1897315,78.2013 1.2326396,78.2070 0.97403443,78.2126 0.732651,78.2182 0.38784713,78.2238 0.42247817,78.2294 0.77602935,78.2350 0.9655875,78.2407 0.69815117,78.2463 0.28437147,78.2519 0.31896028,78.2575 0.68102419,78.2631 1.0345342,78.2687 1.0431623,78.2744 0.99143356,78.2800 1.0603796,78.2856 0.85344136,78.2912 0.94832164,78.2968 0.92241281,78.3025 0.81891328,78.3081 0.81025279,78.3137 0.534401,78.3193 0.43974707,78.3249 0.81909883,78.3305 1.0602559,78.3362 0.99994642,78.3418 1.0431989,78.3474 0.98273546,78.3530 0.82766455,78.3586 1.1898407,78.3643 1.3964949,78.3699 1.0773056,78.3755 0.56885344,78.3811 0.49144909,78.3868 0.68110257,78.3924 0.97415531,78.3980 0.80166489,78.4036 0.61223483,78.4092 0.90526754,78.4149 0.85339671,78.4205 0.99141163,78.4261 1.0258158,78.4317 0.81018138,78.4374 0.3791562,78.4430 0.22418059,78.4486 0.70742142,78.4542 1.6814728,78.4599 1.7929085,78.4655 1.6892911,78.4711 1.2152921,78.4767 0.81905454,78.4824 1.1123086,78.4880 1.2586097,78.4936 1.0945793,78.4992 0.8618921,78.5049 0.68107325,78.5105 0.81035298,78.5161 0.89651024,78.5217 1.0001364,78.5274 1.0776013,78.5330 0.68948913,78.5386 0.42236003,78.5442 0.6466825,78.5499 0.91391802,78.5555 0.91374952,78.5611 0.80158699,78.5668 0.87069994,78.5724 1.1554112,78.5780 1.396763,78.5836 1.4481988,78.5893 1.0428931,78.5949 0.81880015,78.6005 0.72405332,78.6062 0.75871098,78.6118 0.80184579,78.6174 0.90522426,78.6230 0.94819325,78.6287 0.72408634,78.6343 0.90533394,78.6399 1.3276601,78.6456 1.413708,78.6512 1.3791906,78.6568 1.1206222,78.6625 0.87927556,78.6681 0.69837689,78.6737 1.0432379,78.6794 1.0689327,78.6850 1.1723239,78.6906 0.9050501,78.6963 0.73288083,78.7019 0.94841337,78.7075 0.82755047,78.7131 0.79301608,78.7188 0.62059766,78.7244 0.56896669,78.7301 0.56897438,78.7357 0.69836307,78.7413 0.99140161,78.7470 0.96547371,78.7526 0.86209977,78.7582 0.84494591,78.7639 1.1726245,78.7695 1.5259526,78.7751 1.4738824,78.7808 0.939426,78.7864 0.8447988,78.7920 0.79306012,78.7977 0.62062621,78.8033 0.37925759,78.8089 0.44825175,78.8146 0.58630568,78.8202 1.0777702,78.8259 1.1896681,78.8315 0.95684046,78.8371 0.75863522,78.8428 0.78450215,78.8484 0.74989206,78.8540 0.68096328,78.8597 0.83624315,78.8653 0.8103537,78.8710 0.51717305,78.8766 0.31899473,78.8822 0.65537393,78.8879 1.0260417,78.8935 1.1206738,78.8992 0.76702952,78.9048 0.57756048,78.9104 0.67245424,78.9161 0.57745272,78.9217 0.40516925,78.9274 0.64666235,78.9330 0.79314435,78.9386 0.87074107,78.9443 0.9137913,78.9499 0.74989557,78.9556 0.62918532,78.9612 0.66379076,78.9669 0.9571014,78.9725 1.2242535,78.9781 1.2412144,78.9838 0.6895448,78.9894 0.61212397,78.9951 0.9656893,79.0007 1.4398555,79.0064 1.6551414,79.0120 1.3445635,79.0176 0.83626699,79.0233 1.1985571,79.0289 1.3102199,79.0346 0.87044311,79.0402 0.63795787,79.0459 1.0777342,79.0515 1.6465629,79.0572 1.5430405,79.0628 1.1983298,79.0685 1.2416167,79.0741 1.8620759,79.0797 1.9309015,79.0854 1.8018134,79.0910 1.7499584,79.0967 1.2756504,79.1023 0.93097025,79.1080 0.93967909,79.1136 1.1465322,79.1193 1.0688546,79.1249 0.77575928,79.1306 0.65519792,79.1362 0.6466291,79.1419 0.88801748,79.1475 1.0172046,79.1532 0.88794494,79.1588 1.0948583,79.1645 0.87059045,79.1701 0.6637215,79.1758 0.65520352,79.1814 0.75869435,79.1871 0.76726967,79.1927 1.0690297,79.1984 1.2327904,79.2040 1.0689604,79.2097 0.98269087,79.2153 0.95678353,79.2210 0.93098712,79.2266 0.76718211,79.2323 0.4827159,79.2379 0.40521562,79.2436 0.55175984,79.2492 0.70688677,79.2549 0.56893474,79.2605 0.72425634,79.2662 1.4571089,79.2718 1.6724278,79.2775 1.2066916,79.2831 0.5602417,79.2888 0.66388428,79.2945 0.81032193,79.3001 0.4567436,79.3058 0.21552388,79.3114 0.62081981,79.3171 0.94836533,79.3227 1.1467142,79.3284 1.3276758,79.3340 1.3274946,79.3397 1.1980959,79.3453 0.81890148,79.3510 0.93108267,79.3567 1.4827201,79.3623 1.4309798,79.3680 1.0259265,79.3736 0.89662689,79.3793 0.81887805,79.3849 0.52581012,79.3906 0.46557558,79.3963 0.53450948,79.4019 0.67249316,79.4076 1.2415248,79.4132 1.5517879,79.4189 1.3964969,79.4246 1.1894723,79.4302 0.79294735,79.4359 0.74144369,79.4415 0.836362,79.4472 1.1121053,79.4528 1.1120439,79.4585 1.0002046,79.4642 1.2587584,79.4698 1.1980759,79.4755 0.88767558,79.4812 0.74144381,79.4868 1.3451905,79.4925 1.6465241,79.4981 1.0858364,79.5038 0.62917453,79.5095 0.87071317,79.5151 1.0345445,79.5208 1.0604187,79.5264 0.81031859,79.5321 0.52579123,79.5378 0.63790858,79.5434 0.6982888,79.5491 0.61216664,79.5548 0.84493357,79.5604 0.93105072,79.5661 0.94825184,79.5717 1.0085938,79.5774 1.2242105,79.5831 1.4309976,79.5887 1.0085504,79.5944 1.0430504,79.6001 1.0343322,79.6057 0.74997294,79.6114 0.69834912,79.6171 0.7673384,79.6227 1.0517081,79.6284 0.95692217,79.6341 1.017347,79.6397 1.1292919,79.6454 1.3534135,79.6511 1.120634,79.6567 1.0343478,79.6624 0.80172449,79.6681 1.0261278,79.6737 1.1726151,79.6794 1.1292118,79.6851 0.81013596,79.6907 0.82755601,79.6964 1.1724904,79.7021 1.1637658,79.7077 0.93959224,79.7134 1.2241232,79.7191 1.4052023,79.7248 1.051924,79.7304 1.2931712,79.7361 1.474094,79.7418 1.8277916,79.7474 2.0861483,79.7531 1.5083359,79.7588 0.98268592,79.7644 0.92244577,79.7701 1.0431203,79.7758 0.83607411,79.7815 0.62066966,79.7871 0.98290449,79.7928 1.2327852,79.7985 1.0258416,79.8041 0.93983585,79.8098 1.2674289,79.8155 1.5084978,79.8212 1.1117828,79.8268 0.6981898,79.8325 0.87085605,79.8382 1.1207685,79.8439 0.94809484,79.8495 0.51710713,79.8552 0.52592856,79.8609 0.83620745,79.8666 0.81891483,79.8722 0.72427797,79.8779 1.0863751,79.8836 1.3448131,79.8892 1.4568896,79.8949 1.275912,79.9006 1.1466322,79.9063 1.0688683,79.9120 0.86188471,79.9176 0.81028444,79.9233 0.99994236,79.9290 0.948264,79.9347 1.0086178,79.9403 0.61201274,79.9460 0.33624509,79.9517 0.56048656,79.9574 0.85353416,79.9630 0.96560478,79.9687 1.2069577,79.9744 1.1981291,79.9801 0.83611816,79.9858 0.92249399,79.9914 1.0517243,79.9971 1.0171729,80.0028 0.9568463,80.0085 0.7240752,80.0142 0.39646924,80.0198 0.31894925,80.0255 0.44834158,80.0312 0.67262697,80.0369 0.91404158,80.0426 1.0431591,80.0482 1.2239547,80.0539 1.0342505,80.0596 0.81905866,80.0653 1.129787,80.0710 1.9397866,80.0766 1.7494998,80.0823 0.81005722,80.0880 0.4913727,80.0937 0.43965718,80.0994 0.6639744,80.1051 1.2244163,80.1107 1.5775698,80.1164 1.4049072,80.1221 0.97398621,80.1278 0.7932514,80.1335 0.97436547,80.1392 1.0690652,80.1448 1.2155248,80.1505 1.232633,80.1562 1.1119131,80.1619 1.2585133,80.1676 1.0861585,80.1733 1.0861541,80.1790 0.87936932,80.1846 0.77589995,80.1903 0.66376966,80.1960 0.58617949,80.2017 0.44827685,80.2074 0.53451061,80.2131 0.56026083,80.2188 0.56040782,80.2244 0.95705312,80.2301 1.1637387,80.2358 0.87057573,80.2415 0.85350031,80.2472 1.1379825,80.2529 1.0602319,80.2586 0.55175918,80.2643 0.68141109,80.2699 1.3794141,80.2756 1.3790133,80.2813 1.215431,80.2870 1.388081,80.2927 1.7500577,80.2984 1.568898,80.3041 1.1808088,80.3098 0.49121404,80.3155 0.48292243,80.3212 0.89666486,80.3268 1.129189,80.3325 1.0776148,80.3382 1.4311779,80.3439 1.5776442,80.3496 1.7844205,80.3553 0.93942511,80.3610 0.47407058,80.3667 0.44834816,80.3724 0.67256117,80.3781 1.094856,80.3838 0.956824,80.3895 0.93961889,80.3952 0.80162621,80.4008 0.50863039,80.4065 0.68985063,80.4122 1.3448799,80.4179 1.0688448,80.4236 0.80173004,80.4293 0.95692843,80.4350 1.2759391,80.4407 1.4311554,80.4464 1.4050239,80.4521 0.71533477,80.4578 0.44836932,80.4635 0.68986386,80.4692 1.2758276,80.4749 1.2584611,80.4806 1.2154977,80.4863 0.97411275,80.4920 0.89654154,80.4977 0.91385472,80.5034 1.0345238,80.5091 0.92244291,80.5148 1.0948927,80.5205 1.1809453,80.5261 0.93950737,80.5318 0.62064153,80.5375 0.53444993,80.5432 0.51726633,80.5489 0.63813835,80.5546 1.1381785,80.5603 1.4653646,80.5660 0.74972266,80.5717 0.52585101,80.5774 0.73275828,80.5831 0.94841361,80.5888 1.4570557,80.5945 1.6378858,80.6002 1.2326901,80.6059 0.8792811,80.6116 0.85337776,80.6173 0.68957376,80.6230 0.534428,80.6287 0.47417775,80.6344 0.74143165,80.6401 0.90522254,80.6459 1.1381114,80.6516 1.6811167,80.6573 1.9222704,80.6630 1.2843797,80.6687 0.85344326,80.6744 0.94823897,80.6801 0.99993348,80.6858 0.80176228,80.6915 0.8103739,80.6972 0.80165601,80.7029 0.71549153,80.7086 0.55172122,80.7143 0.51734823,80.7200 0.63796771,80.7257 0.51714587,80.7314 0.68123114,80.7371 1.0777321,80.7428 1.1033829,80.7485 1.034379,80.7542 0.86192715,80.7599 0.57758117,80.7656 0.54312444,80.7713 0.60336351,80.7771 0.31023946,80.7828 0.41392776,80.7885 1.0346296,80.7942 1.1724863,80.7999 0.94815898,80.8056 0.55164254,80.8113 0.69838297,80.8170 1.0346692,80.8227 1.8880378,80.8284 1.5169282,80.8341 0.83626676,80.8398 1.2070788,80.8455 1.1980667,80.8513 0.85330719,80.8570 0.73273289,80.8627 0.69829381,80.8684 0.68965644,80.8741 0.62937623,80.8798 0.72409993,80.8855 0.61200213,80.8912 0.57765538,80.8969 0.61217892,80.9027 1.0259601,80.9084 1.3534124,80.9141 1.0171764,80.9198 0.74995577,80.9255 0.74998587,80.9312 0.67249286,80.9369 0.80173063,80.9426 0.59474134,80.9483 0.83615756,80.9541 1.129287,80.9598 1.0086091,80.9655 0.42240754,80.9712 0.44830626,80.9769 0.58634764,80.9826 0.81045049,80.9883 0.81024402,80.9941 0.6636259,80.9998 0.39655322,81.0055 0.43111649,81.0112 0.58612889,81.0169 0.6206761,81.0226 0.90533584,81.0283 1.0344491,81.0341 0.88776392,81.0398 0.63790214,81.0455 0.68104184,81.0512 0.98284584,81.0569 1.13802,81.0626 0.95696878,81.0684 0.87060404,81.0741 0.37913251,81.0798 0.50024068,81.0855 1.4316411,81.0912 2.3708467,81.0969 1.9391793,81.1027 0.94789261,81.1084 0.59482265,81.1141 0.8536002,81.1198 1.0862746,81.1255 1.2930194,81.1313 1.2845701,81.1370 1.3536785,81.1427 1.3016998,81.1484 1.0859158,81.1541 0.46524358,81.1599 0.15514536,81.1656 0.22416718,81.1713 0.41381758,81.1770 0.56040066,81.1827 0.5431686,81.1885 0.56895345,81.1942 0.48263198,81.1999 0.31029406,81.2056 0.39664197,81.2114 0.81904662,81.2171 1.0775506,81.2228 0.78449011,81.2285 1.2157003,81.2342 2.1897831,81.2400 2.1895313,81.2457 1.586094,81.2514 0.98267257,81.2571 0.56040424,81.2629 0.93987983,81.2686 1.3104631,81.2743 1.4569005,81.2800 1.2411702,81.2858 0.86198562,81.2915 0.88804621,81.2972 0.95683897,81.3029 0.84464973,81.3087 0.87074804,81.3144 1.1379575,81.3201 0.88783324,81.3258 0.77591276,81.3316 0.74148178,81.3373 0.97412932,81.3430 1.0085721,81.3487 1.1121297,81.3545 1.1897049,81.3602 1.0602579,81.3659 0.8447783,81.3716 0.7414757,81.3774 0.85348982,81.3831 0.94828349,81.3888 0.97403926,81.3946 0.56021672,81.4003 0.53448093,81.4060 0.73277563,81.4117 0.68967134,81.4175 0.76737314,81.4232 1.1985999,81.4289 1.7415025,81.4347 1.4480702,81.4404 1.0946152,81.4461 0.7240957,81.4519 0.83627528,81.4576 0.99997556,81.4633 1.0429887,81.4690 1.068903,81.4748 1.0517036,81.4805 0.72408813,81.4862 0.41377935,81.4920 0.36208254,81.4977 0.31034192,81.5034 0.29312927,81.5092 0.38798124,81.5149 0.3362152,81.5206 0.3361944,81.5264 0.4396503,81.5321 0.75883675,81.5378 1.6208739,81.5436 1.7672117,81.5493 1.474002,81.5550 0.93104988,81.5608 1.2845246,81.5665 1.215445,81.5722 1.3448652,81.5780 1.2930548,81.5837 0.87062466,81.5894 0.74140483,81.5952 0.89656723,81.6009 0.96556771,81.6067 0.87074035,81.6124 0.76712716,81.6181 0.78440011,81.6239 1.0172611,81.6296 1.1379763,81.6353 1.0344625,81.6411 0.71549362,81.6468 0.71548438,81.6526 0.6809026,81.6583 0.3965089,81.6640 0.31911123,81.6698 0.68108475,81.6755 0.7240777,81.6812 0.65512657,81.6870 0.47411749,81.6927 0.560426,81.6985 0.83626181,81.7042 0.99140847,81.7099 0.97404706,81.7157 0.53437436,81.7214 0.40516728,81.7272 0.37930435,81.7329 0.54331094,81.7386 1.2156233,81.7444 1.0084252,81.7501 0.55158144,81.7559 0.30168507,81.7616 0.34490585,81.7673 0.68117368,81.7731 0.75009054,81.7788 0.70689142,81.7846 0.88794303,81.7903 1.0776032,81.7961 0.74131238,81.8018 0.59467334,81.8075 0.26719853,81.8133 0.57775939,81.8190 0.88797462,81.8248 0.73268688,81.8305 0.5775466,81.8363 0.48275545,81.8420 0.49138543,81.8477 0.51715517,81.8535 0.53448802,81.8592 0.66396964,81.8650 0.78455073,81.8707 0.77578598,81.8765 0.77581412,81.8822 0.8017177,81.8880 0.89654869,81.8937 0.78445727,81.8995 0.83634716,81.9052 1.2847127,81.9109 1.6725593,81.9167 1.5257607,81.9224 0.96522886,81.9282 0.61190563,81.9339 0.38796026,81.9397 0.43104932,81.9454 0.36196813,81.9512 0.24993691,81.9569 0.25879735,81.9627 0.85367262,81.9684 1.2759925,81.9742 1.9655734,81.9799 2.0343153,81.9857 1.7068069,81.9914 1.7673347,81.9972 1.620868,82.0029 1.5775734,82.0087 1.0773491,82.0144 0.77577281,82.0202 0.87930745,82.0259 1.017258,82.0317 1.0517187,82.0374 0.93106949,82.0432 0.98277283,82.0489 0.85346162,82.0547 0.93978035,82.0604 1.2672893,82.0662 1.5430313,82.0719 2.0695791,82.0777 6.5025792,82.0834 14.002465,82.0892 16.042036,82.0949 9.2299833,82.1007 3.1884115,82.1065 2.0169995,82.1122 1.6806821,82.1180 0.88766456,82.1237 0.52589154,82.1295 0.8448686,82.1352 0.93112457,82.1410 0.93967015,82.1467 0.71534109,82.1525 0.54307073,82.1582 0.60354656,82.1640 0.63802403,82.1698 0.72416246,82.1755 0.99124968,82.1813 0.99994791,82.1870 0.73276317,82.1928 0.4740454,82.1985 0.58617169,82.2043 0.99170041,82.2101 1.6640705,82.2158 1.4998229,82.2216 0.99981415,82.2273 0.81030393,82.2331 0.78450435,82.2388 0.78440273,82.2446 0.56026608,82.2504 0.58635068,82.2561 1.0261042,82.2619 1.3275402,82.2676 0.91357183,82.2734 0.71550703,82.2792 0.8879475,82.2849 0.77575433,82.2907 0.68103617,82.2964 0.82773578,82.3022 0.94835466,82.3080 1.0257919,82.3137 0.96545637,82.3195 0.81906152,82.3252 0.79318345,82.3310 0.71553534,82.3368 0.76719147,82.3425 0.82749498,82.3483 1.0517843,82.3540 1.1207418,82.3598 0.96551305,82.3656 0.84478199,82.3713 0.8189097,82.3771 0.85348022,82.3829 0.95688206,82.3886 1.138018,82.3944 1.5086513,82.4001 1.1205759,82.4059 0.92239869,82.4117 1.0603765,82.4174 1.4139975,82.4232 1.6897197,82.4290 1.2325794,82.4347 0.73253739,82.4405 0.43978679,82.4463 1.1382657,82.4520 1.4654447,82.4578 1.3359662,82.4636 1.1377795,82.4693 0.95685774,82.4751 0.79307485,82.4809 0.69835663,82.4866 0.85357076,82.4924 0.89667392,82.4982 1.0257293,82.5039 0.61186975,82.5097 0.43100551,82.5155 0.19820657,82.5212 0.21552287,82.5270 0.61221236,82.5328 1.2071385,82.5385 1.3190506,82.5443 1.0345184,82.5501 1.0170295,82.5558 0.64635295,82.5616 0.79315823,82.5674 0.72410256,82.5732 0.70680183,82.5789 0.52595305,82.5847 0.87947279,82.5905 1.0862391,82.5962 1.4569688,82.6020 1.6122841,82.6078 2.0086744,82.6136 1.594515,82.6193 0.86184847,82.6251 0.58627009,82.6309 0.82774359,82.6366 0.94843251,82.6424 1.1033863,82.6482 0.93946993,82.6540 1.0947938,82.6597 1.2672343,82.6655 1.2414186,82.6713 1.1035439,82.6770 0.92232913,82.6828 0.6722731,82.6886 0.74133176,82.6944 0.68960649,82.7001 0.56045425,82.7059 0.75879407,82.7117 0.81900519,82.7175 0.81897664,82.7232 0.87067896,82.7290 0.87922233,82.7348 0.7844131,82.7406 0.77577972,82.7463 0.46545801,82.7521 0.36207879,82.7579 0.49141946,82.7637 0.79318339,82.7695 0.99145824,82.7752 0.87944734,82.7810 0.95698982,82.7868 1.0860777,82.7926 0.89635503,82.7983 0.72408658,82.8041 0.78453571,82.8099 0.81030589,82.8157 0.53440922,82.8214 0.43968192,82.8272 0.72433645,82.8330 1.1209025,82.8388 1.4569603,82.8446 1.698127,82.8503 1.4223671,82.8561 1.2587093,82.8619 1.1550014,82.8677 0.84471565,82.8735 0.62934262,82.8792 0.63794285,82.8850 0.72411674,82.8908 0.93103176,82.8966 0.88794559,82.9024 0.79304546,82.9082 0.45682168,82.9139 0.4138425,82.9197 0.689762,82.9255 0.68972838,82.9313 0.72408122,82.9371 0.58614415,82.9428 0.5085851,82.9486 0.39648664,82.9544 0.38794878,82.9602 0.47414768,82.9660 0.44830668,82.9718 0.61202484,82.9775 0.47403747,82.9833 0.30182332,82.9891 0.51734513,82.9949 0.49997303,83.0007 0.56888753,83.0065 0.48282835,83.0123 0.7330507,83.0180 1.2329056,83.0238 1.3619374,83.0296 1.0860076,83.0354 0.91375583,83.0412 1.189732,83.0470 1.0861617,83.0528 0.67238611,83.0585 0.79312903,83.0643 1.0775406,83.0701 1.2931716,83.0759 1.4828076,83.0817 1.6380986,83.0875 2.8192632,83.0933 3.6552088,83.0991 2.6723542,83.1048 1.6981679,83.1106 1.0083438,83.1164 0.65494984,83.1222 0.5775885,83.1280 0.78456223,83.1338 0.81891894,83.1396 0.7415328,83.1454 1.2070398,83.1512 1.0084004,83.1569 0.73268276,83.1627 0.73274577,83.1685 0.43953741,83.1743 0.4398118,83.1801 0.86229497,83.1859 1.2413653,83.1917 1.3449186,83.1975 1.5862811,83.2033 1.2411892,83.2091 0.81880713,83.2149 1.3794188,83.2207 1.8104197,83.2264 1.2498413,83.2322 0.8188864,83.2380 0.59486622,83.2438 0.63804114,83.2496 0.96569073,83.2554 1.2069335,83.2612 1.20667,83.2670 0.87907916,83.2728 0.83614582,83.2786 0.56893408,83.2844 0.26728463,83.2902 0.42267862,83.2960 0.87956136,83.3018 1.4999863,83.3076 1.8101654,83.3134 1.7153654,83.3192 1.3879008,83.3250 1.137993,83.3307 1.189698,83.3365 1.14645,83.3423 0.90517181,83.3481 0.96555579,83.3539 0.83613372,83.3597 0.80159903,83.3655 0.43097392,83.3713 0.32771188,83.3771 0.62077373,83.3829 0.73281759,83.3887 0.77596879,83.3945 0.68955177,83.4003 0.49127409,83.4061 0.61217993,83.4119 0.81033087,83.4177 0.85349518,83.4235 1.2069621,83.4293 1.1896468,83.4351 1.1120816,83.4409 0.87060088,83.4467 0.75858104,83.4525 0.84480393,83.4583 0.74125153,83.4641 0.50866377,83.4699 0.56037253,83.4757 0.40520826,83.4815 0.89669812,83.4873 1.215561,83.4931 1.4139624,83.4989 1.6984179,83.5047 1.5082971,83.5105 0.62897879,83.5163 0.29309407,83.5221 0.21549451,83.5279 0.29311267,83.5337 0.44848123,83.5395 1.043435,83.5453 1.7155402,83.5512 1.646457,83.5570 1.7069666,83.5628 1.4914088,83.5686 1.5603042,83.5744 1.3532262,83.5802 0.6894412,83.5860 0.3533954,83.5918 0.26729906,83.5976 0.42259666,83.6034 0.75878066,83.6092 1.0691292,83.6150 1.4740961,83.6208 1.1291435,83.6266 0.8276298,83.6324 1.1292982,83.6382 1.0344471,83.6440 1.0345032,83.6499 1.0946934,83.6557 0.89646339,83.6615 0.75859302,83.6673 0.59481466,83.6731 0.88811678,83.6789 1.1552058,83.6847 0.65492529,83.6905 0.2067686,83.6963 0.29323909,83.7021 0.72438657,83.7079 1.017275,83.7137 0.85330671,83.7196 0.78434336,83.7254 0.64657521,83.7312 0.8276484,83.7370 0.74131578,83.7428 0.62926525,83.7486 0.82762671,83.7544 1.1121975,83.7602 1.2241687,83.7660 0.88781923,83.7719 0.72402912,83.7777 0.56895024,83.7835 0.65527087,83.7893 0.8793717,83.7951 0.99987149,83.8009 0.55168968,83.8067 0.55180222,83.8125 0.64653921,83.8184 0.73275107,83.8242 0.62074274,83.8300 0.72426832,83.8358 0.82753372,83.8416 0.57741821,83.8474 0.53451854,83.8532 0.87939703,83.8590 0.98263681,83.8649 0.57759184,83.8707 0.70703453,83.8765 0.7154876,83.8823 0.89644742,83.8881 0.74135411,83.8939 0.7329241,83.8998 0.83620429,83.9056 0.73263353,83.9114 0.59478307,83.9172 0.79318041,83.9230 1.1983968,83.9288 1.336279,83.9347 1.3189977,83.9405 1.0861062,83.9463 0.77576941,83.9521 0.7759189,83.9579 1.1122206,83.9637 1.275915,83.9696 1.1550454,83.9754 0.7671088,83.9812 0.59475267,83.9870 0.39649746,83.9928 0.62942511,83.9987 1.3104869,84.0045 1.3706912,84.0103 1.2155515,84.0161 1.1810235,84.0219 0.7843973,84.0278 0.61199516,84.0336 0.6120317,84.0394 0.76731163,84.0452 1.189662,84.0510 1.1725122,84.0569 1.2328633,84.0627 0.88768977,84.0685 0.52580726,84.0743 0.93992025,84.0802 1.1550941,84.0860 1.2934227,84.0918 4.9591231,84.0976 12.916585,84.1034 16.542978,84.1093 11.186878,84.1151 4.2049747,84.1209 1.5600815,84.1267 1.2757992,84.1326 0.80147809,84.1384 0.49128574,84.1442 0.49134913,84.1500 0.43968594,84.1559 0.42243576,84.1617 0.38786012,84.1675 0.35346326,84.1733 0.55177981,84.1792 0.78456563,84.1850 0.87938648,84.1908 0.96546233,84.1966 0.87915301,84.2025 0.53436679,84.2083 0.28449672,84.2141 0.23278384,84.2199 0.3363938,84.2258 0.91410738,84.2316 1.4656729,84.2374 1.4912335,84.2433 1.0600981,84.2491 1.0172302,84.2549 1.224125,84.2607 0.98270029,84.2666 0.86209792,84.2724 0.91375977,84.2782 1.0085161,84.2841 0.68962824,84.2899 0.37929896,84.2957 0.24993098,84.3015 0.23285311,84.3074 0.4052169,84.3132 0.45680401,84.3190 0.39657885,84.3249 0.50873059,84.3307 0.77597886,84.3365 1.0344801,84.3424 1.1120858,84.3482 1.2499744,84.3540 0.95690536,84.3599 1.008817,84.3657 1.2328639,84.3715 1.1980115,84.3774 0.71525699,84.3832 0.66381091,84.3890 0.61209279,84.3949 0.68107313,84.4007 0.77580899,84.4065 0.79321951,84.4124 1.1726407,84.4182 1.3189133,84.4240 1.1291835,84.4299 1.0775954,84.4357 1.0000244,84.4415 0.89659327,84.4474 0.95685405,84.4532 0.67236912,84.4590 0.75014132,84.4649 0.99147803,84.4707 1.0343312,84.4765 0.65496814,84.4824 0.49999368,84.4882 0.48283207,84.4941 0.68119025,84.4999 1.2674265,84.5057 1.5086156,84.5116 1.1031587,84.5174 0.50856882,84.5232 0.74148268,84.5291 0.83608544,84.5349 0.78442711,84.5408 1.1293206,84.5466 1.0862825,84.5524 1.034655,84.5583 1.077606,84.5641 0.93942058,84.5699 0.50850862,84.5758 0.46561015,84.5816 0.61211711,84.5875 0.58626181,84.5933 0.81044984,84.5991 1.1723865,84.6050 1.0516276,84.6108 0.87050116,84.6167 0.34477437,84.6225 0.52601618,84.6283 1.0345557,84.6342 1.4655523,84.6400 1.5259124,84.6459 1.327621,84.6517 1.0343386,84.6576 0.7068029,84.6634 0.62077922,84.6692 0.65517694,84.6751 0.6897009,84.6809 0.8879078,84.6868 0.63799894,84.6926 0.96569711,84.6985 1.3620452,84.7043 1.4136362,84.7101 1.0084976,84.7160 0.78445482,84.7218 0.62928247,84.7277 0.91385245,84.7335 0.96565557,84.7394 1.172484,84.7452 1.0947125,84.7511 0.76706052,84.7569 0.57764256,84.7628 0.93986493,84.7686 1.2931343,84.7744 1.1723362,84.7803 0.8793081,84.7861 0.92246181,84.7920 1.0776203,84.7978 1.1120036,84.8037 0.86198401,84.8095 0.85352379,84.8154 1.1293864,84.8212 1.3016831,84.8271 1.0602272,84.8329 0.8017801,84.8388 1.0086594,84.8446 0.72401482,84.8505 0.43099043,84.8563 0.39644489,84.8622 0.3447589,84.8680 0.31037119,84.8739 0.31904176,84.8797 0.48286101,84.8856 0.62938601,84.8914 0.94833559,84.8973 1.0086,84.9031 0.81882387,84.9090 0.34471637,84.9148 0.38796648,84.9207 0.6898129,84.9265 1.0948522,84.9324 0.85336339,84.9382 0.68968302,84.9441 0.75868744,84.9499 0.90529084,84.9558 1.0430708,84.9616 0.8792209,84.9675 1.0258125,84.9733 1.0085578,84.9792 1.0604684,84.9850 1.396727,84.9909 1.6983455,84.9968 1.5860918,85.0026 1.0688492,85.0085 0.88784677,85.0143 0.76722997,85.0202 1.0519347,85.0260 1.3534929,85.0319 1.3447113,85.0377 1.0343608,85.0436 0.66374153,85.0494 0.91379559,85.0553 0.96555215,85.0612 0.96555948,85.0670 0.86202329,85.0729 0.87077105,85.0787 1.1984497,85.0846 1.4742868,85.0904 1.637926,85.0963 1.78443,85.1022 2.0172782,85.1080 1.9656092,85.1139 1.64652,85.1197 1.560143,85.1256 1.5086634,85.1314 1.7586889,85.1373 1.4136182,85.1432 1.051715,85.1490 1.3018277,85.1549 1.2240274,85.1607 0.75838941,85.1666 0.33609936,85.1725 0.31900123,85.1783 0.46560669,85.1842 0.97436315,85.1900 1.4569401,85.1959 1.4224417,85.2018 1.3361243,85.2076 0.76709592,85.2135 0.90532744,85.2194 1.1638595,85.2252 0.98262632,85.2311 0.59463376,85.2369 0.42233092,85.2428 0.41387022,85.2487 0.42241132,85.2545 0.20683427,85.2604 0.30187443,85.2663 0.93117917,85.2721 1.1292745,85.2780 1.1119908,85.2838 0.86197335,85.2897 0.53441548,85.2956 0.50004935,85.3014 0.68105048,85.3073 0.52586591,85.3132 0.4914912,85.3190 0.54315084,85.3249 0.54300141,85.3308 0.42231515,85.3366 0.56046271,85.3425 1.0518936,85.3484 1.3619871,85.3542 1.0947058,85.3601 0.72414738,85.3660 0.78448296,85.3718 0.88811469,85.3777 1.2587953,85.3836 1.3449032,85.3894 1.4482973,85.3953 1.3100924,85.4012 0.78421098,85.4070 0.37067947,85.4129 0.42251083,85.4188 0.706972,85.4246 1.1034179,85.4305 1.0516779,85.4364 0.83617657,85.4422 0.43090847,85.4481 0.1982865,85.4540 0.38803124,85.4599 0.50857997,85.4657 0.629318,85.4716 1.2673061,85.4775 1.1809912,85.4833 0.67238635,85.4892 0.67239636,85.4951 0.66381371,85.5009 0.8275879,85.5068 1.1897466,85.5127 1.456997,85.5186 1.1810023,85.5244 0.82752144,85.5303 0.64643204,85.5362 0.50000113,85.5421 0.59490985,85.5479 0.66382021,85.5538 0.79312718,85.5597 0.7154575,85.5655 0.65525615,85.5714 1.5690875,85.5773 1.9482738,85.5832 1.6207165,85.5890 1.0430275,85.5949 0.70672268,85.6008 0.44826385,85.6067 0.6380654,85.6125 0.97416878,85.6184 0.99994451,85.6243 0.90508246,85.6302 0.73276985,85.6360 0.8707695,85.6419 0.86214507,85.6478 0.94824564,85.6537 0.83609545,85.6595 0.85352635,85.6654 0.87934113,85.6713 0.62053239,85.6772 0.28435367,85.6831 0.20693,85.6889 0.36218306,85.6948 0.83624244,85.7007 1.0775806,85.7066 0.95682991,85.7124 0.46545658,85.7183 0.32757688,85.7242 0.27587458,85.7301 0.42252678,85.7360 0.758753,85.7418 1.1637433,85.7477 1.0344696,85.7536 1.0000646,85.7595 0.80167496,85.7654 0.74989718,85.7712 0.55164623,85.7771 0.49145705,85.7830 0.74151427,85.7889 0.96547103,85.7948 0.61188334,85.8006 0.32752585,85.8065 0.53454727,85.8124 0.81902421,85.8183 0.59479737,85.8242 0.48275113,85.8301 0.68973809,85.8359 0.887945,85.8418 0.7672953,85.8477 0.99136353,85.8536 0.68087614,85.8595 0.35342839,85.8654 0.4569236,85.8712 0.56895208,85.8771 0.42241243,85.8830 0.42243874,85.8889 0.61212969,85.8948 0.72415578,85.9007 0.67239588,85.9066 0.50013751,85.9124 0.92253244,85.9183 1.0000092,85.9242 1.0518126,85.9301 1.1293223,85.9360 1.0170369,85.9419 0.75848335,85.9478 0.62071806,85.9536 0.58653212,85.9595 1.2070832,85.9654 1.172152,85.9713 0.84461647,85.9772 0.73273921,85.9831 0.94828987,85.9890 0.70683908,85.9949 0.5689882,86.0007 0.71551985,86.0066 0.57759327,86.0125 0.5862397,86.0184 0.53440773,86.0243 0.387934,86.0302 0.6898936,86.0361 1.2759727,86.0420 1.4395918,86.0479 1.4912262,86.0537 1.1981802,86.0596 1.2672869,86.0655 0.93976992,86.0714 1.2327298,86.0773 1.4051511,86.0832 1.879409,86.0891 1.7412773,86.0950 1.0689018,86.1009 1.0688717,86.1068 0.88787234,86.1127 0.68117499,86.1186 0.81912166,86.1244 1.1724281,86.1303 1.5172057,86.1362 1.594811,86.1421 1.4568756,86.1480 1.2757993,86.1539 0.76714557,86.1598 0.6034258,86.1657 0.65531909,86.1716 1.0431814,86.1775 1.1982734,86.1834 1.5689931,86.1893 1.3447196,86.1952 0.8963958,86.2011 0.75869715,86.2070 1.0087407,86.2129 0.89655453,86.2188 0.83616686,86.2247 0.5516476,86.2305 0.54306185,86.2364 0.4999066,86.2423 0.36208627,86.2482 0.33622196,86.2541 0.3619751,86.2600 0.39663959,86.2659 0.67260057,86.2718 0.87085134,86.2777 1.1725478,86.2836 1.4138447,86.2895 1.2671131,86.2954 0.79293352,86.3013 0.67244977,86.3072 1.1121628,86.3131 1.3793343,86.3190 1.3705106,86.3249 0.66362828,86.3308 0.41379687,86.3367 0.51718587,86.3426 0.78451854,86.3485 1.1812007,86.3544 1.258592,86.3603 0.83628362,86.3662 1.2501795,86.3721 1.6810911,86.3780 1.7498143,86.3839 0.89642864,86.3898 0.9829067,86.3957 1.060344,86.4016 0.99147284,86.4075 1.4569589,86.4134 1.6290743,86.4193 1.0774341,86.4252 0.68101358,86.4311 0.52586168,86.4370 0.69828331,86.4430 0.68100101,86.4489 0.69826573,86.4548 0.78447473,86.4607 0.86207455,86.4666 0.60349721,86.4725 0.66384256,86.4784 0.99133897,86.4843 0.99137777,86.4902 0.82757616,86.4961 0.63806653,86.5020 0.99142402,86.5079 0.84461892,86.5138 0.72412747,86.5197 1.0431136,86.5256 1.1292288,86.5315 0.81034857,86.5374 0.78458613,86.5433 0.89664525,86.5492 1.137983,86.5552 0.88789219,86.5611 0.61201239,86.5670 0.50860631,86.5729 0.56902087,86.5788 0.77592522,86.5847 0.82753772,86.5906 0.58607727,86.5965 0.31889865,86.6024 0.38805237,86.6083 0.64663607,86.6142 0.66370732,86.6202 0.40503508,86.6261 0.18963532,86.6320 0.2241942,86.6379 0.37076691,86.6438 0.56050873,86.6497 1.0085845,86.6556 1.0946361,86.6615 0.8016122,86.6674 0.50867081,86.6733 0.67274201,86.6793 1.39688,86.6852 1.7155803,86.6911 1.913572,86.6970 1.4135717,86.7029 1.1033195,86.7088 0.47399995,86.7147 0.31041563,86.7206 0.53462392,86.7266 0.75005084,86.7325 1.0257906,86.7384 0.84474671,86.7443 0.75865883,86.7502 0.88801026,86.7561 0.95689625,86.7620 0.88781887,86.7680 0.73275369,86.7739 0.7845341,86.7798 0.81033069,86.7857 0.86215806,86.7916 1.206893,86.7975 0.95675921,86.8034 0.96555203,86.8094 1.4139333,86.8153 1.7500232,86.8212 1.499943,86.8271 1.3535635,86.8330 1.6207459,86.8389 1.4138522,86.8449 1.1722941,86.8508 0.64630646,86.8567 0.49130076,86.8626 0.34476846,86.8685 0.31038591,86.8745 0.59495854,86.8804 0.97428262,86.8863 1.0516925,86.8922 0.82742465,86.8981 0.75002503,86.9041 0.95716172,86.9100 1.3362445,86.9159 1.2153566,86.9218 1.0000077,86.9277 0.93104476,86.9336 0.8360706,86.9396 0.50846499,86.9455 0.31894547,86.9514 0.40531519,86.9573 0.69837946,86.9633 0.6205402,86.9692 0.38781878,86.9751 0.41383731,86.9810 0.45693523,86.9869 0.6467849,86.9929 1.1468928,86.9988 1.5776151,87.0047 1.5257568,87.0106 1.3965386,87.0166 1.3877747,87.0225 1.0170668,87.0284 0.93959546,87.0343 1.103597,87.0402 1.4310251,87.0462 0.94803005,87.0521 0.42246461,87.0580 0.50016999,87.0639 0.80173314,87.0699 0.72401345,87.0758 0.37050697,87.0817 0.19834873,87.0876 0.56053722,87.0936 0.63784581,87.0995 0.42226082,87.1054 0.36210072,87.1114 0.6036095,87.1173 0.95689374,87.1232 0.88778979,87.1291 0.70688736,87.1351 0.75876439,87.1410 0.94835001,87.1469 0.90507036,87.1528 0.67240018,87.1588 0.94836181,87.1647 1.0086735,87.1706 1.0087634,87.1766 1.1725152,87.1825 1.3447055,87.1884 0.99976909,87.1943 0.74994826,87.2003 0.98286796,87.2062 0.93959284,87.2121 0.63784218,87.2181 0.73286963,87.2240 0.96549469,87.2299 0.55152071,87.2359 0.37929127,87.2418 0.66397685,87.2477 0.93119043,87.2536 0.98271519,87.2596 0.76706702,87.2655 0.52578497,87.2714 0.3707782,87.2774 0.50867349,87.2833 0.5085544,87.2892 0.40515444,87.2952 0.45695361,87.3011 0.67252231,87.3070 0.82758212,87.3130 0.75000781,87.3189 0.86205596,87.3248 0.75844997,87.3308 0.43102264,87.3367 0.38801563,87.3426 0.58624923,87.3486 0.80185747,87.3545 1.0259609,87.3604 1.0861853,87.3664 1.0516813,87.3723 1.0172088,87.3782 0.99127513,87.3842 1.1121042,87.3901 2.0174062,87.3961 1.844873,87.4020 1.3965387,87.4079 1.2326602,87.4139 1.1292356,87.4198 0.96572185,87.4257 1.2760555,87.4317 1.4482574,87.4376 1.5862157,87.4436 1.5948466,87.4495 1.2497277,87.4554 0.88771677,87.4614 1.043125,87.4673 1.0085281,87.4732 0.73268038,87.4792 0.88796216,87.4851 0.93117094,87.4911 0.84487891,87.4970 0.68959767,87.5029 0.8707568,87.5089 1.1466194,87.5148 1.0258769,87.5208 1.1379911,87.5267 0.93953085,87.5326 0.51705688,87.5386 0.42246109,87.5445 0.70723855,87.5505 1.3710052,87.5564 1.8277133,87.5623 1.6807989,87.5683 0.93937665,87.5742 0.85344851,87.5802 0.86190337,87.5861 0.65505034,87.5921 0.70697713,87.5980 0.9140051,87.6039 1.4140615,87.6099 1.5947613,87.6158 1.129046,87.6218 0.63775998,87.6277 0.43962714,87.6337 0.42245665,87.6396 0.32754344,87.6456 0.31028545,87.6515 0.41387996,87.6574 0.646631,87.6634 0.59479439,87.6693 0.85355318,87.6753 1.0431525,87.6812 0.91383564,87.6872 1.0086939,87.6931 0.85337842,87.6991 0.74999046,87.7050 1.086266,87.7110 1.2585642,87.7169 0.98274958,87.7228 1.0863317,87.7288 1.0946819,87.7347 0.76703137,87.7407 0.79316783,87.7466 1.1294376,87.7526 1.2672542,87.7585 1.1464465,87.7645 1.146633,87.7704 1.655333,87.7764 1.5173044,87.7823 1.3706783,87.7883 1.1722059,87.7942 0.88774431,87.8002 0.70686287,87.8061 0.75872493,87.8121 0.93970186,87.8180 0.78448939,87.8240 0.87929344,87.8299 0.98275441,87.8359 1.1292579,87.8418 0.71539617,87.8478 0.66386497,87.8537 1.0432094,87.8597 1.2758895,87.8656 0.9394936,87.8716 0.40514362,87.8775 0.8019225,87.8835 1.3191284,87.8895 1.5777776,87.8954 1.5344366,87.9014 1.2500132,87.9073 1.5173771,87.9133 1.5775027,87.9192 1.5516217,87.9252 1.4049685,87.9311 0.93950415,87.9371 0.89666402,87.9430 1.1207578,87.9490 1.0774015,87.9549 0.64645213,87.9609 0.58622652,87.9669 0.56902111,87.9728 0.84495199,87.9788 1.1207576,87.9847 1.1981601,87.9907 0.63778704,87.9966 0.52590674,88.0026 0.84495479,88.0085 1.29333,88.0145 1.7241087,88.0205 1.1117928,88.0264 0.78442383,88.0324 0.80170453,88.0383 0.60334992,88.0443 0.61214823,88.0503 0.83648282,88.0562 1.0777515,88.0622 1.2239174,88.0681 0.77567285,88.0741 0.64664084,88.0800 0.94845921,88.0860 2.0263016,88.0920 3.4403176,88.0979 4.3103337,88.1039 3.0338643,88.1098 1.4995031,88.1158 0.6981473,88.1218 0.8103258,88.1277 0.66365439,88.1337 0.75871915,88.1396 0.99155462,88.1456 1.1119529,88.1516 0.86191362,88.1575 0.87929094,88.1635 0.93967092,88.1695 1.1208335,88.1754 1.2499813,88.1814 0.87921065,88.1873 0.75010878,88.1933 1.0691648,88.1993 1.672459,88.2052 1.5257716,88.2112 1.3187431,88.2172 0.54286551,88.2231 0.30186403,88.2291 1.2070428,88.2351 1.4398165,88.2410 1.663873,88.2470 0.9997313,88.2530 0.46533108,88.2589 0.22409026,88.2649 0.18106931,88.2708 0.32768723,88.2768 0.56919146,88.2828 0.84497851,88.2887 0.93961871,88.2947 0.86197793,88.3007 0.95684886,88.3066 1.0344034,88.3126 0.97404772,88.3186 0.89663953,88.3245 1.0432045,88.3305 1.0948207,88.3365 1.0689914,88.3425 0.96543741,88.3484 0.78442371,88.3544 0.95693207,88.3604 0.80166095,88.3663 0.69832373,88.3723 0.92246562,88.3783 0.79307449,88.3842 0.83609533,88.3902 0.87923926,88.3962 0.84483677,88.4021 0.62941206,88.4081 0.99158198,88.4141 1.3793116,88.4201 1.1205102,88.4260 0.62057579,88.4320 0.54311419,88.4380 0.54315245,88.4439 0.50001723,88.4499 0.56891924,88.4559 0.65511119,88.4619 0.79321551,88.4678 1.2417384,88.4738 1.5691314,88.4798 1.767067,88.4857 1.6895051,88.4917 1.5172076,88.4977 1.1292542,88.5037 0.91366422,88.5096 0.87933737,88.5156 1.3018672,88.5216 1.3016459,88.5276 0.93092018,88.5335 0.67246693,88.5395 0.70699179,88.5455 0.81895673,88.5515 0.59471768,88.5574 0.56893909,88.5634 0.89673287,88.5694 1.3622934,88.5754 1.5344812,88.5813 1.3015772,88.5873 0.87057155,88.5933 0.63794887,88.5993 0.92241478,88.6052 1.2326643,88.6112 1.4051346,88.6172 1.0861125,88.6232 0.53447902,88.6292 0.71579468,88.6351 1.1813135,88.6411 1.5774798,88.6471 1.1721699,88.6531 0.8016569,88.6591 0.92239314,88.6650 0.96561223,88.6710 0.94835746,88.6770 0.93107814,88.6830 0.94814342,88.6889 0.49114421,88.6949 0.39664054,88.7009 0.76739269,88.7069 1.0085547,88.7129 0.7326979,88.7189 0.57765025,88.7248 0.6206544,88.7308 0.65509182,88.7368 0.53441876,88.7428 0.29305959,88.7488 0.31899828,88.7547 0.4224098,88.7607 0.29306516,88.7667 0.42269102,88.7727 1.2070684,88.7787 1.0343368,88.7847 1.0947942,88.7906 0.90521246,88.7966 0.99143642,88.8026 1.0603911,88.8086 1.1293954,88.8146 1.1034765,88.8206 1.2845438,88.8265 1.6464444,88.8325 0.99104017,88.8385 0.43954933,88.8445 0.35350743,88.8505 0.41384685,88.8565 0.54309708,88.8625 0.49132758,88.8684 0.50007153,88.8744 0.79317611,88.8804 0.88813335,88.8864 1.1466696,88.8924 0.99127436,88.8984 0.88782561,88.9044 0.89655191,88.9103 1.2068746,88.9163 0.80143589,88.9223 0.18106279,88.9283 0.68994981,88.9343 1.0776258,88.9403 1.2325943,88.9463 0.94813991,88.9523 0.84495407,88.9582 1.1467594,88.9642 1.413871,88.9702 1.2842575,88.9762 0.58599049,88.9822 0.43106395,88.9882 0.34476948,88.9942 0.37067708,89.0002 0.54319626,89.0062 0.48277161,89.0122 0.40516025,89.0181 0.60352325,89.0241 0.65520394,89.0301 0.64655811,89.0361 0.68960023,89.0421 0.90533584,89.0481 1.8712337,89.0541 2.7160563,89.0601 3.0947378,89.0661 2.6808686,89.0721 4.3632221,89.0781 8.1308336,89.0841 9.1205339,89.0901 6.5762649,89.0960 3.8350797,89.1020 2.4217384,89.1080 1.2842053,89.1140 0.92227495,89.1200 0.75866777,89.1260 0.88816154,89.1320 0.95692044,89.1380 0.80158252,89.1440 0.8360948,89.1500 0.62060952,89.1560 0.77586681,89.1620 0.56889009,89.1680 0.30166468,89.1740 0.20703019,89.1800 0.534603,89.1860 0.70701921,89.1920 1.0691961,89.1980 1.4310172,89.2040 1.3876976,89.2100 0.93961352,89.2160 0.70682037,89.2220 0.52576989,89.2280 1.0259761,89.2340 1.2500733,89.2400 1.1034266,89.2460 0.89658678,89.2520 1.0171887,89.2580 0.94825751,89.2640 0.95703119,89.2699 0.97421545,89.2759 1.051589,89.2819 0.87920111,89.2879 0.96560472,89.2939 1.0777233,89.2999 1.3707267,89.3060 1.1548979,89.3120 0.68961978,89.3180 0.87957686,89.3240 1.1120491,89.3300 0.77560955,89.3360 0.40512732,89.3420 0.43106389,89.3480 0.3706539,89.3540 0.38795692,89.3600 0.81038058,89.3660 1.1465913,89.3720 1.0344424,89.3780 0.62067032,89.3840 0.76731282,89.3900 0.96557152,89.3960 1.0604132,89.4020 1.33618,89.4080 1.1982155,89.4140 1.0258014,89.4200 0.68095243,89.4260 0.5516454,89.4320 0.3879647,89.4380 0.59500301,89.4440 0.88794655,89.4500 0.94818121,89.4560 0.77589887,89.4620 0.8362,89.4680 0.54292893,89.4740 0.24996683,89.4801 0.27610376,89.4861 0.66396254,89.4921 0.68089259,89.4981 0.49994305,89.5041 0.65520537,89.5101 0.75000417,89.5161 1.2157842,89.5221 1.663927,89.5281 1.3187925,89.5341 0.76700097,89.5401 0.37916657,89.5461 0.48271602,89.5521 0.47406241,89.5582 0.25010979,89.5642 0.5520463,89.5702 1.4224424,89.5762 1.2928718,89.5822 1.1896398,89.5882 1.1552161,89.5942 1.0258069,89.6002 0.93959659,89.6062 0.68970406,89.6122 0.76729035,89.6183 0.72410113,89.6243 0.65538955,89.6303 1.2674035,89.6363 1.24123,89.6423 1.5518178,89.6483 2.0431726,89.6543 1.827634,89.6603 1.8018545,89.6664 1.7154478,89.6724 1.3359957,89.6784 0.85327774,89.6844 0.6809426,89.6904 0.49122369,89.6964 0.23268014,89.7024 0.094817817,89.7084 0.16384593,89.7145 0.43971086,89.7205 0.57766473,89.7265 0.81900209,89.7325 0.67239237,89.7385 0.75882095,89.7445 0.9485966,89.7506 1.2240417,89.7566 0.86173785,89.7626 0.55163574,89.7686 0.61208719,89.7746 1.0172502,89.7806 1.1207309,89.7867 1.0432082,89.7927 1.0086539,89.7987 1.0430403,89.8047 1.0258017,89.8107 1.0344478,89.8167 0.92237741,89.8228 0.801682,89.8288 0.74141955,89.8348 0.80208242,89.8408 1.189934,89.8468 1.3187512,89.8528 1.0772827,89.8589 0.83606094,89.8649 0.72418392,89.8709 0.77589518,89.8769 0.82750505,89.8829 0.88789088,89.8890 0.86207879,89.8950 0.8362484,89.9010 0.70691752,89.9070 0.499901,89.9130 0.36194527,89.9191 0.24145368,89.9251 0.48295054,89.9311 1.0517288,89.9371 1.0171844,89.9432 0.92246145,89.9492 0.80176455,89.9552 0.94825691,89.9612 0.87062734,89.9672 0.78442848,89.9733 0.801826,89.9793 1.241618,89.9853 1.4913536,89.9913 1.137797,89.9974 0.83614469,90.0034 0.70691186,90.0094 0.93108737,90.0154 0.93964887,90.0215 0.94829279,90.0275 1.1380312,90.0335 1.543249,90.0395 1.8103122,90.0456 1.5343403,90.0516 1.258522,90.0576 1.17242,90.0636 1.4484967,90.0697 1.7501609,90.0757 1.8706771,90.0817 1.8275937,90.0877 1.9913301,90.0938 1.7152753,90.0998 0.87042356,90.1058 0.52601969,90.1119 1.1295604,90.1179 1.4137311,90.1239 1.379205,90.1299 1.2585739,90.1360 0.79297632,90.1420 0.68091536,90.1480 0.71561998,90.1541 1.1035874,90.1601 1.5862291,90.1661 1.4137466,90.1721 1.0947435,90.1782 0.66373944,90.1842 0.73271543,90.1902 0.60340106,90.1963 0.66392934,90.2023 1.0260605,90.2083 1.2241309,90.2144 1.1809531,90.2204 1.0258044,90.2264 0.81881738,90.2324 0.31023601,90.2385 0.22424178,90.2445 0.66397071,90.2505 1.0259458,90.2566 0.93103015,90.2626 0.90509611,90.2686 0.82753098,90.2747 0.61210304,90.2807 0.49134168,90.2867 0.396494,90.2928 0.40513688,90.2988 0.34477639,90.3048 0.41384822,90.3109 0.67258418,90.3169 0.83627665,90.3229 0.85346401,90.3290 1.1465087,90.3350 1.1550671,90.3411 0.88784999,90.3471 0.66386837,90.3531 1.0432026,90.3592 0.95680618,90.3652 0.59470761,90.3712 0.40511596,90.3773 0.42247027,90.3833 0.905276,90.3893 1.3793124,90.3954 1.310252,90.4014 0.86196363,90.4075 0.49151176,90.4135 1.1122751,90.4195 1.31032,90.4256 1.0688534,90.4316 0.79300141,90.4376 0.6983642,90.4437 1.1294476,90.4497 1.2068228,90.4558 0.90509182,90.4618 0.7499904,90.4678 0.75852358,90.4739 0.5689165,90.4799 0.74139297,90.4860 0.53451383,90.4920 0.637968,90.4980 0.75005722,90.5041 0.8275587,90.5101 0.5688436,90.5162 0.21546926,90.5222 0.20705044,90.5282 0.6553756,90.5343 0.93962985,90.5403 0.86190671,90.5464 0.49998134,90.5524 0.41382894,90.5585 0.52591527,90.5645 0.73279846,90.5705 0.66370445,90.5766 0.56900418,90.5826 0.99154681,90.5887 1.4310517,90.5947 1.1808738,90.6008 0.7498731,90.6068 0.49127159,90.6129 0.25857419,90.6189 0.23277266,90.6249 0.2327587,90.6310 0.23281777,90.6370 0.47423014,90.6431 0.64656138,90.6491 0.62926203,90.6552 0.42243075,90.6612 0.49147794,90.6673 0.84494185,90.6733 1.034608,90.6794 1.0688577,90.6854 0.6808418,90.6914 0.48269749,90.6975 0.37073967,90.7035 0.68974942,90.7096 0.71541011,90.7156 0.53444874,90.7217 0.82767451,90.7277 1.0000088,90.7338 0.70686203,90.7398 0.59493488,90.7459 1.060599,90.7519 1.3017462,90.7580 0.94805652,90.7640 0.73268235,90.7701 0.96553731,90.7761 1.0087157,90.7822 1.1036974,90.7882 1.2759082,90.7943 1.8705094,90.8003 1.8964285,90.8064 1.7844422,90.8124 1.2499726,90.8185 0.77577442,90.8245 0.50850511,90.8306 0.65518814,90.8366 1.2070292,90.8427 1.6293495,90.8487 1.4224634,90.8548 1.4398679,90.8608 1.5173038,90.8669 1.4222214,90.8730 0.93943799,90.8790 0.49991861,90.8851 0.35336947,90.8911 0.22418027,90.8972 0.54328018,90.9032 0.62069368,90.9093 0.56884634,90.9153 0.57748705,90.9214 0.52584207,90.9274 0.48282093,90.9335 0.86220604,90.9395 1.1553864,90.9456 1.4483073,90.9517 1.3620449,90.9577 1.1550817,90.9638 0.71542132,90.9698 0.79312187,90.9759 0.90518379,90.9819 0.83621019,90.9880 0.74141985,90.9941 1.1984499,91.0001 1.5689726,91.0062 1.448245,91.0122 1.2068101,91.0183 0.87917817,91.0243 1.0432422,91.0304 1.4913926,91.0365 1.3359574,91.0425 1.2758667,91.0486 1.9229035,91.0546 3.0861952,91.0607 8.4553967,91.0668 42.460247,91.0728 90.764229,91.0789 95.947464,91.0849 55.143692,91.0910 16.213587,91.0971 5.1023073,91.1031 2.7668097,91.1092 1.3444039,91.1152 0.89639974,91.1213 0.6118989,91.1274 0.4827401,91.1334 0.59496385,91.1395 0.89672381,91.1455 1.0863537,91.1516 1.1723723,91.1577 0.99986762,91.1637 0.90505117,91.1698 0.78452867,91.1759 0.87931103,91.1819 0.887802,91.1880 0.90506917,91.1941 0.56891078,91.2001 0.59494472,91.2062 0.67250776,91.2122 0.68092918,91.2183 0.47421136,91.2244 0.75025111,91.2304 0.74995041,91.2365 0.68086493,91.2426 0.72410327,91.2486 0.93971109,91.2547 1.0344516,91.2608 0.94825161,91.2668 1.1295767,91.2729 1.6296074,91.2790 1.5603293,91.2850 1.2582501,91.2911 0.74115598,91.2972 0.94844985,91.3032 1.5605065,91.3093 1.8361812,91.3154 1.3187153,91.3214 0.50851226,91.3275 0.45708653,91.3336 0.72417325,91.3396 0.53428835,91.3457 0.37919742,91.3518 0.29306328,91.3578 0.37073964,91.3639 0.59493452,91.3700 0.66375184,91.3761 0.43959859,91.3821 0.51739556,91.3882 1.0088264,91.3943 1.2155545,91.4003 0.93944883,91.4064 0.75860083,91.4125 0.81905824,91.4186 0.74995553,91.4246 0.82753241,91.4307 0.66364759,91.4368 0.29303414,91.4428 0.42247456,91.4489 0.71555436,91.4550 0.62063861,91.4611 0.27587217,91.4671 0.52605718,91.4732 1.0173674,91.4793 0.99988657,91.4853 0.6291551,91.4914 0.56030852,91.4975 0.84496486,91.5036 1.2759286,91.5096 1.1464441,91.5157 0.87064636,91.5218 0.71549034,91.5279 0.67239255,91.5339 0.70693856,91.5400 0.68099856,91.5461 0.46539813,91.5522 0.40521696,91.5582 0.86215341,91.5643 0.77590662,91.5704 0.75008559,91.5765 0.87064093,91.5825 0.72409463,91.5886 0.90515566,91.5947 1.0258635,91.6008 1.0174919,91.6069 1.4053315,91.6129 1.4395831,91.6190 1.1808257,91.6251 0.65508819,91.6312 0.94869387,91.6372 1.56918,91.6433 1.4651972,91.6494 1.1377385,91.6555 1.1379464,91.6616 0.98268455,91.6676 0.56023526,91.6737 0.36207518,91.6798 0.52588111,91.6859 0.70687282,91.6920 0.74992865,91.6980 0.55177259,91.7041 0.68126243,91.7102 1.0174439,91.7163 1.6037247,91.7224 2.1724584,91.7284 2.180774,91.7345 1.6033258,91.7406 1.3705493,91.7467 0.80174029,91.7528 1.284654,91.7589 1.6982458,91.7649 1.7239265,91.7710 1.0687869,91.7771 0.62924492,91.7832 0.40521264,91.7893 0.77599508,91.7954 0.78447515,91.8014 0.65514308,91.8075 0.70700324,91.8136 0.67242861,91.8197 0.39637724,91.8258 0.40512529,91.8319 0.74160308,91.8380 1.2502505,91.8440 1.4740223,91.8501 0.98262173,91.8562 0.89667231,91.8623 0.99128836,91.8684 0.654944,91.8745 0.56035537,91.8806 0.73294181,91.8866 0.98292935,91.8927 1.1896462,91.8988 0.75837183,91.9049 0.34477088,91.9110 0.7847988,91.9171 1.4486054,91.9232 1.6206185,91.9293 1.1721991,91.9353 1.1380324,91.9414 1.3018029,91.9475 0.97381294,91.9536 0.41351962,91.9597 0.60353351,91.9658 0.93127179,91.9719 1.3104537,91.9780 1.0773575,91.9841 0.69811255,91.9901 0.70700872,91.9962 0.67250174,92.0023 0.72433388,92.0084 1.2760645,92.0145 1.6119585,92.0206 1.5774177,92.0267 1.2671124,92.0328 1.3963933,92.0389 1.405174,92.0450 1.4485254,92.0511 1.8970578,92.0571 2.6464829,92.0632 2.4742882,92.0693 5.6312499,92.0754 11.113696,92.0815 11.774935,92.0876 6.9373374,92.0937 2.4043925,92.0998 2.2760875,92.1059 2.0342863,92.1120 1.5516734,92.1181 1.3102273,92.1242 1.2242234,92.1303 1.6207635,92.1364 1.2066158,92.1425 0.64636672,92.1486 0.37061423,92.1547 0.35365817,92.1608 0.97431755,92.1668 1.1206717,92.1729 1.3275203,92.1790 1.1723266,92.1851 1.0430757,92.1912 0.87082446,92.1973 1.2415322,92.2034 1.1377447,92.2095 0.54291481,92.2156 0.41382745,92.2217 0.68119282,92.2278 0.96576482,92.2339 1.2844298,92.2400 1.0084188,92.2461 0.93104988,92.2522 0.74993962,92.2583 0.57746369,92.2644 0.50861841,92.2705 0.6466257,92.2766 0.79311204,92.2827 0.88789809,92.2888 1.1550899,92.2949 1.3361537,92.3010 1.224166,92.3071 0.81041139,92.3132 0.65516484,92.3193 1.043051,92.3254 1.3189855,92.3315 1.1724566,92.3376 0.83623773,92.3437 0.75851876,92.3498 0.33609518,92.3559 0.12935673,92.3620 0.27590123,92.3681 0.33620906,92.3742 0.35348856,92.3803 0.38803491,92.3864 0.58635974,92.3925 0.75870812,92.3986 0.88793457,92.4047 1.0947024,92.4109 1.0430092,92.4170 0.98280072,92.4231 1.2241954,92.4292 1.6379354,92.4353 1.508689,92.4414 1.3878466,92.4475 0.82742256,92.4536 0.56898934,92.4597 0.51722264,92.4658 0.59479988,92.4719 0.64659756,92.4780 0.82772821,92.4841 1.3190351,92.4902 1.2845168,92.4963 1.1551179,92.5024 0.94808125,92.5085 0.7844255,92.5147 0.63793778,92.5208 0.44827771,92.5269 0.5001058,92.5330 0.75008696,92.5391 0.73274279,92.5452 0.56018132,92.5513 0.2757282,92.5574 0.26735267,92.5635 0.7588104,92.5696 1.0775775,92.5757 0.95689523,92.5818 1.1640942,92.5880 1.5861858,92.5941 0.93076324,92.6002 0.9138149,92.6063 1.1034166,92.6124 0.72397381,92.6185 0.43095073,92.6246 0.50013655,92.6307 0.99154156,92.6368 1.1982628,92.6430 1.1723032,92.6491 0.78441709,92.6552 0.81898201,92.6613 0.74141943,92.6674 0.67242819,92.6735 0.70689261,92.6796 0.81032324,92.6857 0.80174834,92.6919 0.99133217,92.6980 0.88789374,92.7041 0.89669949,92.7102 0.88793039,92.7163 0.58609658,92.7224 0.3102704,92.7285 0.29304284,92.7347 0.40531117,92.7408 1.1035738,92.7469 1.1551269,92.7530 0.87063318,92.7591 0.70688301,92.7652 0.75001407,92.7714 0.80169713,92.7775 0.77591181,92.7836 0.82754529,92.7897 0.71547544,92.7958 0.56037062,92.8019 0.35340911,92.8081 0.31889969,92.8142 0.37935725,92.8203 0.96583164,92.8264 1.6726811,92.8325 1.594659,92.8386 0.95663249,92.8448 0.82755625,92.8509 0.71552169,92.8570 0.64654672,92.8631 0.81035382,92.8692 0.96553677,92.8754 1.0604957,92.8815 1.4743497,92.8876 1.6034913,92.8937 1.4999703,92.8998 1.6292459,92.9060 1.603245,92.9121 1.1291184,92.9182 0.93974108,92.9243 1.1465638,92.9304 1.2154092,92.9366 0.93112749,92.9427 0.97412795,92.9488 0.69822186,92.9549 0.68099195,92.9610 0.63787973,92.9672 0.7586593,92.9733 1.0516623,92.9794 0.72411448,92.9855 0.58630496,92.9917 0.83626634,92.9978 1.077588,93.0039 1.1465963,93.0100 1.301954,93.0162 1.6036667,93.0223 1.620478,93.0284 0.86175954,93.0345 0.49136484,93.0407 0.47420871,93.0468 0.57756084,93.0529 0.55171233,93.0590 1.0347114,93.0652 2.1216857,93.0713 5.3891711,93.0774 11.142847,93.0835 29.31122,93.0897 46.693295,93.0958 41.665855,93.1019 22.077442,93.1080 7.2805438,93.1142 3.2666755,93.1203 2.0858076,93.1264 1.0772693,93.1326 0.60341018,93.1387 0.83647835,93.1448 1.517333,93.1509 1.43937,93.1571 0.75844008,93.1632 0.57765871,93.1693 1.0864992,93.1755 1.5949761,93.1816 1.4395119,93.1877 1.1464074,93.1938 0.98271221,93.2000 0.93106902,93.2061 1.017323,93.2122 1.2931631,93.2184 1.0948403,93.2245 1.025745,93.2306 0.61190963,93.2368 0.40511778,93.2429 0.19821396,93.2490 0.23279653,93.2552 0.45701721,93.2613 0.68109298,93.2674 0.64644378,93.2735 0.39660496,93.2797 0.64661652,93.2858 0.46543521,93.2919 0.67243338,93.2981 0.7499814,93.3042 0.63787985,93.3103 0.63801992,93.3165 1.0863881,93.3226 1.4397328,93.3288 1.5776032,93.3349 1.4482832,93.3410 1.0861077,93.3472 0.90508819,93.3533 1.051717,93.3594 0.8965078,93.3656 0.81900316,93.3717 1.3017429,93.3778 1.5259087,93.3840 1.4827187,93.3901 0.74985158,93.3962 0.56033933,93.4024 0.74138016,93.4085 0.78457284,93.4147 1.0346819,93.4208 1.1550726,93.4269 0.58592594,93.4331 0.31031469,93.4392 0.40529951,93.4453 0.655276,93.4515 0.84489125,93.4576 0.8793183,93.4638 0.86208278,93.4699 0.97407395,93.4760 0.71539479,93.4822 0.63786066,93.4883 0.53448004,93.4945 0.62083358,93.5006 0.81924123,93.5067 1.2932488,93.5129 1.4654596,93.5190 1.4307516,93.5252 0.81007892,93.5313 0.80180699,93.5374 1.077785,93.5436 1.2156038,93.5497 0.92226553,93.5559 0.6206091,93.5620 0.82755321,93.5681 0.93959105,93.5743 0.85370016,93.5804 1.4400307,93.5866 1.8535242,93.5927 1.6980073,93.5989 1.1118327,93.6050 0.86207342,93.6111 0.87063116,93.6173 0.58608973,93.6234 0.46559325,93.6296 1.0604805,93.6357 1.4654851,93.6419 1.2413514,93.6480 1.0688843,93.6542 0.75862014,93.6603 0.92271864,93.6664 1.5603951,93.6726 1.3963172,93.6787 1.0775018,93.6849 0.98282617,93.6910 1.0258465,93.6972 0.89662796,93.7033 1.1897795,93.7095 1.3706713,93.7156 1.5172088,93.7218 1.4139035,93.7279 1.3103584,93.7341 0.93093824,93.7402 1.0256693,93.7464 0.99122185,93.7525 0.95692706,93.7587 0.53448147,93.7648 0.56051385,93.7710 0.913908,93.7771 0.84471381,93.7833 0.54301947,93.7894 0.65523249,93.7956 0.78454322,93.8017 0.70681089,93.8079 0.62923884,93.8140 0.75866872,93.8202 0.62937307,93.8263 0.72407669,93.8325 0.59473127,93.8386 0.56903565,93.8448 0.78456676,93.8509 0.89652407,93.8571 0.92248017,93.8632 1.1724577,93.8694 1.1724813,93.8755 1.5433215,93.8817 1.5430032,93.8878 1.1378253,93.8940 1.3534509,93.9001 1.2325499,93.9063 0.71535963,93.9124 0.57763541,93.9186 0.75879395,93.9247 1.275965,93.9309 1.3793244,93.9370 1.1895603,93.9432 0.68950635,93.9494 0.55185068,93.9555 1.0431983,93.9617 1.3621187,93.9678 1.6122911,93.9740 2.0605249,93.9801 2.025789,93.9863 1.7756305,93.9924 1.7154231,93.9986 1.3963875,94.0048 0.94828671,94.0109 1.1209314,94.0171 1.2414368,94.0232 1.1809148,94.0294 1.1551373,94.0355 1.2412525,94.0417 0.9827233,94.0479 1.2762548,94.0540 1.9313769,94.0602 2.4829135,94.0663 2.8103156,94.0725 5.8224797,94.0787 21.429995,94.0848 38.702515,94.0910 38.108395,94.0971 20.949467,94.1033 6.1337795,94.1095 2.266748,94.1156 2.456965,94.1218 2.6723332,94.1279 2.4914205,94.1341 2.1722877,94.1403 1.3272116,94.1464 0.6376794,94.1526 0.38797763,94.1587 0.64671582,94.1649 1.043206,94.1711 1.0947062,94.1772 0.76731157,94.1834 1.2934569,94.1895 1.689577,94.1957 1.0687115,94.2019 0.70680898,94.2080 0.73277718,94.2142 0.95689255,94.2204 0.91384423,94.2265 1.2329105,94.2327 1.4051059,94.2389 1.0859435,94.2450 0.38788056,94.2512 0.58642751,94.2574 0.98295027,94.2635 1.1636506,94.2697 0.65502876,94.2758 0.41387045,94.2820 0.59489679,94.2882 0.86211497,94.2943 1.0431287,94.3005 1.3190966,94.3067 1.4309757,94.3128 1.4654719,94.3190 1.5777179,94.3252 1.3361483,94.3313 0.82738376,94.3375 0.7671966,94.3437 1.0689753,94.3498 0.94820124,94.3560 0.72412896,94.3622 0.59483647,94.3684 0.8880716,94.3745 1.5174576,94.3807 1.4999393,94.3869 0.93937492,94.3930 0.49127886,94.3992 0.63808149,94.4054 1.0087142,94.4115 1.129277,94.4177 0.95680863,94.4239 0.72405326,94.4300 0.68104798,94.4362 0.72424805,94.4424 1.1811432,94.4486 1.4310451,94.4547 1.0688735,94.4609 0.64654118,94.4671 0.80176038,94.4732 0.83614498,94.4794 0.72399652,94.4856 0.56030709,94.4918 0.69852614,94.4979 1.0519462,94.5041 1.0258758,94.5103 1.0342239,94.5165 0.73256433,94.5226 0.71573883,94.5288 1.215677,94.5350 1.2843812,94.5412 0.99987584,94.5473 0.80174315,94.5535 0.76723439,94.5597 0.66369528,94.5658 0.74136645,94.5720 0.92240095,94.5782 0.68963224,94.5844 0.48273748,94.5905 0.61216247,94.5967 1.0001595,94.6029 0.93094957,94.6091 0.74127215,94.6153 0.77593249,94.6214 0.91405421,94.6276 1.0259858,94.6338 0.78416765,94.6400 0.43088809,94.6461 0.66393554,94.6523 1.0775788,94.6585 1.4224089,94.6647 1.7932844,94.6709 1.8794998,94.6770 1.9051427,94.6832 1.4911286,94.6894 0.95678979,94.6956 0.78444397,94.7017 0.72415197,94.7079 1.0951928,94.7141 1.7329347,94.7203 1.4479438,94.7265 0.7756021,94.7326 0.47412866,94.7388 0.65524477,94.7450 0.97407115,94.7512 0.62057519,94.7574 0.38797233,94.7636 0.56038022,94.7697 0.6121068,94.7759 0.73279089,94.7821 0.7241258,94.7883 0.63792163,94.7945 0.79314297,94.8006 1.2415926,94.8068 1.7328327,94.8130 1.2842494,94.8192 0.81024623,94.8254 0.82775646,94.8316 1.129406,94.8377 1.1206424,94.8439 1.0947245,94.8501 0.98272961,94.8563 1.3018095,94.8625 1.2068194,94.8687 0.77575111,94.8749 0.61205,94.8810 0.63794839,94.8872 0.78454167,94.8934 0.98282349,94.8996 1.0775117,94.9058 0.77573836,94.9120 0.63805813,94.9182 0.84500748,94.9243 1.025987,94.9305 1.37941,94.9367 1.6638378,94.9429 1.8361431,94.9491 1.3531936,94.9553 1.0860198,94.9615 0.96553004,94.9676 0.71557766,94.9738 0.69841534,94.9800 0.95699394,94.9862 1.2672703,94.9924 1.6292571,94.9986 1.6723469,95.0048 1.629584,95.0110 1.5517752,95.0172 1.1118579,95.0234 1.0257449,95.0295 1.0862849,95.0357 1.6209129,95.0419 2.0605421,95.0481 2.7330947,95.0543 5.797008,95.0605 24.736803,95.0667 56.484673,95.0729 63.978733,95.0791 43.195076,95.0853 19.725431,95.0915 12.112305,95.0976 16.977516,95.1038 24.130938,95.1100 22.600863,95.1162 13.142272,95.1224 4.661305,95.1286 2.0340219,95.1348 1.8103105,95.1410 1.9397044,95.1472 1.6723299,95.1534 1.1377414,95.1596 0.95686543,95.1658 1.0000129,95.1720 0.94818473,95.1782 1.0517637,95.1844 1.2500533,95.1906 1.2069985,95.1967 1.3535081,95.2029 1.1205913,95.2091 1.1034322,95.2153 0.82742947,95.2215 0.41363364,95.2277 0.4655447,95.2339 0.5086897,95.2401 0.56900793,95.2463 0.57762027,95.2525 0.6206519,95.2587 0.44819269,95.2649 0.44826347,95.2711 0.49138889,95.2773 0.69838673,95.2835 0.98279887,95.2897 0.82746887,95.2959 0.4222855,95.3021 0.21554188,95.3083 0.39671931,95.3145 0.62076223,95.3207 0.56029689,95.3269 0.55176175,95.3331 0.90525889,95.3393 0.98260599,95.3455 0.48263833,95.3517 0.53461498,95.3579 0.76735502,95.3641 0.74128199,95.3703 0.45682436,95.3765 0.46558154,95.3827 0.44821817,95.3889 0.53438497,95.3951 0.59479928,95.4013 0.7759189,95.4075 0.94841611,95.4137 1.1552391,95.4199 1.0690353,95.4261 0.93102312,95.4323 0.66378832,95.4385 0.97436762,95.4447 1.3965957,95.4509 1.1720986,95.4571 0.51703566,95.4633 0.48287657,95.4695 0.75018746,95.4758 1.0691795,95.4820 1.3104056,95.4882 1.2584717,95.4944 1.0429054,95.5006 0.79294932,95.5068 0.50865251,95.5130 0.62083137,95.5192 0.92238677,95.5254 0.97389042,95.5316 0.50861377,95.5378 0.87102014,95.5440 1.1810019,95.5502 0.65488476,95.5564 0.34475085,95.5626 0.24996436,95.5688 0.28453395,95.5751 0.47430319,95.5813 0.86216605,95.5875 1.0345926,95.5937 1.2241266,95.5999 0.97394043,95.6061 0.8361522,95.6123 0.86225164,95.6185 1.1379756,95.6247 0.79296494,95.6309 0.64645088,95.6371 0.55169845,95.6434 0.62934262,95.6496 0.57768619,95.6558 0.81060356,95.6620 1.353784,95.6682 1.8189576,95.6744 1.585912,95.6806 1.1549619,95.6868 0.84482801,95.6930 0.82771724,95.6992 1.0690243,95.7055 1.1464424,95.7117 0.71544284,95.7179 0.96559608,95.7241 1.0948374,95.7303 1.0518007,95.7365 1.0948236,95.7427 0.95675147,95.7490 1.0689396,95.7552 1.2328632,95.7614 1.422415,95.7676 1.3361692,95.7738 1.4569712,95.7800 1.4913409,95.7862 1.1549979,95.7925 0.59475744,95.7987 0.44837853,95.8049 0.79315841,95.8111 1.0948973,95.8173 1.3619984,95.8235 0.80162787,95.8297 0.65531224,95.8360 0.85350633,95.8422 0.97419864,95.8484 1.3449028,95.8546 1.551615,95.8608 1.2154858,95.8670 1.1551557,95.8733 0.90496242,95.8795 0.44818175,95.8857 0.64675677,95.8919 1.2674811,95.8981 1.4050437,95.9044 1.0084521,95.9106 0.87924963,95.9168 0.76719266,95.9230 0.69823724,95.9292 0.38794357,95.9354 0.35361829,95.9417 0.56035691,95.9479 0.49988818,95.9541 0.64656955,95.9603 0.93115789,95.9665 1.1292771,95.9728 0.95677966,95.9790 0.83620983,95.9852 0.68098217,95.9914 0.41385627,95.9977 0.50878769,96.0039 0.78458428,96.0101 0.93107229,96.0163 0.87919062,96.0225 0.62911451,96.0288 0.35337049,96.0350 0.55204695,96.0412 1.5949316,96.0474 1.7762452,96.0537 3.9158361,96.0599 8.8302374,96.0661 13.345095,96.0723 12.058885,96.0786 9.3433981,96.0848 7.7514558,96.0910 21.735088,96.0972 55.883106,96.1034 70.808586,96.1097 49.676964,96.1159 19.12002,96.1221 6.2044611,96.1284 3.2750595,96.1346 1.5599833,96.1408 1.3794738,96.1470 1.3792214,96.1533 1.1637183,96.1595 1.0861899,96.1657 1.1724709,96.1719 1.2154822,96.1782 0.98256457,96.1844 0.56019676,96.1906 0.31896931,96.1968 0.61222494,96.2031 0.92248052,96.2093 1.172473,96.2155 1.3189493,96.2218 0.91374791,96.2280 0.83625305,96.2342 1.0000335,96.2404 1.0430303,96.2467 0.87052703,96.2529 0.69825196,96.2591 0.88804758,96.2654 0.95692509,96.2716 0.85342616,96.2778 0.78446656,96.2841 0.6119917,96.2903 0.50859469,96.2965 0.56902498,96.3028 0.76742154,96.3090 1.0863024,96.3152 1.1464272,96.3214 0.86197257,96.3277 0.85342401,96.3339 0.90519434,96.3401 0.98288494,96.3464 1.1379493,96.3526 0.91358376,96.3588 0.62922835,96.3651 0.7242806,96.3713 0.73281795,96.3775 0.72408414,96.3838 0.82760578,96.3900 0.88800818,96.3962 0.96557564,96.4025 0.94821781,96.4087 0.71557772,96.4150 1.0692073,96.4212 1.387762,96.4274 0.87916327,96.4337 0.77600139,96.4399 0.72401261,96.4461 0.61192393,96.4524 0.81026232,96.4586 0.81898445,96.4648 1.0949346,96.4711 1.1206974,96.4773 1.1034614,96.4836 1.0863191,96.4898 1.4311563,96.4960 1.5516759,96.5023 1.2411809,96.5085 0.68956709,96.5147 0.7845819,96.5210 0.98296845,96.5272 1.6725835,96.5335 1.7672832,96.5397 1.7412847,96.5459 1.2066491,96.5522 0.7327022,96.5584 0.82760352,96.5647 0.74989396,96.5709 0.64648741,96.5771 0.61208165,96.5834 0.72418892,96.5896 0.75005215,96.5959 0.60344064,96.6021 0.61212158,96.6083 1.0604922,96.6146 1.2327501,96.6208 0.81873727,96.6271 0.34470031,96.6333 0.40520293,96.6395 0.61214185,96.6458 0.66385329,96.6520 0.60353285,96.6583 0.93971759,96.6645 0.96539581,96.6708 0.99130273,96.6770 0.71557039,96.6832 0.62061441,96.6895 0.33617082,96.6957 0.43114945,96.7020 0.50855958,96.7082 0.37057042,96.7145 0.51743573,96.7207 1.146717,96.7270 1.2844706,96.7332 1.629312,96.7395 1.6464946,96.7457 1.0689726,96.7519 0.83615732,96.7582 0.91377628,96.7644 0.99142706,96.7707 0.96550196,96.7769 0.90502113,96.7832 0.77581286,96.7894 1.3106444,96.7957 1.6035335,96.8019 1.137663,96.8082 0.58605516,96.8144 0.67269117,96.8207 1.3365401,96.8269 1.491385,96.8332 1.4136659,96.8394 1.1378833,96.8457 1.1552458,96.8519 1.2844075,96.8582 1.0342395,96.8644 0.78436929,96.8707 0.74999189,96.8769 0.46549931,96.8832 0.44826385,96.8894 0.48276943,96.8957 0.53457505,96.9019 0.93980408,96.9082 1.4310931,96.9144 1.4655604,96.9207 1.3532845,96.9269 0.72396702,96.9332 0.81051368,96.9394 1.1811769,96.9457 1.4397227,96.9519 1.6035261,96.9582 1.7931819,96.9644 1.8706429,96.9707 1.5860432,96.9769 1.0170029,96.9832 0.47393352,96.9894 0.40526587,96.9957 0.77605903,97.0019 1.0085762,97.0082 0.91370648,97.0145 1.2845986,97.0207 1.5948933,97.0270 1.3102738,97.0332 0.88792944,97.0395 0.87935835,97.0457 1.663938,97.0520 2.3449273,97.0582 2.4052939,97.0645 1.9398154,97.0708 3.6149538,97.0770 15.290906,97.0833 28.589819,97.0895 29.471313,97.0958 19.400894,97.1020 12.437827,97.1083 9.6802158,97.1146 7.0072641,97.1208 4.205657,97.1271 2.8528392,97.1333 1.637449,97.1396 0.74127018,97.1458 0.6724028,97.1521 0.70685697,97.1584 0.74145043,97.1646 1.0430764,97.1709 0.91378099,97.1771 0.91390556,97.1834 0.92243856,97.1897 1.0431069,97.1959 1.0775483,97.2022 0.9999792,97.2084 1.112052,97.2147 0.93948799,97.2210 0.58617532,97.2272 0.51737696,97.2335 0.56907004,97.2397 0.79302996,97.2460 0.60340232,97.2523 0.84492821,97.2585 0.94835192,97.2648 1.1120181,97.2711 0.97412431,97.2773 1.0430593,97.2836 0.82758129,97.2898 1.0346973,97.2961 1.4656434,97.3024 1.5345176,97.3086 1.3189445,97.3149 1.1896533,97.3212 1.2325698,97.3274 0.77559388,97.3337 0.43959543,97.3400 0.52598083,97.3462 0.71560591,97.3525 1.0345619,97.3588 1.6209027,97.3650 1.9053191,97.3713 1.5344261,97.3776 1.249758,97.3838 1.060129,97.3901 0.78431106,97.3964 0.34478447,97.4026 0.37943813,97.4089 0.52580726,97.4152 0.45690319,97.4214 0.80193388,97.4277 1.1811597,97.4340 1.3188504,97.4402 0.88773072,97.4465 0.72428262,97.4528 1.2846141,97.4590 1.3361651,97.4653 1.2673051,97.4716 1.2326957,97.4778 0.88775355,97.4841 0.54310721,97.4904 0.68127197,97.4966 1.1726686,97.5029 1.4223964,97.5092 1.3360772,97.5155 1.7586095,97.5217 1.9051048,97.5280 1.4825983,97.5343 0.93951344,97.5405 0.66385633,97.5468 1.0003097,97.5531 1.4570568,97.5594 1.517031,97.5656 0.93087053,97.5719 0.7068997,97.5782 0.87067288,97.5844 0.94831276,97.5907 0.9914552,97.5970 1.2154924,97.6033 0.96537107,97.6095 0.64661109,97.6158 0.83629292,97.6221 0.69818729,97.6284 0.62938768,97.6346 1.1036305,97.6409 1.6466161,97.6472 2.0775266,97.6535 2.3877952,97.6597 2.0516605,97.6660 1.2673738,97.6723 1.3620939,97.6786 1.2066566,97.6848 0.63769722,97.6911 0.41378152,97.6974 0.72431827,97.7037 1.2329814,97.7099 1.3535091,97.7162 1.1379044,97.7225 1.3277044,97.7288 1.3706588,97.7351 1.0515641,97.7413 0.92224383,97.7476 0.72404939,97.7539 0.8879869,97.7602 1.0604415,97.7664 1.3535831,97.7727 1.4310559,97.7790 1.1896225,97.7853 1.1292218,97.7916 0.913634,97.7978 0.55170971,97.8041 0.59500748,97.8104 0.88804328,97.8167 0.97412187,97.8230 1.0775032,97.8292 1.0429822,97.8355 0.64638048,97.8418 0.28450242,97.8481 0.45708096,97.8544 0.65522587,97.8606 0.80171227,97.8669 0.87069041,97.8732 1.0691202,97.8795 1.6122237,97.8858 1.3101227,97.8921 0.63764399,97.8983 0.50876731,97.9046 1.1037319,97.9109 1.4568769,97.9172 1.155,97.9235 0.93954402,97.9298 0.79304427,97.9360 0.70688903,97.9423 0.76725924,97.9486 0.8533439,97.9549 0.5603416,97.9612 0.68985301,97.9675 1.0001165,97.9737 1.1896347,97.9800 1.5085351,97.9863 1.3707219,97.9926 1.1120712,97.9989 0.89651525,98.0052 0.89661205,98.0115 0.92239594,98.0178 0.94827247,98.0240 0.93116802,98.0303 1.327567,98.0366 1.2671994,98.0429 1.3018395,98.0492 1.1552583,98.0555 1.3535551,98.0618 1.5173184,98.0681 2.6476817,98.0743 7.3292527,98.0806 10.526093,98.0869 9.5506754,98.0932 6.1454983,98.0995 4.0776691,98.1058 5.6824403,98.1121 10.087406,98.1184 10.706074,98.1247 6.2392817,98.1309 1.7490671,98.1372 1.2069334,98.1435 1.0514847,98.1498 0.8101567,98.1561 0.56034255,98.1624 0.58631122,98.1687 0.82777321,98.1750 1.2330092,98.1813 1.8276985,98.1876 1.8273875,98.1939 1.3703719,98.2002 1.1723659,98.2064 1.2414156,98.2127 0.98267782,98.2190 0.53434241,98.2253 0.34476343,98.2316 0.39655265,98.2379 0.30173564,98.2442 0.42248449,98.2505 0.50008577,98.2568 0.57763118,98.2631 0.71548218,98.2694 0.79308724,98.2757 1.0001024,98.2820 1.1465489,98.2883 0.93951464,98.2946 0.65506691,98.3009 0.32753628,98.3072 0.23286772,98.3135 0.40539601,98.3197 0.74165857,98.3260 1.3709447,98.3323 1.6896049,98.3386 1.3617195,98.3449 1.0255715,98.3512 0.81894177,98.3575 0.86215264,98.3638 0.74127489,98.3701 0.31894675,98.3764 0.4829112,98.3827 0.61212766,98.3890 0.78434378,98.3953 0.38786754,98.4016 0.44843361,98.4079 0.64661598,98.4142 0.77582997,98.4205 0.7069118,98.4268 0.99153966,98.4331 1.1033918,98.4394 0.89636588,98.4457 0.91385382,98.4520 1.0604733,98.4583 1.060264,98.4646 0.80161345,98.4709 0.6293276,98.4772 0.55171031,98.4835 0.57756692,98.4898 0.71557844,98.4961 1.0689875,98.5024 1.0776215,98.5087 1.0517011,98.5150 0.9654454,98.5213 1.2414854,98.5276 1.4225414,98.5339 1.5257998,98.5402 0.88776958,98.5465 0.60333341,98.5529 0.46549794,98.5592 0.89665812,98.5655 1.2157292,98.5718 1.4138426,98.5781 1.0515059,98.5844 0.6464268,98.5907 0.68976355,98.5970 0.99155706,98.6033 1.1550394,98.6096 0.68078113,98.6159 0.35348207,98.6222 0.56921178,98.6285 1.0001137,98.6348 0.93088681,98.6411 0.70682257,98.6474 0.844823,98.6537 0.77586055,98.6600 0.81034702,98.6664 0.67233831,98.6727 0.50859028,98.6790 0.30167973,98.6853 0.22408985,98.6916 0.32769686,98.6979 0.6811772,98.7042 0.6982367,98.7105 0.41362724,98.7168 0.21558318,98.7231 0.78476948,98.7294 1.1637998,98.7358 1.0689009,98.7421 1.2328517,98.7484 1.2500749,98.7547 0.99126428,98.7610 0.58612931,98.7673 0.90535152,98.7736 1.3017745,98.7799 1.2067363,98.7862 0.99133247,98.7925 1.1294683,98.7989 1.4138806,98.8052 1.4050164,98.8115 0.97394103,98.8178 0.61196786,98.8241 0.46554682,98.8304 0.80183959,98.8367 0.94820619,98.8430 0.63786709,98.8494 0.78455991,98.8557 0.83623898,98.8620 0.87923282,98.8683 0.66376948,98.8746 1.1123149,98.8809 1.5003331,98.8872 1.4827856,98.8936 1.2756407,98.8999 1.14656,98.9062 1.5000657,98.9125 1.6292093,98.9188 1.6897051,98.9251 1.6553376,98.9314 1.4826597,98.9378 1.0946063,98.9441 0.74978399,98.9504 0.46554542,98.9567 0.87957871,98.9630 1.1983156,98.9693 1.0342461,98.9757 0.72416562,98.9820 1.1209396,98.9883 1.8370428,98.9946 6.3833327,99.0009 17.763201,99.0073 22.326557,99.0136 14.25382,99.0199 5.514617,99.0262 2.6029389,99.0325 1.9221741,99.0389 2.0777528,99.0452 2.2156646,99.0515 2.7335556,99.0578 5.251461,99.0641 7.7937617,99.0705 7.5420322,99.0768 4.421,99.0831 2.7496476,99.0894 3.9923913,99.0957 8.5534773,99.1021 11.310367,99.1084 8.8516636,99.1147 4.5761051,99.1210 1.6893421,99.1273 1.3103743,99.1337 1.0604081,99.1400 1.2760713,99.1463 1.3705792,99.1526 1.1463379,99.1590 0.96537191,99.1653 0.72409606,99.1716 0.75876313,99.1779 0.78446221,99.1843 0.74126685,99.1906 0.96554124,99.1969 0.97420144,99.2032 0.75857162,99.2095 0.56047642,99.2159 0.79328102,99.2222 0.98270816,99.2285 1.1894625,99.2349 0.69801229,99.2412 0.21550547,99.2475 0.32766196,99.2538 0.35341191,99.2602 0.23272172,99.2665 0.42251465,99.2728 0.8622641,99.2791 1.1812131,99.2855 1.103398,99.2918 0.90521115,99.2981 1.129373,99.3044 0.99976802,99.3108 0.75844246,99.3171 0.87947202,99.3234 1.3105628,99.3298 1.2844036,99.3361 1.1120219,99.3424 1.2845718,99.3487 1.5259157,99.3551 1.4051168,99.3614 1.0515676,99.3677 0.6119501,99.3741 0.47412917,99.3804 0.87940431,99.3867 1.3276241,99.3931 1.5085524,99.3994 1.23269,99.4057 0.93971556,99.4120 0.92254198,99.4184 1.0257871,99.4247 0.74981183,99.4310 0.6724149,99.4374 0.93136954,99.4437 1.4743199,99.4500 1.5774804,99.4564 1.7584821,99.4627 1.5257885,99.4690 1.2846723,99.4754 1.3277161,99.4817 1.0686845,99.4880 0.67224526,99.4944 0.7500999,99.5007 0.86202139,99.5070 0.79303294,99.5134 0.79300684,99.5197 0.66399038,99.5260 0.93140841,99.5324 1.1204829,99.5387 0.66344362,99.5451 0.29302573,99.5514 0.24139151,99.5577 0.3966552,99.5641 0.59492934,99.5704 0.75008702,99.5767 1.0000554,99.5831 0.93091905,99.5894 0.65501863,99.5957 0.46558467,99.6021 0.62952477,99.6084 0.98279434,99.6148 0.88769948,99.6211 0.53435588,99.6274 0.68108088,99.6338 0.75862265,99.6401 0.59487104,99.6464 0.62079448,99.6528 0.91384673,99.6591 1.249947,99.6655 1.0603385,99.6718 0.83618379,99.6781 0.68958265,99.6845 0.74137205,99.6908 1.0173469,99.6972 1.2846863,99.7035 1.2846748,99.7098 1.5000154,99.7162 1.2842469,99.7225 0.8705107,99.7289 0.6379106,99.7352 0.84488034,99.7416 0.96543264,99.7479 0.7413637,99.7542 0.66405791,99.7606 0.88813883,99.7669 0.94809616,99.7733 0.85325611,99.7796 1.1379498,99.7859 1.0689664,99.7923 1.0689256,99.7986 1.0258843,99.8050 1.051791,99.8113 0.86195731,99.8177 0.62922823,99.8240 0.57756746,99.8304 0.67242765,99.8367 0.87945771,99.8430 1.2760413,99.8494 1.6466767,99.8557 1.7844319,99.8621 1.6204826,99.8684 1.0946553,99.8748 0.70683086,99.8811 0.66395813,99.8875 1.0604962,99.8938 1.0603756,99.9002 1.0776312,99.9065 1.1466075,99.9129 1.2843755,99.9192 0.99986649,99.9255 0.94844961,99.9319 1.2157722,99.9382 1.7932056,99.9446 1.6808591,99.9509 0.93937808,99.9573 0.86215526,99.9636 1.6122769,99.9700 2.0172935,99.9763 2.0603056,99.9827 1.6550578,99.9890 1.4395359,99.9954 1.2670804,100.0017 1.0000359,100.0081 1.3451129,100.0144 1.8711952,100.0208 2.5349607,100.0271 2.8015566,100.0335 2.4046605,100.0398 2.4138103,100.0462 2.931427,100.0525 4.017787,100.0589 5.5434589,100.0652 8.0794716,100.0716 15.891521,100.0780 40.187965,100.0843 193.79926,100.0907 589.32599,100.0970 817.60718,100.1034 615.98901,100.1097 245.50371,100.1161 71.001656,100.1224 40.659267,100.1288 28.106728,100.1351 16.80702,100.1415 8.920166,100.1478 3.6711106,100.1542 2.8878429,100.1605 3.1033685,100.1669 2.8274314,100.1733 1.9309138,100.1796 1.2672079,100.1860 0.85326463,100.1923 0.3792277,100.1987 0.50866079,100.2050 0.53446573,100.2114 0.68979907,100.2178 1.1123186,100.2241 1.7674984,100.2305 2.0516298,100.2368 1.5170622,100.2432 1.4138339,100.2495 1.2671674,100.2559 1.0689591,100.2623 1.2241262,100.2686 1.232775,100.2750 1.4916316,100.2813 1.7931987,100.2877 1.3792001,100.2941 1.0083539,100.3004 0.82749313,100.3068 1.0775769,100.3131 1.0085925,100.3195 1.0863202,100.3259 1.4397722,100.3322 1.7068944,100.3386 1.3360543,100.3449 1.4137222,100.3513 1.4826815,100.3577 1.0689518,100.3640 0.75872117,100.3704 0.81914842,100.3767 1.0861622,100.3831 0.87926602,100.3895 1.0001924,100.3958 1.3707302,100.4022 1.3101388,100.4086 1.1033194,100.4149 1.3363435,100.4213 1.4742508,100.4276 1.4309258,100.4340 0.82733732,100.4404 0.63790137,100.4467 0.92245716,100.4531 0.87072843,100.4595 0.95702505,100.4658 1.0604044,100.4722 0.99994624,100.4786 0.73264271,100.4849 0.66369689,100.4913 0.56035268,100.4977 0.73285186,100.5040 1.0174152,100.5104 1.603642,100.5168 1.7674506,100.5231 1.8964869,100.5295 1.4738632,100.5359 1.3878964,100.5422 1.4310111,100.5486 1.2499,100.5550 0.97405589,100.5613 0.87058496,100.5677 0.72413677,100.5741 1.0346321,100.5804 1.4224863,100.5868 1.4654312,100.5932 1.1636589,100.5995 1.0345081,100.6059 1.1899124,100.6123 1.3967525,100.6186 1.5258497,100.6250 1.4136432,100.6314 1.1725318,100.6378 1.8622229,100.6441 1.9048971,100.6505 1.3531803,100.6569 0.79307133,100.6632 0.7673943,100.6696 1.1121854,100.6760 1.18098,100.6823 0.98271281,100.6887 0.887963,100.6951 0.8102451,100.7015 0.5602746,100.7078 0.56906378,100.7142 0.86218596,100.7206 1.1983025,100.7270 1.3102305,100.7333 1.198213,100.7397 1.3018097,100.7461 1.4655417,100.7524 1.0084996,100.7588 0.8016665,100.7652 0.85355067,100.7716 0.76717532,100.7779 0.49984047,100.7843 0.49144354,100.7907 0.77597272,100.7971 0.95697534,100.8034 1.0259477,100.8098 0.85334665,100.8162 0.49990866,100.8226 0.63794279,100.8290 1.0777901,100.8353 1.7242817,100.8417 1.5429435,100.8481 1.2413875,100.8545 1.1639253,100.8608 1.2068037,100.8672 0.97398043,100.8736 0.98268926,100.8800 0.95695323,100.8863 1.1897933,100.8927 1.1121278,100.8991 1.2759538,100.9055 1.6206744,100.9119 1.672304,100.9182 1.3361266,100.9246 1.0344862,100.9310 0.95694339,100.9374 0.96546638,100.9438 0.9741289,100.9501 1.1379328,100.9565 1.0517557,100.9629 1.3535591,100.9693 1.4309399,100.9757 1.1722862,100.9820 1.0863073,100.9884 1.0861554,100.9948 0.87068021,101.0012 1.3795644,101.0076 2.4147093,101.0139 6.6409144,101.0203 13.700448,101.0267 14.464332,101.0331 9.756073,101.0395 5.1540036,101.0459 4.6640139,101.0522 4.715663,101.0586 5.2844777,101.0650 6.2079921,101.0714 11.054888,101.0778 18.960464,101.0842 27.461378,101.0905 41.723156,101.0969 58.959839,101.1033 53.08651,101.1097 27.618547,101.1161 7.1765666,101.1225 3.2496271,101.1289 2.8705211,101.1352 2.5776293,101.1416 2.4656057,101.1480 2.0428152,101.1544 1.1721087,101.1608 1.0862151,101.1672 1.068899,101.1736 1.0774636,101.1800 0.78438556,101.1863 0.72421336,101.1927 0.90518773,101.1991 0.95693952,101.2055 1.5775983,101.2119 1.5775579,101.2183 1.4485056,101.2247 1.3017071,101.2311 0.8790912,101.2374 0.72411031,101.2438 0.95701516,101.2502 1.29309,101.2566 0.94809991,101.2630 0.79326713,101.2694 1.1726909,101.2758 1.7327344,101.2822 1.8449664,101.2886 2.0867586,101.2950 2.4398472,101.3014 2.1286762,101.3077 1.1719486,101.3141 0.96542418,101.3205 0.56897235,101.3269 0.81912804,101.3333 1.1120653,101.3397 1.1034085,101.3461 1.0688952,101.3525 0.87057155,101.3589 0.82765067,101.3653 1.1295298,101.3717 1.3448313,101.3781 1.2067244,101.3845 0.9482277,101.3908 1.0000663,101.3972 0.93097192,101.4036 0.69815791,101.4100 0.76733333,101.4164 1.0344887,101.4228 0.8101601,101.4292 0.47408685,101.4356 0.37072846,101.4420 0.62949145,101.4484 1.0087976,101.4548 1.008638,101.4612 1.008593,101.4676 1.0259038,101.4740 1.4397,101.4804 1.4826838,101.4868 1.3533967,101.4932 0.99151564,101.4996 1.0000373,101.5060 0.96530539,101.5124 0.84483063,101.5188 1.3623427,101.5252 1.5861938,101.5316 1.0686529,101.5380 0.62067086,101.5444 0.96565259,101.5508 1.2155945,101.5572 1.38782,101.5636 1.0774417,101.5700 0.87067819,101.5764 0.91389233,101.5828 1.1812221,101.5892 1.3362594,101.5956 1.4394938,101.6020 0.93938911,101.6084 0.40515777,101.6148 0.63803363,101.6212 1.0430523,101.6276 0.89652181,101.6340 0.76724565,101.6404 0.50855786,101.6468 0.3188996,101.6532 0.21555334,101.6596 0.4657352,101.6660 0.85361087,101.6724 0.85333145,101.6788 0.7239939,101.6852 0.57759666,101.6916 0.64667428,101.6980 0.87943798,101.7044 1.1897743,101.7108 1.5086262,101.7172 1.1721524,101.7236 0.85338324,101.7300 1.2329806,101.7364 1.4139415,101.7428 1.4395967,101.7492 1.3360641,101.7556 1.4224002,101.7620 1.7070587,101.7684 2.0000596,101.7749 1.6636879,101.7813 1.1810316,101.7877 1.0172318,101.7941 0.93951052,101.8005 0.77594543,101.8069 0.97432345,101.8133 1.0171347,101.8197 1.1032882,101.8261 1.1206672,101.8325 1.1120957,101.8389 0.97404295,101.8453 0.70688391,101.8517 0.91387814,101.8582 0.99129701,101.8646 0.64640385,101.8710 0.44827056,101.8774 0.50008386,101.8838 0.57768184,101.8902 0.7415272,101.8966 1.1899099,101.9030 1.5517391,101.9094 1.2669361,101.9158 0.71524632,101.9223 0.4482038,101.9287 0.50876939,101.9351 0.75880343,101.9415 0.91379821,101.9479 1.0343299,101.9543 0.78440148,101.9607 0.54322356,101.9671 0.7932632,101.9735 1.0602731,101.9800 0.7756471,101.9864 0.46539313,101.9928 0.27587441,101.9992 0.32759088,102.0056 0.35345319,102.0120 0.41389057,102.0184 0.60355002,102.0248 0.8621605,102.0313 1.1984165,102.0377 1.5777959,102.0441 1.8187841,102.0505 1.3705481,102.0569 2.3889458,102.0633 5.0705051,102.0698 7.3537736,102.0762 6.4301162,102.0826 4.4646273,102.0890 3.1809542,102.0954 4.924561,102.1018 14.092297,102.1082 27.504707,102.1147 28.738464,102.1211 16.459042,102.1275 6.0653229,102.1339 3.794266,102.1403 10.115326,102.1468 15.138617,102.1532 12.144228,102.1596 5.9890718,102.1660 2.6370845,102.1724 1.8273675,102.1788 1.3876907,102.1853 1.0430137,102.1917 0.9052093,102.1981 0.82743162,102.2045 0.43098804,102.2109 0.57766283,102.2174 0.41369578,102.2238 0.43100989,102.2302 0.53456068,102.2366 0.83629805,102.2430 1.060334,102.2495 1.1636751,102.2559 1.1206167,102.2623 1.0259476,102.2687 0.93106419,102.2752 0.80180931,102.2816 0.99139571,102.2880 0.74996817,102.2944 0.82768321,102.3008 1.0948255,102.3073 1.0947818,102.3137 0.95694757,102.3201 1.0691214,102.3265 1.4138193,102.3330 1.4051015,102.3394 1.3015839,102.3458 0.93099821,102.3522 1.051874,102.3587 1.2931899,102.3651 1.499845,102.3715 0.96522212,102.3779 0.43092024,102.3844 0.37087503,102.3908 0.94850594,102.3972 1.2241088,102.4036 0.89636284,102.4101 0.75014699,102.4165 1.2502782,102.4229 1.4309704,102.4293 1.4135934,102.4358 1.5172325,102.4422 1.5776621,102.4486 1.2758614,102.4550 1.4223981,102.4615 1.3017709,102.4679 1.2846675,102.4743 1.310423,102.4808 1.3618975,102.4872 1.1206706,102.4936 1.3793386,102.5000 1.2153528,102.5065 0.93081719,102.5129 0.42226523,102.5193 0.55181223,102.5258 0.83641291,102.5322 1.0001354,102.5386 0.84473056,102.5450 0.67225391,102.5515 0.3963699,102.5579 0.25860304,102.5643 0.50878042,102.5708 0.76742238,102.5772 1.1207094,102.5836 1.2758919,102.5901 1.525862,102.5965 0.98267919,102.6029 0.8188377,102.6094 0.41376165,102.6158 0.70719838,102.6222 1.0171753,102.6287 0.69822782,102.6351 1.0088878,102.6415 1.1551198,102.6480 0.84445953,102.6544 0.5602982,102.6608 0.93131238,102.6673 1.1466031,102.6737 0.94809592,102.6801 0.55160511,102.6866 0.53441644,102.6930 0.37928209,102.6994 0.51755536,102.7059 1.2588359,102.7123 1.4741414,102.7187 1.3102317,102.7252 0.8532871,102.7316 0.85342711,102.7381 1.1640588,102.7445 2.0259848,102.7509 1.5772201,102.7574 0.68936795,102.7638 0.29308248,102.7702 0.35350773,102.7767 0.48280722,102.7831 0.54324716,102.7895 0.79341471,102.7960 1.3192383,102.8024 1.4567512,102.8089 1.1894126,102.8153 1.1724209,102.8217 1.1205542,102.8282 0.84472716,102.8346 0.89668638,102.8411 0.92235488,102.8475 0.74128467,102.8539 0.89662665,102.8604 1.3536016,102.8668 1.4654557,102.8733 0.8704654,102.8797 0.70694423,102.8861 1.008669,102.8926 0.82754976,102.8990 0.76715702,102.9055 0.38783273,102.9119 0.45702723,102.9183 0.60348141,102.9248 0.66385448,102.9312 0.94843787,102.9377 1.0172561,102.9441 0.7067129,102.9506 0.61210251,102.9570 1.3278799,102.9634 1.6810865,102.9699 1.6893003,102.9763 0.93938398,102.9828 0.86230481,102.9892 0.98297656,102.9957 1.0774819,103.0021 0.73251045,103.0086 0.42242408,103.0150 0.71561587,103.0214 0.88796037,103.0279 1.2243105,103.0343 1.5260381,103.0408 1.8880361,103.0472 2.0690789,103.0537 2.2499254,103.0601 4.2526555,103.0666 16.127058,103.0730 28.511366,103.0795 25.918627,103.0859 14.296728,103.0924 6.1704931,103.0988 4.6207399,103.1053 3.6804273,103.1117 2.1977854,103.1182 2.2243009,103.1246 2.241503,103.1310 2.3448019,103.1375 2.7845147,103.1439 3.146492,103.1504 2.4395025,103.1568 2.0772288,103.1633 1.6635886,103.1697 1.5260712,103.1762 1.6208117,103.1826 1.81891,103.1891 1.3533545,103.1955 0.99122787,103.2020 0.58606195,103.2084 0.84486586,103.2149 1.3449056,103.2213 1.4570304,103.2278 1.3794276,103.2343 1.1378711,103.2407 0.96544558,103.2472 1.0947906,103.2536 1.0862895,103.2601 1.3016934,103.2665 0.98260427,103.2730 1.1123275,103.2794 1.5690862,103.2859 1.404896,103.2923 0.89637381,103.2988 0.78447193,103.3052 0.70684904,103.3117 0.42230561,103.3181 0.1896707,103.3246 0.53464621,103.3311 1.129443,103.3375 1.3621598,103.3440 1.2327682,103.3504 0.96532643,103.3569 0.60327393,103.3633 0.51723951,103.3698 0.47417551,103.3762 0.41380531,103.3827 0.42251006,103.3892 0.66387427,103.3956 0.72410733,103.4021 0.77586454,103.4085 1.3965939,103.4150 1.663745,103.4214 1.1377912,103.4279 0.64659679,103.4344 0.84513849,103.4408 1.267468,103.4473 1.2671173,103.4537 0.99115664,103.4602 0.8102271,103.4667 0.69820988,103.4731 0.73277241,103.4796 0.89672023,103.4860 1.0431386,103.4925 0.9309265,103.4990 1.0086398,103.5054 1.1293064,103.5119 1.0778104,103.5183 1.3538631,103.5248 1.5860282,103.5313 1.0512961,103.5377 0.83619124,103.5442 0.92243278,103.5506 0.81897485,103.5571 1.1121988,103.5636 1.3534272,103.5700 1.2152984,103.5765 0.84484762,103.5830 0.99153841,103.5894 0.95685703,103.5959 0.75855744,103.6023 0.73272705,103.6088 0.81888449,103.6153 0.71554339,103.6217 0.84489882,103.6282 0.82750022,103.6347 0.56894785,103.6411 0.52594274,103.6476 0.67239493,103.6541 0.81899989,103.6605 1.1121529,103.6670 1.1121415,103.6735 1.1896333,103.6799 0.89646506,103.6864 0.81893349,103.6929 0.81028211,103.6993 0.72402227,103.7058 0.47415045,103.7123 0.49148694,103.7187 0.59486681,103.7252 0.83616495,103.7317 0.64641321,103.7381 0.47413281,103.7446 0.56043643,103.7511 0.89671278,103.7575 1.4915025,103.7640 1.5949476,103.7705 1.51729,103.7769 1.2068751,103.7834 0.95675242,103.7899 0.56869525,103.7963 0.56904352,103.8028 1.1899341,103.8093 1.8020504,103.8157 2.2759798,103.8222 2.0427983,103.8287 1.6118015,103.8352 1.6034571,103.8416 1.6984034,103.8481 1.4567475,103.8546 0.83598894,103.8610 0.65526003,103.8675 0.93969542,103.8740 1.0344269,103.8805 1.5432744,103.8869 2.2845869,103.8934 1.9135869,103.8999 0.95679623,103.9063 0.95692062,103.9128 0.81033897,103.9193 0.62069583,103.9258 0.74136186,103.9322 0.79317856,103.9387 0.87927109,103.9452 0.65506405,103.9517 0.78458071,103.9581 0.87069374,103.9646 0.69821852,103.9711 1.0345352,103.9776 1.3967912,103.9840 1.517307,103.9905 1.1636155,103.9970 1.2412798,104.0035 1.3189704,104.0099 1.258603,104.0164 0.84467888,104.0229 0.5862757,104.0294 0.97426039,104.0358 1.6813279,104.0423 3.0092409,104.0488 3.7155919,104.0553 3.3615327,104.0618 2.7155912,104.0682 3.8284807,104.0747 5.1989889,104.0812 5.8879938,104.0877 5.0682616,104.0941 3.1199937,104.1006 2.1204557,104.1071 1.8792346,104.1136 1.844764,104.1201 1.6204232,104.1265 1.5430655,104.1330 1.9310516,104.1395 1.5430745,104.1460 1.2676162,104.1525 1.9400731,104.1589 2.1720703,104.1654 1.3011729,104.1719 0.87065107,104.1784 0.85345542,104.1849 1.0171938,104.1914 1.3017651,104.1978 1.3707528,104.2043 1.3966233,104.2108 1.6123329,104.2173 1.8448546,104.2238 1.2152708,104.2302 1.1293883,104.2367 1.5344573,104.2432 1.1808486,104.2497 0.99143869,104.2562 1.2068428,104.2627 0.88783944,104.2691 0.72409379,104.2756 0.85357994,104.2821 1.3106475,104.2886 1.8878692,104.2951 1.5774108,104.3016 1.0777088,104.3081 1.2155387,104.3145 1.0688887,104.3210 1.0861248,104.3275 1.0946828,104.3340 1.1896703,104.3405 1.189648,104.3470 0.89670801,104.3535 1.2243005,104.3599 1.2929574,104.3664 1.025653,104.3729 0.70712572,104.3794 1.3710984,104.3859 1.9224341,104.3924 1.9567566,104.3989 1.6376523,104.4054 1.301638,104.4119 1.2672905,104.4183 0.80162776,104.4248 0.82759583,104.4313 1.1897911,104.4378 1.3102456,104.4443 0.82752699,104.4508 1.0002416,104.4573 1.2499653,104.4638 1.0084269,104.4703 0.85342425,104.4767 0.88788497,104.4832 0.62062395,104.4897 0.55169445,104.4962 0.55171716,104.5027 0.67249388,104.5092 0.77590358,104.5157 0.74138433,104.5222 0.67230523,104.5287 0.5431419,104.5352 0.87084925,104.5417 0.98263741,104.5482 0.77581644,104.5547 0.87080514,104.5611 0.86208063,104.5676 0.78441298,104.5741 0.74135101,104.5806 0.72428495,104.5871 0.90519655,104.5936 0.62050015,104.6001 0.56041604,104.6066 1.1208817,104.6131 1.4225333,104.6196 1.7759328,104.6261 1.8621656,104.6326 2.0171485,104.6391 1.5859387,104.6456 0.92230916,104.6521 0.76716053,104.6586 0.76723123,104.6651 0.84490198,104.6716 0.95697063,104.6781 1.0690179,104.6846 0.88785064,104.6911 0.6896084,104.6975 0.78452939,104.7040 0.75856602,104.7105 0.58614326,104.7170 0.6724025,104.7235 0.60343748,104.7300 0.60347682,104.7365 0.68097818,104.7430 0.40505466,104.7495 0.59507555,104.7560 1.629562,104.7625 1.6895612,104.7690 0.99119693,104.7755 0.41367054,104.7820 0.43100631,104.7885 0.67246985,104.7950 1.146618,104.8015 1.2672967,104.8080 1.1637955,104.8145 0.87932718,104.8210 1.2155473,104.8275 1.0344579,104.8340 0.90517324,104.8405 0.92250341,104.8470 1.1637948,104.8535 1.0170701,104.8601 0.64646453,104.8666 0.68112105,104.8731 1.1639769,104.8796 1.2932907,104.8861 1.3706038,104.8926 1.0513874,104.8991 0.59464967,104.9056 0.52595383,104.9121 0.84494609,104.9186 0.81887871,104.9251 0.56032741,104.9316 0.57763624,104.9381 0.5258534,104.9446 0.62071264,104.9511 0.73276401,104.9576 0.66377968,104.9641 0.72420198,104.9706 0.84480959,104.9771 0.54300225,104.9836 0.3793883,104.9901 0.48285142,104.9966 0.76732397,105.0032 1.6725618,105.0097 2.3018923,105.0162 2.4915183,105.0227 2.2414186,105.0292 2.4398417,105.0357 3.5090187,105.0422 6.3740001,105.0487 15.87524,105.0552 21.319132,105.0617 17.341732,105.0682 10.609223,105.0747 16.528656,105.0813 67.07386,105.0878 130.81226,105.0943 132.70007,105.1008 74.540398,105.1073 23.890577,105.1138 8.6782846,105.1203 5.895431,105.1268 3.472975,105.1333 2.2581365,105.1398 1.5687238,105.1464 0.94802725,105.1529 0.58616853,105.1594 1.0260372,105.1659 1.7415601,105.1724 1.7757764,105.1789 1.2067616,105.1854 0.86204058,105.1919 1.2067848,105.1985 1.1895878,105.2050 1.0517911,105.2115 0.86203259,105.2180 0.75858068,105.2245 0.85366732,105.2310 1.1382561,105.2375 1.4137586,105.2441 1.1376643,105.2506 0.80160707,105.2571 0.60354471,105.2636 0.67239684,105.2701 0.53441709,105.2766 0.55169684,105.2831 0.46541616,105.2897 0.75866228,105.2962 1.0346965,105.3027 1.5518885,105.3092 1.5777055,105.3157 1.4912362,105.3222 1.0084035,105.3288 0.89654881,105.3353 0.81887388,105.3418 0.74131954,105.3483 0.81890291,105.3548 0.77604085,105.3613 1.1984915,105.3679 0.93081897,105.3744 0.54297113,105.3809 0.74154413,105.3874 1.1983339,105.3939 1.5517156,105.4005 1.8016843,105.4070 1.2843552,105.4135 1.0433315,105.4200 1.5951459,105.4265 1.5774738,105.4331 1.2238045,105.4396 0.73262364,105.4461 0.89662308,105.4526 1.0000085,105.4591 0.87079436,105.4657 1.1552799,105.4722 1.0946758,105.4787 0.6206553,105.4852 0.64666259,105.4918 0.70684445,105.4983 0.85330713,105.5048 1.3535247,105.5113 1.6811892,105.5178 1.154947,105.5244 0.41363874,105.5309 0.47422877,105.5374 0.64652759,105.5439 0.55166012,105.5505 0.43109703,105.5570 0.61211699,105.5635 0.70698208,105.5700 0.88805324,105.5766 0.93958157,105.5831 0.7412917,105.5896 0.81897789,105.5961 1.0603838,105.6027 1.0602881,105.6092 0.64643872,105.6157 0.35345802,105.6222 0.35351622,105.6288 0.70695651,105.6353 0.87073302,105.6418 0.73281246,105.6483 0.89651853,105.6549 1.111935,105.6614 0.93961489,105.6679 0.66377759,105.6745 0.48281798,105.6810 0.75005847,105.6875 0.655137,105.6940 0.65516979,105.7006 0.68959421,105.7071 0.69828987,105.7136 1.2330968,105.7202 2.0434999,105.7267 2.1379073,105.7332 1.4479141,105.7397 0.77556574,105.7463 0.5775823,105.7528 0.82763433,105.7593 0.95686972,105.7659 0.99155253,105.7724 1.4828762,105.7789 1.3705106,105.7855 1.0343257,105.7920 0.69838208,105.7985 0.87086874,105.8050 1.034548,105.8116 1.094754,105.8181 0.88774252,105.8246 0.64646649,105.8312 0.69829047,105.8377 0.698246,105.8442 0.56891805,105.8508 0.86217064,105.8573 1.0777659,105.8638 1.0000943,105.8704 1.2671775,105.8769 1.2068728,105.8834 1.1983833,105.8900 1.3966428,105.8965 1.6552243,105.9030 1.7584766,105.9096 1.2239227,105.9161 1.0257533,105.9227 0.77580661,105.9292 0.56897104,105.9357 0.53452379,105.9423 0.57769942,105.9488 0.93121725,105.9553 1.2673533,105.9619 1.2326835,105.9684 1.1378163,105.9749 1.2242001,105.9815 1.3620365,105.9880 1.0860645,105.9946 0.79310149,106.0011 0.83632284,106.0076 1.353545,106.0142 1.4395689,106.0207 1.0172331,106.0272 1.1208522,106.0338 1.4483327,106.0403 2.3796411,106.0469 4.0267339,106.0534 5.0950861,106.0599 4.4996386,106.0665 3.9308314,106.0730 5.2434416,106.0796 13.633332,106.0861 21.432262,106.0926 20.507067,106.0992 15.299816,106.1057 10.084182,106.1123 5.8432703,106.1188 3.0248802,106.1254 1.6375653,106.1319 1.6811073,106.1384 1.5602406,106.1450 1.1121479,106.1515 1.1467072,106.1581 1.1036679,106.1646 1.5001224,106.1711 1.6635916,106.1777 1.8706315,106.1842 2.0000296,106.1908 1.835873,106.1973 0.91350579,106.2039 0.76737195,106.2104 0.9655934,106.2170 0.90510929,106.2235 0.88788152,106.2300 0.98297334,106.2366 1.2242849,106.2431 1.0948156,106.2497 1.2933643,106.2562 1.8104126,106.2628 1.6291225,106.2693 1.4222082,106.2759 0.98248649,106.2824 0.47393435,106.2890 0.18967894,106.2955 0.4830462,106.3021 1.0951062,106.3086 1.4137623,106.3151 1.215415,106.3217 1.0430831,106.3282 0.91366315,106.3348 0.88809907,106.3413 1.4744368,106.3479 1.9913249,106.3544 2.2754965,106.3610 1.4653037,106.3675 0.93974447,106.3741 0.77578855,106.3806 0.56889474,106.3872 0.64667279,106.3937 0.76726919,106.4003 0.55166519,106.4068 0.39656425,106.4134 0.47415513,106.4199 0.61204976,106.4265 0.75003266,106.4330 0.77591068,106.4396 1.0175955,106.4461 1.7071306,106.4527 1.6549692,106.4592 1.2152591,106.4658 0.81889671,106.4723 0.93971103,106.4789 0.9655484,106.4855 1.3881813,106.4920 2.051753,106.4986 1.7066041,106.5051 1.0947809,106.5117 1.1034839,106.5182 1.0431122,106.5248 1.1811215,106.5313 1.2067816,106.5379 0.80151075,106.5444 0.49124643,106.5510 0.35341522,106.5575 0.32759285,106.5641 0.50868315,106.5707 0.82771152,106.5772 1.7156935,106.5838 2.5258892,106.5903 2.2325907,106.5969 1.3448092,106.6034 1.0691626,106.6100 1.3706928,106.6165 0.99117148,106.6231 0.74149591,106.6297 1.3448985,106.6362 1.4999671,106.6428 1.6379069,106.6493 1.068746,106.6559 0.49136984,106.6625 0.70716739,106.6690 1.1983396,106.6756 1.1376964,106.6821 0.81889009,106.6887 0.69836104,106.6952 0.70699054,106.7018 0.95691514,106.7084 0.91371208,106.7149 0.67241997,106.7215 0.8880533,106.7280 1.2414451,106.7346 1.000056,106.7412 0.96549404,106.7477 0.91362709,106.7543 0.7757836,106.7608 0.81042439,106.7674 0.92251641,106.7740 0.80165011,106.7805 0.41361481,106.7871 0.26714045,106.7937 0.31035823,106.8002 0.37073529,106.8068 0.41381252,106.8133 0.43965498,106.8199 0.50860089,106.8265 0.79325223,106.8330 1.5001734,106.8396 1.5171589,106.8462 0.97401953,106.8527 0.86212909,106.8593 1.1293018,106.8659 0.87056291,106.8724 0.50011408,106.8790 0.90528619,106.8855 1.0171759,106.8921 1.1036577,106.8987 1.6122376,106.9052 1.4998161,106.9118 1.2499939,106.9184 1.3966092,106.9249 1.224033,106.9315 1.0085955,106.9381 1.1637576,106.9446 1.077603,106.9512 1.1812127,106.9578 1.319015,106.9643 1.2240338,106.9709 1.189712,106.9775 1.4310468,106.9840 1.7761816,106.9906 3.0175369,106.9972 2.9655023,107.0038 2.922555,107.0103 3.3881383,107.0169 4.181241,107.0235 5.2333975,107.0300 7.1392961,107.0366 12.469218,107.0432 24.177662,107.0497 57.263683,107.0563 277.22635,107.0629 893.81696,107.0695 1306.2355,107.0760 1040.4979,107.0826 462.08173,107.0892 167.44151,107.0957 153.84615,107.1023 181.2729,107.1089 160.06319,107.1155 90.508614,107.1220 30.075939,107.1286 10.478984,107.1352 6.4210024,107.1417 3.887265,107.1483 3.1807876,107.1549 1.8186065,107.1615 1.1981626,107.1680 0.81029457,107.1746 0.99152398,107.1812 1.2586327,107.1878 1.396696,107.1943 1.7759525,107.2009 1.3358716,107.2075 0.70682025,107.2141 0.94842994,107.2206 1.2759236,107.2272 1.577644,107.2338 1.4999387,107.2404 1.1809359,107.2469 0.92243117,107.2535 0.86202127,107.2601 0.71562868,107.2667 1.2500691,107.2732 1.1894433,107.2798 0.99138498,107.2864 1.1725007,107.2930 0.96545076,107.2996 0.72400928,107.3061 0.59485644,107.3127 0.89666003,107.3193 0.81046981,107.3259 1.0345509,107.3324 1.1033843,107.3390 0.99975449,107.3456 0.38775152,107.3522 0.32770148,107.3588 0.69000155,107.3653 1.4401076,107.3719 2.3192542,107.3785 2.4224246,107.3851 2.2929187,107.3917 2.2757897,107.3982 2.3876648,107.4048 1.5168328,107.4114 0.92234588,107.4180 0.85344416,107.4246 0.801741,107.4311 0.75001383,107.4377 0.83631527,107.4443 1.3192754,107.4509 1.6551766,107.4575 1.5602552,107.4641 1.6119988,107.4706 1.1376655,107.4772 0.72391355,107.4838 0.36204872,107.4904 0.44850796,107.4970 0.88837832,107.5036 1.7243924,107.5101 1.9653535,107.5167 1.4997207,107.5233 0.94804949,107.5299 0.95708406,107.5365 1.4139338,107.5431 1.0946628,107.5497 0.90506172,107.5562 0.85347062,107.5628 1.0001858,107.5694 1.068953,107.5760 0.93094009,107.5826 1.1810104,107.5892 1.3878849,107.5958 1.3360846,107.6023 0.70670235,107.6089 0.52589858,107.6155 0.86233115,107.6221 1.3278426,107.6287 1.5170811,107.6353 0.75829148,107.6419 0.43955415,107.6485 0.73307294,107.6551 1.4486462,107.6616 1.491254,107.6682 0.95666695,107.6748 0.62919033,107.6814 0.63801366,107.6880 0.85362357,107.6946 0.92239827,107.7012 0.82737392,107.7078 0.66374832,107.7144 0.78461248,107.7209 0.93114507,107.7275 1.3190241,107.7341 1.4482701,107.7407 1.3532916,107.7473 0.69800895,107.7539 0.17229767,107.7605 0.13802324,107.7671 0.36224842,107.7737 0.55181557,107.7803 0.7068786,107.7869 0.78448915,107.7935 1.0950553,107.8001 1.66397,107.8066 1.4824798,107.8132 0.96521574,107.8198 1.0258689,107.8264 1.3451434,107.8330 1.6380614,107.8396 1.2757462,107.8462 1.0861627,107.8528 1.1034377,107.8594 1.0085046,107.8660 0.50850576,107.8726 0.47417662,107.8792 0.42230031,107.8858 0.24128686,107.8924 0.49182892,107.8990 1.5605723,107.9056 1.2152206,107.9122 0.76715392,107.9188 0.85347468,107.9254 1.1637499,107.9320 1.043035,107.9386 0.92236191,107.9451 0.75873923,107.9517 1.2673782,107.9583 1.1981523,107.9649 0.68089533,107.9715 0.45690882,107.9781 0.56908816,107.9847 0.75014007,107.9913 1.1120458,107.9979 1.2930299,108.0045 1.6293242,108.0111 1.9397671,108.0177 2.1209698,108.0243 2.060286,108.0309 1.9310553,108.0375 2.4746325,108.0441 3.199054,108.0507 5.0261812,108.0573 15.156445,108.0639 57.814682,108.0705 102.07951,108.0771 98.479225,108.0837 59.340382,108.0903 58.040798,108.0969 112.1861,108.1036 133.0462,108.1102 89.664749,108.1168 34.11198,108.1234 12.391889,108.1300 6.5067816,108.1366 3.9904015,108.1432 2.6114562,108.1498 1.4911454,108.1564 1.0690044,108.1630 1.0260227,108.1696 1.3277586,108.1762 1.2325355,108.1828 0.92220777,108.1894 0.8792761,108.1960 1.0002334,108.2026 1.5693082,108.2092 1.6638484,108.2158 1.6463487,108.2224 1.2583393,108.2290 0.79294634,108.2356 0.87931693,108.2422 1.3103236,108.2489 1.0344492,108.2555 1.0176063,108.2621 1.5605733,108.2687 1.2927878,108.2753 0.95667762,108.2819 0.96559006,108.2885 1.0173463,108.2951 0.87067461,108.3017 0.68099338,108.3083 0.82755601,108.3149 0.80168581,108.3215 0.81904167,108.3282 0.83622116,108.3348 0.71537858,108.3414 0.60333693,108.3480 0.51737177,108.3546 0.94009334,108.3612 1.5001104,108.3678 1.2152389,108.3744 0.82753772,108.3810 0.8534323,108.3876 0.66359538,108.3943 0.41368929,108.4009 0.41378891,108.4075 0.49146739,108.4141 1.0520465,108.4207 1.7760248,108.4273 1.6722586,108.4339 1.4481567,108.4405 1.35341,108.4472 1.0948371,108.4538 1.0776194,108.4604 1.1379204,108.4670 1.0345441,108.4736 0.99133891,108.4802 0.96537948,108.4868 1.12937,108.4934 1.4655674,108.5001 1.3533276,108.5067 0.8362301,108.5133 0.88804454,108.5199 0.99992514,108.5265 1.0775329,108.5331 1.0948616,108.5398 1.1034986,108.5464 1.1982224,108.5530 1.0774338,108.5596 0.93958437,108.5662 0.68101746,108.5728 0.79332775,108.5795 1.4227659,108.5861 1.8793054,108.5927 1.5257109,108.5993 1.1292754,108.6059 0.94827271,108.6125 0.82756847,108.6192 1.1726671,108.6258 1.8364451,108.6324 1.8101714,108.6390 1.3014743,108.6456 0.9998436,108.6522 0.78445494,108.6589 0.82765001,108.6655 1.2759157,108.6721 1.3360076,108.6787 0.71556854,108.6853 0.90543884,108.6920 1.0688456,108.6986 1.1638373,108.7052 1.4571807,108.7118 1.3447047,108.7185 1.042891,108.7251 0.89661133,108.7317 1.0690672,108.7383 1.3189338,108.7449 1.2670937,108.7516 1.0259728,108.7582 1.1725383,108.7648 1.0946771,108.7714 0.83602405,108.7781 0.68097764,108.7847 0.75865364,108.7913 0.72412789,108.7979 0.81038171,108.8045 1.2673222,108.8112 1.4655226,108.8178 1.1810212,108.8244 0.90505666,108.8310 0.56888312,108.8377 0.58620059,108.8443 0.40503564,108.8509 0.38794187,108.8575 0.9658277,108.8642 1.5002705,108.8708 1.4913187,108.8774 1.2757456,108.8840 1.3965636,108.8907 1.4656212,108.8973 1.6381121,108.9039 1.870692,108.9106 1.5945899,108.9172 0.89639682,108.9238 0.62056875,108.9304 0.45681804,108.9371 0.65519804,108.9437 0.59474742,108.9503 0.48290017,108.9569 0.75875616,108.9636 0.61190778,108.9702 0.38795939,108.9768 0.89690936,108.9835 1.6553862,108.9901 1.9137381,108.9967 1.646282,109.0033 0.91386998,109.0100 1.2762444,109.0166 1.5260051,109.0232 1.9486521,109.0299 3.3712049,109.0365 4.9315019,109.0431 5.8962712,109.0498 4.7579556,109.0564 3.7501075,109.0630 5.6394906,109.0697 15.068206,109.0763 40.539864,109.0829 66.783913,109.0896 70.26239,109.0962 53.155312,109.1028 41.748058,109.1095 47.259468,109.1161 71.251892,109.1227 77.426018,109.1294 53.23325,109.1360 20.065811,109.1426 6.1787844,109.1493 3.9395564,109.1559 3.6549802,109.1625 2.8441703,109.1692 1.6459798,109.1758 1.267185,109.1824 1.4482106,109.1891 1.3705093,109.1957 0.71541059,109.2023 0.44825816,109.2090 0.50015116,109.2156 1.1208712,109.2222 1.198265,109.2289 1.1206114,109.2355 0.69811887,109.2422 0.38788435,109.2488 0.66399974,109.2554 0.99146074,109.2621 1.1294841,109.2687 1.3966527,109.2753 1.2844393,109.2820 1.275696,109.2886 0.95678174,109.2953 1.3278317,109.3019 1.6810032,109.3085 1.5083287,109.3152 0.68083334,109.3218 0.33624208,109.3285 0.71559221,109.3351 0.86220336,109.3417 1.1294919,109.3484 1.1723807,109.3550 1.0085992,109.3617 1.2589898,109.3683 2.2848148,109.3749 2.612046,109.3816 2.2237926,109.3882 1.5429876,109.3949 1.5863531,109.4015 1.3791941,109.4081 0.99976814,109.4148 0.86209548,109.4214 0.99127185,109.4281 0.60314429,109.4347 0.3965627,109.4414 0.50011843,109.4480 0.63795626,109.4546 0.52580619,109.4613 0.51732355,109.4679 0.80190659,109.4746 1.0948278,109.4812 0.92227381,109.4879 0.83617979,109.4945 0.96553981,109.5012 0.96544218,109.5078 0.57756722,109.5144 0.91393453,109.5211 1.1896816,109.5277 0.94810855,109.5344 0.58605123,109.5410 0.29315701,109.5477 0.53457522,109.5543 0.94848132,109.5610 1.2931812,109.5676 0.98258525,109.5743 0.77594262,109.5809 0.79318964,109.5876 0.79303843,109.5942 0.93100041,109.6009 1.1121798,109.6075 1.3104465,109.6142 1.3879745,109.6208 1.663903,109.6275 1.9313059,109.6341 2.336174,109.6407 1.7754108,109.6474 1.3964157,109.6540 1.2499162,109.6607 0.99135095,109.6673 1.0948645,109.6740 1.1464368,109.6806 0.74126613,109.6873 0.57782644,109.6939 1.1124271,109.7006 1.2240146,109.7073 1.016977,109.7139 1.0516945,109.7206 1.1207159,109.7272 0.81020838,109.7339 0.50863785,109.7405 0.70700222,109.7472 0.92269409,109.7538 1.5778365,109.7605 1.3962191,109.7671 0.67203605,109.7738 0.37926599,109.7804 0.38791469,109.7871 0.44842893,109.7937 1.2933575,109.8004 1.5430461,109.8070 1.0602336,109.8137 0.80182517,109.8204 0.93099636,109.8270 0.74124962,109.8337 0.862082,109.8403 1.0001171,109.8470 1.1553053,109.8536 1.0947906,109.8603 0.90501779,109.8669 0.61188442,109.8736 0.42227584,109.8803 0.19838774,109.8869 0.43123367,109.8936 0.61209238,109.9002 0.52570879,109.9069 0.26712719,109.9135 0.37937883,109.9202 0.37940362,109.9269 0.42251691,109.9335 0.63811034,109.9402 0.97430289,109.9468 1.0688367,109.9535 0.78430933,109.9601 0.67261457,109.9668 1.0432743,109.9735 1.1895438,109.9801 1.1033039,109.9868 1.0170629,109.9934 0.75843298,110.0001 0.53453809,110.0068 0.8451665,110.0134 1.3107399,110.0201 1.6810422,110.0267 1.629301,110.0334 2.1034541,110.0401 2.1121135,110.0467 2.870651,110.0534 2.7757292,110.0601 3.6738045,110.0667 11.153042,110.0734 29.086676,110.0800 41.294689,110.0867 33.674435,110.0934 19.140495,110.1000 17.704266,110.1067 51.443619,110.1134 99.023384,110.1200 104.2148,110.1267 63.546902,110.1333 20.159039,110.1400 6.3429141,110.1467 5.2328167,110.1533 4.654778,110.1600 2.9301815,110.1667 1.620303,110.1733 1.0603106,110.1800 0.7671448,110.1867 0.60352212,110.1933 0.9051941,110.2000 0.99127269,110.2067 0.87066293,110.2133 0.68119055,110.2200 1.0088283,110.2267 1.0775273,110.2333 0.81884682,110.2400 0.74141395,110.2467 0.94823217,110.2533 0.97394234,110.2600 0.74141198,110.2667 0.77591705,110.2733 0.56023031,110.2800 0.61196661,110.2867 1.0001106,110.2933 1.379631,110.3000 1.6379497,110.3067 1.1807367,110.3134 0.87926376,110.3200 1.3452301,110.3267 2.2332113,110.3334 2.4657502,110.3400 2.1634958,110.3467 1.3357511,110.3534 0.82746553,110.3600 0.71557689,110.3667 0.9137845,110.3734 1.0085782,110.3801 1.1553063,110.3867 1.0343739,110.3934 0.95677966,110.4001 0.98268533,110.4067 0.68097746,110.4134 0.68109059,110.4201 0.79315031,110.4268 0.8535108,110.4334 1.0086871,110.4401 1.2241514,110.4468 1.4654025,110.4535 1.5689725,110.4601 1.672745,110.4668 2.1295288,110.4735 1.9222291,110.4802 1.4223158,110.4868 1.0517573,110.4935 1.0085895,110.5002 0.82743132,110.5069 0.69819576,110.5135 0.7671814,110.5202 0.56025058,110.5269 0.93145454,110.5336 1.9659839,110.5402 2.2325103,110.5469 1.3443669,110.5536 0.80149132,110.5603 0.74130487,110.5669 0.83620989,110.5736 0.61214709,110.5803 0.7070325,110.5870 0.7500968,110.5937 0.80176628,110.6003 0.8276459,110.6070 0.96560431,110.6137 0.97395009,110.6204 0.45669043,110.6270 0.37926561,110.6337 0.41375488,110.6404 0.41376144,110.6471 0.30174285,110.6538 0.37073743,110.6604 0.50862223,110.6671 0.80180562,110.6738 1.1552103,110.6805 0.99140155,110.6872 0.801759,110.6938 0.66377831,110.7005 0.6464206,110.7072 0.3619976,110.7139 0.35366246,110.7206 0.6638971,110.7273 0.92243791,110.7339 1.2932101,110.7406 1.3447695,110.7473 1.0861493,110.7540 0.99138981,110.7607 0.93113583,110.7674 0.92241144,110.7740 0.60330021,110.7807 0.88787574,110.7874 0.90506297,110.7941 0.69820595,110.8008 0.78451645,110.8075 0.68963611,110.8141 0.50005329,110.8208 0.65539956,110.8275 1.026204,110.8342 1.6809523,110.8409 1.4308339,110.8476 1.3448728,110.8543 1.1377022,110.8609 0.77567923,110.8676 0.70698571,110.8743 0.75003678,110.8810 0.59473747,110.8877 0.5603292,110.8944 0.66382641,110.9011 0.75876808,110.9077 1.2070911,110.9144 1.6034453,110.9211 1.5602012,110.9278 0.98260272,110.9345 0.61205041,110.9412 0.56922716,110.9479 0.93105006,110.9546 0.74112791,110.9613 0.46543571,110.9679 0.43121812,110.9746 0.91404653,110.9813 1.1292046,110.9880 0.77566057,110.9947 0.77594811,111.0014 1.5432488,111.0081 2.5438504,111.0148 5.9338794,111.0215 13.175611,111.0282 17.017033,111.0348 13.472412,111.0415 9.4812737,111.0482 14.83734,111.0549 60.157089,111.0616 122.26502,111.0683 145.03137,111.0750 109.52808,111.0817 60.553711,111.0884 55.24424,111.0951 97.036896,111.1018 121.33512,111.1085 96.498634,111.1152 55.251667,111.1219 36.171024,111.1285 46.413342,111.1352 60.089012,111.1419 52.171383,111.1486 26.608505,111.1553 8.3662195,111.1620 4.4996624,111.1687 3.4216454,111.1754 1.6114578,111.1821 0.69814235,111.1888 0.6897766,111.1955 1.1120703,111.2022 0.96533078,111.2089 0.6035217,111.2156 0.73289514,111.2223 0.99134409,111.2290 1.1378673,111.2357 1.0257992,111.2424 0.85329068,111.2491 0.47411901,111.2558 0.55201834,111.2625 1.1207682,111.2692 0.94804883,111.2759 0.6636703,111.2826 0.61216027,111.2893 0.68109244,111.2960 0.84477305,111.3027 0.8102845,111.3094 0.66389614,111.3161 1.0345136,111.3228 1.0172687,111.3295 1.327593,111.3362 1.1809791,111.3429 1.0949231,111.3496 1.0259006,111.3563 1.0429566,111.3630 0.6465075,111.3697 0.76742345,111.3764 0.89649588,111.3831 0.62909299,111.3898 0.23264107,111.3965 0.18980171,111.4032 0.60360718,111.4099 0.65505064,111.4166 0.37922764,111.4233 0.45697558,111.4300 0.758838,111.4367 0.99142897,111.4434 0.81013131,111.4501 0.56025416,111.4568 0.56050491,111.4635 1.0001839,111.4702 1.0429896,111.4769 0.84482116,111.4836 1.2155274,111.4903 1.2672348,111.4970 1.2585967,111.5037 1.1034881,111.5104 1.4913576,111.5172 1.0688431,111.5239 1.0172873,111.5306 0.90521061,111.5373 1.1465603,111.5440 1.0862116,111.5507 1.3880355,111.5574 1.8103704,111.5641 1.6292269,111.5708 1.2757505,111.5775 0.78440893,111.5842 0.51722187,111.5909 0.62933928,111.5976 0.83631665,111.6043 0.95722282,111.6111 1.1551425,111.6178 1.085803,111.6245 0.93089443,111.6312 0.83627778,111.6379 0.83629572,111.6446 0.76742846,111.6513 1.2243397,111.6580 1.4741995,111.6647 1.2928692,111.6714 0.61178416,111.6782 0.32754466,111.6849 0.49156851,111.6916 0.78470695,111.6983 0.8878479,111.7050 0.67216939,111.7117 0.38781044,111.7184 0.27589756,111.7251 0.35345906,111.7318 0.38791656,111.7386 0.67265695,111.7453 1.4658748,111.7520 1.7670566,111.7587 1.2411215,111.7654 1.1983826,111.7721 1.387925,111.7788 1.198166,111.7856 0.87051594,111.7923 0.83617985,111.7990 1.2931895,111.8057 1.1638752,111.8124 0.81899434,111.8191 0.61202788,111.8258 1.0865171,111.8326 2.1640451,111.8393 2.2844961,111.8460 2.0689189,111.8527 1.6895906,111.8594 1.396565,111.8661 1.1205287,111.8729 0.74972022,111.8796 0.53440684,111.8863 0.51722515,111.8930 0.49999034,111.8997 0.68980485,111.9064 0.89669049,111.9132 1.0775273,111.9199 0.94815576,111.9266 0.91396141,111.9333 1.1466769,111.9400 0.91362023,111.9467 0.73262012,111.9535 0.76727486,111.9602 0.93988758,111.9669 1.414061,111.9736 1.4652196,111.9803 0.87050354,111.9871 1.3277771,111.9938 1.5260968,112.0005 1.8276141,112.0072 1.6552469,112.0139 2.2330117,112.0207 2.8363161,112.0274 3.6037202,112.0341 4.7419901,112.0408 6.0438762,112.0476 7.7856603,112.0543 11.882608,112.0610 22.057106,112.0677 36.55994,112.0744 64.42321,112.0812 223.69167,112.0879 801.3678,112.0946 1293.0573,112.1013 1134.0613,112.1081 552.63336,112.1148 167.76923,112.1215 83.01564,112.1282 66.08828,112.1350 48.680965,112.1417 26.611935,112.1484 10.598463,112.1551 4.5675821,112.1619 3.4218831,112.1686 2.0424523,112.1753 1.3705188,112.1820 1.1207439,112.1888 1.4570233,112.1955 1.8535161,112.2022 1.6205707,112.2089 0.87915993,112.2157 0.73284733,112.2224 1.2588158,112.2291 1.1464497,112.2358 0.7757408,112.2426 0.66382295,112.2493 0.81896317,112.2560 0.86198479,112.2628 0.96554011,112.2695 0.92243963,112.2762 0.76714563,112.2829 0.62934649,112.2897 0.93112755,112.2964 1.1206893,112.3031 1.2070425,112.3099 1.5692466,112.3166 1.9139885,112.3233 1.9225489,112.3300 2.2413549,112.3368 2.2066708,112.3435 1.5513076,112.3502 0.73248345,112.3570 0.52599376,112.3637 0.91387624,112.3704 1.0776167,112.3772 1.180981,112.3839 0.87921816,112.3906 1.1466508,112.3974 1.4741893,112.4041 1.3793197,112.4108 1.3793561,112.4176 1.0775603,112.4243 0.82762849,112.4310 1.1983333,112.4378 1.2844592,112.4445 1.0516819,112.4512 0.9480316,112.4580 0.66375405,112.4647 0.80189073,112.4714 0.68953717,112.4782 0.45679721,112.4849 0.68985361,112.4916 1.0690335,112.4984 0.84473282,112.5051 0.62934488,112.5118 0.61214143,112.5186 0.81906331,112.5253 1.0259004,112.5320 1.0256274,112.5388 0.82735884,112.5455 0.6811012,112.5523 1.0347602,112.5590 1.6466477,112.5657 1.3187596,112.5725 0.90505469,112.5792 0.93972397,112.5859 0.98290581,112.5927 1.0862339,112.5994 1.077472,112.6062 0.96535134,112.6129 0.87936252,112.6196 1.0778302,112.6264 1.336278,112.6331 1.3620958,112.6399 1.5086658,112.6466 1.4310036,112.6533 1.3361224,112.6601 1.1464318,112.6668 1.0259073,112.6736 1.207039,112.6803 1.2585444,112.6870 0.91364205,112.6938 1.0000184,112.7005 1.1034095,112.7073 0.74987912,112.7140 0.6725592,112.7207 0.93981248,112.7275 0.8792659,112.7342 0.70692074,112.7410 1.0777464,112.7477 1.5775719,112.7545 1.2756959,112.7612 0.88789278,112.7679 0.92235577,112.7747 1.0172169,112.7814 1.2328238,112.7882 1.1034577,112.7949 1.0000169,112.8017 0.9740479,112.8084 0.71555412,112.8152 1.0952647,112.8219 1.6209357,112.8286 1.4997194,112.8354 0.86170757,112.8421 0.57736349,112.8489 0.4912315,112.8556 0.47428185,112.8624 0.86234891,112.8691 1.2156197,112.8759 1.3879902,112.8826 1.5776999,112.8894 1.7585636,112.8961 1.4049118,112.9029 0.905056,112.9096 0.81044722,112.9164 0.9569211,112.9231 1.0256988,112.9298 0.724015,112.9366 0.63795727,112.9433 0.66400045,112.9501 1.0088156,112.9568 1.1982447,112.9636 1.1291661,112.9703 0.7757715,112.9771 0.75866562,112.9838 0.84471357,112.9906 0.59465867,112.9973 0.60357296,113.0041 1.1640702,113.0108 1.7069803,113.0176 1.3792067,113.0243 1.0949875,113.0311 2.2852859,113.0378 4.6906424,113.0446 6.4404202,113.0514 7.5524025,113.0581 8.5264959,113.0649 16.268843,113.0716 52.468578,113.0784 89.79409,113.0851 97.251419,113.0919 106.97002,113.0986 112.9282,113.1054 90.577484,113.1121 45.612511,113.1189 21.916676,113.1256 14.756636,113.1324 11.515512,113.1391 7.8865824,113.1459 4.9471502,113.1527 2.4907072,113.1594 1.8358965,113.1662 1.0428679,113.1729 1.1120269,113.1797 0.9398545,113.1864 1.6383021,113.1932 1.9222729,113.1999 1.3012546,113.2067 0.56873125,113.2135 0.65527833,113.2202 0.81037891,113.2270 0.7757414,113.2337 0.68097985,113.2405 0.74164653,113.2472 1.1468534,113.2540 1.6981751,113.2608 1.4912058,113.2675 1.2069283,113.2743 0.90520024,113.2810 0.88784587,113.2878 0.6032545,113.2946 0.64651436,113.3013 0.89663005,113.3081 0.95696211,113.3148 0.93114299,113.3216 0.89651978,113.3283 0.74130303,113.3351 0.85351002,113.3419 0.95693451,113.3486 1.0174619,113.3554 1.6641849,113.3622 2.1379378,113.3689 1.7755061,113.3757 1.5516471,113.3824 1.8276023,113.3892 1.7068033,113.3960 1.2326754,113.4027 0.81027341,113.4095 0.9914493,113.4162 1.0861654,113.4230 0.9136098,113.4298 0.52577376,113.4365 0.42252272,113.4433 0.77605844,113.4501 1.086334,113.4568 1.2413331,113.4636 0.93948466,113.4704 0.74130034,113.4771 0.83632427,113.4839 1.0000073,113.4907 0.89647931,113.4974 0.90519941,113.5042 0.81034625,113.5109 0.74989164,113.5177 0.5516879,113.5245 0.73279393,113.5312 0.7846455,113.5380 1.0174873,113.5448 1.2586432,113.5515 1.2498106,113.5583 0.87920606,113.5651 1.0603116,113.5718 0.96543622,113.5786 0.87931991,113.5854 0.7845875,113.5922 1.1121292,113.5989 1.0343643,113.6057 0.93094939,113.6125 0.9223755,113.6192 0.86220509,113.6260 1.0000012,113.6328 0.82761449,113.6395 1.2847178,113.6463 1.4829303,113.6531 1.7758093,113.6598 1.4396104,113.6666 1.3018454,113.6734 1.1808693,113.6802 0.8444289,113.6869 0.75000215,113.6937 1.3020915,113.7005 1.4999291,113.7072 1.1721994,113.7140 0.97412634,113.7208 0.71544802,113.7276 0.56887233,113.7343 0.45682245,113.7411 0.40526,113.7479 0.94868785,113.7546 1.6725997,113.7614 1.4566798,113.7682 0.82750875,113.7750 0.85348237,113.7817 0.96548402,113.7885 0.8533982,113.7953 0.80172122,113.8021 0.93107015,113.8088 0.9827804,113.8156 0.92240095,113.8224 1.1036643,113.8292 1.6555096,113.8359 1.7069228,113.8427 1.4220169,113.8495 0.91351211,113.8563 0.91375387,113.8630 0.73266411,113.8698 0.62064326,113.8766 0.36204851,113.8834 0.42263699,113.8901 0.88811457,113.8969 1.2067996,113.9037 1.4569216,113.9105 1.5862514,113.9173 1.1293712,113.9240 1.3104323,113.9308 1.4567473,113.9376 1.361935,113.9444 1.2499902,113.9511 1.1725117,113.9579 1.534598,113.9647 1.5603025,113.9715 1.3275501,113.9783 1.0776345,113.9850 1.0603554,113.9918 1.2757154,113.9986 0.99124807,114.0054 0.9311409,114.0122 1.5087531,114.0189 1.5346129,114.0257 1.5432254,114.0325 2.0430493,114.0393 2.2760448,114.0461 3.0263002,114.0528 3.664304,114.0596 4.1817884,114.0664 6.3981695,114.0732 11.468177,114.0800 18.072014,114.0868 22.827379,114.0935 37.013695,114.1003 141.51988,114.1071 302.89975,114.1139 335.15457,114.1207 213.14337,114.1275 70.826096,114.1342 24.855803,114.1410 17.662029,114.1478 10.634565,114.1546 4.9373574,114.1614 2.2838042,114.1682 2.1119885,114.1750 1.6290673,114.1817 1.4310453,114.1885 1.3966471,114.1953 1.4912182,114.2021 0.90497535,114.2089 0.87076312,114.2157 1.1293657,114.2225 1.5258613,114.2292 1.3879626,114.2360 1.7072649,114.2428 2.0604212,114.2496 1.4047625,114.2564 0.70652199,114.2632 0.4308522,114.2700 0.43984148,114.2768 0.87956274,114.2835 1.0000256,114.2903 0.85337824,114.2971 0.68962073,114.3039 0.85343993,114.3107 0.9483785,114.3175 1.2155675,114.3243 1.4312142,114.3311 1.7499593,114.3379 1.0687225,114.3446 0.91371197,114.3514 0.80159014,114.3582 0.66381317,114.3650 0.67251694,114.3718 0.80183029,114.3786 1.0260555,114.3854 1.3275454,114.3922 1.2411225,114.3990 0.83615839,114.4058 0.96559715,114.4126 1.1811545,114.4194 1.1293648,114.4261 1.0343535,114.4329 0.80155528,114.4397 0.96558726,114.4465 1.1897331,114.4533 1.2845272,114.4601 1.3190831,114.4669 1.1033792,114.4737 0.91371411,114.4805 1.3537251,114.4873 1.9054068,114.4941 1.6033981,114.5009 1.344582,114.5077 0.8962813,114.5145 0.6896686,114.5213 0.82769293,114.5281 0.89649343,114.5349 0.73251903,114.5417 0.67246985,114.5485 1.2590106,114.5553 1.8107747,114.5620 1.8447454,114.5688 1.1029127,114.5756 0.63782692,114.5824 0.92264724,114.5892 1.103505,114.5960 1.1984305,114.6028 1.6984397,114.6096 1.715327,114.6164 1.5514373,114.6232 0.91370159,114.6300 0.71561056,114.6368 0.84494418,114.6436 1.3967758,114.6504 1.84492,114.6572 1.8017455,114.6640 1.7412506,114.6708 1.215273,114.6776 1.0687878,114.6844 0.91382599,114.6912 1.0604542,114.6980 1.0429772,114.7048 0.84476084,114.7116 0.98281777,114.7184 0.97411942,114.7252 0.81036425,114.7320 0.87932289,114.7388 0.93965447,114.7456 0.89657938,114.7524 0.87932098,114.7592 0.8102901,114.7660 0.72399175,114.7728 0.68965441,114.7797 0.67237931,114.7865 0.43966591,114.7933 0.78486139,114.8001 1.5089229,114.8069 1.5688128,114.8137 1.1548399,114.8205 0.6636191,114.8273 0.56030971,114.8341 0.6982708,114.8409 0.87073112,114.8477 0.77585155,114.8545 0.49132144,114.8613 0.44828561,114.8681 0.89687407,114.8749 1.5605263,114.8817 1.1204456,114.8885 0.56882328,114.8953 0.50878,114.9021 0.73297894,114.9090 0.94836855,114.9158 1.1120938,114.9226 1.1377943,114.9294 0.68065989,114.9362 0.24121837,114.9430 0.31903723,114.9498 0.58633494,114.9566 1.1553143,114.9634 1.146672,114.9702 1.2242668,114.9770 1.4050822,114.9838 1.5085328,114.9907 1.4309449,114.9975 0.87067431,115.0043 0.99137414,115.0111 1.2502123,115.0179 2.4143751,115.0247 4.1729307,115.0315 5.0346675,115.0383 5.112607,115.0451 10.797707,115.0519 25.084883,115.0588 53.860226,115.0656 137.44826,115.0724 216.24965,115.0792 196.9973,115.0860 113.20403,115.0928 53.312004,115.0996 37.498806,115.1064 33.043007,115.1133 30.636333,115.1201 24.089733,115.1269 12.331026,115.1337 4.9896684,115.1405 3.3792667,115.1473 3.2155173,115.1541 3.059947,115.1610 2.5513041,115.1678 2.0773792,115.1746 1.7670929,115.1814 1.3791577,115.1882 1.0258175,115.1950 0.99144888,115.2018 1.3448796,115.2087 1.456852,115.2155 1.4225099,115.2223 1.3535131,115.2291 1.0342593,115.2359 0.77577591,115.2427 1.241384,115.2496 1.603406,115.2564 1.948228,115.2632 1.5688069,115.2700 0.8361631,115.2768 0.49140042,115.2837 0.46563724,115.2905 0.85365015,115.2973 1.5000045,115.3041 1.4137183,115.3109 0.99131608,115.3177 0.65513372,115.3246 0.73280817,115.3314 0.80166304,115.3382 0.59478104,115.3450 0.74142903,115.3518 0.7500419,115.3587 0.81893641,115.3655 0.81905901,115.3723 1.0949322,115.3791 0.9914093,115.3860 1.2757705,115.3928 1.0775355,115.3996 1.1206853,115.4064 0.84472156,115.4132 0.68111229,115.4201 0.81038177,115.4269 1.0344369,115.4337 0.92247051,115.4405 0.96546507,115.4474 0.47393471,115.4542 0.28453293,115.4610 0.56052774,115.4678 0.80181104,115.4746 0.88784045,115.4815 0.60343158,115.4883 0.96578646,115.4951 1.4052742,115.5019 1.1376803,115.5088 0.9309665,115.5156 1.1723922,115.5224 1.2671887,115.5292 1.2760115,115.5361 1.3621421,115.5429 1.2413327,115.5497 1.0085639,115.5565 0.98280227,115.5634 1.1897442,115.5702 1.3102676,115.5770 1.0515178,115.5839 0.76730549,115.5907 0.94862515,115.5975 1.3191075,115.6043 1.1548578,115.6112 0.63773006,115.6180 0.6293869,115.6248 0.7759105,115.6316 0.78440475,115.6385 0.66369104,115.6453 0.58622271,115.6521 0.56897926,115.6590 0.74136204,115.6658 1.0603215,115.6726 1.1638999,115.6795 1.2414953,115.6863 1.1638583,115.6931 1.1206485,115.6999 0.9052124,115.7068 1.1205723,115.7136 0.73250955,115.7204 0.65515596,115.7273 0.54325897,115.7341 0.88816977,115.7409 1.1723307,115.7478 1.1032684,115.7546 1.0258722,115.7614 1.0345837,115.7683 0.95705378,115.7751 1.2243893,115.7819 1.3964819,115.7888 1.0773304,115.7956 0.98279393,115.8024 1.1119832,115.8093 0.85332322,115.8161 0.71558553,115.8229 0.94850981,115.8298 1.4656507,115.8366 1.5428811,115.8434 1.2498075,115.8503 1.0431832,115.8571 0.81022912,115.8639 0.40503579,115.8708 0.74147373,115.8776 0.7673198,115.8844 0.77598757,115.8913 0.69813532,115.8981 0.60328507,115.9050 0.70706052,115.9118 1.017445,115.9186 1.1378174,115.9255 0.74976999,115.9323 0.52585131,115.9391 0.68130648,115.9460 1.1983333,115.9528 1.224069,115.9597 1.3448017,115.9665 0.84474361,115.9733 0.71558928,115.9802 0.68093783,115.9870 0.620682,115.9938 0.87944943,116.0007 0.96545404,116.0075 0.74984723,116.0144 0.58631885,116.0212 1.6217905,116.0280 5.0275545,116.0349 7.3713307,116.0417 7.0508699,116.0486 5.1116266,116.0554 6.9680982,116.0623 19.699308,116.0691 56.808876,116.0759 120.14519,116.0828 148.00522,116.0896 110.49989,116.0965 52.263927,116.1033 23.648443,116.1101 15.879286,116.1170 18.46892,116.1238 24.561535,116.1307 21.832079,116.1375 11.547071,116.1444 4.4725838,116.1512 2.6293292,116.1580 2.3789878,116.1649 1.6546665,116.1717 0.90504211,116.1786 0.79318219,116.1854 1.2933075,116.1923 1.6209067,116.1991 1.6380287,116.2060 1.8790873,116.2128 1.3876245,116.2197 0.98280603,116.2265 1.0863305,116.2333 1.1809666,116.2402 1.1034168,116.2470 1.0775722,116.2539 0.84477675,116.2607 1.0864211,116.2676 1.2759491,116.2744 0.98255748,116.2813 0.81881273,116.2881 0.88773674,116.2950 0.68957776,116.3018 0.51730716,116.3087 0.43109024,116.3155 0.69831425,116.3224 0.82762963,116.3292 0.93967313,116.3361 0.7671926,116.3429 0.58623159,116.3498 0.81908572,116.3566 1.0862256,116.3635 0.80151343,116.3703 0.4050014,116.3772 0.26726133,116.3840 0.53470111,116.3909 1.0260081,116.3977 0.93087065,116.4046 0.56029207,116.4114 0.90544522,116.4183 1.7587832,116.4251 1.8534759,116.4320 1.4999509,116.4388 1.3792993,116.4457 1.6465027,116.4525 1.0859808,116.4594 0.50845838,116.4662 0.26712906,116.4731 0.32771134,116.4799 0.96589875,116.4868 1.4828246,116.4937 0.93083632,116.5005 0.91384393,116.5074 1.3366005,116.5142 1.8104116,116.5211 1.2322887,116.5279 0.73264748,116.5348 0.88812619,116.5416 1.232913,116.5485 1.4224225,116.5553 1.5258461,116.5622 1.655207,116.5691 1.4997661,116.5759 0.86180979,116.5828 0.64664978,116.5896 0.87943321,116.5965 0.93101811,116.6033 1.1208178,116.6102 1.5261025,116.6171 1.5774997,116.6239 1.1635948,116.6308 1.1895496,116.6376 1.0946248,116.6445 0.71554923,116.6513 0.95705235,116.6582 1.3017299,116.6651 1.4396824,116.6719 1.5259606,116.6788 1.5345466,116.6856 1.3878672,116.6925 1.0861272,116.6994 0.87056392,116.7062 0.74983859,116.7131 0.62928051,116.7199 0.67240834,116.7268 0.65515554,116.7337 0.60342228,116.7405 0.52588725,116.7474 0.53450209,116.7543 0.33619377,116.7611 0.50881755,116.7680 1.0259655,116.7748 0.90502715,116.7817 0.54300427,116.7886 0.39656186,116.7954 0.62942648,116.8023 0.87066799,116.8092 0.97412455,116.8160 1.2759696,116.8229 1.3278928,116.8297 1.7415755,116.8366 1.5427208,116.8435 0.8186816,116.8503 0.78452361,116.8572 1.1037166,116.8641 1.3450181,116.8709 1.2413074,116.8778 1.0603718,116.8847 1.2068658,116.8915 1.0945632,116.8984 0.61190301,116.9053 0.45689756,116.9121 0.48275474,116.9190 0.72423398,116.9259 1.1466421,116.9327 0.96535772,116.9396 0.45671681,116.9465 0.37078181,116.9533 0.53464425,116.9602 0.99161851,116.9671 1.4742162,116.9739 1.4913651,116.9808 1.3792748,116.9877 0.89631152,116.9945 0.46537963,117.0014 0.43975919,117.0083 1.2416832,117.0151 2.026238,117.0220 2.1982074,117.0289 1.654844,117.0357 1.4309514,117.0426 1.4052007,117.0495 2.0783083,117.0564 4.3976531,117.0632 6.0349536,117.0701 10.324129,117.0770 31.454861,117.0838 66.227798,117.0907 76.469559,117.0976 53.779133,117.1045 25.292963,117.1113 14.816689,117.1182 10.644547,117.1251 6.4120555,117.1319 3.8784914,117.1388 2.4649661,117.1457 1.5082796,117.1526 0.94804424,117.1594 0.81902331,117.1663 1.1984688,117.1732 1.5603875,117.1801 1.4654171,117.1869 1.2499467,117.1938 1.3191043,117.2007 1.4137175,117.2076 0.81878293,117.2144 0.68970764,117.2213 0.90524912,117.2282 1.0259715,117.2351 0.99142218,117.2419 0.83609152,117.2488 0.77593893,117.2557 1.0258836,117.2626 0.87076914,117.2694 1.4055808,117.2763 1.9569471,117.2832 1.7582475,117.2901 1.1722089,117.2970 1.2157413,117.3038 1.6035092,117.3107 1.4221202,117.3176 1.0516231,117.3245 0.96554637,117.3313 0.79305798,117.3382 0.71554357,117.3451 0.79303062,117.3520 0.4223108,117.3589 0.49148905,117.3657 0.87949425,117.3726 1.3796175,117.3795 1.9053485,117.3864 1.6893876,117.3933 1.1548437,117.4001 1.0688465,117.4070 1.1465088,117.4139 0.84482574,117.4208 0.70697761,117.4277 0.81920671,117.4345 1.1553802,117.4414 1.155012,117.4483 0.64617956,117.4552 0.27578583,117.4621 0.43974236,117.4690 0.49128538,117.4758 0.45702931,117.4827 1.0865266,117.4896 1.836269,117.4965 1.6809448,117.5034 1.2845037,117.5103 1.2672355,117.5171 0.98256117,117.5240 0.81019908,117.5309 0.97433096,117.5378 1.4139721,117.5447 1.2760153,117.5516 1.4655039,117.5584 1.1290693,117.5653 0.94825166,117.5722 0.86187369,117.5791 0.63777173,117.5860 0.50862998,117.5929 0.18966135,117.5998 0.60356128,117.6066 1.0000981,117.6135 1.3189757,117.6204 1.1466285,117.6273 1.1553067,117.6342 1.2240528,117.6411 0.85329527,117.6480 0.72431207,117.6549 1.0603768,117.6617 0.88771206,117.6686 0.7241509,117.6755 0.82769036,117.6824 1.155339,117.6893 1.3966193,117.6962 1.1293159,117.7031 0.9741047,117.7100 0.8014462,117.7169 0.42225671,117.7238 0.52595794,117.7306 0.66394949,117.7375 0.93108457,117.7444 0.99122036,117.7513 0.88776523,117.7582 0.79312402,117.7651 0.81042373,117.7720 0.87935656,117.7789 1.0604302,117.7858 1.2413955,117.7927 1.2154794,117.7996 1.0173764,117.8064 1.3104556,117.8133 1.2842954,117.8202 0.98261935,117.8271 0.73273325,117.8340 0.43098065,117.8409 0.55184352,117.8478 0.87945724,117.8547 1.0689446,117.8616 1.2241468,117.8685 1.3793776,117.8754 1.362016,117.8823 0.99992394,117.8892 0.91378462,117.8961 0.80165601,117.9030 0.70700926,117.9099 1.0174278,117.9168 1.4572203,117.9236 2.3363128,117.9305 2.1378424,117.9374 1.7758969,117.9443 1.5686305,117.9512 0.91337246,117.9581 0.49134511,117.9650 0.87090158,117.9719 1.2068659,117.9788 0.8447513,117.9857 0.65541017,117.9926 1.0173388,117.9995 0.91359437,118.0064 1.0171697,118.0133 1.0173079,118.0202 1.0950921,118.0271 1.6210462,118.0340 2.1295154,118.0409 2.9833417,118.0478 4.595767,118.0547 6.6815906,118.0616 7.5515704,118.0685 7.6729393,118.0754 11.572379,118.0823 20.75411,118.0892 53.419392,118.0961 200.04193,118.1030 360.66995,118.1099 345.88855,118.1168 185.30988,118.1237 56.284458,118.1306 29.619814,118.1375 29.85269,118.1444 23.504677,118.1513 13.340414,118.1582 4.696116,118.1651 2.8881876,118.1720 3.0518823,118.1789 2.3185933,118.1858 1.6548153,118.1927 1.2326013,118.1996 0.99127436,118.2066 0.91368675,118.2135 0.90500879,118.2204 0.46537018,118.2273 0.49155524,118.2342 1.1900601,118.2411 1.6724511,118.2480 1.8621533,118.2549 2.0776856,118.2618 1.8013544,118.2687 1.0257469,118.2756 0.85344589,118.2825 0.74146646,118.2894 0.99149686,118.2963 1.0084617,118.3032 1.0431468,118.3101 1.3363011,118.3170 1.1205913,118.3240 0.83623421,118.3309 0.86212355,118.3378 0.74115831,118.3447 0.55158132,118.3516 0.75010413,118.3585 1.0689989,118.3654 1.2586216,118.3723 1.4140234,118.3792 1.8793882,118.3861 1.7499478,118.3930 1.680974,118.4000 1.4569089,118.4069 1.5948235,118.4138 1.1635551,118.4207 0.68091631,118.4276 0.65540999,118.4345 1.0172817,118.4414 0.79285657,118.4483 0.52576828,118.4552 0.43973249,118.4621 0.79318607,118.4691 0.81044424,118.4760 1.0692284,118.4829 1.2326758,118.4898 0.74973905,118.4967 0.65510333,118.5036 0.70693278,118.5105 0.64646953,118.5174 0.2930873,118.5244 0.51743221,118.5313 0.82764423,118.5382 0.77573413,118.5451 0.40507719,118.5520 0.36207095,118.5589 0.54330087,118.5658 0.85354829,118.5728 0.81021273,118.5797 0.87066752,118.5866 0.99150962,118.5935 1.0776582,118.6004 0.87912428,118.6073 0.59477842,118.6143 1.0863672,118.6212 1.5603622,118.6281 1.2498101,118.6350 0.70684618,118.6419 0.78457677,118.6488 0.93119854,118.6558 1.3623199,118.6627 1.4309614,118.6696 0.86161846,118.6765 0.20675592,118.6834 0.5779112,118.6903 1.155479,118.6973 1.6207879,118.7042 1.7153882,118.7111 1.2929261,118.7180 0.90501672,118.7249 0.69836503,118.7319 1.1555129,118.7388 1.5604563,118.7457 1.6118022,118.7526 1.1290631,118.7595 1.0258874,118.7665 0.93104279,118.7734 0.79308313,118.7803 0.82745284,118.7872 0.64641511,118.7941 0.62078094,118.8011 0.89689493,118.8080 1.7589585,118.8149 1.9912798,118.8218 1.439478,118.8288 1.086141,118.8357 0.91356665,118.8426 0.58617896,118.8495 0.61199826,118.8564 0.32744294,118.8634 0.43130258,118.8703 1.0347272,118.8772 1.3016649,118.8841 1.232633,118.8911 1.2327187,118.8980 1.1464269,118.9049 0.84484631,118.9118 0.91385978,118.9188 0.87920755,118.9257 0.72407079,118.9326 0.64646423,118.9395 0.26718849,118.9465 0.16384846,118.9534 0.34500346,118.9603 0.97434533,118.9672 1.6380764,118.9742 1.7501184,118.9811 1.4913539,118.9880 1.3187991,118.9949 1.2411394,119.0019 0.66374153,119.0088 0.81038928,119.0157 0.83648896,119.0227 1.7506586,119.0296 2.6987519,119.0365 3.5006063,119.0434 5.4482932,119.0504 10.324471,119.0573 35.103966,119.0642 74.781464,119.0712 84.476967,119.0781 56.328671,119.0850 30.780113,119.0919 50.514572,119.0989 115.53802,119.1058 149.15448,119.1127 112.05775,119.1197 48.035797,119.1266 16.138979,119.1335 8.73983,119.1405 6.3522868,119.1474 3.8612902,119.1543 2.9310381,119.1613 2.8449738,119.1682 2.5859456,119.1751 1.9044961,119.1821 1.1894516,119.1890 1.5087821,119.1959 1.0859159,119.2029 0.45672685,119.2098 0.32755986,119.2167 0.27601305,119.2237 0.66406971,119.2306 1.0690465,119.2375 1.0946735,119.2445 0.71535432,119.2514 0.61227107,119.2583 1.0604106,119.2653 0.99991655,119.2722 1.4311402,119.2791 2.1554441,119.2861 2.6380482,119.2930 1.9824618,119.2999 1.3014274,119.3069 0.70673734,119.3138 0.39646679,119.3208 0.35344291,119.3277 0.75886905,119.3346 1.6812769,119.3416 1.8448774,119.3485 1.5516583,119.3554 1.1895971,119.3624 1.0862718,119.3693 1.14658,119.3763 1.1981783,119.3832 1.1378028,119.3901 1.1552173,119.3971 1.5690887,119.4040 1.2326003,119.4109 0.98264527,119.4179 1.25018,119.4248 1.3880008,119.4318 1.2585438,119.4387 1.1119382,119.4456 0.67237926,119.4526 0.61206818,119.4595 0.65513444,119.4665 0.87934864,119.4734 0.92262805,119.4803 1.1896387,119.4873 0.79283983,119.4942 0.43095347,119.5012 0.57768142,119.5081 1.1640502,119.5151 1.4570795,119.5220 1.2153573,119.5289 0.69802666,119.5359 0.63811803,119.5428 1.2159168,119.5498 1.6465316,119.5567 1.4047866,119.5637 0.61179072,119.5706 0.28445777,119.5775 0.482813,119.5845 0.57759768,119.5914 0.5344885,119.5984 0.499998,119.6053 0.57769799,119.6123 0.84502536,119.6192 0.9396165,119.6262 0.95690203,119.6331 1.500047,119.6401 1.3620063,119.6470 1.025889,119.6539 1.0516839,119.6609 0.83596206,119.6678 0.4136408,119.6748 0.57768756,119.6817 0.84498858,119.6887 1.1293651,119.6956 1.267392,119.7026 1.5259687,119.7095 1.2153022,119.7165 0.81890941,119.7234 0.93965739,119.7304 1.0861281,119.7373 1.318994,119.7443 1.2844402,119.7512 0.80164027,119.7582 0.64660531,119.7651 0.75867438,119.7721 0.75863415,119.7790 0.80173939,119.7860 0.75865668,119.7929 0.76722759,119.7999 0.77594668,119.8068 0.98281687,119.8138 0.99148977,119.8207 1.3621372,119.8277 1.5429578,119.8346 1.5170875,119.8416 1.0774552,119.8485 0.89654815,119.8555 0.8534503,119.8624 1.0173922,119.8694 1.3880793,119.8763 1.4308729,119.8833 1.232704,119.8902 1.3191246,119.8972 1.4311683,119.9041 1.3188672,119.9111 0.74112433,119.9181 0.60333782,119.9250 0.82780802,119.9320 1.3624445,119.9389 1.5087044,119.9459 1.5430592,119.9528 1.5602536,119.9598 1.3446537,119.9667 0.93084246,119.9737 0.67221558,119.9806 0.49135119,119.9876 0.65525931,119.9946 0.73279995,120.0015 0.70692098,120.0085 0.58626366,120.0154 0.7674396,120.0224 1.0865529,120.0293 1.6035867,120.0363 2.0257723,120.0433 2.3795519,120.0502 3.2421038,120.0572 6.0723,120.0641 17.981258,120.0711 32.219677,120.0781 32.892834,120.0850 22.392281,120.0920 20.580503,120.0989 31.600109,120.1059 37.482101,120.1128 28.554359,120.1198 14.468947,120.1268 6.9545717,120.1337 3.7573373,120.1407 1.6374129,120.1476 1.2673404,120.1546 1.3361146,120.1616 1.3445612,120.1685 1.0773666,120.1755 0.64649141,120.1825 0.517295,120.1894 0.56034708,120.1964 0.55167282,120.2033 0.39651525,120.2103 0.44839832,120.2173 0.6034584,120.2242 0.43097663,120.2312 0.68110716,120.2382 0.89650869,120.2451 0.68947184,120.2521 0.31032231,120.2590 0.60374016,120.2660 1.129527,120.2730 1.2584347,120.2799 0.69807261,120.2869 0.66376388,120.2939 0.6725685,120.3008 1.3363761,120.3078 1.3619351,120.3148 0.82751065,120.3217 0.58621144,120.3287 0.63791084,120.3357 0.61195654,120.3426 0.37922084,120.3496 0.44837362,120.3566 0.68114942,120.3635 1.1123561,120.3705 1.44835,120.3775 1.1464394,120.3844 1.129468,120.3914 1.5519246,120.3984 1.6204484,120.4053 0.99105448,120.4123 0.70692152,120.4193 0.66380292,120.4262 0.57754403,120.4332 0.60364479,120.4402 0.95705682,120.4471 0.96531397,120.4541 0.74128932,120.4611 0.89656532,120.4681 1.1033387,120.4750 1.0344872,120.4820 1.043312,120.4890 1.3449998,120.4959 1.3708231,120.5029 1.4223953,120.5099 1.1032469,120.5168 1.3448025,120.5238 1.7587347,120.5308 1.8447341,120.5378 1.370585,120.5447 1.0172309,120.5517 0.69809222,120.5587 0.50845659,120.5657 0.43968433,120.5726 0.50006759,120.5796 0.68967438,120.5866 1.0175475,120.5935 1.4745095,120.6005 1.6291398,120.6075 0.97368896,120.6145 0.5258292,120.6214 1.1295056,120.6284 1.1464002,120.6354 0.49129745,120.6424 0.56048942,120.6493 0.75858241,120.6563 0.84473151,120.6633 0.65508962,120.6703 0.36206159,120.6772 0.3536064,120.6842 0.65523779,120.6912 0.74139935,120.6982 1.1207809,120.7052 1.301689,120.7121 1.0085593,120.7191 1.1811999,120.7261 1.4915596,120.7331 1.4137642,120.7400 1.1810286,120.7470 1.2585756,120.7540 1.0946258,120.7610 1.1292473,120.7680 1.2931863,120.7749 1.4913259,120.7819 1.2499495,120.7889 1.1811755,120.7959 1.258649,120.8028 1.0343899,120.8098 0.84482569,120.8168 0.93965191,120.8238 0.84472489,120.8308 0.68957263,120.8377 0.63785154,120.8447 0.86208856,120.8517 1.3795227,120.8587 1.491349,120.8657 1.0431596,120.8727 1.0865047,120.8796 1.3535568,120.8866 1.2670205,120.8936 0.8359521,120.9006 0.72418398,120.9076 0.89659518,120.9145 1.0086392,120.9215 1.1292136,120.9285 0.96545815,120.9355 1.0000672,120.9425 1.146734,120.9495 1.586411,120.9564 1.6035593,120.9634 1.7843063,120.9704 1.3446449,120.9774 1.4226166,120.9844 1.6294358,120.9914 1.5687684,120.9984 1.1121577,121.0053 1.5605524,121.0123 1.525661,121.0193 1.2325683,121.0263 1.7851062,121.0333 6.3399863,121.0403 18.3505,121.0473 27.363939,121.0542 25.014811,121.0612 17.885422,121.0682 19.384447,121.0752 40.46093,121.0822 62.919437,121.0892 62.167641,121.0962 48.718792,121.1032 47.86924,121.1101 80.666656,121.1171 116.47343,121.1241 103.68068,121.1311 54.648434,121.1381 17.127501,121.1451 7.9218211,121.1521 6.4480009,121.1591 4.90448,121.1661 3.3784997,121.1731 2.5342441,121.1800 2.9481416,121.1870 2.4047613,121.1940 2.0773509,121.2010 1.4566503,121.2080 1.4309765,121.2150 1.4654413,121.2220 1.129173,121.2290 0.82760733,121.2360 0.9742465,121.2430 1.0258892,121.2500 1.0431325,121.2570 1.0430266,121.2639 1.2328115,121.2709 1.8537142,121.2779 1.9482535,121.2849 1.3188757,121.2919 1.4399644,121.2989 1.9914998,121.3059 1.8274399,121.3129 1.40513,121.3199 1.3620431,121.3269 1.1464586,121.3339 1.0863758,121.3409 1.5088772,121.3479 1.6204582,121.3549 1.2496264,121.3619 1.0688205,121.3689 1.327638,121.3759 1.4828966,121.3829 1.4828616,121.3899 1.3446518,121.3968 0.93943256,121.4038 0.75877213,121.4108 1.2070826,121.4178 1.4569414,121.4248 1.6121385,121.4318 1.4135747,121.4388 0.80146027,121.4458 0.7585997,121.4528 0.67242688,121.4598 0.46560836,121.4668 0.65532541,121.4738 0.94838971,121.4808 1.413762,121.4878 1.6809964,121.4948 1.7327979,121.5018 1.2500098,121.5088 1.0172423,121.5158 0.99986243,121.5228 0.77587026,121.5298 0.92266709,121.5368 1.1379797,121.5438 1.0257845,121.5508 1.0086843,121.5578 1.1811069,121.5648 1.2842968,121.5718 1.0343021,121.5788 0.9224261,121.5858 1.1554022,121.5928 1.5089179,121.5998 1.9138322,121.6068 1.9048409,121.6138 1.3359016,121.6208 1.1464943,121.6279 0.84480786,121.6349 0.67259806,121.6419 0.68969476,121.6489 0.62055093,121.6559 0.66377956,121.6629 0.71553206,121.6699 0.63792235,121.6769 0.64660382,121.6839 0.89659226,121.6909 1.1120017,121.6979 1.1982284,121.7049 1.0172541,121.7119 0.74140745,121.7189 0.91379088,121.7259 1.1379879,121.7329 1.3276051,121.7399 1.2843601,121.7469 0.90521103,121.7539 1.1640309,121.7610 1.6123089,121.7680 1.7930855,121.7750 1.482717,121.7820 1.3792759,121.7890 0.91363186,121.7960 0.87915921,121.8030 0.81010401,121.8100 0.63786989,121.8170 0.54321951,121.8240 0.76726103,121.8310 0.87925953,121.8380 0.79307348,121.8451 0.5691461,121.8521 1.0434641,121.8591 1.8622609,121.8661 2.1722009,121.8731 1.4911749,121.8801 1.1121087,121.8871 1.0517967,121.8941 1.3276099,121.9011 1.4135668,121.9082 1.2153847,121.9152 1.2759161,121.9222 1.146812,121.9292 1.4917182,121.9362 1.5859563,121.9432 0.99969631,121.9502 0.88804603,121.9572 1.2155751,121.9643 1.301653,121.9713 1.3447161,121.9783 1.0774853,121.9853 0.70692575,121.9923 0.96553171,121.9993 1.0172442,122.0063 1.1726103,122.0134 1.560684,122.0204 1.9829806,122.0274 2.2328582,122.0344 3.1989396,122.0414 6.0623116,122.0484 10.544837,122.0554 13.398476,122.0625 28.412243,122.0695 80.552376,122.0765 124.51595,122.0835 111.08618,122.0905 68.983505,122.0975 71.703903,122.1046 205.80203,122.1116 401.59906,122.1186 423.6973,122.1256 256.99963,122.1326 87.670517,122.1396 34.404667,122.1467 24.177389,122.1537 15.531026,122.1607 9.1356821,122.1677 4.8350301,122.1747 2.7838547,122.1818 1.7926084,122.1888 0.93071431,122.1958 0.49992698,122.2028 0.85371381,122.2098 1.371038,122.2169 1.6896974,122.2239 1.6380427,122.2309 1.8534911,122.2379 1.6546824,122.2449 1.0342487,122.2520 0.82764643,122.2590 1.0000491,122.2660 1.2932401,122.2730 1.3191053,122.2800 1.4657394,122.2871 1.8191798,122.2941 1.8014008,122.3011 1.0426794,122.3081 0.94822842,122.3152 1.0172119,122.3222 1.0259157,122.3292 1.336455,122.3362 1.4740776,122.3433 0.96521997,122.3503 0.68102443,122.3573 0.71558917,122.3643 0.87091547,122.3714 1.3018413,122.3784 1.1808536,122.3854 1.0343558,122.3924 0.89653373,122.3995 0.96552998,122.4065 1.0086567,122.4135 1.1811934,122.4205 1.3792574,122.4276 1.0257013,122.4346 0.99137163,122.4416 1.2760139,122.4486 1.6638949,122.4557 1.7241504,122.4627 1.6982039,122.4697 0.95671207,122.4768 0.52567011,122.4838 0.42237014,122.4908 0.56908977,122.4978 0.67258507,122.5049 0.9225117,122.5119 0.97417003,122.5189 1.1466087,122.5260 1.2586325,122.5330 1.3015928,122.5400 0.99990726,122.5470 0.90515339,122.5541 0.59468478,122.5611 0.31892738,122.5681 0.43110842,122.5752 0.68110549,122.5822 0.70686114,122.5892 0.56894952,122.5963 0.65524721,122.6033 0.96565419,122.6103 1.4311086,122.6173 1.4135988,122.6244 0.78431958,122.6314 0.69831347,122.6384 0.87944883,122.6455 0.97434342,122.6525 1.1207975,122.6595 1.5084091,122.6666 1.249705,122.6736 0.76723456,122.6806 0.65541422,122.6877 0.98294449,122.6947 1.111955,122.7017 0.95674795,122.7088 0.90528411,122.7158 1.1294661,122.7229 1.068969,122.7299 1.0690107,122.7369 1.3102109,122.7440 1.1636884,122.7510 1.2414194,122.7580 1.1292442,122.7651 0.78440881,122.7721 0.47410196,122.7791 0.52581805,122.7862 0.50860488,122.7932 0.53444445,122.8002 0.42233723,122.8073 0.45690367,122.8143 0.42240527,122.8214 0.54317772,122.8284 0.79314691,122.8354 0.81034088,122.8425 0.85345012,122.8495 0.55178475,122.8566 0.55192679,122.8636 0.88823658,122.8706 1.2500889,122.8777 1.4310071,122.8847 1.7930599,122.8917 1.5859556,122.8988 1.0084325,122.9058 0.79318136,122.9129 0.98268449,122.9199 0.85331464,122.9270 1.0174345,122.9340 1.2240995,122.9410 0.83605003,122.9481 0.74155402,122.9551 1.1639659,122.9622 1.2326391,122.9692 0.93956751,122.9762 1.0950664,122.9833 1.4655488,122.9903 1.1032791,122.9974 0.9569872,123.0044 1.1984167,123.0115 1.6293781,123.0185 1.9482541,123.0255 2.1468072,123.0326 3.1041188,123.0396 6.2001486,123.0467 20.574505,123.0537 67.698189,123.0608 112.3038,123.0678 108.1422,123.0749 68.680069,123.0819 42.25449,123.0889 51.285465,123.0960 72.188965,123.1030 79.85424,123.1101 78.843231,123.1171 78.29422,123.1242 84.19632,123.1312 95.296463,123.1383 87.738914,123.1453 54.117962,123.1524 17.427647,123.1594 6.1881428,123.1665 4.0772343,123.1735 2.9907093,123.1805 2.197731,123.1876 1.4652084,123.1946 1.0689845,123.2017 1.4398071,123.2087 1.6206222,123.2158 1.0946842,123.2228 1.2416723,123.2299 2.0089192,123.2369 2.0343337,123.2440 1.4998538,123.2510 1.5948468,123.2581 1.9741985,123.2651 1.8876925,123.2722 1.0171773,123.2792 1.1295173,123.2863 1.0945971,123.2933 0.56872576,123.3004 0.60366946,123.3074 1.08656,123.3145 1.4741027,123.3216 1.5773629,123.3286 1.2069221,123.3357 1.2500653,123.3427 1.3794585,123.3498 1.4051936,123.3568 1.0257287,123.3639 0.93084288,123.3709 1.0342463,123.3780 1.3793916,123.3850 1.353559,123.3921 1.3448184,123.3991 1.2929876,123.4062 1.0173526,123.4132 1.1897355,123.4203 0.93096608,123.4274 1.3363813,123.4344 1.6380413,123.4415 1.4826669,123.4485 1.2498921,123.4556 0.95675808,123.4626 0.53430963,123.4697 0.30165312,123.4767 0.31048584,123.4838 0.63810045,123.4909 1.0086952,123.4979 1.2154545,123.5050 0.99132234,123.5120 0.94842952,123.5191 0.88786328,123.5261 0.58604735,123.5332 0.69838995,123.5403 0.93118417,123.5473 1.0602714,123.5544 0.82739007,123.5614 0.74138123,123.5685 0.79309142,123.5756 0.61202008,123.5826 0.61205977,123.5897 0.62080085,123.5967 1.0951375,123.6038 1.5606555,123.6109 1.7240469,123.6179 1.3876308,123.6250 1.3273879,123.6320 0.91376966,123.6391 1.0347731,123.6462 1.2932298,123.6532 1.3705424,123.6603 1.2239945,123.6673 1.60353,123.6744 1.9138291,123.6815 1.4049799,123.6885 0.77571511,123.6956 0.6379168,123.7027 0.52591521,123.7097 0.73291695,123.7168 1.0172145,123.7238 0.73268569,123.7309 0.96550733,123.7380 0.99138147,123.7450 0.94829804,123.7521 0.5429517,123.7592 0.44842097,123.7662 1.2848617,123.7733 1.9397217,123.7804 1.5427955,123.7874 0.93953496,123.7945 1.0172893,123.8016 1.0688592,123.8086 0.84478778,123.8157 0.5086053,123.8228 0.44827741,123.8298 0.47412014,123.8369 0.47426891,123.8440 0.75866866,123.8510 0.70685828,123.8581 0.78449404,123.8652 0.7930941,123.8722 0.92239124,123.8793 0.62928402,123.8864 0.76726544,123.8934 1.0948551,123.9005 1.4050902,123.9076 0.97427893,123.9146 1.2847781,123.9217 1.4739248,123.9288 1.0083611,123.9358 0.89653283,123.9429 0.58629078,123.9500 0.75009149,123.9571 0.87933475,123.9641 0.87063515,123.9712 0.81900322,123.9783 1.2242683,123.9853 1.4225438,123.9924 1.8103942,123.9995 1.6033819,124.0066 1.2931092,124.0136 1.7760909,124.0207 2.6812243,124.0278 2.8362274,124.0348 2.8196547,124.0419 5.3724718,124.0490 10.511682,124.0561 17.253677,124.0631 23.218348,124.0702 30.140963,124.0773 68.967293,124.0844 245.97639,124.0914 461.3222,124.0985 465.16898,124.1056 269.15952,124.1127 107.72403,124.1197 122.09707,124.1268 211.72334,124.1339 227.26534,124.1410 142.64973,124.1480 53.615681,124.1551 18.811815,124.1622 12.274621,124.1693 8.4638538,124.1763 4.8692021,124.1834 2.6283708,124.1905 1.6117141,124.1976 1.4568667,124.2046 1.5086607,124.2117 1.3706152,124.2188 1.1722986,124.2259 1.0863118,124.2330 1.465597,124.2400 1.4223619,124.2471 1.6036133,124.2542 2.1465116,124.2613 1.6720881,124.2683 0.86193919,124.2754 0.86220378,124.2825 1.1467836,124.2896 1.5603963,124.2967 1.3534095,124.3037 1.3017067,124.3108 1.1032896,124.3179 1.034567,124.3250 1.2501489,124.3321 1.2498808,124.3391 1.0429389,124.3462 0.93959981,124.3533 0.89667207,124.3604 1.1294783,124.3675 1.1464413,124.3746 1.3533834,124.3816 1.9656433,124.3887 2.0688653,124.3958 1.3878329,124.4029 0.87066114,124.4100 0.80176544,124.4171 1.310397,124.4241 1.3534181,124.4312 1.0689787,124.4383 0.91381156,124.4454 1.3449616,124.4525 1.801809,124.4596 1.6379144,124.4666 1.3275609,124.4737 1.0170116,124.4808 0.91387141,124.4879 1.4570962,124.4950 1.7672042,124.5021 1.732717,124.5092 1.5258377,124.5162 1.2325678,124.5233 0.68081713,124.5304 0.75019622,124.5375 1.1466128,124.5446 1.0431669,124.5517 1.5345323,124.5588 1.3273845,124.5658 1.017216,124.5729 0.75016409,124.5800 1.1812634,124.5871 1.7068859,124.5942 1.4566969,124.6013 0.97391599,124.6084 0.51712561,124.6155 0.7845391,124.6226 0.98286986,124.6296 1.0430834,124.6367 0.96550518,124.6438 1.0088726,124.6509 1.2501044,124.6580 1.1549662,124.6651 0.85328031,124.6722 0.71545917,124.6793 0.5862295,124.6864 0.65539825,124.6935 1.1210005,124.7005 1.4826888,124.7076 1.2844255,124.7147 1.3792956,124.7218 1.1033653,124.7289 1.2587606,124.7360 1.5171827,124.7431 1.3531905,124.7502 1.0257248,124.7573 0.8274796,124.7644 0.54318148,124.7715 0.73292345,124.7786 0.81894696,124.7857 0.98274696,124.7928 0.99135929,124.7998 0.80162561,124.8069 0.54310375,124.8140 0.71564502,124.8211 0.75002933,124.8282 0.8015759,124.8353 0.45677292,124.8424 0.38800722,124.8495 0.68110651,124.8566 0.78443301,124.8637 0.62933677,124.8708 0.93990207,124.8779 1.2327598,124.8850 0.88779181,124.8921 0.74139935,124.8992 0.8189854,124.9063 0.86201334,124.9134 0.96544385,124.9205 0.8534627,124.9276 0.80175549,124.9347 0.93112284,124.9418 1.0691187,124.9489 1.2328126,124.9560 1.4655592,124.9631 1.4912845,124.9702 1.1294649,124.9773 1.5690205,124.9844 1.301579,124.9915 1.4742192,124.9986 1.4394031,125.0057 0.85315084,125.0128 0.76762968,125.0199 2.1644959,125.0270 5.3386378,125.0341 12.563496,125.0412 15.517377,125.0483 12.541064,125.0554 9.7584505,125.0625 17.715679,125.0696 45.893929,125.0767 69.316681,125.0838 70.03923,125.0909 59.607937,125.0980 57.389687,125.1051 65.505951,125.1122 75.035782,125.1193 68.820503,125.1264 49.818813,125.1335 32.778934,125.1406 22.149794,125.1477 11.546554,125.1548 5.7479844,125.1619 3.3096616,125.1690 1.8877321,125.1761 1.7240918,125.1832 1.7326831,125.1903 1.7844799,125.1974 1.517117,125.2045 0.93964171,125.2117 0.93974149,125.2188 0.67216456,125.2259 0.3447091,125.2330 0.75029492,125.2401 1.2501248,125.2472 0.98262018,125.2543 0.80161965,125.2614 0.62929457,125.2685 0.68110216,125.2756 0.74988556,125.2827 0.51726806,125.2898 0.74156737,125.2969 0.72409713,125.3040 0.71550226,125.3112 0.90532172,125.3183 1.0171478,125.3254 0.78426808,125.3325 0.62926519,125.3396 0.6294955,125.3467 1.31928,125.3538 1.77587,125.3609 1.5170567,125.3680 0.9222368,125.3751 0.49986356,125.3823 0.42237625,125.3894 0.62076557,125.3965 1.0432328,125.4036 1.301837,125.4107 1.4224595,125.4178 1.3534553,125.4249 1.1034427,125.4320 1.0000817,125.4391 1.2931845,125.4463 1.4911964,125.4534 1.4050381,125.4605 1.1810715,125.4676 1.1292799,125.4747 1.2412778,125.4818 1.5088254,125.4889 1.6639838,125.4961 1.3791615,125.5032 1.0776547,125.5103 1.3275679,125.5174 0.94803661,125.5245 0.61194539,125.5316 0.50853205,125.5387 0.57773471,125.5459 1.4140748,125.5530 1.9743804,125.5601 1.9828515,125.5672 1.7756243,125.5743 1.103084,125.5814 0.53433686,125.5886 0.52593839,125.5957 0.61215222,125.6028 0.85361415,125.6099 1.2499722,125.6170 1.2066475,125.6241 0.81891209,125.6313 0.6034444,125.6384 0.4827998,125.6455 0.84484875,125.6526 0.83617955,125.6597 0.810377,125.6668 0.67262185,125.6740 1.0088502,125.6811 1.3446703,125.6882 1.2930459,125.6953 1.1034048,125.7024 0.57738787,125.7096 0.46560642,125.7167 0.62944949,125.7238 0.59470516,125.7309 0.66367847,125.7380 0.85347325,125.7452 1.0172434,125.7523 0.68969721,125.7594 0.51744485,125.7665 1.017338,125.7737 1.4050213,125.7808 1.3275882,125.7879 1.2587441,125.7950 0.93946457,125.8021 0.42227763,125.8093 0.47431195,125.8164 0.88812077,125.8235 1.3362648,125.8306 1.4137387,125.8378 1.1204854,125.8449 0.96532184,125.8520 0.98282796,125.8591 0.90523857,125.8663 0.79306364,125.8734 0.63781029,125.8805 0.49141547,125.8876 0.72417468,125.8948 0.491337,125.9019 0.71589011,125.9090 1.3193129,125.9161 1.1808354,125.9233 0.93096119,125.9304 1.3105716,125.9375 1.543045,125.9446 1.1375734,125.9518 0.7584303,125.9589 0.68092674,125.9660 0.55162215,125.9731 0.67244798,125.9803 0.65525734,125.9874 0.62945008,125.9945 0.95688164,126.0017 1.2068639,126.0088 1.2758892,126.0159 1.0862392,126.0230 1.1813078,126.0302 1.9313565,126.0373 2.2069674,126.0444 2.2416558,126.0516 3.4057968,126.0587 5.829103,126.0658 10.761365,126.0730 16.898542,126.0801 18.957352,126.0872 21.882095,126.0943 34.156029,126.1015 60.52951,126.1086 78.708855,126.1157 65.642868,126.1229 33.624016,126.1300 12.253803,126.1371 9.0690346,126.1443 8.3181734,126.1514 6.860847,126.1585 3.7318177,126.1657 1.8530204,126.1728 1.07732,126.1799 0.96542925,126.1871 0.93101811,126.1942 0.9913798,126.2013 0.75857264,126.2085 0.62927145,126.2156 0.8275997,126.2227 1.103671,126.2299 1.5173761,126.2370 1.543064,126.2441 1.6034737,126.2513 1.4135864,126.2584 0.96538424,126.2655 1.0260705,126.2727 1.250061,126.2798 1.1033978,126.2870 1.1638142,126.2941 1.3104347,126.3012 1.3275777,126.3084 1.2413046,126.3155 1.3792682,126.3226 1.4310021,126.3298 1.3965915,126.3369 1.1638774,126.3441 1.3792655,126.3512 1.6380104,126.3583 2.3706887,126.3655 1.9740262,126.3726 1.6292212,126.3797 1.2500944,126.3869 1.5777341,126.3940 1.275759,126.4012 0.95683616,126.4083 0.8446424,126.4154 0.5861358,126.4226 0.53451169,126.4297 0.48278025,126.4369 0.85361928,126.4440 1.0518794,126.4511 1.1207503,126.4583 1.0516095,126.4654 0.74981236,126.4726 0.47392794,126.4797 0.21535616,126.4869 0.18971342,126.4940 0.33624023,126.5011 0.28450462,126.5083 0.39677587,126.5154 0.94845432,126.5226 1.0516654,126.5297 0.95681459,126.5369 0.78439468,126.5440 0.67241794,126.5511 0.59484786,126.5583 0.7672835,126.5654 1.0689994,126.5726 1.000074,126.5797 1.1293525,126.5869 1.025817,126.5940 0.956927,126.6012 1.017572,126.6083 1.517339,126.6154 1.103013,126.6226 0.90502572,126.6297 1.1897948,126.6369 1.2671059,126.6440 0.77567118,126.6512 0.58628148,126.6583 0.94833732,126.6655 1.2328713,126.6726 1.4052387,126.6798 1.1465834,126.6869 1.0775002,126.6941 0.8791014,126.7012 0.68967581,126.7084 0.61239886,126.7155 1.0606366,126.7227 1.3274654,126.7298 1.1204768,126.7369 1.2672751,126.7441 1.4741709,126.7512 1.499836,126.7584 1.267193,126.7655 1.3882042,126.7727 1.8192697,126.7798 2.0947449,126.7870 1.6892309,126.7941 0.99997061,126.8013 0.87114125,126.8084 1.1035703,126.8156 0.99093568,126.8228 0.63763058,126.8299 0.74142349,126.8371 0.81039101,126.8442 0.79306328,126.8514 0.47421819,126.8585 0.67267805,126.8657 0.99146056,126.8728 1.1894096,126.8800 0.8359949,126.8871 0.70702922,126.8943 0.98286253,126.9014 0.9654758,126.9086 0.71535069,126.9157 0.39643571,126.9229 0.58624011,126.9300 0.88806772,126.9372 1.1122944,126.9444 1.1120276,126.9515 0.83599532,126.9587 0.66367698,126.9658 0.48277503,126.9730 0.72448003,126.9801 1.2588814,126.9873 1.3537481,126.9944 1.8965603,127.0016 1.4994648,127.0088 1.3446908,127.0159 2.0522561,127.0231 3.164727,127.0302 4.1899066,127.0374 4.517612,127.0445 6.3631468,127.0517 8.7426167,127.0589 11.553267,127.0660 14.466026,127.0732 19.133366,127.0803 40.360661,127.0875 79.57563,127.0947 92.745659,127.1018 65.940063,127.1090 31.600904,127.1161 17.921087,127.1233 19.19276,127.1305 24.744352,127.1376 27.956079,127.1448 22.322327,127.1519 11.5725,127.1591 4.8517461,127.1663 3.7241874,127.1734 3.3787887,127.1806 1.8960015,127.1877 1.3966331,127.1949 1.3017429,127.2021 1.1204067,127.2092 0.68952227,127.2164 0.89666235,127.2236 1.0171818,127.2307 1.1033583,127.2379 1.1638858,127.2450 1.3364791,127.2522 1.8105317,127.2594 1.8534443,127.2665 1.5169946,127.2737 0.91352588,127.2809 0.69824332,127.2880 0.69826049,127.2952 0.5602501,127.3024 0.44831765,127.3095 0.58629668,127.3167 0.6638577,127.3239 0.7845878,127.3310 1.0172377,127.3382 0.97408539,127.3454 1.0778068,127.3525 1.5348666,127.3597 1.9396347,127.3669 1.4047029,127.3740 0.80139577,127.3812 0.51737827,127.3884 0.73294961,127.3955 1.0947909,127.4027 1.405205,127.4099 1.6465302,127.4170 1.3015722,127.4242 0.93969554,127.4314 1.0259519,127.4385 1.0603303,127.4457 0.92225254,127.4529 0.42224887,127.4600 0.33618397,127.4672 0.27583116,127.4744 0.28462747,127.4815 0.70700121,127.4887 0.72413528,127.4959 0.73288739,127.5031 0.92250431,127.5102 0.89654112,127.5174 0.86206859,127.5246 0.94835413,127.5317 1.0343761,127.5389 0.784235,127.5461 0.53444332,127.5533 0.58655018,127.5604 1.0603619,127.5676 0.89637393,127.5748 1.1035351,127.5820 1.0086203,127.5891 0.94823527,127.5963 0.76715934,127.6035 0.63784802,127.6106 0.53461301,127.6178 0.86222923,127.6250 0.85343742,127.6322 0.96539444,127.6393 0.74132323,127.6465 0.82764781,127.6537 0.8446877,127.6609 0.66382009,127.6680 0.97455615,127.6752 1.8540827,127.6824 2.8625066,127.6896 2.939249,127.6967 1.9822621,127.7039 1.2841198,127.7111 0.53418767,127.7183 0.45698407,127.7254 0.58634859,127.7326 0.75870639,127.7398 0.85332155,127.7470 0.93949866,127.7542 0.87072068,127.7613 0.81037486,127.7685 0.57747531,127.7757 0.39644328,127.7829 0.25001505,127.7900 0.40524533,127.7972 0.56908804,127.8044 0.73275602,127.8116 0.62063932,127.8188 0.724177,127.8259 0.66373163,127.8331 0.58613098,127.8403 0.50857019,127.8475 0.42242712,127.8547 0.73284936,127.8618 0.98288095,127.8690 0.97437334,127.8762 1.1380531,127.8834 0.99134755,127.8906 0.91366833,127.8978 0.9394635,127.9049 0.9050054,127.9121 0.88780409,127.9193 0.95701975,127.9265 1.3880047,127.9337 1.1810569,127.9408 1.1897646,127.9480 1.1639465,127.9552 1.327704,127.9624 1.1809497,127.9696 0.81878299,127.9768 0.73255056,127.9840 0.68107843,127.9911 1.0087826,127.9983 1.0603523,128.0055 0.93954712,128.0127 0.6724242,128.0199 0.90545923,128.0271 1.3103838,128.0342 1.4309744,128.0414 1.5604316,128.0486 2.328562,128.0558 5.3030796,128.0630 12.602487,128.0702 43.52858,128.0774 87.800667,128.0845 101.86686,128.0917 75.949417,128.0989 42.142368,128.1061 38.54216,128.1133 121.8177,128.1205 274.33664,128.1277 320.63446,128.1349 210.37505,128.1421 75.090874,128.1492 27.234116,128.1564 23.120165,128.1636 19.359652,128.1708 12.875814,128.1780 5.6008549,128.1852 2.8270299,128.1924 2.0342832,128.1996 1.7671747,128.2068 1.4136555,128.2139 1.1207057,128.2211 1.1898087,128.2283 1.3188435,128.2355 0.90478951,128.2427 0.50847721,128.2499 0.58628088,128.2571 0.62085968,128.2643 1.0087156,128.2715 1.025807,128.2787 0.88787377,128.2859 0.67229289,128.2931 0.60351294,128.3003 0.74156606,128.3074 0.83642161,128.3146 1.1550901,128.3218 1.1204247,128.3290 0.96544415,128.3362 0.97433114,128.3434 1.4485,128.3506 1.5170135,128.3578 1.154929,128.3650 0.96548867,128.3722 0.8016867,128.3794 0.5517751,128.3866 0.56905162,128.3938 0.74998337,128.4010 0.80187505,128.4082 1.3623222,128.4154 1.4655128,128.4226 1.2154797,128.4298 1.2325716,128.4370 1.2325532,128.4442 1.0000596,128.4514 0.78464407,128.4585 0.98276603,128.4657 0.68950993,128.4729 0.73265606,128.4801 0.88793492,128.4873 0.88789028,128.4945 0.54308581,128.5017 0.75019157,128.5089 1.1380174,128.5161 1.0775275,128.5233 0.80179518,128.5305 0.69833207,128.5377 0.6291548,128.5449 0.44808915,128.5521 0.49999934,128.5593 0.99158055,128.5665 1.2931796,128.5737 1.2240965,128.5809 1.1466354,128.5881 1.5517359,128.5953 1.3619728,128.6025 0.99999702,128.6097 0.78449732,128.6169 0.82751524,128.6241 0.79301542,128.6313 0.81900203,128.6386 0.97427475,128.6458 1.1638659,128.6530 1.1723493,128.6602 1.3016459,128.6674 1.2929727,128.6746 0.87066054,128.6818 0.75003135,128.6890 0.6206243,128.6962 0.6897437,128.7034 1.0000848,128.7106 0.99130666,128.7178 0.98274088,128.7250 1.0260037,128.7322 1.0173969,128.7394 1.1637028,128.7466 1.094903,128.7538 1.5259968,128.7610 1.1979557,128.7682 0.50837606,128.7754 0.36201036,128.7826 0.34487346,128.7898 0.61223996,128.7971 0.90527338,128.8043 0.97411543,128.8115 0.75859112,128.8187 1.0346634,128.8259 1.8621597,128.8331 1.6463798,128.8403 0.99982655,128.8475 0.64652425,128.8547 0.50870371,128.8619 0.69822568,128.8691 0.57741779,128.8763 0.50011355,128.8836 0.77607214,128.8908 0.86220187,128.8980 1.1464893,128.9052 0.96538377,128.9124 1.2156514,128.9196 1.2759415,128.9268 1.292863,128.9340 0.68083781,128.9412 0.55183429,128.9484 0.73288721,128.9557 1.2416444,128.9629 2.4056778,128.9701 3.8622928,128.9773 3.4997573,128.9845 2.3187032,128.9917 1.8448081,128.9989 2.5348225,129.0061 3.664042,129.0134 3.6723897,129.0206 3.2935793,129.0278 4.406086,129.0350 7.9075022,129.0422 16.701626,129.0494 35.767788,129.0566 141.59476,129.0639 405.96832,129.0711 559.59705,129.0783 446.53363,129.0855 230.5428,129.0927 113.37364,129.0999 73.289795,129.1071 53.937458,129.1144 57.841469,129.1216 63.785229,129.1288 57.379772,129.1360 36.626656,129.1432 20.527769,129.1504 11.549161,129.1577 8.3089113,129.1649 4.8518605,129.1721 3.2667043,129.1793 2.4997561,129.1865 1.8187735,129.1937 1.430976,129.2010 1.3014694,129.2082 1.1636345,129.2154 1.3449579,129.2226 1.5346971,129.2298 1.9225341,129.2371 1.8187892,129.2443 1.6204776,129.2515 1.284375,129.2587 1.2072097,129.2659 1.6297228,129.2732 1.9654685,129.2804 1.456534,129.2876 0.87037092,129.2948 0.67235339,129.3020 0.68966949,129.3093 0.72419304,129.3165 1.0777897,129.3237 1.6555283,129.3309 2.3104429,129.3382 2.0167806,129.3454 1.637647,129.3526 1.6121979,129.3598 1.6037002,129.3670 1.4827405,129.3743 1.0859463,129.3815 0.72421473,129.3887 0.94840193,129.3959 0.94814306,129.4032 0.81035805,129.4104 0.96560901,129.4176 0.82748592,129.4248 0.63782144,129.4321 0.65524566,129.4393 1.1034405,129.4465 1.0688863,129.4537 0.78447354,129.4610 0.62939179,129.4682 1.0518808,129.4754 1.4656863,129.4826 1.9482889,129.4899 1.56871,129.4971 1.1550102,129.5043 0.99139464,129.5115 1.0260153,129.5188 1.2758098,129.5260 0.81020665,129.5332 0.67239714,129.5405 0.70686442,129.5477 0.80176437,129.5549 0.83624017,129.5621 0.92244339,129.5694 1.0259402,129.5766 1.051774,129.5838 1.1983798,129.5911 1.4138803,129.5983 1.2757158,129.6055 0.85318625,129.6127 0.49122193,129.6200 0.36225602,129.6272 0.77618164,129.6344 1.1897851,129.6417 1.2411637,129.6489 0.85332441,129.6561 0.83621794,129.6634 0.62914032,129.6706 0.55184871,129.6778 0.9052633,129.6850 0.92234182,129.6923 1.1637129,129.6995 0.95684123,129.7067 0.98294348,129.7140 1.3449131,129.7212 1.1895002,129.7284 0.86203754,129.7357 0.85362244,129.7429 1.0776664,129.7501 1.4052405,129.7574 1.5000927,129.7646 1.318813,129.7718 0.95672601,129.7791 0.93966913,129.7863 0.913899,129.7935 1.0000023,129.8008 1.0774982,129.8080 0.85336548,129.8153 0.67251378,129.8225 0.8017838,129.8297 0.85346222,129.8370 1.3361895,129.8442 1.2931402,129.8514 1.7072719,129.8587 2.0345962,129.8659 1.948161,129.8731 1.7928227,129.8804 1.4308352,129.8876 1.5432447,129.8949 1.6898311,129.9021 1.7670569,129.9093 1.5860838,129.9166 1.7416114,129.9238 2.0087545,129.9310 1.8706592,129.9383 1.7413307,129.9455 1.4826791,129.9528 1.3276407,129.9600 1.6638383,129.9672 1.6033213,129.9745 2.1039033,129.9817 3.3800023,129.9890 3.8277328,129.9962 3.4996688,130.0034 3.0686889,130.0107 3.4916041,130.0179 4.2245359,130.0252 5.5952334,130.0324 6.5612979,130.0396 9.225872,130.0469 14.865243,130.0541 24.247475,130.0614 40.605301,130.0686 66.776169,130.0759 107.61452,130.0831 203.35873,130.0903 745.60291,130.0976 2061.5146,130.1048 2815.7322,130.1121 2162.72,130.1193 925.78473,130.1266 307.15201,130.1338 196.05441,130.1411 154.03564,130.1483 101.87155,130.1555 55.793362,130.1628 33.52404,130.1700 43.310085,130.1773 54.870815,130.1845 42.324921,130.1918 18.361162,130.1990 5.4108438,130.2063 2.3270965,130.2135 2.3796065,130.2208 3.3536506,130.2280 3.4738791,130.2352 2.2930374,130.2425 2.6724634,130.2497 2.5947566,130.2570 2.4483454,130.2642 2.0860338,130.2715 1.7669909,130.2787 1.9052799,130.2860 2.4224567,130.2932 2.1982858,130.3005 1.8708674,130.3077 2.1899624,130.3150 2.7328527,130.3222 2.4480815,130.3295 2.8362882,130.3367 3.1377821,130.3440 2.7843025,130.3512 2.1896238,130.3585 1.6809679,130.3657 1.7498885,130.3730 1.499755,130.3802 0.9826175,130.3875 1.0690387,130.3947 1.3104494,130.4020 1.3276515,130.4092 1.1378311,130.4165 0.71539509,130.4237 1.2759905,130.4310 1.7155006,130.4382 1.7070465,130.4455 1.9656724,130.4528 2.1552374,130.4600 2.215553,130.4673 1.6206334,130.4745 1.51722,130.4818 1.2497733,130.4890 0.90498149,130.4963 0.91377091,130.5035 1.043072,130.5108 1.1381086,130.5180 1.6984022,130.5253 1.1031568,130.5326 0.59469241,130.5398 0.82765657,130.5471 0.91375363,130.5543 0.77591902,130.5616 0.90525043,130.5688 0.78445715,130.5761 1.0688804,130.5833 1.5344752,130.5906 1.5518867,130.5979 1.1637113,130.6051 0.79314375,130.6124 1.0258596,130.6196 0.81038553,130.6269 1.370887,130.6341 1.6550823,130.6414 1.6723713,130.6487 1.6120615,130.6559 1.3016168,130.6632 0.81014931,130.6704 0.43958083,130.6777 0.62092501,130.6850 1.1724789,130.6922 1.1463828,130.6995 1.0172397,130.7067 1.1035955,130.7140 1.0949278,130.7213 1.2156358,130.7285 1.5430605,130.7358 1.3531938,130.7430 1.0602498,130.7503 1.0086297,130.7576 1.0775936,130.7648 0.89657003,130.7721 0.86201358,130.7794 0.74990571,130.7866 0.70709264,130.7939 1.2588547,130.8011 1.3620842,130.8084 1.4140511,130.8157 1.9137752,130.8229 1.6118516,130.8302 1.4396595,130.8375 1.0687726,130.8447 0.87070471,130.8520 1.5087279,130.8593 1.5604023,130.8665 1.5690051,130.8738 1.4912391,130.8810 1.3361307,130.8883 1.3018262,130.8956 1.3361766,130.9028 1.1638659,130.9101 1.4310008,130.9174 0.93076366,130.9246 0.74137038,130.9319 0.87083232,130.9392 1.120846,130.9464 1.4569253,130.9537 1.4308907,130.9610 1.1120481,130.9682 1.1897978,130.9755 1.4483345,130.9828 1.8018036,130.9900 2.1120889,130.9973 2.172421,131.0046 2.2763309,131.0119 3.0614715,131.0191 4.5953932,131.0264 5.3880544,131.0337 6.8801374,131.0409 9.3203669,131.0482 14.530539,131.0555 31.771265,131.0627 61.598049,131.0700 76.665154,131.0773 74.446732,131.0845 85.157379,131.0918 179.16498,131.0991 374.99359,131.1064 471.81769,131.1136 346.54211,131.1209 150.01102,131.1282 55.004814,131.1354 32.383354,131.1427 24.202002,131.1500 15.366616,131.1573 9.0497007,131.1645 5.274899,131.1718 4.5255218,131.1791 4.8793235,131.1864 4.3016262,131.1936 3.2233171,131.2009 2.0078592,131.2082 1.6207594,131.2155 1.8189918,131.2227 1.5084724,131.2300 1.6811503,131.2373 1.448105,131.2446 0.7153095,131.2518 0.72412747,131.2591 0.81043452,131.2664 1.0431705,131.2737 0.91387814,131.2809 1.008805,131.2882 1.2932038,131.2955 1.3621025,131.3028 1.1809603,131.3100 1.1809196,131.3173 0.94814634,131.3246 0.90521157,131.3319 1.0171702,131.3391 0.87060541,131.3464 0.96583056,131.3537 1.6209246,131.3610 1.7151916,131.3683 1.5777011,131.3755 2.0089433,131.3828 1.6205051,131.3901 0.96512365,131.3974 0.46528247,131.4047 1.1036931,131.4119 1.5173773,131.4192 1.5606326,131.4265 1.8878531,131.4338 0.93063343,131.4411 0.6982013,131.4483 0.70686805,131.4556 0.9140532,131.4629 1.5776496,131.4702 1.1894433,131.4775 0.85337943,131.4847 0.79315525,131.4920 1.1984441,131.4993 1.3966544,131.5066 1.1378156,131.5139 0.73253018,131.5212 0.56028414,131.5284 0.68100667,131.5357 0.83616567,131.5430 0.95709109,131.5503 1.2070792,131.5576 1.1895043,131.5649 1.1895539,131.5721 1.0948529,131.5794 0.81030101,131.5867 0.53461242,131.5940 0.81893611,131.6013 0.64633471,131.6086 0.47414649,131.6159 0.62076002,131.6231 0.73314971,131.6304 1.8883774,131.6377 2.1723399,131.6450 1.7064576,131.6523 1.0083512,131.6596 0.80188048,131.6669 1.2416455,131.6741 1.49157,131.6814 1.4481039,131.6887 1.0686464,131.6960 1.0344821,131.7033 1.1553379,131.7106 1.3450755,131.7179 1.3794861,131.7252 1.2671428,131.7324 1.0774487,131.7397 1.1724254,131.7470 1.4742314,131.7543 1.7154362,131.7616 1.5515789,131.7689 1.241304,131.7762 0.98249769,131.7835 0.60323691,131.7908 0.67239565,131.7981 0.69822592,131.8053 0.47418714,131.8126 0.44837499,131.8199 0.39665467,131.8272 0.53457391,131.8345 0.70697427,131.8418 0.98275018,131.8491 0.93083394,131.8564 0.5515725,131.8637 0.32761827,131.8710 0.51728272,131.8783 0.8190183,131.8856 1.0949916,131.8928 1.0776819,131.9001 0.85329735,131.9074 0.56025082,131.9147 0.68115133,131.9220 0.81906211,131.9293 0.85345548,131.9366 1.094813,131.9439 1.396488,131.9512 1.0429769,131.9585 0.51718128,131.9658 0.47423655,131.9731 0.7759636,131.9804 0.83613694,131.9877 0.92243552,131.9950 1.1983228,132.0023 1.1896112,132.0096 1.0001358,132.0169 1.5691975,132.0242 2.2414212,132.0315 2.1377745,132.0388 1.6378192,132.0460 1.508914,132.0533 2.4057388,132.0606 5.3395638,132.0679 14.608329,132.0752 22.346516,132.0825 23.826376,132.0898 25.236166,132.0971 40.277409,132.1044 60.284,132.1117 65.947548,132.1190 53.344112,132.1263 32.291512,132.1336 15.743623,132.1409 7.1874065,132.1482 5.8358192,132.1555 4.8696222,132.1628 2.7146297,132.1701 1.1894211,132.1774 0.91402805,132.1847 1.3103462,132.1920 0.81006682,132.1993 0.60350299,132.2066 0.80180144,132.2139 0.79307938,132.2212 1.025831,132.2285 0.93964529,132.2358 0.87937838,132.2432 0.97415882,132.2505 1.0776668,132.2578 1.5603622,132.2651 1.7501363,132.2724 1.7326406,132.2797 1.3618227,132.2870 1.1207094,132.2943 0.61193651,132.3016 0.31037396,132.3089 0.58633226,132.3162 0.80178827,132.3235 0.83622229,132.3308 0.71540129,132.3381 0.59486955,132.3454 0.81041908,132.3527 0.78442937,132.3600 0.62920296,132.3673 0.62934995,132.3746 1.060405,132.3819 1.0172175,132.3892 0.75001037,132.3966 0.51718217,132.4039 0.75882107,132.4112 1.2932355,132.4185 1.517131,132.4258 1.5950353,132.4331 1.6467395,132.4404 1.3704779,132.4477 1.1550338,132.4550 0.93095785,132.4623 0.749883,132.4696 0.72414917,132.4769 0.93973112,132.4843 1.1035333,132.4916 1.2930911,132.4989 0.95673931,132.5062 0.97438025,132.5135 1.6468443,132.5208 1.8274496,132.5281 1.4565989,132.5354 1.0084443,132.5427 0.86208355,132.5500 0.93125308,132.5574 1.3536626,132.5647 1.1463107,132.5720 0.74989635,132.5793 1.146666,132.5866 1.2068974,132.5939 0.9567396,132.6012 0.56031835,132.6085 0.70723671,132.6159 1.2328912,132.6232 1.215232,132.6305 1.0860405,132.6378 1.1293738,132.6451 1.0862136,132.6524 0.73272753,132.6597 0.51717871,132.6671 0.51721251,132.6744 0.67254508,132.6817 0.96557772,132.6890 0.88786888,132.6963 0.75854069,132.7036 0.68976593,132.7109 0.81031984,132.7183 0.52583164,132.7256 0.91391319,132.7329 0.9828915,132.7402 1.2328035,132.7475 1.0601891,132.7548 0.89638329,132.7622 0.49982876,132.7695 0.58630294,132.7768 0.99154139,132.7841 1.1465284,132.7914 1.0173898,132.7988 1.2587335,132.8061 0.99129802,132.8134 0.6809181,132.8207 0.49120882,132.8280 0.54306328,132.8353 0.70699036,132.8427 0.81901002,132.8500 0.84472322,132.8573 0.948412,132.8646 1.2413297,132.8719 1.0085063,132.8793 1.2242625,132.8866 1.3103659,132.8939 1.3622222,132.9012 1.6207757,132.9085 1.3619053,132.9159 1.3274578,132.9232 1.6205364,132.9305 1.2154129,132.9378 1.0087832,132.9452 1.2762045,132.9525 1.7329366,132.9598 1.767035,132.9671 1.1290717,132.9744 0.49988711,132.9818 0.32772988,132.9891 0.90547884,132.9964 1.4656779,133.0037 1.6032681,133.0111 1.1549783,133.0184 1.1988147,133.0257 2.4233932,133.0330 4.647665,133.0404 8.0184975,133.0477 9.7336693,133.0550 10.501127,133.0623 15.099762,133.0697 36.888874,133.0770 80.50222,133.0843 111.91438,133.0916 169.39372,133.0990 295.18188,133.1063 421.7453,133.1136 489.50034,133.1209 415.31213,133.1283 253.39441,133.1356 102.23817,133.1429 42.313026,133.1503 25.736158,133.1576 16.400284,133.1649 9.1000252,133.1722 4.7399583,133.1796 2.7841582,133.1869 2.0170267,133.1942 1.327257,133.2016 0.92223418,133.2089 0.95684385,133.2162 0.86200488,133.2235 0.81889051,133.2309 0.87936985,133.2382 1.1728435,133.2455 1.7417942,133.2529 1.9826499,133.2602 1.3874139,133.2675 0.57734782,133.2749 0.85363746,133.2822 1.2069968,133.2895 1.0947422,133.2969 1.0604173,133.3042 1.25862,133.3115 1.0515561,133.3189 0.98298705,133.3262 1.5001448,133.3335 1.5947405,133.3408 1.9913964,133.3482 1.9310561,133.3555 1.5170575,133.3628 0.97415537,133.3702 1.0948126,133.3775 0.87915826,133.3849 1.0690898,133.3922 1.4395934,133.3995 1.5948586,133.4069 1.5776199,133.4142 1.1289732,133.4215 0.50849968,133.4289 0.57776904,133.4362 0.79319799,133.4435 0.89662778,133.4509 1.0171844,133.4582 0.95701444,133.4655 1.1812459,133.4729 1.16357,133.4802 0.86196268,133.4876 1.0777631,133.4949 1.2930961,133.5022 1.0946809,133.5096 0.77573866,133.5169 0.82771975,133.5242 1.0861926,133.5316 0.73256671,133.5389 0.45692852,133.5463 0.50863886,133.5536 0.62935364,133.5609 0.86207074,133.5683 1.000315,133.5756 1.5089107,133.5830 1.3274015,133.5903 1.2498291,133.5976 1.1118325,133.6050 0.62913215,133.6123 0.50866079,133.6197 0.8104288,133.6270 1.0345631,133.6343 1.2759646,133.6417 1.4655789,133.6490 1.2412144,133.6564 0.64649343,133.6637 0.68106323,133.6710 0.4827162,133.6784 0.73283541,133.6857 1.1897732,133.6931 1.4741888,133.7004 1.2671288,133.7078 0.93093991,133.7151 0.79303759,133.7224 0.66384107,133.7298 0.67256528,133.7371 0.83627701,133.7445 0.99998909,133.7518 1.1638181,133.7592 1.2845277,133.7665 1.4053327,133.7739 1.7845806,133.7812 1.5688249,133.7885 1.0429302,133.7959 0.88792044,133.8032 1.1119295,133.8106 0.6637544,133.8179 0.78484601,133.8253 1.4139795,133.8326 1.2755924,133.8400 0.58585459,133.8473 0.63799334,133.8547 1.1984255,133.8620 1.2846211,133.8694 1.4397428,133.8767 1.3966717,133.8841 1.6640596,133.8914 1.9567224,133.8987 1.4565867,133.9061 1.310353,133.9134 1.172519,133.9208 1.1981641,133.9281 1.034317,133.9355 1.060423,133.9428 1.0861224,133.9502 0.9397198,133.9575 1.2759974,133.9649 1.2239884,133.9722 0.95687711,133.9796 0.81903976,133.9869 0.93104088,133.9943 1.3365458,134.0016 1.9052528,134.0090 1.4822183,134.0163 0.84462398,134.0237 0.81047672,134.0311 0.91387552,134.0384 0.86205494,134.0458 1.0001339,134.0531 1.991671,134.0605 3.5612762,134.0678 7.3133588,134.0752 14.064404,134.0825 20.623213,134.0899 24.440641,134.0972 29.952738,134.1046 45.390408,134.1119 66.18956,134.1193 70.358498,134.1266 52.832306,134.1340 28.264286,134.1414 12.098269,134.1487 6.3521967,134.1561 4.1975498,134.1634 2.3185153,134.1708 2.0342286,134.1781 1.5689573,134.1855 2.0605919,134.1928 2.2758667,134.2002 2.1378794,134.2076 2.0171416,134.2149 1.8965014,134.2223 1.5515167,134.2296 1.0428523,134.2370 0.81016105,134.2443 0.63793987,134.2517 0.68098986,134.2591 0.4912622,134.2664 0.55169541,134.2738 0.37941086,134.2811 0.85382903,134.2885 1.4569727,134.2959 1.275687,134.3032 0.8446511,134.3106 0.46548524,134.3179 0.56895339,134.3253 0.51722956,134.3327 0.6724512,134.3400 0.51717013,134.3474 0.74165642,134.3547 1.4658282,134.3621 1.5774697,134.3695 1.3188349,134.3768 1.2670766,134.3842 1.0432779,134.3915 1.7158923,134.3989 1.9313867,134.4063 2.5347059,134.4136 2.2496827,134.4210 1.9478821,134.4284 1.4910045,134.4357 0.99992645,134.4431 1.4141008,134.4504 1.8624576,134.4578 2.026073,134.4652 1.7842215,134.4725 1.2580974,134.4799 0.63761079,134.4873 0.51759589,134.4946 1.2073431,134.5020 1.6724837,134.5094 1.9653612,134.5167 1.7412388,134.5241 1.611904,134.5315 1.0169187,134.5388 0.53441739,134.5462 0.53470415,134.5536 0.90529835,134.5609 0.82746708,134.5683 0.74996018,134.5757 0.94861817,134.5830 1.431227,134.5904 1.6638477,134.5978 1.8619307,134.6051 1.6204126,134.6125 1.7155708,134.6199 1.6724482,134.6272 1.5946869,134.6346 1.0946651,134.6420 0.74994254,134.6493 0.51711237,134.6567 0.33624122,134.6641 0.60369718,134.6714 1.5351287,134.6788 3.018054,134.6862 4.0085316,134.6936 2.8438652,134.7009 1.1202346,134.7083 1.0949837,134.7157 1.5433273,134.7230 2.043268,134.7304 2.1204646,134.7378 1.5601014,134.7452 1.0430795,134.7525 1.3449684,134.7599 2.0779514,134.7673 2.8105996,134.7746 2.6463544,134.7820 2.5600891,134.7894 2.4484859,134.7968 2.4053016,134.8041 2.3190191,134.8115 2.7761817,134.8189 2.8361366,134.8263 1.9996036,134.8336 1.5945262,134.8410 1.4311501,134.8484 2.077894,134.8557 2.5689869,134.8631 2.4309797,134.8705 2.3878412,134.8779 2.1119471,134.8852 2.302115,134.8926 3.1209636,134.9000 3.1807806,134.9074 3.206563,134.9148 3.3973093,134.9221 5.1736736,134.9295 5.3617816,134.9369 4.1029606,134.9443 3.8017218,134.9516 4.2416754,134.9590 6.4065385,134.9664 9.5698347,134.9738 9.8873663,134.9811 8.9906797,134.9885 9.0605688,134.9959 11.173846,135.0033 14.278715,135.0107 21.684719,135.0180 29.891624,135.0254 36.649788,135.0328 40.417385,135.0402 48.835777,135.0476 73.974937,135.0549 121.01392,135.0623 186.46777,135.0697 315.14136,135.0771 756.07983,135.0845 3328.3342,135.0918 8960.6543,135.0992 11663.412,135.1066 8504.1211,135.1140 3592.6672,135.1214 1245.4829,135.1287 827.62567,135.1361 580.65631,135.1435 323.61102,135.1509 164.80614,135.1583 85.276718,135.1657 49.142296,135.1730 29.690758,135.1804 18.366373,135.1878 12.445885,135.1952 10.343991,135.2026 8.5000658,135.2100 7.991971,135.2173 7.8704066,135.2247 7.257894,135.2321 6.4913945,135.2395 7.0173182,135.2469 6.2148752,135.2543 4.249321,135.2617 4.1377325,135.2690 4.0346704,135.2764 4.051578,135.2838 4.0086222,135.2912 4.2934961,135.2986 4.7674341,135.3060 5.0519953,135.3134 6.129178,135.3208 5.5857801,135.3281 4.9310179,135.3355 4.3362436,135.3429 3.9481556,135.3503 3.8964438,135.3577 4.2930417,135.3651 4.5602412,135.3725 4.6550784,135.3799 3.9137175,135.3872 3.3534887,135.3946 3.6808755,135.4020 3.2320962,135.4094 2.4912949,135.4168 2.6900835,135.4242 2.9312119,135.4316 3.2157676,135.4390 3.6464868,135.4464 3.2586777,135.4538 3.4914215,135.4611 3.6382148,135.4685 3.6894734,135.4759 2.1370623,135.4833 1.7157204,135.4907 2.3102291,135.4981 1.5167376,135.5055 1.4656657,135.5129 1.9574195,135.5203 2.8019578,135.5277 3.249886,135.5351 3.0172133,135.5425 2.8533728,135.5499 2.3966191,135.5573 2.4398823,135.5646 2.7499633,135.5720 2.62026,135.5794 1.9480033,135.5868 1.7844815,135.5942 1.9485818,135.6016 2.4654486,135.6090 1.5257043,135.6164 2.0088866,135.6238 2.3016798,135.6312 2.1808083,135.6386 1.5086249,135.6460 1.8708929,135.6534 2.1553178,135.6608 2.45698,135.6682 2.1466136,135.6756 1.8793406,135.6830 1.9566132,135.6904 1.8790551,135.6978 1.8793514,135.7052 1.8708808,135.7126 1.8364471,135.7200 1.9395703,135.7274 1.8791039,135.7348 1.8878297,135.7422 1.9743013,135.7496 2.4657519,135.7570 2.3532095,135.7644 1.758478,135.7718 1.6724499,135.7792 1.9221823,135.7866 1.3963938,135.7940 1.0604517,135.8014 1.3451886,135.8088 2.1643267,135.8162 2.4570379,135.8236 2.2152812,135.8310 2.3529313,135.8384 1.6462402,135.8458 1.1206101,135.8532 0.86202759,135.8606 1.0690501,135.8680 1.5344162,135.8754 1.9827765,135.8828 2.2931108,135.8902 1.6466889,135.8976 1.5518783,135.9050 1.3964312,135.9124 1.0256221,135.9198 0.95665061,135.9272 0.99166894,135.9346 1.8109217,135.9420 2.5952165,135.9494 3.818753,135.9568 3.3707535,135.9642 4.0697355,135.9716 5.1207108,135.9790 4.4479594,135.9864 3.8100076,135.9938 3.5606191,136.0012 5.1647849,136.0087 7.3033156,136.0161 12.349576,136.0235 35.559483,136.0309 107.25733,136.0383 167.67575,136.0457 144.68442,136.0531 74.85643,136.0605 40.83812,136.0679 45.406693,136.0753 94.129181,136.0827 282.85437,136.0901 758.92981,136.0975 1278.5181,136.1049 1241.7968,136.1124 729.54565,136.1198 308.11008,136.1272 191.19896,136.1346 158.60712,136.1420 97.686081,136.1494 49.621288,136.1568 25.458076,136.1642 15.409442,136.1716 9.1267166,136.1790 5.8354082,136.1865 4.8619838,136.1939 4.189168,136.2013 2.8702121,136.2087 2.3616128,136.2161 1.7842751,136.2235 1.2502263,136.2309 1.5170257,136.2383 1.4224175,136.2457 2.379812,136.2532 2.7240508,136.2606 2.1981301,136.2680 1.8190768,136.2754 1.72413,136.2828 1.8104821,136.2902 1.9482064,136.2976 1.8360349,136.3051 2.0258007,136.3125 1.9741187,136.3199 1.8447798,136.3273 1.3791318,136.3347 1.3965892,136.3421 1.560267,136.3495 1.0601587,136.3570 0.98303622,136.3644 1.5088272,136.3718 1.6553543,136.3792 1.6897808,136.3866 1.732841,136.3940 2.3880849,136.4015 2.4825337,136.4089 1.5080688,136.4163 1.0514185,136.4237 1.1207541,136.4311 0.93101656,136.4385 0.68960953,136.4460 0.68094718,136.4534 0.63824743,136.4608 1.1126648,136.4682 1.482425,136.4756 0.98247349,136.4831 1.207062,136.4905 0.95682043,136.4979 1.0603486,136.5053 1.1809967,136.5127 1.1205879,136.5202 0.92236638,136.5276 0.86211264,136.5350 1.1036987,136.5424 1.7241582,136.5498 1.4309409,136.5573 1.8190084,136.5647 2.2672434,136.5721 2.6985836,136.5795 2.8452144,136.5869 3.0259573,136.5944 2.6720271,136.6018 1.6976271,136.6092 0.96553206,136.6166 1.6727972,136.6241 1.9309485,136.6315 1.4394429,136.6389 1.0261321,136.6463 1.6899539,136.6537 1.896383,136.6612 1.6290705,136.6686 1.3101516,136.6760 0.95686209,136.6834 1.0000938,136.6909 1.336224,136.6983 1.2499349,136.7057 1.2069398,136.7131 1.4743145,136.7206 1.4395531,136.7280 0.91354394,136.7354 0.7153905,136.7428 0.7930879,136.7503 1.0518248,136.7577 1.034914,136.7651 1.3795925,136.7726 1.3187026,136.7800 1.1117971,136.7874 1.2846397,136.7948 1.8883371,136.8023 1.9310048,136.8097 1.2754395,136.8171 0.94823331,136.8245 1.3538243,136.8320 1.5343339,136.8394 0.95646459,136.8468 0.43939665,136.8543 0.35348389,136.8617 0.74158031,136.8691 0.98277777,136.8765 1.1035551,136.8840 1.5086757,136.8914 1.3103197,136.8988 1.534711,136.9063 1.8796339,136.9137 2.0945399,136.9211 1.2756326,136.9286 1.4657915,136.9360 1.8277543,136.9434 2.181073,136.9509 2.0773742,136.9583 1.6636281,136.9657 1.8016465,136.9732 1.8016342,136.9806 1.663896,136.9880 2.1296327,136.9954 2.6726363,137.0029 2.7243361,137.0103 2.8710537,137.0177 3.6037292,137.0252 5.847569,137.0326 15.280555,137.0401 22.535961,137.0475 20.988249,137.0549 14.309999,137.0624 25.988085,137.0698 64.639626,137.0772 92.970627,137.0847 91.774139,137.0921 97.778084,137.0995 132.45694,137.1070 152.49838,137.1144 122.09011,137.1218 70.383293,137.1293 39.24873,137.1367 30.843336,137.1441 29.757534,137.1516 25.548372,137.1590 17.090485,137.1665 8.4363022,137.1739 3.7916567,137.1813 2.4221346,137.1888 1.9221345,137.1962 1.1893625,137.2037 1.0603395,137.2111 1.0001382,137.2185 1.5089676,137.2260 1.9654653,137.2334 1.413399,137.2408 0.93083304,137.2483 0.66380167,137.2557 0.81047386,137.2632 1.0001005,137.2706 1.1464674,137.2780 1.2414575,137.2855 1.3969291,137.2929 1.7243032,137.3004 1.7756846,137.3078 1.9051534,137.3153 1.9999335,137.3227 1.4653134,137.3301 1.1636566,137.3376 1.2070125,137.3450 1.5434222,137.3525 2.0863776,137.3599 2.5170908,137.3673 1.92212,137.3748 1.353247,137.3822 1.0515649,137.3897 0.98276484,137.3971 0.72413546,137.4046 0.69852251,137.4120 1.2760813,137.4195 1.2498145,137.4269 1.0256826,137.4343 1.0688802,137.4418 0.84482026,137.4492 0.76734912,137.4567 1.0690525,137.4641 0.93093032,137.4716 1.1206675,137.4790 1.3363099,137.4865 1.0947654,137.4939 0.83602941,137.5014 0.84486407,137.5088 0.99140203,137.5163 1.0085982,137.5237 1.2155198,137.5311 1.224285,137.5386 1.5605456,137.5460 1.5085897,137.5535 1.4223731,137.5609 1.2672144,137.5684 1.3621171,137.5758 1.4827114,137.5833 0.9309957,137.5907 1.0000917,137.5982 1.2499552,137.6056 1.1639663,137.6131 1.4141797,137.6205 1.7499111,137.6280 1.4480685,137.6354 1.2412845,137.6429 0.9739899,137.6503 0.93957353,137.6578 0.99153757,137.6652 1.2759691,137.6727 1.1720974,137.6801 0.73256445,137.6876 0.62070596,137.6950 0.61211032,137.7025 0.68120462,137.7099 1.0517824,137.7174 1.2931019,137.7248 1.2154101,137.7323 0.67214715,137.7398 0.49132636,137.7472 0.68127179,137.7547 1.198566,137.7621 1.4914597,137.7696 1.5430204,137.7770 1.2584826,137.7845 0.76700342,137.7919 0.48254812,137.7994 0.81915158,137.8068 1.4053904,137.8143 1.5087488,137.8218 1.5517627,137.8292 1.6550506,137.8367 1.5172399,137.8441 1.3707404,137.8516 1.8274755,137.8590 1.7498592,137.8665 1.465652,137.8739 1.2243598,137.8814 1.3274831,137.8889 0.89619875,137.8963 0.3274478,137.9038 0.56934953,137.9112 1.6124688,137.9187 1.9567555,137.9261 1.4393829,137.9336 1.1206982,137.9411 1.1122072,137.9485 1.3620789,137.9560 1.5343716,137.9634 1.3705435,137.9709 0.94819361,137.9784 0.74991602,137.9858 0.71583021,137.9933 1.5433525,138.0007 1.5346568,138.0082 2.2334063,138.0157 3.6907303,138.0231 5.7682858,138.0306 8.251298,138.0380 10.656004,138.0455 10.689077,138.0530 10.043155,138.0604 14.520983,138.0679 24.952827,138.0753 29.197752,138.0828 22.952538,138.0903 18.708864,138.0977 36.360481,138.1052 67.813454,138.1127 70.456863,138.1201 42.078201,138.1276 16.380081,138.1351 11.346149,138.1425 15.587898,138.1500 14.515561,138.1574 8.850028,138.1649 3.6449606,138.1724 3.0949931,138.1798 2.5340517,138.1873 1.6375149,138.1948 1.1205865,138.2022 1.2242842,138.2097 1.5603381,138.2172 1.3704644,138.2246 0.96551985,138.2321 0.93976915,138.2396 1.0777205,138.2470 1.0429901,138.2545 0.93957829,138.2620 1.2156185,138.2694 1.1984813,138.2769 1.4139744,138.2844 1.4050996,138.2918 1.5171161,138.2993 1.4654475,138.3068 1.2414156,138.3142 1.0517316,138.3217 0.94798416,138.3292 0.47391173,138.3367 0.78479636,138.3441 1.362208,138.3516 1.1376729,138.3591 0.80163246,138.3665 0.8534075,138.3740 0.7326557,138.3815 0.84513348,138.3889 1.1813205,138.3964 1.2325013,138.4039 0.72383553,138.4114 0.77583444,138.4188 0.79312658,138.4263 0.71548736,138.4338 0.81914723,138.4412 0.9485063,138.4487 1.2586075,138.4562 1.215336,138.4637 0.86195731,138.4711 0.99136078,138.4786 1.0606306,138.4861 1.3711625,138.4935 1.8104311,138.5010 1.8875901,138.5085 1.2667779,138.5160 0.67243659,138.5234 1.1898636,138.5309 1.3447216,138.5384 1.0259411,138.5459 1.1295327,138.5533 0.99982774,138.5608 0.69808644,138.5683 0.99164951,138.5758 1.5777903,138.5832 1.6983774,138.5907 1.8273742,138.5982 1.0858744,138.6057 0.87926334,138.6132 0.91385424,138.6206 1.2934097,138.6281 1.5174446,138.6356 1.5429124,138.6431 1.1810026,138.6505 1.7674488,138.6580 2.3447974,138.6655 2.2842891,138.6730 1.6896452,138.6805 1.4137577,138.6879 1.0687788,138.6954 1.0950714,138.7029 1.7070401,138.7104 1.43085,138.7178 1.3278809,138.7253 1.7500881,138.7328 1.5686857,138.7403 1.6812935,138.7478 2.0518644,138.7552 1.8790102,138.7627 1.5169555,138.7702 0.98265713,138.7777 0.81059378,138.7852 1.2155813,138.7927 1.3102636,138.8001 1.870852,138.8076 2.1898313,138.8151 2.3190324,138.8226 2.34483,138.8301 2.7588034,138.8375 3.0517251,138.8450 2.4652972,138.8525 2.0427856,138.8600 1.3790078,138.8675 1.163618,138.8750 0.8447938,138.8824 1.0261513,138.8899 1.7245483,138.8974 2.4744084,138.9049 2.5432181,138.9124 2.6723745,138.9199 2.8620479,138.9274 2.9309447,138.9348 2.5691142,138.9423 2.9917545,138.9498 3.1902058,138.9573 4.0873694,138.9648 6.009398,138.9723 8.8036175,138.9798 15.995311,138.9872 23.200644,138.9947 24.188545,139.0022 19.653498,139.0097 18.655327,139.0172 21.493578,139.0247 27.598568,139.0322 36.558189,139.0397 57.13633,139.0471 97.252823,139.0546 153.02538,139.0621 252.80573,139.0696 586.73883,139.0771 2571.7258,139.0846 6323.5073,139.0921 7757.6938,139.0996 5415.4385,139.1071 2138.9009,139.1145 784.75238,139.1220 569.34027,139.1295 448.4364,139.1370 290.8576,139.1445 162.48068,139.1520 78.135597,139.1595 43.835072,139.1670 27.304543,139.1745 17.548267,139.1820 10.97085,139.1895 5.2475519,139.1970 3.5428152,139.2044 4.3193603,139.2119 4.7588344,139.2194 5.3622909,139.2269 5.7677126,139.2344 6.5778351,139.2419 5.758203,139.2494 4.4131465,139.2569 4.0775414,139.2644 4.1035051,139.2719 3.6718795,139.2794 2.921948,139.2869 2.9056041,139.2944 3.7848058,139.3019 3.2322958,139.3094 2.706398,139.3169 2.3279905,139.3244 3.1641436,139.3318 3.0861275,139.3393 3.7416787,139.3468 4.2502279,139.3543 3.7494516,139.3618 2.6976595,139.3693 2.6989288,139.3768 3.4311531,139.3843 3.3704367,139.3918 3.5523636,139.3993 4.0084133,139.4068 2.4735017,139.4143 2.7070205,139.4218 3.3623781,139.4293 3.4224856,139.4368 2.7841768,139.4443 1.9912031,139.4518 2.086179,139.4593 2.4134748,139.4668 2.2673178,139.4743 2.5864007,139.4818 2.3187935,139.4893 2.6121256,139.4968 2.8188751,139.5043 2.6380687,139.5118 3.0088384,139.5193 2.7409413,139.5268 1.7841289,139.5343 1.7242389,139.5418 1.5863981,139.5493 1.6464146,139.5568 1.4480067,139.5643 1.284382,139.5718 1.2070245,139.5793 1.8278444,139.5868 1.9740872,139.5943 1.3965719,139.6018 1.5520616,139.6093 2.2066329,139.6168 1.7152003,139.6243 1.6382556,139.6319 1.8965088,139.6394 1.4479737,139.6469 1.0518142,139.6544 1.3190248,139.6619 1.1031231,139.6694 0.47413829,139.6769 1.0953915,139.6844 2.2501466,139.6919 2.3015687,139.6994 2.2585516,139.7069 1.7671851,139.7144 1.3016714,139.7219 1.20675,139.7294 1.1207196,139.7369 1.2759795,139.7444 1.4826888,139.7519 1.4914185,139.7595 1.6984828,139.7670 1.4570235,139.7745 1.6639216,139.7820 1.827276,139.7895 1.2238767,139.7970 1.3709544,139.8045 1.5431912,139.8120 1.6205059,139.8195 1.7933162,139.8270 2.7330885,139.8345 2.5600865,139.8420 1.8272892,139.8496 1.3101009,139.8571 1.1895456,139.8646 1.4140737,139.8721 1.689702,139.8796 1.1549747,139.8871 0.93964148,139.8946 1.1207227,139.9021 1.1638935,139.9096 1.4312284,139.9172 1.750095,139.9247 2.2757866,139.9322 2.0948224,139.9397 2.0086565,139.9472 1.6894295,139.9547 1.2068169,139.9622 1.5257826,139.9697 1.422351,139.9773 1.4139415,139.9848 1.888131,139.9923 2.5690978,139.9998 2.7156115,140.0073 2.9226096,140.0148 2.9398527,140.0223 3.3881195,140.0299 4.3448582,140.0374 4.7340093,140.0449 7.9417477,140.0524 12.278574,140.0599 20.47134,140.0674 42.831326,140.0750 133.64439,140.0825 376.91751,140.0900 618.51978,140.0975 588.51172,140.1050 336.94586,140.1125 173.03131,140.1201 178.77412,140.1276 178.28406,140.1351 116.50444,140.1426 47.915325,140.1501 21.528008,140.1576 12.583387,140.1652 7.1791806,140.1727 4.1193333,140.1802 2.2923717,140.1877 1.5602254,140.1952 1.5518776,140.2028 1.9914966,140.2103 1.8272647,140.2178 1.0514127,140.2253 1.0865544,140.2328 1.8709801,140.2404 2.2759359,140.2479 2.6121719,140.2554 2.4567351,140.2629 1.9220887,140.2704 1.301676,140.2780 1.6468281,140.2855 2.2588198,140.2930 2.3186967,140.3005 1.7236184,140.3080 1.1120911,140.3156 1.9485737,140.3231 2.2931778,140.3306 1.8880415,140.3381 1.6119206,140.3457 1.1981486,140.3532 1.2671368,140.3607 1.0084649,140.3682 1.3624549,140.3758 1.9399064,140.3833 1.8015877,140.3908 1.4221208,140.3983 1.0862201,140.4059 1.1895864,140.4134 0.6635133,140.4209 0.68131018,140.4284 1.5090028,140.4360 1.974419,140.4435 2.2586777,140.4510 1.9306804,140.4585 1.2840285,140.4661 0.49973708,140.4736 0.45706835,140.4811 0.87933016,140.4886 0.66390586,140.4962 0.905343,140.5037 0.89629799,140.5112 0.89651889,140.5187 1.5001934,140.5263 1.7242101,140.5338 1.154977,140.5413 0.91366237,140.5489 0.89671177,140.5564 1.1896045,140.5639 0.93954617,140.5715 0.82763708,140.5790 0.54318005,140.5865 0.62067026,140.5940 0.78447497,140.6016 1.2070625,140.6091 1.5346072,140.6166 1.577585,140.6242 1.5517719,140.6317 1.7154619,140.6392 1.473969,140.6468 1.1293113,140.6543 0.99979573,140.6618 0.58605051,140.6693 0.71575242,140.6769 1.0689878,140.6844 0.93959057,140.6919 0.82755047,140.6995 0.50851232,140.7070 0.4999631,140.7145 0.56051403,140.7221 1.0091174,140.7296 1.6726918,140.7371 1.8361137,140.7447 1.6637912,140.7522 1.8191047,140.7597 1.7324537,140.7673 0.98230463,140.7748 0.55150646,140.7824 0.25001961,140.7899 0.4743652,140.7974 0.78470844,140.8050 1.2070391,140.8125 1.2672067,140.8200 1.1981113,140.8276 1.2154084,140.8351 1.2499634,140.8426 1.2842664,140.8502 0.83624709,140.8577 0.82778275,140.8652 0.86217755,140.8728 1.1380996,140.8803 1.4741037,140.8879 1.6808317,140.8954 1.2326021,140.9029 0.84469926,140.9105 0.48283809,140.9180 0.92274475,140.9256 1.5086919,140.9331 1.7672607,140.9406 2.1207588,140.9482 1.999995,140.9557 1.8793344,140.9633 1.5601127,140.9708 1.7335376,140.9783 4.9153657,140.9859 7.6556807,140.9934 7.3611164,141.0010 4.9302197,141.0085 4.4919405,141.0160 5.104147,141.0236 6.0172315,141.0311 7.440794,141.0387 11.708846,141.0462 13.198492,141.0537 12.941165,141.0613 18.556379,141.0688 29.420372,141.0764 48.501694,141.0839 78.116119,141.0915 100.46531,141.0990 111.67253,141.1065 135.13293,141.1141 181.08084,141.1216 202.04979,141.1292 170.58501,141.1367 105.54663,141.1443 57.749008,141.1518 32.146439,141.1594 20.693737,141.1669 12.944247,141.1744 6.4373021,141.1820 3.6543171,141.1895 2.5770545,141.1971 2.1033196,141.2046 1.9565499,141.2122 1.4566865,141.2197 1.3191037,141.2273 0.9913274,141.2348 0.68943876,141.2424 0.7586984,141.2499 1.0173168,141.2575 0.76711589,141.2650 0.69832611,141.2726 0.88811535,141.2801 1.3276812,141.2877 1.4656024,141.2952 1.3966072,141.3027 1.4135454,141.3103 0.86185724,141.3178 0.72412246,141.3254 0.70685583,141.3329 0.85354823,141.3405 1.2672931,141.3480 1.3795027,141.3556 1.6206673,141.3631 0.87899148,141.3707 0.76737893,141.3782 1.3967488,141.3858 1.5173086,141.3934 1.8019493,141.4009 2.0087438,141.4085 1.8876069,141.4160 1.3185793,141.4236 0.78446215,141.4311 0.86212927,141.4387 1.0258358,141.4462 1.0517008,141.4538 0.8102234,141.4613 0.54309738,141.4689 0.75882339,141.4764 1.2673891,141.4840 1.4396546,141.4915 1.5001339,141.4991 1.7416005,141.5066 1.8362298,141.5142 1.5773112,141.5218 1.4568788,141.5293 1.9226253,141.5369 1.9912698,141.5444 1.3186193,141.5520 0.85317278,141.5595 0.6380403,141.5671 0.75874144,141.5746 0.54301542,141.5822 0.73279428,141.5898 1.2413814,141.5973 1.0948324,141.6049 1.0950778,141.6124 1.5087425,141.6200 1.4998037,141.6275 1.2240176,141.6351 0.99148172,141.6427 0.95714462,141.6502 1.4828209,141.6578 1.5084583,141.6653 1.4568976,141.6729 1.474314,141.6804 1.8450477,141.6880 2.2672834,141.6956 2.4394763,141.7031 1.9653178,141.7107 1.3447038,141.7182 0.87056994,141.7258 0.68964309,141.7334 0.78451914,141.7409 0.93097287,141.7485 1.0344805,141.7560 1.3018447,141.7636 1.6467277,141.7712 1.7328713,141.7787 1.5687348,141.7863 0.96542406,141.7939 1.4224002,141.8014 1.568825,141.8090 1.431173,141.8165 1.1382239,141.8241 1.189852,141.8317 1.474133,141.8392 1.3530695,141.8468 0.87036449,141.8544 0.8966741,141.8619 1.2759575,141.8695 1.2929939,141.8771 0.9567697,141.8846 1.0950494,141.8922 1.7160095,141.8997 2.0516512,141.9073 1.4220297,141.9149 0.99993187,141.9224 1.0259749,141.9300 1.1207325,141.9376 0.93082136,141.9451 0.57740247,141.9527 0.4138861,141.9603 0.71575141,141.9678 1.3277675,141.9754 1.8965923,141.9830 2.3366835,141.9905 2.896805,141.9981 2.6291504,142.0057 2.8447123,142.0132 2.7411797,142.0208 2.9831278,142.0284 3.7242589,142.0359 3.4656401,142.0435 4.4837289,142.0511 6.9928303,142.0587 10.864453,142.0662 17.271721,142.0738 27.782108,142.0814 55.8997,142.0889 192.32281,142.0965 514.76575,142.1041 698.6106,142.1116 549.93317,142.1192 269.45956,142.1268 206.86848,142.1344 327.15375,142.1419 367.35449,142.1495 242.0567,142.1571 95.47258,142.1646 40.775517,142.1722 38.733608,142.1798 34.37402,142.1874 20.673357,142.1949 7.9960275,142.2025 3.5341289,142.2101 2.6634467,142.2176 1.9562808,142.2252 1.2757134,142.2328 1.3879691,142.2404 1.0945919,142.2479 1.0691266,142.2555 1.5779021,142.2631 1.8964462,142.2707 1.6119097,142.2782 1.3019111,142.2858 1.4914765,142.2934 1.5344027,142.3010 1.1983163,142.3085 1.2326474,142.3161 1.0861704,142.3237 1.4484847,142.3313 1.6897621,142.3388 1.7068685,142.3464 2.0946515,142.3540 2.077879,142.3616 2.3538051,142.3692 1.9823997,142.3767 1.5341904,142.3843 1.4829724,142.3919 1.9486563,142.3995 2.0858696,142.4070 1.3441894,142.4146 1.0086192,142.4222 1.3275756,142.4298 1.0343605,142.4374 0.82759309,142.4449 0.70691621,142.4525 0.77599859,142.4601 1.1983348,142.4677 1.0774641,142.4753 0.86213303,142.4828 1.3536265,142.4904 1.3102623,142.4980 0.99996144,142.5056 1.1379242,142.5132 1.1983213,142.5207 1.482985,142.5283 1.6380076,142.5359 1.6809542,142.5435 1.5947011,142.5511 1.422419,142.5587 1.2156271,142.5662 1.1117785,142.5738 0.65490443,142.5814 0.67246842,142.5890 0.62958997,142.5966 1.068979,142.6042 1.3019067,142.6117 2.2073336,142.6193 2.0428073,142.6269 1.0858061,142.6345 0.58612466,142.6421 0.90527052,142.6497 1.2588843,142.6572 1.603436,142.6648 1.2927485,142.6724 1.1295322,142.6800 1.6209531,142.6876 1.4738245,142.6952 1.1981684,142.7028 1.4138031,142.7103 1.0689647,142.7179 1.1638651,142.7255 1.0171374,142.7331 0.95675886,142.7407 0.91378361,142.7483 0.67243677,142.7559 0.57757103,142.7635 0.9484964,142.7710 1.3966651,142.7786 1.0687908,142.7862 0.89674169,142.7938 1.2069578,142.8014 0.68063182,142.8090 0.58619982,142.8166 0.99141526,142.8242 0.89641482,142.8318 0.84485179,142.8393 0.97417188,142.8469 0.7413131,142.8545 0.51720315,142.8621 0.66382891,142.8697 0.5258472,142.8773 0.6122067,142.8849 1.2763036,142.8925 1.6983939,142.9001 1.4737837,142.9077 0.99132067,142.9153 0.93109804,142.9228 1.0775354,142.9304 1.1121851,142.9380 1.3018507,142.9456 1.2757908,142.9532 1.2239763,142.9608 1.6121725,142.9684 2.7676802,142.9760 3.4916186,142.9836 3.0346766,142.9912 3.1294384,142.9988 2.6288886,143.0064 1.6374719,143.0140 1.5952264,143.0216 3.1128531,143.0292 4.3196449,143.0367 5.8110151,143.0443 7.3972459,143.0519 9.2940426,143.0595 10.612576,143.0671 15.525077,143.0747 43.778934,143.0823 86.345695,143.0899 110.94597,143.0975 116.782,143.1051 106.46713,143.1127 88.42897,143.1203 62.522339,143.1279 44.1063,143.1355 40.983242,143.1431 41.71418,143.1507 31.811508,143.1583 15.777534,143.1659 7.6188388,143.1735 5.5687156,143.1811 4.2321281,143.1887 2.9821227,143.1963 1.8183069,143.2039 0.98226148,143.2115 0.9225167,143.2191 0.93975788,143.2267 0.99141377,143.2343 0.87059802,143.2419 0.5170626,143.2495 0.52596134,143.2571 0.79332507,143.2647 0.81042546,143.2723 0.92251533,143.2799 1.0603173,143.2875 0.88778365,143.2951 0.82758313,143.3027 0.86225772,143.3103 1.5087582,143.3179 2.0604861,143.3255 2.0086601,143.3331 1.5428329,143.3407 1.3534787,143.3483 1.5516737,143.3559 1.2584606,143.3635 0.99989235,143.3711 0.65518016,143.3787 1.0261177,143.3863 1.387777,143.3939 0.93952155,143.4015 0.66382855,143.4092 0.59479195,143.4168 0.85374951,143.4244 1.4656844,143.4320 1.3706967,143.4396 1.4311116,143.4472 1.4135976,143.4548 1.1895728,143.4624 1.353476,143.4700 1.4569107,143.4776 1.5603659,143.4852 1.3964959,143.4928 1.3275349,143.5004 1.1119428,143.5080 0.79289633,143.5156 0.43096349,143.5233 0.50867915,143.5309 0.66383338,143.5385 0.78450835,143.5461 0.91383022,143.5537 0.95689261,143.5613 0.92233765,143.5689 0.62935299,143.5765 0.79322392,143.5841 0.97413969,143.5917 0.85344452,143.5993 0.8621608,143.6070 1.1380941,143.6146 1.3276964,143.6222 1.2843379,143.6298 0.88785285,143.6374 0.81891614,143.6450 0.82742602,143.6526 0.93107414,143.6602 0.87927681,143.6678 0.38783288,143.6755 0.38799685,143.6831 0.59491962,143.6907 0.6464752,143.6983 0.37918299,143.7059 0.30177432,143.7135 0.41387653,143.7211 0.56909233,143.7287 0.85351026,143.7364 1.08605,143.7440 0.77586281,143.7516 0.75003833,143.7592 0.58624053,143.7668 0.97428173,143.7744 1.1551445,143.7820 0.99125493,143.7897 1.129389,143.7973 1.4138926,143.8049 0.8791101,143.8125 0.49118891,143.8201 0.28445715,143.8277 0.32771173,143.8354 0.53461438,143.8430 0.66389066,143.8506 0.87059385,143.8582 0.87921637,143.8658 1.0087661,143.8734 1.3189427,143.8811 1.1378326,143.8887 0.95680869,143.8963 0.6120978,143.9039 0.84490734,143.9115 0.91390759,143.9191 1.23296,143.9268 1.3877658,143.9344 0.93076009,143.9420 0.66378492,143.9496 0.7933476,143.9572 1.0948358,143.9649 0.70658499,143.9725 0.48277667,143.9801 0.77603823,143.9877 0.87940031,143.9953 0.82757878,144.0030 0.62919086,144.0106 0.62079996,144.0182 1.0692977,144.0258 1.5950716,144.0334 1.8017573,144.0411 1.8536363,144.0487 2.4835815,144.0563 5.0280857,144.0639 12.702497,144.0716 23.71138,144.0792 32.356853,144.0868 37.460472,144.0944 40.976757,144.1020 46.55685,144.1097 63.794334,144.1173 77.569893,144.1249 63.184612,144.1325 33.365242,144.1402 18.222584,144.1478 26.05826,144.1554 34.44133,144.1630 27.75227,144.1707 13.044859,144.1783 6.7749686,144.1859 9.2082577,144.1935 9.6891823,144.2012 6.920507,144.2088 2.8519442,144.2164 1.1980172,144.2240 0.78423393,144.2317 0.65515381,144.2393 0.71559715,144.2469 0.80198592,144.2546 1.5174886,144.2622 1.6721742,144.2698 0.94790167,144.2774 0.40511048,144.2851 0.45701897,144.2927 0.50870049,144.3003 0.64655119,144.3080 0.47396159,144.3156 0.28448448,144.3232 0.6380474,144.3308 1.025951,144.3385 1.3449773,144.3461 1.7329011,144.3537 1.637992,144.3614 1.4052517,144.3690 1.8105603,144.3766 1.9825977,144.3842 1.3359931,144.3919 1.2241244,144.3995 1.1033416,144.4071 1.2415577,144.4148 1.5948768,144.4224 1.4482101,144.4300 1.3879191,144.4377 1.3620645,144.4453 1.3964171,144.4529 0.93089473,144.4606 0.98275858,144.4682 0.95682079,144.4758 0.8190248,144.4835 0.7673561,144.4911 0.77579969,144.4987 1.0343862,144.5064 1.4655219,144.5140 1.2671775,144.5216 0.79307562,144.5293 0.78461975,144.5369 1.224303,144.5445 1.379269,144.5522 1.0860741,144.5598 0.77573502,144.5674 0.79321802,144.5751 1.4743823,144.5827 1.6205401,144.5904 1.3101983,144.5980 1.5433176,144.6056 1.922648,144.6133 1.9741267,144.6209 1.9050601,144.6285 1.732825,144.6362 1.827662,144.6438 1.9135433,144.6515 1.4050678,144.6591 0.94827092,144.6667 0.57743436,144.6744 0.43962458,144.6820 0.49150494,144.6896 0.73284483,144.6973 0.74996567,144.7049 0.76721191,144.7126 0.68085337,144.7202 0.43957743,144.7278 0.56041485,144.7355 0.6467067,144.7431 0.76756972,144.7508 1.0087163,144.7584 1.1378595,144.7660 1.2584778,144.7737 1.0946141,144.7813 0.9483012,144.7890 1.2328147,144.7966 1.0946436,144.8043 0.80166137,144.8119 1.1121912,144.8195 1.1810762,144.8272 0.94809675,144.8348 0.43102556,144.8425 0.87954801,144.8501 1.1466014,144.8578 1.034279,144.8654 0.6550259,144.8730 0.86224467,144.8807 1.3536112,144.8883 1.3707467,144.8960 1.0344684,144.9036 0.87073362,144.9113 0.93963587,144.9189 1.0948144,144.9265 1.3017429,144.9342 1.0172286,144.9418 0.9396401,144.9495 0.85337198,144.9571 0.75859529,144.9648 0.85356271,144.9724 1.5431824,144.9801 1.7756903,144.9877 1.2757059,144.9954 0.73284167,145.0030 0.94843119,145.0107 1.1724392,145.0183 1.3018698,145.0260 2.0349991,145.0336 3.0780494,145.0412 4.2331758,145.0489 5.8895102,145.0565 10.184153,145.0642 23.330318,145.0718 56.552769,145.0795 83.592308,145.0871 75.583878,145.0948 46.003025,145.1024 28.284042,145.1101 40.112156,145.1177 50.465885,145.1254 40.386768,145.1330 19.671642,145.1407 9.308012,145.1483 8.197999,145.1560 6.7662535,145.1636 4.4468551,145.1713 2.1023667,145.1789 1.4222968,145.1866 1.5174657,145.1943 1.5689968,145.2019 1.1548762,145.2096 0.90523183,145.2172 1.5174184,145.2249 1.3101933,145.2325 1.2587017,145.2402 1.4135944,145.2478 0.97404373,145.2555 1.5174321,145.2631 1.3965075,145.2708 1.1723034,145.2784 1.1379105,145.2861 1.2329204,145.2937 1.3880414,145.3014 1.6208469,145.3091 1.6983101,145.3167 1.5516462,145.3244 1.517076,145.3320 1.2756212,145.3397 1.3188277,145.3473 1.051643,145.3550 0.6293506,145.3627 0.64671475,145.3703 1.0604526,145.3780 1.1551132,145.3856 0.9308514,145.3933 0.53442132,145.4009 1.0089997,145.4086 2.1553454,145.4163 2.0083909,145.4239 1.6377496,145.4316 0.99989241,145.4392 0.67237842,145.4469 0.53462845,145.4545 0.99161965,145.4622 1.3794361,145.4699 1.698344,145.4775 1.5774966,145.4852 1.1720848,145.4928 0.57734275,145.5005 0.35337573,145.5082 0.29314208,145.5158 0.46565449,145.5235 0.827748,145.5311 1.3622603,145.5388 1.6034747,145.5465 1.3619689,145.5541 1.1724955,145.5618 1.5172249,145.5695 1.3621278,145.5771 1.7763674,145.5848 2.4658806,145.5924 2.6979887,145.6001 1.9563342,145.6078 1.0686033,145.6154 0.56904095,145.6231 0.76740706,145.6308 0.67227745,145.6384 0.64652175,145.6461 0.75864303,145.6538 0.81900316,145.6614 0.93106073,145.6691 0.81882495,145.6767 0.56889403,145.6844 0.54304248,145.6921 0.35336789,145.6997 0.51732951,145.7074 0.78460211,145.7151 0.96562511,145.7227 1.1551192,145.7304 0.71534455,145.7381 0.62071228,145.7457 0.99147433,145.7534 1.3190176,145.7611 1.5863838,145.7687 1.5778261,145.7764 1.5689406,145.7841 1.1808672,145.7917 1.1378624,145.7994 1.1637893,145.8071 1.327536,145.8147 1.1982516,145.8224 1.1552355,145.8301 1.3535225,145.8378 1.4482341,145.8454 1.1549584,145.8531 0.8017177,145.8608 1.1123909,145.8684 1.3103197,145.8761 0.94807065,145.8838 1.2071238,145.8914 1.4483639,145.8991 0.9479636,145.9068 0.84480393,145.9145 1.3192185,145.9221 1.4653602,145.9298 0.94812429,145.9375 0.81037056,145.9451 0.87928671,145.9528 0.97427738,145.9605 1.1811981,145.9682 1.2067685,145.9758 0.79281533,145.9835 0.48277876,145.9912 0.87944925,145.9989 0.90510893,146.0065 0.75853139,146.0142 0.793338,146.0219 1.1642617,146.0295 1.5259116,146.0372 1.6549309,146.0449 1.9399513,146.0526 3.7255902,146.0602 6.7345033,146.0679 9.4754305,146.0756 13.028206,146.0833 19.977945,146.0909 26.493332,146.0986 25.843086,146.1063 19.781071,146.1140 13.687294,146.1217 12.215409,146.1293 13.387998,146.1370 11.704981,146.1447 6.212976,146.1524 2.7230687,146.1600 1.8791906,146.1677 1.3707511,146.1754 1.388293,146.1831 1.6466072,146.1907 1.5428317,146.1984 1.1807288,146.2061 0.6809901,146.2138 0.84505486,146.2215 0.99999619,146.2291 0.87059927,146.2368 0.75851351,146.2445 0.63784343,146.2522 0.70695037,146.2599 0.88794303,146.2675 0.96551156,146.2752 0.97409761,146.2829 0.58623159,146.2906 0.75026929,146.2983 1.2416009,146.3059 1.4742212,146.3136 1.275682,146.3213 0.93946332,146.3290 0.90520626,146.3367 1.0000753,146.3444 1.025721,146.3520 0.84476072,146.3597 1.1812947,146.3674 1.6293852,146.3751 1.6464041,146.3828 1.3704817,146.3905 0.82734948,146.3981 0.38786244,146.4058 0.43116304,146.4135 0.6643253,146.4212 1.2935711,146.4289 1.4738411,146.4366 1.4308553,146.4442 1.7933576,146.4519 1.9396015,146.4596 1.3190908,146.4673 1.3017596,146.4750 0.98232752,146.4827 1.1549762,146.4904 1.4740452,146.4980 1.0860997,146.5057 0.71554363,146.5134 0.73283207,146.5211 0.79333544,146.5288 1.0862818,146.5365 0.96514243,146.5442 0.42227048,146.5519 0.4225418,146.5595 0.61223811,146.5672 0.8534869,146.5749 0.99124724,146.5826 1.2242326,146.5903 1.7071732,146.5980 1.6723697,146.6057 1.2498977,146.6134 1.2414228,146.6211 1.137756,146.6287 0.84475672,146.6364 0.72421324,146.6441 0.88790452,146.6518 1.025923,146.6595 1.3620894,146.6672 1.1205841,146.6749 0.86209255,146.6826 0.91389674,146.6903 0.90501446,146.6980 0.5257411,146.7057 0.61218131,146.7134 0.81908309,146.7210 0.93101537,146.7287 0.80169177,146.7364 0.991431,146.7441 1.3275689,146.7518 1.1723543,146.7595 0.74993145,146.7672 0.55166763,146.7749 0.5344249,146.7826 0.63801283,146.7903 1.0003279,146.7980 1.4312969,146.8057 1.3100421,146.8134 0.64625657,146.8211 0.63791907,146.8288 0.82771176,146.8365 1.3450919,146.8441 1.5001003,146.8518 1.439537,146.8595 1.129293,146.8672 1.31892,146.8749 1.3361051,146.8826 1.4223859,146.8903 1.3449564,146.8980 1.8622643,146.9057 1.4912806,146.9134 1.1895612,146.9211 1.2153306,146.9288 0.90508974,146.9365 1.3448768,146.9442 1.353551,146.9519 1.8707896,146.9596 2.1035321,146.9673 2.2845302,146.9750 1.4567817,146.9827 1.1985812,146.9904 1.8539968,146.9981 3.7168319,147.0058 10.339994,147.0135 22.435419,147.0212 28.905981,147.0289 24.678667,147.0366 17.853455,147.0443 28.057665,147.0520 73.707962,147.0597 119.35835,147.0674 119.93694,147.0751 107.98906,147.0828 251.53032,147.0905 638.99298,147.0982 843.46149,147.1059 623.20331,147.1136 258.22821,147.1213 88.211823,147.1290 61.15099,147.1367 49.897865,147.1444 34.604294,147.1521 20.139994,147.1598 9.4702988,147.1675 4.3436322,147.1752 2.0253081,147.1829 1.5430224,147.1907 1.3448764,147.1984 1.0864724,147.2061 1.6294452,147.2138 1.5427327,147.2215 1.0774769,147.2292 0.96558952,147.2369 1.1208651,147.2446 1.3623294,147.2523 1.5176687,147.2600 1.8100541,147.2677 1.0338202,147.2754 0.87945086,147.2831 1.3450994,147.2908 1.7671906,147.2985 1.5429314,147.3062 1.43963,147.3140 1.5089122,147.3217 1.9571275,147.3294 2.0687349,147.3371 1.7582293,147.3448 1.2497263,147.3525 0.69838613,147.3602 0.74161947,147.3679 0.69814742,147.3756 0.55156213,147.3833 0.5431748,147.3910 0.74139196,147.3988 0.84488904,147.4065 1.0432366,147.4142 1.1553521,147.4219 1.5777551,147.4296 1.5343139,147.4373 0.99970388,147.4450 0.67241496,147.4527 1.0171695,147.4604 0.97393537,147.4682 0.94838512,147.4759 1.3621849,147.4836 1.3105508,147.4913 1.7506068,147.4990 2.172636,147.5067 1.8530433,147.5144 1.4308985,147.5221 1.5429871,147.5299 1.1290623,147.5376 0.91362911,147.5453 0.53445423,147.5530 0.76726925,147.5607 0.7760005,147.5684 1.1466422,147.5761 1.0515771,147.5839 0.87058944,147.5916 0.64644009,147.5993 0.62065959,147.6070 0.68982494,147.6147 1.0346688,147.6224 1.0085324,147.6301 0.86203438,147.6379 1.0690014,147.6456 1.1550454,147.6533 1.4483845,147.6610 1.7762144,147.6687 2.0263939,147.6764 2.5606594,147.6842 2.2493744,147.6919 1.0683572,147.6996 1.2156292,147.7073 1.7762258,147.7150 1.8881629,147.7228 1.6637551,147.7305 1.4653639,147.7382 1.2413337,147.7459 1.2585908,147.7536 1.2583407,147.7614 0.99113703,147.7691 0.87067056,147.7768 0.93970937,147.7845 0.93968642,147.7922 0.77585554,147.8000 0.80186915,147.8077 1.3019923,147.8154 1.6119775,147.8231 1.4222246,147.8308 1.4311341,147.8386 1.3190957,147.8463 1.3192308,147.8540 1.7326198,147.8617 1.3702413,147.8694 0.84480393,147.8772 0.88810199,147.8849 1.0431573,147.8926 1.0775748,147.9003 0.9826811,147.9081 0.74129826,147.9158 0.97419167,147.9235 1.6639873,147.9312 2.2327476,147.9390 2.0519528,147.9467 2.1381977,147.9544 1.9914287,147.9621 2.3882344,147.9699 3.1896698,147.9776 3.1638014,147.9853 3.0691462,147.9930 3.0086925,148.0008 3.0257859,148.0085 2.85324,148.0162 3.8625889,148.0239 5.7590518,148.0317 5.7069235,148.0394 7.9938164,148.0471 15.20376,148.0548 25.514172,148.0626 35.607277,148.0703 43.78722,148.0780 59.353722,148.0858 115.43312,148.0935 307.79449,148.1012 1063.5841,148.1089 2157.3394,148.1167 2380.2971,148.1244 1493.3517,148.1321 534.24323,148.1399 199.28748,148.1476 133.90811,148.1553 89.272034,148.1630 58.032265,148.1708 38.113022,148.1785 22.735237,148.1862 13.315103,148.1940 7.2567124,148.2017 5.4737883,148.2094 4.1030407,148.2172 2.7320886,148.2249 1.7153022,148.2326 1.6640937,148.2404 2.051775,148.2481 1.7065806,148.2558 1.2928495,148.2636 1.4483899,148.2713 2.0260391,148.2790 2.3965075,148.2868 1.9048656,148.2945 1.2243178,148.3022 1.6468021,148.3100 1.5083648,148.3177 1.3103803,148.3254 1.8102854,148.3332 1.2151911,148.3409 1.0433192,148.3486 1.4913347,148.3564 1.1118286,148.3641 1.5777181,148.3718 1.5516697,148.3796 1.0431997,148.3873 1.0863279,148.3950 1.0687554,148.4028 1.0517107,148.4105 0.99990594,148.4182 0.71555609,148.4260 1.1726947,148.4337 1.2411573,148.4415 0.96572983,148.4492 1.3536563,148.4569 1.0428431,148.4647 1.0517902,148.4724 1.3102734,148.4801 0.97384757,148.4879 0.75871325,148.4956 1.1121726,148.5034 1.3105379,148.5111 1.8020227,148.5188 1.7846459,148.5266 1.8016003,148.5343 1.2325386,148.5421 1.3705335,148.5498 1.3533486,148.5575 1.3535206,148.5653 1.3795918,148.5730 1.9831287,148.5808 2.1380029,148.5885 2.189817,148.5962 2.6379418,148.6040 2.818608,148.6117 2.2755764,148.6195 1.7585752,148.6272 1.5085753,148.6350 1.2325555,148.6427 1.0171854,148.6504 0.94843537,148.6582 1.2758616,148.6659 1.6984931,148.6737 2.3966985,148.6814 2.2499435,148.6892 1.9396812,148.6969 1.8705999,148.7046 1.8275788,148.7124 1.6808703,148.7201 1.1465176,148.7279 1.189643,148.7356 1.180898,148.7434 1.6467677,148.7511 1.9827977,148.7589 1.5170145,148.7666 1.0947573,148.7744 0.96534711,148.7821 0.59467405,148.7898 0.65534651,148.7976 1.1726435,148.8053 1.5086755,148.8131 1.4568903,148.8208 1.3533171,148.8286 1.1810263,148.8363 1.5865337,148.8441 1.845049,148.8518 1.8963748,148.8596 1.4306729,148.8673 1.3446949,148.8751 1.2584647,148.8828 0.66382724,148.8906 0.82797813,148.8983 1.2847664,148.9061 1.5429757,148.9138 1.0771412,148.9216 0.90528578,148.9293 1.6729978,148.9371 2.267169,148.9448 1.7151635,148.9526 1.2586262,148.9603 1.4310364,148.9681 1.8621032,148.9758 2.5265269,148.9836 3.7078397,148.9913 5.6822133,148.9991 9.027607,149.0068 15.687355,149.0146 34.203297,149.0223 108.91251,149.0301 381.7847,149.0378 659.49359,149.0456 620.14667,149.0533 337.034,149.0611 139.34554,149.0688 124.44374,149.0766 129.82886,149.0844 99.227478,149.0921 73.661041,149.0999 123.88265,149.1076 268.91284,149.1154 338.91675,149.1231 251.36334,149.1309 114.9379,149.1386 54.479046,149.1464 46.015137,149.1542 37.406258,149.1619 21.785181,149.1697 9.495718,149.1774 4.3865371,149.1852 2.8270674,149.1929 2.3359752,149.2007 2.4742565,149.2084 2.482753,149.2162 2.3876467,149.2240 1.835889,149.2317 1.2154999,149.2395 1.6035413,149.2472 1.5602682,149.2550 1.2069554,149.2628 1.22431,149.2705 1.2584641,149.2783 1.0343312,149.2860 1.0346416,149.2938 1.0430932,149.3015 0.90502089,149.3093 0.9400472,149.3171 1.6812423,149.3248 1.9135931,149.3326 2.2587271,149.3404 2.2670217,149.3481 1.4049248,149.3559 1.2329711,149.3636 1.5863649,149.3714 1.4738643,149.3792 1.0429485,149.3869 1.0344964,149.3947 0.93970108,149.4024 1.1380924,149.4102 1.2154872,149.4180 1.0688617,149.4257 0.96553242,149.4335 1.1377358,149.4413 0.57738286,149.4490 0.86232799,149.4568 1.733138,149.4645 2.1467562,149.4723 1.9309211,149.4801 1.4048241,149.4878 0.78431684,149.4956 0.84490854,149.5034 1.1121968,149.5111 1.3275199,149.5189 0.92215455,149.5267 0.63792872,149.5344 0.73280007,149.5422 0.86229223,149.5500 1.7847092,149.5577 2.1120956,149.5655 2.1466637,149.5733 1.8189808,149.5810 1.508408,149.5888 1.0689121,149.5966 1.4569139,149.6043 1.3967198,149.6121 1.4742022,149.6199 1.258405,149.6276 1.2757732,149.6354 1.051708,149.6432 1.3277224,149.6509 1.7155777,149.6587 1.6292742,149.6665 1.1981847,149.6742 1.0174921,149.6820 1.6294324,149.6898 1.9393791,149.6976 1.6117703,149.7053 1.1291145,149.7131 0.75023359,149.7209 1.0953728,149.7286 1.5346179,149.7364 1.6119816,149.7442 1.4912503,149.7520 1.2067292,149.7597 1.1724874,149.7675 1.4913416,149.7753 1.3705754,149.7830 1.3192708,149.7908 1.7070975,149.7986 1.4997262,149.8064 1.2671176,149.8141 1.3446956,149.8219 1.1290768,149.8297 1.2242017,149.8375 1.6555099,149.8452 2.0260413,149.8530 1.758545,149.8608 1.5600616,149.8685 1.2499003,149.8763 1.4140002,149.8841 1.7241712,149.8919 1.4051031,149.8996 1.4398177,149.9074 1.7154765,149.9152 1.3533806,149.9230 1.1638318,149.9308 1.1638051,149.9385 1.3449394,149.9463 1.1810904,149.9541 1.1982652,149.9619 1.6897274,149.9696 2.4397721,149.9774 2.3704271,149.9852 1.2237154,149.9930 0.63793176,150.0007 1.0173731,150.0085 1.4141197,150.0163 2.5697577,150.0241 8.2049665,150.0319 29.825954,150.0396 57.035995,150.0474 60.881393,150.0552 39.927525,150.0630 23.548033,150.0708 25.521458,150.0785 34.857002,150.0863 53.774025,150.0941 140.48328,150.1019 274.53043,150.1097 307.36224,150.1174 203.56638,150.1252 91.012634,150.1330 61.802277,150.1408 70.053589,150.1486 63.92955,150.1563 38.348846,150.1641 16.19972,150.1719 6.9804888,150.1797 4.1199012,150.1875 3.1891303,150.1953 2.4396179,150.2030 2.5774539,150.2108 1.4997301,150.2186 1.6724477,150.2264 1.663715,150.2342 1.7412494,150.2420 1.3704501,150.2497 0.93090254,150.2575 0.50855154,150.2653 0.7931065,150.2731 1.2414628,150.2809 1.5947435,150.2887 1.4655486,150.2965 1.5260454,150.3042 1.5950195,150.3120 1.3103663,150.3198 1.094857,150.3276 1.3621765,150.3354 1.3620024,150.3432 1.3187939,150.3510 0.84464908,150.3587 0.8879829,150.3665 1.0085311,150.3743 0.84472692,150.3821 0.93983537,150.3899 0.99175048,150.3977 1.9309819,150.4055 1.896211,150.4133 1.5172223,150.4210 1.0344721,150.4288 0.78426737,150.4366 0.44815439,150.4444 0.37068313,150.4522 0.63821793,150.4600 1.4487714,150.4678 1.6377586,150.4756 0.92218143,150.4834 0.98283875,150.4912 0.95690936,150.4989 1.2240998,150.5067 1.0773634,150.5145 0.79316455,150.5223 1.1467345,150.5301 1.0947251,150.5379 0.94816381,150.5457 0.74144942,150.5535 0.87939638,150.5613 0.74119419,150.5691 0.3188172,150.5769 0.3708511,150.5847 0.62958103,150.5924 0.83627051,150.6002 0.74112666,150.6080 1.1034319,150.6158 1.7759702,150.6236 1.6206536,150.6314 1.6292796,150.6392 1.4914871,150.6470 1.4052476,150.6548 1.0515563,150.6626 0.89650804,150.6704 0.93978399,150.6782 1.0518312,150.6860 1.189636,150.6938 1.3104151,150.7016 1.3882047,150.7094 1.5259932,150.7172 1.2584628,150.7250 1.1894146,150.7328 1.3015345,150.7406 1.3362246,150.7484 0.97408664,150.7562 0.62920451,150.7639 0.86224377,150.7717 1.2243168,150.7795 1.2843822,150.7873 1.0777583,150.7951 1.5090444,150.8029 1.6721964,150.8107 1.1978179,150.8185 0.94807017,150.8263 0.7154308,150.8341 0.63796347,150.8419 0.46551722,150.8497 0.41380745,150.8575 0.62082654,150.8653 0.92236513,150.8731 0.82761025,150.8809 1.181295,150.8887 1.5435764,150.8965 2.1554601,150.9043 2.1982329,150.9121 1.9741488,150.9199 1.7755933,150.9277 1.2410969,150.9355 1.2154245,150.9433 1.1464267,150.9512 1.2586255,150.9590 1.5865109,150.9668 1.9052472,150.9746 1.8620346,150.9824 2.198679,150.9902 2.5863922,150.9980 2.5001922,151.0058 2.8710301,151.0136 3.3877599,151.0214 3.4055345,151.0292 6.1233253,151.0370 13.073447,151.0448 21.797079,151.0526 27.035395,151.0604 27.172649,151.0682 38.900627,151.0760 113.67595,151.0838 313.62207,151.0916 463.42191,151.0994 443.7247,151.1072 340.88406,151.1150 302.24704,151.1229 316.08963,151.1307 279.02191,151.1385 180.56888,151.1463 82.753716,151.1541 40.272449,151.1619 24.985949,151.1697 16.444187,151.1775 9.6951799,151.1853 5.4464684,151.1931 3.4646697,151.2009 1.9652005,151.2087 1.9999598,151.2166 1.7671049,151.2244 1.8881913,151.2322 1.9913826,151.2400 1.6031226,151.2478 1.1031939,151.2556 1.0259984,151.2634 1.4483695,151.2712 1.4394819,151.2790 1.2241888,151.2868 1.3190844,151.2947 1.3532373,151.3025 1.2241842,151.3103 1.5777472,151.3181 1.2584428,151.3259 0.88785517,151.3337 0.86205441,151.3415 0.62917709,151.3493 0.57756352,151.3572 0.82771337,151.3650 0.87063235,151.3728 0.82759643,151.3806 1.2502691,151.3884 1.6726273,151.3962 1.5172936,151.4040 1.4309144,151.4119 1.3791109,151.4197 1.2153997,151.4275 1.1119813,151.4353 0.85348374,151.4431 0.87927556,151.4509 0.59463447,151.4587 0.50859982,151.4666 0.92291361,151.4744 2.103931,151.4822 2.6119401,151.4900 2.077209,151.4978 1.2067316,151.5056 1.060591,151.5135 1.5349193,151.5213 2.1382372,151.5291 2.0685391,151.5369 1.4566168,151.5447 1.5689548,151.5525 1.0084521,151.5604 1.0516874,151.5682 1.0775975,151.5760 1.1810197,151.5838 0.92240864,151.5916 1.1466341,151.5995 1.379307,151.6073 1.2242837,151.6151 1.3447266,151.6229 1.2670121,151.6307 1.4226176,151.6386 1.9398388,151.6464 1.6551112,151.6542 1.1203635,151.6620 0.67221689,151.6698 0.66395956,151.6777 0.71565771,151.6855 0.66378367,151.6933 0.58615667,151.7011 0.97427797,151.7089 1.3793306,151.7168 1.1725078,151.7246 1.6553841,151.7324 1.8188587,151.7402 1.534217,151.7481 1.3188611,151.7559 1.7242649,151.7637 2.0001361,151.7715 1.6982756,151.7794 1.4482061,151.7872 1.4827763,151.7950 1.7154815,151.8028 1.3878007,151.8106 1.069051,151.8185 1.1293758,151.8263 0.97399896,151.8341 0.67234159,151.8419 0.78461051,151.8498 1.0691035,151.8576 1.232813,151.8654 1.4395187,151.8733 1.2584496,151.8811 1.0516762,151.8889 0.96580797,151.8967 1.5692812,151.9046 1.6894891,151.9124 1.4223056,151.9202 1.1895512,151.9280 1.1119964,151.9359 1.1120969,151.9437 0.93101615,151.9515 1.0345924,151.9594 1.3278198,151.9672 1.5862437,151.9750 1.1635154,151.9828 0.71532714,151.9907 0.80179387,151.9985 1.232988,152.0063 1.7417288,152.0142 2.414109,152.0220 3.207643,152.0298 4.8886633,152.0376 6.018508,152.0455 8.7689505,152.0533 11.535966,152.0611 21.026613,152.0690 52.579933,152.0768 93.336266,152.0846 115.6161,152.0925 107.74004,152.1003 96.682106,152.1081 184.13359,152.1160 435.16336,152.1238 582.80627,152.1316 452.85318,152.1395 202.70895,152.1473 67.756821,152.1551 35.329105,152.1630 24.384462,152.1708 18.971369,152.1786 13.099674,152.1865 6.8937583,152.1943 3.1193006,152.2021 1.7237039,152.2100 1.4224252,152.2178 1.3622565,152.2256 1.3445973,152.2335 0.87034333,152.2413 0.94836307,152.2491 0.99985188,152.2570 0.43106231,152.2648 1.0089066,152.2727 1.3278466,152.2805 1.4482096,152.2883 0.8185758,152.2962 0.91386682,152.3040 1.5002042,152.3118 1.7415704,152.3197 1.9054377,152.3275 2.1462872,152.3354 1.3615218,152.3432 0.90532607,152.3510 1.4401031,152.3589 1.879383,152.3667 1.9048461,152.3746 1.1723354,152.3824 1.2414614,152.3902 0.97402066,152.3981 0.97405893,152.4059 1.2586571,152.4137 1.3707306,152.4216 1.1637101,152.4294 1.1121221,152.4373 1.2845856,152.4451 1.111901,152.4530 0.57742375,152.4608 0.59497714,152.4686 0.75011307,152.4765 0.81021726,152.4843 1.1118411,152.4922 1.1205897,152.5000 0.9915185,152.5078 1.1554087,152.5157 1.5344675,152.5235 1.1033533,152.5314 0.70698017,152.5392 0.81058234,152.5471 1.2329834,152.5549 1.301482,152.5627 0.77580816,152.5706 1.4227437,152.5784 1.7154583,152.5863 1.4047791,152.5941 0.83600789,152.6020 0.87085295,152.6098 0.96562457,152.6177 1.1207292,152.6255 1.1723911,152.6334 1.4309846,152.6412 1.5775354,152.6490 1.4395725,152.6569 0.99984592,152.6647 0.68966049,152.6726 0.82783139,152.6804 0.99999213,152.6883 0.93086052,152.6961 0.90510893,152.7040 1.0861537,152.7118 1.1467345,152.7197 1.6297517,152.7275 1.8446939,152.7354 1.3360088,152.7432 1.2501999,152.7511 1.2501514,152.7589 1.3276862,152.7668 1.5000615,152.7746 2.0087066,152.7825 2.2931273,152.7903 1.8877766,152.7982 1.4222547,152.8060 1.5776074,152.8139 1.5256531,152.8217 0.9566375,152.8296 1.0087125,152.8374 1.2672462,152.8453 1.1723033,152.8531 1.4742371,152.8610 1.7415495,152.8688 1.4826763,152.8767 1.20688,152.8845 1.3534964,152.8924 1.1809318,152.9002 1.0172145,152.9081 0.98272347,152.9159 0.94822383,152.9238 1.1553231,152.9316 1.2845525,152.9395 1.0518063,152.9474 1.4485515,152.9552 2.026428,152.9631 3.1038876,152.9709 2.8875055,152.9788 2.1200576,152.9866 1.9829246,152.9945 2.8972201,153.0023 3.5606909,153.0102 3.5691879,153.0180 4.3630457,153.0259 7.0875406,153.0338 11.045652,153.0416 17.709799,153.0495 38.192715,153.0573 132.42935,153.0652 250.70105,153.0730 274.20267,153.0809 197.25797,153.0888 119.52669,153.0966 103.67604,153.1045 116.08005,153.1123 136.16193,153.1202 138.88173,153.1280 118.26179,153.1359 90.132782,153.1438 65.962921,153.1516 43.807667,153.1595 23.145464,153.1673 10.745825,153.1752 6.9470005,153.1831 4.4214783,153.1909 3.0427544,153.1988 2.2320197,153.2066 1.1375959,153.2145 1.2933302,153.2224 1.5864021,153.2302 1.7152778,153.2381 1.2066156,153.2459 1.4916047,153.2538 2.0519607,153.2617 2.5430975,153.2695 2.1377316,153.2774 1.8362061,153.2853 1.4481745,153.2931 1.0343561,153.3010 0.92236227,153.3088 0.79307437,153.3167 0.92234236,153.3246 0.81895053,153.3324 1.0087262,153.3403 1.2586758,153.3482 1.4224312,153.3560 0.98261201,153.3639 0.79325086,153.3718 1.3021998,153.3796 1.4223895,153.3875 1.0771166,153.3954 0.82737094,153.4032 1.1985962,153.4111 1.8451289,153.4190 1.8187985,153.4268 1.2066396,153.4347 0.79295433,153.4426 0.70696855,153.4504 0.98290247,153.4583 0.87916756,153.4662 0.52560484,153.4740 0.37932652,153.4819 0.72414625,153.4898 0.74137288,153.4976 0.84497637,153.5055 1.06045,153.5134 1.3364675,153.5212 1.6554431,153.5291 1.844816,153.5370 1.6034037,153.5448 1.2326626,153.5527 0.98252755,153.5606 0.71528679,153.5684 0.61193663,153.5763 0.69835055,153.5842 0.8536281,153.5921 1.1812675,153.5999 1.5344912,153.6078 1.3274332,153.6157 1.1120493,153.6235 0.91368973,153.6314 0.6290856,153.6393 0.55185586,153.6472 0.88808787,153.6550 0.81033325,153.6629 0.94827735,153.6708 1.1637549,153.6786 1.4914091,153.6865 1.6552036,153.6944 1.6809337,153.7023 1.1463093,153.7101 0.61212152,153.7180 0.84515178,153.7259 1.4054005,153.7338 1.9053264,153.7416 2.0257726,153.7495 1.4049529,153.7574 0.85332233,153.7653 0.77566731,153.7731 0.83616304,153.7810 1.0864924,153.7889 1.465724,153.7968 1.2238541,153.8046 0.64629668,153.8125 0.66385061,153.8204 0.77598298,153.8283 1.0002145,153.8361 1.3108437,153.8440 2.1639152,153.8519 1.9218707,153.8598 1.3447057,153.8676 1.3277872,153.8755 1.422182,153.8834 1.7586178,153.8913 1.9916229,153.8992 1.6896157,153.9070 1.4396037,153.9149 1.5258355,153.9228 1.4571508,153.9307 1.7501674,153.9386 1.6376094,153.9464 1.4739676,153.9543 1.387817,153.9622 0.92232746,153.9701 1.0778577,153.9780 1.5000679,153.9858 1.2153096,153.9937 1.1379814,154.0016 1.5951108,154.0095 2.5692158,154.0174 3.2673495,154.0252 3.4573433,154.0331 4.337399,154.0410 6.4587502,154.0489 11.028917,154.0568 21.930387,154.0646 48.033073,154.0725 80.15033,154.0804 114.69764,154.0883 265.37796,154.0962 590.09076,154.1041 740.00482,154.1119 534.76257,154.1198 227.42514,154.1277 99.963181,154.1356 93.699631,154.1435 82.960762,154.1514 53.646896,154.1593 27.309286,154.1671 16.040596,154.1750 11.920838,154.1829 7.4379683,154.1908 4.7228665,154.1987 2.4733648,154.2066 1.4824727,154.2145 0.75836098,154.2223 0.88812292,154.2302 1.2933507,154.2381 1.71573,154.2460 1.9914387,154.2539 1.4564395,154.2618 0.64617622,154.2697 0.56894666,154.2776 0.85383475,154.2854 1.5261853,154.2933 1.663854,154.3012 1.8187846,154.3091 1.2840945,154.3170 0.87928033,154.3249 1.0087351,154.3328 0.94826865,154.3407 1.0607208,154.3486 1.9833002,154.3564 2.4997971,154.3643 1.9305184,154.3722 1.2238607,154.3801 0.84468198,154.3880 0.7241562,154.3959 0.80202723,154.4038 1.0776007,154.4117 1.0862768,154.4196 1.4656476,154.4275 1.2238733,154.4354 0.74977124,154.4432 0.63792002,154.4511 0.93116707,154.4590 1.1811157,154.4669 1.448413,154.4748 1.4827565,154.4827 1.1809883,154.4906 1.1120254,154.4985 1.0862728,154.5064 1.4481369,154.5143 1.1293083,154.5222 1.3795842,154.5301 1.1120342,154.5380 1.2068381,154.5459 1.2499266,154.5538 1.0258136,154.5617 0.76722389,154.5695 0.80168378,154.5774 1.2244416,154.5853 1.9314591,154.5932 2.1463044,154.6011 1.4048733,154.6090 1.2329013,154.6169 1.5778106,154.6248 2.0085316,154.6327 1.7926968,154.6406 1.1808794,154.6485 0.93978894,154.6564 1.0431241,154.6643 0.93963701,154.6722 1.0087209,154.6801 1.2672572,154.6880 1.1981646,154.6959 1.0516872,154.7038 1.094774,154.7117 1.1119689,154.7196 0.92246968,154.7275 1.0949748,154.7354 1.0861566,154.7433 0.91379547,154.7512 1.0433567,154.7591 1.1551747,154.7670 0.92211425,154.7749 0.80178171,154.7828 1.5090327,154.7907 1.8882861,154.7986 2.1727755,154.8065 2.3706129,154.8144 1.9131672,154.8223 1.2150818,154.8302 0.90510798,154.8381 0.85340869,154.8460 0.73276049,154.8539 0.87088728,154.8618 1.2414999,154.8697 1.0861337,154.8776 0.84462494,154.8855 0.57742423,154.8934 0.84512883,154.9013 1.7674453,154.9092 1.9395549,154.9171 1.6636373,154.9251 1.1982791,154.9330 1.3191304,154.9409 1.155025,154.9488 0.9913162,154.9567 1.4572777,154.9646 2.2674124,154.9725 2.1205082,154.9804 1.6723061,154.9883 1.8446157,154.9962 1.8620392,155.0041 1.7243316,155.0120 1.9054011,155.0199 2.4140306,155.0278 4.3128428,155.0357 13.488446,155.0436 25.858982,155.0515 34.642147,155.0595 38.820309,155.0674 40.745865,155.0753 56.27644,155.0832 75.707451,155.0911 99.471184,155.0990 132.55931,155.1069 158.30742,155.1148 175.9892,155.1227 174.19998,155.1306 148.97794,155.1385 98.326424,155.1465 56.12159,155.1544 32.292709,155.1623 18.709974,155.1702 11.470835,155.1781 5.7737231,155.1860 2.8523076,155.1939 1.3183616,155.2018 0.89657611,155.2097 1.0345495,155.2177 1.1206503,155.2256 1.1120813,155.2335 1.1725007,155.2414 1.3880183,155.2493 1.5434669,155.2572 2.043196,155.2651 1.6030872,155.2730 1.310077,155.2810 0.89645123,155.2889 0.76722133,155.2968 0.69822371,155.3047 0.81032473,155.3126 0.9223187,155.3205 0.90513074,155.3284 0.79325503,155.3364 0.74142468,155.3443 0.70678508,155.3522 0.69824624,155.3601 0.83616298,155.3680 0.77594823,155.3759 1.2071646,155.3839 1.5949641,155.3918 1.6637628,155.3997 1.3963822,155.4076 1.1381404,155.4155 1.6469666,155.4234 1.8533552,155.4314 1.7754791,155.4393 1.6893876,155.4472 1.5087041,155.4551 1.3278182,155.4630 1.129434,155.4709 1.0515395,155.4789 0.91372931,155.4868 1.4054873,155.4947 2.2848361,155.5026 2.5516095,155.5105 1.8098081,155.5185 0.74110234,155.5264 0.67241842,155.5343 0.80184132,155.5422 0.94840282,155.5501 0.97430253,155.5581 1.1550918,155.5660 1.12911,155.5739 1.5605514,155.5818 1.8795356,155.5897 1.6465248,155.5977 1.2325774,155.6056 0.89636207,155.6135 0.68095738,155.6214 0.68955177,155.6294 0.65510333,155.6373 0.7241503,155.6452 0.58631009,155.6531 0.77605826,155.6610 1.0604208,155.6690 1.0860629,155.6769 0.90502846,155.6848 0.73287946,155.6927 0.91387165,155.7007 0.98275906,155.7086 1.2845476,155.7165 1.3102455,155.7244 1.2670717,155.7324 0.96556461,155.7403 0.83629608,155.7482 0.98263872,155.7561 1.1982818,155.7641 1.2242786,155.7720 0.99144161,155.7799 1.0431292,155.7878 1.0689049,155.7958 0.93110925,155.8037 1.189888,155.8116 1.2156179,155.8196 1.1896315,155.8275 0.99966365,155.8354 0.52561289,155.8433 0.6209954,155.8513 1.1123112,155.8592 1.2498202,155.8671 1.1464171,155.8751 1.1294063,155.8830 1.1464373,155.8909 0.68954611,155.8988 0.84485155,155.9068 1.2070668,155.9147 1.5261883,155.9226 1.6554488,155.9306 2.0085523,155.9385 1.8273965,155.9464 1.706634,155.9544 1.0859134,155.9623 0.87926614,155.9702 0.70698655,155.9781 0.92249441,155.9861 0.930987,155.9940 0.9483068,156.0019 0.93966693,156.0099 1.163901,156.0178 1.595073,156.0257 1.9655706,156.0337 1.948716,156.0416 3.3977437,156.0495 5.4144182,156.0575 5.957149,156.0654 7.4850192,156.0733 14.194237,156.0813 22.962566,156.0892 33.69471,156.0971 44.651218,156.1051 59.517357,156.1130 77.981598,156.1209 78.297234,156.1289 57.728874,156.1368 48.155331,156.1447 97.143013,156.1527 145.4608,156.1606 132.14922,156.1686 68.830711,156.1765 26.211632,156.1844 16.076397,156.1924 15.308883,156.2003 10.962358,156.2082 5.523356,156.2162 2.1714067,156.2241 1.3533326,156.2321 1.2240192,156.2400 1.2412801,156.2479 0.96555728,156.2559 1.1209121,156.2638 1.3878946,156.2717 0.89639485,156.2797 0.97447288,156.2876 1.387948,156.2956 1.2927194,156.3035 1.0861151,156.3114 0.82770067,156.3194 0.78447646,156.3273 0.86200285,156.3353 1.2416158,156.3432 1.6212476,156.3511 2.0087218,156.3591 1.6203364,156.3670 1.4481183,156.3750 1.172353,156.3829 1.0085086,156.3909 0.93953848,156.3988 0.939677,156.4067 1.0606198,156.4147 1.3190366,156.4226 0.80989593,156.4306 0.62064809,156.4385 1.5350039,156.4465 1.965613,156.4544 1.4391907,156.4623 0.96545178,156.4703 1.353774,156.4782 1.3707844,156.4862 1.1465036,156.4941 0.95697409,156.5021 1.2416786,156.5100 1.6808738,156.5179 1.6031809,156.5259 1.6294345,156.5338 1.9825555,156.5418 1.4135048,156.5497 1.1380179,156.5577 1.1379318,156.5656 1.0429927,156.5736 1.1036164,156.5815 1.732736,156.5895 1.6036152,156.5974 2.112869,156.6054 2.6037374,156.6133 2.2235913,156.6213 1.7407722,156.6292 1.2066667,156.6371 0.96552145,156.6451 1.2242638,156.6530 1.4310796,156.6610 1.1810653,156.6689 1.1724143,156.6769 0.98260766,156.6848 0.66365498,156.6928 0.53461611,156.7007 0.76746404,156.7087 1.0086733,156.7166 1.2239797,156.7246 1.1723084,156.7325 1.3620433,156.7405 1.1205611,156.7484 0.97428268,156.7564 1.3709296,156.7643 1.5862417,156.7723 1.2669823,156.7802 0.93942821,156.7882 0.76728922,156.7962 1.0434765,156.8041 1.603734,156.8121 1.6206599,156.8200 1.4135314,156.8280 1.0084589,156.8359 1.3107167,156.8439 1.8277915,156.8518 1.5428278,156.8598 1.0859784,156.8677 1.3880572,156.8757 2.0173614,156.8836 1.7240319,156.8916 1.3276258,156.8995 1.4569435,156.9075 1.4738197,156.9155 1.2759049,156.9234 1.9917892,156.9314 2.1640084,156.9393 2.6637261,156.9473 2.586303,156.9552 2.9574199,156.9632 3.1208954,156.9711 3.4142828,156.9791 4.8451052,156.9871 4.835916,156.9950 5.146862,157.0030 5.4576941,157.0109 8.0963402,157.0189 11.820539,157.0269 17.218634,157.0348 26.816944,157.0428 44.073551,157.0507 80.431046,157.0587 182.23056,157.0666 490.31158,157.0746 911.67725,157.0826 1321.1866,157.0905 2227.3425,157.0985 2903.0525,157.1064 2392.2192,157.1144 1167.0087,157.1224 387.19904,157.1303 196.30652,157.1383 151.28079,157.1462 113.38535,157.1542 80.699249,157.1622 52.237869,157.1701 31.034208,157.1781 17.373669,157.1861 10.997802,157.1940 8.8782835,157.2020 6.7576246,157.2099 3.9986207,157.2179 2.3706563,157.2259 3.7589538,157.2338 3.7235916,157.2418 3.0685968,157.2498 2.0515158,157.2577 1.5085528,157.2657 1.7157036,157.2736 2.6038361,157.2816 3.1122355,157.2896 3.1552258,157.2975 3.1036239,157.3055 3.0511999,157.3135 2.4648592,157.3214 2.3622725,157.3294 2.3966615,157.3374 1.8963164,157.3453 1.5088559,157.3533 1.8621497,157.3613 1.6464635,157.3692 1.8106627,157.3772 2.0173092,157.3852 2.3190072,157.3931 2.5257616,157.4011 2.5169985,157.4091 2.3102539,157.4170 1.8878796,157.4250 1.6119406,157.4330 1.5950276,157.4409 2.3881648,157.4489 2.2412345,157.4569 1.9741426,157.4648 2.0863018,157.4728 2.1465509,157.4808 2.2674227,157.4888 2.5085442,157.4967 2.2841051,157.5047 1.8446633,157.5127 1.4652672,157.5206 1.06033,157.5286 1.6726491,157.5366 2.1985798,157.5445 2.1809113,157.5525 1.3532264,157.5605 1.3621329,157.5685 1.525879,157.5764 1.5433213,157.5844 1.6810706,157.5924 1.6119231,157.6004 1.8101536,157.6083 1.620492,157.6163 1.3705189,157.6243 0.62066281,157.6322 0.72434026,157.6402 0.99138826,157.6482 0.82750601,157.6562 0.91389811,157.6641 1.396697,157.6721 1.5346472,157.6801 1.7673961,157.6881 1.8966823,157.6960 1.6725628,157.7040 1.6635373,157.7120 1.2064614,157.7200 0.88783091,157.7279 0.77597195,157.7359 0.97449458,157.7439 1.629472,157.7519 1.6806995,157.7598 1.0342793,157.7678 1.2674853,157.7758 1.827515,157.7838 1.0773997,157.7918 1.0433552,157.7997 1.276006,157.8077 1.0947587,157.8157 1.3363453,157.8237 1.784412,157.8316 1.4825609,157.8396 1.4653956,157.8476 1.0945336,157.8556 0.67246473,157.8636 0.8621937,157.8715 0.79322672,157.8795 1.0689508,157.8875 0.95681959,157.8955 0.95694673,157.9035 0.79292417,157.9114 0.62062442,157.9194 0.86253017,157.9274 1.4743645,157.9354 1.2670647,157.9434 1.5343742,157.9513 1.8362436,157.9593 2.3277364,157.9673 2.1809471,157.9753 1.6637073,157.9833 1.5346388,157.9913 1.7242612,157.9992 1.7413003,158.0072 2.2158587,158.0152 3.0612206,158.0232 4.3112254,158.0312 6.7781482,158.0391 11.519168,158.0471 13.500489,158.0551 16.796059,158.0631 33.09391,158.0711 83.524719,158.0791 173.2234,158.0871 313.61902,158.0950 430.74426,158.1030 427.25479,158.1110 305.34045,158.1190 190.53581,158.1270 168.02858,158.1350 169.01045,158.1430 141.30756,158.1509 169.14706,158.1589 458.14938,158.1669 790.87683,158.1749 758.79749,158.1829 409.80652,158.1909 128.71216,158.1989 53.331554,158.2069 37.967606,158.2148 26.753727,158.2228 18.357807,158.2308 9.9362488,158.2388 5.9559312,158.2468 4.7064767,158.2548 4.1376615,158.2628 3.3185377,158.2708 2.3186371,158.2788 1.8444992,158.2867 1.4826876,158.2947 1.7932235,158.3027 1.7154824,158.3107 2.0260921,158.3187 2.6118486,158.3267 1.9221622,158.3347 1.6294571,158.3427 1.4655902,158.3507 1.8363661,158.3587 2.3534684,158.3666 2.1031339,158.3746 1.4309912,158.3826 1.4139237,158.3906 1.4916136,158.3986 2.2851131,158.4066 2.6893721,158.4146 1.6112759,158.4226 0.94798517,158.4306 0.85368848,158.4386 1.3711312,158.4466 1.6721994,158.4546 1.4395362,158.4626 1.6811982,158.4706 1.6723247,158.4786 1.4653667,158.4866 1.3360175,158.4945 0.98261315,158.5025 0.68091327,158.5105 0.54314077,158.5185 0.64677608,158.5265 0.93117595,158.5345 1.0775008,158.5425 0.75851715,158.5505 1.034663,158.5585 1.4484848,158.5665 1.310122,158.5745 0.62930417,158.5825 0.87084645,158.5905 1.2328956,158.5985 2.1640077,158.6065 2.7586589,158.6145 2.4569595,158.6225 2.0515821,158.6305 1.3445472,158.6385 1.1552403,158.6465 1.2672133,158.6545 0.99971348,158.6625 1.1810871,158.6705 1.2500838,158.6785 1.3706052,158.6865 1.5085778,158.6945 1.2673523,158.7025 1.4227552,158.7105 1.4395965,158.7185 1.1806973,158.7265 1.1722583,158.7345 0.75847292,158.7425 0.71551824,158.7505 0.73278135,158.7585 0.69830066,158.7665 0.58618617,158.7745 0.58624285,158.7825 0.84504241,158.7905 1.5779277,158.7985 2.0260475,158.8065 1.9050854,158.8145 1.4566476,158.8225 1.4657093,158.8305 2.2588897,158.8385 2.1633759,158.8465 1.2840562,158.8545 0.99167895,158.8625 2.2245085,158.8705 2.5688801,158.8785 2.0428727,158.8866 1.8103117,158.8946 1.6813532,158.9026 1.7329659,158.9106 1.8276064,158.9186 2.1468203,158.9266 3.1726232,158.9346 3.7844267,158.9426 3.8365083,158.9506 4.0172715,158.9586 3.4822977,158.9666 2.6033812,158.9746 2.43116,158.9826 2.3361199,158.9906 2.8796182,158.9986 3.8191438,159.0067 3.3102238,159.0147 3.8284712,159.0227 6.9417796,159.0307 11.57226,159.0387 18.876509,159.0467 36.627083,159.0547 71.339294,159.0627 105.34593,159.0707 156.23204,159.0787 393.22372,159.0867 1147.8682,159.0948 1805.1151,159.1028 1584.4509,159.1108 800.98584,159.1188 279.06442,159.1268 178.70738,159.1348 155.87854,159.1428 110.51433,159.1508 65.155342,159.1588 59.430893,159.1669 86.547775,159.1749 94.398521,159.1829 66.108559,159.1909 29.622078,159.1989 11.219037,159.2069 6.3009167,159.2149 5.4562173,159.2229 4.6978726,159.2310 4.3964758,159.2390 4.1634221,159.2470 2.9477773,159.2550 2.2409418,159.2630 1.5773276,159.2710 1.6641563,159.2790 2.250514,159.2871 2.4998975,159.2951 1.8441548,159.3031 1.4739764,159.3111 1.6037155,159.3191 1.8536316,159.3271 1.9656217,159.3352 1.8964444,159.3432 1.7067531,159.3512 1.6206208,159.3592 1.9654371,159.3672 1.5601996,159.3752 1.1550916,159.3833 1.0429828,159.3913 0.75852519,159.3993 0.62066698,159.4073 0.83645779,159.4153 1.2071912,159.4233 1.2499527,159.4314 1.2583823,159.4394 1.2584227,159.4474 1.0172865,159.4554 1.1381022,159.4634 1.3367078,159.4715 2.1640019,159.4795 2.3619552,159.4875 2.3447654,159.4955 1.9394757,159.5035 2.2068751,159.5116 2.3449569,159.5196 1.9653056,159.5276 1.4221854,159.5356 1.8535988,159.5436 2.2158315,159.5517 2.4397626,159.5597 1.7580019,159.5677 0.89620757,159.5757 0.75031346,159.5838 0.93954015,159.5918 1.1725923,159.5998 2.3024197,159.6078 2.6120014,159.6158 1.9392731,159.6239 1.3963206,159.6319 0.84451365,159.6399 0.43099034,159.6479 0.77620459,159.6560 1.6124196,159.6640 1.9480807,159.6720 1.1204798,159.6800 1.258817,159.6881 1.5603787,159.6961 1.7846134,159.7041 1.8104364,159.7121 1.7847106,159.7202 2.0948327,159.7282 1.6893055,159.7362 1.6031102,159.7442 1.2413149,159.7523 1.457008,159.7603 1.3793409,159.7683 2.0346291,159.7764 2.4482024,159.7844 1.8705124,159.7924 1.4135879,159.8004 0.84473759,159.8085 0.72430235,159.8165 1.0346539,159.8245 1.1207101,159.8326 1.2068108,159.8406 1.1983062,159.8486 1.5000366,159.8566 1.5259459,159.8647 1.6294438,159.8727 1.8188677,159.8807 1.732765,159.8888 1.4138535,159.8968 1.3019495,159.9048 1.8192879,159.9129 1.9910754,159.9209 1.5601588,159.9289 1.9226359,159.9369 2.0777624,159.9450 2.0086637,159.9530 2.0169702,159.9610 2.3104792,159.9691 3.2246959,159.9771 3.7071054,159.9851 3.6209614,159.9932 4.1292386,160.0012 4.1808996,160.0092 5.5351596,160.0173 7.2249079,160.0253 7.9490924,160.0333 8.8627729,160.0414 11.588695,160.0494 19.660477,160.0574 31.540926,160.0655 44.731174,160.0735 67.546333,160.0815 137.8661,160.0896 355.27078,160.0976 1133.819,160.1057 2614.3823,160.1137 3287.6274,160.1217 2426.8213,160.1298 1013.6653,160.1378 332.16418,160.1458 195.09387,160.1539 142.5177,160.1619 96.9226,160.1699 66.392509,160.1780 42.411175,160.1860 23.543179,160.1941 12.935312,160.2021 7.3687487,160.2101 5.4303422,160.2182 4.2921782,160.2262 2.9825513,160.2342 3.3019733,160.2423 2.8792205,160.2503 3.2584887,160.2584 2.9738047,160.2664 2.6381307,160.2744 2.706696,160.2825 2.2496841,160.2905 2.4226246,160.2986 2.7848098,160.3066 3.0261378,160.3146 3.1896272,160.3227 2.5944142,160.3307 2.1202228,160.3388 1.7327605,160.3468 1.931226,160.3549 2.0176444,160.3629 2.887893,160.3709 2.2498043,160.3790 2.4484124,160.3870 2.2327111,160.3951 2.1894562,160.4031 1.7841319,160.4112 1.9310377,160.4192 2.0519419,160.4272 1.6291796,160.4353 0.92218745,160.4433 1.0087715,160.4514 1.6037462,160.4594 2.327697,160.4675 2.3360417,160.4755 1.6893647,160.4836 1.3447293,160.4916 1.8706725,160.4996 1.7155805,160.5077 1.7074723,160.5157 2.3021245,160.5238 2.4996595,160.5318 1.4136527,160.5399 1.7071661,160.5479 1.6631842,160.5560 0.80128735,160.5640 1.4658906,160.5721 2.1378603,160.5801 1.6635793,160.5882 0.96548158,160.5962 0.88806343,160.6043 1.2847027,160.6123 1.3017403,160.6203 1.2327842,160.6284 1.1379136,160.6364 1.3532598,160.6445 1.0172902,160.6525 1.3795726,160.6606 1.4914495,160.6686 1.5083729,160.6767 1.0600858,160.6847 0.96560115,160.6928 1.4741392,160.7008 1.4479816,160.7089 0.79308283,160.7169 0.85366547,160.7250 1.1209071,160.7330 1.3879398,160.7411 1.060115,160.7492 0.85367268,160.7572 1.3623263,160.7653 1.456835,160.7733 1.3187988,160.7814 1.008366,160.7894 0.93102056,160.7975 1.0604806,160.8055 1.2586669,160.8136 1.3792895,160.8216 1.4138654,160.8297 1.6724992,160.8377 1.310173,160.8458 0.8359862,160.8538 0.64653361,160.8619 1.0347015,160.8700 1.6727703,160.8780 1.9914781,160.8861 1.7154307,160.8941 1.5859354,160.9022 1.3273864,160.9102 1.2068758,160.9183 1.1034982,160.9263 1.2242068,160.9344 1.1206638,160.9425 1.0087692,160.9505 1.2243007,160.9586 1.3621813,160.9666 1.3791597,160.9747 1.2672651,160.9827 2.0782096,160.9908 3.0694122,160.9989 2.9393873,161.0069 2.2583439,161.0150 2.4313245,161.0230 4.1992407,161.0311 7.2603745,161.0392 10.544973,161.0472 14.079247,161.0553 25.64529,161.0633 73.373489,161.0714 135.25934,161.0794 152.87469,161.0875 136.34322,161.0956 157.64594,161.1036 296.1763,161.1117 430.26468,161.1198 390.9451,161.1278 217.30472,161.1359 93.139435,161.1439 71.104446,161.1520 65.154564,161.1601 40.363808,161.1681 19.637453,161.1762 10.600645,161.1842 6.9298406,161.1923 3.7483959,161.2004 2.0594323,161.2084 1.5257392,161.2165 1.8104767,161.2246 1.9224743,161.2326 1.8792014,161.2407 1.4997952,161.2488 1.3619456,161.2568 1.1637851,161.2649 1.0086589,161.2729 1.0776106,161.2810 1.2929298,161.2891 1.0949826,161.2971 1.6125085,161.3052 1.9570781,161.3133 2.0171247,161.3213 1.6721522,161.3294 1.4741058,161.3375 1.3706261,161.3455 1.361982,161.3536 1.4049443,161.3617 0.91351694,161.3697 0.75862509,161.3778 1.0261799,161.3859 1.4053576,161.3939 1.3273871,161.4020 1.1034328,161.4101 1.1899443,161.4182 1.6638662,161.4262 1.8618931,161.4343 2.0000572,161.4424 2.1986637,161.4504 2.1293936,161.4585 1.4219728,161.4666 1.2239639,161.4746 1.5520134,161.4827 1.8535148,161.4908 1.4134567,161.4988 1.3103017,161.5069 1.2931275,161.5150 0.94820029,161.5231 0.68959868,161.5311 0.49122679,161.5392 0.50863045,161.5473 0.74160302,161.5553 0.83619553,161.5634 0.93116057,161.5715 1.4657166,161.5796 1.1981397,161.5876 1.0342798,161.5957 1.0861278,161.6038 1.3621703,161.6119 1.0947111,161.6199 0.84498465,161.6280 1.2763908,161.6361 1.8276395,161.6442 1.7928696,161.6522 1.611882,161.6603 1.482789,161.6684 1.5257505,161.6764 1.0257081,161.6845 1.0776855,161.6926 1.0258501,161.7007 1.0516845,161.7088 1.3795776,161.7168 2.0088203,161.7249 1.7153521,161.7330 1.6723835,161.7411 1.8276601,161.7491 1.6723684,161.7572 1.2929155,161.7653 1.2325488,161.7734 1.146436,161.7814 0.957093,161.7895 1.4225906,161.7976 1.5088826,161.8057 1.7674812,161.8138 1.577583,161.8218 1.8102833,161.8299 1.7496524,161.8380 1.2669363,161.8461 1.1033543,161.8541 1.0432514,161.8622 1.6983504,161.8703 1.7930313,161.8784 1.21531,161.8865 0.58621824,161.8945 0.84512776,161.9026 1.0605049,161.9107 1.3274865,161.9188 1.120478,161.9269 0.87930334,161.9350 1.0261651,161.9430 1.6468753,161.9511 2.1986623,161.9592 3.0433099,161.9673 2.4908483,161.9754 1.3701993,161.9834 0.97414881,161.9915 1.3020308,161.9996 1.543011,162.0077 1.456732,162.0158 1.5260478,162.0239 1.8709309,162.0319 2.4486208,162.0400 3.2934785,162.0481 4.0692968,162.0562 5.1219587,162.0643 9.1932735,162.0724 16.573454,162.0805 22.24267,162.0885 22.361368,162.0966 26.858324,162.1047 46.254677,162.1128 74.929703,162.1209 97.790596,162.1290 93.680763,162.1371 68.786774,162.1451 42.377392,162.1532 26.268936,162.1613 14.356435,162.1694 6.7302003,162.1775 3.3611083,162.1856 2.525563,162.1937 2.4653807,162.2018 2.0685818,162.2098 1.7238286,162.2179 1.9567728,162.2260 1.4224002,162.2341 1.4140253,162.2422 1.5258754,162.2503 1.4135512,162.2584 1.3104551,162.2665 1.8449492,162.2746 1.7154151,162.2826 1.482625,162.2907 1.1810839,162.2988 1.5173595,162.3069 1.4825805,162.3150 1.4309829,162.3231 1.1552222,162.3312 1.06039,162.3393 1.1033813,162.3474 0.98263067,162.3555 0.80154634,162.3636 0.54311538,162.3717 1.2849212,162.3797 2.3020089,162.3878 2.1807971,162.3959 1.3446194,162.4040 1.2156845,162.4121 1.3190944,162.4202 1.1205071,162.4283 0.82745856,162.4364 0.82764894,162.4445 0.91386974,162.4526 1.2932017,162.4607 1.6900126,162.4688 2.2329023,162.4769 1.8013353,162.4850 1.3272723,162.4931 1.0085179,162.5012 0.84519678,162.5093 1.3021173,162.5173 1.499837,162.5254 1.1891866,162.5335 0.81030232,162.5416 1.1294551,162.5497 1.103332,162.5578 0.92232269,162.5659 0.80161297,162.5740 0.81033075,162.5821 0.948385,162.5902 1.1465768,162.5983 0.991247,162.6064 1.0172567,162.6145 1.2846128,162.6226 1.1120085,162.6307 0.73255497,162.6388 0.56898814,162.6469 0.83647037,162.6550 1.232867,162.6631 1.1893616,162.6712 0.66375518,162.6793 1.1729783,162.6874 1.9055147,162.6955 1.7930803,162.7036 1.551573,162.7117 1.4480871,162.7198 1.758299,162.7279 1.7670907,162.7360 1.5862565,162.7441 1.0601674,162.7522 0.65520322,162.7603 0.8365823,162.7684 1.2070106,162.7765 1.2844307,162.7846 1.3274931,162.7927 1.1809204,162.8008 1.3106121,162.8089 1.5949986,162.8170 1.3448076,162.8251 1.4398065,162.8332 1.8190399,162.8413 1.6982459,162.8495 1.4050112,162.8576 1.2412057,162.8657 1.2500274,162.8738 1.1291136,162.8819 0.57725263,162.8900 0.51721847,162.8981 0.88802469,162.9062 1.0864831,162.9143 1.5001861,162.9224 1.4308121,162.9305 1.2238808,162.9386 1.0603681,162.9467 1.2847053,162.9548 1.526104,162.9629 1.6465447,162.9710 1.4394214,162.9791 1.3966107,162.9873 2.5177417,162.9954 3.2507627,163.0035 3.7852473,163.0116 4.3880162,163.0197 4.2065949,163.0278 4.362112,163.0359 7.3572998,163.0440 17.532312,163.0521 26.891922,163.0602 30.438471,163.0683 42.418781,163.0765 142.39987,163.0846 330.98679,163.0927 402.63025,163.1008 282.2861,163.1089 120.88344,163.1170 57.847481,163.1251 48.44524,163.1332 43.005199,163.1413 38.628098,163.1494 36.714684,163.1576 31.867264,163.1657 23.252802,163.1738 12.734989,163.1819 4.9021502,163.1900 2.7410736,163.1981 2.1549304,163.2062 1.6722772,163.2144 1.7071126,163.2225 1.8619528,163.2306 1.2756739,163.2387 1.4224576,163.2468 1.3793154,163.2549 1.499903,163.2630 1.1549696,163.2711 1.1550149,163.2793 1.1551793,163.2874 1.422588,163.2955 1.6640362,163.3036 1.7844894,163.3117 1.2672485,163.3198 1.3275416,163.3280 1.6810256,163.3361 2.0864222,163.3442 1.8877839,163.3523 1.2843657,163.3604 1.2500174,163.3685 1.2154658,163.3767 1.034251,163.3848 0.73277473,163.3929 0.9745186,163.4010 1.3277382,163.4091 1.4481887,163.4172 1.310132,163.4254 0.99134678,163.4335 1.2761116,163.4416 1.5343553,163.4497 1.1377538,163.4578 1.1724625,163.4660 1.2929679,163.4741 0.95694947,163.4822 1.1897655,163.4903 1.172223,163.4984 0.89629084,163.5066 0.73284549,163.5147 1.2588706,163.5228 1.4395833,163.5309 1.0172147,163.5390 1.077549,163.5472 0.80155271,163.5553 0.60343224,163.5634 0.6813283,163.5715 1.4399043,163.5797 1.2755277,163.5878 0.68071139,163.5959 0.44820803,163.6040 0.4139238,163.6121 0.78470463,163.6203 1.3104556,163.6284 1.405146,163.6365 0.87919807,163.6446 0.8535524,163.6528 1.2674305,163.6609 1.4827324,163.6690 1.2584478,163.6771 1.0085384,163.6853 0.8276583,163.6934 0.81047237,163.7015 0.93092954,163.7096 1.0774897,163.7178 1.2328248,163.7259 0.84468228,163.7340 0.42225781,163.7421 0.56032556,163.7503 1.1295307,163.7584 1.7676142,163.7665 1.6982691,163.7747 1.0082376,163.7828 0.27560565,163.7909 0.39686847,163.7990 0.9916805,163.8072 0.97403252,163.8153 0.87920433,163.8234 1.0173957,163.8315 1.4655448,163.8397 1.2239524,163.8478 0.97408217,163.8559 0.92220563,163.8641 0.48256785,163.8722 0.30176505,163.8803 0.40530971,163.8885 0.62100923,163.8966 1.0173917,163.9047 0.82723719,163.9128 0.35319713,163.9210 0.28465292,163.9291 0.65517956,163.9372 0.58615023,163.9454 0.90555686,163.9535 1.4486158,163.9616 1.6725457,163.9698 2.0862246,163.9779 1.8962295,163.9860 1.0771441,163.9942 0.62954974,164.0023 1.6470904,164.0104 2.2328799,164.0186 2.473927,164.0267 2.2327418,164.0348 2.7933257,164.0430 3.6992109,164.0511 5.9754343,164.0592 7.3453879,164.0674 10.244753,164.0755 24.771244,164.0836 51.065414,164.0918 66.415466,164.0999 60.520046,164.1080 56.151375,164.1162 77.459221,164.1243 85.926384,164.1325 61.610264,164.1406 29.87006,164.1487 28.833607,164.1569 37.148914,164.1650 32.942291,164.1731 18.638985,164.1813 8.1252718,164.1894 3.6968558,164.1975 3.0773332,164.2057 3.2501705,164.2138 3.4914312,164.2220 3.2325227,164.2301 2.1716409,164.2382 0.87887323,164.2464 0.93121618,164.2545 0.93099082,164.2627 0.86207682,164.2708 1.0001347,164.2789 1.0174305,164.2871 1.3709526,164.2952 1.6376545,164.3034 1.0170472,164.3115 1.2070671,164.3196 1.3878888,164.3278 1.387807,164.3359 1.3101619,164.3441 0.89646453,164.3522 0.96574396,164.3603 1.3278677,164.3685 1.8620667,164.3766 1.7757583,164.3848 1.8361831,164.3929 1.5690598,164.4011 1.5172514,164.4092 1.2842813,164.4173 1.1034014,164.4255 1.2156689,164.4336 1.2327551,164.4418 0.98269278,164.4499 1.1119254,164.4581 0.83591849,164.4662 0.28431568,164.4743 0.15520573,164.4825 0.35352167,164.4906 0.49153283,164.4988 0.97448957,164.5069 1.4224515,164.5151 1.0603083,164.5232 1.086253,164.5314 1.2932459,164.5395 1.9311519,164.5477 1.6893574,164.5558 1.0687363,164.5640 0.68099523,164.5721 0.9398039,164.5802 1.3449018,164.5884 1.2067782,164.5965 0.844993,164.6047 1.2069613,164.6128 1.2587055,164.6210 1.6466144,164.6291 1.3446243,164.6373 0.99124974,164.6454 0.72402638,164.6536 0.73267066,164.6617 0.78442752,164.6699 0.75000072,164.6780 0.57783091,164.6862 0.88813591,164.6943 1.0603603,164.7025 1.2498363,164.7106 0.89639419,164.7188 0.98286611,164.7269 1.1121936,164.7351 1.4052942,164.7432 1.4827256,164.7514 1.3274262,164.7595 0.97399646,164.7677 0.78432953,164.7758 0.78461546,164.7840 1.0518264,164.7921 0.78419101,164.8003 0.65511078,164.8084 0.89667869,164.8166 0.98285162,164.8248 0.85350847,164.8329 0.71556216,164.8411 0.9998703,164.8492 1.0602638,164.8574 1.1553016,164.8655 1.3537407,164.8737 1.732985,164.8818 1.6377265,164.8900 1.1203668,164.8981 0.81032896,164.9063 1.0260085,164.9145 0.9742105,164.9226 1.3881992,164.9308 1.8450997,164.9389 2.1989589,164.9471 2.7156701,164.9552 2.1721284,164.9634 2.3962324,164.9715 1.8441974,164.9797 1.9311754,164.9879 2.845382,164.9960 3.2764049,165.0042 3.5867248,165.0123 4.2590837,165.0205 5.6901846,165.0286 7.6475267,165.0368 9.1388388,165.0450 11.528784,165.0531 23.087357,165.0613 49.818241,165.0694 91.511932,165.0776 156.56793,165.0858 256.94891,165.0939 552.02966,165.1021 874.47992,165.1102 837.59448,165.1184 469.21936,165.1266 168.19894,165.1347 72.075371,165.1429 54.174526,165.1510 41.655289,165.1592 29.648455,165.1674 18.643248,165.1755 13.067973,165.1837 9.9463015,165.1919 6.3348804,165.2000 4.2752109,165.2082 2.5334964,165.2163 1.1031581,165.2245 1.2328273,165.2327 1.1980931,165.2408 1.1637973,165.2490 1.4831893,165.2572 2.2157753,165.2653 2.215446,165.2735 2.077364,165.2817 1.3878207,165.2898 1.4572006,165.2980 1.6809337,165.3062 1.3013804,165.3143 0.79279691,165.3225 0.48273265,165.3306 0.85360181,165.3388 1.1896036,165.3470 0.97409564,165.3551 0.88800436,165.3633 1.1123933,165.3715 1.5950706,165.3796 1.6463463,165.3878 1.4393048,165.3960 1.1552991,165.4041 1.6727846,165.4123 1.9224056,165.4205 1.8360113,165.4287 1.5084866,165.4368 1.3104243,165.4450 1.3708404,165.4532 1.4394771,165.4613 1.17233,165.4695 1.0863435,165.4777 0.96533072,165.4858 0.91380799,165.4940 1.2414846,165.5022 0.98253399,165.5103 1.0001389,165.5185 1.612291,165.5267 1.6552216,165.5349 1.5776045,165.5430 1.3447022,165.5512 1.3534707,165.5594 1.6380321,165.5675 1.6206757,165.5757 1.2583706,165.5839 0.92240095,165.5921 1.2159859,165.6002 1.767463,165.6084 1.6292027,165.6166 1.4135782,165.6247 1.2154063,165.6329 1.3190354,165.6411 1.379228,165.6493 1.3618991,165.6574 1.1895988,165.6656 0.98267287,165.6738 0.75859624,165.6820 0.89683086,165.6901 1.1209047,165.6983 1.2070328,165.7065 1.6035032,165.7147 1.6030821,165.7228 1.0858557,165.7310 0.80168378,165.7392 0.81914765,165.7474 1.0518188,165.7555 0.96543241,165.7637 1.1206146,165.7719 0.85325122,165.7801 0.7242471,165.7882 0.84499294,165.7964 0.73264235,165.8046 0.66377813,165.8128 0.74144483,165.8210 0.86190903,165.8291 0.93972129,165.8373 1.388128,165.8455 0.96537018,165.8537 0.80162191,165.8619 0.78449905,165.8700 0.8447628,165.8782 0.60337973,165.8864 0.53449768,165.8946 0.42229015,165.9027 0.29306611,165.9109 0.47415268,165.9191 0.47424749,165.9273 0.81939447,165.9355 1.2933097,165.9437 1.0428407,165.9518 1.0258678,165.9600 1.5087547,165.9682 1.3102427,165.9764 0.99987197,165.9846 0.6809271,165.9927 0.7671681,166.0009 0.9051674,166.0091 1.4484618,166.0173 1.8796529,166.0255 2.3627458,166.0337 3.4143813,166.0418 4.6814327,166.0500 5.9831929,166.0582 7.3802614,166.0664 11.590586,166.0746 21.965458,166.0828 44.741646,166.0909 90.600426,166.0991 146.42067,166.1073 159.4455,166.1155 111.88711,166.1237 55.02042,166.1319 35.264797,166.1401 33.127285,166.1482 22.907042,166.1564 12.408751,166.1646 6.5845366,166.1728 5.9310589,166.1810 4.8615904,166.1892 3.5507641,166.1974 1.8527443,166.2055 1.2238492,166.2137 0.49135706,166.2219 0.52612776,166.2301 1.034685,166.2383 1.2068536,166.2465 1.1207162,166.2547 1.2933272,166.2629 1.5691568,166.2711 1.88782,166.2792 1.586163,166.2874 1.2844663,166.2956 0.801332,166.3038 0.68105066,166.3120 1.5865611,166.3202 2.0084891,166.3284 1.3445075,166.3366 0.64643466,166.3448 0.79314345,166.3530 1.2072001,166.3611 1.4915184,166.3693 1.3275092,166.3775 1.2068568,166.3857 1.1205676,166.3939 1.0432665,166.4021 1.5088022,166.4103 1.6464962,166.4185 1.6119516,166.4267 1.3102394,166.4349 1.0601888,166.4431 0.7153753,166.4513 0.8362816,166.4595 1.0517479,166.4676 1.163976,166.4758 1.3622371,166.4840 1.4652808,166.4922 1.2501274,166.5004 1.31932,166.5086 1.431044,166.5168 1.6292351,166.5250 1.4737511,166.5332 0.96524352,166.5414 0.81029457,166.5496 0.6207661,166.5578 0.80196488,166.5660 0.92247444,166.5742 0.93948472,166.5824 0.71550924,166.5906 0.86199528,166.5988 0.61189944,166.6070 0.74154866,166.6152 0.97425789,166.6234 0.87088341,166.6316 0.8793202,166.6398 0.71534884,166.6480 0.62054384,166.6562 0.64662433,166.6644 1.0088923,166.6726 1.0429612,166.6808 0.89640832,166.6890 1.2587429,166.6972 1.6295662,166.7054 1.793174,166.7136 1.4482919,166.7218 1.3015466,166.7300 0.6894176,166.7382 0.73284352,166.7464 0.97414315,166.7546 0.90502572,166.7628 0.63776457,166.7710 0.43963176,166.7792 0.54329097,166.7874 0.97432601,166.7956 1.1636891,166.8038 1.0691011,166.8120 1.3535384,166.8202 1.1895001,166.8284 1.2415061,166.8366 1.2412817,166.8448 0.81883734,166.8530 0.87934816,166.8612 1.0086275,166.8694 1.1034343,166.8776 0.92250562,166.8858 1.1727171,166.8940 1.5087075,166.9022 1.7325308,166.9104 1.189502,166.9186 1.0778232,166.9268 1.5950602,166.9350 1.7154887,166.9432 1.4565256,166.9514 0.98263043,166.9596 1.155284,166.9678 1.3188428,166.9761 1.3363512,166.9843 1.4401269,166.9925 1.7504878,167.0007 2.4225907,167.0089 3.1295016,167.0171 3.9225483,167.0253 5.890522,167.0335 18.985388,167.0417 46.256535,167.0499 62.994888,167.0581 54.750645,167.0663 51.354271,167.0745 96.573395,167.0828 148.16661,167.0910 161.02901,167.0992 138.19296,167.1074 121.92001,167.1156 119.24026,167.1238 105.71027,167.1320 71.356796,167.1402 35.926117,167.1484 23.688919,167.1566 22.802002,167.1649 19.807333,167.1731 13.081484,167.1813 7.298883,167.1895 5.1543994,167.1977 3.3357916,167.2059 2.2844565,167.2141 1.9651837,167.2223 2.0343685,167.2305 2.2326095,167.2388 1.5860071,167.2470 1.6983864,167.2552 1.594646,167.2634 1.0169992,167.2716 0.72423911,167.2798 0.90535355,167.2880 1.1550729,167.2963 1.318998,167.3045 1.5778028,167.3127 1.422442,167.3209 1.2587025,167.3291 1.3794314,167.3373 1.2325612,167.3455 1.1551845,167.3538 2.0002079,167.3620 2.2239327,167.3702 1.5945303,167.3784 1.1551532,167.3866 1.1467788,167.3948 1.6812466,167.4031 1.6894661,167.4113 1.4739143,167.4195 1.3794656,167.4277 1.5862586,167.4359 1.4567492,167.4441 1.6207098,167.4524 1.638007,167.4606 1.4136798,167.4688 0.86195773,167.4770 0.68964642,167.4852 0.71543014,167.4935 0.81896168,167.5017 1.1897364,167.5099 1.2587558,167.5181 1.3447893,167.5263 1.103321,167.5346 0.98285365,167.5428 0.99999607,167.5510 1.1380962,167.5592 1.7418656,167.5674 2.3104758,167.5757 2.1203556,167.5839 1.6893122,167.5921 1.3276345,167.6003 1.2153935,167.6085 0.61189336,167.6168 0.8708266,167.6250 1.3534515,167.6332 1.3274659,167.6414 1.0343651,167.6497 0.85338795,167.6579 0.60342067,167.6661 0.90549916,167.6743 1.3364526,167.6825 1.2672707,167.6908 1.4482087,167.6990 1.1979307,167.7072 0.52556515,167.7154 0.163764,167.7237 0.4055388,167.7319 1.1382359,167.7401 1.3362885,167.7483 1.3965579,167.7566 1.3102185,167.7648 1.1809827,167.7730 1.198161,167.7812 1.586109,167.7895 1.9140548,167.7977 2.0345454,167.8059 1.3617797,167.8142 0.81035149,167.8224 0.95687467,167.8306 0.85348338,167.8388 1.0517651,167.8471 0.83592069,167.8553 0.40506876,167.8635 0.55190998,167.8717 1.2242764,167.8800 1.2154359,167.8882 0.66384208,167.8964 0.8710171,167.9047 1.4141116,167.9129 1.7325565,167.9211 1.2237773,167.9293 1.0946077,167.9376 0.57757384,167.9458 0.95717031,167.9540 1.2759684,167.9623 1.3276337,167.9705 1.1466404,167.9787 1.2325944,167.9870 1.2845759,167.9952 2.4057128,168.0034 3.5696611,168.0117 3.8965526,168.0199 2.8097644,168.0281 2.1986902,168.0364 3.6482942,168.0446 7.7605753,168.0528 13.244729,168.0611 24.000242,168.0693 40.829872,168.0775 56.196041,168.0858 63.708374,168.0940 62.913261,168.1022 66.850975,168.1105 84.835205,168.1187 88.243805,168.1269 66.468643,168.1352 49.178356,168.1434 61.631313,168.1516 76.969131,168.1599 65.952522,168.1681 35.105171,168.1763 14.260499,168.1846 7.4207211,168.1928 5.4816179,168.2010 3.938581,168.2093 2.956717,168.2175 2.6381593,168.2258 2.4735715,168.2340 1.3095214,168.2422 0.68953359,168.2505 0.62077707,168.2587 0.68110085,168.2669 0.86210972,168.2752 0.73273212,168.2834 0.87078851,168.2917 1.0258274,168.2999 1.1467155,168.3081 1.5261853,168.3164 1.7587104,168.3246 1.7670169,168.3329 1.2668574,168.3411 0.85323775,168.3493 0.95693213,168.3576 0.99134392,168.3658 0.77590925,168.3741 1.10353,168.3823 0.96541238,168.3905 1.0604042,168.3988 1.3190891,168.4070 1.4396913,168.4153 1.0946467,168.4235 0.63794971,168.4317 1.0950679,168.4400 1.7327329,168.4482 1.6551589,168.4565 1.3880833,168.4647 1.5429674,168.4730 1.4222616,168.4812 1.2153904,168.4894 0.81872106,168.4977 0.5345912,168.5059 0.81916046,168.5142 0.92246318,168.5224 1.1728427,168.5307 1.7416161,168.5389 1.7239096,168.5471 1.430692,168.5554 1.0946275,168.5636 1.1035593,168.5719 0.96543437,168.5801 0.68095803,168.5884 0.59492981,168.5966 0.70703721,168.6049 0.92249745,168.6131 1.0344192,168.6214 1.2931985,168.6296 1.6725549,168.6379 1.3014492,168.6461 0.69811338,168.6544 1.0947866,168.6626 0.81023264,168.6708 0.57752937,168.6791 0.30181938,168.6873 0.62092859,168.6956 1.3534563,168.7038 1.6120108,168.7121 1.6120666,168.7203 1.7416618,168.7286 1.758633,168.7368 1.3961551,168.7451 1.0172366,168.7533 1.112398,168.7616 1.1379827,168.7698 1.0256276,168.7781 1.0602547,168.7863 1.2673008,168.7946 1.1812007,168.8028 1.2503126,168.8111 1.7242329,168.8193 1.629022,168.8276 1.267056,168.8358 1.1464185,168.8441 1.0860162,168.8523 0.75857472,168.8606 0.68116337,168.8689 0.6726746,168.8771 0.9915483,168.8854 1.051595,168.8936 0.84457535,168.9019 0.54306525,168.9101 0.63805145,168.9184 0.7844612,168.9266 0.79296052,168.9349 0.93971562,168.9431 1.1037849,168.9514 1.1379787,168.9596 1.0255864,168.9679 0.91377532,168.9762 1.0777551,168.9844 1.2244262,168.9927 2.0690827,169.0009 2.4222887,169.0092 2.3020298,169.0174 3.0094881,169.0257 5.2259493,169.0340 9.5986967,169.0422 23.290695,169.0505 66.300079,169.0587 124.6809,169.0670 142.67366,169.0752 115.00806,169.0835 105.2937,169.0918 138.88136,169.1000 154.91753,169.1083 128.13264,169.1165 88.484001,169.1248 75.101006,169.1330 93.35833,169.1413 109.86403,169.1496 102.8989,169.1578 66.650658,169.1661 33.210743,169.1743 15.976687,169.1826 9.2213736,169.1909 5.9811339,169.1991 4.1715207,169.2074 2.8962202,169.2156 1.8361255,169.2239 1.5948614,169.2322 1.3705707,169.2404 1.2584294,169.2487 0.99120015,169.2570 0.63778472,169.2652 0.81908208,169.2735 1.4224749,169.2817 0.90505034,169.2900 0.72430557,169.2983 1.094871,169.3065 0.93940777,169.3148 0.49136358,169.3231 0.53452474,169.3313 0.84485376,169.3396 1.1553018,169.3479 1.5862374,169.3561 1.9396613,169.3644 1.6639132,169.3726 1.4051501,169.3809 1.3534344,169.3892 1.543189,169.3974 1.499985,169.4057 1.3705522,169.4140 0.87906665,169.4222 0.58614916,169.4305 0.71560526,169.4388 1.0605431,169.4470 1.4138458,169.4553 1.56905,169.4636 1.3878661,169.4718 0.71524739,169.4801 0.68977094,169.4884 1.1209115,169.4966 1.7240928,169.5049 1.7326177,169.5132 1.9485233,169.5215 2.0692906,169.5297 1.8706427,169.5380 1.6634727,169.5463 1.5168039,169.5545 1.1810862,169.5628 1.3277715,169.5711 0.85335356,169.5793 0.81891215,169.5876 0.65500855,169.5959 0.37059814,169.6041 0.39664251,169.6124 0.6638357,169.6207 0.71552318,169.6290 1.3363986,169.6372 1.9828595,169.6455 1.7673496,169.6538 1.7412727,169.6620 1.0083938,169.6703 0.86246532,169.6786 1.6383675,169.6869 2.0602007,169.6951 1.6807419,169.7034 1.3790966,169.7117 1.4050509,169.7200 1.8105669,169.7282 1.6207508,169.7365 1.2759392,169.7448 1.646935,169.7531 2.1467195,169.7613 1.9135858,169.7696 1.4825308,169.7779 1.3705285,169.7862 1.1204172,169.7944 0.75857466,169.8027 0.81894767,169.8110 1.2758704,169.8193 1.836449,169.8275 2.2417305,169.8358 2.534436,169.8441 1.94785,169.8524 0.94804692,169.8606 0.67249316,169.8689 0.92255682,169.8772 1.0948132,169.8855 1.1552981,169.8937 1.2590537,169.9020 1.5170342,169.9103 0.79261255,169.9186 0.97408164,169.9269 1.2415054,169.9351 1.5865967,169.9434 1.6037271,169.9517 1.8531834,169.9600 1.7327478,169.9683 2.3364162,169.9765 2.0170372,169.9848 1.7155105,169.9931 1.966063,170.0014 3.1035888,170.0097 3.0256507,170.0179 2.5350318,170.0262 3.3371234,170.0345 5.7162056,170.0428 7.2943158,170.0511 10.605994,170.0593 15.209668,170.0676 20.192301,170.0759 26.384253,170.0842 42.71685,170.0925 64.690193,170.1008 73.611549,170.1090 77.981148,170.1173 172.44794,170.1256 411.41476,170.1339 525.39606,170.1422 384.37732,170.1505 156.61508,170.1587 51.835567,170.1670 31.764772,170.1753 26.954338,170.1836 18.926611,170.1919 11.616851,170.2002 6.7137651,170.2085 4.3530016,170.2167 3.4475014,170.2250 2.4734731,170.2333 2.0084214,170.2416 1.8794022,170.2499 2.0346553,170.2582 1.646529,170.2665 1.4738263,170.2747 0.95661783,170.2830 1.0950371,170.2913 1.5779055,170.2996 1.7672864,170.3079 1.5948108,170.3162 1.3187534,170.3245 0.88785732,170.3328 1.1034713,170.3410 1.1377701,170.3493 0.95684236,170.3576 0.97420919,170.3659 1.0949451,170.3742 1.1379663,170.3825 1.0603712,170.3908 1.0603192,170.3991 1.0603539,170.4074 1.2844089,170.4156 1.163878,170.4239 1.4656888,170.4322 1.8878958,170.4405 2.0088232,170.4488 1.9313381,170.4571 2.1205819,170.4654 2.0772643,170.4737 1.5600257,170.4820 0.91363925,170.4903 0.79298711,170.4986 0.69824576,170.5069 1.0778048,170.5151 1.258809,170.5234 1.1035517,170.5317 1.2588923,170.5400 2.0002267,170.5483 2.034308,170.5566 1.637779,170.5649 1.7154087,170.5732 1.8533161,170.5815 2.0345335,170.5898 2.0000048,170.5981 1.3360668,170.6064 1.0603108,170.6147 1.0517337,170.6230 1.2155246,170.6313 1.1035309,170.6396 1.0690593,170.6479 0.98259759,170.6562 1.1635461,170.6645 1.310279,170.6728 1.1205621,170.6810 0.85349691,170.6893 1.0779586,170.6976 1.3020308,170.7059 1.396651,170.7142 1.5861233,170.7225 1.4740211,170.7308 1.1291382,170.7391 0.95676637,170.7474 1.1034739,170.7557 1.4137728,170.7640 1.4998142,170.7723 1.1637176,170.7806 1.1725806,170.7889 1.1723961,170.7972 0.95678067,170.8055 0.74140656,170.8138 0.67248482,170.8221 0.75868177,170.8304 0.70699924,170.8387 0.81927687,170.8470 1.112061,170.8553 1.0342754,170.8636 1.0084914,170.8719 1.0089082,170.8802 1.3798327,170.8885 1.6982024,170.8968 1.6202148,170.9051 1.4481231,170.9134 1.7501009,170.9217 1.7242028,170.9300 1.4050918,170.9384 0.90502781,170.9467 1.5174279,170.9550 2.1552253,170.9633 2.0518911,170.9716 2.345228,170.9799 2.8019044,170.9882 3.8105323,170.9965 4.8884516,171.0048 5.2068844,171.0131 4.44801,171.0214 4.4227443,171.0297 5.9744329,171.0380 11.444224,171.0463 25.431416,171.0546 44.966839,171.0629 95.040604,171.0712 177.12096,171.0795 235.81094,171.0878 244.7188,171.0961 258.2832,171.1045 385.71927,171.1128 538.71735,171.1211 570.48608,171.1294 446.55539,171.1377 279.98383,171.1460 145.42818,171.1543 74.727737,171.1626 48.886734,171.1709 32.490902,171.1792 19.295933,171.1875 11.488936,171.1958 8.6369286,171.2042 6.8522563,171.2125 4.3174729,171.2208 1.8527561,171.2291 1.6552945,171.2374 1.3791679,171.2457 1.2328166,171.2540 1.5087743,171.2623 1.7241662,171.2706 1.5947015,171.2790 1.5257214,171.2873 1.2069578,171.2956 1.1640855,171.3039 1.4313874,171.3122 1.5772376,171.3205 1.2238253,171.3288 1.4137739,171.3371 0.96532291,171.3454 0.72409159,171.3538 0.56042457,171.3621 0.75032008,171.3704 1.1637367,171.3787 0.90482014,171.3870 0.67239743,171.3953 0.73283774,171.4036 0.69844896,171.4120 1.0867028,171.4203 1.56043,171.4286 1.3272542,171.4369 1.1205547,171.4452 1.2845623,171.4535 1.4828681,171.4619 1.6810685,171.4702 1.7154006,171.4785 1.4826719,171.4868 1.3446697,171.4951 0.84473181,171.5034 1.1727169,171.5118 1.5348866,171.5201 1.6204699,171.5284 1.0426015,171.5367 0.62058318,171.5450 0.59495854,171.5533 1.1902469,171.5617 2.0088973,171.5700 1.8876712,171.5783 1.5427984,171.5866 1.3274356,171.5949 1.1293296,171.6033 1.4570181,171.6116 2.2330124,171.6199 2.5517752,171.6282 2.2325099,171.6365 1.568927,171.6449 1.7068191,171.6532 1.3616889,171.6615 0.50855446,171.6698 0.79347646,171.6781 1.5347545,171.6865 1.663537,171.6948 1.3101517,171.7031 1.3368183,171.7114 2.0953209,171.7197 2.1807015,171.7281 1.732384,171.7364 1.5430492,171.7447 1.594631,171.7530 1.6464345,171.7614 1.7759581,171.7697 1.5173383,171.7780 1.2762045,171.7863 1.6898735,171.7947 1.8446199,171.8030 1.508146,171.8113 1.0257366,171.8196 1.0519704,171.8279 1.1293399,171.8363 1.2499404,171.8446 1.1638725,171.8529 1.1207235,171.8612 1.1207004,171.8696 1.4568346,171.8779 1.4483273,171.8862 1.3188872,171.8946 0.90512949,171.9029 1.1466663,171.9112 1.2671603,171.9195 1.2498995,171.9279 1.0605388,171.9362 1.5691146,171.9445 1.5431706,171.9528 1.8966571,171.9612 1.8362677,171.9695 2.0000682,171.9778 2.2936509,171.9862 3.5181909,171.9945 4.7418375,172.0028 5.7324748,172.0111 5.1376195,172.0195 4.9655962,172.0278 5.4055243,172.0361 7.0098915,172.0445 9.3559599,172.0528 14.737824,172.0611 26.965059,172.0695 46.789364,172.0778 76.221878,172.0861 149.94992,172.0944 529.7644,172.1028 1369.9402,172.1111 1855.8088,172.1194 1443.9399,172.1278 660.42529,172.1361 260.35693,172.1444 164.67317,172.1528 125.1571,172.1611 84.274261,172.1694 61.562523,172.1778 52.77338,172.1861 43.760345,172.1944 28.343468,172.2028 14.244019,172.2111 7.8684959,172.2194 4.8267226,172.2278 3.7755842,172.2361 3.171979,172.2444 2.672168,172.2528 2.310461,172.2611 2.1982696,172.2694 2.1122832,172.2778 2.4310801,172.2861 2.4394355,172.2945 2.1806736,172.3028 1.7326567,172.3111 1.8707594,172.3195 1.8449985,172.3278 2.0001647,172.3361 2.0002356,172.3445 2.3449965,172.3528 2.0427034,172.3611 1.3878692,172.3695 1.7156688,172.3778 2.0085862,172.3862 1.9567574,172.3945 1.6119436,172.4028 1.3535047,172.4112 1.3880657,172.4195 1.5862544,172.4279 2.1038647,172.4362 3.0604887,172.4445 2.7924831,172.4529 2.7155859,172.4612 3.1903832,172.4696 2.8703034,172.4779 1.5598627,172.4862 1.672466,172.4946 1.620495,172.5029 1.6549194,172.5113 1.3877788,172.5196 1.4055196,172.5279 2.3632905,172.5363 4.6473145,172.5446 4.9905581,172.5530 3.2404537,172.5613 2.207267,172.5697 2.5692189,172.5780 2.0856695,172.5863 1.629153,172.5947 1.664055,172.6030 2.0259521,172.6114 2.1379471,172.6197 2.6636481,172.6281 2.1032979,172.6364 1.7500168,172.6447 1.6035542,172.6531 2.1037467,172.6614 2.4224241,172.6698 2.0429034,172.6781 1.8274065,172.6865 2.1292181,172.6948 1.8446977,172.7032 1.284161,172.7115 0.80161726,172.7199 1.345201,172.7282 1.6813353,172.7365 1.7238189,172.7449 1.2754931,172.7532 1.6986139,172.7616 2.2074897,172.7699 2.4311728,172.7783 2.3101153,172.7866 2.4222074,172.7950 2.2412887,172.8033 2.1636782,172.8117 1.9223297,172.8200 1.7328939,172.8284 1.6812273,172.8367 2.2071755,172.8451 2.9401038,172.8534 3.8710117,172.8618 4.3016658,172.8701 4.2327251,172.8785 3.9739192,172.8868 3.5516138,172.8952 3.7245443,172.9035 4.0092697,172.9119 4.6556787,172.9202 6.0265059,172.9286 7.6820688,172.9369 9.3797541,172.9453 10.542884,172.9536 11.207265,172.9620 11.673806,172.9703 12.759835,172.9787 14.362536,172.9870 16.708599,172.9954 21.736322,173.0037 27.856932,173.0121 34.375763,173.0205 44.697929,173.0288 61.001625,173.0372 90.039619,173.0455 153.99057,173.0539 269.85703,173.0622 478.22415,173.0706 1068.7919,173.0789 4028.812,173.0873 9146.4248,173.0956 10939.49,173.1040 7683.5728,173.1124 3205.1411,173.1207 1211.338,173.1291 744.19189,173.1374 503.07904,173.1458 328.35968,173.1541 221.76965,173.1625 138.28326,173.1709 89.79776,173.1792 57.70924,173.1876 38.792576,173.1959 25.665937,173.2043 16.841366,173.2126 12.808423,173.2210 10.007524,173.2294 8.9133921,173.2377 7.2063384,173.2461 6.7336712,173.2544 9.3107595,173.2628 8.8013096,173.2712 8.4566288,173.2795 6.9469481,173.2879 5.1113582,173.2962 4.9229331,173.3046 6.1295557,173.3130 5.7237754,173.3213 4.8703451,173.3297 4.7930689,173.3380 4.8276029,173.3464 4.5773373,173.3548 4.0687199,173.3631 3.8880429,173.3715 4.8454504,173.3798 5.0599871,173.3882 3.3438871,173.3966 3.2155874,173.4049 3.1380839,173.4133 3.3193705,173.4217 4.7941947,173.4300 5.6636486,173.4384 4.5424786,173.4468 3.4216542,173.4551 2.4477434,173.4635 3.1641946,173.4718 3.6211405,173.4802 3.6640894,173.4886 3.4910681,173.4969 3.0770569,173.5053 2.3019392,173.5137 3.0261734,173.5220 3.1287112,173.5304 3.146677,173.5388 3.3798308,173.5471 3.1287975,173.5555 2.0858903,173.5639 2.2935257,173.5722 2.7847962,173.5806 3.1635585,173.5890 2.8962908,173.5973 2.9310446,173.6057 3.1984375,173.6141 3.0772538,173.6224 2.0002477,173.6308 2.9405656,173.6392 3.3962939,173.6475 2.8787227,173.6559 2.2148435,173.6643 1.4911832,173.6727 1.2155074,173.6810 1.0948285,173.6894 1.5090129,173.6978 2.0778625,173.7061 2.6638234,173.7145 3.0088379,173.7229 4.0519238,173.7312 3.9220698,173.7396 3.0343192,173.7480 2.2241237,173.7564 2.0343914,173.7647 2.2676516,173.7731 2.9656541,173.7815 2.4569318,173.7898 3.1895304,173.7982 2.5854075,173.8066 1.8102175,173.8150 1.7243817,173.8233 1.9397153,173.8317 1.8104479,173.8401 1.9829283,173.8485 1.8016787,173.8568 1.7758082,173.8652 1.9653304,173.8736 1.9309375,173.8819 2.1296327,173.8903 2.0343084,173.8987 1.5255792,173.9071 1.5693296,173.9154 2.5176792,173.9238 2.9739659,173.9322 2.3532815,173.9406 2.1986988,173.9490 2.8797963,173.9573 3.7506306,173.9657 4.6386604,173.9741 4.8446851,173.9825 4.050797,173.9908 3.1374409,173.9992 3.4745636,174.0076 4.4227948,174.0160 4.5689535,174.0243 4.6033363,174.0327 4.8626614,174.0411 7.5804491,174.0495 13.184691,174.0579 21.740891,174.0662 40.545403,174.0746 91.566383,174.0830 312.92639,174.0914 658.87628,174.0998 751.37372,174.1081 509.6586,174.1165 238.61821,174.1249 145.76237,174.1333 115.05988,174.1417 81.198875,174.1500 56.087185,174.1584 45.808392,174.1668 46.104641,174.1752 71.201126,174.1836 243.27501,174.1919 640.65503,174.2003 873.57538,174.2087 683.19904,174.2171 293.86203,174.2255 94.02253,174.2339 47.609612,174.2422 32.346432,174.2506 22.849499,174.2590 17.135139,174.2674 11.376863,174.2758 7.0587201,174.2842 4.9989204,174.2925 4.240963,174.3009 3.9477181,174.3093 2.7664919,174.3177 1.7327546,174.3261 1.5776294,174.3345 1.5084835,174.3428 2.0694642,174.3512 3.1036019,174.3596 2.7235255,174.3680 1.8702919,174.3764 1.5518537,174.3848 1.6381035,174.3932 1.7069722,174.4016 2.0863023,174.4099 1.9741565,174.4183 2.2502897,174.4267 3.1983664,174.4351 2.7924199,174.4435 1.3531321,174.4519 1.2333847,174.4603 1.870943,174.4687 1.7066394,174.4770 1.6898332,174.4854 2.1210921,174.4938 2.2327559,174.5022 2.0429909,174.5106 2.1721792,174.5190 1.6375262,174.5274 1.1207168,174.5358 1.5000429,174.5442 1.344607,174.5525 1.0604644,174.5609 1.543292,174.5693 2.0514822,174.5777 1.732597,174.5861 1.5861764,174.5945 1.3794882,174.6029 2.2592089,174.6113 3.0173776,174.6197 2.499866,174.6281 2.1290963,174.6365 1.7151732,174.6449 1.7672909,174.6532 1.9569619,174.6616 2.0602291,174.6700 2.0084894,174.6784 1.9053394,174.6868 1.8017286,174.6952 1.0084498,174.7036 0.95695609,174.7120 0.99148369,174.7204 1.2414566,174.7288 1.6121933,174.7372 1.7413157,174.7456 1.4310956,174.7540 1.9142375,174.7624 2.4742272,174.7708 2.1633523,174.7792 1.5255105,174.7876 1.5430394,174.7960 1.4740018,174.8044 1.1550524,174.8128 1.0949717,174.8211 1.2156543,174.8295 1.1983945,174.8379 1.5173236,174.8463 1.5774398,174.8547 1.4395645,174.8631 1.4570148,174.8715 1.8364457,174.8799 1.8188231,174.8883 1.4566107,174.8967 1.4915159,174.9051 1.8538667,174.9135 1.9568393,174.9219 1.3444984,174.9303 1.0946866,174.9387 1.1984153,174.9471 1.5691842,174.9555 1.2756579,174.9639 0.92208135,174.9723 1.2243503,174.9807 1.7160071,174.9891 2.3018517,174.9975 3.0866759,175.0059 4.7160635,175.0143 4.9225373,175.0227 4.2670836,175.0311 4.3536139,175.0395 5.9058437,175.0479 8.0443535,175.0563 12.106659,175.0647 20.505371,175.0731 36.212822,175.0816 75.437943,175.0900 136.94334,175.0984 159.75127,175.1068 121.52374,175.1152 82.005295,175.1236 75.586342,175.1320 70.354118,175.1404 52.087742,175.1488 52.828041,175.1572 72.786377,175.1656 75.49205,175.1740 49.627621,175.1824 30.421995,175.1908 56.69075,175.1992 103.87259,175.2076 106.01157,175.2160 63.755669,175.2244 21.577942,175.2328 6.2895436,175.2413 3.5857666,175.2497 3.3621557,175.2581 3.6638913,175.2665 3.3618677,175.2749 2.6111341,175.2833 1.1284701,175.2917 0.63808972,175.3001 1.1813245,175.3085 1.5432458,175.3169 1.6464256,175.3253 1.3446836,175.3337 1.3793842,175.3421 1.3363345,175.3506 1.3705765,175.3590 1.0258491,175.3674 1.3537283,175.3758 1.6465352,175.3842 1.7413259,175.3926 1.9656065,175.4010 2.1637137,175.4094 1.6981646,175.4178 1.8017434,175.4263 1.9397469,175.4347 1.8361688,175.4431 1.3273075,175.4515 1.0087073,175.4599 1.2931411,175.4683 0.95674109,175.4767 1.0174512,175.4851 1.1899636,175.4936 1.4914236,175.5020 1.448217,175.5104 1.5600661,175.5188 1.0254929,175.5272 0.66374195,175.5356 0.95688456,175.5440 1.1295642,175.5525 1.3624188,175.5609 1.5776281,175.5693 1.6981614,175.5777 1.7671634,175.5861 1.9050193,175.5945 1.275707,175.6029 1.1897722,175.6114 1.6037523,175.6198 1.7071475,175.6282 2.1034224,175.6366 2.3015933,175.6450 2.1119227,175.6534 1.7670686,175.6619 1.2154355,175.6703 1.0172784,175.6787 1.1554869,175.6871 1.3792691,175.6955 0.97402257,175.7039 1.2155856,175.7124 1.1808929,175.7208 1.0689999,175.7292 1.2326695,175.7376 1.2326752,175.7460 1.1205987,175.7545 0.82744044,175.7629 0.74143773,175.7713 0.95706075,175.7797 1.0174251,175.7881 1.2499945,175.7966 1.2497405,175.8050 1.0086246,175.8134 0.88818973,175.8218 0.87932009,175.8302 1.2413874,175.8387 1.517096,175.8471 0.98252052,175.8555 0.80194902,175.8639 1.3712269,175.8723 1.8966014,175.8808 1.3186789,175.8892 0.99114859,175.8976 1.1896255,175.9060 1.6208088,175.9145 1.301489,175.9229 0.6810537,175.9313 1.0518795,175.9397 1.2671715,175.9482 1.2672752,175.9566 1.4224379,175.9650 1.2153509,175.9734 1.1205462,175.9819 1.2331102,175.9903 2.1126642,175.9987 2.7242396,176.0071 2.4825788,176.0156 2.353497,176.0240 2.4918146,176.0324 2.8534479,176.0408 2.3531346,176.0493 2.4488761,176.0577 4.3292522,176.0661 9.1676407,176.0745 17.763115,176.0830 24.184559,176.0914 29.330675,176.0998 33.189087,176.1083 31.04154,176.1167 31.873686,176.1251 45.013069,176.1335 78.595627,176.1420 101.13173,176.1504 84.423904,176.1588 50.405163,176.1673 26.844007,176.1757 15.038355,176.1841 8.3687611,176.1925 7.9573092,176.2010 9.4573898,176.2094 9.5336971,176.2178 6.7659092,176.2263 4.1024842,176.2347 2.2579987,176.2431 1.4306778,176.2516 0.93076646,176.2600 1.120719,176.2684 1.1725585,176.2768 1.8625159,176.2853 1.9138345,176.2937 1.1548499,176.3021 0.93937218,176.3106 1.0774835,176.3190 1.6036011,176.3274 1.5345727,176.3359 1.3711932,176.3443 1.7071853,176.3527 1.7584864,176.3612 2.4053395,176.3696 2.6378686,176.3780 2.2238119,176.3865 1.7327956,176.3949 2.3108735,176.4033 2.7755845,176.4118 1.9910133,176.4202 2.1292653,176.4287 1.5685952,176.4371 1.1290382,176.4455 0.79314399,176.4540 0.98309207,176.4624 1.1207023,176.4708 0.68927592,176.4793 0.25842202,176.4877 0.47430041,176.4961 0.84506273,176.5046 1.1293207,176.5130 1.4136889,176.5215 1.4223943,176.5299 1.4140812,176.5383 1.862595,176.5468 2.465687,176.5552 2.232455,176.5636 1.5254567,176.5721 1.223946,176.5805 1.0431043,176.5890 0.85369897,176.5974 1.0431893,176.6058 1.1634458,176.6143 1.0085858,176.6227 1.2331001,176.6312 1.4228933,176.6396 2.0347903,176.6480 2.0860019,176.6565 2.0084977,176.6649 2.1119947,176.6734 1.8876879,176.6818 1.9137812,176.6903 2.1550825,176.6987 1.6465573,176.7071 1.7159045,176.7156 2.319067,176.7240 2.3016021,176.7325 1.9224048,176.7409 1.8017629,176.7494 1.7238826,176.7578 1.4656929,176.7662 2.0520034,176.7747 1.844494,176.7831 1.7066756,176.7916 1.2756069,176.8000 0.95656061,176.8085 1.2759981,176.8169 2.2505398,176.8253 2.9143162,176.8338 2.7068124,176.8422 2.0687749,176.8507 2.6637106,176.8591 2.4048564,176.8676 1.8963965,176.8760 1.8626394,176.8845 3.1392608,176.8929 4.8886199,176.9014 4.8700957,176.9098 3.6972613,176.9183 2.9393356,176.9267 3.1555474,176.9351 3.5435319,176.9436 3.776443,176.9520 4.9062214,176.9605 6.3372951,176.9689 7.6297207,176.9774 8.1818008,176.9858 10.448973,176.9943 11.698976,177.0027 14.337269,177.0112 15.578369,177.0196 18.588543,177.0281 25.030895,177.0365 35.05769,177.0450 54.662277,177.0534 132.26491,177.0619 284.90292,177.0703 405.2041,177.0788 478.58142,177.0872 995.97675,177.0957 2631.7732,177.1041 4927.4624,177.1126 5884.5327,177.1210 4420.9766,177.1295 2160.7598,177.1380 921.4389,177.1464 544.67993,177.1549 360.29431,177.1633 238.62372,177.1718 210.75182,177.1802 179.99098,177.1887 120.15121,177.1971 60.015957,177.2056 31.137745,177.2140 20.970322,177.2225 15.143266,177.2309 10.946667,177.2394 9.1968155,177.2479 6.2573252,177.2563 4.8961878,177.2648 4.3625727,177.2732 5.198823,177.2817 4.9472075,177.2901 3.9130611,177.2986 3.5342627,177.3070 3.0085723,177.3155 3.1377914,177.3240 2.4391968,177.3324 2.3537886,177.3409 4.0781546,177.3493 4.7672215,177.3578 4.2586699,177.3662 3.4221613,177.3747 2.810441,177.3832 3.6727948,177.3916 3.3012078,177.4001 2.887974,177.4085 3.2334626,177.4170 3.8447824,177.4255 3.6288466,177.4339 3.3447056,177.4424 3.5518806,177.4508 4.0515056,177.4593 3.5425172,177.4678 2.8274412,177.4762 2.4656198,177.4847 2.1378832,177.4931 2.2761462,177.5016 2.6122956,177.5101 2.8272765,177.5185 2.3358052,177.5270 1.9566972,177.5354 1.8453323,177.5439 2.5692775,177.5524 2.4480114,177.5608 2.5002601,177.5693 3.7419324,177.5778 3.9397473,177.5862 3.396522,177.5947 3.3705878,177.6031 2.9221699,177.6116 2.3960361,177.6201 1.6462739,177.6285 2.1036375,177.6370 2.6901391,177.6455 3.2850144,177.6539 3.1376226,177.6624 2.6465497,177.6709 3.3016918,177.6793 2.8013194,177.6878 2.5688524,177.6963 2.5601859,177.7047 2.4827809,177.7132 2.5775802,177.7217 2.361984,177.7301 2.1552327,177.7386 2.1122928,177.7471 2.6467202,177.7555 2.7672687,177.7640 2.5345111,177.7725 2.6293011,177.7809 2.5602522,177.7894 1.8272153,177.7979 1.5171245,177.8063 2.1034713,177.8148 2.5515568,177.8233 2.1725841,177.8317 1.8880489,177.8402 1.9654496,177.8487 2.0689895,177.8571 1.7756464,177.8656 1.5691364,177.8741 1.9054252,177.8826 1.818536,177.8910 1.508323,177.8995 1.5605675,177.9080 1.7761437,177.9164 1.9225172,177.9249 2.1987557,177.9334 2.8192055,177.9418 2.9480264,177.9503 3.1038992,177.9588 4.2419162,177.9673 4.6378222,177.9757 4.4314699,177.9842 5.267889,177.9927 5.9229932,178.0012 6.6899071,178.0096 7.3618422,178.0181 9.1653967,178.0266 13.106818,178.0350 18.019409,178.0435 20.449099,178.0520 25.807449,178.0605 42.901337,178.0689 69.861717,178.0774 107.38785,178.0859 185.13832,178.0944 382.6586,178.1028 969.95612,178.1113 2530.7849,178.1198 3890.791,178.1283 3479.2139,178.1367 1822.452,178.1452 620.68622,178.1537 276.76654,178.1622 201.437,178.1707 159.54955,178.1791 131.45692,178.1876 91.951286,178.1961 51.516117,178.2046 26.094099,178.2130 16.375994,178.2215 12.325777,178.2300 9.2053471,178.2385 7.4128451,178.2470 6.1723819,178.2554 5.2317414,178.2639 3.1286011,178.2724 3.2853189,178.2809 4.3619585,178.2894 3.8354735,178.2978 2.8874693,178.3063 1.8531505,178.3148 1.9662611,178.3233 3.2070832,178.3318 2.5167618,178.3402 2.5604115,178.3487 2.6551125,178.3572 2.9917989,178.3657 3.7500787,178.3742 3.0686431,178.3826 2.8617477,178.3911 2.525816,178.3996 2.4140673,178.4081 2.4566655,178.4166 2.1550784,178.4251 2.0949583,178.4335 2.103678,178.4420 2.6984589,178.4505 2.9137819,178.4590 2.9305875,178.4675 2.0599303,178.4760 1.767241,178.4844 1.6812906,178.4929 2.6209495,178.5014 2.3706722,178.5099 2.2241652,178.5184 2.2070837,178.5269 2.275907,178.5354 2.1118894,178.5438 2.284502,178.5523 2.344589,178.5608 2.0084379,178.5693 2.155581,178.5778 2.983119,178.5863 3.163816,178.5948 2.9052758,178.6032 3.1812255,178.6117 3.2667947,178.6202 2.2580416,178.6287 1.83622,178.6372 2.0432317,178.6457 1.9996517,178.6542 1.4653648,178.6627 1.3878982,178.6712 0.70698977,178.6796 1.0088483,178.6881 0.96527064,178.6966 0.93106979,178.7051 1.4312857,178.7136 1.8793654,178.7221 1.9913259,178.7306 2.1292083,178.7391 1.8188695,178.7476 1.7930061,178.7561 1.7240843,178.7645 1.3362858,178.7730 1.1207095,178.7815 1.3619691,178.7900 1.9828442,178.7985 2.5347443,178.8070 2.6037142,178.8155 2.6464753,178.8240 1.9653338,178.8325 1.5257874,178.8410 1.3103051,178.8495 1.2585782,178.8580 1.0257436,178.8665 1.0517058,178.8749 1.0604708,178.8834 1.4831235,178.8919 2.1381478,178.9004 2.0687253,178.9089 1.6032693,178.9174 1.6551625,178.9259 1.3273592,178.9344 1.0085295,178.9429 1.2760154,178.9514 1.5693955,178.9599 2.2502279,178.9684 2.4308252,178.9769 2.595484,178.9854 4.2168298,178.9939 6.1990867,179.0024 7.1727877,179.0109 9.3894405,179.0194 12.932291,179.0279 13.449441,179.0364 15.803494,179.0449 20.046572,179.0534 28.961544,179.0619 68.788811,179.0704 252.3087,179.0789 505.27148,179.0874 562.21716,179.0959 421.85065,179.1044 386.30835,179.1129 622.77917,179.1214 788.2962,179.1299 628.02075,179.1384 317.95569,179.1469 122.06506,179.1554 64.001953,179.1639 44.216228,179.1724 32.676414,179.1809 25.607828,179.1894 18.453756,179.1979 14.07522,179.2064 8.9713278,179.2149 5.3349652,179.2234 3.7060943,179.2319 2.2320871,179.2404 2.1035109,179.2489 1.948119,179.2574 1.5170348,179.2659 1.2930232,179.2744 1.1896724,179.2829 1.7591109,179.2914 2.0948763,179.2999 1.654767,179.3084 1.6121148,179.3169 2.2933478,179.3254 2.2329364,179.3339 2.2242491,179.3424 2.1895089,179.3509 1.7501452,179.3594 2.2415805,179.3679 2.2239432,179.3764 1.6806263,179.3849 1.3360511,179.3934 1.3017664,179.4020 1.2498887,179.4105 1.2497622,179.4190 0.85349977,179.4275 1.534883,179.4360 1.8966035,179.4445 1.6980197,179.4530 1.1724359,179.4615 1.4830062,179.4700 1.4479754,179.4785 0.8446092,179.4870 1.0347332,179.4955 1.3362411,179.5040 1.4655026,179.5126 1.5690963,179.5211 1.4912913,179.5296 1.1550182,179.5381 1.1896302,179.5466 1.8449897,179.5551 2.5864828,179.5636 2.3273816,179.5721 1.3875015,179.5806 0.75841367,179.5891 0.50031298,179.5977 0.8710205,179.6062 0.9913891,179.6147 1.2845463,179.6232 1.7242949,179.6317 2.0343723,179.6402 1.5256569,179.6487 1.5345265,179.6572 1.9914618,179.6657 2.0343053,179.6743 1.4133772,179.6828 1.086436,179.6913 1.7244707,179.6998 1.6119826,179.7083 1.0600532,179.7168 0.62052113,179.7253 0.80189455,179.7339 1.1295224,179.7424 1.7847968,179.7509 2.0519891,179.7594 1.8791643,179.7679 1.6808308,179.7764 1.6725377,179.7849 1.6377904,179.7935 1.4913009,179.8020 2.3194208,179.8105 3.0690522,179.8190 2.5342526,179.8275 1.8878211,179.8360 1.7414095,179.8446 1.8879855,179.8531 1.8017057,179.8616 1.534232,179.8701 1.077389,179.8786 1.1205796,179.8871 0.91367996,179.8957 1.3453059,179.9042 1.9660048,179.9127 2.1377637,179.9212 1.5948559,179.9297 1.8708688,179.9383 1.8703055,179.9468 1.5946985,179.9553 1.8364842,179.9638 1.9485043,179.9723 2.03424,179.9808 1.4477377,179.9894 1.1551321,179.9979 1.4486604,180.0064 2.3625014,180.0149 2.983386,180.0235 4.0611615,180.0320 6.406323,180.0405 9.5189171,180.0490 12.880696,180.0575 13.897894,180.0661 19.439121,180.0746 40.282372,180.0831 61.776978,180.0916 69.009506,180.1002 75.040657,180.1087 104.48652,180.1172 143.22221,180.1257 164.31105,180.1342 253.51942,180.1428 466.78098,180.1513 568.24402,180.1598 415.55927,180.1683 171.67751,180.1769 54.375217,180.1854 29.289257,180.1939 22.022909,180.2024 16.557238,180.2110 11.505892,180.2195 8.1624107,180.2280 5.6021414,180.2365 3.3784637,180.2451 2.5517542,180.2536 2.3014402,180.2621 1.603065,180.2706 1.1981037,180.2792 1.1983366,180.2877 1.3707894,180.2962 1.6378868,180.3048 1.2326106,180.3133 0.82741147,180.3218 0.67252755,180.3303 1.0087495,180.3389 1.103462,180.3474 1.3620307,180.3559 1.0344521,180.3645 1.0775787,180.3730 0.9740724,1
[truncated: 2,269,028 more chars]
