# Supplementary material for: Polypy: A Framework to Interpret Polymer Properties from Mass Spectrometry Data
Source: Polymers (Basel). 2024 Jun 22;16(13):1771. doi: 10.3390/polym16131771 (PMC11244493; doi:10.3390/polym16131771)
Supplement: Supplementary file 1 [file polymers-16-01771-s001.zip › Aryl_resins_MS_raw_data/VV_22b_2h.ascii]

1.00042,+,NANO-ESI,ms1,-,profile,44.9213-2505.2457,136512,44.9213 0.75872672,44.9256 0.53554887,44.9298 0.44652677,44.9341 0.4822965,44.9384 0.47316337,44.9426 0.49103981,44.9469 0.51789123,44.9511 0.49089405,44.9554 0.33018336,44.9596 0.37500224,44.9639 0.53570145,44.9682 0.562482,44.9724 0.37517002,44.9767 0.38396832,44.9809 0.32138515,44.9852 0.50904602,44.9894 0.59828287,44.9937 0.58937937,44.9980 0.5089249,45.0022 0.6248284,45.0065 0.61595172,45.0107 0.66073245,45.0150 0.66080648,45.0192 0.65184397,45.0235 0.44629174,45.0278 0.3748644,45.0320 0.41981286,45.0363 0.56267452,45.0405 0.60710514,45.0448 0.70515645,45.0491 0.47305968,45.0533 0.57158756,45.0576 0.7414161,45.0618 1.0539523,45.0661 1.1607252,45.0704 0.89263052,45.0746 0.56223601,45.0789 0.34804186,45.0832 0.4107438,45.0874 0.47319761,45.0917 0.53596586,45.0959 0.91090864,45.1002 0.95551759,45.1045 1.1073407,45.1087 0.96401846,45.1130 0.66929322,45.1173 0.42822164,45.1215 0.44662389,45.1258 0.79487389,45.1301 0.60677326,45.1343 0.30345461,45.1386 0.35735169,45.1428 0.4553034,45.1471 0.25865996,45.1514 0.23219831,45.1556 0.45567867,45.1599 0.62528241,45.1642 0.69632858,45.1684 0.54429471,45.1727 0.35693261,45.1770 0.20536661,45.1812 0.18753913,45.1855 0.21433161,45.1898 0.50903624,45.1940 0.58035046,45.1983 0.44654673,45.2026 0.34824651,45.2068 0.26781574,45.2111 0.37489176,45.2154 0.29438901,45.2196 0.1517702,45.2239 0.17867552,45.2282 0.28573522,45.2325 0.24104556,45.2367 0.44675899,45.2410 0.84864444,45.2453 1.0713743,45.2495 0.99982053,45.2538 0.79447383,45.2581 0.41042256,45.2623 0.16074431,45.2666 0.31264859,45.2709 0.33920994,45.2752 0.41972294,45.2794 0.57143146,45.2837 0.41040573,45.2880 0.19657992,45.2922 0.50040179,45.2965 0.62487656,45.3008 0.46404883,45.3051 0.28566298,45.3093 0.28584835,45.3136 0.4644714,45.3179 0.47325271,45.3222 0.57145816,45.3264 0.65168703,45.3307 0.54460609,45.3350 0.63399547,45.3393 0.70527446,45.3435 0.58935469,45.3478 0.54483455,45.3521 0.59806734,45.3563 0.41041067,45.3606 0.35713223,45.3649 0.48238403,45.3692 0.58936256,45.3735 0.45513234,45.3777 0.27664489,45.3820 0.18735366,45.3863 0.13388345,45.3906 0.19657849,45.3948 0.34842533,45.3991 0.53583974,45.4034 0.47297096,45.4077 0.20519714,45.4119 0.22347534,45.4162 0.32141355,45.4205 0.3304891,45.4248 0.71439856,45.4291 0.59801465,45.4333 0.58926094,45.4376 0.47297779,45.4419 0.19635116,45.4462 0.21438345,45.4504 0.28575182,45.4547 0.4107559,45.4590 0.48241124,45.4633 0.67891991,45.4676 0.91092443,45.4719 1.0981423,45.4761 0.88358116,45.4804 0.53562665,45.4847 0.374917,45.4890 0.24077947,45.4933 0.2232331,45.4975 0.47337237,45.5018 0.52667993,45.5061 0.34822437,45.5104 0.53637725,45.5147 1.0364349,45.5189 1.1871992,45.5232 0.83869797,45.5275 0.79462069,45.5318 0.85728568,45.5361 0.82129973,45.5404 0.4907693,45.5446 0.32123566,45.5489 0.33048728,45.5532 0.60788041,45.5575 1.0808665,45.5618 1.1069229,45.5661 0.93713802,45.5704 0.77633506,45.5746 0.63364714,45.5789 0.50914127,45.5832 0.66983145,45.5875 0.76799554,45.5918 0.93734306,45.5961 0.70527327,45.6004 0.7768389,45.6046 0.64252484,45.6089 0.61606884,45.6132 0.76797378,45.6175 0.6428085,45.6218 0.52680427,45.6261 0.4732253,45.6304 0.50030333,45.6347 0.83057702,45.6389 0.82135791,45.6432 0.69637626,45.6475 0.5174821,45.6518 0.2586875,45.6561 0.22324644,45.6604 0.19649567,45.6647 0.26790056,45.6690 0.24981906,45.6733 0.20543066,45.6775 0.36633945,45.6818 0.51782191,45.6861 0.66080374,45.6904 1.0360982,45.6947 1.0090753,45.6990 0.90148705,45.7033 0.79440075,45.7076 0.71408665,45.7119 0.47326255,45.7162 0.49129125,45.7205 0.56252497,45.7248 0.69624174,45.7290 0.53539181,45.7333 0.25877327,45.7376 0.026695851,45.7419 0.06264998,45.7462 0.35750434,45.7505 0.6786567,45.7548 0.58010584,45.7591 0.36612853,45.7634 0.42898768,45.7677 0.51792008,45.7720 0.4641988,45.7763 0.45530316,45.7806 0.37488225,45.7849 0.40175918,45.7892 0.50018811,45.7935 0.78593093,45.7978 0.69618458,45.8020 0.50901616,45.8063 0.87526977,45.8106 0.96409702,45.8149 0.6870665,45.8192 0.2765618,45.8235 0.33064494,45.8278 0.61611706,45.8321 0.5714407,45.8364 0.58034247,45.8407 0.43745348,45.8450 0.58037072,45.8493 0.49985319,45.8536 0.34809297,45.8579 0.38395452,45.8622 0.56271988,45.8665 0.56255776,45.8708 0.51769352,45.8751 0.46430326,45.8794 0.4556343,45.8837 0.6606887,45.8880 0.4817408,45.8923 0.18730423,45.8966 0.30381748,45.9009 0.75036341,45.9052 1.0715024,45.9095 0.95512801,45.9138 0.5889526,45.9181 0.21413739,45.9224 0.17871334,45.9267 0.37507269,45.9310 0.33032075,45.9353 0.26800838,45.9396 0.58967102,45.9439 0.78582633,45.9482 0.59807295,45.9525 0.69627559,45.9568 0.69634825,45.9611 0.50886065,45.9654 0.24989758,45.9698 0.24095862,45.9741 0.20531018,45.9784 0.2500456,45.9827 0.18772265,45.9870 0.35739255,45.9913 0.49113354,45.9956 0.56263828,45.9999 0.60697871,46.0042 0.40140882,46.0085 0.20512961,46.0128 0.10702736,46.0171 0.23251499,46.0214 0.70596439,46.0257 0.89310694,46.0300 0.91060656,46.0343 0.74962753,46.0386 0.49988705,46.0429 0.6339637,46.0473 0.5714156,46.0516 0.58024323,46.0559 0.33897704,46.0602 0.14291115,46.0645 0.26817077,46.0688 0.58047003,46.0731 0.91057974,46.0774 0.66937894,46.0817 0.33028555,46.0860 0.34839559,46.0903 0.51796132,46.0946 0.62493515,46.0990 0.58011752,46.1033 0.26760042,46.1076 0.16991648,46.1119 0.6254788,46.1162 0.66959757,46.1205 0.51783448,46.1248 0.73234159,46.1291 0.80343521,46.1334 0.55339229,46.1378 0.43748817,46.1421 0.36587477,46.1464 0.31260198,46.1507 0.61637008,46.1550 0.66053975,46.1593 0.49114847,46.1636 0.66961902,46.1679 0.40152508,46.1723 0.36632776,46.1766 0.50030631,46.1809 0.73213679,46.1852 0.7855016,46.1895 0.55341476,46.1938 0.61592525,46.1981 0.62491816,46.2025 0.58943975,46.2068 0.65225494,46.2111 0.91987646,46.2154 0.81200403,46.2197 0.53522098,46.2240 0.35708478,46.2284 0.25904408,46.2327 0.35715121,46.2370 0.41955167,46.2413 0.27680287,46.2456 0.28579089,46.2499 0.27687749,46.2542 0.47346011,46.2586 0.71445304,46.2629 0.62480313,46.2672 0.38361481,46.2715 0.29453892,46.2758 0.33037782,46.2802 0.33930105,46.2845 0.41969875,46.2888 0.34824446,46.2931 0.31261379,46.2974 0.54483968,46.3018 0.7678569,46.3061 0.71418494,46.3104 0.63384402,46.3147 0.4910588,46.3190 0.35706276,46.3234 0.25001493,46.3277 0.39318663,46.3320 0.76797515,46.3363 0.66050041,46.3406 0.46408901,46.3450 0.35700235,46.3493 0.35707498,46.3536 0.53590769,46.3579 1.0003721,46.3622 1.1339357,46.3666 0.63352573,46.3709 0.3034775,46.3752 0.28588149,46.3795 0.41095576,46.3839 0.56259573,46.3882 0.48190922,46.3925 0.32146388,46.3968 0.43761727,46.4012 0.39251143,46.4055 0.18742512,46.4098 0.34853706,46.4141 0.7146368,46.4185 1.1160907,46.4228 0.80309683,46.4271 0.27650824,46.4314 0.071344867,46.4358 0.053604458,46.4401 0.1520694,46.4444 0.4288604,46.4487 0.5802722,46.4531 0.50009102,46.4574 0.75921911,46.4617 0.85697651,46.4660 0.71424282,46.4704 0.81249827,46.4747 0.64305413,46.4790 0.72332799,46.4833 0.52616173,46.4877 0.2409931,46.4920 0.43765405,46.4963 0.36588427,46.5007 0.40205285,46.5050 0.7505368,46.5093 1.1699651,46.5136 1.3126996,46.5180 1.3303432,46.5223 1.1065652,46.5266 0.70497137,46.5310 0.66057551,46.5353 0.41930866,46.5396 0.16946745,46.5440 0.28580362,46.5483 0.46440539,46.5526 0.45533976,46.5570 0.33933559,46.5613 0.39291817,46.5656 0.4105773,46.5699 0.30354401,46.5743 0.37537286,46.5786 0.7055968,46.5829 0.82121807,46.5873 0.63366753,46.5916 0.34814024,46.5959 0.34844473,46.6003 0.59845912,46.6046 0.66062075,46.6089 0.69656336,46.6133 0.96430689,46.6176 0.6602456,46.6219 0.3123866,46.6263 0.38428232,46.6306 0.57160395,46.6349 0.71415621,46.6393 0.85732776,46.6436 0.78582287,46.6480 0.49987078,46.6523 0.44659239,46.6566 0.59820521,46.6610 0.74104726,46.6653 0.85702908,46.6696 0.55317277,46.6740 0.24979565,46.6783 0.17874576,46.6826 0.51842362,46.6870 1.1162233,46.6913 1.0710075,46.6957 0.57106709,46.7000 0.30341816,46.7043 0.16960333,46.7087 0.14284387,46.7130 0.151787,46.7174 0.13404478,46.7217 0.30364871,46.7260 0.33020252,46.7304 0.26786417,46.7347 0.33055511,46.7390 0.38395983,46.7434 0.35698438,46.7477 0.12494501,46.7521 0.17856285,46.7564 0.30362943,46.7607 0.52700198,46.7651 0.54460555,46.7694 0.29441592,46.7738 0.21433176,46.7781 0.53604531,46.7825 0.80367076,46.7868 0.75893015,46.7911 0.66970885,46.7955 0.62495124,46.7998 0.61617869,46.8042 0.81262833,46.8085 0.66048372,46.8129 0.42845693,46.8172 0.67863786,46.8215 0.56220686,46.8259 0.22305582,46.8302 0.14288728,46.8346 0.20562725,46.8389 0.60724509,46.8433 0.75902241,46.8476 1.0089648,46.8520 0.61585534,46.8563 0.4914014,46.8606 0.82194453,46.8650 1.0266589,46.8693 0.57972342,46.8737 0.2407304,46.8780 0.12486605,46.8824 0.16959751,46.8867 0.24137105,46.8911 0.41987082,46.8954 0.41961017,46.8998 0.48223275,46.9041 0.55372685,46.9085 0.57140654,46.9128 0.40146491,46.9172 0.24997561,46.9215 0.41080761,46.9258 0.36587378,46.9302 0.23204601,46.9345 0.30392644,46.9389 0.67901176,46.9432 1.03557,46.9476 0.88355035,46.9519 0.63380718,46.9563 0.41069719,46.9606 0.33028802,46.9650 0.45570207,46.9693 1.0363262,46.9737 1.357175,46.9780 1.0084828,46.9824 0.58020598,46.9867 0.65196341,46.9911 0.65169466,46.9955 0.40135369,46.9998 0.15171392,47.0042 0.33948717,47.0085 0.41961366,47.0129 0.34817931,47.0172 0.28564546,47.0216 0.22328939,47.0259 0.45540386,47.0303 0.46414638,47.0346 0.3931675,47.0390 0.55403876,47.0433 0.73201132,47.0477 0.56203127,47.0520 0.34803247,47.0564 0.30359372,47.0607 0.21419083,47.0651 0.11603737,47.0695 0.26809901,47.0738 0.48220032,47.0782 0.3835915,47.0825 0.16953376,47.0869 0.10721079,47.0912 0.14297387,47.0956 0.32149673,47.1000 0.34827742,47.1043 0.42876729,47.1087 0.54504079,47.1130 1.0001328,47.1174 0.9193244,47.1217 0.69624054,47.1261 0.51784307,47.1305 0.51798391,47.1348 0.52670062,47.1392 0.32103023,47.1435 0.20559932,47.1479 0.80433947,47.1522 1.3213743,47.1566 1.1781837,47.1610 0.89269161,47.1653 0.4909074,47.1697 0.38377473,47.1740 0.5178479,47.1784 0.72336382,47.1828 0.69662035,47.1871 0.69676322,47.1915 0.75015992,47.1958 0.66919667,47.2002 0.41031265,47.2046 0.36604261,47.2089 0.34833148,47.2133 0.41970688,47.2177 0.24982142,47.2220 0.16090445,47.2264 0.35737649,47.2307 0.37476867,47.2351 0.2677345,47.2395 0.40207753,47.2438 0.6339224,47.2482 0.40160275,47.2526 0.41975275,47.2569 0.66955322,47.2613 0.60697323,47.2656 0.45547956,47.2700 0.48266575,47.2744 1.2235672,47.2787 1.4997833,47.2831 1.1428434,47.2875 1.0894281,47.2918 1.026569,47.2962 0.81250507,47.3006 0.80377567,47.3049 0.77664727,47.3093 0.72286803,47.3137 0.53535676,47.3180 0.29453677,47.3224 0.29527688,47.3268 0.68792343,47.3311 0.66021508,47.3355 0.38341069,47.3399 0.35706896,47.3442 0.49135152,47.3486 0.5269264,47.3530 0.36607724,47.3573 0.33028507,47.3617 0.27676681,47.3661 0.41086188,47.3704 0.46406031,47.3748 0.26762354,47.3792 0.17857608,47.3836 0.13387562,47.3879 0.13397239,47.3923 0.36637405,47.3967 0.63410848,47.4010 0.55341363,47.4054 0.40175939,47.4098 0.53591055,47.4141 0.76789814,47.4185 0.69638652,47.4229 0.71465397,47.4273 1.1254209,47.4316 1.4377,47.4360 1.4100411,47.4404 0.57949477,47.4448 0.22318028,47.4491 0.28588578,47.4535 0.46445629,47.4579 0.55348915,47.4622 0.51767361,47.4666 0.47337976,47.4710 0.7237134,47.4754 0.79480398,47.4797 0.66043466,47.4841 0.56236762,47.4885 0.56245768,47.4929 0.49978727,47.4972 0.44624594,47.5016 0.35702768,47.5060 0.12498529,47.5104 0.22343531,47.5147 0.57188755,47.5191 1.0270624,47.5235 1.1070355,47.5279 0.99074382,47.5322 0.67861378,47.5366 0.75910813,47.5410 0.57114369,47.5454 0.50006676,47.5498 0.70559984,47.5541 0.68723959,47.5585 0.67839515,47.5629 0.82149476,47.5673 0.66971129,47.5716 0.50007969,47.5760 0.41972074,47.5804 0.57156402,47.5848 0.73207331,47.5892 0.64287776,47.5935 0.60717553,47.5979 0.62487018,47.6023 0.68744218,47.6067 0.66961521,47.6111 0.56261975,47.6154 0.67867279,47.6198 0.63397157,47.6242 0.74137604,47.6286 1.0985796,47.6330 1.1335888,47.6373 0.7318629,47.6417 0.81294817,47.6461 1.2053798,47.6505 1.0622942,47.6549 0.86594361,47.6592 0.62486941,47.6636 0.66060072,47.6680 0.63380104,47.6724 0.67891228,47.6768 0.96431953,47.6812 0.75864357,47.6855 0.66947258,47.6899 0.60703611,47.6943 0.81271154,47.6987 0.77675235,47.7031 0.48187473,47.7075 0.35704941,47.7119 0.3125774,47.7162 0.33051872,47.7206 0.44646385,47.7250 0.43743652,47.7294 0.39278731,47.7338 0.40180641,47.7382 0.45529702,47.7426 0.58029354,47.7469 0.62496585,47.7513 0.38403606,47.7557 0.5627138,47.7601 0.73250341,47.7645 0.80358565,47.7689 0.5355078,47.7733 0.55357444,47.7776 0.48190668,47.7820 0.36587295,47.7864 0.29462501,47.7908 0.31268868,47.7952 0.33937213,47.7996 0.32119387,47.8040 0.14267512,47.8084 0.089190505,47.8128 0.035703085,47.8171 0.18772952,47.8215 0.4465628,47.8259 0.49998283,47.8303 0.42838034,47.8347 0.24995771,47.8391 0.3663947,47.8435 0.46453732,47.8479 0.59826964,47.8523 0.63382727,47.8567 0.36566702,47.8611 0.151582,47.8654 0.1698612,47.8698 0.35740259,47.8742 0.50892359,47.8786 0.45517597,47.8830 0.41067448,47.8874 0.54473984,47.8918 0.63412535,47.8962 0.53556681,47.9006 0.294357,47.9050 0.26789236,47.9094 0.50065267,47.9138 1.1523373,47.9182 1.2139143,47.9226 0.7853021,47.9270 0.58920294,47.9313 0.53566587,47.9357 0.56275481,47.9401 0.91981286,47.9445 0.95512706,47.9489 0.58899581,47.9533 0.36602589,47.9577 0.55373555,47.9621 0.68742144,47.9665 0.49102917,47.9709 0.42860216,47.9753 0.51783699,47.9797 0.58036804,47.9841 0.52675891,47.9885 0.44652471,47.9929 0.58051413,47.9973 0.6696201,48.0017 0.66967183,48.0061 0.82149237,48.0105 0.88375628,48.0149 0.9018141,48.0193 1.2057673,48.0237 1.205485,48.0281 0.85668361,48.0325 0.36559728,48.0369 0.3304244,48.0413 0.50001687,48.0457 0.45568508,48.0501 0.98305088,48.0545 1.4108799,48.0589 1.1330532,48.0633 0.41927138,48.0677 0.4287042,48.0721 0.40159988,48.0765 0.39272884,48.0809 0.63383824,48.0853 0.68762076,48.0897 0.44639704,48.0941 0.11588056,48.0985 0.12512282,48.1029 0.24114652,48.1073 0.18747266,48.1117 0.22325373,48.1161 0.30368042,48.1205 0.46431428,48.1249 0.37485909,48.1293 0.41985083,48.1337 0.6786176,48.1381 0.43726927,48.1425 0.26786584,48.1469 0.45560503,48.1513 0.74116004,48.1557 0.71390814,48.1602 0.39268079,48.1646 0.39313069,48.1690 0.42900899,48.1734 0.63391596,48.1778 0.60696179,48.1822 0.62477022,48.1866 0.34803185,48.1910 0.38415352,48.1954 0.53563219,48.1998 0.31229711,48.2042 0.23215815,48.2086 0.32160527,48.2130 0.54488856,48.2174 0.66072553,48.2218 0.535487,48.2263 0.30342892,48.2307 0.24099229,48.2351 0.22323976,48.2395 0.44685626,48.2439 0.91122055,48.2483 1.071466,48.2527 0.81194884,48.2571 0.52636009,48.2615 0.51794976,48.2659 0.59816456,48.2704 0.3214359,48.2748 0.6164028,48.2792 0.84839809,48.2836 0.89270228,48.2880 0.67827946,48.2924 0.44637877,48.2968 0.29475316,48.3012 0.38401991,48.3056 0.48221877,48.3101 0.54487568,48.3145 0.59830338,48.3189 0.56220275,48.3233 0.33018693,48.3277 0.2589905,48.3321 0.32134241,48.3365 0.25876459,48.3409 0.2054182,48.3454 0.27679688,48.3498 0.24116386,48.3542 0.43801591,48.3586 0.66087502,48.3630 0.51752812,48.3674 0.40169668,48.3718 0.6701321,48.3763 1.1791785,48.3807 1.2944038,48.3851 0.80277044,48.3895 0.32990175,48.3939 0.26792353,48.3983 0.48228732,48.4028 0.57162619,48.4072 0.56254947,48.4116 0.38357237,48.4160 0.1516268,48.4204 0.15196525,48.4248 0.21425562,48.4293 0.20531027,48.4337 0.36603865,48.4381 0.35691953,48.4425 0.16082741,48.4469 0.20569427,48.4514 0.38392124,48.4558 0.32112637,48.4602 0.16076206,48.4646 0.32178968,48.4690 0.41969588,48.4734 0.26748767,48.4779 0.10701019,48.4823 0.31287956,48.4867 0.66080093,48.4911 0.50871074,48.4955 0.27668813,48.5000 0.1517254,48.5044 0.21464892,48.5088 0.64337635,48.5132 0.74986893,48.5177 0.49959022,48.5221 0.41061252,48.5265 0.45563197,48.5309 0.65204245,48.5353 0.83057719,48.5398 0.85696691,48.5442 0.49038872,48.5486 0.21446803,48.5530 0.67913848,48.5575 0.78549707,48.5619 0.49950266,48.5663 0.25881785,48.5707 0.31250399,48.5752 0.24099,48.5796 0.31290498,48.5840 0.68794698,48.5884 0.83905363,48.5929 0.7231316,48.5973 0.79480392,48.6017 0.87471974,48.6061 0.66055733,48.6106 0.65185183,48.6150 0.60717934,48.6194 0.5893029,48.6238 0.54452997,48.6283 0.39271948,48.6327 0.25002992,48.6371 0.39307156,48.6415 0.60733622,48.6460 0.67854065,48.6504 0.62477291,48.6548 0.49091187,48.6593 0.49996909,48.6637 0.44653231,48.6681 0.51794988,48.6725 0.53556591,48.6770 0.39269021,48.6814 0.3036209,48.6858 0.44665051,48.6903 0.64281422,48.6947 0.54478061,48.6991 0.64309418,48.7035 0.56257719,48.7080 0.64294446,48.7124 0.66954273,48.7168 0.59817934,48.7213 0.68753058,48.7257 0.74973828,48.7301 0.45510334,48.7346 0.28573966,48.7390 0.30364281,48.7434 0.38401148,48.7479 0.36610034,48.7523 0.3752771,48.7567 0.56286424,48.7612 0.6875,48.7656 0.63353854,48.7700 0.45530874,48.7745 0.54474598,48.7789 0.54427862,48.7833 0.36585736,48.7878 0.3572585,48.7922 0.41086155,48.7966 0.45547867,48.8011 0.57127535,48.8055 0.43738776,48.8099 0.41983423,48.8144 0.44639474,48.8188 0.3302463,48.8232 0.40199178,48.8277 0.75035238,48.8321 1.0358267,48.8365 1.0536741,48.8410 1.2498564,48.8454 0.92818433,48.8499 0.85691565,48.8543 0.60705334,48.8587 0.43757677,48.8632 0.34844542,48.8676 0.45540127,48.8720 0.45530233,48.8765 0.64279312,48.8809 0.55361611,48.8854 0.78602916,48.8898 0.86614799,48.8942 0.83026761,48.8987 0.75879908,48.9031 0.67841762,48.9076 0.54446,48.9120 0.4820767,48.9164 0.33031341,48.9209 0.26793525,48.9253 0.34817877,48.9298 0.24090256,48.9342 0.22329949,48.9386 0.19635709,48.9431 0.22328341,48.9475 0.54474598,48.9520 0.38362005,48.9564 0.089282371,48.9608 0.19667503,48.9653 0.33041805,48.9697 0.41089544,48.9742 0.47314629,48.9786 0.48201123,48.9831 0.58948028,48.9875 0.5000065,48.9919 0.31226674,48.9964 0.39319602,49.0008 1.0270156,49.0053 1.0798528,49.0097 0.68726408,49.0142 0.63398713,49.0186 0.5536741,49.0230 0.59837341,49.0275 0.61599731,49.0319 0.4374806,49.0364 0.62523729,49.0408 0.69643992,49.0453 0.54442084,49.0497 0.40183896,49.0542 0.54470223,49.0586 0.48193428,49.0631 0.44647393,49.0675 0.4911066,49.0720 0.39273927,49.0764 0.34808546,49.0808 0.18741438,49.0853 0.16078188,49.0897 0.24112102,49.0942 0.25001946,49.0986 0.28597242,49.1031 0.5091089,49.1075 0.61609012,49.1120 0.62529039,49.1164 0.73233432,49.1209 0.66922057,49.1253 0.48169845,49.1298 0.43747878,49.1342 0.3750847,49.1387 0.35727581,49.1431 0.51816201,49.1476 0.83947164,49.1520 0.9822489,49.1565 1.4464524,49.1609 1.5444038,49.1654 0.97291279,49.1698 0.50874895,49.1743 0.43738556,49.1787 0.4731794,49.1832 0.58954591,49.1876 0.8127268,49.1921 0.78539771,49.1965 0.30327848,49.2010 0.22344756,49.2055 0.38393918,49.2099 0.21393695,49.2144 0.017922726,49.2188 0.28620797,49.2233 0.5267176,49.2277 0.3747468,49.2322 0.4019551,49.2366 0.45547947,49.2411 0.43750167,49.2455 0.38378653,49.2500 0.33029589,49.2544 0.53610671,49.2589 0.98280615,49.2634 1.1874855,49.2678 0.73134941,49.2723 0.49952921,49.2767 0.53581232,49.2812 0.58059174,49.2856 0.64282471,49.2901 0.45518607,49.2946 0.33034697,49.2990 0.33927116,49.3035 0.32155141,49.3079 0.4376891,49.3124 0.58025676,49.3168 0.53548926,49.3213 0.33043808,49.3258 0.83061993,49.3302 1.2499813,49.3347 0.99086827,49.3391 0.42845958,49.3436 0.29462972,49.3481 0.34820753,49.3525 0.39301834,49.3570 0.60730422,49.3614 0.66070259,49.3659 0.83031642,49.3704 0.94629031,49.3748 0.66961557,49.3793 0.44633129,49.3837 0.25902799,49.3882 0.39313173,49.3927 0.40180618,49.3971 0.36590794,49.4016 0.23203565,49.4060 0.34834048,49.4105 0.58939713,49.4150 0.71417302,49.4194 0.42832083,49.4239 0.17838737,49.4284 0.035701994,49.4328 0.16087522,49.4373 0.31259483,49.4417 0.44625598,49.4462 0.33946353,49.4507 0.38448691,49.4551 0.52700418,49.4596 0.58014315,49.4641 0.44619399,49.4685 0.4015694,49.4730 0.27653858,49.4775 0.25003025,49.4819 0.26792389,49.4864 0.26782927,49.4909 0.30360866,49.4953 0.37495679,49.4998 0.36615929,49.5043 0.67019951,49.5087 0.83960915,49.5132 0.71413273,49.5177 0.55315363,49.5221 0.38391915,49.5266 0.54491895,49.5311 0.53578085,49.5355 0.52663726,49.5400 0.50877804,49.5445 0.60697079,49.5489 0.37476256,49.5534 0.24991825,49.5579 0.29463652,49.5623 0.52715963,49.5668 1.0362695,49.5713 1.2143681,49.5757 1.1156485,49.5802 0.69622469,49.5847 0.52677208,49.5892 0.40207145,49.5936 0.73226088,49.5981 0.64249164,49.6026 0.49983937,49.6070 0.3750014,49.6115 0.35721201,49.6160 0.41091451,49.6205 0.49991179,49.6249 0.35695767,49.6294 0.30347365,49.6339 0.18749674,49.6383 0.28619033,49.6428 0.58068836,49.6473 0.70517677,49.6518 0.65157259,49.6562 0.59834826,49.6607 0.77690607,49.6652 0.83036608,49.6697 0.78534281,49.6741 0.36562055,49.6786 0.18758222,49.6831 0.40206328,49.6876 0.63400322,49.6920 0.48203993,49.6965 0.37481979,49.7010 0.20514695,49.7055 0.16977215,49.7099 0.48264664,49.7144 1.018109,49.7189 1.0000147,49.7234 0.91070092,49.7278 0.79455787,49.7323 0.785384,49.7368 0.57115257,49.7413 0.58047521,49.7457 0.71443492,49.7502 0.75905377,49.7547 0.76798236,49.7592 0.68733615,49.7637 0.39250875,49.7681 0.28561422,49.7726 0.27680838,49.7771 0.26790863,49.7816 0.32143769,49.7860 0.45543733,49.7905 0.49098009,49.7950 0.2676864,49.7995 0.19640234,49.8040 0.19653869,49.8084 0.27723131,49.8129 0.49153271,49.8174 0.60707223,49.8219 0.5085867,49.8264 0.64311296,49.8309 0.9287681,49.8353 0.86568481,49.8398 0.67824,49.8443 0.50886565,49.8488 0.38402686,49.8533 0.3840341,49.8577 0.47321051,49.8622 0.48208132,49.8667 0.40176347,49.8712 0.32130724,49.8757 0.27668554,49.8802 0.28585544,49.8846 0.37504092,49.8891 0.33022144,49.8936 0.47335362,49.8981 0.62491167,49.9026 0.36610588,49.9071 0.43768647,49.9115 0.33004221,49.9160 0.37510064,49.9205 0.89325273,49.9250 0.93726438,49.9295 0.41048318,49.9340 0.28588763,49.9385 0.44667149,49.9429 0.89288491,49.9474 0.874906,49.9519 0.67838353,49.9564 0.2943716,49.9609 0.12485967,49.9654 0.080448821,49.9699 0.34863448,49.9744 0.65185124,49.9788 0.5443719,49.9833 0.43747535,49.9878 0.36616492,49.9923 0.2587598,49.9968 0.1873914,50.0013 0.37513784,50.0058 0.42851242,50.0103 0.25000474,50.0148 0.33076182,50.0192 0.61632073,50.0237 0.65180874,50.0282 0.62505203,50.0327 0.6337775,50.0372 0.65154266,50.0417 1.0181099,50.0462 1.4736595,50.0507 1.2318166,50.0552 0.60668951,50.0597 0.55370843,50.0641 0.7144087,50.0686 0.65170115,50.0731 0.7588414,50.0776 0.64265364,50.0821 0.38402438,50.0866 0.46443501,50.0911 0.41936988,50.0956 0.27655694,50.1001 0.13383664,50.1046 0.0089399656,50.1091 0.11639538,50.1136 0.60763538,50.1181 0.86612493,50.1226 0.62478292,50.1271 0.4820067,50.1315 0.45559373,50.1360 0.70556492,50.1405 0.67843276,50.1450 0.60677707,50.1495 0.40144548,50.1540 0.47332525,50.1585 0.67007774,50.1630 0.91095304,50.1675 0.74085677,50.1720 0.50877333,50.1765 0.41989586,50.1810 0.50003499,50.1855 0.4281632,50.1900 0.24075548,50.1945 0.16068454,50.1990 0.339398,50.2035 0.32147571,50.2080 0.28571782,50.2125 0.33042881,50.2170 0.52702409,50.2215 0.59848922,50.2260 0.54480672,50.2305 0.50875467,50.2350 0.33890417,50.2395 0.21404132,50.2440 0.24112888,50.2485 0.3037214,50.2530 0.35756445,50.2575 0.69682509,50.2620 0.84798241,50.2665 0.74044883,50.2710 0.32123297,50.2755 0.33954683,50.2800 0.56287694,50.2845 0.85721397,50.2890 0.83018929,50.2935 1.0357851,50.2980 0.98214483,50.3025 0.90183765,50.3070 0.82130897,50.3115 0.62486804,50.3160 0.56236303,50.3205 0.33025965,50.3250 0.31241599,50.3295 0.16941218,50.3340 0.16997758,50.3385 0.65244758,50.3430 1.0002142,50.3475 0.7940231,50.3520 0.22276497,50.3565 0.25908902,50.3610 0.42895022,50.3655 0.66111249,50.3701 0.73201603,50.3746 0.53537142,50.3791 0.42829368,50.3836 0.42850605,50.3881 0.47311702,50.3926 0.35758528,50.3971 0.73265564,50.4016 0.72289038,50.4061 0.5979681,50.4106 0.66112882,50.4151 0.8933202,50.4196 0.96423686,50.4241 0.91929716,50.4286 0.65126145,50.4332 0.35682416,50.4377 0.48220772,50.4422 0.76812881,50.4467 0.94681233,50.4512 0.86614746,50.4557 0.72290742,50.4602 0.73218238,50.4647 1.0268945,50.4692 0.92833239,50.4737 0.6694023,50.4782 0.45529774,50.4828 0.33031389,50.4873 0.19644628,50.4918 0.33065397,50.4963 0.51830095,50.5008 0.78590965,50.5053 0.70485026,50.5098 0.29415056,50.5143 0.11588611,50.5188 0.14314122,50.5234 0.75073904,50.5279 1.0179181,50.5324 0.6154846,50.5369 0.32116845,50.5414 0.51799142,50.5459 0.58935606,50.5504 0.47305456,50.5549 0.22306187,50.5595 0.26812407,50.5640 0.51843768,50.5685 0.88410521,50.5730 0.77628678,50.5775 0.49087429,50.5820 0.50905305,50.5865 0.48207977,50.5911 0.49107745,50.5956 0.55355817,50.6001 0.43739563,50.6046 0.46458927,50.6091 0.75927579,50.6136 0.74972504,50.6182 0.40131173,50.6227 0.2233189,50.6272 0.50048953,50.6317 0.75903845,50.6362 0.62456745,50.6407 0.30329871,50.6453 0.26786885,50.6498 0.25884941,50.6543 0.28580835,50.6588 0.35710272,50.6633 0.36602324,50.6679 0.62528008,50.6724 0.70535439,50.6769 0.45522407,50.6814 0.4017505,50.6859 0.39274988,50.6905 0.24086969,50.6950 0.071520336,50.6995 0.35763496,50.7040 0.62504423,50.7085 0.45502713,50.7131 0.34838971,50.7176 0.57174712,50.7221 0.52663267,50.7266 0.39259252,50.7311 0.26761782,50.7357 0.187548,50.7402 0.39311647,50.7447 0.55364364,50.7492 0.47303078,50.7537 0.24083041,50.7583 0.16960122,50.7628 0.22336431,50.7673 0.29459578,50.7718 0.28574085,50.7764 0.48235425,50.7809 0.54461467,50.7854 0.6789245,50.7899 1.1074263,50.7945 0.93721163,50.7990 0.45500684,50.8035 0.29445344,50.8080 0.34820479,50.8126 0.35710907,50.8171 0.31253606,50.8216 0.39302847,50.8261 0.45541587,50.8307 0.4195542,50.8352 0.33030358,50.8397 0.26793486,50.8442 0.32132003,50.8488 0.22308037,50.8533 0.20539419,50.8578 0.24132529,50.8623 0.39289075,50.8669 0.28570348,50.8714 0.38393733,50.8759 0.30341768,50.8805 0.38392359,50.8850 0.32146099,50.8895 0.57152444,50.8940 0.66058415,50.8986 0.43740955,50.9031 0.24102728,50.9076 0.20540594,50.9122 0.33054519,50.9167 0.48223764,50.9212 0.77682477,50.9258 1.0000302,50.9303 0.91068393,50.9348 0.70562857,50.9393 0.8127774,50.9439 0.73226708,50.9484 0.892591,50.9529 0.74060667,50.9575 0.47294351,50.9620 0.10701485,50.9665 0.24119215,50.9711 0.33061481,50.9756 0.50919938,50.9801 0.64321077,50.9847 1.0808605,50.9892 1.3122337,50.9937 1.0710274,50.9983 0.85704648,51.0028 0.58897752,51.0073 0.28550759,51.0119 0.42861342,51.0164 0.55374968,51.0209 0.52676576,51.0255 0.37481108,51.0300 0.35708824,51.0345 0.41960153,51.0391 0.37513384,51.0436 0.50008017,51.0481 0.4909299,51.0527 0.48214978,51.0572 0.41089645,51.0618 0.51826411,51.0663 0.95581913,51.0708 1.1605207,51.0754 0.8567149,51.0799 0.77679646,51.0844 0.97330809,51.0890 1.116092,51.0935 1.0716529,51.0981 0.95548671,51.1026 0.74054331,51.1071 0.41018099,51.1117 0.24993399,51.1162 0.27681887,51.1207 0.24099682,51.1253 0.20558941,51.1298 0.55413389,51.1344 1.0359976,51.1389 0.97301465,51.1434 0.59777266,51.1480 0.26763034,51.1525 0.29513285,51.1571 0.68802243,51.1616 0.67802477,51.1661 0.3747105,51.1707 0.50898045,51.1752 0.47295895,51.1798 0.48244205,51.1843 0.78623539,51.1889 0.928536,51.1934 0.5974983,51.1979 0.13362601,51.2025 0.17865677,51.2070 0.13402602,51.2116 0.28597191,51.2161 0.46432489,51.2206 0.47314912,51.2252 0.48226121,51.2297 0.51794618,51.2343 0.51775753,51.2388 0.50877625,51.2434 0.36602023,51.2479 0.37523729,51.2525 0.58948427,51.2570 0.85708106,51.2615 0.8391341,51.2661 0.58022267,51.2706 0.3663452,51.2752 0.58062613,51.2797 0.56209898,51.2843 0.42837849,51.2888 0.61622381,51.2934 0.66961032,51.2979 0.54473633,51.3025 0.57146758,51.3070 0.38361883,51.3116 0.2409499,51.3161 0.41082454,51.3207 0.59830612,51.3252 0.69659138,51.3297 0.66076148,51.3343 0.47312942,51.3388 0.46422604,51.3434 0.41970941,51.3479 0.53631735,51.3525 1.0810536,51.3570 1.2321039,51.3616 1.2139724,51.3661 1.0265313,51.3707 0.79439026,51.3752 0.63375562,51.3798 0.49986055,51.3843 0.67856008,51.3889 0.88386142,51.3934 0.74090636,51.3980 0.52697712,51.4025 0.55362636,51.4071 0.41046473,51.4116 0.32146564,51.4162 0.41985822,51.4208 0.553541,51.4253 0.41935247,51.4299 0.18740954,51.4344 0.27710739,51.4390 0.65196007,51.4435 0.64287651,51.4481 0.66084212,51.4526 0.63366097,51.4572 0.41924861,51.4617 0.39292493,51.4663 0.59834272,51.4708 0.61610222,51.4754 0.55352157,51.4800 0.22305514,51.4845 0.22318323,51.4891 0.34839851,51.4936 0.41969204,51.4982 0.25869095,51.5027 0.19640468,51.5073 0.28568089,51.5118 0.28562582,51.5164 0.30365545,51.5210 0.34823802,51.5255 0.20551315,51.5301 0.38445693,51.5346 0.76823854,51.5392 0.91942614,51.5437 0.68719369,51.5483 0.62487566,51.5529 0.68768674,51.5574 0.90235084,51.5620 1.0092666,51.5665 0.92789251,51.5711 0.37426737,51.5756 0.25025627,51.5802 0.50919151,51.5848 0.53556252,51.5893 0.43757147,51.5939 0.59828633,51.5984 0.64266843,51.6030 0.741211,51.6076 0.89321363,51.6121 0.87508595,51.6167 0.78531724,51.6212 0.45477867,51.6258 0.10699086,51.6304 0.25930932,51.6349 0.68803996,51.6395 0.89323002,51.6441 0.86576253,51.6486 0.50838131,51.6532 0.26749423,51.6577 0.026599348,51.6623 0.035871286,51.6669 0.20559058,51.6714 0.32151261,51.6760 0.29452485,51.6806 0.41095832,51.6851 0.83959973,51.6897 0.93765646,51.6943 1.0534898,51.6988 0.76765209,51.7034 0.56267768,51.7079 0.57121313,51.7125 0.37463951,51.7171 0.32136607,51.7216 0.33015952,51.7262 0.25911885,51.7308 0.45578751,51.7353 0.52680594,51.7399 0.4105137,51.7445 0.42883229,51.7490 0.82192844,51.7536 0.99088699,51.7582 0.78549403,51.7627 0.58031505,51.7673 0.44609898,51.7719 0.41050142,51.7764 0.59866941,51.7810 1.0808072,51.7856 1.2058175,51.7902 1.2498015,51.7947 0.72221583,51.7993 0.2497234,51.8039 0.25023547,51.8084 0.4110128,51.8130 0.58046275,51.8176 0.5623523,51.8221 0.44623357,51.8267 0.33915859,51.8313 0.38417023,51.8358 0.67890561,51.8404 1.0178277,51.8450 0.99121362,51.8496 0.91986513,51.8541 0.81240374,51.8587 0.73194331,51.8633 1.0001749,51.8678 1.5980244,51.8724 1.1424251,51.8770 0.61588097,51.8816 0.25003579,51.8861 0.33049366,51.8907 0.32126132,51.8953 0.31237468,51.8999 0.22320411,51.9044 0.26791137,51.9090 0.32185784,51.9136 0.61633432,51.9182 0.53523475,51.9227 0.25858524,51.9273 0.13391219,51.9319 0.16962899,51.9364 0.19638236,51.9410 0.16976868,51.9456 0.42878038,51.9502 0.51788026,51.9548 0.51805371,51.9593 0.93768644,51.9639 0.89264601,51.9685 0.7319814,51.9731 0.60711563,51.9776 0.50887102,51.9822 0.50011998,51.9868 0.66101736,51.9914 0.91983777,51.9959 0.81223714,52.0005 0.39261702,52.0051 0.37516707,52.0097 0.65206587,52.0143 0.86632901,52.0188 0.9195143,52.0234 0.75866067,52.0280 0.63368165,52.0326 0.42871448,52.0371 0.65191638,52.0417 0.54438537,52.0463 0.49099454,52.0509 0.43762344,52.0555 0.49110875,52.0600 0.50878131,52.0646 0.58926386,52.0692 0.57138306,52.0738 0.38385895,52.0784 0.26775977,52.0830 0.18749711,52.0875 0.3216241,52.0921 0.71467829,52.0967 1.0893977,52.1013 0.76776141,52.1059 0.74101436,52.1104 0.66064548,52.1150 0.63391298,52.1196 0.49971542,52.1242 0.41943812,52.1288 0.41964814,52.1334 0.339544,52.1379 0.42884007,52.1425 0.6427781,52.1471 0.57125437,52.1517 0.3302606,52.1563 0.241053,52.1609 0.30382794,52.1655 0.52696198,52.1700 0.61594731,52.1746 0.48207426,52.1792 0.38377881,52.1838 0.33923128,52.1884 0.54494315,52.1930 0.69664776,52.1976 0.54423249,52.2021 0.3212786,52.2067 0.55388719,52.2113 0.6339733,52.2159 0.46395993,52.2205 0.22294618,52.2251 0.30380097,52.2297 0.54474157,52.2343 0.49989489,52.2388 0.54492033,52.2434 0.82200807,52.2480 1.0357542,52.2526 0.821271,52.2572 0.70527309,52.2618 0.65140444,52.2664 0.62511075,52.2710 0.73225862,52.2756 0.58039486,52.2801 0.7769928,52.2847 0.86619091,52.2893 0.95510465,52.2939 0.54398417,52.2985 0.18738142,52.3031 0.24136846,52.3077 0.52695489,52.3123 0.66073781,52.3169 0.64276606,52.3215 0.4910129,52.3261 0.49118313,52.3307 0.47308448,52.3352 0.40170583,52.3398 0.43756193,52.3444 0.46427345,52.3490 0.58069915,52.3536 0.82149589,52.3582 0.6871987,52.3628 0.54468811,52.3674 0.72374541,52.3720 1.0895588,52.3766 1.061956,52.3812 0.66926342,52.3858 0.58060104,52.3904 0.74124736,52.3950 0.82111555,52.3996 0.54430693,52.4042 0.40184164,52.4088 0.46455416,52.4133 0.52697408,52.4179 0.46408033,52.4225 0.35707647,52.4271 0.53585643,52.4317 0.60690171,52.4363 0.39275733,52.4409 0.31279209,52.4455 0.58074409,52.4501 1.0444272,52.4547 1.0179058,52.4593 1.0626848,52.4639 0.5620535,52.4685 0.37486634,52.4731 0.33025935,52.4777 0.1605204,52.4823 0.14283076,52.4869 0.1786067,52.4915 0.32215372,52.4961 0.96519315,52.5007 1.2141763,52.5053 0.91874683,52.5099 0.33868599,52.5145 0.1964689,52.5191 0.34834328,52.5237 0.52680582,52.5283 0.48210445,52.5329 0.41965526,52.5375 0.41951147,52.5421 0.27663228,52.5467 0.18754797,52.5513 0.30362648,52.5559 0.267867,52.5605 0.46444765,52.5651 0.59837693,52.5697 0.67875874,52.5743 0.67866093,52.5789 0.81263953,52.5835 1.2322937,52.5881 1.187246,52.5927 0.53541285,52.5974 0.27680704,52.6020 0.32155523,52.6066 0.54479855,52.6112 0.6694563,52.6158 0.41943502,52.6204 0.44649902,52.6250 0.5001806,52.6296 0.69629002,52.6342 0.46394804,52.6388 0.29472965,52.6434 0.294631,52.6480 0.25890452,52.6526 0.36627895,52.6572 0.50011104,52.6618 0.30338696,52.6664 0.18750843,52.6710 0.29464763,52.6757 0.25874776,52.6803 0.14268124,52.6849 0.080405228,52.6895 0.38427004,52.6941 0.64306486,52.6987 0.67844373,52.7033 0.47306305,52.7079 0.42880201,52.7125 0.64293283,52.7171 0.41056612,52.7217 0.33028498,52.7263 0.37507454,52.7310 0.562594,52.7356 0.69659454,52.7402 0.82151836,52.7448 0.60688132,52.7494 0.41966814,52.7540 0.56278807,52.7586 0.94660032,52.7632 1.2053394,52.7678 1.0712353,52.7725 0.65155584,52.7771 0.48199728,52.7817 0.54450035,52.7863 0.5536896,52.7909 0.78584564,52.7955 0.80344629,52.8001 0.56249177,52.8047 0.31244183,52.8094 0.47320586,52.8140 0.66059273,52.8186 0.46420997,52.8232 0.5360505,52.8278 0.77706212,52.8324 0.7677331,52.8370 0.5266161,52.8417 0.57168239,52.8463 0.80352563,52.8509 0.5533576,52.8555 0.42006087,52.8601 0.65208232,52.8647 0.91967618,52.8693 1.1427412,52.8740 0.94595104,52.8786 0.61588877,52.8832 0.56240851,52.8878 0.31224293,52.8924 0.15160446,52.8970 0.098525651,52.9017 0.5985527,52.9063 0.66044676,52.9109 0.40165159,52.9155 0.41095448,52.9201 0.44644305,52.9248 0.40183184,52.9294 0.74122959,52.9340 0.82162964,52.9386 0.90213215,52.9432 0.82117552,52.9478 0.54417479,52.9525 0.41063848,52.9571 0.58952612,52.9617 0.79461861,52.9663 0.54443276,52.9709 0.30361205,52.9756 0.31255007,52.9802 0.36596408,52.9848 0.33935642,52.9894 0.55361032,52.9941 0.44615558,52.9987 0.29464808,53.0033 0.41992119,53.0079 0.55340695,53.0125 0.31236118,53.0172 0.53624421,53.0218 0.98271543,53.0264 1.2857796,53.0310 1.0797937,53.0357 0.74974579,53.0403 0.75019926,53.0449 0.70537364,53.0495 0.59810078,53.0541 0.68775612,53.0588 0.91969603,53.0634 0.77655154,53.0680 0.78558028,53.0726 0.68752068,53.0773 0.99156857,53.0819 1.223604,53.0865 1.1960429,53.0911 0.57064164,53.0958 0.23198411,53.1004 0.3305921,53.1050 0.44627002,53.1097 0.21418402,53.1143 0.3305071,53.1189 0.42002708,53.1235 0.65202397,53.1282 0.60672712,53.1328 0.44643068,53.1374 0.68837434,53.1420 1.0718588,53.1467 0.93689841,53.1513 0.62437195,53.1559 0.47317487,53.1606 0.4821344,53.1652 0.36586326,53.1698 0.36599278,53.1744 0.31261286,53.1791 0.38411397,53.1837 0.56247658,53.1883 0.70525646,53.1930 0.61596853,53.1976 0.5806151,53.2022 0.7501238,53.2069 0.50863856,53.2115 0.27660066,53.2161 0.19639902,53.2207 0.22323379,53.2254 0.19654492,53.2300 0.35723233,53.2346 0.41077971,53.2393 0.52680629,53.2439 0.50000483,53.2485 0.64328289,53.2532 0.86626977,53.2578 0.77621406,53.2624 0.24943034,53.2671 0.04474967,53.2717 0.30401635,53.2763 0.57161701,53.2810 0.66050428,53.2856 0.37458161,53.2902 0.089200214,53.2949 0.30404291,53.2995 0.64327818,53.3041 0.75881809,53.3088 0.53544408,53.3134 0.6428026,53.3180 0.61601269,53.3227 0.39276356,53.3273 0.29479536,53.3320 0.43808404,53.3366 0.94694859,53.3412 0.99971443,53.3459 0.5708878,53.3505 0.3749145,53.3551 0.43759701,53.3598 0.51779842,53.3644 0.55351001,53.3691 0.66068447,53.3737 0.57127512,53.3783 0.42843515,53.3830 0.43733051,53.3876 0.24998014,53.3922 0.24110173,53.3969 0.32161751,53.4015 0.58942902,53.4062 0.5445959,53.4108 0.51812506,53.4154 0.64300531,53.4201 0.68718004,53.4247 0.53543353,53.4294 0.38394928,53.4340 0.28565779,53.4386 0.133701,53.4433 0.13410531,53.4479 0.46459797,53.4526 0.47325364,53.4572 0.36594442,53.4618 0.38372543,53.4665 0.41972014,53.4711 0.47325969,53.4758 0.33013085,53.4804 0.2052922,53.4851 0.33049935,53.4897 0.42889741,53.4943 0.65202147,53.4990 0.70519626,53.5036 0.41044921,53.5083 0.23202524,53.5129 0.27709001,53.5176 0.52720135,53.5222 0.67851156,53.5269 0.70514792,53.5315 0.75869322,53.5361 0.46398756,53.5408 0.31277439,53.5454 0.65224266,53.5501 0.88405257,53.5547 0.79445249,53.5594 0.58052242,53.5640 0.91114867,53.5687 1.1514995,53.5733 0.82983392,53.5780 0.50897676,53.5826 0.5895316,53.5873 0.63398969,53.5919 0.62469286,53.5965 0.31218442,53.6012 0.51815575,53.6058 0.73220628,53.6105 0.54442072,53.6151 0.43750229,53.6198 0.50905961,53.6244 0.6786834,53.6291 0.84817475,53.6337 0.82129228,53.6384 0.4998742,53.6430 0.39277703,53.6477 0.45541242,53.6523 0.44643304,53.6570 0.34805828,53.6616 0.30387357,53.6663 0.75953799,53.6709 0.98224121,53.6756 0.91916847,53.6802 0.63344127,53.6849 0.44639841,53.6895 0.437646,53.6942 0.66077757,53.6988 0.90199858,53.7035 1.1967794,53.7081 1.4734432,53.7128 1.4106493,53.7175 1.1248752,53.7221 0.83919293,53.7268 0.65142769,53.7314 0.39276096,53.7361 0.46441892,53.7407 0.41950315,53.7454 0.39274949,53.7500 0.54458708,53.7547 0.4017466,53.7593 0.34833196,53.7640 0.47345442,53.7686 0.76801252,53.7733 0.75880671,53.7780 0.69662803,53.7826 0.95555598,53.7873 0.85694885,53.7919 0.74114603,53.7966 1.053954,53.8012 1.5716559,53.8059 1.5803074,53.8106 1.2673529,53.8152 0.60669237,53.8199 0.41043541,53.8245 0.2320365,53.8292 0.47361782,53.8338 0.74132431,53.8385 0.73197377,53.8432 0.44618106,53.8478 0.58038151,53.8525 0.62521791,53.8571 0.71436495,53.8618 0.53549659,53.8665 0.35692957,53.8711 0.24994354,53.8758 0.30386654,53.8804 0.69654661,53.8851 0.58904737,53.8898 0.37480417,53.8944 0.33072081,53.8991 0.75943172,53.9037 0.92830473,53.9084 0.61562002,53.9131 0.42884782,53.9177 0.73256636,53.9224 0.87502992,53.9270 0.9107371,53.9317 0.92849255,53.9364 0.87510926,53.9410 0.88391358,53.9457 0.72290909,53.9504 0.56222236,53.9550 0.52671164,53.9597 0.75893748,53.9643 0.67856789,53.9690 0.66055787,53.9737 0.4195517,53.9783 0.39292663,53.9830 0.24086332,53.9877 0.13386336,53.9923 0.15202665,53.9970 0.36630484,54.0017 0.53558338,54.0063 0.39257559,54.0110 0.16952886,54.0157 0.1788311,54.0203 0.49124831,54.0250 0.48216727,54.0297 0.55381131,54.0343 0.687558,54.0390 0.76786435,54.0437 0.83041435,54.0483 0.76774734,54.0530 0.62484109,54.0577 0.45524636,54.0623 0.40174487,54.0670 0.41976172,54.0717 0.60730678,54.0763 0.66067302,54.0810 0.48200709,54.0857 0.33021453,54.0903 0.19628993,54.0950 0.25009727,54.0997 0.50013006,54.1043 0.60705709,54.1090 0.58018434,54.1137 0.46455622,54.1184 0.63439548,54.1230 0.70531613,54.1277 0.6602639,54.1324 0.41952038,54.1370 0.48241296,54.1417 0.61608458,54.1464 0.70517921,54.1511 0.57114488,54.1557 0.30378732,54.1604 0.49161369,54.1651 0.65180761,54.1697 0.71431798,54.1744 0.92891759,54.1791 1.0085828,54.1838 0.52612972,54.1884 0.2142127,54.1931 0.23224059,54.1978 0.36622953,54.2025 0.58931333,54.2071 0.74103206,54.2118 0.73222107,54.2165 0.60710776,54.2211 0.66998905,54.2258 1.2323335,54.2305 1.0532962,54.2352 0.78547269,54.2398 0.5446375,54.2445 0.82185191,54.2492 0.9732396,54.2539 0.66925985,54.2586 0.43712512,54.2632 0.20519805,54.2679 0.20542987,54.2726 0.24127018,54.2773 0.43757227,54.2819 0.49101517,54.2866 0.35702649,54.2913 0.24104723,54.2960 0.26801217,54.3006 0.32144591,54.3053 0.28558576,54.3100 0.21430634,54.3147 0.24996875,54.3194 0.18729316,54.3240 0.16072746,54.3287 0.25044376,54.3334 0.55397117,54.3381 0.75026888,54.3428 1.0359118,54.3474 0.98178345,54.3521 0.73197299,54.3568 0.73252964,54.3615 0.86596441,54.3662 0.59748662,54.3708 0.21394408,54.3755 0.25009528,54.3802 0.3393667,54.3849 0.40195128,54.3896 0.57196844,54.3943 0.88423711,54.3989 0.79434937,54.4036 0.6515246,54.4083 0.72323638,54.4130 0.71440083,54.4177 0.67850143,54.4223 0.60691518,54.4270 0.4730885,54.4317 0.52719343,54.4364 1.0270352,54.4411 0.93705857,54.4458 0.61599594,54.4505 0.70567077,54.4551 0.83930176,54.4598 0.69616503,54.4645 0.47296628,54.4692 0.31239122,54.4739 0.33035585,54.4786 0.41083786,54.4833 0.46450067,54.4879 0.6965484,54.4926 0.88386071,54.4973 0.87494361,54.5020 0.59840727,54.5067 0.58949441,54.5114 0.58029336,54.5161 0.52660632,54.5207 0.58924645,54.5254 0.70530862,54.5301 0.67843348,54.5348 0.58941191,54.5395 0.84889835,54.5442 1.402178,54.5489 1.3295974,54.5536 0.55300224,54.5583 0.41080162,54.5629 0.36620206,54.5676 0.53566909,54.5723 0.48209783,54.5770 0.50040972,54.5817 0.70534885,54.5864 0.67847782,54.5911 0.84828556,54.5958 0.74068689,54.6005 0.52657545,54.6052 0.63421625,54.6098 0.83034664,54.6145 0.49075386,54.6192 0.33050945,54.6239 0.58951032,54.6286 0.64265108,54.6333 0.34809899,54.6380 0.40204781,54.6427 0.52659774,54.6474 0.17819336,54.6521 0.1339657,54.6568 0.36612844,54.6615 0.3125276,54.6662 0.24113284,54.6709 0.52715635,54.6755 0.77694708,54.6802 0.52664214,54.6849 0.6162864,54.6896 1.0180582,54.6943 1.0442502,54.6990 0.6160869,54.7037 0.75033772,54.7084 0.58017206,54.7131 0.52657259,54.7178 0.54446983,54.7225 0.58053172,54.7272 0.68763679,54.7319 0.71410382,54.7366 0.63369405,54.7413 0.38381052,54.7460 0.31259349,54.7507 0.43755549,54.7554 0.5625205,54.7601 0.58921415,54.7648 0.46423897,54.7695 0.46439818,54.7742 0.48225829,54.7789 0.50928694,54.7836 0.74130124,54.7883 0.6246751,54.7930 0.37463325,54.7977 0.44644612,54.8024 0.71455002,54.8071 0.85733324,54.8118 0.7230379,54.8165 0.42823941,54.8212 0.21401346,54.8259 0.089398429,54.8306 0.27712741,54.8353 0.58075923,54.8400 1.0718412,54.8447 1.115912,54.8494 0.72281605,54.8541 0.41932186,54.8588 0.27672124,54.8635 0.33037263,54.8682 0.47338918,54.8729 0.83958465,54.8776 0.91968232,54.8823 0.78552502,54.8870 0.46384755,54.8917 0.15150702,54.8964 0.026849506,54.9011 0.1340023,54.9058 0.23228717,54.9105 0.52689749,54.9152 0.49090531,54.9199 0.20517185,54.9246 0.13405609,54.9293 0.23240212,54.9340 0.2857295,54.9387 0.38411444,54.9434 0.62528497,54.9482 0.59801716,54.9529 0.44600251,54.9576 0.45550624,54.9623 0.59830773,54.9670 0.33013949,54.9717 0.33045912,54.9764 0.41968021,54.9811 0.35715297,54.9858 0.36621979,54.9905 0.54464918,54.9952 0.52646673,54.9999 0.205359,55.0046 0.34836194,55.0094 0.33916989,55.0141 0.33057222,55.0188 0.56260669,55.0235 0.65178287,55.0282 0.78570235,55.0329 0.67883378,55.0376 0.97349119,55.0423 0.78524399,55.0470 0.4285526,55.0517 0.55357128,55.0564 0.36567184,55.0612 0.24993633,55.0659 0.4645277,55.0706 0.96447217,55.0753 1.009136,55.0800 0.88383502,55.0847 0.39227766,55.0894 0.10730308,55.0941 0.35785463,55.0989 0.63402015,55.1036 0.63345587,55.1083 0.61604697,55.1130 0.83942616,55.1177 0.72323042,55.1224 0.66996861,55.1271 0.89276934,55.1318 0.7674374,55.1366 0.54433262,55.1413 0.2140696,55.1460 0.1070544,55.1507 -4.2692151e-005,55.1554 0.026952973,55.1601 0.2680653,55.1648 0.65184742,55.1696 0.91984415,55.1743 1.0625817,55.1790 0.85696739,55.1837 0.59797704,55.1884 0.3035686,55.1931 0.3214395,55.1979 0.33928344,55.2026 0.44661775,55.2073 0.47338229,55.2120 0.62485647,55.2167 0.37474272,55.2214 0.30373424,55.2262 0.40187103,55.2309 0.38377762,55.2356 0.24088804,55.2403 0.24992074,55.2450 0.21439074,55.2498 0.21445301,55.2545 0.33047342,55.2592 0.41961694,55.2639 0.4194797,55.2686 0.27691099,55.2733 0.33044243,55.2781 0.29449365,55.2828 0.38401231,55.2875 0.43742082,55.2922 0.28565845,55.2970 0.50010818,55.3017 0.47318834,55.3064 0.44628066,55.3111 0.28560916,55.3158 0.27697879,55.3206 0.48237485,55.3253 0.62500721,55.3300 0.42848709,55.3347 0.36609536,55.3394 0.45556134,55.3442 0.51803213,55.3489 0.50893456,55.3536 0.59822088,55.3583 0.62479717,55.3631 0.44639733,55.3678 0.58049154,55.3725 0.82164514,55.3772 1.3035153,55.3820 0.96386927,55.3867 0.43734601,55.3914 0.33943206,55.3961 0.50011361,55.4009 0.45532006,55.4056 0.47310972,55.4103 0.62498409,55.4150 0.84842253,55.4198 0.77686214,55.4245 0.75872725,55.4292 0.46386752,55.4339 0.17856498,55.4387 0.31275111,55.4434 0.33941168,55.4481 0.32136482,55.4529 0.20530222,55.4576 0.2949619,55.4623 0.5358938,55.4670 0.58038551,55.4718 0.56248063,55.4765 0.4371998,55.4812 0.31225207,55.4859 0.24984287,55.4907 0.21422032,55.4954 0.4914808,55.5001 1.2329272,55.5049 1.6248742,55.5096 0.95470619,55.5143 0.43746766,55.5191 0.46447161,55.5238 0.71436465,55.5285 0.7232365,55.5332 0.6069786,55.5380 0.49975798,55.5427 0.57130021,55.5474 0.35701784,55.5522 0.24109514,55.5569 0.19647835,55.5616 0.16066404,55.5664 0.089125216,55.5711 0.089645825,55.5758 0.46509725,55.5806 0.90222412,55.5853 1.2674221,55.5900 1.0085052,55.5948 1.0628546,55.5995 1.1519371,55.6042 0.96396911,55.6090 0.68700349,55.6137 0.27648759,55.6184 0.14298746,55.6232 0.28587455,55.6279 0.33932278,55.6326 0.41077325,55.6374 0.3840256,55.6421 0.50898641,55.6469 0.55343169,55.6516 0.4819853,55.6563 0.3931537,55.6611 0.66986436,55.6658 0.64267784,55.6705 0.53585035,55.6753 0.66075975,55.6800 0.74088252,55.6847 0.67845696,55.6895 0.52681482,55.6942 0.5090276,55.6990 0.4104692,55.7037 0.17815359,55.7084 0.0088840751,55.7132 0.15231049,55.7179 0.54488868,55.7227 0.86605424,55.7274 1.3485544,55.7321 1.4464425,55.7369 0.89233083,55.7416 0.41046983,55.7463 0.40174553,55.7511 0.33041167,55.7558 0.46464247,55.7606 0.65203333,55.7653 0.78569925,55.7701 0.74990314,55.7748 0.56202066,55.7795 0.13363746,55.7843 0.21451959,55.7890 0.30361798,55.7938 0.24090494,55.7985 0.10713507,55.8032 0.31261829,55.8080 0.49123153,55.8127 0.56263137,55.8175 0.60712463,55.8222 0.7233181,55.8270 0.79470962,55.8317 0.69625914,55.8364 0.53579074,55.8412 0.85738248,55.8459 0.81237215,55.8507 0.67845136,55.8554 0.66972816,55.8602 0.73245972,55.8649 0.9112134,55.8697 1.0267624,55.8744 0.99110037,55.8792 1.2503316,55.8839 1.2408445,55.8886 0.84754229,55.8934 0.49958569,55.8981 0.49999669,55.9029 0.66062433,55.9076 0.66056001,55.9124 0.5271107,55.9171 0.72367829,55.9219 0.74982888,55.9266 0.5530895,55.9314 0.26750335,55.9361 0.25919491,55.9409 0.69685704,55.9456 0.86612082,55.9504 0.74984801,55.9551 0.46401238,55.9599 0.33012059,55.9646 0.19639799,55.9694 0.25028074,55.9741 0.38405317,55.9789 0.44631952,55.9836 0.53564423,55.9884 0.50895679,55.9931 0.4733201,55.9979 0.53592831,56.0026 0.75908381,56.0074 0.70523793,56.0121 0.50872833,56.0169 0.40177798,56.0216 0.41059065,56.0264 0.31233844,56.0311 0.32131574,56.0359 0.14270917,56.0406 0.053621739,56.0454 0.18780354,56.0501 0.55370349,56.0549 0.45508578,56.0596 0.20526971,56.0644 0.30367893,56.0691 0.61621088,56.0739 0.90194923,56.0786 0.92853987,56.0834 0.69634229,56.0882 0.59821522,56.0929 0.52662778,56.0977 0.28553864,56.1024 0.14288153,56.1072 0.22336528,56.1119 0.41084358,56.1167 0.41067833,56.1214 0.28569368,56.1262 0.37529919,56.1310 0.65174967,56.1357 0.36569819,56.1405 0.41076851,56.1452 0.47328904,56.1500 0.41073814,56.1547 0.41970307,56.1595 0.40169325,56.1643 0.25871187,56.1690 0.24106547,56.1738 0.63425976,56.1785 0.78604519,56.1833 0.74125719,56.1881 0.82154852,56.1928 0.89258558,56.1976 0.54427183,56.2023 0.62560809,56.2071 1.1341554,56.2118 0.90128177,56.2166 0.55318141,56.2214 0.26769963,56.2261 0.40227777,56.2309 0.75022274,56.2356 0.57986456,56.2404 0.19602203,56.2452 0.14320405,56.2499 0.52749389,56.2547 0.93780899,56.2595 0.89240605,56.2642 0.64271277,56.2690 0.92047739,56.2737 1.3668336,56.2785 1.4904269,56.2833 0.77559453,56.2880 0.34781522,56.2928 0.2857798,56.2976 0.4019551,56.3023 0.33921447,56.3071 0.19627288,56.3118 0.31269628,56.3166 0.8038106,56.3214 0.83011043,56.3261 0.36581066,56.3309 0.15169343,56.3357 0.11605576,56.3404 0.15197141,56.3452 0.26798001,56.3500 0.33936563,56.3547 0.42891291,56.3595 0.68761998,56.3643 0.72287476,56.3690 0.5445559,56.3738 0.9913891,56.3786 1.2767943,56.3833 0.89244366,56.3881 0.32127285,56.3929 0.20541967,56.3976 0.2770924,56.4024 0.62533814,56.4072 0.92887115,56.4119 0.95497024,56.4167 0.43686247,56.4215 0.28591451,56.4262 0.3662312,56.4310 0.35715365,56.4358 0.40167505,56.4406 0.34791765,56.4453 0.12485438,56.4501 0.12513393,56.4549 0.28575805,56.4596 0.23201759,56.4644 0.16083445,56.4692 0.3037962,56.4739 0.33034581,56.4787 0.30360579,56.4835 0.40180677,56.4883 0.40185118,56.4930 0.43761286,56.4978 0.51794213,56.5026 0.58043015,56.5073 0.58921391,56.5121 0.49084759,56.5169 0.52691019,56.5217 0.81279284,56.5264 0.74957561,56.5312 0.2407299,56.5360 0.22327837,56.5408 0.19636162,56.5455 0.17890172,56.5503 0.58995819,56.5551 1.0628835,56.5599 1.2854137,56.5646 0.83864129,56.5694 0.51773536,56.5742 0.52701902,56.5790 0.54491532,56.5837 0.70567358,56.5885 0.87512201,56.5933 0.91945112,56.5981 0.71382934,56.6028 0.47319743,56.6076 0.74127018,56.6124 0.74066561,56.6172 0.47289029,56.6219 0.30366066,56.6267 0.34820431,56.6315 0.38411951,56.6363 0.77745014,56.6411 1.0538143,56.6458 0.84736145,56.6506 0.2586889,56.6554 0.82187921,56.6602 0.85714525,56.6649 0.70516318,56.6697 0.53555715,56.6745 0.44643143,56.6793 0.37483063,56.6841 0.4019433,56.6888 0.50027001,56.6936 0.48212835,56.6984 0.50882477,56.7032 0.56273407,56.7080 0.67898357,56.7127 0.9738887,56.7175 1.4738365,56.7223 1.5448846,56.7271 1.5620079,56.7319 1.0970993,56.7367 0.60655725,56.7414 0.47326449,56.7462 0.68779039,56.7510 0.88383007,56.7558 0.73212254,56.7606 0.74107963,56.7653 0.56234783,56.7701 0.53542793,56.7749 0.19613072,56.7797 0.12495751,56.7845 0.1428629,56.7893 0.15187316,56.7941 0.22335683,56.7988 0.50031257,56.8036 0.83959717,56.8084 0.73202574,56.8132 0.32108614,56.8180 0.23194221,56.8228 0.13378094,56.8275 0.071489446,56.8323 0.32189852,56.8371 0.83973038,56.8419 1.1158124,56.8467 0.61557811,56.8515 0.21418858,56.8563 0.24136196,56.8611 0.62552059,56.8658 1.0180393,56.8706 0.97282183,56.8754 0.7228713,56.8802 0.75067055,56.8850 1.1969634,56.8898 1.0892198,56.8946 1.1603734,56.8994 0.77640754,56.9041 0.59810889,56.9089 0.5087781,56.9137 0.50876456,56.9185 0.38387397,56.9233 0.38407221,56.9281 0.46457073,56.9329 0.63393193,56.9377 0.55330545,56.9425 0.45523602,56.9473 0.43727404,56.9520 0.36602738,56.9568 0.41963843,56.9616 0.43752313,56.9664 0.45559797,56.9712 0.39285946,56.9760 0.24090724,56.9808 0.14284053,56.9856 0.22344649,56.9904 0.58070326,56.9952 0.79462987,57.0000 0.75868815,57.0048 0.53556103,57.0096 0.40170926,57.0143 0.42862019,57.0191 0.50912553,57.0239 0.4642038,57.0287 0.22296408,57.0335 0.17853227,57.0383 0.12483691,57.0431 0.026860621,57.0479 0.36650628,57.0527 0.8128733,57.0575 1.1433347,57.0623 0.99088293,57.0671 0.6335116,57.0719 0.77673537,57.0767 0.75866413,57.0815 0.40157285,57.0863 0.21422045,57.0911 0.24998644,57.0959 0.3305288,57.1007 0.59843749,57.1055 0.76784503,57.1103 0.78593302,57.1151 0.92861271,57.1199 0.69611639,57.1247 0.47326878,57.1295 0.5448947,57.1343 0.74122953,57.1391 0.75869972,57.1439 0.41028455,57.1487 0.14269309,57.1535 0.10723426,57.1583 0.26811019,57.1631 0.62529123,57.1679 0.9465276,57.1727 0.95504576,57.1775 0.56236273,57.1823 0.55358434,57.1871 0.4732044,57.1919 0.50898415,57.1967 0.40173641,57.2015 0.35721776,57.2063 0.52679348,57.2111 0.49093112,57.2159 0.45522791,57.2207 0.3661558,57.2255 0.40223661,57.2303 0.84850466,57.2351 0.93722516,57.2399 0.72284299,57.2447 0.40150622,57.2495 0.2858302,57.2543 0.54490852,57.2591 0.58938664,57.2639 0.6249451,57.2687 0.44627792,57.2735 0.2945686,57.2783 0.25901344,57.2831 0.36616522,57.2879 0.35699508,57.2927 0.34808543,57.2975 0.56270933,57.3023 1.1075386,57.3071 1.1606827,57.3119 0.74080646,57.3168 0.43729672,57.3216 0.37520793,57.3264 0.66104132,57.3312 0.72298467,57.3360 0.47321516,57.3408 0.50907809,57.3456 0.57142395,57.3504 0.82153612,57.3552 1.0447608,57.3600 1.0623339,57.3648 0.69606131,57.3696 0.53574234,57.3744 0.70529354,57.3793 0.63404137,57.3841 0.76801091,57.3889 0.562199,57.3937 0.49114114,57.3985 0.87516147,57.4033 0.71403557,57.4081 0.32110354,57.4129 0.10727085,57.4177 0.4110783,57.4225 0.71418351,57.4274 0.50891316,57.4322 0.53588694,57.4370 0.58929157,57.4418 0.61607325,57.4466 0.41933542,57.4514 0.25904343,57.4562 0.61665469,57.4610 0.80342209,57.4659 0.53515297,57.4707 0.27660236,57.4755 0.35756657,57.4803 0.84882772,57.4851 1.0623667,57.4899 0.55288297,57.4947 0.23190473,57.4995 0.33974472,57.5044 0.70558923,57.5092 0.65145922,57.5140 0.41044381,57.5188 0.16954926,57.5236 0.16066882,57.5284 0.20542274,57.5333 0.39290136,57.5381 0.39296913,57.5429 0.47334868,57.5477 0.43748406,57.5525 0.46455964,57.5573 0.83067262,57.5621 0.91925967,57.5670 0.37451771,57.5718 0.25013724,57.5766 0.43808532,57.5814 0.7146551,57.5862 0.58868444,57.5911 0.19596848,57.5959 0.28593865,57.6007 0.49119237,57.6055 0.52674586,57.6103 0.43745703,57.6151 0.38394085,57.6200 0.34832877,57.6248 0.43740383,57.6296 0.28539231,57.6344 0.14284191,57.6392 0.36618537,57.6441 0.47321725,57.6489 0.34824064,57.6537 0.29477575,57.6585 0.32158113,57.6633 0.33919862,57.6682 0.29446116,57.6730 0.33044115,57.6778 0.50922453,57.6826 0.61615622,57.6875 0.47283271,57.6923 0.17848048,57.6971 0.29480508,57.7019 0.40175614,57.7067 0.54453629,57.7116 0.4554835,57.7164 0.62523288,57.7212 0.58007872,57.7260 0.3837904,57.7309 0.63411713,57.7357 0.80358934,57.7405 0.7589944,57.7453 0.75922376,57.7502 1.0005246,57.7550 1.2141101,57.7598 0.6421389,57.7646 0.18727174,57.7695 0.12484359,57.7743 0.11606107,57.7791 0.34859198,57.7839 0.59829462,57.7888 0.34807399,57.7936 0.24121836,57.7984 0.2947773,57.8032 0.44621506,57.8081 0.36592129,57.8129 0.33978716,57.8177 0.589656,57.8225 0.67837137,57.8274 0.62461895,57.8322 0.47311777,57.8370 0.47306448,57.8419 0.19621108,57.8467 0.1430507,57.8515 0.32168207,57.8563 0.44655293,57.8612 0.52676487,57.8660 0.49098757,57.8708 0.44654626,57.8757 0.56249666,57.8805 0.48193318,57.8853 0.41956311,57.8902 0.33037868,57.8950 0.23213555,57.8998 0.18738246,57.9046 0.16950648,57.9095 0.21439874,57.9143 0.34837031,57.9191 0.37490609,57.9240 0.28558412,57.9288 0.2142586,57.9336 0.17853585,57.9385 0.12498372,57.9433 0.20537606,57.9481 0.24996629,57.9530 0.20536944,57.9578 0.22355895,57.9626 0.69711488,57.9675 0.95555776,57.9723 0.686768,57.9771 0.18711258,57.9820 0.22340693,57.9868 0.56250387,57.9916 0.82156271,57.9965 0.82140148,58.0013 0.41937914,58.0061 0.31250295,58.0110 0.50029635,58.0158 0.66076279,58.0206 0.80375654,58.0255 1.2237571,58.0303 1.357267,58.0352 1.2674075,58.0400 0.8389191,58.0448 0.67862618,58.0497 0.70545769,58.0545 0.80347222,58.0593 0.56225836,58.0642 0.33008251,58.0690 0.20539311,58.0739 0.37531862,58.0787 0.5177809,58.0835 0.56236047,58.0884 0.67863256,58.0932 0.48201171,58.0980 0.15172566,58.1029 0.27701893,58.1077 0.60782725,58.1126 1.0897795,58.1174 1.0621105,58.1222 0.6868847,58.1271 0.56260437,58.1319 1.0632106,58.1368 1.3840705,58.1416 1.0618924,58.1465 0.6514222,58.1513 0.71435368,58.1561 0.66071522,58.1610 0.62487507,58.1658 0.49090764,58.1707 0.32129613,58.1755 0.20539689,58.1803 0.37540582,58.1852 0.60735124,58.1900 0.57110214,58.1949 0.44628534,58.1997 0.6519565,58.2046 0.87497377,58.2094 0.72295195,58.2142 0.28553551,58.2191 0.12492006,58.2239 0.080358878,58.2288 0.20578884,58.2336 0.58058447,58.2385 0.51757944,58.2433 0.36609349,58.2482 0.35711244,58.2530 0.46456552,58.2579 0.94729269,58.2627 1.3483144,58.2675 1.0972476,58.2724 0.61555141,58.2772 0.50023776,58.2821 0.53607267,58.2869 0.66968596,58.2918 0.51753759,58.2966 0.52659905,58.3015 0.40168092,58.3063 0.2769444,58.3112 0.43768975,58.3160 0.56234044,58.3209 0.41959545,58.3257 0.41074353,58.3306 0.3481794,58.3354 0.31234115,58.3403 0.080140039,58.3451 0.1612049,58.3500 0.64396232,58.3548 1.0984042,58.3597 0.99040937,58.3645 0.89225239,58.3694 0.65164328,58.3742 0.59840614,58.3791 0.45532039,58.3839 0.37492251,58.3888 0.37518948,58.3936 0.59842092,58.3985 0.64270681,58.4033 0.56231564,58.4082 0.58912688,58.4130 0.40182963,58.4179 0.40186971,58.4227 0.4820604,58.4276 0.50885993,58.4324 0.39288592,58.4373 0.35722566,58.4421 0.39319295,58.4470 0.57168037,58.4518 0.47283429,58.4567 0.21374127,58.4616 0.03560416,58.4664 0.080426879,58.4713 0.053648476,58.4761 0.15185176,58.4810 0.44652429,58.4858 0.78588349,58.4907 1.0536705,58.4955 1.0001482,58.5004 0.77693462,58.5052 0.49078336,58.5101 0.21402936,58.5150 0.33974102,58.5198 0.62523621,58.5247 0.63376838,58.5295 0.74120122,58.5344 0.83952713,58.5392 0.9552334,58.5441 0.76762342,58.5490 0.66046107,58.5538 0.44605204,58.5587 0.16048168,58.5635 0.026725713,58.5684 0.053648293,58.5733 0.15185915,58.5781 0.19657634,58.5830 0.4557136,58.5878 0.81288564,58.5927 1.0711372,58.5976 0.72271794,58.6024 0.44662213,58.6073 0.42861548,58.6121 0.36609763,58.6170 0.62520838,58.6219 0.64276838,58.6267 0.48209757,58.6316 0.47323507,58.6364 0.38383195,58.6413 0.41077784,58.6462 0.67886668,58.6510 0.85707986,58.6559 0.57099593,58.6607 0.29444891,58.6656 0.20537676,58.6705 0.30349472,58.6753 0.20527539,58.6802 0.089296103,58.6851 0.089470826,58.6899 0.42886522,58.6948 0.77715695,58.6997 1.0271547,58.7045 0.97308719,58.7094 0.66912562,58.7142 0.4016833,58.7191 0.55381572,58.7240 0.71441519,58.7288 0.8037715,58.7337 1.0359637,58.7386 1.1069642,58.7434 0.77633005,58.7483 0.58926737,58.7532 0.52666909,58.7580 0.22287002,58.7629 0.16105069,58.7678 0.52780235,58.7726 1.009372,58.7775 1.0440651,58.7824 0.80305803,58.7872 0.63389587,58.7921 0.57139516,58.7970 0.47305325,58.8018 0.34799367,58.8067 0.30361143,58.8116 0.44659632,58.8165 0.45520598,58.8213 0.32120249,58.8262 0.22320381,58.8311 0.31261531,58.8359 0.39296937,58.8408 0.49999025,58.8457 0.56264025,58.8505 0.75031883,58.8554 0.73219723,58.8603 0.75897962,58.8652 0.75029194,58.8700 0.94663751,58.8749 1.2139111,58.8798 0.98153204,58.8846 0.45497951,58.8895 0.1607175,58.8944 0.28608701,58.8993 0.52698946,58.9041 0.54443336,58.9090 0.39268607,58.9139 0.33921954,58.9187 0.27663437,58.9236 0.24990073,58.9285 0.25008982,58.9334 0.25033516,58.9382 0.55431777,58.9431 0.90196574,58.9480 0.66881448,58.9529 0.44617867,58.9577 0.72359455,58.9626 0.83062834,58.9675 0.79486758,58.9724 0.92849654,58.9772 0.8032071,58.9821 0.56219876,58.9870 0.33920008,58.9919 0.32162291,58.9967 0.38376352,59.0016 0.21414275,59.0065 0.35735986,59.0114 0.5269357,59.0162 0.72355258,59.0211 0.89295679,59.0260 0.85691434,59.0309 0.78582889,59.0358 1.0895699,59.0406 1.1874987,59.0455 0.92811108,59.0504 0.45519161,59.0553 0.45552278,59.0602 0.36581144,59.0650 0.23207331,59.0699 0.33050871,59.0748 0.50891036,59.0797 0.55358088,59.0846 0.56257731,59.0894 0.59809244,59.0943 0.60709423,59.0992 0.57127994,59.1041 0.39278224,59.1090 0.56285393,59.1138 0.81273651,59.1187 0.86607963,59.1236 0.74992037,59.1285 0.6249339,59.1334 0.52690464,59.1382 0.5983901,59.1431 0.74100006,59.1480 0.72302264,59.1529 0.69659978,59.1578 0.75880283,59.1627 0.45508286,59.1675 0.55357039,59.1724 0.73217046,59.1773 0.7412228,59.1822 0.65164679,59.1871 0.37476346,59.1920 0.20519318,59.1968 0.2413269,59.2017 0.80423355,59.2066 1.2234933,59.2115 1.1963463,59.2164 1.0354582,59.2213 0.74952221,59.2262 0.43713409,59.2310 0.20535958,59.2359 0.49146286,59.2408 0.86644644,59.2457 0.85694778,59.2506 0.56226337,59.2555 0.43730912,59.2604 0.22304869,59.2653 0.26788279,59.2701 0.19638999,59.2750 0.17867097,59.2799 0.29478356,59.2848 0.4107298,59.2897 0.38406715,59.2946 0.58938777,59.2995 0.60728353,59.3044 0.62503827,59.3092 0.37447065,59.3141 0.17859557,59.3190 0.57195365,59.3239 0.97327155,59.3288 1.1340536,59.3337 1.2950455,59.3386 1.2499359,59.3435 0.92826259,59.3484 0.69605935,59.3533 0.41024151,59.3582 0.28589365,59.3630 0.43763337,59.3679 0.40146685,59.3728 0.27673855,59.3777 0.30364618,59.3826 0.23218539,59.3875 0.30364534,59.3924 0.39283583,59.3973 0.47343329,59.4022 0.77718258,59.4071 0.88383764,59.4120 0.62455273,59.4169 0.31249708,59.4218 0.50945574,59.4267 0.95563251,59.4315 1.0175941,59.4364 0.70490569,59.4413 0.48216894,59.4462 0.52691329,59.4511 0.49104807,59.4560 0.79504073,59.4609 1.1432446,59.4658 1.0175813,59.4707 0.66916806,59.4756 0.66968805,59.4805 0.8036291,59.4854 0.75015908,59.4903 1.0447789,59.4952 0.87480295,59.5001 0.69611949,59.5050 0.43734148,59.5099 0.42865208,59.5148 0.41957235,59.5197 0.48280549,59.5246 1.0452567,59.5295 1.0708023,59.5344 0.66921246,59.5393 0.62493354,59.5442 0.44622451,59.5491 0.26756892,59.5540 0.080341764,59.5589 0.25032595,59.5638 0.3391954,59.5687 0.12473143,59.5736 0.17910492,59.5785 0.8851648,59.5834 1.4645854,59.5883 1.2851923,59.5932 1.1157434,59.5981 1.106758,59.6030 0.77639288,59.6079 0.42863065,59.6128 0.38396826,59.6177 0.45528296,59.6226 0.63392061,59.6275 0.59820288,59.6324 0.64288813,59.6373 0.52671075,59.6422 0.33910343,59.6471 0.14266402,59.6520 0.13397557,59.6569 0.23216489,59.6618 0.16959688,59.6667 0.22331481,59.6716 0.29464749,59.6765 0.16069569,59.6814 0.20569399,59.6863 0.563124,59.6912 0.94661611,59.6961 0.8837409,59.7010 0.66922915,59.7059 0.50868404,59.7109 0.64320225,59.7158 0.80376416,59.7207 0.80319154,59.7256 0.4280785,59.7305 0.11621711,59.7354 0.31318834,59.7403 0.72349542,59.7452 0.80322188,59.7501 0.52645904,59.7550 0.44657364,59.7599 0.78621989,59.7648 0.95531327,59.7697 0.7137664,59.7746 0.47289994,59.7796 0.48214737,59.7845 0.56253386,59.7894 0.35706404,59.7943 0.23201956,59.7992 0.21437325,59.8041 0.4555774,59.8090 0.56253892,59.8139 0.76814497,59.8188 0.95540762,59.8237 0.78522724,59.8287 0.34797475,59.8336 0.17859016,59.8385 0.1786094,59.8434 0.20548783,59.8483 0.32137141,59.8532 0.20512839,59.8581 0.16085079,59.8630 0.34847298,59.8679 0.39277357,59.8729 0.24985871,59.8778 0.22323737,59.8827 0.33089894,59.8876 0.84873635,59.8925 1.2323023,59.8974 1.3923901,59.9023 0.67808437,59.9073 0.51788127,59.9122 0.60697502,59.9171 0.56231087,59.9220 0.3840701,59.9269 0.50023371,59.9318 0.41054145,59.9367 0.33038375,59.9417 0.58961475,59.9466 0.75902575,59.9515 0.66951096,59.9564 0.69694275,59.9613 1.0450116,59.9662 0.8118524,59.9712 0.41025332,59.9761 0.33057946,59.9810 0.71437472,59.9859 0.69598657,59.9908 0.33022693,59.9957 0.24110414,60.0007 0.23230419,60.0056 0.64328605,60.0105 0.91083288,60.0154 0.80344474,60.0203 0.74997813,60.0252 0.7856065,60.0302 0.53549892,60.0351 0.34865808,60.0400 0.66085064,60.0449 0.76763767,60.0498 0.83019769,60.0548 0.47303087,60.0597 0.42853996,60.0646 0.46427339,60.0695 0.75922728,60.0744 0.776604,60.0794 0.37493896,60.0843 0.48239771,60.0892 0.61591423,60.0941 0.4463082,60.0991 0.37504488,60.1040 0.43739939,60.1089 0.41061825,60.1138 0.48256707,60.1187 0.67879361,60.1237 0.65132517,60.1286 0.32999375,60.1335 0.1070421,60.1384 0.11641306,60.1434 0.40200236,60.1483 0.33023027,60.1532 0.41071874,60.1581 0.44642964,60.1631 0.50890315,60.1680 0.44634724,60.1729 0.41982454,60.1778 0.58958882,60.1828 0.64285517,60.1877 0.49071243,60.1926 0.28542426,60.1975 0.31277165,60.2025 0.51811939,60.2074 0.5536955,60.2123 0.69650489,60.2172 0.65136141,60.2222 0.27640751,60.2271 0.13398668,60.2320 0.35737246,60.2369 0.55370611,60.2419 0.54457521,60.2468 0.36586028,60.2517 0.29467034,60.2567 0.50014842,60.2616 0.66059053,60.2665 0.46400824,60.2714 0.10705718,60.2764 0.080393985,60.2813 0.11622129,60.2862 0.52743685,60.2912 1.2147205,60.2961 1.0979867,60.3010 0.66050583,60.3059 0.51763713,60.3109 0.32108352,60.3158 0.25879413,60.3207 0.33947131,60.3257 0.55390996,60.3306 0.77685308,60.3355 0.71403372,60.3405 0.39258388,60.3454 0.15163136,60.3503 0.080383323,60.3553 0.14307334,60.3602 0.40193343,60.3651 0.53568929,60.3701 0.38389248,60.3750 0.63419658,60.3799 1.0005516,60.3849 1.330387,60.3898 1.0174536,60.3947 0.66063267,60.3997 0.54461855,60.4046 0.43722364,60.4095 0.18736835,60.4145 0.23214582,60.4194 0.48238292,60.4243 0.7322464,60.4293 0.58005601,60.4342 0.4016194,60.4391 0.24120688,60.4441 0.28584275,60.4490 0.33024973,60.4539 0.27672738,60.4589 0.25903714,60.4638 0.32160798,60.4688 0.42864624,60.4737 0.44631365,60.4786 0.49115202,60.4836 0.6698184,60.4885 0.50857097,60.4934 0.29439449,60.4984 0.27684894,60.5033 0.32168373,60.5083 0.4555437,60.5132 0.3836613,60.5181 0.35703126,60.5231 0.43759224,60.5280 0.42857283,60.5330 0.37482381,60.5379 0.2770403,60.5428 0.60753858,60.5478 0.63397825,60.5527 0.65185022,60.5577 0.68739992,60.5626 0.62503356,60.5675 0.76828778,60.5725 1.1074349,60.5774 1.2858771,60.5824 1.3922243,60.5873 0.99045861,60.5922 1.1251378,60.5972 0.93739575,60.6021 0.66948205,60.6071 0.47311896,60.6120 0.44645858,60.6170 0.42852616,60.6219 0.44643384,60.6268 0.35727453,60.6318 0.32153502,60.6367 0.54474103,60.6417 0.76804596,60.6466 0.86611557,60.6516 0.82101834,60.6565 0.50870758,60.6615 0.42918858,60.6664 0.95585936,60.6713 1.1515229,60.6763 0.90133286,60.6812 0.66968,60.6862 0.79500246,60.6911 0.80345404,60.6961 0.63360578,60.7010 0.49991685,60.7060 0.46428236,60.7109 0.4374103,60.7159 0.29432464,60.7208 0.080276862,60.7258 0.20574607,60.7307 0.4022325,60.7356 0.56248689,60.7406 0.46393594,60.7455 0.39266244,60.7505 0.34820762,60.7554 0.46434957,60.7604 0.50896567,60.7653 0.51810807,60.7703 0.68796539,60.7752 0.8839317,60.7802 0.68704027,60.7851 0.37461847,60.7901 0.25004229,60.7950 0.51803708,60.8000 0.48216274,60.8049 0.37483552,60.8099 0.24990857,60.8148 0.42891532,60.8198 0.59840304,60.8247 0.5087741,60.8297 0.5624606,60.8346 1.0712873,60.8396 1.1160287,60.8446 0.97347009,60.8495 0.75888115,60.8545 0.5268575,60.8594 0.57183439,60.8644 0.76768357,60.8693 0.52665371,60.8743 0.74141014,60.8792 0.93759257,60.8842 0.99101055,60.8891 0.92870378,60.8941 0.87488413,60.8990 0.6511516,60.9040 0.39248171,60.9089 0.16963913,60.9139 0.15197186,60.9189 0.32158095,60.9238 0.43757081,60.9288 0.48245594,60.9337 0.69677013,60.9387 0.71395403,60.9436 0.436892,60.9486 0.25888705,60.9536 0.28587207,60.9585 0.23194647,60.9635 0.205337,60.9684 0.41977745,60.9734 0.50008005,60.9783 0.49998361,60.9833 0.53578222,60.9883 0.54468518,60.9932 0.25870606,60.9982 0.23237488,61.0031 0.56277257,61.0081 0.66080409,61.0130 0.7677356,61.0180 0.79446137,61.0230 0.80358303,61.0279 0.58930957,61.0329 0.61657941,61.0378 1.0090801,61.0428 0.82089299,61.0478 0.61576992,61.0527 0.50885457,61.0577 0.49106881,61.0626 0.38390636,61.0676 0.39309618,61.0726 0.68797576,61.0775 0.75883394,61.0825 0.45495114,61.0875 0.42882308,61.0924 0.78656358,61.0974 1.1519949,61.1023 0.99013579,61.1073 0.64223564,61.1123 0.56253374,61.1172 0.47316203,61.1222 0.38417631,61.1272 0.48216614,61.1321 0.36596447,61.1371 0.42894691,61.1421 0.67016172,61.1470 1.0985568,61.1520 1.4286495,61.1569 1.4997633,61.1619 1.2223762,61.1669 0.72300762,61.1718 0.91987401,61.1768 0.6963042,61.1818 0.57127655,61.1867 0.46453285,61.1917 0.87558329,61.1967 1.071202,61.2016 0.69598085,61.2066 0.57132727,61.2116 0.50873768,61.2165 0.35720998,61.2215 0.41977951,61.2265 0.34792212,61.2314 0.21425979,61.2364 0.33066371,61.2414 0.32161453,61.2463 0.40190843,61.2513 0.50004071,61.2563 0.68768471,61.2613 0.96462482,61.2662 1.0087976,61.2712 0.7226848,61.2762 0.54469734,61.2811 0.65185231,61.2861 0.51764297,61.2911 0.43729001,61.2960 0.4284119,61.3010 0.44662789,61.3060 0.54475373,61.3110 0.53561527,61.3159 0.41061693,61.3209 0.31272799,61.3259 0.4912079,61.3308 0.44609478,61.3358 0.28555539,61.3408 0.30360126,61.3458 0.5268954,61.3507 0.55359274,61.3557 0.27656683,61.3607 0.12483269,61.3657 0.15196788,61.3706 0.33968797,61.3756 0.50908512,61.3806 0.42832097,61.3856 0.41071826,61.3905 0.70574772,61.3955 0.80343848,61.4005 0.48158455,61.4054 0.12484515,61.4104 0.29493925,61.4154 0.64323711,61.4204 0.81272733,61.4254 0.91118127,61.4303 1.3214296,61.4353 0.86523479,61.4403 0.40172991,61.4453 0.44674012,61.4502 0.44619983,61.4552 0.32120851,61.4602 0.27686641,61.4652 0.455538,61.4701 0.58024824,61.4751 0.30323043,61.4801 0.1249796,61.4851 0.25015062,61.4901 0.29452536,61.4950 0.2233946,61.5000 0.57197851,61.5050 0.76781797,61.5100 0.50848919,61.5150 0.26761189,61.5199 0.16946957,61.5249 0.16989574,61.5299 0.43796772,61.5349 0.59848273,61.5399 0.70535845,61.5448 0.88438338,61.5498 1.3571098,61.5548 0.77593219,61.5598 0.42839035,61.5648 0.43760672,61.5697 0.49100286,61.5747 0.48203582,61.5797 0.49098638,61.5847 0.27667165,61.5897 0.26793322,61.5946 0.57151985,61.5996 0.72323143,61.6046 0.56254274,61.6096 0.39307842,61.6146 0.47335365,61.6196 0.50880992,61.6245 0.50860626,61.6295 0.45536074,61.6345 0.81292379,61.6395 1.053674,61.6445 0.88371003,61.6495 0.58050144,61.6545 0.61663008,61.6594 0.90213263,61.6644 1.0177991,61.6694 0.97265607,61.6744 0.65125227,61.6794 0.45516163,61.6844 0.39272413,61.6894 0.37515527,61.6943 0.44655725,61.6993 0.26762909,61.7043 0.24982688,61.7093 0.30369964,61.7143 0.41970566,61.7193 0.36597702,61.7243 0.41074252,61.7293 0.38396174,61.7342 0.26778039,61.7392 0.15181127,61.7442 0.25017864,61.7492 0.38391063,61.7542 0.3660062,61.7592 0.5628081,61.7642 0.77738279,61.7692 0.86599642,61.7742 0.54406255,61.7791 0.31223419,61.7841 0.22318394,61.7891 0.37500617,61.7941 0.45549151,61.7991 0.52720422,61.8041 0.65191138,61.8091 0.49079022,61.8141 0.43724459,61.8191 0.34792209,61.8241 0.12508513,61.8291 0.61666435,61.8341 0.91085005,61.8390 0.74074411,61.8440 0.44625354,61.8490 0.29462782,61.8540 0.41966531,61.8590 0.51773095,61.8640 0.3930791,61.8690 0.75972021,61.8740 1.0270067,61.8790 0.83891904,61.8840 0.7676385,61.8890 0.75890696,61.8940 0.77652133,61.8990 0.49071887,61.9040 0.28562853,61.9090 0.29484409,61.9140 0.54487896,61.9190 0.59806263,61.9240 0.45521432,61.9289 0.47331387,61.9339 0.69656867,61.9389 0.63391304,61.9439 0.55354846,61.9489 0.67872328,61.9539 0.85739392,61.9589 1.0802691,61.9639 0.78521961,61.9689 0.27656037,61.9739 0.14292796,61.9789 0.2322599,61.9839 0.42896828,61.9889 0.63403571,61.9939 0.40132427,61.9989 0.22302817,62.0039 0.29486328,62.0089 0.3661955,62.0139 0.41087076,62.0189 0.78643,62.0239 1.4022615,62.0289 1.3478595,62.0339 0.94613022,62.0389 1.0002993,62.0439 1.4106547,62.0489 1.2139101,62.0539 0.89232457,62.0589 0.24053493,62.0639 0.062665217,62.0689 0.21442391,62.0739 0.24983022,62.0789 0.16065733,62.0839 0.20547749,62.0889 0.3216857,62.0939 0.49112993,62.0989 0.38365194,62.1039 0.32136327,62.1089 0.42863798,62.1139 0.29446593,62.1190 0.16120829,62.1240 0.7596193,62.1290 0.99947059,62.1340 0.51724726,62.1390 0.14272135,62.1440 0.053574968,62.1490 0.22328757,62.1540 0.473793,62.1590 0.72381437,62.1640 0.63374436,62.1690 0.43696088,62.1740 0.20516339,62.1790 0.30348802,62.1840 0.23195305,62.1890 0.25908634,62.1940 0.54508376,62.1990 0.80405045,62.2040 0.86645424,62.2091 1.1876031,62.2141 1.3926345,62.2191 1.3390245,62.2241 1.0888149,62.2291 0.58003777,62.2341 0.49109119,62.2391 0.44643417,62.2441 0.37490934,62.2491 0.23205997,62.2541 0.24997549,62.2591 0.31270283,62.2642 0.55384368,62.2692 0.63365704,62.2742 0.35725155,62.2792 0.56308228,62.2842 0.8213442,62.2892 0.70498717,62.2942 0.65177023,62.2992 0.61614078,62.3042 0.4106687,62.3092 0.40180168,62.3143 0.41963616,62.3193 0.38387293,62.3243 0.25874397,62.3293 0.3661018,62.3343 0.89300925,62.3393 1.1342328,62.3443 1.1970109,62.3493 1.2858151,62.3544 1.1243824,62.3594 0.68705219,62.3644 0.6254105,62.3694 0.7235902,62.3744 0.70507109,62.3794 0.64260018,62.3844 0.63408965,62.3895 0.64289266,62.3945 0.65161544,62.3995 0.58905697,62.4045 0.42831519,62.4095 0.30354732,62.4145 0.32144704,62.4196 0.30358616,62.4246 0.29477438,62.4296 0.38404074,62.4346 0.52697438,62.4396 0.66081667,62.4446 0.52659857,62.4497 0.40187547,62.4547 0.5270893,62.4597 0.69640112,62.4647 0.66040856,62.4697 0.50860035,62.4747 0.41990703,62.4798 0.66125768,62.4848 0.90150839,62.4898 0.66030705,62.4948 0.63381368,62.4998 0.33005497,62.5049 0.18776134,62.5099 0.8579272,62.5149 1.2234447,62.5199 0.91886759,62.5249 0.33027562,62.5300 0.71516508,62.5350 1.2593592,62.5400 1.4192487,62.5450 1.0444285,62.5500 0.89271718,62.5551 0.42794093,62.5601 0.33009955,62.5651 0.4287231,62.5701 0.51817983,62.5751 0.62516069,62.5802 0.59807479,62.5852 0.37467307,62.5902 0.24096075,62.5952 0.26803601,62.6003 0.40201935,62.6053 0.57143611,62.6103 0.46391979,62.6153 0.25896859,62.6204 0.52738363,62.6254 0.8128553,62.6304 0.90158778,62.6354 0.75860447,62.6405 0.61592251,62.6455 0.42854318,62.6505 0.5183832,62.6555 0.79490632,62.6606 0.71364158,62.6656 0.45504358,62.6706 0.55429399,62.6756 0.96444273,62.6807 0.76727962,62.6857 0.83930296,62.6907 0.94634515,62.6957 0.5443511,62.7008 0.41113383,62.7058 0.6163497,62.7108 0.63371408,62.7159 0.78576195,62.7209 1.062374,62.7259 0.79435408,62.7309 0.41938785,62.7360 0.1695161,62.7410 0.19653824,62.7460 0.27687457,62.7511 0.34811109,62.7561 0.30350319,62.7611 0.33055404,62.7661 0.34843037,62.7712 0.33037683,62.7762 0.24973594,62.7812 0.27695614,62.7863 0.59845364,62.7913 0.51780421,62.7963 0.60699844,62.8014 0.51764232,62.8064 0.3659842,62.8114 0.20539632,62.8165 0.35751143,62.8215 0.58045375,62.8265 0.53585404,62.8315 0.71478325,62.8366 1.0358374,62.8416 0.91911924,62.8466 0.50840223,62.8517 0.59819597,62.8567 0.83941162,62.8617 0.80354869,62.8668 0.63377631,62.8718 0.40165085,62.8768 0.28569633,62.8819 0.26803139,62.8869 0.38416761,62.8920 0.51805437,62.8970 0.51765645,62.9020 0.25868943,62.9071 0.24987546,62.9121 0.13385281,62.9171 0.25019303,62.9222 0.4109129,62.9272 0.53587836,62.9322 0.60728794,62.9373 0.78571022,62.9423 0.85700428,62.9474 0.74085438,62.9524 0.58054745,62.9574 0.69678581,62.9625 0.6962567,62.9675 0.63361603,62.9725 0.48198834,62.9776 0.4016439,62.9826 0.24986562,62.9877 0.2590819,62.9927 0.41998324,62.9977 0.50004089,63.0028 0.36573666,63.0078 0.20510606,63.0129 0.17867844,63.0179 0.32167286,63.0229 0.50921261,63.0280 0.73241699,63.0330 0.75885636,63.0381 0.6963225,63.0431 0.6517086,63.0481 0.46390647,63.0532 0.34800082,63.0582 0.35720065,63.0633 0.3214418,63.0683 0.25014558,63.0733 0.27698758,63.0784 0.30346012,63.0834 0.19612944,63.0885 0.17852353,63.0935 0.26786959,63.0986 0.19648437,63.1036 0.21446107,63.1086 0.23240353,63.1137 0.4825657,63.1187 0.63367313,63.1238 0.33901674,63.1288 0.39296672,63.1339 0.47308239,63.1389 0.41058177,63.1440 0.18732877,63.1490 0.1159739,63.1540 0.15192626,63.1591 0.39330554,63.1641 0.63405126,63.1692 0.5805158,63.1742 0.7413379,63.1793 0.87537563,63.1843 1.2055215,63.1894 0.95447737,63.1944 0.45471802,63.1995 0.38388404,63.2045 0.36625788,63.2096 0.61616629,63.2146 0.46430749,63.2197 0.42886189,63.2247 0.48222193,63.2298 0.4729571,63.2348 0.42858213,63.2398 0.70568997,63.2449 1.0891182,63.2499 1.0890001,63.2550 0.98195654,63.2600 0.43733996,63.2651 0.16963248,63.2701 0.10721127,63.2752 0.17860779,63.2802 0.214173,63.2853 0.16972156,63.2903 0.16966307,63.2954 0.11603082,63.3005 0.22343878,63.3055 0.54488486,63.3106 0.69661474,63.3156 0.72325099,63.3207 0.63371509,63.3257 0.45508176,63.3308 0.48223445,63.3358 0.75928634,63.3409 0.97318661,63.3459 0.68745452,63.3510 0.74113113,63.3560 0.63357049,63.3611 0.28545484,63.3661 0.25906008,63.3712 0.33909288,63.3762 0.20558879,63.3813 0.59942102,63.3864 1.2147743,63.3914 1.213456,63.3965 0.62421423,63.4015 0.34792075,63.4066 0.22320218,63.4116 0.268314,63.4167 0.81277114,63.4217 0.94622105,63.4268 0.72318637,63.4319 0.8037864,63.4369 0.7324003,63.4420 0.67840612,63.4470 0.43718079,63.4521 0.46426675,63.4571 0.58944434,63.4622 0.54466039,63.4673 0.52643812,63.4723 0.47317389,63.4774 0.6612187,63.4824 0.94695634,63.4875 1.0538752,63.4925 1.1336893,63.4976 0.87439263,63.5027 0.66042411,63.5077 0.5714469,63.5128 0.56254882,63.5178 0.51798952,63.5229 0.48215812,63.5280 0.4014287,63.5330 0.32128975,63.5381 0.58983517,63.5431 1.0272936,63.5482 1.0892169,63.5533 0.8655628,63.5583 0.57099479,63.5634 0.39262813,63.5685 0.20553376,63.5735 0.49163142,63.5786 0.82196766,63.5836 1.0985627,63.5887 1.0619091,63.5938 0.62450856,63.5988 0.74112666,63.6039 0.8481884,63.6090 0.9732312,63.6140 0.78578335,63.6191 0.5891692,63.6242 0.38371164,63.6292 0.44637799,63.6343 0.45532182,63.6393 0.40180567,63.6444 0.39284116,63.6495 0.39271763,63.6545 0.25014547,63.6596 0.3663694,63.6647 0.50012338,63.6697 0.76825982,63.6748 1.0806987,63.6799 1.05343,63.6849 0.86563569,63.6900 0.51741469,63.6951 0.38382357,63.7001 0.58964986,63.7052 0.92008907,63.7103 0.88397604,63.7153 0.66003829,63.7204 0.21370193,63.7255 0.18756129,63.7305 0.41089442,63.7356 0.42856956,63.7407 0.24105871,63.7458 0.4825235,63.7508 0.70518827,63.7559 0.40146074,63.7610 0.44674608,63.7660 0.65180773,63.7711 0.37476233,63.7762 0.33953843,63.7812 0.64291704,63.7863 0.46399334,63.7914 0.31257907,63.7965 0.32144064,63.8015 0.26773134,63.8066 0.21420814,63.8117 0.10705799,63.8167 0.10729884,63.8218 0.24137746,63.8269 0.37500426,63.8320 0.31209198,63.8370 0.18772192,63.8421 0.7328921,63.8472 0.97325009,63.8522 0.79425681,63.8573 0.642667,63.8624 0.75932741,63.8675 1.0985192,63.8725 1.0353047,63.8776 0.65131921,63.8827 0.2944324,63.8878 0.1427165,63.8928 0.080379449,63.8979 0.19659317,63.9030 0.32139081,63.9081 0.25908643,63.9131 0.4733347,63.9182 0.33906707,63.9233 0.1874111,63.9284 0.33948061,63.9334 0.57155466,63.9385 0.44641042,63.9436 0.32156706,63.9487 0.40164676,63.9538 0.24976245,63.9588 0.21420066,63.9639 0.20524374,63.9690 0.12497495,63.9741 0.12506673,63.9791 0.25016111,63.9842 0.41076541,63.9893 0.32154292,63.9944 0.41082379,63.9995 0.45549536,64.0045 0.60704225,64.0096 0.48225266,64.0147 0.93799061,64.0198 1.2233315,64.0249 1.1068088,64.0299 0.67836589,64.0350 0.83939731,64.0401 0.96419376,64.0452 0.78539312,64.0503 0.38359588,64.0553 0.15171356,64.0604 0.10728923,64.0655 0.28595775,64.0706 0.55388236,64.0757 0.8571955,64.0808 0.55323011,64.0858 0.22308184,64.0909 0.24111308,64.0960 0.21428204,64.1011 0.27674493,64.1062 0.39277786,64.1113 0.29459691,64.1163 0.23248957,64.1214 0.47369972,64.1265 0.79494983,64.1316 1.0359533,64.1367 1.0176878,64.1418 0.7584883,64.1468 0.92858684,64.1519 1.4201912,64.1570 1.5984396,64.1621 1.0978521,64.1672 0.74962419,64.1723 0.62507898,64.1774 0.66085309,64.1824 0.6160621,64.1875 0.8215214,64.1926 0.91048688,64.1977 0.66925585,64.2028 0.36607185,64.2079 0.55402416,64.2130 0.90198797,64.2181 0.89242995,64.2231 0.64250046,64.2282 0.47319108,64.2333 0.37501404,64.2384 0.4108116,64.2435 0.38390109,64.2486 0.40166333,64.2537 0.54480225,64.2588 0.75004327,64.2639 0.64252806,64.2689 0.29437998,64.2740 0.12500425,64.2791 0.18759646,64.2842 0.26790586,64.2893 0.27715081,64.2944 0.45556098,64.2995 0.43712002,64.3046 0.29437634,64.3097 0.29472563,64.3148 0.36621651,64.3198 0.33952305,64.3249 0.58964425,64.3300 0.98253554,64.3351 1.1070184,64.3402 0.87464744,64.3453 0.8214649,64.3504 0.83027935,64.3555 0.70520163,64.3606 0.59832621,64.3657 0.696576,64.3708 0.77707803,64.3759 1.0181252,64.3810 0.94599468,64.3861 0.6156494,64.3912 0.45533434,64.3963 0.4194147,64.4013 0.26769143,64.4064 0.35718605,64.4115 0.57152939,64.4166 0.74997765,64.4217 0.29454392,64.4268 0.25893542,64.4319 0.22305508,64.4370 0.15179835,64.4421 0.348308,64.4472 0.40185976,64.4523 0.44659063,64.4574 0.60761768,64.4625 0.81277806,64.4676 0.6515311,64.4727 0.49965099,64.4778 0.33006224,64.4829 0.42851749,64.4880 0.6696949,64.4931 0.64286333,64.4982 0.34805652,64.5033 0.1785353,64.5084 0.37556762,64.5135 0.81322479,64.5186 1.223374,64.5237 1.0532466,64.5288 0.78529024,64.5339 0.63356298,64.5390 0.49084887,64.5441 0.34821242,64.5492 0.32176274,64.5543 0.50005037,64.5594 0.38380843,64.5645 0.5271185,64.5696 0.68771708,64.5747 0.69626266,64.5798 0.63371283,64.5849 0.63397586,64.5900 0.58923781,64.5951 0.45526838,64.6002 0.47318691,64.6053 0.41962528,64.6104 0.36604235,64.6155 0.25869623,64.6206 0.29454094,64.6257 0.36616087,64.6308 0.50022638,64.6359 0.54447466,64.6410 0.24986599,64.6461 0.45582971,64.6512 0.7323823,64.6564 0.62491906,64.6615 0.50007933,64.6666 0.69696337,64.6717 1.0450219,64.6768 1.0977719,64.6819 0.76713806,64.6870 0.38336152,64.6921 0.044604398,64.6972 0.45557231,64.7023 0.80348527,64.7074 0.81276083,64.7125 0.82165051,64.7176 0.58027637,64.7227 0.62514299,64.7278 0.91076601,64.7330 1.0178169,64.7381 0.76768768,64.7432 0.49977627,64.7483 0.40209341,64.7534 0.55357844,64.7585 0.41947469,64.7636 0.55358803,64.7687 0.60741919,64.7738 0.93817222,64.7789 1.250054,64.7840 0.99942714,64.7892 0.54410893,64.7943 0.22293641,64.7994 0.11610001,64.8045 0.25029793,64.8096 0.44662333,64.8147 0.42843881,64.8198 0.27657959,64.8249 0.29485416,64.8300 0.59880292,64.8352 0.83036059,64.8403 0.52602631,64.8454 0.23219767,64.8505 0.63469189,64.8556 0.96418327,64.8607 0.66022176,64.8658 0.4822506,64.8710 0.69663244,64.8761 0.73191899,64.8812 0.46386689,64.8863 0.18742332,64.8914 0.16959217,64.8965 0.080225274,64.9016 0.098365963,64.9068 0.32175761,64.9119 0.56278586,64.9170 0.49104378,64.9221 0.35709518,64.9272 0.43745509,64.9323 0.41053134,64.9374 0.43749866,64.9426 0.52731377,64.9477 0.84846586,64.9528 0.82130891,64.9579 0.90164477,64.9630 0.72313279,64.9681 0.66937286,64.9733 0.48236465,64.9784 0.8576417,64.9835 0.95484585,64.9886 0.77637154,64.9937 0.63392413,64.9989 0.46426672,65.0040 0.85713428,65.0091 0.97345155,65.0142 1.0094663,65.0193 1.0451189,65.0245 1.008826,65.0296 0.64204484,65.0347 0.19585849,65.0398 0.080304071,65.0449 0.13401468,65.0501 0.27701929,65.0552 0.53591794,65.0603 0.77686632,65.0654 0.75898045,65.0705 0.60712057,65.0757 0.44619155,65.0808 0.24969819,65.0859 0.1607157,65.0910 0.36640757,65.0961 0.6072486,65.1013 0.50011832,65.1064 0.55406314,65.1115 0.76790959,65.1166 0.54385871,65.1218 0.11559011,65.1269 0.20549867,65.1320 0.39332229,65.1371 0.65276706,65.1423 1.0448745,65.1474 0.8026284,65.1525 0.40128234,65.1576 0.38379759,65.1628 0.16944608,65.1679 0.071550287,65.1730 0.20571195,65.1781 0.50008875,65.1833 0.53567636,65.1884 0.53582627,65.1935 0.50891465,65.1986 0.3836883,65.2038 0.19610056,65.2089 0.16076343,65.2140 0.22315887,65.2191 0.18805012,65.2243 0.88551331,65.2294 1.7238451,65.2345 1.7130762,65.2397 0.96323019,65.2448 0.60693711,65.2499 0.34811655,65.2550 0.41982761,65.2602 0.38390949,65.2653 0.3122651,65.2704 0.29453412,65.2756 0.20531853,65.2807 0.11614149,65.2858 0.22343747,65.2910 0.32145244,65.2961 0.2319157,65.3012 0.16065395,65.3063 0.36616939,65.3115 0.49140644,65.3166 0.67881876,65.3217 0.49975938,65.3269 0.26759377,65.3320 0.16946839,65.3371 0.080278888,65.3423 0.16113706,65.3474 0.49147245,65.3525 0.66957372,65.3577 0.69617146,65.3628 0.48177248,65.3679 0.16058305,65.3731 0.23236933,65.3782 0.35740167,65.3833 0.38395301,65.3885 0.57124442,65.3936 0.47341457,65.3987 0.52710998,65.4039 0.58021408,65.4090 0.49064904,65.4141 0.3033658,65.4193 0.36613369,65.4244 0.49126244,65.4295 0.74132127,65.4347 0.6161049,65.4398 0.51801288,65.4450 0.45515677,65.4501 0.19598761,65.4552 0.13396285,65.4604 0.32162738,65.4655 0.47354898,65.4706 0.6699971,65.4758 0.72321081,65.4809 0.61572886,65.4860 0.5621568,65.4912 0.41056436,65.4963 0.37522575,65.5015 0.58071983,65.5066 0.69637012,65.5117 0.55320984,65.5169 0.24082462,65.5220 0.18755278,65.5272 0.4108482,65.5323 0.65194947,65.5374 0.86625254,65.5426 0.9107641,65.5477 0.90179569,65.5529 0.75863039,65.5580 0.4197011,65.5631 0.4733026,65.5683 0.21379705,65.5734 0.053454109,65.5786 0.14301662,65.5837 0.25028163,65.5888 0.33028489,65.5940 0.16062132,65.5991 0.24121332,65.6043 0.2947526,65.6094 0.45543784,65.6146 0.47293469,65.6197 0.26761511,65.6248 0.10711322,65.6300 0.053475011,65.6351 2.5781499e-006,65.6403 0.05366664,65.6454 0.19682308,65.6506 0.58996004,65.6557 0.93743807,65.6609 0.91907257,65.6660 0.73194879,65.6711 0.6607272,65.6763 0.49111581,65.6814 0.36616021,65.6866 0.28563502,65.6917 0.31245345,65.6969 0.49129221,65.7020 0.7595309,65.7072 1.0266978,65.7123 0.77650613,65.7175 0.79472941,65.7226 0.74112463,65.7278 0.78574026,65.7329 0.63368988,65.7380 0.49098042,65.7432 0.4196395,65.7483 0.32122317,65.7535 0.33947557,65.7586 0.76790518,65.7638 0.5530988,65.7689 0.31264892,65.7741 0.58079785,65.7792 0.96435028,65.7844 0.88367844,65.7895 0.60688365,65.7947 0.33039466,65.7998 0.46482876,65.8050 0.98243827,65.8101 0.99955493,65.8153 0.59785408,65.8204 0.36603525,65.8256 0.5446232,65.8307 0.7053774,65.8359 0.68776411,65.8410 0.60732174,65.8462 0.50890768,65.8513 0.45563903,65.8565 0.6606304,65.8617 0.61575955,65.8668 0.65182036,65.8720 0.67885739,65.8771 0.7590934,65.8823 0.74117005,65.8874 0.83067995,65.8926 0.89271784,65.8977 0.77625751,65.9029 0.62486404,65.9080 0.59830612,65.9132 0.67864704,65.9183 0.79469919,65.9235 0.78528416,65.9287 0.4727169,65.9338 0.23231103,65.9390 0.33967736,65.9441 0.589553,65.9493 0.83075505,65.9544 0.99099123,65.9596 0.74950218,65.9647 0.54444927,65.9699 0.4463307,65.9751 0.45540521,65.9802 0.45554703,65.9854 0.48211923,65.9905 0.5087021,65.9957 0.40165785,66.0008 0.37526149,66.0060 0.64317554,66.0112 0.77683318,66.0163 0.6248107,66.0215 0.38374466,66.0266 0.30357483,66.0318 0.3572202,66.0370 0.37494066,66.0421 0.28554341,66.0473 0.28579459,66.0524 0.41980773,66.0576 0.55376846,66.0628 0.72340834,66.0679 0.75877607,66.0731 0.66022366,66.0782 0.27667952,66.0834 0.29486433,66.0886 0.40184209,66.0937 0.49088034,66.0989 0.34803125,66.1040 0.39317611,66.1092 0.61641914,66.1144 0.61612785,66.1195 0.55322737,66.1247 0.35741597,66.1299 0.8843869,66.1350 0.9818961,66.1402 0.66916484,66.1454 0.33910456,66.1505 0.45546803,66.1557 0.47323164,66.1608 0.42845306,66.1660 0.21413496,66.1712 0.32200152,66.1763 0.59839958,66.1815 0.46389157,66.1867 0.34823579,66.1918 0.36615232,66.1970 0.38387999,66.2022 0.44630426,66.2073 0.56284082,66.2125 0.75898534,66.2177 0.49063128,66.2228 0.35710424,66.2280 0.43772119,66.2332 0.83956963,66.2383 1.0355562,66.2435 0.69602317,66.2487 0.47336313,66.2538 0.73303348,66.2590 1.0448868,66.2642 0.67763382,66.2693 0.20476589,66.2745 0.20547654,66.2797 0.53620017,66.2848 0.9020257,66.2900 0.83022958,66.2952 0.73190886,66.3004 0.49094719,66.3055 0.54492539,66.3107 0.65213501,66.3159 0.70553863,66.3210 0.66042846,66.3262 0.52610129,66.3314 0.30329999,66.3365 0.25898424,66.3417 0.23238711,66.3469 0.50057513,66.3521 0.75919867,66.3572 0.82120174,66.3624 0.60668266,66.3676 0.41068774,66.3728 0.47334436,66.3779 0.37469244,66.3831 0.26799318,66.3883 0.54510236,66.3934 0.64272875,66.3986 0.64280128,66.4038 0.9378258,66.4090 1.1699445,66.4141 1.0267272,66.4193 0.81199801,66.4245 0.65150446,66.4297 0.56250131,66.4348 0.42841157,66.4400 0.33021656,66.4452 0.43754441,66.4504 0.50895542,66.4555 0.48216993,66.4607 0.58032578,66.4659 0.44635981,66.4711 0.42862493,66.4762 0.34823856,66.4814 0.23199739,66.4866 0.38387665,66.4918 0.79481995,66.4970 0.75003898,66.5021 0.46460706,66.5073 1.0810666,66.5125 1.3214554,66.5177 0.94603866,66.5228 0.66055685,66.5280 0.49965024,66.5332 0.33032489,66.5384 0.42854843,66.5436 0.32122877,66.5487 0.33927605,66.5539 0.41079244,66.5591 0.47325209,66.5643 0.47325239,66.5695 0.75938922,66.5746 1.0626142,66.5798 0.95532882,66.5850 1.1073691,66.5902 1.0983108,66.5954 1.053347,66.6005 0.66012907,66.6057 0.32127196,66.6109 0.33073717,66.6161 0.44637421,66.6213 0.3747969,66.6264 0.58042943,66.6316 0.6787222,66.6368 0.69643199,66.6420 0.51775217,66.6472 0.55358082,66.6524 0.63403356,66.6575 0.80360514,66.6627 0.75003642,66.6679 0.67849255,66.6731 0.37474078,66.6783 0.33934933,66.6835 0.42856482,66.6887 0.31225014,66.6938 0.12481054,66.6990 0.089378163,66.7042 0.29488474,66.7094 0.50024277,66.7146 0.59835494,66.7198 0.41047689,66.7250 0.26790491,66.7301 0.47382039,66.7353 0.73214817,66.7405 0.57101536,66.7457 0.61596715,66.7509 0.55338687,66.7561 0.47304818,66.7613 0.5179354,66.7665 0.54501981,66.7716 0.82198936,66.7768 1.1695634,66.7820 0.91895068,66.7872 0.49093437,66.7924 0.45575851,66.7976 0.62500328,66.8028 0.51767468,66.8080 0.63443261,66.8131 1.036193,66.8183 1.0176994,66.8235 0.83881319,66.8287 0.58031893,66.8339 0.76808804,66.8391 0.74059421,66.8443 0.32087612,66.8495 0.13415189,66.8547 0.50093943,66.8599 0.99146086,66.8651 0.98136127,66.8702 0.48149988,66.8754 0.34825471,66.8806 0.384334,66.8858 0.56279641,66.8910 0.66049373,66.8962 0.60717839,66.9014 0.77729213,66.9066 0.92864096,66.9118 0.67783433,66.9170 0.27637351,66.9222 0.44685641,66.9274 0.69666952,66.9326 0.71417445,66.9378 0.65147018,66.9430 0.40179604,66.9482 0.62516737,66.9533 0.67878711,66.9585 0.84883505,66.9637 1.0623851,66.9689 0.78520745,66.9741 0.51787382,66.9793 0.47319493,66.9845 0.526752,66.9897 0.61581004,66.9949 0.39255244,67.0001 0.37513858,67.0053 0.42870465,67.0105 0.46409354,67.0157 0.36595485,67.0209 0.38391361,67.0261 0.13381508,67.0313 0.21429721,67.0365 0.40173894,67.0417 0.41073832,67.0469 0.36615562,67.0521 0.20533429,67.0573 0.19653924,67.0625 0.38418216,67.0677 0.43786386,67.0729 0.6162526,67.0781 0.55338758,67.0833 0.66063309,67.0885 0.77666843,67.0937 0.63376224,67.0989 0.61647016,67.1041 0.91104734,67.1093 0.8836723,67.1145 0.64264125,67.1197 0.49088097,67.1249 0.29440984,67.1301 0.25909829,67.1353 0.49152237,67.1405 0.70544785,67.1457 0.61550802,67.1509 0.27668902,67.1561 0.58108187,67.1613 0.98234308,67.1665 0.87456554,67.1717 0.50856853,67.1769 0.41092828,67.1821 0.60756385,67.1873 0.77660942,67.1925 0.69626653,67.1977 0.76778793,67.2029 0.53520328,67.2082 0.10687627,67.2134 0.10748283,67.2186 0.41126227,67.2238 0.79526573,67.2290 1.2591699,67.2342 1.2582763,67.2394 0.74039805,67.2446 0.35682791,67.2498 0.14277688,67.2550 0.089445136,67.2602 0.26800063,67.2654 0.419842,67.2706 0.48228857,67.2758 0.53565401,67.2810 0.53562313,67.2863 0.39298457,67.2915 0.48217291,67.2967 0.59808064,67.3019 0.72333109,67.3071 0.75890976,67.3123 0.59796447,67.3175 0.35721007,67.3227 0.30355588,67.3279 0.18714942,67.3331 0.14307846,67.3383 0.41994792,67.3436 0.39259174,67.3488 0.24996559,67.3540 0.4287965,67.3592 0.51784563,67.3644 0.43762943,67.3696 0.61622846,67.3748 0.59805489,67.3800 1.0268829,67.3852 1.6703389,67.3905 1.7858623,67.3957 1.034999,67.4009 0.68701947,67.4061 0.71417701,67.4113 0.65177166,67.4165 0.71430546,67.4217 0.75006717,67.4269 0.62503213,67.4322 0.41079167,67.4374 0.46426007,67.4426 0.43774652,67.4478 0.74169922,67.4530 1.0270263,67.4582 0.94604313,67.4634 0.90184003,67.4687 1.1608477,67.4739 0.92821169,67.4791 0.74072319,67.4843 0.63400996,67.4895 0.8392573,67.4947 0.59789509,67.5000 0.66112107,67.5052 0.95544773,67.5104 0.53523892,67.5156 0.2858367,67.5208 0.49145466,67.5260 0.58935916,67.5313 0.52663845,67.5365 0.38362163,67.5417 0.33914992,67.5469 0.4108789,67.5521 0.62515074,67.5573 0.79464149,67.5626 0.95532048,67.5678 0.76782238,67.5730 0.5267309,67.5782 0.37485975,67.5834 0.35718653,67.5887 0.43752718,67.5939 0.40179819,67.5991 0.5446229,67.6043 0.57113141,67.6095 0.50011641,67.6148 0.56284654,67.6200 0.54476714,67.6252 0.53571135,67.6304 0.6878885,67.6356 0.86592716,67.6409 0.68723959,67.6461 0.72326672,67.6513 0.52644652,67.6565 0.33021909,67.6618 0.33923155,67.6670 0.49131536,67.6722 0.79512721,67.6774 0.93740684,67.6827 0.61553609,67.6879 0.3123734,67.6931 0.20543075,67.6983 0.2591317,67.7035 0.60783166,67.7088 1.0537837,67.7140 0.78509009,67.7192 0.38354042,67.7244 0.33051899,67.7297 0.5894013,67.7349 0.67837679,67.7401 0.50869381,67.7453 0.50901681,67.7506 0.69671077,67.7558 0.7321344,67.7610 0.71422333,67.7663 0.58021218,67.7715 0.29476598,67.7767 0.46486804,67.7819 0.82143259,67.7872 0.73162729,67.7924 0.41042456,67.7976 0.28537652,67.8028 0.25026098,67.8081 0.61675256,67.8133 0.69647998,67.8185 0.49980778,67.8238 0.41042438,67.8290 0.35695249,67.8342 0.38400763,67.8394 0.41088358,67.8447 0.41966847,67.8499 0.42865229,67.8551 0.6340065,67.8604 0.60710579,67.8656 0.58921188,67.8708 0.39248034,67.8761 0.11590975,67.8813 0.19677763,67.8865 0.45569965,67.8917 0.68778527,67.8970 0.83918142,67.9022 0.59788275,67.9074 0.40151858,67.9127 0.20512064,67.9179 0.44667956,67.9231 0.84852892,67.9284 1.0448064,67.9336 0.89308912,67.9388 0.71419132,67.9441 0.43718749,67.9493 0.40187946,67.9545 0.57138056,67.9598 0.5179891,67.9650 0.66108644,67.9702 0.66075224,67.9755 0.5800724,67.9807 0.37455845,67.9859 0.27661887,67.9912 0.25880635,67.9964 0.27678889,68.0017 0.35741282,68.0069 0.47347373,68.0121 0.54454857,68.0174 0.60719502,68.0226 0.86640108,68.0278 0.77658045,68.0331 0.47282416,68.0383 0.46413508,68.0435 0.45546171,68.0488 0.43735424,68.0540 0.11581089,68.0593 0.19683239,68.0645 0.68810326,68.0697 1.1609459,68.0750 1.1155884,68.0802 0.49086168,68.0855 0.43776909,68.0907 0.54462755,68.0959 0.58915466,68.1012 0.49979582,68.1064 0.32999817,68.1117 0.10722606,68.1169 0.32187098,68.1221 0.50004947,68.1274 0.58940929,68.1326 0.75902778,68.1379 0.75036973,68.1431 1.2236105,68.1483 1.2762727,68.1536 0.79396063,68.1588 0.43724737,68.1641 0.37511081,68.1693 0.47346351,68.1745 0.66986734,68.1798 0.6430673,68.1850 0.64307028,68.1903 0.76787168,68.1955 0.73187369,68.2008 0.57103515,68.2060 0.53562742,68.2112 0.5983668,68.2165 0.714495,68.2217 0.7321071,68.2270 0.58923614,68.2322 0.70529145,68.2375 0.57111412,68.2427 0.34801745,68.2480 0.16067035,68.2532 0.21426977,68.2584 0.16954303,68.2637 0.15188296,68.2689 0.33946022,68.2742 0.5268026,68.2794 0.53594261,68.2847 0.95569861,68.2899 1.2055576,68.2952 1.4020473,68.3004 1.3930664,68.3057 1.1427276,68.3109 0.78531373,68.3162 0.71393877,68.3214 0.66045797,68.3267 0.50887883,68.3319 0.37491485,68.3372 0.25894478,68.3424 0.33935356,68.3477 0.32156548,68.3529 0.39282861,68.3582 0.18717334,68.3634 0.10708596,68.3687 0.24123397,68.3739 0.45570612,68.3792 0.65206081,68.3844 0.63368958,68.3897 0.45539159,68.3949 0.78612012,68.4002 1.0267358,68.4054 0.76732832,68.4107 0.28542849,68.4159 0.32173347,68.4212 0.4555423,68.4264 0.419413,68.4317 0.26758185,68.4369 0.27710602,68.4422 0.56315315,68.4474 0.74078417,68.4527 0.46378055,68.4579 0.29459858,68.4632 0.21424074,68.4684 0.32154965,68.4737 0.59839016,68.4789 0.73225516,68.4842 0.66932887,68.4895 0.41050586,68.4947 0.50013244,68.5000 0.68761694,68.5052 0.6697554,68.5105 0.58015358,68.5157 0.32124433,68.5210 0.31276709,68.5262 0.45581082,68.5315 0.56276643,68.5368 0.66927725,68.5420 0.46374169,68.5473 0.31254265,68.5525 0.47339034,68.5578 0.54470032,68.5630 0.64279222,68.5683 0.46407923,68.5735 0.20536324,68.5788 0.33057374,68.5841 0.50014293,68.5893 0.52681404,68.5946 0.69661719,68.5998 0.94671524,68.6051 0.87473339,68.6104 0.3744657,68.6156 0.24133432,68.6209 0.55411053,68.6261 0.73202467,68.6314 0.57986104,68.6367 0.27638298,68.6419 0.13389544,68.6472 0.31288534,68.6524 0.60727274,68.6577 0.42842966,68.6630 0.43742213,68.6682 0.45547622,68.6735 0.64320189,68.6787 0.85768193,68.6840 1.1427369,68.6893 0.81190377,68.6945 0.55355269,68.6998 0.64291567,68.7051 0.67855412,68.7103 0.57129651,68.7156 0.44631574,68.7208 0.37509179,68.7261 0.58086675,68.7314 1.0269735,68.7366 0.9012289,68.7419 0.57111984,68.7472 0.58027393,68.7524 0.57149512,68.7577 0.70561057,68.7630 0.67864519,68.7682 0.51767641,68.7735 0.46432158,68.7788 0.69685161,68.7840 1.0181372,68.7893 1.0355097,68.7946 0.83894312,68.7998 0.64276874,68.8051 0.51767671,68.8104 0.25856751,68.8156 0.062389586,68.8209 0.18799685,68.8262 0.66106015,68.8314 0.75894833,68.8367 0.678599,68.8420 0.59823501,68.8472 0.90210944,68.8525 1.2142582,68.8578 0.98170906,68.8630 0.60715216,68.8683 0.66996127,68.8736 0.77684861,68.8788 0.76761681,68.8841 0.97287542,68.8894 0.80334085,68.8946 0.58047646,68.8999 0.46465078,68.9052 0.63412607,68.9105 0.66065997,68.9157 0.48179731,68.9210 0.29460844,68.9263 0.46444616,68.9315 0.50878429,68.9368 0.41943759,68.9421 0.33926445,68.9474 0.34830838,68.9526 0.33961222,68.9579 0.55369431,68.9632 0.57127994,68.9684 0.60710388,68.9737 0.67840445,68.9790 0.66940862,68.9843 0.41055909,68.9895 0.22347187,68.9948 0.36609754,69.0001 0.33924264,69.0054 0.48227474,69.0106 0.4733046,69.0159 0.46402195,69.0212 0.21386126,69.0265 0.098362461,69.0317 0.40206295,69.0370 0.68751425,69.0423 0.56235963,69.0476 0.3125259,69.0528 0.27706319,69.0581 0.5002045,69.0634 0.58012426,69.0687 0.41036972,69.0739 0.27693957,69.0792 0.50029558,69.0845 0.64282036,69.0898 0.72317135,69.0951 0.58940595,69.1003 0.41050225,69.1056 0.24102814,69.1109 0.44662622,69.1162 0.67889327,69.1214 1.009015,69.1267 0.87483937,69.1320 0.74085492,69.1373 0.37475511,69.1426 0.29477283,69.1478 0.42878589,69.1531 0.79484808,69.1584 0.77648306,69.1637 0.40131575,69.1690 0.2767624,69.1742 0.43770286,69.1795 0.55372036,69.1848 0.50921816,69.1901 0.55359399,69.1954 0.5358184,69.2006 0.72338885,69.2059 0.68708575,69.2112 0.53530288,69.2165 0.43750662,69.2218 0.50936109,69.2271 0.74132591,69.2323 0.74992007,69.2376 0.77656162,69.2429 0.79474741,69.2482 0.71461236,69.2535 0.83933562,69.2588 0.99984235,69.2640 0.80311936,69.2693 0.31204635,69.2746 0.026696658,69.2799 0.08949025,69.2852 0.25922221,69.2905 0.40196609,69.2958 0.59855825,69.3010 0.91978246,69.3063 0.81224877,69.3116 0.79471207,69.3169 0.82173455,69.3222 0.9913553,69.3275 0.91920906,69.3328 0.53517789,69.3380 0.38368851,69.3433 0.29469636,69.3486 0.53617018,69.3539 0.76835591,69.3592 0.98227948,69.3645 0.89245003,69.3698 0.69597048,69.3751 0.43706295,69.3803 0.25876853,69.3856 0.23230672,69.3909 0.37501791,69.3962 0.30350378,69.4015 0.40210772,69.4068 0.63401031,69.4121 0.54453987,69.4174 0.46422309,69.4227 0.4824357,69.4279 1.0006758,69.4332 1.250046,69.4385 1.0709714,69.4438 0.73173255,69.4491 0.41939768,69.4544 0.25003642,69.4597 0.39302084,69.4650 0.5626325,69.4703 0.75001639,69.4756 0.53568548,69.4809 0.38395166,69.4862 0.37520075,69.4914 0.74160355,69.4967 1.1517982,69.5020 0.94581825,69.5073 0.63354313,69.5126 0.45541295,69.5179 0.6788826,69.5232 0.87507403,69.5285 0.60705847,69.5338 0.66080081,69.5391 0.70537865,69.5444 0.6788255,69.5497 0.88410062,69.5550 0.80319375,69.5603 0.58903819,69.5656 0.7414313,69.5709 1.0984411,69.5762 0.87459755,69.5815 0.55318105,69.5868 0.54478735,69.5920 1.009212,69.5973 1.0087341,69.6026 0.77667791,69.6079 0.71472418,69.6132 0.88376963,69.6185 0.44634339,69.6238 0.57193106,69.6291 0.705432,69.6344 0.74086875,69.6397 0.74075878,69.6450 0.64246714,69.6503 0.26754507,69.6556 0.13401811,69.6609 0.25923458,69.6662 0.41093278,69.6715 0.55354923,69.6768 0.5533126,69.6821 0.47351545,69.6874 0.62552196,69.6927 0.66056663,69.6980 0.60696024,69.7033 0.86610413,69.7086 0.98189694,69.7139 0.62468636,69.7192 0.38356656,69.7245 0.1251516,69.7298 0.42052269,69.7351 0.68749458,69.7404 0.39214292,69.7457 0.18730053,69.7510 0.31277171,69.7563 0.67914611,69.7616 1.0181715,69.7669 0.86579138,69.7723 0.55318487,69.7776 0.49099323,69.7829 0.62496966,69.7882 0.43734887,69.7935 0.25889736,69.7988 0.23233053,69.8041 0.3929688,69.8094 0.5448209,69.8147 0.86613786,69.8200 0.82151449,69.8253 1.0270976,69.8306 1.2051566,69.8359 1.151581,69.8412 0.96412104,69.8465 0.58890641,69.8518 0.2676596,69.8571 0.25910479,69.8624 0.50025296,69.8677 0.49993205,69.8731 0.36596474,69.8784 0.35710666,69.8837 0.46443778,69.8890 0.70548934,69.8943 0.58020896,69.8996 0.44647929,69.9049 0.60727739,69.9102 0.6784876,69.9155 0.58017778,69.9208 0.58944905,69.9261 0.66963142,69.9314 0.39249292,69.9368 0.28579617,69.9421 0.35709503,69.9474 0.22315012,69.9527 0.44681117,69.9580 0.63415605,69.9633 0.68741691,69.9686 0.54445606,69.9739 0.4016529,69.9792 0.32132295,69.9846 0.37537089,69.9899 0.84008723,69.9952 1.1880105,70.0005 1.2942506,70.0058 1.0711504,70.0111 1.0714447,70.0164 0.79419535,70.0217 0.63368976,70.0271 0.53569841,70.0324 0.56227565,70.0377 0.34787694,70.0430 0.16975725,70.0483 0.38440329,70.0536 0.57164878,70.0589 0.68783313,70.0643 1.0447567,70.0696 0.86541611,70.0749 0.52666605,70.0802 0.61649752,70.0855 0.74993414,70.0908 0.74060118,70.0961 0.58902037,70.1015 0.73270231,70.1068 1.0094192,70.1121 0.92851859,70.1174 1.14342,70.1227 1.607206,70.1280 1.2581428,70.1334 0.76721895,70.1387 0.33008331,70.1440 0.53612119,70.1493 1.0539986,70.1546 0.96426529,70.1599 0.61574602,70.1653 0.3300848,70.1706 0.31238326,70.1759 0.27692777,70.1812 0.29478052,70.1865 0.29446599,70.1919 0.23196748,70.1972 0.19649372,70.2025 0.35745889,70.2078 0.5178926,70.2131 0.38391003,70.2185 0.49143499,70.2238 0.70558596,70.2291 0.77671719,70.2344 0.73205954,70.2397 0.72339875,70.2451 0.83066601,70.2504 0.90155566,70.2557 0.88397837,70.2610 1.1882086,70.2664 1.4549633,70.2717 0.89214021,70.2770 0.58920282,70.2823 0.4820568,70.2876 0.56227297,70.2930 0.5446263,70.2983 0.75038469,70.3036 0.8658852,70.3089 0.63359994,70.3143 0.55378741,70.3196 0.55408633,70.3249 0.72314835,70.3302 0.49034992,70.3356 0.10670558,70.3409 0.11704676,70.3462 1.0017551,70.3515 1.6963084,70.3569 1.0697803,70.3622 0.26704428,70.3675 0.21431348,70.3728 0.22319616,70.3782 0.25034866,70.3835 0.4200066,70.3888 0.50895029,70.3941 0.53553563,70.3995 0.40145847,70.4048 0.30360168,70.4101 0.45607165,70.4155 0.6698553,70.4208 0.52650207,70.4261 0.63385004,70.4314 0.66054094,70.4368 0.63415921,70.4421 0.75017822,70.4474 0.7143392,70.4528 0.72302943,70.4581 0.55324036,70.4634 0.61618096,70.4687 0.60717928,70.4741 0.46412629,70.4794 0.36601409,70.4847 0.39281943,70.4901 0.34811088,70.4954 0.25878033,70.5007 0.2588782,70.5061 0.40186718,70.5114 0.43743303,70.5167 0.28579205,70.5221 0.33929276,70.5274 0.29474825,70.5327 0.39319927,70.5380 0.34781429,70.5434 0.07106337,70.5487 0.1968651,70.5540 0.44663805,70.5594 0.38384852,70.5647 0.33027729,70.5700 0.26768282,70.5754 0.22338574,70.5807 0.44683591,70.5861 0.6070351,70.5914 0.37455526,70.5967 0.15168704,70.6021 0.24112763,70.6074 0.31262133,70.6127 0.49109027,70.6181 0.58906984,70.6234 0.57145947,70.6287 0.45554495,70.6341 0.41992685,70.6394 0.64332008,70.6447 0.68730479,70.6501 0.36544928,70.6554 0.11574265,70.6608 0.080562159,70.6661 0.4559035,70.6714 0.75902271,70.6768 0.66050482,70.6821 0.48200411,70.6874 0.32142726,70.6928 0.38437456,70.6981 0.73226726,70.7035 0.75874698,70.7088 0.81264961,70.7141 0.66976553,70.7195 0.68760288,70.7248 0.80357981,70.7302 1.0089864,70.7355 1.0623596,70.7408 0.76740181,70.7462 0.60719651,70.7515 0.84849918,70.7569 1.0176699,70.7622 0.88355291,70.7675 0.59815156,70.7729 0.60715306,70.7782 0.50898755,70.7836 0.55383968,70.7889 0.66982269,70.7942 0.80337298,70.7996 0.59781319,70.8049 0.31240079,70.8103 0.18766925,70.8156 0.31258109,70.8210 0.41953164,70.8263 0.41966555,70.8316 0.61648196,70.8370 1.2325633,70.8423 1.4018536,70.8477 1.0350912,70.8530 0.28525072,70.8584 0.39303285,70.8637 0.60735238,70.8691 0.75972146,70.8744 1.0448616,70.8797 0.77605629,70.8851 0.68714374,70.8904 0.86607867,70.8958 0.85731614,70.9011 0.74140704,70.9065 0.69628561,70.9118 0.41927996,70.9172 0.45546079,70.9225 0.63389695,70.9279 0.51761764,70.9332 0.49991128,70.9386 0.58941746,70.9439 0.66975516,70.9493 0.56236595,70.9546 0.38381758,70.9600 0.5450443,70.9653 0.94701374,70.9706 0.99117523,70.9760 0.89224309,70.9813 0.46375439,70.9867 0.24993463,70.9920 0.14288168,70.9974 0.18775403,71.0027 0.44672704,71.0081 0.83937109,71.0134 0.84805781,71.0188 0.63385522,71.0241 0.39281574,71.0295 0.33004409,71.0349 0.17851602,71.0402 0.40229401,71.0456 0.76842004,71.0509 0.98193705,71.0563 0.63342762,71.0616 0.59827429,71.0670 0.76802057,71.0723 0.93750495,71.0777 0.73193079,71.0830 0.36585444,71.0884 0.27678224,71.0937 0.33923793,71.0991 0.2320001,71.1044 0.20528826,71.1098 0.33065221,71.1151 0.62529278,71.1205 0.77704602,71.1259 0.97322446,71.1312 0.82983339,71.1366 0.58904558,71.1419 0.42865053,71.1473 0.41978127,71.1526 0.52698016,71.1580 0.5806607,71.1633 0.63380402,71.1687 0.46404901,71.1741 0.45566124,71.1794 0.7057237,71.1848 0.8836627,71.1901 0.81225353,71.1955 0.90197957,71.2008 0.85718983,71.2062 0.7409845,71.2116 0.54444563,71.2169 0.33912876,71.2223 0.25862885,71.2276 0.18740396,71.2330 0.33954114,71.2383 0.53623736,71.2437 0.92874622,71.2491 0.72277677,71.2544 0.5087409,71.2598 0.46410641,71.2651 0.24989133,71.2705 0.20556884,71.2759 0.41975459,71.2812 0.6519717,71.2866 0.92082554,71.2919 1.5634636,71.2973 1.4813207,71.3027 0.73975402,71.3080 0.34776968,71.3134 0.51789075,71.3188 0.49124667,71.3241 0.60738337,71.3295 0.67859519,71.3348 0.58023328,71.3402 0.38371441,71.3456 0.26790443,71.3509 0.39308518,71.3563 0.49092141,71.3617 0.35691786,71.3670 0.28575554,71.3724 0.29480526,71.3777 0.42858109,71.3831 0.41944242,71.3885 0.35713336,71.3938 0.4646039,71.3992 0.66997278,71.4046 0.83914095,71.4099 0.63376522,71.4153 0.61594838,71.4207 0.3837879,71.4260 0.43836841,71.4314 0.97402608,71.4368 1.2407045,71.4421 0.9099583,71.4475 0.65199119,71.4529 1.134208,71.4582 1.0799345,71.4636 0.91047513,71.4690 0.69629616,71.4743 0.59792817,71.4797 0.63399392,71.4851 0.68826085,71.4904 0.86636633,71.4958 0.7670961,71.5012 0.27611032,71.5065 0.17879064,71.5119 0.50965762,71.5173 0.86651462,71.5227 0.89291281,71.5280 0.91106218,71.5334 1.1965238,71.5388 1.0261503,71.5441 0.606803,71.5495 0.63397664,71.5549 0.62465626,71.5603 0.4193719,71.5656 0.44667932,71.5710 0.62532395,71.5764 0.71485394,71.5817 0.96446598,71.5871 0.82963711,71.5925 0.53537399,71.5979 0.54493594,71.6032 0.74996179,71.6086 0.57110029,71.6140 0.30338863,71.6193 0.19643846,71.6247 0.38415614,71.6301 0.56299675,71.6355 0.71445984,71.6408 0.64241266,71.6462 0.48171335,71.6516 0.29459837,71.6570 0.36628428,71.6623 0.51799685,71.6677 0.75875008,71.6731 0.58025879,71.6785 0.49131873,71.6838 0.58053249,71.6892 0.76782751,71.6946 0.66941023,71.7000 0.56227732,71.7053 0.48194259,71.7107 0.17838359,71.7161 0.0625346,71.7215 0.16974759,71.7269 0.14279726,71.7322 0.19652541,71.7376 0.33945149,71.7430 0.40223819,71.7484 0.69710213,71.7537 0.88385326,71.7591 0.70494694,71.7645 0.74134874,71.7699 1.0089799,71.7753 0.6868785,71.7806 0.44640175,71.7860 0.62509835,71.7914 0.53564525,71.7968 0.56241196,71.8022 0.46434075,71.8075 0.58961719,71.8129 0.63363057,71.8183 0.39254603,71.8237 0.36629149,71.8291 0.49133322,71.8344 0.56222755,71.8398 0.36602211,71.8452 0.48264053,71.8506 0.63386858,71.8560 0.41913345,71.8613 0.25860223,71.8667 0.21444646,71.8721 0.35752803,71.8775 0.57172745,71.8829 0.74100751,71.8883 0.66065413,71.8936 0.77677584,71.8990 0.71403325,71.9044 0.53596133,71.9098 0.72345096,71.9152 0.66039723,71.9206 0.44592682,71.9260 0.12481657,71.9313 0.18772705,71.9367 0.41999525,71.9421 0.57143164,71.9475 0.35678601,71.9529 0.2588008,71.9583 0.42867354,71.9637 0.70559037,71.9690 0.80374801,71.9744 0.69636405,71.9798 0.46402878,71.9852 0.17837285,71.9906 0.14293896,71.9960 0.43774152,72.0014 0.60717446,72.0067 0.41061753,72.0121 0.42873436,72.0175 0.82165897,72.0229 0.90168267,72.0283 0.71416968,72.0337 0.56239206,72.0391 0.58950251,72.0445 0.69668674,72.0499 0.6252414,72.0552 0.84820026,72.0606 0.77621377,72.0660 0.65173209,72.0714 0.64298481,72.0768 0.5624789,72.0822 0.62586492,72.0876 1.2596787,72.0930 1.2943344,72.0984 0.90085012,72.1038 0.33851165,72.1092 0.42903692,72.1145 0.92042196,72.1199 1.0624958,72.1253 0.81172055,72.1307 0.41035154,72.1361 0.50963843,72.1415 0.89343023,72.1469 1.0264018,72.1523 0.73171502,72.1577 0.60712415,72.1631 0.50000268,72.1685 0.77719432,72.1739 1.2503738,72.1793 1.0979109,72.1847 0.66904002,72.1901 0.46414021,72.1954 0.57159758,72.2008 0.58925593,72.2062 0.50886256,72.2116 0.54472536,72.2170 0.69651926,72.2224 0.71426153,72.2278 0.71455151,72.2332 0.83042449,72.2386 0.58004135,72.2440 0.34781671,72.2494 0.22285655,72.2548 0.18749988,72.2602 0.29481331,72.2656 0.54471558,72.2710 0.37492973,72.2764 0.16955139,72.2818 0.19640306,72.2872 0.34853652,72.2926 0.75059474,72.2980 0.87504756,72.3034 0.74990767,72.3088 0.72314423,72.3142 0.55328399,72.3196 0.34804302,72.3250 0.32159653,72.3304 0.55370182,72.3358 0.60735524,72.3412 0.84825516,72.3466 0.65125799,72.3520 0.31257197,72.3574 0.40200979,72.3628 0.37459117,72.3682 0.1067965,72.3736 0.026776509,72.3790 0.089314863,72.3844 0.32169273,72.3898 0.73278862,72.3952 0.96474236,72.4006 0.91926205,72.4060 0.53507072,72.4114 0.24969693,72.4168 0.13420603,72.4222 0.36622256,72.4276 0.41042638,72.4330 0.28579897,72.4384 0.32172802,72.4438 0.46448964,72.4492 0.69676298,72.4546 1.196624,72.4600 1.3751267,72.4654 1.2944709,72.4708 0.82069218,72.4763 0.34794316,72.4817 0.29468283,72.4871 0.2319686,72.4925 0.12491698,72.4979 0.053536285,72.5033 0.0088719223,72.5087 0.053736515,72.5141 0.30398127,72.5195 0.57216245,72.5249 1.1254219,72.5303 1.2409574,72.5357 1.2407805,72.5411 0.89268172,72.5465 0.66913861,72.5519 0.33014992,72.5574 0.49158025,72.5628 0.66072339,72.5682 0.58036852,72.5736 0.8306542,72.5790 0.92862272,72.5844 0.91040176,72.5898 0.66932744,72.5952 0.65175933,72.6006 0.66067278,72.6060 0.50880349,72.6115 0.3481335,72.6169 0.21420829,72.6223 0.39306623,72.6277 0.66084653,72.6331 0.72295582,72.6385 0.696365,72.6439 0.65198511,72.6493 0.43791398,72.6547 0.59861737,72.6602 0.96486378,72.6656 1.3661855,72.6710 0.99000627,72.6764 0.31165195,72.6818 0.053516109,72.6872 0.16973914,72.6926 0.20548472,72.6980 0.22349584,72.7035 0.41982821,72.7089 0.48197675,72.7143 0.34794617,72.7197 0.2589395,72.7251 0.35738692,72.7305 0.5179649,72.7359 0.50867492,72.7414 0.40182915,72.7468 0.79478419,72.7522 0.83951026,72.7576 1.0093477,72.7630 1.071575,72.7684 1.1875514,72.7739 1.1248262,72.7793 0.79407442,72.7847 0.37459412,72.7901 0.3573094,72.7955 0.37503117,72.8009 0.30339026,72.8064 0.33919761,72.8118 0.38396022,72.8172 0.43760011,72.8226 0.46446851,72.8280 0.66082859,72.8334 0.75892156,72.8389 0.74104774,72.8443 0.5445134,72.8497 0.41095206,72.8551 0.52677602,72.8605 0.43728518,72.8660 0.43745071,72.8714 0.32125503,72.8768 0.32164308,72.8822 0.63456202,72.8876 0.89344269,72.8931 0.97319478,72.8985 0.90097743,72.9039 0.42811733,72.9093 0.38427553,72.9148 0.65179759,72.9202 0.5890559,72.9256 0.41062126,72.9310 0.47405869,72.9364 1.2782032,72.9419 1.7768022,72.9473 1.2752781,72.9527 0.43680736,72.9581 0.50061291,72.9636 0.96460849,72.9690 1.0622308,72.9744 0.65116799,72.9798 0.31257004,72.9853 0.482449,72.9907 0.63397634,72.9961 0.76770961,73.0015 0.75880748,73.0070 0.75014865,73.0124 0.67855704,73.0178 0.62486237,73.0232 0.61589986,73.0287 0.62475413,73.0341 0.36605725,73.0395 0.3038432,73.0449 0.41997108,73.0504 0.69673336,73.0558 0.96440744,73.0612 1.1692994,73.0666 0.93705064,73.0721 0.7589218,73.0775 0.52694744,73.0829 0.85751021,73.0884 1.2233754,73.0938 1.0261675,73.0992 0.32990766,73.1046 0.34852028,73.1101 0.59837407,73.1155 0.48217991,73.1209 0.51766348,73.1264 0.3211481,73.1318 0.26797351,73.1372 0.36632031,73.1426 0.53596038,73.1481 0.67850846,73.1535 0.57138312,73.1589 0.69670814,73.1644 0.77677792,73.1698 0.6247167,73.1752 0.5177834,73.1807 0.71474266,73.1861 0.96433866,73.1915 0.63342035,73.1970 0.383632,73.2024 0.23195484,73.2078 0.15169786,73.2133 0.14286304,73.2187 0.2590932,73.2241 0.35718066,73.2296 0.42915606,73.2350 0.9113484,73.2404 0.97326279,73.2459 0.84780687,73.2513 0.48171529,73.2567 0.4909353,73.2622 0.34799379,73.2676 0.29483393,73.2730 0.5181064,73.2785 0.58009052,73.2839 0.38384494,73.2893 0.58081424,73.2948 0.93757111,73.3002 0.76738489,73.3056 0.35705999,73.3111 0.54529697,73.3165 0.83058435,73.3219 0.75873363,73.3274 0.68711907,73.3328 0.39253169,73.3383 0.29459509,73.3437 0.16944504,73.3491 0.16960035,73.3546 0.33934298,73.3600 0.3928189,73.3655 0.26813304,73.3709 0.42899442,73.3763 0.42837995,73.3818 0.33903769,73.3872 0.3839801,73.3926 0.37482351,73.3981 0.13375364,73.4035 0.071451291,73.4090 0.13394077,73.4144 0.18753822,73.4198 0.3752901,73.4253 0.66980177,73.4307 0.54451644,73.4362 0.56231517,73.4416 0.39272279,73.4471 0.27678475,73.4525 0.19649179,73.4579 0.35749283,73.4634 0.65194422,73.4688 0.64255154,73.4743 0.34800479,73.4797 0.18746103,73.4851 0.20558216,73.4906 0.37513611,73.4960 0.46431091,73.5015 0.47311899,73.5069 0.25857812,73.5124 0.20531668,73.5178 0.34836489,73.5233 0.4555721,73.5287 0.4554033,73.5341 0.38414255,73.5396 0.61615223,73.5450 0.45501557,73.5505 0.23210455,73.5559 0.32161242,73.5614 0.45557538,73.5668 0.63424283,73.5723 0.80364799,73.5777 0.78543091,73.5832 0.58927804,73.5886 0.68764013,73.5940 0.84853357,73.5995 1.2234787,73.6049 1.3036035,73.6104 1.2136281,73.6158 0.49939579,73.6213 0.34835792,73.6267 0.41972369,73.6322 0.48220417,73.6376 0.48217896,73.6431 0.57131428,73.6485 0.51757151,73.6540 0.33927253,73.6594 0.40209365,73.6649 0.64298075,73.6703 0.67873651,73.6758 0.85707492,73.6812 0.51742291,73.6867 0.3122476,73.6921 0.16961704,73.6976 0.27692136,73.7030 0.37523776,73.7085 0.55383903,73.7139 0.67889059,73.7194 1.017748,73.7248 0.86576426,73.7303 0.92859417,73.7357 0.88378018,73.7412 0.56244856,73.7466 0.4196668,73.7521 0.35721207,73.7575 0.49144512,73.7630 0.69696885,73.7685 0.92844832,73.7739 0.76721781,73.7794 0.66942829,73.7848 0.50912797,73.7903 0.48207322,73.7957 0.41051969,73.8012 0.50013053,73.8066 0.72350729,73.8121 0.69624764,73.8175 0.40143499,73.8230 0.32143068,73.8284 0.27665293,73.8339 0.17861269,73.8394 0.312677,73.8448 0.34817436,73.8503 0.22294496,73.8557 0.062419299,73.8612 0.13419174,73.8666 0.26801494,73.8721 0.37494168,73.8776 0.44654733,73.8830 0.6160658,73.8885 0.49987778,73.8939 0.45528883,73.8994 0.39300463,73.9048 0.65187395,73.9103 0.48199674,73.9158 0.41985178,73.9212 0.72337633,73.9267 0.85689032,73.9321 0.5889734,73.9376 0.24090217,73.9431 0.026738694,73.9485 0.14298864,73.9540 0.37524298,73.9594 0.66078478,73.9649 0.60725909,73.9704 0.64300984,73.9758 0.42820734,73.9813 0.15158077,73.9867 0.098202415,73.9922 0.089345336,73.9977 0.18766673,74.0031 0.31263071,74.0086 0.37498575,74.0141 0.27661127,74.0195 0.25886804,74.0250 0.31262609,74.0304 0.4108035,74.0359 0.24974404,74.0414 0.11608227,74.0468 0.25916603,74.0523 0.31244472,74.0578 0.30349487,74.0632 0.32153293,74.0687 0.41082177,74.0742 0.49105141,74.0796 0.58032447,74.0851 0.58941644,74.0906 0.58036429,74.0960 0.4641737,74.1015 0.38401243,74.1069 0.53593701,74.1124 0.63432914,74.1179 0.92014742,74.1233 1.0891607,74.1288 0.83875531,74.1343 0.53547817,74.1397 0.50881064,74.1452 0.46440223,74.1507 0.63379085,74.1562 0.61593902,74.1616 0.60730898,74.1671 0.42837831,74.1726 0.23174617,74.1780 0.10703347,74.1835 0.12516056,74.1890 0.25918335,74.1944 0.44667616,74.1999 0.54482991,74.2054 0.562837,74.2108 0.72312886,74.2163 0.73165733,74.2218 0.56236285,74.2272 0.62550199,74.2327 1.0806515,74.2382 0.99037081,74.2437 0.53531939,74.2491 0.50922221,74.2546 0.60716784,74.2601 0.39275411,74.2655 0.3392958,74.2710 0.36581278,74.2765 0.31262952,74.2820 0.59879863,74.2874 0.75889713,74.2929 0.57138097,74.2984 0.74996227,74.3039 0.58006489,74.3093 0.39263412,74.3148 0.12474208,74.3203 0.14311336,74.3257 0.67899215,74.3312 0.92871332,74.3367 0.83002329,74.3422 0.43734509,74.3476 0.64345372,74.3531 0.83049661,74.3586 0.49053663,74.3641 0.20506452,74.3695 0.31275651,74.3750 0.4912636,74.3805 0.47325748,74.3860 0.45536402,74.3914 0.41931733,74.3969 0.21401946,74.4024 0.27694219,74.4079 0.58961171,74.4134 0.91079533,74.4188 0.77659971,74.4243 0.65183461,74.4298 0.62506336,74.4353 0.55331671,74.4407 0.47348967,74.4462 0.93814266,74.4517 1.0003725,74.4572 0.99085903,74.4627 0.81206435,74.4681 0.66046149,74.4736 0.48235208,74.4791 0.6969009,74.4846 0.74062163,74.4901 0.3654899,74.4955 0.38385296,74.5010 0.37487563,74.5065 0.23222829,74.5120 0.25890553,74.5175 0.28570253,74.5229 0.43771291,74.5284 0.33924288,74.5339 0.37534833,74.5394 0.90245545,74.5449 1.258535,74.5504 0.61543572,74.5558 0.43763843,74.5613 0.55362236,74.5668 0.53562582,74.5723 0.49992758,74.5778 0.43772435,74.5832 0.67893124,74.5887 0.79491109,74.5942 0.893022,74.5997 0.94600421,74.6052 0.69584042,74.6107 0.49096036,74.6162 0.40206799,74.6216 0.54535127,74.6271 0.81254154,74.6326 0.52622998,74.6381 0.51793009,74.6436 0.64296514,74.6491 0.49064463,74.6545 0.22270973,74.6600 0.053638812,74.6655 0.14301233,74.6710 0.19641778,74.6765 0.30369726,74.6820 0.42872688,74.6875 0.55386716,74.6930 0.66059816,74.6984 0.46423504,74.7039 0.6163463,74.7094 0.71447748,74.7149 0.73189372,74.7204 0.34751078,74.7259 0.080212407,74.7314 0.20540343,74.7369 0.36622933,74.7424 0.45545378,74.7478 0.34810781,74.7533 0.33940688,74.7588 0.39303213,74.7643 0.43744335,74.7698 0.28549981,74.7753 0.41084647,74.7808 0.58923525,74.7863 0.33005616,74.7918 0.15173391,74.7973 0.17877004,74.8027 0.36646682,74.8082 0.40181151,74.8137 0.34801373,74.8192 0.51774001,74.8247 0.45534679,74.8302 0.33043998,74.8357 0.24991851,74.8412 0.27718112,74.8467 0.72424901,74.8522 1.1521151,74.8577 0.98138207,74.8632 0.481354,74.8687 0.2498702,74.8742 0.36625141,74.8796 0.48259538,74.8851 0.86656082,74.8906 0.97275549,74.8961 0.50820917,74.9016 0.30365941,74.9071 0.42880449,74.9126 0.44649792,74.9181 0.58970845,74.9236 0.83949983,74.9291 0.66899484,74.9346 0.24072102,74.9401 0.3485322,74.9456 0.5894857,74.9511 0.62482589,74.9566 0.42825034,74.9621 0.38382491,74.9676 0.37502426,74.9731 0.42863265,74.9786 0.49107262,74.9841 0.42863488,74.9896 0.4913888,74.9951 0.75030857,75.0006 0.8483327,75.0061 0.74104995,75.0116 0.70537138,75.0171 0.67812574,75.0226 0.42833099,75.0281 0.50938958,75.0336 0.58907694,75.0391 0.3924287,75.0446 0.4286657,75.0501 0.59828323,75.0556 0.58914602,75.0611 0.38399038,75.0666 0.39304939,75.0721 0.47356841,75.0776 0.60706455,75.0831 0.40153584,75.0886 0.65209037,75.0941 0.86617184,75.0996 0.66041332,75.1051 0.38357139,75.1106 0.24994119,75.1161 0.22331068,75.1216 0.28575185,75.1271 0.33040422,75.1326 0.33938044,75.1381 0.41081241,75.1436 0.42842677,75.1491 0.33055314,75.1546 0.75063217,75.1601 1.2326641,75.1656 1.491239,75.1711 1.2318605,75.1766 0.92791855,75.1821 0.57980829,75.1876 0.53620791,75.1932 0.92918855,75.1987 0.92843485,75.2042 0.6779176,75.2097 0.38348338,75.2152 0.45570692,75.2207 0.63387793,75.2262 0.32080182,75.2317 0.20569745,75.2372 0.65264326,75.2427 1.017759,75.2482 0.74032813,75.2537 0.22289148,75.2592 0.18760858,75.2647 0.23201956,75.2703 0.15181209,75.2758 0.31308681,75.2813 0.58084333,75.2868 0.6248197,75.2923 0.51753283,75.2978 0.48212084,75.3033 0.5087772,75.3088 0.4552629,75.3143 0.5448581,75.3198 0.50933337,75.3254 0.69676691,75.3309 0.8124066,75.3364 0.78542632,75.3419 0.59807539,75.3474 0.55394274,75.3529 0.69680864,75.3584 0.68717515,75.3639 0.57998914,75.3694 0.70539856,75.3750 0.71415138,75.3805 0.58005947,75.3860 0.5088383,75.3915 0.58032697,75.3970 0.6694755,75.4025 0.34803179,75.4080 0.24097386,75.4136 0.080392852,75.4191 0.16994585,75.4246 0.37508312,75.4301 0.32131267,75.4356 0.27674031,75.4411 0.25886887,75.4466 0.20523465,75.4522 0.13406163,75.4577 0.45595902,75.4632 0.99149257,75.4687 0.99964285,75.4742 0.50859576,75.4797 0.43760923,75.4852 0.54474097,75.4908 0.60730356,75.4963 0.63393688,75.5018 0.66076392,75.5073 0.87574357,75.5128 1.3218453,75.5184 1.1511983,75.5239 0.83836383,75.5294 0.37448993,75.5349 0.25892916,75.5404 0.384334,75.5459 0.94694269,75.5515 0.98198622,75.5570 0.65143216,75.5625 0.49990135,75.5680 0.48196465,75.5735 0.25002846,75.5791 0.39310956,75.5846 0.4643524,75.5901 0.45511726,75.5956 0.35698023,75.6011 0.34835714,75.6067 0.32159898,75.6122 0.41079497,75.6177 0.41942325,75.6232 0.23187526,75.6287 0.10706616,75.6343 0.14317949,75.6398 0.50956404,75.6453 1.0807353,75.6508 1.2855202,75.6564 0.92792863,75.6619 0.41952521,75.6674 0.58057928,75.6729 0.83975518,75.6785 1.1251503,75.6840 0.65122396,75.6895 0.41990858,75.6950 0.78578472,75.7005 0.56179643,75.7061 0.45525461,75.7116 0.56275958,75.7171 0.56254047,75.7226 0.40196967,75.7282 0.4197484,75.7337 0.46445915,75.7392 0.768291,75.7447 0.92853785,75.7503 0.69564813,75.7558 0.39281225,75.7613 0.58987904,75.7669 0.66056812,75.7724 0.54423666,75.7779 0.45517805,75.7834 0.41960332,75.7890 0.27674562,75.7945 0.20530808,75.8000 0.28582326,75.8055 0.54499716,75.8111 0.54477757,75.8166 0.38364029,75.8221 0.24074893,75.8277 0.15186942,75.8332 0.29495281,75.8387 0.43753824,75.8443 0.41937831,75.8498 0.40181416,75.8553 0.45561704,75.8608 0.44652867,75.8664 0.41938215,75.8719 0.25875074,75.8774 0.3124299,75.8830 0.25885668,75.8885 0.25918132,75.8940 0.41097766,75.8996 0.55374199,75.9051 0.64274013,75.9106 0.60710496,75.9162 0.73237342,75.9217 0.76792437,75.9272 0.77697897,75.9328 0.91969573,75.9383 0.82149875,75.9438 0.91948062,75.9494 0.69637954,75.9549 0.75890929,75.9604 0.56235945,75.9660 0.82121515,75.9715 0.68712175,75.9770 0.49112114,75.9826 0.3661384,75.9881 0.49141178,75.9936 0.76801777,75.9992 0.72312778,76.0047 0.72317868,76.0102 0.66074276,76.0158 0.67855227,76.0213 0.63342828,76.0268 0.33901832,76.0324 0.42024535,76.0379 0.88428837,76.0434 0.84797561,76.0490 0.64257991,76.0545 0.3926793,76.0601 0.38397524,76.0656 0.50899416,76.0711 0.42841005,76.0767 0.42914328,76.0822 0.83992618,76.0878 0.92867768,76.0933 0.87509567,76.0988 0.79425746,76.1044 0.50820112,76.1099 0.29427889,76.1154 0.43781304,76.1210 0.80370605,76.1265 0.72289336,76.1321 0.33906147,76.1376 0.30363533,76.1431 0.38407087,76.1487 0.40185744,76.1542 0.4287191,76.1598 0.53601754,76.1653 0.71434271,76.1709 0.64237076,76.1764 0.28538734,76.1819 0.21457911,76.1875 0.4646005,76.1930 0.71455985,76.1986 0.92841727,76.2041 0.64240426,76.2096 0.41960844,76.2152 0.52691609,76.2207 0.79507446,76.2263 1.0803831,76.2318 0.80328763,76.2374 0.78577298,76.2429 0.75876671,76.2485 0.47293451,76.2540 0.35741431,76.2595 0.70564121,76.2651 0.73184979,76.2706 0.49088168,76.2762 0.43790358,76.2817 0.78633982,76.2873 1.1609218,76.2928 1.2226257,76.2984 0.60653925,76.3039 0.52686614,76.3095 0.74104756,76.3150 0.6426962,76.3205 0.54474872,76.3261 0.44626707,76.3316 0.22299121,76.3372 0.32188636,76.3427 0.85760051,76.3483 0.87497395,76.3538 0.67854369,76.3594 0.66085303,76.3649 0.7144987,76.3705 0.86595833,76.3760 0.74941158,76.3816 0.45502099,76.3871 0.25005129,76.3927 0.22315955,76.3982 0.16059871,76.4038 0.25960216,76.4093 0.67916447,76.4149 0.84841937,76.4204 1.0089175,76.4260 0.87492412,76.4315 1.0537462,76.4371 1.2498089,76.4426 1.1604269,76.4482 0.98207569,76.4537 0.74092472,76.4593 0.54442132,76.4648 0.66985381,76.4704 0.76812416,76.4759 0.66029137,76.4815 0.33879566,76.4870 0.37523928,76.4926 0.58960813,76.4982 0.70563209,76.5037 0.72288096,76.5093 0.33873433,76.5148 0.25014052,76.5204 0.46459508,76.5259 0.67879581,76.5315 0.69623297,76.5370 0.59795427,76.5426 0.51768255,76.5481 0.34813318,76.5537 0.47345254,76.5593 0.63432074,76.5648 0.81282014,76.5704 0.90163773,76.5759 0.60643673,76.5815 0.25010753,76.5870 0.58098376,76.5926 0.58903313,76.5981 0.50903964,76.6037 0.85767925,76.6093 1.1876811,76.6148 0.95467579,76.6204 0.34746721,76.6259 0.18742515,76.6315 0.22330955,76.6371 0.41095862,76.6426 0.58048153,76.6482 0.60728759,76.6537 0.66964608,76.6593 0.5535959,76.6648 0.63396388,76.6704 0.50856185,76.6760 0.24078839,76.6815 0.10724799,76.6871 0.21447547,76.6926 0.44673422,76.6982 0.66968864,76.7038 0.50869817,76.7093 0.4106237,76.7149 0.30337718,76.7205 0.16961639,76.7260 0.25023693,76.7316 0.48210186,76.7371 0.4285852,76.7427 0.49109784,76.7483 0.40159249,76.7538 0.32154924,76.7594 0.50011265,76.7650 0.56227857,76.7705 0.43726254,76.7761 0.24145493,76.7816 0.57210588,76.7872 0.94641167,76.7928 0.70473921,76.7983 0.29450637,76.8039 0.38433316,76.8095 0.52674949,76.8150 0.4730446,76.8206 0.56259018,76.8262 0.50885141,76.8317 0.33888939,76.8373 0.26822302,76.8429 0.65257376,76.8484 0.72317189,76.8540 0.58887488,76.8596 0.50875729,76.8651 0.53563648,76.8707 0.42832366,76.8763 0.39299089,76.8818 0.58052105,76.8874 0.60706061,76.8930 0.49986082,76.8985 0.33036903,76.9041 0.58044815,76.9097 0.75015748,76.9152 0.89292675,76.9208 0.776649,76.9264 0.73214763,76.9319 0.7766276,76.9375 0.62486023,76.9431 0.49107352,76.9486 0.4018755,76.9542 0.48246464,76.9598 0.66103268,76.9654 0.79442996,76.9709 0.59797829,76.9765 0.48204216,76.9821 0.44612345,76.9876 0.39277533,76.9932 0.50948173,76.9988 0.84856409,77.0044 0.81260055,77.0099 0.89312494,77.0155 0.84807384,77.0211 0.74961203,77.0266 0.8211754,77.0322 0.79463589,77.0378 0.64281303,77.0434 0.3660486,77.0489 0.50073498,77.0545 1.1170679,77.0601 1.6166812,77.0657 2.142339,77.0712 1.8024074,77.0768 1.2674849,77.0824 0.95517331,77.0880 0.72323173,77.0935 0.71438366,77.0991 0.55369478,77.1047 0.6520853,77.1103 0.9643144,77.1158 0.97280711,77.1214 0.5261969,77.1270 0.3124294,77.1326 0.3840262,77.1381 0.54481775,77.1437 0.91137981,77.1493 0.99984884,77.1549 0.38325676,77.1604 0.18752502,77.1660 0.30360523,77.1716 0.37538263,77.1772 0.69677383,77.1828 0.62484604,77.1883 0.51783389,77.1939 0.5536052,77.1995 0.60707897,77.2051 0.58892876,77.2107 0.41936213,77.2162 0.33930942,77.2218 0.30382299,77.2274 0.41980791,77.2330 0.42842588,77.2385 0.3571592,77.2441 0.48222634,77.2497 0.72317034,77.2553 1.0271095,77.2609 1.2680809,77.2665 0.99970114,77.2720 0.66936523,77.2776 0.58925104,77.2832 0.59830135,77.2888 0.63393724,77.2944 0.75017309,77.2999 0.78592986,77.3055 0.66968328,77.3111 0.59815562,77.3167 0.49098641,77.3223 0.45500925,77.3279 0.29418567,77.3334 0.12482653,77.3390 0.026858311,77.3446 0.19700341,77.3502 0.61667174,77.3558 0.79467809,77.3614 0.71426636,77.3669 0.80357438,77.3725 0.8749637,77.3781 0.9999575,77.3837 0.91030169,77.3893 0.5623244,77.3949 0.50024641,77.4005 0.43732458,77.4060 0.23198389,77.4116 0.3037242,77.4172 0.4289062,77.4228 0.59835911,77.4284 0.52656549,77.4340 0.42843184,77.4396 0.55349046,77.4452 0.72314847,77.4507 0.66948175,77.4563 0.4377659,77.4619 0.5986551,77.4675 0.71411353,77.4731 0.7050398,77.4787 0.60706556,77.4843 0.3838236,77.4899 0.35723138,77.4955 0.60747975,77.5010 0.82145387,77.5066 0.74085104,77.5122 0.5089184,77.5178 0.48222801,77.5234 0.50886899,77.5290 0.64266032,77.5346 0.60707647,77.5402 0.62511998,77.5458 0.60711253,77.5514 0.63392228,77.5570 0.67848605,77.5625 0.37470588,77.5681 0.24133185,77.5737 0.78616637,77.5793 0.99115366,77.5849 0.91100323,77.5905 0.66931689,77.5961 0.23138787,77.6017 0.15192094,77.6073 0.33948499,77.6129 0.42870373,77.6185 0.58953619,77.6241 0.68800116,77.6297 0.99995416,77.6353 0.68678129,77.6409 0.41943631,77.6464 0.39315227,77.6520 0.65193886,77.6576 0.57112932,77.6632 0.3747595,77.6688 0.25888294,77.6744 0.25887245,77.6800 0.17860834,77.6856 0.27701703,77.6912 0.49134105,77.6968 0.51778966,77.7024 0.518058,77.7080 0.75944155,77.7136 0.70506656,77.7192 0.50841218,77.7248 0.50042236,77.7304 0.84010214,77.7360 1.2590609,77.7416 1.231671,77.7472 0.88346905,77.7528 0.6337589,77.7584 0.60679734,77.7640 0.38358799,77.7696 0.25025386,77.7752 0.45558068,77.7808 0.41040701,77.7864 0.23198374,77.7920 0.25014195,77.7976 0.28577337,77.8032 0.25876716,77.8088 0.29450718,77.8144 0.21425124,77.8200 0.14343676,77.8256 0.67937142,77.8312 1.0265626,77.8368 0.62420797,77.8424 0.24983732,77.8480 0.41139144,77.8536 0.67884493,77.8592 0.67818892,77.8648 0.51739627,77.8704 0.24086069,77.8760 0.24131599,77.8816 0.56310403,77.8872 1.04529,77.8928 1.1604429,77.8984 0.88338798,77.9040 0.6605199,77.9096 0.4730137,77.9152 0.40217152,77.9208 0.78653479,77.9265 1.1784532,77.9321 0.88341695,77.9377 0.72317713,77.9433 0.75894797,77.9489 0.76779461,77.9545 0.70529461,77.9601 0.77691936,77.9657 0.77671009,77.9713 0.54431581,77.9769 0.33888718,77.9825 0.16944195,77.9881 0.10726397,77.9937 0.16073416,77.9993 0.1698592,78.0049 0.28605774,78.0106 0.33018208,78.0162 0.33026427,78.0218 0.59861076,78.0274 0.87530857,78.0330 0.92905682,78.0386 1.0717808,78.0442 1.0353992,78.0498 0.7674349,78.0554 0.5887723,78.0610 0.52724677,78.0666 0.98270541,78.0723 0.99960887,78.0779 0.76761621,78.0835 0.75036621,78.0891 1.000281,78.0947 0.95492327,78.1003 0.88345242,78.1059 0.73182774,78.1115 0.6253317,78.1171 0.8217696,78.1228 0.74985218,78.1284 0.66056365,78.1340 0.54469645,78.1396 0.6873675,78.1452 0.51747358,78.1508 0.39290357,78.1564 0.43757233,78.1620 0.33903521,78.1677 0.20505743,78.1733 0.11613065,78.1789 0.27711648,78.1845 0.40183154,78.1901 0.29436034,78.1957 0.10698918,78.2013 0.18769383,78.2070 0.47342905,78.2126 0.38379458,78.2182 0.18726842,78.2238 0.15193783,78.2294 0.3841663,78.2350 0.56272542,78.2407 0.78618872,78.2463 0.86616325,78.2519 0.66938555,78.2575 0.49063841,78.2631 0.2587257,78.2687 0.30370608,78.2744 0.37508875,78.2800 0.58051246,78.2856 1.0001758,78.2912 1.0538415,78.2968 0.92855304,78.3024 0.60675842,78.3081 0.33003709,78.3137 0.24089225,78.3193 0.27673692,78.3249 0.26774347,78.3305 0.31312987,78.3362 0.87596029,78.3418 1.0622164,78.3474 0.76719391,78.3530 0.47280782,78.3586 0.23200105,78.3643 0.42886257,78.3699 0.82214653,78.3755 1.3042287,78.3811 1.6524347,78.3867 1.7768234,78.3924 1.222737,78.3980 0.97306997,78.4036 0.91906148,78.4092 0.69577014,78.4149 0.37449053,78.4205 0.1605901,78.4261 0.25952008,78.4317 0.57170242,78.4374 0.55307329,78.4430 0.33893251,78.4486 0.23230341,78.4542 0.2503303,78.4598 0.47328684,78.4655 0.59832495,78.4711 0.89281511,78.4767 0.65166539,78.4823 0.49983835,78.4880 0.24990919,78.4936 0.50043947,78.4992 0.79509366,78.5048 0.72310501,78.5105 0.47264162,78.5161 0.38364378,78.5217 0.38414556,78.5274 0.56330258,78.5330 0.8842935,78.5386 0.91941243,78.5442 0.89241087,78.5499 0.55307639,78.5555 0.37499094,78.5611 0.45574063,78.5667 0.66965854,78.5724 0.64267796,78.5780 0.70544416,78.5836 0.55338705,78.5893 0.41952103,78.5949 0.55391985,78.6005 0.87517494,78.6061 0.87493718,78.6118 0.95521587,78.6174 0.85665423,78.6230 0.42881295,78.6287 0.5272463,78.6343 0.54426175,78.6399 0.36569455,78.6456 0.25015783,78.6512 0.35745674,78.6568 0.63431722,78.6625 0.93753022,78.6681 0.91042817,78.6737 0.74977607,78.6793 0.43719581,78.6850 0.21422006,78.6906 0.25010583,78.6962 0.32162955,78.7019 0.49107695,78.7075 0.43739238,78.7131 0.34810719,78.7188 0.3663342,78.7244 0.86665696,78.7300 1.3393441,78.7357 1.1425241,78.7413 0.78559828,78.7469 0.60706282,78.7526 0.42821676,78.7582 0.31260616,78.7639 0.39314288,78.7695 0.57139105,78.7751 0.91982025,78.7808 1.1874477,78.7864 0.78525287,78.7920 0.28537712,78.7977 0.089396253,78.8033 0.21444537,78.8089 0.26786402,78.8146 0.33955401,78.8202 0.5093739,78.8259 0.74133521,78.8315 0.83040994,78.8371 0.81209171,78.8428 0.49961472,78.8484 0.67021984,78.8540 1.1521028,78.8597 0.91931343,78.8653 0.72268391,78.8710 0.50859076,78.8766 0.49112919,78.8822 0.41080874,78.8879 0.49116561,78.8935 0.50875527,78.8992 0.41948262,78.9048 0.419792,78.9104 0.45587775,78.9161 0.73243362,78.9217 0.69634062,78.9274 0.61580819,78.9330 0.55328375,78.9386 0.732584,78.9443 1.0543226,78.9499 1.3751128,78.9556 1.0709478,78.9612 0.59746552,78.9668 0.2585575,78.9725 0.48251528,78.9781 0.85739642,78.9838 0.70510149,78.9894 0.41076168,78.9951 0.49140877,79.0007 0.58888853,79.0064 0.32996055,79.0120 0.42882499,79.0176 0.50003928,79.0233 0.33904028,79.0289 0.33930978,79.0346 0.42892662,79.0402 0.67943859,79.0459 0.94677764,79.0515 0.76701868,79.0572 0.37453923,79.0628 0.55390567,79.0684 1.0094228,79.0741 1.4553213,79.0797 1.0887288,79.0854 0.65166432,79.0910 0.52691835,79.0967 0.47315362,79.1023 0.41952842,79.1080 0.35695815,79.1136 0.23187013,79.1193 0.053308267,79.1249 0.00031309747,79.1306 0.22334278,79.1362 0.23217429,79.1419 0.63452333,79.1475 0.93756819,79.1532 0.76758093,79.1588 0.70566243,79.1645 1.0634446,79.1701 1.4197805,79.1758 0.94526988,79.1814 0.40152663,79.1871 0.51831692,79.1927 0.6251381,79.1984 0.75929117,79.2040 0.89274371,79.2097 0.82104713,79.2153 0.80321538,79.2210 0.42800978,79.2266 0.12481666,79.2323 0.38439861,79.2379 0.84870875,79.2436 0.98218685,79.2492 0.83051294,79.2549 0.86610687,79.2605 0.75874293,79.2662 0.64263254,79.2718 0.58076155,79.2775 0.98297167,79.2831 1.0707147,79.2888 0.48139435,79.2944 0.50925809,79.3001 0.65196228,79.3058 0.78568017,79.3114 0.74084139,79.3171 0.66948855,79.3227 0.59808594,79.3284 0.47305745,79.3340 0.43741199,79.3397 0.38389724,79.3453 0.64300603,79.3510 0.78576952,79.3567 0.65194339,79.3623 0.58073705,79.3680 0.60753441,79.3736 0.90180808,79.3793 0.99055207,79.3849 0.66912079,79.3906 0.29433984,79.3963 0.14284672,79.4019 0.36639589,79.4076 0.78618473,79.4132 0.99981129,79.4189 0.41914415,79.4245 0.16956818,79.4302 0.13395859,79.4359 0.11609548,79.4415 0.10698163,79.4472 0.017787918,79.4528 0.15193044,79.4585 0.32161984,79.4642 0.5629884,79.4698 0.75925821,79.4755 0.66953242,79.4811 0.64234024,79.4868 0.43739334,79.4925 0.4555445,79.4981 0.44671112,79.5038 0.87553889,79.5095 1.0360262,79.5151 1.1336139,79.5208 0.75811237,79.5264 0.35668185,79.5321 0.18747954,79.5378 0.41971049,79.5434 0.36599049,79.5491 0.28592876,79.5548 0.44676799,79.5604 0.49985906,79.5661 0.36588699,79.5717 0.50017899,79.5774 0.49132594,79.5831 0.52681643,79.5887 0.59851229,79.5944 0.79521459,79.6001 0.82148015,79.6057 0.75864166,79.6114 0.76713794,79.6171 0.4729588,79.6227 0.52699983,79.6284 0.65171915,79.6341 0.63383138,79.6397 0.50901502,79.6454 0.59848744,79.6511 0.69627339,79.6567 0.40145931,79.6624 0.25871798,79.6681 0.16085765,79.6737 0.446924,79.6794 0.82142144,79.6851 0.58909786,79.6907 0.48200819,79.6964 0.29437616,79.7021 0.31261131,79.7077 0.5002619,79.7134 0.69658595,79.7191 0.66972142,79.7247 0.74962646,79.7304 0.40136215,79.7361 0.22327484,79.7418 0.21464717,79.7474 0.36616427,79.7531 0.3302826,79.7588 0.41960749,79.7644 0.33015281,79.7701 0.19629984,79.7758 0.18764205,79.7814 0.43781066,79.7871 0.6608898,79.7928 0.69663346,79.7985 0.71446663,79.8041 0.63371056,79.8098 0.49981871,79.8155 0.57178432,79.8212 0.76801485,79.8268 0.66927749,79.8325 0.58008391,79.8382 0.49140051,79.8438 0.61645979,79.8495 0.70530993,79.8552 0.71404213,79.8609 0.57106274,79.8665 0.50906307,79.8722 0.71454662,79.8779 0.86629015,79.8836 1.1346046,79.8892 1.50934,79.8949 1.5974691,79.9006 0.96333605,79.9063 0.46412221,79.9119 0.48217839,79.9176 0.43750367,79.9233 0.30355087,79.9290 0.30368617,79.9347 0.37502584,79.9403 0.33931419,79.9460 0.41069981,79.9517 0.44665191,79.9574 0.74180299,79.9630 1.1790078,79.9687 1.4283408,79.9744 1.2404605,79.9801 0.88366932,79.9858 0.83917314,79.9914 0.74978411,79.9971 0.66945738,80.0028 0.52659237,80.0085 0.34847471,80.0141 0.57204628,80.0198 0.89291918,80.0255 0.70478743,80.0312 0.40161398,80.0369 0.73228705,80.0426 0.776869,80.0482 0.91078806,80.0539 0.66956556,80.0596 0.54483306,80.0653 0.5713219,80.0710 0.46413034,80.0766 0.65198076,80.0823 0.7232548,80.0880 0.66069704,80.0937 0.55325228,80.0994 0.24966238,80.1051 0.30413857,80.1107 0.78660095,80.1164 0.96461296,80.1221 0.88344967,80.1278 0.49017301,80.1335 0.22311585,80.1392 0.33032534,80.1448 0.23177151,80.1505 0.20540206,80.1562 0.41997126,80.1619 0.52754778,80.1676 0.92903507,80.1733 0.87438661,80.1789 0.57093424,80.1846 0.39297876,80.1903 0.47333893,80.1960 0.53550512,80.2017 0.46431893,80.2074 0.55390245,80.2131 0.62494332,80.2188 0.67846096,80.2244 0.64267159,80.2301 0.37468156,80.2358 0.23194171,80.2415 0.33933908,80.2472 0.48218283,80.2529 0.37506112,80.2586 0.3039096,80.2643 0.51826876,80.2699 0.75927603,80.2756 0.82118785,80.2813 0.50846452,80.2870 0.38369346,80.2927 0.25890586,80.2984 0.50926405,80.3041 0.91109419,80.3098 1.0357645,80.3155 0.75852865,80.3212 0.58052921,80.3268 1.0900234,80.3325 1.2410368,80.3382 0.90127057,80.3439 0.58921403,80.3496 0.51769507,80.3553 0.33005673,80.3610 0.38413113,80.3667 0.66071266,80.3724 0.54452115,80.3781 0.41051999,80.3838 0.16928187,80.3895 0.053512733,80.3951 0.10739888,80.4008 0.35761228,80.4065 0.68784845,80.4122 0.83025157,80.4179 0.6965912,80.4236 0.82140058,80.4293 0.53523982,80.4350 0.60705072,80.4407 0.63386917,80.4464 0.49113324,80.4521 0.49114612,80.4578 0.64278036,80.4635 0.80354548,80.4692 0.8392294,80.4749 0.589499,80.4806 0.66998386,80.4863 0.5980044,80.4920 0.40129906,80.4977 0.25877267,80.5034 0.33937669,80.5091 0.3214111,80.5147 0.16959465,80.5204 0.16965011,80.5261 0.22329412,80.5318 0.26779476,80.5375 0.19658303,80.5432 0.46465454,80.5489 0.72341698,80.5546 0.75872213,80.5603 0.59803671,80.5660 0.60698122,80.5717 0.26741162,80.5774 0.1342357,80.5831 0.42032743,80.5888 0.60723764,80.5945 0.55330205,80.6002 0.44624209,80.6059 0.38395244,80.6116 0.47317785,80.6173 0.44635978,80.6230 0.52667075,80.6287 0.48204008,80.6344 0.43763652,80.6401 0.5625636,80.6458 0.43746153,80.6515 0.36626795,80.6572 0.49104151,80.6630 0.32110596,80.6687 0.30392453,80.6744 0.67875844,80.6801 0.55310839,80.6858 0.33024961,80.6915 0.37516627,80.6972 0.4287653,80.7029 0.54455155,80.7086 0.35686758,80.7143 0.20521612,80.7200 0.13388209,80.7257 0.11609919,80.7314 0.19660226,80.7371 0.33048525,80.7428 0.24079339,80.7485 0.13378794,80.7542 0.23214032,80.7599 0.17004004,80.7656 0.61664671,80.7713 0.77686185,80.7770 0.7049576,80.7828 0.35679978,80.7885 0.38391969,80.7942 0.44643468,80.7999 0.4644286,80.8056 0.44627079,80.8113 0.31242397,80.8170 0.48247817,80.8227 0.54469854,80.8284 0.50909823,80.8341 0.59847784,80.8398 0.54430789,80.8455 0.41942385,80.8513 0.59858245,80.8570 0.78601646,80.8627 0.64241797,80.8684 0.29407397,80.8741 0.21425202,80.8798 0.24109031,80.8855 0.25918108,80.8912 0.63476795,80.8969 1.0632491,80.9026 1.2049872,80.9084 0.76685154,80.9141 0.49066451,80.9198 0.78576928,80.9255 0.6250636,80.9312 0.33950061,80.9369 0.49145392,80.9426 0.79452646,80.9483 0.76782358,80.9541 0.72336638,80.9598 0.51742548,80.9655 0.30322996,80.9712 0.23220538,80.9769 0.2858997,80.9826 0.3569552,80.9883 0.1070024,80.9941 0.17875627,80.9998 0.38406751,81.0055 0.52703327,81.0112 0.64325666,81.0169 0.9107005,81.0226 0.91031569,81.0283 0.81240457,81.0341 0.66961402,81.0398 0.47293434,81.0455 0.16962124,81.0512 0.30390048,81.0569 0.52673614,81.0626 0.51812422,81.0684 0.92007631,81.0741 0.95508021,81.0798 0.66062456,81.0855 0.5893811,81.0912 0.59840268,81.0969 0.63383067,81.1027 0.37470344,81.1084 0.33926484,81.1141 0.35704616,81.1198 0.3926473,81.1255 0.24094188,81.1313 0.18764658,81.1370 0.33940944,81.1427 0.3660827,81.1484 0.37492347,81.1541 0.36633271,81.1599 0.527399,81.1656 0.82208425,81.1713 1.1339167,81.1770 0.89206582,81.1827 0.57101285,81.1885 0.58035868,81.1942 0.66967195,81.1999 0.52658713,81.2056 0.33892912,81.2113 0.17845309,81.2171 0.1609638,81.2228 0.28579539,81.2285 0.26795751,81.2342 0.47350603,81.2400 0.54466403,81.2457 0.69683093,81.2514 1.0721985,81.2571 1.1070367,81.2629 0.67764282,81.2686 0.32078442,81.2743 0.29472777,81.2800 0.69649619,81.2857 0.56228405,81.2915 0.36613104,81.2972 0.37504223,81.3029 0.4374764,81.3086 0.37497166,81.3144 0.39313808,81.3201 0.75897419,81.3258 0.58891755,81.3316 0.37519139,81.3373 0.60762388,81.3430 0.77664751,81.3487 0.49971721,81.3545 0.49128342,81.3602 0.65185052,81.3659 0.65142065,81.3716 0.30317214,81.3774 0.15178324,81.3831 0.35745287,81.3888 0.57195389,81.3946 0.83069402,81.4003 0.80314285,81.4060 0.58001381,81.4117 0.63393766,81.4175 0.5803495,81.4232 0.41075143,81.4289 0.33032677,81.4347 0.39290127,81.4404 0.41084239,81.4461 0.56263655,81.4519 0.70545703,81.4576 0.82122082,81.4633 0.58030397,81.4690 0.61627656,81.4748 0.60710829,81.4805 0.54429376,81.4862 0.42822817,81.4920 0.3481741,81.4977 0.21429551,81.5034 0.13397481,81.5092 0.12515251,81.5149 0.31302148,81.5206 0.73266035,81.5264 1.0622678,81.5321 0.87465233,81.5378 0.76789314,81.5436 0.66076362,81.5493 0.75905842,81.5550 0.81231731,81.5608 0.60684693,81.5665 0.61616498,81.5722 0.78611392,81.5780 0.92837352,81.5837 0.51751739,81.5894 0.64311701,81.5952 0.85732031,81.6009 0.74992907,81.6067 0.57125664,81.6124 0.5624882,81.6181 0.60733014,81.6239 0.49977916,81.6296 0.23193979,81.6353 0.36632892,81.6411 0.41084081,81.6468 0.41041175,81.6525 0.16049321,81.6583 0.26837045,81.6640 0.58068669,81.6698 0.50863415,81.6755 0.33924916,81.6812 0.50934947,81.6870 0.85750395,81.6927 1.044208,81.6985 0.64240873,81.7042 0.8576526,81.7099 1.2237499,81.7157 1.1427408,81.7214 0.74044281,81.7272 0.37463287,81.7329 0.50049347,81.7386 0.95538473,81.7444 0.81180394,81.7501 0.39263108,81.7559 0.33970147,81.7616 0.88453299,81.7673 1.1157633,81.7731 0.54415578,81.7788 0.32147211,81.7846 0.3126457,81.7903 0.36611038,81.7960 0.43753168,81.8018 0.58057398,81.8075 0.6069656,81.8133 0.46420333,81.8190 0.55406398,81.8248 0.69659567,81.8305 0.65129173,81.8363 0.50877035,81.8420 0.50914842,81.8477 0.53589362,81.8535 0.72313535,81.8592 0.78566021,81.8650 0.80389553,81.8707 0.77643985,81.8765 0.535317,81.8822 0.50885582,81.8880 0.24979793,81.8937 0.17891622,81.8995 0.5812788,81.9052 0.99133933,81.9109 0.77607995,81.9167 0.36545226,81.9224 0.32164255,81.9282 0.69680697,81.9339 0.91053659,81.9397 0.87520379,81.9454 0.93757695,81.9512 0.69600564,81.9569 0.48189825,81.9627 0.45552498,81.9684 0.7147041,81.9742 0.76800382,81.9799 0.67846256,81.9857 0.58888274,81.9914 0.37453911,81.9972 0.27687028,82.0029 0.50920862,82.0087 0.57158935,82.0144 0.60717249,82.0202 0.48206395,82.0259 0.44642851,82.0317 0.41939467,82.0374 0.33016685,82.0432 0.30374378,82.0489 0.3752481,82.0547 0.40216392,82.0604 0.51804,82.0662 0.45481783,82.0719 0.25877318,82.0777 0.70665032,82.0834 1.8226913,82.0892 2.1957242,82.0949 1.3024015,82.1007 0.97282213,82.1064 0.89254302,82.1122 0.58021653,82.1180 0.41988915,82.1237 0.51793242,82.1295 0.40158299,82.1352 0.35691515,82.1410 0.33038992,82.1467 0.62564403,82.1525 1.1167144,82.1582 1.2320875,82.1640 0.9103325,82.1698 0.71407276,82.1755 0.61605304,82.1813 0.73219502,82.1870 0.80317289,82.1928 0.49089071,82.1985 0.5269919,82.2043 0.58957464,82.2100 0.65188825,82.2158 0.52649313,82.2216 0.31242552,82.2273 0.38445714,82.2331 0.68778127,82.2388 0.74071735,82.2446 0.66025358,82.2504 0.41950336,82.2561 0.46443167,82.2619 0.55358052,82.2676 0.36594948,82.2734 0.24108075,82.2791 0.44658318,82.2849 0.44629693,82.2907 0.31236458,82.2964 0.64322424,82.3022 0.77718782,82.3079 0.74115223,82.3137 0.91945899,82.3195 0.69590664,82.3252 0.33909568,82.3310 0.41969672,82.3368 0.4911665,82.3425 0.84830636,82.3483 0.67844814,82.3540 0.42877671,82.3598 0.60758495,82.3656 0.78602332,82.3713 0.78569555,82.3771 0.67803812,82.3829 0.40118411,82.3886 0.24993242,82.3944 0.53618473,82.4001 0.89299482,82.4059 0.57093161,82.4117 0.23230878,82.4174 0.48275071,82.4232 0.65193385,82.4290 0.63345683,82.4347 0.33887628,82.4405 0.26789948,82.4463 0.26781586,82.4520 0.35702452,82.4578 0.40187627,82.4636 0.49127027,82.4693 0.3569634,82.4751 0.19622038,82.4809 0.18753721,82.4866 0.37526372,82.4924 0.55416864,82.4982 0.72327667,82.5039 0.46367815,82.5097 0.22331931,82.5155 0.46499678,82.5212 0.75887144,82.5270 0.61556166,82.5328 0.63368356,82.5385 0.56243002,82.5443 0.59831285,82.5501 0.61612749,82.5558 0.70545024,82.5616 0.81251603,82.5674 0.76770681,82.5732 0.83044225,82.5789 0.77710497,82.5847 0.77666235,82.5905 0.61581367,82.5962 0.46451113,82.6020 0.55392683,82.6078 0.7058593,82.6135 0.85715926,82.6193 0.72251481,82.6251 0.47279516,82.6309 0.51762837,82.6366 0.44634792,82.6424 0.52689445,82.6482 0.42877576,82.6539 0.43780032,82.6597 0.52686119,82.6655 0.60704803,82.6713 0.58014804,82.6770 0.37481812,82.6828 0.19645752,82.6886 0.1694385,82.6944 0.098125115,82.7001 0.32164222,82.7059 0.4106811,82.7117 0.29450744,82.7175 0.13385718,82.7232 0.14316045,82.7290 0.45579463,82.7348 0.71425921,82.7406 0.59788913,82.7463 0.42828697,82.7521 0.39293498,82.7579 0.58061635,82.7637 0.66060263,82.7694 0.49982777,82.7752 0.473371,82.7810 0.41094562,82.7868 0.40189451,82.7926 0.50907296,82.7983 0.52650952,82.8041 0.30341241,82.8099 0.56254292,82.8157 0.50009286,82.8214 0.46442342,82.8272 0.41960725,82.8330 0.44627252,82.8388 0.30343351,82.8446 0.34852263,82.8503 0.45551533,82.8561 0.45553467,82.8619 0.61613041,82.8677 0.66020095,82.8735 0.40155119,82.8792 0.51809126,82.8850 0.83034867,82.8908 0.82179964,82.8966 0.88472795,82.9024 0.96417767,82.9081 0.83851606,82.9139 0.8034296,82.9197 1.0184149,82.9255 1.1161915,82.9313 0.79416686,82.9371 0.58881509,82.9428 0.34790495,82.9486 0.28567916,82.9544 0.33949682,82.9602 0.51820385,82.9660 0.51768982,82.9718 0.31235701,82.9775 0.36660436,82.9833 0.6341778,82.9891 0.56198698,82.9949 0.31222555,83.0007 0.45580724,83.0065 0.78606659,83.0122 0.7854954,83.0180 0.57132941,83.0238 0.69668519,83.0296 0.86601496,83.0354 0.77647763,83.0412 0.82141352,83.0470 0.99187106,83.0527 1.3043107,83.0585 1.3839985,83.0643 1.41943,83.0701 1.4102184,83.0759 0.9544881,83.0817 0.40171751,83.0875 0.68823653,83.0933 1.0180323,83.0990 0.94591516,83.1048 0.72267288,83.1106 0.66965234,83.1164 0.79450834,83.1222 0.4283433,83.1280 0.18742882,83.1338 0.20528857,83.1396 0.33946851,83.1454 0.44649574,83.1512 0.30364469,83.1569 0.30356574,83.1627 0.20522848,83.1685 0.41117617,83.1743 0.82167333,83.1801 0.86607927,83.1859 0.87499756,83.1917 0.61550003,83.1975 0.24083053,83.2033 0.29511926,83.2091 0.62531793,83.2149 0.7140196,83.2206 0.62465864,83.2264 0.62503225,83.2322 0.59841019,83.2380 0.52670974,83.2438 0.56255269,83.2496 0.91979176,83.2554 1.0270102,83.2612 1.1523465,83.2670 1.1608616,83.2728 1.2051681,83.2786 1.2322212,83.2844 0.99995404,83.2902 0.61535537,83.2960 0.33914384,83.3018 0.51858836,83.3076 0.80393422,83.3134 0.85693359,83.3191 0.72263104,83.3249 0.51732618,83.3307 0.24982916,83.3365 0.23211353,83.3423 0.23219594,83.3481 0.29494184,83.3539 0.50017387,83.3597 0.49099642,83.3655 0.44636282,83.3713 0.36597466,83.3771 0.31269398,83.3829 0.48219594,83.3887 0.42821646,83.3945 0.36601692,83.4003 0.41127604,83.4061 0.73265976,83.4119 0.92858797,83.4177 0.99974197,83.4235 0.98165452,83.4293 0.74107319,83.4351 0.62568057,83.4409 0.92909658,83.4467 0.9279564,83.4525 0.46369785,83.4583 0.33938619,83.4641 0.46424913,83.4699 0.52669466,83.4757 0.4015345,83.4815 0.26787552,83.4873 0.28595188,83.4931 0.3482053,83.4989 0.5539431,83.5047 0.92003912,83.5105 0.84797812,83.5163 0.49070546,83.5221 0.41954285,83.5279 0.44623247,83.5337 0.41941157,83.5395 0.52672988,83.5453 0.46450549,83.5511 0.78596652,83.5570 0.63363302,83.5628 0.32153267,83.5686 0.4824082,83.5744 0.48210719,83.5802 0.41961098,83.5860 0.3570447,83.5918 0.37517688,83.5976 0.56278408,83.6034 0.69632691,83.6092 0.63374311,83.6150 0.64285958,83.6208 0.62486362,83.6266 0.4999775,83.6324 0.6341756,83.6382 0.75890207,83.6440 0.60697114,83.6498 0.44633135,83.6557 0.33030465,83.6615 0.47352532,83.6673 0.91076767,83.6731 0.88367289,83.6789 0.71463734,83.6847 0.91116053,83.6905 0.93717706,83.6963 0.65120858,83.7021 0.4462705,83.7079 0.39294794,83.7137 0.58073235,83.7195 0.91072911,83.7254 0.7049163,83.7312 0.30332527,83.7370 0.18758079,83.7428 0.36619607,83.7486 0.43759578,83.7544 0.55377942,83.7602 0.75058395,83.7660 1.0987636,83.7718 1.1069142,83.7777 0.76708871,83.7835 0.34775171,83.7893 0.26810628,83.7951 0.50008494,83.8009 0.4907043,83.8067 0.2409205,83.8125 0.25003609,83.8183 0.35764322,83.8242 0.76852518,83.8300 0.87464494,83.8358 0.51722097,83.8416 0.36608118,83.8474 0.29494664,83.8532 0.39314243,83.8590 0.56237906,83.8649 0.4192946,83.8707 0.25899622,83.8765 0.32141584,83.8823 0.44629616,83.8881 0.63382167,83.8939 0.4196468,83.8998 0.34859037,83.9056 0.53603852,83.9114 0.58915633,83.9172 0.47285846,83.9230 0.29463315,83.9288 0.26777047,83.9347 0.20520641,83.9405 0.21423349,83.9463 0.16060366,83.9521 0.25017852,83.9579 0.49146223,83.9637 0.73223114,83.9696 0.79457223,83.9754 0.52673358,83.9812 0.3841745,83.9870 0.5358023,83.9928 0.53542155,83.9987 0.70546025,84.0045 0.76773363,84.0103 0.43722531,84.0161 0.35702109,84.0219 0.54465806,84.0278 0.63412517,84.0336 0.41951674,84.0394 0.27683207,84.0452 0.53586853,84.0510 0.55374032,84.0569 0.66982681,84.0627 0.74103421,84.0685 0.72297424,84.0743 0.35676461,84.0801 0.23226826,84.0860 0.37557214,84.0918 0.84042042,84.0976 1.6438448,84.1034 1.8562052,84.1093 1.2573555,84.1151 0.72308844,84.1209 0.75017422,84.1267 0.74105638,84.1326 0.64316195,84.1384 0.56281364,84.1442 0.48167756,84.1500 0.19590138,84.1559 0.22329669,84.1617 0.29460222,84.1675 0.2230482,84.1733 0.16109398,84.1792 0.43804926,84.1850 0.55338943,84.1908 0.46392229,84.1966 0.46420336,84.2025 0.44617197,84.2083 0.22310403,84.2141 0.34002706,84.2199 0.82228315,84.2258 1.0354944,84.2316 0.76735175,84.2374 0.84805059,84.2433 0.69632286,84.2491 0.44642287,84.2549 0.46443549,84.2607 0.5356378,84.2666 0.3838208,84.2724 0.44633755,84.2782 0.27659115,84.2841 0.31278783,84.2899 0.51800793,84.2957 0.6157425,84.3015 0.5085811,84.3074 0.38389468,84.3132 0.32146448,84.3190 0.18754481,84.3249 0.15196958,84.3307 0.33992833,84.3365 0.72379428,84.3424 0.94678515,84.3482 1.2234744,84.3540 1.1242021,84.3599 0.5170759,84.3657 0.3124142,84.3715 0.37510148,84.3774 0.39274082,84.3832 0.34814805,84.3890 0.56255525,84.3949 0.46432343,84.4007 0.41116104,84.4065 0.58952415,84.4124 0.6605984,84.4182 0.69611156,84.4240 0.57105815,84.4299 0.28539881,84.4357 0.089201458,84.4415 0.35743091,84.4474 0.75932896,84.4532 0.79484451,84.4590 0.46414617,84.4649 0.54444581,84.4707 0.75018102,84.4765 0.76830143,84.4824 0.68778056,84.4882 0.68741566,84.4940 0.58917302,84.4999 0.66088945,84.5057 0.87531531,84.5116 0.97334307,84.5174 1.1068506,84.5232 1.026603,84.5291 1.0448729,84.5349 1.0979291,84.5407 0.83900219,84.5466 0.98272425,84.5524 1.115939,84.5583 0.74932188,84.5641 0.45493665,84.5699 0.36613983,84.5758 0.68804014,84.5816 1.0009578,84.5875 1.8669721,84.5933 1.9370354,84.5991 1.3112727,84.6050 0.61552274,84.6108 0.46426719,84.6167 0.37499052,84.6225 0.42853865,84.6283 0.61597621,84.6342 0.56250608,84.6400 0.37500468,84.6459 0.36618182,84.6517 0.43732888,84.6576 0.37505135,84.6634 0.75947034,84.6692 0.88413793,84.6751 0.75876093,84.6809 0.59772974,84.6868 0.32101703,84.6926 0.19632922,84.6985 0.13400787,84.7043 0.17894016,84.7101 0.45631322,84.7160 0.94695848,84.7218 0.95491314,84.7277 0.86551481,84.7335 0.70518982,84.7394 0.59830028,84.7452 0.53547567,84.7511 0.38371581,84.7569 0.34838185,84.7627 0.5001502,84.7686 0.49078968,84.7744 0.26755026,84.7803 0.19644396,84.7861 0.19644716,84.7920 0.2411022,84.7978 0.23199706,84.8037 0.089290835,84.8095 0.196797,84.8154 0.39293918,84.8212 0.37492418,84.8271 0.30367136,84.8329 0.30357307,84.8388 0.28549248,84.8446 0.33041221,84.8505 0.50026381,84.8563 0.61631358,84.8622 0.51765972,84.8680 0.25841847,84.8739 0.16075648,84.8797 0.27703777,84.8856 0.3124831,84.8914 0.41950965,84.8973 0.44645333,84.9031 0.58051109,84.9090 0.49986723,84.9148 0.26777065,84.9207 0.26804098,84.9265 0.36614794,84.9324 0.35708183,84.9382 0.384049,84.9441 0.51775682,84.9499 0.33897811,84.9558 0.3214426,84.9616 0.31269321,84.9675 0.50011027,84.9733 0.4821274,84.9792 0.44629517,84.9850 0.3124375,84.9909 0.34814122,84.9967 0.22303285,85.0026 0.2770533,85.0085 0.49110594,85.0143 0.33909124,85.0202 0.34818491,85.0260 0.3037203,85.0319 0.33945853,85.0377 0.24982794,85.0436 0.27663055,85.0494 0.3127121,85.0553 0.4378145,85.0612 0.50909388,85.0670 0.6248396,85.0729 0.49080896,85.0787 0.63392848,85.0846 0.8124398,85.0904 0.84852749,85.0963 1.0451382,85.1022 0.88376868,85.1080 0.51732212,85.1139 0.25870591,85.1197 0.39314231,85.1256 0.65215731,85.1314 0.87505639,85.1373 0.81231558,85.1432 0.71406841,85.1490 0.58037192,85.1549 0.52661222,85.1607 0.22291718,85.1666 0.16082636,85.1725 0.50071704,85.1783 1.1349578,85.1842 1.4377134,85.1900 1.2495584,85.1959 0.94571698,85.2018 0.454824,85.2076 0.38370022,85.2135 0.23189513,85.2193 0.11607026,85.2252 0.33082518,85.2311 0.74128574,85.2369 0.50866932,85.2428 0.28611997,85.2487 0.52722967,85.2545 0.51738727,85.2604 0.2942358,85.2662 0.33049634,85.2721 0.48238391,85.2780 0.56245834,85.2838 0.38362733,85.2897 0.37480924,85.2956 0.48244902,85.3014 0.60748285,85.3073 0.54435539,85.3132 0.40173331,85.3190 0.47354528,85.3249 0.54474032,85.3308 0.63380432,85.3366 0.68749458,85.3425 0.66052145,85.3484 0.41954494,85.3542 0.67887014,85.3601 0.82144582,85.3660 0.6514985,85.3718 0.50918901,85.3777 0.72392172,85.3836 0.97319281,85.3894 0.91957951,85.3953 0.88432854,85.4012 0.93788373,85.4070 1.035464,85.4129 0.82966661,85.4188 0.59771669,85.4246 0.41950879,85.4305 0.71553612,85.4364 1.4203833,85.4422 1.1775391,85.4481 0.64205366,85.4540 0.46443799,85.4598 0.58052081,85.4657 0.54431027,85.4716 0.61578417,85.4775 0.61621875,85.4833 0.580706,85.4892 0.61590242,85.4951 0.42824802,85.5009 0.30374917,85.5068 0.37518379,85.5127 0.44630119,85.5186 0.50883639,85.5244 0.56245506,85.5303 0.55328608,85.5362 0.33015636,85.5420 0.50017816,85.5479 0.8752405,85.5538 0.8930158,85.5597 0.74099767,85.5655 0.68767434,85.5714 1.1254421,85.5773 1.3124434,85.5832 0.98186308,85.5890 0.60712045,85.5949 0.61597925,85.6008 0.69610023,85.6067 0.56230891,85.6125 0.38389269,85.6184 0.20529068,85.6243 0.169736,85.6302 0.26805389,85.6360 0.42876872,85.6419 0.49088091,85.6478 0.35685691,85.6537 0.2768833,85.6595 0.32228917,85.6654 0.73251003,85.6713 0.63318837,85.6772 0.62464011,85.6831 0.65191287,85.6889 0.9111889,85.6948 1.2597798,85.7007 1.5630493,85.7066 1.2314713,85.7124 0.758008,85.7183 0.58894712,85.7242 0.49117568,85.7301 0.42907768,85.7360 0.60729456,85.7418 0.65130252,85.7477 0.49070621,85.7536 0.30327657,85.7595 0.05348552,85.7654 0.12515894,85.7712 0.17859045,85.7771 0.26795703,85.7830 0.32152262,85.7889 0.31257343,85.7948 0.39282721,85.8006 0.31257361,85.8065 0.43762851,85.8124 0.62531847,85.8183 0.87525845,85.8242 0.76760691,85.8301 0.53554136,85.8359 0.54449826,85.8418 0.54465002,85.8477 0.66137469,85.8536 0.79472017,85.8595 0.50818145,85.8654 0.27635187,85.8712 0.25009879,85.8771 0.40205202,85.8830 0.41981307,85.8889 0.55365294,85.8948 0.66064757,85.9007 0.5263502,85.9065 0.28584817,85.9124 0.66143078,85.9183 0.95574099,85.9242 1.2857171,85.9301 1.2407215,85.9360 1.0355123,85.9419 0.85698748,85.9477 0.88373035,85.9536 0.70515883,85.9595 0.47301167,85.9654 0.26766023,85.9713 0.14276178,85.9772 0.098580845,85.9831 0.31283012,85.9890 0.5802449,85.9948 0.58902246,86.0007 0.51775652,86.0066 0.58056456,86.0125 0.66992557,86.0184 0.77688056,86.0243 0.58914274,86.0302 0.53583843,86.0361 0.6968323,86.0420 0.72328979,86.0479 0.57991892,86.0537 0.27618003,86.0596 0.15161507,86.0655 0.25905165,86.0714 0.31274861,86.0773 0.55469418,86.0832 1.2598994,86.0891 1.4281521,86.0950 1.1598911,86.1009 0.86557436,86.1068 0.56216973,86.1127 0.33930793,86.1185 0.4461953,86.1244 0.30351982,86.1303 0.41104344,86.1362 0.49116117,86.1421 0.4284901,86.1480 0.25883117,86.1539 0.24113545,86.1598 0.25892255,86.1657 0.33032939,86.1716 0.33915043,86.1775 0.23197937,86.1834 0.160843,86.1893 0.35739169,86.1952 0.49102542,86.2011 0.41940787,86.2070 0.39332822,86.2129 0.88479739,86.2188 1.0088435,86.2246 0.69573623,86.2305 0.51763546,86.2364 0.54483044,86.2423 0.607041,86.2482 0.49077839,86.2541 0.35703012,86.2600 0.27710512,86.2659 0.50019222,86.2718 0.59795249,86.2777 0.49997768,86.2836 0.58042556,86.2895 0.49084011,86.2954 0.21400346,86.3013 0.17877913,86.3072 0.50962299,86.3131 0.83094531,86.3190 0.95525736,86.3249 0.85697079,86.3308 1.0266739,86.3367 0.8476184,86.3426 0.42814931,86.3485 0.13407217,86.3544 0.29498032,86.3603 0.63441247,86.3662 1.0626408,86.3721 0.82084483,86.3780 0.58010757,86.3839 0.72340918,86.3898 0.69650787,86.3957 0.60710108,86.4016 0.49131981,86.4075 0.59827769,86.4134 0.52624947,86.4193 0.43735543,86.4252 0.58974254,86.4311 0.74194324,86.4370 1.0356253,86.4429 0.57057238,86.4488 0.40181097,86.4548 0.86692941,86.4607 1.5363195,86.4666 1.400946,86.4725 0.58846533,86.4784 0.40202373,86.4843 0.65210968,86.4902 0.7767399,86.4961 0.74137741,86.5020 0.89323682,86.5079 0.83867413,86.5138 0.46364468,86.5197 0.32115903,86.5256 0.19660927,86.5315 0.57194859,86.5374 0.85721433,86.5433 0.66920191,86.5492 0.29448238,86.5552 0.39339402,86.5611 0.62529045,86.5670 0.71415728,86.5729 0.54423606,86.5788 0.35692996,86.5847 0.41094676,86.5906 0.58946925,86.5965 0.68775606,86.6024 0.8041907,86.6083 1.0450556,86.6142 1.1248246,86.6201 0.9369933,86.6261 0.56167537,86.6320 0.33004639,86.6379 0.65201604,86.6438 0.83932978,86.6497 0.65201861,86.6556 0.78586704,86.6615 0.73184454,86.6674 0.47309181,86.6733 0.42868775,86.6793 0.41977277,86.6852 0.44636798,86.6911 0.3926225,86.6970 0.50022095,86.7029 0.75904459,86.7088 0.51758122,86.7147 0.36564168,86.7206 0.31271371,86.7266 0.86713809,86.7325 1.036137,86.7384 0.82123959,86.7443 0.74942207,86.7502 0.51717633,86.7561 0.35723466,86.7620 0.44677979,86.7680 0.48219708,86.7739 0.66120207,86.7798 1.0003893,86.7857 0.80293757,86.7916 0.39210537,86.7975 0.21417175,86.8034 0.38416734,86.8094 0.54501086,86.8153 0.69656509,86.8212 0.72345906,86.8271 1.1428798,86.8330 1.116019,86.8389 1.0537823,86.8449 0.90173149,86.8508 0.82169491,86.8567 0.81212026,86.8626 0.56214911,86.8685 0.64266664,86.8744 0.43713468,86.8804 0.53561765,86.8863 0.47336155,86.8922 0.54513425,86.8981 0.55349189,86.9040 0.41048017,86.9100 0.33949041,86.9159 0.51798385,86.9218 0.50869644,86.9277 0.46421674,86.9336 0.71445841,86.9396 0.83938807,86.9455 0.52640915,86.9514 0.15130849,86.9573 0.16069202,86.9632 0.25902921,86.9692 0.25895908,86.9751 0.35739657,86.9810 0.60784435,86.9869 1.1078598,86.9929 1.410658,86.9988 1.1957291,87.0047 0.65124094,87.0106 0.41951761,87.0165 0.44674149,87.0225 0.54459977,87.0284 0.39272332,87.0343 0.51775849,87.0402 0.48182482,87.0462 0.3482874,87.0521 0.4378261,87.0580 0.73328435,87.0639 1.358245,87.0699 1.3652231,87.0758 0.56988668,87.0817 0.16051611,87.0876 0.38438639,87.0936 0.50945896,87.0995 0.72322899,87.1054 0.54407322,87.1113 0.4645085,87.1173 0.63416344,87.1232 0.56204176,87.1291 0.52688438,87.1351 0.92012805,87.1410 1.0266906,87.1469 0.77697325,87.1528 0.9291268,87.1588 1.1606385,87.1647 0.90111858,87.1706 0.50813717,87.1766 0.10694973,87.1825 0.19680296,87.1884 0.44678038,87.1943 0.63388336,87.2003 0.54487401,87.2062 0.65211982,87.2121 0.65152568,87.2181 0.66911227,87.2240 0.52702326,87.2299 0.90264267,87.2358 1.1695157,87.2418 0.76742738,87.2477 0.48165083,87.2536 0.23166201,87.2596 0.31259558,87.2655 0.4735069,87.2714 0.68768007,87.2774 0.83028275,87.2833 0.63366193,87.2892 0.53615355,87.2952 0.75019032,87.3011 0.5529815,87.3070 0.3569448,87.3130 0.25006154,87.3189 0.43776369,87.3248 0.56284821,87.3308 0.67852688,87.3367 0.83004016,87.3426 0.89287645,87.3486 0.59822303,87.3545 0.3391276,87.3604 0.37501055,87.3664 0.50001454,87.3723 0.45550641,87.3782 0.62547559,87.3842 0.8573795,87.3901 0.91026723,87.3960 0.46368861,87.4020 0.10685026,87.4079 0.062880099,87.4139 0.52777302,87.4198 1.0540825,87.4257 1.0711007,87.4317 0.84799385,87.4376 0.74076033,87.4435 0.41031024,87.4495 0.31236383,87.4554 0.29477334,87.4614 0.44671893,87.4673 0.50048494,87.4732 0.75898927,87.4792 0.65124828,87.4851 0.56257778,87.4911 0.55356824,87.4970 0.33871406,87.5029 0.10700621,87.5089 0.26833948,87.5148 0.54489356,87.5208 0.61580449,87.5267 0.54441732,87.5326 0.50889599,87.5386 0.40161824,87.5445 0.33938828,87.5505 0.53594172,87.5564 0.66083038,87.5623 0.65179861,87.5683 0.63421613,87.5742 0.97346169,87.5802 0.85682201,87.5861 0.5355565,87.5921 0.49153849,87.5980 0.6696924,87.6039 0.51739252,87.6099 0.43728301,87.6158 0.42874858,87.6218 0.56253374,87.6277 0.49982664,87.6337 0.58943576,87.6396 0.77696472,87.6455 0.93766624,87.6515 0.85705227,87.6574 0.57996923,87.6634 0.32099143,87.6693 0.13376734,87.6753 0.13425533,87.6812 0.39320272,87.6872 0.51781493,87.6931 0.4911401,87.6991 0.64334553,87.7050 0.83080852,87.7109 0.93766052,87.7169 0.91917628,87.7228 1.0268815,87.7288 1.5628128,87.7347 1.3030722,87.7407 0.73161584,87.7466 0.33000681,87.7526 0.26778027,87.7585 0.41088301,87.7645 0.67015475,87.7704 0.9643144,87.7764 0.84781665,87.7823 0.66044921,87.7883 0.54447281,87.7942 0.5534991,87.8002 0.3481023,87.8061 0.13384573,87.8121 0.035757311,87.8180 0.080523007,87.8240 0.24142073,87.8299 0.58986169,87.8359 0.82149518,87.8418 0.61566681,87.8478 0.4638826,87.8537 0.22290553,87.8597 0.080258086,87.8656 0.026868356,87.8716 0.053652801,87.8775 0.14290491,87.8835 0.21432021,87.8894 0.24144514,87.8954 0.76858938,87.9014 1.0984898,87.9073 0.91014606,87.9133 0.40125677,87.9192 0.33029661,87.9252 0.29469565,87.9311 0.41115111,87.9371 0.64310652,87.9430 0.63360006,87.9490 0.42814118,87.9549 0.24989393,87.9609 0.24994633,87.9668 0.19639632,87.9728 0.30366865,87.9788 0.4197652,87.9847 0.54472959,87.9907 0.53582293,87.9966 0.6071673,88.0026 0.59830886,88.0085 0.75901234,88.0145 0.59791213,88.0205 0.33029479,88.0264 0.33947256,88.0324 0.55337328,88.0383 0.45505628,88.0443 0.49121159,88.0502 0.71451747,88.0562 0.64274561,88.0622 0.33019519,88.0681 0.23248422,88.0741 0.55392569,88.0800 0.66026193,88.0860 0.43758157,88.0920 0.6168437,88.0979 0.81279862,88.1039 0.80317545,88.1098 0.57106102,88.1158 0.66074759,88.1218 0.83925682,88.1277 0.84804332,88.1337 0.57115692,88.1396 0.29443496,88.1456 0.22322656,88.1516 0.27671143,88.1575 0.13390253,88.1635 0.40223297,88.1695 0.81319255,88.1754 1.1700337,88.1814 1.2143131,88.1873 1.1160244,88.1933 0.91028982,88.1993 0.58906233,88.2052 0.56239253,88.2112 0.41919848,88.2172 0.28562009,88.2231 0.40214041,88.2291 0.6427592,88.2351 0.4103792,88.2410 0.32157394,88.2470 0.60795265,88.2529 1.1968937,88.2589 1.1153796,88.2649 0.65113008,88.2708 0.51803815,88.2768 0.79509097,88.2828 0.74098444,88.2887 0.4907175,88.2947 0.33903155,88.3007 0.2053667,88.3066 0.25922796,88.3126 0.38386989,88.3186 0.31228068,88.3245 0.33934155,88.3305 0.36613244,88.3365 0.25894788,88.3424 0.28581363,88.3484 0.41998276,88.3544 0.59826928,88.3604 0.50873375,88.3663 0.39256555,88.3723 0.25874901,88.3783 0.33043012,88.3842 0.38417959,88.3902 0.45555282,88.3962 0.4104462,88.4021 0.34815684,88.4081 0.59895718,88.4141 0.95567286,88.4201 0.76737744,88.4260 0.47302002,88.4320 0.54456156,88.4380 0.66052717,88.4439 0.66954094,88.4499 0.5537827,88.4559 0.50906032,88.4619 0.49105269,88.4678 0.46385828,88.4738 0.14250731,88.4798 0.29494786,88.4857 0.49132493,88.4917 0.49109459,88.4977 0.53575295,88.5037 0.64293826,88.5096 0.87509972,88.5156 0.91084635,88.5216 0.76785803,88.5276 0.61593282,88.5335 0.51762623,88.5395 0.4104864,88.5455 0.50024068,88.5515 0.72343242,88.5574 0.5175876,88.5634 0.33907297,88.5694 0.38395277,88.5754 0.4823502,88.5813 0.41966414,88.5873 0.34845808,88.5933 0.48236033,88.5993 0.526703,88.6052 0.5536291,88.6112 0.7589919,88.6172 0.77647465,88.6232 0.42813042,88.6292 0.29473087,88.6351 0.40200895,88.6411 0.28530911,88.6471 0.089195684,88.6531 0.25041282,88.6590 0.3394554,88.6650 0.64331532,88.6710 0.92890042,88.6770 0.78529125,88.6830 0.54419577,88.6889 0.52665198,88.6949 0.53562528,88.7009 0.66991794,88.7069 0.80376095,88.7129 0.66952866,88.7188 0.48197684,88.7248 0.4107604,88.7308 0.44673064,88.7368 0.65178996,88.7428 0.58900505,88.7488 0.4552002,88.7547 0.39291698,88.7607 0.37487549,88.7667 0.30368406,88.7727 0.58998138,88.7787 0.95556247,88.7846 0.77598441,88.7906 0.29423341,88.7966 0.3131316,88.8026 0.67912573,88.8086 0.86598217,88.8146 0.92848456,88.8205 0.77632612,88.8265 0.28519312,88.8325 0.20539682,88.8385 0.19670464,88.8445 0.39314693,88.8505 0.51794982,88.8565 0.74999934,88.8624 0.66929215,88.8684 0.51783615,88.8744 0.5893451,88.8804 0.49970907,88.8864 0.38408247,88.8924 0.68773741,88.8984 0.87549144,88.9044 1.2592808,88.9103 1.0621216,88.9163 0.7135635,88.9223 0.31232503,88.9283 0.56298554,88.9343 0.76788825,88.9403 0.62484825,88.9463 0.56244218,88.9523 0.60704935,88.9582 0.58921355,88.9642 0.57177937,88.9702 0.79484606,88.9762 0.66029406,88.9822 0.39269096,88.9882 0.49146348,88.9942 0.71440256,89.0002 0.53525692,89.0062 0.33034298,89.0122 0.70560485,89.0181 0.94644219,89.0241 0.79451913,89.0301 0.53574818,89.0361 0.7058239,89.0421 0.92876726,89.0481 1.1252388,89.0541 2.0453305,89.0601 2.2504573,89.0661 1.624688,89.0721 1.5190629,89.0781 2.5105937,89.0841 2.6596351,89.0900 1.7928101,89.0960 1.1690292,89.1020 1.0893191,89.1080 1.4106271,89.1140 1.3297144,89.1200 0.86562973,89.1260 0.75904417,89.1320 0.7056092,89.1380 0.62537193,89.1440 0.77656317,89.1500 0.81247431,89.1560 1.089427,89.1620 0.91933125,89.1680 0.62445718,89.1740 0.28535706,89.1800 0.080461554,89.1860 0.089256287,89.1920 0.11609499,89.1980 0.24151766,89.2040 0.45558223,89.2100 0.46399859,89.2160 0.33924317,89.2220 0.36603552,89.2280 0.30336595,89.2340 0.2771242,89.2399 0.53613853,89.2459 0.76777071,89.2519 0.72270048,89.2579 0.39264479,89.2639 0.37508145,89.2699 0.33034018,89.2759 0.30374905,89.2819 0.26816002,89.2879 0.34843773,89.2939 0.39243099,89.2999 0.17815815,89.3059 0.16076021,89.3119 0.20560782,89.3179 0.44708171,89.3239 0.82164228,89.3299 0.85697639,89.3360 0.91086531,89.3420 1.0894316,89.3480 1.2229564,89.3540 1.0980357,89.3600 0.86599028,89.3660 0.70543987,89.3720 0.92898983,89.3780 1.2503216,89.3840 1.249555,89.3900 0.79396546,89.3960 0.52679479,89.4020 0.45543578,89.4080 0.46485066,89.4140 0.89354533,89.4200 1.2505244,89.4260 1.4823507,89.4320 1.3294897,89.4380 0.98156929,89.4440 1.0803521,89.4500 0.89271396,89.4560 0.86577189,89.4620 1.0533755,89.4680 1.1697842,89.4740 1.1607536,89.4800 0.8123371,89.4861 0.51761734,89.4921 0.32133704,89.4981 0.36633095,89.5041 0.49156851,89.5101 0.78610879,89.5161 0.982041,89.5221 0.87479049,89.5281 0.8213945,89.5341 0.81218022,89.5401 0.42831182,89.5461 0.39266732,89.5521 0.29452339,89.5582 0.38447437,89.5642 0.64323384,89.5702 0.49077082,89.5762 0.33007267,89.5822 0.48228687,89.5882 0.65192473,89.5942 0.66049403,89.6002 0.49085727,89.6062 0.45550117,89.6122 0.58073467,89.6183 0.67864561,89.6243 0.51740819,89.6303 0.33022645,89.6363 0.52689302,89.6423 0.63402689,89.6483 0.6609624,89.6543 0.63401377,89.6603 0.58012861,89.6663 0.44610167,89.6724 0.42866212,89.6784 0.55336571,89.6844 0.18736593,89.6904 0.24135964,89.6964 0.32146811,89.7024 0.26764628,89.7084 0.1158768,89.7145 0.053494852,89.7205 -3.7178561e-005,89.7265 0.02679853,89.7325 0.053610593,89.7385 0.15184769,89.7445 0.22348587,89.7505 0.43766552,89.7566 0.36594895,89.7626 0.33942935,89.7686 0.43755773,89.7746 0.41961607,89.7806 0.50011331,89.7866 0.687549,89.7927 0.59807724,89.7987 0.50891787,89.8047 0.4733215,89.8107 0.4287543,89.8167 0.64275873,89.8228 0.65149122,89.8288 0.51764148,89.8348 0.19638978,89.8408 0.25033203,89.8468 0.32144257,89.8528 0.23195471,89.8589 0.16981864,89.8649 0.45571217,89.8709 0.75024331,89.8769 0.86580306,89.8829 0.57077485,89.8890 0.16939294,89.8950 0.1342634,89.9010 0.45634237,89.9070 0.91116816,89.9130 1.0084136,89.9191 0.74957782,89.9251 0.44607693,89.9311 0.24124049,89.9371 0.48262948,89.9432 0.53543234,89.9492 0.36572996,89.9552 0.43753335,89.9612 0.52680367,89.9672 0.52675039,89.9733 0.44644246,89.9793 0.50003666,89.9853 0.4998714,89.9913 0.33928826,89.9974 0.35764542,90.0034 0.61644971,90.0094 0.63342732,90.0154 0.34796876,90.0215 0.54520768,90.0275 1.0008147,90.0335 1.5627507,90.0395 1.4457799,90.0456 0.89238709,90.0516 0.70543277,90.0576 0.6963051,90.0636 0.7146278,90.0697 1.2147522,90.0757 1.1068833,90.0817 0.8476634,90.0877 0.60699832,90.0938 0.68805456,90.0998 1.0004022,90.1058 1.1609002,90.1118 1.070822,90.1179 0.8566007,90.1239 0.86621249,90.1299 0.62469476,90.1360 0.40161425,90.1420 0.80383104,90.1480 0.94638169,90.1540 0.8035844,90.1601 0.76792943,90.1661 0.65157974,90.1721 0.35687762,90.1782 0.21406092,90.1842 0.20545973,90.1902 0.29475027,90.1963 0.26779723,90.2023 0.34822702,90.2083 0.45570889,90.2143 0.67006171,90.2204 0.66924673,90.2264 0.31196493,90.2324 0.10713724,90.2385 0.17001836,90.2445 0.4914462,90.2505 0.6250667,90.2566 0.4997085,90.2626 0.25882775,90.2686 0.26793092,90.2747 0.29459712,90.2807 0.3301684,90.2867 0.25879633,90.2928 0.44690362,90.2988 0.98280507,90.3048 1.240914,90.3109 0.74930274,90.3169 0.49114087,90.3229 0.66996628,90.3290 0.70560008,90.3350 0.78589708,90.3410 0.82136911,90.3471 0.9729777,90.3531 0.99971944,90.3592 0.74078804,90.3652 0.43741652,90.3712 0.53626329,90.3773 0.9378289,90.3833 0.85674918,90.3893 0.53569037,90.3954 0.67899525,90.4014 0.93759501,90.4074 0.88407123,90.4135 0.92840904,90.4195 0.758389,90.4256 0.6337133,90.4316 0.53565949,90.4376 0.4825072,90.4437 0.79482216,90.4497 0.75859195,90.4558 0.74135149,90.4618 0.80360621,90.4678 0.57123113,90.4739 0.61598688,90.4799 0.60740942,90.4860 0.8309682,90.4920 0.8570205,90.4980 0.65138513,90.5041 0.62486565,90.5101 0.75913185,90.5162 0.91100991,90.5222 0.92876357,90.5282 0.87452763,90.5343 0.55295742,90.5403 0.43765411,90.5464 0.61632586,90.5524 0.64264691,90.5585 0.66978055,90.5645 0.93778408,90.5705 0.76727855,90.5766 0.28531858,90.5826 0.24165639,90.5887 0.52700657,90.5947 0.50861943,90.6008 0.48184523,90.6068 0.41079646,90.6128 0.85756725,90.6189 1.143128,90.6249 1.1338539,90.6310 0.79440558,90.6370 0.64299452,90.6431 0.67843068,90.6491 0.43700805,90.6552 0.25920618,90.6612 0.54517102,90.6673 0.69635642,90.6733 0.66922909,90.6793 0.38365367,90.6854 0.35745898,90.6914 0.52676231,90.6975 0.45510855,90.7035 0.61628717,90.7096 0.81259739,90.7156 0.79466778,90.7217 0.97399074,90.7277 1.2411104,90.7338 0.82986182,90.7398 0.84803045,90.7459 0.66923243,90.7519 0.7323947,90.7580 1.0180987,90.7640 0.79431391,90.7701 0.38363189,90.7761 0.37506995,90.7822 0.48227409,90.7882 0.44627181,90.7943 0.25873417,90.8003 0.17870255,90.8064 0.33049163,90.8124 0.5359357,90.8185 0.59823042,90.8245 0.46390489,90.8306 0.41067991,90.8366 0.52693188,90.8427 0.70517236,90.8487 0.53568852,90.8548 0.54465306,90.8608 0.28544757,90.8669 0.10714933,90.8729 0.1966113,90.8790 0.3841283,90.8851 0.5359146,90.8911 0.6519838,90.8972 0.68743044,90.9032 0.61577547,90.9093 0.55336148,90.9153 0.42874473,90.9214 0.49134701,90.9274 0.58908403,90.9335 0.3839142,90.9395 0.42902383,90.9456 0.58910757,90.9517 0.47329721,90.9577 0.82216465,90.9638 0.9910633,90.9698 0.90994757,90.9759 0.76790714,90.9819 1.0004265,90.9880 0.9375816,90.9940 1.017988,91.0001 1.0535568,91.0062 1.1254904,91.0122 1.2589747,91.0183 0.91882116,91.0243 0.77618736,91.0304 0.69641834,91.0365 0.71476161,91.0425 0.66068333,91.0486 0.6435318,91.0546 1.2501895,91.0607 3.5843492,91.0667 20.531219,91.0728 46.153751,91.0789 50.108284,91.0849 30.514509,91.0910 9.1836367,91.0970 3.0427344,91.1031 2.3114312,91.1092 1.320536,91.1152 1.1514206,91.1213 0.9639926,91.1274 0.85700256,91.1334 0.91124731,91.1395 1.285965,91.1455 1.0704635,91.1516 0.60665077,91.1577 0.42842123,91.1637 0.33897042,91.1698 0.22292495,91.1759 0.30375743,91.1819 0.48234707,91.1880 0.47316101,91.1940 0.48232499,91.2001 0.60711813,91.2062 0.48175198,91.2122 0.26765531,91.2183 0.15186168,91.2244 0.22374295,91.2304 0.51795608,91.2365 0.3837364,91.2426 0.48219028,91.2486 0.53603995,91.2547 0.67020309,91.2608 0.74096584,91.2668 0.50856036,91.2729 0.41059691,91.2790 0.4913829,91.2850 0.78601658,91.2911 0.84776938,91.2972 0.55296046,91.3032 0.30338264,91.3093 0.2858448,91.3154 0.36629754,91.3214 0.50931215,91.3275 0.72323513,91.3336 0.69616765,91.3396 1.0628648,91.3457 1.6166013,91.3518 1.6875795,91.3578 1.3476838,91.3639 0.80323488,91.3700 0.7321896,91.3761 0.62484276,91.3821 0.57138252,91.3882 0.44619966,91.3943 0.23189637,91.4003 0.23220766,91.4064 0.2677888,91.4125 0.33935162,91.4185 0.51814455,91.4246 0.56245422,91.4307 0.31234413,91.4368 0.33948144,91.4428 0.76816982,91.4489 1.1875564,91.4550 0.97273016,91.4610 0.34780979,91.4671 0.19660319,91.4732 0.33070245,91.4793 0.51812583,91.4853 0.75934666,91.4914 1.0444258,91.4975 0.57958651,91.5036 0.21426654,91.5096 0.40205115,91.5157 0.53589541,91.5218 0.53609616,91.5279 0.59819323,91.5339 0.66049623,91.5400 0.94658601,91.5461 1.1523324,91.5522 1.5359795,91.5582 1.3746493,91.5643 1.0710528,91.5704 0.69612485,91.5765 0.67868006,91.5825 0.9735598,91.5886 1.0000032,91.5947 0.67823219,91.6008 0.4819338,91.6069 0.4642179,91.6129 0.4551487,91.6190 0.32120109,91.6251 0.48219889,91.6312 0.84831578,91.6372 0.76782542,91.6433 0.53618938,91.6494 0.65235513,91.6555 0.76774567,91.6616 0.83029813,91.6676 1.0267112,91.6737 0.87463051,91.6798 0.4911449,91.6859 0.42866519,91.6920 0.48197913,91.6980 0.48196682,91.7041 0.43727466,91.7102 0.29461834,91.7163 0.41082397,91.7224 0.60718775,91.7284 0.63380605,91.7345 0.40181682,91.7406 0.45532367,91.7467 0.41086581,91.7528 0.7862047,91.7589 0.95499098,91.7649 0.45489234,91.7710 0.34849411,91.7771 0.50005931,91.7832 0.3840625,91.7893 0.56313598,91.7954 0.78569859,91.8014 0.62447029,91.8075 0.37466449,91.8136 0.30332837,91.8197 0.14278223,91.8258 0.16087286,91.8319 0.25002357,91.8379 0.37561101,91.8440 1.0363799,91.8501 1.1249042,91.8562 0.90168709,91.8623 0.72340733,91.8684 0.73235291,91.8745 0.76777709,91.8805 0.96420497,91.8866 1.2855179,91.8927 1.3392172,91.8988 1.1342019,91.9049 0.92811471,91.9110 0.5440076,91.9171 0.55374283,91.9232 0.58939314,91.9292 0.48232371,91.9353 0.49985075,91.9414 0.23158741,91.9475 0.089068256,91.9536 0.062607542,91.9597 0.1521202,91.9658 0.33971292,91.9719 0.7414602,91.9780 1.1163347,91.9840 1.1247668,91.9901 0.5975396,91.9962 0.24963324,92.0023 0.22321527,92.0084 0.33053094,92.0145 0.56302977,92.0206 0.66950142,92.0267 0.38336399,92.0328 0.25003117,92.0389 0.36645421,92.0450 0.68811005,92.0511 1.0091563,92.0571 1.1784898,92.0632 1.2594961,92.0693 2.2699356,92.0754 3.4754055,92.0815 3.8206673,92.0876 2.6941478,92.0937 1.8386554,92.0998 1.5626832,92.1059 1.1950977,92.1120 0.48989373,92.1181 0.42884246,92.1242 0.60767418,92.1303 0.86630064,92.1364 0.69592571,92.1425 0.41018453,92.1486 0.3035993,92.1546 0.58103275,92.1607 0.74134213,92.1668 0.62496167,92.1729 0.80409914,92.1790 1.1254065,92.1851 1.2404844,92.1912 0.80271435,92.1973 0.39254108,92.2034 0.27686864,92.2095 0.35710004,92.2156 0.3125008,92.2217 0.61638796,92.2278 0.96443927,92.2339 1.1877041,92.2400 1.1785164,92.2461 0.83936995,92.2522 0.66081578,92.2583 0.63340378,92.2644 0.46447954,92.2705 0.60763437,92.2766 0.67002571,92.2827 0.82124978,92.2888 0.6241017,92.2949 0.33879742,92.3010 0.34824023,92.3071 0.58056921,92.3132 0.51787454,92.3193 0.39283389,92.3254 0.4287146,92.3315 0.50899023,92.3376 0.49103433,92.3437 0.66071892,92.3498 0.61616558,92.3559 0.50885522,92.3620 0.34817973,92.3681 0.44645324,92.3742 0.53579921,92.3803 0.74132115,92.3864 0.66049558,92.3925 0.57137603,92.3986 0.79516041,92.4047 0.9462027,92.4108 0.54405034,92.4170 0.3930192,92.4231 0.44671416,92.4292 0.80377573,92.4353 1.3483554,92.4414 1.2766659,92.4475 0.91944343,92.4536 0.83077592,92.4597 1.1163281,92.4658 1.0716373,92.4719 1.2950009,92.4780 1.2049693,92.4841 0.81201899,92.4902 0.63351327,92.4963 0.44617596,92.5024 0.46446157,92.5085 0.4908317,92.5146 0.2854228,92.5208 0.51804572,92.5269 0.74999344,92.5330 0.75897062,92.5391 0.75016242,92.5452 0.58034295,92.5513 0.47335869,92.5574 0.64305586,92.5635 0.57153463,92.5696 0.53548026,92.5757 0.35671845,92.5818 0.26795527,92.5880 0.36655149,92.5941 0.63434231,92.6002 0.83011568,92.6063 0.65999258,92.6124 0.2585085,92.6185 0.080374755,92.6246 0.089511737,92.6307 0.19670741,92.6368 0.30365226,92.6430 0.36599597,92.6491 0.72353268,92.6552 1.0094601,92.6613 0.93723804,92.6674 0.57100731,92.6735 0.78608513,92.6796 0.89311492,92.6857 0.69669551,92.6919 0.83014286,92.6980 0.60638702,92.7041 0.5266825,92.7102 0.68806326,92.7163 1.0899787,92.7224 1.2139229,92.7285 0.71362859,92.7347 0.42886257,92.7408 0.64313227,92.7469 0.85713327,92.7530 0.95574296,92.7591 1.0267684,92.7652 0.7312541,92.7713 0.40153363,92.7775 0.41108075,92.7836 0.57124215,92.7897 0.56237888,92.7958 0.7324453,92.8019 1.0178012,92.8080 0.6781044,92.8142 0.4017202,92.8203 0.35722381,92.8264 0.30335706,92.8325 0.16952489,92.8386 0.14278859,92.8448 0.089476526,92.8509 0.26825696,92.8570 0.63414901,92.8631 0.9196412,92.8692 0.99072272,92.8753 0.73222321,92.8815 0.58956343,92.8876 0.53537893,92.8937 0.36577103,92.8998 0.26797387,92.9059 0.33062771,92.9121 0.57229286,92.9182 1.0184196,92.9243 1.089183,92.9304 0.94612283,92.9366 0.58851016,92.9427 0.29415682,92.9488 0.25886086,92.9549 0.24996652,92.9610 0.22313306,92.9672 0.29490665,92.9733 0.51810557,92.9794 0.70527226,92.9855 0.55328768,92.9917 0.43779561,92.9978 0.7329101,93.0039 0.99998176,93.0100 0.68674678,93.0161 0.28524643,93.0223 0.27703038,93.0284 0.41089186,93.0345 0.35695806,93.0406 0.28577298,93.0468 0.67046791,93.0529 1.2151337,93.0590 1.3928879,93.0651 1.5200669,93.0713 3.1906753,93.0774 6.019608,93.0835 15.512904,93.0897 25.581497,93.0958 23.983521,93.1019 11.860597,93.1080 3.1881027,93.1142 1.500353,93.1203 1.3480295,93.1264 1.1961378,93.1325 0.99952561,93.1387 0.74074328,93.1448 0.63402575,93.1509 0.67841113,93.1571 0.58870888,93.1632 0.42831036,93.1693 0.33934954,93.1754 0.29477024,93.1816 0.29491538,93.1877 0.35723019,93.1938 0.30323154,93.2000 0.18744358,93.2061 0.31265706,93.2122 0.66073811,93.2184 1.0265744,93.2245 0.83946663,93.2306 0.92955816,93.2367 0.96464586,93.2429 0.74930286,93.2490 0.56221235,93.2551 0.68749148,93.2613 0.57126492,93.2674 0.54472369,93.2735 0.42842954,93.2797 0.33931783,93.2858 0.56295627,93.2919 0.69645554,93.2981 0.60729438,93.3042 0.79516554,93.3103 0.95569795,93.3165 0.9726429,93.3226 0.5081225,93.3287 0.36595163,93.3349 0.34813958,93.3410 0.38407055,93.3471 0.41062686,93.3533 0.3389791,93.3594 0.29458168,93.3656 0.39306936,93.3717 0.53596216,93.3778 0.75056851,93.3840 1.0358354,93.3901 0.8566438,93.3962 0.79429525,93.4024 0.69635445,93.4085 0.69665331,93.4146 0.58034366,93.4208 0.5445891,93.4269 0.47334942,93.4331 0.50007111,93.4392 0.44620305,93.4453 0.24972594,93.4515 0.16947234,93.4576 0.10718606,93.4638 0.16981293,93.4699 0.26792648,93.4760 0.44671854,93.4822 0.6161561,93.4883 0.53559619,93.4944 0.61611807,93.5006 0.47300047,93.5067 0.2770569,93.5129 0.61665154,93.5190 0.80390453,93.5251 0.86597979,93.5313 0.73159772,93.5374 0.53535706,93.5436 0.49106243,93.5497 0.74105549,93.5559 0.62484044,93.5620 0.41980052,93.5681 0.46433374,93.5743 0.52666348,93.5804 0.58031893,93.5866 0.62523276,93.5927 0.78606129,93.5989 0.79468668,93.6050 0.64242971,93.6111 0.40134692,93.6173 0.28596231,93.6234 0.43804643,93.6296 0.67876136,93.6357 0.80428636,93.6419 1.3488235,93.6480 1.2489798,93.6542 0.55249941,93.6603 0.23194432,93.6664 0.30366951,93.6726 0.41960478,93.6787 0.249925,93.6849 0.20556784,93.6910 0.28555652,93.6972 0.16940807,93.7033 0.14308934,93.7095 0.22335625,93.7156 0.36601859,93.7218 0.52709061,93.7279 0.62522036,93.7341 0.44620109,93.7402 0.27651682,93.7464 0.18718195,93.7525 0.11610065,93.7586 0.29477406,93.7648 0.30342919,93.7709 0.17853118,93.7771 0.17865928,93.7832 0.25922903,93.7894 0.67882997,93.7955 0.79431915,93.8017 0.49072075,93.8078 0.4018127,93.8140 0.51815611,93.8201 0.53600359,93.8263 0.56261474,93.8324 0.62464672,93.8386 0.45489025,93.8447 0.31252903,93.8509 0.2770153,93.8571 0.31277394,93.8632 0.53622907,93.8694 0.87511456,93.8755 0.785478,93.8817 0.7677235,93.8878 0.51764804,93.8940 0.33907178,93.9001 0.24979241,93.9063 0.30362868,93.9124 0.59851485,93.9186 0.70543242,93.9247 0.48185453,93.9309 0.32180449,93.9370 0.73296297,93.9432 0.97332579,93.9494 0.82151622,93.9555 0.93824869,93.9617 1.2415342,93.9678 1.2941307,93.9740 0.9989934,93.9801 0.62440735,93.9863 0.41933045,93.9924 0.25871578,93.9986 0.24117397,94.0048 0.34817925,94.0109 0.41991609,94.0171 0.63432211,94.0232 0.56241757,94.0294 0.5088374,94.0355 0.56283557,94.0417 0.82183224,94.0479 1.3125297,94.0540 1.678573,94.0602 1.9828355,94.0663 2.5981314,94.0725 4.7351141,94.0786 17.508911,94.0848 31.940825,94.0910 30.286953,94.0971 15.922325,94.1033 4.5080247,94.1094 1.9815339,94.1156 1.4911085,94.1218 1.1155661,94.1279 0.60664415,94.1341 0.812446,94.1402 0.82127082,94.1464 0.91974348,94.1526 1.0626394,94.1587 1.0353795,94.1649 0.41926795,94.1711 0.27708015,94.1772 0.38414699,94.1834 0.49114078,94.1895 0.63378292,94.1957 0.79445857,94.2019 0.69641352,94.2080 0.39273098,94.2142 0.25025353,94.2204 0.5096401,94.2265 0.91985083,94.2327 1.0623019,94.2389 1.0445635,94.2450 0.95542765,94.2512 0.94627863,94.2573 0.74917954,94.2635 0.24082677,94.2697 0.3841618,94.2758 0.60766774,94.2820 1.1083194,94.2882 1.5092365,94.2943 1.3386022,94.3005 0.95472109,94.3067 0.64265329,94.3128 0.60703242,94.3190 0.33893257,94.3252 0.2319095,94.3313 0.18738827,94.3375 0.21459092,94.3437 0.42917427,94.3498 0.53605324,94.3560 0.80377942,94.3622 0.93741781,94.3683 0.93801993,94.3745 1.133839,94.3807 0.65068072,94.3869 0.40137252,94.3930 0.36637688,94.3992 0.57188857,94.4054 0.65151721,94.4115 0.37458009,94.4177 0.28572172,94.4239 0.40226719,94.4300 0.74158633,94.4362 1.0180379,94.4424 1.0082595,94.4486 0.49947837,94.4547 0.54475075,94.4609 0.46457487,94.4671 0.65196496,94.4732 0.62461996,94.4794 0.58924502,94.4856 0.50010544,94.4918 0.43740192,94.4979 0.47318587,94.5041 0.44623327,94.5103 0.17824079,94.5164 0.089357533,94.5226 0.31292382,94.5288 0.74189812,94.5350 1.0543153,94.5411 1.106964,94.5473 0.90999156,94.5535 0.56178606,94.5597 0.33037475,94.5658 0.46430597,94.5720 0.24070595,94.5782 0.16983281,94.5844 0.32180575,94.5905 0.44670901,94.5967 0.54454553,94.6029 0.49978653,94.6091 0.51791793,94.6152 0.54464233,94.6214 0.52699357,94.6276 0.78624803,94.6338 1.0625514,94.6400 0.94558829,94.6461 0.46365714,94.6523 0.35735866,94.6585 0.42005348,94.6647 0.49126267,94.6708 0.44605663,94.6770 0.223078,94.6832 0.30412102,94.6894 0.50015074,94.6956 0.47312027,94.7017 0.46435696,94.7079 0.48232713,94.7141 0.66100925,94.7203 0.84826165,94.7265 0.77635425,94.7326 0.66052139,94.7388 0.78612339,94.7450 0.91999632,94.7512 1.0359726,94.7574 0.99067301,94.7635 0.78503561,94.7697 0.66929913,94.7759 0.41921189,94.7821 0.16063049,94.7883 0.33958635,94.7945 0.54480201,94.8006 0.52668697,94.8068 0.44647989,94.8130 0.55361712,94.8192 0.59831959,94.8254 0.72314221,94.8316 0.29443175,94.8377 0.25901252,94.8439 0.34845734,94.8501 0.54483312,94.8563 0.44630027,94.8625 0.33914551,94.8687 0.37472132,94.8748 0.31239131,94.8810 0.35729474,94.8872 0.35711631,94.8934 0.35751548,94.8996 0.73294991,94.9058 0.95505315,94.9120 0.4635559,94.9181 0.28548235,94.9243 0.2677969,94.9305 0.33056855,94.9367 0.44688088,94.9429 0.92946768,94.9491 1.2411699,94.9553 0.89227068,94.9615 0.74085128,94.9676 0.80356485,94.9738 1.0447115,94.9800 0.91066724,94.9862 0.61566591,94.9924 0.19598243,94.9986 0.17867365,95.0048 0.33086076,95.0110 0.58958191,95.0172 0.83048731,95.0233 1.0180882,95.0295 0.94691741,95.0357 1.1338098,95.0419 1.1963949,95.0481 1.7858819,95.0543 3.8967035,95.0605 19.457071,95.0667 44.170452,95.0729 49.342041,95.0791 32.450726,95.0853 15.967093,95.0914 11.131586,95.0976 10.072672,95.1038 10.714715,95.1100 9.2182798,95.1162 5.37675,95.1224 1.9068669,95.1286 0.91896927,95.1348 0.74165088,95.1410 1.1789957,95.1472 1.3029563,95.1534 0.93730706,95.1596 0.81229907,95.1658 0.57110989,95.1720 0.59835631,95.1782 0.65177697,95.1843 0.48237467,95.1905 0.73299748,95.1967 1.0538104,95.2029 1.0709375,95.2091 0.66883415,95.2153 0.30345091,95.2215 0.4643611,95.2277 0.46396667,95.2339 0.48221603,95.2401 0.56261426,95.2463 0.56263602,95.2525 0.7504651,95.2587 1.0355027,95.2649 0.56196296,95.2711 0.43745285,95.2773 0.47320572,95.2835 0.39301631,95.2897 0.50898284,95.2959 0.52658921,95.3021 0.32134938,95.3083 0.25900343,95.3145 0.38424519,95.3207 0.74178785,95.3269 1.044863,95.3331 0.83000696,95.3393 0.67845213,95.3455 0.57994288,95.3517 0.32108638,95.3579 0.40226978,95.3641 0.72339398,95.3703 0.75868267,95.3765 0.61573493,95.3827 0.41087812,95.3889 0.63492978,95.3951 0.85700607,95.4013 0.5169993,95.4075 0.36612982,95.4137 0.50014257,95.4199 0.60743636,95.4261 0.73229486,95.4323 0.59773481,95.4385 0.50852215,95.4447 0.56248331,95.4509 0.76874828,95.4571 1.0268847,95.4633 0.62462515,95.4695 0.7233637,95.4757 0.55325049,95.4819 0.39259401,95.4882 0.37510687,95.4944 0.50907248,95.5006 0.70564097,95.5068 0.91993845,95.5130 0.91081154,95.5192 0.71382421,95.5254 0.47270337,95.5316 0.61659515,95.5378 0.94686222,95.5440 0.85699332,95.5502 0.68723547,95.5564 0.50894165,95.5626 0.57126337,95.5688 0.59814215,95.5750 0.82172614,95.5813 0.91048414,95.5875 0.87484354,95.5937 0.8749733,95.5999 0.74106848,95.6061 0.98312294,95.6123 1.2767433,95.6185 0.60611773,95.6247 0.37489823,95.6309 0.36610556,95.6371 0.60766429,95.6433 0.91070712,95.6496 0.6154328,95.6558 0.3569271,95.6620 0.19624209,95.6682 0.24148417,95.6744 0.61639786,95.6806 0.50871146,95.6868 0.4553526,95.6930 0.4376691,95.6992 0.42873755,95.7055 0.37472025,95.7117 0.27692261,95.7179 0.6612891,95.7241 0.83945942,95.7303 0.98167384,95.7365 0.80313689,95.7427 0.67835861,95.7489 0.30343455,95.7552 0.33072338,95.7614 0.63428003,95.7676 0.75023353,95.7738 0.6782915,95.7800 0.53560841,95.7862 0.74128169,95.7924 0.72310251,95.7987 0.65127552,95.8049 0.48185569,95.8111 0.42870802,95.8173 0.41072235,95.8235 0.54462755,95.8297 0.54487967,95.8360 0.71483481,95.8422 0.80352002,95.8484 0.6608091,95.8546 0.78581196,95.8608 0.56207037,95.8670 0.41061077,95.8733 0.41054478,95.8795 0.36584279,95.8857 0.35719547,95.8919 0.41081277,95.8981 0.44684616,95.9043 0.76803601,95.9106 0.68728548,95.9168 0.58038765,95.9230 0.53566939,95.9292 0.60692352,95.9354 0.43724135,95.9417 0.33027142,95.9479 0.32171321,95.9541 0.5811547,95.9603 0.95601457,95.9665 1.0439608,95.9728 0.62419182,95.9790 0.42865005,95.9852 0.43797472,95.9914 0.71461934,95.9976 0.86567491,96.0039 0.85673887,96.0101 0.62537402,96.0163 0.6879074,96.0225 0.63378036,96.0288 0.50841326,96.0350 0.33928898,96.0412 0.50066334,96.0474 0.75061613,96.0536 1.6910366,96.0599 4.9371881,96.0661 9.4880543,96.0723 10.245887,96.0785 6.2767019,96.0848 2.8005474,96.0910 6.4975357,96.0972 19.741617,96.1034 24.898418,96.1097 17.133718,96.1159 5.9526153,96.1221 2.0878851,96.1283 1.4547281,96.1346 0.99868447,96.1408 0.63343441,96.1470 0.76796496,96.1532 0.88372976,96.1595 0.785586,96.1657 0.55337411,96.1719 0.37536412,96.1782 0.58109999,96.1844 0.63362724,96.1906 0.42808369,96.1968 0.41963285,96.2031 0.54469252,96.2093 0.64308596,96.2155 0.64290565,96.2218 0.52676046,96.2280 0.6340642,96.2342 0.66910851,96.2404 0.34779635,96.2467 0.71454674,96.2529 0.88388431,96.2591 0.67859352,96.2654 0.580872,96.2716 0.79506809,96.2778 0.90196598,96.2841 1.0802071,96.2903 0.88351434,96.2965 0.59813416,96.3027 0.61643296,96.3090 0.86612427,96.3152 0.6959511,96.3214 0.5084973,96.3277 0.39291045,96.3339 0.53660536,96.3401 0.91125888,96.3464 0.94619006,96.3526 0.90126514,96.3588 0.71414596,96.3651 0.82152617,96.3713 0.67799646,96.3775 0.29425839,96.3838 0.17881933,96.3900 0.30375531,96.3962 0.47331992,96.4025 0.69653767,96.4087 0.63399279,96.4149 0.57138532,96.4212 0.59801263,96.4274 0.48199609,96.4337 0.34828186,96.4399 0.4286609,96.4461 0.42853537,96.4524 0.56312007,96.4586 0.8665399,96.4648 0.83014166,96.4711 0.54396582,96.4773 0.22292952,96.4835 0.43767411,96.4898 0.41938874,96.4960 0.21413514,96.5023 0.11599861,96.5085 0.12508133,96.5147 0.25007325,96.5210 0.24105358,96.5272 0.23226258,96.5334 0.25912017,96.5397 0.3485609,96.5459 0.50884491,96.5522 0.40150934,96.5584 0.43757764,96.5646 0.46437153,96.5709 0.54438764,96.5771 0.39269975,96.5834 0.32149428,96.5896 0.38455462,96.5958 0.85770452,96.6021 0.97335374,96.6083 1.0715793,96.6146 0.97275192,96.6208 0.68699259,96.6271 0.52656013,96.6333 0.4730902,96.6395 0.4017168,96.6458 0.50925583,96.6520 0.84880275,96.6583 1.0000114,96.6645 0.65123957,96.6708 0.37487033,96.6770 0.46432987,96.6832 0.39285675,96.6895 0.39266506,96.6957 0.26749951,96.7020 0.1873828,96.7082 0.18748054,96.7145 0.41985971,96.7207 0.62587655,96.7270 1.1789932,96.7332 1.1873438,96.7394 1.0446004,96.7457 0.74933594,96.7519 0.34775701,96.7582 0.33034256,96.7644 0.31273812,96.7707 0.51824027,96.7769 0.69672972,96.7832 0.91952264,96.7894 0.9458428,96.7957 0.76776254,96.8019 0.77704555,96.8082 0.52681392,96.8144 0.48221591,96.8207 0.66950035,96.8269 0.58020228,96.8332 0.5892967,96.8394 0.40187517,96.8456 0.33041286,96.8519 0.38406971,96.8581 0.82197988,96.8644 1.3398432,96.8706 1.6075233,96.8769 1.4458964,96.8831 0.81191063,96.8894 0.9647302,96.8956 1.3662547,96.9019 1.1781902,96.9081 0.87536228,96.9144 1.0179244,96.9207 0.77623695,96.9269 0.74088144,96.9332 0.76741761,96.9394 0.73268092,96.9457 1.2863491,96.9519 1.1958307,96.9582 0.71348697,96.9644 0.27642548,96.9707 0.30369601,96.9769 0.40196148,96.9832 0.48283711,96.9894 0.75925446,96.9957 1.017695,97.0019 1.0894314,97.0082 0.99968612,97.0144 0.72342509,97.0207 0.83962303,97.0270 0.64208478,97.0332 0.35716793,97.0395 0.76028192,97.0457 1.4649223,97.0520 1.4185292,97.0582 0.96453661,97.0645 2.0737467,97.0707 4.6123009,97.0770 10.813927,97.0833 17.436314,97.0895 17.798908,97.0958 11.999421,97.1020 7.8251801,97.1083 5.4616599,97.1145 4.1502523,97.1208 2.793329,97.1271 1.5703812,97.1333 0.8742584,97.1396 0.51775831,97.1458 0.81300551,97.1521 0.95510525,97.1584 0.56177145,97.1646 0.20506947,97.1709 0.16078129,97.1771 0.25975958,97.1834 0.6613673,97.1897 0.65154618,97.1959 0.50848871,97.2022 0.37447998,97.2084 0.19607659,97.2147 0.25905555,97.2210 0.51830208,97.2272 0.61613178,97.2335 0.49090162,97.2397 0.43769121,97.2460 0.45575044,97.2523 0.72344035,97.2585 1.0265634,97.2648 0.98162472,97.2710 0.55349886,97.2773 0.581029,97.2836 1.0093809,97.2898 1.0807539,97.2961 1.2412134,97.3024 1.1516454,97.3086 1.1157749,97.3149 1.0004653,97.3212 1.4023247,97.3274 1.0700349,97.3337 0.4721005,97.3400 0.2677753,97.3462 0.34863782,97.3525 0.67017633,97.3587 0.80342036,97.3650 0.61574477,97.3713 0.66958535,97.3775 0.81242549,97.3838 0.85689062,97.3901 0.49981332,97.3963 0.21459956,97.4026 0.58055526,97.4089 0.58008766,97.4151 0.29477438,97.4214 0.32159394,97.4277 0.30317956,97.4339 0.25871733,97.4402 0.30366871,97.4465 0.29484573,97.4528 0.50070268,97.4590 0.94699049,97.4653 1.1604565,97.4716 0.92791504,97.4778 0.57125527,97.4841 0.73223746,97.4904 0.65197134,97.4966 0.73258972,97.5029 0.77690297,97.5092 0.70523119,97.5154 0.5889532,97.5217 0.59794706,97.5280 0.5536207,97.5343 0.482164,97.5405 0.45533651,97.5468 0.44629902,97.5531 0.41968307,97.5593 0.6965093,97.5656 0.68755352,97.5719 0.61615658,97.5782 0.62521076,97.5844 0.79465139,97.5907 0.59814692,97.5970 0.57189888,97.6033 0.78591573,97.6095 0.74978691,97.6158 0.66936827,97.6221 0.57154852,97.6284 0.66966468,97.6346 0.86643225,97.6409 1.268177,97.6472 1.1070565,97.6535 0.99095124,97.6597 0.75824976,97.6660 0.53495777,97.6723 0.42857128,97.6786 0.69684368,97.6848 0.7145291,97.6911 0.91977924,97.6974 1.0713255,97.7037 1.142662,97.7099 0.69609421,97.7162 0.35724396,97.7225 0.37506598,97.7288 0.35696909,97.7350 0.54451346,97.7413 0.5533374,97.7476 0.57195389,97.7539 0.7324037,97.7602 0.4994739,97.7664 0.26790541,97.7727 0.39305845,97.7790 0.44679734,97.7853 0.66106594,97.7916 0.67815989,97.7978 0.43715435,97.8041 0.34790212,97.8104 0.20538662,97.8167 0.32177863,97.8230 0.34814712,97.8292 0.30325249,97.8355 0.15154168,97.8418 0.071489729,97.8481 0.28614458,97.8544 0.78634989,97.8606 1.0629474,97.8669 1.1249429,97.8732 0.77591759,97.8795 0.3567248,97.8858 0.49135351,97.8920 0.66132694,97.8983 1.1171434,97.9046 1.580307,97.9109 1.1597778,97.9172 0.5082227,97.9235 0.17840078,97.9297 0.18752873,97.9360 0.17843442,97.9423 0.1697052,97.9486 0.18771794,97.9549 0.30372125,97.9612 0.32139006,97.9675 0.24088319,97.9737 0.38414702,97.9800 0.74159473,97.9863 0.72306412,97.9926 0.5265739,97.9989 0.55351466,98.0052 0.60752678,98.0115 0.98231679,98.0177 0.69600874,98.0240 0.43749481,98.0303 0.44639501,98.0366 0.57133412,98.0429 0.93774611,98.0492 1.2501189,98.0555 1.035779,98.0618 0.78523207,98.0680 1.0131462,98.0743 5.6973872,98.0806 10.745031,98.0869 9.9931116,98.0932 4.624929,98.0995 1.4722147,98.1058 4.5830932,98.1121 12.780777,98.1184 15.881978,98.1246 10.648071,98.1309 3.6694522,98.1372 0.96250355,98.1435 0.66950762,98.1498 0.46388108,98.1561 0.33049074,98.1624 0.52696204,98.1687 0.46420217,98.1750 0.43747139,98.1813 0.45537657,98.1876 0.47355774,98.1939 0.66112578,98.2001 0.84820807,98.2064 0.82096237,98.2127 0.65141833,98.2190 0.53558481,98.2253 0.3661254,98.2316 0.41084793,98.2379 0.61596102,98.2442 0.81244087,98.2505 0.69659549,98.2568 0.53578085,98.2631 0.43724427,98.2694 0.47348493,98.2757 0.90261889,98.2820 1.2412224,98.2883 1.0708135,98.2946 0.66024786,98.3009 0.44630769,98.3071 0.27648184,98.3134 0.17840078,98.3197 0.30372506,98.3260 0.39325473,98.3323 0.58036661,98.3386 0.39304286,98.3449 0.48258868,98.3512 0.58940554,98.3575 0.97361076,98.3638 1.2586985,98.3701 1.142336,98.3764 1.0532866,98.3827 0.83055389,98.3890 0.7592997,98.3953 0.66053975,98.4016 0.69603884,98.4079 0.60680139,98.4142 0.38401136,98.4205 0.34844661,98.4268 0.61638886,98.4331 1.0981507,98.4394 0.75860298,98.4457 0.44640735,98.4520 0.39306971,98.4583 0.41964194,98.4646 0.29420468,98.4709 0.23206003,98.4772 0.36652237,98.4835 0.58943379,98.4898 0.46393967,98.4961 0.32118222,98.5024 0.39292216,98.5087 0.50937241,98.5150 0.7414875,98.5213 0.71390158,98.5276 0.37464073,98.5339 0.36656341,98.5402 0.58935255,98.5465 0.52655238,98.5528 0.73299497,98.5592 1.1435279,98.5655 1.0614368,98.5718 0.35608438,98.5781 0.2412533,98.5844 0.41081125,98.5907 0.25870994,98.5970 0.22336151,98.6033 0.25922421,98.6096 0.42858836,98.6159 0.4371559,98.6222 0.20514044,98.6285 0.14291517,98.6348 0.23229878,98.6411 0.41081825,98.6474 0.42869514,98.6537 0.49141112,98.6600 0.67886847,98.6663 0.78605467,98.6727 0.92020857,98.6790 1.393196,98.6853 1.4812613,98.6916 0.73119271,98.6979 0.41049317,98.7042 0.3033447,98.7105 0.36603925,98.7168 0.38411149,98.7231 0.33953866,98.7294 0.33046466,98.7357 0.49107143,98.7421 0.6695829,98.7484 0.51757497,98.7547 0.42882282,98.7610 0.7595728,98.7673 0.79444247,98.7736 0.54414028,98.7799 0.36600423,98.7862 0.36602274,98.7925 0.35688886,98.7989 0.30410743,98.8052 0.67014599,98.8115 0.69604546,98.8178 0.53533357,98.8241 0.38396648,98.8304 0.47357708,98.8367 0.64354199,98.8430 0.88443273,98.8494 1.0799507,98.8557 0.99931705,98.8620 0.95521504,98.8683 0.95510489,98.8746 0.61575192,98.8809 0.41960904,98.8872 0.2501713,98.8936 0.40245566,98.8999 0.81313878,98.9062 1.1699642,98.9125 1.2319452,98.9188 0.99101627,98.9251 0.9191637,98.9314 0.49027961,98.9378 0.34842888,98.9441 0.60747778,98.9504 0.72325611,98.9567 0.73181307,98.9630 0.40151495,98.9693 0.43764991,98.9757 0.8126384,98.9820 0.95532644,98.9883 1.0549089,98.9946 2.9171882,99.0009 7.4699969,99.0072 8.8105345,99.0136 5.9771924,99.0199 3.3011794,99.0262 2.6327119,99.0325 1.7752913,99.0388 0.97223568,99.0452 0.5536173,99.0515 1.0284445,99.0578 2.2974,99.0641 3.5007985,99.0704 3.1676576,99.0768 2.6329639,99.0831 2.7325034,99.0894 3.603771,99.0957 7.354259,99.1020 8.4358368,99.1084 5.868422,99.1147 2.4956315,99.1210 1.5711334,99.1273 1.2761313,99.1337 0.87471408,99.1400 1.0985253,99.1463 1.1067261,99.1526 0.79391271,99.1589 0.52640837,99.1653 0.43737435,99.1716 0.3305102,99.1779 0.41093898,99.1842 0.48232058,99.1906 0.58947521,99.1969 0.69662923,99.2032 0.88441557,99.2095 1.1967316,99.2159 1.267136,99.2222 0.87436372,99.2285 0.77675217,99.2348 0.60733604,99.2412 0.7146979,99.2475 0.74115187,99.2538 0.82130527,99.2601 0.82096636,99.2665 0.44623247,99.2728 0.50977409,99.2791 0.92032373,99.2855 0.99049991,99.2918 0.67783827,99.2981 0.69667053,99.3044 0.90207136,99.3108 0.87476575,99.3171 0.70530695,99.3234 0.70512336,99.3298 0.49089316,99.3361 0.6789192,99.3424 0.78583276,99.3487 0.58879185,99.3551 0.31228811,99.3614 0.4467997,99.3677 0.66971445,99.3741 0.5711571,99.3804 0.30313745,99.3867 0.06234768,99.3930 0.15214781,99.3994 0.33954915,99.4057 0.41091546,99.4120 0.54475492,99.4184 0.55320984,99.4247 0.45504236,99.4310 0.62537086,99.4374 0.83052796,99.4437 0.55320084,99.4500 0.33905724,99.4564 0.28598261,99.4627 0.51806325,99.4690 0.55409944,99.4754 0.82157928,99.4817 0.55318201,99.4880 0.51807678,99.4944 0.62500083,99.5007 0.6247797,99.5070 0.45510483,99.5134 0.41035241,99.5197 0.3570618,99.5260 0.39331552,99.5324 0.53586239,99.5387 0.54488921,99.5450 0.90217322,99.5514 0.99985665,99.5577 0.80347216,99.5641 0.61587918,99.5704 0.51757091,99.5767 0.63407934,99.5831 0.82171249,99.5894 0.77647591,99.5957 0.57086861,99.6021 0.30344781,99.6084 0.34876707,99.6147 0.65221697,99.6211 0.66016293,99.6274 0.46393245,99.6338 0.65236521,99.6401 0.94659418,99.6464 0.69620085,99.6528 0.69648308,99.6591 0.63390595,99.6655 0.58918083,99.6718 0.47282395,99.6781 0.2139598,99.6845 0.17881492,99.6908 0.24108484,99.6972 0.2416338,99.7035 0.85788959,99.7098 0.92814451,99.7162 0.59789425,99.7225 0.41944289,99.7289 0.26761034,99.7352 0.32155409,99.7415 0.49160066,99.7479 0.7143836,99.7542 0.642474,99.7606 0.7946108,99.7669 0.89314038,99.7733 0.88408571,99.7796 0.79457796,99.7859 0.7860465,99.7923 0.87512094,99.7986 0.85692352,99.8050 0.92824876,99.8113 0.74056929,99.8177 0.49993518,99.8240 0.54488009,99.8303 0.45532575,99.8367 0.33039045,99.8430 0.3927545,99.8494 0.39312392,99.8557 0.75910598,99.8621 0.57091504,99.8684 0.39285716,99.8748 0.48246768,99.8811 0.53586245,99.8875 0.5084309,99.8938 0.35686797,99.9002 0.5627929,99.9065 0.63420445,99.9128 0.72313917,99.9192 0.56239808,99.9255 0.62508041,99.9319 0.67016971,99.9382 1.0280564,99.9446 1.4468955,99.9509 1.4899291,99.9573 1.0081658,99.9636 1.2422854,99.9700 1.6347014,99.9763 1.3831033,99.9827 0.90063661,99.9890 0.51723731,99.9954 0.34806117,100.0017 0.33069977,100.0081 1.0097243,100.0144 1.6519321,100.0208 1.4194155,100.0271 1.0627899,100.0335 1.3581175,100.0398 1.9915487,100.0462 2.0979075,100.0525 1.902362,100.0589 2.0362296,100.0652 2.1522918,100.0716 3.098289,100.0779 7.0109048,100.0843 38.830601,100.0906 113.04267,100.0970 159.77089,100.1034 122.40399,100.1097 48.661503,100.1161 12.824018,100.1224 7.8035593,100.1288 7.640933,100.1351 6.5767336,100.1415 3.441447,100.1478 1.2744582,100.1542 0.54495394,100.1605 0.81339222,100.1669 0.95548213,100.1733 1.1603749,100.1796 1.1064874,100.1860 0.89287537,100.1923 0.96446794,100.1987 0.99149233,100.2050 1.2687079,100.2114 1.2940873,100.2177 0.82936555,100.2241 0.75869334,100.2305 0.66969603,100.2368 0.61621463,100.2432 0.53538764,100.2495 0.37515384,100.2559 0.84021801,100.2623 1.2509655,100.2686 1.6526918,100.2750 1.6063631,100.2813 0.90953159,100.2877 0.65120685,100.2940 0.47266659,100.3004 0.41057625,100.3068 0.31264782,100.3131 0.38479966,100.3195 0.65205461,100.3258 0.6783365,100.3322 0.86654371,100.3386 0.98218971,100.3449 0.71367222,100.3513 0.41020435,100.3576 0.2947382,100.3640 0.51802993,100.3704 0.55343378,100.3767 0.53558511,100.3831 0.54547423,100.3895 1.1257538,100.3958 1.1064414,100.4022 0.72286254,100.4085 0.5532335,100.4149 0.2852006,100.4213 0.23217495,100.4276 0.31254318,100.4340 0.36599442,100.4404 0.50901407,100.4467 0.71437967,100.4531 0.90182787,100.4595 1.0089905,100.4658 0.78562582,100.4722 0.51798171,100.4786 0.75029075,100.4849 0.94653636,100.4913 0.83003515,100.4976 0.32993814,100.5040 0.12477412,100.5104 0.026828142,100.5167 0.17008393,100.5231 0.37512952,100.5295 0.34806356,100.5358 0.33924535,100.5422 0.31257048,100.5486 0.30366966,100.5549 0.24966271,100.5613 0.17840531,100.5677 0.32153812,100.5741 0.40211868,100.5804 0.59841001,100.5868 0.45514873,100.5932 0.44664508,100.5995 0.58943951,100.6059 0.55336857,100.6123 0.57200676,100.6186 0.98316097,100.6250 1.1693112,100.6314 0.83823055,100.6377 0.67867148,100.6441 0.88422775,100.6505 0.79426813,100.6569 0.49984446,100.6632 0.52708429,100.6696 0.77697259,100.6760 0.73203313,100.6823 0.68717569,100.6887 0.374533,100.6951 0.28581667,100.7015 0.45575735,100.7078 0.54455793,100.7142 0.39236355,100.7206 0.23191276,100.7269 0.23243427,100.7333 0.48282838,100.7397 0.74997467,100.7461 0.60667247,100.7524 0.58048528,100.7588 0.56278068,100.7652 0.69640297,100.7716 0.75881112,100.7779 0.70527017,100.7843 0.58934885,100.7907 0.69638312,100.7971 0.73201215,100.8034 0.77663374,100.8098 0.55341446,100.8162 0.48235115,100.8226 0.84830862,100.8289 1.0714262,100.8353 0.91070753,100.8417 0.50901473,100.8481 0.53650367,100.8545 0.8930527,100.8608 0.74937075,100.8672 0.54452115,100.8736 0.56249148,100.8800 0.58017093,100.8863 0.50876147,100.8927 0.50886142,100.8991 0.50912011,100.9055 0.58045202,100.9119 0.4641847,100.9182 0.53583825,100.9246 0.67865002,100.9310 0.92869312,100.9374 1.1517169,100.9438 0.68746126,100.9501 0.61635703,100.9565 0.70574039,100.9629 0.91078031,100.9693 0.88370174,100.9757 0.74049151,100.9820 0.41907915,100.9884 0.40205899,100.9948 0.5726077,101.0012 0.92851669,101.0076 0.63374293,101.0139 1.6121051,101.0203 4.3701153,101.0267 4.6846743,101.0331 2.8615289,101.0395 1.4451892,101.0459 1.5722929,101.0522 2.0449603,101.0586 1.9369576,101.0650 1.6530164,101.0714 3.0145357,101.0778 5.9149218,101.0842 6.714592,101.0905 7.8862243,101.0969 9.8410568,101.1033 8.914609,101.1097 5.3319745,101.1161 2.4339905,101.1225 1.2225859,101.1289 1.0805695,101.1352 1.472829,101.1416 1.0619066,101.1480 0.95542181,101.1544 1.0447521,101.1608 0.92865402,101.1672 0.62482345,101.1736 0.5265435,101.1799 0.54463923,101.1863 0.83024102,101.1927 0.62472486,101.1991 0.31276086,101.2055 0.33948439,101.2119 0.39283252,101.2183 0.66128117,101.2247 1.0896924,101.2311 0.9816553,101.2374 0.51738775,101.2438 0.30363494,101.2502 0.34849095,101.2566 0.67883396,101.2630 0.90147775,101.2694 0.65141577,101.2758 0.48247528,101.2822 0.58136642,101.2886 0.92859948,101.2950 0.70489371,101.3013 0.72312021,101.3077 0.61588913,101.3141 0.58914179,101.3205 0.43706396,101.3269 0.4374516,101.3333 0.63422585,101.3397 0.63390738,101.3461 0.60694116,101.3525 0.66949528,101.3589 0.49087626,101.3653 0.27672437,101.3717 0.2054075,101.3781 0.31269118,101.3844 0.60773081,101.3908 0.88423413,101.3972 0.75847775,101.4036 0.45480186,101.4100 0.21412803,101.4164 0.25886607,101.4228 0.12485936,101.4292 0.080421329,101.4356 0.15190884,101.4420 0.23239407,101.4484 0.33951905,101.4548 0.46465322,101.4612 0.71427554,101.4676 0.68704063,101.4740 0.62507695,101.4804 0.6072877,101.4868 0.64308226,101.4932 0.94704491,101.4996 1.1073396,101.5060 1.0976238,101.5124 0.72276419,101.5188 0.47316071,101.5252 0.40158132,101.5316 0.39309502,101.5380 0.47345433,101.5444 0.50010461,101.5508 0.67850953,101.5572 0.64236122,101.5636 0.49079785,101.5700 0.24990407,101.5764 0.339463,101.5828 0.59857655,101.5892 0.85737497,101.5956 0.93747854,101.6020 0.80312145,101.6084 0.45513883,101.6148 0.59904081,101.6212 1.009468,101.6276 0.86537224,101.6340 0.4099744,101.6404 0.062269349,101.6468 0.0090749189,101.6532 0.11636893,101.6596 0.21437319,101.6660 0.42870125,101.6724 0.73248428,101.6788 0.7768752,101.6852 0.42809924,101.6916 0.24962215,101.6980 0.37538221,101.7044 0.64352453,101.7108 0.79454488,101.7172 0.7675181,101.7236 0.80370873,101.7300 0.87511498,101.7364 0.81238812,101.7428 0.63408518,101.7492 0.6160832,101.7556 0.46363172,101.7620 0.22279444,101.7684 0.2323688,101.7748 0.42027146,101.7813 0.58046722,101.7877 0.35666206,101.7941 0.23226859,101.8005 0.6075508,101.8069 1.1158136,101.8133 1.0532016,101.8197 0.6252116,101.8261 0.56252456,101.8325 0.46424869,101.8389 0.52707261,101.8453 0.57170576,101.8517 0.69707793,101.8581 1.0538749,101.8646 1.0979265,101.8710 1.0800707,101.8774 0.91932404,101.8838 0.68706053,101.8902 0.42819494,101.8966 0.40193895,101.9030 0.66987371,101.9094 0.76779622,101.9158 0.58905143,101.9222 0.41998011,101.9287 0.69699526,101.9351 0.72286981,101.9415 0.49971756,101.9479 0.5446685,101.9543 0.50887895,101.9607 0.44620386,101.9671 0.2857258,101.9735 0.36627737,101.9799 0.40148333,101.9864 0.35713819,101.9928 0.57142711,101.9992 0.61599416,102.0056 0.75074995,102.0120 1.241449,102.0184 1.2054994,102.0248 1.1340597,102.0313 0.8566888,102.0377 0.58037484,102.0441 0.84864372,102.0505 1.2774893,102.0569 1.473225,102.0633 1.3395808,102.0697 2.0013444,102.0762 2.6157892,102.0826 2.0971558,102.0890 1.5969961,102.0954 1.9145145,102.1018 6.0192304,102.1082 11.460698,102.1147 11.870459,102.1211 7.6801209,102.1275 3.6654491,102.1339 2.5539296,102.1403 4.0305572,102.1467 6.0999422,102.1532 5.4338098,102.1596 2.5131569,102.1660 0.87368029,102.1724 0.83944279,102.1788 0.87502104,102.1853 0.88392913,102.1917 0.71396458,102.1981 0.57970876,102.2045 0.35718992,102.2109 0.4022691,102.2174 0.56269675,102.2238 0.85711688,102.2302 0.62458724,102.2366 0.33034065,102.2430 0.33097395,102.2495 0.56270105,102.2559 0.49920315,102.2623 0.1601309,102.2687 0.08052583,102.2751 0.20552038,102.2816 0.32144099,102.2880 0.49105957,102.2944 0.40169746,102.3008 0.33059245,102.3073 0.44694644,102.3137 0.58066559,102.3201 0.69685209,102.3265 0.91939074,102.3329 0.58840525,102.3394 0.37464526,102.3458 0.28573662,102.3522 0.32177475,102.3586 0.60735828,102.3651 0.74081516,102.3715 0.6428898,102.3779 0.69668335,102.3843 0.59838647,102.3908 0.67014122,102.3972 0.99156386,102.4036 0.9638344,102.4100 0.72269529,102.4165 0.73214465,102.4229 0.71397221,102.4293 0.64262378,102.4358 0.55355245,102.4422 0.52710396,102.4486 0.74114627,102.4550 0.38370052,102.4615 0.37507358,102.4679 0.49992985,102.4743 0.51779145,102.4807 0.50037044,102.4872 0.64319932,102.4936 0.72340506,102.5000 0.71382141,102.5065 0.50868315,102.5129 0.70578444,102.5193 0.6426174,102.5258 0.55329895,102.5322 0.48228261,102.5386 0.54520589,102.5450 0.7414338,102.5515 0.81196231,102.5579 0.56181484,102.5643 0.33056167,102.5708 0.4823747,102.5772 0.41930649,102.5836 0.37484589,102.5901 0.4289239,102.5965 0.62509829,102.6029 0.54509783,102.6094 0.81294835,102.6158 0.64210844,102.6222 0.36584803,102.6287 0.46475223,102.6351 0.62538201,102.6415 0.79441053,102.6480 0.66002953,102.6544 0.70526344,102.6608 0.72316188,102.6673 0.40150928,102.6737 0.21445383,102.6801 0.36624482,102.6866 0.3479715,102.6930 0.40171739,102.6994 0.65190011,102.7059 0.69649547,102.7123 0.50017744,102.7187 0.61590081,102.7252 0.53563386,102.7316 0.50011188,102.7380 0.64303452,102.7445 0.9290095,102.7509 0.83046204,102.7574 0.49070433,102.7638 0.30313691,102.7702 0.35720351,102.7767 0.55373943,102.7831 0.57127768,102.7895 0.51764643,102.7960 0.53572977,102.8024 0.69665104,102.8089 0.89343494,102.8153 1.2679808,102.8217 0.88339788,102.8282 0.66046709,102.8346 0.58021069,102.8411 0.43743053,102.8475 0.43757007,102.8539 0.51787615,102.8604 0.4736855,102.8668 0.77737272,102.8733 0.89280993,102.8797 0.96408325,102.8861 0.72269017,102.8926 0.31220418,102.8990 0.26781109,102.9055 0.23216796,102.9119 0.41992235,102.9183 0.51783115,102.9248 0.47312212,102.9312 0.50015914,102.9377 0.53590089,102.9441 0.51794064,102.9506 0.59839243,102.9570 0.67872983,102.9634 0.71451563,102.9699 0.80360556,102.9763 0.73172385,102.9828 0.48148197,102.9892 0.32132015,102.9957 0.81320459,103.0021 1.2328575,103.0086 1.11617,103.0150 0.82151139,103.0214 0.95567471,103.0279 0.98225564,103.0343 1.0982555,103.0408 1.0078126,103.0472 0.57954073,103.0537 0.78632164,103.0601 2.8647425,103.0666 12.375626,103.0730 23.180439,103.0795 22.437315,103.0859 12.37629,103.0924 4.1434727,103.0988 2.6160271,103.1052 2.4914095,103.1117 1.9817384,103.1181 1.4180616,103.1246 0.85605961,103.1310 0.83036834,103.1375 0.7768321,103.1439 0.70511073,103.1504 0.41905361,103.1568 0.25860468,103.1633 0.23238508,103.1697 0.49181053,103.1762 0.8130191,103.1826 1.0806077,103.1891 1.0175265,103.1955 0.66907251,103.2020 0.45498875,103.2084 0.32129422,103.2149 0.31259713,103.2213 0.31243807,103.2278 0.28546253,103.2342 0.22313771,103.2407 0.3039979,103.2472 0.62524402,103.2536 0.7682876,103.2601 1.0452673,103.2665 1.1604904,103.2730 0.8384524,103.2794 0.43728539,103.2859 0.69682652,103.2923 0.91086817,103.2988 0.86570507,103.3052 0.44573498,103.3117 0.16097727,103.3181 0.52748597,103.3246 0.70528907,103.3310 0.53516519,103.3375 0.41047814,103.3440 0.44662547,103.3504 0.61630207,103.3569 0.69648707,103.3633 0.46405348,103.3698 0.38398099,103.3762 0.49122325,103.3827 0.40191194,103.3892 0.68768871,103.3956 0.99101192,103.4021 1.0265076,103.4085 0.66033,103.4150 0.40204233,103.4214 0.55422574,103.4279 0.74108124,103.4344 0.47284007,103.4408 0.30327472,103.4473 0.16937649,103.4537 0.11613939,103.4602 0.30394357,103.4666 0.49114886,103.4731 0.42820057,103.4796 0.23193498,103.4860 0.28598985,103.4925 0.580504,103.4989 0.58911663,103.5054 0.36618122,103.5119 0.60737431,103.5183 0.67850035,103.5248 0.70551765,103.5312 0.83057225,103.5377 0.67851448,103.5442 0.634314,103.5506 0.94662273,103.5571 1.0083201,103.5636 0.61585176,103.5700 0.45551094,103.5765 0.41927785,103.5829 0.32996663,103.5894 0.29454923,103.5959 0.27696159,103.6023 0.40196618,103.6088 0.40221363,103.6153 0.78621107,103.6217 0.8749274,103.6282 0.73224699,103.6347 0.83945972,103.6411 0.77624673,103.6476 0.44625682,103.6540 0.62502229,103.6605 0.61577243,103.6670 0.44621044,103.6734 0.240896,103.6799 0.18736005,103.6864 0.035622325,103.6928 0.053602625,103.6993 0.062547594,103.7058 0.30368081,103.7122 0.31257495,103.7187 0.34833923,103.7252 0.36618334,103.7316 0.4017587,103.7381 0.52718598,103.7446 0.76803905,103.7510 0.61597955,103.7575 0.73248816,103.7640 0.83060932,103.7705 0.68687123,103.7769 0.24955033,103.7834 0.33908972,103.7899 0.30391672,103.7963 0.77816451,103.8028 1.1161705,103.8093 0.85621876,103.8157 0.54416949,103.8222 0.58042097,103.8287 0.71440923,103.8352 0.69626439,103.8416 0.49081892,103.8481 0.3839874,103.8546 0.33933267,103.8610 0.32148173,103.8675 0.32141012,103.8740 0.42837361,103.8805 0.4015215,103.8869 0.21426852,103.8934 0.16991344,103.8999 0.29492044,103.9063 0.41986585,103.9128 0.38363975,103.9193 0.2677235,103.9258 0.38448945,103.9322 0.65209496,103.9387 0.70524031,103.9452 0.66935688,103.9517 0.54452068,103.9581 0.57155228,103.9646 0.59828776,103.9711 0.72378927,103.9776 1.0625337,103.9840 0.78469908,103.9905 0.35686007,103.9970 0.45591193,104.0035 0.65211284,104.0099 0.58055019,104.0164 0.70557356,104.0229 0.67815429,104.0294 0.48193151,104.0358 0.67916244,104.0423 1.0542663,104.0488 1.267911,104.0553 1.2500666,104.0618 1.9380796,104.0682 2.823292,104.0747 4.6279192,104.0812 5.4201279,104.0877 4.453794,104.0941 3.2117689,104.1006 1.6139095,104.1071 0.84741676,104.1136 0.51806468,104.1201 0.92038876,104.1265 1.2143586,104.1330 1.2765008,104.1395 1.116287,104.1460 1.1337161,104.1525 0.9101308,104.1589 1.1699845,104.1654 1.3035971,104.1719 0.93725824,104.1784 0.8214758,104.1849 0.99119234,104.1913 1.008688,104.1978 0.89233816,104.2043 0.76810366,104.2108 0.83105987,104.2173 0.90189141,104.2238 0.87461144,104.2302 0.95568365,104.2367 1.1519974,104.2432 0.96389258,104.2497 0.70476037,104.2562 0.47271177,104.2627 0.40157798,104.2691 0.24089052,104.2756 0.24114718,104.2821 0.39340892,104.2886 0.67009032,104.2951 0.66034663,104.3016 0.59845608,104.3081 0.72377175,104.3145 0.66009569,104.3210 0.5530858,104.3275 0.70556462,104.3340 0.67851835,104.3405 0.49980769,104.3470 0.3928034,104.3535 0.46465105,104.3599 0.60774624,104.3664 0.72295392,104.3729 0.52607429,104.3794 0.48190731,104.3859 0.35724995,104.3924 0.41979626,104.3989 0.48219052,104.4054 0.47331092,104.4118 0.48244244,104.4183 0.66058218,104.4248 0.44612709,104.4313 0.41083995,104.4378 0.44646856,104.4443 0.36583409,104.4508 0.29470298,104.4573 0.36609429,104.4638 0.24980511,104.4703 0.33036748,104.4767 0.28574964,104.4832 0.25878939,104.4897 0.1161111,104.4962 0.30410522,104.5027 0.56267697,104.5092 0.70537156,104.5157 0.84807342,104.5222 0.74972641,104.5287 0.55358183,104.5352 0.41977996,104.5417 0.47314259,104.5482 0.46415949,104.5546 0.52675593,104.5611 0.41050979,104.5676 0.23236366,104.5741 0.4647406,104.5806 0.75898397,104.5871 0.82113081,104.5936 0.70522171,104.6001 0.57139379,104.6066 0.38357848,104.6131 0.25022003,104.6196 0.46487871,104.6261 0.63389117,104.6326 0.68761539,104.6391 1.053714,104.6456 0.95503813,104.6521 0.71415222,104.6586 0.47328058,104.6651 0.41939545,104.6716 0.28534871,104.6780 0.17842983,104.6845 0.17862245,104.6910 0.27694517,104.6975 0.40207043,104.7040 0.67866546,104.7105 0.48175496,104.7170 0.17822318,104.7235 0.062406175,104.7300 0.080467045,104.7365 0.15202768,104.7430 0.33049512,104.7495 0.32126635,104.7560 0.31254655,104.7625 0.58074033,104.7690 0.84816176,104.7755 0.62491018,104.7820 0.55391824,104.7885 0.58017164,104.7950 0.33895445,104.8015 0.27692866,104.8080 0.33978155,104.8145 0.55394375,104.8210 0.59816301,104.8275 0.66945571,104.8340 0.94650906,104.8405 0.99989361,104.8470 0.58013898,104.8535 0.52668679,104.8600 0.42835823,104.8665 0.34793234,104.8730 0.10681961,104.8796 0.089575805,104.8861 0.43827099,104.8926 1.0095754,104.8991 1.2055503,104.9056 1.1160775,104.9121 0.99955553,104.9186 0.72273213,104.9251 0.57995504,104.9316 0.26735079,104.9381 0.14306101,104.9446 0.50068676,104.9511 0.83087492,104.9576 0.89285237,104.9641 0.68708801,104.9706 0.52639842,104.9771 0.705603,104.9836 0.99104911,104.9901 0.49951497,104.9966 0.13359676,105.0031 0.035834104,105.0097 0.34881744,105.0162 0.55364668,105.0227 0.52671367,105.0292 0.63401592,105.0357 0.79602331,105.0422 2.7569921,105.0487 7.3763871,105.0552 10.465631,105.0617 8.1174307,105.0682 5.0747409,105.0747 8.377368,105.0812 34.687138,105.0878 69.45092,105.0943 69.331932,105.1008 37.950397,105.1073 12.141502,105.1138 5.014256,105.1203 3.0785441,105.1268 1.7390047,105.1333 1.0615637,105.1398 0.79405248,105.1464 0.43738151,105.1529 0.24095544,105.1594 0.14289354,105.1659 0.17853189,105.1724 0.28584957,105.1789 0.49129292,105.1854 0.56311578,105.1919 0.85782397,105.1985 0.97280741,105.2050 0.70468432,105.2115 0.56225747,105.2180 0.62505156,105.2245 0.78608084,105.2310 0.82131976,105.2375 0.49074844,105.2440 0.53590435,105.2506 0.59821761,105.2571 0.41058871,105.2636 0.37491807,105.2701 0.37508059,105.2766 0.45538035,105.2831 0.45536765,105.2897 0.35690397,105.2962 0.26814225,105.3027 0.70618182,105.3092 0.79440874,105.3157 0.49063277,105.3222 0.73200989,105.3288 0.91938227,105.3353 0.64282513,105.3418 0.61643285,105.3483 0.70579988,105.3548 0.78575522,105.3613 0.75880176,105.3679 0.67837107,105.3744 0.4102807,105.3809 0.35716313,105.3874 0.7148279,105.3939 1.0539758,105.4005 0.80348837,105.4070 0.70540822,105.4135 0.77665061,105.4200 0.52608567,105.4265 0.22287583,105.4331 0.34823433,105.4396 0.45527092,105.4461 0.38373193,105.4526 0.28587204,105.4591 0.66122979,105.4657 0.83066452,105.4722 0.73187196,105.4787 0.44626665,105.4852 0.46451882,105.4917 0.47367388,105.4983 0.68798113,105.5048 0.89229822,105.5113 0.87462693,105.5178 1.0445439,105.5244 0.91942638,105.5309 0.62566668,105.5374 0.8217603,105.5439 0.61555624,105.5505 0.32972288,105.5570 0.19626294,105.5635 0.30369809,105.5700 0.24990094,105.5765 0.19640984,105.5831 0.26788124,105.5896 0.4468036,105.5961 0.69668943,105.6027 0.70532697,105.6092 0.91986096,105.6157 1.1163372,105.6222 1.1962048,105.6288 0.78572845,105.6353 0.81273752,105.6418 0.70529896,105.6483 0.65185124,105.6549 0.89311171,105.6614 1.3301952,105.6679 1.0801094,105.6744 1.0360137,105.6810 1.0446737,105.6875 0.99971002,105.6940 0.79440504,105.7006 0.74974698,105.7071 0.39258647,105.7136 0.27697718,105.7201 0.42863172,105.7267 0.43757159,105.7332 0.61612463,105.7397 0.61577904,105.7463 0.64289004,105.7528 0.71461302,105.7593 0.78564084,105.7659 0.56198442,105.7724 0.33031341,105.7789 0.55395895,105.7854 0.74131197,105.7920 0.71414554,105.7985 0.48184937,105.8050 0.28549239,105.8116 0.2412639,105.8181 0.52709025,105.8246 0.54455149,105.8312 0.40134743,105.8377 0.18763672,105.8442 0.53650969,105.8508 0.74994761,105.8573 0.49939194,105.8638 0.16935813,105.8704 0.15181004,105.8769 0.20577738,105.8834 0.45606071,105.8900 0.74091005,105.8965 0.50807518,105.9030 0.35713655,105.9096 0.51794106,105.9161 0.35713086,105.9226 0.44668981,105.9292 0.41054949,105.9357 0.26766437,105.9423 0.24105097,105.9488 0.23215975,105.9553 0.24102317,105.9619 0.23216113,105.9684 0.31249741,105.9749 0.33960298,105.9815 0.46482331,105.9880 0.6610027,105.9945 0.90193033,106.0011 0.95505726,106.0076 0.89319265,106.0142 1.1790962,106.0207 0.90088189,106.0272 0.40121976,106.0338 0.4828805,106.0403 1.0814259,106.0469 1.7057083,106.0534 1.7944415,106.0599 1.5172825,106.0665 1.4389296,106.0730 4.4820108,106.0796 11.622102,106.0861 18.837461,106.0926 18.189159,106.0992 11.60189,106.1057 4.3038206,106.1123 1.944502,106.1188 1.0706649,106.1253 0.9996351,106.1319 0.63339996,106.1384 0.62542713,106.1450 0.68759155,106.1515 0.62474728,106.1581 0.47318891,106.1646 0.7327565,106.1711 1.2770452,106.1777 1.2586622,106.1842 0.9996357,106.1908 0.67861938,106.1973 0.8663159,106.2039 1.0355297,106.2104 0.9108519,106.2169 0.85709584,106.2235 0.64221054,106.2300 0.32080764,106.2366 0.05359466,106.2431 0.23237815,106.2497 0.32168061,106.2562 0.49999085,106.2628 0.45581007,106.2693 0.92060691,106.2759 1.1611017,106.2824 1.1874774,106.2889 0.96314752,106.2955 0.40098551,106.3020 0.36613086,106.3086 0.40157738,106.3151 0.50882798,106.3217 0.43760756,106.3282 0.39304587,106.3348 0.44653863,106.3413 0.56346685,106.3479 1.0364256,106.3544 1.0443541,106.3610 1.0981816,106.3675 1.2496083,106.3741 0.89218962,106.3806 0.53532732,106.3872 0.33034271,106.3937 0.4824841,106.4003 0.68773979,106.4068 0.72335672,106.4134 0.69630754,106.4199 0.66060352,106.4265 0.83931297,106.4330 0.86621493,106.4396 0.91947734,106.4461 0.42816439,106.4527 0.25868767,106.4592 0.17849658,106.4658 0.2947453,106.4723 0.41086769,106.4789 0.49117747,106.4854 0.31234005,106.4920 0.30369136,106.4985 0.53593212,106.5051 0.54468292,106.5117 0.63440031,106.5182 0.97354716,106.5248 0.9637264,106.5313 0.7137,106.5379 0.49100319,106.5444 0.4821929,106.5510 0.54559225,106.5575 1.1976646,106.5641 1.5177402,106.5706 1.3026084,106.5772 0.86540407,106.5838 0.71379787,106.5903 0.25877029,106.5969 0.39344588,106.6034 0.74186385,106.6100 1.1697454,106.6165 1.2047497,106.6231 0.77616119,106.6297 0.27662995,106.6362 0.25009313,106.6428 0.23207335,106.6493 0.51835978,106.6559 0.90250361,106.6624 1.0447779,106.6690 0.97315592,106.6756 1.2412913,106.6821 1.5266935,106.6887 1.1420991,106.6952 0.48144647,106.7018 0.41096157,106.7084 0.8307327,106.7149 0.79495066,106.7215 0.95587021,106.7280 1.0355922,106.7346 0.83875877,106.7412 0.6422897,106.7477 0.33889532,106.7543 0.14267287,106.7608 0.080502622,106.7674 0.3307808,106.7740 0.51810455,106.7805 0.68771082,106.7871 0.75000471,106.7936 0.6964038,106.8002 0.63405555,106.8068 0.57139981,106.8133 0.64265591,106.8199 0.64288324,106.8265 0.82141793,106.8330 0.78551751,106.8396 0.73215884,106.8462 0.61624116,106.8527 0.65177935,106.8593 0.55351031,106.8658 0.75914413,106.8724 0.86604166,106.8790 0.86560726,106.8855 0.74158669,106.8921 1.0990831,106.8987 1.0896679,106.9052 1.1608802,106.9118 1.0707023,106.9184 0.75857979,106.9249 0.79494274,106.9315 1.0811378,106.9381 1.5182153,106.9446 1.2936084,106.9512 0.72221142,106.9578 0.68789464,106.9643 1.2685803,106.9709 1.4110489,106.9775 1.4737378,106.9840 1.6424696,106.9906 1.3475692,106.9972 1.2589397,107.0037 1.7605458,107.0103 3.3957736,107.0169 4.3945904,107.0235 4.9933,107.0300 7.3883595,107.0366 12.054999,107.0432 22.716299,107.0497 52.202675,107.0563 226.98848,107.0629 738.61969,107.0694 1082.3536,107.0760 865.28723,107.0826 386.56519,107.0892 130.01155,107.0957 100.54231,107.1023 102.03495,107.1089 85.772346,107.1154 49.894924,107.1220 19.602634,107.1286 7.3116331,107.1352 4.6751747,107.1417 2.7649894,107.1483 2.1602261,107.1549 1.1060079,107.1615 0.55314964,107.1680 0.58959609,107.1746 0.76836741,107.1812 0.95561218,107.1878 0.96408951,107.1943 0.92830807,107.2009 1.0364286,107.2075 1.3577679,107.2141 1.5091317,107.2206 1.7318543,107.2272 1.5355256,107.2338 1.5362185,107.2404 1.5261753,107.2469 1.106105,107.2535 0.80312252,107.2601 0.78568608,107.2667 0.92833716,107.2732 0.58010083,107.2798 0.4375791,107.2864 0.59831607,107.2930 0.6248647,107.2995 0.58057487,107.3061 0.86659735,107.3127 0.9018181,107.3193 0.74059433,107.3259 0.49990296,107.3324 0.52701515,107.3390 0.62541026,107.3456 1.0273372,107.3522 1.330282,107.3588 1.0883391,107.3653 0.52624565,107.3719 0.57173783,107.3785 0.75928861,107.3851 0.84823096,107.3917 0.58891529,107.3982 0.45539877,107.4048 0.56254107,107.4114 0.6066708,107.4180 0.20508501,107.4246 0.14293607,107.4311 0.37558985,107.4377 0.79528129,107.4443 0.83008307,107.4509 0.68725485,107.4575 0.77661669,107.4641 0.56239426,107.4706 0.59848499,107.4772 0.5532977,107.4838 0.51847488,107.4904 1.1613672,107.4970 1.0083097,107.5036 0.73186606,107.5101 0.67860919,107.5167 0.81281966,107.5233 1.0175879,107.5299 0.92804879,107.5365 0.53583735,107.5431 0.41064146,107.5496 0.28540844,107.5562 0.30382162,107.5628 0.72368819,107.5694 0.87487614,107.5760 0.79516333,107.5826 0.99178487,107.5892 0.97325176,107.5958 0.981462,107.6023 0.67769259,107.6089 0.49104595,107.6155 0.50920957,107.6221 0.67907226,107.6287 0.82158107,107.6353 0.67805994,107.6419 0.4100512,107.6485 0.23214097,107.6550 0.48244745,107.6616 0.67911023,107.6682 1.0897611,107.6748 1.0891913,107.6814 0.8209067,107.6880 0.34745231,107.6946 0.10696206,107.7012 0.25922114,107.7078 0.56309146,107.7143 0.87552059,107.7209 0.68725139,107.7275 0.49976757,107.7341 0.49102649,107.7407 0.44613591,107.7473 0.37482563,107.7539 0.60728633,107.7605 1.1792885,107.7671 1.5804349,107.7737 1.0263263,107.7803 0.7318446,107.7869 0.41046578,107.7935 0.38486078,107.8000 0.80423784,107.8066 0.91041464,107.8132 1.0179455,107.8198 1.1068256,107.8264 0.75819051,107.8330 0.45490089,107.8396 0.25002444,107.8462 0.37522894,107.8528 0.62539285,107.8594 1.0357755,107.8660 0.61570674,107.8726 0.36595246,107.8792 0.26784647,107.8858 0.46468621,107.8924 0.65234023,107.8990 0.72328049,107.9056 0.5621537,107.9122 0.44581944,107.9188 0.30321869,107.9254 0.26807651,107.9319 0.41997248,107.9385 0.5981397,107.9451 0.53555578,107.9517 0.3571806,107.9583 0.33055899,107.9649 0.60723794,107.9715 0.62480116,107.9781 0.47324619,107.9847 0.76845962,107.9913 1.1434904,107.9979 1.3478149,108.0045 1.070901,108.0111 0.96428341,108.0177 0.7595461,108.0243 1.2865683,108.0309 1.821735,108.0375 1.9284381,108.0441 1.9108728,108.0507 3.0573049,108.0573 11.513715,108.0639 46.821815,108.0705 84.944031,108.0771 83.811539,108.0837 51.762016,108.0903 64.155235,108.0969 125.6859,108.1035 141.92682,108.1101 90.90789,108.1167 33.233608,108.1234 12.120015,108.1300 7.6822782,108.1366 3.3875465,108.1432 1.7935168,108.1498 1.464138,108.1564 1.2312126,108.1630 0.58847147,108.1696 0.59891307,108.1762 0.94661099,108.1828 0.70484388,108.1894 0.5445441,108.1960 0.70516253,108.2026 0.9199037,108.2092 1.0543741,108.2158 1.142713,108.2224 0.86556333,108.2290 0.82106793,108.2356 0.4817501,108.2422 0.20525023,108.2488 0.26829761,108.2555 0.85801536,108.2621 1.3220333,108.2687 1.3121732,108.2753 0.87401921,108.2819 0.47264907,108.2885 0.45536157,108.2951 0.4825305,108.3017 0.63387412,108.3083 0.76789659,108.3149 0.83971608,108.3215 0.79473341,108.3281 0.65155667,108.3348 0.71402091,108.3414 0.50879323,108.3480 0.25875017,108.3546 0.22340772,108.3612 0.54518133,108.3678 0.73191494,108.3744 0.4283236,108.3810 0.48228106,108.3876 0.47289819,108.3942 0.39305404,108.4009 0.75957346,108.4075 1.0179284,108.4141 0.99996293,108.4207 1.0002124,108.4273 0.85692877,108.4339 0.60669076,108.4405 0.37472704,108.4471 0.48261064,108.4538 0.83999509,108.4604 0.94658345,108.4670 0.96446544,108.4736 1.0445148,108.4802 0.87462533,108.4868 0.89267385,108.4934 0.72295606,108.5001 0.56225967,108.5067 0.72304767,108.5133 1.0178782,108.5199 0.93727255,108.5265 0.49986222,108.5331 0.45533177,108.5397 0.45559791,108.5464 0.80424464,108.5530 0.86608809,108.5596 0.56185931,108.5662 0.33933166,108.5728 0.60767877,108.5794 0.61586016,108.5861 0.42827493,108.5927 0.49996939,108.5993 0.60736579,108.6059 0.70572317,108.6125 0.80399543,108.6191 0.87500924,108.6258 0.72239733,108.6324 0.50843495,108.6390 0.56293023,108.6456 0.7501651,108.6522 0.6873309,108.6589 0.53539973,108.6655 0.29461002,108.6721 0.40202358,108.6787 0.41036373,108.6853 0.31236482,108.6920 0.3754757,108.6986 0.54496557,108.7052 0.51759297,108.7118 0.45517331,108.7184 0.7239269,108.7251 0.98257077,108.7317 0.93723667,108.7383 1.1253985,108.7449 1.5717247,108.7516 1.2760412,108.7582 0.72237074,108.7648 0.41052026,108.7714 0.44678417,108.7780 0.62541974,108.7847 0.67835295,108.7913 0.47276646,108.7979 0.37517324,108.8045 0.51805818,108.8112 0.56244195,108.8178 0.58024633,108.8244 0.57136643,108.8310 0.66129923,108.8377 0.89378119,108.8443 0.98171198,108.8509 0.55244935,108.8575 0.24974152,108.8642 0.50949645,108.8708 1.4653709,108.8774 1.8215941,108.8840 1.1509759,108.8907 0.60654783,108.8973 0.29446194,108.9039 0.39294147,108.9105 0.54499,108.9172 0.97351748,108.9238 0.94609201,108.9304 0.42802671,108.9371 0.24111117,108.9437 0.44680461,108.9503 0.62525719,108.9569 0.69646752,108.9636 0.6784454,108.9702 0.70538443,108.9768 0.99169123,108.9835 1.0447285,108.9901 0.71349853,108.9967 0.48202461,109.0033 0.59851182,109.0100 0.70517206,109.0166 0.74117118,109.0232 1.0272362,109.0299 1.2873126,109.0365 2.699779,109.0431 3.9309838,109.0498 4.3195968,109.0564 3.1769998,109.0630 4.2273846,109.0697 9.3017826,109.0763 21.670002,109.0829 34.499336,109.0895 39.210728,109.0962 37.990974,109.1028 35.610603,109.1094 33.013355,109.1161 35.528137,109.1227 33.855083,109.1293 21.553602,109.1360 9.2120695,109.1426 2.7433019,109.1492 1.5533879,109.1559 1.204722,109.1625 1.1529256,109.1692 1.6609503,109.1758 1.3200244,109.1824 0.74042302,109.1891 0.47323984,109.1957 0.50868219,109.2023 0.58993536,109.2090 0.98292142,109.2156 1.0633802,109.2222 1.4822317,109.2289 1.2132725,109.2355 0.82074398,109.2421 0.49066088,109.2488 0.56293404,109.2554 0.98290682,109.2621 1.2945597,109.2687 1.0081474,109.2753 0.6604659,109.2820 0.56275445,109.2886 0.52661949,109.2953 0.3564783,109.3019 0.28607813,109.3085 0.59018868,109.3152 0.85732144,109.3218 0.95517319,109.3284 0.85639584,109.3351 0.36539975,109.3417 0.20564766,109.3484 0.39318201,109.3550 0.45527911,109.3617 0.54478371,109.3683 0.65175003,109.3749 0.4644683,109.3816 0.67907387,109.3882 0.76786149,109.3949 0.64251107,109.4015 0.42824742,109.4081 0.3122699,109.4148 0.46480578,109.4214 0.89344019,109.4281 1.0180489,109.4347 1.0173973,109.4414 0.48107734,109.4480 0.1783658,109.4546 0.29516056,109.4613 0.54501569,109.4679 0.75000077,109.4746 0.86633575,109.4812 0.85688061,109.4879 0.41890839,109.4945 0.21421252,109.5012 0.40199855,109.5078 0.65199959,109.5144 0.696455,109.5211 0.43714818,109.5277 0.24116109,109.5344 0.61690319,109.5410 0.99126661,109.5477 0.78515202,109.5543 0.60707563,109.5610 0.70537293,109.5676 0.52682799,109.5743 0.67869359,109.5809 0.75868845,109.5876 0.75910383,109.5942 0.8215872,109.6008 0.84800905,109.6075 0.67827475,109.6141 0.52677506,109.6208 0.64344269,109.6274 0.68728131,109.6341 0.43723148,109.6407 0.61647832,109.6474 0.71427661,109.6540 0.5000608,109.6607 0.61652887,109.6673 0.90191656,109.6740 1.0272113,109.6806 1.3215357,109.6873 1.0705231,109.6939 0.70490062,109.7006 0.53562516,109.7072 0.5355652,109.7139 0.4554247,109.7205 0.40188369,109.7272 0.50898963,109.7339 0.69646305,109.7405 0.68731016,109.7472 0.39251766,109.7538 0.18747362,109.7605 0.25916845,109.7671 0.58071619,109.7738 1.0093802,109.7804 1.4731054,109.7871 1.1160589,109.7937 0.88382739,109.8004 0.54393786,109.8070 0.25854608,109.8137 0.1071635,109.8203 0.24118926,109.8270 0.36638102,109.8337 0.58068371,109.8403 0.53557736,109.8470 0.32106206,109.8536 0.16939981,109.8603 0.21486768,109.8669 0.64328998,109.8736 0.66057211,109.8802 0.58931601,109.8869 0.59868616,109.8936 1.0626247,109.9002 0.94558811,109.9069 0.52683467,109.9135 0.60797596,109.9202 0.72289973,109.9268 0.3835099,109.9335 0.49173158,109.9402 0.77714878,109.9468 0.75848693,109.9535 0.50810856,109.9601 0.3121374,109.9668 0.36641628,109.9735 0.55373424,109.9801 0.70532709,109.9868 0.70556778,109.9934 0.75905472,110.0001 0.81236225,110.0068 0.7407918,110.0134 0.65225047,110.0201 0.92935461,110.0267 1.0358135,110.0334 1.0530885,110.0401 1.2779621,110.0467 2.2176526,110.0534 3.5028746,110.0600 4.9932327,110.0667 10.160342,110.0734 26.663073,110.0800 39.427044,110.0867 34.408421,110.0934 20.103846,110.1000 23.14031,110.1067 86.485985,110.1133 178.28557,110.1200 195.05544,110.1267 119.52321,110.1333 40.524605,110.1400 13.562724,110.1467 8.7079592,110.1533 5.7351103,110.1600 3.5750656,110.1667 2.0345979,110.1733 2.0190525,110.1800 1.8114852,110.1867 1.2491758,110.1933 1.0089163,110.2000 0.94636387,110.2067 0.91043586,110.2133 0.68688738,110.2200 0.51723218,110.2267 0.54467303,110.2333 0.67888802,110.2400 0.90206385,110.2467 1.0178772,110.2533 0.77643168,110.2600 0.59843141,110.2667 1.0541028,110.2733 1.2588274,110.2800 0.91913289,110.2867 0.47296739,110.2933 0.37475914,110.3000 0.20505936,110.3067 0.20600566,110.3133 0.59008151,110.3200 0.79427189,110.3267 0.70511949,110.3334 0.95563763,110.3400 1.062408,110.3467 0.78541821,110.3534 0.73214388,110.3600 0.9021526,110.3667 1.0722868,110.3734 1.2324134,110.3801 1.1161274,110.3867 1.33889,110.3934 0.91839248,110.4001 0.3655228,110.4067 0.18768428,110.4134 0.5278663,110.4201 1.2952926,110.4268 1.4639665,110.4334 1.2404976,110.4401 0.91033375,110.4468 0.94648582,110.4535 0.91046178,110.4601 0.73195499,110.4668 0.79464191,110.4735 0.50875413,110.4801 0.26808214,110.4868 0.46459097,110.4935 0.43745455,110.5002 0.35703,110.5068 0.37512323,110.5135 0.54457247,110.5202 0.58924741,110.5269 0.71414715,110.5336 0.40142626,110.5402 0.21456555,110.5469 0.36629128,110.5536 0.42858753,110.5603 0.46431917,110.5669 0.41956592,110.5736 0.35722142,110.5803 0.43763763,110.5870 0.62538433,110.5936 0.98238009,110.6003 1.1157843,110.6070 1.1520959,110.6137 1.3843521,110.6204 1.374983,110.6270 1.3036659,110.6337 1.2231675,110.6404 1.0708418,110.6471 0.60661048,110.6538 0.37525922,110.6604 0.58982074,110.6671 1.0808388,110.6738 1.455084,110.6805 1.0977889,110.6872 0.81196105,110.6938 0.34783337,110.7005 0.42847714,110.7072 0.4018878,110.7139 0.59894675,110.7206 0.88428152,110.7272 1.0265539,110.7339 0.81200254,110.7406 0.47303334,110.7473 0.43743393,110.7540 0.50876558,110.7607 0.53579497,110.7673 0.71472234,110.7740 0.74993753,110.7807 0.53553158,110.7874 0.54480582,110.7941 0.59828502,110.8008 0.6247195,110.8074 0.455313,110.8141 0.6701287,110.8208 0.67848438,110.8275 0.50878721,110.8342 0.58965021,110.8409 0.69648963,110.8476 0.59773213,110.8542 0.58904189,110.8609 0.56228513,110.8676 0.2139339,110.8743 0.11609841,110.8810 0.25901586,110.8877 0.44759536,110.8944 1.1355366,110.9011 1.5711462,110.9077 1.3027575,110.9144 1.0446938,110.9211 1.0449045,110.9278 1.1874233,110.9345 1.1243693,110.9412 0.64201605,110.9479 0.28553709,110.9546 0.68845975,110.9612 1.3403412,110.9679 1.5177099,110.9746 1.2672738,110.9813 1.1606532,110.9880 0.9909606,110.9947 0.89315873,111.0014 1.1079023,111.0081 1.687996,111.0148 2.8333571,111.0215 5.4226365,111.0281 6.0353346,111.0348 5.1780233,111.0415 5.7710462,111.0482 17.174047,111.0549 65.371895,111.0616 126.63419,111.0683 135.77159,111.0750 90.497643,111.0817 41.640774,111.0884 31.002523,111.0951 48.742191,111.1018 64.248009,111.1085 63.325409,111.1152 50.401184,111.1218 37.322269,111.1285 31.632544,111.1352 30.567331,111.1419 24.513872,111.1486 12.450502,111.1553 4.3400092,111.1620 2.2303643,111.1687 1.1769482,111.1754 0.46358004,111.1821 0.51817596,111.1888 0.55365592,111.1955 0.64296621,111.2022 0.83056843,111.2089 0.87511462,111.2156 0.84815419,111.2223 0.63366306,111.2290 0.54430395,111.2357 0.48248488,111.2424 0.70535594,111.2491 0.50879133,111.2558 0.49131507,111.2625 0.45529303,111.2692 0.55332798,111.2759 0.4283469,111.2826 0.47337452,111.2893 0.5358184,111.2960 0.48228222,111.3027 0.43745583,111.3094 0.39268872,111.3161 0.38379282,111.3228 0.49114099,111.3295 0.67019087,111.3362 0.84871769,111.3429 0.88350201,111.3496 0.60663396,111.3563 0.54477525,111.3630 0.65209824,111.3697 0.83097374,111.3764 1.0273011,111.3831 1.3118533,111.3898 0.92776746,111.3965 0.41918874,111.4032 0.1338449,111.4099 0.39347094,111.4166 0.62549216,111.4233 0.91082186,111.4300 0.7849682,111.4367 0.35669151,111.4434 0.27684274,111.4501 0.41106302,111.4568 0.90239286,111.4635 1.1069405,111.4702 0.82078665,111.4769 0.38404316,111.4836 0.48274329,111.4903 0.75031644,111.4970 0.92814809,111.5037 0.57967335,111.5104 0.33022806,111.5171 0.40197492,111.5239 0.70561641,111.5306 0.67857808,111.5373 0.50877368,111.5440 0.42839533,111.5507 0.40202045,111.5574 0.53607422,111.5641 0.66953236,111.5708 0.47300765,111.5775 0.32137349,111.5842 0.24084385,111.5909 0.13362984,111.5976 0.10718238,111.6043 0.29539397,111.6110 0.7414633,111.6178 0.67798388,111.6245 0.42854109,111.6312 0.66166848,111.6379 0.95590359,111.6446 0.92826766,111.6513 0.94603664,111.6580 1.1425676,111.6647 1.0443118,111.6714 0.94705063,111.6781 1.4115142,111.6849 1.4641647,111.6916 1.1958609,111.6983 0.74923629,111.7050 0.43695092,111.7117 0.17842495,111.7184 0.15191169,111.7251 0.26784238,111.7318 0.2500219,111.7386 0.32235762,111.7453 0.85849756,111.7520 1.3929614,111.7587 1.123628,111.7654 0.48150906,111.7721 0.54556644,111.7788 0.74136829,111.7855 0.70485926,111.7923 0.59781498,111.7990 0.44605818,111.8057 0.33019671,111.8124 0.36640313,111.8191 0.54522073,111.8258 0.72323519,111.8325 0.61540085,111.8393 0.38350013,111.8460 0.33952576,111.8527 0.46447745,111.8594 0.53545326,111.8661 0.40171495,111.8728 0.37547618,111.8796 0.61722642,111.8863 1.0538605,111.8930 0.85607022,111.8997 0.65143812,111.9064 0.90253168,111.9131 1.1429427,111.9199 0.97294348,111.9266 1.2768794,111.9333 1.1068586,111.9400 0.83042508,111.9467 0.9374395,111.9535 0.776393,111.9602 0.53567994,111.9669 0.49140623,111.9736 0.72349173,111.9803 0.97318095,111.9871 0.9373247,111.9938 0.7047466,112.0005 0.54456788,112.0072 1.1443865,112.0139 1.6522318,112.0207 1.2319053,112.0274 1.4199207,112.0341 1.6161901,112.0408 2.5104885,112.0475 4.7643318,112.0543 8.8554182,112.0610 13.71066,112.0677 17.520945,112.0744 28.272974,112.0812 102.2724,112.0879 370.30225,112.0946 599.72156,112.1013 525.65356,112.1080 256.79657,112.1148 77.773071,112.1215 38.154579,112.1282 31.427658,112.1349 23.177288,112.1417 12.696673,112.1484 6.3586421,112.1551 3.8196566,112.1618 2.7934074,112.1686 1.9542118,112.1753 1.6338784,112.1820 1.5447969,112.1887 1.7942222,112.1955 1.7675413,112.2022 1.9466118,112.2089 1.6961731,112.2157 1.2583758,112.2224 1.0443107,112.2291 1.1970814,112.2358 1.7235421,112.2426 1.8386191,112.2493 1.3924304,112.2560 0.91035444,112.2627 0.46378583,112.2695 0.36630288,112.2762 0.66149157,112.2829 0.98261219,112.2897 1.1334593,112.2964 0.90129167,112.3031 0.90123934,112.3099 0.52635217,112.3166 0.60740799,112.3233 0.78620577,112.3300 0.92886627,112.3368 0.74071616,112.3435 0.59864998,112.3502 1.0184407,112.3570 1.1425685,112.3637 1.0445523,112.3704 0.92890459,112.3772 0.94612485,112.3839 0.57945919,112.3906 0.52702701,112.3974 0.85760558,112.4041 0.79414386,112.4108 0.43737864,112.4176 0.50895327,112.4243 0.50858456,112.4310 0.39256501,112.4378 0.16943768,112.4445 0.10717797,112.4512 0.16086276,112.4580 0.22337131,112.4647 0.40177077,112.4714 0.5097599,112.4782 1.0098702,112.4849 1.1965314,112.4916 1.0799204,112.4984 0.92850238,112.5051 1.2766943,112.5118 0.99918759,112.5186 0.56220645,112.5253 0.4467513,112.5320 0.66983706,112.5388 0.65157229,112.5455 0.51778835,112.5523 0.5089643,112.5590 0.58054066,112.5657 0.95614815,112.5725 1.7246901,112.5792 2.3210769,112.5859 1.3824818,112.5927 0.83936465,112.5994 0.75863141,112.6062 0.45478722,112.6129 0.54531401,112.6196 1.1438055,112.6264 1.4728384,112.6331 1.1152507,112.6398 0.68728292,112.6466 0.41090354,112.6533 0.47297192,112.6601 0.30319566,112.6668 0.4382779,112.6736 1.054154,112.6803 1.2406019,112.6870 0.86548191,112.6938 0.7051419,112.7005 0.74117333,112.7073 0.76845258,112.7140 0.90261781,112.7207 1.2855362,112.7275 0.9990471,112.7342 0.58904743,112.7410 0.52668792,112.7477 0.38378662,112.7545 0.40202874,112.7612 0.43798134,112.7679 0.62473875,112.7747 0.43706515,112.7814 0.35706452,112.7882 0.17828847,112.7949 0.20569888,112.8017 0.44669789,112.8084 0.52676237,112.8151 0.71461439,112.8219 1.000313,112.8286 1.0802444,112.8354 0.78549522,112.8421 0.61605495,112.8489 0.44612572,112.8556 0.32136229,112.8624 0.52693707,112.8691 0.59795243,112.8759 0.41951638,112.8826 0.35722473,112.8894 0.4554083,112.8961 0.50015301,112.9028 0.46431836,112.9096 0.4019815,112.9163 0.67911023,112.9231 0.92869014,112.9298 0.94630879,112.9366 1.0893099,112.9433 1.1695763,112.9501 0.92818099,112.9568 0.5532741,112.9636 0.52658004,112.9703 0.3747682,112.9771 0.39294419,112.9838 0.47338971,112.9906 0.35726693,112.9973 0.38431886,113.0041 0.5626803,113.0108 0.50843042,113.0176 0.39256433,113.0243 0.46451062,113.0311 0.76046669,113.0378 1.7512569,113.0446 1.9724157,113.0513 1.821308,113.0581 2.8858585,113.0648 6.1154485,113.0716 18.959063,113.0784 31.795033,113.0851 38.262016,113.0919 49.480247,113.0986 56.978874,113.1054 46.075218,113.1121 25.020187,113.1189 12.513785,113.1256 9.0411863,113.1324 6.1199679,113.1391 3.5148213,113.1459 2.3110142,113.1526 1.5078067,113.1594 1.2310041,113.1662 0.76680595,113.1729 0.41933972,113.1797 0.2501817,113.1864 0.46474171,113.1932 0.71484083,113.1999 0.95607215,113.2067 1.4823449,113.2134 1.5082637,113.2202 1.1512021,113.2270 0.82993138,113.2337 0.38372213,113.2405 0.27654284,113.2472 0.08029978,113.2540 0.26831308,113.2607 0.5986014,113.2675 0.83969688,113.2743 1.0002002,113.2810 1.1161944,113.2878 1.1338414,113.2945 0.874376,113.3013 0.57099181,113.3081 0.50018787,113.3148 0.66984808,113.3216 0.65157354,113.3283 0.41065291,113.3351 0.49136236,113.3419 0.52672571,113.3486 0.48230162,113.3554 0.56255573,113.3621 0.53587419,113.3689 0.67845875,113.3757 0.36510175,113.3824 0.26826116,113.3892 0.96525949,113.3960 1.2229401,113.4027 0.83851326,113.4095 0.54457915,113.4162 0.59014237,113.4230 1.0010452,113.4298 1.3029835,113.4365 0.91862386,113.4433 0.92831439,113.4501 0.64291275,113.4568 0.55411285,113.4636 0.5269376,113.4703 0.60697317,113.4771 0.64263064,113.4839 0.62483829,113.4906 0.44603863,113.4974 0.24092554,113.5042 0.30390021,113.5109 0.58064854,113.5177 0.96464241,113.5245 1.0445319,113.5312 0.70477563,113.5380 0.43746656,113.5448 0.47357732,113.5515 0.49976915,113.5583 0.36573741,113.5651 0.31247193,113.5718 0.28577089,113.5786 0.49117804,113.5854 0.47330332,113.5921 0.58129227,113.5989 1.0634328,113.6057 1.1063092,113.6124 0.69549268,113.6192 0.50885379,113.6260 0.50035709,113.6328 0.85773832,113.6395 1.2146479,113.6463 1.2052001,113.6531 0.92824286,113.6598 0.68735647,113.6666 0.63374621,113.6734 0.60699737,113.6801 0.75917655,113.6869 1.1700182,113.6937 1.2141216,113.7005 0.95524496,113.7072 0.91072547,113.7140 0.76767212,113.7208 0.66105652,113.7275 0.91103548,113.7343 0.93696815,113.7411 0.74957007,113.7479 0.62517947,113.7546 0.74132621,113.7614 0.83025545,113.7682 0.67807037,113.7750 0.3210001,113.7817 0.2679396,113.7885 0.44673687,113.7953 0.59856707,113.8020 0.66968662,113.8088 0.58890438,113.8156 0.61575872,113.8224 0.70555484,113.8291 0.58952177,113.8359 0.3927727,113.8427 0.33926383,113.8495 0.43741086,113.8563 0.30316636,113.8630 0.0088034617,113.8698 0.14306757,113.8766 0.43846959,113.8834 0.8130132,113.8901 0.65087318,113.8969 0.33863911,113.9037 0.09825772,113.9105 0.16083309,113.9172 0.30388981,113.9240 0.78604299,113.9308 0.69656622,113.9376 0.7142542,113.9444 0.66021138,113.9511 0.31228349,113.9579 0.35777125,113.9647 0.89354402,113.9715 1.0887804,113.9783 0.58844179,113.9850 0.28621992,113.9918 0.77744418,113.9986 0.91061532,114.0054 0.77669728,114.0122 0.7499302,114.0189 0.70549643,114.0257 0.94676983,114.0325 1.2052127,114.0393 1.2504617,114.0461 1.689154,114.0528 2.0267446,114.0596 2.0302312,114.0664 5.7866349,114.0732 11.141693,114.0800 13.967237,114.0867 14.524026,114.0935 22.695267,114.1003 92.702332,114.1071 202.29305,114.1139 223.69063,114.1207 137.36143,114.1274 43.703117,114.1342 14.274054,114.1410 13.445974,114.1478 9.5990496,114.1546 5.4759474,114.1614 2.4507978,114.1682 1.1057703,114.1749 0.88391358,114.1817 0.74981993,114.1885 0.79458934,114.1953 0.79499817,114.2021 0.78629762,114.2089 0.80369043,114.2157 0.83901536,114.2224 0.8120923,114.2292 0.63418639,114.2360 0.80427563,114.2428 0.87509191,114.2496 1.0090396,114.2564 1.2227246,114.2632 0.86558777,114.2700 0.72300631,114.2767 0.46436891,114.2835 0.61638463,114.2903 0.57140285,114.2971 0.66080612,114.3039 0.75873196,114.3107 0.70494163,114.3175 0.66075915,114.3243 0.84908897,114.3311 1.1168846,114.3379 1.2678698,114.3446 1.141898,114.3514 0.82965893,114.3582 0.6872763,114.3650 0.455358,114.3718 0.58055001,114.3786 0.5892669,114.3854 0.49986723,114.3922 0.42851549,114.3990 0.54511803,114.4058 0.76816189,114.4126 0.72266144,114.4193 0.52671319,114.4261 0.65201336,114.4329 0.5802688,114.4397 0.79490483,114.4465 1.044646,114.4533 0.87467438,114.4601 0.53518552,114.4669 0.19632088,114.4737 0.32177657,114.4805 0.3839407,114.4873 0.38378841,114.4941 0.30372268,114.5009 0.38445729,114.5077 0.68771935,114.5145 0.68704742,114.5213 0.40996617,114.5281 0.097977281,114.5349 0.10726134,114.5416 0.15173878,114.5484 0.098159239,114.5552 0.098269843,114.5620 0.17884156,114.5688 0.25008836,114.5756 0.19642328,114.5824 0.25048667,114.5892 0.41968966,114.5960 0.27617678,114.6028 0.10692586,114.6096 0.20546354,114.6164 0.39334372,114.6232 0.65197021,114.6300 0.56252539,114.6368 0.48235565,114.6436 0.42835012,114.6504 0.49992415,114.6572 0.69683689,114.6640 0.92894936,114.6708 0.87489021,114.6776 0.72297567,114.6844 0.58883893,114.6912 0.31193838,114.6980 0.1426364,114.7048 0.21460803,114.7116 0.40247282,114.7184 0.76861423,114.7252 1.1070513,114.7320 0.88353384,114.7388 0.59773189,114.7456 0.29432282,114.7524 0.56282061,114.7592 0.74125087,114.7660 0.63404602,114.7728 0.58879477,114.7796 0.31219721,114.7864 0.28589636,114.7933 0.29468328,114.8001 0.30360219,114.8069 0.26763567,114.8137 0.15166795,114.8205 0.23240182,114.8273 0.36616388,114.8341 0.25883576,114.8409 0.32195488,114.8477 0.64300644,114.8545 0.5438484,114.8613 0.3123076,114.8681 0.47369614,114.8749 0.71484381,114.8817 0.8572197,114.8885 0.64267486,114.8953 0.5445466,114.9021 0.53528512,114.9089 0.45509598,114.9158 0.35705152,114.9226 0.16070397,114.9294 0.26799774,114.9362 0.53616703,114.9430 0.87514728,114.9498 0.76792747,114.9566 0.77673018,114.9634 0.5087921,114.9702 0.78601182,114.9770 1.1877102,114.9838 1.2051371,114.9906 0.75860405,114.9975 0.75020969,115.0043 0.84853441,115.0111 1.4665908,115.0179 3.3964927,115.0247 4.6706758,115.0315 4.1774116,115.0383 3.9755459,115.0451 8.5147324,115.0519 19.936964,115.0588 38.655537,115.0656 99.407829,115.0724 156.40401,115.0792 141.36919,115.0860 73.098732,115.0928 27.27001,115.0996 20.655972,115.1064 22.585201,115.1133 22.423037,115.1201 15.654902,115.1269 8.3453035,115.1337 3.4764826,115.1405 1.5429928,115.1473 0.93669802,115.1541 0.95538765,115.1609 0.79422379,115.1678 0.49990878,115.1746 0.61656779,115.1814 0.74967426,115.1882 0.4727487,115.1950 0.39294818,115.2018 0.39283818,115.2087 0.39281577,115.2155 0.60710818,115.2223 0.76805657,115.2291 0.9470492,115.2359 0.94678867,115.2427 0.93691951,115.2496 0.54434603,115.2564 0.6078648,115.2632 0.79456365,115.2700 0.57065731,115.2768 0.36584091,115.2836 0.41098657,115.2905 0.50015372,115.2973 0.56223983,115.3041 0.50014305,115.3109 0.62550306,115.3177 0.72327101,115.3246 0.89279568,115.3314 0.92867625,115.3382 0.91077942,115.3450 0.86558717,115.3518 0.6512953,115.3587 0.46433648,115.3655 0.50912553,115.3723 0.61635113,115.3791 0.7141012,115.3859 0.54429859,115.3928 0.53631616,115.3996 1.0811344,115.4064 1.1692512,115.4132 0.63310206,115.4201 0.490823,115.4269 0.53559148,115.4337 0.39291805,115.4405 0.42011076,115.4473 0.58995563,115.4542 0.84919316,115.4610 1.1961843,115.4678 0.90053511,115.4746 0.55369174,115.4815 0.74118364,115.4883 0.65139323,115.4951 0.66952407,115.5019 0.74990004,115.5088 0.79460186,115.5156 0.45522377,115.5224 0.25015417,115.5292 0.41077453,115.5361 0.4997828,115.5429 0.42854616,115.5497 0.36637375,115.5565 0.64355409,115.5634 1.241994,115.5702 1.5534033,115.5770 1.1601638,115.5838 1.0443361,115.5907 0.77649993,115.5975 0.57125986,115.6043 0.30311134,115.6112 0.20546423,115.6180 0.57245225,115.6248 1.1080314,115.6316 1.2942542,115.6385 1.106642,115.6453 1.3125519,115.6521 1.2318313,115.6590 0.82979482,115.6658 0.69621277,115.6726 0.87504292,115.6794 0.69685978,115.6863 0.63405913,115.6931 0.57087404,115.6999 0.46447539,115.7068 0.58098429,115.7136 0.82175332,115.7204 1.0005618,115.7273 1.0714463,115.7341 0.81106287,115.7409 0.28494057,115.7478 0.23246951,115.7546 0.32193041,115.7614 0.69661045,115.7683 0.73209012,115.7751 0.66954815,115.7819 0.38346833,115.7888 0.3213222,115.7956 0.40178445,115.8024 0.27668437,115.8093 0.25953239,115.8161 0.76027811,115.8229 1.3492955,115.8298 1.4812015,115.8366 0.90934503,115.8434 0.66068703,115.8503 0.59815258,115.8571 0.4104113,115.8639 0.27673569,115.8708 0.36616045,115.8776 0.4106088,115.8844 0.330374,115.8913 0.33928767,115.8981 0.5357573,115.9049 0.79468113,115.9118 0.66953117,115.9186 0.4463096,115.9255 0.42900494,115.9323 0.74159783,115.9391 0.8748135,115.9460 0.84778947,115.9528 0.62467396,115.9596 0.48206243,115.9665 0.48230463,115.9733 0.58040154,115.9802 0.62498957,115.9870 0.56239557,115.9938 0.56275493,116.0007 0.61709291,116.0075 1.0099216,116.0144 1.3567445,116.0212 1.4199064,116.0280 2.6018867,116.0349 4.5287805,116.0417 4.265245,116.0486 2.5777833,116.0554 2.3693588,116.0622 8.0551968,116.0691 28.78096,116.0759 64.708954,116.0828 81.05764,116.0896 60.729198,116.0965 29.308491,116.1033 12.904619,116.1101 8.8065252,116.1170 14.338485,116.1238 22.92943,116.1307 21.762783,116.1375 11.257304,116.1444 3.9741654,116.1512 1.6769842,116.1580 0.92734098,116.1649 0.46463591,116.1717 0.911677,116.1786 0.96335071,116.1854 0.49877745,116.1923 0.13363437,116.1991 0.21480103,116.2060 0.35730061,116.2128 0.3838391,116.2196 0.52651399,116.2265 0.46437663,116.2333 0.67937452,116.2402 0.87521714,116.2470 0.70497131,116.2539 0.46368816,116.2607 0.21400239,116.2676 0.3668142,116.2744 0.78589404,116.2813 0.54411793,116.2881 0.4107371,116.2950 0.33931091,116.3018 0.36578235,116.3087 0.3840192,116.3155 0.71471453,116.3224 0.95521355,116.3292 0.64231509,116.3361 0.12466376,116.3429 0.035967153,116.3498 0.47358444,116.3566 0.73231936,116.3635 0.57139707,116.3703 0.44643763,116.3772 0.5719611,116.3840 0.86714393,116.3909 1.1254103,116.3977 0.97261125,116.4046 0.78519219,116.4114 0.65128553,116.4183 0.45520514,116.4251 0.52677321,116.4320 0.54445207,116.4388 0.50921637,116.4457 0.68804961,116.4525 0.92928612,116.4594 1.2322289,116.4662 1.2139043,116.4731 1.1955749,116.4799 0.58856112,116.4868 0.35712937,116.4936 0.18748657,116.5005 0.25011536,116.5074 0.35725904,116.5142 0.49107704,116.5211 0.41955382,116.5279 0.47326508,116.5348 0.36576095,116.5416 0.12486605,116.5485 0.28591731,116.5553 0.46464533,116.5622 0.75974125,116.5691 1.1345502,116.5759 1.1688927,116.5828 0.55296654,116.5896 0.51821482,116.5965 0.60687214,116.6033 0.43702427,116.6102 0.30354235,116.6170 0.4288294,116.6239 0.43750295,116.6308 0.37484828,116.6376 0.33062026,116.6445 0.46448541,116.6513 0.4998503,116.6582 0.49096552,116.6651 0.63381672,116.6719 0.59826511,116.6788 0.55365473,116.6856 0.41959709,116.6925 0.34792748,116.6994 0.1426286,116.7062 0.1875761,116.7131 0.31250173,116.7199 0.32175788,116.7268 0.51844525,116.7337 0.61596119,116.7405 0.43687728,116.7474 0.19616798,116.7542 0.14301606,116.7611 0.16950968,116.7680 0.18780597,116.7748 0.62589419,116.7817 0.97424906,116.7886 1.2505208,116.7954 1.0794574,116.8023 0.73165518,116.8091 0.75008857,116.8160 0.85685903,116.8229 0.72321022,116.8297 0.6428445,116.8366 0.51773804,116.8435 0.46377793,116.8503 0.24974445,116.8572 0.50919622,116.8641 0.76811635,116.8709 1.0358862,116.8778 0.86609972,116.8847 0.99146277,116.8915 1.2056572,116.8984 1.2228978,116.9052 0.8296321,116.9121 0.5714224,116.9190 0.73251075,116.9258 0.95534247,116.9327 0.9997713,116.9396 0.83936983,116.9464 0.88410378,116.9533 0.74078017,116.9602 0.76814562,116.9671 1.1079371,116.9739 1.2779785,116.9808 1.5889715,116.9877 1.2044556,116.9945 1.5362054,117.0014 1.8302586,117.0083 1.2671386,117.0151 0.83013421,117.0220 1.0985807,117.0289 1.2947141,117.0357 1.2678443,117.0426 1.2054793,117.0495 1.2052777,117.0564 1.3043995,117.0632 1.9122854,117.0701 4.6638827,117.0770 20.727846,117.0838 50.155796,117.0907 61.681648,117.0976 44.029766,117.1044 18.08637,117.1113 8.172555,117.1182 6.4888349,117.1251 5.3453069,117.1319 3.5953903,117.1388 2.1671662,117.1457 0.99880558,117.1526 1.1339134,117.1594 0.88322562,117.1663 0.63399619,117.1732 0.79550058,117.1801 0.98289794,117.1869 1.106879,117.1938 0.92816681,117.2007 0.96421784,117.2076 0.80285072,117.2144 0.57160813,117.2213 1.1346643,117.2282 1.4016199,117.2351 1.1331724,117.2419 0.51708442,117.2488 0.20544942,117.2557 0.28601155,117.2626 0.27642038,117.2694 0.16049035,117.2763 0.32164249,117.2832 0.45550498,117.2901 0.42859468,117.2969 0.3842842,117.3038 0.61635256,117.3107 0.74096626,117.3176 0.73207808,117.3245 0.67851353,117.3313 0.51783723,117.3382 0.49975348,117.3451 0.35681224,117.3520 0.16944726,117.3589 0.1968911,117.3657 0.44691935,117.3726 0.3834222,117.3795 0.17817478,117.3864 0.25910637,117.3933 0.42010418,117.4001 0.71469134,117.4070 0.75890523,117.4139 0.68732375,117.4208 0.61582178,117.4277 0.68821687,117.4345 1.1702591,117.4414 1.0171324,117.4483 0.57985026,117.4552 0.44665998,117.4621 0.78613746,117.4689 0.83908761,117.4758 0.55314612,117.4827 0.48199588,117.4896 0.51785594,117.4965 0.6254763,117.5034 0.74998057,117.5102 0.62438691,117.5171 0.5801338,117.5240 0.50022167,117.5309 0.70569867,117.5378 0.62479049,117.5447 0.53587472,117.5516 0.90231991,117.5584 0.92844266,117.5653 0.69586343,117.5722 0.32997856,117.5791 0.28580227,117.5860 0.33065686,117.5929 0.39317992,117.5998 0.5001387,117.6066 0.61584842,117.6135 0.66938883,117.6204 0.74093586,117.6273 0.535752,117.6342 0.44669321,117.6411 0.52701473,117.6480 0.7858125,117.6549 0.69601238,117.6617 0.41037706,117.6686 0.34842566,117.6755 0.41126943,117.6824 0.61632156,117.6893 0.49940491,117.6962 0.27616841,117.7031 0.19621782,117.7100 0.2681829,117.7169 0.45606306,117.7237 0.63411558,117.7306 0.61584634,117.7375 0.68758678,117.7444 0.77689868,117.7513 0.63428456,117.7582 0.99105024,117.7651 0.96401501,117.7720 0.91970724,117.7789 0.77674931,117.7858 0.73157221,117.7927 0.24938545,117.7995 0.19660901,117.8064 0.46465182,117.8133 0.76789695,117.8202 0.65166014,117.8271 0.50884157,117.8340 0.35701546,117.8409 0.3750172,117.8478 0.45538872,117.8547 0.48244411,117.8616 0.58076257,117.8685 0.71430629,117.8754 0.73206896,117.8823 0.59776884,117.8892 0.23176336,117.8961 0.19642232,117.9030 0.19655536,117.9098 0.31290105,117.9167 0.56295758,117.9236 0.89318562,117.9305 1.0264828,117.9374 0.93721932,117.9443 1.0629461,117.9512 1.2412075,117.9581 0.91001284,117.9650 0.5627684,117.9719 1.0283072,117.9788 1.4103339,117.9857 0.7932865,117.9926 0.53582829,117.9995 0.66092002,118.0064 0.67867899,118.0133 0.69643146,118.0202 0.63358647,118.0271 0.82210881,118.0340 1.6534584,118.0409 2.2505739,118.0478 2.2418032,118.0547 3.0546412,118.0616 3.3914819,118.0685 3.035475,118.0754 5.1230321,118.0823 10.822331,118.0892 19.050053,118.0961 44.77459,118.1030 71.592537,118.1099 68.720535,118.1168 37.392368,118.1237 12.299794,118.1306 6.796277,118.1375 11.55197,118.1444 12.811133,118.1513 8.4740372,118.1582 3.4931881,118.1651 1.7482413,118.1720 1.5177943,118.1789 1.2060912,118.1858 1.4735376,118.1927 1.2217944,118.1996 0.77577883,118.2065 0.46380225,118.2134 0.29484296,118.2204 0.54515368,118.2273 0.75866687,118.2342 0.65172684,118.2411 0.92908245,118.2480 1.3041035,118.2549 1.4376498,118.2618 1.043843,118.2687 0.58870143,118.2756 0.6340977,118.2825 0.839279,118.2894 0.87497491,118.2963 0.66019469,118.3032 0.16081092,118.3101 0.40269455,118.3170 0.71446049,118.3239 0.8034001,118.3309 0.65120745,118.3378 0.27619463,118.3447 0.1700867,118.3516 0.6613068,118.3585 0.75023741,118.3654 0.94663435,118.3723 1.044234,118.3792 0.76743925,118.3861 0.60674858,118.3930 0.3212378,118.3999 0.41067624,118.4069 0.40189919,118.4138 0.73268348,118.4207 0.75005287,118.4276 0.50913942,118.4345 0.76860273,118.4414 0.90168846,118.4483 0.57031769,118.4552 0.1601937,118.4621 0.14309943,118.4691 0.2234731,118.4760 0.34832191,118.4829 0.44637078,118.4898 0.53560698,118.4967 0.64331466,118.5036 0.97378331,118.5105 0.9639641,118.5174 0.70538563,118.5244 0.71434641,118.5313 0.49035498,118.5382 0.33964697,118.5451 0.76845008,118.5520 0.749726,118.5589 0.57067478,118.5658 0.20484126,118.5728 0.16081314,118.5797 0.20531085,118.5866 0.35777214,118.5935 0.73284817,118.6004 0.81230468,118.6073 0.83900821,118.6142 0.79468614,118.6212 0.75004482,118.6281 0.66958046,118.6350 0.60709226,118.6419 0.6517477,118.6488 0.74992603,118.6557 0.73228687,118.6627 0.65156746,118.6696 0.32092148,118.6765 0.32170126,118.6834 0.92000717,118.6903 1.0713218,118.6973 0.6604355,118.7042 0.38401005,118.7111 0.55384296,118.7180 0.66981763,118.7249 0.73242235,118.7319 0.76822346,118.7388 0.81206053,118.7457 0.50812238,118.7526 0.5361867,118.7595 0.9378013,118.7665 0.9013648,118.7734 0.54446471,118.7803 0.34816352,118.7872 0.30341297,118.7941 0.15142372,118.8011 0.062690206,118.8080 0.33080503,118.8149 0.5450294,118.8218 1.00099,118.8287 1.3121277,118.8357 0.69577205,118.8426 0.67931813,118.8495 0.83931494,118.8564 0.74907047,118.8634 0.41900989,118.8703 0.33057377,118.8772 0.56268001,118.8841 0.47315815,118.8911 0.33906126,118.8980 0.1783834,118.9049 0.23223886,118.9118 0.37567851,118.9188 0.80468124,118.9257 0.92810267,118.9326 0.48178858,118.9395 0.6968655,118.9465 0.86621815,118.9534 1.0445513,118.9603 0.94629878,118.9672 0.90185112,118.9742 0.9101159,118.9811 0.60666722,118.9880 0.45602939,118.9949 0.82209587,119.0019 0.82093829,119.0088 0.63328034,119.0157 0.62497985,119.0226 0.4998987,119.0296 0.6164664,119.0365 1.4392322,119.0434 2.1247389,119.0504 5.4092836,119.0573 25.744358,119.0642 56.574001,119.0712 65.145416,119.0781 43.055943,119.0850 22.091446,119.0919 28.891537,119.0989 65.634575,119.1058 85.982712,119.1127 64.465157,119.1197 25.953417,119.1266 6.4137688,119.1335 4.2788911,119.1405 4.5975423,119.1474 3.774353,119.1543 2.5600791,119.1613 1.5069331,119.1682 0.76721776,119.1751 0.65191871,119.1820 0.52628487,119.1890 0.2140106,119.1959 0.22336265,119.2028 0.30377123,119.2098 0.62561971,119.2167 0.919635,119.2236 0.78576916,119.2306 0.98282367,119.2375 1.0623959,119.2445 0.74934256,119.2514 0.58028966,119.2583 0.70532024,119.2653 0.49966902,119.2722 0.49992248,119.2791 0.44639379,119.2861 0.50020635,119.2930 0.71434164,119.2999 0.81320316,119.3069 1.1171453,119.3138 1.1871936,119.3207 0.83811951,119.3277 0.41887993,119.3346 0.40221238,119.3416 0.95608556,119.3485 1.2142311,119.3554 0.90107012,119.3624 0.59833902,119.3693 0.92017978,119.3762 1.0536262,119.3832 1.1873928,119.3901 0.96437025,119.3971 0.80351061,119.4040 0.51728594,119.4109 0.36633992,119.4179 0.54478109,119.4248 0.50829989,119.4318 0.4909153,119.4387 0.57193148,119.4456 0.67867941,119.4526 0.50833946,119.4595 0.26750606,119.4665 0.27671641,119.4734 0.40191221,119.4803 0.61623889,119.4873 0.53585607,119.4942 0.41085789,119.5012 0.34806305,119.5081 0.23193647,119.5150 0.1426349,119.5220 0.14299662,119.5289 0.32182831,119.5359 0.41965204,119.5428 0.37471899,119.5498 0.33014473,119.5567 0.32198876,119.5637 0.67059904,119.5706 0.99101979,119.5775 0.84762591,119.5845 0.65110344,119.5914 0.16948645,119.5984 0.25040713,119.6053 0.4200564,119.6123 0.75054687,119.6192 0.91045105,119.6262 0.57982415,119.6331 0.50013888,119.6400 0.75025004,119.6470 0.80335569,119.6539 0.54419369,119.6609 0.41136199,119.6678 0.9030996,119.6748 1.3304409,119.6817 1.1865231,119.6887 0.65979803,119.6956 0.42862204,119.7026 0.70581359,119.7095 0.71386439,119.7165 0.25840679,119.7234 0.21465489,119.7304 0.42875198,119.7373 0.41965055,119.7443 0.64374334,119.7512 1.1522217,119.7582 1.2047949,119.7651 1.1603081,119.7721 0.95514297,119.7790 0.80340302,119.7860 0.6966489,119.7929 0.80391943,119.7999 0.85737044,119.8068 0.99992174,119.8138 0.81200838,119.8207 0.68719828,119.8277 0.66998732,119.8346 0.82186472,119.8416 0.97298801,119.8485 0.84797847,119.8555 0.69641095,119.8624 0.73230159,119.8694 0.94645816,119.8763 0.98184013,119.8833 0.55336046,119.8902 0.43808076,119.8972 0.59806663,119.9041 0.31167141,119.9111 0.27678677,119.9180 0.26794761,119.9250 0.259123,119.9320 0.36585775,119.9389 0.41125935,119.9459 0.9830882,119.9528 1.3033441,119.9598 1.0354009,119.9667 0.80408293,119.9737 0.92879504,119.9806 0.7759127,119.9876 0.60652483,119.9946 0.48212525,120.0015 0.42887717,120.0085 0.66088623,120.0154 0.75889117,120.0224 0.69637197,120.0293 0.56285918,120.0363 0.93822944,120.0433 1.2859356,120.0502 1.6176875,120.0572 3.874836,120.0641 11.507929,120.0711 21.608303,120.0780 22.903805,120.0850 17.75633,120.0920 21.756428,120.0989 31.735662,120.1059 32.462032,120.1128 20.60013,120.1198 8.2884817,120.1268 3.4074719,120.1337 2.3477521,120.1407 2.0881996,120.1476 1.5169879,120.1546 1.0090328,120.1616 0.91056651,120.1685 0.59812361,120.1755 0.67004764,120.1824 0.69634908,120.1894 0.46350953,120.1964 0.18721914,120.2033 0.26822108,120.2103 0.32140756,120.2173 0.32135329,120.2242 0.33907613,120.2312 0.42038506,120.2381 0.96551257,120.2451 1.2327572,120.2521 1.4099427,120.2590 1.0080835,120.2660 1.0446943,120.2730 0.78531039,120.2799 0.52643001,120.2869 0.36630464,120.2939 0.50008082,120.3008 0.40115109,120.3078 0.16963039,120.3148 0.28609514,120.3217 0.47348848,120.3287 0.67892855,120.3357 0.8930167,120.3426 0.92816734,120.3496 0.52639014,120.3566 0.25912923,120.3635 0.4107264,120.3705 0.47285119,120.3775 0.40200514,120.3844 0.60780007,120.3914 0.71436203,120.3984 0.59773481,120.4053 0.49964765,120.4123 0.50900769,120.4193 0.75924319,120.4262 0.78600729,120.4332 0.63383144,120.4402 0.47311845,120.4471 0.61628097,120.4541 0.72302645,120.4611 0.51782221,120.4680 0.5625692,120.4750 0.60695881,120.4820 0.65201902,120.4890 0.79481798,120.4959 0.73189783,120.5029 0.59832728,120.5099 0.77720314,120.5168 0.91134626,120.5238 1.115844,120.5308 0.67713201,120.5378 0.19621125,120.5447 0.47405639,120.5517 0.83951902,120.5587 0.96413594,120.5656 0.83910668,120.5726 0.75877845,120.5796 0.62496603,120.5866 0.67003876,120.5935 0.82171136,120.6005 0.67822689,120.6075 0.42795989,120.6145 0.22291155,120.6214 0.30359206,120.6284 0.36623931,120.6354 0.54526961,120.6424 0.89286602,120.6493 0.79406768,120.6563 0.60686833,120.6633 0.38393,120.6703 0.28584072,120.6772 0.35736969,120.6842 0.56256711,120.6912 0.54464442,120.6982 0.53603476,120.7051 0.6073907,120.7121 0.67853165,120.7191 0.90157568,120.7261 0.88365424,120.7331 0.74083859,120.7400 0.54456562,120.7470 0.69657934,120.7540 0.82131582,120.7610 0.64320904,120.7679 0.67891365,120.7749 0.52663511,120.7819 0.6070298,120.7889 0.51754755,120.7959 0.3933444,120.8028 0.6346215,120.8098 0.82115686,120.8168 0.66891205,120.8238 0.38351375,120.8308 0.27695987,120.8377 0.45566845,120.8447 0.5536052,120.8517 0.4822461,120.8587 0.4822782,120.8657 0.49136111,120.8726 0.63372219,120.8796 0.47244877,120.8866 0.32140332,120.8936 0.47333917,120.9006 0.48227587,120.9076 0.51795095,120.9145 0.59817982,120.9215 0.80387145,120.9285 0.70514077,120.9355 0.33874807,120.9425 0.20516352,120.9495 0.33063048,120.9564 0.58941692,120.9634 0.46425483,120.9704 0.58043808,120.9774 0.49114662,120.9844 0.47313625,120.9914 0.32131001,120.9983 0.65249157,121.0053 1.0184004,121.0123 1.0444466,121.0193 0.78561205,121.0263 0.79536361,121.0333 2.8832633,121.0403 9.8525534,121.0473 15.684572,121.0542 15.934308,121.0612 13.003252,121.0682 13.223401,121.0752 25.123339,121.0822 39.809231,121.0892 41.992275,121.0962 33.904919,121.1032 28.345764,121.1101 41.501221,121.1171 61.654755,121.1241 58.172947,121.1311 31.468134,121.1381 9.3803158,121.1451 3.8279264,121.1521 2.1403129,121.1591 1.3384906,121.1661 1.2234421,121.1730 1.2598293,121.1800 1.6345909,121.1870 1.6864011,121.1940 1.150485,121.2010 0.86574632,121.2080 0.8933267,121.2150 1.1072583,121.2220 0.97310054,121.2290 1.0173647,121.2360 0.62420386,121.2430 0.3390972,121.2500 0.22316675,121.2569 0.31275925,121.2639 0.50051326,121.2709 0.68784612,121.2779 0.79453933,121.2849 0.79435414,121.2919 0.66059291,121.2989 0.50872713,121.3059 0.34824654,121.3129 0.50960332,121.3199 0.75030154,121.3269 0.61575985,121.3339 0.53579074,121.3409 0.71476108,121.3479 0.91937929,121.3549 0.81185043,121.3619 0.72328961,121.3689 0.66987675,121.3759 0.66977829,121.3828 0.61544001,121.3898 0.21389548,121.3968 0.40240613,121.4038 0.55345696,121.4108 0.35685545,121.4178 0.44651842,121.4248 0.58908933,121.4318 0.25855091,121.4388 0.25034267,121.4458 0.68844944,121.4528 1.0094002,121.4598 1.0176532,121.4668 0.83869702,121.4738 0.68708009,121.4808 0.69643205,121.4878 0.62550718,121.4948 0.77720934,121.5018 0.85685915,121.5088 0.69572783,121.5158 0.4999232,121.5228 0.53631961,121.5298 0.48234534,121.5368 0.47303599,121.5438 0.51758879,121.5508 0.52685463,121.5578 0.63422674,121.5648 0.75014096,121.5718 0.86612779,121.5788 0.82122838,121.5858 0.81213003,121.5928 0.64268339,121.5998 0.7858938,121.6068 0.86621922,121.6138 0.96431071,121.6208 0.89265114,121.6278 0.64243019,121.6348 0.51829821,121.6419 0.99174535,121.6489 1.0445447,121.6559 0.58886421,121.6629 0.34779993,121.6699 0.22277378,121.6769 0.071532115,121.6839 0.23245104,121.6909 0.33033115,121.6979 0.303633,121.7049 0.33938932,121.7119 0.38369066,121.7189 0.17827153,121.7259 0.22349575,121.7329 0.46461192,121.7399 0.58961475,121.7469 0.76818353,121.7539 0.89317763,121.7609 0.91939974,121.7680 0.62468535,121.7750 0.67870587,121.7820 0.77669889,121.7890 0.87544763,121.7960 0.90208262,121.8030 0.79468542,121.8100 0.78629214,121.8170 1.1258794,121.8240 1.4188031,121.8310 0.96314758,121.8380 0.88387209,121.8450 0.69600886,121.8521 0.40142512,121.8591 0.26774505,121.8661 0.40192565,121.8731 0.66993982,121.8801 0.92879093,121.8871 0.83921021,121.8941 0.85727823,121.9011 0.95490223,121.9081 0.43714783,121.9152 0.40194771,121.9222 0.39307258,121.9292 0.76842248,121.9362 1.0093377,121.9432 0.88386953,121.9502 0.57986206,121.9572 0.50871545,121.9642 0.70532906,121.9713 0.66945708,121.9783 0.42821616,121.9853 0.31258336,121.9923 0.74158323,121.9993 1.0091006,122.0063 0.96421748,122.0133 0.75882226,122.0204 0.57142574,122.0274 0.66151077,122.0344 1.1806468,122.0414 2.9341652,122.0484 6.0404921,122.0554 8.3000202,122.0624 16.926838,122.0695 45.427502,122.0765 69.472855,122.0835 61.21571,122.0905 43.482388,122.0975 60.862064,122.1045 184.60359,122.1116 351.09854,122.1186 364.86002,122.1256 222.92197,122.1326 80.103966,122.1396 33.019543,122.1467 22.100559,122.1537 14.368521,122.1607 8.1136694,122.1677 3.4494936,122.1747 1.2043612,122.1817 0.6249814,122.1888 0.81263405,122.1958 0.96460104,122.2028 1.1428373,122.2098 0.90097195,122.2168 0.40121436,122.2239 0.16948263,122.2309 0.37551484,122.2379 0.9203667,122.2449 1.1069649,122.2520 0.9373132,122.2590 1.1349522,122.2660 1.7865959,122.2730 1.731665,122.2800 1.3921111,122.2871 0.999928,122.2941 0.88380623,122.3011 0.68714464,122.3081 0.57128608,122.3152 0.59844005,122.3222 0.7859444,122.3292 0.79404175,122.3362 0.45485717,122.3432 0.38415369,122.3503 0.48207241,122.3573 0.38389874,122.3643 0.44721633,122.3713 0.8936035,122.3784 1.2771409,122.3854 1.4106977,122.3924 1.2583668,122.3994 0.91911012,122.4065 0.78606522,122.4135 1.0808303,122.4205 1.1063118,122.4276 0.48112696,122.4346 0.10699053,122.4416 0.24141164,122.4486 0.41112477,122.4557 0.5717448,122.4627 0.84840876,122.4697 0.94628954,122.4767 0.78588825,122.4838 0.91998422,122.4908 0.83873188,122.4978 0.50832886,122.5049 0.49150172,122.5119 0.74141455,122.5189 0.58871937,122.5259 0.33025911,122.5330 0.58970243,122.5400 0.84806603,122.5470 0.59781629,122.5541 0.38377181,122.5611 0.35725904,122.5681 0.51827079,122.5752 0.65205526,122.5822 0.54452384,122.5892 0.47312829,122.5962 0.47325322,122.6033 0.49964935,122.6103 0.40151662,122.6173 0.56275165,122.6244 0.83961314,122.6314 0.83904898,122.6384 0.47288853,122.6455 0.47379127,122.6525 0.71500123,122.6595 0.9283632,122.6666 0.61496782,122.6736 0.13357662,122.6806 0.25093442,122.6877 0.67023188,122.6947 0.76726836,122.7017 0.51750171,122.7088 0.5626263,122.7158 0.54444349,122.7228 0.57153577,122.7299 0.76829559,122.7369 0.90196168,122.7439 0.8125127,122.7510 0.65137529,122.7580 0.3388297,122.7651 0.23219551,122.7721 0.46444944,122.7791 0.72347152,122.7862 0.85708839,122.7932 0.5709821,122.8002 0.21402529,122.8073 0.10699189,122.8143 0.10754836,122.8214 0.59115326,122.8284 1.4023699,122.8354 1.1862526,122.8425 0.6774379,122.8495 0.33957979,122.8565 1.0098728,122.8636 1.2770827,122.8706 1.1161176,122.8777 0.93704987,122.8847 0.80333561,122.8917 0.74129593,122.8988 0.99997395,122.9058 0.97291374,122.9129 0.86587226,122.9199 0.74108595,122.9269 0.65177792,122.9340 0.52648652,122.9410 0.42872739,122.9481 0.72515613,122.9551 2.0402999,122.9621 3.8512821,122.9692 4.1134534,122.9762 2.5306904,122.9833 1.0426513,122.9903 0.73236465,122.9974 0.77699584,123.0044 1.0182832,123.0114 1.1522108,123.0185 1.2237227,123.0255 1.5998338,123.0326 2.7073095,123.0396 3.8528984,123.0467 12.935182,123.0537 45.670715,123.0608 75.276512,123.0678 71.192795,123.0748 43.723354,123.0819 24.313793,123.0889 28.45982,123.0960 45.06012,123.1030 56.444946,123.1101 63.21933,123.1171 65.439079,123.1242 60.462524,123.1312 50.515434,123.1383 37.454205,123.1453 22.655451,123.1524 9.1301966,123.1594 3.4244819,123.1664 2.7956169,123.1735 2.8742087,123.1805 1.9003363,123.1876 1.4092466,123.1946 0.73100519,123.2017 0.74160826,123.2087 0.9372654,123.2158 0.57956445,123.2228 0.33936483,123.2299 0.48260158,123.2369 0.64279884,123.2440 0.59777749,123.2510 0.44669777,123.2581 0.58963877,123.2651 0.72309065,123.2722 0.8752982,123.2792 1.0181578,123.2863 1.070843,123.2933 0.53486377,123.3004 0.16948164,123.3074 0.20543337,123.3145 0.20546107,123.3215 0.24113713,123.3286 0.22308527,123.3356 0.16973031,123.3427 0.40233615,123.3498 0.71455765,123.3568 0.66048431,123.3639 0.51771456,123.3709 0.50894749,123.3780 0.53531772,123.3850 0.36595121,123.3921 0.45574149,123.3991 0.60761207,123.4062 0.75007385,123.4132 0.70455223,123.4203 0.46414378,123.4273 0.42023689,123.4344 0.52715677,123.4415 0.7592864,123.4485 0.98244393,123.4556 1.0809535,123.4626 1.5088609,123.4697 1.2575932,123.4767 0.68706089,123.4838 0.75039977,123.4909 0.77678764,123.4979 0.71399027,123.5050 0.4731307,123.5120 0.51821858,123.5191 0.58921307,123.5261 0.5443958,123.5332 0.49998194,123.5403 0.40191817,123.5473 0.44611508,123.5544 0.23205285,123.5614 0.5630067,123.5685 0.83911759,123.5755 0.63379514,123.5826 0.47349319,123.5897 0.56252277,123.5967 0.55356449,123.6038 0.61586756,123.6108 0.58953178,123.6179 0.93775553,123.6250 0.7405296,123.6320 0.54469407,123.6391 0.72353607,123.6462 0.77699292,123.6532 0.81242323,123.6603 0.58881122,123.6673 0.32991925,123.6744 0.23260951,123.6815 0.53672981,123.6885 0.87542194,123.6956 1.0261072,123.7027 0.65992731,123.7097 0.47373423,123.7168 0.79575956,123.7238 1.1694111,123.7309 0.77550089,123.7380 0.36590657,123.7450 0.3929868,123.7521 0.32140654,123.7592 0.56274915,123.7662 0.87533957,123.7733 0.94652086,123.7804 0.62436718,123.7874 0.27636272,123.7945 0.34855658,123.8016 0.53640819,123.8086 0.73248565,123.8157 0.75823849,123.8228 0.55323154,123.8298 0.66963923,123.8369 0.52653444,123.8440 0.73279476,123.8510 1.0096828,123.8581 1.1249565,123.8652 0.99929255,123.8722 0.73159927,123.8793 0.51790577,123.8864 0.44676182,123.8934 0.7320835,123.9005 1.0090233,123.9076 1.107354,123.9146 0.68734658,123.9217 0.67852175,123.9288 0.58021814,123.9358 0.58014095,123.9429 0.4996241,123.9500 0.27688482,123.9570 0.62571955,123.9641 0.91166103,123.9712 0.95548362,123.9783 0.72239006,123.9853 0.50831002,123.9924 0.56283957,123.9995 1.1436682,124.0065 1.3568684,124.0136 1.0092723,124.0207 1.6181982,124.0278 2.5270131,124.0348 2.3744123,124.0419 3.639559,124.0490 8.514719,124.0561 16.388744,124.0631 21.429316,124.0702 26.925482,124.0773 67.560501,124.0843 279.17581,124.0914 540.55414,124.0985 549.98596,124.1056 315.30954,124.1126 120.13568,124.1197 115.34772,124.1268 187.42336,124.1339 192.62173,124.1409 121.46031,124.1480 45.003075,124.1551 16.308039,124.1622 9.5647516,124.1692 6.5939202,124.1763 3.9706166,124.1834 3.1052761,124.1905 1.9532458,124.1976 1.4556662,124.2046 1.5623022,124.2117 1.2936846,124.2188 0.99136764,124.2259 1.2509317,124.2329 1.5354921,124.2400 1.0617474,124.2471 0.71391505,124.2542 0.69623029,124.2613 1.0269191,124.2683 1.4818584,124.2754 1.0976989,124.2825 0.66116589,124.2896 0.8491748,124.2967 1.071794,124.3037 0.89192301,124.3108 0.47282198,124.3179 0.85760242,124.3250 1.0359274,124.3321 1.0176545,124.3391 0.70517981,124.3462 0.82221878,124.3533 1.2861021,124.3604 1.1514033,124.3675 0.91943896,124.3745 0.79421788,124.3816 0.66032934,124.3887 0.51794952,124.3958 0.64333278,124.4029 1.1165277,124.4100 1.186919,124.4170 0.91922605,124.4241 0.86603224,124.4312 0.60705763,124.4383 0.59797591,124.4454 0.32997611,124.4525 0.25038067,124.4595 0.54495186,124.4666 0.7324065,124.4737 0.7857793,124.4808 0.57131755,124.4879 0.65165251,124.4950 0.61564529,124.5021 0.52680433,124.5091 0.526784,124.5162 0.49088463,124.5233 0.53574622,124.5304 0.58935159,124.5375 0.44627604,124.5446 0.2497889,124.5517 0.40224198,124.5587 0.85830319,124.5658 1.1614569,124.5729 1.2230459,124.5800 1.0077808,124.5871 0.44574627,124.5942 0.33921936,124.6013 0.40192094,124.6084 0.54479426,124.6155 0.38340086,124.6225 0.37492245,124.6296 0.66131049,124.6367 0.88412052,124.6438 0.63340992,124.6509 0.2319946,124.6580 0.29460591,124.6651 0.22342418,124.6722 0.32146659,124.6793 0.3126964,124.6864 0.69690138,124.6934 0.76761532,124.7005 0.62461424,124.7076 0.41939268,124.7147 0.50877637,124.7218 0.76872104,124.7289 1.4738395,124.7360 1.2583038,124.7431 0.68703598,124.7502 0.32996863,124.7573 0.20523144,124.7644 0.2144911,124.7715 0.36707276,124.7786 0.75060612,124.7856 0.82993555,124.7927 0.70502263,124.7998 0.60660636,124.8069 0.39269659,124.8140 0.45573807,124.8211 0.49109465,124.8282 0.5266856,124.8353 0.50907832,124.8424 0.53589046,124.8495 0.46388331,124.8566 0.15113656,124.8637 0.14305201,124.8708 0.66136974,124.8779 0.94652599,124.8850 0.69634581,124.8921 0.56272954,124.8992 0.66960901,124.9063 0.61613095,124.9134 0.70568258,124.9205 0.74118501,124.9276 0.73233432,124.9347 0.78522444,124.9418 0.50824761,124.9489 0.47337744,124.9560 0.45510608,124.9631 0.348506,124.9702 0.77776951,124.9773 1.0895121,124.9844 0.96385556,124.9915 0.69592839,124.9986 0.70496571,125.0057 0.64256823,125.0128 0.64349192,125.0199 1.0276264,125.0270 1.7519276,125.0341 3.3336165,125.0412 4.3505893,125.0483 4.9114861,125.0554 5.477015,125.0625 11.936471,125.0696 30.537073,125.0767 44.116009,125.0838 49.560188,125.0909 56.044659,125.0980 60.944622,125.1051 54.525818,125.1122 42.389046,125.1193 38.451527,125.1264 34.497227,125.1335 26.775866,125.1406 17.025278,125.1477 8.2194738,125.1548 4.0493512,125.1619 2.7659843,125.1690 2.0348284,125.1761 1.7768126,125.1832 1.2309234,125.1903 0.73988026,125.1974 0.65141028,125.2045 0.54493588,125.2116 0.75921822,125.2188 0.88385594,125.2259 0.80344898,125.2330 0.43705997,125.2401 0.41997311,125.2472 1.0008579,125.2543 1.1696329,125.2614 0.9821955,125.2685 1.1793966,125.2756 1.7142617,125.2827 1.5708573,125.2898 1.2227172,125.2969 0.73141533,125.3040 0.49931806,125.3111 0.2593939,125.3183 0.50940299,125.3254 0.46431726,125.3325 0.66966671,125.3396 0.71439403,125.3467 1.1166003,125.3538 1.5713993,125.3609 1.4817313,125.3680 0.91032356,125.3751 0.7054553,125.3822 0.6696223,125.3894 0.44588909,125.3965 0.31238699,125.4036 0.63468903,125.4107 1.1338459,125.4178 0.63331586,125.4249 0.33955842,125.4320 0.50951618,125.4391 0.65153313,125.4463 0.4547852,125.4534 0.35704133,125.4605 0.33042273,125.4676 0.58080822,125.4747 0.94711602,125.4818 1.1254925,125.4889 1.0265985,125.4960 0.86546803,125.5032 0.89235067,125.5103 0.78554434,125.5174 0.55338222,125.5245 0.22289933,125.5316 0.2410154,125.5387 0.2950606,125.5458 0.67035288,125.5530 0.75010765,125.5601 0.67817432,125.5672 0.59786427,125.5743 0.45515257,125.5814 0.51808828,125.5885 0.58063614,125.5957 0.53570193,125.6028 0.57154119,125.6099 0.7232998,125.6170 0.75001127,125.6241 0.73176086,125.6312 0.37470141,125.6384 0.40194923,125.6455 0.3571353,125.6526 0.2409855,125.6597 0.18744931,125.6668 0.25916734,125.6740 0.45541248,125.6811 0.45511028,125.6882 0.428518,125.6953 0.44622293,125.7024 0.41109163,125.7096 0.76877505,125.7167 1.1163574,125.7238 1.2318561,125.7309 0.99084562,125.7380 0.7681734,125.7452 0.83021557,125.7523 0.56170237,125.7594 0.55402076,125.7665 0.87614787,125.7736 1.0898391,125.7808 1.0884117,125.7879 0.55240649,125.7950 0.34774256,125.8021 0.24976449,125.8093 0.47359046,125.8164 0.78673822,125.8235 0.97344863,125.8306 0.6332345,125.8377 0.50010812,125.8449 0.63398874,125.8520 0.56213409,125.8591 0.48189145,125.8662 0.31232858,125.8734 0.20526324,125.8805 0.24146269,125.8876 0.40186581,125.8947 0.35700661,125.9019 0.41072825,125.9090 0.44685832,125.9161 0.67901862,125.9232 0.75847274,125.9304 0.59751004,125.9375 0.15134525,125.9446 0.035839777,125.9518 0.25944579,125.9589 0.59870523,125.9660 0.86629534,125.9731 1.0177881,125.9803 0.80340356,125.9874 0.60706604,125.9945 0.51776499,126.0016 0.79476279,126.0088 1.0982021,126.0159 0.91071302,126.0230 1.125953,126.0302 1.8939397,126.0373 2.2593646,126.0444 2.3852823,126.0516 3.1545415,126.0587 4.9588466,126.0658 7.6376061,126.0729 9.1258707,126.0801 8.3737993,126.0872 8.3948288,126.0943 14.88263,126.1015 37.894306,126.1086 57.501225,126.1157 52.478943,126.1229 28.13373,126.1300 10.568754,126.1371 6.2748361,126.1443 6.1056314,126.1514 5.0696244,126.1585 3.4611943,126.1657 1.328245,126.1728 0.96444368,126.1799 0.89273053,126.1871 0.97340482,126.1942 0.98203164,126.2013 1.1339027,126.2085 1.473532,126.2156 1.4911364,126.2227 1.0711815,126.2299 0.99122137,126.2370 1.1969966,126.2441 1.3041047,126.2513 1.2858642,126.2584 1.3669435,126.2655 1.660534,126.2727 1.1678569,126.2798 0.91909009,126.2869 0.93730295,126.2941 0.78559172,126.3012 0.67868418,126.3084 0.58001155,126.3155 0.33886823,126.3226 0.17000094,126.3298 0.46485543,126.3369 0.77723598,126.3440 1.2772982,126.3512 1.3657969,126.3583 0.99916989,126.3655 0.58905172,126.3726 0.70567417,126.3797 0.77652675,126.3869 0.54427409,126.3940 0.52672768,126.4012 0.39281887,126.4083 0.31321901,126.4154 0.68785721,126.4226 0.74097914,126.4297 0.83068579,126.4369 0.90232295,126.4440 1.0176514,126.4511 0.74918461,126.4583 0.68758219,126.4654 0.8304289,126.4726 0.910532,126.4797 0.83938611,126.4868 0.84824032,126.4940 0.73226088,126.5011 0.86607134,126.5083 0.74968827,126.5154 0.78624469,126.5226 0.96477091,126.5297 0.87418562,126.5368 0.47274423,126.5440 0.50016963,126.5511 0.53572923,126.5583 0.67885363,126.5654 0.89333707,126.5726 1.0624181,126.5797 0.82984632,126.5869 0.73218709,126.5940 0.84816426,126.6011 0.77662432,126.6083 0.70606369,126.6154 1.0546883,126.6226 1.3932102,126.6297 1.5170429,126.6369 1.0790471,126.6440 0.51700979,126.6512 0.34844354,126.6583 0.60812902,126.6655 0.93761653,126.6726 0.77619487,126.6798 0.84836382,126.6869 1.0814854,126.6940 1.5274106,126.7012 1.4723994,126.7083 1.1418493,126.7155 0.80325079,126.7226 0.55327898,126.7298 0.33058864,126.7369 0.69708139,126.7441 0.72310531,126.7512 0.50836742,126.7584 0.17810512,126.7655 0.1519265,126.7727 0.44700977,126.7798 0.93782806,126.7870 0.97281325,126.7941 0.65131265,126.8013 0.43760887,126.8084 0.37556562,126.8156 0.61653888,126.8227 0.78561276,126.8299 0.63363445,126.8370 0.54482085,126.8442 0.55336493,126.8514 0.54452819,126.8585 0.76858038,126.8657 0.99103582,126.8728 0.83865565,126.8800 0.53597063,126.8871 0.72417736,126.8943 1.00026,126.9014 0.95469218,126.9086 0.75799227,126.9157 0.43729377,126.9229 0.56243408,126.9300 0.44631189,126.9372 0.50004005,126.9443 0.33917949,126.9515 0.3664932,126.9587 0.54503071,126.9658 0.54435241,126.9730 0.30288061,126.9801 0.12497409,126.9873 0.50188893,126.9944 1.36754,127.0016 1.3831408,127.0088 0.90897524,127.0159 0.71510649,127.0231 1.9049486,127.0302 3.0028026,127.0374 3.6710289,127.0445 4.2413926,127.0517 5.278996,127.0589 7.9448137,127.0660 11.924563,127.0732 15.424126,127.0803 33.165367,127.0875 61.885548,127.0946 69.661201,127.1018 45.871662,127.1090 19.805674,127.1161 12.209745,127.1233 12.07669,127.1304 16.13846,127.1376 22.18832,127.1448 22.956038,127.1519 15.015666,127.1591 5.7007804,127.1663 2.5141873,127.1734 1.8027071,127.1806 1.4281148,127.1877 0.88325012,127.1949 0.76753026,127.2021 0.73204005,127.2092 0.63368124,127.2164 0.3835907,127.2235 0.40178418,127.2307 0.55372417,127.2379 0.61635077,127.2450 0.75906271,127.2522 0.96469051,127.2594 1.3124982,127.2665 0.93691403,127.2737 0.83031875,127.2809 0.5806917,127.2880 0.72359663,127.2952 0.93743414,127.3024 0.76734352,127.3095 0.71452081,127.3167 1.089537,127.3238 0.91938889,127.3310 0.66142863,127.3382 0.86622345,127.3453 0.82943058,127.3525 0.71442538,127.3597 0.85873014,127.3668 1.1967461,127.3740 0.9269619,127.3812 0.57949734,127.3883 0.62497139,127.3955 0.64320403,127.4027 0.9198193,127.4098 0.85720479,127.4170 0.92876559,127.4242 0.92833292,127.4314 0.77601993,127.4385 0.31243333,127.4457 0.48224577,127.4529 0.31207845,127.4600 0.39280918,127.4672 0.52687502,127.4744 0.52732342,127.4815 0.71493512,127.4887 0.82152623,127.4959 0.72293031,127.5031 0.64270413,127.5102 0.70535946,127.5174 0.76777458,127.5246 0.7943601,127.5317 0.65171087,127.5389 0.64337498,127.5461 0.82189786,127.5533 0.83039981,127.5604 0.87505549,127.5676 1.0976789,127.5748 0.73207861,127.5819 0.88410908,127.5891 0.67803985,127.5963 0.42821071,127.6035 0.27661878,127.6106 0.41107768,127.6178 0.61631411,127.6250 0.52696818,127.6322 0.5981921,127.6393 0.57113111,127.6465 0.4732388,127.6537 0.43757543,127.6609 0.43744564,127.6680 0.36603373,127.6752 0.5271852,127.6824 0.82186234,127.6896 0.75838578,127.6967 0.33881655,127.7039 0.31252512,127.7111 0.32155618,127.7183 0.66113478,127.7254 0.80360943,127.7326 0.71401983,127.7398 0.49980396,127.7470 0.41950005,127.7541 0.34811267,127.7613 0.3574312,127.7685 0.71526462,127.7757 1.5896304,127.7829 1.4370258,127.7900 0.94614357,127.7972 0.4998,127.8044 0.49074134,127.8116 0.50004804,127.8188 0.80425185,127.8259 1.0715945,127.8331 1.0443798,127.8403 0.86599809,127.8475 0.74125606,127.8547 0.76764297,127.8618 0.5975998,127.8690 0.48303065,127.8762 1.0370908,127.8834 1.4906056,127.8906 1.3469633,127.8977 0.86545628,127.9049 0.51779485,127.9121 0.46442443,127.9193 0.6611113,127.9265 1.0626069,127.9337 1.0713381,127.9408 1.071911,127.9480 1.089389,127.9552 0.8389321,127.9624 0.68771201,127.9696 0.95616627,127.9768 1.4467167,127.9839 1.3574084,127.9911 1.6519296,127.9983 1.5530025,128.0055 1.3301731,128.0127 1.2415359,128.0199 1.4567196,128.0271 1.9473842,128.0342 2.7430289,128.0414 4.3231664,128.0486 4.9565125,128.0558 5.9281054,128.0630 9.1326752,128.0702 31.250292,128.0774 68.405899,128.0845 89.697838,128.0917 82.201012,128.0989 70.732956,128.1061 118.40987,128.1133 511.1543,128.1205 1196.4728,128.1277 1413.3136,128.1349 932.45258,128.1420 337.92694,128.1492 114.4029,128.1564 74.195396,128.1636 48.16058,128.1708 28.614588,128.1780 15.801112,128.1852 8.9628773,128.1924 5.6569972,128.1996 4.5162702,128.2067 3.2207568,128.2139 2.1320019,128.2211 1.4189047,128.2283 1.1346849,128.2355 1.7236385,128.2427 1.8207203,128.2499 1.6789634,128.2571 1.6425579,128.2643 0.94519681,128.2715 0.642654,128.2787 0.91069537,128.2859 1.1343944,128.2931 1.473279,128.3002 1.1329619,128.3074 0.44602945,128.3146 0.48320317,128.3218 1.331715,128.3290 1.6335146,128.3362 1.098351,128.3434 1.5182949,128.3506 1.3297503,128.3578 1.1243993,128.3650 0.86579287,128.3722 0.83034545,128.3794 0.74916613,128.3866 0.50859249,128.3938 0.51847965,128.4010 0.65216911,128.4082 0.83039057,128.4154 0.74064547,128.4226 0.53564262,128.4298 0.82214576,128.4369 0.93737489,128.4441 0.66030884,128.4513 0.57170755,128.4585 0.7319361,128.4657 0.5893696,128.4729 0.81393355,128.4801 1.4295156,128.4873 1.5532714,128.4945 1.2671535,128.5017 0.89207798,128.5089 0.87541211,128.5161 1.1427531,128.5233 0.90059453,128.5305 0.52625549,128.5377 0.27692661,128.5449 0.45612794,128.5521 0.67911369,128.5593 0.76774865,128.5665 0.76770461,128.5737 0.92868644,128.5809 0.83870345,128.5881 0.39209342,128.5953 0.38443202,128.6025 0.84006375,128.6097 0.94643086,128.6169 0.68706864,128.6241 0.56277066,128.6313 0.84861052,128.6385 0.7489816,128.6457 0.21376705,128.6529 0.3401629,128.6602 0.73287326,128.6674 1.0805809,128.6746 1.2228647,128.6818 0.85654908,128.6890 0.52653497,128.6962 0.66082829,128.7034 0.71488464,128.7106 0.81244785,128.7178 0.6870634,128.7250 0.58944988,128.7322 0.44585451,128.7394 0.15120114,128.7466 0.22329508,128.7538 0.34833965,128.7610 0.42927483,128.7682 0.85818058,128.7754 1.1869782,128.7826 0.75836265,128.7898 0.81322825,128.7970 1.0451866,128.8043 1.3662519,128.8115 1.4100428,128.8187 0.85735255,128.8259 1.0451773,128.8331 1.1510876,128.8403 1.1344984,128.8475 1.777485,128.8547 1.6684915,128.8619 1.0525,128.8691 0.69678485,128.8763 0.7771259,128.8835 0.68745887,128.8908 0.73236036,128.8980 0.7229296,128.9052 0.60630035,128.9124 0.3833974,128.9196 0.28597856,128.9268 0.56272274,128.9340 0.57126945,128.9412 0.43798372,128.9484 0.76961583,128.9557 1.5106725,128.9629 1.9196694,128.9701 1.6603538,128.9773 1.5798419,128.9845 1.3565134,128.9917 1.2313961,128.9989 0.96352965,129.0061 1.0718299,129.0133 1.4920073,129.0206 1.7604837,129.0278 2.5550592,129.0350 3.539252,129.0422 6.3232279,129.0494 16.158695,129.0566 66.860695,129.0638 201.10661,129.0711 285.38397,129.0783 239.08669,129.0855 136.47403,129.0927 74.191414,129.0999 45.627602,129.1071 35.391815,129.1144 58.141899,129.1216 115.86868,129.1288 143.44031,129.1360 104.91351,129.1432 44.703403,129.1504 15.382817,129.1577 8.5631304,129.1649 4.770967,129.1721 2.5959723,129.1793 1.4539136,129.1865 1.0524838,129.1937 0.76725,129.2010 1.1615793,129.2082 1.2596389,129.2154 1.1162703,129.2226 1.0621173,129.2298 1.1959276,129.2371 0.92819369,129.2443 0.66032976,129.2515 0.4372755,129.2587 0.84868103,129.2659 1.1253537,129.2732 0.96386993,129.2804 0.66038382,129.2876 0.41955444,129.2948 0.4283545,129.3020 0.58938366,129.3093 0.78641808,129.3165 0.91991156,129.3237 0.68703359,129.3309 0.58920193,129.3381 0.58023262,129.3454 0.40176496,129.3526 0.56274217,129.3598 0.75888914,129.3670 0.57090098,129.3743 0.26799294,129.3815 0.43755585,129.3887 0.23206976,129.3959 0.45601723,129.4031 0.61634123,129.4104 0.57990777,129.4176 0.4192836,129.4248 0.45546001,129.4320 0.46475357,129.4393 0.71463954,129.4465 0.83917093,129.4537 0.89261502,129.4609 0.82978374,129.4682 0.58022922,129.4754 0.64378071,129.4826 1.1434247,129.4899 1.0530415,129.4971 0.80346805,129.5043 0.83118385,129.5115 0.95495129,129.5188 0.45412043,129.5260 0.23202336,129.5332 0.37523204,129.5404 0.38379958,129.5477 0.21418568,129.5549 0.24084839,129.5621 0.169613,129.5694 0.634615,129.5766 1.2499858,129.5838 0.74058455,129.5910 0.26769826,129.5983 0.28596488,129.6055 0.70581895,129.6127 0.89290619,129.6200 0.63364822,129.6272 0.43744364,129.6344 0.46452007,129.6417 0.50882185,129.6489 0.38374475,129.6561 0.35736582,129.6633 0.63447553,129.6706 1.1526546,129.6778 1.5539713,129.6850 1.3834143,129.6923 0.75848353,129.6995 0.66942686,129.7067 0.74941063,129.7140 0.56202173,129.7212 0.44641727,129.7284 0.50915116,129.7357 0.41092783,129.7429 0.37472671,129.7501 0.42831287,129.7574 0.5899139,129.7646 0.8484996,129.7718 0.82102698,129.7791 0.70508862,129.7863 0.60724211,129.7935 0.45572281,129.8008 0.74984354,129.8080 0.68783331,129.8152 0.92048895,129.8225 0.93653768,129.8297 0.60684478,129.8370 0.90243828,129.8442 0.90175396,129.8514 0.87533897,129.8587 0.87468809,129.8659 0.66023535,129.8731 0.68803978,129.8804 0.97381943,129.8876 1.2055794,129.8948 1.0974996,129.9021 0.50776821,129.9093 0.14254199,129.9166 0.17865126,129.9238 0.25004333,129.9310 0.26815918,129.9383 0.46473974,129.9455 0.56247729,129.9528 0.57154173,129.9600 0.92918253,129.9672 1.2593864,129.9745 1.4729921,129.9817 1.3298258,129.9890 1.0441386,129.9962 0.65247315,130.0034 1.2873802,130.0107 1.6968569,130.0179 1.3738601,130.0252 0.82030904,130.0324 0.875126,130.0396 1.5724394,130.0469 2.3421531,130.0541 4.6166167,130.0614 11.252519,130.0686 23.203192,130.0759 34.259911,130.0831 41.446896,130.0903 87.412094,130.0976 206.68689,130.1048 272.18088,130.1121 207.43925,130.1193 93.171989,130.1266 43.358829,130.1338 47.930145,130.1410 49.728733,130.1483 35.962177,130.1555 16.589556,130.1628 12.773796,130.1700 27.252245,130.1773 36.16045,130.1845 27.159334,130.1918 11.464964,130.1990 2.4189992,130.2063 0.74116439,130.2135 1.1519641,130.2207 0.92780727,130.2280 0.7322877,130.2352 0.72371691,130.2425 0.80313605,130.2497 0.56179565,130.2570 0.57141298,130.2642 0.81306607,130.2715 1.1345913,130.2787 0.92799628,130.2860 0.59751385,130.2932 0.75008142,130.3005 1.0095655,130.3077 1.1346686,130.3150 1.2777416,130.3222 1.7238811,130.3295 1.7041534,130.3367 0.85544676,130.3440 0.47331363,130.3512 0.94680643,130.3585 0.99075353,130.3657 0.8745805,130.3730 0.65169483,130.3802 0.69673091,130.3875 0.55333906,130.3947 0.37502035,130.4020 0.73250532,130.4092 0.84787399,130.4165 0.42844656,130.4237 0.62576669,130.4310 1.0187318,130.4382 0.93689966,130.4455 0.51703399,130.4527 0.72347099,130.4600 0.87492609,130.4673 0.44578034,130.4745 0.25027242,130.4818 0.91143453,130.4890 0.87499672,130.4963 0.89260393,130.5035 0.66062111,130.5108 0.5532856,130.5180 0.27645609,130.5253 0.27705508,130.5325 0.51792753,130.5398 0.75033557,130.5471 1.0986472,130.5543 1.0535331,130.5616 0.82989389,130.5688 0.5442282,130.5761 0.49981704,130.5833 0.39325151,130.5906 0.62553531,130.5979 0.63425487,130.6051 0.79510462,130.6124 0.9377057,130.6196 1.1074717,130.6269 1.3838481,130.6341 1.2762415,130.6414 1.0616112,130.6487 0.79451543,130.6559 1.0456251,130.6632 1.3216057,130.6704 1.0263507,130.6777 0.69624585,130.6850 0.57993209,130.6922 0.44591731,130.6995 0.62517941,130.7067 0.68770069,130.7140 0.49999624,130.7213 0.42851189,130.7285 0.31205562,130.7358 0.18743122,130.7430 0.38444021,130.7503 0.60743159,130.7576 0.6607852,130.7648 0.79473072,130.7721 0.74080151,130.7793 0.55326313,130.7866 0.43738443,130.7939 0.40189356,130.8011 0.50927985,130.8084 0.75945342,130.8157 0.91061872,130.8229 0.65186793,130.8302 0.72292215,130.8375 0.4367992,130.8447 0.59869605,130.8520 1.0091833,130.8592 1.0622399,130.8665 0.96413714,130.8738 0.85730392,130.8810 0.69659889,130.8883 0.7767269,130.8956 0.83033323,130.9028 0.60675305,130.9101 0.49108452,130.9174 0.79504234,130.9246 0.88404989,130.9319 0.91035658,130.9392 0.66982734,130.9464 0.77785319,130.9537 1.0181925,130.9610 1.0530479,130.9682 0.91910356,130.9755 0.92882186,130.9828 0.95565802,130.9900 0.80421388,130.9973 0.91923028,131.0046 0.64231932,131.0118 1.0815761,131.0191 1.5370595,131.0264 1.6697096,131.0336 1.5177532,131.0409 2.1082528,131.0482 5.1888628,131.0555 17.536144,131.0627 35.541954,131.0700 42.810879,131.0773 33.936382,131.0845 29.697632,131.0918 72.139366,131.0991 147.74532,131.1064 171.39296,131.1136 112.93308,131.1209 42.987453,131.1282 15.005776,131.1354 9.6741438,131.1427 6.6827593,131.1500 4.2727895,131.1573 2.7564018,131.1645 2.0536215,131.1718 2.7079222,131.1791 3.4558594,131.1864 2.9256344,131.1936 1.6139829,131.2009 1.2411681,131.2082 1.2679882,131.2154 1.1511657,131.2227 0.80299437,131.2300 0.67921644,131.2373 1.1525595,131.2445 1.1962458,131.2518 0.96383208,131.2591 0.69569403,131.2664 0.47278714,131.2736 0.54495722,131.2809 1.028455,131.2882 1.6352717,131.2955 1.517296,131.3028 1.0525731,131.3100 0.79400653,131.3173 0.74063665,131.3246 0.52611268,131.3319 0.3480024,131.3391 0.33034652,131.3464 0.12517379,131.3537 0.41126472,131.3610 0.58892995,131.3683 0.20476912,131.3755 0.16084056,131.3828 0.33050704,131.3901 0.58051378,131.3974 0.75008053,131.4046 0.60734797,131.4119 0.7326439,131.4192 0.91125238,131.4265 1.0005833,131.4338 1.1337506,131.4411 0.94567144,131.4483 0.58824903,131.4556 0.25915763,131.4629 1.0013855,131.4702 1.160864,131.4775 0.86534637,131.4847 0.71450096,131.4920 1.0272521,131.4993 1.1514997,131.5066 1.2854264,131.5139 1.0709074,131.5211 0.81195575,131.5284 0.62502098,131.5357 0.39289585,131.5430 0.2051926,131.5503 0.29490906,131.5576 0.48261347,131.5649 0.66964358,131.5721 0.59776938,131.5794 0.42872667,131.5867 0.69697803,131.5940 0.98212636,131.6013 0.82960403,131.6086 0.3032178,131.6158 0.39352924,131.6231 0.91988289,131.6304 0.92838866,131.6377 0.83981001,131.6450 0.98264027,131.6523 0.92843199,131.6596 0.79388744,131.6668 0.57975292,131.6741 0.54476297,131.6814 0.55391568,131.6887 0.5808264,131.6960 0.75943333,131.7033 0.83921039,131.7106 0.6335063,131.7179 0.49046302,131.7251 0.53590113,131.7324 1.0818199,131.7397 1.5005484,131.7470 1.1956555,131.7543 0.81188947,131.7616 0.72306639,131.7689 0.57066494,131.7762 0.23172773,131.7835 0.26802108,131.7908 0.22289297,131.7980 0.17884168,131.8053 0.42899945,131.8126 0.52665085,131.8199 0.41921407,131.8272 0.1694012,131.8345 0.17872451,131.8418 0.23208518,131.8491 0.20576037,131.8564 0.48276827,131.8637 0.67852062,131.8710 0.57085216,131.8783 0.2495753,131.8855 0.25000843,131.8928 0.30366835,131.9001 0.50011426,131.9074 0.81328809,131.9147 1.3039227,131.9220 1.0263807,131.9293 1.1435795,131.9366 1.7501596,131.9439 1.5085928,131.9512 1.3567458,131.9585 0.68681055,131.9658 0.45570269,131.9731 0.63413858,131.9804 0.74118817,131.9877 1.0455084,131.9950 1.2589666,132.0023 0.9455139,132.0096 0.75861645,132.0169 1.0099013,132.0241 1.4386941,132.0314 1.5891832,132.0387 1.3921955,132.0460 1.4462471,132.0533 1.9567648,132.0606 4.2828321,132.0679 9.8671713,132.0752 14.996689,132.0825 16.134935,132.0898 17.999792,132.0971 25.15708,132.1044 30.335083,132.1117 27.350058,132.1190 19.484098,132.1263 9.8420038,132.1336 4.6875081,132.1409 1.8345915,132.1482 1.0711087,132.1555 1.0808169,132.1628 1.0800545,132.1701 0.91045707,132.1774 0.95554382,132.1847 0.91957861,132.1920 0.79440588,132.1993 0.74060488,132.2066 0.66943401,132.2139 0.74107563,132.2212 0.82143545,132.2285 0.77637148,132.2358 0.32118651,132.2431 0.47372776,132.2504 0.71443117,132.2577 0.63360208,132.2651 0.57163048,132.2724 0.92963761,132.2797 1.0803666,132.2870 0.65107232,132.2943 0.50868094,132.3016 0.48189381,132.3089 0.36606288,132.3162 0.64379609,132.3235 1.2236494,132.3308 0.94540018,132.3381 0.47257495,132.3454 0.54489142,132.3527 0.72406828,132.3600 1.009617,132.3673 1.1333581,132.3746 0.7854858,132.3819 0.9739843,132.3892 1.2415098,132.3965 1.3922468,132.4039 1.0439698,132.4112 1.0086757,132.4185 0.94612783,132.4258 0.74074584,132.4331 0.53596419,132.4404 0.96528345,132.4477 1.3217589,132.4550 1.1246134,132.4623 0.76781505,132.4696 0.73160058,132.4769 0.44562253,132.4842 0.4557249,132.4916 0.75030428,132.4989 0.73258144,132.5062 0.85707766,132.5135 0.66945523,132.5208 0.72322416,132.5281 0.5262751,132.5354 0.45548829,132.5427 0.80395812,132.5500 0.93763292,132.5574 0.78539991,132.5647 0.67826045,132.5720 0.68785632,132.5793 1.000324,132.5866 0.80285388,132.5939 0.2589165,132.6012 0.72373295,132.6085 0.8839162,132.6159 0.91976422,132.6232 0.70492762,132.6305 0.42856699,132.6378 0.48244235,132.6451 0.4195787,132.6524 0.54511744,132.6597 0.88425869,132.6670 0.82995427,132.6744 0.67858261,132.6817 0.81235015,132.6890 0.58032459,132.6963 0.66096699,132.7036 0.85711777,132.7109 0.96383822,132.7183 0.62452996,132.7256 0.41059178,132.7329 0.31244558,132.7402 0.57177877,132.7475 0.58964878,132.7548 0.42835531,132.7622 0.36537978,132.7695 0.29459533,132.7768 0.33984947,132.7841 0.4823471,132.7914 0.5892626,132.7987 0.65161306,132.8061 0.41952309,132.8134 0.4554767,132.8207 0.54483998,132.8280 0.67851031,132.8353 0.60669714,132.8427 0.51765037,132.8500 0.5536719,132.8573 0.58958447,132.8646 0.68792802,132.8719 0.89348936,132.8793 0.97306651,132.8866 0.6335066,132.8939 0.5896284,132.9012 0.69622076,132.9085 0.57129478,132.9159 0.86675394,132.9232 0.9461022,132.9305 0.64231354,132.9378 0.75917846,132.9451 0.79447889,132.9525 0.56223434,132.9598 0.67912817,132.9671 1.1609709,132.9744 0.8565191,132.9818 0.43730465,132.9891 0.50061923,132.9964 0.87574184,133.0037 1.3937263,133.0111 2.0271134,133.0184 1.8033017,133.0257 1.222366,133.0330 0.90179598,133.0404 1.5906649,133.0477 2.7702537,133.0550 3.7419047,133.0623 4.8657556,133.0697 18.964502,133.0770 48.839222,133.0843 65.610092,133.0916 82.114944,133.0990 120.42712,133.1063 158.04358,133.1136 186.01329,133.1209 165.41281,133.1283 105.34171,133.1356 42.911503,133.1429 16.338728,133.1502 10.180838,133.1576 6.1706271,133.1649 3.3714585,133.1722 2.6957612,133.1796 2.0612974,133.1869 1.5965729,133.1942 1.0702928,133.2015 0.91055834,133.2089 0.78589112,133.2162 0.82139844,133.2235 0.77665049,133.2309 0.88436902,133.2382 1.0273566,133.2455 1.1341662,133.2529 0.99886382,133.2602 0.48142269,133.2675 0.78640687,133.2748 0.88383645,133.2822 0.42824817,133.2895 0.42843333,133.2968 0.60728014,133.3042 0.77691317,133.3115 0.49061033,133.3188 0.19632585,133.3262 0.339899,133.3335 0.70540088,133.3408 0.50889033,133.3482 0.55404603,133.3555 0.83041537,133.3628 0.9906503,133.3702 0.77642095,133.3775 0.54477489,133.3848 0.61605322,133.3922 0.48171529,133.3995 0.22298305,133.4068 0.26806083,133.4142 0.32151169,133.4215 0.21405376,133.4289 0.37564746,133.4362 0.90310609,133.4435 1.1875161,133.4509 1.0260495,133.4582 0.86562127,133.4655 0.67813438,133.4729 0.41058969,133.4802 0.4466207,133.4875 0.82170695,133.4949 0.91071558,133.5022 0.59798539,133.5096 0.57257265,133.5169 1.48356,133.5242 1.8387947,133.5316 1.3112447,133.5389 0.83032137,133.5462 1.0450877,133.5536 0.93684357,133.5609 0.65124613,133.5683 0.7864933,133.5756 1.0269554,133.5829 0.74041229,133.5903 0.5711273,133.5976 0.33886263,133.6050 0.21422121,133.6123 0.55446029,133.6196 1.0719784,133.6270 1.0262905,133.6343 0.80328453,133.6417 0.83952999,133.6490 0.88438034,133.6563 0.94659328,133.6637 0.91928786,133.6710 1.0084327,133.6784 0.92878121,133.6857 1.044794,133.6931 0.6602217,133.7004 0.36582038,133.7077 0.30342454,133.7151 0.20540452,133.7224 0.27700263,133.7298 0.42895195,133.7371 0.71514082,133.7445 1.0540516,133.7518 1.2050726,133.7592 1.2407392,133.7665 1.2680619,133.7738 1.1427014,133.7812 0.63292915,133.7885 0.2226871,133.7959 0.33975336,133.8032 0.73297274,133.8106 0.92036694,133.8179 1.1165298,133.8253 1.3030618,133.8326 1.1159413,133.8400 1.1341048,133.8473 0.9368695,133.8547 0.71337491,133.8620 0.20467778,133.8693 0.10749923,133.8767 0.37591529,133.8840 0.70669144,133.8914 1.1337762,133.8987 0.80224431,133.9061 0.50835699,133.9134 0.4558228,133.9208 0.82175583,133.9281 0.93751103,133.9355 1.2414116,133.9428 1.1159412,133.9502 0.8029381,133.9575 0.45537788,133.9649 0.89399087,133.9722 1.1608,133.9796 0.83004099,133.9869 0.8568238,133.9943 0.71368229,134.0016 0.49058047,134.0090 0.26774672,134.0163 0.50962669,134.0237 0.91218573,134.0310 1.6255327,134.0384 1.6156175,134.0457 1.6166754,134.0531 1.7149047,134.0605 2.1260092,134.0678 3.6858766,134.0752 8.5107832,134.0825 13.045388,134.0899 12.800023,134.0972 14.810861,134.1046 27.875303,134.1119 46.795288,134.1193 51.929985,134.1266 36.354004,134.1340 15.259982,134.1413 4.4603877,134.1487 2.4184191,134.1561 2.0442748,134.1634 1.4356254,134.1708 1.0706486,134.1781 1.1075119,134.1855 1.1258065,134.1928 1.4099411,134.2002 0.95415646,134.2076 0.89272255,134.2149 0.79436523,134.2223 0.45503759,134.2296 0.29517981,134.2370 0.68862265,134.2443 1.1970919,134.2517 1.4106328,134.2591 1.1328872,134.2664 0.68665999,134.2738 0.66087991,134.2811 0.70608866,134.2885 0.87493223,134.2958 0.54414278,134.3032 0.65221393,134.3106 0.91992885,134.3179 0.71362382,134.3253 0.32112265,134.3326 0.54478139,134.3400 0.48170707,134.3474 0.25879198,134.3547 0.27681789,134.3621 0.20524646,134.3695 0.16974042,134.3768 0.11599879,134.3842 0.089370571,134.3915 0.1787184,134.3989 0.19666629,134.4063 0.44686362,134.4136 0.62531739,134.4210 0.7590844,134.4283 0.85700905,134.4357 1.0804785,134.4431 1.1788428,134.4504 0.86556059,134.4578 0.61530113,134.4652 0.41047058,134.4725 0.31247792,134.4799 0.42009068,134.4873 0.72366673,134.4946 0.82129222,134.5020 0.70591003,134.5094 0.97386563,134.5167 0.7759639,134.5241 0.40105501,134.5314 0.53601235,134.5388 0.69673777,134.5462 0.64247513,134.5535 0.37504131,134.5609 0.55398244,134.5683 0.72345221,134.5756 1.0094634,134.5830 1.1607875,134.5904 0.95457178,134.5977 0.49974841,134.6051 0.70585829,134.6125 1.0194148,134.6199 1.5632956,134.6272 1.4089298,134.6346 0.76636761,134.6420 0.65243995,134.6493 1.2507932,134.6567 1.1782309,134.6641 1.0451673,134.6714 1.3571624,134.6788 1.3028905,134.6862 1.2415459,134.6935 1.6254721,134.7009 1.7855794,134.7083 1.579891,134.7157 1.2678205,134.7230 1.3749797,134.7304 1.3209059,134.7378 0.99984187,134.7451 0.83024019,134.7525 0.6426239,134.7599 0.60675865,134.7673 0.55460894,134.7746 1.0996573,134.7820 1.1336434,134.7894 0.89228141,134.7967 0.82139009,134.8041 1.0801548,134.8115 1.1066906,134.8189 0.97366226,134.8262 1.2601821,134.8336 1.8396543,134.8410 1.686251,134.8484 1.0348216,134.8557 0.75010604,134.8631 0.96444386,134.8705 1.2500373,134.8779 1.1791044,134.8852 1.4550135,134.8926 1.2682282,134.9000 1.9654121,134.9074 2.0358379,134.9147 2.5102885,134.9221 3.581847,134.9295 4.1257272,134.9369 3.963732,134.9442 3.6426842,134.9516 3.7324665,134.9590 3.8672307,134.9664 5.1890488,134.9738 6.0463986,134.9811 7.9506373,134.9885 10.690047,134.9959 11.948457,135.0033 14.356499,135.0107 19.765198,135.0180 25.404634,135.0254 28.357779,135.0328 29.219517,135.0402 32.940754,135.0475 48.255283,135.0549 83.927284,135.0623 140.80124,135.0697 247.27815,135.0771 595.44336,135.0845 2699.136,135.0918 7449.9419,135.0992 9777.2422,135.1066 7135.5811,135.1140 2977.1255,135.1214 977.86096,135.1287 645.06622,135.1361 445.85056,135.1435 268.28546,135.1509 150.26122,135.1583 76.838608,135.1657 43.203365,135.1730 25.638821,135.1804 16.570227,135.1878 12.180444,135.1952 7.0636816,135.2026 4.8114023,135.2100 5.1079435,135.2173 5.9999223,135.2247 6.338913,135.2321 5.3302264,135.2395 4.9287438,135.2469 5.750031,135.2543 5.9821134,135.2617 5.6161914,135.2690 5.0161905,135.2764 3.6139045,135.2838 3.170166,135.2912 3.7146833,135.2986 4.1907463,135.3060 6.2881894,135.3134 5.2825942,135.3207 4.1405759,135.3281 3.5438538,135.3355 2.9629998,135.3429 2.5717044,135.3503 3.0094583,135.3577 2.6415155,135.3651 2.4641488,135.3725 3.0720191,135.3798 3.4024961,135.3872 3.3474524,135.3946 2.3379986,135.4020 2.7787478,135.4094 3.6612861,135.4168 2.6867805,135.4242 2.5364091,135.4316 2.7319748,135.4390 2.4824998,135.4464 2.9001963,135.4537 2.0622931,135.4611 3.0111506,135.4685 3.3298848,135.4759 2.9631016,135.4833 3.1338596,135.4907 2.7230766,135.4981 1.8558632,135.5055 1.5891352,135.5129 1.9117528,135.5203 2.2149417,135.5277 1.9451662,135.5351 1.0877483,135.5425 1.1609716,135.5498 1.3034908,135.5572 1.1612465,135.5646 1.4648705,135.5720 1.3744042,135.5794 1.3127689,135.5868 1.4380873,135.5942 1.7054762,135.6016 2.1335814,135.6090 2.3030932,135.6164 1.9281957,135.6238 1.6701269,135.6312 1.7864389,135.6386 1.4992163,135.6460 1.0349723,135.6534 1.1695349,135.6608 1.240836,135.6682 1.1695597,135.6756 1.2771451,135.6830 1.2767687,135.6904 0.89219916,135.6978 0.57115906,135.7052 0.55360138,135.7126 0.57169628,135.7200 0.72339302,135.7274 0.81277764,135.7348 0.98291641,135.7422 1.3579636,135.7495 1.5531423,135.7569 1.0790046,135.7643 0.65182972,135.7717 0.89352638,135.7791 1.0987929,135.7865 1.4288632,135.7939 1.4638244,135.8013 1.491944,135.8087 2.0543456,135.8161 1.9096137,135.8236 1.5976762,135.8310 1.3300524,135.8384 0.97301191,135.8458 0.78535748,135.8532 0.62487173,135.8606 1.027603,135.8680 1.295457,135.8754 1.401837,135.8828 1.5529884,135.8902 1.4554369,135.8976 1.7070465,135.9050 2.321852,135.9124 1.783511,135.9198 0.94555205,135.9272 1.3406979,135.9346 2.2244449,135.9420 2.3203547,135.9494 1.6145744,135.9568 1.1070815,135.9642 1.4559309,135.9716 1.5365781,135.9790 1.8054804,135.9864 2.7776072,135.9938 2.9101532,136.0012 3.1427977,136.0086 3.7328048,136.0160 5.37362,136.0235 16.719212,136.0309 55.431156,136.0383 89.757973,136.0457 79.5868,136.0531 43.931919,136.0605 25.183294,136.0679 30.097794,136.0753 58.35611,136.0827 170.61119,136.0901 533.38519,136.0975 973.19647,136.1049 991.63141,136.1123 588.89398,136.1198 240.08078,136.1272 139.8893,136.1346 112.23865,136.1420 64.816414,136.1494 30.170599,136.1568 15.28772,136.1642 9.2597742,136.1716 5.0036492,136.1790 3.2670135,136.1864 2.4715991,136.1939 1.5513771,136.2013 1.2586278,136.2087 1.5546695,136.2161 1.6157541,136.2235 0.99874294,136.2309 0.89256608,136.2383 0.96455097,136.2457 1.1609496,136.2532 1.4297258,136.2606 1.9564514,136.2680 2.2674043,136.2754 1.8202431,136.2828 1.5976169,136.2902 1.6965255,136.2976 1.7858609,136.3050 1.7145346,136.3125 1.464721,136.3199 1.7765141,136.3273 1.5525471,136.3347 1.3661938,136.3421 1.4285034,136.3495 0.90177459,136.3570 1.0182196,136.3644 0.92876774,136.3718 1.1065925,136.3792 0.61518371,136.3866 0.6432144,136.3940 0.81280333,136.4014 0.64279944,136.4089 0.75045687,136.4163 1.1349485,136.4237 1.3480713,136.4311 1.1152031,136.4385 0.97269595,136.4460 0.78527564,136.4534 0.34765032,136.4608 0.16078247,136.4682 0.39372233,136.4756 0.67016274,136.4830 0.73183459,136.4905 0.65173185,136.4979 0.68768787,136.5053 0.80323273,136.5127 0.65174955,136.5201 0.74138248,136.5276 0.79508317,136.5350 0.86629921,136.5424 0.90166587,136.5498 0.73143345,136.5572 0.41021663,136.5647 0.58064777,136.5721 0.65195167,136.5795 0.83080328,136.5869 1.1436657,136.5944 1.4646982,136.6018 1.4554281,136.6092 1.4278861,136.6166 1.0350404,136.6240 1.0980481,136.6315 1.3482016,136.6389 1.3041517,136.6463 1.0538429,136.6537 1.1161746,136.6612 1.3657672,136.6686 1.2494361,136.6760 1.1695621,136.6834 1.0625855,136.6909 0.96444541,136.6983 0.94693863,136.7057 1.2230092,136.7131 1.0525744,136.7206 0.88347644,136.7280 0.78584921,136.7354 0.63418019,136.7428 0.59782261,136.7503 0.28551954,136.7577 0.56303281,136.7651 0.8663553,136.7725 0.73201972,136.7800 0.5265674,136.7874 0.49968395,136.7948 0.35721382,136.8023 0.47371584,136.8097 0.71459872,136.8171 0.84827691,136.8245 0.94651604,136.8320 0.92859876,136.8394 0.8837567,136.8468 0.90173262,136.8543 0.84834146,136.8617 1.2051669,136.8691 1.1967077,136.8765 1.4561951,136.8840 1.4464777,136.8914 1.1416115,136.8988 0.67796284,136.9063 0.74147397,136.9137 0.95560509,136.9211 1.2230623,136.9286 0.80297095,136.9360 0.33007124,136.9434 0.14273487,136.9508 0.37598085,136.9583 1.1257992,136.9657 1.0802987,136.9731 0.78497487,136.9806 0.44656062,136.9880 1.0464469,136.9954 1.5274388,137.0029 1.6244394,137.0103 1.3827175,137.0177 0.77647126,137.0252 1.61159,137.0326 5.2958307,137.0400 10.452173,137.0475 11.478511,137.0549 10.182324,137.0623 18.277458,137.0698 41.361698,137.0772 58.25388,137.0847 59.546604,137.0921 73.440315,137.0995 103.40791,137.1070 112.80204,137.1144 83.41346,137.1218 45.992138,137.1293 25.957184,137.1367 17.213911,137.1441 14.777776,137.1516 13.470492,137.1590 9.8462191,137.1665 4.3654795,137.1739 1.6756102,137.1813 1.1149813,137.1888 1.1159235,137.1962 1.3575898,137.2036 1.2408313,137.2111 0.80397326,137.2185 1.126887,137.2260 1.635069,137.2334 1.6419724,137.2408 1.0512724,137.2483 0.40933618,137.2557 0.31290466,137.2632 0.78761142,137.2706 1.4651394,137.2780 1.2840134,137.2855 0.55221665,137.2929 0.45547184,137.3004 0.54484147,137.3078 0.56203085,137.3152 0.41967267,137.3227 0.89381737,137.3301 1.4022415,137.3376 1.3479187,137.3450 0.84777272,137.3525 0.66062862,137.3599 0.90196228,137.3673 1.1249403,137.3748 0.79459959,137.3822 0.57996756,137.3897 0.32110283,137.3971 0.37540314,137.4046 0.51822716,137.4120 0.71452665,137.4194 0.78559017,137.4269 0.77713096,137.4343 1.0003797,137.4418 0.82090271,137.4492 0.69653404,137.4567 1.0272963,137.4641 1.0618649,137.4716 0.66040385,137.4790 0.6343888,137.4865 0.84844309,137.4939 0.954965,137.5013 0.86570603,137.5088 0.88477504,137.5162 1.1073725,137.5237 0.93706816,137.5311 0.90175551,137.5386 0.89271778,137.5460 0.80331296,137.5535 0.73271781,137.5609 1.0184896,137.5684 0.98136121,137.5758 0.84759051,137.5833 0.74989033,137.5907 0.84892803,137.5982 1.358156,137.6056 1.3653439,137.6131 0.64141303,137.6205 0.19585653,137.6280 0.27727306,137.6354 0.59885544,137.6429 0.58040571,137.6503 0.51771021,137.6578 0.74113864,137.6652 1.0183659,137.6727 1.3392985,137.6801 0.74038744,137.6876 0.34763017,137.6950 0.26773566,137.7025 0.41996574,137.7099 0.53598988,137.7174 0.62566411,137.7248 0.78598315,137.7323 0.67809916,137.7397 0.69651705,137.7472 0.85725349,137.7547 0.86568791,137.7621 0.80384356,137.7696 0.87593031,137.7770 1.2054918,137.7845 1.1776352,137.7919 0.73156941,137.7994 0.47328526,137.8068 0.55361587,137.8143 0.616,137.8217 0.51766551,137.8292 0.47341272,137.8367 0.55356723,137.8441 0.53550345,137.8516 0.68763208,137.8590 0.63375032,137.8665 0.42845824,137.8739 0.27667177,137.8814 0.20538273,137.8888 0.39342433,137.8963 0.68789703,137.9038 0.76778114,137.9112 0.77714759,137.9187 0.98226112,137.9261 0.94579452,137.9336 0.83884013,137.9411 0.59800565,137.9485 0.48217106,137.9560 0.3570312,137.9634 0.27658051,137.9709 0.33948198,137.9783 0.73249096,137.9858 0.83949459,137.9933 0.59818935,138.0007 0.56253803,138.0082 0.64261788,138.0156 0.7413736,138.0231 1.6191272,138.0306 3.4331603,138.0380 5.1551681,138.0455 5.8115463,138.0530 5.1791396,138.0604 8.099122,138.0679 14.37922,138.0753 18.342327,138.0828 15.912719,138.0903 17.817165,138.0977 44.795887,138.1052 82.728355,138.1127 86.232964,138.1201 53.578495,138.1276 21.926865,138.1350 15.851166,138.1425 19.154522,138.1500 16.327333,138.1574 8.2887373,138.1649 2.9315038,138.1724 1.4721481,138.1798 0.89222014,138.1873 0.92059273,138.1948 1.2949069,138.2022 1.0525689,138.2097 0.66927153,138.2172 0.62499219,138.2246 0.58918887,138.2321 0.60709465,138.2396 0.51788521,138.2470 0.54420596,138.2545 0.40166742,138.2620 0.8402229,138.2694 1.4380262,138.2769 1.535674,138.2844 1.0351245,138.2918 0.5621931,138.2993 0.60732758,138.3068 0.75877035,138.3142 0.74163377,138.3217 1.2780324,138.3292 1.7235454,138.3366 1.391896,138.3441 0.75799215,138.3516 0.55315059,138.3590 0.51733083,138.3665 0.45496672,138.3740 0.44642559,138.3815 0.49135545,138.3889 0.51838744,138.3964 0.66131479,138.4039 0.81266981,138.4113 0.59766233,138.4188 0.41045299,138.4263 0.54491502,138.4338 0.73227632,138.4412 0.74090439,138.4487 0.52636194,138.4562 0.41082424,138.4636 0.67945629,138.4711 0.91050106,138.4786 0.69669348,138.4861 0.95609277,138.4935 0.85706526,138.5010 0.73127282,138.5085 0.51764256,138.5160 0.94761074,138.5234 1.2053741,138.5309 0.96299225,138.5384 0.74010009,138.5459 0.58050674,138.5533 0.68849003,138.5608 1.1165704,138.5683 0.9907189,138.5758 1.0177034,138.5832 1.0263673,138.5907 0.8659634,138.5982 0.88439763,138.6057 1.0452828,138.6131 1.0802366,138.6206 0.69561166,138.6281 0.52662653,138.6356 0.9471851,138.6431 1.5003656,138.6505 1.3122464,138.6580 0.91985196,138.6655 1.009445,138.6730 1.4465228,138.6804 1.6520466,138.6879 1.8484458,138.6954 1.5082495,138.7029 0.99069118,138.7104 1.2241665,138.7178 1.7228431,138.7253 1.293249,138.7328 0.88397366,138.7403 0.74110073,138.7478 0.55303609,138.7552 0.41057363,138.7627 0.63400811,138.7702 0.59806055,138.7777 0.48204824,138.7852 0.53643906,138.7926 1.0991141,138.8001 1.2586633,138.8076 0.86580342,138.8151 0.72351199,138.8226 0.93810874,138.8301 1.2499138,138.8375 1.0179328,138.8450 1.0267447,138.8525 0.76737744,138.8600 0.86561835,138.8675 0.63364065,138.8750 0.75101751,138.8824 1.1427839,138.8899 1.1874875,138.8974 1.4839258,138.9049 1.8497041,138.9124 2.1964476,138.9199 2.4922788,138.9273 3.5487883,138.9348 5.1641526,138.9423 5.2924829,138.9498 3.986563,138.9573 3.051784,138.9648 3.1625018,138.9723 4.8727646,138.9797 7.9455609,138.9872 10.78103,138.9947 11.471501,139.0022 11.03461,139.0097 11.995069,139.0172 13.79261,139.0247 15.703796,139.0322 18.358292,139.0396 27.948881,139.0471 51.646046,139.0546 83.441505,139.0621 136.63643,139.0696 299.42355,139.0771 1235.5004,139.0846 3050.9607,139.0921 3769.3872,139.0996 2665.344,139.1070 1073.569,139.1145 397.04007,139.1220 286.20917,139.1295 263.56921,139.1370 229.63255,139.1445 166.21443,139.1520 87.592033,139.1595 36.061668,139.1670 18.796879,139.1745 13.158082,139.1820 7.6225519,139.1894 4.1901693,139.1969 3.0526912,139.2044 3.4477715,139.2119 3.1499412,139.2194 2.1856172,139.2269 1.6700652,139.2344 2.0901673,139.2419 2.4096272,139.2494 1.3550283,139.2569 0.73216975,139.2644 1.1168382,139.2719 1.5178688,139.2794 1.53703,139.2869 2.0738184,139.2944 2.652015,139.3019 2.0163271,139.3094 1.5613022,139.3168 1.3124627,139.3243 1.4918773,139.3318 1.6519969,139.3393 1.5892338,139.3468 1.5707079,139.3543 1.1319518,139.3618 0.62418836,139.3693 0.7327792,139.3768 1.0283766,139.3843 1.7331579,139.3918 1.7592813,139.3993 1.8297491,139.4068 1.36505,139.4143 1.4648799,139.4218 1.7949016,139.4293 1.6870073,139.4368 1.3204249,139.4443 0.6962918,139.4518 0.95626146,139.4593 1.4290397,139.4668 1.7422628,139.4743 2.1254313,139.4818 1.6955278,139.4893 1.2210171,139.4968 0.48151711,139.5043 0.8674795,139.5118 1.2501422,139.5193 1.5636617,139.5268 2.1526392,139.5343 1.7660986,139.5418 0.90869457,139.5493 0.41933036,139.5568 0.56309927,139.5643 0.86618721,139.5718 0.81258196,139.5793 0.69603789,139.5868 0.37466434,139.5943 0.7958172,139.6018 1.2054119,139.6093 1.0261945,139.6168 0.97327888,139.6243 0.81233257,139.6318 0.82135963,139.6393 0.85728246,139.6469 0.8747139,139.6544 0.72269934,139.6619 0.45526531,139.6694 0.2768366,139.6769 0.51001894,139.6844 1.1976081,139.6919 1.4296684,139.6994 1.8123642,139.7069 1.4189622,139.7144 1.5447234,139.7219 1.6608878,139.7294 1.6780984,139.7369 1.0072159,139.7444 0.48211139,139.7519 0.51825333,139.7594 0.50866711,139.7670 0.9198947,139.7745 1.2500726,139.7820 1.2321856,139.7895 0.99067622,139.7970 0.7320351,139.8045 0.86613804,139.8120 0.78548372,139.8195 0.90214378,139.8270 1.0627084,139.8345 0.98185921,139.8420 0.53562957,139.8495 0.49127668,139.8571 0.776981,139.8646 0.93772739,139.8721 0.76774216,139.8796 0.74940974,139.8871 0.70537513,139.8946 0.88464445,139.9021 1.116927,139.9096 1.71451,139.9171 1.6146499,139.9247 0.84738171,139.9322 0.52694499,139.9397 0.4018136,139.9472 0.71493512,139.9547 1.0365678,139.9622 0.99088132,139.9697 0.75782979,139.9772 0.44607946,139.9848 0.57167423,139.9923 0.69714928,139.9998 1.2243301,140.0073 1.3844856,140.0148 1.4471661,140.0223 1.6878679,140.0298 1.9381371,140.0374 2.9668477,140.0449 4.9513617,140.0524 7.5698433,140.0599 10.672262,140.0674 17.762691,140.0749 48.129536,140.0825 156.38609,140.0900 282.99591,140.0975 284.34641,140.1050 173.45688,140.1125 111.59003,140.1200 146.1515,140.1276 152.10599,140.1351 98.06057,140.1426 43.493134,140.1501 19.251814,140.1576 11.730978,140.1651 7.5816245,140.1727 4.4315567,140.1802 2.1664822,140.1877 1.4905093,140.1952 1.4820367,140.2027 1.1870263,140.2103 1.0718232,140.2178 1.3929504,140.2253 1.1686974,140.2328 0.63297737,140.2403 0.21399526,140.2479 0.24130312,140.2554 0.25020015,140.2629 0.44676915,140.2704 0.73262501,140.2779 1.0091908,140.2855 0.81231201,140.2930 0.79421645,140.3005 0.67830068,140.3080 0.78590101,140.3156 0.68775809,140.3231 0.75884026,140.3306 0.53527445,140.3381 0.50050825,140.3456 0.87581962,140.3532 1.0355724,140.3607 0.90996158,140.3682 0.60662371,140.3757 0.67031395,140.3833 1.1073556,140.3908 0.81186146,140.3983 0.50897861,140.4058 0.63382393,140.4134 0.66034585,140.4209 0.45526868,140.4284 0.35725075,140.4359 0.34812179,140.4435 0.37482426,140.4510 0.60753429,140.4585 0.9467147,140.4660 0.74109209,140.4736 0.76803797,140.4811 0.78575283,140.4886 0.72286177,140.4962 0.48167178,140.5037 0.41971526,140.5112 0.35718057,140.5187 0.41992232,140.5263 0.75005996,140.5338 0.84851974,140.5413 0.98288012,140.5489 0.95498461,140.5564 0.56220013,140.5639 0.75951391,140.5714 0.93742234,140.5790 0.60629541,140.5865 0.33893409,140.5940 0.3662228,140.6016 0.48225355,140.6091 0.58951104,140.6166 0.87520838,140.6242 0.71418774,140.6317 0.53530347,140.6392 0.49117783,140.6467 0.81295365,140.6543 0.84787369,140.6618 0.53544605,140.6693 0.48337603,140.6769 0.99154961,140.6844 0.82989788,140.6919 0.88375252,140.6995 0.89264184,140.7070 1.0270051,140.7145 1.0441792,140.7221 0.67784244,140.7296 0.3480204,140.7371 0.28578046,140.7447 0.41974932,140.7522 0.6874916,140.7597 0.60713798,140.7673 0.36599907,140.7748 0.17862339,140.7823 0.44746664,140.7899 1.179665,140.7974 1.5005844,140.8049 1.6245235,140.8125 1.0968716,140.8200 0.64269686,140.8276 0.70598936,140.8351 0.92916691,140.8426 0.99937809,140.8502 0.66005284,140.8577 0.8040024,140.8652 1.2240738,140.8728 1.589969,140.8803 1.3113277,140.8879 0.67756516,140.8954 0.73276901,140.9029 0.97303808,140.9105 0.65994471,140.9180 0.56266624,140.9255 1.0009164,140.9331 1.3039113,140.9406 1.0439432,140.9482 0.70604914,140.9557 1.1705654,140.9632 1.1331789,140.9708 0.83947605,140.9783 1.8970295,140.9859 4.1109362,140.9934 4.5420327,141.0009 2.6118567,141.0085 1.543552,141.0160 1.5451682,141.0236 2.2523916,141.0311 5.1775308,141.0386 10.962573,141.0462 12.946449,141.0537 11.555398,141.0613 12.024777,141.0688 16.470005,141.0764 29.637129,141.0839 47.655148,141.0914 58.029724,141.0990 56.073822,141.1065 55.137821,141.1141 64.489189,141.1216 68.722977,141.1292 51.73875,141.1367 29.241076,141.1443 17.35594,141.1518 14.922861,141.1593 10.273753,141.1669 5.3646502,141.1744 2.172497,141.1820 1.2323235,141.1895 1.5550436,141.1971 1.7049149,141.2046 1.1417001,141.2122 0.92827809,141.2197 0.76744145,141.2273 0.62455177,141.2348 0.7314828,141.2424 0.46412358,141.2499 0.4650211,141.2574 0.60706937,141.2650 0.49992612,141.2725 0.79572439,141.2801 0.97375977,141.2876 0.81181651,141.2952 0.6331746,141.3027 0.67842424,141.3103 0.7857185,141.3178 0.92852479,141.3254 0.52671862,141.3329 0.67908394,141.3405 0.91093111,141.3480 0.62470692,141.3556 0.63446456,141.3631 0.83915025,141.3707 0.50803161,141.3782 0.43724465,141.3858 0.45531839,141.3933 0.40172097,141.4009 0.33073565,141.4084 0.500736,141.4160 0.77688891,141.4235 0.66025883,141.4311 0.43730718,141.4387 0.5626862,141.4462 0.61616755,141.4538 0.60729122,141.4613 0.80391538,141.4689 1.1607449,141.4764 1.4370794,141.4840 0.99962562,141.4915 0.61611223,141.4991 0.50065631,141.5066 0.70583123,141.5142 0.86546987,141.5217 0.73156399,141.5293 0.57126272,141.5369 0.43739814,141.5444 0.42857403,141.5520 0.60793823,141.5595 0.93764895,141.5671 0.66005355,141.5746 0.67878658,141.5822 1.5541035,141.5897 1.9375402,141.5973 1.3566608,141.6049 0.66939068,141.6124 0.4640879,141.6200 0.43784374,141.6275 0.75960654,141.6351 1.0002064,141.6426 1.1336625,141.6502 1.1342046,141.6578 1.3212272,141.6653 0.89186251,141.6729 0.59813505,141.6804 0.63464588,141.6880 1.1266651,141.6956 1.3931106,141.7031 0.87331659,141.7107 0.54394442,141.7182 0.74107176,141.7258 0.7320112,141.7334 0.67888743,141.7409 0.65210354,141.7485 0.51761729,141.7560 0.46438211,141.7636 0.81288111,141.7712 1.0894418,141.7787 1.1959549,141.7863 0.66042727,141.7938 0.68787497,141.8014 0.78545225,141.8090 0.91094309,141.8165 1.2947047,141.8241 1.0264039,141.8317 0.81246471,141.8392 0.54454589,141.8468 0.44616964,141.8544 0.29428482,141.8619 0.30387759,141.8695 0.66101748,141.8770 0.68731636,141.8846 0.43743259,141.8922 0.35706711,141.8997 0.39284113,141.9073 0.54547799,141.9149 1.0006858,141.9224 1.0797894,141.9300 0.83948582,141.9376 0.91977704,141.9451 0.96410978,141.9527 1.4207563,141.9603 1.6789894,141.9678 1.2487705,141.9754 0.87373066,141.9830 0.87611735,141.9905 1.6259662,141.9981 1.8298607,142.0057 1.6433775,142.0132 1.5993557,142.0208 2.0994792,142.0284 2.5269153,142.0359 2.3750341,142.0435 3.0368419,142.0511 3.8308504,142.0586 4.5930171,142.0662 7.6261964,142.0738 14.357514,142.0814 34.496021,142.0889 124.11909,142.0965 332.04254,142.1041 445.6586,142.1116 343.40332,142.1192 162.70706,142.1268 127.11301,142.1343 218.5883,142.1419 244.61824,142.1495 163.3588,142.1571 62.881405,142.1646 29.345915,142.1722 28.798018,142.1798 27.1945,142.1873 16.905813,142.1949 6.7545767,142.2025 3.4177501,142.2101 2.8737488,142.2176 1.8650135,142.2252 1.2669863,142.2328 0.74018699,142.2404 0.62495899,142.2479 0.62532312,142.2555 0.75967354,142.2631 0.99983186,142.2707 0.85657483,142.2782 0.61553383,142.2858 0.31209669,142.2934 0.29487643,142.3010 0.5451867,142.3085 0.7952404,142.3161 1.2143068,142.3237 1.3035953,142.3313 1.1524408,142.3388 1.0534617,142.3464 0.8300671,142.3540 1.1521922,142.3616 1.4731405,142.3691 1.1602262,142.3767 0.99974287,142.3843 1.0446125,142.3919 1.1783932,142.3995 0.93729371,142.4070 0.66024917,142.4146 0.33022135,142.4222 0.40234533,142.4298 0.77752542,142.4374 1.1169633,142.4449 1.3847294,142.4525 1.4192737,142.4601 1.0075653,142.4677 0.7314744,142.4753 0.60696799,142.4828 0.45510104,142.4904 0.51803243,142.4980 0.72413474,142.5056 1.1169196,142.5132 1.2673395,142.5207 1.0262039,142.5283 0.8304432,142.5359 0.73228425,142.5435 1.0358901,142.5511 1.2764078,142.5586 1.0261337,142.5662 0.55315435,142.5738 0.29480013,142.5814 0.29463428,142.5890 0.26797655,142.5966 0.69720793,142.6041 1.4115334,142.6117 1.5632689,142.6193 1.3745592,142.6269 0.88216454,142.6345 0.42781839,142.6421 0.41982317,142.6496 0.31321079,142.6572 0.590051,142.6648 0.86625808,142.6724 0.93712872,142.6800 0.63329154,142.6876 0.45529309,142.6952 0.47333851,142.7027 0.6703701,142.7103 1.1254922,142.7179 1.2678782,142.7255 1.3029625,142.7331 0.76762193,142.7407 0.74136508,142.7483 0.69583905,142.7559 0.58893549,142.7634 0.50889295,142.7710 0.56290209,142.7786 0.80389166,142.7862 0.75006813,142.7938 0.7949478,142.8014 0.94640261,142.8090 0.86557263,142.8166 0.60637027,142.8242 0.38433769,142.8317 0.78700942,142.8393 1.0895119,142.8469 1.196223,142.8545 1.2318256,142.8621 0.98123115,142.8697 0.61600155,142.8773 0.80401838,142.8849 0.68715245,142.8925 0.48190257,142.9001 0.46426561,142.9077 0.36622986,142.9152 0.49109977,142.9228 0.48184708,142.9304 0.36599502,142.9380 0.26802126,142.9456 0.34845099,142.9532 0.53578216,142.9608 0.60694182,142.9684 0.58069038,142.9760 1.1263765,142.9836 1.9562261,142.9912 2.026561,142.9988 1.4098656,143.0064 0.92789954,143.0140 0.96406657,143.0215 1.348914,143.0291 1.9747266,143.0367 2.4379058,143.0443 2.446209,143.0519 2.6894913,143.0595 4.3687391,143.0671 7.2278705,143.0747 16.795883,143.0823 30.060852,143.0899 42.524395,143.0975 58.323402,143.1051 64.257706,143.1127 55.722736,143.1203 37.175011,143.1279 26.037096,143.1355 26.61252,143.1431 27.628906,143.1507 20.175798,143.1583 9.5598888,143.1659 3.5363369,143.1735 2.8126481,143.1811 2.9558334,143.1887 2.6070418,143.1963 1.695253,143.2039 0.99826092,143.2115 0.57941586,143.2191 0.36601672,143.2267 0.5180589,143.2343 0.75043184,143.2419 0.93790638,143.2495 0.96433628,143.2571 0.74944305,143.2647 0.48186097,143.2723 0.53565836,143.2799 0.36553854,143.2875 0.31251472,143.2951 0.50054264,143.3027 0.7059232,143.3103 0.59755325,143.3179 0.26820222,143.3255 0.80509174,143.3331 1.1781054,143.3407 0.89184713,143.3483 0.64285868,143.3559 0.75930709,143.3635 0.91025841,143.3711 0.83881605,143.3787 1.1075059,143.3863 1.2321881,143.3939 0.91069537,143.4015 0.7232911,143.4091 0.60679656,143.4167 0.45518467,143.4244 0.49989462,143.4320 0.36594382,143.4396 0.303657,143.4472 0.31281731,143.4548 0.5810169,143.4624 0.93772256,143.4700 1.0261797,143.4776 0.83908892,143.4852 0.57181704,143.4928 0.52700281,143.5004 0.67833567,143.5080 0.80395621,143.5156 1.2330531,143.5232 1.5358381,143.5308 1.5716498,143.5385 1.6065705,143.5461 0.96315199,143.5537 0.58908838,143.5613 0.37466723,143.5689 0.330111,143.5765 0.74131793,143.5841 0.93770653,143.5917 0.78570193,143.5993 0.55340958,143.6069 0.51812071,143.6146 0.68850893,143.6222 0.98243421,143.6298 0.74011821,143.6374 0.5264731,143.6450 0.76866645,143.6526 1.0098644,143.6602 1.0445023,143.6678 0.84757483,143.6754 0.99117804,143.6831 1.312196,143.6907 0.8293938,143.6983 0.41903976,143.7059 0.25903812,143.7135 0.48306099,143.7211 0.8490755,143.7287 0.90166712,143.7363 0.76730841,143.7440 0.70481414,143.7516 0.63385499,143.7592 0.67907435,143.7668 0.92023557,143.7744 1.1431913,143.7820 1.2054651,143.7896 1.2319279,143.7973 0.92828357,143.8049 0.82121688,143.8125 0.615821,143.8201 0.60722244,143.8277 0.57994801,143.8353 0.38339806,143.8430 0.16026963,143.8506 0.071807362,143.8582 0.48386088,143.8658 1.0011519,143.8734 1.0976102,143.8810 0.84753311,143.8887 0.93702734,143.8963 0.86542833,143.9039 0.60682917,143.9115 0.33916324,143.9191 0.42023304,143.9268 0.66094536,143.9344 0.69678414,143.9420 0.98202169,143.9496 0.63333982,143.9572 0.58110178,143.9648 0.91113746,143.9725 0.85716248,143.9801 1.0001796,143.9877 0.83880895,143.9953 0.65999925,144.0029 0.61590463,144.0106 0.69685209,144.0182 0.9644869,144.0258 0.91046846,144.0334 0.78585291,144.0411 1.2604672,144.0487 2.8328056,144.0563 5.4253078,144.0639 10.531606,144.0715 18.215395,144.0792 21.16477,144.0868 23.865963,144.0944 27.919088,144.1020 32.882561,144.1097 44.246754,144.1173 51.283581,144.1249 41.217457,144.1325 22.54022,144.1402 13.170281,144.1478 22.152956,144.1554 29.212385,144.1630 22.094137,144.1707 9.8658762,144.1783 3.3805485,144.1859 3.1448767,144.1935 3.2486432,144.2012 2.5952289,144.2088 1.4274992,144.2164 1.1794606,144.2240 1.2943896,144.2317 1.0267241,144.2393 1.2856245,144.2469 1.1685568,144.2545 0.59771264,144.2622 0.39350793,144.2698 0.4911541,144.2774 0.47306472,144.2851 0.66114807,144.2927 0.80387485,144.3003 0.71427161,144.3079 0.57124239,144.3156 0.47320414,144.3232 0.59833705,144.3308 0.75946629,144.3385 0.95519769,144.3461 0.82980186,144.3537 0.88383621,144.3613 0.82146782,144.3690 0.88428718,144.3766 1.0537074,144.3842 1.0539802,144.3919 1.1698567,144.3995 1.0171765,144.4071 0.60656124,144.4148 0.58034265,144.4224 0.59825975,144.4300 0.74186325,144.4377 1.1343783,144.4453 1.0616091,144.4529 0.73190624,144.4606 0.7593562,144.4682 0.83947176,144.4758 0.85688013,144.4835 0.69595212,144.4911 0.50884885,144.4987 0.47281954,144.5064 0.23183073,144.5140 0.23260358,144.5216 0.39297417,144.5293 0.42840618,144.5369 0.50930172,144.5445 0.7862305,144.5522 0.87517989,144.5598 1.1068733,144.5674 1.2676976,144.5751 1.2677325,144.5827 0.76742566,144.5903 0.64289182,144.5980 0.53560323,144.6056 0.23165467,144.6133 0.20602672,144.6209 0.61672908,144.6285 0.56188858,144.6362 0.2938593,144.6438 0.24115948,144.6514 0.49170282,144.6591 0.7150026,144.6667 0.94728357,144.6744 1.2229939,144.6820 1.0529438,144.6896 0.89307225,144.6973 0.98162043,144.7049 0.49030918,144.7126 0.45595488,144.7202 0.87570387,144.7278 1.0804826,144.7355 0.94578254,144.7431 0.55299056,144.7508 0.48214149,144.7584 0.5905658,144.7660 1.287083,144.7737 1.4009157,144.7813 1.0079157,144.7890 0.91925555,144.7966 0.79416287,144.8042 0.6962927,144.8119 0.52692461,144.8195 0.34826684,144.8272 0.41982409,144.8348 0.74240822,144.8425 1.3047458,144.8501 1.1508163,144.8577 0.56067187,144.8654 0.13340703,144.8730 0.26825327,144.8807 0.48262039,144.8883 0.83075702,144.8960 0.90186107,144.9036 1.0268308,144.9112 0.91012079,144.9189 0.51811647,144.9265 0.84905708,144.9342 0.87491006,144.9418 0.97289765,144.9495 1.0177791,144.9571 1.1432236,144.9648 1.2142565,144.9724 1.0360037,144.9801 1.2684089,144.9877 1.2316158,144.9954 1.0525104,145.0030 0.83896083,145.0106 0.78579944,145.0183 0.85730225,145.0259 1.2069401,145.0336 2.0920246,145.0412 3.082222,145.0489 4.585114,145.0565 9.0181742,145.0642 16.493223,145.0718 30.990881,145.0795 43.735374,145.0871 43.188305,145.0948 28.663986,145.1024 20.364019,145.1101 22.618366,145.1177 26.806589,145.1254 22.850962,145.1330 12.695282,145.1407 6.2441039,145.1483 5.9645042,145.1560 4.764327,145.1636 3.104913,145.1713 2.1051736,145.1789 1.5436589,145.1866 1.7142875,145.1942 1.6600002,145.2019 1.1329476,145.2095 0.6600408,145.2172 0.79460007,145.2249 1.0895871,145.2325 1.2058346,145.2402 1.1607358,145.2478 0.64227313,145.2555 0.34811407,145.2631 0.33936387,145.2708 0.5000931,145.2784 0.7234078,145.2861 0.80336273,145.2937 0.61557204,145.3014 0.48189792,145.3090 0.53624576,145.3167 0.76884317,145.3244 0.9644354,145.3320 0.75865424,145.3397 0.85785729,145.3473 1.2049761,145.3550 0.78470629,145.3626 0.62468046,145.3703 0.36559829,145.3780 0.2057346,145.3856 0.52744514,145.3933 0.58922559,145.4009 0.67882216,145.4086 0.98318005,145.4162 1.1964226,145.4239 0.78463453,145.4316 0.47287491,145.4392 0.53585368,145.4469 0.53577745,145.4545 0.69638509,145.4622 0.64263165,145.4699 0.55323255,145.4775 0.41927376,145.4852 0.21434624,145.4928 0.31299737,145.5005 0.42872387,145.5082 0.38384154,145.5158 0.48232254,145.5235 0.68739563,145.5311 0.59791726,145.5388 0.5626846,145.5465 0.9289313,145.5541 1.2142969,145.5618 0.96394742,145.5694 0.46452412,145.5771 0.52690953,145.5848 0.50893348,145.5924 0.61634076,145.6001 0.59804261,145.6078 0.66968143,145.6154 0.74992818,145.6231 0.74123412,145.6307 0.92000997,145.6384 0.93736011,145.6461 0.93729746,145.6537 0.93711746,145.6614 0.75901318,145.6691 0.90230405,145.6767 0.93799895,145.6844 0.96354085,145.6921 0.34697205,145.6997 0.10713934,145.7074 0.29601985,145.7151 0.8854233,145.7227 0.99925458,145.7304 0.57013434,145.7381 0.29434261,145.7457 0.33068815,145.7534 0.62531936,145.7611 0.77721488,145.7687 0.81249183,145.7764 0.62434739,145.7841 0.58003724,145.7917 0.4998928,145.7994 0.38367024,145.8071 0.22322652,145.8147 0.4383648,145.8224 0.82195348,145.8301 0.94632214,145.8377 0.91064125,145.8454 0.66934294,145.8531 0.50802815,145.8608 0.29439706,145.8684 0.47341773,145.8761 0.38415605,145.8838 0.60785276,145.8914 0.62493038,145.8991 0.46366021,145.9068 0.45528102,145.9144 0.6076709,145.9221 0.75896996,145.9298 0.56206596,145.9375 0.4107444,145.9451 0.53610325,145.9528 0.62510222,145.9605 0.66040963,145.9681 0.65180308,145.9758 0.73205864,145.9835 0.41920051,145.9912 0.26775768,145.9988 0.33935449,146.0065 0.34874251,146.0142 0.6614905,146.0219 1.0090618,146.0295 1.1873714,146.0372 1.2505194,146.0449 1.6350949,146.0526 2.1625187,146.0602 3.1001575,146.0679 4.3177338,146.0756 7.8471069,146.0833 12.284662,146.0909 17.342108,146.0986 17.200703,146.1063 13.467164,146.1140 10.105947,146.1216 12.015346,146.1293 16.110775,146.1370 15.262177,146.1447 9.8199911,146.1523 5.0732107,146.1600 2.8373306,146.1677 1.8475405,146.1754 1.1511284,146.1831 0.96358889,146.1907 0.91904831,146.1984 0.8033334,146.2061 0.70562029,146.2138 0.75034338,146.2215 1.0092126,146.2291 1.1872903,146.2368 0.89207971,146.2445 0.43738112,146.2522 0.36610699,146.2599 0.3303954,146.2675 0.57170832,146.2752 0.78557527,146.2829 0.96433246,146.2906 1.0622485,146.2983 0.67844623,146.3059 0.6433,146.3136 0.68773133,146.3213 0.86571366,146.3290 0.66904908,146.3367 0.51807559,146.3443 0.62546867,146.3520 0.55370724,146.3597 0.49975726,146.3674 0.53572685,146.3751 0.59835058,146.3828 0.46395686,146.3904 0.5176695,146.3981 0.49070388,146.4058 0.16927524,146.4135 0.13435428,146.4212 0.42043695,146.4289 0.6878686,146.4366 0.90193319,146.4442 1.1249632,146.4519 0.77649885,146.4596 0.60699713,146.4673 0.69600421,146.4750 0.49066377,146.4827 0.24126495,146.4904 0.25948122,146.4980 0.41058734,146.5057 0.30303955,146.5134 0.23220353,146.5211 0.3660638,146.5288 0.45573395,146.5365 0.87520492,146.5442 0.74117988,146.5518 0.67895883,146.5595 0.58948576,146.5672 0.63344991,146.5749 0.36526865,146.5826 0.39273378,146.5903 0.41115373,146.5980 0.63445473,146.6057 0.63390505,146.6134 0.63354027,146.6210 0.44624045,146.6287 0.33079782,146.6364 0.58081275,146.6441 0.7855134,146.6518 0.66925663,146.6595 0.58901036,146.6672 0.49099711,146.6749 0.56257534,146.6826 0.46438047,146.6903 0.67042142,146.6980 1.0895429,146.7056 0.92843592,146.7133 0.78510469,146.7210 0.41035396,146.7287 0.50898206,146.7364 0.29436639,146.7441 0.47386593,146.7518 0.88485301,146.7595 1.2320449,146.7672 0.90092653,146.7749 0.61577219,146.7826 0.67886549,146.7903 1.0446465,146.7980 0.9192757,146.8057 0.60681438,146.8134 0.52731025,146.8211 0.97422123,146.8287 1.0447061,146.8364 0.90093005,146.8441 0.45443609,146.8518 0.17863722,146.8595 0.33085516,146.8672 0.47313714,146.8749 0.55382615,146.8826 0.82204282,146.8903 0.86556685,146.8980 0.4814494,146.9057 0.50065213,146.9134 0.88449317,146.9211 0.82982069,146.9288 0.56194037,146.9365 0.41959623,146.9442 0.45629242,146.9519 0.94792259,146.9596 1.3211476,146.9673 1.231212,146.9750 1.179161,146.9827 1.367129,146.9904 1.7955462,146.9981 2.9538646,147.0058 8.242362,147.0135 18.930424,147.0212 23.336121,147.0289 18.412031,147.0366 12.048005,147.0443 20.825583,147.0520 59.499508,147.0597 95.990372,147.0674 92.95752,147.0751 76.864113,147.0828 183.39365,147.0905 456.95706,147.0982 603.31116,147.1059 446.8201,147.1136 189.27917,147.1213 64.043411,147.1290 41.888714,147.1367 32.506248,147.1444 21.32848,147.1521 12.666242,147.1598 8.0043011,147.1675 6.0039334,147.1752 3.7109599,147.1829 3.2404196,147.1906 2.319941,147.1983 1.6601436,147.2061 1.3925564,147.2138 0.91889095,147.2215 0.57128942,147.2292 0.30375141,147.2369 0.31256109,147.2446 0.39314955,147.2523 0.58055019,147.2600 0.70541316,147.2677 1.0179304,147.2754 1.0001155,147.2831 1.1698693,147.2908 0.9638685,147.2985 0.4638066,147.3062 0.67057317,147.3139 1.661975,147.3217 2.0716965,147.3294 1.6953275,147.3371 0.89149106,147.3448 0.50874299,147.3525 0.45576221,147.3602 0.81323677,147.3679 1.0094237,147.3756 1.0177253,147.3833 0.79446012,147.3910 0.88369751,147.3987 0.89232624,147.4065 0.6602875,147.4142 0.44677219,147.4219 0.55364704,147.4296 0.47322634,147.4373 0.66124964,147.4450 0.64255792,147.4527 0.49075705,147.4604 0.58018392,147.4681 0.4194358,147.4759 0.46456194,147.4836 0.71425879,147.4913 0.72358567,147.4990 1.1433519,147.5067 1.0802163,147.5144 0.97272569,147.5221 0.82090694,147.5298 0.66067898,147.5376 0.34840134,147.5453 0.48225409,147.5530 0.72371024,147.5607 1.036063,147.5684 0.97303933,147.5761 0.84790725,147.5838 0.60726404,147.5916 0.66086,147.5993 0.47259954,147.6070 0.33910087,147.6147 0.70552737,147.6224 0.90174949,147.6301 0.65146941,147.6379 0.35734203,147.6456 0.72415936,147.6533 1.2322954,147.6610 0.91915464,147.6687 0.87475532,147.6764 1.1699026,147.6842 1.3837864,147.6919 0.64213598,147.6996 0.21408011,147.7073 0.20547089,147.7150 0.30354887,147.7227 0.33949021,147.7305 0.53597307,147.7382 0.75876278,147.7459 0.90213442,147.7536 1.072276,147.7613 1.0985249,147.7691 1.0529327,147.7768 0.56159002,147.7845 0.28546602,147.7922 0.30390301,147.7999 0.49180779,147.8077 0.91140884,147.8154 1.2679703,147.8231 1.2851439,147.8308 0.97295099,147.8385 0.94665009,147.8463 0.94618601,147.8540 0.77618706,147.8617 0.67867762,147.8694 0.90243834,147.8772 0.83038169,147.8849 0.49915361,147.8926 0.24051948,147.9003 0.23232068,147.9081 0.24989112,147.9158 0.22378679,147.9235 0.56340927,147.9312 0.70522457,147.9389 0.63324165,147.9467 0.49082285,147.9544 0.55410939,147.9621 0.67857677,147.9698 0.51736385,147.9776 0.45553693,147.9853 0.66073334,147.9930 0.64293236,148.0007 0.74175155,148.0085 0.85784978,148.0162 1.2160977,148.0239 1.9125786,148.0317 2.249378,148.0394 2.1425269,148.0471 3.5586543,148.0548 6.8825521,148.0626 10.080583,148.0703 9.3081789,148.0780 10.225493,148.0857 24.538174,148.0935 59.538811,148.1012 90.049149,148.1089 99.573509,148.1167 101.43964,148.1244 113.40162,148.1321 100.04882,148.1398 61.949604,148.1476 25.400898,148.1553 10.265643,148.1630 6.4690833,148.1708 4.7285476,148.1785 3.3000321,148.1862 2.0595958,148.1940 0.89128166,148.2017 0.43791074,148.2094 0.61675674,148.2171 0.83016676,148.2249 0.74940687,148.2326 0.61568815,148.2403 0.45530632,148.2481 0.83928639,148.2558 1.125468,148.2635 1.3666099,148.2713 1.1606321,148.2790 1.0445917,148.2867 0.85704356,148.2945 0.66031778,148.3022 0.48173746,148.3099 0.62510329,148.3177 0.78603542,148.3254 0.71437472,148.3331 0.82145917,148.3409 1.0099729,148.3486 1.393438,148.3563 1.061029,148.3641 0.6062451,148.3718 0.58037043,148.3796 0.6345436,148.3873 0.84857082,148.3950 0.58921301,148.4028 0.76844835,148.4105 1.1970253,148.4182 1.2135451,148.4260 0.4899089,148.4337 0.34806561,148.4414 0.43750685,148.4492 0.44651636,148.4569 0.45550504,148.4647 0.53582364,148.4724 0.52701342,148.4801 0.71464717,148.4879 0.74110574,148.4956 0.5625065,148.5034 0.67863548,148.5111 0.77678841,148.5188 0.76793516,148.5266 0.63352859,148.5343 0.39234075,148.5421 0.32131222,148.5498 0.42863801,148.5575 0.57171929,148.5653 0.65182275,148.5730 0.78582019,148.5808 1.0995427,148.5885 1.6530428,148.5962 1.7406921,148.6040 1.2935374,148.6117 0.89191073,148.6195 0.56209391,148.6272 0.46413741,148.6349 0.40156564,148.6427 0.40200204,148.6504 0.54493016,148.6582 0.69650221,148.6659 0.74132782,148.6737 0.8928557,148.6814 0.79415315,148.6891 0.58012944,148.6969 0.47313577,148.7046 0.33942193,148.7124 0.48293838,148.7201 0.83095628,148.7279 0.981682,148.7356 0.82170635,148.7434 1.3487579,148.7511 1.3568265,148.7589 1.0264887,148.7666 0.79433328,148.7743 0.83058536,148.7821 0.91957599,148.7898 0.65998,148.7976 0.34769577,148.8053 0.19655375,148.8131 0.37512866,148.8208 0.44653443,148.8286 0.58959776,148.8363 0.50880837,148.8441 0.42855611,148.8518 0.58062905,148.8596 0.57117152,148.8673 0.40143108,148.8751 0.48246092,148.8828 0.64310473,148.8906 0.88448685,148.8983 1.241307,148.9061 0.96402401,148.9138 0.79454958,148.9216 0.75973403,148.9293 1.1248825,148.9371 0.83853787,148.9448 0.92871678,148.9526 0.94647551,148.9603 1.2867565,148.9681 1.698423,148.9758 2.3688748,148.9836 3.2513573,148.9913 3.365027,148.9991 4.145287,149.0068 7.3049703,149.0146 12.841325,149.0223 42.3372,149.0301 171.66054,149.0378 302.58463,149.0456 286.65002,149.0533 160.28104,149.0611 70.962608,149.0688 65.326523,149.0766 68.111214,149.0843 52.423031,149.0921 36.30719,149.0999 50.006767,149.1076 95.883591,149.1154 109.77706,149.1231 77.446373,149.1309 38.799114,149.1386 25.608641,149.1464 22.25638,149.1541 17.684206,149.1619 10.617331,149.1697 4.1875029,149.1774 2.0706441,149.1852 1.8653365,149.1929 1.0872415,149.2007 0.84808975,149.2084 1.1524312,149.2162 1.2592272,149.2240 1.3119552,149.2317 0.84751087,149.2395 0.65146935,149.2472 0.27632615,149.2550 0.13374214,149.2627 0.089396812,149.2705 0.30458197,149.2783 0.96546233,149.2860 1.2858238,149.2938 1.1067942,149.3015 0.96402758,149.3093 0.79414213,149.3171 0.57953167,149.3248 0.30369499,149.3326 0.67046249,149.3403 0.96459043,149.3481 0.97268993,149.3559 0.64320761,149.3636 0.79521912,149.3714 0.64214408,149.3791 0.64255416,149.3869 0.9647007,149.3947 1.4823854,149.4024 1.321246,149.4102 1.2136934,149.4180 0.6958074,149.4257 0.40214181,149.4335 0.47388116,149.4412 0.66124725,149.4490 0.74958074,149.4568 0.55335945,149.4645 0.63430673,149.4723 0.8216123,149.4801 1.4737444,149.4878 1.5351547,149.4956 0.78427178,149.5034 0.12463974,149.5111 0.23271449,149.5189 0.64348251,149.5267 0.94643468,149.5344 1.0265357,149.5422 0.90162534,149.5500 0.58018011,149.5577 0.42825121,149.5655 0.10680085,149.5733 0.25054851,149.5810 0.75107235,149.5888 0.98200268,149.5966 0.72385293,149.6043 1.2332516,149.6121 1.2219123,149.6199 0.62386453,149.6276 0.38377729,149.6354 0.3307209,149.6432 0.78660089,149.6509 1.1432089,149.6587 1.0797021,149.6665 0.64188558,149.6742 0.2852169,149.6820 0.25013146,149.6898 0.35763639,149.6975 0.63447487,149.7053 1.0096501,149.7131 1.0537822,149.7209 0.90160334,149.7286 0.75871885,149.7364 0.77664012,149.7442 0.90138763,149.7519 0.7584933,149.7597 0.54473954,149.7675 0.41982546,149.7753 0.46472454,149.7830 0.69677579,149.7908 0.77634048,149.7986 0.64257747,149.8063 0.78598893,149.8141 0.71415699,149.8219 0.57130605,149.8297 0.53534251,149.8374 0.25830036,149.8452 0.20558695,149.8530 0.60749972,149.8608 0.69613039,149.8685 0.49990374,149.8763 0.32132435,149.8841 0.3133617,149.8919 0.77765995,149.8996 0.86598241,149.9074 0.89261723,149.9152 0.71357626,149.9230 0.43714613,149.9307 0.50015432,149.9385 0.76808977,149.9463 1.0629239,149.9541 1.3040642,149.9618 1.2408377,149.9696 0.8206085,149.9774 0.41070548,149.9852 0.55471379,149.9930 0.99193543,150.0007 1.0524021,150.0085 0.61561632,150.0163 0.88436168,150.0241 2.6360252,150.0318 12.511444,150.0396 25.787798,150.0474 27.649414,150.0552 18.485929,150.0630 11.198447,150.0707 11.926751,150.0785 15.767465,150.0863 28.229038,150.0941 84.521286,150.1019 175.47264,150.1096 197.8578,150.1174 125.33745,150.1252 51.305386,150.1330 33.556339,150.1408 47.764698,150.1486 47.560448,150.1563 29.261734,150.1641 11.225227,150.1719 6.1559629,150.1797 4.175386,150.1875 2.1314201,150.1952 0.95401615,150.2030 0.20486514,150.2108 0.45566317,150.2186 0.84837139,150.2264 0.91130739,150.2342 0.95631063,150.2419 1.2500216,150.2497 1.1956712,150.2575 0.96409452,150.2653 1.0085888,150.2731 0.66961497,150.2809 0.89317477,150.2887 0.91960102,150.2964 0.81239223,150.3042 0.47272947,150.3120 0.39253026,150.3198 0.60792071,150.3276 1.0903403,150.3354 1.0885687,150.3432 0.60675675,150.3509 0.82191992,150.3587 0.91061157,150.3665 0.67824429,150.3743 0.42820105,150.3821 0.36605141,150.3899 0.38409242,150.3977 0.52730125,150.4055 0.70524108,150.4132 0.64221328,150.4210 0.75025851,150.4288 1.0186834,150.4366 1.1341536,150.4444 1.0262846,150.4522 0.85668021,150.4600 0.62470198,150.4678 0.37481266,150.4756 0.40231317,150.4834 0.70576864,150.4911 0.96445161,150.4989 0.93750876,150.5067 0.65146226,150.5145 0.48212498,150.5223 0.56227446,150.5301 0.57139909,150.5379 0.76778489,150.5457 0.68763793,150.5535 0.68728787,150.5613 0.40163395,150.5691 0.46451828,150.5769 0.35689133,150.5846 0.32127789,150.5924 0.34817931,150.6002 0.42869973,150.6080 0.63471347,150.6158 1.0720055,150.6236 0.85640097,150.6314 0.43708521,150.6392 0.50913668,150.6470 0.60711867,150.6548 0.59795707,150.6626 0.499825,150.6704 0.42824739,150.6782 0.27731034,150.6860 0.70687324,150.6938 1.0182072,150.7016 0.98115456,150.7094 0.66921043,150.7172 0.70512229,150.7250 0.37451228,150.7327 0.18749489,150.7405 0.42897147,150.7483 0.74998426,150.7561 0.67804497,150.7639 0.45521241,150.7717 0.42849687,150.7795 0.42878026,150.7873 0.42860296,150.7951 0.28592971,150.8029 0.47351259,150.8107 0.48227164,150.8185 0.74117094,150.8263 0.69635195,150.8341 0.6341036,150.8419 0.6167174,150.8497 0.83915037,150.8575 0.74990976,150.8653 0.83038723,150.8731 0.75819808,150.8809 0.5354895,150.8887 0.61618143,150.8965 0.77726173,150.9043 1.0178694,150.9121 0.88408154,150.9199 0.99140638,150.9277 0.74054021,150.9355 0.66057271,150.9433 1.0097805,150.9511 1.2592701,150.9589 0.91895914,150.9667 0.82169771,150.9745 1.1800832,150.9824 1.8339452,150.9902 3.0292037,150.9980 3.3560116,151.0058 3.1594455,151.0136 2.9191437,151.0214 2.8221619,151.0292 3.7784729,151.0370 6.0786338,151.0448 11.343285,151.0526 16.395597,151.0604 19.818233,151.0682 28.676525,151.0760 89.314919,151.0838 255.18631,151.0916 376.71719,151.0994 333.43423,151.1072 208.56654,151.1150 143.86159,151.1228 140.48404,151.1307 128.15039,151.1385 89.129341,151.1463 47.195339,151.1541 25.164383,151.1619 14.74177,151.1697 9.0957174,151.1775 5.2601814,151.1853 2.7286894,151.1931 1.4364532,151.2009 1.1068503,151.2087 1.0535275,151.2165 1.1609684,151.2244 1.2953395,151.2322 1.4552287,151.2400 0.9718895,151.2478 0.75908619,151.2556 1.0713422,151.2634 0.88331777,151.2712 0.79486829,151.2790 0.88393164,151.2868 0.8568238,151.2946 0.67834312,151.3025 0.45488301,151.3103 0.43812925,151.3181 1.1351801,151.3259 1.7067078,151.3337 2.1515462,151.3415 1.4629667,151.3493 1.0716853,151.3571 1.0177293,151.3650 0.90992802,151.3728 0.60631186,151.3806 0.46438953,151.3884 0.77727258,151.3962 0.89287674,151.4040 0.98226386,151.4118 0.80357552,151.4197 0.84801775,151.4275 0.64270824,151.4353 0.75894797,151.4431 0.75036287,151.4509 0.9828707,151.4587 1.1515806,151.4665 1.0173874,151.4744 1.0448309,151.4822 1.1336315,151.4900 0.82108116,151.4978 0.67909658,151.5056 0.91988719,151.5134 0.95460397,151.5213 0.58885199,151.5291 0.5807066,151.5369 0.77694046,151.5447 0.82186741,151.5525 0.87507766,151.5604 0.69622946,151.5682 0.87458378,151.5760 0.56196129,151.5838 0.45576164,151.5916 0.62540674,151.5994 0.91103506,151.6073 1.2235352,151.6151 1.30288,151.6229 0.72241527,151.6307 0.62517917,151.6385 0.83979666,151.6464 1.2147485,151.6542 1.2770933,151.6620 1.0091122,151.6698 1.0360287,151.6776 1.0893471,151.6855 0.94614607,151.6933 0.8299588,151.7011 0.74966627,151.7089 0.82114023,151.7168 0.77665627,151.7246 0.7411043,151.7324 0.56264216,151.7402 0.58940554,151.7480 0.62485564,151.7559 0.56218106,151.7637 0.32137772,151.7715 0.59000903,151.7793 1.071637,151.7872 0.94575518,151.7950 0.45490772,151.8028 0.43763155,151.8106 0.54490006,151.8185 0.57127935,151.8263 0.45526788,151.8341 0.53561658,151.8419 0.68785346,151.8498 0.92033023,151.8576 0.93713617,151.8654 0.74040997,151.8732 0.65181971,151.8811 0.49116746,151.8889 0.47338775,151.8967 0.97351533,151.9045 1.0900829,151.9124 1.2330991,151.9202 1.2589382,151.9280 1.4636365,151.9359 1.2221848,151.9437 0.7766574,151.9515 1.0359657,151.9593 1.2053947,151.9672 0.96394104,151.9750 0.56229407,151.9828 0.83999443,151.9907 1.3940707,151.9985 2.1069069,152.0063 1.5077423,152.0141 1.0709553,152.0220 0.95722818,152.0298 1.9658836,152.0376 2.4558311,152.0455 3.3585372,152.0533 4.9173703,152.0611 12.739817,152.0690 34.35244,152.0768 63.637238,152.0846 85.887276,152.0925 87.55027,152.1003 83.011894,152.1081 151.04227,152.1160 354.79727,152.1238 480.44611,152.1316 373.71924,152.1395 163.83946,152.1473 52.837971,152.1551 28.188351,152.1630 18.476513,152.1708 12.327515,152.1786 8.2963953,152.1865 5.710763,152.1943 3.0939705,152.2021 1.4006842,152.2100 1.7685508,152.2178 1.6070627,152.2256 1.4455655,152.2335 0.97145069,152.2413 0.51724941,152.2491 0.42010501,152.2570 0.55382419,152.2648 0.50912255,152.2726 0.74151754,152.2805 0.76795006,152.2883 0.65096658,152.2962 0.50945413,152.3040 1.2339193,152.3118 1.5629442,152.3197 1.4640094,152.3275 1.2582892,152.3353 1.0263894,152.3432 0.77665645,152.3510 0.65996635,152.3589 0.41923925,152.3667 0.73223066,152.3745 0.91082078,152.3824 1.0714418,152.3902 0.94618976,152.3981 0.88415223,152.4059 0.85750884,152.4137 0.88361138,152.4216 0.73210466,152.4294 0.73227292,152.4373 0.50009203,152.4451 0.70624256,152.4529 1.152302,152.4608 1.2135382,152.4686 0.7582255,152.4765 0.5354827,152.4843 0.3655394,152.4922 0.3571113,152.5000 0.54507983,152.5078 0.56267768,152.5157 0.46407446,152.5235 0.30315849,152.5314 0.20515262,152.5392 0.22329879,152.5471 0.38399601,152.5549 0.47401997,152.5627 0.95625037,152.5706 1.0977572,152.5784 0.86526,152.5863 0.63370091,152.5941 0.68827158,152.6020 0.98230422,152.6098 0.704669,152.6177 0.66086382,152.6255 0.84858978,152.6333 0.83001089,152.6412 0.49991888,152.6490 0.66099119,152.6569 0.73196685,152.6647 0.56239635,152.6726 0.40182853,152.6804 0.42878345,152.6883 0.5980798,152.6961 0.73169249,152.7040 0.74148953,152.7118 1.0899971,152.7197 0.9821831,152.7275 0.77652538,152.7354 0.58891165,152.7432 0.44689277,152.7511 0.78587478,152.7589 0.73167264,152.7668 0.69633573,152.7746 0.67034835,152.7825 0.96436632,152.7903 0.63290852,152.7982 0.38344255,152.8060 0.33054346,152.8139 0.64367932,152.8217 0.91098124,152.8296 0.80312955,152.8374 0.55281639,152.8453 0.30399004,152.8531 0.58963567,152.8610 0.42828584,152.8688 0.5895136,152.8767 0.75880033,152.8845 0.49960223,152.8924 0.40161189,152.9002 0.48213845,152.9081 0.44668481,152.9159 0.79577971,152.9238 1.1432766,152.9316 1.0611588,152.9395 0.40105239,152.9473 0.63450944,152.9552 0.85749835,152.9630 0.71397632,152.9709 0.36593622,152.9788 0.60821372,152.9866 1.1617247,152.9945 1.3222204,153.0023 1.4646933,153.0102 1.8943253,153.0180 3.1129735,153.0259 5.7758293,153.0337 8.7740993,153.0416 10.007077,153.0495 16.81743,153.0573 63.320396,153.0652 126.61308,153.0730 144.64919,153.0809 113.56805,153.0887 75.801208,153.0966 61.489929,153.1045 63.871803,153.1123 79.522202,153.1202 92.311157,153.1280 84.310326,153.1359 58.836845,153.1438 41.255119,153.1516 34.225636,153.1595 24.928949,153.1673 12.27278,153.1752 5.2059436,153.1831 2.3010926,153.1909 1.3734266,153.1988 0.71345383,153.2066 0.90252626,153.2145 0.98227501,153.2224 0.8838138,153.2302 0.6511386,153.2381 0.45493212,153.2459 0.58919156,153.2538 0.67845738,153.2617 1.0629195,153.2695 1.0275135,153.2774 0.83940774,153.2852 0.74974078,153.2931 0.73173755,153.3010 0.57115048,153.3088 0.93763071,153.3167 0.98195142,153.3246 0.76775545,153.3324 0.47320443,153.3403 0.51821119,153.3482 0.64335245,153.3560 0.86614293,153.3639 0.81217724,153.3717 0.8128916,153.3796 0.91055065,153.3875 0.62444311,153.3953 0.74144429,153.4032 0.83004534,153.4111 0.74099416,153.4189 0.92005622,153.4268 0.89281613,153.4347 0.74083042,153.4425 0.82217318,153.4504 1.2329988,153.4583 1.0888245,153.4661 0.98180073,153.4740 1.0093505,153.4819 0.97295648,153.4897 0.66000545,153.4976 0.75890929,153.5055 0.91067362,153.5133 0.77693987,153.5212 0.78524834,153.5291 0.48185754,153.5370 0.51767308,153.5448 0.20531331,153.5527 0.5632652,153.5606 0.67883426,153.5684 0.79489547,153.5763 0.97334164,153.5842 0.9910031,153.5920 1.0182402,153.5999 1.1521015,153.6078 1.1334957,153.6157 0.8387776,153.6235 0.74097747,153.6314 0.95573527,153.6393 1.1961619,153.6471 0.77594715,153.6550 0.41043848,153.6629 0.3391653,153.6708 0.28566471,153.6786 0.45566815,153.6865 0.59839529,153.6944 0.64329714,153.7023 0.7231372,153.7101 0.55305803,153.7180 0.59853923,153.7259 0.8755517,153.7337 1.026616,153.7416 0.79489154,153.7495 1.0725981,153.7574 1.4374212,153.7652 1.1238285,153.7731 0.5618974,153.7810 0.44685379,153.7889 0.80488878,153.7967 1.4114467,153.8046 1.2045072,153.8125 0.7935921,153.8204 0.67790067,153.8282 0.57115459,153.8361 0.41114098,153.8440 0.61658275,153.8519 0.6959675,153.8598 0.36559847,153.8676 0.42080355,153.8755 0.80429071,153.8834 0.73963344,153.8913 0.36542636,153.8991 0.42865774,153.9070 0.33054709,153.9149 0.59862316,153.9228 0.51777661,153.9307 0.65204901,153.9385 0.81283057,153.9464 0.8484751,153.9543 0.71408236,153.9622 0.53556782,153.9701 0.50885326,153.9779 0.49074131,153.9858 0.58020848,153.9937 0.62515628,154.0016 0.78604907,154.0095 0.88513964,154.0173 1.3495864,154.0252 1.6611111,154.0331 2.081032,154.0410 2.9312329,154.0489 4.9256244,154.0568 10.256391,154.0646 26.649445,154.0725 42.687725,154.0804 50.608459,154.0883 94.456535,154.0962 190.13927,154.1041 227.46909,154.1119 157.91611,154.1198 70.172203,154.1277 44.240459,154.1356 53.305485,154.1435 50.394314,154.1514 32.507755,154.1592 15.256342,154.1671 7.7775574,154.1750 3.7714748,154.1829 2.7119873,154.1908 2.1326153,154.1987 1.5173734,154.2066 1.0626506,154.2144 1.0534028,154.2223 0.80301511,154.2302 0.68760294,154.2381 0.66069502,154.2460 0.5171901,154.2539 0.24936351,154.2618 0.17875792,154.2697 0.42006278,154.2775 0.68791622,154.2854 0.99999583,154.2933 1.05303,154.3012 0.78565311,154.3091 0.6795041,154.3170 0.84860575,154.3249 0.59702951,154.3328 0.15987851,154.3407 0.10742082,154.3485 0.31338191,154.3564 0.60748059,154.3643 0.67811948,154.3722 0.67848843,154.3801 0.54458582,154.3880 0.46482578,154.3959 1.0545763,154.4038 1.4289957,154.4117 1.4902372,154.4196 1.1065528,154.4275 1.0802523,154.4353 0.78532636,154.4432 0.57994193,154.4511 0.27655485,154.4590 0.47358721,154.4669 0.83991736,154.4748 1.1970335,154.4827 1.2768898,154.4906 1.4103363,154.4985 1.1333225,154.5064 0.8221975,154.5143 1.3492687,154.5222 1.3836221,154.5301 0.85707235,154.5380 0.91948515,154.5459 0.80304605,154.5537 0.75852233,154.5616 0.69653642,154.5695 0.83996707,154.5774 0.97302037,154.5853 0.91916847,154.5932 0.7943601,154.6011 0.65202987,154.6090 0.749816,154.6169 0.43694863,154.6248 0.44722947,154.6327 0.86680782,154.6406 1.0711697,154.6485 0.91949636,154.6564 0.85691327,154.6643 0.66040951,154.6722 0.81291151,154.6801 1.0354846,154.6880 0.77600747,154.6959 0.63379222,154.7038 0.73211056,154.7117 0.54443735,154.7196 0.24116056,154.7275 0.27689591,154.7354 0.36609057,154.7433 0.55372441,154.7512 0.75900358,154.7591 0.88418198,154.7670 0.77742487,154.7749 0.83080482,154.7828 0.84732354,154.7907 0.54440218,154.7986 0.85805947,154.8065 1.0627215,154.8144 1.0800136,154.8223 0.9373973,154.8302 0.9912675,154.8381 0.99036378,154.8460 0.54400116,154.8539 0.33928782,154.8618 0.34824184,154.8697 0.46438915,154.8776 0.67017853,154.8855 0.86647093,154.8934 0.63294512,154.9013 0.097571611,154.9092 0.12526837,154.9171 0.22366171,154.9250 0.5011602,154.9329 0.95679694,154.9408 1.4826907,154.9488 1.4541739,154.9567 0.81989825,154.9646 0.37455633,154.9725 0.46469778,154.9804 0.72353971,154.9883 0.89292449,154.9962 1.0535907,155.0041 1.268823,155.0120 1.7780739,155.0199 2.1712165,155.0278 3.1813629,155.0357 5.617528,155.0436 12.192711,155.0515 17.694569,155.0594 19.255005,155.0674 18.536274,155.0753 28.695456,155.0832 46.623051,155.0911 61.222576,155.0990 64.752861,155.1069 64.409256,155.1148 68.995308,155.1227 73.624939,155.1306 69.413277,155.1385 46.368385,155.1464 24.59799,155.1544 11.860443,155.1623 7.5674057,155.1702 5.87925,155.1781 3.754292,155.1860 2.4175646,155.1939 1.9990609,155.2018 1.4903988,155.2097 1.2226988,155.2176 0.93690866,155.2256 0.6606701,155.2335 0.78540945,155.2414 0.65130788,155.2493 0.57138062,155.2572 0.52702707,155.2651 0.60705942,155.2730 0.50876153,155.2810 0.4913066,155.2889 0.54482996,155.2968 0.64268667,155.3047 0.51760834,155.3126 0.54478985,155.3205 0.58064455,155.3284 0.69686508,155.3364 0.62500656,155.3443 0.65229541,155.3522 1.0361016,155.3601 1.2057801,155.3680 1.4466525,155.3759 1.3562734,155.3838 0.98143226,155.3918 0.64243662,155.3997 0.47315264,155.4076 0.55399925,155.4155 0.84862697,155.4234 0.81214601,155.4313 0.61539066,155.4393 0.38353896,155.4472 0.29456165,155.4551 0.27669445,155.4630 0.36637142,155.4709 0.76864183,155.4789 1.0804909,155.4868 0.86561835,155.4947 0.86568129,155.5026 0.81268901,155.5105 1.080653,155.5185 0.75895137,155.5264 0.76810169,155.5343 0.8572244,155.5422 0.70496589,155.5501 0.49982795,155.5581 0.50895685,155.5660 0.42848358,155.5739 0.49148327,155.5818 0.87524307,155.5897 0.87452036,155.5977 0.48169205,155.6056 0.29460645,155.6135 0.36645731,155.6214 0.64320004,155.6293 0.79531896,155.6373 1.2243236,155.6452 1.5082048,155.6531 0.90910095,155.6610 0.4191367,155.6690 0.33052778,155.6769 0.61646348,155.6848 0.91056669,155.6927 0.40148845,155.7007 0.33943218,155.7086 0.42859024,155.7165 0.35701704,155.7244 0.25884464,155.7324 0.32197461,155.7403 0.58073479,155.7482 0.56258577,155.7561 0.71464336,155.7641 0.85728896,155.7720 1.0805006,155.7799 1.1429719,155.7878 1.0086815,155.7958 0.82129306,155.8037 0.90197265,155.8116 0.8835206,155.8195 0.65181416,155.8275 0.60673058,155.8354 0.28525957,155.8433 0.4116413,155.8513 0.75019252,155.8592 0.58834523,155.8671 0.240872,155.8750 0.43809608,155.8830 0.54436058,155.8909 0.42830268,155.8988 0.42866454,155.9068 0.32130769,155.9147 0.30357996,155.9226 0.43797883,155.9305 0.76851213,155.9385 0.73195094,155.9464 0.6155864,155.9543 0.71463507,155.9623 0.92920142,155.9702 0.95539039,155.9781 1.0713276,155.9861 1.1971821,155.9940 1.7328745,156.0019 1.8292506,156.0099 0.91799116,156.0178 0.41942993,156.0257 0.6525296,156.0337 1.1977888,156.0416 1.6718963,156.0495 2.118161,156.0575 3.1464818,156.0654 6.8211017,156.0733 13.618567,156.0813 20.647991,156.0892 26.983759,156.0971 31.334377,156.1051 42.021339,156.1130 57.031708,156.1209 58.357876,156.1289 42.943096,156.1368 40.702595,156.1447 78.37693,156.1527 114.20924,156.1606 100.3299,156.1685 51.453194,156.1765 17.969477,156.1844 13.107057,156.1924 14.711874,156.2003 11.196036,156.2082 5.7693744,156.2162 2.756222,156.2241 1.7484615,156.2320 0.97173828,156.2400 0.64249378,156.2479 0.59828854,156.2559 0.55346256,156.2638 0.29454729,156.2717 0.26819175,156.2797 0.52768791,156.2876 1.107794,156.2956 1.2945087,156.3035 1.2054718,156.3114 1.1252049,156.3194 1.1965179,156.3273 1.258948,156.3353 1.3213241,156.3432 1.2046658,156.3511 0.71311051,156.3591 0.3030341,156.3670 0.22343966,156.3750 0.3487857,156.3829 0.62606221,156.3908 0.97338325,156.3988 0.78444451,156.4067 0.41925338,156.4147 0.86636508,156.4226 1.0356421,156.4306 0.78550005,156.4385 0.41039643,156.4464 0.21420668,156.4544 0.25014979,156.4623 0.32160687,156.4703 0.41083103,156.4782 0.56270701,156.4862 0.61618036,156.4941 0.51793236,156.5020 0.67841429,156.5100 0.62498397,156.5179 0.72358227,156.5259 0.76777059,156.5338 0.8752504,156.5418 1.1076913,156.5497 0.9198094,156.5577 0.81224871,156.5656 0.74135488,156.5736 0.77652919,156.5815 0.57064676,156.5895 0.67015201,156.5974 0.8483246,156.6053 0.77619219,156.6133 0.77729714,156.6212 1.1435192,156.6292 1.1519547,156.6371 1.1964142,156.6451 1.061918,156.6530 0.84774441,156.6610 0.59788877,156.6689 0.57190132,156.6769 0.8842023,156.6848 0.6065858,156.6928 0.57106948,156.7007 0.66126043,156.7087 0.96510601,156.7166 1.0802058,156.7246 0.85631049,156.7325 0.4640024,156.7405 0.53638214,156.7484 1.0731661,156.7564 1.8047001,156.7643 1.7938877,156.7723 1.5521593,156.7802 1.0433667,156.7882 0.58015841,156.7961 0.51781625,156.8041 0.39251325,156.8120 0.35738686,156.8200 0.66103584,156.8280 0.66951847,156.8359 0.69723403,156.8439 1.3049982,156.8518 1.6967812,156.8598 1.6685002,156.8677 1.4995006,156.8757 1.4566839,156.8836 1.59863,156.8916 1.5433027,156.8995 0.90081781,156.9075 0.92950308,156.9154 1.9030226,156.9234 2.0978572,156.9314 1.6066036,156.9393 1.5006856,156.9473 2.0270765,156.9552 1.9381006,156.9632 2.3408036,156.9711 3.2340448,156.9791 4.3947568,156.9871 4.9912462,156.9950 4.7786112,157.0030 5.6369925,157.0109 6.8607583,157.0189 8.1972637,157.0268 8.8790522,157.0348 14.029288,157.0428 27.658411,157.0507 56.90498,157.0587 139.24492,157.0666 429.70737,157.0746 823.95111,157.0826 1089.7607,157.0905 1529.3373,157.0985 1843.741,157.1064 1500.4562,157.1144 739.31702,157.1224 246.79092,157.1303 128.87338,157.1383 99.919266,157.1462 74.719681,157.1542 57.042332,157.1622 37.7528,157.1701 20.084795,157.1781 10.219993,157.1860 7.6761603,157.1940 5.8540907,157.2020 4.2373805,157.2099 3.0137241,157.2179 2.2038181,157.2259 2.0538898,157.2338 1.9644492,157.2418 1.927562,157.2497 1.2586967,157.2577 1.2585469,157.2657 0.7671504,157.2736 0.92918545,157.2816 1.1079617,157.2896 1.3752686,157.2975 1.4197285,157.3055 1.4011018,157.3135 0.87435502,157.3214 0.92887771,157.3294 1.0359046,157.3374 1.3757401,157.3453 1.4015158,157.3533 0.99111795,157.3613 1.4655169,157.3692 1.9830751,157.3772 2.0884502,157.3852 1.2927837,157.3931 0.65967256,157.4011 0.59896231,157.4091 1.1260704,157.4170 1.2855469,157.4250 1.1425592,157.4330 1.2585592,157.4409 1.2325491,157.4489 1.7327899,157.4569 1.7317361,157.4648 1.3028629,157.4728 0.82993078,157.4808 0.74938786,157.4887 0.44654208,157.4967 0.78722113,157.5047 1.4735755,157.5127 1.6060393,157.5206 1.2589362,157.5286 1.4290398,157.5366 1.3300742,157.5445 1.0169222,157.5525 0.40998694,157.5605 0.37593874,157.5685 0.8046692,157.5764 1.1966201,157.5844 1.2758967,157.5924 0.78514016,157.6003 0.69628477,157.6083 0.5889883,157.6163 0.7148369,157.6243 1.0000223,157.6322 0.81204176,157.6402 0.54432273,157.6482 0.41999704,157.6562 0.71489352,157.6641 0.78622055,157.6721 1.1524915,157.6801 1.1869514,157.6881 0.79390532,157.6960 0.70546514,157.7040 0.7230553,157.7120 0.64290172,157.7200 0.87509304,157.7279 0.77633917,157.7359 0.4732973,157.7439 0.65267199,157.7519 0.96454298,157.7598 0.87480718,157.7678 0.72242546,157.7758 0.38370749,157.7838 0.73231274,157.7917 0.61574399,157.7997 0.45546204,157.8077 0.44645092,157.8157 0.64293158,157.8237 0.79461181,157.8316 0.72302312,157.8396 0.64291042,157.8476 0.74996442,157.8556 0.59793246,157.8635 0.46422249,157.8715 0.57192045,157.8795 0.92903745,157.8875 0.99997795,157.8955 1.1163918,157.9034 1.1966959,157.9114 1.312309,157.9194 1.3033342,157.9274 1.0801206,157.9354 0.8757444,157.9433 1.0989161,157.9513 1.1514362,157.9593 0.97306174,157.9673 0.95584244,157.9753 1.2773492,157.9833 1.6963934,157.9912 1.4908063,157.9992 1.2587663,158.0072 1.3932494,158.0152 1.3840436,158.0232 1.6083815,158.0312 3.3698268,158.0391 6.0034523,158.0471 8.14643,158.0551 10.247918,158.0631 19.808916,158.0711 56.801479,158.0791 106.43021,158.0870 147.39516,158.0950 187.04637,158.1030 210.74202,158.1110 184.09697,158.1190 143.79716,158.1270 153.46072,158.1350 163.95175,158.1429 130.23381,158.1509 112.73926,158.1589 258.34143,158.1669 451.17734,158.1749 437.15485,158.1829 235.24693,158.1909 72.149223,158.1989 28.290344,158.2068 20.450827,158.2148 14.030556,158.2228 8.9468575,158.2308 5.4342432,158.2388 3.551163,158.2468 2.1130054,158.2548 0.91875839,158.2628 0.77652931,158.2707 0.6349057,158.2787 1.4474401,158.2867 1.7313951,158.2947 1.7851275,158.3027 1.2671677,158.3107 0.8945446,158.3187 1.7241617,158.3267 1.2939864,158.3347 1.1237403,158.3427 0.50745565,158.3507 0.48285016,158.3586 0.89405304,158.3666 1.2855273,158.3746 0.98965865,158.3826 0.58058041,158.3906 0.84891844,158.3986 1.0983365,158.4066 1.2764443,158.4146 1.0271176,158.4226 1.34069,158.4306 1.6160228,158.4386 1.2934144,158.4466 0.8291319,158.4546 0.62541282,158.4626 1.0720061,158.4706 0.85650152,158.4785 0.59844542,158.4865 1.1262,158.4945 1.7052315,158.5025 1.1509168,158.5105 0.67858952,158.5185 0.62500983,158.5265 0.6601885,158.5345 0.6880576,158.5425 1.3763827,158.5505 1.6518705,158.5585 1.3650531,158.5665 0.69627094,158.5745 1.0084559,158.5825 0.70454746,158.5905 0.75917816,158.5985 0.5623011,158.6065 0.45552844,158.6145 0.87521833,158.6225 0.81263244,158.6305 0.60711759,158.6385 0.31171587,158.6465 0.11568291,158.6545 0.13422351,158.6625 0.473757,158.6705 0.67882907,158.6785 0.74141634,158.6865 1.0279477,158.6945 1.5548829,158.7025 1.7413465,158.7105 1.5520827,158.7185 0.81062704,158.7265 0.26769534,158.7345 0.55425358,158.7425 0.82166231,158.7505 0.80381829,158.7585 0.89301479,158.7665 1.1073906,158.7745 1.1875719,158.7825 1.0350533,158.7905 0.94676733,158.7985 1.2586557,158.8065 0.78489238,158.8145 0.58014148,158.8225 0.36675778,158.8305 0.84929997,158.8385 1.009251,158.8465 1.0890673,158.8545 0.86559159,158.8625 0.81253254,158.8705 0.74961847,158.8785 0.6781134,158.8865 0.7680437,158.8945 0.96457082,158.9026 1.1070924,158.9106 1.1247662,158.9186 1.1964709,158.9266 1.1610185,158.9346 0.91054672,158.9426 0.94718218,158.9506 1.8493339,158.9586 2.3143308,158.9666 2.7861152,158.9746 1.9169101,158.9826 1.1869379,158.9906 1.6445056,158.9986 1.9918607,159.0066 2.0987782,159.0146 2.3570039,159.0227 2.7339523,159.0307 4.3599067,159.0387 6.625896,159.0467 15.865865,159.0547 31.054302,159.0627 44.513401,159.0707 67.746101,159.0787 168.61002,159.0867 482.22507,159.0947 750.14508,159.1028 661.6322,159.1108 337.17972,159.1188 130.87869,159.1268 103.37859,159.1348 102.80877,159.1428 74.172928,159.1508 39.55167,159.1588 32.011654,159.1668 48.972725,159.1749 56.490753,159.1829 40.104893,159.1909 18.151342,159.1989 7.7292585,159.2069 4.6302562,159.2149 3.2749183,159.2229 2.6952863,159.2309 2.0439496,159.2390 1.6332253,159.2470 1.0522594,159.2550 0.49039522,159.2630 0.48254919,159.2710 1.1172813,159.2790 1.491925,159.2870 1.4552357,159.2951 1.1328377,159.3031 0.71365446,159.3111 0.91097564,159.3191 1.1161813,159.3271 0.99072349,159.3351 0.71396625,159.3432 0.71402901,159.3512 0.62492627,159.3592 0.5536691,159.3672 0.49172252,159.3752 1.0189145,159.3832 1.3303014,159.3913 0.95424759,159.3993 0.57976121,159.4073 0.59823954,159.4153 0.69672781,159.4233 0.97363627,159.4314 1.0264943,159.4394 1.0089283,159.4474 0.94614804,159.4554 0.47324342,159.4634 0.54503101,159.4714 0.49020204,159.4795 0.11543689,159.4875 0.27767268,159.4955 0.60717303,159.5035 0.25818926,159.5115 0.17001548,159.5196 0.29495716,159.5276 0.68016785,159.5356 1.4029022,159.5436 1.3388121,159.5517 1.2400929,159.5597 0.87378025,159.5677 0.81306332,159.5757 1.2155727,159.5837 1.7146748,159.5918 1.5618225,159.5998 0.90976608,159.6078 0.61547774,159.6158 0.50898188,159.6239 0.5269087,159.6319 0.50954431,159.6399 0.98338896,159.6479 1.3213215,159.6560 1.0967511,159.6640 0.55252135,159.6720 0.33963516,159.6800 0.57187551,159.6881 0.75898415,159.6961 0.69607162,159.7041 0.35668063,159.7121 0.37514892,159.7202 0.63428849,159.7282 0.73206174,159.7362 0.4553588,159.7442 0.4909564,159.7523 0.41928631,159.7603 0.39315775,159.7683 0.45603061,159.7763 0.670533,159.7844 0.91089255,159.7924 0.81174284,159.8004 0.56178963,159.8085 0.33891797,159.8165 0.30388099,159.8245 0.58966464,159.8325 0.69648117,159.8406 1.1695127,159.8486 1.071743,159.8566 0.90282017,159.8647 0.92806715,159.8727 0.58826178,159.8807 0.53592962,159.8887 0.66996175,159.8968 0.66911489,159.9048 0.33000997,159.9128 0.57316887,159.9209 1.3317449,159.9289 1.3472034,159.9369 0.78459084,159.9450 0.49992722,159.9530 0.62503421,159.9610 0.75884503,159.9691 0.84784478,159.9771 0.88408166,159.9851 0.95551538,159.9932 0.96405679,160.0012 1.0355576,160.0092 0.91070729,160.0173 0.86647087,160.0253 1.1794653,160.0333 2.0548365,160.0414 2.7596915,160.0494 2.7331276,160.0574 3.4858603,160.0655 6.4524293,160.0735 11.629632,160.0815 26.542337,160.0896 74.368881,160.0976 163.70908,160.1056 265.06693,160.1137 280.52072,160.1217 198.37796,160.1297 94.782829,160.1378 41.663395,160.1458 23.37834,160.1539 14.567518,160.1619 10.585336,160.1699 9.5222998,160.1780 7.6724887,160.1860 4.6918759,160.1940 2.2749581,160.2021 1.7137449,160.2101 1.3835136,160.2182 1.1966239,160.2262 1.4023607,160.2342 1.7053989,160.2423 1.5440599,160.2503 1.3119787,160.2584 0.97240651,160.2664 0.68692964,160.2744 0.57983625,160.2825 0.35735908,160.2905 0.69790757,160.2986 1.2863253,160.3066 1.1870152,160.3146 0.955028,160.3227 0.93691152,160.3307 0.75035465,160.3388 0.7774502,160.3468 0.76747245,160.3548 0.71416658,160.3629 0.6606189,160.3709 0.63358253,160.3790 0.67811948,160.3870 0.68824244,160.3951 1.2877027,160.4031 1.7856001,160.4111 1.3288931,160.4192 0.90117842,160.4272 0.6692304,160.4353 0.45485541,160.4433 0.32993791,160.4514 0.3929047,160.4594 0.49194962,160.4675 1.1438938,160.4755 1.5275344,160.4835 1.5440931,160.4916 1.008445,160.4996 1.0719705,160.5077 1.081228,160.5157 1.3924799,160.5238 0.89155048,160.5318 0.60685164,160.5399 0.47328362,160.5479 0.660855,160.5560 0.66918528,160.5640 0.41036257,160.5720 0.40162021,160.5801 0.3750625,160.5881 0.50915468,160.5962 0.42903748,160.6042 0.55415946,160.6123 0.69664901,160.6203 0.98179632,160.6284 0.93713099,160.6364 0.80303812,160.6445 0.48167127,160.6525 0.83084357,160.6606 1.1345862,160.6686 1.0628183,160.6767 0.92831582,160.6847 0.66949922,160.6928 0.79506576,160.7008 1.2779748,160.7089 1.5976752,160.7169 0.9182356,160.7250 0.94704729,160.7330 1.1973717,160.7411 1.2945871,160.7491 1.2137519,160.7572 0.96377581,160.7652 0.69593626,160.7733 0.60687906,160.7814 0.46440855,160.7894 0.43764177,160.7975 0.39267752,160.8055 0.43712428,160.8136 0.39255169,160.8216 0.42863449,160.8297 0.49108949,160.8377 0.42873123,160.8458 0.6429466,160.8538 0.7855882,160.8619 0.76795352,160.8699 0.36624536,160.8780 0.4379372,160.8861 0.68747318,160.8941 0.69586241,160.9022 0.65208781,160.9102 0.72452277,160.9183 1.1084256,160.9263 1.1692451,160.9344 0.8201741,160.9424 0.64271915,160.9505 0.94763368,160.9586 1.3845912,160.9666 1.3023837,160.9747 0.80246341,160.9827 0.71451986,160.9908 1.0538846,160.9988 1.0351005,161.0069 0.75964057,161.0150 1.3506073,161.0230 2.2438076,161.0311 2.9294224,161.0391 3.2618577,161.0472 5.3712907,161.0553 11.369902,161.0633 37.243927,161.0714 71.552277,161.0794 77.250557,161.0875 52.27594,161.0956 48.842617,161.1036 93.063942,161.1117 126.73006,161.1197 101.96306,161.1278 52.200832,161.1359 29.995609,161.1439 35.388519,161.1520 34.785248,161.1600 21.278883,161.1681 8.5157995,161.1762 2.9953179,161.1842 2.1447623,161.1923 2.5899353,161.2004 2.0244479,161.2084 1.4352968,161.2165 0.99905717,161.2246 0.90141696,161.2326 0.58019555,161.2407 0.83074206,161.2487 0.83050805,161.2568 0.93818384,161.2649 0.98196393,161.2729 0.66867465,161.2810 0.53557199,161.2891 0.59860265,161.2971 0.83971995,161.3052 0.94688624,161.3133 0.99054998,161.3213 0.58887291,161.3294 0.53608835,161.3375 0.58963042,161.3455 0.72330159,161.3536 0.83024114,161.3617 1.1165799,161.3697 1.5090941,161.3778 1.4819032,161.3859 1.061874,161.3939 0.55297112,161.4020 0.57161516,161.4101 0.92083055,161.4181 1.5368259,161.4262 1.6064285,161.4343 1.01607,161.4423 0.43684039,161.4504 0.55512488,161.4585 0.94764817,161.4666 1.2050785,161.4746 1.2853625,161.4827 1.4739169,161.4908 2.018657,161.4988 2.0795224,161.5069 1.2480843,161.5150 0.392474,161.5230 0.57211691,161.5311 0.81279916,161.5392 0.97307664,161.5473 0.7143259,161.5553 0.68726879,161.5634 0.56185311,161.5715 0.64320225,161.5796 0.68760026,161.5876 0.41913131,161.5957 0.339358,161.6038 0.45531306,161.6118 0.36562151,161.6199 0.27703217,161.6280 0.42008653,161.6361 0.58919269,161.6441 0.53547275,161.6522 0.42876348,161.6603 0.57202685,161.6684 0.8041417,161.6764 1.0262372,161.6845 0.74056751,161.6926 0.9376961,161.7007 0.82111067,161.7087 0.59836298,161.7168 0.74187535,161.7249 1.1251031,161.7330 1.3390898,161.7410 1.2945422,161.7491 0.83025676,161.7572 0.80405092,161.7653 1.0984272,161.7734 0.96415621,161.7814 0.94636548,161.7895 0.78492129,161.7976 0.33831787,161.8057 0.20557478,161.8137 0.41161984,161.8218 0.71472245,161.8299 1.0622203,161.8380 0.90152586,161.8461 0.78562623,161.8541 0.52628148,161.8622 0.30305752,161.8703 0.17851464,161.8784 0.2145803,161.8865 0.28570789,161.8945 0.22336034,161.9026 0.40276214,161.9107 0.74141848,161.9188 0.6421892,161.9269 0.41915971,161.9349 0.4735164,161.9430 0.76894838,161.9511 0.97291452,161.9592 0.52575886,161.9673 0.48246762,161.9754 0.7413522,161.9834 0.75927633,161.9915 0.93734211,161.9996 0.74021095,162.0077 0.48196861,162.0158 0.41068777,162.0239 0.43791202,162.0319 0.97489989,162.0400 1.7432749,162.0481 2.1076229,162.0562 2.1798837,162.0643 3.9014764,162.0724 7.9194307,162.0804 9.3638315,162.0885 8.0665846,162.0966 10.048218,162.1047 19.882145,162.1128 28.228134,162.1209 29.217405,162.1290 26.420748,162.1370 27.283581,162.1451 25.060726,162.1532 16.345835,162.1613 6.5393105,162.1694 2.611937,162.1775 1.6960905,162.1856 1.7952931,162.1937 1.6331282,162.2017 1.0792928,162.2098 0.65124333,162.2179 0.81320798,162.2260 1.1525241,162.2341 1.0888989,162.2422 0.83862203,162.2503 0.6785782,162.2584 0.72323847,162.2665 0.81292588,162.2745 1.0275004,162.2826 1.2321554,162.2907 0.99886876,162.2988 0.53524286,162.3069 0.79550493,162.3150 1.026903,162.3231 0.90136713,162.3312 0.68687057,162.3393 0.53540283,162.3474 0.49118194,162.3555 0.42870352,162.3635 0.48245686,162.3716 0.70522439,162.3797 0.7229827,162.3878 0.50942332,162.3959 0.68808949,162.4040 1.0533764,162.4121 1.0174457,162.4202 0.87469047,162.4283 0.59790719,162.4364 0.75946099,162.4445 0.95592529,162.4526 0.75935453,162.4607 0.8390708,162.4688 0.64192575,162.4769 0.48209766,162.4850 0.50933897,162.4930 0.64250988,162.5011 0.41907915,162.5092 0.39357355,162.5173 0.69775707,162.5254 0.94648373,162.5335 0.80319798,162.5416 0.82101262,162.5497 0.65121019,162.5578 0.64286882,162.5659 0.73189682,162.5740 0.51727331,162.5821 0.37485796,162.5902 0.43755791,162.5983 0.26769757,162.6064 0.17851038,162.6145 0.16970277,162.6226 0.19687574,162.6307 0.38485244,162.6388 0.73273569,162.6469 0.93687052,162.6550 0.7944926,162.6631 1.1252468,162.6712 1.0262192,162.6793 0.53542954,162.6874 0.48217973,162.6955 0.44616869,162.7036 0.57115275,162.7117 0.48249677,162.7198 0.59880114,162.7279 0.58935076,162.7360 0.4909156,162.7441 0.64308983,162.7522 0.91068143,162.7603 0.66000098,162.7684 0.276452,162.7765 0.39322373,162.7846 0.68749231,162.7927 0.72315937,162.8008 0.93860561,162.8089 1.1532404,162.8170 1.2313379,162.8251 0.64133328,162.8332 0.41078037,162.8413 0.5452686,162.8494 0.75012875,162.8575 0.74113035,162.8657 0.90189731,162.8738 0.79411328,162.8819 0.678424,162.8900 0.8223272,162.8981 1.2864523,162.9062 1.294422,162.9143 1.0263447,162.9224 1.0536989,162.9305 1.2680522,162.9386 1.0530585,162.9467 0.68646014,162.9548 0.39265069,162.9629 0.59923899,162.9710 1.4706328,162.9791 4.5223417,162.9872 8.3497257,162.9954 9.4600725,163.0035 6.2264218,163.0116 2.6430454,163.0197 1.8475983,163.0278 2.2249217,163.0359 4.2860575,163.0440 10.593382,163.0521 15.95338,163.0602 17.454035,163.0683 23.295507,163.0764 75.50666,163.0846 175.61742,163.0927 213.283,163.1008 144.45311,163.1089 57.661278,163.1170 24.08605,163.1251 22.728033,163.1332 23.305517,163.1413 22.755678,163.1494 19.55188,163.1576 14.989732,163.1657 10.596881,163.1738 5.4092488,163.1819 1.5760906,163.1900 0.93740427,163.1981 0.79511404,163.2062 1.2690219,163.2143 1.6874018,163.2225 1.4627885,163.2306 0.5347538,163.2387 0.42964384,163.2468 0.95604026,163.2549 1.1069051,163.2630 1.2227767,163.2711 0.6598646,163.2793 0.40164906,163.2874 0.36646745,163.2955 0.43845674,163.3036 0.79515737,163.3117 0.8119393,163.3198 0.9458788,163.3279 0.88357103,163.3361 0.48185804,163.3442 0.31282309,163.3523 0.72472674,163.3604 1.1791611,163.3685 1.0615916,163.3766 0.69604951,163.3848 0.79490912,163.3929 0.89271337,163.4010 0.79516906,163.4091 1.1522657,163.4172 1.1873618,163.4254 1.1071779,163.4335 1.2316633,163.4416 1.4728403,163.4497 1.2054611,163.4578 1.1065646,163.4660 0.6155678,163.4741 0.58113915,163.4822 0.81287652,163.4903 0.7317338,163.4984 0.5262813,163.5066 0.34794262,163.5147 0.39295918,163.5228 0.68815726,163.5309 1.0003583,163.5390 0.82090932,163.5472 0.61609042,163.5553 0.85813701,163.5634 1.1344587,163.5715 1.2049034,163.5796 1.1340249,163.5878 1.2681711,163.5959 1.2227299,163.6040 1.1512148,163.6121 1.0625952,163.6203 0.99118054,163.6284 0.82100439,163.6365 0.58863968,163.6446 0.48189539,163.6528 0.49120069,163.6609 0.4376176,163.6690 0.58988106,163.6771 0.9468714,163.6853 0.94629401,163.6934 0.71377093,163.7015 0.57086521,163.7096 0.62546521,163.7178 0.92013979,163.7259 0.80310529,163.7340 0.4190101,163.7421 0.1783334,163.7503 0.28657511,163.7584 0.73292989,163.7665 0.76732361,163.7746 0.49050182,163.7828 0.52718699,163.7909 0.76849586,163.7990 0.99116105,163.8072 1.2317504,163.8153 1.0803244,163.8234 1.1523104,163.8315 1.1070467,163.8397 0.88341671,163.8478 0.61595052,163.8559 0.53545725,163.8641 0.42833409,163.8722 0.32094136,163.8803 0.21419835,163.8884 0.51837677,163.8966 0.76833087,163.9047 0.90223688,163.9128 0.87503874,163.9210 0.74953604,163.9291 0.54405439,163.9372 0.52674836,163.9454 0.5713492,163.9535 0.3747035,163.9616 0.21484677,163.9698 0.39325479,163.9779 0.53583401,163.9860 0.93036366,163.9942 1.715317,164.0023 1.4983879,164.0104 0.75762558,164.0186 0.81298971,164.0267 1.4116204,164.0348 1.9667107,164.0430 2.7792416,164.0511 3.3578658,164.0592 4.188756,164.0674 7.4863677,164.0755 17.723019,164.0836 29.348284,164.0918 33.147865,164.0999 29.133459,164.1080 30.553221,164.1162 42.712612,164.1243 46.611656,164.1324 31.988089,164.1406 15.958672,164.1487 17.873119,164.1568 25.777664,164.1650 24.502974,164.1731 13.976747,164.1813 5.6315608,164.1894 2.4705696,164.1975 1.7756261,164.2057 1.3740939,164.2138 0.82941514,164.2219 0.41927519,164.2301 0.3845064,164.2382 0.70595789,164.2464 0.65128076,164.2545 0.41088364,164.2626 0.64329022,164.2708 0.571051,164.2789 0.58906287,164.2871 0.57994539,164.2952 0.43752271,164.3033 0.4472881,164.3115 0.89373553,164.3196 1.1333721,164.3278 0.67758465,164.3359 0.53598136,164.3440 0.73313254,164.3522 1.0090809,164.3603 1.0179803,164.3685 1.37556,164.3766 1.4998112,164.3848 1.150635,164.3929 0.51727408,164.4010 0.54495883,164.4092 0.5984413,164.4173 0.83984315,164.4255 0.98158753,164.4336 0.61501372,164.4418 0.56246954,164.4499 0.70592195,164.4580 0.66085422,164.4662 0.42828438,164.4743 0.45546097,164.4825 0.51752633,164.4906 0.30331394,164.4988 0.28642744,164.5069 0.52699488,164.5151 0.43667558,164.5232 0.13342214,164.5314 0.1787561,164.5395 0.3929486,164.5476 0.44653216,164.5558 0.39287224,164.5639 0.24128704,164.5721 0.4644351,164.5802 0.51741594,164.5884 0.55404013,164.5965 0.64361697,164.6047 0.60726315,164.6128 0.81238872,164.6210 0.75852597,164.6291 0.57156217,164.6373 0.77742004,164.6454 1.063903,164.6536 1.4823555,164.6617 1.3912003,164.6699 0.93671882,164.6780 0.85766453,164.6862 1.0187849,164.6943 1.107301,164.7025 0.8919906,164.7106 0.76765114,164.7188 1.2590369,164.7269 1.0260348,164.7351 0.50857061,164.7432 0.39316559,164.7514 0.58979601,164.7595 0.82110971,164.7677 0.96451908,164.7758 1.5009596,164.7840 1.4548835,164.7921 0.88364464,164.8003 0.74957544,164.8084 0.53503323,164.8166 0.56316376,164.8247 0.67861623,164.8329 0.43750054,164.8410 0.68839377,164.8492 1.1526287,164.8574 1.6078359,164.8655 1.6692965,164.8737 1.3833152,164.8818 1.0354531,164.8900 1.0712023,164.8981 0.92839175,164.9063 0.88338244,164.9144 0.68704337,164.9226 0.58915985,164.9308 0.4468019,164.9389 0.65226263,164.9471 0.76741105,164.9552 0.66080761,164.9634 1.3231962,164.9715 2.2794108,164.9797 2.9931266,164.9878 2.7673469,164.9960 2.1946414,165.0042 1.820667,165.0123 2.2336042,165.0205 4.191216,165.0286 6.0125403,165.0368 7.0388174,165.0450 9.5907679,165.0531 18.834763,165.0613 36.765873,165.0694 61.681271,165.0776 103.52348,165.0858 171.52225,165.0939 359.40924,165.1021 567.30914,165.1102 550.64178,165.1184 312.22925,165.1266 110.05535,165.1347 46.232075,165.1429 33.32095,165.1510 28.096434,165.1592 20.912691,165.1674 13.852237,165.1755 8.7244549,165.1837 6.1835113,165.1918 3.6483536,165.2000 2.4442608,165.2082 1.659524,165.2163 1.3396633,165.2245 1.4906683,165.2327 1.1426742,165.2408 1.2504246,165.2490 1.088605,165.2572 1.0532082,165.2653 1.0894188,165.2735 0.97311229,165.2816 0.92791259,165.2898 0.78537709,165.2980 0.75943071,165.3061 0.75940573,165.3143 0.7054745,165.3225 0.70434219,165.3306 0.46360901,165.3388 0.5360145,165.3470 0.49991992,165.3551 0.65236801,165.3633 0.91153044,165.3715 1.1700957,165.3796 1.2673876,165.3878 0.84735316,165.3960 0.51744163,165.4041 0.5723561,165.4123 1.1532362,165.4205 1.3388256,165.4286 0.75728863,165.4368 0.2316146,165.4450 0.41097856,165.4531 0.47381598,165.4613 0.61602885,165.4695 0.49107787,165.4777 0.88466358,165.4858 1.080412,165.4940 0.93680793,165.5022 0.66116637,165.5103 1.1347537,165.5185 1.1694593,165.5267 1.2050211,165.5348 1.1599809,165.5430 0.7939887,165.5512 0.46380654,165.5594 0.34858409,165.5675 0.61619747,165.5757 0.50887549,165.5839 0.63430029,165.5920 0.78583294,165.6002 0.74986362,165.6084 0.68770355,165.6166 0.76767302,165.6247 0.51736224,165.6329 0.60768074,165.6411 1.0273136,165.6493 1.2679965,165.6574 1.2672129,165.6656 0.57971007,165.6738 0.46438077,165.6820 0.49981597,165.6901 0.40207878,165.6983 0.42048889,165.7065 0.69711119,165.7147 0.96435785,165.7228 0.84754366,165.7310 0.75885475,165.7392 0.86627704,165.7474 0.71398056,165.7555 0.71424669,165.7637 0.88380319,165.7719 0.8032465,165.7801 0.51780623,165.7882 0.49091178,165.7964 0.41969201,165.8046 0.51799983,165.8128 0.42829114,165.8209 0.36635494,165.8291 0.77711672,165.8373 0.88439816,165.8455 1.0458275,165.8537 1.3042985,165.8618 1.3649814,165.8700 0.84734577,165.8782 0.80399549,165.8864 0.82097244,165.8946 0.597498,165.9027 0.64275128,165.9109 0.77709484,165.9191 0.95655292,165.9273 1.4299252,165.9355 1.669299,165.9436 1.1681252,165.9518 0.63283837,165.9600 0.48254019,165.9682 0.85786897,165.9764 0.83036381,165.9845 0.69561768,165.9927 0.56222945,166.0009 1.1169018,166.0091 1.6168801,166.0173 1.840547,166.0255 1.8937082,166.0336 2.1337132,166.0418 2.2769992,166.0500 3.17132,166.0582 5.5699067,166.0664 10.67199,166.0746 17.831779,166.0827 33.223461,166.0909 58.284279,166.0991 93.527565,166.1073 108.54623,166.1155 86.18103,166.1237 56.10025,166.1319 45.646572,166.1400 42.847961,166.1482 30.052378,166.1564 14.322101,166.1646 6.0541358,166.1728 4.0694246,166.1810 3.230844,166.1892 2.42646,166.1973 1.1861216,166.2055 1.0181241,166.2137 1.3926092,166.2219 1.2311213,166.2301 0.49044353,166.2383 0.33939418,166.2465 0.52688867,166.2547 0.64332145,166.2629 1.1706067,166.2710 1.5897735,166.2792 1.3656244,166.2874 0.90117389,166.2956 0.61588007,166.3038 0.634601,166.3120 0.85777801,166.3202 0.91915125,166.3284 0.84815538,166.3366 0.98206288,166.3447 0.64186448,166.3529 0.36560678,166.3611 0.43735632,166.3693 0.40183058,166.3775 0.58234447,166.3857 1.6361824,166.3939 1.963033,166.4021 1.0157102,166.4103 0.77628821,166.4185 0.76803583,166.4267 0.80376166,166.4349 0.71449834,166.4431 0.69630855,166.4512 0.41001549,166.4594 0.3308869,166.4676 0.81327349,166.4758 0.88350999,166.4840 0.61586607,166.4922 0.47372916,166.5004 0.66089165,166.5086 0.61544293,166.5168 0.48195651,166.5250 0.67958677,166.5332 1.0812067,166.5414 1.0261183,166.5496 0.65982527,166.5578 0.49061808,166.5660 0.38388047,166.5742 0.54495293,166.5824 0.76854169,166.5906 1.0539602,166.5988 1.0710503,166.6070 0.99045604,166.6152 0.64299303,166.6234 0.76026404,166.6316 1.1338798,166.6397 1.0707082,166.6479 0.82100481,166.6561 0.43655044,166.6643 0.22331931,166.6725 0.40230054,166.6807 0.53519303,166.6889 0.51798701,166.6971 0.77715939,166.7053 0.89284432,166.7135 1.1072074,166.7217 0.82164133,166.7299 0.85770094,166.7381 1.106835,166.7463 0.71314555,166.7545 0.33020934,166.7627 0.42902094,166.7709 0.5359661,166.7791 0.61614531,166.7873 0.57129943,166.7956 0.69619513,166.8038 0.7052542,166.8120 0.67873228,166.8202 0.60709149,166.8284 0.73222965,166.8366 0.79485619,166.8448 0.92832911,166.8530 0.7235437,166.8612 0.93876594,166.8694 1.3491069,166.8776 1.5886286,166.8858 1.2038327,166.8940 0.68692076,166.9022 0.50936347,166.9104 0.73249531,166.9186 0.60668761,166.9268 0.27617174,166.9350 0.1701268,166.9432 0.58156294,166.9514 0.95547235,166.9596 0.8651886,166.9678 0.77694958,166.9760 1.1353153,166.9842 1.366485,166.9925 1.1425451,167.0007 1.0172056,167.0089 1.0275404,167.0171 1.6429168,167.0253 2.2197592,167.0335 9.2472029,167.0417 27.196131,167.0499 36.33477,167.0581 29.538883,167.0663 27.240311,167.0745 57.056122,167.0827 91.487869,167.0910 99.70414,167.0992 83.509499,167.1074 66.149788,167.1156 61.540852,167.1238 64.65699,167.1320 58.083557,167.1402 39.86668,167.1484 25.315571,167.1566 20.002834,167.1648 17.474134,167.1731 11.514449,167.1813 5.9912448,167.1895 2.7908421,167.1977 1.8021315,167.2059 1.1241018,167.2141 1.0715677,167.2223 1.1604211,167.2305 0.9815588,167.2387 0.94611651,167.2470 1.0447181,167.2552 0.93708247,167.2634 1.044844,167.2716 1.366567,167.2798 1.3126169,167.2880 1.2771076,167.2962 1.4017268,167.3045 1.2944763,167.3127 1.0624866,167.3209 0.88363642,167.3291 0.9104957,167.3373 0.97290027,167.3455 0.65085369,167.3537 0.41071823,167.3620 0.55420798,167.3702 0.625296,167.3784 0.96421427,167.3866 0.86579692,167.3948 0.83957052,167.4030 1.357645,167.4113 1.5265857,167.4195 0.9189859,167.4277 0.66052252,167.4359 0.48198584,167.4441 0.34818909,167.4524 0.45529157,167.4606 0.50032955,167.4688 0.81351489,167.4770 1.179763,167.4852 1.536605,167.4934 1.5976807,167.5017 1.2845391,167.5099 0.91010511,167.5181 0.87508422,167.5263 0.89275265,167.5345 0.99141562,167.5428 1.3930708,167.5510 1.0080278,167.5592 0.54448003,167.5674 0.73245305,167.5756 0.88350505,167.5839 0.57080704,167.5921 0.3485713,167.6003 0.58117592,167.6085 0.86694866,167.6168 1.1338472,167.6250 0.82040578,167.6332 0.52604872,167.6414 0.42860597,167.6496 0.60773838,167.6579 0.67844659,167.6661 0.69660902,167.6743 0.87500006,167.6825 0.67857128,167.6908 0.71449232,167.6990 0.60666162,167.7072 0.54498976,167.7154 0.80414069,167.7237 0.80313838,167.7319 0.46372917,167.7401 0.38350335,167.7483 0.42866555,167.7566 0.67020339,167.7648 0.71407139,167.7730 0.47298002,167.7812 0.52681214,167.7895 0.55326617,167.7977 0.4733943,167.8059 0.66135585,167.8141 0.87502754,167.8224 0.90169811,167.8306 0.95487803,167.8388 0.63420838,167.8471 0.76036745,167.8553 0.90162998,167.8635 0.61501294,167.8717 0.46401677,167.8800 0.45521674,167.8882 0.33029288,167.8964 0.49171448,167.9046 0.7239607,167.9129 0.79422468,167.9211 0.56184369,167.9293 0.4996455,167.9376 0.3835412,167.9458 0.43786937,167.9540 0.7689296,167.9623 1.1966807,167.9705 1.0441148,167.9787 0.64231157,167.9870 0.33003384,167.9952 0.71630049,168.0034 1.9037304,168.0116 2.4371116,168.0199 2.2400804,168.0281 1.7504722,168.0363 2.4233372,168.0446 4.7644458,168.0528 8.6418467,168.0610 16.381474,168.0693 31.48056,168.0775 45.1777,168.0857 52.960484,168.0940 50.778393,168.1022 53.566936,168.1104 71.483696,168.1187 79.588554,168.1269 61.704384,168.1351 46.830116,168.1434 61.43026,168.1516 83.641441,168.1599 76.529419,168.1681 45.068806,168.1763 18.59424,168.1846 7.4887881,168.1928 4.5761523,168.2010 3.2837636,168.2093 2.8830361,168.2175 2.1062055,168.2257 1.6602138,168.2340 1.7060283,168.2422 2.1971486,168.2505 2.0965939,168.2587 1.2571566,168.2669 0.66092831,168.2752 0.80377537,168.2834 0.83017141,168.2916 0.88409132,168.2999 0.91045803,168.3081 0.80336517,168.3164 0.66938049,168.3246 0.58061838,168.3328 0.75009865,168.3411 0.58880568,168.3493 0.43728271,168.3576 0.37513584,168.3658 0.48234725,168.3740 0.50918734,168.3823 0.65217829,168.3905 0.99177825,168.3988 1.214373,168.4070 0.91895974,168.4152 0.74042559,168.4235 0.61550128,168.4317 0.55380958,168.4400 0.60821038,168.4482 0.87544775,168.4565 0.87454796,168.4647 0.72288859,168.4729 0.66914594,168.4812 0.66965961,168.4894 0.76807469,168.4977 0.58867508,168.5059 0.33050156,168.5142 0.85784394,168.5224 1.0443089,168.5306 0.7672056,168.5389 0.41928911,168.5471 0.24141441,168.5554 0.71609741,168.5636 1.3588625,168.5719 1.4277481,168.5801 0.73880327,168.5884 0.37550172,168.5966 1.0646776,168.6049 1.7777184,168.6131 2.1065257,168.6214 1.7484798,168.6296 1.2318475,168.6378 0.99066627,168.6461 0.59709346,168.6543 0.33900806,168.6626 0.41138795,168.6708 0.76869696,168.6791 1.0266939,168.6873 0.93720311,168.6956 0.83907843,168.7038 0.58863705,168.7121 0.36601955,168.7203 0.46465206,168.7286 0.54488206,168.7368 0.64344883,168.7451 0.82147759,168.7533 0.82102585,168.7616 0.7947796,168.7698 0.72287494,168.7781 0.65144938,168.7863 0.73243904,168.7946 0.9468022,168.8028 1.0986351,168.8111 1.0984324,168.8193 1.1068457,168.8276 1.0532519,168.8358 1.0445229,168.8441 0.77655715,168.8523 0.54417819,168.8606 0.42897433,168.8688 0.84886962,168.8771 1.0446414,168.8853 1.0530201,168.8936 0.52597713,168.9019 0.31274337,168.9101 0.55401057,168.9184 0.78582579,168.9266 0.83038759,168.9349 0.93719286,168.9431 1.1881564,168.9514 1.661575,168.9596 1.6872766,168.9679 1.1241252,168.9761 0.76779592,168.9844 0.97434765,168.9927 1.1793247,169.0009 1.3932196,169.0092 1.5805824,169.0174 1.9293643,169.0257 3.1827028,169.0339 5.6303825,169.0422 12.047711,169.0505 35.698524,169.0587 63.797188,169.0670 72.8423,169.0752 64.13607,169.0835 61.898975,169.0917 75.514877,169.1000 75.899422,169.1083 64.590439,169.1165 48.469456,169.1248 46.704529,169.1330 69.335075,169.1413 118.85877,169.1496 136.35463,169.1578 97.170593,169.1661 44.140282,169.1743 15.198854,169.1826 7.0182848,169.1909 3.9233861,169.1991 2.203445,169.2074 1.7502489,169.2156 1.9194697,169.2239 1.9994897,169.2322 1.8567885,169.2404 1.6865766,169.2487 1.0882728,169.2569 0.75839221,169.2652 1.0184555,169.2735 1.3211612,169.2817 0.8116414,169.2900 0.5982402,169.2983 0.40165558,169.3065 0.47379667,169.3148 0.76821578,169.3231 0.63323218,169.3313 0.30313087,169.3396 0.37537783,169.3478 0.76818293,169.3561 0.76802772,169.3644 0.76810712,169.3726 0.91117662,169.3809 0.9821043,169.3892 0.73166269,169.3974 0.52648717,169.4057 0.53579253,169.4140 0.73303366,169.4222 0.7771188,169.4305 0.78483582,169.4388 0.74939674,169.4470 0.64250654,169.4553 0.31250116,169.4636 0.66987216,169.4718 0.59795523,169.4801 0.39279023,169.4884 0.419873,169.4966 0.49119648,169.5049 0.70533657,169.5132 0.73224318,169.5214 0.71427423,169.5297 0.68735605,169.5380 0.80435616,169.5462 1.4205772,169.5545 1.2404382,169.5628 0.65089548,169.5711 0.65192813,169.5793 0.85759729,169.5876 0.9379366,169.5959 1.0088972,169.6041 0.85670656,169.6124 0.84764403,169.6207 0.49061364,169.6290 0.36597285,169.6372 0.39308828,169.6455 0.77706492,169.6538 0.83913982,169.6620 0.73221654,169.6703 0.60699785,169.6786 0.41976929,169.6869 0.6086508,169.6951 1.0272219,169.7034 0.80241543,169.7117 0.74030572,169.7199 0.51751488,169.7282 0.39295378,169.7365 0.61671644,169.7448 0.8752709,169.7530 0.75829887,169.7613 0.45518288,169.7696 0.42876604,169.7779 0.47321537,169.7861 0.52718532,169.7944 0.95615876,169.8027 1.2050202,169.8110 0.86538106,169.8192 0.7592482,169.8275 0.84800816,169.8358 0.56236416,169.8441 0.67044312,169.8524 0.89274228,169.8606 0.81180561,169.8689 0.74149072,169.8772 0.83984649,169.8855 1.0178562,169.8937 1.0444833,169.9020 0.89280373,169.9103 0.8030811,169.9186 0.61596984,169.9268 0.96497768,169.9351 1.3840388,169.9434 1.4188216,169.9517 1.0355579,169.9600 0.91157144,169.9682 1.0274478,169.9765 0.96450025,169.9848 0.9647035,169.9931 1.1694638,170.0014 1.0619429,170.0096 1.2061981,170.0179 1.9659449,170.0262 3.3703711,170.0345 5.745656,170.0428 6.607985,170.0511 6.5018883,170.0593 8.53339,170.0676 12.649399,170.0759 16.680391,170.0842 25.015108,170.0925 37.399067,170.1007 46.409412,170.1090 61.466167,170.1173 170.25696,170.1256 423.0947,170.1339 549.33026,170.1422 413.41086,170.1504 173.83104,170.1587 56.264587,170.1670 31.023455,170.1753 22.803724,170.1836 16.870514,170.1919 11.176747,170.2002 7.3048477,170.2084 4.7645402,170.2167 3.6336558,170.2250 2.9007051,170.2333 1.8899165,170.2416 0.90017939,170.2499 0.71439904,170.2582 0.6784147,170.2664 0.70580375,170.2747 1.1254016,170.2830 1.437806,170.2913 1.5986892,170.2996 1.6608154,170.3079 1.5173426,170.3162 1.2136997,170.3245 0.93720961,170.3327 0.68773597,170.3410 0.7228536,170.3493 0.49056983,170.3576 0.70595598,170.3659 0.83041155,170.3742 0.75862992,170.3825 0.52649283,170.3908 0.49114898,170.3991 0.58041781,170.4073 0.59821111,170.4156 0.82151985,170.4239 0.87485683,170.4322 0.88436282,170.4405 1.0267718,170.4488 0.80285794,170.4571 0.49100921,170.4654 0.5897938,170.4737 0.7059198,170.4820 0.89281493,170.4903 0.80337757,170.4986 0.77730447,170.5068 0.96450245,170.5151 0.93691504,170.5234 0.84815365,170.5317 1.0628091,170.5400 1.1872177,170.5483 0.99062681,170.5566 0.84794444,170.5649 0.6252113,170.5732 0.696998,170.5815 1.1255227,170.5898 1.241187,170.5981 1.1420481,170.6064 0.98141241,170.6147 0.78562552,170.6230 0.48249784,170.6313 0.5092141,170.6396 0.56224334,170.6479 0.56243688,170.6561 0.67019796,170.6644 1.0629113,170.6727 1.2862717,170.6810 1.5005938,170.6893 1.5802548,170.6976 1.4814628,170.7059 1.1068921,170.7142 0.82101333,170.7225 0.5437122,170.7308 0.55314523,170.7391 0.40166065,170.7474 0.51861483,170.7557 0.81292111,170.7640 0.71393746,170.7723 0.66068137,170.7806 0.68801463,170.7889 0.82199395,170.7972 1.0801232,170.8055 0.93702126,170.8138 0.86589038,170.8221 0.88385141,170.8304 0.88474184,170.8387 1.3047699,170.8470 1.5712535,170.8553 1.4102932,170.8636 1.3307515,170.8719 1.2139127,170.8802 1.0173966,170.8885 1.02661,170.8968 0.80261147,170.9051 0.41919473,170.9134 0.41111693,170.9217 0.55361539,170.9300 0.68781561,170.9383 0.91996652,170.9466 0.84837776,170.9549 1.0637534,170.9632 1.4111716,170.9716 1.3221142,170.9799 1.7945795,170.9882 1.7046932,170.9965 1.8659418,171.0048 1.6952887,171.0131 1.1243136,171.0214 1.3786641,171.0297 3.3635256,171.0380 6.2371378,171.0463 14.344068,171.0546 27.059849,171.0629 51.435818,171.0712 94.713577,171.0795 127.38402,171.0878 138.17218,171.0961 143.74036,171.1044 219.5145,171.1128 294.59079,171.1211 276.11032,171.1294 191.31371,171.1377 121.03104,171.1460 73.858162,171.1543 41.730015,171.1626 27.574955,171.1709 17.4186,171.1792 9.9175549,171.1875 5.3334379,171.1958 3.5950661,171.2041 2.7389343,171.2125 2.0340614,171.2208 1.2134778,171.2291 1.0623499,171.2374 0.99984735,171.2457 0.88368303,171.2540 0.64279455,171.2623 0.83000457,171.2706 0.57094353,171.2789 0.60738128,171.2873 0.56252813,171.2956 0.46427608,171.3039 0.48240516,171.3122 0.70591223,171.3205 0.90177613,171.3288 0.73254025,171.3371 1.0002959,171.3454 0.96372622,171.3538 0.97303784,171.3621 0.93730491,171.3704 0.8658005,171.3787 0.67783362,171.3870 0.36617109,171.3953 0.63508803,171.4036 0.84839547,171.4119 0.66017425,171.4203 0.45488253,171.4286 0.32112989,171.4369 0.36626762,171.4452 0.48259449,171.4535 0.67860115,171.4618 0.67829382,171.4702 0.75889003,171.4785 0.66107315,171.4868 0.63400757,171.4951 0.47267693,171.5034 0.6075052,171.5117 0.92065281,171.5201 1.0448015,171.5284 1.0892061,171.5367 1.1515844,171.5450 1.1610669,171.5533 1.4918381,171.5616 1.4726835,171.5700 1.0970902,171.5783 0.79474801,171.5866 1.0182679,171.5949 0.85615671,171.6032 0.55339539,171.6116 1.0185912,171.6199 1.3749583,171.6282 1.1874734,171.6365 0.96410912,171.6448 0.65189058,171.6532 0.99244875,171.6615 1.491416,171.6698 1.2848748,171.6781 1.0269426,171.6864 1.1158032,171.6948 0.84718692,171.7031 0.49953142,171.7114 0.35727149,171.7197 0.48235267,171.7281 0.43732023,171.7364 0.33047399,171.7447 0.50937635,171.7530 0.74971575,171.7613 0.51738417,171.7697 0.41991213,171.7780 0.50990927,171.7863 1.0276014,171.7946 1.2496986,171.8030 1.1602756,171.8113 1.1163112,171.8196 1.1069547,171.8279 0.81195372,171.8363 0.75928509,171.8446 1.0547432,171.8529 1.490531,171.8612 1.1774061,171.8696 1.0365691,171.8779 1.2505677,171.8862 1.320809,171.8945 1.1422379,171.9029 0.81202668,171.9112 0.71453315,171.9195 1.0807658,171.9278 1.0532643,171.9362 0.74969321,171.9445 0.85788882,171.9528 1.5192463,171.9612 1.8757191,171.9695 1.7678099,171.9778 1.3113333,171.9861 0.71274561,171.9945 0.35647568,172.0028 0.54589164,172.0111 1.3939464,172.0195 1.8225051,172.0278 2.5566525,172.0361 3.5650496,172.0444 4.4926372,172.0528 6.2733865,172.0611 11.140992,172.0694 20.465,172.0778 34.135612,172.0861 64.837944,172.0944 213.53906,172.1028 558.15802,172.1111 783.44745,172.1194 631.17224,172.1278 304.89261,172.1361 121.49492,172.1444 76.118889,172.1528 61.346073,172.1611 45.823792,172.1694 33.938816,172.1778 29.403265,172.1861 23.60008,172.1944 14.579742,172.2028 7.3299031,172.2111 4.762249,172.2194 2.5141451,172.2278 2.3127408,172.2361 2.0809178,172.2444 2.1424248,172.2528 1.2122633,172.2611 0.61525571,172.2694 0.95611912,172.2778 1.617803,172.2861 1.8479073,172.2944 1.2661797,172.3028 0.77717352,172.3111 1.2597631,172.3194 1.3923271,172.3278 1.0620431,172.3361 0.96469575,172.3445 1.2231537,172.3528 1.2768852,172.3611 1.6877638,172.3695 1.5362407,172.3778 1.5716572,172.3861 1.0524228,172.3945 0.79391581,172.4028 0.70531112,172.4112 0.83074522,172.4195 1.0355189,172.4278 1.0529041,172.4362 0.72278684,172.4445 0.31222409,172.4529 0.33967432,172.4612 0.65300602,172.4695 1.0447297,172.4779 0.85646123,172.4862 0.99128568,172.4946 1.1618475,172.5029 1.3399085,172.5112 1.1778809,172.5196 1.1692407,172.5279 1.4280326,172.5363 1.1427619,172.5446 1.0805801,172.5530 0.82998413,172.5613 0.78603756,172.5696 1.4293972,172.5780 1.9292413,172.5863 1.8571999,172.5947 1.6873585,172.6030 1.8035667,172.6114 1.571144,172.6197 1.1789567,172.6280 1.3667061,172.6364 1.63416,172.6447 1.346753,172.6531 0.67745167,172.6614 0.84992391,172.6698 1.724076,172.6781 1.7851359,172.6865 1.3112589,172.6948 0.74033254,172.7032 1.0273077,172.7115 1.3835248,172.7198 1.5361093,172.7282 2.0372093,172.7365 2.07161,172.7449 1.6776848,172.7532 1.1781895,172.7616 1.2330961,172.7699 1.8212663,172.7783 1.6509283,172.7866 1.9021653,172.7950 1.7858661,172.8033 1.5526993,172.8117 1.2232348,172.8200 1.7340845,172.8284 2.1708305,172.8367 2.1417651,172.8451 1.4805377,172.8534 1.2235006,172.8618 1.7786609,172.8701 2.7600513,172.8785 2.9906096,172.8868 3.0088596,172.8952 3.3401318,172.9035 3.1960356,172.9119 2.4997313,172.9202 3.0201495,172.9286 4.0032439,172.9369 4.9901514,172.9453 4.8478627,172.9536 6.0389981,172.9620 7.288734,172.9703 7.6796155,172.9787 7.3318605,172.9870 8.8777819,172.9954 10.442714,173.0037 13.894099,173.0121 18.177469,173.0204 22.808786,173.0288 32.555836,173.0372 52.531437,173.0455 100.94282,173.0539 184.69199,173.0622 319.68848,173.0706 666.65234,173.0789 2473.7942,173.0873 5700.6396,173.0956 6869.3125,173.1040 4821.728,173.1123 1977.0612,173.1207 697.68799,173.1291 424.03384,173.1374 294.77646,173.1458 202.22061,173.1541 142.24329,173.1625 93.089409,173.1708 59.156425,173.1792 37.781025,173.1876 27.275637,173.1959 18.105246,173.2043 10.138893,173.2126 5.8168588,173.2210 4.5518823,173.2293 4.3490677,173.2377 4.6069961,173.2461 4.4549603,173.2544 4.8937979,173.2628 4.8908715,173.2711 3.9002125,173.2795 3.4362633,173.2879 2.552402,173.2962 2.7852559,173.3046 2.2502563,173.3129 2.7689641,173.3213 2.8037045,173.3297 2.8298488,173.3380 2.6332839,173.3464 2.6878967,173.3547 2.7210271,173.3631 1.7851684,173.3715 2.3682334,173.3798 2.7949214,173.3882 2.4181826,173.3966 2.3387418,173.4049 2.4650612,173.4133 2.4020064,173.4216 2.12502,173.4300 2.090462,173.4384 2.4906387,173.4467 1.7125196,173.4551 1.6877562,173.4635 1.8573855,173.4718 1.9464719,173.4802 1.9648983,173.4886 2.2765603,173.4969 2.2046394,173.5053 1.6686077,173.5137 1.527994,173.5220 2.3222973,173.5304 2.0616744,173.5388 2.0008295,173.5471 1.9102011,173.5555 1.8025515,173.5639 1.8921336,173.5722 1.2412541,173.5806 1.2945635,173.5890 0.95497286,173.5973 1.0802976,173.6057 0.89232081,173.6141 1.2409397,173.6224 1.5283445,173.6308 1.8576981,173.6392 1.5616251,173.6475 1.6346036,173.6559 1.7588786,173.6643 1.5881989,173.6726 1.0167961,173.6810 0.72283036,173.6894 0.91981506,173.6977 1.0987163,173.7061 1.22386,173.7145 1.2680579,173.7229 1.1781796,173.7312 1.0441556,173.7396 1.0977675,173.7480 1.0896428,173.7563 0.85721833,173.7647 0.73222739,173.7731 1.1698505,173.7815 0.91843593,173.7898 0.60782224,173.7982 1.3579247,173.8066 1.2230197,173.8149 1.4830946,173.8233 1.785181,173.8317 1.4194461,173.8401 1.491177,173.8484 1.1516877,173.8568 1.5537512,173.8652 1.464637,173.8736 1.831251,173.8819 2.1424549,173.8903 1.9451649,173.8987 1.5443906,173.9071 1.4821116,173.9154 1.0348898,173.9238 0.95604235,173.9322 1.0274407,173.9406 0.97344255,173.9489 1.0804018,173.9573 0.94648057,173.9657 1.4042565,173.9741 2.4752758,173.9824 2.7501771,173.9908 2.6149676,173.9992 2.2124503,174.0076 2.1949809,174.0160 2.3568909,174.0243 2.3765006,174.0327 2.9854043,174.0411 5.1245852,174.0495 10.313939,174.0578 15.964814,174.0662 26.45249,174.0746 55.768757,174.0830 193.12535,174.0914 417.70996,174.0997 478.81253,174.1081 320.49579,174.1165 140.47841,174.1249 76.726479,174.1333 58.571831,174.1416 41.277462,174.1500 32.49696,174.1584 32.739407,174.1668 40.307526,174.1752 67.928398,174.1835 243.39738,174.1919 660.33807,174.2003 899.60223,174.2087 693.12933,174.2171 296.87915,174.2255 92.321518,174.2338 45.892693,174.2422 32.669102,174.2506 25.892134,174.2590 19.762533,174.2674 12.244294,174.2758 6.5271354,174.2841 3.7543032,174.2925 2.7400937,174.3009 3.4038579,174.3093 3.4452498,174.3177 2.2657456,174.3261 1.9194701,174.3344 2.1247909,174.3428 1.874643,174.3512 1.3017255,174.3596 0.56965387,174.3680 0.54630345,174.3764 1.3140846,174.3848 1.5446365,174.3932 1.7310627,174.4015 1.3110235,174.4099 0.75013143,174.4183 0.81291693,174.4267 1.0992802,174.4351 1.7593958,174.4435 1.5168533,174.4519 1.2859401,174.4603 1.3485607,174.4686 1.1153308,174.4770 0.80277985,174.4854 0.67801464,174.4938 0.72357923,174.5022 0.73206794,174.5106 0.57138115,174.5190 0.66168123,174.5274 0.98278159,174.5358 1.1158361,174.5441 1.2153122,174.5525 1.7686567,174.5609 1.4982206,174.5693 0.69537163,174.5777 0.75078076,174.5861 1.1344953,174.5945 1.0968844,174.6029 0.46373773,174.6113 0.64309943,174.6197 0.53584421,174.6281 0.75063074,174.6365 0.9376573,174.6448 1.0533165,174.6532 0.89244109,174.6616 0.64260715,174.6700 0.43704185,174.6784 0.4732545,174.6868 0.60767162,174.6952 1.0903411,174.7036 1.5449343,174.7120 1.1599966,174.7204 0.84871817,174.7288 0.97326171,174.7372 0.90113825,174.7456 0.97269154,174.7540 0.5259701,174.7624 0.22383848,174.7708 0.58134776,174.7792 0.71392006,174.7875 0.60625523,174.7959 0.62513894,174.8043 0.93871152,174.8127 1.2503561,174.8211 0.95448077,174.8295 0.56208223,174.8379 0.56309301,174.8463 0.86596614,174.8547 0.74057293,174.8631 0.8307932,174.8715 1.1248739,174.8799 0.79469454,174.8883 0.79503685,174.8967 0.74973392,174.9051 0.64274895,174.9135 0.696702,174.9219 0.93774134,174.9303 1.1702302,174.9387 1.3839318,174.9471 1.0886281,174.9555 1.0625718,174.9639 1.1787064,174.9723 1.3042833,174.9807 1.5638541,174.9891 1.9382418,174.9975 2.1251159,175.0059 2.365417,175.0143 2.6080651,175.0227 2.9120066,175.0311 2.5365574,175.0395 3.3590088,175.0479 5.4614568,175.0563 10.012708,175.0647 17.324089,175.0731 30.38426,175.0815 52.711002,175.0899 89.068596,175.0983 100.57935,175.1068 74.70726,175.1152 48.890312,175.1236 42.532928,175.1320 38.333103,175.1404 28.837236,175.1488 28.90484,175.1572 38.401981,175.1656 39.525639,175.1740 28.627319,175.1824 23.97447,175.1908 53.247711,175.1992 97.193993,175.2076 101.79658,175.2160 63.544239,175.2244 22.930279,175.2328 8.4183331,175.2412 7.0347066,175.2496 5.8789172,175.2581 3.5312922,175.2665 1.9257566,175.2749 0.86507589,175.2833 0.71537244,175.2917 1.0368496,175.3001 1.4281651,175.3085 1.0442193,175.3169 0.92849076,175.3253 0.65096897,175.3337 0.51774013,175.3421 0.5985449,175.3505 0.88436222,175.3590 0.99109042,175.3674 0.70441574,175.3758 0.41060704,175.3842 0.67941135,175.3926 0.70509619,175.4010 0.44534057,175.4094 0.20554535,175.4178 0.47391585,175.4262 0.52671671,175.4347 0.6964708,175.4431 0.72382748,175.4515 1.1348363,175.4599 1.3033755,175.4683 0.99025953,175.4767 0.8485288,175.4851 1.098703,175.4935 0.99086756,175.5020 1.0886995,175.5104 0.88319319,175.5188 0.80324394,175.5272 0.62464821,175.5356 0.29475537,175.5440 0.4376474,175.5524 0.53569937,175.5609 0.50009775,175.5693 0.64317614,175.5777 1.1260366,175.5861 1.2857771,175.5945 1.204901,175.6029 1.678831,175.6113 1.6071066,175.6198 1.3750764,175.6282 1.2861292,175.6366 1.1964619,175.6450 1.107113,175.6534 1.1958088,175.6618 0.71321136,175.6703 0.41027683,175.6787 0.47382393,175.6871 0.7148757,175.6955 0.66949862,175.7039 0.85678864,175.7124 0.73181361,175.7208 0.60708302,175.7292 0.59865218,175.7376 1.3404242,175.7460 1.6254591,175.7544 1.3124599,175.7629 1.0357958,175.7713 1.2497724,175.7797 1.2413293,175.7881 1.4906027,175.7965 1.1330681,175.8050 1.018054,175.8134 0.93758303,175.8218 1.2507658,175.8302 1.8491986,175.8386 1.7043622,175.8471 0.8825044,175.8555 0.41970915,175.8639 0.51844865,175.8723 0.72297734,175.8808 0.72299796,175.8892 0.87500185,175.8976 0.68705416,175.9060 0.5091663,175.9145 0.74136007,175.9229 0.87528801,175.9313 1.1884124,175.9397 1.6073978,175.9481 1.9636831,175.9566 1.9817775,175.9650 1.892803,175.9734 1.2854445,175.9818 0.73175323,175.9903 0.57182038,175.9987 1.0274558,176.0071 1.5180261,176.0155 1.6520679,176.0240 1.428475,176.0324 1.2503246,176.0408 1.5360309,176.0492 1.6704977,176.0577 2.9340293,176.0661 7.255919,176.0745 15.248637,176.0830 21.28722,176.0914 29.229679,176.0998 44.44088,176.1082 52.023777,176.1167 43.455742,176.1251 34.200272,176.1335 36.104229,176.1420 38.373486,176.1504 31.468456,176.1588 21.117676,176.1672 12.590464,176.1757 6.6773691,176.1841 3.1670978,176.1925 3.7730567,176.2010 6.0666113,176.2094 6.6578588,176.2178 4.7077975,176.2262 2.3885267,176.2347 1.0343465,176.2431 0.97509658,176.2515 1.5182819,176.2600 1.1055689,176.2684 1.1247965,176.2768 1.4015075,176.2853 1.2136356,176.2937 0.9283005,176.3021 0.84816688,176.3106 0.75058848,176.3190 1.2853726,176.3274 1.1423842,176.3359 1.1166331,176.3443 1.0088465,176.3527 0.88398445,176.3612 0.96397877,176.3696 0.69642961,176.3780 0.74151665,176.3865 0.74971825,176.3949 0.78619808,176.4033 1.0094318,176.4118 0.92748243,176.4202 0.74078161,176.4286 0.86686319,176.4371 0.67814779,176.4455 0.4817737,176.4540 0.58940142,176.4624 0.62564629,176.4708 0.93753368,176.4793 0.68709314,176.4877 0.87546682,176.4961 0.91030234,176.5046 0.58872193,176.5130 0.57177246,176.5214 1.2510164,176.5299 1.6971856,176.5383 1.7418641,176.5468 2.0898633,176.5552 1.8819923,176.5636 0.95415014,176.5721 0.77722776,176.5805 0.77664143,176.5890 0.86629343,176.5974 0.86601442,176.6058 0.73193228,176.6143 0.89322203,176.6227 1.0446562,176.6312 0.98208249,176.6396 1.3224506,176.6480 1.634093,176.6565 1.2854986,176.6649 1.4283305,176.6734 1.0974337,176.6818 0.80319822,176.6902 0.54403776,176.6987 0.37468949,176.7071 0.51009327,176.7156 1.0626043,176.7240 0.82963121,176.7325 0.72359532,176.7409 0.66067564,176.7493 0.71443242,176.7578 1.0995332,176.7662 1.6355213,176.7747 1.659979,176.7831 1.266575,176.7916 1.1164788,176.8000 1.349232,176.8084 1.7681934,176.8169 1.9810965,176.8253 1.6775655,176.8338 1.410658,176.8422 1.4729275,176.8507 1.3132578,176.8591 1.8059036,176.8676 2.2774005,176.8760 2.0253863,176.8845 1.7225791,176.8929 2.1531188,176.9013 2.4821198,176.9098 2.0879266,176.9182 1.91089,176.9267 2.1169448,176.9351 2.4218407,176.9436 3.0464249,176.9520 3.599757,176.9605 5.0115571,176.9689 5.8673053,176.9774 5.7775674,176.9858 6.3506536,176.9943 7.9937401,177.0027 9.2164288,177.0112 10.298266,177.0196 11.594436,177.0281 14.376887,177.0365 20.502558,177.0450 33.230808,177.0534 65.384682,177.0619 127.10078,177.0703 182.21458,177.0788 243.2251,177.0872 583.27563,177.0957 1614.8175,177.1041 3178.8298,177.1126 3934.342,177.1210 3006.6418,177.1295 1458.1564,177.1379 597.58832,177.1464 358.01337,177.1548 240.34001,177.1633 153.58626,177.1718 127.38795,177.1802 103.84291,177.1887 69.601097,177.1971 34.751198,177.2056 19.418634,177.2140 12.891541,177.2225 8.0900183,177.2309 5.6302609,177.2394 4.3638926,177.2478 3.5517895,177.2563 3.3384874,177.2647 3.3668067,177.2732 3.0789201,177.2817 2.1857104,177.2901 1.7231594,177.2986 1.8678898,177.3070 2.6436517,177.3155 2.5520418,177.3239 2.339726,177.3324 2.4999292,177.3409 2.1681826,177.3493 1.6690971,177.3578 1.6526035,177.3662 2.0275934,177.3747 1.8465775,177.3831 1.4185392,177.3916 1.5898275,177.4001 1.7068751,177.4085 2.2682652,177.4170 1.9010397,177.4254 1.6787626,177.4339 1.9550123,177.4424 1.9731064,177.4508 1.7953814,177.4593 1.9010296,177.4677 1.785725,177.4762 1.9834675,177.4847 1.9463283,177.4931 2.5804751,177.5016 2.8025186,177.5100 1.9368755,177.5185 1.634433,177.5270 1.6158794,177.5354 1.3831937,177.5439 1.1772991,177.5524 0.86578572,177.5608 0.78592634,177.5693 0.94715005,177.5777 1.169811,177.5862 1.0173013,177.5947 0.99134731,177
[truncated: 2,276,408 more chars]
