# Supplementary material for: Polypy: A Framework to Interpret Polymer Properties from Mass Spectrometry Data
Source: Polymers (Basel). 2024 Jun 22;16(13):1771. doi: 10.3390/polym16131771 (PMC11244493; doi:10.3390/polym16131771)
Supplement: Supplementary file 1 [file polymers-16-01771-s001.zip › Aryl_resins_MS_raw_data/VV_22b_3h.ascii]

1.00024,+,NANO-ESI,ms1,-,profile,44.9213-2505.2450,136512,44.9213 0.30349669,44.9256 0.25890097,44.9298 0.38396111,44.9341 0.36604086,44.9383 0.50893933,44.9426 0.95547897,44.9469 1.2053716,44.9511 0.89280277,44.9554 0.50887549,44.9596 0.24102204,44.9639 0.24999581,44.9681 0.43752584,44.9724 0.44644243,44.9767 0.3124935,44.9809 0.25000966,44.9852 0.25006279,44.9894 0.52686518,44.9937 0.71430445,44.9979 0.65170318,45.0022 0.49098855,45.0065 0.40181074,45.0107 0.40182653,45.0150 0.49106926,45.0192 0.38387918,45.0235 0.18747547,45.0278 0.17860174,45.0320 0.26785475,45.0363 0.43747026,45.0405 0.42856595,45.0448 0.34821182,45.0491 0.080360211,45.0533 0.080376327,45.0576 0.20534469,45.0618 0.22321494,45.0661 0.33043432,45.0704 0.59824288,45.0746 0.49993524,45.0789 0.26781756,45.0831 0.19643299,45.0874 0.26784641,45.0917 0.46426085,45.0959 0.38393086,45.1002 0.3303878,45.1045 0.25896314,45.1087 0.26785859,45.1130 0.40180713,45.1172 0.67860407,45.1215 0.6785289,45.1258 0.42852849,45.1300 0.36606345,45.1343 0.19642019,45.1386 0.035701297,45.1428 0.080387227,45.1471 0.32147256,45.1514 0.41069224,45.1556 0.39280614,45.1599 0.73212475,45.1642 0.6964435,45.1684 0.37499624,45.1727 0.17857066,45.1770 0.19642517,45.1812 0.51787663,45.1855 0.5982191,45.1898 0.4464061,45.1940 0.30356771,45.1983 0.51784915,45.2026 0.6071552,45.2068 0.44647327,45.2111 0.31253681,45.2154 0.52675492,45.2196 0.37498674,45.2239 0.26788071,45.2282 0.24107644,45.2324 0.28575042,45.2367 0.34822443,45.2410 0.26780412,45.2453 0.12496161,45.2495 0.20535786,45.2538 0.4285759,45.2581 0.45533475,45.2623 0.48210829,45.2666 0.419642,45.2709 0.18753091,45.2751 0.026813939,45.2794 0.080374338,45.2837 0.22323452,45.2880 0.41967162,45.2922 0.43749708,45.2965 0.20531011,45.3008 0.10711472,45.3050 0.19643264,45.3093 0.56251878,45.3136 1.0357231,45.3179 1.1696575,45.3221 1.0625038,45.3264 0.66959244,45.3307 0.2678293,45.3350 0.14286827,45.3392 0.089289747,45.3435 0.16962822,45.3478 0.51788676,45.3521 0.6697033,45.3563 0.67855436,45.3606 0.41960922,45.3649 0.25899875,45.3692 0.46434206,45.3734 0.59817249,45.3777 0.3838636,45.3820 0.089257255,45.3863 0.10715245,45.3905 0.25895384,45.3948 0.46426758,45.3991 0.27679324,45.4034 0.26796237,45.4077 0.60719907,45.4119 0.77675545,45.4162 0.68742734,45.4205 0.61601222,45.4248 0.72316903,45.4290 0.66961533,45.4333 0.56252086,45.4376 0.21429639,45.4419 0.13394399,45.4462 0.32150576,45.4504 0.77689093,45.4547 0.97319359,45.4590 0.78561819,45.4633 0.79460448,45.4676 0.66961873,45.4718 0.22320442,45.4761 0.0089308973,45.4804 -2.6934854e-006,45.4847 0.11606723,45.4890 0.61607826,45.4932 1.000023,45.4975 1.0624812,45.5018 0.58034575,45.5061 0.31250396,45.5104 0.27678347,45.5147 0.17858931,45.5189 0.28570929,45.5232 0.50002295,45.5275 0.75007004,45.5318 0.99108708,45.5361 0.85710526,45.5404 0.77675569,45.5446 0.43747213,45.5489 0.17856073,45.5532 0.1517922,45.5575 0.15177493,45.5618 0.22321327,45.5661 0.38395455,45.5703 0.76784235,45.5746 1.1160178,45.5789 1.0535589,45.5832 0.70540953,45.5875 0.22322486,45.5918 0.16961327,45.5961 0.25895268,45.6003 0.49112749,45.6046 0.58039922,45.6089 0.6607179,45.6132 0.99994606,45.6175 0.80352968,45.6218 0.62499583,45.6261 0.41072184,45.6304 0.62501085,45.6346 0.69642127,45.6389 0.70535338,45.6432 0.66069639,45.6475 0.64282662,45.6518 0.77678001,45.6561 0.72323978,45.6604 0.41965455,45.6647 0.31249404,45.6690 0.29466107,45.6732 0.33929187,45.6775 0.24998841,45.6818 0.13389979,45.6861 0.44640955,45.6904 0.6250515,45.6947 0.65184909,45.6990 0.70532447,45.7033 0.65174735,45.7076 0.47324893,45.7119 0.31254038,45.7162 0.46428052,45.7204 0.57141852,45.7247 0.71433228,45.7290 0.90178353,45.7333 0.98205739,45.7376 0.75887102,45.7419 0.57145125,45.7462 0.41967806,45.7505 0.37500048,45.7548 0.44644308,45.7591 0.64286774,45.7634 0.67858744,45.7677 0.6607461,45.7720 0.41067672,45.7763 0.21425536,45.7806 0.4196921,45.7849 0.73216903,45.7891 1.3124449,45.7934 1.3213947,45.7977 0.75001448,45.8020 0.27678463,45.8063 0.30356166,45.8106 0.40178451,45.8149 0.23216318,45.8192 0.2589336,45.8235 0.23211338,45.8278 0.38390085,45.8321 0.73212898,45.8364 0.85713631,45.8407 0.77678764,45.8450 0.50001365,45.8493 0.33934745,45.8536 0.25002617,45.8579 0.15174694,45.8622 0.089259125,45.8665 0.14283296,45.8708 0.4285498,45.8751 0.45537362,45.8794 0.38399902,45.8837 0.25002778,45.8880 0.43745071,45.8923 0.58032191,45.8966 0.64288294,45.9009 0.67864382,45.9052 0.66071051,45.9095 0.52670944,45.9138 0.437473,45.9181 0.39287475,45.9224 0.13393477,45.9267 0.1160643,45.9310 0.12500326,45.9353 0.10715342,45.9396 0.14288405,45.9439 0.32152686,45.9482 0.64293951,45.9525 0.91965002,45.9568 0.86602932,45.9611 0.51779383,45.9654 0.27673456,45.9697 0.098171338,45.9740 0.062487308,45.9783 0.1249929,45.9827 0.30356836,45.9870 0.33928442,45.9913 0.18750855,45.9956 0.25004786,45.9999 0.81258965,46.0042 1.2500235,46.0085 0.79458249,46.0128 0.42853865,46.0171 0.3838807,46.0214 0.26782379,46.0257 0.38392809,46.0300 0.24107382,46.0343 0.33931777,46.0386 0.589293,46.0429 0.77678603,46.0472 0.70534223,46.0515 0.59818977,46.0559 0.44642505,46.0602 0.27676287,46.0645 0.25894028,46.0688 0.11612951,46.0731 0.22323659,46.0774 0.48209357,46.0817 0.60709196,46.0860 0.50000292,46.0903 0.50005317,46.0946 0.47325632,46.0989 0.35712624,46.1033 0.35710189,46.1076 0.58035868,46.1119 0.72322977,46.1162 0.63390809,46.1205 0.41965532,46.1248 0.39287823,46.1291 0.41962132,46.1334 0.55356228,46.1377 0.50004417,46.1421 0.29465541,46.1464 0.31249008,46.1507 0.30354685,46.1550 0.41067028,46.1593 0.64293712,46.1636 0.8661744,46.1679 0.65173322,46.1722 0.41066387,46.1766 0.3750495,46.1809 0.4107292,46.1852 0.34815794,46.1895 0.29457909,46.1938 0.16069368,46.1981 0.05358449,46.2024 0.026798248,46.2068 0.080398463,46.2111 0.24112681,46.2154 0.36603832,46.2197 0.19635953,46.2240 0.026774466,46.2283 0.089305148,46.2327 0.51798141,46.2370 1.0179826,46.2413 1.0088766,46.2456 0.66058379,46.2499 0.45533171,46.2542 0.49110287,46.2586 0.40175071,46.2629 0.29458529,46.2672 0.41964981,46.2715 0.49114347,46.2758 0.46432647,46.2801 0.25888348,46.2845 0.11605149,46.2888 0.19647308,46.2931 0.31249595,46.2974 0.47314733,46.3017 0.41066548,46.3061 0.16971424,46.3104 0.26792935,46.3147 0.42855522,46.3190 0.20528962,46.3233 0.053521641,46.3277 0.21428113,46.3320 0.35713276,46.3363 0.36608377,46.3406 0.25896147,46.3449 0.39290205,46.3493 0.7678749,46.3536 0.84822494,46.3579 0.67858285,46.3622 0.43746036,46.3666 0.24104123,46.3709 0.26785886,46.3752 0.46429259,46.3795 0.41965041,46.3838 0.26786929,46.3882 0.31254247,46.3925 0.68749958,46.3968 0.76778376,46.4011 0.33924595,46.4055 0.089297123,46.4098 0.035719883,46.4141 0.080355667,46.4184 0.16071072,46.4228 0.15179937,46.4271 0.10715076,46.4314 0.16070224,46.4357 0.29463318,46.4401 0.29463226,46.4444 0.33036199,46.4487 0.44648525,46.4530 0.44647884,46.4574 0.28568515,46.4617 0.089225121,46.4660 0.044660401,46.4704 0.12502755,46.4747 0.43745929,46.4790 0.42855212,46.4833 0.23215578,46.4877 0.10715329,46.4920 0.23214291,46.4963 0.24106877,46.5006 0.3214485,46.5050 0.47322345,46.5093 0.61604947,46.5136 0.33036968,46.5180 0.38395971,46.5223 0.51787919,46.5266 0.55355382,46.5310 0.37495062,46.5353 0.41960546,46.5396 0.55357319,46.5439 0.54468799,46.5483 0.58931005,46.5526 0.42855045,46.5569 0.50893533,46.5613 0.70534164,46.5656 0.89282197,46.5699 0.70536143,46.5743 0.58932,46.5786 0.92857248,46.5829 0.68751472,46.5873 1.1339725,46.5916 1.491045,46.5959 1.2053058,46.6003 0.52679485,46.6046 0.3393752,46.6089 0.56253159,46.6133 0.55352199,46.6176 0.419615,46.6219 0.64289778,46.6263 0.77680188,46.6306 0.48206571,46.6349 0.30353123,46.6393 0.26787278,46.6436 0.29466122,46.6479 0.3928768,46.6523 0.37498483,46.6566 0.52678412,46.6610 0.50892723,46.6653 0.61605865,46.6696 0.55360335,46.6740 0.58044636,46.6783 0.66962689,46.6826 0.41959509,46.6870 0.38395217,46.6913 0.40174094,46.6956 0.32143363,46.7000 0.45539588,46.7043 0.56243134,46.7087 0.59816891,46.7130 0.60719556,46.7173 0.55360597,46.7217 0.69640929,46.7260 0.62496817,46.7304 0.33032265,46.7347 0.51780349,46.7390 1.0089123,46.7434 0.89292133,46.7477 0.47327137,46.7521 0.50000012,46.7564 0.4017458,46.7607 0.47317508,46.7651 0.66965586,46.7694 0.71430677,46.7738 0.62498206,46.7781 0.43750557,46.7824 0.61610752,46.7868 0.55361545,46.7911 0.49106613,46.7955 0.33036453,46.7998 0.35718915,46.8042 0.45536596,46.8085 0.42855421,46.8128 0.41067117,46.8172 0.5000149,46.8215 0.69642639,46.8259 0.47316,46.8302 0.23211952,46.8346 0.28572336,46.8389 0.32144728,46.8432 0.23214367,46.8476 0.36605307,46.8519 0.79462522,46.8563 0.62500089,46.8606 0.19644938,46.8650 0.080370083,46.8693 0.06248923,46.8737 0.053556383,46.8780 0.008950959,46.8824 0.17860301,46.8867 0.30359262,46.8911 0.33036467,46.8954 0.43749362,46.8997 0.44642034,46.9041 0.59819514,46.9084 0.72318232,46.9128 0.67854261,46.9171 0.55357409,46.9215 0.41966483,46.9258 0.36608976,46.9302 0.35717827,46.9345 0.5268116,46.9389 0.3660416,46.9432 0.15174784,46.9476 0.14285602,46.9519 0.33038926,46.9563 0.56249177,46.9606 0.5624603,46.9650 0.63395411,46.9693 0.77686012,46.9737 0.70541042,46.9780 0.52673912,46.9824 0.24990103,46.9867 0.1249761,46.9911 0.25892127,46.9954 0.36610344,46.9998 0.38398269,47.0041 0.41963291,47.0085 0.30352715,47.0128 0.080336042,47.0172 0.053570908,47.0216 0.21428148,47.0259 0.20535728,47.0303 0.15177582,47.0346 0.28572106,47.0390 0.20536947,47.0433 0.10714952,47.0477 0.20535417,47.0520 0.21427837,47.0564 0.13392757,47.0607 0.11606823,47.0651 0.14286132,47.0694 0.080394104,47.0738 0.16968615,47.0782 0.30356207,47.0825 0.43745616,47.0869 0.41069886,47.0912 0.46433467,47.0956 0.52678001,47.0999 0.48204178,47.1043 0.81245631,47.1087 0.80365437,47.1130 0.62504613,47.1174 0.30358538,47.1217 0.38395354,47.1261 0.58036643,47.1304 0.73214942,47.1348 0.54459232,47.1392 0.17853925,47.1435 0.062540822,47.1479 0.29467756,47.1522 0.78566402,47.1566 1.0088667,47.1609 0.58928758,47.1653 0.21431626,47.1697 0.31258962,47.1740 0.52688032,47.1784 0.64280713,47.1827 0.29452524,47.1871 0.17854501,47.1915 0.40180111,47.1958 0.46430424,47.2002 0.67867428,47.2046 0.91965812,47.2089 0.46419007,47.2133 0.16065811,47.2176 0.33034006,47.2220 0.29465514,47.2264 0.17858335,47.2307 0.26786011,47.2351 0.34821174,47.2395 0.24109289,47.2438 0.27683657,47.2482 0.40181947,47.2525 0.45532438,47.2569 0.50885636,47.2613 0.44644329,47.2656 0.52683347,47.2700 0.50891393,47.2744 0.33031175,47.2787 0.24103962,47.2831 0.19644026,47.2875 0.18751323,47.2918 0.44642636,47.2962 0.77681369,47.3006 0.90184307,47.3049 0.78573114,47.3093 0.97323865,47.3137 1.169639,47.3180 0.73210096,47.3224 0.46425179,47.3268 0.3124595,47.3311 0.24997868,47.3355 0.49105665,47.3399 0.86606699,47.3442 0.91964114,47.3486 0.57144803,47.3530 0.41072568,47.3573 0.64284414,47.3617 0.44643071,47.3661 0.16967048,47.3704 0.39292535,47.3748 0.75007004,47.3792 0.83922309,47.3835 0.67844617,47.3879 0.44644523,47.3923 0.38399979,47.3967 0.4017868,47.4010 0.33033553,47.4054 0.33925733,47.4098 0.33927226,47.4141 0.41964102,47.4185 0.55358416,47.4229 0.52678251,47.4272 0.66961825,47.4316 0.58037704,47.4360 0.35717267,47.4404 0.39286748,47.4447 0.43749669,47.4491 0.56248325,47.4535 0.34819224,47.4579 0.2767919,47.4622 0.41968161,47.4666 0.51789862,47.4710 0.61608869,47.4754 0.50886786,47.4797 0.31242278,47.4841 0.5357157,47.4885 0.50002664,47.4928 0.44647479,47.4972 0.49108741,47.5016 0.42855266,47.5060 0.32143316,47.5103 0.16964112,47.5147 0.14283755,47.5191 0.27680075,47.5235 0.33932877,47.5279 0.34823632,47.5322 0.2410668,47.5366 0.32141739,47.5410 0.61608607,47.5454 0.8125,47.5497 0.5177995,47.5541 0.13389552,47.5585 0.25895396,47.5629 0.66966289,47.5672 0.79467136,47.5716 0.46431071,47.5760 0.44638735,47.5804 0.28566423,47.5848 0.33927885,47.5891 0.35715249,47.5935 0.5178625,47.5979 0.36604851,47.6023 0.37498164,47.6067 0.5357275,47.6110 0.43754631,47.6154 0.3750425,47.6198 0.50896215,47.6242 0.81255037,47.6286 0.81249046,47.6329 0.71419138,47.6373 0.40173966,47.6417 0.35713312,47.6461 0.44643715,47.6505 0.63397485,47.6549 0.64287329,47.6592 0.75891411,47.6636 0.82139015,47.6680 0.58032888,47.6724 0.73213524,47.6768 0.57143134,47.6811 0.37501755,47.6855 0.25001511,47.6899 0.20536315,47.6943 0.10713799,47.6987 0.089301325,47.7031 0.16966012,47.7075 0.21432622,47.7118 0.5178715,47.7162 0.87494749,47.7206 1.0445586,47.7250 1.1785078,47.7294 1.1518221,47.7338 0.56253105,47.7382 0.4017868,47.7425 0.36608011,47.7469 0.14288162,47.7513 0.12504373,47.7557 0.30357051,47.7601 0.2231866,47.7645 0.080345534,47.7689 0.1963958,47.7732 0.58034283,47.7776 0.80355465,47.7820 0.85718518,47.7864 0.83043015,47.7908 0.46426442,47.7952 0.3303,47.7996 0.36603802,47.8040 0.50894588,47.8084 0.43752286,47.8127 0.25001025,47.8171 0.19645594,47.8215 0.23218103,47.8259 0.39286032,47.8303 0.5267688,47.8347 0.50898939,47.8391 0.46432307,47.8435 0.37488726,47.8479 0.31246451,47.8523 0.45542154,47.8566 0.51782495,47.8610 0.5088684,47.8654 0.63391501,47.8698 0.65180361,47.8742 0.45541924,47.8786 0.52682906,47.8830 0.80351192,47.8874 0.98210281,47.8918 1.0000669,47.8962 0.76783848,47.9006 0.79457939,47.9050 0.43751258,47.9094 0.14287642,47.9138 0.0089274338,47.9181 0.10711526,47.9225 0.27676317,47.9269 0.33931175,47.9313 0.31253234,47.9357 0.50892872,47.9401 0.55356348,47.9445 0.35713965,47.9489 0.17858589,47.9533 0.38395411,47.9577 0.40179393,47.9621 0.17856221,47.9665 0.35713068,47.9709 0.37499788,47.9753 0.250025,47.9797 0.24112192,47.9841 0.41968027,47.9885 0.4553538,47.9929 0.41071263,47.9973 0.40176219,48.0017 0.22314171,48.0061 0.026776597,48.0105 0.32147989,48.0149 0.54463643,48.0193 0.62496567,48.0237 0.6429311,48.0281 0.61613625,48.0325 0.32134056,48.0369 0.16062476,48.0413 0.2142915,48.0457 0.45536622,48.0501 0.56252325,48.0545 0.71432024,48.0589 1.1428775,48.0633 1.0803081,48.0677 0.91955757,48.0721 0.66967714,48.0765 0.58044451,48.0809 0.5625242,48.0853 0.76785314,48.0897 0.98212844,48.0941 0.98208392,48.0985 0.85716325,48.1029 0.72326034,48.1073 0.34819874,48.1117 0.16068102,48.1161 0.044625212,48.1205 0.035695273,48.1249 0.23211567,48.1293 0.39285323,48.1337 0.30358988,48.1381 0.089303248,48.1425 0.026784236,48.1469 0.12503704,48.1513 0.55362689,48.1557 0.89282972,48.1601 0.61602479,48.1645 0.36606836,48.1690 0.5000388,48.1734 0.58044988,48.1778 0.66072214,48.1822 0.58919239,48.1866 0.30352116,48.1910 0.15177718,48.1954 0.22325526,48.1998 0.45539266,48.2042 0.30352783,48.2086 0.10710721,48.2130 -2.2909421e-006,48.2174 0.053576618,48.2218 0.16965523,48.2262 0.28572625,48.2307 0.27675495,48.2351 0.41960675,48.2395 0.67865032,48.2439 0.94648713,48.2483 0.90176964,48.2527 0.49996305,48.2571 0.14284341,48.2615 0.24107037,48.2659 0.53573281,48.2703 0.79474527,48.2747 0.71427643,48.2792 0.32134762,48.2836 0.16069224,48.2880 0.19640675,48.2924 0.2142648,48.2968 0.23218389,48.3012 0.31255105,48.3056 0.38390741,48.3100 0.34817234,48.3145 0.27677304,48.3189 0.35716328,48.3233 0.67858797,48.3277 0.52676803,48.3321 0.35712036,48.3365 0.33041254,48.3409 0.70545816,48.3453 0.82137251,48.3498 0.81240797,48.3542 0.79464847,48.3586 0.46428603,48.3630 0.16966392,48.3674 0.21431749,48.3718 0.32143378,48.3762 0.33926693,48.3807 0.38392755,48.3851 0.47319767,48.3895 0.37495711,48.3939 0.19642879,48.3983 0.20541498,48.4027 0.50006288,48.4072 0.5089348,48.4116 0.41063374,48.4160 0.54458982,48.4204 0.82145882,48.4248 0.74106991,48.4292 0.9017669,48.4337 0.87502939,48.4381 0.41074699,48.4425 0.24102822,48.4469 0.23209262,48.4513 0.22323999,48.4558 0.1518214,48.4602 0.15179574,48.4646 0.35713026,48.4690 0.52676034,48.4734 0.41962662,48.4779 0.2500194,48.4823 0.27685332,48.4867 0.37500855,48.4911 0.31246021,48.4955 0.24105534,48.5000 0.30355,48.5044 0.39288738,48.5088 0.73217827,48.5132 0.98211968,48.5176 0.95533091,48.5221 0.56249321,48.5265 0.23213804,48.5309 0.16963433,48.5353 0.36608022,48.5398 0.51785958,48.5442 0.78575641,48.5486 0.92861176,48.5530 0.72317535,48.5574 0.44636652,48.5619 0.18748704,48.5663 0.053578846,48.5707 0.14284483,48.5751 0.37504038,48.5796 0.49114171,48.5840 0.37501702,48.5884 0.35713115,48.5928 0.39281541,48.5973 0.24996777,48.6017 0.26785594,48.6061 0.27676952,48.6105 0.24998672,48.6150 0.39286846,48.6194 0.40179226,48.6238 0.32143363,48.6282 0.28572384,48.6327 0.46429434,48.6371 0.482169,48.6415 0.48211032,48.6460 0.42852679,48.6504 0.3125177,48.6548 0.31253153,48.6592 0.20537223,48.6637 0.13391469,48.6681 0.29459557,48.6725 0.51783478,48.6770 0.66074181,48.6814 0.58932006,48.6858 0.58929348,48.6902 0.71427363,48.6947 1.04465,48.6991 0.7946558,48.7035 0.33034462,48.7080 0.2142593,48.7124 0.20534246,48.7168 0.23216221,48.7213 0.36608306,48.7257 0.3214218,48.7301 0.36607024,48.7345 0.214275,48.7390 0.16966078,48.7434 0.51786286,48.7478 0.58929551,48.7523 0.53578484,48.7567 0.58045471,48.7611 0.72318554,48.7656 0.42844671,48.7700 0.23208965,48.7744 0.1606919,48.7789 0.19644764,48.7833 0.50898314,48.7877 0.6250515,48.7922 0.65179163,48.7966 0.56246746,48.8010 0.70537096,48.8055 0.70536417,48.8099 0.46422625,48.8144 0.28567132,48.8188 0.24999572,48.8232 0.24104778,48.8277 0.36608848,48.8321 0.52686435,48.8365 0.47325844,48.8410 0.33925661,48.8454 0.44637245,48.8498 0.63388926,48.8543 0.40178308,48.8587 0.25898394,48.8632 0.30365589,48.8676 0.50003213,48.8720 0.53561813,48.8765 0.50884336,48.8809 0.53570586,48.8853 0.37501502,48.8898 0.12502846,48.8942 0.2678858,48.8987 0.36607823,48.9031 0.17854977,48.9075 0.23214062,48.9120 0.65178949,48.9164 0.89286941,48.9209 0.81248939,48.9253 0.35711911,48.9297 0.0089458926,48.9342 0.13395049,48.9386 0.24107715,48.9431 0.25004143,48.9475 0.37502828,48.9519 0.39280897,48.9564 0.30353567,48.9608 0.27677128,48.9653 0.11606181,48.9697 0.17858125,48.9742 0.14285114,48.9786 0.10711607,48.9830 0.39285794,48.9875 0.9197039,48.9919 0.97324759,48.9964 0.62498474,49.0008 0.28573295,49.0053 0.69644147,49.0097 0.98209858,49.0141 0.73214239,49.0186 0.63393319,49.0230 0.3928366,49.0275 0.22320046,49.0319 0.089268111,49.0364 0.13391982,49.0408 0.27678123,49.0453 0.31250384,49.0497 0.089294352,49.0542 0.02678006,49.0586 0.26783815,49.0630 0.366083,49.0675 0.39289403,49.0719 0.52679425,49.0764 0.55354494,49.0808 0.63391513,49.0853 0.62500328,49.0897 0.48213521,49.0942 0.23213108,49.0986 0.26787797,49.1031 0.60718375,49.1075 0.75894147,49.1120 0.80356216,49.1164 0.48211959,49.1209 0.30357924,49.1253 0.39284831,49.1298 0.75890034,49.1342 1.2054281,49.1387 1.6874993,49.1431 1.3481704,49.1476 0.85715657,49.1520 0.39282849,49.1565 0.33030301,49.1609 0.60714066,49.1654 0.892887,49.1698 0.65179765,49.1743 0.16966307,49.1787 0.116143,49.1832 0.38404673,49.1876 0.66960567,49.1921 0.6873709,49.1965 0.62497032,49.2010 0.27679947,49.2054 0.24110262,49.2099 0.23216406,49.2143 0.19641022,49.2188 0.4017562,49.2232 0.63392764,49.2277 0.72321767,49.2322 0.55354464,49.2366 0.26787394,49.2411 0.45543942,49.2455 0.74110705,49.2500 0.57139039,49.2544 0.53570467,49.2589 0.49107647,49.2633 0.33031625,49.2678 0.27672637,49.2723 0.65174001,49.2767 0.85715616,49.2812 0.84826058,49.2856 0.74109393,49.2901 0.80358362,49.2945 0.47321519,49.2990 0.37499028,49.3035 0.19641635,49.3079 0.098199762,49.3124 0.1160632,49.3168 0.32141408,49.3213 0.29465061,49.3257 0.053597502,49.3302 0.02679299,49.3347 0.053556088,49.3391 0.24999095,49.3436 0.39286402,49.3480 0.31250265,49.3525 0.29464802,49.3570 0.25002822,49.3614 0.39289424,49.3659 0.35713211,49.3703 0.17851914,49.3748 0.22316827,49.3793 0.48212555,49.3837 0.48215276,49.3882 0.3214438,49.3926 0.23216219,49.3971 0.16073623,49.4016 0.16071942,49.4060 0.17860501,49.4105 0.44643933,49.4150 0.46426335,49.4194 0.5267362,49.4239 0.71424657,49.4283 0.83038682,49.4328 0.61612654,49.4373 0.51787931,49.4417 0.35713652,49.4462 0.41962013,49.4507 0.32141575,49.4551 0.25894377,49.4596 0.25891846,49.4641 0.16070494,49.4685 0.22321795,49.4730 0.33929625,49.4774 0.24106623,49.4819 0.098240443,49.4864 0.32144827,49.4908 0.37499842,49.4953 0.32144448,49.4998 0.33037129,49.5042 0.46426848,49.5087 0.66068286,49.5132 0.58925003,49.5176 0.53569877,49.5221 0.45534986,49.5266 0.36608624,49.5310 0.43752789,49.5355 0.53570968,49.5400 0.40180668,49.5444 0.33033702,49.5489 0.52674454,49.5534 0.83039623,49.5579 1.0625876,49.5623 1.1518087,49.5668 0.85709,49.5713 0.51784503,49.5757 0.4821218,49.5802 0.63386196,49.5847 0.75891834,49.5891 0.76789391,49.5936 0.51787502,49.5981 0.20532198,49.6026 0.15176953,49.6070 0.32142112,49.6115 0.44645986,49.6160 0.56257862,49.6204 0.41071859,49.6249 0.26779971,49.6294 0.16070211,49.6339 0.18750736,49.6383 0.13395725,49.6428 0.32148296,49.6473 0.49106988,49.6517 0.49101987,49.6562 0.64279705,49.6607 0.66963446,49.6652 0.40179208,49.6696 0.1339536,49.6741 0.15179333,49.6786 0.22320332,49.6831 0.25893825,49.6875 0.31248611,49.6920 0.60713971,49.6965 0.62500805,49.7010 0.51787239,49.7054 0.43748134,49.7099 0.29466483,49.7144 0.45542052,49.7189 0.5178836,49.7233 0.33033824,49.7278 0.41966176,49.7323 0.56248391,49.7368 0.31242678,49.7413 0.4731892,49.7457 0.51785386,49.7502 0.3750225,49.7547 0.24998733,49.7592 0.29461765,49.7636 0.48211876,49.7681 0.67858607,49.7726 0.63397598,49.7771 0.40179732,49.7816 0.38391188,49.7860 0.4999845,49.7905 0.49106836,49.7950 0.50000983,49.7995 0.72321302,49.8040 0.75892878,49.8084 0.71430129,49.8129 0.38392827,49.8174 0.52675784,49.8219 0.62498301,49.8264 0.65180153,49.8308 0.41966459,49.8353 0.39285952,49.8398 0.19642165,49.8443 0.44644424,49.8488 0.97319669,49.8532 0.83033371,49.8577 0.28572297,49.8622 0.28573316,49.8667 0.58037984,49.8712 0.49997348,49.8757 0.44642824,49.8801 0.56253392,49.8846 0.58931035,49.8891 0.48220775,49.8936 0.54465944,49.8981 0.47313651,49.9026 0.17850591,49.9070 0.053598613,49.9115 0.25003231,49.9160 0.42859939,49.9205 0.58929777,49.9250 0.49103647,49.9295 0.24998201,49.9340 0.28573111,49.9384 0.57144356,49.9429 0.52676755,49.9474 0.22316995,49.9519 0.28573132,49.9564 0.50901246,49.9609 0.51784128,49.9654 0.28563413,49.9699 0.14283805,49.9743 0.30359009,49.9788 0.44641557,49.9833 0.32140929,49.9878 0.32145208,49.9923 0.38394839,49.9968 0.241078,50.0013 0.22323941,50.0058 0.28571865,50.0102 0.38389874,50.0147 0.34818974,50.0192 0.24998607,50.0237 0.4107053,50.0282 0.642865,50.0327 0.82142645,50.0372 0.57143182,50.0417 0.60717332,50.0462 0.65178472,50.0507 0.59819561,50.0552 0.60715628,50.0596 0.47329044,50.0641 0.58046693,50.0686 0.74999219,50.0731 0.50887698,50.0776 0.44645548,50.0821 0.55354017,50.0866 0.40167743,50.0911 0.22315629,50.0956 0.19643529,50.1001 0.35715362,50.1046 0.6607179,50.1091 0.90178311,50.1136 0.56247693,50.1181 0.32144806,50.1225 0.33044368,50.1270 0.66075671,50.1315 0.64281076,50.1360 0.79458112,50.1405 0.70533758,50.1450 0.49108604,50.1495 0.29464683,50.1540 0.30356365,50.1585 0.20534931,50.1630 0.13393076,50.1675 0.13392162,50.1720 0.12497761,50.1765 0.3035585,50.1810 0.39289182,50.1855 0.41969571,50.1900 0.53576034,50.1945 0.62501657,50.1990 0.39280167,50.2035 0.15177666,50.2080 0.23216094,50.2125 0.27674115,50.2170 0.19639064,50.2215 0.089302145,50.2260 0.062534079,50.2305 0.3660728,50.2350 0.66072816,50.2395 0.75899953,50.2440 0.5714075,50.2485 0.26778042,50.2530 0.29471168,50.2575 0.77700621,50.2620 1.348214,50.2665 1.2230341,50.2710 1.3392314,50.2755 1.6071157,50.2800 1.4106905,50.2845 0.78568834,50.2890 0.33034563,50.2935 0.098238774,50.2980 0.1071688,50.3025 0.1518064,50.3070 0.33038765,50.3115 0.4911117,50.3160 0.60713047,50.3205 0.65171558,50.3250 0.69642985,50.3295 0.54464376,50.3340 0.35710564,50.3385 0.31250057,50.3430 0.5178436,50.3475 0.58032805,50.3520 0.54463136,50.3565 0.62501514,50.3610 0.52681845,50.3655 0.59821951,50.3700 0.49998477,50.3745 0.66072112,50.3791 0.83038789,50.3836 1.0536075,50.3881 0.94640005,50.3926 0.48208308,50.3971 0.45533878,50.4016 0.56258315,50.4061 0.64296198,50.4106 0.60710353,50.4151 0.51775974,50.4196 0.21425714,50.4241 0.16965653,50.4286 0.51784861,50.4331 0.66072035,50.4376 0.29464838,50.4422 0.098181859,50.4467 0.26783344,50.4512 0.34821925,50.4557 0.31251118,50.4602 0.31248307,50.4647 0.55356073,50.4692 0.58039719,50.4737 0.5268513,50.4782 0.54465497,50.4827 0.62506407,50.4873 0.9375515,50.4918 0.94637889,50.4963 0.98217064,50.5008 0.96431619,50.5053 0.58920348,50.5098 0.14277397,50.5143 0.15176757,50.5188 0.24106278,50.5233 0.2410676,50.5279 0.1428833,50.5324 0.34826365,50.5369 0.38394246,50.5414 0.38388568,50.5459 0.3660672,50.5504 0.4732793,50.5549 0.41073766,50.5594 0.36599812,50.5640 0.15172516,50.5685 0.11608695,50.5730 0.089305095,50.5775 0.13392566,50.5820 0.22319658,50.5865 0.49999639,50.5911 0.54464853,50.5956 0.37500381,50.6001 0.36612269,50.6046 0.491083,50.6091 0.44637257,50.6136 0.42856869,50.6181 0.410732,50.6227 0.41073325,50.6272 0.42861027,50.6317 0.67859381,50.6362 0.5981698,50.6407 0.43745551,50.6452 0.28572568,50.6498 0.39283919,50.6543 0.65173322,50.6588 0.65177906,50.6633 0.46433619,50.6678 0.33038372,50.6724 0.37499824,50.6769 0.31249788,50.6814 0.32143429,50.6859 0.61609966,50.6904 0.5625264,50.6950 0.33922762,50.6995 0.24995629,50.7040 0.31255826,50.7085 0.33931208,50.7130 0.22321238,50.7176 0.30357432,50.7221 0.49996659,50.7266 0.52674365,50.7311 0.46428928,50.7356 0.69642955,50.7402 0.70533895,50.7447 0.57140672,50.7492 0.63392311,50.7537 0.90185726,50.7583 0.91972142,50.7628 0.81246364,50.7673 0.67853028,50.7718 0.6339221,50.7764 0.35713789,50.7809 0.22323179,50.7854 0.33929637,50.7899 0.5089168,50.7944 0.33034787,50.7990 0.39288634,50.8035 0.464315,50.8080 0.35712132,50.8125 0.30354565,50.8171 0.54460877,50.8216 0.69638681,50.8261 0.61609107,50.8306 0.25894237,50.8352 0.23213814,50.8397 0.26786852,50.8442 0.32143983,50.8488 0.27681091,50.8533 0.30358702,50.8578 0.43748236,50.8623 0.32141128,50.8669 0.22321272,50.8714 0.29463315,50.8759 0.72319776,50.8804 1.2410809,50.8850 1.1250054,50.8895 0.52678907,50.8940 0.22323345,50.8986 0.36610302,50.9031 0.48216957,50.9076 0.5178436,50.9121 0.32140741,50.9167 0.19643442,50.9212 0.15179828,50.9257 0.22323312,50.9303 0.20531876,50.9348 0.14282304,50.9393 0.60719395,50.9439 0.7857818,50.9484 0.69641858,50.9529 0.27672896,50.9575 0.38391659,50.9620 0.31247494,50.9665 0.2856932,50.9711 0.42861438,50.9756 0.75895739,50.9801 0.70533985,50.9847 0.32140321,50.9892 0.21434546,50.9937 0.56258643,50.9983 0.58921385,51.0028 0.21420017,51.0073 0.098225839,51.0119 0.32146463,51.0164 0.60716057,51.0209 0.51783496,51.0255 0.68746644,51.0300 1.2054001,51.0345 1.2143139,51.0391 0.64279687,51.0436 0.18744712,51.0481 0.16963847,51.0527 0.25895005,51.0572 0.10716068,51.0617 0.1964369,51.0663 0.29462472,51.0708 0.45533618,51.0753 0.47319764,51.0799 0.36611691,51.0844 0.49117228,51.0890 0.57143009,51.0935 0.39280885,51.0980 0.33031884,51.1026 0.36604801,51.1071 0.33931419,51.1117 0.25892577,51.1162 0.16068585,51.1207 0.16962086,51.1253 0.1339393,51.1298 0.22325481,51.1343 0.35714078,51.1389 0.40179706,51.1434 0.4911131,51.1480 0.7231971,51.1525 0.90176249,51.1570 0.98214489,51.1616 0.52675939,51.1661 0.1964072,51.1707 0.16072372,51.1752 0.19644423,51.1798 0.24105671,51.1843 0.23213999,51.1888 0.34823629,51.1934 0.57147127,51.1979 0.62501425,51.2025 0.36602023,51.2070 0.17855181,51.2115 0.28573725,51.2161 0.44645151,51.2206 0.50894183,51.2252 0.35709295,51.2297 0.080331676,51.2343 0.11609392,51.2388 0.098207816,51.2434 0.080340914,51.2479 8.9962869e-006,51.2524 0.10719425,51.2570 0.25897959,51.2615 0.35712332,51.2661 0.26783621,51.2706 0.23212734,51.2752 0.1071188,51.2797 0.18753527,51.2843 0.42856389,51.2888 0.36603871,51.2934 0.36605665,51.2979 0.29463539,51.3024 0.14286479,51.3070 0.38392764,51.3115 0.74105078,51.3161 0.66964465,51.3206 0.58041066,51.3252 0.55358565,51.3297 0.54459983,51.3343 0.33925372,51.3388 0.26785818,51.3434 0.24108912,51.3479 0.053569075,51.3525 0.035715163,51.3570 0.21428879,51.3616 0.38394523,51.3661 0.55358553,51.3707 0.49110556,51.3752 0.4107497,51.3798 0.3660666,51.3843 0.44641438,51.3889 0.5714137,51.3934 0.72320014,51.3980 0.76783139,51.4025 1.2231621,51.4071 0.94641459,51.4116 0.48219723,51.4162 0.16072531,51.4207 0.37496188,51.4253 0.27677754,51.4298 0.37503532,51.4344 0.35719079,51.4390 0.39285114,51.4435 0.36602458,51.4481 0.35712799,51.4526 0.23213252,51.4572 0.24110964,51.4617 0.56256163,51.4663 0.77678341,51.4708 0.72323084,51.4754 0.81254005,51.4799 0.57141083,51.4845 0.3124347,51.4890 0.21425402,51.4936 0.2946445,51.4982 0.25000855,51.5027 0.16070779,51.5073 0.18748176,51.5118 0.41071194,51.5164 0.47320935,51.5209 0.38395062,51.5255 0.39285594,51.5301 0.56247932,51.5346 0.5356968,51.5392 0.22321925,51.5437 0.30360624,51.5483 0.51787931,51.5528 0.71429366,51.5574 0.65174425,51.5620 0.24996158,51.5665 0.19651277,51.5711 0.57151467,51.5756 0.60707277,51.5802 0.43748122,51.5848 0.52681583,51.5893 0.46427312,51.5939 0.51786149,51.5984 0.68746454,51.6030 0.91960251,51.6076 0.80362803,51.6121 0.58038563,51.6167 0.5535062,51.6212 0.54462165,51.6258 0.26786155,51.6304 0.11607359,51.6349 0.16964868,51.6395 0.40177241,51.6440 0.41961238,51.6486 0.37498808,51.6532 0.41071799,51.6577 0.44642967,51.6623 0.33927807,51.6669 0.34821516,51.6714 0.46432921,51.6760 0.44645053,51.6805 0.34819052,51.6851 0.35711509,51.6897 0.48219731,51.6942 0.53583413,51.6988 0.53571492,51.7034 0.41955504,51.7079 0.28567323,51.7125 0.32143822,51.7171 0.40183458,51.7216 0.44646779,51.7262 0.55354625,51.7308 0.53565812,51.7353 0.13390705,51.7399 0.16965975,51.7445 0.3839438,51.7490 0.57140166,51.7536 0.66067082,51.7582 0.66071886,51.7627 0.38397071,51.7673 0.30358902,51.7719 0.27677253,51.7764 0.18749018,51.7810 0.089270838,51.7856 0.16964091,51.7901 0.46429738,51.7947 0.47321647,51.7993 0.22321691,51.8038 0.07143493,51.8084 0.12500842,51.8130 0.47322583,51.8176 0.58031654,51.8221 0.58925402,51.8267 0.4375132,51.8313 0.20536891,51.8358 0.080351226,51.8404 0.33925682,51.8450 0.66071779,51.8495 0.64292246,51.8541 0.47325203,51.8587 0.32140833,51.8633 0.41961524,51.8678 0.330347,51.8724 0.45535856,51.8770 0.49106735,51.8815 0.54468125,51.8861 0.71430683,51.8907 0.60712689,51.8953 0.28570387,51.8998 0.35712805,51.9044 0.42857394,51.9090 0.22324164,51.9136 0.24107668,51.9181 0.18745877,51.9227 0.080335893,51.9273 0.09822838,51.9319 0.21428975,51.9364 0.25891459,51.9410 0.21426724,51.9456 0.33926797,51.9502 0.34822041,51.9547 0.15178935,51.9593 0.33929494,51.9639 0.47322842,51.9685 0.3928546,51.9730 0.09821371,51.9776 0.16963089,51.9822 0.41963178,51.9868 0.39286497,51.9913 0.36610582,51.9959 0.31250456,52.0005 0.14282374,52.0051 0.22319026,52.0097 0.46429867,52.0142 0.64286762,52.0188 0.38392156,52.0234 0.23214701,52.0280 0.41965243,52.0326 0.64290583,52.0371 0.45540628,52.0417 0.28568324,52.0463 0.1606489,52.0509 0.2678411,52.0555 0.77683008,52.0600 0.93755198,52.0646 0.9910621,52.0692 0.6785289,52.0738 0.5178569,52.0784 0.55358446,52.0829 0.49108094,52.0875 0.41070896,52.0921 0.47319192,52.0967 0.45533794,52.1013 0.28570157,52.1059 0.080362894,52.1104 0.035718717,52.1150 0.20535442,52.1196 0.4464224,52.1242 0.37499955,52.1288 0.16075428,52.1333 0.25894034,52.1379 0.3928383,52.1425 0.50003392,52.1471 0.56250989,52.1517 0.43746918,52.1563 0.59820396,52.1609 1.2143022,52.1654 1.125001,52.1700 0.60709637,52.1746 0.2232677,52.1792 0.47331944,52.1838 0.83927333,52.1884 0.72311991,52.1930 0.58920431,52.1975 0.50894213,52.2021 0.7411046,52.2067 0.6071685,52.2113 0.27678293,52.2159 0.19639038,52.2205 0.23212986,52.2251 0.08036866,52.2297 0.05355433,52.2342 0.34822536,52.2388 0.52686989,52.2434 0.55358315,52.2480 0.36600104,52.2526 0.23215015,52.2572 0.30364171,52.2618 0.25891021,52.2664 0.16959275,52.2710 0.16964903,52.2755 0.33937851,52.2801 0.76797158,52.2847 1.0535876,52.2893 0.89278519,52.2939 0.58026272,52.2985 0.39282575,52.3031 0.47320551,52.3077 0.36604628,52.3123 0.29462981,52.3169 0.2321483,52.3215 0.66965497,52.3260 0.93747663,52.3306 0.8839761,52.3352 0.75004274,52.3398 0.36601216,52.3444 0.34818682,52.3490 0.42856655,52.3536 0.38390392,52.3582 0.33034211,52.3628 0.25894725,52.3674 0.11609489,52.3720 0.19646172,52.3766 0.30360922,52.3812 0.43746021,52.3858 0.44640657,52.3904 0.40180114,52.3950 0.29465252,52.3995 0.23215647,52.4041 0.33929044,52.4087 0.49998412,52.4133 0.70539367,52.4179 0.89288861,52.4225 0.66066915,52.4271 0.30355316,52.4317 0.2857624,52.4363 0.30360144,52.4409 0.26785108,52.4455 0.3481966,52.4501 0.30351195,52.4547 0.37497959,52.4593 0.42856583,52.4639 0.35714856,52.4685 0.21427445,52.4731 0.080335125,52.4777 0.15176313,52.4823 0.44643599,52.4869 0.51793784,52.4915 0.62507492,52.4961 0.78570431,52.5007 0.74099928,52.5053 0.52674252,52.5099 0.62498349,52.5145 0.47323087,52.5191 0.37500635,52.5237 0.27679238,52.5283 0.23218457,52.5329 0.18748863,52.5375 0.24995825,52.5421 0.30356422,52.5467 0.24106681,52.5513 0.33033207,52.5559 0.59821671,52.5605 0.85716659,52.5651 0.65179092,52.5697 0.55356568,52.5743 0.20535882,52.5789 0.15179798,52.5835 0.17855518,52.5881 0.36602885,52.5927 0.41073602,52.5973 0.28577167,52.6019 0.4196716,52.6065 0.41070586,52.6111 0.24106599,52.6158 0.26784524,52.6204 0.22318733,52.6250 0.23216097,52.6296 0.22321203,52.6342 0.06248194,52.6388 0.053579446,52.6434 0.080343947,52.6480 0.205322,52.6526 0.43748644,52.6572 0.33931342,52.6618 0.19648175,52.6664 0.24113154,52.6710 0.23213907,52.6756 0.13387759,52.6802 0.1606897,52.6849 0.33034322,52.6895 0.30357721,52.6941 0.4018681,52.6987 0.58932436,52.7033 0.70541131,52.7079 1.1161444,52.7125 1.1695305,52.7171 0.56243151,52.7217 0.29462585,52.7263 0.1070793,52.7309 0.15178451,52.7356 0.25898594,52.7402 0.33040902,52.7448 0.428507,52.7494 0.71422166,52.7540 0.75005966,52.7586 0.58038139,52.7632 0.38393947,52.7678 0.43748972,52.7724 0.38389754,52.7771 0.32143933,52.7817 0.40179887,52.7863 0.5089497,52.7909 0.42854524,52.7955 0.28570962,52.8001 0.31254029,52.8047 0.32142839,52.8093 0.50001806,52.8140 0.53571188,52.8186 0.40175483,52.8232 0.31247544,52.8278 0.12496879,52.8324 0.08037366,52.8370 0.44646782,52.8416 1.1250116,52.8463 1.3303388,52.8509 1.1517459,52.8555 0.77676862,52.8601 0.60715598,52.8647 0.48214361,52.8693 0.25893015,52.8739 0.035708107,52.8786 0.089281879,52.8832 0.16964091,52.8878 0.20534964,52.8924 0.2410873,52.8970 0.30357543,52.9016 0.14284064,52.9063 0.08930894,52.9109 0.19644134,52.9155 0.25891444,52.9201 0.25890884,52.9247 0.089293383,52.9294 0.17860267,52.9340 0.31251511,52.9386 0.47321111,52.9432 0.50002402,52.9478 0.43747029,52.9525 0.16069208,52.9571 0.20541032,52.9617 0.3392922,52.9663 0.392829,52.9709 0.47321966,52.9756 0.50891358,52.9802 0.36605009,52.9848 0.38394603,52.9894 0.41071984,52.9940 0.69648606,52.9987 0.85716236,53.0033 0.65172386,53.0079 0.54462516,53.0125 0.56250036,53.0171 0.34817913,53.0218 0.053567205,53.0264 0.05358278,53.0310 0.080341473,53.0356 0.15175924,53.0403 0.31247911,53.0449 0.47321096,53.0495 0.54467142,53.0541 0.33937192,53.0588 0.410795,53.0634 0.46427345,53.0680 0.56245601,53.0726 0.58921224,53.0773 0.78565943,53.0819 0.63393581,53.0865 0.46431595,53.0911 0.27680519,53.0958 0.080346681,53.1004 0.053566363,53.1050 0.053561982,53.1096 0.18749616,53.1143 0.19647849,53.1189 0.61610365,53.1235 0.95532531,53.1281 1.0624692,53.1328 0.95536315,53.1374 1.053601,53.1420 0.65177625,53.1467 0.2053335,53.1513 0.22319786,53.1559 0.16070719,53.1605 0.2678906,53.1652 0.24107854,53.1698 0.11605961,53.1744 0.18750453,53.1791 0.6339156,53.1837 0.77676922,53.1883 1.0000223,53.1929 0.75002688,53.1976 0.58044767,53.2022 0.57147729,53.2068 0.34810141,53.2115 0.15172668,53.2161 0.22325774,53.2207 0.33037785,53.2254 0.16960852,53.2300 0.24103463,53.2346 0.51782221,53.2393 0.58035696,53.2439 0.36612329,53.2485 0.18751487,53.2532 0.2231793,53.2578 0.23211715,53.2624 0.25898907,53.2671 0.60720545,53.2717 0.64287698,53.2763 0.66964072,53.2810 0.40174428,53.2856 0.28566504,53.2902 0.32140115,53.2949 0.67858136,53.2995 0.86608279,53.3041 0.71431959,53.3088 0.64285517,53.3134 0.56251413,53.3180 0.678572,53.3227 0.56247205,53.3273 0.491081,53.3319 0.49110621,53.3366 0.74109584,53.3412 0.98211414,53.3459 0.89284128,53.3505 0.58034134,53.3551 0.303545,53.3598 0.42858443,53.3644 0.67863375,53.3690 0.75000674,53.3737 0.59817553,53.3783 0.53570342,53.3830 0.33034196,53.3876 0.16068569,53.3922 0.37501237,53.3969 0.60719573,53.4015 0.65177584,53.4061 0.4106842,53.4108 0.40182832,53.4154 0.39285609,53.4201 0.2231604,53.4247 0.27678236,53.4293 0.46430942,53.4340 0.6160875,53.4386 0.68744278,53.4433 0.47316092,53.4479 0.41967049,53.4526 0.51790035,53.4572 0.65176803,53.4618 0.97317237,53.4665 0.96428102,53.4711 0.99107963,53.4758 0.72322077,53.4804 0.54465568,53.4850 0.39287192,53.4897 0.50897568,53.4943 0.59828663,53.4990 0.41069236,53.5036 0.40177426,53.5083 0.58934867,53.5129 0.53570706,53.5176 0.24991037,53.5222 0.080312371,53.5268 0.12503104,53.5315 0.39293212,53.5361 0.57149547,53.5408 0.52673638,53.5454 0.24993387,53.5501 0.33032686,53.5547 0.38389596,53.5594 0.60715657,53.5640 0.90181267,53.5686 0.71428478,53.5733 0.41069171,53.5779 0.24106562,53.5826 0.16964397,53.5872 0.43750948,53.5919 0.59824759,53.5965 0.40178886,53.6012 0.1606811,53.6058 0.017836493,53.6105 0.026785489,53.6151 0.080354325,53.6198 0.18750715,53.6244 0.17857334,53.6291 0.16068923,53.6337 0.35711402,53.6384 0.73213583,53.6430 0.91072744,53.6477 0.63394839,53.6523 0.2143006,53.6570 0.16071853,53.6616 0.16964015,53.6663 0.06250263,53.6709 0.062494133,53.6756 0.15182753,53.6802 0.34830663,53.6849 0.56252176,53.6895 0.74098122,53.6942 0.42855498,53.6988 0.33932033,53.7035 0.24105202,53.7081 0.24110611,53.7128 0.41964939,53.7174 0.34815589,53.7221 0.1874501,53.7267 0.16962801,53.7314 0.34823221,53.7361 0.6428839,53.7407 0.73215091,53.7454 0.66070837,53.7500 0.43748686,53.7547 0.15177687,53.7593 0.28573897,53.7640 0.38394913,53.7686 0.32142776,53.7733 0.3303408,53.7779 0.20533441,53.7826 0.18750639,53.7873 0.34821907,53.7919 0.27677408,53.7966 0.24998951,53.8012 0.62500197,53.8059 0.72322077,53.8105 0.64285994,53.8152 0.35714981,53.8199 0.22321834,53.8245 0.21428584,53.8292 0.21428558,53.8338 0.11605138,53.8385 0.080353856,53.8431 0.41074449,53.8478 0.57157546,53.8525 0.69649112,53.8571 0.58914179,53.8618 0.25885049,53.8664 0.20535,53.8711 0.10714685,53.8758 0.24108894,53.8804 0.27680525,53.8851 0.15176675,53.8897 0.026780447,53.8944 0.20542206,53.8991 0.56253117,53.9037 0.54463112,53.9084 0.37494916,53.9130 0.18743794,53.9177 0.19645464,53.9224 0.4464651,53.9270 0.50893742,53.9317 0.41070303,53.9364 0.37498158,53.9410 0.40182871,53.9457 0.48217058,53.9503 0.53568399,53.9550 0.52675295,53.9597 0.36604473,53.9643 0.65177768,53.9690 0.5625034,53.9737 0.26785284,53.9783 -3.1861068e-006,53.9830 0.080369964,53.9877 0.24105765,53.9923 0.48211986,53.9970 0.61611164,54.0016 0.5625121,54.0063 0.47317189,54.0110 0.44641903,54.0156 0.3750591,54.0203 0.4911215,54.0250 0.34819579,54.0296 0.19640708,54.0343 0.41071159,54.0390 0.65181166,54.0436 0.77678615,54.0483 0.41964746,54.0530 0.35712713,54.0576 0.3570691,54.0623 0.62498236,54.0670 0.79470998,54.0716 0.70541823,54.0763 0.46424261,54.0810 0.2856701,54.0857 0.50890541,54.0903 0.5982036,54.0950 0.36608759,54.0997 0.36607552,54.1043 0.36606938,54.1090 0.33928984,54.1137 0.22322893,54.1183 0.48213717,54.1230 0.38392279,54.1277 0.27679399,54.1324 0.30358461,54.1370 0.50890547,54.1417 0.33928439,54.1464 0.35716894,54.1510 0.24998264,54.1557 0.035705101,54.1604 0.01785809,54.1651 0.20535898,54.1697 0.2499987,54.1744 0.13392958,54.1791 0.062486075,54.1837 0.31250644,54.1884 0.5357793,54.1931 0.59825176,54.1978 0.73211533,54.2024 0.58922875,54.2071 0.23212561,54.2118 0.08037173,54.2165 0.16072746,54.2211 0.33932763,54.2258 0.44643861,54.2305 0.401793,54.2352 0.33925802,54.2398 0.21423359,54.2445 0.2589514,54.2492 0.38391605,54.2539 0.46426028,54.2585 0.49110577,54.2632 0.43754384,54.2679 0.43748483,54.2726 0.45532569,54.2772 0.40176728,54.2819 0.23213646,54.2866 0.37506038,54.2913 0.4732576,54.2960 0.46420193,54.3006 0.41956347,54.3053 0.52679378,54.3100 0.75900978,54.3147 0.7500596,54.3193 0.57136875,54.3240 0.41962633,54.3287 0.44648141,54.3334 0.67852485,54.3381 0.68743163,54.3427 0.64286333,54.3474 0.54466343,54.3521 0.28574157,54.3568 0.35718209,54.3615 0.34819761,54.3661 0.4285427,54.3708 0.57144976,54.3755 0.53571391,54.3802 0.31251651,54.3849 0.37501782,54.3896 0.60710716,54.3942 0.71427327,54.3989 0.70538622,54.4036 0.71432829,54.4083 0.90181017,54.4130 1.0356807,54.4177 0.87497514,54.4223 0.6071316,54.4270 0.6338793,54.4317 0.77676094,54.4364 0.63400567,54.4411 0.50007236,54.4458 0.25887662,54.4504 0.16067918,54.4551 0.30360895,54.4598 0.30362764,54.4645 0.2321122,54.4692 0.37491313,54.4739 0.68749225,54.4785 0.59825742,54.4832 0.37500602,54.4879 0.40176019,54.4926 0.31255835,54.4973 0.48217687,54.5020 0.70532292,54.5067 0.93746752,54.5114 0.59820223,54.5160 0.21429621,54.5207 0.23217127,54.5254 0.42859411,54.5301 0.26780885,54.5348 0.20534769,54.5395 0.40184423,54.5442 0.38390183,54.5489 0.39282838,54.5535 0.4107646,54.5582 0.49113226,54.5629 0.58923817,54.5676 0.57133824,54.5723 0.27678582,54.5770 0.3125678,54.5817 0.58050549,54.5864 0.8036713,54.5911 0.74104774,54.5958 0.63380951,54.6004 0.44633505,54.6051 0.30358246,54.6098 0.28568751,54.6145 0.28567806,54.6192 0.68747419,54.6239 0.99106187,54.6286 0.80359268,54.6333 0.30360994,54.6380 0.38394156,54.6427 0.34817177,54.6474 0.21426441,54.6521 0.080341861,54.6568 0.13393334,54.6614 0.062521957,54.6661 0.20535992,54.6708 0.36607036,54.6755 0.44644144,54.6802 0.41962832,54.6849 0.42854634,54.6896 0.35713267,54.6943 0.25895253,54.6990 0.24113207,54.7037 0.22323339,54.7084 0.3303147,54.7131 0.37494951,54.7178 0.24999486,54.7225 0.29466048,54.7272 0.19641559,54.7319 0.21427855,54.7366 0.098236918,54.7413 0.10717789,54.7460 0.20534505,54.7507 0.37498048,54.7554 0.60716248,54.7601 0.52678883,54.7648 0.33034822,54.7695 0.32143649,54.7742 0.39287513,54.7789 0.3035824,54.7836 0.27675134,54.7883 0.21427181,54.7930 0.25894931,54.7977 0.30356318,54.8024 0.41071028,54.8071 0.38397303,54.8118 0.33040223,54.8165 0.24993603,54.8212 0.2856504,54.8259 0.2500284,54.8306 0.32149178,54.8353 0.32144776,54.8400 0.24102922,54.8447 0.16959985,54.8494 0.098207295,54.8541 0.080369391,54.8588 0.089290269,54.8635 0.20536529,54.8682 0.32143337,54.8729 0.2678625,54.8776 0.35717288,54.8823 0.62502003,54.8870 0.81245363,54.8917 0.55352682,54.8964 0.55360132,54.9011 0.58038503,54.9058 0.45534024,54.9105 0.46427131,54.9152 0.49107793,54.9199 0.33035251,54.9246 0.053568341,54.9293 0.19642319,54.9340 0.482164,54.9387 0.52694637,54.9434 0.98225242,54.9481 0.82134044,54.9528 0.80346596,54.9576 0.87495327,54.9623 0.88388073,54.9670 0.5267337,54.9717 0.60711372,54.9764 0.54466623,54.9811 0.32147881,54.9858 0.39287347,54.9905 0.42856053,54.9952 0.28574547,54.9999 0.53575915,55.0046 0.72315598,55.0093 0.6160599,55.0140 0.37503988,55.0188 0.33926198,55.0235 0.41067338,55.0282 0.41069597,55.0329 0.3303729,55.0376 0.23216583,55.0423 0.23215605,55.0470 0.54462552,55.0517 0.687473,55.0564 0.60714084,55.0611 0.3303577,55.0659 0.37499857,55.0706 0.54465872,55.0753 0.53572243,55.0800 0.27680477,55.0847 0.34825781,55.0894 0.4107036,55.0941 0.18746611,55.0988 0.16071473,55.1035 0.3393074,55.1083 0.45535734,55.1130 0.31246832,55.1177 0.23212098,55.1224 0.33035547,55.1271 0.276793,55.1318 0.2142746,55.1365 0.3929038,55.1413 1.0536029,55.1460 1.1875098,55.1507 0.91077024,55.1554 0.44641015,55.1601 0.29457504,55.1648 0.23213995,55.1695 0.39287123,55.1743 0.616036,55.1790 1.0714566,55.1837 1.1340096,55.1884 1.205381,55.1931 0.93741733,55.1978 0.38388559,55.2026 0.22325397,55.2073 0.25894055,55.2120 0.25891513,55.2167 0.12495083,55.2214 0.053554721,55.2261 0.026793737,55.2309 0.24108429,55.2356 0.73218256,55.2403 0.70540696,55.2450 0.45535874,55.2497 0.39286259,55.2545 0.59818584,55.2592 0.455286,55.2639 0.21428028,55.2686 0.12501356,55.2733 0.2946479,55.2781 0.28570315,55.2828 0.18749973,55.2875 0.21427475,55.2922 0.27675509,55.2969 0.31249601,55.3017 0.25002313,55.3064 0.29465058,55.3111 0.56247497,55.3158 0.55354249,55.3205 0.48215508,55.3253 0.68751818,55.3300 0.50893557,55.3347 0.21430111,55.3394 0.026785899,55.3442 0.026782099,55.3489 0.089274161,55.3536 0.25892851,55.3583 0.28572363,55.3630 0.24108769,55.3678 0.16070428,55.3725 0.29464602,55.3772 0.5982486,55.3819 0.70541525,55.3867 0.6696865,55.3914 0.47318313,55.3961 0.37492934,55.4008 0.20531254,55.4056 0.23214741,55.4103 0.39284736,55.4150 0.24105965,55.4197 0.25894111,55.4245 0.42862415,55.4292 0.41964084,55.4339 0.45532736,55.4387 0.57144934,55.4434 0.3660695,55.4481 0.10712044,55.4528 0.1428508,55.4576 0.053564578,55.4623 0.008956736,55.4670 0.17863472,55.4717 0.42857137,55.4765 0.44635898,55.4812 0.30354384,55.4859 0.20538989,55.4907 0.31256178,55.4954 0.39286003,55.5001 0.36601403,55.5049 0.16068996,55.5096 0.22319973,55.5143 0.71427834,55.5190 0.71429199,55.5238 0.32144642,55.5285 0.17858741,55.5332 0.26785037,55.5380 0.2767745,55.5427 0.39286396,55.5474 0.58936661,55.5522 0.83932871,55.5569 0.88384759,55.5616 0.58032578,55.5664 0.24108411,55.5711 0.22324756,55.5758 0.2767897,55.5806 0.13390724,55.5853 0.20534052,55.5900 0.22316881,55.5948 0.33929029,55.5995 0.43752471,55.6042 0.27677998,55.6090 0.044628765,55.6137 0.10714374,55.6184 0.10714877,55.6232 0.071438313,55.6279 0.16071975,55.6326 0.16070841,55.6374 0.080362968,55.6421 0.080357134,55.6468 0.20541298,55.6516 0.59825945,55.6563 0.60711467,55.6610 0.67848969,55.6658 0.58031309,55.6705 0.71431124,55.6753 0.62498909,55.6800 0.29465011,55.6847 0.125012,55.6895 0.22326383,55.6942 0.55362463,55.6989 0.62498462,55.7037 0.38387108,55.7084 0.29464307,55.7132 0.61608475,55.7179 0.58925384,55.7226 0.38393015,55.7274 0.26793829,55.7321 0.48218593,55.7369 0.55354995,55.7416 0.59818834,55.7463 0.94634819,55.7511 0.91067618,55.7558 0.58929986,55.7606 0.44644028,55.7653 0.85715824,55.7700 0.91966999,55.7748 0.78577995,55.7795 1.1697279,55.7843 1.0267248,55.7890 0.39274266,55.7937 0.13391325,55.7985 0.15180083,55.8032 0.22327158,55.8080 0.32144603,55.8127 0.33034471,55.8175 0.66968113,55.8222 0.9285832,55.8269 0.86611223,55.8317 0.96426553,55.8364 0.68741065,55.8412 0.49998006,55.8459 0.41074246,55.8507 0.58037817,55.8554 0.56246823,55.8602 0.29459926,55.8649 0.33928081,55.8696 0.53573328,55.8744 0.71432054,55.8791 0.7767992,55.8839 0.44641396,55.8886 0.31251362,55.8934 0.4017784,55.8981 0.41064557,55.9029 0.50897437,55.9076 0.7322436,55.9124 0.53564978,55.9171 0.45527312,55.9219 0.43748149,55.9266 0.42860666,55.9314 0.50897276,55.9361 0.57143974,55.9408 0.60708392,55.9456 0.61602288,55.9503 0.6607641,55.9551 0.45540094,55.9598 0.41963214,55.9646 0.5178358,55.9693 0.4374904,55.9741 0.4018231,55.9788 0.23214434,55.9836 0.20531316,55.9883 0.19645873,55.9931 0.21430121,55.9978 0.28567761,56.0026 0.34817258,56.0073 0.43745688,56.0121 0.80354929,56.0168 0.78575456,56.0216 0.32147151,56.0264 0.19640502,56.0311 0.55356514,56.0359 0.36611792,56.0406 0.30357084,56.0454 0.59821451,56.0501 0.46430707,56.0549 0.23213865,56.0596 0.27678171,56.0644 0.50005752,56.0691 0.67864054,56.0739 0.57139909,56.0786 0.40171602,56.0834 0.46426782,56.0881 0.5178448,56.0929 0.3838895,56.0977 0.32142493,56.1024 0.25891048,56.1072 0.38390937,56.1119 0.3393158,56.1167 0.34821728,56.1214 0.51786488,56.1262 0.60716581,56.1309 0.48215532,56.1357 0.69646651,56.1405 1.0714774,56.1452 1.0446379,56.1500 0.60709393,56.1547 0.1963972,56.1595 0.26785168,56.1642 0.35720649,56.1690 0.68753105,56.1738 0.74097604,56.1785 0.88387316,56.1833 0.72327143,56.1880 0.50896555,56.1928 0.58929306,56.1976 0.67853355,56.2023 0.56249225,56.2071 0.54468638,56.2118 0.33929014,56.2166 0.34821653,56.2214 0.4821279,56.2261 0.32140461,56.2309 0.10714192,56.2356 0.15182351,56.2404 0.38396841,56.2452 0.83038807,56.2499 0.99109036,56.2547 0.87498254,56.2594 0.69639283,56.2642 0.4999378,56.2690 0.20534705,56.2737 0.16074154,56.2785 0.16071488,56.2833 0.30356008,56.2880 0.28568158,56.2928 0.16962314,56.2975 0.33929783,56.3023 0.36609247,56.3071 0.28572732,56.3118 0.17853893,56.3166 0.1607115,56.3214 0.50900972,56.3261 0.59827316,56.3309 0.46426439,56.3357 0.40176931,56.3404 0.4999752,56.3452 0.41063699,56.3500 0.33034104,56.3547 0.3393001,56.3595 0.71430826,56.3642 1.0000323,56.3690 0.83925027,56.3738 0.58930594,56.3785 0.5983054,56.3833 0.45534357,56.3881 0.39281824,56.3929 0.41967461,56.3976 0.66966897,56.4024 0.59814441,56.4072 0.34815285,56.4119 0.28570777,56.4167 0.20538533,56.4215 0.33038965,56.4262 0.43749553,56.4310 0.49997038,56.4358 0.37495232,56.4405 0.39286515,56.4453 0.39288145,56.4501 0.41070238,56.4548 0.31246811,56.4596 0.56252724,56.4644 0.44648248,56.4692 0.16962917,56.4739 0.08031287,56.4787 0.24104272,56.4835 0.43749732,56.4882 0.37500933,56.4930 0.27684018,56.4978 0.66077566,56.5026 0.56248415,56.5073 0.36602142,56.5121 0.24107075,56.5169 0.56253922,56.5216 0.59821212,56.5264 0.24102347,56.5312 0.14282811,56.5360 0.27677888,56.5407 0.42855906,56.5455 0.55356896,56.5503 0.39287621,56.5551 0.32146695,56.5598 0.41966265,56.5646 0.46424368,56.5694 0.60712498,56.5742 0.62502164,56.5789 0.62502831,56.5837 0.42863137,56.5885 0.34822902,56.5933 0.41958123,56.5980 0.35709286,56.6028 0.40175894,56.6076 0.68746656,56.6124 1.0803854,56.6171 1.1786021,56.6219 1.0983255,56.6267 1.0268298,56.6315 0.83026838,56.6363 0.58032757,56.6410 0.20533742,56.6458 0.089284353,56.6506 0.05357679,56.6554 0.11607728,56.6601 0.34824452,56.6649 0.62503237,56.6697 0.78570569,56.6745 0.61606139,56.6793 0.52674001,56.6840 0.4464097,56.6888 0.41970521,56.6936 0.2499918,56.6984 0.41064054,56.7032 0.63392055,56.7079 0.60717881,56.7127 0.3928526,56.7175 0.5535835,56.7223 0.42858621,56.7271 0.31248423,56.7319 0.17856474,56.7366 0.12501122,56.7414 0.25000361,56.7462 0.46427351,56.7510 0.47323674,56.7558 0.28570551,56.7605 0.10713466,56.7653 0.15182115,56.7701 0.12500885,56.7749 0.22319934,56.7797 0.47322106,56.7845 0.51788986,56.7893 0.29463288,56.7940 0.24994908,56.7988 0.36609131,56.8036 0.53572506,56.8084 0.6517266,56.8132 0.55354279,56.8180 0.51788563,56.8227 0.27680585,56.8275 0.080350995,56.8323 0.10715212,56.8371 0.31249738,56.8419 0.37502262,56.8467 0.38395056,56.8515 0.16068065,56.8562 -1.9454726e-005,56.8610 0.0089315725,56.8658 0.27685523,56.8706 0.76795101,56.8754 0.76781881,56.8802 0.63388532,56.8850 0.66074568,56.8898 0.7142604,56.8946 0.41961503,56.8993 0.24107699,56.9041 0.13390067,56.9089 0.14280596,56.9137 0.26785907,56.9185 0.44649056,56.9233 0.4553788,56.9281 0.46423912,56.9329 0.36603704,56.9377 0.41964549,56.9425 0.49107882,56.9472 0.33930832,56.9520 0.43749976,56.9568 0.55355281,56.9616 0.39284757,56.9664 0.20535515,56.9712 0.30361208,56.9760 0.43756321,56.9808 0.53577101,56.9856 0.56245232,56.9904 0.45525458,56.9952 0.70532399,57.0000 0.64288908,57.0047 0.55360097,57.0095 0.54469723,57.0143 0.94661063,57.0191 1.3483073,57.0239 1.2410101,57.0287 0.89267844,57.0335 0.47307181,57.0383 0.26788113,57.0431 0.50002474,57.0479 0.66070747,57.0527 0.43750396,57.0575 0.41965681,57.0623 0.24998669,57.0671 0.27676424,57.0719 0.40179428,57.0767 0.4642857,57.0815 0.52674937,57.0863 0.61604214,57.0911 0.59821427,57.0959 0.60715526,57.1007 0.76787704,57.1055 0.63398165,57.1102 0.64290869,57.1150 0.55352271,57.1198 0.26780584,57.1246 0.17860009,57.1294 0.14291975,57.1342 0.41074929,57.1390 0.45529553,57.1438 0.19640601,57.1486 0.15181342,57.1534 0.26782933,57.1582 0.50003541,57.1630 0.48219067,57.1678 0.29461426,57.1726 0.39280933,57.1774 0.39281482,57.1822 0.42856783,57.1870 0.28572521,57.1918 0.24998793,57.1966 0.44642633,57.2014 0.65179735,57.2062 0.71428674,57.2110 0.37504223,57.2158 0.30364689,57.2207 0.36615151,57.2255 0.58033532,57.2303 0.5445503,57.2351 0.70528841,57.2399 0.58032763,57.2447 0.3929064,57.2495 0.39289245,57.2543 0.44641328,57.2591 0.37495753,57.2639 0.24105315,57.2687 0.31250778,57.2735 0.25891718,57.2783 0.321408,57.2831 0.56251198,57.2879 0.5982824,57.2927 0.58932406,57.2975 0.37498227,57.3023 0.23210011,57.3071 0.12504172,57.3119 0.39301816,57.3167 0.72326368,57.3215 0.77670115,57.3264 0.53560311,57.3312 0.29460439,57.3360 0.30359536,57.3408 0.41965833,57.3456 0.41965008,57.3504 0.3392438,57.3552 0.14286597,57.3600 0.50001633,57.3648 0.70530355,57.3696 0.49998984,57.3744 0.11605462,57.3792 0.2053462,57.3841 0.40183154,57.3889 0.42858705,57.3937 0.50891602,57.3985 0.73217565,57.4033 0.73216581,57.4081 0.75888395,57.4129 0.60709679,57.4177 0.25895885,57.4225 0.28572801,57.4273 0.16068015,57.4322 0.11610747,57.4370 0.28576094,57.4418 0.68748242,57.4466 0.64281702,57.4514 0.49105915,57.4562 0.32145983,57.4610 0.58037263,57.4658 0.42855343,57.4707 0.21425457,57.4755 0.28568235,57.4803 0.26790085,57.4851 0.23220757,57.4899 0.3125622,57.4947 0.65186995,57.4995 0.81242925,57.5043 0.39272943,57.5092 0.26789269,57.5140 0.33933228,57.5188 0.40175071,57.5236 0.46430686,57.5284 0.75004286,57.5332 0.83928764,57.5381 0.88392496,57.5429 0.63385284,57.5477 0.43744272,57.5525 0.28570637,57.5573 0.32140431,57.5621 0.24111083,57.5669 0.5268442,57.5718 0.60714406,57.5766 0.36603808,57.5814 0.25889111,57.5862 0.24997604,57.5910 0.26789966,57.5959 0.41079116,57.6007 0.78581208,57.6055 1.2143242,57.6103 0.86595285,57.6151 0.33023885,57.6199 0.21425602,57.6248 0.24106996,57.6296 0.51785958,57.6344 0.89286268,57.6392 0.8929463,57.6440 0.90193087,57.6489 1.2410556,57.6537 1.0623918,57.6585 0.47313967,57.6633 0.14282,57.6681 0.22320858,57.6730 0.49110684,57.6778 0.52686781,57.6826 0.57148468,57.6874 0.58031702,57.6923 0.65166086,57.6971 0.71423352,57.7019 0.53573895,57.7067 0.33932224,57.7115 0.22325628,57.7164 0.26787716,57.7212 0.20533065,57.7260 0.14282562,57.7308 0.18751159,57.7357 0.33036473,57.7405 0.11608548,57.7453 0.13395701,57.7501 0.44644758,57.7550 1.1428859,57.7598 1.241074,57.7646 0.53564322,57.7694 0.25889412,57.7743 0.3928971,57.7791 0.3303785,57.7839 0.58028746,57.7887 0.99998909,57.7936 1.223261,57.7984 1.0714537,57.8032 0.61608303,57.8080 0.28566843,57.8129 0.13392757,57.8177 0.20537984,57.8225 0.24108048,57.8274 0.22320022,57.8322 0.23215987,57.8370 0.40180868,57.8418 0.49995846,57.8467 0.40174618,57.8515 0.36605629,57.8563 0.86607295,57.8612 1.2768326,57.8660 0.87500542,57.8708 0.42852616,57.8756 0.2410816,57.8805 0.26787654,57.8853 0.28571382,57.8901 0.19642463,57.8950 0.044628274,57.8998 0.10712076,57.9046 0.26788199,57.9095 0.31253585,57.9143 0.33926198,57.9191 0.35714129,57.9240 0.24107793,57.9288 0.13389009,57.9336 0.24105605,57.9385 0.20538667,57.9433 0.133976,57.9481 0.41074499,57.9529 0.56249231,57.9578 0.47316948,57.9626 0.32139224,57.9675 0.42856476,57.9723 0.4017877,57.9771 0.3750048,57.9820 0.26787171,57.9868 0.25892127,57.9916 0.11609145,57.9965 0.19646403,58.0013 0.63393247,58.0061 0.75895935,58.0110 0.7410394,58.0158 0.64283741,58.0206 0.74112517,58.0255 0.68751961,58.0303 0.84823698,58.0351 0.72318017,58.0400 0.46420714,58.0448 0.15176387,58.0497 0.16070426,58.0545 0.44640926,58.0593 0.58930969,58.0642 0.64292192,58.0690 0.37499264,58.0738 0.24101245,58.0787 0.30353263,58.0835 0.49999505,58.0884 0.70546442,58.0932 0.97333366,58.0980 0.95542556,58.1029 0.75894564,58.1077 0.50883478,58.1126 0.31242305,58.1174 0.2589047,58.1222 0.19638865,58.1271 0.13389395,58.1319 0.15178628,58.1368 0.30357054,58.1416 0.87498647,58.1464 0.86609739,58.1513 0.53576791,58.1561 0.41074055,58.1610 0.53569776,58.1658 0.59818888,58.1706 0.68745995,58.1755 0.68748468,58.1803 0.42857799,58.1852 0.21431737,58.1900 0.2321582,58.1949 0.49104214,58.1997 0.61611515,58.2045 0.75896603,58.2094 0.44639891,58.2142 0.17859271,58.2191 0.28574017,58.2239 0.37496209,58.2288 0.38387531,58.2336 0.2857326,58.2385 0.37504163,58.2433 0.25894463,58.2481 0.25900453,58.2530 0.44646618,58.2578 0.40168786,58.2627 0.23204386,58.2675 0.30354592,58.2724 0.7678321,58.2772 0.91070014,58.2821 0.66073704,58.2869 0.67858732,58.2918 0.86608666,58.2966 0.64287484,58.3015 0.37498531,58.3063 0.51782024,58.3112 0.41965523,58.3160 0.42862433,58.3208 0.2946417,58.3257 0.26785651,58.3305 0.31250426,58.3354 0.23212919,58.3402 0.21425402,58.3451 0.7856617,58.3499 0.9910804,58.3548 0.55361676,58.3596 0.23214552,58.3645 0.78569663,58.3693 0.93750912,58.3742 0.61608744,58.3790 0.50892061,58.3839 0.47324052,58.3887 0.39291185,58.3936 0.50000709,58.3984 0.4553619,58.4033 0.30356765,58.4082 0.29463652,58.4130 0.42862347,58.4179 0.66072953,58.4227 0.52671546,58.4276 0.42856669,58.4324 0.46428728,58.4373 0.464259,58.4421 0.53573817,58.4470 0.39289322,58.4518 0.41961351,58.4567 0.33922362,58.4615 0.50001067,58.4664 0.57145327,58.4712 0.70535707,58.4761 0.50891489,58.4810 0.33033395,58.4858 0.33038515,58.4907 0.51795536,58.4955 0.61606282,58.5004 0.45529294,58.5052 0.31254652,58.5101 0.50894368,58.5149 0.45526004,58.5198 0.16961293,58.5247 0.15180887,58.5295 0.26786783,58.5344 0.50003105,58.5392 0.48212099,58.5441 0.2053248,58.5489 0.035720762,58.5538 0.11607904,58.5587 0.3124949,58.5635 0.49999943,58.5684 0.32142916,58.5732 0.17856765,58.5781 0.34825733,58.5830 0.64289749,58.5878 0.48213917,58.5927 0.37495539,58.5975 0.16068265,58.6024 0.25006792,58.6073 0.43754983,58.6121 0.4999218,58.6170 0.48207858,58.6218 0.68757933,58.6267 1.0090493,58.6316 1.0624862,58.6364 0.83917904,58.6413 0.77676636,58.6461 0.68754184,58.6510 0.5178144,58.6559 0.46424532,58.6607 0.53577834,58.6656 0.58045012,58.6705 0.54462808,58.6753 0.43742794,58.6802 0.50894231,58.6850 0.47320515,58.6899 0.58028316,58.6948 0.47321633,58.6996 0.25005081,58.7045 0.20537485,58.7094 0.40179724,58.7142 0.45531389,58.7191 0.30358449,58.7240 0.47330052,58.7288 0.45530131,58.7337 0.18741974,58.7386 0.19643728,58.7434 0.17856543,58.7483 0.31246153,58.7532 0.41963324,58.7580 0.51790297,58.7629 0.44642401,58.7678 0.25890437,58.7726 0.28572363,58.7775 0.50892729,58.7824 0.58037889,58.7872 0.48226658,58.7921 0.67869216,58.7970 0.74105215,58.8018 0.76777011,58.8067 0.410613,58.8116 0.16960658,58.8164 0.22321799,58.8213 0.37498289,58.8262 0.38392836,58.8310 0.14284256,58.8359 0.17858043,58.8408 0.62505919,58.8457 0.89285773,58.8505 0.66066355,58.8554 0.28569835,58.8603 0.27678576,58.8651 0.36607489,58.8700 0.3928819,58.8749 0.29466575,58.8797 0.24107222,58.8846 0.49999282,58.8895 0.59821039,58.8944 0.49999014,58.8992 0.38387641,58.9041 0.30359441,58.9090 0.40188473,58.9139 0.5178557,58.9187 0.27671894,58.9236 0.20533833,58.9285 0.44646335,58.9333 0.43751293,58.9382 0.32140848,58.9431 0.34817681,58.9480 0.30360827,58.9528 0.40187022,58.9577 0.59823453,58.9626 0.78568125,58.9675 0.59820592,58.9723 0.48215505,58.9772 0.49101517,58.9821 0.4374581,58.9870 0.26785299,58.9918 0.16069901,58.9967 0.31249568,59.0016 0.52681208,59.0065 0.48214626,59.0114 0.41070881,59.0162 0.3303546,59.0211 0.40177923,59.0260 0.47323918,59.0309 0.46431056,59.0357 0.31249708,59.0406 0.32142711,59.0455 0.20537068,59.0504 0.25893828,59.0553 0.51786494,59.0601 0.74106485,59.0650 0.52682239,59.0699 0.50893438,59.0748 0.6338827,59.0797 0.58036566,59.0845 0.50893229,59.0894 0.63391,59.0943 1.0089233,59.0992 0.78569347,59.1041 0.39283544,59.1089 0.39285573,59.1138 0.80354422,59.1187 0.85714859,59.1236 0.75004518,59.1285 0.8571853,59.1333 0.74110651,59.1382 0.48209432,59.1431 0.35708529,59.1480 0.39287379,59.1529 0.52680629,59.1578 0.68753046,59.1626 0.66964561,59.1675 0.55356258,59.1724 0.44644794,59.1773 0.4375051,59.1822 0.41962868,59.1871 0.4374809,59.1919 0.36606672,59.1968 0.33923385,59.2017 0.39284998,59.2066 0.28575039,59.2115 0.18748127,59.2164 0.14285859,59.2213 0.080392949,59.2261 0.41964176,59.2310 0.36607638,59.2359 0.28574151,59.2408 0.1785529,59.2457 0.20532097,59.2506 0.33034104,59.2555 0.35711357,59.2603 0.37497249,59.2652 0.40180203,59.2701 0.30359474,59.2750 0.44645318,59.2799 0.64285058,59.2848 0.77676821,59.2897 0.66967291,59.2946 0.43752298,59.2995 0.23212419,59.3043 0.10712247,59.3092 0.22318254,59.3141 0.3392925,59.3190 0.3303892,59.3239 0.2678602,59.3288 0.28571171,59.3337 0.23212101,59.3386 0.098220333,59.3435 0.24111952,59.3484 0.3125132,59.3532 0.3392708,59.3581 0.2857115,59.3630 0.36606735,59.3679 0.24105515,59.3728 0.31250024,59.3777 0.55359221,59.3826 0.70538694,59.3875 0.5535354,59.3924 0.48208579,59.3973 0.47320923,59.4022 0.57145894,59.4071 0.80363995,59.4120 0.78571147,59.4168 0.41066602,59.4217 0.39283416,59.4266 0.36608744,59.4315 0.33039662,59.4364 0.41962093,59.4413 0.55353785,59.4462 0.58928555,59.4511 0.50000638,59.4560 0.42861542,59.4609 0.32147285,59.4658 0.26787773,59.4707 0.41071573,59.4756 0.51783663,59.4805 0.54463041,59.4854 0.58926237,59.4903 0.78568316,59.4952 0.63392824,59.5001 0.47326049,59.5050 0.52681172,59.5099 0.49105737,59.5148 0.25890264,59.5197 0.17854774,59.5246 0.30356696,59.5295 0.3839021,59.5344 0.61603296,59.5393 0.61607307,59.5442 0.4107416,59.5491 0.15179384,59.5540 0.14285192,59.5589 0.41965932,59.5638 0.58037335,59.5687 0.45535639,59.5736 0.20534971,59.5785 0.13389899,59.5834 0.31249833,59.5883 0.34825554,59.5932 0.25897938,59.5981 0.2946701,59.6030 0.32141402,59.6079 0.29458141,59.6128 0.16067724,59.6177 0.35715812,59.6226 0.51787454,59.6275 0.33928654,59.6324 0.12497948,59.6373 0.11606538,59.6422 0.24110916,59.6471 0.29466653,59.6520 0.53568828,59.6569 0.60711521,59.6618 0.56249714,59.6667 0.30361387,59.6716 0.21433938,59.6765 0.39282441,59.6814 0.24101995,59.6863 0.080375798,59.6912 0.098225176,59.6961 0.23210944,59.7010 0.64285576,59.7059 0.82148153,59.7108 0.66970587,59.7157 0.52681357,59.7207 0.41066673,59.7256 0.4910374,59.7305 0.83036816,59.7354 1.062515,59.7403 0.8125028,59.7452 0.44641545,59.7501 0.28569657,59.7550 0.33931535,59.7599 0.44640714,59.7648 0.58920842,59.7697 0.39283726,59.7746 0.15180035,59.7795 0.25896597,59.7844 0.35716623,59.7894 0.63393509,59.7943 0.70530522,59.7992 0.50888002,59.8041 0.24111344,59.8090 0.33041003,59.8139 0.44643211,59.8188 0.41960436,59.8237 0.4374775,59.8286 0.47320274,59.8335 0.36606866,59.8385 0.38394213,59.8434 0.22322552,59.8483 0.20536515,59.8532 0.13393071,59.8581 0.10711198,59.8630 0.098239936,59.8679 0.2232983,59.8728 0.39290324,59.8778 0.52676666,59.8827 0.49097082,59.8876 0.37493747,59.8925 0.2589784,59.8974 0.27686542,59.9023 0.47320083,59.9072 0.24994145,59.9122 0.11605388,59.9171 0.16072056,59.9220 0.43752411,59.9269 0.6071406,59.9318 0.52680236,59.9367 0.43749121,59.9416 0.49104843,59.9466 0.74999905,59.9515 0.45538542,59.9564 0.32148471,59.9613 0.33036205,59.9662 0.2321129,59.9711 0.17854311,59.9761 0.29465395,59.9810 0.47321659,59.9859 0.50001353,59.9908 0.37501654,59.9957 0.3928321,60.0006 0.41958648,60.0056 0.24105494,60.0105 0.2678692,60.0154 0.32142264,60.0203 0.27678499,60.0252 0.24105175,60.0301 0.26785073,60.0351 0.5625304,60.0400 0.64290184,60.0449 0.68747413,60.0498 0.66959709,60.0547 0.53571045,60.0597 0.37502283,60.0646 0.30363068,60.0695 0.48215884,60.0744 0.49995962,60.0793 0.24106224,60.0843 0.13395813,60.0892 0.27680188,60.0941 0.25893879,60.0990 0.33925292,60.1040 0.6249336,60.1089 0.77678663,60.1138 0.66969162,60.1187 0.4464322,60.1236 0.38391691,60.1286 0.35713226,60.1335 0.45531037,60.1384 0.70534283,60.1433 0.901842,60.1483 0.64287508,60.1532 0.33924922,60.1581 0.33036318,60.1630 0.43752202,60.1680 0.26784441,60.1729 0.16961835,60.1778 0.34825346,60.1827 0.42863399,60.1877 0.57145166,60.1926 0.56245714,60.1975 0.17852998,60.2024 0.23214814,60.2074 0.31251806,60.2123 0.82146591,60.2172 1.0357339,60.2221 0.90178776,60.2271 0.69637972,60.2320 0.81244594,60.2369 0.71431625,60.2419 0.32144183,60.2468 0.15179174,60.2517 0.29472899,60.2566 0.52681476,60.2616 0.58030099,60.2665 0.39277714,60.2714 0.098182619,60.2764 0.12500019,60.2813 0.38403559,60.2862 0.9911629,60.2911 0.90170127,60.2961 0.60703766,60.3010 0.52674329,60.3059 0.57143956,60.3109 0.52679974,60.3158 0.35715461,60.3207 0.26788256,60.3257 0.14285587,60.3306 0.1874443,60.3355 0.42855915,60.3404 0.54466397,60.3454 0.35715061,60.3503 0.33036146,60.3552 0.25892952,60.3602 0.098229811,60.3651 0.21429762,60.3700 0.45539898,60.3750 0.57141322,60.3799 0.30350801,60.3848 0.29463032,60.3898 0.26791033,60.3947 0.38403392,60.3996 0.52676582,60.4046 0.49099156,60.4095 0.72322994,60.4144 0.68752909,60.4194 0.51786429,60.4243 0.53569496,60.4293 0.36607891,60.4342 0.43751308,60.4391 0.48211691,60.4441 0.52675748,60.4490 0.53570408,60.4539 0.28571564,60.4589 0.089270569,60.4638 0.044638734,60.4687 0.1517839,60.4737 0.10714222,60.4786 0.10713579,60.4836 0.19643417,60.4885 0.33041555,60.4934 0.40187818,60.4984 0.607131,60.5033 0.65175486,60.5082 0.62498707,60.5132 0.49105006,60.5181 0.57140654,60.5231 0.4553189,60.5280 0.27680215,60.5329 0.3660832,60.5379 0.42853567,60.5428 0.40175197,60.5478 0.39289945,60.5527 0.58935159,60.5576 0.68749505,60.5626 0.77671951,60.5675 0.44640368,60.5725 0.25001416,60.5774 0.3303518,60.5823 0.33928493,60.5873 0.39290974,60.5922 0.44647059,60.5972 0.41965654,60.6021 0.33032641,60.6071 0.16065776,60.6120 0.25892121,60.6169 0.24107185,60.6219 0.16964205,60.6268 0.27677923,60.6318 0.39282861,60.6367 0.60715729,60.6417 1.0357276,60.6466 1.0089399,60.6515 0.59824896,60.6565 0.37499303,60.6614 0.44641659,60.6664 0.76783496,60.6713 0.72319978,60.6763 0.49105978,60.6812 0.38394141,60.6862 0.21433675,60.6911 0.32144418,60.6961 0.50892645,60.7010 0.64285392,60.7059 0.60712355,60.7109 0.41963524,60.7158 0.178589,60.7208 0.18749829,60.7257 0.24104585,60.7307 0.15177171,60.7356 0.10714404,60.7406 0.37498966,60.7455 0.88391209,60.7505 0.67858094,60.7554 0.1696686,60.7604 0.044654317,60.7653 0.23212741,60.7703 0.38393226,60.7752 0.31252995,60.7802 0.13394929,60.7851 0.22321573,60.7901 0.52674735,60.7950 0.39282727,60.8000 0.22327188,60.8049 0.29469824,60.8099 0.5000158,60.8148 0.64278525,60.8198 0.44635293,60.8247 0.37502033,60.8297 0.23216902,60.8346 0.33930382,60.8396 0.60716301,60.8445 0.74105132,60.8495 0.52673924,60.8544 0.41070849,60.8594 0.36608702,60.8643 0.25892001,60.8693 0.24106987,60.8743 0.50004488,60.8792 0.75895321,60.8842 0.50889498,60.8891 0.21425848,60.8941 0.15178466,60.8990 0.30355176,60.9040 0.357142,60.9089 0.35716733,60.9139 0.16072612,60.9188 0.25894088,60.9238 0.43748355,60.9288 0.52679557,60.9337 0.28572783,60.9387 0.38391417,60.9436 0.67861956,60.9486 0.57150871,60.9535 0.50004613,60.9585 0.6070863,60.9634 0.41955382,60.9684 0.31247145,60.9734 0.28574938,60.9783 0.41966137,60.9833 0.58032948,60.9882 0.71428317,60.9932 0.54464799,60.9982 0.62496579,61.0031 0.59818476,61.0081 0.29469666,61.0130 0.25894362,61.0180 0.72315413,61.0229 1.0714489,61.0279 0.96432817,61.0329 0.49998364,61.0378 0.33927014,61.0428 0.68749255,61.0477 0.62498569,61.0527 0.4732011,61.0577 0.55355161,61.0626 0.65183097,61.0676 0.5358035,61.0726 0.45533505,61.0775 0.40171272,61.0825 0.22320856,61.0874 0.11605968,61.0924 0.24105616,61.0974 0.50895226,61.1023 0.53574097,61.1073 0.38401192,61.1123 0.41970804,61.1172 0.49993113,61.1222 0.6070258,61.1271 0.44639581,61.1321 0.30359674,61.1371 0.25895193,61.1420 0.25000522,61.1470 0.21432349,61.1520 0.55369204,61.1569 0.97323602,61.1619 0.70525122,61.1669 0.4552696,61.1718 0.33927315,61.1768 0.33931276,61.1818 0.70537013,61.1867 0.76788789,61.1917 0.5714044,61.1967 0.52675408,61.2016 0.77677006,61.2066 0.93749988,61.2116 0.95544392,61.2165 0.71431011,61.2215 0.43741471,61.2265 0.46425393,61.2314 0.34826392,61.2364 0.14286421,61.2414 0.21427043,61.2463 0.16963097,61.2513 0.089277305,61.2563 0.089299932,61.2612 0.13401006,61.2662 0.39295366,61.2712 0.53571635,61.2761 0.62494487,61.2811 0.43747753,61.2861 0.3660228,61.2911 0.18746047,61.2960 0.11609443,61.3010 0.098204598,61.3060 0.053548962,61.3109 0.13393144,61.3159 0.24999903,61.3209 0.17857544,61.3259 0.30361781,61.3308 0.44643804,61.3358 0.49996552,61.3408 0.43749613,61.3457 0.43746969,61.3507 0.40178606,61.3557 0.36613411,61.3607 0.26785985,61.3656 0.29462805,61.3706 0.37499687,61.3756 0.758883,61.3806 0.92853367,61.3855 0.98214406,61.3905 1.0268091,61.3955 0.6786359,61.4005 0.70541233,61.4054 0.71429795,61.4104 0.88386649,61.4154 0.64281833,61.4204 0.24999316,61.4253 0.15176599,61.4303 0.30358645,61.4353 0.44644108,61.4403 0.43748182,61.4452 0.20534195,61.4502 0.08929012,61.4552 0.1428607,61.4602 0.27680764,61.4651 0.48216805,61.4701 0.58039057,61.4751 0.58035243,61.4801 0.56248271,61.4851 0.65184683,61.4900 0.81247514,61.4950 0.74993485,61.5000 0.70536661,61.5050 0.60712558,61.5100 0.73212063,61.5149 0.76785904,61.5199 0.51785982,61.5249 0.4196308,61.5299 0.46427301,61.5349 0.46435544,61.5398 0.75006896,61.5448 0.81244248,61.5498 0.71418273,61.5548 0.4999781,61.5598 0.37510896,61.5647 0.36610714,61.5697 0.59815359,61.5747 0.76787537,61.5797 0.78573543,61.5847 0.51780516,61.5896 0.44643107,61.5946 0.64292377,61.5996 0.60713679,61.6046 0.50889426,61.6096 0.50895733,61.6146 0.43749651,61.6195 0.21424198,61.6245 0.19644235,61.6295 0.44640395,61.6345 0.64279377,61.6395 0.62501806,61.6445 0.4821977,61.6495 0.25006121,61.6544 0.40182558,61.6594 0.38389388,61.6644 0.34814104,61.6694 0.24105249,61.6744 0.25894603,61.6794 0.22322524,61.6844 0.37500697,61.6893 0.45536247,61.6943 0.42854908,61.6993 0.21431574,61.7043 0.2768378,61.7093 0.19641404,61.7143 0.2857514,61.7193 0.55357093,61.7243 0.43742344,61.7292 0.60713023,61.7342 0.6964497,61.7392 0.68757439,61.7442 0.84826851,61.7492 0.83030242,61.7542 0.73207742,61.7592 0.77679193,61.7642 0.89287436,61.7692 0.53567636,61.7741 0.28568786,61.7791 0.20534624,61.7841 0.20538247,61.7891 0.18751971,61.7941 0.1339087,61.7991 0.15175316,61.8041 0.4732134,61.8091 0.71432668,61.8141 0.77679604,61.8191 0.68746078,61.8241 0.49103951,61.8290 0.25001639,61.8340 0.18755665,61.8390 0.39287716,61.8440 0.49991661,61.8490 0.31247765,61.8540 0.31255859,61.8590 0.4731957,61.8640 0.31246921,61.8690 0.30358005,61.8740 0.31252876,61.8790 0.22321548,61.8840 0.33034259,61.8890 0.34822389,61.8940 0.25002569,61.8990 0.33036199,61.9040 0.42857146,61.9089 0.41966397,61.9139 0.32143494,61.9189 0.44640669,61.9239 0.41962332,61.9289 0.23213378,61.9339 0.098225005,61.9389 0.16969712,61.9439 0.41969538,61.9489 0.75900239,61.9539 0.93751144,61.9589 0.98202121,61.9639 0.64277184,61.9689 0.31248519,61.9739 0.33034754,61.9789 0.37500405,61.9839 0.1964611,61.9889 0.15186474,61.9939 0.46428284,61.9989 0.61597764,62.0039 0.50890839,62.0089 0.41074678,62.0139 0.33929583,62.0189 0.44641453,62.0239 0.32141891,62.0289 0.33928934,62.0339 0.63393492,62.0389 0.70534384,62.0439 0.58926409,62.0489 0.42857081,62.0539 0.20537186,62.0589 0.13394529,62.0639 0.16071303,62.0689 0.089292742,62.0739 0.080356054,62.0789 0.062490404,62.0839 0.23214614,62.0889 0.30357832,62.0939 0.30361438,62.0989 0.49112597,62.1039 0.49997553,62.1089 0.24101952,62.1139 0.20533307,62.1189 0.39282387,62.1239 0.49100882,62.1289 0.93744361,62.1339 1.0446718,62.1390 0.6786691,62.1440 0.28575173,62.1490 0.14286733,62.1540 0.32152218,62.1590 0.4642632,62.1640 0.33026567,62.1690 0.27676737,62.1740 0.3035706,62.1790 0.25894967,62.1840 0.34821472,62.1890 0.61608517,62.1940 0.51788938,62.1990 0.33928055,62.2040 0.27676234,62.2090 0.4821355,62.2140 0.64287245,62.2191 0.73213941,62.2241 0.84819019,62.2291 0.52676064,62.2341 0.25891894,62.2391 0.13396598,62.2441 0.1964774,62.2491 0.33927292,62.2541 0.54457825,62.2591 0.64286047,62.2641 0.60717475,62.2691 0.75892085,62.2742 0.58037812,62.2792 0.27679259,62.2842 0.11604899,62.2892 0.089278959,62.2942 0.24105434,62.2992 0.58033556,62.3042 0.37503487,62.3092 0.20540057,62.3142 0.28572863,62.3193 0.47321802,62.3243 0.51786911,62.3293 0.48214167,62.3343 0.44635135,62.3393 0.32139462,62.3443 0.13395341,62.3493 0.062501125,62.3543 0.18747976,62.3594 0.3214252,62.3644 0.28572848,62.3694 0.12503421,62.3744 0.10716758,62.3794 0.098220296,62.3844 0.24103293,62.3894 0.33032319,62.3945 0.48215654,62.3995 0.42857093,62.4045 0.37505031,62.4095 0.42867255,62.4145 0.63404661,62.4195 0.74102384,62.4246 0.4195109,62.4296 0.49105883,62.4346 0.79463434,62.4396 0.80358666,62.4446 0.83928931,62.4496 0.91063863,62.4547 0.85709375,62.4597 0.61607313,62.4647 0.44643861,62.4697 0.32144818,62.4747 0.098225579,62.4797 0.080400884,62.4848 0.25894594,62.4898 0.20531949,62.4948 0.080369368,62.4998 0.098235808,62.5048 0.098188706,62.5099 0.035690878,62.5149 0.053588051,62.5199 0.14285636,62.5249 0.20533428,62.5299 0.25896075,62.5350 0.42856756,62.5400 0.73208994,62.5450 0.49107331,62.5500 0.1785804,62.5550 0.4732011,62.5601 0.86604422,62.5651 0.98217773,62.5701 0.64289421,62.5751 0.5535329,62.5802 0.53570908,62.5852 0.70539516,62.5902 0.62506348,62.5952 0.4196479,62.6002 0.22315516,62.6053 0.16961722,62.6103 0.48213905,62.6153 0.68751341,62.6203 0.61608887,62.6254 0.30354953,62.6304 0.33925268,62.6354 0.35714719,62.6404 0.38393694,62.6455 0.24108686,62.6505 0.12500487,62.6555 0.071423598,62.6605 0.24106272,62.6656 0.66959381,62.6706 0.55358356,62.6756 0.36614448,62.6806 0.47324324,62.6857 0.38392299,62.6907 0.22319448,62.6957 0.080366783,62.7007 0.16069646,62.7058 0.2588951,62.7108 0.25003293,62.7158 0.2321905,62.7209 0.22328682,62.7259 0.42864892,62.7309 0.49992034,62.7359 0.48202607,62.7410 0.41970259,62.7460 0.55361062,62.7510 0.70529312,62.7561 0.63388914,62.7611 0.33931401,62.7661 0.2947199,62.7712 0.55361038,62.7762 0.69640595,62.7812 0.66967708,62.7862 0.67862588,62.7913 0.68738657,62.7963 0.65167111,62.8013 0.75000513,62.8064 0.49999732,62.8114 0.38392487,62.8164 0.30358359,62.8215 0.41969612,62.8265 0.61610413,62.8315 0.41964176,62.8366 0.29468101,62.8416 0.31250113,62.8466 0.26777583,62.8517 0.21421966,62.8567 0.71427929,62.8617 0.97322464,62.8668 0.78568095,62.8718 0.61609983,62.8768 0.91080946,62.8819 0.66963136,62.8869 0.38390669,62.8919 0.31255201,62.8970 0.33038607,62.9020 0.34815612,62.9070 0.160642,62.9121 0.16964038,62.9171 0.33042568,62.9221 0.43754193,62.9272 0.44642779,62.9322 0.38388628,62.9373 0.24103151,62.9423 0.5178569,62.9473 0.41964954,62.9524 0.23213904,62.9574 0.13390686,62.9624 0.24106577,62.9675 0.33035049,62.9725 0.25891045,62.9776 0.41068652,62.9826 0.72322953,62.9876 0.62504345,62.9927 0.3036063,62.9977 0.22326042,63.0028 0.55369747,63.0078 0.74106592,63.0128 0.40162772,63.0179 0.25885943,63.0229 0.3392787,63.0280 0.37502906,63.0330 0.32144237,63.0380 0.17854992,63.0431 0.25889462,63.0481 0.53571492,63.0532 0.69646645,63.0582 0.54463881,63.0632 0.43749374,63.0683 0.66075194,63.0733 1.0624731,63.0784 1.3838613,63.0834 1.0804226,63.0885 0.8215332,63.0935 0.59818178,63.0985 0.36602297,63.1036 0.22322784,63.1086 0.15177998,63.1137 0.13388917,63.1187 0.285696,63.1238 0.45535675,63.1288 0.31251907,63.1338 0.11608271,63.1389 0.25001746,63.1439 0.61610329,63.1490 0.58929938,63.1540 0.47323543,63.1591 0.78571808,63.1641 0.66963005,63.1692 0.42852071,63.1742 0.61601585,63.1793 0.76789916,63.1843 0.85725349,63.1894 1.0267813,63.1944 0.69633514,63.1994 0.43748814,63.2045 0.26793504,63.2095 0.392968,63.2146 0.61609215,63.2196 0.47309685,63.2247 0.16954932,63.2297 0.10714239,63.2348 0.14285748,63.2398 0.16961721,63.2449 0.28572223,63.2499 0.45535558,63.2550 0.58926386,63.2600 0.56256002,63.2651 0.52683783,63.2701 0.33031008,63.2752 0.17852737,63.2802 0.17854044,63.2853 0.32146457,63.2903 0.5536828,63.2954 0.63399327,63.3004 0.51782024,63.3055 0.31239644,63.3105 0.30353758,63.3156 0.48220158,63.3206 0.52687842,63.3257 0.49999195,63.3307 0.33026916,63.3358 0.16071378,63.3409 0.24109365,63.3459 0.2321392,63.3510 0.32141003,63.3560 0.43745264,63.3611 0.33929065,63.3661 0.48218322,63.3712 0.59821188,63.3762 0.7410351,63.3813 0.64282894,63.3863 0.41965652,63.3914 0.32145914,63.3964 0.40176585,63.4015 0.44651607,63.4066 0.7501598,63.4116 0.74098682,63.4167 0.47309759,63.4217 0.47323078,63.4268 0.58033043,63.4318 0.49102688,63.4369 0.39288631,63.4420 0.38391116,63.4470 0.49996299,63.4521 0.62505376,63.4571 0.57143545,63.4622 0.4553431,63.4672 0.3124873,63.4723 0.35710934,63.4774 0.31251264,63.4824 0.17860329,63.4875 0.080359891,63.4925 0.026785167,63.4976 0.080374077,63.5026 0.3749842,63.5077 0.48216513,63.5128 0.4553667,63.5178 0.63391405,63.5229 0.91965157,63.5279 0.66072118,63.5330 0.55358028,63.5381 0.65179557,63.5431 0.58930159,63.5482 0.41066852,63.5533 0.55351478,63.5583 0.31251147,63.5634 0.1250135,63.5684 0.41069248,63.5735 0.758946,63.5786 0.81258672,63.5836 0.5714286,63.5887 0.33029801,63.5938 0.33038333,63.5988 0.30358383,63.6039 0.24103606,63.6089 0.17853835,63.6140 0.080358095,63.6191 0.24996665,63.6241 0.66064596,63.6292 0.74110991,63.6343 0.33936471,63.6393 0.29468697,63.6444 0.50898951,63.6495 0.58040541,63.6545 0.51779038,63.6596 0.30348045,63.6647 0.17857875,63.6697 0.18750754,63.6748 0.35716495,63.6799 0.38394287,63.6849 0.33035535,63.6900 0.30357483,63.6951 0.26781043,63.7001 0.026758896,63.7052 0.026796648,63.7103 0.098208666,63.7153 0.19642851,63.7204 0.089292035,63.7255 0.053570438,63.7305 -5.0136669e-006,63.7356 0.14287533,63.7407 0.49109545,63.7457 0.58035469,63.7508 0.34820125,63.7559 0.26784006,63.7609 0.17857862,63.7660 0.13393717,63.7711 0.16962309,63.7762 0.16967718,63.7812 0.27684358,63.7863 0.65176421,63.7914 0.69632971,63.7964 0.78566134,63.8015 0.64288729,63.8066 0.46434894,63.8116 0.25005037,63.8167 0.2232219,63.8218 0.24104087,63.8269 0.17851447,63.8319 0.30355096,63.8370 0.3749865,63.8421 0.45539126,63.8472 0.35721454,63.8522 0.29466096,63.8573 0.35711429,63.8624 0.32140779,63.8675 0.30357808,63.8725 0.33034581,63.8776 0.50889981,63.8827 0.45535484,63.8877 0.17859821,63.8928 0.67862749,63.8979 1.1428939,63.9030 0.85709912,63.9080 0.29456335,63.9131 0.38392082,63.9182 0.74119365,63.9233 0.84824306,63.9284 0.49992785,63.9334 0.21427156,63.9385 0.17864089,63.9436 0.53577304,63.9487 0.80353159,63.9537 0.76780117,63.9588 0.59817702,63.9639 0.25000471,63.9690 0.14286187,63.9740 0.15175761,63.9791 0.14283292,63.9842 0.26785433,63.9893 0.33037251,63.9944 0.36609688,63.9994 0.32143039,64.0045 0.22319134,64.0096 0.15177403,64.0147 0.26787609,64.0198 0.52681768,64.0248 0.64283341,64.0299 0.65173531,64.0350 0.75004095,64.0401 0.86621541,64.0452 1.0089984,64.0502 0.8927421,64.0553 0.6784569,64.0604 0.58033162,64.0655 0.33036575,64.0706 0.11608441,64.0757 0.11607013,64.0807 0.16963735,64.0858 0.13392656,64.0909 0.32140926,64.0960 0.49108067,64.1011 0.44649038,64.1061 0.34822997,64.1112 0.27677369,64.1163 0.5089125,64.1214 0.58932352,64.1265 0.98217446,64.1316 0.85709888,64.1367 0.57140988,64.1417 0.44640729,64.1468 0.33926079,64.1519 0.22325616,64.1570 0.29468682,64.1621 0.41960999,64.1672 0.26782551,64.1723 0.24105409,64.1773 0.36607847,64.1824 0.35718027,64.1875 0.41071653,64.1926 0.5088957,64.1977 0.68752754,64.2028 0.80365306,64.2079 0.66965777,64.2129 0.40173838,64.2180 0.321419,64.2231 0.42861444,64.2282 0.72317743,64.2333 0.79457176,64.2384 0.48210764,64.2435 0.21428522,64.2486 0.30366343,64.2537 0.49108657,64.2587 0.32133457,64.2638 0.25893596,64.2689 0.45545873,64.2740 0.80363458,64.2791 0.87492168,64.2842 0.5981884,64.2893 0.79468673,64.2944 0.62496859,64.2995 0.41068789,64.3046 0.14283942,64.3096 0.098201975,64.3147 0.080365732,64.3198 0.16078445,64.3249 0.455401,64.3300 0.47319531,64.3351 0.34817308,64.3402 0.27675793,64.3453 0.20536374,64.3504 0.12503387,64.3555 0.32144779,64.3606 0.48214585,64.3657 0.68752831,64.3708 0.73210603,64.3759 0.78562027,64.3809 0.81246424,64.3860 0.50002462,64.3911 0.23215866,64.3962 0.36606845,64.4013 0.32141343,64.4064 0.35715345,64.4115 0.53574818,64.4166 0.56248558,64.4217 0.55354077,64.4268 0.57144922,64.4319 0.5625084,64.4370 0.41962385,64.4421 0.46428895,64.4472 0.35714573,64.4523 0.21428597,64.4574 0.25001517,64.4625 0.31255594,64.4676 0.48216543,64.4727 0.65181464,64.4778 0.76790655,64.4829 0.52674031,64.4880 0.29459962,64.4931 0.49105483,64.4982 0.76783818,64.5033 0.69642222,64.5084 0.3482143,64.5135 0.51783288,64.5186 0.62497044,64.5237 0.65178925,64.5288 0.53570133,64.5339 0.54467356,64.5390 0.61616576,64.5441 0.7053653,64.5492 0.5802694,64.5543 0.33033678,64.5594 0.46428213,64.5645 0.5267418,64.5696 0.50001258,64.5747 0.20541258,64.5798 0.15181144,64.5849 0.26782194,64.5900 0.27675265,64.5951 0.38392687,64.6002 0.38394195,64.6053 0.20536013,64.6104 0.24104331,64.6155 0.34822035,64.6206 0.16966999,64.6257 0.062515907,64.6308 0.36603823,64.6359 0.74994153,64.6410 0.66073656,64.6461 0.46432951,64.6512 0.25894901,64.6563 0.24109603,64.6614 0.1964211,64.6665 0.2410589,64.6717 0.21430464,64.6768 0.26785192,64.6819 0.33036757,64.6870 0.37507915,64.6921 0.42858991,64.6972 0.33921534,64.7023 0.41066283,64.7074 0.38392109,64.7125 0.31251982,64.7176 0.22323538,64.7227 0.27680105,64.7278 0.64289033,64.7329 0.69640177,64.7380 0.49991897,64.7432 0.19639598,64.7483 0.32144365,64.7534 0.41971159,64.7585 0.51787484,64.7636 0.40173379,64.7687 0.10712927,64.7738 0.089286447,64.7789 0.02677745,64.7840 0.080361463,64.7891 0.062498063,64.7943 0.089265272,64.7994 0.2410519,64.8045 0.60716105,64.8096 0.88398689,64.8147 0.90179503,64.8198 0.6517778,64.8249 0.71431535,64.8300 0.91970438,64.8351 0.93750709,64.8403 0.56241244,64.8454 0.25888127,64.8505 0.089280419,64.8556 0.27677444,64.8607 0.87499011,64.8658 1.0178689,64.8709 0.49107575,64.8760 0.40180397,64.8812 0.44649369,64.8863 0.32143703,64.8914 0.15172412,64.8965 0.026778741,64.9016 0.21433279,64.9067 0.4464387,64.9118 0.40174171,64.9170 0.20541449,64.9221 0.59830719,64.9272 1.3124912,64.9323 1.4642527,64.9374 0.84811842,64.9425 0.36602101,64.9477 0.34821954,64.9528 0.31248516,64.9579 0.38394269,64.9630 0.38394788,64.9681 0.19644162,64.9732 0.15179026,64.9784 0.42855951,64.9835 0.62496513,64.9886 0.6249795,64.9937 0.4464646,64.9988 0.40181699,65.0040 0.6696642,65.0091 0.76791513,65.0142 0.77679026,65.0193 0.62495834,65.0244 0.56246799,65.0296 0.42852792,65.0347 0.32143736,65.0398 0.48218241,65.0449 0.49113292,65.0500 0.74107945,65.0552 0.71420747,65.0603 0.41962743,65.0654 0.46432593,65.0705 0.60714769,65.0756 0.70534927,65.0808 0.47323757,65.0859 0.29466242,65.0910 0.22319433,65.0961 0.15178624,65.1013 0.32142732,65.1064 0.26782572,65.1115 0.24998167,65.1166 0.21428593,65.1217 0.19643469,65.1269 0.20540109,65.1320 0.41959324,65.1371 0.410651,65.1422 0.66075271,65.1474 0.67855483,65.1525 0.57146108,65.1576 0.3839967,65.1627 0.6160807,65.1679 0.4820573,65.1730 0.29467744,65.1781 0.58941305,65.1832 0.69640714,65.1884 0.66958189,65.1935 0.43743771,65.1986 0.19640918,65.2037 0.25003037,65.2089 0.39286163,65.2140 0.58036214,65.2191 0.59822279,65.2243 0.5446375,65.2294 0.42853341,65.2345 0.2588993,65.2396 0.13393028,65.2448 0.2053788,65.2499 0.5893088,65.2550 0.64284569,65.2602 0.26783839,65.2653 0.13393484,65.2704 0.43750629,65.2755 0.70539647,65.2807 0.58040249,65.2858 0.23208992,65.2909 0.035669353,65.2961 0.080368772,65.3012 0.24999426,65.3063 0.58925635,65.3115 0.80355644,65.3166 0.48215479,65.3217 0.089312896,65.3269 0.062514208,65.3320 0.10715862,65.3371 0.16966631,65.3422 0.24108338,65.3474 0.22318758,65.3525 0.27673221,65.3576 0.32147244,65.3628 0.55373359,65.3679 0.70545208,65.3730 0.61601776,65.3782 0.4552674,65.3833 0.33918467,65.3884 0.26780531,65.3936 0.098210335,65.3987 0.062527753,65.4038 0.18758085,65.4090 0.41079563,65.4141 0.66963726,65.4193 0.47311789,65.4244 0.25890341,65.4295 0.44649908,65.4347 0.89291817,65.4398 0.91960531,65.4449 0.5445798,65.4501 0.51780945,65.4552 0.46419826,65.4603 0.59821552,65.4655 0.91076487,65.4706 0.82141513,65.4758 0.48212314,65.4809 0.43752179,65.4860 0.82146358,65.4912 0.66074002,65.4963 0.32141599,65.5014 0.29460278,65.5066 0.3750177,65.5117 0.34827265,65.5169 0.4821384,65.5220 0.3928071,65.5271 0.25001392,65.5323 0.24110392,65.5374 0.33926535,65.5426 0.30352023,65.5477 0.33928853,65.5528 0.61608469,65.5580 0.83035153,65.5631 0.51787794,65.5683 0.3303445,65.5734 0.18748997,65.5785 0.33039814,65.5837 0.91965955,65.5888 1.0357523,65.5940 0.76793301,65.5991 0.50895911,65.6043 0.43747503,65.6094 0.3034496,65.6145 0.16062239,65.6197 0.29466432,65.6248 0.37503844,65.6300 0.25892308,65.6351 0.35711685,65.6403 0.26787838,65.6454 0.17857929,65.6505 0.1339142,65.6557 0.21429662,65.6608 0.33930159,65.6660 0.6874944,65.6711 0.86606437,65.6763 0.83929652,65.6814 0.62503242,65.6866 0.81255186,65.6917 1.1607586,65.6969 1.080363,65.7020 0.79466045,65.7071 1.0446101,65.7123 1.0356076,65.7174 0.64283371,65.7226 0.33930221,65.7277 0.46427566,65.7329 0.52680445,65.7380 0.49112204,65.7432 0.58037579,65.7483 0.54456627,65.7535 0.48207188,65.7586 0.44644997,65.7638 0.41082287,65.7689 0.54471022,65.7741 0.57137781,65.7792 0.37495187,65.7844 0.24106064,65.7895 0.21426766,65.7947 0.61610407,65.7998 1.0982611,65.8050 0.91064489,65.8101 0.35710216,65.8153 0.16965236,65.8204 0.20532444,65.8256 0.71429509,65.8307 0.91074163,65.8359 0.80352813,65.8410 0.48209333,65.8462 0.54464406,65.8513 0.64291048,65.8565 0.33038718,65.8616 0.178599,65.8668 0.31252059,65.8719 0.2946046,65.8771 0.25890404,65.8822 0.17856468,65.8874 0.26784429,65.8926 0.38392204,65.8977 0.49106231,65.9029 0.48216349,65.9080 0.53579795,65.9132 0.52680641,65.9183 0.60708219,65.9235 0.5356915,65.9286 0.34823829,65.9338 0.30359575,65.9389 0.24107839,65.9441 0.14284034,65.9493 0.098216034,65.9544 0.14285237,65.9596 0.33030465,65.9647 0.6517688,65.9699 0.66964471,65.9750 0.56252795,65.9802 0.49111986,65.9854 0.37501726,65.9905 0.29461765,65.9957 0.1964021,66.0008 0.22323945,66.0060 0.28574532,66.0111 0.39286372,66.0163 0.46427682,66.0215 0.68753928,66.0266 0.98212701,66.0318 1.3035028,66.0369 1.3392998,66.0421 0.73219979,66.0473 0.60717577,66.0524 0.54463607,66.0576 0.50000602,66.0627 0.62499183,66.0679 0.53564936,66.0731 0.3035225,66.0782 0.24998747,66.0834 0.3839317,66.0885 0.25894544,66.0937 0.36609787,66.0989 0.47324008,66.1040 0.58930451,66.1092 0.59818506,66.1144 0.61605257,66.1195 0.76788104,66.1247 0.51782882,66.1298 0.33037117,66.1350 0.37509921,66.1402 0.44643456,66.1453 0.31241983,66.1505 0.34824044,66.1557 0.59825462,66.1608 0.7588827,66.1660 0.92851895,66.1712 0.83928353,66.1763 0.74108607,66.1815 0.50891364,66.1866 0.36603507,66.1918 0.26782092,66.1970 0.26788098,66.2021 0.30361581,66.2073 0.44642383,66.2125 0.81248289,66.2176 1.0446477,66.2228 0.86607373,66.2280 0.40178308,66.2331 0.24110329,66.2383 0.31253514,66.2435 0.46424326,66.2486 0.41065454,66.2538 0.2410716,66.2590 0.098244123,66.2642 0.026786353,66.2693 0.0089185946,66.2745 0.053574499,66.2797 0.24998669,66.2848 0.22320172,66.2900 0.24111326,66.2952 0.35717657,66.3003 0.49104476,66.3055 0.49105081,66.3107 0.39289173,66.3158 0.28571621,66.3210 0.11603326,66.3262 0.017847467,66.3314 0.34822014,66.3365 0.46430555,66.3417 0.33927849,66.3469 0.20533922,66.3520 0.33036637,66.3572 0.2232019,66.3624 0.28571108,66.3676 0.51791656,66.3727 1.0625912,66.3779 1.4375716,66.3831 1.1964141,66.3883 0.79458964,66.3934 0.58923846,66.3986 0.33923575,66.4038 0.16964076,66.4089 0.16962704,66.4141 0.16959457,66.4193 0.20534842,66.4245 0.23216565,66.4296 0.29463252,66.4348 0.40186185,66.4400 0.56259423,66.4452 0.43741685,66.4503 0.46420121,66.4555 0.49998698,66.4607 0.56249976,66.4659 0.79468471,66.4710 0.83044249,66.4762 0.61607492,66.4814 0.29455933,66.4866 0.12496077,66.4918 0.12504867,66.4969 0.16969779,66.5021 0.25000441,66.5073 0.25888211,66.5125 0.16959183,66.5176 0.17854249,66.5228 0.41961178,66.5280 0.50892204,66.5332 0.54469937,66.5384 0.6518656,66.5435 0.83924997,66.5487 0.83928591,66.5539 0.80362797,66.5591 1.2410992,66.5643 1.3214422,66.5694 0.75890034,66.5746 0.52681416,66.5798 0.66071814,66.5850 0.57133859,66.5902 0.23209241,66.5953 0.11607724,66.6005 0.053584661,66.6057 0.080404572,66.6109 0.35720286,66.6161 0.64290774,66.6212 0.60720056,66.6264 0.66069591,66.6316 0.58032137,66.6368 0.63385743,66.6420 0.20527117,66.6472 0.11609469,66.6523 0.41969535,66.6575 0.69645363,66.6627 0.53567713,66.6679 0.27673522,66.6731 0.16961659,66.6783 0.3035422,66.6835 0.55360883,66.6886 0.6607796,66.6938 0.72317296,66.6990 0.90171278,66.7042 0.93747365,66.7094 0.82145482,66.7146 0.4554224,66.7197 0.43753979,66.7249 0.31250453,66.7301 0.44644293,66.7353 0.43749234,66.7405 0.34826273,66.7457 0.54470122,66.7509 0.68748301,66.7561 0.53566831,66.7612 0.24100555,66.7664 0.0803115,66.7716 0.18748783,66.7768 0.26785317,66.7820 0.79464257,66.7872 1.2053968,66.7924 1.2054024,66.7976 0.49105391,66.8028 0.49105066,66.8079 0.57142609,66.8131 0.36604661,66.8183 0.24998142,66.8235 0.37501258,66.8287 0.53576118,66.8339 0.60720384,66.8391 0.79468256,66.8443 0.61599314,66.8495 0.43744087,66.8547 0.41071466,66.8598 0.37497023,66.8650 0.20536213,66.8702 0.66965353,66.8754 0.91069835,66.8806 0.66963422,66.8858 0.25002262,66.8910 0.03571729,66.8962 0.14284737,66.9014 0.22320662,66.9066 0.23215695,66.9118 0.10720135,66.9170 0.35721418,66.9222 0.37499207,66.9274 0.1964211,66.9325 0.32151246,66.9377 0.43746182,66.9429 0.30347237,66.9481 0.45531163,66.9533 0.59818786,66.9585 0.65178823,66.9637 0.48215324,66.9689 0.41965583,66.9741 0.49104971,66.9793 0.49104038,66.9845 0.71429271,66.9897 0.7321952,66.9949 0.73215044,67.0001 1.1517651,67.0053 1.2142556,67.0105 0.74999082,67.0157 0.17858192,67.0209 0.16965254,67.0261 0.27683231,67.0313 0.4107407,67.0365 0.33931956,67.0417 0.28571352,67.0469 0.26782754,67.0521 0.28569487,67.0573 0.1785512,67.0625 0.16967942,67.0677 0.34825939,67.0729 0.49997398,67.0781 0.44637704,67.0833 0.24999186,67.0885 0.28572965,67.0937 0.66076148,67.0989 0.83929336,67.1041 0.6606577,67.1093 0.58037025,67.1145 0.40181026,67.1197 0.33925745,67.1249 0.27675357,67.1301 0.10712836,67.1353 0.0089426572,67.1405 0.12502278,67.1457 0.38394138,67.1509 0.67855835,67.1561 0.59819651,67.1613 0.27676681,67.1665 0.2678782,67.1717 0.3750287,67.1769 0.32140869,67.1821 0.1338882,67.1873 0.17855117,67.1925 0.64294213,67.1977 0.76788884,67.2029 0.40170076,67.2081 0.4018023,67.2133 0.57149309,67.2185 0.28567311,67.2238 0.08923918,67.2290 0.16964987,67.2342 0.13393798,67.2394 0.30358329,67.2446 0.43749681,67.2498 0.30354729,67.2550 0.30358553,67.2602 0.39288759,67.2654 0.33035937,67.2706 0.14283817,67.2758 0.17853792,67.2810 0.26783559,67.2862 0.27684626,67.2914 0.24111006,67.2966 0.28566498,67.3019 0.43748841,67.3071 0.63391936,67.3123 0.68748778,67.3175 0.49108502,67.3227 0.33035752,67.3279 0.36607462,67.3331 0.49109149,67.3383 0.29465607,67.3435 0.1518023,67.3487 0.31249455,67.3540 0.6517418,67.3592 0.41070312,67.3644 0.23216411,67.3696 0.38395759,67.3748 0.50893623,67.3800 0.7678718,67.3852 1.1696666,67.3904 1.0892755,67.3956 0.63389075,67.4009 0.33927956,67.4061 0.6964075,67.4113 1.0445836,67.4165 0.81249511,67.4217 0.41970053,67.4269 0.1875343,67.4321 0.14283451,67.4374 0.31250736,67.4426 0.3035908,67.4478 0.64284271,67.4530 0.67854387,67.4582 0.55358344,67.4634 0.61608922,67.4686 0.58926392,67.4739 0.36610547,67.4791 0.4375433,67.4843 0.66071093,67.4895 0.79463786,67.4947 0.66071761,67.4999 0.46426669,67.5052 0.3035377,67.5104 0.24999627,67.5156 0.16073842,67.5208 0.25892931,67.5260 0.20535204,67.5312 0.20540705,67.5365 0.38396376,67.5417 0.473169,67.5469 0.39279953,67.5521 0.25893849,67.5573 0.15181963,67.5625 0.20532277,67.5678 0.57135564,67.5730 0.4196429,67.5782 0.21429758,67.5834 0.24109578,67.5886 0.35719743,67.5939 0.39288446,67.5991 0.33928418,67.6043 0.24104115,67.6095 0.1696413,67.6147 0.28571153,67.6200 0.39283469,67.6252 0.50892037,67.6304 0.25892386,67.6356 0.34824935,67.6409 0.72326118,67.6461 0.66067988,67.6513 0.46421146,67.6565 0.46426028,67.6617 0.41073737,67.6670 0.46435159,67.6722 0.57149166,67.6774 0.70533764,67.6826 0.40175399,67.6879 0.16069163,67.6931 0.20532826,67.6983 0.33927688,67.7035 0.33036515,67.7088 0.45542604,67.7140 0.66074467,67.7192 0.60711426,67.7244 0.31249556,67.7297 0.26786435,67.7349 0.32147536,67.7401 0.37498567,67.7453 0.23207794,67.7506 0.25890362,67.7558 0.47319505,67.7610 0.83926868,67.7662 1.062471,67.7715 1.1696599,67.7767 0.77683115,67.7819 0.49995524,67.7871 0.45543033,67.7924 0.79479629,67.7976 0.78566492,67.8028 0.35703015,67.8081 0.10711103,67.8133 0.10716907,67.8185 0.31249219,67.8237 0.46425134,67.8290 0.34820753,67.8342 0.15180258,67.8394 0.089284889,67.8447 0.40179071,67.8499 0.46430182,67.8551 0.35715413,67.8603 0.16071774,67.8656 0.16071093,67.8708 0.25893193,67.8760 0.23216173,67.8813 0.2589862,67.8865 0.30358034,67.8917 0.41065738,67.8970 0.58038396,67.9022 0.84827054,67.9074 0.79462922,67.9127 0.62500292,67.9179 0.51790679,67.9231 0.59823519,67.9284 0.58920383,67.9336 0.27669021,67.9388 0.26780003,67.9441 0.58930016,67.9493 0.82147139,67.9545 0.65175521,67.9598 0.50889391,67.9650 0.40179378,67.9702 0.40181032,67.9755 0.4107556,67.9807 0.71430963,67.9859 1.0624413,67.9912 0.81251472,67.9964 0.4375816,68.0016 0.24994826,68.0069 0.23206593,68.0121 0.28571796,68.0173 0.28571939,68.0226 0.26786849,68.0278 0.23218489,68.0331 0.2321419,68.0383 0.14282617,68.0435 0.080353901,68.0488 0.21429183,68.0540 0.35714558,68.0592 0.65180874,68.0645 0.56255323,68.0697 0.41965652,68.0750 0.41965836,68.0802 0.4553178,68.0854 0.41063973,68.0907 0.92860144,68.0959 1.2589475,68.1012 1.2231852,68.1064 1.1785498,68.1116 0.94640911,68.1169 0.88395071,68.1221 0.51785332,68.1274 0.3481963,68.1326 0.22332169,68.1378 0.41974694,68.1431 0.70531952,68.1483 0.84814036,68.1536 0.76783639,68.1588 0.49103567,68.1640 0.26783541,68.1693 0.41073915,68.1745 0.48215243,68.1798 0.26782829,68.1850 0.15179901,68.1903 0.27686423,68.1955 0.46433637,68.2007 0.57140994,68.2060 0.31242603,68.2112 0.17857862,68.2165 0.28574347,68.2217 0.18749557,68.2270 0.36609581,68.2322 0.53573161,68.2374 0.54462236,68.2427 0.45533416,68.2479 0.37499574,68.2532 0.43746209,68.2584 0.16959651,68.2637 0.19640782,68.2689 0.33037207,68.2742 0.35716,68.2794 0.17860338,68.2847 0.16071787,68.2899 0.10710422,68.2952 0.17857744,68.3004 0.14285401,68.3056 0.23217988,68.3109 0.59823048,68.3161 0.65172207,68.3214 0.48214126,68.3266 0.59823614,68.3319 0.79461652,68.3371 0.7053414,68.3424 0.63395339,68.3476 0.60715836,68.3529 0.41070837,68.3581 0.32143003,68.3634 0.49113393,68.3686 0.84823173,68.3739 0.87494153,68.3791 0.47319463,68.3844 0.071422361,68.3896 0.18750402,68.3949 0.23217058,68.4001 0.26788199,68.4054 0.22321689,68.4106 0.33032605,68.4159 0.48211998,68.4211 0.49996951,68.4264 0.57139856,68.4316 0.5893082,68.4369 0.60717285,68.4421 0.36606845,68.4474 0.32140297,68.4527 0.48213249,68.4579 0.34823444,68.4632 0.23216511,68.4684 0.22321878,68.4737 0.27678826,68.4789 0.30356914,68.4842 0.16070695,68.4894 0.25003132,68.4947 0.42859799,68.4999 0.34818831,68.5052 0.30355075,68.5105 0.24999788,68.5157 0.39287406,68.5210 0.51788408,68.5262 0.42854857,68.5315 0.33030817,68.5367 0.37496868,68.5420 0.33929706,68.5472 0.28574562,68.5525 0.25898424,68.5578 0.47327393,68.5630 0.9553048,68.5683 1.0534774,68.5735 0.50000018,68.5788 0.15183072,68.5840 0.18749322,68.5893 0.40175888,68.5946 0.52679139,68.5998 0.38394994,68.6051 0.11608665,68.6103 0.25001755,68.6156 0.42859152,68.6209 0.58935368,68.6261 0.72329712,68.6314 0.81249285,68.6366 0.57132047,68.6419 0.21421157,68.6472 0.15181516,68.6524 0.32146338,68.6577 0.47320595,68.6629 0.31246179,68.6682 0.22320531,68.6735 0.50892437,68.6787 0.77677834,68.6840 0.81253815,68.6892 0.62503797,68.6945 0.50004065,68.6998 0.45534056,68.7050 0.54462183,68.7103 0.78576434,68.7156 0.94637364,68.7208 0.66061717,68.7261 0.45533437,68.7314 0.41964871,68.7366 0.32146269,68.7419 0.46432692,68.7471 0.58928692,68.7524 0.53567553,68.7577 0.45537728,68.7629 0.59832513,68.7682 0.66969758,68.7735 0.58921462,68.7787 0.28561494,68.7840 0.1606579,68.7893 0.48213634,68.7945 0.72323054,68.7998 0.8125475,68.8051 0.75894117,68.8103 0.52675992,68.8156 0.3124876,68.8209 0.19645615,68.8261 0.32149336,68.8314 0.58928537,68.8367 0.57139724,68.8419 0.48210496,68.8472 0.4731831,68.8525 0.33931255,68.8577 0.34823534,68.8630 0.23213144,68.8683 0.24999861,68.8735 0.34822041,68.8788 0.5535928,68.8841 0.4911004,68.8894 0.33926368,68.8946 0.43745828,68.8999 0.48215339,68.9052 0.54464549,68.9104 0.41962674,68.9157 0.33931834,68.9210 0.26789883,68.9263 0.27675268,68.9315 0.26779506,68.9368 0.47320244,68.9421 0.67858028,68.9473 1.0714426,68.9526 1.1071372,68.9579 0.58037245,68.9632 0.30358723,68.9684 0.20533498,68.9737 0.16073859,68.9790 0.21433091,68.9842 0.66964948,68.9895 0.70531493,68.9948 0.63391972,69.0001 0.51784116,69.0053 0.51781338,69.0106 0.59821808,69.0159 0.41967067,69.0212 0.58042449,69.0264 1.0268284,69.0317 1.1071022,69.0370 0.642793,69.0423 0.41960141,69.0475 0.4999755,69.0528 0.48216224,69.0581 0.29470366,69.0634 0.24108978,69.0686 0.24999388,69.0739 0.46428657,69.0792 0.4196215,69.0845 0.14283542,69.0898 0.11604559,69.0950 0.42853332,69.1003 0.58929777,69.1056 0.41077858,69.1109 0.21429864,69.1161 0.16070493,69.1214 0.23220791,69.1267 0.33037135,69.1320 0.24100375,69.1373 0.29460552,69.1425 0.19642733,69.1478 0.24106784,69.1531 0.16965537,69.1584 0.062535241,69.1637 0.15179276,69.1689 0.2232047,69.1742 0.16069271,69.1795 0.09822619,69.1848 0.37503102,69.1901 0.57140243,69.1953 0.41067719,69.2006 0.34819457,69.2059 0.37498698,69.2112 0.33929825,69.2165 0.4107199,69.2218 0.43757597,69.2270 0.56261814,69.2323 0.59817976,69.2376 0.43745312,69.2429 0.46432319,69.2482 0.57139927,69.2535 0.35708332,69.2587 0.1785955,69.2640 0.44645685,69.2693 0.63389957,69.2746 0.50888336,69.2799 0.25891176,69.2852 0.13391541,69.2904 0.30355582,69.2957 0.2857337,69.3010 0.58042639,69.3063 0.84827101,69.3116 0.66069615,69.3169 0.267793,69.3222 0.017827164,69.3274 0.10713798,69.3327 0.28567341,69.3380 0.45531544,69.3433 0.66966391,69.3486 0.57150793,69.3539 0.25001746,69.3592 0.080350563,69.3645 0.10719116,69.3697 0.2142842,69.3750 0.13389841,69.3803 0.098221675,69.3856 0.22318967,69.3909 0.47319993,69.3962 0.82147628,69.4015 0.90179187,69.4068 0.72324133,69.4121 0.79470158,69.4173 0.73209822,69.4226 0.33025378,69.4279 0.39280891,69.4332 0.5625332,69.4385 0.53575671,69.4438 0.29464999,69.4491 0.30354959,69.4544 0.26785472,69.4597 0.26785606,69.4650 0.54462039,69.4703 0.67857164,69.4756 0.6607523,69.4808 0.5625056,69.4861 0.43750212,69.4914 0.34825769,69.4967 0.43751317,69.5020 0.35709468,69.5073 0.13387443,69.5126 0.12500547,69.5179 0.15181358,69.5232 0.32142225,69.5285 0.66961569,69.5338 0.6338982,69.5391 0.47324729,69.5444 0.2411218,69.5497 0.30354533,69.5550 0.26783901,69.5603 0.13392378,69.5655 0.116062,69.5708 0.15178216,69.5761 0.35711884,69.5814 0.67854798,69.5867 0.63396108,69.5920 0.44648933,69.5973 0.41079125,69.6026 0.68754452,69.6079 0.74995607,69.6132 0.45533347,69.6185 0.3749916,69.6238 0.35718378,69.6291 0.41071159,69.6344 0.46429667,69.6397 0.6429407,69.6450 0.54457366,69.6503 0.2945188,69.6556 0.28571549,69.6609 0.27685222,69.6662 0.25004396,69.6715 0.33033153,69.6768 0.24995044,69.6821 0.22317517,69.6874 0.49104834,69.6927 0.89282322,69.6980 0.87498695,69.7033 0.63397926,69.7086 0.58037519,69.7139 0.41070774,69.7192 0.19641952,69.7245 0.053570185,69.7298 0.053585641,69.7351 0.21432948,69.7404 0.38391954,69.7457 0.40175742,69.7510 0.37501624,69.7563 0.42855987,69.7616 0.38386887,69.7669 0.71424973,69.7722 0.92857832,69.7775 0.76790726,69.7828 0.39292619,69.7881 0.34822473,69.7934 0.22319829,69.7988 0.25890756,69.8041 0.33033139,69.8094 0.52681822,69.8147 0.54471427,69.8200 0.42856076,69.8253 0.12494282,69.8306 0.062489368,69.8359 0.080374636,69.8412 0.25891176,69.8465 0.36603802,69.8518 0.27679631,69.8571 0.11609089,69.8624 0.1339657,69.8677 0.27681139,69.8730 0.31250381,69.8783 0.76783192,69.8837 1.0535309,69.8890 0.83931309,69.8943 0.52681917,69.8996 0.43748537,69.9049 0.42853561,69.9102 0.45535249,69.9155 0.72323745,69.9208 0.89289081,69.9261 0.62497854,69.9314 0.34816474,69.9367 0.52677983,69.9420 0.65178061,69.9474 0.65178865,69.9527 0.50890356,69.9580 0.25893143,69.9633 0.36616376,69.9686 0.65185273,69.9739 0.65175575,69.9792 0.34816152,69.9845 0.24102952,69.9898 0.16960633,69.9952 0.24105214,70.0005 0.52679342,70.0058 0.66968971,70.0111 0.50002247,70.0164 0.26785296,70.0217 0.33035451,70.0270 0.26785618,70.0323 0.15179358,70.0377 0.11607697,70.0430 0.26785475,70.0483 0.22318245,70.0536 0.35711911,70.0589 0.87498367,70.0642 1.2053348,70.0695 0.91972399,70.0749 0.74114859,70.0802 0.39281467,70.0855 0.14280742,70.0908 0.026777046,70.0961 0.053567145,70.1014 0.10718428,70.1068 0.36618996,70.1121 0.69654238,70.1174 0.85708511,70.1227 0.48197907,70.1280 0.0892381,70.1333 0.10715654,70.1387 0.2589004,70.1440 0.48211434,70.1493 0.43749341,70.1546 0.34821972,70.1599 0.20540364,70.1652 0.24113978,70.1706 0.42858341,70.1759 0.58029735,70.1812 0.3928183,70.1865 0.21428689,70.1918 0.2143003,70.1972 0.30358878,70.2025 0.38399038,70.2078 0.81256145,70.2131 0.76779354,70.2184 0.4463411,70.2238 0.8482042,70.2291 1.3750552,70.2344 1.1607482,70.2397 0.98212945,70.2450 0.91963327,70.2504 0.82155514,70.2557 0.84833556,70.2610 0.63379133,70.2663 0.46411866,70.2717 0.6517415,70.2770 0.95535833,70.2823 0.73221588,70.2876 0.50009,70.2929 0.51782215,70.2983 0.65176165,70.3036 0.59826988,70.3089 0.41966373,70.3142 0.36598286,70.3196 0.19637764,70.3249 0.098247528,70.3302 0.044625975,70.3355 0.33035403,70.3409 0.50002325,70.3462 0.36607125,70.3515 0.17854884,70.3568 0.080389515,70.3622 0.3393732,70.3675 0.57142448,70.3728 0.4552882,70.3781 0.25894541,70.3835 0.32143632,70.3888 0.41957712,70.3941 0.65173233,70.3995 0.75893414,70.4048 0.491146,70.4101 0.35721612,70.4154 0.34822771,70.4208 0.39279491,70.4261 0.38385326,70.4314 0.69641012,70.4367 0.70537668,70.4421 0.30361089,70.4474 0.22326957,70.4527 0.6250003,70.4581 0.64285696,70.4634 0.4643271,70.4687 0.64283079,70.4741 0.49102458,70.4794 0.30357829,70.4847 0.24106321,70.4900 0.28564817,70.4954 0.3481783,70.5007 0.33929583,70.5060 0.24108402,70.5114 0.098260067,70.5167 0.14299795,70.5220 0.59828913,70.5274 0.7409628,70.5327 0.60705441,70.5380 0.49104765,70.5434 0.47317758,70.5487 0.27678773,70.5540 0.33931914,70.5594 0.49106598,70.5647 0.41070524,70.5700 0.20535456,70.5754 0.4910869,70.5807 0.50893003,70.5860 0.14286946,70.5914 0.32149577,70.5967 0.66963631,70.6020 0.7320891,70.6074 0.50889343,70.6127 0.34818339,70.6180 0.29464388,70.6234 0.26789483,70.6287 0.25895724,70.6340 0.24998996,70.6394 0.16074005,70.6447 0.25897515,70.6501 0.37497196,70.6554 0.37493238,70.6607 0.40176773,70.6661 0.33930436,70.6714 0.16071902,70.6767 0.41961664,70.6821 0.90177345,70.6874 1.2411369,70.6928 0.90186262,70.6981 0.77678758,70.7034 0.57138288,70.7088 0.2678239,70.7141 0.08036121,70.7195 0.2678614,70.7248 0.27679563,70.7301 0.35723764,70.7355 0.55361027,70.7408 0.60706466,70.7462 0.52671266,70.7515 0.42857602,70.7568 0.45533773,70.7622 0.66067129,70.7675 0.77681333,70.7729 0.56251383,70.7782 0.29463977,70.7835 0.2589168,70.7889 0.41067857,70.7942 0.50890988,70.7996 0.46433496,70.8049 0.25896132,70.8103 0.41069195,70.8156 0.35713619,70.8209 0.17858215,70.8263 0.20535256,70.8316 0.36606905,70.8370 0.60716718,70.8423 0.74108166,70.8477 0.52680415,70.8530 0.52681988,70.8583 0.52687329,70.8637 0.56255883,70.8690 0.36595526,70.8744 0.13385892,70.8797 0.48219201,70.8851 0.75892437,70.8904 0.72321361,70.8958 0.59822226,70.9011 0.45528883,70.9065 0.43744832,70.9118 0.31251827,70.9172 0.098226018,70.9225 0.026781311,70.9278 -1.2063695e-006,70.9332 0.035727642,70.9385 0.22323097,70.9439 0.64286119,70.9492 0.81250936,70.9546 0.56248522,70.9599 0.34821549,70.9653 0.47321028,70.9706 0.49997666,70.9760 0.37500963,70.9813 0.31250319,70.9867 0.24106857,70.9920 0.080364637,70.9974 0.16074602,71.0027 0.3303754,71.0081 0.41068622,71.0134 0.54462111,71.0188 0.83036315,71.0241 0.58926672,71.0295 0.1607296,71.0348 0.29470363,71.0402 0.37502423,71.0455 0.43747854,71.0509 0.35708144,71.0562 0.28569046,71.0616 0.33041224,71.0669 0.4196648,71.0723 0.34817743,71.0776 0.39283133,71.0830 0.48218909,71.0884 0.44645447,71.0937 0.22315516,71.0991 0.30355325,71.1044 0.55360174,71.1098 0.66069853,71.1151 0.33927026,71.1205 0.45538679,71.1258 0.57138723,71.1312 0.65176588,71.1365 0.72324806,71.1419 0.82143915,71.1473 0.92858994,71.1526 0.6606949,71.1580 0.3125284,71.1633 0.31253216,71.1687 0.27680823,71.1740 0.43750057,71.1794 0.81245524,71.1847 0.83926392,71.1901 0.34820598,71.1955 0.17862001,71.2008 0.44644621,71.2062 0.58034486,71.2115 0.69641989,71.2169 0.77676857,71.2223 0.68745548,71.2276 0.55352974,71.2330 0.47321057,71.2383 0.50893646,71.2437 0.25896132,71.2490 0.33932829,71.2544 0.54463905,71.2598 0.58921701,71.2651 0.651766,71.2705 0.45540017,71.2758 0.17858802,71.2812 0.10711573,71.2866 0.17858969,71.2919 0.35719612,71.2973 0.42856351,71.3027 0.33037734,71.3080 0.30357882,71.3134 0.25889903,71.3187 0.29462776,71.3241 0.3660892,71.3295 0.46427393,71.3348 0.49103859,71.3402 0.49107271,71.3455 0.33928394,71.3509 0.3303273,71.3563 0.33923224,71.3616 0.58037823,71.3670 0.85720932,71.3724 0.83935672,71.3777 0.68755579,71.3831 0.45530984,71.3885 0.1338333,71.3938 0.098215006,71.3992 0.27686182,71.4046 0.38396031,71.4099 0.46421933,71.4153 0.2320901,71.4207 0.20539105,71.4260 0.38397905,71.4314 0.62501305,71.4367 0.39281228,71.4421 0.13394265,71.4475 0.2589699,71.4528 0.33924887,71.4582 0.24994992,71.4636 0.062495012,71.4690 0.17857556,71.4743 0.20534624,71.4797 0.18749164,71.4851 0.35714719,71.4904 0.67859608,71.4958 0.64285457,71.5012 0.49998575,71.5065 0.51782376,71.5119 0.66960913,71.5173 0.78576952,71.5226 1.0179061,71.5280 0.7767697,71.5334 0.46428165,71.5387 0.276784,71.5441 0.50002176,71.5495 0.39289516,71.5549 0.39283481,71.5602 0.3660371,71.5656 0.4553459,71.5710 0.51787335,71.5763 0.50895137,71.5817 0.2589179,71.5871 0.29463536,71.5925 0.36606607,71.5978 0.49109396,71.6032 0.70539474,71.6086 0.66068202,71.6140 0.38386527,71.6193 0.41067165,71.6247 0.74104553,71.6301 0.81252009,71.6354 0.54470044,71.6408 0.41074258,71.6462 0.46428728,71.6516 0.41963121,71.6569 0.20534444,71.6623 0.16963811,71.6677 0.32145128,71.6731 0.50897062,71.6784 0.50002271,71.6838 0.43744907,71.6892 0.35712394,71.6946 0.70542288,71.6999 0.81253332,71.7053 0.58029222,71.7107 0.31245908,71.7161 0.20539118,71.7215 0.29462534,71.7268 0.25890449,71.7322 0.11608205,71.7376 0.071456902,71.7430 0.089286394,71.7483 0.053538825,71.7537 0.02678141,71.7591 0.11606763,71.7645 0.48212767,71.7699 0.53576219,71.7752 0.66963387,71.7806 0.53568882,71.7860 0.53572905,71.7914 0.30357024,71.7968 0.37501267,71.8021 0.61610305,71.8075 0.52680314,71.8129 0.33925518,71.8183 0.33033043,71.8237 0.34821886,71.8290 0.48216251,71.8344 0.58928782,71.8398 0.7142669,71.8452 0.80361068,71.8506 0.7411626,71.8559 0.59820926,71.8613 0.43740112,71.8667 0.2232082,71.8721 0.28574923,71.8775 0.17854168,71.8829 0.14282848,71.8882 0.22322448,71.8936 0.47321191,71.8990 0.33927083,71.9044 0.10714209,71.9098 0.080353029,71.9152 0.35714725,71.9205 0.58934742,71.9259 0.56253558,71.9313 0.36601764,71.9367 0.28567705,71.9421 0.62501127,71.9475 0.73214954,71.9529 0.267829,71.9582 0.43747669,71.9636 0.66070044,71.9690 0.52678484,71.9744 0.31250706,71.9798 0.16072376,71.9852 0.27680179,71.9906 0.20536949,71.9960 0.20534836,72.0013 0.17858092,72.0067 0.24109416,72.0121 0.55362165,72.0175 0.64289039,72.0229 0.36600381,72.0283 0.089228824,72.0337 0.026794404,72.0391 0.026798381,72.0444 0.25889692,72.0498 0.55355519,72.0552 0.69644988,72.0606 0.59826756,72.0660 0.37502903,72.0714 0.28571364,72.0768 0.39289328,72.0822 0.43748912,72.0876 0.28565395,72.0930 0.40180936,72.0983 0.59823239,72.1037 0.57138807,72.1091 0.46430495,72.1145 0.38392672,72.1199 0.32137704,72.1253 0.29460225,72.1307 0.31248146,72.1361 0.47322851,72.1415 0.50899631,72.1469 0.39286646,72.1523 0.44640395,72.1577 0.33932471,72.1631 0.31251881,72.1685 0.37501359,72.1738 0.580369,72.1792 0.65176755,72.1846 0.49996489,72.1900 0.25889626,72.1954 0.080343582,72.2008 0.17859744,72.2062 0.41074824,72.2116 0.40180153,72.2170 0.22320651,72.2224 0.33033043,72.2278 0.39284799,72.2332 0.34819263,72.2386 0.25001863,72.2440 0.35720375,72.2494 0.60711867,72.2548 0.61599749,72.2602 0.31253007,72.2656 0.16969503,72.2710 0.34818998,72.2764 0.51782447,72.2818 0.33032772,72.2872 0.43748274,72.2926 0.57144421,72.2980 0.22323874,72.3034 0.11608224,72.3088 0.1607054,72.3142 0.19642404,72.3196 0.16073443,72.3250 0.15183009,72.3304 0.28569868,72.3358 0.40172234,72.3412 0.3482109,72.3466 0.30363527,72.3520 0.32148656,72.3574 0.29460093,72.3628 0.28565031,72.3682 0.38391992,72.3736 0.41966274,72.3790 0.39287394,72.3844 0.33926958,72.3898 0.32142717,72.3952 0.24110696,72.4006 0.4107438,72.4060 0.57145631,72.4114 0.66074973,72.4168 0.79460734,72.4222 0.75884998,72.4276 0.49998882,72.4330 0.31249216,72.4384 0.41069451,72.4438 0.60715139,72.4492 0.50895435,72.4546 0.58939302,72.4600 0.72330791,72.4654 0.83031213,72.4708 0.60705739,72.4762 0.34817669,72.4816 0.31249696,72.4870 0.57145959,72.4924 0.63391012,72.4979 0.50888157,72.5033 0.35714909,72.5087 0.35718638,72.5141 0.5089398,72.5195 0.43750235,72.5249 0.46432337,72.5303 0.39284426,72.5357 0.44639057,72.5411 0.68748331,72.5465 0.66075099,72.5519 0.40176085,72.5573 0.080293655,72.5627 2.5359961e-006,72.5682 0.053590503,72.5736 0.1428889,72.5790 0.22319832,72.5844 0.21426138,72.5898 0.41071296,72.5952 0.54461443,72.6006 0.4106932,72.6060 0.27679154,72.6114 0.32142782,72.6168 0.42856303,72.6223 0.32144997,72.6277 0.089309372,72.6331 0.11606227,72.6385 0.22325964,72.6439 0.24111009,72.6493 0.21423288,72.6547 0.41958722,72.6601 0.71437699,72.6655 0.86623687,72.6710 0.76785427,72.6764 0.61592376,72.6818 0.28566751,72.6872 0.38396263,72.6926 0.24999675,72.6980 0.32153344,72.7034 0.50002724,72.7089 0.48200327,72.7143 0.3124575,72.7197 0.26786998,72.7251 0.22318545,72.7305 0.15178403,72.7359 0.33933806,72.7413 0.72324771,72.7468 1.0267437,72.7522 0.95530814,72.7576 0.58927077,72.7630 0.26787826,72.7684 0.1518141,72.7738 0.36604387,72.7793 0.48213619,72.7847 0.42858508,72.7901 0.39283577,72.7955 0.56252676,72.8009 0.72326261,72.8063 0.66965562,72.8118 0.60715568,72.8172 0.66962898,72.8226 0.8035444,72.8280 0.73212785,72.8334 0.57139212,72.8388 0.38394168,72.8443 0.20541397,72.8497 0.23217273,72.8551 0.37496105,72.8605 0.267813,72.8659 0.062495686,72.8714 0.10713746,72.8768 0.1339419,72.8822 0.27679071,72.8876 0.5178265,72.8930 0.59820455,72.8985 0.50006223,72.9039 0.42858818,72.9093 0.258908,72.9147 0.35719696,72.9202 0.53576761,72.9256 0.49999541,72.9310 0.36602074,72.9364 0.16958161,72.9418 0.13394663,72.9473 0.32147536,72.9527 0.56250352,72.9581 0.6249482,72.9635 0.39280063,72.9690 0.22322153,72.9744 0.18750826,72.9798 0.13390005,72.9852 0.28572068,72.9907 0.50896943,72.9961 0.49107125,73.0015 0.33037609,73.0069 0.41968897,73.0124 0.42857471,73.0178 0.54467231,73.0232 0.9732601,73.0286 0.8660056,73.0341 0.24992862,73.0395 0.16966441,73.0449 0.46444097,73.0503 0.98227698,73.0558 0.94629604,73.0612 0.52659434,73.0666 0.31245241,73.0720 0.34820923,73.0775 0.5178535,73.0829 0.56252611,73.0883 0.25894514,73.0938 0.36608866,73.0992 0.46429515,73.1046 0.29461125,73.1100 0.15186915,73.1155 0.41085839,73.1209 0.56248373,73.1263 0.73198694,73.1318 0.59813887,73.1372 0.5625881,73.1426 0.57151955,73.1481 0.88393128,73.1535 0.88386685,73.1589 0.49100855,73.1643 0.19640017,73.1698 0.2767939,73.1752 0.45537081,73.1806 0.32142562,73.1861 0.33034605,73.1915 0.4821234,73.1969 0.24106646,73.2024 0.34826353,73.2078 0.64289749,73.2132 0.65186328,73.2187 0.5357486,73.2241 0.45529094,73.2295 0.42855239,73.2350 0.33033213,73.2404 0.33029297,73.2458 0.31246826,73.2513 0.29466191,73.2567 0.3214438,73.2621 0.31251231,73.2676 0.30354804,73.2730 0.3392522,73.2784 0.28572121,73.2839 0.32147816,73.2893 0.33041933,73.2947 0.42858595,73.3002 0.58029681,73.3056 0.49099737,73.3111 0.62502223,73.3165 0.89288181,73.3219 1.0535916,73.3274 0.92863053,73.3328 1.0267867,73.3382 0.91961384,73.3437 0.91064179,73.3491 0.88386643,73.3546 0.62504548,73.3600 0.46434814,73.3654 0.65177315,73.3709 0.77672619,73.3763 0.67855418,73.3817 0.54469717,73.3872 0.44652143,73.3926 0.42857465,73.3981 0.40176341,73.4035 0.45536217,73.4089 0.37500811,73.4144 0.33934847,73.4198 0.42853591,73.4253 0.59813166,73.4307 0.79464281,73.4361 0.74117345,73.4416 0.77684146,73.4470 0.66960245,73.4525 0.55349737,73.4579 0.32134423,73.4634 0.33932987,73.4688 0.7322436,73.4742 0.94639683,73.4797 0.50884092,73.4851 0.32143307,73.4906 0.35712007,73.4960 0.25892693,73.5015 0.34829623,73.5069 0.38394508,73.5123 0.25886735,73.5178 0.33032802,73.5232 0.26785207,73.5287 0.51786792,73.5341 0.58929294,73.5396 0.54463774,73.5450 0.33036643,73.5505 0.28575328,73.5559 0.34822863,73.5613 0.28564253,73.5668 0.29466835,73.5722 0.40189749,73.5777 0.41962692,73.5831 0.24098371,73.5886 0.27674225,73.5940 0.54465765,73.5995 0.67867023,73.6049 0.55366027,73.6104 0.58027208,73.6158 0.45523149,73.6213 0.53566939,73.6267 0.4642652,73.6322 0.37504271,73.6376 0.25901708,73.6431 0.46430746,73.6485 0.51780373,73.6540 0.36602476,73.6594 0.26785043,73.6649 0.15181823,73.6703 0.20536399,73.6758 0.45539334,73.6812 0.76790631,73.6867 0.66960865,73.6921 0.53567284,73.6976 0.46429056,73.7030 0.63396168,73.7085 0.81248552,73.7139 0.6249823,73.7194 0.31248662,73.7248 0.23213358,73.7303 0.64292061,73.7357 0.83939123,73.7412 0.68752319,73.7466 0.46424443,73.7521 0.42852303,73.7575 0.35707885,73.7630 0.66062772,73.7684 1.3481439,73.7739 1.3393112,73.7793 0.7321983,73.7848 0.56253833,73.7902 0.34821734,73.7957 0.18749045,73.8012 0.026787283,73.8066 8.5437923e-006,73.8121 0.18750037,73.8175 0.45533901,73.8230 0.67853224,73.8284 0.5535745,73.8339 0.4464829,73.8393 0.31251222,73.8448 0.28571358,73.8503 0.41072398,73.8557 0.54463404,73.8612 0.79465163,73.8666 1.0446721,73.8721 0.94642025,73.8775 0.58930051,73.8830 0.47323117,73.8885 0.24102065,73.8939 0.21426974,73.8994 0.62500298,73.9048 1.080345,73.9103 1.0446306,73.9157 0.85717171,73.9212 0.53575313,73.9267 0.33924776,73.9321 0.11604737,73.9376 0.17856026,73.9430 0.25891539,73.9485 0.16971242,73.9540 0.33937195,73.9594 0.57143486,73.9649 0.57140517,73.9703 0.43748811,73.9758 0.30352905,73.9813 0.10710562,73.9867 0.10713025,73.9922 0.10712168,73.9977 0.19641595,74.0031 0.27678958,74.0086 0.41074079,74.0140 0.54464233,74.0195 0.45533302,74.0250 0.74107844,74.0304 0.86610925,74.0359 0.66072893,74.0414 0.37499854,74.0468 0.30361289,74.0523 0.58041066,74.0577 0.66961145,74.0632 0.4642238,74.0687 0.23211709,74.0741 0.062499512,74.0796 0.15177636,74.0851 0.5714379,74.0905 0.81250805,74.0960 0.5535745,74.1015 0.32145938,74.1069 0.23212716,74.1124 0.21423553,74.1179 0.32140693,74.1233 0.29466531,74.1288 0.392867,74.1343 0.47321755,74.1397 0.31248003,74.1452 0.28571036,74.1507 0.45537725,74.1561 0.33036312,74.1616 0.21433422,74.1671 0.2232168,74.1725 0.2499453,74.1780 0.40178856,74.1835 0.6161111,74.1889 0.51785588,74.1944 0.34816924,74.1999 0.21428737,74.2053 0.33045951,74.2108 0.71435553,74.2163 0.84814823,74.2218 0.66955727,74.2272 0.26783103,74.2327 0.062514104,74.2382 0.053581811,74.2436 0.1874827,74.2491 0.16963792,74.2546 0.16071595,74.2601 0.22321223,74.2655 0.37502101,74.2710 0.45537311,74.2765 0.41963646,74.2819 0.23213589,74.2874 0.20536791,74.2929 0.25002095,74.2984 0.17856768,74.3038 0.25005966,74.3093 0.41974214,74.3148 0.42856383,74.3203 0.33921176,74.3257 0.31240249,74.3312 0.41066697,74.3367 0.64286286,74.3421 0.31251064,74.3476 0.098214768,74.3531 0.30355078,74.3586 0.39285755,74.3640 0.2589663,74.3695 0.23219372,74.3750 0.17859082,74.3805 0.29460666,74.3860 0.26782486,74.3914 0.17858747,74.3969 0.35716033,74.4024 0.54470474,74.4079 0.69645911,74.4133 0.64278728,74.4188 0.41958413,74.4243 0.10714646,74.4298 0.17859188,74.4352 0.24999464,74.4407 0.17855044,74.4462 -1.2211039e-005,74.4517 0.026778158,74.4572 0.16961385,74.4626 0.33034191,74.4681 0.39287519,74.4736 0.25001132,74.4791 0.25895464,74.4846 0.49999875,74.4900 0.48214319,74.4955 0.3929345,74.5010 0.39287421,74.5065 0.43747276,74.5120 0.60711724,74.5174 0.6338976,74.5229 0.36606532,74.5284 0.16966012,74.5339 0.36614603,74.5394 0.57143992,74.5448 0.491009,74.5503 0.48212567,74.5558 0.51781541,74.5613 0.44639295,74.5668 0.50001597,74.5723 0.37504074,74.5777 0.35715061,74.5832 0.39284867,74.5887 0.28573796,74.5942 0.38398093,74.5997 0.55357879,74.6052 0.56242996,74.6106 0.5535773,74.6161 0.54469097,74.6216 0.40179887,74.6271 0.38387412,74.6326 0.24104154,74.6381 0.34823149,74.6436 0.22318937,74.6490 0.062520191,74.6545 0.080384247,74.6600 0.13390239,74.6655 0.16081667,74.6710 0.59830368,74.6765 1.0534576,74.6820 1.0445288,74.6874 0.82143366,74.6929 0.70543343,74.6984 0.76787788,74.7039 0.49101678,74.7094 0.48210627,74.7149 0.94640487,74.7204 1.0267599,74.7259 0.6161024,74.7314 0.09824159,74.7368 0.053555589,74.7423 0.16964236,74.7478 0.6071524,74.7533 0.73216569,74.7588 0.43752068,74.7643 0.31256565,74.7698 0.55359018,74.7753 0.49989629,74.7808 0.53567249,74.7863 0.49109554,74.7917 0.535779,74.7972 0.62498075,74.8027 0.6874547,74.8082 0.66075832,74.8137 0.66070604,74.8192 0.57138377,74.8247 0.52677691,74.8302 0.71427983,74.8357 0.70535338,74.8412 0.48213625,74.8467 0.51789153,74.8522 0.70543927,74.8577 0.74110949,74.8631 0.64279383,74.8686 0.79454714,74.8741 1.1428624,74.8796 0.89291316,74.8851 0.42858061,74.8906 0.28567284,74.8961 0.37498954,74.9016 0.25895134,74.9071 0.11607766,74.9126 0.062529273,74.9181 0.23218361,74.9236 0.34818384,74.9291 0.34820527,74.9346 0.27680343,74.9401 0.23212638,74.9456 0.25891608,74.9511 0.19641246,74.9566 0.044632923,74.9621 0.089371346,74.9676 0.64295566,74.9731 1.0981938,74.9786 0.73203427,74.9841 0.35707065,74.9896 0.43751547,74.9951 0.5269044,75.0006 0.56257385,75.0061 0.70529664,75.0116 0.70525563,75.0170 0.49105787,75.0225 0.46439618,75.0280 0.59828389,75.0335 0.7142933,75.0390 0.77677625,75.0445 0.56241739,75.0500 0.2141874,75.0556 0.080416702,75.0611 0.29474089,75.0666 0.41064438,75.0721 0.20524815,75.0776 0.18748228,75.0831 0.35712522,75.0886 0.2767953,75.0941 0.21430512,75.0996 0.41965294,75.1051 0.58035898,75.1106 0.49996743,75.1161 0.55353606,75.1216 0.6071927,75.1271 0.57151705,75.1326 0.54465765,75.1381 0.455347,75.1436 0.36611813,75.1491 0.46419042,75.1546 0.49993643,75.1601 0.80369127,75.1656 0.92856038,75.1711 0.526721,75.1766 0.4107008,75.1821 0.44643849,75.1876 0.32144329,75.1931 0.15177755,75.1986 0.37496355,75.2041 0.71424145,75.2097 0.64284652,75.2152 0.35723475,75.2207 0.50902832,75.2262 0.53574175,75.2317 0.61603135,75.2372 0.3749423,75.2427 0.32141584,75.2482 0.20536649,75.2537 0.4107427,75.2592 0.57142723,75.2647 0.41070461,75.2702 0.17859097,75.2757 0.23214151,75.2813 0.2499468,75.2868 0.20531431,75.2923 0.1696445,75.2978 0.12501368,75.3033 0.053573795,75.3088 0.062498216,75.3143 0.053586561,75.3198 0.27680093,75.3253 0.51788872,75.3308 0.54469353,75.3364 0.32148555,75.3419 0.32138446,75.3474 0.21418978,75.3529 0.15176181,75.3584 0.12499009,75.3639 0.2500152,75.3694 0.87501699,75.3749 0.93746156,75.3804 0.68748915,75.3860 0.34822276,75.3915 0.26785192,75.3970 0.36611605,75.4025 0.50895727,75.4080 0.41964492,75.4135 0.31248304,75.4190 0.19640948,75.4246 0.24998356,75.4301 0.22320017,75.4356 0.080378488,75.4411 0.035727274,75.4466 0.026782643,75.4521 0.23216113,75.4576 0.52677441,75.4632 0.5624975,75.4687 0.33036208,75.4742 0.25889829,75.4797 0.22320493,75.4852 0.098248899,75.4907 0.18764988,75.4963 0.48220381,75.5018 0.410606,75.5073 0.31238773,75.5128 0.42853761,75.5183 0.41966242,75.5238 0.49999788,75.5294 0.26786989,75.5349 0.20536125,75.5404 0.1517887,75.5459 0.11606187,75.5514 0.20537309,75.5570 0.61610824,75.5625 0.95534271,75.5680 0.70533836,75.5735 0.41071701,75.5790 0.1964284,75.5846 0.3035953,75.5901 0.48215747,75.5956 0.35707298,75.6011 0.22321089,75.6066 0.41078982,75.6122 0.50893742,75.6177 0.31247687,75.6232 0.12500094,75.6287 0.11604537,75.6342 0.23212993,75.6398 0.5178985,75.6453 0.58927643,75.6508 0.65174872,75.6563 0.69646806,75.6619 0.66971397,75.6674 0.46424565,75.6729 0.29457018,75.6784 0.24999058,75.6840 0.17857945,75.6895 0.089276262,75.6950 0.55356324,75.7005 0.85725349,75.7061 0.83941221,75.7116 0.82140106,75.7171 0.84817135,75.7226 0.66969627,75.7282 0.84832734,75.7337 0.88382572,75.7392 0.60694486,75.7447 0.41963059,75.7503 0.50901163,75.7558 0.60717535,75.7613 0.64278132,75.7668 0.65173137,75.7724 0.36605597,75.7779 0.32153431,75.7834 0.58041614,75.7889 0.7053529,75.7945 0.82150751,75.8000 0.99111027,75.8055 0.80348951,75.8111 0.41061062,75.8166 0.23211797,75.8221 0.38391557,75.8276 0.65176243,75.8332 0.43747729,75.8387 0.26785439,75.8442 0.39286783,75.8498 0.49109235,75.8553 0.6607672,75.8608 0.68754303,75.8663 0.64286721,75.8719 0.6250084,75.8774 0.53573948,75.8829 0.47323012,75.8885 0.62497324,75.8940 0.68744868,75.8995 0.49106216,75.9051 0.32146716,75.9106 0.24106671,75.9161 0.27672324,75.9217 0.29460663,75.9272 0.29461965,75.9327 0.33927158,75.9383 0.30358726,75.9438 0.3928538,75.9493 0.33924994,75.9549 0.51785487,75.9604 0.64291686,75.9659 0.83043963,75.9715 0.79470009,75.9770 0.48208854,75.9825 0.13385466,75.9881 0.071420893,75.9936 0.20540562,75.9991 0.44657221,76.0047 0.6875639,76.0102 0.49986741,76.0157 0.27669269,76.0213 0.37502781,76.0268 0.41072124,76.0324 0.22320095,76.0379 0.15179288,76.0434 0.18749245,76.0490 0.19640721,76.0545 0.18749964,76.0600 0.16964544,76.0656 0.20533207,76.0711 0.18748984,76.0767 0.16965297,76.0822 0.24106179,76.0877 0.10714991,76.0933 0.16972344,76.0988 0.43766397,76.1043 0.66073686,76.1099 0.59807473,76.1154 0.49994329,76.1210 0.60719126,76.1265 0.65178931,76.1320 0.49100098,76.1376 0.6338647,76.1431 0.56246328,76.1487 0.73218143,76.1542 0.97324127,76.1597 0.58033234,76.1653 0.24120316,76.1708 0.56262583,76.1764 0.81240886,76.1819 0.81236881,76.1875 0.43741393,76.1930 0.29475874,76.1985 0.66086876,76.2041 0.8214196,76.2096 0.651645,76.2152 0.22311595,76.2207 0.22321308,76.2263 0.42857021,76.2318 0.59827131,76.2373 0.6786918,76.2429 0.78574485,76.2484 0.50886929,76.2540 0.32144183,76.2595 0.42852324,76.2651 0.26781476,76.2706 0.41968894,76.2762 0.54466546,76.2817 0.50887263,76.2872 0.40181392,76.2928 0.67866945,76.2983 0.83036941,76.3039 1.0445575,76.3094 0.73204088,76.3150 0.50892985,76.3205 0.4196507,76.3261 0.31248218,76.3316 0.13391645,76.3372 0.14287111,76.3427 0.24110492,76.3483 0.32142228,76.3538 0.14282437,76.3594 0.026793797,76.3649 0.2678718,76.3705 0.67853433,76.3760 0.75893033,76.3816 0.65184867,76.3871 0.55360675,76.3927 0.31250045,76.3982 0.19636433,76.4038 0.053575329,76.4093 0.25903711,76.4149 0.43752649,76.4204 0.43742236,76.4260 0.38386589,76.4315 0.36605939,76.4371 0.20539233,76.4426 0.1786342,76.4482 0.22320902,76.4537 0.32145113,76.4593 0.83040529,76.4648 1.4999727,76.4704 1.5267712,76.4759 1.7053778,76.4815 1.5089493,76.4870 1.2945656,76.4926 0.61599112,76.4981 0.1964529,76.5037 0.14284058,76.5092 0.080329649,76.5148 0.1071506,76.5203 0.15179361,76.5259 0.2232748,76.5315 0.26787987,76.5370 0.18744715,76.5426 0.31249219,76.5481 0.46428505,76.5537 0.37500194,76.5592 0.33933362,76.5648 0.36613831,76.5703 0.54460013,76.5759 0.59813893,76.5815 0.46428281,76.5870 0.65179318,76.5926 0.59821254,76.5981 0.3125034,76.6037 0.36613157,76.6092 0.58932251,76.6148 0.47314113,76.6204 0.54457241,76.6259 0.42862344,76.6315 0.33040109,76.6370 0.43748209,76.6426 0.59825557,76.6482 0.62504834,76.6537 0.46428317,76.6593 0.37490672,76.6648 0.28564158,76.6704 0.41966319,76.6759 0.44644091,76.6815 0.38393447,76.6871 0.42860436,76.6926 0.36612484,76.6982 0.43745089,76.7037 0.30353969,76.7093 0.31255645,76.7149 0.50001061,76.7204 0.62494713,76.7260 0.49103609,76.7316 0.32144564,76.7371 0.21427181,76.7427 0.1249857,76.7482 0.12500061,76.7538 0.13391787,76.7594 0.14284857,76.7649 0.20535807,76.7705 0.16965832,76.7761 0.14286394,76.7816 0.19641428,76.7872 0.16963799,76.7927 0.16966569,76.7983 0.1607451,76.8039 0.1517805,76.8094 0.10713548,76.8150 0.14288916,76.8206 0.34821942,76.8261 0.49996519,76.8317 0.41959998,76.8373 0.38393071,76.8428 0.60719544,76.8484 0.53573263,76.8540 0.30352122,76.8595 0.24998048,76.8651 0.38394311,76.8707 0.54466885,76.8762 0.54464304,76.8818 0.3928332,76.8874 0.285734,76.8929 0.26789144,76.8985 0.33038387,76.9041 0.34818172,76.9096 0.30351585,76.9152 0.20532213,76.9208 0.28567311,76.9263 0.41969275,76.9319 0.42864561,76.9375 0.30354398,76.9431 0.25890455,76.9486 0.55357325,76.9542 0.84823531,76.9598 0.90180731,76.9653 0.73212278,76.9709 0.47319394,76.9765 0.30357537,76.9820 0.4732607,76.9876 0.66960371,76.9932 0.6963529,76.9988 0.42858306,77.0043 0.31253737,77.0099 0.2321886,77.0155 0.16070239,77.0210 0.098193638,77.0266 0.16966866,77.0322 0.44643417,77.0378 0.39283031,77.0433 0.25890368,77.0489 0.41970679,77.0545 0.87515295,77.0601 1.2232672,77.0656 1.1159729,77.0712 0.70531768,77.0768 0.66962945,77.0824 0.8660351,77.0879 0.70537406,77.0935 0.58933765,77.0991 0.46428499,77.1047 0.30347154,77.1102 0.29463318,77.1158 0.30361515,77.1214 0.21429369,77.1270 0.30358598,77.1325 0.43744892,77.1381 0.49111697,77.1437 0.78585052,77.1493 0.82132298,77.1548 0.54450649,77.1604 0.61608261,77.1660 0.33037251,77.1716 0.16964714,77.1772 0.38390988,77.1827 0.47325608,77.1883 0.52684867,77.1939 0.36607417,77.1995 0.23208797,77.2050 0.062446859,77.2106 0.13391156,77.2162 0.27679282,77.2218 0.38398024,77.2274 0.39295715,77.2329 0.41077799,77.2385 0.37490457,77.2441 0.36598918,77.2497 0.33042923,77.2553 0.32144934,77.2609 0.22309758,77.2664 0.27680972,77.2720 0.62512213,77.2776 0.83925265,77.2832 0.63389635,77.2888 0.51790929,77.2943 0.42854527,77.2999 0.46420264,77.3055 0.63389266,77.3111 0.53573042,77.3167 0.2767933,77.3223 0.13389675,77.3278 0.29462808,77.3334 0.40179402,77.3390 0.56254518,77.3446 0.56259191,77.3502 0.44646171,77.3558 0.48206136,77.3613 0.3660191,77.3669 0.41075689,77.3725 0.53569365,77.3781 0.70533705,77.3837 0.62509978,77.3893 0.99113029,77.3949 1.1339089,77.4004 0.88389647,77.4060 0.41064113,77.4116 0.37495056,77.4172 0.42858809,77.4228 0.71438223,77.4284 0.8750205,77.4340 0.64279372,77.4395 0.46428862,77.4451 0.3214097,77.4507 0.53567678,77.4563 0.62507409,77.4619 0.7054705,77.4675 0.70539606,77.4731 0.58924574,77.4787 0.42846674,77.4843 0.39278659,77.4898 0.27675855,77.4954 0.22318146,77.5010 0.26789641,77.5066 0.43756127,77.5122 0.66971308,77.5178 0.89285755,77.5234 0.72314703,77.5290 0.58926457,77.5346 0.49999112,77.5402 0.6161136,77.5457 0.75000817,77.5513 0.45530769,77.5569 0.20534253,77.5625 0.11606209,77.5681 0.16066344,77.5737 0.41962904,77.5793 0.39289019,77.5849 0.16073768,77.5905 0.044627853,77.5961 0.1874983,77.6017 0.31252274,77.6073 0.27678701,77.6129 0.23216073,77.6185 0.24110077,77.6240 0.26786152,77.6296 0.16962351,77.6352 0.13389777,77.6408 0.29468369,77.6464 0.58933645,77.6520 0.51784033,77.6576 0.61604029,77.6632 0.76783758,77.6688 0.78575188,77.6744 0.69645339,77.6800 0.33926129,77.6856 0.16965219,77.6912 0.23214486,77.6968 0.15172894,77.7024 0.062454052,77.7080 0.24108426,77.7136 0.50899154,77.7192 0.52679318,77.7248 0.32136992,77.7304 0.22320798,77.7360 0.44645289,77.7416 0.65179241,77.7472 0.5981881,77.7528 0.41968468,77.7584 0.53577715,77.7640 0.49102977,77.7696 0.26782456,77.7752 0.39290676,77.7808 0.437583,77.7864 0.49998489,77.7920 0.49993613,77.7976 0.53569615,77.8032 0.77676481,77.8088 0.79464072,77.8144 0.4732078,77.8200 0.16960546,77.8256 0.089285202,77.8312 0.13393761,77.8368 0.1875423,77.8424 0.43752319,77.8480 0.32138723,77.8536 0.30357286,77.8592 0.39289767,77.8648 0.58038849,77.8704 0.74997514,77.8760 0.83924788,77.8816 0.82142115,77.8872 0.58033431,77.8928 0.55360299,77.8984 0.51788485,77.9040 0.32139251,77.9096 0.08032269,77.9152 0.32140905,77.9208 0.50895131,77.9264 0.1785665,77.9320 0.053585328,77.9376 0.33032158,77.9432 1.1963412,77.9489 1.2679549,77.9545 0.94652158,77.9601 0.65172303,77.9657 0.75889283,77.9713 0.70535958,77.9769 0.37500355,77.9825 0.098230459,77.9881 0.22324367,77.9937 0.3928774,77.9993 0.46423128,78.0049 0.53571802,78.0105 1.268013,78.0161 1.6072091,78.0217 1.4284993,78.0274 0.92850369,78.0330 0.48208809,78.0386 0.40175027,78.0442 0.49999782,78.0498 0.64286214,78.0554 0.92857951,78.0610 1.3928663,78.0666 1.8571106,78.0722 1.2410361,78.0778 0.6697039,78.0835 0.49117735,78.0891 0.57141894,78.0947 0.41066214,78.1003 0.37503266,78.1059 0.3660844,78.1115 0.23211452,78.1171 0.12495215,78.1227 0.16075106,78.1283 0.50898212,78.1340 0.65171593,78.1396 0.53565645,78.1452 0.27680239,78.1508 0.12500584,78.1564 0.38388041,78.1620 0.58926916,78.1676 0.42860445,78.1732 0.11609225,78.1789 0.035722766,78.1845 0.19650079,78.1901 0.62510031,78.1957 0.90188205,78.2013 0.95528996,78.2069 0.79449952,78.2126 0.52680975,78.2182 0.50003034,78.2238 0.41065246,78.2294 0.16962267,78.2350 0.1607956,78.2406 0.30356625,78.2462 0.42847839,78.2519 0.58030403,78.2575 0.51790154,78.2631 0.54471976,78.2687 0.51794785,78.2743 0.55357784,78.2800 0.4820407,78.2856 0.82131702,78.2912 0.8928147,78.2968 0.47326258,78.3024 0.39288256,78.3080 0.75004166,78.3137 0.71427387,78.3193 0.40174028,78.3249 0.28572473,78.3305 0.34825078,78.3361 0.72320086,78.3418 0.73210436,78.3474 0.47321317,78.3530 0.43751496,78.3586 0.34821591,78.3642 0.51784497,78.3699 0.45535851,78.3755 0.34820119,78.3811 0.56248987,78.3867 0.55357128,78.3923 0.38392827,78.3980 0.37502885,78.4036 0.18753044,78.4092 0.24106656,78.4148 0.44643003,78.4205 0.7053445,78.4261 0.44640234,78.4317 0.43749908,78.4373 0.79468602,78.4430 0.82148087,78.4486 0.58924115,78.4542 0.35713252,78.4598 0.43753305,78.4654 0.47316787,78.4711 0.35713649,78.4767 0.41972542,78.4823 0.35716778,78.4879 0.21422164,78.4936 0.13388807,78.4992 0.16070728,78.5048 0.14284484,78.5105 0.053600226,78.5161 0.11613663,78.5217 0.30361894,78.5273 0.383885,78.5330 0.27672365,78.5386 0.22320893,78.5442 0.29460877,78.5498 0.30355486,78.5555 0.25893381,78.5611 0.2411042,78.5667 0.50898767,78.5724 0.46429366,78.5780 0.47318462,78.5836 0.45534205,78.5892 0.39288539,78.5949 0.33036396,78.6005 0.44642338,78.6061 0.6876049,78.6118 0.90187424,78.6174 0.60706466,78.6230 0.60702008,78.6286 0.87496269,78.6343 1.0358704,78.6399 0.93760598,78.6455 0.62486827,78.6512 0.46418786,78.6568 0.53571135,78.6624 0.52678663,78.6681 0.25000936,78.6737 0.2946814,78.6793 0.34823301,78.6850 0.28570342,78.6906 0.43752107,78.6962 0.81251687,78.7019 0.73208576,78.7075 0.34814698,78.7131 0.1428344,78.7188 0.11608226,78.7244 0.28573123,78.7300 0.6071648,78.7357 1.00893,78.7413 0.81247121,78.7469 0.33929828,78.7526 0.29469207,78.7582 0.49999756,78.7638 0.41961926,78.7695 0.33929947,78.7751 0.41071311,78.7807 0.32137376,78.7864 0.22316162,78.7920 0.4017987,78.7976 0.47324684,78.8033 0.72322863,78.8089 0.78574067,78.8146 0.67862332,78.8202 0.32141927,78.8258 0.23209289,78.8315 0.45544353,78.8371 0.86612654,78.8427 0.98203665,78.8484 0.61598098,78.8540 0.49104396,78.8597 0.67861408,78.8653 0.67860651,78.8709 0.30355135,78.8766 0.053553741,78.8822 0.053585824,78.8879 0.23215303,78.8935 0.26784161,78.8991 0.33034223,78.9048 0.61606687,78.9104 0.56249386,78.9161 0.56247813,78.9217 0.35716966,78.9273 0.35720128,78.9330 0.38398457,78.9386 0.53572839,78.9443 0.51785523,78.9499 0.54466265,78.9555 0.50889361,78.9612 0.24995983,78.9668 0.22320722,78.9725 0.23214409,78.9781 0.25000009,78.9838 0.31251001,78.9894 0.44641045,78.9950 0.33034429,79.0007 0.23215315,79.0063 0.22322354,79.0120 0.34827021,79.0176 0.34823337,79.0233 0.2499667,79.0289 0.25890824,79.0346 0.23220047,79.0402 0.3660827,79.0458 0.55355394,79.0515 1.4554437,79.0571 1.687539,79.0628 1.2677076,79.0684 1.1248273,79.0741 0.93752927,79.0797 0.89294738,79.0854 0.97321647,79.0910 0.76788282,79.0967 0.42862254,79.1023 0.49100098,79.1080 0.71419084,79.1136 0.63393748,79.1192 0.49119672,79.1249 0.58040106,79.1305 0.58026594,79.1362 0.61606354,79.1418 0.64295214,79.1475 0.73220074,79.1531 0.53561175,79.1588 0.32132837,79.1644 0.28570515,79.1701 0.25001425,79.1757 0.25002688,79.1814 0.39287966,79.1870 0.57143265,79.1927 0.50004524,79.1983 0.60724926,79.2040 0.95539033,79.2096 0.99989277,79.2153 0.49096423,79.2209 0.33926535,79.2266 0.25001124,79.2322 0.11608966,79.2379 0.2589182,79.2435 0.26783991,79.2492 0.20537314,79.2549 0.1785706,79.2605 0.18747744,79.2662 0.18749276,79.2718 0.33040813,79.2775 0.419664,79.2831 0.27674136,79.2888 0.16963378,79.2944 0.25893834,79.3001 0.41079238,79.3057 0.50894964,79.3114 0.27672428,79.3170 0.22322686,79.3227 0.4107272,79.3284 0.51782054,79.3340 0.35712433,79.3397 0.37501448,79.3453 0.33929163,79.3510 0.28571263,79.3566 0.28572655,79.3623 0.35718447,79.3679 0.44647306,79.3736 0.56247061,79.3793 0.88381666,79.3849 1.1964089,79.3906 1.1429344,79.3962 0.88393348,79.4019 0.48216221,79.4075 0.44642892,79.4132 0.25889805,79.4189 0.2589334,79.4245 0.22323826,79.4302 0.19642766,79.4358 0.098171331,79.4415 0.02677137,79.4472 0.11607444,79.4528 0.16069959,79.4585 0.24998583,79.4641 0.2143264,79.4698 0.44645119,79.4755 0.49101475,79.4811 0.26784334,79.4868 0.19643922,79.4924 0.12502199,79.4981 0.2679109,79.5038 0.58925617,79.5094 0.78564876,79.5151 0.50893295,79.5208 0.3929134,79.5264 0.39290023,79.5321 0.2232004,79.5377 0.24992566,79.5434 0.47319499,79.5491 0.79472083,79.5547 0.80359918,79.5604 0.52675217,79.5661 0.3660759,79.5717 0.26788479,79.5774 0.36612728,79.5830 0.56258553,79.5887 0.58927912,79.5944 0.50884992,79.6000 0.49101576,79.6057 0.35709572,79.6114 0.24104823,79.6170 0.21432151,79.6227 0.28578144,79.6284 0.5803566,79.6340 0.66062349,79.6397 0.43743107,79.6454 0.33044025,79.6510 0.68768388,79.6567 1.1071703,79.6624 0.75882524,79.6680 0.40173221,79.6737 0.401766,79.6794 0.44644555,79.6850 0.33034572,79.6907 0.38398737,79.6964 0.66980153,79.7020 0.87501448,79.7077 0.66062307,79.7134 0.55345947,79.7191 0.51782775,79.7247 0.67864388,79.7304 0.60716456,79.7361 0.45533225,79.7417 0.34822795,79.7474 0.50006288,79.7531 0.66968769,79.7587 0.69642264,79.7644 0.49100128,79.7701 0.4642086,79.7758 0.70532936,79.7814 0.7232129,79.7871 0.40178302,79.7928 0.2588869,79.7984 0.10711134,79.8041 0.080358185,79.8098 0.11607339,79.8155 0.14285545,79.8211 0.053639077,79.8268 0.33041033,79.8325 0.47314262,79.8382 0.53566921,79.8438 0.50894254,79.8495 0.33036962,79.8552 0.10714712,79.8608 0.24998476,79.8665 0.46424499,79.8722 0.63389695,79.8779 0.57144678,79.8835 0.285754,79.8892 0.25011137,79.8949 0.42863637,79.9006 0.77667749,79.9062 1.0534621,79.9119 0.76783496,79.9176 0.43754718,79.9233 0.42862257,79.9290 0.67861229,79.9346 0.93755448,79.9403 1.0268213,79.9460 0.59817308,79.9517 0.33921114,79.9573 0.28565547,79.9630 0.35715455,79.9687 0.66972876,79.9744 0.7500453,79.9801 0.75892204,79.9857 0.47316828,79.9914 0.28567654,79.9971 0.41069642,80.0028 0.38394085,80.0084 0.38396883,80.0141 0.24999925,80.0198 0.23216181,80.0255 0.24108,80.0312 0.24995303,80.0368 0.33924681,80.0425 0.24999681,80.0482 0.14288512,80.0539 0.36614755,80.0596 0.60720283,80.0653 0.71421897,80.0709 0.98205197,80.0766 1.0267996,80.0823 0.80364752,80.0880 0.83034641,80.0937 0.85707617,80.0993 0.62495947,80.1050 0.42855316,80.1107 0.31251934,80.1164 0.22321473,80.1221 0.2232201,80.1278 0.58937019,80.1334 1.1518422,80.1391 1.124988,80.1448 0.72319251,80.1505 0.42855638,80.1562 0.33033732,80.1619 0.36602315,80.1676 0.38390628,80.1732 0.39286879,80.1789 0.23213448,80.1846 0.1071367,80.1903 0.30359381,80.1960 0.26785308,80.2017 0.15177722,80.2074 0.16961157,80.2130 0.54465193,80.2187 1.0178975,80.2244 0.7857278,80.2301 0.56254292,80.2358 0.37503749,80.2415 0.47319278,80.2472 0.33033898,80.2529 0.29466534,80.2585 0.44642541,80.2642 0.38386449,80.2699 0.1696337,80.2756 0.12505616,80.2813 0.50889528,80.2870 0.75887114,80.2927 0.63396215,80.2984 0.58039242,80.3041 0.49996138,80.3097 0.30356145,80.3154 0.38394195,80.3211 0.49105662,80.3268 0.45533162,80.3325 0.4999972,80.3382 0.6160754,80.3439 0.6607002,80.3496 0.7232222,80.3553 0.50894916,80.3610 0.33929029,80.3667 0.24109979,80.3724 0.33929178,80.3780 0.34820002,80.3837 0.45536476,80.3894 0.49114579,80.3951 0.34823933,80.4008 0.27669561,80.4065 0.2946052,80.4122 0.23215511,80.4179 0.22333105,80.4236 0.48228756,80.4293 0.60706949,80.4350 0.5266124,80.4407 0.24099769,80.4464 0.22328322,80.4521 0.40183106,80.4578 0.5892204,80.4635 0.49995059,80.4692 0.39296046,80.4748 0.63410133,80.4805 0.87492579,80.4862 0.54447979,80.4919 0.73210865,80.4976 0.7679314,80.5033 0.61614233,80.5090 0.64280754,80.5147 0.57137215,80.5204 0.70536393,80.5261 0.44644085,80.5318 0.34822536,80.5375 0.27680683,80.5432 0.31254381,80.5489 0.42861125,80.5546 0.70534337,80.5603 0.8124519,80.5660 0.66961575,80.5717 0.26781875,80.5774 0.089270078,80.5831 0.28577858,80.5888 0.49120298,80.5945 1.0358282,80.6002 0.98204219,80.6059 0.46411508,80.6116 0.16960905,80.6173 0.30361843,80.6230 0.49113759,80.6287 0.58933932,80.6344 0.66972411,80.6401 0.92855853,80.6458 0.78560132,80.6515 0.66958225,80.6572 0.59827697,80.6629 0.74114531,80.6686 0.82134712,80.6743 0.75885761,80.6800 0.82139462,80.6857 0.71424997,80.6914 0.40182802,80.6971 0.26787728,80.7029 0.22319785,80.7086 0.23217478,80.7143 0.25895646,80.7200 0.1874788,80.7257 0.27672368,80.7314 0.46426198,80.7371 0.41072956,80.7428 0.29467323,80.7485 0.47321901,80.7542 0.50891972,80.7599 0.54464257,80.7656 0.63390523,80.7713 0.65177244,80.7770 0.43751311,80.7827 0.34822792,80.7884 0.36605507,80.7941 0.68754828,80.7999 0.65183347,80.8056 0.31246477,80.8113 0.14282118,80.8170 0.33931684,80.8227 0.56252819,80.8284 0.70530903,80.8341 0.72315466,80.8398 0.58035153,80.8455 0.37502977,80.8512 0.2321616,80.8569 0.24107189,80.8626 0.23215558,80.8684 0.24108818,80.8741 0.22319971,80.8798 0.34818864,80.8855 0.39283779,80.8912 0.29466096,80.8969 0.22325194,80.9026 0.54467285,80.9083 0.90175152,80.9140 0.5714106,80.9198 0.46433195,80.9255 0.74107784,80.9312 0.88389361,80.9369 0.66070336,80.9426 0.51787823,80.9483 0.90184772,80.9540 1.1607405,80.9597 0.60707432,80.9655 0.26779753,80.9712 0.1874847,80.9769 0.11607154,80.9826 0.11608748,80.9883 0.21433757,80.9940 0.28573197,80.9997 0.3213695,81.0055 0.36601767,81.0112 0.40176859,81.0169 0.42856649,81.0226 0.36610085,81.0283 0.25901693,81.0340 0.33930874,81.0397 0.40173116,81.0455 0.37497994,81.0512 0.4821817,81.0569 0.50002027,81.0626 0.35709479,81.0683 0.20536053,81.0740 0.76787788,81.0798 1.0981996,81.0855 0.76784784,81.0912 0.27679721,81.0969 0.16962799,81.1026 0.31248733,81.1084 0.3839716,81.1141 0.29475209,81.1198 0.50008237,81.1255 0.6606282,81.1312 0.46418005,81.1370 0.44642881,81.1427 0.49115887,81.1484 0.65175182,81.1541 0.5356034,81.1598 0.36607853,81.1656 0.20537321,81.1713 0.16963971,81.1770 0.080385096,81.1827 0.22322829,81.1884 0.49104664,81.1942 0.69641554,81.1999 0.61606133,81.2056 0.36606264,81.2113 0.29470286,81.2170 0.56260252,81.2228 0.72320837,81.2285 0.58918011,81.2342 0.4553619,81.2399 0.48217824,81.2457 0.34819788,81.2514 0.4106845,81.2571 0.55352819,81.2628 0.30356506,81.2686 0.15179577,81.2743 0.23216029,81.2800 0.37499705,81.2857 0.17862119,81.2915 0.22325674,81.2972 0.17850257,81.3029 0.28565854,81.3086 0.4017916,81.3144 0.49107108,81.3201 0.57143402,81.3258 0.41965002,81.3315 0.3303737,81.3373 0.59828264,81.3430 1.1341066,81.3487 1.3483337,81.3544 1.0802548,81.3602 0.80342394,81.3659 0.55350465,81.3716 0.40176159,81.3773 0.41069308,81.3831 0.33926162,81.3888 0.29462031,81.3945 0.17858841,81.4003 0.2767905,81.4060 0.68748301,81.4117 0.85716295,81.4174 0.85716707,81.4232 0.41965204,81.4289 0.3660633,81.4346 0.41960171,81.4404 0.49103782,81.4461 0.61608696,81.4518 0.50002396,81.4576 0.33037633,81.4633 0.33037704,81.4690 0.3125079,81.4748 0.40176722,81.4805 0.5356763,81.4862 0.53571063,81.4919 0.33040252,81.4977 0.47321674,81.5034 0.52676499,81.5091 0.49107885,81.5149 0.2321323,81.5206 0.22323875,81.5263 0.26787069,81.5321 0.45531377,81.5378 0.60713279,81.5435 0.44640341,81.5493 0.37496838,81.5550 0.30361438,81.5607 0.25893801,81.5665 0.37500289,81.5722 0.69647753,81.5780 0.79467165,81.5837 0.65179771,81.5894 0.30354267,81.5952 0.35712671,81.6009 0.42868885,81.6066 0.616202,81.6124 0.7231738,81.6181 0.69630831,81.6238 0.59825516,81.6296 0.75901943,81.6353 0.78566915,81.6410 0.37489173,81.6468 0.37495232,81.6525 0.58936465,81.6583 0.78575659,81.6640 0.76778358,81.6697 0.48206815,81.6755 0.60717201,81.6812 0.56258255,81.6870 0.535833,81.6927 0.526811,81.6984 0.63377559,81.7042 0.66059113,81.7099 0.58035505,81.7156 0.49111971,81.7214 0.70537955,81.7271 0.53570598,81.7329 0.33927056,81.7386 0.26785693,81.7444 0.32148662,81.7501 0.6696822,81.7558 0.87493187,81.7616 0.60708684,81.7673 0.23214105,81.7731 0.1339549,81.7788 0.32143813,81.7845 0.40178108,81.7903 0.37504417,81.7960 0.4017837,81.8018 0.33029154,81.8075 0.21428977,81.8133 0.25898322,81.8190 0.30354699,81.8247 0.2499764,81.8305 0.31252384,81.8362 0.33929005,81.8420 0.27677411,81.8477 0.33032784,81.8535 0.39283141,81.8592 0.39283898,81.8650 0.43750605,81.8707 0.37504396,81.8764 0.50893819,81.8822 0.54467034,81.8879 0.70537204,81.8937 0.64281362,81.8994 0.39281422,81.9052 0.70532781,81.9109 0.77678972,81.9167 0.51786214,81.9224 0.32146087,81.9282 0.47329336,81.9339 0.39284363,81.9397 0.28563994,81.9454 0.27678981,81.9512 0.32149577,81.9569 0.35716105,81.9626 0.3660078,81.9684 0.16961838,81.9741 0.21431649,81.9799 0.58043993,81.9856 0.98213661,81.9914 0.92849076,81.9971 0.66074568,82.0029 0.89288175,82.0086 1.1338774,82.0144 1.0982012,82.0201 0.64288157,82.0259 0.58035797,82.0316 0.50891131,82.0374 0.41068992,82.0431 0.19641782,82.0489 0.16964819,82.0547 0.19648774,82.0604 0.60721791,82.0662 0.7499674,82.0719 0.38386795,82.0777 0.38391489,82.0834 0.58032382,82.0892 0.63387519,82.0949 0.72323644,82.1007 0.58039588,82.1064 0.58035815,82.1122 0.6249972,82.1179 0.33035889,82.1237 0.098203838,82.1294 0.14290126,82.1352 0.30365071,82.1410 0.68751967,82.1467 0.75889331,82.1525 0.3838703,82.1582 0.23210071,82.1640 0.38390443,82.1697 0.31249675,82.1755 0.23216446,82.1812 0.38401845,82.1870 0.63400173,82.1928 0.49992576,82.1985 0.41960007,82.2043 0.52680194,82.2100 0.49104682,82.2158 0.4196603,82.2215 0.41072026,82.2273 0.24997094,82.2331 0.11606426,82.2388 0.32141116,82.2446 0.5267607,82.2503 0.61606681,82.2561 0.69644862,82.2618 0.84826767,82.2676 0.52680618,82.2734 0.29466906,82.2791 0.21430035,82.2849 0.18744859,82.2906 0.43749145,82.2964 1.0714653,82.3022 1.1874726,82.3079 0.75892115,82.3137 0.4821828,82.3194 0.43745455,82.3252 0.48210058,82.3310 0.50901568,82.3367 0.58935732,82.3425 0.63385838,82.3483 0.96421587,82.3540 0.84822941,82.3598 0.84824264,82.3655 0.83929712,82.3713 0.77676135,82.3771 0.50890851,82.3828 0.19647084,82.3886 0.31250909,82.3944 0.26780978,82.4001 0.16963436,82.4059 0.31251928,82.4116 0.50893039,82.4174 0.57145506,82.4232 0.50003469,82.4289 0.43743545,82.4347 0.42852348,82.4405 0.4018808,82.4462 0.4107576,82.4520 0.24992476,82.4578 0.15171678,82.4635 0.28569588,82.4693 0.18753828,82.4751 0.53579652,82.4808 0.6428867,82.4866 0.72317046,82.4924 0.47319028,82.4981 0.22316836,82.5039 0.30355614,82.5097 0.58034217,82.5154 0.49107918,82.5212 0.22328006,82.5270 0.20538108,82.5327 0.35710517,82.5385 0.39281544,82.5443 0.30356523,82.5500 0.32144347,82.5558 0.17857115,82.5616 0.32139421,82.5674 0.43751332,82.5731 0.43753579,82.5789 0.31247523,82.5847 0.33927172,82.5904 0.31246623,82.5962 0.72315305,82.6020 0.80359364,82.6078 0.59826905,82.6135 0.56264049,82.6193 0.82150203,82.6251 0.52671474,82.6308 0.29464337,82.6366 0.29467866,82.6424 0.25890011,82.6482 0.25894594,82.6539 0.52681327,82.6597 0.4820691,82.6655 0.42857099,82.6712 0.48218504,82.6770 0.63390362,82.6828 0.60709369,82.6886 0.51783907,82.6943 0.36608982,82.7001 0.41960898,82.7059 0.38391152,82.7117 0.42863539,82.7174 0.49112505,82.7232 0.47319436,82.7290 0.29464194,82.7348 0.30360559,82.7405 0.50886285,82.7463 0.75888336,82.7521 0.81252873,82.7579 0.43747941,82.7636 0.23217598,82.7694 0.32151008,82.7752 0.30352879,82.7810 0.17848738,82.7868 0.23212934,82.7925 0.20535116,82.7983 0.098255694,82.8041 0.23227409,82.8099 0.70542437,82.8156 0.77671611,82.8214 0.52670109,82.8272 0.35710675,82.8330 0.42861491,82.8388 0.67858714,82.8445 0.61609256,82.8503 0.68751395,82.8561 0.6338895,82.8619 0.63392198,82.8677 0.60709965,82.8734 0.77674246,82.8792 1.0803219,82.8850 1.2856773,82.8908 0.93756765,82.8966 0.4465158,82.9023 0.42855239,82.9081 0.40175217,82.9139 0.29460981,82.9197 0.38389015,82.9255 0.6071437,82.9313 0.47328061,82.9370 0.19652024,82.9428 0.28568372,82.9486 0.32134637,82.9544 0.15178537,82.9602 0.25891808,82.9659 0.42853183,82.9717 0.32146648,82.9775 0.70548302,82.9833 1.1429207,82.9891 0.90177292,82.9949 0.88394737,83.0007 1.4107105,83.0064 1.4463768,83.0122 0.98211658,83.0180 0.89288217,83.0238 1.0982239,83.0296 0.85711396,83.0354 0.46430627,83.0412 0.42853799,83.0469 0.37490067,83.0527 0.24107014,83.0585 0.12500888,83.0643 0.23215048,83.0701 0.58039939,83.0759 0.97321981,83.0817 0.91966259,83.0874 0.58930385,83.0932 0.74995756,83.0990 0.78570014,83.1048 1.1071732,83.1106 0.83036327,83.1164 0.41072804,83.1222 0.58038396,83.1280 0.86602038,83.1338 0.9552846,83.1395 1.4285601,83.1453 1.0357269,83.1511 0.75892544,83.1569 0.73211664,83.1627 0.66072291,83.1685 0.65182865,83.1743 0.83036184,83.1801 0.8749761,83.1859 0.38391981,83.1917 0.19642694,83.1975 0.31254643,83.2032 0.79468912,83.2090 0.9910593,83.2148 0.72318423,83.2206 0.446399,83.2264 0.2499923,83.2322 0.24999273,83.2380 0.21425605,83.2438 0.41961923,83.2496 0.56256688,83.2554 0.80363786,83.2612 0.73211968,83.2670 0.46423653,83.2728 0.25890607,83.2786 0.4285931,83.2844 0.49999925,83.2901 0.38391,83.2959 0.32140896,83.3017 0.57140619,83.3075 0.66074842,83.3133 0.53578407,83.3191 0.27677277,83.3249 0.19637606,83.3307 0.20535873,83.3365 0.30358616,83.3423 0.16964115,83.3481 0.080347233,83.3539 0.24997434,83.3597 0.4821327,83.3655 0.41963577,83.3713 0.37503716,83.3771 0.37508208,83.3829 0.66968691,83.3887 0.68747073,83.3945 0.50887316,83.4003 0.64280987,83.4061 1.1339275,83.4119 1.0178913,83.4177 0.69641584,83.4235 0.41964626,83.4293 0.41076675,83.4351 0.55359852,83.4409 0.47317246,83.4467 0.31248158,83.4525 0.38398847,83.4583 0.59830815,83.4641 0.70534182,83.4699 0.41063258,83.4757 0.16963017,83.4815 0.18750629,83.4873 0.34821147,83.4931 0.54464716,83.4989 0.785725,83.5047 0.76783854,83.5105 0.50889713,83.5163 0.56248796,83.5221 0.87498599,83.5279 0.71430361,83.5337 0.42860237,83.5395 0.32144383,83.5453 0.39290622,83.5511 0.60715204,83.5569 0.54454821,83.5627 0.29457125,83.5685 0.29466414,83.5743 0.22323032,83.5801 0.10714079,83.5860 0.16072457,83.5918 0.3482388,83.5976 0.36611265,83.6034 0.24105681,83.6092 0.21430697,83.6150 0.5089817,83.6208 0.53573209,83.6266 0.28563252,83.6324 0.1517667,83.6382 0.49113989,83.6440 0.65174782,83.6498 0.63394463,83.6556 0.46430382,83.6614 0.28567344,83.6672 0.16958952,83.6731 0.098185636,83.6789 0.14285222,83.6847 0.13396743,83.6905 0.35726887,83.6963 0.55360091,83.7021 0.34810248,83.7079 0.2320606,83.7137 0.25891882,83.7195 0.32149911,83.7253 0.5001055,83.7311 0.58038056,83.7370 0.48216608,83.7428 0.59818518,83.7486 0.58026922,83.7544 0.41071013,83.7602 0.38391843,83.7660 0.55359674,83.7718 0.75005907,83.7776 0.50003117,83.7834 0.39283916,83.7893 0.27670109,83.7951 0.20531122,83.8009 0.1964899,83.8067 0.40183467,83.8125 0.67853862,83.8183 0.61608839,83.8241 0.55359101,83.8299 0.72313207,83.8358 0.79459524,83.8416 0.61613989,83.8474 0.44643974,83.8532 0.33921912,83.8590 0.14282092,83.8648 0.10715444,83.8707 0.14289029,83.8765 0.15179728,83.8823 0.20532367,83.8881 0.16069455,83.8939 0.31249875,83.8997 0.35711512,83.9055 0.36606237,83.9114 0.41964594,83.9172 0.36608246,83.9230 0.1785794,83.9288 0.39286929,83.9346 0.58041543,83.9404 0.60716778,83.9463 0.29461902,83.9521 0.2678996,83.9579 0.3661302,83.9637 0.32138881,83.9695 0.16063477,83.9754 0.053538289,83.9812 0.026788142,83.9870 0.053583361,83.9928 0.17857592,83.9986 0.22320159,84.0045 0.22320284,84.0103 0.15175579,84.0161 0.14297202,84.0219 0.50911534,84.0277 0.85718876,84.0336 0.80344206,84.0394 0.32127234,84.0452 0.089285679,84.0510 0.16967364,84.0568 0.27680311,84.0627 0.45534363,84.0685 0.45531932,84.0743 0.58033979,84.0801 0.61602563,84.0859 0.69642079,84.0918 1.027006,84.0976 2.1252229,84.1034 2.8392429,84.1092 1.8212279,84.1151 0.71420306,84.1209 0.35715514,84.1267 0.26784107,84.1325 0.42857024,84.1384 0.50891054,84.1442 0.43749875,84.1500 0.41070613,84.1558 0.5088979,84.1617 0.53568947,84.1675 0.33927488,84.1733 0.28573728,84.1791 0.34821153,84.1850 0.35713169,84.1908 0.25009269,84.1966 0.41976377,84.2024 0.62495983,84.2083 0.48203143,84.2141 0.32141837,84.2199 0.35717231,84.2257 0.37497777,84.2316 0.61600989,84.2374 0.59821004,84.2432 0.29468456,84.2491 0.23214614,84.2549 0.24995983,84.2607 0.21431069,84.2665 0.25901699,84.2724 0.4375557,84.2782 0.71430379,84.2840 0.56247568,84.2899 0.73208004,84.2957 0.83924776,84.3015 0.67856693,84.3074 0.55361003,84.3132 0.75896704,84.3190 0.81256533,84.3248 0.81252581,84.3307 0.90171939,84.3365 0.93739313,84.3423 0.28566363,84.3482 0.28576523,84.3540 0.22320721,84.3598 0.24103725,84.3657 0.63395458,84.3715 0.83938122,84.3773 0.69651717,84.3832 0.62500435,84.3890 0.72312266,84.3948 0.52667427,84.4007 0.41958863,84.4065 0.31258631,84.4123 0.31260899,84.4182 0.48209968,84.4240 0.76777452,84.4298 0.68748397,84.4357 0.51787049,84.4415 0.29471901,84.4473 0.294718,84.4532 0.33922535,84.4590 0.32133362,84.4648 0.67858547,84.4707 0.7589649,84.4765 0.38389474,84.4823 0.24998541,84.4882 0.38403049,84.4940 0.83937794,84.4999 0.87503481,84.5057 0.7142908,84.5115 0.49093816,84.5174 0.24097192,84.5232 0.15178342,84.5290 0.25004852,84.5349 0.65181768,84.5407 0.61610615,84.5466 0.535734,84.5524 0.59814084,84.5582 0.9106769,84.5641 0.90177935,84.5699 0.72315758,84.5758 0.67849171,84.5816 0.76792222,84.5874 0.8662439,84.5933 0.91071892,84.5991 0.7230705,84.6050 0.55353099,84.6108 0.52682,84.6166 0.55356371,84.6225 0.39288139,84.6283 0.42861062,84.6342 0.3750225,84.6400 0.42859492,84.6458 0.419705,84.6517 0.58935642,84.6575 0.47313598,84.6634 0.17846212,84.6692 0.080344252,84.6751 0.18754588,84.6809 0.60723096,84.6867 0.73209494,84.6926 0.49992067,84.6984 0.55361158,84.7043 0.91083151,84.7101 1.5357944,84.7160 1.1695163,84.7218 0.57134217,84.7277 0.58935058,84.7335 0.74998486,84.7393 0.85701931,84.7452 0.84815174,84.7510 0.90182066,84.7569 0.69646204,84.7627 0.39285427,84.7686 0.29466829,84.7744 0.44644886,84.7803 0.32139444,84.7861 0.31247976,84.7920 0.25892606,84.7978 0.44643578,84.8036 0.54472959,84.8095 0.44650206,84.8153 0.38387784,84.8212 0.52679288,84.8270 0.73220527,84.8329 0.62496692,84.8387 0.59810036,84.8446 0.43742734,84.8504 0.53576726,84.8563 0.66078436,84.8621 0.50891554,84.8680 0.32141453,84.8738 0.48214954,84.8797 0.46424857,84.8855 0.25891697,84.8914 0.20541768,84.8972 0.30361518,84.9031 0.37493232,84.9089 0.42848825,84.9148 0.52678901,84.9206 0.57148302,84.9265 0.51792413,84.9323 0.53576308,84.9382 0.6249733,84.9440 0.89275032,84.9499 0.9195748,84.9557 0.75899321,84.9616 0.54469115,84.9675 0.31247902,84.9733 0.1339501,84.9792 0.28578597,84.9850 0.50900865,84.9909 0.67858565,84.9967 0.6516813,85.0026 0.49100262,85.0084 0.36605737,85.0143 0.22318438,85.0201 0.33037081,85.0260 0.3303867,85.0319 0.58931893,85.0377 0.92856216,85.0436 0.69639188,85.0494 0.37501937,85.0553 0.16072769,85.0611 0.38389215,85.0670 0.71428406,85.0728 0.56250083,85.0787 0.29461426,85.0846 0.37502331,85.0904 0.61617959,85.0963 0.86606026,85.1021 0.75883043,85.1080 0.41067633,85.1138 0.34824273,85.1197 0.3571277,85.1256 0.4910765,85.1314 0.6607644,85.1373 0.77674466,85.1431 0.70540082,85.1490 0.81259435,85.1549 0.91964626,85.1607 0.51775724,85.1666 0.24996522,85.1724 0.19649734,85.1783 0.41964087,85.1842 0.43751901,85.1900 0.72320706,85.1959 0.57136315,85.2017 0.38393062,85.2076 0.31252006,85.2135 0.40184861,85.2193 0.39283848,85.2252 0.20526829,85.2310 0.40178302,85.2369 0.84823287,85.2428 0.75001568,85.2486 0.24999608,85.2545 0.20533006,85.2604 0.27677256,85.2662 0.44644216,85.2721 0.67860091,85.2779 0.53576338,85.2838 0.41973922,85.2897 0.76797158,85.2955 1.0982414,85.3014 1.0445591,85.3073 0.52667964,85.3131 0.27676517,85.3190 0.52671206,85.3249 0.42848092,85.3307 0.39288071,85.3366 0.31252238,85.3425 0.27679414,85.3483 0.32145378,85.3542 0.20536242,85.3601 0.062482987,85.3659 0.080360509,85.3718 0.16071269,85.3777 0.18752064,85.3835 0.30358225,85.3894 0.32141015,85.3953 0.37499681,85.4011 0.38391277,85.4070 0.33035713,85.4129 0.39287797,85.4187 0.5892511,85.4246 0.4910439,85.4305 0.33038014,85.4363 0.15180643,85.4422 0.41964489,85.4481 0.4643372,85.4540 0.48223901,85.4598 0.45535442,85.4657 0.38383743,85.4716 0.33030662,85.4774 0.23216113,85.4833 0.12503433,85.4892 0.1428407,85.4950 0.13391261,85.5009 0.37501746,85.5068 0.40176678,85.5127 0.24997281,85.5185 0.10714072,85.5244 0.21427618,85.5303 0.33033082,85.5361 0.5446372,85.5420 0.74110729,85.5479 0.6607632,85.5538 0.2321308,85.5596 0.062475264,85.5655 0.11607083,85.5714 0.18750095,85.5773 0.24108891,85.5831 0.18749633,85.5890 0.19642928,85.5949 0.3393093,85.6008 0.30357811,85.6066 0.1696393,85.6125 0.13392001,85.6184 0.12500338,85.6243 0.13394363,85.6301 0.2321142,85.6360 0.32140589,85.6419 0.30359024,85.6478 0.56250709,85.6536 0.53569734,85.6595 0.60712337,85.6654 0.67855769,85.6713 0.34823939,85.6771 0.25900128,85.6830 0.33929119,85.6889 0.4106423,85.6948 0.26784316,85.7007 0.16071294,85.7065 0.26784077,85.7124 0.26786795,85.7183 0.25001663,85.7242 0.51795328,85.7301 0.6696412,85.7359 0.31240597,85.7418 0.2767871,85.7477 0.29467455,85.7536 0.11605738,85.7595 0.053537015,85.7653 0.13394558,85.7712 0.17859282,85.7771 0.16070907,85.7830 0.080355264,85.7889 0.13392042,85.7947 0.26784649,85.8006 0.44646886,85.8065 0.50897622,85.8124 0.40182438,85.8183 0.33031943,85.8241 0.45527491,85.8300 0.49999282,85.8359 0.33931047,85.8418 0.33932552,85.8477 0.55359179,85.8536 0.77673358,85.8594 0.68750268,85.8653 0.54467177,85.8712 0.70531595,85.8771 0.73213333,85.8830 0.33036599,85.8889 0.23208897,85.8948 0.84815347,85.9006 1.0535696,85.9065 0.71436632,85.9124 0.28576228,85.9183 0.4285194,85.9242 0.42856309,85.9301 0.24117248,85.9360 0.40185037,85.9418 0.39285532,85.9477 0.39296046,85.9536 0.55358344,85.9595 0.47306874,85.9654 0.39274302,85.9713 0.49999267,85.9772 0.40182811,85.9830 0.419642,85.9889 0.18751647,85.9948 0.17856555,86.0007 0.20531395,86.0066 0.27680475,86.0125 0.75895172,86.0184 0.93749493,86.0243 0.7142781,86.0302 0.43749633,86.0360 0.4374972,86.0419 0.53578162,86.0478 0.89292294,86.0537 0.74102604,86.0596 0.33029395,86.0655 0.10711778,86.0714 0.48214981,86.0773 1.0089006,86.0832 1.2588828,86.0891 0.8749882,86.0950 0.5447076,86.1008 0.63406938,86.1067 0.5446595,86.1126 0.5535112,86.1185 0.75888771,86.1244 0.58028013,86.1303 0.55353826,86.1362 0.55358279,86.1421 0.33932969,86.1480 0.11609699,86.1539 0.32136843,86.1598 0.5178377,86.1657 0.49117947,86.1716 0.45542058,86.1775 0.53570336,86.1834 0.75890404,86.1892 0.84815419,86.1951 0.72326905,86.2010 0.79473013,86.2069 0.874937,86.2128 0.94632751,86.2187 0.65174389,86.2246 0.52680743,86.2305 0.45540801,86.2364 0.43747994,86.2423 0.41960859,86.2482 0.3035965,86.2541 0.28578427,86.2600 0.48216829,86.2659 0.43742466,86.2718 0.40175143,86.2777 0.33930275,86.2836 0.46430025,86.2895 0.57143974,86.2954 0.857122,86.3013 0.9821927,86.3072 0.68746614,86.3131 0.61598521,86.3190 0.37501118,86.3249 0.3392756,86.3308 0.36613795,86.3367 0.58047491,86.3426 0.58933538,86.3485 0.61598778,86.3544 0.53561682,86.3603 0.6160931,86.3662 0.81256092,86.3721 0.62498987,86.3780 0.36607718,86.3839 0.40179497,86.3898 0.40183407,86.3957 0.60723162,86.4016 0.68749714,86.4075 0.47309297,86.4134 0.25883958,86.4193 0.67856795,86.4252 0.58036906,86.4311 0.23217294,86.4370 0.196383,86.4429 0.25890815,86.4488 0.52682436,86.4547 0.54468185,86.4606 0.50889057,86.4665 0.48214421,86.4724 0.54471773,86.4783 0.47320944,86.4843 0.49107385,86.4902 0.36606747,86.4961 0.36600655,86.5020 0.41962245,86.5079 0.51796931,86.5138 0.57145172,86.5197 0.28563422,86.5256 0.28569183,86.5315 0.43748853,86.5374 0.49106035,86.5433 0.71427405,86.5492 0.41963509,86.5551 0.16071758,86.5610 0.1160823,86.5669 0.13393429,86.5728 0.12498397,86.5788 0.43750706,86.5847 0.51788557,86.5906 0.24105309,86.5965 0.18751334,86.6024 0.23216733,86.6083 0.18747754,86.6142 0.2053159,86.6201 0.46425134,86.6260 0.56252062,86.6319 0.37503427,86.6379 0.31252819,86.6438 0.57137972,86.6497 0.74101019,86.6556 0.58039153,86.6615 0.20538904,86.6674 0.13392159,86.6733 0.16967162,86.6792 0.41971323,86.6851 0.46430969,86.6911 0.38385588,86.6970 0.85702467,86.7029 1.3124775,86.7088 0.9376058,86.7147 0.48221499,86.7206 0.37497568,86.7265 0.29462323,86.7324 0.20534723,86.7384 0.11604752,86.7443 0.16962312,86.7502 0.34820366,86.7561 0.3571966,86.7620 0.28575781,86.7679 0.32138249,86.7738 0.41068867,86.7798 0.34821364,86.7857 0.16071586,86.7916 0.25002521,86.7975 0.31249467,86.8034 0.339297,86.8093 0.52674693,86.8153 0.68751651,86.8212 0.82151163,86.8271 0.60710013,86.8330 0.47321275,86.8389 0.51789463,86.8448 0.56246263,86.8508 0.49997786,86.8567 0.78572571,86.8626 0.64292103,86.8685 0.3303377,86.8744 0.28567582,86.8803 0.48216534,86.8863 0.49995643,86.8922 0.42856005,86.8981 0.56261426,86.9040 0.91075504,86.9099 0.86595726,86.9159 0.61601341,86.9218 0.44646344,86.9277 0.56257588,86.9336 0.91964304,86.9395 1.0000408,86.9455 0.98219693,86.9514 0.70529836,86.9573 0.49098778,86.9632 0.44641533,86.9691 0.33037391,86.9751 0.23212589,86.9810 0.44642141,86.9869 0.51788062,86.9928 0.33932871,86.9988 0.39286599,87.0047 0.49101514,87.0106 0.34815839,87.0165 0.24106492,87.0224 0.34826234,87.0284 0.4374845,87.0343 0.59827375,87.0402 0.76799953,87.0461 0.86603034,87.0521 0.63391101,87.0580 0.49116388,87.0639 0.51782763,87.0698 0.27661815,87.0758 0.10709303,87.0817 0.25900558,87.0876 0.38388988,87.0935 0.40174648,87.0995 0.66076142,87.1054 0.74108875,87.1113 0.74997622,87.1172 0.41960159,87.1232 0.27676091,87.1291 0.25004616,87.1350 0.25011402,87.1410 0.56257069,87.1469 0.8748703,87.1528 0.52665323,87.1587 0.34827861,87.1647 0.33932739,87.1706 0.28570941,87.1765 0.2053577,87.1825 0.22317401,87.1884 0.36602455,87.1943 0.58034575,87.2002 0.4018102,87.2062 0.21435645,87.2121 0.49119711,87.2180 0.93753254,87.2240 0.90166175,87.2299 0.4285464,87.2358 0.34834179,87.2418 0.55368191,87.2477 1.0000292,87.2536 1.401651,87.2595 1.0535268,87.2655 0.69639575,87.2714 0.57130307,87.2773 0.5713861,87.2833 0.58040571,87.2892 0.54469973,87.2951 0.55352736,87.3011 0.28568447,87.3070 0.23217119,87.3129 0.10718049,87.3189 0.18748893,87.3248 0.27676988,87.3307 0.16071363,87.3367 0.14286509,87.3426 0.089259721,87.3485 0.20534055,87.3545 0.60723191,87.3604 0.75890201,87.3663 0.69634926,87.3723 0.55364364,87.3782 0.38397306,87.3842 0.16066861,87.3901 0.36605269,87.3960 0.64289647,87.4020 0.56254423,87.4079 0.60711586,87.4138 0.51786673,87.4198 0.68756771,87.4257 0.86601841,87.4316 0.54455405,87.4376 0.62496912,87.4435 0.45536488,87.4495 0.21432106,87.4554 0.27679247,87.4613 0.34821138,87.4673 0.33933946,87.4732 0.27681479,87.4792 0.22318873,87.4851 0.13388041,87.4910 0.24105123,87.4970 0.33929881,87.5029 0.46438259,87.5088 0.60717899,87.5148 0.50887007,87.5207 0.46426579,87.5267 0.51783609,87.5326 0.4196279,87.5386 0.15175615,87.5445 0.30355284,87.5504 0.58928335,87.5564 0.50893766,87.5623 0.27679312,87.5683 0.42856488,87.5742 0.39284983,87.5801 0.30361006,87.5861 0.41079339,87.5920 0.32142273,87.5980 0.40175614,87.6039 0.63393682,87.6099 0.83925635,87.6158 0.5445807,87.6217 0.2767362,87.6277 0.68753517,87.6336 0.81257057,87.6396 0.74109071,87.6455 0.58926004,87.6515 0.3392885,87.6574 0.26783946,87.6634 0.43747956,87.6693 0.5535726,87.6752 0.72316831,87.6812 0.71427739,87.6871 0.35719338,87.6931 0.16075614,87.6990 0.29463169,87.7050 0.36606953,87.7109 0.67856282,87.7169 0.91079599,87.7228 0.98236102,87.7288 0.78575271,87.7347 0.4908838,87.7407 0.16948538,87.7466 0.2053467,87.7526 0.53574812,87.7585 0.78569502,87.7645 0.74105495,87.7704 0.80359268,87.7764 0.9999916,87.7823 1.0089128,87.7882 0.58036375,87.7942 0.36604449,87.8001 0.36603025,87.8061 0.41964009,87.8120 0.49107856,87.8180 0.54465336,87.8240 0.64292765,87.8299 0.69645357,87.8359 0.49101976,87.8418 0.23211713,87.8478 0.16966859,87.8537 0.26787487,87.8597 0.39283988,87.8656 0.38392469,87.8716 0.21429674,87.8775 0.3393223,87.8835 0.58037364,87.8894 0.7499525,87.8954 0.72321272,87.9013 0.42862359,87.9073 0.33925939,87.9132 0.78564608,87.9192 0.97318256,87.9251 0.92857176,87.9311 0.7053985,87.9370 0.42862746,87.9430 0.33927441,87.9490 0.29460451,87.9549 0.2053564,87.9609 0.10714205,87.9668 0.14287959,87.9728 0.38397145,87.9787 0.43748719,87.9847 0.27674341,87.9906 0.16963001,87.9966 0.20536016,88.0026 0.2321256,88.0085 0.32137793,88.0145 0.52679157,88.0204 0.68755764,88.0264 0.44645423,88.0323 0.51782763,88.0383 0.58927602,88.0443 0.88397402,88.0502 0.75004715,88.0562 0.5625087,88.0621 0.41066965,88.0681 0.57141882,88.0741 0.73214322,88.0800 1.1338676,88.0860 0.77678573,88.0919 0.946477,88.0979 1.2857239,88.1039 1.2500304,88.1098 0.6160937,88.1158 0.22316541,88.1217 0.18745279,88.1277 0.28573447,88.1337 0.41072398,88.1396 0.3035228,88.1456 0.33928767,88.1515 0.25899714,88.1575 0.33935276,88.1635 0.81251776,88.1694 1.2142255,88.1754 0.85707891,88.1814 0.56244487,88.1873 0.66070318,88.1933 0.47327057,88.1992 0.37503761,88.2052 0.15182053,88.2112 0.16075513,88.2171 0.26786706,88.2231 0.33030301,88.2291 0.24100527,88.2350 0.25892824,88.2410 0.25001198,88.2470 0.48217705,88.2529 0.47323674,88.2589 0.35717252,88.2649 0.33037168,88.2708 0.26783529,88.2768 0.34821376,88.2827 0.25888485,88.2887 0.24997306,88.2947 0.54462421,88.3006 0.81246847,88.3066 0.66967529,88.3126 0.57146102,88.3186 0.88389629,88.3245 1.2946159,88.3305 1.1697943,88.3365 1.1162229,88.3424 0.95529979,88.3484 0.86596143,88.3544 0.52674067,88.3603 0.7231704,88.3663 0.76782167,88.3723 0.70537293,88.3782 0.43751958,88.3842 0.25895959,88.3902 0.33038425,88.3961 0.35713869,88.4021 0.37500167,88.4081 0.59820324,88.4141 0.64280951,88.4200 0.62501681,88.4260 0.70547777,88.4320 0.70538598,88.4379 0.6249212,88.4439 0.99097168,88.4499 1.0981886,88.4559 0.75008255,88.4618 0.61608791,88.4678 0.6874786,88.4738 0.53568864,88.4797 0.29462099,88.4857 0.19649105,88.4917 0.27687386,88.4977 0.28566709,88.5036 0.3659927,88.5096 0.33032069,88.5156 0.27677765,88.5216 0.30359754,88.5275 0.54469579,88.5335 0.45539552,88.5395 0.48216799,88.5455 0.75000006,88.5514 0.70529574,88.5574 0.58033842,88.5634 0.66072929,88.5694 0.66074163,88.5753 0.4107154,88.5813 0.20530643,88.5873 -2.5597419e-005,88.5933 0.2232451,88.5992 0.54464716,88.6052 0.25894389,88.6112 0.24114047,88.6172 0.32146057,88.6232 0.39281914,88.6291 0.33030826,88.6351 0.44645506,88.6411 0.75003248,88.6471 0.64283693,88.6530 0.46423748,88.6590 0.53569132,88.6650 0.52678037,88.6710 0.36608514,88.6770 0.3839705,88.6829 0.40180707,88.6889 0.42853871,88.6949 0.55354059,88.7009 0.46431094,88.7069 0.2500267,88.7128 0.2231928,88.7188 0.16958006,88.7248 0.30354148,88.7308 0.44644386,88.7368 0.44649792,88.7427 0.64291948,88.7487 0.55357999,88.7547 0.49110246,88.7607 0.51785815,88.7667 0.74100417,88.7727 0.84819639,88.7786 0.87498856,88.7846 0.77675903,88.7906 0.419678,88.7966 0.34826833,88.8026 0.41965613,88.8086 0.61603218,88.8145 0.77674204,88.8205 0.93747663,88.8265 0.91069365,88.8325 0.91965568,88.8385 0.67855734,88.8445 0.36615893,88.8504 0.60731131,88.8564 0.83932346,88.8624 0.78555435,88.8684 0.44630557,88.8744 0.51787794,88.8804 0.49105376,88.8864 0.33927807,88.8924 0.37500539,88.8983 0.50000745,88.9043 0.45535877,88.9103 0.29465538,88.9163 0.33037072,88.9223 0.39291504,88.9283 0.49110979,88.9343 0.51775438,88.9403 0.99999708,88.9462 1.0893654,88.9522 1.0178394,88.9582 0.80355591,88.9642 0.51782149,88.9702 0.28563413,88.9762 0.38387719,88.9822 0.5625025,88.9882 0.62509876,88.9942 0.49119383,89.0001 0.53569728,89.0061 0.33922252,89.0121 0.25888407,89.0181 0.27673754,89.0241 0.22320522,89.0301 0.13394347,89.0361 0.07145305,89.0421 0.10718846,89.0481 0.24111857,89.0541 0.33927256,89.0601 0.45530477,89.0661 0.39281198,89.0720 0.56254077,89.0780 1.1429471,89.0840 1.6072234,89.0900 1.687591,89.0960 1.3392311,89.1020 0.52663934,89.1080 0.33923164,89.1140 0.65181053,89.1200 0.60715503,89.1260 0.35709062,89.1320 0.29461721,89.1380 0.29468963,89.1440 0.38394019,89.1500 0.38389444,89.1560 0.31250542,89.1620 0.24107637,89.1680 0.49103475,89.1740 0.63393414,89.1799 0.44645005,89.1859 0.32139203,89.1919 0.37499404,89.1979 0.50003457,89.2039 0.16073568,89.2099 0.089319669,89.2159 0.26787812,89.2219 0.29465792,89.2279 0.25004941,89.2339 0.37503392,89.2399 0.50894278,89.2459 0.70529127,89.2519 0.59808302,89.2579 0.39282364,89.2639 0.2589457,89.2699 0.34823808,89.2759 0.31250793,89.2819 0.27678776,89.2879 0.42859864,89.2939 0.80358422,89.2999 0.58926898,89.3059 0.36602855,89.3119 0.41960245,89.3179 0.66963679,89.3239 0.41074824,89.3299 0.31249884,89.3359 0.3838838,89.3419 0.54471397,89.3479 0.31257185,89.3539 0.16072738,89.3599 0.25001347,89.3659 0.28564093,89.3719 0.2052923,89.3779 0.18750112,89.3839 0.12500817,89.3899 0.13392559,89.3960 0.23216076,89.4020 0.26789784,89.4080 0.26788917,89.4140 0.33926341,89.4200 0.51778597,89.4260 0.54460824,89.4320 0.40181842,89.4380 0.10716188,89.4440 0.24104469,89.4500 0.47322327,89.4560 0.52682835,89.4620 0.58037317,89.4680 0.48214182,89.4740 0.26784346,89.4800 0.080335304,89.4860 0.035715707,89.4920 0.17858623,89.4980 0.59820622,89.5041 0.72324181,89.5101 0.43757269,89.5161 0.41079777,89.5221 0.55355096,89.5281 0.57138294,89.5341 0.60716707,89.5401 0.57142234,89.5461 0.42850497,89.5521 0.32135731,89.5581 0.41963151,89.5641 0.75896263,89.5701 0.8125388,89.5762 0.66966909,89.5822 0.41961852,89.5882 0.37492013,89.5942 0.3928802,89.6002 0.38398883,89.6062 0.3482042,89.6122 0.34820005,89.6182 0.58925045,89.6242 0.58034664,89.6303 0.41081938,89.6363 0.37513253,89.6423 0.54463542,89.6483 0.64268637,89.6543 0.58916891,89.6603 0.38396457,89.6663 0.20538615,89.6723 0.11605655,89.6784 0.05361576,89.6844 0.16074647,89.6904 0.25003055,89.6964 0.44639805,89.7024 0.33918843,89.7084 0.49105552,89.7144 0.4821339,89.7204 0.61607605,89.7265 0.32147878,89.7325 0.25006303,89.7385 0.41967195,89.7445 0.51783305,89.7505 0.34821799,89.7565 0.27680218,89.7626 0.52699119,89.7686 1.0895399,89.7746 1.2498842,89.7806 0.90154368,89.7866 0.66061938,89.7926 0.64279699,89.7987 0.39280835,89.8047 0.21429047,89.8107 0.25892875,89.8167 0.2946589,89.8227 0.30363339,89.8287 0.53576571,89.8348 0.47317544,89.8408 0.29457688,89.8468 0.29463214,89.8528 0.3571631,89.8588 0.27678591,89.8649 0.33032471,89.8709 0.50001991,89.8769 0.70536989,89.8829 0.62495571,89.8889 0.25000554,89.8950 0.11610566,89.9010 0.26790303,89.9070 0.65187007,89.9130 0.89294022,89.9190 0.74994284,89.9251 0.39275298,89.9311 0.6429311,89.9371 0.99112284,89.9431 0.80351877,89.9491 0.63387597,89.9552 0.58030522,89.9612 0.25888601,89.9672 0.14292195,89.9732 0.33044741,89.9793 0.42850468,89.9853 0.41074029,89.9913 0.41970047,89.9973 0.2946355,90.0034 0.32136527,90.0094 0.44636017,90.0154 0.50006753,90.0214 0.55360806,90.0275 0.87494671,90.0335 0.55349368,90.0395 0.35713029,90.0455 0.36605188,90.0516 0.61601079,90.0576 0.92860514,90.0636 1.4375349,90.0696 1.6249496,90.0757 1.3482068,90.0817 0.87506896,90.0877 0.86612803,90.0937 0.81252968,90.0998 0.4553453,90.1058 0.3035472,90.1118 0.49110278,90.1179 0.66961825,90.1239 0.4642784,90.1299 0.32147861,90.1359 0.55360526,90.1420 0.89277571,90.1480 0.91952562,90.1540 0.57143146,90.1601 0.37505993,90.1661 0.29467639,90.1721 0.45533445,90.1781 0.72326231,90.1842 0.91075099,90.1902 0.67849928,90.1962 0.44634882,90.2023 0.39286438,90.2083 0.72335815,90.2143 0.78590029,90.2204 0.74113804,90.2264 0.57132083,90.2324 0.71413994,90.2385 0.70528841,90.2445 0.35711864,90.2505 0.071454473,90.2565 0.080395155,90.2626 0.44643301,90.2686 0.7321043,90.2746 0.68749458,90.2807 0.55362236,90.2867 0.25891587,90.2927 0.17851707,90.2988 0.22321892,90.3048 0.17860469,90.3108 0.14289044,90.3169 0.24999394,90.3229 0.24994926,90.3290 0.071410097,90.3350 -2.4668537e-007,90.3410 0.053557511,90.3471 0.14284608,90.3531 0.52681029,90.3591 0.90176946,90.3652 0.94644463,90.3712 0.80366671,90.3772 0.70543671,90.3833 0.85714245,90.3893 0.64280158,90.3953 0.35711923,90.4014 0.21427882,90.4074 0.3214201,90.4135 0.31246242,90.4195 0.25000331,90.4255 0.24998453,90.4316 0.24995761,90.4376 0.34820774,90.4437 0.23215644,90.4497 0.48221785,90.4557 0.85720408,90.4618 1.0446345,90.4678 0.99110651,90.4739 1.0447341,90.4799 0.99108267,90.4859 0.62486804,90.4920 0.35705763,90.4980 0.59823549,90.5041 0.60713643,90.5101 0.33034277,90.5161 0.25001189,90.5222 0.4999682,90.5282 0.6874876,90.5343 0.62500441,90.5403 0.37497535,90.5463 0.49995822,90.5524 0.85714012,90.5584 0.51790518,90.5645 0.30357298,90.5705 0.14290021,90.5766 0.23222105,90.5826 0.43748793,90.5886 0.47315019,90.5947 0.2767556,90.6007 0.13391225,90.6068 0.27679449,90.6128 0.5625084,90.6189 0.63389653,90.6249 0.38396099,90.6310 0.16966462,90.6370 0.33929557,90.6430 0.65180272,90.6491 0.50888938,90.6551 0.33924106,90.6612 0.36602503,90.6672 0.5089038,90.6733 0.53574651,90.6793 0.39292338,90.6854 0.43751648,90.6914 0.27677411,90.6975 0.54457825,90.7035 0.6160453,90.7096 0.357198,90.7156 0.14289573,90.7217 0.32147506,90.7277 0.55359089,90.7337 0.60715711,90.7398 0.47320169,90.7458 0.23210585,90.7519 0.29462594,90.7579 0.48215228,90.7640 0.78567886,90.7700 0.74104244,90.7761 0.52683383,90.7821 0.24111767,90.7882 0.34830627,90.7942 0.56268656,90.8003 0.73212606,90.8063 0.38373137,90.8124 0.30353069,90.8184 0.56252539,90.8245 0.62500638,90.8306 0.58925283,90.8366 0.47319588,90.8427 0.66967285,90.8487 0.66963786,90.8548 0.58924085,90.8608 0.56248283,90.8669 0.61609256,90.8729 0.4642818,90.8790 0.4464207,90.8850 0.51789171,90.8911 0.4732478,90.8971 0.47321624,90.9032 0.33923998,90.9092 0.41962266,90.9153 0.68763697,90.9214 0.89291304,90.9274 0.91054183,90.9335 0.90168053,90.9395 0.99110466,90.9456 0.68755102,90.9516 0.42856365,90.9577 0.16962071,90.9637 0.25895399,90.9698 0.69643956,90.9759 0.54462653,90.9819 0.38389277,90.9880 0.36601418,90.9940 0.69638824,91.0001 0.62507516,91.0061 0.37507755,91.0122 0.22325221,91.0183 0.48216322,91.0243 0.40172347,91.0304 0.24993363,91.0364 0.32144925,91.0425 0.52682555,91.0485 0.38393393,91.0546 0.60710114,91.0607 2.2417676,91.0667 17.930815,91.0728 43.198174,91.0788 49.981361,91.0849 32.122837,91.0910 11.766371,91.0970 3.7674758,91.1031 2.3660953,91.1091 1.5893352,91.1152 0.7679354,91.1213 0.49999174,91.1273 0.22316644,91.1334 0.21428597,91.1395 0.28575411,91.1455 0.3482303,91.1516 0.41067362,91.1576 0.25891635,91.1637 0.21431936,91.1698 0.20535843,91.1758 0.30360976,91.1819 0.46441978,91.1880 0.51787913,91.1940 0.47312239,91.2001 0.3928743,91.2061 0.77684766,91.2122 0.8392511,91.2183 0.44637153,91.2243 0.2767846,91.2304 0.33932948,91.2365 0.41958094,91.2425 0.30345058,91.2486 0.28569636,91.2547 0.33037186,91.2607 0.34822121,91.2668 0.25895208,91.2729 0.22321513,91.2789 0.39287004,91.2850 0.46428746,91.2911 0.27680039,91.2971 0.33930135,91.3032 0.46428373,91.3093 0.52678347,91.3153 0.41960615,91.3214 0.43750268,91.3275 0.7678839,91.3335 0.64285499,91.3396 0.76778823,91.3457 1.2410442,91.3517 1.4375591,91.3578 0.75000447,91.3639 0.1696717,91.3700 0.25010324,91.3760 0.54464746,91.3821 0.42849615,91.3882 0.27674574,91.3942 0.089262232,91.4003 0.026791157,91.4064 0.25001591,91.4124 0.24106006,91.4185 0.11605724,91.4246 2.9116331e-006,91.4307 0.062571391,91.4367 0.32148451,91.4428 0.58922577,91.4489 0.68742257,91.4550 0.22321095,91.4610 0.17859389,91.4671 0.46428013,91.4732 0.88390791,91.4792 0.89286774,91.4853 0.30358019,91.4914 0.14287397,91.4975 0.19649448,91.5035 0.47325131,91.5096 0.7499724,91.5157 0.81246156,91.5218 0.53570104,91.5278 0.44650406,91.5339 0.61608982,91.5400 0.63384157,91.5461 0.70534462,91.5521 0.87501419,91.5582 0.83930641,91.5643 0.70534289,91.5704 0.36601105,91.5764 0.3839694,91.5825 0.69659346,91.5886 1.0089985,91.5947 0.95517844,91.6007 0.56235558,91.6068 0.30356377,91.6129 0.41963577,91.6190 0.61607301,91.6251 0.6428712,91.6311 0.43755084,91.6372 0.21430789,91.6433 0.2589159,91.6494 0.52680117,91.6555 0.53576612,91.6615 0.21423778,91.6676 0.25884479,91.6737 0.33928823,91.6798 0.3660914,91.6859 0.24110819,91.6919 0.19645099,91.6980 0.13394958,91.7041 0.38393039,91.7102 0.43745056,91.7163 0.3303206,91.7223 0.38392591,91.7284 0.73213214,91.7345 0.9196533,91.7406 0.58041608,91.7467 0.41086444,91.7527 0.57143641,91.7588 0.59801853,91.7649 0.53566736,91.7710 0.66968042,91.7771 0.56255281,91.7832 0.70546854,91.7892 0.85726196,91.7953 0.82137126,91.8014 0.48197335,91.8075 0.25895292,91.8136 0.32151085,91.8197 0.30356154,91.8257 0.37505189,91.8318 0.5624848,91.8379 0.56241375,91.8440 0.50889862,91.8501 0.55351228,91.8562 0.73206699,91.8623 0.83928305,91.8683 0.50003719,91.8744 0.25898311,91.8805 0.33043522,91.8866 0.73216647,91.8927 0.93747079,91.8988 0.60709429,91.9049 0.24103089,91.9110 0.18751267,91.9170 0.25005037,91.9231 0.61607045,91.9292 0.6785515,91.9353 0.61607796,91.9414 0.43755454,91.9475 0.62504667,91.9536 0.57134205,91.9597 0.51789445,91.9658 1.1608984,91.9718 1.4999571,91.9779 1.115932,91.9840 0.73211449,91.9901 0.74115151,91.9962 1.0982964,92.0023 1.1517408,92.0084 0.71423626,92.0145 0.55351412,92.0206 0.2677891,92.0267 0.026778569,92.0327 0.026782867,92.0388 0.14289062,92.0449 0.32151738,92.0510 0.66082132,92.0571 0.88394642,92.0632 1.5357797,92.0693 3.598402,92.0754 6.258882,92.0815 5.8837051,92.0876 2.5088098,92.0937 0.89287752,92.0998 0.63396508,92.1059 0.63381535,92.1120 0.41061473,92.1181 0.32143226,92.1241 0.18754497,92.1302 0.32151574,92.1363 0.5357675,92.1424 0.39284781,92.1485 0.3838338,92.1546 0.51779234,92.1607 0.72321922,92.1668 0.58034974,92.1729 0.26787966,92.1790 0.089296438,92.1851 0.13395691,92.1912 0.25003406,92.1973 0.37497658,92.2034 0.16068189,92.2095 0.017847383,92.2156 0.053564578,92.2217 0.22321236,92.2278 0.37498948,92.2339 0.41067746,92.2400 0.50893509,92.2461 0.48217043,92.2522 0.20538728,92.2583 0.28575549,92.2644 0.7589168,92.2705 0.91959298,92.2766 0.75006026,92.2827 0.58928806,92.2888 0.26777801,92.2949 0.26788223,92.3010 0.54469311,92.3071 0.76788747,92.3132 0.73209846,92.3193 0.39283019,92.3254 0.20538819,92.3315 0.24106106,92.3376 0.15176453,92.3437 0.16968021,92.3498 0.26789668,92.3559 0.19644058,92.3620 0.14284137,92.3681 0.28570002,92.3742 0.66074854,92.3803 0.7411319,92.3864 0.57138717,92.3925 0.21417241,92.3986 0.30364984,92.4047 0.80375367,92.4108 0.9107154,92.4169 0.73200715,92.4230 0.31243625,92.4291 0.15172568,92.4352 0.45531625,92.4413 0.6696645,92.4474 0.75003308,92.4536 0.63392657,92.4597 0.41959879,92.4658 0.23213778,92.4719 0.18751638,92.4780 0.035730593,92.4841 0.062495071,92.4902 0.24108437,92.4963 0.56255788,92.5024 0.95550913,92.5085 1.2144544,92.5146 1.1248971,92.5207 0.83011919,92.5268 0.75887841,92.5329 0.56257361,92.5391 0.47324413,92.5452 0.60708266,92.5513 0.33033481,92.5574 0.14289783,92.5635 0.54468566,92.5696 1.1517553,92.5757 0.73210615,92.5818 0.2946609,92.5879 0.2053159,92.5940 0.35714331,92.6001 0.46435544,92.6063 0.43747681,92.6124 0.33922449,92.6185 0.41068199,92.6246 0.29467437,92.6307 0.20545277,92.6368 0.24104296,92.6429 0.29458317,92.6490 0.31253007,92.6551 0.18750398,92.6613 0.28571036,92.6674 0.55362529,92.6735 0.93756497,92.6796 0.79459429,92.6857 0.56243402,92.6918 0.45533547,92.6979 0.6696173,92.7041 0.56249887,92.7102 0.35714111,92.7163 0.34823117,92.7224 0.5268482,92.7285 0.49108621,92.7346 0.29460031,92.7407 0.23212628,92.7469 0.26790282,92.7530 0.33041641,92.7591 0.41071782,92.7652 0.39278221,92.7713 0.21423401,92.7774 0.22323599,92.7836 0.46442801,92.7897 0.71438301,92.7958 0.62487185,92.8019 0.66058749,92.8080 0.64281875,92.8141 0.79462391,92.8203 0.53570718,92.8264 0.2232966,92.8325 0.30365577,92.8386 0.37499735,92.8447 0.39281288,92.8508 0.47318479,92.8570 0.46427703,92.8631 0.31251234,92.8692 0.31255755,92.8753 0.45537117,92.8814 0.65173179,92.8876 0.71424931,92.8937 0.48217273,92.8998 0.52682215,92.9059 0.49098518,92.9120 0.50887102,92.9182 0.3661367,92.9243 0.27679273,92.9304 0.53571093,92.9365 0.62506944,92.9426 0.68756992,92.9488 0.84824854,92.9549 0.81252611,92.9610 0.8123771,92.9671 0.5713076,92.9733 0.21430472,92.9794 0.13392992,92.9855 0.25001523,92.9916 0.41074371,92.9978 0.46428439,93.0039 0.3928318,93.0100 0.70531225,93.0161 0.94641751,93.0222 0.66078615,93.0284 0.33929613,93.0345 0.26782471,93.0406 0.24117354,93.0467 0.56257212,93.0529 0.83919013,93.0590 1.0267878,93.0651 1.4911135,93.0712 4.1161714,93.0774 8.4289112,93.0835 17.92906,93.0896 25.625217,93.0958 22.142427,93.1019 10.686723,93.1080 2.5623205,93.1141 0.91090041,93.1203 0.7321108,93.1264 0.58932602,93.1325 0.41964343,93.1386 0.28565532,93.1448 0.42857885,93.1509 0.50896245,93.1570 0.6160742,93.1632 0.5267325,93.1693 0.43750495,93.1754 0.39301842,93.1815 0.49116442,93.1877 0.51774222,93.1938 0.37490913,93.1999 0.31254083,93.2061 0.32142478,93.2122 0.52680784,93.2183 0.74108493,93.2245 0.69634587,93.2306 0.46426767,93.2367 0.66965085,93.2429 0.73219186,93.2490 0.99109906,93.2551 1.0981461,93.2613 0.66065991,93.2674 0.25894421,93.2735 0.1518686,93.2796 0.4374831,93.2858 1.0445354,93.2919 1.3124737,93.2980 0.73217469,93.3042 0.38393673,93.3103 0.56249577,93.3164 0.70536053,93.3226 0.62499666,93.3287 0.55357766,93.3349 0.50007582,93.3410 0.71439087,93.3471 0.87496716,93.3533 0.63385737,93.3594 0.38394502,93.3655 0.33031628,93.3717 0.37492591,93.3778 0.24999054,93.3839 0.16966023,93.3901 0.16964836,93.3962 0.18748976,93.4023 0.32151777,93.4085 0.49126348,93.4146 0.65182048,93.4208 0.53554857,93.4269 0.4284451,93.4330 0.48218665,93.4392 0.68762416,93.4453 1.035778,93.4514 1.1606302,93.4576 0.98207223,93.4637 0.76786023,93.4699 0.40180495,93.4760 0.30354244,93.4821 0.38387212,93.4883 0.42856058,93.4944 0.34823307,93.5006 0.50891572,93.5067 0.58030796,93.5128 0.3482509,93.5190 0.16077445,93.5251 0.1785589,93.5313 0.22317453,93.5374 0.36607161,93.5435 0.52682006,93.5497 0.4910852,93.5558 0.32139093,93.5620 0.16072966,93.5681 0.17861,93.5743 0.17854123,93.5804 0.02676685,93.5865 0.13392174,93.5927 0.5089258,93.5988 0.91070443,93.6050 0.61608797,93.6111 0.41078255,93.6173 0.37496904,93.6234 0.26778096,93.6295 0.24106042,93.6357 0.31251961,93.6418 0.30357912,93.6480 0.55353481,93.6541 0.59827,93.6603 0.50908381,93.6664 0.53578871,93.6726 0.71417695,93.6787 0.58027983,93.6849 0.89291126,93.6910 1.1160655,93.6971 0.92853469,93.7033 0.6339249,93.7094 0.48211518,93.7156 0.44640249,93.7217 0.62502557,93.7279 0.53577363,93.7340 0.42857546,93.7402 0.29469141,93.7463 0.31246409,93.7525 0.10703225,93.7586 0.29466119,93.7648 0.66072494,93.7709 0.51786697,93.7771 0.17863412,93.7832 0.2411,93.7894 0.32136616,93.7955 0.19637622,93.8017 0.27682739,93.8078 0.9197216,93.8140 1.5178982,93.8201 1.3928369,93.8263 0.82132578,93.8324 0.22319618,93.8386 0.29472464,93.8447 0.70541734,93.8509 0.90172213,93.8570 0.78560334,93.8632 0.54462719,93.8693 0.25897631,93.8755 0.39302793,93.8816 0.75007641,93.8878 0.70518637,93.8939 0.38386032,93.9001 0.64285594,93.9062 0.63384503,93.9124 0.68749183,93.9186 0.60720187,93.9247 0.24110353,93.9309 0.098201945,93.9370 0.10716543,93.9432 0.44646391,93.9493 0.49104246,93.9555 0.38391897,93.9616 0.43748903,93.9678 0.36606541,93.9739 0.41074017,93.9801 0.62508404,93.9863 0.82152051,93.9924 0.62489992,93.9986 0.46413374,94.0047 0.66958922,94.0109 0.71432912,94.0170 0.51795793,94.0232 0.54474908,94.0294 0.59821659,94.0355 0.51773679,94.0417 0.52682298,94.0478 0.81260169,94.0540 1.3035952,94.0601 1.5445807,94.0663 1.4019611,94.0725 4.4836597,94.0786 23.475573,94.0848 42.572071,94.0909 40.569611,94.0971 21.30135,94.1033 6.5885892,94.1094 3.6608317,94.1156 2.4373899,94.1217 1.3481728,94.1279 0.66072643,94.1341 0.41961759,94.1402 0.41962197,94.1464 0.43754774,94.1525 0.66970479,94.1587 0.61602539,94.1649 0.28565589,94.1710 0.31255549,94.1772 0.61612839,94.1834 0.50884169,94.1895 0.080272831,94.1957 0.02679575,94.2018 0.32147074,94.2080 0.54468447,94.2142 0.6963951,94.2203 1.0267298,94.2265 1.0357143,94.2327 0.50892466,94.2388 0.089304686,94.2450 0.32145905,94.2512 0.5446471,94.2573 0.40179554,94.2635 0.19643065,94.2696 0.37499824,94.2758 0.42857197,94.2820 0.19640151,94.2881 0.089291677,94.2943 0.17862578,94.3005 0.23214491,94.3066 0.33034939,94.3128 0.27675909,94.3190 0.2499707,94.3251 0.35709998,94.3313 0.79461497,94.3375 0.79465455,94.3436 0.64288205,94.3498 0.53578675,94.3560 0.66071457,94.3622 0.33029291,94.3683 0.28570369,94.3745 0.25008574,94.3807 0.36614189,94.3868 0.44635126,94.3930 0.3392342,94.3992 0.33038446,94.4053 0.47323611,94.4115 0.56250536,94.4177 0.4196094,94.4238 0.43753985,94.4300 0.96435374,94.4362 1.3392278,94.4424 1.0356339,94.4485 0.58035535,94.4547 0.43754226,94.4609 0.60717213,94.4670 0.69642931,94.4732 0.55352467,94.4794 0.25888777,94.4856 0.22321169,94.4917 0.16070256,94.4979 0.26784644,94.5041 0.25005117,94.5102 0.36609629,94.5164 0.37496704,94.5226 0.36607757,94.5288 0.47320756,94.5349 0.35714704,94.5411 0.33039036,94.5473 0.52680284,94.5535 0.59821934,94.5596 0.50893813,94.5658 0.56252116,94.5720 0.52675986,94.5782 0.26780954,94.5843 0.27680326,94.5905 0.42860755,94.5967 0.4731991,94.6029 0.34818554,94.6090 0.47319624,94.6152 0.51782805,94.6214 0.19641759,94.6276 0.026810676,94.6338 0.22322048,94.6399 0.30355239,94.6461 0.16077335,94.6523 0.25006744,94.6585 0.33920199,94.6646 0.35707611,94.6708 0.33940357,94.6770 0.52691799,94.6832 0.77673501,94.6894 0.95526111,94.6955 1.1160518,94.7017 0.83928853,94.7079 0.41074803,94.7141 0.38396797,94.7203 0.44643432,94.7264 0.35714504,94.7326 0.52676457,94.7388 0.42850938,94.7450 0.29459825,94.7512 0.24998197,94.7573 0.2678391,94.7635 0.42855486,94.7697 0.41964814,94.7759 0.29471999,94.7821 0.29472548,94.7882 0.36608356,94.7944 0.47318298,94.8006 0.27673689,94.8068 0.27679658,94.8130 0.68761653,94.8192 1.0624726,94.8253 0.7319926,94.8315 0.16962418,94.8377 0.026784401,94.8439 0.08929316,94.8501 0.080380872,94.8563 0.08928699,94.8624 0.1428813,94.8686 0.37503877,94.8748 0.5357722,94.8810 0.63402796,94.8872 0.72320527,94.8934 0.47307771,94.8996 0.51774603,94.9057 0.60710543,94.9119 0.39287606,94.9181 0.23214839,94.9243 0.28570309,94.9305 0.28575781,94.9367 0.50005108,94.9429 0.53567642,94.9491 0.32141846,94.9552 0.2679083,94.9614 0.22321771,94.9676 0.24999927,94.9738 0.24114363,94.9800 0.34825692,94.9862 0.47318009,94.9924 0.74098855,94.9986 0.94636858,95.0047 0.68748379,95.0109 0.61604917,95.0171 0.5714727,95.0233 0.73227131,95.0295 0.98213041,95.0357 1.2408944,95.0419 1.3571141,95.0481 2.7502801,95.0543 6.7778931,95.0605 27.886057,95.0667 60.091412,95.0728 67.758751,95.0790 45.256809,95.0852 23.525299,95.0914 16.19614,95.0976 14.874977,95.1038 12.794077,95.1100 10.704691,95.1162 6.5978856,95.1224 2.2679164,95.1286 1.0090765,95.1348 0.53569311,95.1410 0.49999481,95.1472 0.38396069,95.1533 0.24996601,95.1595 0.17855473,95.1657 0.16961737,95.1719 0.24992512,95.1781 0.67853349,95.1843 1.0357288,95.1905 0.91963536,95.1967 0.59825832,95.2029 0.99117172,95.2091 0.78575176,95.2153 0.51783806,95.2215 0.35714644,95.2277 0.34829038,95.2339 0.45547733,95.2401 0.6160183,95.2463 0.38376078,95.2525 0.28568232,95.2587 0.29464796,95.2649 0.28572974,95.2711 0.53568423,95.2773 0.5892325,95.2835 0.34819177,95.2897 0.26787677,95.2959 0.58936232,95.3021 0.71428901,95.3083 0.32141829,95.3145 0.41079742,95.3207 0.6071797,95.3269 0.49998349,95.3331 0.44639364,95.3393 0.44643,95.3455 0.52677524,95.3517 0.35706228,95.3579 0.35711935,95.3641 0.16964586,95.3703 0.098216586,95.3765 0.089271165,95.3827 0.17858525,95.3889 0.39291072,95.3951 0.42857057,95.4013 0.23209028,95.4075 0.1517669,95.4137 0.17857409,95.4199 0.1428604,95.4261 0.071480587,95.4323 0.16968544,95.4385 0.22317705,95.4447 0.089231178,95.4509 0.21427201,95.4571 0.73212916,95.4633 0.81249344,95.4695 0.32145014,95.4757 0.062511429,95.4819 0.053555299,95.4881 0.15175314,95.4943 0.33033231,95.5005 0.37499294,95.5067 0.4464384,95.5129 0.41970617,95.5192 0.55374748,95.5254 1.0447441,95.5316 0.96423435,95.5378 0.71417338,95.5440 0.42851049,95.5502 0.44638595,95.5564 0.49100414,95.5626 0.61609375,95.5688 0.75891298,95.5750 1.2499441,95.5812 1.294677,95.5874 0.95544583,95.5936 0.50895363,95.5999 0.25888908,95.6061 0.24105953,95.6123 0.18753238,95.6185 0.15178713,95.6247 0.14285986,95.6309 0.401802,95.6371 0.41065961,95.6433 0.30354038,95.6495 0.27679703,95.6557 0.27679846,95.6619 0.062522173,95.6682 0.035704721,95.6744 0.2857089,95.6806 0.25893444,95.6868 0.19642532,95.6930 0.16966124,95.6992 0.33039156,95.7054 0.45536405,95.7116 0.36605915,95.7179 0.16966979,95.7241 0.22327016,95.7303 0.62504184,95.7365 0.69640076,95.7427 0.6606254,95.7489 0.73207772,95.7551 0.76784533,95.7613 0.63397485,95.7676 0.55371153,95.7738 0.75897187,95.7800 0.84807211,95.7862 0.93743163,95.7924 0.76790571,95.7986 0.73215044,95.8048 0.45530573,95.8111 0.31249049,95.8173 0.27680206,95.8235 0.2142936,95.8297 0.21429129,95.8359 0.24107027,95.8421 0.37502152,95.8484 0.54469174,95.8546 0.35714456,95.8608 0.44641092,95.8670 0.43748361,95.8732 0.30353978,95.8794 0.21429515,95.8857 0.48218289,95.8919 0.83930296,95.8981 0.8571254,95.9043 0.48212546,95.9105 0.44638374,95.9168 0.47325942,95.9230 0.58940452,95.9292 0.62511235,95.9354 0.71425992,95.9416 0.49095869,95.9479 0.3392705,95.9541 0.31251621,95.9603 0.65176183,95.9665 0.93751806,95.9727 1.1517748,95.9790 0.76779503,95.9852 0.49112114,95.9914 0.41067961,95.9976 0.33027118,96.0038 0.24108376,96.0101 0.40184742,96.0163 0.5982129,96.0225 0.44633788,96.0287 0.61600733,96.0350 0.58039194,96.0412 0.22327484,96.0474 0.142948,96.0536 1.6255891,96.0598 7.6255765,96.0661 13.687548,96.0723 13.553404,96.0785 9.4372683,96.0847 5.821023,96.0910 10.384201,96.0972 25.30451,96.1034 29.750128,96.1096 20.160048,96.1159 6.7939491,96.1221 2.4549859,96.1283 1.3928086,96.1345 1.5536102,96.1408 0.75884736,96.1470 0.25894114,96.1532 0.20537709,96.1594 0.23210749,96.1657 0.68748719,96.1719 1.0446544,96.1781 0.88391292,96.1844 0.3928836,96.1906 0.24111857,96.1968 0.30352202,96.2030 0.16959715,96.2093 0.24111824,96.2155 0.26790944,96.2217 0.26782426,96.2280 0.16068371,96.2342 0.32142782,96.2404 0.3392728,96.2466 0.29463783,96.2529 0.20536402,96.2591 0.1160854,96.2653 0.18760379,96.2716 0.33042145,96.2778 0.39280227,96.2840 0.36598158,96.2903 0.25888103,96.2965 0.21427894,96.3027 0.39285427,96.3090 0.3303577,96.3152 0.33037272,96.3214 0.48217109,96.3276 0.58035606,96.3339 0.35713837,96.3401 0.42854196,96.3463 0.47321033,96.3526 0.81256765,96.3588 0.66973656,96.3650 0.52678877,96.3713 0.41955933,96.3775 0.48214239,96.3837 0.67867011,96.3900 0.63392198,96.3962 0.45519957,96.4024 0.57138145,96.4087 0.85727721,96.4149 0.56256914,96.4212 0.3035205,96.4274 0.22312793,96.4336 0.12496764,96.4399 0.080363862,96.4461 0.24997778,96.4523 0.41963941,96.4586 0.35719803,96.4648 0.14288445,96.4710 0.053531636,96.4773 0.035705347,96.4835 0.2678642,96.4898 0.44650441,96.4960 0.64294964,96.5022 0.83027995,96.5085 0.88378859,96.5147 0.51781964,96.5209 0.41074044,96.5272 0.40181661,96.5334 0.34824589,96.5397 0.41970125,96.5459 0.81251383,96.5521 0.86602563,96.5584 0.63390929,96.5646 0.41073057,96.5709 0.28571081,96.5771 0.18747632,96.5833 0.20544572,96.5896 0.49113256,96.5958 0.53561419,96.6021 0.25890309,96.6083 0.31257081,96.6145 0.35711315,96.6208 0.27671757,96.6270 0.23214531,96.6333 0.38392165,96.6395 0.56248361,96.6458 0.79465145,96.6520 1.0268141,96.6582 0.75004518,96.6645 0.57140654,96.6707 0.57133263,96.6770 0.47323218,96.6832 0.34835848,96.6895 0.36610436,96.6957 0.42847282,96.7019 0.33030733,96.7082 0.31256366,96.7144 0.24107768,96.7207 0.41062886,96.7269 0.5535931,96.7332 0.40184253,96.7394 0.33924112,96.7457 0.46425295,96.7519 0.49106851,96.7582 0.22320525,96.7644 0.33035544,96.7706 0.46427515,96.7769 0.61608231,96.7831 0.50895727,96.7894 0.63395327,96.7956 0.87502664,96.8019 0.99105471,96.8081 0.69636822,96.8144 0.52682996,96.8206 0.60719866,96.8269 0.51782238,96.8331 0.24103658,96.8394 0.20531486,96.8456 0.3035717,96.8519 0.17859325,96.8581 0.28571182,96.8644 0.49104515,96.8706 0.74998128,96.8769 0.56256723,96.8831 0.43762112,96.8894 0.46434379,96.8956 0.50885499,96.9019 0.56240106,96.9081 0.62493461,96.9144 0.75002867,96.9206 0.58930761,96.9269 0.51778513,96.9331 0.69649059,96.9394 0.81269699,96.9456 0.78572667,96.9519 0.54452616,96.9581 0.49104342,96.9644 0.23212762,96.9706 0.16071936,96.9769 0.25005418,96.9831 0.47322682,96.9894 0.6963889,96.9957 0.95537007,97.0019 0.70539504,97.0082 0.75888091,97.0144 0.71421856,97.0207 0.366081,97.0269 0.13393308,97.0332 0.25002122,97.0394 1.1161361,97.0457 2.3572052,97.0519 2.919646,97.0582 2.5447142,97.0645 2.9733231,97.0707 6.7952886,97.0770 20.144339,97.0832 34.304737,97.0895 34.722481,97.0957 20.989603,97.1020 10.008209,97.1083 5.4461713,97.1145 3.5980201,97.1208 1.9819239,97.1270 1.7232206,97.1333 1.4106697,97.1395 0.6607126,97.1458 0.48215389,97.1521 0.35712808,97.1583 0.19642083,97.1646 0.13395894,97.1708 0.42863655,97.1771 0.79462785,97.1834 0.89276469,97.1896 0.67857343,97.1959 0.36609274,97.2021 0.23214754,97.2084 0.16075018,97.2147 0.13392654,97.2209 0.34817943,97.2272 0.24996448,97.2334 0.16073462,97.2397 0.41075858,97.2460 0.66071707,97.2522 0.57137984,97.2585 0.32139316,97.2648 0.33040294,97.2710 0.63403851,97.2773 0.63391441,97.2835 0.46422341,97.2898 0.4910799,97.2961 0.49110577,97.3023 0.45537829,97.3086 0.49103239,97.3149 0.45529389,97.3211 0.35708818,97.3274 0.38394448,97.3337 0.45539054,97.3399 0.29464903,97.3462 0.13391356,97.3525 0.008929274,97.3587 0.071466528,97.3650 0.13392468,97.3713 0.11606305,97.3775 0.2946879,97.3838 0.40182167,97.3901 0.41964599,97.3963 0.43746406,97.4026 0.42852202,97.4089 0.36602119,97.4151 0.35713094,97.4214 0.46432498,97.4277 0.53573555,97.4339 0.47317514,97.4402 0.34824058,97.4465 0.61619788,97.4527 0.83932936,97.4590 0.64275807,97.4653 0.48207733,97.4715 0.4910906,97.4778 0.43746409,97.4841 0.25888985,97.4903 0.25899717,97.4966 0.55365938,97.5029 0.59819633,97.5092 0.45531264,97.5154 0.55352932,97.5217 0.50889713,97.5280 0.22322272,97.5342 0.098196231,97.5405 0.24106312,97.5468 0.6607604,97.5530 0.76787561,97.5593 0.85714346,97.5656 0.61606175,97.5719 0.31251773,97.5781 0.33933228,97.5844 0.38393283,97.5907 0.33031604,97.5970 0.19638695,97.6032 0.12500541,97.6095 0.17858134,97.6158 0.25896245,97.6221 0.27680361,97.6283 0.21426487,97.6346 0.24996591,97.6409 0.40176788,97.6471 0.52680743,97.6534 0.55356365,97.6597 0.40182421,97.6660 0.57148993,97.6723 0.60708952,97.6785 0.48205617,97.6848 0.30362961,97.6911 0.49120092,97.6974 0.52674931,97.7036 0.30347753,97.7099 0.36606959,97.7162 0.52678126,97.7225 0.37497789,97.7287 0.27683273,97.7350 0.48220387,97.7413 0.49999085,97.7476 0.35704952,97.7539 0.3213864,97.7601 0.43756104,97.7664 0.57148027,97.7727 0.45535174,97.7790 0.16959392,97.7852 0.10711158,97.7915 0.1250291,97.7978 0.23219459,97.8041 0.25896513,97.8104 0.348176,97.8166 0.23206627,97.8229 0.23219573,97.8292 0.4643881,97.8355 0.46423727,97.8418 0.27668458,97.8480 0.18748541,97.8543 0.28568453,97.8606 0.36607051,97.8669 0.26791897,97.8732 0.28575033,97.8795 0.36608702,97.8857 0.63395965,97.8920 0.83033848,97.8983 0.6249398,97.9046 0.18750802,97.9109 0.50895131,97.9172 0.83922827,97.9234 0.92848319,97.9297 0.78569072,97.9360 0.63396442,97.9423 0.50896162,97.9486 0.66072494,97.9549 0.50001478,97.9611 0.34824792,97.9674 0.31252807,97.9737 0.25895104,97.9800 0.20540679,97.9863 0.51790607,97.9926 0.7499668,97.9989 0.69639486,98.0051 0.58034486,98.0114 0.41960707,98.0177 0.27677983,98.0240 0.29463005,98.0303 0.31251445,98.0366 0.33930531,98.0429 0.61609346,98.0492 1.2589025,98.0554 1.9017066,98.0617 2.401696,98.0680 3.3309109,98.0743 7.8496575,98.0806 13.14369,98.0869 13.776015,98.0932 8.8916435,98.0995 5.3479753,98.1058 9.5632725,98.1120 20.482971,98.1183 25.553478,98.1246 17.918703,98.1309 6.8921046,98.1372 1.9818814,98.1435 0.72312629,98.1498 0.41969258,98.1561 0.77686012,98.1624 0.8928625,98.1687 0.48208824,98.1749 0.16961217,98.1812 0.33035317,98.1875 0.36606175,98.1938 0.410696,98.2001 0.74108613,98.2064 0.89287728,98.2127 0.68753749,98.2190 0.43752226,98.2253 0.25891355,98.2316 0.36604604,98.2379 0.70535988,98.2442 0.77677423,98.2505 0.58928579,98.2568 0.71433467,98.2631 0.89281088,98.2693 0.85707986,98.2756 0.49113539,98.2819 0.562599,98.2882 0.56250018,98.2945 0.44637826,98.3008 0.37497932,98.3071 0.81246197,98.3134 0.95532328,98.3197 0.60719699,98.3260 0.50010425,98.3323 0.750009,98.3386 0.48205066,98.3449 0.15170774,98.3512 0.23215032,98.3575 0.64298213,98.3638 0.91081619,98.3701 0.71421337,98.3764 0.42847785,98.3827 0.16066861,98.3890 0.20533445,98.3953 0.24998294,98.4016 0.4018248,98.4079 0.74118328,98.4142 0.99107105,98.4205 0.59816378,98.4268 0.36606646,98.4331 0.46436381,98.4394 0.45545593,98.4457 0.42857558,98.4520 0.482012,98.4583 0.61596483,98.4646 0.59821564,98.4709 0.41967013,98.4772 0.25895268,98.4835 0.20533761,98.4898 0.089298539,98.4961 0.24107964,98.5024 0.63391298,98.5087 0.58924949,98.5150 0.31253934,98.5213 0.41078249,98.5276 0.43745229,98.5339 0.36602095,98.5402 0.20536585,98.5465 0.27680823,98.5528 0.34821138,98.5591 0.24996255,98.5654 0.16973269,98.5717 0.41982889,98.5780 0.63400656,98.5843 0.66959298,98.5906 0.50877821,98.5970 0.18738197,98.6033 0.098193064,98.6096 0.14288728,98.6159 0.15180133,98.6222 0.16961697,98.6285 0.28573605,98.6348 0.36616507,98.6411 0.49101788,98.6474 0.66062385,98.6537 0.78574407,98.6600 0.9821614,98.6663 0.83038473,98.6726 0.62499607,98.6789 0.36605164,98.6852 0.41964892,98.6916 0.37500292,98.6979 0.24102332,98.7042 0.1606649,98.7105 0.38392654,98.7168 0.50892586,98.7231 0.36611652,98.7294 0.25004521,98.7357 0.36604482,98.7420 0.24102716,98.7483 0.24107824,98.7546 0.16977775,98.7610 0.3125709,98.7673 0.47319099,98.7736 0.6784302,98.7799 0.41059729,98.7862 0.2947163,98.7925 0.29471472,98.7988 0.48217413,98.8051 0.40173244,98.8114 0.16959579,98.8178 0.3392984,98.8241 0.50895792,98.8304 0.51783448,98.8367 0.19641812,98.8430 0.46435055,98.8493 0.94647831,98.8556 0.81250781,98.8620 0.49103478,98.8683 0.31250453,98.8746 0.32142854,98.8809 0.39280304,98.8872 0.38392326,98.8935 0.47325808,98.8998 0.58928055,98.9062 0.44639477,98.9125 0.39285773,98.9188 0.27678183,98.9251 0.10711872,98.9314 0.12496094,98.9377 0.30354288,98.9440 0.32143208,98.9504 0.52687013,98.9567 0.57142359,98.9630 0.57140744,98.9693 0.52679318,98.9756 0.61605042,98.9819 0.76782084,98.9883 1.2052333,98.9946 2.928848,99.0009 7.9558892,99.0072 10.134038,99.0135 7.4818177,99.0199 2.87468,99.0262 1.6606045,99.0325 1.535674,99.0388 1.1517543,99.0451 0.81251925,99.0515 0.53581673,99.0578 1.5893003,99.0641 3.3124464,99.0704 3.830322,99.0767 3.6517308,99.0831 3.3392494,99.0894 4.0984983,99.0957 8.1435614,99.1020 10.955507,99.1083 8.8743639,99.1147 5.1515813,99.1210 3.2591805,99.1273 1.9731004,99.1336 0.68729609,99.1400 0.59823132,99.1463 0.88392323,99.1526 0.66068095,99.1589 0.3303394,99.1652 0.23209524,99.1716 0.25895885,99.1779 0.29473725,99.1842 0.47320765,99.1905 0.40168589,99.1969 0.15174504,99.2032 0.0089195063,99.2095 0.29463688,99.2158 0.65180957,99.2222 0.61615616,99.2285 0.3928619,99.2348 0.10710982,99.2411 0.26785457,99.2475 0.54463404,99.2538 1.0178746,99.2601 0.98211664,99.2664 0.53568947,99.2728 0.2946811,99.2791 0.52682024,99.2854 0.63387191,99.2918 0.49998179,99.2981 0.4821493,99.3044 0.24105065,99.3107 0.16966896,99.3171 0.29466993,99.3234 0.30357385,99.3297 0.26786801,99.3361 0.27678105,99.3424 0.24997036,99.3487 0.53574485,99.3550 1.2411126,99.3614 1.0624431,99.3677 0.84814739,99.3740 0.78571469,99.3804 0.91073334,99.3867 1.04461,99.3930 0.82145798,99.3994 0.60719329,99.4057 0.31250903,99.4120 0.31251019,99.4183 0.46430317,99.4247 0.62496179,99.4310 0.33921641,99.4373 0.40180603,99.4437 0.58933651,99.4500 0.75894326,99.4563 0.73217303,99.4627 0.74105722,99.4690 0.42854318,99.4753 0.33935094,99.4817 0.42864394,99.4880 0.52676207,99.4943 0.33027753,99.5007 0.17850544,99.5070 0.2856755,99.5133 0.58928597,99.5197 0.54463458,99.5260 0.37500313,99.5323 0.38393205,99.5387 0.23217116,99.5450 0.27683121,99.5514 0.39284343,99.5577 0.52678502,99.5640 0.71426928,99.5704 0.66065055,99.5767 0.41965944,99.5830 0.16074571,99.5894 0.026791835,99.5957 0.11615719,99.6020 0.28573701,99.6084 0.33923966,99.6147 0.22322293,99.6211 0.24110243,99.6274 0.19639821,99.6337 0.1785178,99.6401 0.39289579,99.6464 0.57146418,99.6527 0.36604834,99.6591 0.35707071,99.6654 0.41959295,99.6718 0.39289451,99.6781 0.44645667,99.6844 0.57146567,99.6908 0.70539314,99.6971 0.68747419,99.7035 0.56243306,99.7098 0.59817427,99.7161 0.74999619,99.7225 0.60714734,99.7288 0.44647047,99.7352 0.4553875,99.7415 0.54465181,99.7479 0.5714249,99.7542 0.26782602,99.7605 0.20532057,99.7669 0.3749761,99.7732 0.61611313,99.7796 0.89289397,99.7859 0.87494546,99.7923 0.44643784,99.7986 0.29470769,99.8049 0.25890887,99.8113 0.16964126,99.8176 0.34828058,99.8240 0.72321784,99.8303 1.0713131,99.8367 0.70531112,99.8430 0.31256741,99.8494 0.27689123,99.8557 0.53578073,99.8620 0.57139361,99.8684 0.44635335,99.8747 0.27670163,99.8811 0.2856957,99.8874 0.33032471,99.8938 0.59822637,99.9001 0.58938605,99.9065 0.28573853,99.9128 0.41065311,99.9192 0.39283475,99.9255 0.22322647,99.9319 0.089275114,99.9382 0.15179633,99.9446 0.3393572,99.9509 0.48225072,99.9573 0.39283547,99.9636 0.2409576,99.9700 0.33028331,99.9763 0.3482421,99.9827 0.46433094,99.9890 0.44642812,99.9953 0.33925793,100.0017 0.5446251,100.0080 0.66069096,100.0144 0.58931369,100.0208 1.1072799,100.0271 1.8214185,100.0335 1.8391714,100.0398 1.6338626,100.0462 2.0803199,100.0525 2.0803788,100.0589 1.9375581,100.0652 2.1697106,100.0716 3.3569355,100.0779 7.4829054,100.0843 33.790451,100.0906 97.058342,100.0970 133.80263,100.1033 101.90611,100.1097 40.398464,100.1160 12.2762,100.1224 8.0357275,100.1287 6.4551044,100.1351 5.5891299,100.1415 3.2498991,100.1478 1.3838624,100.1542 0.89274895,100.1605 0.92850512,100.1669 0.70546722,100.1732 0.40187863,100.1796 0.24104871,100.1859 0.24994698,100.1923 0.41962662,100.1986 0.75894493,100.2050 0.70533437,100.2114 0.55353492,100.2177 0.67865515,100.2241 0.75899047,100.2304 0.63385785,100.2368 0.41958314,100.2431 0.51787454,100.2495 0.39291379,100.2559 0.32141206,100.2622 0.35710168,100.2686 0.33935827,100.2749 0.33044007,100.2813 0.30354562,100.2877 0.29458833,100.2940 0.54462194,100.3004 0.66069782,100.3067 0.64280957,100.3131 0.25004211,100.3195 0.26793349,100.3258 0.4731417,100.3322 0.37493965,100.3385 0.35711995,100.3449 0.50892305,100.3513 0.64290857,100.3576 0.4553318,100.3640 0.32157341,100.3703 0.91986555,100.3767 1.071372,100.3831 0.72306615,100.3894 0.58925396,100.3958 0.51783949,100.4022 0.22317104,100.4085 0.27675483,100.4149 0.16962428,100.4212 0.11605923,100.4276 0.36602756,100.4340 0.57143086,100.4403 0.40180999,100.4467 0.17859416,100.4531 0.14285685,100.4594 0.25001144,100.4658 0.2142925,100.4722 0.10713236,100.4785 0.25896001,100.4849 0.39287382,100.4913 0.40184593,100.4976 0.8125186,100.5040 1.0088381,100.5104 0.92852885,100.5167 0.8214184,100.5231 0.57143301,100.5295 0.16072093,100.5358 0.0089376215,100.5422 0.16069523,100.5486 0.49104255,100.5549 0.65176475,100.5613 0.66961628,100.5677 0.80360413,100.5740 0.79467499,100.5804 0.60714781,100.5868 0.26787415,100.5931 0.098226145,100.5995 0.080343083,100.6059 0.1339374,100.6122 0.26787987,100.6186 0.44646528,100.6250 0.53581583,100.6313 0.53577054,100.6377 0.52667832,100.6441 0.43738556,100.6505 0.50004917,100.6568 0.66084832,100.6632 0.61613637,100.6696 0.45524511,100.6759 0.27669185,100.6823 0.68752474,100.6887 1.0624672,100.6951 0.78567314,100.7014 0.30360022,100.7078 0.49110484,100.7142 0.76789874,100.7205 0.84826332,100.7269 0.64280522,100.7333 0.22312871,100.7397 0.11605321,100.7460 0.25895733,100.7524 0.43754098,100.7588 0.42860237,100.7652 0.50894266,100.7715 0.51785916,100.7779 0.65179986,100.7843 0.54459065,100.7907 0.59812915,100.7970 0.62498391,100.8034 0.58929855,100.8098 0.57148314,100.8162 0.589279,100.8225 0.71427619,100.8289 0.86609,100.8353 0.79463387,100.8417 0.62496823,100.8480 0.57141858,100.8544 0.23216084,100.8608 0.33033314,100.8672 0.3393915,100.8736 0.65187401,100.8799 0.71424049,100.8863 0.5803054,100.8927 0.53572148,100.8991 0.50892419,100.9054 0.52675563,100.9118 0.41071486,100.9182 0.27674422,100.9246 0.22322403,100.9310 0.52688885,100.9373 1.008957,100.9437 0.85705101,100.9501 0.38388488,100.9565 0.1786871,100.9629 0.41976357,100.9692 0.66952813,100.9756 0.42846268,100.9820 0.59827715,100.9884 0.93755162,100.9948 0.90176195,101.0011 0.65172321,101.0075 0.26781327,101.0139 1.6965109,101.0203 5.9377179,101.0267 7.5000076,101.0331 5.41045,101.0394 2.4284587,101.0458 1.2054284,101.0522 0.94652289,101.0586 1.1965601,101.0650 1.0358263,101.0714 1.9821327,101.0777 4.2857747,101.0841 5.4556203,101.0905 7.4825706,101.0969 9.9733133,101.1033 8.8655405,101.1097 4.5530429,101.1161 1.7141052,101.1224 1.2410792,101.1288 0.78575385,101.1352 0.55362386,101.1416 0.50001442,101.1480 0.47320589,101.1544 0.59821123,101.1608 0.45535785,101.1671 0.25888363,101.1735 0.062465172,101.1799 0.098209195,101.1863 0.13393314,101.1927 0.25895175,101.1991 0.48217559,101.2055 0.57145303,101.2119 0.6160596,101.2182 0.51780814,101.2246 0.5446583,101.2310 0.61617535,101.2374 0.72320986,101.2438 0.80345678,101.2502 0.84815931,101.2566 0.69644839,101.2630 0.27684253,101.2694 0.14289759,101.2758 0.19647944,101.2821 0.357187,101.2885 0.6160059,101.2949 0.84823132,101.3013 0.83936483,101.3077 0.63390607,101.3141 0.73205984,101.3205 0.85705602,101.3269 0.85709965,101.3333 0.5714215,101.3397 0.26789218,101.3461 0.28576595,101.3525 0.42862651,101.3588 0.69645417,101.3652 0.70532423,101.3716 0.72316325,101.3780 0.73210633,101.3844 0.62499481,101.3908 0.43754727,101.3972 0.39290705,101.4036 0.45537686,101.4100 0.45533857,101.4164 0.38395944,101.4228 0.50009221,101.4292 0.82139677,101.4356 0.96416897,101.4420 0.71419746,101.4484 0.52678138,101.4548 0.5089649,101.4612 0.40185133,101.4676 0.34826395,101.4740 0.42852053,101.4803 0.44639435,101.4867 0.57145941,101.4931 0.37498051,101.4995 0.28570417,101.5059 0.56252617,101.5123 0.79459459,101.5187 0.56247717,101.5251 0.26787472,101.5315 0.089289613,101.5379 0.25000942,101.5443 0.258935,101.5507 0.45529771,101.5571 0.52678704,101.5635 0.70545053,101.5699 0.57145965,101.5763 0.40177408,101.5827 0.30353069,101.5891 0.2767494,101.5955 0.2857227,101.6019 0.32141009,101.6083 0.48210984,101.6147 0.52681011,101.6211 0.50004858,101.6275 0.49999946,101.6339 0.32139331,101.6403 0.15180509,101.6467 0.36607152,101.6531 0.41070893,101.6595 0.3571682,101.6659 0.54464823,101.6723 0.4643262,101.6787 0.35721245,101.6852 0.5000748,101.6916 0.85711205,101.6980 0.61594492,101.7044 0.16960232,101.7108 0.25896403,101.7172 0.80356842,101.7236 0.70533282,101.7300 0.30355248,101.7364 0.2678197,101.7428 0.50891238,101.7492 0.65174675,101.7556 0.74107844,101.7620 0.68765479,101.7684 0.49112043,101.7748 0.25891575,101.7812 0.29463109,101.7876 0.16067767,101.7940 0.15182814,101.8004 0.2679185,101.8069 0.41075346,101.8133 0.60714179,101.8197 0.98204619,101.8261 0.91061175,101.8325 0.77679777,101.8389 0.59816378,101.8453 0.59814489,101.8517 0.53571492,101.8581 0.65179574,101.8645 0.64287406,101.8709 0.57148278,101.8773 0.66083664,101.8838 0.90177935,101.8902 1.0892016,101.8966 0.79462224,101.9030 0.5893032,101.9094 0.73216665,101.9158 0.66965067,101.9222 0.44640163,101.9286 0.33925495,101.9350 0.40186638,101.9414 0.77688932,101.9479 0.92853963,101.9543 0.83916539,101.9607 0.7499429,101.9671 0.65181655,101.9735 0.51790559,101.9799 0.40185174,101.9863 0.58041525,101.9927 0.57138431,101.9992 0.50891232,102.0056 0.58927602,102.0120 0.43747208,102.0184 0.39284685,102.0248 0.30359575,102.0312 0.52687514,102.0376 0.83929521,102.0441 0.82131374,102.0505 0.58926839,102.0569 0.40182307,102.0633 0.72335654,102.0697 2.3842146,102.0761 3.0090683,102.0825 2.5891798,102.0890 1.8927629,102.0954 2.6696401,102.1018 6.4735169,102.1082 12.366532,102.1146 12.803396,102.1210 6.9905486,102.1275 1.7318186,102.1339 1.0091387,102.1403 5.0184903,102.1467 8.7591677,102.1531 7.3386154,102.1596 2.9636996,102.1660 0.52680176,102.1724 0.81250012,102.1788 0.64281768,102.1852 0.41069654,102.1916 0.035736412,102.1981 0.37504086,102.2045 0.46432874,102.2109 0.33929044,102.2173 0.3482247,102.2237 0.60712856,102.2302 0.58030814,102.2366 0.25896466,102.2430 0.34827355,102.2494 0.446444,102.2558 0.49997115,102.2623 0.36604714,102.2687 0.45530686,102.2751 0.62500411,102.2815 0.71432918,102.2880 0.48209205,102.2944 0.30351835,102.3008 0.19644782,102.3072 0.25899407,102.3136 0.61609179,102.3201 0.83926183,102.3265 0.98211259,102.3329 0.89280754,102.3393 0.33034322,102.3458 0.27678236,102.3522 0.3660669,102.3586 0.45542812,102.3650 0.48219484,102.3715 0.33921847,102.3779 0.22323993,102.3843 0.2858443,102.3907 0.37504131,102.3972 0.42850402,102.4036 0.42848542,102.4100 0.34817573,102.4164 0.16068387,102.4229 0.10712526,102.4293 0.12499634,102.4357 0.10715014,102.4422 0.15178312,102.4486 0.13393153,102.4550 0.1339474,102.4614 0.10713069,102.4679 0.0535836,102.4743 0.080377199,102.4807 0.20538045,102.4871 0.39288902,102.4936 0.39288694,102.5000 0.30358502,102.5064 0.33031201,102.5129 0.49102902,102.5193 0.36602101,102.5257 0.22319722,102.5322 0.1875017,102.5386 0.35716745,102.5450 0.2678791,102.5514 0.17856169,102.5579 0.1875055,102.5643 0.34829012,102.5707 0.44647589,102.5772 0.47316036,102.5836 0.66958123,102.5900 0.66960287,102.5965 0.54463565,102.6029 0.45536828,102.6093 0.31249478,102.6158 0.32144934,102.6222 0.13397235,102.6286 0.53571218,102.6351 0.7410633,102.6415 0.58038461,102.6479 0.41966549,102.6544 0.41961059,102.6608 0.48212177,102.6672 0.4464508,102.6737 0.37501425,102.6801 0.18747415,102.6865 0.18749963,102.6930 0.23214051,102.6994 0.34825015,102.7058 0.42865068,102.7123 0.41069427,102.7187 0.3034842,102.7251 0.1428252,102.7316 0.22323337,102.7380 0.15178588,102.7445 0.24997108,102.7509 0.27675304,102.7573 0.27678308,102.7638 0.2232157,102.7702 0.464288,102.7766 0.65177602,102.7831 0.58930057,102.7895 0.29467231,102.7960 0.28571695,102.8024 0.24100269,102.8088 0.7767185,102.8153 1.2500442,102.8217 0.8571437,102.8281 0.74104017,102.8346 0.83934456,102.8410 0.91083902,102.8475 0.57144028,102.8539 0.37497377,102.8603 0.38392776,102.8668 0.44633988,102.8732 0.49103299,102.8797 0.3482433,102.8861 0.46441489,102.8925 0.58047867,102.8990 0.93746406,102.9054 0.6874637,102.9119 0.3213703,102.9183 0.13390347,102.9248 0.50010502,102.9312 0.66968143,102.9376 0.63384074,102.9441 0.38382444,102.9505 0.11607543,102.9570 0.33042938,102.9634 0.81249386,102.9699 1.0892383,102.9763 0.91072589,102.9827 0.83928233,102.9892 1.0446098,102.9956 1.0624466,103.0021 0.68750674,103.0085 0.14302704,103.0150 0.5000363,103.0214 0.71418351,103.0279 0.67863542,103.0343 0.55366242,103.0407 0.69635564,103.0472 0.88379562,103.0536 1.4106131,103.0601 2.4107292,103.0665 7.8932538,103.0730 16.428946,103.0794 16.803394,103.0859 9.0086813,103.0923 3.0356922,103.0988 1.9375714,103.1052 1.8928099,103.1117 1.7409099,103.1181 1.3392432,103.1246 0.82147181,103.1310 0.77684879,103.1375 0.83933789,103.1439 1.0803818,103.1504 1.0981216,103.1568 0.76775819,103.1633 0.53570372,103.1697 0.58925354,103.1762 0.76782274,103.1826 0.97327811,103.1891 0.94641578,103.1955 0.53567106,103.2020 0.32146546,103.2084 0.080329128,103.2149 0.044630799,103.2213 0.035717908,103.2278 0.062499676,103.2342 0.10716113,103.2407 0.15178357,103.2471 0.25893101,103.2536 0.41966304,103.2600 0.45534924,103.2665 0.39280853,103.2729 0.83032429,103.2794 1.1161423,103.2858 0.87504971,103.2923 0.71423376,103.2987 0.88391697,103.3052 0.90183169,103.3117 0.7679581,103.3181 0.82149464,103.3246 0.69634497,103.3310 0.4552862,103.3375 0.51789027,103.3439 0.67850971,103.3504 0.68744224,103.3568 0.74110466,103.3633 0.71427381,103.3698 0.37498903,103.3762 0.19643185,103.3827 0.20535494,103.3891 0.34819633,103.3956 0.49105278,103.4020 0.43755397,103.4085 0.26791587,103.4150 0.1338786,103.4214 0.11605903,103.4279 0.31251648,103.4343 0.42853311,103.4408 0.61610836,103.4472 0.70537102,103.4537 0.49102899,103.4602 0.41967341,103.4666 0.30362251,103.4731 0.33037466,103.4795 0.35714266,103.4860 0.31246373,103.4925 0.1874695,103.4989 0.51785821,103.5054 0.7767815,103.5118 0.73220301,103.5183 0.58039629,103.5248 0.38386321,103.5312 0.31245992,103.5377 0.25000641,103.5441 0.098224513,103.5506 0.13395433,103.5571 0.25896603,103.5635 0.28569093,103.5700 0.19637357,103.5765 0.22316907,103.5829 0.42853719,103.5894 0.48219997,103.5958 0.34825274,103.6023 0.22322547,103.6088 0.25893897,103.6152 0.51787901,103.6217 0.79471052,103.6282 0.74103069,103.6346 0.40164739,103.6411 0.58925533,103.6476 0.8304404,103.6540 0.47328058,103.6605 0.17855553,103.6670 0.12504016,103.6734 0.30366418,103.6799 0.6338259,103.6863 0.73200673,103.6928 0.69644779,103.6993 1.0536722,103.7057 1.5268809,103.7122 1.1785467,103.7187 0.67847216,103.7251 0.18746199,103.7316 0.28570971,103.7381 0.35711211,103.7446 0.36609846,103.7510 0.31254706,103.7575 0.24105629,103.7640 0.24994408,103.7704 0.75889558,103.7769 1.1518115,103.7834 0.91969794,103.7898 0.63395506,103.7963 0.44646412,103.8028 0.80364752,103.8092 1.2231958,103.8157 1.4909655,103.8222 1.2410275,103.8287 0.58928448,103.8351 0.33049783,103.8416 0.94666469,103.8481 1.1518303,103.8545 0.98197919,103.8610 0.59806812,103.8675 0.57139844,103.8740 0.81247485,103.8804 0.58929837,103.8869 0.37500232,103.8934 0.43749636,103.8998 0.94638062,103.9063 1.3124324,103.9128 1.2946781,103.9193 0.74111426,103.9257 0.37500277,103.9322 0.34818593,103.9387 0.33923167,103.9452 0.45539311,103.9516 0.64299905,103.9581 0.6428591,103.9646 0.56241,103.9711 0.50002223,103.9775 0.40177992,103.9840 0.51780933,103.9905 0.62498754,103.9970 0.43749776,104.0034 0.24999285,104.0099 0.19641845,104.0164 0.3214435,104.0229 0.24108003,104.0293 0.25898466,104.0358 0.31261894,104.0423 0.7232269,104.0488 0.99988753,104.0552 1.1517731,104.0617 1.3660988,104.0682 1.4106724,104.0747 1.9285536,104.0812 2.964344,104.0876 2.8571393,104.0941 2.0088549,104.1006 1.0713637,104.1071 0.87498158,104.1135 0.83934695,104.1200 0.77682978,104.1265 0.58927763,104.1330 0.22329091,104.1395 0.26787931,104.1459 0.27667314,104.1524 0.3214049,104.1589 0.30356675,104.1654 0.14286606,104.1719 0.10719513,104.1784 0.31253824,104.1848 0.48210648,104.1913 0.57137311,104.1978 0.63389033,104.2043 0.66076154,104.2108 0.52691823,104.2172 0.47318247,104.2237 0.43738988,104.2302 0.26784876,104.2367 0.33041087,104.2432 0.83936077,104.2497 1.2321882,104.2561 1.0713154,104.2626 0.69632596,104.2691 0.40186712,104.2756 0.47327414,104.2821 0.70532984,104.2886 0.58927208,104.2951 0.36608472,104.3015 0.37494928,104.3080 0.24995518,104.3145 0.55356377,104.3210 0.70536274,104.3275 0.28576583,104.3340 0.12503223,104.3405 0.24996868,104.3469 0.45532531,104.3534 0.34825888,104.3599 0.4464584,104.3664 0.35716173,104.3729 0.50888121,104.3794 0.64282227,104.3859 0.91968793,104.3924 0.7589246,104.3988 0.35712454,104.4053 0.14282429,104.4118 0.25896192,104.4183 0.54472715,104.4248 0.54469728,104.4313 0.56245059,104.4378 0.59825766,104.4443 0.9464711,104.4508 0.73203504,104.4572 0.41069919,104.4637 0.38393524,104.4702 0.40172547,104.4767 0.48209992,104.4832 0.45539898,104.4897 0.36613646,104.4962 0.33038911,104.5027 0.22320202,104.5092 0.27677664,104.5157 0.31253526,104.5222 0.34820142,104.5286 0.27671066,104.5351 0.12496565,104.5416 0.12503165,104.5481 0.24107556,104.5546 0.1875328,104.5611 0.47326308,104.5676 0.53571492,104.5741 0.48209018,104.5806 0.24999844,104.5871 0.37496832,104.5936 0.32138991,104.6001 0.3572647,104.6066 0.51790887,104.6131 0.65176994,104.6196 0.7947073,104.6261 0.65183985,104.6325 0.48206621,104.6390 0.48201284,104.6455 0.51782113,104.6520 0.44645125,104.6585 0.26792973,104.6650 0.45538732,104.6715 0.37493351,104.6780 0.31250665,104.6845 0.58927602,104.6910 0.74992627,104.6975 0.53571063,104.7040 0.34825572,104.7105 0.35714462,104.7170 0.45533982,104.7235 0.49995619,104.7300 0.52675694,104.7365 0.47324088,104.7430 0.2946825,104.7495 0.33033398,104.7560 0.57137525,104.7625 0.55357444,104.7690 0.22326612,104.7755 0.25002766,104.7820 0.66066533,104.7885 0.83926189,104.7950 0.45544383,104.8015 0.25010553,104.8080 0.41074881,104.8145 0.49998257,104.8210 0.49103752,104.8275 0.60714883,104.8340 0.91964209,104.8405 0.7410267,104.8470 0.36605683,104.8535 0.21428347,104.8600 0.38390067,104.8665 0.62492716,104.8730 0.50005847,104.8795 0.29476002,104.8860 0.21423468,104.8925 0.16953538,104.8990 0.34824392,104.9055 0.49111566,104.9120 0.482079,104.9185 0.67853153,104.9251 0.78570449,104.9316 0.83929288,104.9381 0.36609444,104.9446 0.19644606,104.9511 0.2767708,104.9576 0.41079783,104.9641 0.9375807,104.9706 1.3035495,104.9771 1.1160553,104.9836 0.66066891,104.9901 0.3303082,104.9966 0.17854658,105.0031 0.25892904,105.0096 0.46430606,105.0161 0.63393509,105.0226 0.74107844,105.0291 1.0982449,105.0357 1.1964797,105.0422 2.6966288,105.0487 6.4734921,105.0552 9.3839731,105.0617 7.9997778,105.0682 5.2144771,105.0747 10.484373,105.0812 42.07531,105.0877 79.269463,105.0942 77.925949,105.1007 42.764008,105.1073 12.766364,105.1138 4.1338878,105.1203 1.9015815,105.1268 0.99107158,105.1333 0.45535469,105.1398 0.38393456,105.1463 0.50003439,105.1528 0.75894731,105.1593 0.95536709,105.1659 0.78574097,105.1724 0.55348957,105.1789 0.45524842,105.1854 0.24107042,105.1919 0.19641913,105.1984 0.30360866,105.2049 0.42857876,105.2114 0.3214086,105.2180 0.29469916,105.2245 0.142846,105.2310 0.062465213,105.2375 0.089293189,105.2440 0.60725266,105.2505 1.3037089,105.2570 1.4731655,105.2636 1.0445685,105.2701 0.84827608,105.2766 1.4017795,105.2831 1.4641758,105.2896 1.080343,105.2961 0.78575176,105.3027 0.54464632,105.3092 0.51783866,105.3157 0.35710186,105.3222 0.18743181,105.3287 0.27677125,105.3352 0.37498885,105.3418 0.44641131,105.3483 0.54467279,105.3548 0.49107864,105.3613 0.33035538,105.3678 0.36611167,105.3743 0.5000146,105.3809 0.69642609,105.3874 0.68755931,105.3939 0.70537835,105.4004 0.54458922,105.4069 0.44639009,105.4135 0.33933407,105.4200 0.33040187,105.4265 0.482088,105.4330 0.41958657,105.4395 0.20538816,105.4461 0.38404322,105.4526 0.50006503,105.4591 0.33034369,105.4656 0.30351284,105.4721 0.24992993,105.4787 0.33928081,105.4852 0.43752304,105.4917 0.59818697,105.4982 0.72315818,105.5048 0.59821194,105.5113 0.54466665,105.5178 0.45533827,105.5243 0.34822327,105.5309 0.34830117,105.5374 0.48221251,105.5439 0.63395894,105.5504 0.61617953,105.5569 0.82147986,105.5635 0.98195666,105.5700 0.8480615,105.5765 0.48214301,105.5830 0.31251547,105.5896 0.16068979,105.5961 0.20530096,105.6026 0.63393027,105.6091 0.80363482,105.6157 0.91967952,105.6222 0.92860985,105.6287 0.93755305,105.6353 0.6784929,105.6418 0.56239849,105.6483 0.69646567,105.6548 0.8393715,105.6614 0.79470289,105.6679 0.71426141,105.6744 0.56244332,105.6809 0.44638726,105.6875 0.26785624,105.6940 0.23219594,105.7005 0.29475743,105.7071 0.51790333,105.7136 0.67853725,105.7201 0.89278156,105.7266 0.90168619,105.7332 0.58929145,105.7397 0.69646788,105.7462 0.52675611,105.7528 0.25887415,105.7593 0.30357903,105.7658 0.57144457,105.7724 0.60717636,105.7789 0.52675694,105.7854 0.39280248,105.7919 0.30360404,105.7985 0.44650799,105.8050 0.5446589,105.8115 0.49995133,105.8181 0.33034745,105.8246 0.2499793,105.8311 0.22318803,105.8377 0.16966963,105.8442 0.32148677,105.8507 0.60722554,105.8573 0.71432906,105.8638 0.55348474,105.8703 0.30348149,105.8769 0.27680144,105.8834 0.38398954,105.8899 0.2589936,105.8965 0.57147509,105.9030 0.5177471,105.9095 0.11597278,105.9161 0.053601302,105.9226 0.24999127,105.9292 0.66961175,105.9357 0.64284849,105.9422 0.49108666,105.9488 0.69651037,105.9553 0.84838277,105.9618 0.88396436,105.9684 0.74093568,105.9749 0.49991608,105.9814 0.41966349,105.9880 0.59830201,105.9945 0.83930635,106.0011 0.75882298,106.0076 0.39280611,106.0141 0.71431029,106.0207 0.87495595,106.0272 0.74995625,106.0337 0.81250799,106.0403 0.98230124,106.0468 1.2234563,106.0534 1.2233163,106.0599 1.2409083,106.0664 1.2232158,106.0730 3.4734428,106.0795 13.911403,106.0861 22.920313,106.0926 21.553158,106.0991 12.633307,106.1057 5.4728913,106.1122 3.044328,106.1188 1.5087044,106.1253 0.74107188,106.1319 0.72329432,106.1384 0.47319579,106.1449 0.24994799,106.1515 0.22319706,106.1580 0.47325572,106.1646 0.69646519,106.1711 0.4999719,106.1777 0.35710621,106.1842 0.45531192,106.1907 0.41074735,106.1973 0.35719684,106.2038 0.27678296,106.2104 0.33037543,106.2169 0.54459959,106.2235 0.84825408,106.2300 1.1608466,106.2366 1.3928297,106.2431 1.3035396,106.2496 1.0000767,106.2562 0.68743175,106.2627 0.24096565,106.2693 0.15179874,106.2758 0.19638847,106.2824 0.29462761,106.2889 0.58042341,106.2955 0.99113935,106.3020 0.93745786,106.3086 0.36599794,106.3151 0.23224071,106.3217 0.55363274,106.3282 0.81245285,106.3348 0.6874873,106.3413 0.40179458,106.3478 0.33922094,106.3544 0.46422094,106.3609 0.53573453,106.3675 0.43752751,106.3740 0.45540348,106.3806 0.56246787,106.3871 0.2767185,106.3937 0.17858012,106.4002 0.25895751,106.4068 0.3660886,106.4133 0.24106778,106.4199 0.21427789,106.4264 0.1696094,106.4330 0.062482473,106.4395 0.16967294,106.4461 0.27683705,106.4527 0.55372155,106.4592 1.0537231,106.4658 1.2143748,106.4723 1.2768632,106.4789 1.0266305,106.4854 0.53546745,106.4920 0.33922243,106.4985 0.499955,106.5051 0.36601922,106.5116 0.41966352,106.5182 0.49998316,106.5247 0.15184304,106.5313 0.21447091,106.5378 0.6607728,106.5444 0.77663308,106.5510 0.52666336,106.5575 0.4999986,106.5641 0.41962489,106.5706 0.2321354,106.5772 0.25892416,106.5837 0.28571072,106.5903 0.3571617,106.5968 0.3482531,106.6034 0.2143167,106.6100 0.39282399,106.6165 0.48210621,106.6231 0.58032733,106.6296 0.66069883,106.6362 0.48225451,106.6427 0.23219454,106.6493 0.1784921,106.6559 0.25889769,106.6624 0.44639513,106.6690 0.5446437,106.6755 0.66972202,106.6821 0.43754721,106.6886 0.32138833,106.6952 0.374937,106.7018 0.33928105,106.7083 0.33931834,106.7149 0.57142448,106.7214 0.75885051,106.7280 0.72317988,106.7346 0.83940852,106.7411 0.88404018,106.7477 1.0267731,106.7542 0.95529598,106.7608 0.66959053,106.7674 0.82143933,106.7739 1.098196,106.7805 1.1159761,106.7871 0.80361265,106.7936 0.68766612,106.8002 0.54463518,106.8067 0.33028001,106.8133 0.33033696,106.8199 0.46431684,106.8264 0.66974252,106.8330 0.73219651,106.8396 0.4820579,106.8461 0.26781437,106.8527 0.31249911,106.8593 0.41078049,106.8658 0.96440935,106.8724 1.1160319,106.8789 0.6517024,106.8855 0.19635782,106.8921 0.24994564,106.8986 0.60708982,106.9052 0.91071713,106.9118 0.73222649,106.9183 0.83037901,106.9249 0.73216671,106.9315 0.49110487,106.9380 0.60709971,106.9446 1.2588902,106.9512 1.571494,106.9577 1.5804857,106.9643 1.8571581,106.9709 1.7498606,106.9774 0.81242555,106.9840 1.0536022,106.9906 1.6965276,106.9971 2.0984216,107.0037 2.3392165,107.0103 1.9730002,107.0169 2.4108272,107.0234 4.9112973,107.0300 8.8845873,107.0366 13.545759,107.0431 23.456707,107.0497 53.381092,107.0563 275.07993,107.0628 911.21857,107.0694 1338.4305,107.0760 1062.5885,107.0826 465.64505,107.0891 168.60367,107.0957 136.23239,107.1023 133.60513,107.1088 109.21912,107.1154 61.11158,107.1220 22.461782,107.1286 6.9367013,107.1351 4.5803819,107.1417 2.9373879,107.1483 2.05357,107.1549 1.7588936,107.1614 1.3125798,107.1680 1.3215536,107.1746 1.2768167,107.1811 1.1874381,107.1877 0.991014,107.1943 1.4552397,107.2009 1.3928235,107.2074 0.96443331,107.2140 1.0537285,107.2206 1.1249095,107.2272 0.8747887,107.2337 0.34827957,107.2403 0.88409108,107.2469 1.1160659,107.2535 1.017688,107.2601 0.77669764,107.2666 0.60711277,107.2732 0.48210388,107.2798 0.42865756,107.2864 0.22326744,107.2929 0.3214283,107.2995 0.85720366,107.3061 1.6249783,107.3127 1.375017,107.3192 0.99111658,107.3258 0.53566521,107.3324 0.41955331,107.3390 0.39278787,107.3456 0.52681512,107.3521 0.62505639,107.3587 0.68754685,107.3653 0.7053619,107.3719 0.47323886,107.3785 0.58944976,107.3850 1.1338829,107.3916 1.0355853,107.3982 1.1339794,107.4048 1.1606392,107.4114 1.0266279,107.4179 0.8838827,107.4245 0.67866564,107.4311 0.42862993,107.4377 0.55364627,107.4443 0.9286505,107.4509 0.89280897,107.4574 0.59821892,107.4640 0.73213047,107.4706 0.85702139,107.4772 0.59820789,107.4838 0.36614749,107.4904 0.40177488,107.4969 0.58038729,107.5035 0.71429151,107.5101 0.76786613,107.5167 0.64284122,107.5233 0.32140538,107.5299 0.44644007,107.5364 0.54473132,107.5430 0.73229283,107.5496 0.75892991,107.5562 0.77673614,107.5628 0.52665287,107.5694 0.2320164,107.5760 0.23216011,107.5825 0.58937401,107.5891 0.77680051,107.5957 0.78559828,107.6023 0.57136071,107.6089 0.60716325,107.6155 0.41072211,107.6221 0.34822002,107.6287 0.36606717,107.6352 0.17864287,107.6418 0.52684301,107.6484 0.96426386,107.6550 0.90173686,107.6616 0.5803023,107.6682 0.37502354,107.6748 0.51793432,107.6814 0.39287511,107.6880 0.26780131,107.6945 0.3749485,107.7011 0.37500271,107.7077 0.29465914,107.7143 0.18747011,107.7209 0.17860225,107.7275 0.33929846,107.7341 0.27675524,107.7407 0.3036322,107.7473 0.34824422,107.7539 0.46421364,107.7605 0.91067564,107.7671 0.80365103,107.7736 0.64291954,107.7802 0.61608738,107.7868 0.87497741,107.7934 0.80354363,107.8000 0.54463285,107.8066 0.73212767,107.8132 0.90183312,107.8198 1.0806414,107.8264 1.4197704,107.8330 1.3478876,107.8396 0.80339843,107.8462 0.55361497,107.8528 0.46419454,107.8594 0.73205245,107.8660 1.107155,107.8726 1.1161076,107.8791 0.73221684,107.8857 0.26788896,107.8923 0.18747331,107.8989 0.28579935,107.9055 0.44656715,107.9121 0.55358058,107.9187 0.4910183,107.9253 0.5267759,107.9319 0.82139474,107.9385 0.67848772,107.9451 0.31245691,107.9517 0.17857413,107.9583 0.4018307,107.9649 0.5714342,107.9715 0.78568161,107.9781 1.2053138,107.9847 1.48219,107.9913 1.3661741,107.9979 0.68743652,108.0045 0.40173712,108.0111 0.75007451,108.0177 0.8750639,108.0243 0.88398081,108.0309 1.3034991,108.0375 2.0177469,108.0441 3.0895596,108.0507 4.6345406,108.0573 14.278681,108.0639 58.896351,108.0705 112.23501,108.0771 120.05308,108.0837 98.96769,108.0903 211.0894,108.0969 456.04324,108.1035 529.09155,108.1101 341.72922,108.1167 119.60285,108.1233 40.916821,108.1299 26.284794,108.1365 17.195286,108.1431 8.9638176,108.1497 4.6604571,108.1563 2.2943778,108.1629 1.3481907,108.1695 0.72328705,108.1762 0.69641316,108.1828 0.62499619,108.1894 0.37502199,108.1960 0.49116546,108.2026 0.93750829,108.2092 1.008888,108.2158 0.74116623,108.2224 0.50893873,108.2290 0.49986461,108.2356 0.83928829,108.2422 0.70545381,108.2488 0.72323471,108.2554 0.63382995,108.2620 0.64275682,108.2686 0.98215854,108.2752 1.0089165,108.2819 0.91959423,108.2885 0.91073698,108.2951 1.0625424,108.3017 0.77679169,108.3083 1.0982349,108.3149 1.3482224,108.3215 1.3035778,108.3281 0.74105352,108.3347 0.28579256,108.3413 0.49119946,108.3479 0.77676255,108.3546 0.63381541,108.3612 0.22310187,108.3678 0.3303822,108.3744 0.72321856,108.3810 0.8570801,108.3876 0.69645494,108.3942 0.32144466,108.4008 0.50891674,108.4074 1.0268686,108.4141 1.3571852,108.4207 1.3928076,108.4273 1.5179242,108.4339 1.3482569,108.4405 0.99105877,108.4471 0.92870486,108.4537 0.96438605,108.4603 0.96411747,108.4670 0.95515829,108.4736 0.82145059,108.4802 0.99119246,108.4868 0.66970879,108.4934 0.41061571,108.5000 0.16953902,108.5066 0.21433528,108.5133 0.44644418,108.5199 0.34815463,108.5265 0.39282992,108.5331 0.78569353,108.5397 1.0892895,108.5463 0.95536697,108.5529 0.66066629,108.5596 0.62498647,108.5662 0.57145226,108.5728 0.45543861,108.5794 0.74112338,108.5860 0.91073084,108.5926 0.84822351,108.5993 0.58924162,108.6059 0.48225355,108.6125 0.78587568,108.6191 0.90183467,108.6257 0.77663475,108.6324 0.47304961,108.6390 0.42857119,108.6456 0.47316527,108.6522 0.65175629,108.6588 0.72325647,108.6654 0.52678818,108.6721 0.37496024,108.6787 0.14284615,108.6853 0.098231152,108.6919 0.29470569,108.6986 0.53580719,108.7052 0.72320527,108.7118 0.56241333,108.7184 0.21427163,108.7250 0.19641326,108.7317 0.2856417,108.7383 0.3036584,108.7449 0.58058226,108.7515 1.0000174,108.7581 0.99088317,108.7648 0.51775199,108.7714 0.24111405,108.7780 0.69645518,108.7846 1.080291,108.7913 0.9106642,108.7979 0.67863548,108.8045 0.59829432,108.8111 1.2857605,108.8178 1.8662922,108.8244 1.7323334,108.8310 1.267688,108.8376 0.91945761,108.8443 0.78564155,108.8509 0.67847878,108.8575 0.48212847,108.8641 0.27686271,108.8708 0.47327301,108.8774 0.58030987,108.8840 0.55351788,108.8906 0.66070259,108.8973 0.74106914,108.9039 0.4375959,108.9105 0.69653815,108.9171 0.67846745,108.9238 0.29450628,108.9304 0.14294685,108.9370 0.59828693,108.9437 0.7767148,108.9503 0.81239802,108.9569 0.76779979,108.9635 0.74114549,108.9702 0.96436626,108.9768 1.267856,108.9834 1.2053343,108.9901 0.66962105,108.9967 0.36605737,109.0033 0.38391271,109.0099 0.70537913,109.0166 0.83935529,109.0232 0.7499705,109.0298 1.1071049,109.0365 1.7412542,109.0431 2.5806229,109.0497 2.8841166,109.0564 2.8393419,109.0630 4.6430125,109.0696 10.287046,109.0763 25.171528,109.0829 40.607586,109.0895 47.008419,109.0961 56.018089,109.1028 67.402473,109.1094 68.509148,109.1160 63.195549,109.1227 50.248543,109.1293 31.39159,109.1359 12.767043,109.1426 5.2228065,109.1492 3.2495806,109.1559 2.133961,109.1625 1.1698269,109.1691 1.0802921,109.1758 0.86593574,109.1824 0.62497216,109.1890 0.33037448,109.1957 0.40177935,109.2023 0.41969633,109.2089 0.73221105,109.2156 0.71429586,109.2222 0.62496489,109.2288 0.53567874,109.2355 0.49108174,109.2421 0.62500006,109.2488 0.66067868,109.2554 0.46426696,109.2620 0.54459864,109.2687 0.79462385,109.2753 0.60719746,109.2819 0.75897676,109.2886 0.94647783,109.2952 0.8394528,109.3019 0.98224837,109.3085 1.1426859,109.3151 0.93734396,109.3218 0.69642198,109.3284 0.55359358,109.3351 0.44643268,109.3417 0.2678172,109.3483 0.29458353,109.3550 0.51785445,109.3616 0.58041656,109.3683 0.70537555,109.3749 0.57138991,109.3815 0.30363059,109.3882 0.34838775,109.3948 0.78575653,109.4015 0.83019352,109.4081 0.33031693,109.4148 0.26797289,109.4214 0.59825462,109.4280 0.74096835,109.4347 0.22313957,109.4413 0.36611298,109.4480 0.58039516,109.4546 0.90184975,109.4613 0.85720164,109.4679 0.51782876,109.4745 0.27668157,109.4812 0.33920032,109.4878 0.28571042,109.4945 0.22320592,109.5011 0.49102852,109.5078 0.59820223,109.5144 0.58930492,109.5211 0.41073579,109.5277 0.30359092,109.5343 0.42860627,109.5410 0.42857251,109.5476 0.63390654,109.5543 0.91967738,109.5609 0.87505043,109.5676 0.43749857,109.5742 0.46419957,109.5809 0.48211712,109.5875 0.60722333,109.5942 0.66964895,109.6008 0.46426061,109.6075 0.40178564,109.6141 0.33032712,109.6208 0.10713004,109.6274 0.19648226,109.6341 0.45538804,109.6407 0.62495625,109.6474 0.7320618,109.6540 0.87497085,109.6607 0.61608404,109.6673 0.60715574,109.6740 1.1071366,109.6806 1.3661808,109.6873 1.1519266,109.6939 0.6606372,109.7006 0.22312686,109.7072 0.21427754,109.7139 0.46426439,109.7205 0.41967148,109.7272 0.27680698,109.7338 0.11602909,109.7405 0.1696192,109.7471 0.32147071,109.7538 0.28570101,109.7604 0.11606039,109.7671 0.27682412,109.7737 0.30354699,109.7804 0.17854059,109.7870 0.12500651,109.7937 0.05356786,109.8004 0.15177724,109.8070 0.2321694,109.8137 0.29469445,109.8203 0.29470989,109.8270 0.32141504,109.8336 0.3123872,109.8403 0.5713678,109.8469 0.55360198,109.8536 0.50893974,109.8602 0.50894028,109.8669 0.64290774,109.8736 0.69655001,109.8802 0.77684927,109.8869 0.58919984,109.8935 0.41062814,109.9002 0.52671158,109.9068 1.0088161,109.9135 1.2232245,109.9202 0.97334528,109.9268 0.94655484,109.9335 0.81247532,109.9401 0.48204249,109.9468 0.24115832,109.9534 0.57151073,109.9601 0.6964184,109.9668 0.76781809,109.9734 0.80351102,109.9801 0.66067076,109.9867 0.28574497,109.9934 0.25895986,110.0001 0.30353525,110.0067 0.55350977,110.0134 0.52677262,110.0200 0.50003761,110.0267 0.85717297,110.0334 1.1071755,110.0400 1.160755,110.0467 1.4553837,110.0534 2.0892749,110.0600 2.3214648,110.0667 7.8318596,110.0733 27.163191,110.0800 40.875702,110.0867 34.881832,110.0933 18.8113,110.1000 25.246675,110.1067 107.2086,110.1133 219.91707,110.1200 235.05537,110.1266 138.56047,110.1333 45.244717,110.1400 15.097222,110.1466 8.2227583,110.1533 5.1070561,110.1600 4.1695457,110.1666 2.1871383,110.1733 0.83003187,110.1800 0.90181458,110.1866 0.79478747,110.1933 0.66969478,110.2000 0.65177375,110.2066 0.66958368,110.2133 0.55355197,110.2200 0.41071555,110.2266 0.33033118,110.2333 0.37502459,110.2400 0.55358082,110.2466 0.66957313,110.2533 0.55353093,110.2600 0.42857385,110.2666 0.37502304,110.2733 0.27680579,110.2800 0.24107666,110.2866 0.47320503,110.2933 0.84828204,110.3000 0.77686703,110.3066 0.51777714,110.3133 0.2231212,110.3200 0.34825483,110.3267 0.60722339,110.3333 0.62500995,110.3400 0.37490544,110.3467 0.41959134,110.3533 0.75009149,110.3600 0.77695882,110.3667 1.0357758,110.3733 0.96419352,110.3800 0.70522708,110.3867 0.39282247,110.3934 0.53576201,110.4000 0.76777261,110.4067 1.0892118,110.4134 0.84825569,110.4201 0.59827816,110.4267 0.52680719,110.4334 0.34819984,110.4401 0.37501127,110.4467 0.2678346,110.4534 0.24996559,110.4601 0.21430385,110.4668 0.16075586,110.4734 0.27678287,110.4801 0.4553034,110.4868 0.47320578,110.4935 0.2768245,110.5001 0.38394022,110.5068 0.51784879,110.5135 0.35711941,110.5202 0.089302488,110.5268 0.15185045,110.5335 0.56250811,110.5402 0.56244147,110.5469 0.33033496,110.5536 0.26786575,110.5602 0.27676174,110.5669 0.08034347,110.5736 0.14285491,110.5803 0.36614248,110.5869 0.57146496,110.5936 0.8570599,110.6003 0.81247729,110.6070 0.51795048,110.6137 0.91077405,110.6203 0.93743545,110.6270 0.6249544,110.6337 0.33930114,110.6404 0.37503475,110.6470 0.63393486,110.6537 0.62497628,110.6604 0.68748158,110.6671 0.68750417,110.6738 0.91072166,110.6804 0.90172523,110.6871 0.5981918,110.6938 0.60719186,110.7005 0.69650698,110.7072 0.73216498,110.7139 0.56241745,110.7205 0.77673018,110.7272 0.61608082,110.7339 0.22318646,110.7406 0.42851081,110.7473 0.58931911,110.7539 0.4286446,110.7606 0.32158467,110.7673 0.58939177,110.7740 0.52672881,110.7807 0.37492755,110.7874 0.24993314,110.7940 0.18742013,110.8007 0.34817863,110.8074 0.40181285,110.8141 0.41073018,110.8208 0.27679548,110.8275 0.58041871,110.8342 0.74999809,110.8408 0.65171087,110.8475 0.3839229,110.8542 0.36607721,110.8609 0.25000185,110.8676 0.18753777,110.8743 0.21428573,110.8810 0.1160413,110.8876 0.22323444,110.8943 0.83922917,110.9010 1.1160389,110.9077 1.0804458,110.9144 0.81252199,110.9211 0.38391286,110.9278 0.2678484,110.9345 0.11603937,110.9411 0.17859218,110.9478 0.34825253,110.9545 0.63387859,110.9612 0.73208779,110.9679 0.83040732,110.9746 0.71434587,110.9813 0.85716766,110.9880 1.0268297,110.9947 1.0534985,111.0014 1.4194528,111.0080 1.803648,111.0147 2.9199355,111.0214 4.8483973,111.0281 6.2769217,111.0348 6.8843689,111.0415 8.8659306,111.0482 23.798376,111.0549 102.52852,111.0616 203.91757,111.0683 217.32564,111.0750 135.2764,111.0817 53.924561,111.0883 36.269344,111.0950 54.849983,111.1017 65.927811,111.1084 54.810452,111.1151 39.418671,111.1218 30.991049,111.1285 29.026567,111.1352 26.543825,111.1419 19.418442,111.1486 9.2580652,111.1553 2.348105,111.1620 1.0178894,111.1687 0.92839724,111.1754 0.68743485,111.1821 0.47322994,111.1888 0.49991885,111.1955 0.74997199,111.2022 1.3125956,111.2089 1.0625138,111.2156 0.61596632,111.2222 0.4286204,111.2289 0.84840566,111.2356 1.071501,111.2423 1.0265976,111.2490 0.75875598,111.2557 0.65181303,111.2624 0.42862087,111.2691 0.26792055,111.2758 0.33933488,111.2825 0.38390827,111.2892 0.49997419,111.2959 0.41067836,111.3026 0.17852449,111.3093 0.33034888,111.3160 0.30357936,111.3227 0.20536943,111.3294 0.45533991,111.3361 0.52676862,111.3428 0.67862254,111.3495 0.49110141,111.3562 0.5267812,111.3629 0.55355823,111.3696 0.23214425,111.3763 0.21426249,111.3830 0.40170923,111.3897 0.48212817,111.3964 0.59825867,111.4031 0.22324014,111.4098 0.10718369,111.4165 0.36619046,111.4233 0.75009215,111.4300 0.7499491,111.4367 0.55359942,111.4434 0.99993116,111.4501 0.83920521,111.4568 0.59828389,111.4635 0.48212272,111.4702 0.5177992,111.4769 0.33919415,111.4836 0.49997577,111.4903 0.52685142,111.4970 0.48222262,111.5037 0.48212186,111.5104 0.57139426,111.5171 0.37505674,111.5238 0.49105659,111.5305 0.48207447,111.5372 0.2588926,111.5439 0.27677712,111.5506 0.24109764,111.5574 0.17859468,111.5641 0.14287971,111.5708 0.36601201,111.5775 0.6428104,111.5842 0.68759495,111.5909 0.83044595,111.5976 0.7142731,111.6043 0.59811914,111.6110 0.47319746,111.6177 0.41074291,111.6244 0.27677563,111.6311 0.26788732,111.6379 0.41975436,111.6446 0.62497854,111.6513 0.64284545,111.6580 0.92866987,111.6647 0.88381201,111.6714 0.51774216,111.6781 0.48222318,111.6848 0.58039635,111.6915 0.67852652,111.6982 0.6428737,111.7050 1.0893387,111.7117 1.1339071,111.7184 0.83921236,111.7251 0.49996403,111.7318 0.50001341,111.7385 0.42857212,111.7452 0.31246695,111.7519 0.25891337,111.7587 0.39287183,111.7654 0.33931613,111.7721 0.17861728,111.7788 0.41081938,111.7855 0.59822118,111.7922 0.32131222,111.7989 0.062451441,111.8057 0.089295998,111.8124 0.1786456,111.8191 0.4822996,111.8258 1.2500561,111.8325 1.5980673,111.8392 0.95520294,111.8459 0.70532811,111.8527 0.89286023,111.8594 0.91073132,111.8661 0.91974634,111.8728 0.81259316,111.8795 0.79472435,111.8862 0.77665436,111.8930 0.67838383,111.8997 0.74111831,111.9064 1.0537156,111.9131 1.3661069,111.9198 1.2051836,111.9266 0.81246179,111.9333 0.85720485,111.9400 1.1428832,111.9467 1.0178893,111.9534 0.9285928,111.9601 0.95536441,111.9669 0.90181082,111.9736 0.54462904,111.9803 0.30350199,111.9870 0.41967374,111.9937 1.4196796,112.0005 2.2589259,112.0072 1.6519738,112.0139 1.7590761,112.0206 1.5175887,112.0273 1.56233,112.0341 2.1342118,112.0408 2.8221071,112.0475 6.0183845,112.0542 12.910996,112.0610 25.358065,112.0677 38.340519,112.0744 59.334503,112.0811 206.65906,112.0878 717.06824,112.0946 1149.3657,112.1013 994.4375,112.1080 475.32446,112.1147 139.74092,112.1215 68.365578,112.1282 53.052235,112.1349 34.524845,112.1416 17.793444,112.1484 8.383359,112.1551 4.6875758,112.1618 3.2411213,112.1685 2.428658,112.1753 1.616022,112.1820 1.0801713,112.1887 0.57139409,112.1954 0.7589075,112.2022 0.83919185,112.2089 0.6875034,112.2156 0.6964429,112.2223 0.80364597,112.2291 1.3216137,112.2358 1.455371,112.2425 0.95519823,112.2493 0.43736884,112.2560 0.82135838,112.2627 0.97336978,112.2694 0.90183461,112.2762 0.79455328,112.2829 0.91077369,112.2896 0.68746293,112.2964 0.72316349,112.3031 0.68757427,112.3098 0.59821922,112.3165 0.53567237,112.3233 0.61608648,112.3300 0.91081464,112.3367 0.8304103,112.3435 0.66063309,112.3502 0.66066641,112.3569 0.58037502,112.3637 0.31252497,112.3704 0.41961241,112.3771 0.46425661,112.3839 0.27679169,112.3906 0.57139206,112.3973 0.93757486,112.4041 1.0804386,112.4108 1.1695417,112.4175 0.63385832,112.4243 0.40178275,112.4310 0.44647053,112.4377 0.37503704,112.4445 0.40179959,112.4512 0.43756056,112.4579 0.41069531,112.4647 0.5981369,112.4714 0.56248546,112.4781 0.48213202,112.4849 0.33942541,112.4916 0.90197504,112.4983 0.99113226,112.5051 0.88373089,112.5118 0.51773405,112.5185 0.44645604,112.5253 0.27669349,112.5320 0.35714272,112.5387 0.35715318,112.5455 0.794671,112.5522 1.4464817,112.5590 1.1875688,112.5657 0.86604732,112.5724 0.52674216,112.5792 0.3840003,112.5859 0.33028683,112.5926 0.15171464,112.5994 0.2590206,112.6061 0.37506062,112.6129 0.48207524,112.6196 0.56240928,112.6263 0.77673882,112.6331 0.83038533,112.6398 0.78584701,112.6466 0.46433154,112.6533 0.29459286,112.6600 0.2856442,112.6668 0.41957757,112.6735 0.67854851,112.6803 0.96431977,112.6870 0.96431768,112.6937 0.80356705,112.7005 0.4196561,112.7072 0.25894928,112.7140 0.22323409,112.7207 0.41969413,112.7275 0.57153881,112.7342 0.92864609,112.7409 1.1427559,112.7477 0.72312367,112.7544 0.43748307,112.7612 0.42857936,112.7679 0.56250286,112.7747 0.7231577,112.7814 0.49994954,112.7881 0.33033976,112.7949 0.47319546,112.8016 0.76789314,112.8084 0.62508821,112.8151 0.46428248,112.8219 0.37494782,112.8286 0.96430522,112.8354 1.0625141,112.8421 0.91067111,112.8488 0.8303923,112.8556 0.65187973,112.8623 0.55353004,112.8691 0.37489447,112.8758 0.58928555,112.8826 0.66071624,112.8893 0.35713774,112.8961 0.58927101,112.9028 1.1428632,112.9096 1.1874856,112.9163 0.95532531,112.9231 0.61610872,112.9298 0.33046132,112.9366 0.50006813,112.9433 0.58033371,112.9501 0.41955513,112.9568 0.1070895,112.9636 0.02681027,112.9703 0.16967225,112.9771 0.5625509,112.9838 0.78568554,112.9906 0.84815043,112.9973 1.0892893,113.0041 0.53572279,113.0108 0.08035817,113.0176 0.053540975,113.0243 0.48205686,113.0311 1.205272,113.0378 2.3754096,113.0446 3.6699431,113.0513 4.2499394,113.0581 4.9463243,113.0648 11.706551,113.0716 34.555622,113.0783 58.840595,113.0851 68.689873,113.0918 87.44944,113.0986 99.303024,113.1053 78.683037,113.1121 38.67535,113.1188 16.758282,113.1256 11.714129,113.1323 7.8923373,113.1391 4.4101691,113.1459 2.5533974,113.1526 1.4553459,113.1594 1.4018638,113.1661 1.0446762,113.1729 0.58027327,113.1796 0.37493512,113.1864 0.26789767,113.1931 0.40187082,113.1999 0.53575367,113.2067 0.7499612,113.2134 0.89278138,113.2202 0.87494195,113.2269 0.53574985,113.2337 0.49111512,113.2404 0.97315228,113.2472 1.2321192,113.2540 0.86609948,113.2607 0.77683651,113.2675 0.74109066,113.2742 0.77684307,113.2810 0.74114722,113.2878 0.65170854,113.2945 0.44631323,113.3013 0.1606636,113.3080 0.33924389,113.3148 0.66065127,113.3215 0.98216057,113.3283 0.88404894,113.3351 0.72331524,113.3418 0.43753266,113.3486 0.49995774,113.3554 0.29456499,113.3621 0.25001153,113.3689 0.41968352,113.3756 0.38394397,113.3824 0.54465544,113.3892 0.93749553,113.3959 1.0267911,113.4027 0.96423882,113.4094 0.87494558,113.4162 0.75891459,113.4230 0.63397062,113.4297 0.40177196,113.4365 0.32137743,113.4433 0.36612374,113.4500 0.48229194,113.4568 0.74117345,113.4636 0.84807032,113.4703 0.54453164,113.4771 0.33929801,113.4838 0.49100876,113.4906 0.50890958,113.4974 0.41976365,113.5041 0.69647324,113.5109 0.75887191,113.5177 0.56249028,113.5244 0.5625475,113.5312 0.96431887,113.5380 1.0624485,113.5447 0.65172547,113.5515 0.36604914,113.5583 0.31251064,113.5650 0.34823015,113.5718 0.24105079,113.5786 0.2321298,113.5853 0.33037144,113.5921 0.23214807,113.5989 0.33927727,113.6056 0.26788685,113.6124 0.41084832,113.6192 0.77684778,113.6260 0.856996,113.6327 0.84809315,113.6395 0.80365652,113.6463 0.9733302,113.6530 1.0981877,113.6598 1.026693,113.6666 0.78565842,113.6733 0.48212498,113.6801 0.49112275,113.6869 0.59827942,113.6937 0.5981974,113.7004 0.68745297,113.7072 0.58033901,113.7140 0.41963243,113.7207 0.36607358,113.7275 0.36614034,113.7343 0.41967091,113.7411 0.55348712,113.7478 0.49103805,113.7546 0.29467446,113.7614 0.071412936,113.7681 0.026845139,113.7749 0.16974612,113.7817 0.49106413,113.7885 0.72318679,113.7952 0.6338644,113.8020 0.21422867,113.8088 0.14283924,113.8156 0.1786186,113.8223 0.45542789,113.8291 0.68744689,113.8359 0.59817964,113.8427 0.47322783,113.8494 0.23216185,113.8562 0.25897524,113.8630 0.31251508,113.8698 0.28566417,113.8765 0.31252846,113.8833 0.50002676,113.8901 0.43746775,113.8969 0.3303228,113.9037 0.15175793,113.9104 0.2321739,113.9172 0.43751067,113.9240 0.41964808,113.9308 0.55355883,113.9375 0.59817642,113.9443 0.46427372,113.9511 0.39289457,113.9579 0.57146472,113.9647 0.33039209,113.9714 0.1875145,113.9782 0.24994874,113.9850 0.51778132,113.9918 0.57139468,113.9986 0.54466689,114.0053 0.55363917,114.0121 0.83048677,114.0189 1.1517235,114.0257 1.2587683,114.0325 1.0715556,114.0392 1.3127077,114.0460 1.7946543,114.0528 1.9195966,114.0596 2.2771649,114.0664 5.2773271,114.0732 10.464599,114.0799 16.76759,114.0867 19.419352,114.0935 32.316299,114.1003 125.05561,114.1071 279.25778,114.1138 310.36227,114.1206 192.88249,114.1274 63.189545,114.1342 20.507523,114.1410 15.276663,114.1478 10.884211,114.1546 6.0622783,114.1613 2.9105065,114.1681 1.8299998,114.1749 1.0980066,114.1817 0.87501889,114.1885 1.2053372,114.1953 1.2857546,114.2021 1.035749,114.2088 0.64276224,114.2156 0.58923048,114.2224 0.37501642,114.2292 0.2678802,114.2360 0.19651923,114.2428 0.51797289,114.2496 0.91074705,114.2563 0.99991596,114.2631 0.69627416,114.2699 0.66961682,114.2767 0.46432021,114.2835 0.36602852,114.2903 0.35714349,114.2971 0.38401076,114.3039 0.27677676,114.3107 0.27669483,114.3174 0.30357432,114.3242 0.24111037,114.3310 0.43758363,114.3378 0.55361098,114.3446 0.43739888,114.3514 0.43746668,114.3582 0.41073447,114.3650 0.33033901,114.3718 0.33927161,114.3786 0.23220766,114.3854 0.4287304,114.3921 0.76778668,114.3989 0.49096379,114.4057 0.33038205,114.4125 0.40176186,114.4193 0.54468811,114.4261 0.49107152,114.4329 0.45526987,114.4397 0.36606175,114.4465 0.41082114,114.4533 0.41077611,114.4601 0.41060671,114.4669 0.38384339,114.4737 0.39290839,114.4805 0.27681729,114.4873 0.080316208,114.4940 0.18746023,114.5008 0.48214766,114.5076 0.49109763,114.5144 0.33037362,114.5212 0.12502584,114.5280 0.1875286,114.5348 0.48203412,114.5416 0.84811872,114.5484 0.95539868,114.5552 0.76791793,114.5620 0.54471725,114.5688 0.56255692,114.5756 0.49998084,114.5824 0.30355492,114.5892 0.23221496,114.5960 0.39285824,114.6028 0.41954535,114.6096 0.2053107,114.6164 0.18753038,114.6232 0.47327191,114.6300 0.43746403,114.6368 0.48205262,114.6436 0.48213556,114.6504 0.27681032,114.6572 0.16965152,114.6640 0.25000161,114.6708 0.25889185,114.6776 0.50001341,114.6844 0.42861563,114.6912 0.27682653,114.6980 0.43753442,114.7048 0.40182206,114.7116 0.3660652,114.7184 0.23209032,114.7252 0.33926871,114.7320 0.19640258,114.7388 0.13388987,114.7456 0.38397792,114.7524 0.64297134,114.7592 0.62501091,114.7660 0.52667415,114.7728 0.43741137,114.7796 0.76788282,114.7864 1.2143043,114.7932 0.93747473,114.8000 0.4017984,114.8068 0.33931589,114.8136 0.45539334,114.8204 0.58041483,114.8272 0.64293098,114.8340 0.83036315,114.8408 0.91958106,114.8477 0.9195407,114.8545 0.95545971,114.8613 1.0091182,114.8681 0.72311133,114.8749 0.60702342,114.8817 0.70535666,114.8885 0.55354029,114.8953 0.71424431,114.9021 0.64292896,114.9089 0.4643335,114.9157 0.59816509,114.9225 0.49102926,114.9293 0.36608744,114.9361 0.232136,114.9430 0.12498985,114.9498 0.26786143,114.9566 0.55357683,114.9634 0.66074693,114.9702 0.60714287,114.9770 0.53577828,114.9838 1.1339859,114.9906 1.776679,114.9974 1.4909271,115.0042 1.2410558,115.0110 1.3127816,115.0179 3.4022267,115.0247 5.4377089,115.0315 4.4192786,115.0383 3.2765236,115.0451 10.090399,115.0519 26.162603,115.0587 43.941486,115.0655 86.92424,115.0723 125.24053,115.0792 112.53092,115.0860 60.112064,115.0928 23.168247,115.0996 17.920341,115.1064 26.019064,115.1132 31.098135,115.1200 25.319901,115.1268 12.373796,115.1337 3.7141812,115.1405 1.5713798,115.1473 1.2142426,115.1541 1.580336,115.1609 1.732078,115.1677 1.1607397,115.1745 0.74114925,115.1814 0.59832352,115.1882 0.75896531,115.1950 0.78556985,115.2018 0.66065037,115.2086 0.68752199,115.2154 0.55358338,115.2223 0.47326341,115.2291 0.55366284,115.2359 0.82151377,115.2427 1.1696742,115.2495 1.0981303,115.2563 0.46415493,115.2632 0.22313383,115.2700 0.4910821,115.2768 0.87510031,115.2836 0.75895786,115.2904 0.34813216,115.2973 0.18743506,115.3041 0.28570762,115.3109 0.43747273,115.3177 0.63392359,115.3245 0.73218679,115.3313 0.66965824,115.3382 0.59821707,115.3450 1.0803545,115.3518 1.1428396,115.3586 0.91967577,115.3654 0.35715318,115.3723 0.28569871,115.3791 0.29466167,115.3859 0.30357534,115.3927 0.29464129,115.3996 0.48211938,115.4064 0.47319645,115.4132 0.51794702,115.4200 0.56252915,115.4268 0.38393587,115.4337 0.35711509,115.4405 0.37491861,115.4473 0.52686042,115.4541 0.86608499,115.4610 0.84810942,115.4678 0.85713613,115.4746 0.6518386,115.4814 0.66076666,115.4883 0.42857891,115.4951 0.22314925,115.5019 0.24108565,115.5087 0.54469049,115.5156 0.66075462,115.5224 0.71430403,115.5292 0.58031595,115.5360 0.59811395,115.5429 0.58926725,115.5497 0.50901747,115.5565 0.47325993,115.5633 0.6606679,115.5702 0.66065687,115.5770 0.5446288,115.5838 0.45539269,115.5906 0.96433771,115.5975 0.99104184,115.6043 0.5356763,115.6111 0.36605057,115.6180 0.35715738,115.6248 0.51782978,115.6316 1.0267276,115.6384 0.8125205,115.6453 0.32146311,115.6521 0.20536794,115.6589 0.25893852,115.6658 0.18751441,115.6726 0.13391931,115.6794 0.15178896,115.6862 0.11606709,115.6931 0.38403201,115.6999 0.68771565,115.7067 0.82137281,115.7136 0.52657008,115.7204 0.24995656,115.7272 0.30359665,115.7341 0.28571013,115.7409 0.41967779,115.7477 0.53572363,115.7546 0.71425575,115.7614 0.52673733,115.7682 0.36605477,115.7751 0.39289814,115.7819 0.50892001,115.7887 0.49996999,115.7956 0.44643098,115.8024 0.20538844,115.8092 0.26783997,115.8161 0.33937994,115.8229 0.50907671,115.8297 0.58028966,115.8366 0.55348849,115.8434 0.53570837,115.8502 0.36604333,115.8571 0.16958354,115.8639 0.25895119,115.8707 0.5536446,115.8776 1.1339153,115.8844 1.0624301,115.8912 0.75898683,115.8981 0.44652194,115.9049 0.42855835,115.9118 0.88392073,115.9186 1.2232283,115.9254 0.96421248,115.9323 0.70529926,115.9391 0.598306,115.9459 0.69646692,115.9528 0.52675307,115.9596 0.24110754,115.9665 0.32147446,115.9733 0.33924264,115.9801 0.40173933,115.9870 0.6696381,115.9938 0.90178794,116.0006 1.0355738,116.0075 0.97314394,116.0143 0.88403314,116.0212 0.70554483,116.0280 2.3842826,116.0348 4.8840895,116.0417 5.115664,116.0485 3.2317562,116.0554 4.4556003,116.0622 11.87603,116.0691 29.198805,116.0759 56.297646,116.0827 71.14357,116.0896 58.676239,116.0964 32.666973,116.1033 14.087647,116.1101 9.3755465,116.1169 24.173019,116.1238 45.912506,116.1306 45.971443,116.1375 24.595364,116.1443 6.4180193,116.1512 2.714067,116.1580 2.2053106,116.1649 1.2054174,116.1717 0.61618912,116.1785 0.58942413,116.1854 0.8214125,116.1922 0.53569138,116.1991 0.53569072,116.2059 0.49996075,116.2128 0.56255752,116.2196 0.68751001,116.2265 0.78566873,116.2333 0.80362731,116.2402 0.99123317,116.2470 1.0892926,116.2538 0.7230581,116.2607 0.50890303,116.2675 0.56252211,116.2744 0.65175009,116.2812 0.82139891,116.2881 0.95541006,116.2949 0.92868346,116.3018 1.0982312,116.3086 1.1874133,116.3155 0.96419394,116.3223 0.72319567,116.3292 0.42854789,116.3360 0.38389423,116.3429 0.24104568,116.3497 0.29462725,116.3566 0.40185937,116.3634 0.55362386,116.3703 0.7856344,116.3771 0.49109647,116.3840 0.285779,116.3908 0.72323048,116.3977 0.74995613,116.4045 0.63393939,116.4114 0.81257725,116.4182 0.58923894,116.4251 0.34813952,116.4319 0.39283746,116.4388 0.94646895,116.4456 1.2320888,116.4525 1.0802879,116.4593 0.6518259,116.4662 0.74115199,116.4731 0.73216337,116.4799 0.51781768,116.4868 0.38405839,116.4936 0.59824944,116.5005 0.82131368,116.5073 0.72320086,116.5142 0.56243724,116.5210 0.58031321,116.5279 0.39289498,116.5347 0.26785323,116.5416 0.26785702,116.5485 0.18751203,116.5553 0.13396245,116.5622 0.36622518,116.5690 0.94654429,116.5759 0.96421671,116.5827 0.5802089,116.5896 0.49102277,116.5964 0.68754971,116.6033 0.5892905,116.6102 0.36608633,116.6170 0.40176204,116.6239 0.18745494,116.6307 0.26785141,116.6376 0.31250802,116.6444 0.2411007,116.6513 0.27675492,116.6582 0.24998868,116.6650 0.2947363,116.6719 0.51792622,116.6787 0.73217624,116.6856 0.76783568,116.6925 0.85707361,116.6993 0.97320503,116.7062 0.660689,116.7130 0.27672997,116.7199 0.13389881,116.7268 0.12501445,116.7336 0.13392206,116.7405 0.01783332,116.7473 0.098217025,116.7542 0.16071142,116.7611 0.16974688,116.7679 0.553707,116.7748 0.76780307,116.7817 0.67841154,116.7885 0.39284998,116.7954 0.25904018,116.8022 0.25886297,116.8091 0.3392199,116.8160 0.7410875,116.8228 0.90183538,116.8297 0.62500846,116.8366 0.36598587,116.8434 0.2857005,116.8503 0.13398744,116.8572 0.17864847,116.8640 0.39294174,116.8709 0.61608773,116.8778 0.75886595,116.8846 0.72313339,116.8915 0.36601946,116.8983 0.16972291,116.9052 0.25010574,116.9121 0.33932629,116.9189 0.36600593,116.9258 0.33025923,116.9327 0.28570074,116.9395 0.4642939,116.9464 0.66069943,116.9533 0.46425405,116.9602 0.2857638,116.9670 0.4197289,116.9739 0.86605579,116.9808 1.4285792,116.9876 1.6607649,116.9945 1.4016812,117.0014 0.74096936,117.0082 0.73218477,117.0151 1.2590287,117.0220 1.7859077,117.0288 1.8839866,117.0357 1.848024,117.0426 2.115797,117.0494 2.499867,117.0563 2.9108527,117.0632 4.0183916,117.0701 7.696866,117.0769 19.805805,117.0838 43.904533,117.0907 53.607105,117.0975 39.578465,117.1044 17.774746,117.1113 7.8918576,117.1182 7.0802164,117.1250 7.2055373,117.1319 5.7497563,117.1388 2.972698,117.1457 1.3212965,117.1525 1.0358404,117.1594 1.017743,117.1663 0.60700381,117.1731 0.34822902,117.1800 0.41074899,117.1869 0.41966695,117.1938 0.16963129,117.2006 0.13392836,117.2075 0.4464356,117.2144 0.47320941,117.2213 0.5714345,117.2281 0.75892669,117.2350 0.88395303,117.2419 0.83030474,117.2488 0.62492287,117.2556 0.47325826,117.2625 0.27684143,117.2694 0.25895008,117.2763 0.31248614,117.2832 0.26783505,117.2900 0.15179153,117.2969 0.25892422,117.3038 0.51783735,117.3107 0.58929104,117.3175 0.56255335,117.3244 0.45539078,117.3313 0.67852098,117.3382 0.96428174,117.3451 0.85718673,117.3519 0.80360126,117.3588 0.6963976,117.3657 0.32136652,117.3726 0.16070972,117.3795 0.32147619,117.3863 0.38391009,117.3932 0.3660138,117.4001 0.49116579,117.4070 0.4911328,117.4139 0.29456928,117.4207 0.27675331,117.4276 0.46435922,117.4345 0.67865467,117.4414 0.87501472,117.4483 0.84812272,117.4551 0.68748093,117.4620 0.88404292,117.4689 1.3304218,117.4758 1.133821,117.4827 0.35702422,117.4896 0.26784539,117.4964 0.23214673,117.5033 0.33035716,117.5102 0.63391447,117.5171 0.91067189,117.5240 1.1964414,117.5309 0.92864543,117.5378 0.41961402,117.5446 0.16960897,117.5515 0.15182541,117.5584 0.25894383,117.5653 0.48212072,117.5722 0.63395137,117.5791 0.75003386,117.5859 0.77680576,117.5928 0.97327912,117.5997 0.8750304,117.6066 0.47311452,117.6135 0.61594099,117.6204 1.062483,117.6273 0.99112993,117.6342 0.78572184,117.6410 0.64291221,117.6479 0.74111575,117.6548 0.60718191,117.6617 0.72330469,117.6686 1.0000389,117.6755 0.9017157,117.6824 0.41054139,117.6893 0.45529884,117.6962 0.68759149,117.7030 0.61605698,117.7099 0.33922091,117.7168 0.29463607,117.7237 0.43748286,117.7306 0.25893024,117.7375 0.16072795,117.7444 0.14288189,117.7513 0.44644207,117.7582 0.43752736,117.7651 0.51786172,117.7719 0.47318941,117.7788 0.30355808,117.7857 0.098193705,117.7926 0.16958222,117.7995 0.49101159,117.8064 0.63400716,117.8133 0.36612597,117.8202 0.24107309,117.8271 0.25897476,117.8340 0.34820279,117.8409 0.66066855,117.8478 0.83033305,117.8547 0.79463089,117.8616 0.68751252,117.8684 0.69648534,117.8753 0.64288288,117.8822 0.45530242,117.8891 0.19639274,117.8960 0.29468796,117.9029 0.61612833,117.9098 0.73219091,117.9167 0.81248426,117.9236 0.5982191,117.9305 0.88390541,117.9374 0.6874404,117.9443 0.58032984,117.9512 0.61611271,117.9581 0.50907069,117.9650 0.40180811,117.9719 0.54456168,117.9788 0.67848158,117.9857 0.54461229,117.9926 0.27678186,117.9995 0.15176193,118.0064 0.14287119,118.0133 0.17859478,118.0202 0.2946988,118.0271 0.63407075,118.0340 1.1608448,118.0409 1.6338886,118.0478 1.9642187,118.0547 3.2231839,118.0616 4.6159592,118.0685 5.71419,118.0754 7.2233162,118.0823 10.661407,118.0892 16.831203,118.0961 32.795773,118.1030 47.161938,118.1099 41.659939,118.1168 22.292566,118.1237 7.1418619,118.1306 7.0538397,118.1375 10.964559,118.1444 10.973002,118.1513 7.1962657,118.1582 3.4196165,118.1651 1.7678185,118.1720 0.75878066,118.1789 0.28566942,118.1858 0.59824264,118.1927 0.92855591,118.1996 1.0536882,118.2065 0.97329128,118.2134 0.77678972,118.2203 0.75881535,118.2272 0.68746096,118.2341 0.60721588,118.2410 0.58918715,118.2479 0.31241471,118.2548 0.4643009,118.2618 0.47319314,118.2687 0.59817421,118.2756 0.67861909,118.2825 0.69653594,118.2894 0.72320557,118.2963 0.66063946,118.3032 0.65175951,118.3101 0.57139641,118.3170 0.45541897,118.3239 0.50905025,118.3308 0.7053979,118.3377 0.6516673,118.3446 0.55345768,118.3515 0.4553706,118.3585 0.25002328,118.3654 0.2857098,118.3723 0.3124823,118.3792 0.26785231,118.3861 0.26787612,118.3930 0.42860466,118.3999 0.65194178,118.4068 0.80364257,118.4137 0.63387293,118.4206 0.83036602,118.4276 0.77674693,118.4345 0.64279479,118.4414 0.59821689,118.4483 0.45531777,118.4552 0.14279108,118.4621 0.035748381,118.4690 0.24999198,118.4759 0.50889641,118.4828 0.41078576,118.4898 0.34825712,118.4967 0.31242827,118.5036 0.1785489,118.5105 0.098278277,118.5174 0.38392884,118.5243 0.36601582,118.5312 0.18749814,118.5381 0.26784554,118.5451 0.1875048,118.5520 0.17861666,118.5589 0.16960219,118.5658 0.33028108,118.5727 0.67861348,118.5796 0.69648492,118.5866 0.4553538,118.5935 0.3124688,118.6004 0.24105172,118.6073 0.15179524,118.6142 0.11611395,118.6211 0.29467016,118.6280 0.46423987,118.6350 0.49996918,118.6419 0.26788318,118.6488 0.16964206,118.6557 0.026763866,118.6626 0.14292829,118.6695 0.61610585,118.6765 1.0178202,118.6834 0.98222494,118.6903 1.1161921,118.6972 1.1250306,118.7041 0.92850882,118.7111 0.87491506,118.7180 0.49990726,118.7249 0.5714404,118.7318 0.69647121,118.7387 0.65169942,118.7457 0.56246412,118.7526 0.52678436,118.7595 0.2767753,118.7664 0.2947194,118.7733 0.58038276,118.7803 0.39287451,118.7872 0.35725281,118.7941 0.59818047,118.8010 0.58020878,118.8079 0.41962147,118.8149 0.40182003,118.8218 0.26791123,118.8287 0.5536316,118.8356 0.61598575,118.8426 0.48204604,118.8495 0.89280462,118.8564 1.1339217,118.8633 0.70544106,118.8702 0.5000928,118.8772 0.46432129,118.8841 0.44635352,118.8910 0.44641384,118.8979 0.83933991,118.9049 1.0357381,118.9118 0.97317064,118.9187 0.71421176,118.9256 0.51782465,118.9326 0.59822845,118.9395 0.59823906,118.9464 0.48215985,118.9533 0.3035976,118.9603 0.44640666,118.9672 0.58045095,118.9741 0.91981804,118.9811 1.0089053,118.9880 0.83913028,118.9949 0.78561097,119.0018 0.74997795,119.0088 0.72321665,119.0157 0.68750727,119.0226 0.53576964,119.0295 0.53567851,119.0365 1.0357199,119.0434 2.580627,119.0503 8.3315163,119.0573 31.244711,119.0642 66.699226,119.0711 76.605659,119.0780 52.095036,119.0850 26.507313,119.0919 33.198978,119.0988 70.315681,119.1058 87.874138,119.1127 63.916374,119.1196 24.113916,119.1266 6.8567872,119.1335 3.8210948,119.1404 2.9193788,119.1474 2.2946022,119.1543 1.7588826,119.1612 0.90172291,119.1681 0.52672207,119.1751 0.35720542,119.1820 0.39299682,119.1889 0.60726029,119.1959 0.82135963,119.2028 0.68736982,119.2097 0.35710713,119.2167 0.41071364,119.2236 0.36607981,119.2305 0.53574789,119.2375 0.58930635,119.2444 0.43746349,119.2514 0.66969532,119.2583 0.67874044,119.2652 0.53567857,119.2722 0.40167016,119.2791 0.61612856,119.2860 0.77680415,119.2930 0.94638491,119.2999 1.2232162,119.3068 0.99996418,119.3138 0.3570866,119.3207 0.30357474,119.3276 0.52679026,119.3346 0.4285171,119.3415 0.37497231,119.3485 0.45536369,119.3554 0.36606222,119.3623 0.3036229,119.3693 0.38405976,119.3762 0.40181494,119.3831 0.29464856,119.3901 0.42860717,119.3970 0.68759149,119.4040 0.97319782,119.4109 0.67838919,119.4178 0.35704896,119.4248 0.25892225,119.4317 0.54464549,119.4387 0.38398004,119.4456 0.33042118,119.4525 0.33028331,119.4595 0.4106411,119.4664 0.49109462,119.4734 0.35718876,119.4803 0.30359873,119.4872 0.34818503,119.4942 0.16960569,119.5011 0.20534654,119.5081 0.43746829,119.5150 0.7410695,119.5220 0.74999273,119.5289 0.65173829,119.5358 0.77678829,119.5428 0.58934104,119.5497 0.25004181,119.5567 0.32151058,119.5636 0.68760914,119.5706 0.88389748,119.5775 0.74096423,119.5844 1.0624096,119.5914 0.9286167,119.5983 0.57149649,119.6053 0.37495089,119.6122 0.39289078,119.6192 0.42862681,119.6261 0.33929113,119.6331 0.41066962,119.6400 0.71415567,119.6470 0.77675301,119.6539 0.73221827,119.6608 0.40180653,119.6678 0.116065,119.6747 0.044640668,119.6817 0.29465133,119.6886 0.57142526,119.6956 0.64286453,119.7025 0.61605358,119.7095 0.49999768,119.7164 0.37502393,119.7234 0.47320625,119.7303 0.43747678,119.7373 0.47319603,119.7442 0.75003153,119.7512 0.95537567,119.7581 1.053668,119.7651 0.91967291,119.7720 0.41953272,119.7790 0.16958787,119.7859 0.19640179,119.7929 0.33925956,119.7998 0.54463363,119.8068 0.41073829,119.8137 0.27682221,119.8207 0.2589522,119.8276 0.2053664,119.8346 0.69646782,119.8415 1.0535662,119.8485 0.84816772,119.8554 0.80351889,119.8624 0.88392222,119.8693 1.2054008,119.8763 1.4017696,119.8832 1.5357174,119.8902 1.1339285,119.8972 0.63395554,119.9041 0.36612469,119.9111 0.2053144,119.9180 0.27674744,119.9250 0.29467657,119.9319 0.42858568,119.9389 0.53568226,119.9458 0.34817895,119.9528 0.25892845,119.9597 0.50002563,119.9667 0.83930784,119.9737 0.64284116,119.9806 0.39284381,119.9876 0.27680904,119.9945 0.24107608,120.0015 0.50888598,120.0084 1.1428196,120.0154 0.91969347,120.0223 0.83940029,120.0293 0.91975421,120.0363 1.1876236,120.0432 1.4643252,120.0502 1.6696904,120.0571 3.937767,120.0641 11.848964,120.0710 21.715189,120.0780 23.607304,120.0850 21.866632,120.0919 32.885639,120.0989 45.974033,120.1058 39.498257,120.1128 19.568892,120.1198 6.2489233,120.1267 3.0980506,120.1337 1.7857825,120.1406 1.2590066,120.1476 0.66059822,120.1546 0.55359685,120.1615 0.83047229,120.1685 0.91072315,120.1754 0.8302263,120.1824 0.46417403,120.1894 0.58033985,120.1963 0.47323298,120.2033 0.73225516,120.2103 0.66971141,120.2172 0.4107056,120.2242 0.38385224,120.2311 0.26779649,120.2381 0.23212695,120.2451 0.044615757,120.2520 0.089294359,120.2590 0.36613783,120.2660 0.50000244,120.2729 0.42851025,120.2799 0.40174586,120.2869 0.52680576,120.2938 0.25007811,120.3008 0.4821516,120.3078 0.8749128,120.3147 0.5713492,120.3217 0.47325107,120.3287 0.5715242,120.3356 0.6071533,120.3426 0.62505341,120.3496 0.5803777,120.3565 0.31244856,120.3635 0.38392541,120.3705 0.46440867,120.3774 0.81263924,120.3844 0.90167969,120.3914 0.84802634,120.3983 0.63389343,120.4053 0.6160506,120.4123 0.61601555,120.4192 0.41075918,120.4262 0.43760234,120.4332 0.41968066,120.4401 0.40175992,120.4471 0.34819454,120.4541 0.37497693,120.4610 0.62504596,120.4680 0.8482275,120.4750 0.58028406,120.4820 0.41975334,120.4889 0.76802868,120.4959 0.91962332,120.5029 0.68733466,120.5098 0.32128903,120.5168 0.33042222,120.5238 0.42866895,120.5308 0.58922589,120.5377 0.69638413,120.5447 0.60714668,120.5517 0.37496498,120.5586 0.3214905,120.5656 0.74109918,120.5726 0.79460865,120.5796 0.47318691,120.5865 0.38397577,120.5935 0.83925337,120.6005 0.77672285,120.6075 0.4733744,120.6144 0.4375543,120.6214 0.37490329,120.6284 0.2857478,120.6353 0.73221904,120.6423 1.0446402,120.6493 0.8570776,120.6563 0.73209399,120.6633 0.68749988,120.6702 0.79457438,120.6772 0.66072702,120.6842 0.58042634,120.6912 0.37496114,120.6981 0.29460409,120.7051 0.32139453,120.7121 0.33035225,120.7191 0.64290333,120.7260 0.75889987,120.7330 0.92849815,120.7400 0.80359727,120.7470 0.76790708,120.7540 0.41070619,120.7609 0.23215248,120.7679 0.37503913,120.7749 0.58037031,120.7819 0.43743497,120.7888 0.32133812,120.7958 0.49109533,120.8028 0.44648442,120.8098 0.46427077,120.8168 0.65176302,120.8237 0.43753603,120.8307 0.70540184,120.8377 0.99996215,120.8447 0.84816867,120.8517 0.27679273,120.8586 0.31252411,120.8656 0.34826294,120.8726 0.19642314,120.8796 0.24994512,120.8866 0.32140216,120.8936 0.43749729,120.9005 0.50003314,120.9075 0.33929664,120.9145 0.33927533,120.9215 0.52680653,120.9285 0.66073257,120.9355 0.48211506,120.9424 0.16963434,120.9494 5.8583405e-006,120.9564 0.008953427,120.9634 0.19642016,120.9704 0.64288127,120.9774 1.4021133,120.9843 1.9198103,120.9913 1.3568763,120.9983 0.86577737,121.0053 0.76778358,121.0123 0.90184778,121.0193 1.0714757,121.0263 0.95554203,121.0332 2.7236178,121.0402 10.304326,121.0472 20.893833,121.0542 29.402035,121.0612 29.106289,121.0682 22.32095,121.0752 24.992029,121.0822 35.331646,121.0891 39.089512,121.0961 35.856407,121.1031 39.491753,121.1101 63.609467,121.1171 87.866524,121.1241 79.497849,121.1311 42.470531,121.1381 12.445085,121.1451 4.5801797,121.1520 3.3391724,121.1590 1.9286419,121.1660 0.86613321,121.1730 0.49992898,121.1800 0.50890958,121.1870 0.71428597,121.1940 0.42855972,121.2010 0.26784429,121.2080 0.42859539,121.2150 0.46434823,121.2219 0.46421269,121.2289 0.43746561,121.2359 0.57154518,121.2429 0.30356598,121.2499 0.16064699,121.2569 0.28575763,121.2639 0.51794773,121.2709 0.57140571,121.2779 0.33920795,121.2849 0.25895312,121.2919 0.66076297,121.2989 0.78567058,121.3059 0.6785118,121.3129 0.75890172,121.3199 0.54463547,121.3268 0.66078311,121.3338 0.75002944,121.3408 0.45535976,121.3478 0.25895792,121.3548 0.39284652,121.3618 0.401723,121.3688 0.16962269,121.3758 0.098231263,121.3828 0.098195262,121.3898 0.089307062,121.3968 0.33039951,121.4038 1.0893215,121.4108 1.178594,121.4178 0.75885326,121.4248 0.34819192,121.4318 0.25895578,121.4388 0.16957997,121.4458 0.2856718,121.4528 0.51800531,121.4598 0.70557314,121.4668 0.56240636,121.4738 0.4104782,121.4808 0.57134581,121.4878 0.6250428,121.4948 0.47326168,121.5018 0.13393183,121.5088 0.10713869,121.5158 0.1964287,121.5228 0.276775,121.5298 0.33926538,121.5368 0.39285523,121.5438 0.48226061,121.5508 0.88406438,121.5578 0.99999338,121.5648 0.73214281,121.5718 0.43752077,121.5788 0.39279899,121.5858 0.41962817,121.5928 0.46429247,121.5998 0.57136607,121.6068 0.65171146,121.6138 0.54463959,121.6208 0.58932066,121.6278 0.46425265,121.6348 0.22321694,121.6418 0.27686924,121.6488 0.64284611,121.6558 0.46429914,121.6628 0.61614972,121.6698 0.69634664,121.6768 0.46414271,121.6838 0.45539674,121.6909 0.48232982,121.6979 0.62511152,121.7049 0.61596745,121.7119 0.3212404,121.7189 0.27672282,121.7259 0.41972142,121.7329 0.46441373,121.7399 0.42860582,121.7469 0.54469067,121.7539 0.72327423,121.7609 0.50877351,121.7679 0.22308099,121.7749 0.18750013,121.7819 0.16967154,121.7889 0.17862163,121.7960 0.46426055,121.8030 0.87491971,121.8100 0.95533323,121.8170 0.63394749,121.8240 0.44641232,121.8310 0.51787406,121.8380 0.98216623,121.8450 1.053548,121.8520 0.95535362,121.8590 0.62502849,121.8660 0.35717031,121.8731 0.33032897,121.8801 0.43747568,121.8871 0.64289325,121.8941 0.5535903,121.9011 0.33033922,121.9081 0.24116109,121.9151 0.59831941,121.9221 0.91073561,121.9291 0.93743026,121.9362 0.6784333,121.9432 0.53568339,121.9502 0.50003392,121.9572 0.58932054,121.9642 0.66076607,121.9712 1.2053465,121.9782 1.3482181,121.9853 1.3571275,121.9923 1.0268366,121.9993 1.0804323,122.0063 1.1249352,122.0133 0.96422333,122.0203 0.66955721,122.0273 0.99098539,122.0344 1.7768627,122.0414 3.1610789,122.0484 5.687767,122.0554 9.5362625,122.0624 21.181631,122.0694 55.852779,122.0764 87.02813,122.0835 83.095596,122.0905 62.157978,122.0975 89.831848,122.1045 320.54657,122.1115 657.34943,122.1185 710.53119,122.1256 440.18707,122.1326 149.40428,122.1396 53.809601,122.1466 34.43626,122.1536 21.319551,122.1607 13.624037,122.1677 8.1070652,122.1747 4.3215489,122.1817 2.044805,122.1887 1.4287951,122.1958 1.2231933,122.2028 0.9729718,122.2098 0.69635946,122.2168 0.51796883,122.2238 0.38404682,122.2309 0.51779401,122.2379 0.49091378,122.2449 0.4553234,122.2519 0.93753958,122.2589 0.94645256,122.2660 0.63392484,122.2730 0.41955361,122.2800 0.92841691,122.2870 1.4911066,122.2941 1.5715481,122.3011 1.2410767,122.3081 1.4465121,122.3151 1.508954,122.3221 0.98213011,122.3292 0.84832972,122.3362 1.0804439,122.3432 1.2411506,122.3502 1.3839915,122.3573 1.2677315,122.3643 0.7408644,122.3713 0.37495613,122.3783 0.33934903,122.3854 0.63394201,122.3924 0.66956806,122.3994 0.74992436,122.4064 0.80358011,122.4135 0.6965459,122.4205 0.68764365,122.4275 1.2232119,122.4345 1.2944877,122.4416 0.82131058,122.4486 0.50893849,122.4556 0.58048165,122.4627 0.7858128,122.4697 0.93740684,122.4767 0.83025515,122.4837 0.48217514,122.4908 0.38402861,122.4978 0.56254137,122.5048 0.49096769,122.5119 0.84814775,122.5189 0.85717279,122.5259 0.50890887,122.5329 0.482126,122.5400 0.58038312,122.5470 0.46422336,122.5540 0.71423638,122.5611 0.84835947,122.5681 0.81272829,122.5751 0.96435219,122.5821 0.89276916,122.5892 0.52664012,122.5962 0.14278318,122.6032 0.071445525,122.6103 0.21436954,122.6173 0.78585559,122.6243 1.017891,122.6314 0.87492186,122.6384 0.74987715,122.6454 0.41957256,122.6525 0.25895137,122.6595 0.36605221,122.6665 0.40177158,122.6736 0.321426,122.6806 0.33037207,122.6876 0.34830493,122.6947 0.36608806,122.7017 0.22322702,122.7087 0.35715482,122.7158 0.62496197,122.7228 0.64281839,122.7298 0.73210895,122.7369 0.67853534,122.7439 0.55356044,122.7510 0.59825224,122.7580 0.98213571,122.7650 0.97326899,122.7721 0.84825611,122.7791 0.40176159,122.7861 0.21426572,122.7932 0.39281362,122.8002 0.57138497,122.8072 0.30357641,122.8143 0.089303084,122.8213 0.11604236,122.8284 0.28572479,122.8354 0.20536816,122.8424 0.20535302,122.8495 0.47322774,122.8565 0.53573632,122.8635 0.45535761,122.8706 0.2232219,122.8776 0.50016946,122.8847 0.95558894,122.8917 1.2411388,122.8987 1.1248082,122.9058 0.80336303,122.9128 0.4374291,122.9199 0.2410464,122.9269 0.20538844,122.9339 0.43753403,122.9410 0.64285904,122.9480 0.81259525,122.9551 1.2146167,122.9621 1.8217453,122.9692 1.982136,122.9762 1.678305,122.9832 1.3033783,122.9903 1.0267389,122.9973 0.86608428,123.0044 1.1071382,123.0114 1.5982065,123.0185 1.5267259,123.0255 1.0355939,123.0325 1.0713848,123.0396 2.2145991,123.0466 9.3500261,123.0537 33.726475,123.0607 59.563984,123.0678 61.454067,123.0748 42.837605,123.0819 33.786289,123.0889 45.823261,123.0959 62.125908,123.1030 67.82267,123.1100 81.61731,123.1171 96.659645,123.1241 93.666138,123.1312 71.667007,123.1382 46.954853,123.1453 25.74074,123.1523 11.722372,123.1594 4.6243582,123.1664 2.8570366,123.1735 1.9643284,123.1805 1.0803022,123.1876 0.4731507,123.1946 0.26784486,123.2017 0.25899944,123.2087 0.3303487,123.2157 0.43745038,123.2228 0.68752199,123.2298 0.59824592,123.2369 0.37499496,123.2439 0.33032441,123.2510 0.23212175,123.2580 0.33937439,123.2651 0.63403118,123.2721 0.62493199,123.2792 0.45523313,123.2863 0.35711223,123.2933 0.61609507,123.3004 0.68746883,123.3074 0.3392899,123.3145 0.24109748,123.3215 0.44647893,123.3286 0.66965824,123.3356 0.64276236,123.3427 0.64281034,123.3497 0.49113396,123.3568 0.38402653,123.3638 0.46421519,123.3709 0.69632608,123.3779 0.72325546,123.3850 0.94645065,123.3920 0.76787746,123.3991 0.55371374,123.4061 0.6875543,123.4132 0.67847091,123.4203 0.65166861,123.4273 0.5981819,123.4344 0.66965216,123.4414 0.66076595,123.4485 0.64289123,123.4555 0.58917636,123.4626 0.47315019,123.4696 0.73216957,123.4767 1.2054895,123.4838 1.2234014,123.4908 0.99997431,123.4979 0.45524162,123.5049 0.43750808,123.5120 0.56245524,123.5190 0.33924723,123.5261 0.34823301,123.5332 0.48214006,123.5402 0.41959411,123.5473 0.48211011,123.5543 0.33927351,123.5614 0.60712999,123.5685 0.91965473,123.5755 1.1161106,123.5826 1.1071075,123.5896 1.0267285,123.5967 0.94655603,123.6038 0.49112985,123.6108 0.41951472,123.6179 0.77675569,123.6249 0.76790345,123.6320 0.74114901,123.6391 0.69651669,123.6461 0.63394088,123.6532 0.66076863,123.6602 0.83038658,123.6673 0.8748554,123.6744 0.90165073,123.6814 0.79464215,123.6885 0.50010067,123.6956 0.45544568,123.7026 0.26783913,123.7097 0.2231703,123.7167 0.27674389,123.7238 0.4553214,123.7309 0.88395327,123.7379 1.0000246,123.7450 0.72321337,123.7521 0.41070446,123.7591 0.17857525,123.7662 0.32141539,123.7733 0.27673092,123.7803 0.54463381,123.7874 0.84824079,123.7945 0.61610526,123.8015 0.160744,123.8086 0.2053535,123.8156 0.32140377,123.8227 0.19644991,123.8298 0.30363113,123.8368 0.57144535,123.8439 0.66959393,123.8510 0.50888604,123.8581 0.24106376,123.8651 0.38393381,123.8722 0.67863566,123.8793 0.69647706,123.8863 0.42857334,123.8934 0.32145062,123.9005 0.4106288,123.9075 0.5802328,123.9146 0.90179914,123.9217 1.053645,123.9287 0.97323704,123.9358 0.6874994,123.9429 0.40179595,123.9499 0.52677298,123.9570 0.64286762,123.9641 0.31245652,123.9712 0.089293264,123.9782 0.61629546,123.9853 1.2322836,123.9924 1.2320787,123.9994 1.0354964,124.0065 1.1159472,124.0136 1.3215717,124.0207 1.7054704,124.0277 1.9286261,124.0348 1.9286765,124.0419 2.7144618,124.0489 4.7590227,124.0560 10.366412,124.0631 14.393968,124.0702 16.616978,124.0772 30.191996,124.0843 107.67971,124.0914 211.3716,124.0985 222.34251,124.1055 138.73985,124.1126 71.785515,124.1197 134.70934,124.1268 260.24252,124.1338 279.08377,124.1409 169.27234,124.1480 58.68877,124.1551 22.355015,124.1621 14.169065,124.1692 9.035305,124.1763 5.7585897,124.1834 3.0981574,124.1904 1.4552099,124.1975 1.0802251,124.2046 1.3482683,124.2117 1.0446163,124.2188 0.91063011,124.2258 0.68751019,124.2329 0.93747801,124.2400 1.089307,124.2471 1.2411019,124.2541 1.2499338,124.2612 0.94638973,124.2683 0.88405073,124.2754 1.2680119,124.2825 1.3392572,124.2895 0.94638759,124.2966 0.55355811,124.3037 0.44640118,124.3108 0.77685767,124.3179 1.0357249,124.3249 0.78559208,124.3320 0.22316609,124.3391 0.37501112,124.3462 0.58040041,124.3533 0.83033168,124.3603 0.6339103,124.3674 0.56253761,124.3745 0.36601394,124.3816 0.6607483,124.3887 0.91083944,124.3958 0.72319144,124.4028 0.4195292,124.4099 0.40175515,124.4170 0.50900114,124.4241 0.41075483,124.4312 0.30353338,124.4383 0.25889263,124.4453 0.2321784,124.4524 0.41967553,124.4595 0.66068727,124.4666 0.69641912,124.4737 0.58035505,124.4808 0.58926159,124.4879 0.8928408,124.4949 0.99995989,124.5020 1.1160113,124.5091 0.91962159,124.5162 0.81253844,124.5233 0.94652408,124.5304 0.70542896,124.5375 0.55354083,124.5445 0.41069481,124.5516 0.43755904,124.5587 0.41068891,124.5658 0.34819111,124.5729 0.3303543,124.5800 0.35709003,124.5871 0.580329,124.5942 0.70535511,124.6012 0.4464345,124.6083 0.35712698,124.6154 0.34823331,124.6225 0.12504214,124.6296 0.19649133,124.6367 0.50897068,124.6438 0.83024651,124.6509 0.98206037,124.6580 0.89294577,124.6650 0.62506288,124.6721 0.35712641,124.6792 0.3214125,124.6863 0.43751019,124.6934 0.39285851,124.7005 0.37497133,124.7076 0.30356357,124.7147 0.18747309,124.7218 0.16966328,124.7289 0.52681583,124.7360 0.35712409,124.7431 0.24105525,124.7501 0.18745385,124.7572 0.25893277,124.7643 0.10715957,124.7714 0.27675802,124.7785 0.40178475,124.7856 0.32147506,124.7927 0.27684098,124.7998 0.30357891,124.8069 0.41068038,124.8140 0.48212749,124.8211 0.33929139,124.8282 0.15174648,124.8353 0.026837828,124.8424 0.25013465,124.8495 0.4911035,124.8566 0.69636077,124.8637 0.68740141,124.8708 0.73208588,124.8779 0.91061914,124.8849 0.9643116,124.8920 0.83937901,124.8991 0.57149112,124.9062 0.40175813,124.9133 0.41957253,124.9204 0.35716793,124.9275 0.28571537,124.9346 0.41074729,124.9417 0.47317821,124.9488 0.68743837,124.9559 0.47320896,124.9630 0.18762185,124.9701 0.53593349,124.9772 1.0446448,124.9843 1.1516694,124.9914 0.76776403,124.9985 0.35709554,125.0056 0.35709122,125.0127 0.73208052,125.0198 1.312559,125.0269 1.9912962,125.0340 3.7235367,125.0411 5.3662257,125.0482 5.1424842,125.0553 5.4644785,125.0624 15.850013,125.0695 37.618206,125.0766 54.563709,125.0837 55.901558,125.0908 48.75872,125.0979 42.543793,125.1050 45.391907,125.1121 50.204933,125.1192 50.348015,125.1264 47.750767,125.1335 40.589451,125.1406 29.436157,125.1477 14.087538,125.1548 4.9547353,125.1619 2.205353,125.1690 1.7499969,125.1761 0.88386685,125.1832 0.68752211,125.1903 0.63395894,125.1974 0.3124744,125.2045 0.116023,125.2116 0.52680379,125.2187 0.81250006,125.2258 0.54457867,125.2329 0.53575164,125.2400 0.95544624,125.2471 1.0446899,125.2542 0.99106914,125.2614 0.71426433,125.2685 0.4821673,125.2756 0.4106462,125.2827 0.51774734,125.2898 0.39286953,125.2969 0.3214708,125.3040 0.41964912,125.3111 0.285716,125.3182 0.17856465,125.3253 0.089304149,125.3324 0.28575471,125.3395 0.55353534,125.3467 0.54462868,125.3538 0.46435997,125.3609 0.41975355,125.3680 0.5178526,125.3751 0.40166861,125.3822 0.19641629,125.3893 0.42874059,125.3964 1.0268847,125.4035 0.90170777,125.4107 0.62499225,125.4178 0.43740985,125.4249 0.55342329,125.4320 1.1339201,125.4391 0.78573525,125.4462 0.3125045,125.4533 0.026778486,125.4604 0.026757916,125.4676 0.1785568,125.4747 0.22322313,125.4818 0.35713509,125.4889 0.64288467,125.4960 1.0178764,125.5031 0.80357605,125.5102 0.45537588,125.5174 0.2410574,125.5245 0.22314124,125.5316 0.3749786,125.5387 0.32150355,125.5458 0.21427891,125.5529 0.18748198,125.5600 0.45544335,125.5672 0.71431834,125.5743 0.62495893,125.5814 0.46430436,125.5885 0.56246853,125.5956 0.39282796,125.6027 0.15179369,125.6099 0.089272633,125.6170 0.19645131,125.6241 0.29465339,125.6312 0.24103215,125.6383 0.13391478,125.6454 0.14286649,125.6526 0.52682006,125.6597 0.76789922,125.6668 0.52677596,125.6739 0.16067164,125.6810 0.24994233,125.6882 0.29463217,125.6953 0.39292124,125.7024 0.22325161,125.7095 0.17854707,125.7166 0.23211925,125.7238 0.20534025,125.7309 0.18756187,125.7380 0.42859754,125.7451 0.57136381,125.7522 0.77679265,125.7594 0.75895822,125.7665 0.51784915,125.7736 0.45532218,125.7807 0.54464275,125.7879 0.49108717,125.7950 0.32145587,125.8021 0.5179159,125.8092 0.56248581,125.8163 0.33922485,125.8235 0.30350783,125.8306 0.60713595,125.8377 0.58932304,125.8448 0.36607355,125.8520 0.30359629,125.8591 0.2500754,125.8662 0.44646257,125.8733 0.61604518,125.8805 0.74107492,125.8876 0.66071767,125.8947 0.50000715,125.9018 0.59828287,125.9090 0.66964728,125.9161 0.47312587,125.9232 0.37496784,125.9303 0.57150811,125.9375 1.0446435,125.9446 0.91061133,125.9517 0.25886688,125.9588 0.026808092,125.9660 0.15186028,125.9731 0.69638383,125.9802 0.67855442,125.9874 0.69643342,125.9945 0.8304168,126.0016 1.0715473,126.0087 0.89285547,126.0159 0.54465514,126.0230 0.64280879,126.0301 1.0087501,126.0373 1.8749485,126.0444 2.741338,126.0515 3.8840985,126.0586 6.5444937,126.0658 9.8482275,126.0729 10.982256,126.0800 9.2054892,126.0872 9.383666,126.0943 16.260891,126.1014 50.593964,126.1086 81.806053,126.1157 76.095779,126.1228 40.165764,126.1300 13.899996,126.1371 9.1869383,126.1442 9.5175428,126.1514 7.45506,126.1585 3.553468,126.1656 1.2946063,126.1728 0.9732067,126.1799 0.67853928,126.1870 0.56249279,126.1942 0.35720673,126.2013 0.19647858,126.2084 0.2142982,126.2156 0.23218797,126.2227 0.28585726,126.2298 0.47337708,126.2370 0.53560126,126.2441 0.28557399,126.2512 0.41080597,126.2584 0.57145196,126.2655 0.41946167,126.2726 0.11602939,126.2798 0.20550954,126.2869 0.64304632,126.2940 0.71415055,126.3012 0.34795573,126.3083 0.50899667,126.3155 0.78584105,126.3226 0.9554767,126.3297 1.2857319,126.3369 0.86590689,126.3440 0.53551948,126.3511 1.0088813,126.3583 1.6697699,126.3654 1.4376137,126.3726 0.77673632,126.3797 0.16063561,126.3868 0.062481876,126.3940 0.12506959,126.4011 0.52698314,126.4083 1.0000757,126.4154 0.77660811,126.4225 0.47306782,126.4297 0.64283925,126.4368 0.61606169,126.4440 0.29463026,126.4511 0.25896648,126.4582 0.25898385,126.4654 0.21426603,126.4725 0.27674475,126.4797 0.40179724,126.4868 0.36608103,126.4939 0.36607191,126.5011 0.47318801,126.5082 0.62499666,126.5154 0.51795179,126.5225 0.72324973,126.5297 0.67854464,126.5368 0.62498015,126.5440 0.75889391,126.5511 1.0088519,126.5582 0.97331238,126.5654 0.84833413,126.5725 0.64290744,126.5797 0.75892729,126.5868 0.65165108,126.5940 0.41063866,126.6011 0.35713246,126.6083 0.50001234,126.6154 0.41068164,126.6225 0.33930895,126.6297 0.54473233,126.6368 0.78571302,126.6440 0.59822756,126.6511 0.53577042,126.6583 0.63388765,126.6654 0.5981406,126.6726 0.77670896,126.6797 0.56246018,126.6869 0.32145575,126.6940 0.33039865,126.7012 0.42858562,126.7083 0.31246945,126.7155 0.1339653,126.7226 0.36610883,126.7298 0.63388497,126.7369 0.74101734,126.7441 0.58921736,126.7512 0.59822875,126.7584 0.66080284,126.7655 0.58937937,126.7727 0.44645792,126.7798 0.30354914,126.7870 0.27672511,126.7941 0.11600901,126.8013 0.44640359,126.8084 0.69640744,126.8156 0.51788342,126.8227 0.473272,126.8299 0.41071779,126.8370 0.3838861,126.8442 0.3660669,126.8513 0.32143125,126.8585 0.36609879,126.8656 0.39289433,126.8728 0.41071728,126.8799 0.39287201,126.8871 0.625094,126.8942 1.1071827,126.9014 1.0623993,126.9085 0.4195579,126.9157 0.25889373,126.9228 0.25892925,126.9300 0.2499931,126.9372 0.45534235,126.9443 0.68752402,126.9515 0.59827346,126.9586 0.68751746,126.9658 0.77675343,126.9729 0.5357796,126.9801 0.80367911,126.9872 1.0267675,126.9944 1.160547,127.0016 0.94641459,127.0087 1.1250533,127.0159 1.3571669,127.0230 2.1875341,127.0302 3.7322288,127.0373 4.3216648,127.0445 4.8482947,127.0517 6.2499347,127.0588 8.732954,127.0660 12.376221,127.0731 19.84992,127.0803 48.539772,127.0875 91.039055,127.0946 100.21281,127.1018 68.584496,127.1089 32.273788,127.1161 17.49905,127.1233 15.794428,127.1304 21.920698,127.1376 29.429226,127.1447 26.900913,127.1519 15.739767,127.1591 6.3835449,127.1662 2.6966121,127.1734 1.9910352,127.1805 1.8658676,127.1877 1.5624517,127.1949 1.357077,127.2020 0.999937,127.2092 0.660694,127.2163 1.0892462,127.2235 1.4375309,127.2307 0.9464466,127.2378 0.18756776,127.2450 0.29478914,127.2522 0.41959867,127.2593 0.34803396,127.2665 0.44629344,127.2737 0.80357832,127.2808 0.7322461,127.2880 0.66967601,127.2951 0.47323039,127.3023 0.52692658,127.3095 0.65183735,127.3166 0.499897,127.3238 0.42847535,127.3310 0.58921748,127.3381 0.59822637,127.3453 0.59832054,127.3525 0.59818941,127.3596 0.24100347,127.3668 0.062560126,127.3740 0.22329462,127.3811 0.33031911,127.3883 0.57130772,127.3955 0.60713434,127.4026 0.79467589,127.4098 0.83040708,127.4170 0.6607818,127.4241 0.6428234,127.4313 0.44647172,127.4385 0.58948743,127.4457 0.98210973,127.4528 0.57129264,127.4600 0.55354124,127.4672 0.56245881,127.4743 0.51788455,127.4815 0.63392437,127.4887 0.50884455,127.4958 0.45535165,127.5030 0.4911285,127.5102 0.48207727,127.5174 0.53570336,127.5245 0.58042085,127.5317 0.73208475,127.5389 1.0088691,127.5460 0.94645458,127.5532 0.66971356,127.5604 0.49113774,127.5676 0.43747681,127.5747 0.61600065,127.5819 0.75890923,127.5891 0.8214525,127.5963 0.80356616,127.6034 0.76780689,127.6106 0.60709661,127.6178 0.42868564,127.6249 0.48234197,127.6321 0.54468572,127.6393 0.65173155,127.6465 0.50886095,127.6536 0.36599091,127.6608 0.29458627,127.6680 0.40172929,127.6752 0.62498087,127.6823 0.5714522,127.6895 0.37507325,127.6967 0.67872894,127.7039 0.91971236,127.7111 0.8391555,127.7182 0.53556955,127.7254 0.43748552,127.7326 0.74114436,127.7398 1.0357845,127.7469 0.9284811,127.7541 0.78568029,127.7613 0.89305747,127.7685 1.1250514,127.7756 0.96413749,127.7828 0.82137597,127.7900 0.68755358,127.7972 0.86615229,127.8044 0.83036369,127.8115 0.87506169,127.8187 1.0090052,127.8259 0.91952246,127.8331 0.61586243,127.8403 0.52674973,127.8474 0.56259817,127.8546 0.59819317,127.8618 0.79457557,127.8690 1.1339422,127.8762 1.1964366,127.8833 0.94655484,127.8905 0.96441656,127.8977 0.58917248,127.9049 0.57131487,127.9121 0.67861432,127.9193 0.77684098,127.9264 0.90187782,127.9336 0.93766993,127.9408 0.93743759,127.9480 0.79456896,127.9552 1.0445917,127.9624 1.1069876,127.9695 1.1696024,127.9767 1.1161801,127.9839 1.205449,127.9911 1.6518458,127.9983 1.7857702,128.0055 1.857452,128.0126 2.8483253,128.0198 3.4910851,128.0270 3.7770252,128.0342 4.3211608,128.0414 5.6246643,128.0486 9.0003262,128.0558 11.571651,128.0629 17.814356,128.0701 45.353355,128.0773 87.156555,128.0845 108.60722,128.0917 106.96467,128.0989 124.73391,128.1061 289.90216,128.1133 1341.6918,128.1204 3131.9148,128.1276 3679.8757,128.1348 2427.6936,128.1420 888.24957,128.1492 306.48309,128.1564 198.86867,128.1636 126.74385,128.1708 72.469795,128.1780 40.844517,128.1851 19.899511,128.1923 10.946219,128.1995 7.2860107,128.2067 5.7677798,128.2139 4.169661,128.2211 3.2053978,128.2283 2.4371927,128.2355 2.4550939,128.2427 1.6339332,128.2499 1.7589223,128.2571 1.7947159,128.2642 1.5536985,128.2714 1.6070484,128.2786 1.6875442,128.2858 2.0267978,128.2930 1.6516551,128.3002 1.562476,128.3074 1.2767954,128.3146 0.82132149,128.3218 0.91960388,128.3290 0.88393193,128.3362 1.1695757,128.3434 1.553746,128.3506 2.4642596,128.3578 2.5086949,128.3650 1.9196661,128.3721 1.8929358,128.3793 1.8216349,128.3865 2.2768466,128.3937 2.0623479,128.4009 1.3392004,128.4081 0.74110156,128.4153 0.55350226,128.4225 0.61610544,128.4297 1.1518158,128.4369 1.3928106,128.4441 1.4107047,128.4513 1.2501494,128.4585 1.3304068,128.4657 1.0535125,128.4729 0.77681154,128.4801 0.78570586,128.4873 0.78561687,128.4945 0.61597097,128.5017 0.93752593,128.5089 0.82138783,128.5161 0.66075438,128.5233 0.66076475,128.5305 0.56248462,128.5377 0.74112034,128.5449 0.78558779,128.5521 1.2498128,128.5593 1.4197689,128.5665 1.0536815,128.5737 1.0624276,128.5809 0.98215371,128.5881 0.81253624,128.5953 0.66965008,128.6025 0.60717338,128.6097 0.74105632,128.6169 0.64282089,128.6241 0.32139412,128.6313 0.2410889,128.6385 0.62497419,128.6457 0.84811336,128.6529 0.91965681,128.6601 0.86614829,128.6673 0.59821934,128.6745 0.80356652,128.6817 1.062528,128.6889 0.70536149,128.6961 0.27685183,128.7033 0.32145658,128.7105 0.45535287,128.7177 0.59831089,128.7250 0.9018479,128.7322 0.80349845,128.7394 0.51774293,128.7466 0.73211497,128.7538 0.70536429,128.7610 0.52686822,128.7682 0.57156092,128.7754 0.73212957,128.7826 0.83920801,128.7898 0.82140714,128.7970 0.66062319,128.8042 0.51777881,128.8114 0.54465646,128.8186 0.77675056,128.8258 0.81249678,128.8330 0.91082233,128.8403 1.0625694,128.8475 0.92848414,128.8547 1.035699,128.8619 1.2410896,128.8691 1.2498921,128.8763 0.93754065,128.8835 0.67865241,128.8907 0.55365622,128.8979 0.95540607,128.9051 1.1873719,128.9124 0.73208457,128.9196 0.526923,128.9268 0.56262392,128.9340 0.56250936,128.9412 0.70535648,128.9484 0.97329569,128.9556 1.553702,128.9628 1.8127731,128.9700 2.3216884,128.9773 2.90169,128.9845 3.0086498,128.9917 2.7142665,128.9989 2.3036313,129.0061 1.8749458,129.0133 2.357168,129.0205 3.2768128,129.0277 4.1607614,129.0350 5.5534978,129.0422 8.6431303,129.0494 19.949347,129.0566 86.209373,129.0638 247.48941,129.0710 342.27765,129.0782 275.53119,129.0855 143.35526,129.0927 73.594421,129.0999 52.310658,129.1071 51.305672,129.1143 110.20927,129.1215 249.52563,129.1287 326.79535,129.1360 247.60049,129.1432 109.40562,129.1504 36.612316,129.1576 21.508213,129.1648 14.27564,129.1720 9.0889435,129.1793 4.4013896,129.1865 1.3746628,129.1937 0.99098623,129.2009 1.1874664,129.2081 1.0624263,129.2154 0.91071594,129.2226 1.1697218,129.2298 0.92871702,129.2370 0.88410044,129.2442 0.93742907,129.2515 0.71402895,129.2587 0.73204577,129.2659 0.43755296,129.2731 0.29466799,129.2803 0.29464597,129.2876 0.38391328,129.2948 0.19645059,129.3020 0.32146412,129.3092 0.6964466,129.3164 0.55353099,129.3237 0.24106954,129.3309 0.27685362,129.3381 0.5535937,129.3453 0.93744785,129.3526 1.0713842,129.3598 0.91959852,129.3670 0.57147485,129.3742 0.87509906,129.3814 0.9107303,129.3887 0.714158,129.3959 0.48205987,129.4031 0.3214919,129.4103 0.24999045,129.4176 0.3303476,129.4248 0.33928153,129.4320 0.41966441,129.4392 0.60715091,129.4465 0.56244427,129.4537 0.26787317,129.4609 0.062545769,129.4681 0.12507997,129.4754 0.37507811,129.4826 0.62495226,129.4898 0.74097592,129.4970 0.83926201,129.5043 0.99117959,129.5115 0.83037788,129.5187 0.74096334,129.5260 0.56244868,129.5332 0.72321647,129.5404 0.52680272,129.5476 0.2589317,129.5549 0.053541858,129.5621 0.35709858,129.5693 0.61610901,129.5765 0.49110872,129.5838 0.29462907,129.5910 0.54466414,129.5982 0.69640005,129.6055 0.56248236,129.6127 0.39286208,129.6199 0.36605838,129.6272 0.31249616,129.6344 0.58033991,129.6416 0.44647104,129.6488 0.84831506,129.6561 0.87500745,129.6633 0.74101788,129.6705 0.34822366,129.6778 0.49122101,129.6850 1.0180105,129.6922 1.2231544,129.6995 1.0533992,129.7067 0.61595869,129.7139 0.56249297,129.7212 0.51790148,129.7284 0.74109691,129.7356 0.48216054,129.7429 0.58037579,129.7501 0.75886983,129.7573 0.5267393,129.7646 0.36611468,129.7718 0.60713577,129.7790 0.44637176,129.7863 0.58036602,129.7935 0.8392663,129.8007 1.0445634,129.8080 1.0357164,129.8152 0.66967571,129.8224 0.66072989,129.8297 0.37504825,129.8369 0.42867589,129.8442 0.67857724,129.8514 0.49996042,129.8586 0.44642684,129.8659 0.27674705,129.8731 0.5446468,129.8803 0.56252569,129.8876 0.21428432,129.8948 0.24999103,129.9020 0.49999994,129.9093 0.91067153,129.9165 1.0625079,129.9238 0.91080517,129.9310 0.76793319,129.9382 1.1071738,129.9455 1.071329,129.9527 0.52672803,129.9600 0.4732762,129.9672 0.40179184,129.9744 0.3660993,129.9817 0.51786411,129.9889 1.6162651,129.9962 3.3127997,130.0034 3.6429603,130.0106 2.9374192,130.0179 2.0981481,130.0251 2.3572121,130.0324 2.089304,130.0396 2.312427,130.0468 2.9912381,130.0541 4.9381256,130.0613 13.688248,130.0686 28.769583,130.0758 45.993061,130.0831 61.495483,130.0903 124.68513,130.0975 298.74094,130.1048 400.45367,130.1120 307.75723,130.1193 137.22612,130.1265 62.453148,130.1338 59.776741,130.1410 50.292759,130.1483 29.909359,130.1555 14.338861,130.1627 18.162189,130.1700 45.644753,130.1772 65.285568,130.1845 50.855022,130.1917 23.319773,130.1990 8.8656921,130.2062 4.9285789,130.2135 3.3482077,130.2207 2.6516368,130.2280 1.96412,130.2352 1.3214419,130.2425 0.85718244,130.2497 0.49107715,130.2569 0.44644788,130.2642 0.91076297,130.2714 1.2054121,130.2787 0.93752897,130.2859 0.56250054,130.2932 0.76779777,130.3004 1.1606885,130.3077 0.89285856,130.3149 0.48216453,130.3222 0.33044222,130.3294 0.61610317,130.3367 0.49098119,130.3439 0.50885439,130.3512 0.59815603,130.3584 0.85709721,130.3657 0.44644389,130.3729 0.25894862,130.3802 0.26782635,130.3874 0.48209479,130.3947 0.81265658,130.4019 1.2412189,130.4092 0.95528555,130.4164 0.51775235,130.4237 0.25889754,130.4310 0.39283198,130.4382 0.5446074,130.4455 0.80371106,130.4527 0.83933401,130.4600 0.58913577,130.4672 0.11607312,130.4745 0.2679719,130.4817 0.65183789,130.4890 0.71419901,130.4962 0.33030245,130.5035 0.25010827,130.5107 0.44651228,130.5180 0.51772416,130.5253 0.51766557,130.5325 0.70541519,130.5398 0.68757677,130.5470 0.53566879,130.5543 0.20538172,130.5615 0.60729474,130.5688 1.3036441,130.5760 1.1873915,130.5833 0.58921432,130.5906 0.34823462,130.5978 0.51789343,130.6051 0.64282912,130.6123 0.49998954,130.6196 0.33034703,130.6268 0.21428391,130.6341 0.51784492,130.6414 0.58928192,130.6486 0.56251562,130.6559 0.46431848,130.6631 0.66970855,130.6704 0.74108112,130.6777 0.6518265,130.6849 0.83042294,130.6922 0.83920187,130.6994 0.52664894,130.7067 0.42858881,130.7140 0.59817189,130.7212 0.91955489,130.7285 1.0267594,130.7357 0.58039427,130.7430 0.41079432,130.7503 0.79480171,130.7575 0.86604637,130.7648 0.48204842,130.7720 0.42858309,130.7793 0.38386875,130.7866 0.29463363,130.7938 0.19646594,130.8011 0.30360621,130.8084 0.37498704,130.8156 0.33928046,130.8229 0.46431452,130.8302 0.52685994,130.8374 0.56251204,130.8447 0.49986386,130.8519 0.22318579,130.8592 0.32148165,130.8665 0.9374693,130.8737 1.7232279,130.8810 2.1339679,130.8883 1.7678276,130.8955 0.88385284,130.9028 0.50889093,130.9101 0.46425694,130.9173 0.60715932,130.9246 0.7769118,130.9319 0.96432811,130.9391 0.89274967,130.9464 0.71421045,130.9537 0.61606687,130.9609 0.46433786,130.9682 0.35714382,130.9755 0.35731083,130.9827 0.58051544,130.9900 0.97317582,130.9973 1.1159847,131.0045 1.2231683,131.0118 1.4018959,131.0191 1.3750011,131.0263 1.0445479,131.0336 1.1607116,131.0409 2.750387,131.0482 6.3126593,131.0554 14.644135,131.0627 29.359251,131.0700 36.830868,131.0772 29.819929,131.0845 23.98222,131.0918 56.076759,131.0990 119.7456,131.1063 140.6311,131.1136 93.146004,131.1209 37.3008,131.1281 12.704499,131.1354 8.347681,131.1427 7.2499137,131.1499 5.8928466,131.1572 3.8750324,131.1645 3.0716422,131.1718 5.0446291,131.1790 6.187242,131.1863 4.8839006,131.1936 2.4911351,131.2009 0.75885242,131.2081 0.73217404,131.2154 0.9910512,131.2227 1.0980828,131.2300 0.73210937,131.2372 0.70544523,131.2445 1.1876191,131.2518 1.1608239,131.2591 0.82138956,131.2663 0.8212778,131.2736 0.81241852,131.2809 0.48212999,131.2882 0.41082424,131.2954 0.40174338,131.3027 0.48204967,131.3100 0.52689058,131.3173 0.91980422,131.3245 1.0089942,131.3318 0.71421701,131.3391 0.43736649,131.3464 0.31245852,131.3537 0.18754697,131.3609 0.20533994,131.3682 0.33921173,131.3755 0.33924323,131.3828 0.16967218,131.3901 0.22333655,131.3973 0.74116218,131.4046 1.0714047,131.4119 0.78558481,131.4192 0.61592406,131.4265 0.6696164,131.4337 0.47328028,131.4410 0.27686971,131.4483 0.26784578,131.4556 0.39283255,131.4629 0.58931154,131.4701 0.48216173,131.4774 0.40178236,131.4847 0.27680728,131.4920 0.24120903,131.4993 0.58927351,131.5065 0.69629824,131.5138 0.72319919,131.5211 0.46427414,131.5284 0.22322755,131.5357 0.35718653,131.5430 0.38391209,131.5502 0.31243843,131.5575 0.43752268,131.5648 0.98228502,131.5721 1.357304,131.5794 1.0803461,131.5867 0.61593056,131.5940 0.46425754,131.6012 0.6427933,131.6085 0.74990255,131.6158 0.72319347,131.6231 0.66078126,131.6304 0.71440268,131.6377 0.73210889,131.6450 0.94640487,131.6522 0.83931285,131.6595 0.61607844,131.6668 0.48208049,131.6741 0.32134891,131.6814 0.3750169,131.6887 0.66088051,131.6960 0.99120814,131.7032 0.76773483,131.7105 0.69630331,131.7178 0.6428985,131.7251 0.57142323,131.7324 0.4999437,131.7397 0.46436748,131.7470 0.54475796,131.7543 0.48204583,131.7616 0.33020851,131.7688 0.33927557,131.7761 0.29464927,131.7834 0.27691162,131.7907 0.53587735,131.7980 0.79464966,131.8053 0.6784218,131.8126 0.47312301,131.8199 0.35714784,131.8272 0.21424983,131.8345 0.02679373,131.8418 0.08935795,131.8490 0.35718554,131.8563 0.46429497,131.8636 0.37495017,131.8709 0.16955374,131.8782 0.42855853,131.8855 0.73216879,131.8928 0.52683473,131.9001 0.52677476,131.9074 0.35725901,131.9147 0.80376089,131.9220 1.2409543,131.9293 1.3033477,131.9366 1.124923,131.9439 1.2054129,131.9512 0.76788288,131.9584 0.64283758,131.9657 0.56254953,131.9730 0.58927518,131.9803 0.42855856,131.9876 0.58934671,131.9949 0.58927053,132.0022 0.33926192,132.0095 0.48218244,132.0168 0.95535815,132.0241 1.107137,132.0314 0.91086948,132.0387 1.4911535,132.0460 1.4999063,132.0533 1.589074,132.0606 4.1166263,132.0679 11.054586,132.0752 15.544696,132.0825 15.96432,132.0898 18.295399,132.0971 26.098724,132.1044 29.213511,132.1117 23.632845,132.1190 14.526036,132.1263 6.2584929,132.1336 3.1964855,132.1409 1.5804456,132.1482 0.99109787,132.1555 0.49104294,132.1628 0.36616543,132.1701 0.66965491,132.1774 1.0089723,132.1847 1.1072518,132.1920 0.89271468,132.1993 0.4998675,132.2066 0.36613747,132.2139 0.51796675,132.2212 0.79465479,132.2285 0.94631302,132.2358 0.7678048,132.2431 0.42863855,132.2504 0.43750319,132.2577 0.69640815,132.2650 0.4821904,132.2723 0.64291334,132.2796 1.0535024,132.2869 1.2320255,132.2942 1.0268216,132.3015 0.73219329,132.3088 0.62499517,132.3161 0.58032572,132.3234 0.49102956,132.3308 0.44644377,132.3381 0.46430585,132.3454 0.55357665,132.3527 0.66086167,132.3600 0.70545387,132.3673 0.56246001,132.3746 0.55349106,132.3819 0.38384461,132.3892 0.294604,132.3965 0.080317892,132.4038 0.14283563,132.4111 0.24105527,132.4184 0.32145718,132.4257 0.44647178,132.4330 0.61607778,132.4404 0.32140994,132.4477 0.11605761,132.4550 0.1428393,132.4623 0.22322546,132.4696 0.2053604,132.4769 0.071426444,132.4842 0.053575367,132.4915 0.1249776,132.4988 0.1607084,132.5061 0.16076617,132.5134 0.14292292,132.5208 0.30350828,132.5281 0.45526212,132.5354 0.50901997,132.5427 0.80366266,132.5500 1.1516794,132.5573 0.93748778,132.5646 0.56252569,132.5719 0.20532396,132.5793 0.098224774,132.5866 0.16968453,132.5939 0.25007084,132.6012 0.31254253,132.6085 0.35712871,132.6158 0.34812203,132.6231 0.32140633,132.6304 0.31255129,132.6378 0.46433878,132.6451 0.60710144,132.6524 0.67854518,132.6597 0.80358171,132.6670 0.7499876,132.6743 0.59823018,132.6816 0.49996904,132.6890 0.37496945,132.6963 0.50889438,132.7036 0.55355185,132.7109 0.70539075,132.7182 0.9732424,132.7255 1.1339185,132.7328 0.79463702,132.7402 0.46429151,132.7475 0.47321203,132.7548 0.52679831,132.7621 0.85715443,132.7694 1.2946097,132.7768 1.3392533,132.7841 0.82143593,132.7914 0.54467523,132.7987 0.44643781,132.8060 0.23211297,132.8133 0.31250229,132.8207 0.47326294,132.8280 0.60721117,132.8353 0.66970128,132.8426 0.53567022,132.8499 0.35704896,132.8573 0.27681202,132.8646 0.464349,132.8719 0.66958839,132.8792 1.0892068,132.8865 1.3036045,132.8939 0.9554047,132.9012 0.34817415,132.9085 0.31252334,132.9158 0.63401747,132.9231 0.7322787,132.9305 0.66965002,132.9378 0.47307557,132.9451 0.21417236,132.9524 0.026721729,132.9598 0.22326486,132.9671 1.0536011,132.9744 1.5535412,132.9817 1.339322,132.9890 0.88396347,132.9964 0.85717398,133.0037 0.9108668,133.0110 1.0625342,133.0183 1.1069715,133.0257 1.06239,133.0330 1.7856978,133.0403 2.6341221,133.0476 3.6342545,133.0550 3.8215585,133.0623 5.8577604,133.0696 18.805359,133.0769 44.359406,133.0843 61.386421,133.0916 90.557373,133.0989 140.33411,133.1062 187.14619,133.1136 208.66138,133.1209 179.19154,133.1282 111.42072,133.1356 43.343048,133.1429 14.338486,133.1502 10.098304,133.1575 7.5623484,133.1649 4.7232389,133.1722 2.3658748,133.1795 1.1425796,133.1869 0.60710955,133.1942 0.37486416,133.2015 0.74993944,133.2088 1.357246,133.2162 1.4733027,133.2235 1.1785136,133.2308 0.93746245,133.2382 0.98214358,133.2455 0.9375307,133.2528 0.54471123,133.2601 0.57145226,133.2675 0.71430427,133.2748 0.91972882,133.2821 1.098178,133.2895 0.77668869,133.2968 0.62506992,133.3041 0.63403505,133.3115 0.83929044,133.3188 0.6695472,133.3261 0.53569257,133.3335 0.50890666,133.3408 0.57136732,133.3481 0.93748659,133.3555 0.76784945,133.3628 0.48211071,133.3701 0.34824553,133.3775 0.32146683,133.3848 0.39282727,133.3921 0.73221338,133.3995 0.723279,133.4068 0.56244165,133.4141 0.33924437,133.4215 0.25894254,133.4288 0.14283819,133.4361 0.16964522,133.4435 0.16068615,133.4508 0.23205879,133.4582 0.39292812,133.4655 0.58044726,133.4728 0.58031404,133.4802 0.72329056,133.4875 0.83931744,133.4948 0.87483782,133.5022 0.72307009,133.5095 0.84819591,133.5169 0.87511939,133.5242 0.75902098,133.5315 0.58925444,133.5389 0.71423113,133.5462 0.53575003,133.5535 0.49109644,133.5609 0.67852056,133.5682 0.6874966,133.5756 0.66075146,133.5829 0.6874494,133.5902 0.70529234,133.5976 0.80364496,133.6049 0.6608637,133.6123 0.48219547,133.6196 0.79462987,133.6269 1.0804423,133.6343 0.92857695,133.6416 0.59806883,133.6490 0.26773378,133.6563 0.19640587,133.6637 0.25892466,133.6710 0.35716587,133.6783 0.3125197,133.6857 0.52676696,133.6930 0.77672291,133.7004 1.0624988,133.7077 0.55362958,133.7151 0.19645274,133.7224 0.24116962,133.7297 0.51786155,133.7371 0.5177781,133.7444 0.2946052,133.7518 0.16965306,133.7591 0.22324894,133.7665 0.16073819,133.7738 0.30360812,133.7812 0.50895208,133.7885 0.58036566,133.7958 0.52677935,133.8032 0.65179962,133.8105 0.52679002,133.8179 0.42850965,133.8252 0.39283219,133.8326 0.30363363,133.8399 0.19641352,133.8473 0.089247569,133.8546 0.1428609,133.8620 0.24100755,133.8693 0.43742728,133.8767 0.4374997,133.8840 0.24113512,133.8914 0.23222196,133.8987 0.57147127,133.9060 0.8124699,133.9134 0.66063648,133.9207 0.40183887,133.9281 0.50007468,133.9354 0.66964942,133.9428 0.77672082,133.9501 0.6427843,133.9575 0.49998656,133.9648 0.65172279,133.9722 1.3750918,133.9795 1.6608441,133.9869 1.4196851,133.9942 0.98207426,134.0016 0.72305793,134.0089 0.61608797,134.0163 0.75899971,134.0237 1.0266969,134.0310 1.0534934,134.0384 0.98219764,134.0457 1.1607994,134.0531 1.2767388,134.0604 1.4108623,134.0678 4.375597,134.0751 9.2506351,134.0825 12.982873,134.0898 15.838912,134.0972 20.482906,134.1045 40.949402,134.1119 61.126698,134.1192 59.400402,134.1266 36.032665,134.1340 13.864235,134.1413 5.0885806,134.1487 2.5623443,134.1560 1.5000857,134.1634 1.2856129,134.1707 0.93740886,134.1781 0.51792866,134.1854 0.38400975,134.1928 0.36605853,134.2002 0.77675545,134.2075 0.84825128,134.2149 0.93750924,134.2222 0.77678239,134.2296 0.83941966,134.2369 0.9911685,134.2443 0.83925247,134.2517 0.54455918,134.2590 0.49988514,134.2664 0.52671069,134.2737 0.71421105,134.2811 1.0267318,134.2885 0.68754351,134.2958 0.27685723,134.3032 0.18753514,134.3105 0.40183133,134.3179 0.59827119,134.3252 0.79464906,134.3326 0.66959488,134.3400 0.50890189,134.3473 0.50895631,134.3547 0.87504774,134.3621 0.99110144,134.3694 1.0089556,134.3768 0.68751138,134.3841 0.50886965,134.3915 0.4106738,134.3989 0.39289325,134.4062 0.74103779,134.4136 0.77676743,134.4209 0.48215118,134.4283 0.1963712,134.4357 0.30364421,134.4430 0.50902116,134.4504 0.47312048,134.4578 0.41957718,134.4651 0.83929908,134.4725 1.3035349,134.4799 2.142843,134.4872 1.8036082,134.4946 0.9287014,134.5020 0.66091305,134.5093 0.86614656,134.5167 1.2855853,134.5240 1.5801588,134.5314 1.2945813,134.5388 0.97328663,134.5461 1.044624,134.5535 1.3035179,134.5609 1.1071566,134.5682 1.044579,134.5756 0.8749668,134.5830 0.40183073,134.5903 0.37502986,134.5977 0.47325197,134.6051 0.55356973,134.6124 1.0178205,134.6198 1.0982273,134.6272 1.1339754,134.6346 0.82139909,134.6419 0.55357426,134.6493 0.87496102,134.6567 1.3749062,134.6640 1.9463825,134.6714 3.3215194,134.6788 3.651916,134.6861 2.6963725,134.6935 1.5356197,134.7009 1.4107381,134.7082 1.6161506,134.7156 1.2232378,134.7230 0.74108732,134.7304 0.69644535,134.7377 0.83930415,134.7451 1.0088689,134.7525 1.0178336,134.7598 1.0805525,134.7672 1.2591541,134.7746 1.1694633,134.7820 0.53544539,134.7893 0.34830838,134.7967 0.73223954,134.8041 1.0624635,134.8115 1.6071779,134.8188 1.9553058,134.8262 2.2320805,134.8336 2.2143192,134.8410 1.776807,134.8483 1.5000104,134.8557 1.7411767,134.8631 1.2143419,134.8705 1.1249181,134.8778 2.3392463,134.8852 2.705292,134.8926 2.2410448,134.9000 1.6520119,134.9073 2.8661726,134.9147 4.3121724,134.9221 4.8212004,134.9295 3.9999881,134.9368 3.9018805,134.9442 4.3303432,134.9516 4.8214488,134.9590 6.6700144,134.9663 8.1076155,134.9737 9.0186357,134.9811 9.6794109,134.9885 12.839801,134.9959 15.000495,135.0032 17.30372,135.0106 22.14349,135.0180 31.910767,135.0254 38.231487,135.0328 41.653774,135.0401 49.466591,135.0475 69.261658,135.0549 104.20118,135.0623 166.14536,135.0697 292.54984,135.0770 728.01355,135.0844 3402.3293,135.0918 9364.4307,135.0992 12310.052,135.1066 9028.3525,135.1139 3832.4741,135.1213 1317.0438,135.1287 877.38086,135.1361 593.32874,135.1435 325.2327,135.1508 172.40759,135.1582 89.197937,135.1656 51.96167,135.1730 32.935345,135.1804 21.811573,135.1878 16.294521,135.1951 11.526368,135.2025 8.3121147,135.2099 7.356884,135.2173 7.616631,135.2247 7.7855887,135.2321 7.2674866,135.2395 7.4378695,135.2468 7.0441375,135.2542 6.7587399,135.2616 6.4734945,135.2690 6.7589679,135.2764 6.2052717,135.2838 5.5623636,135.2912 5.2855339,135.2985 4.4730825,135.3059 3.5269268,135.3133 3.535604,135.3207 4.2051873,135.3281 4.2948699,135.3355 4.4465909,135.3429 4.1515861,135.3503 3.5535991,135.3576 4.1875682,135.3650 3.7946045,135.3724 3.3752167,135.3798 2.9109981,135.3872 3.3302958,135.3946 3.1070626,135.4020 3.2768273,135.4094 2.3391182,135.4168 1.9463317,135.4241 2.1339562,135.4315 2.3034561,135.4389 2.7412267,135.4463 2.5804441,135.4537 2.7052484,135.4611 2.9999385,135.4685 2.6068714,135.4759 2.3927267,135.4833 1.964348,135.4907 1.7679126,135.4981 2.0269077,135.5055 2.3839126,135.5128 1.9734342,135.5202 2.2767069,135.5276 1.6069118,135.5350 1.3215725,135.5424 0.99094832,135.5498 0.72331375,135.5572 1.0269837,135.5646 1.1248138,135.5720 1.2408313,135.5794 1.392872,135.5868 1.9644232,135.5942 2.3304818,135.6016 2.6073039,135.6090 2.8661277,135.6164 2.3570514,135.6238 1.3391451,135.6312 1.4374648,135.6385 1.7410517,135.6459 1.5446121,135.6533 1.2053394,135.6607 1.1070346,135.6681 1.151804,135.6755 1.5627304,135.6829 1.6428446,135.6903 1.3390481,135.6977 0.81245959,135.7051 0.91086131,135.7125 1.7946243,135.7199 1.4105181,135.7273 1.5357889,135.7347 1.7233607,135.7421 1.3482262,135.7495 1.4731909,135.7569 1.8035847,135.7643 1.2500226,135.7717 1.6341242,135.7791 1.7142792,135.7865 1.5265541,135.7939 1.3928788,135.8013 1.4464358,135.8087 1.5088794,135.8161 1.6875149,135.8235 1.0535291,135.8309 0.83033371,135.8383 0.80362171,135.8457 1.2500597,135.8531 1.375057,135.8605 1.5891809,135.8679 1.1785977,135.8753 0.8751334,135.8827 1.053504,135.8901 1.2501018,135.8975 1.3750445,135.9049 0.97297949,135.9123 0.85704035,135.9197 0.83050644,135.9271 1.4196981,135.9346 1.6071142,135.9420 1.4554294,135.9494 1.4284592,135.9568 1.4551955,135.9642 1.3215177,135.9716 1.1878248,135.9790 1.7323631,135.9864 2.526675,135.9938 3.1782525,136.0012 3.544698,136.0086 5.8038282,136.0160 8.2056246,136.0234 20.870047,136.0308 63.738701,136.0382 105.76902,136.0456 96.852119,136.0530 54.066921,136.0605 30.123747,136.0679 36.180798,136.0753 77.094368,136.0827 209.6095,136.0901 646.73578,136.0975 1193.9999,136.1049 1226.6393,136.1123 736.30426,136.1197 318.79013,136.1271 221.40421,136.1345 190.0659,136.1419 112.58376,136.1494 50.907528,136.1568 26.390553,136.1642 15.70413,136.1716 8.5260763,136.1790 3.7852635,136.1864 2.7322462,136.1938 1.7231712,136.2012 0.91966343,136.2086 0.97305858,136.2161 1.098076,136.2235 1.7768328,136.2309 2.1607034,136.2383 2.4286599,136.2457 1.5894167,136.2531 1.482201,136.2605 1.3928282,136.2679 1.2142352,136.2754 1.2229639,136.2828 0.9999463,136.2902 1.214467,136.2976 1.0893627,136.3050 1.0180036,136.3124 1.2230542,136.3198 0.78564602,136.3273 0.77696669,136.3347 1.0623742,136.3421 1.8480988,136.3495 1.776775,136.3569 1.1696794,136.3643 0.63396138,136.3717 0.74118614,136.3792 1.0536191,136.3866 0.87493759,136.3940 0.84821552,136.4014 0.67852694,136.4088 0.66069251,136.4162 1.446615,136.4237 1.6964954,136.4311 1.285592,136.4385 0.59811646,136.4459 0.58027512,136.4533 0.98211688,136.4608 1.0179442,136.4682 1.0001003,136.4756 0.75002593,136.4830 0.63400745,136.4904 0.77685124,136.4978 0.93738329,136.5053 0.67838508,136.5127 0.4552801,136.5201 0.59816962,136.5275 0.65187079,136.5349 0.93758571,136.5424 1.0357081,136.5498 1.1874171,136.5572 1.3927747,136.5646 1.0715209,136.5721 0.88421756,136.5795 1.6161443,136.5869 1.8659239,136.5943 1.169505,136.6017 0.36609706,136.6092 0.5445779,136.6166 0.78569001,136.6240 1.0002457,136.6314 0.95537573,136.6389 0.88378239,136.6463 0.64273214,136.6537 0.30353096,136.6611 0.2321215,136.6685 0.33932003,136.6760 0.49113396,136.6834 0.86615241,136.6908 0.81258577,136.6982 0.94633389,136.7057 0.88389146,136.7131 0.85715884,136.7205 0.9195984,136.7279 0.76789027,136.7354 0.45535827,136.7428 0.34822232,136.7502 0.38387251,136.7577 0.70520914,136.7651 1.0447,136.7725 1.2947731,136.7799 0.86611694,136.7874 0.75902653,136.7948 1.0713505,136.8022 0.73201883,136.8096 0.63396496,136.8171 0.73218691,136.8245 1.2589474,136.8319 1.1249926,136.8394 0.99111408,136.8468 1.0803869,136.8542 1.2142575,136.8616 0.91074973,136.8691 0.88394517,136.8765 0.84809142,136.8839 0.79454321,136.8914 0.53565425,136.8988 0.47317481,136.9062 0.72325468,136.9137 0.9911595,136.9211 0.71426833,136.9285 0.83041817,136.9359 0.93758112,136.9434 0.71427065,136.9508 0.62505943,136.9582 0.74107397,136.9657 0.83044529,136.9731 1.0178266,136.9805 0.86593312,136.9880 0.96424371,136.9954 1.294754,137.0028 2.6073759,137.0103 4.4554629,137.0177 4.9374633,137.0251 4.5892038,137.0326 8.1698656,137.0400 12.893377,137.0474 12.544939,137.0549 11.437671,137.0623 19.697687,137.0697 41.769768,137.0772 58.875519,137.0846 61.598339,137.0920 82.048592,137.0995 126.91563,137.1069 145.40935,137.1144 108.47646,137.1218 58.138973,137.1292 32.230801,137.1367 24.892025,137.1441 21.320932,137.1515 15.883595,137.1590 10.597853,137.1664 4.5802884,137.1739 1.7322448,137.1813 0.77684307,137.1887 0.33930823,137.1962 0.44638777,137.2036 0.68753284,137.2110 0.48214388,137.2185 0.45529133,137.2259 0.54465932,137.2334 0.88399106,137.2408 1.0982018,137.2482 0.8035841,137.2557 0.73216945,137.2631 0.70529735,137.2706 0.70535606,137.2780 0.60714,137.2854 0.9196828,137.2929 0.95548487,137.3003 0.67849988,137.3078 0.53576344,137.3152 0.93768722,137.3226 1.0000144,137.3301 1.0088627,137.3375 1.2498826,137.3450 1.5713484,137.3524 1.223129,137.3599 0.91959584,137.3673 0.36609465,137.3747 0.49109977,137.3822 0.7142967,137.3896 0.50886279,137.3971 0.6696552,137.4045 1.0000422,137.4120 1.2500551,137.4194 1.3126127,137.4269 0.9910264,137.4343 0.44632104,137.4417 0.19645377,137.4492 0.25890791,137.4566 0.64279449,137.4641 1.3930063,137.4715 1.9375994,137.4790 1.4730858,137.4864 0.84810841,137.4939 0.91073859,137.5013 0.86621159,137.5088 0.67858094,137.5162 0.5266872,137.5237 0.55359042,137.5311 0.95542049,137.5385 1.5357636,137.5460 1.46429,137.5534 1.0266464,137.5609 0.7587868,137.5683 0.64283323,137.5758 0.95532435,137.5832 1.3214033,137.5907 1.2321074,137.5981 1.5268034,137.6056 1.160844,137.6130 0.64291799,137.6205 0.61608845,137.6279 0.78571469,137.6354 0.51784408,137.6428 0.37498778,137.6503 0.21429145,137.6577 0.21443798,137.6652 0.58933401,137.6726 0.6070171,137.6801 0.34813827,137.6875 0.40181357,137.6950 0.7232855,137.7024 0.99098784,137.7099 0.75889665,137.7173 0.66092288,137.7248 0.83936709,137.7323 0.60703528,137.7397 0.42846707,137.7472 0.34820661,137.7546 0.75001419,137.7621 0.58921039,137.7695 0.3213906,137.7770 0.4732618,137.7844 0.67858899,137.7919 0.58032745,137.7993 0.45533273,137.8068 0.36608189,137.8142 0.56248438,137.8217 0.75005865,137.8292 0.93776798,137.8366 1.2144634,137.8441 1.294422,137.8515 0.79445201,137.8590 0.38390827,137.8664 0.17850102,137.8739 0.25000694,137.8814 0.49107891,137.8888 0.76788265,137.8963 0.81260288,137.9037 1.0803754,137.9112 1.0981641,137.9186 1.0803642,137.9261 0.55355889,137.9336 0.42851475,137.9410 0.68757719,137.9485 0.96452194,137.9559 0.86613435,137.9634 1.0088125,137.9709 1.0534679,137.9783 0.66953099,137.9858 0.31247929,137.9932 0.52692759,138.0007 1.0361519,138.0081 1.9999951,138.0156 1.8121794,138.0231 2.7323768,138.0305 5.0808797,138.0380 6.8126936,138.0455 5.6960196,138.0529 4.339088,138.0604 8.0902653,138.0678 16.65333,138.0753 22.089565,138.0828 21.017099,138.0902 20.599697,138.0977 52.72031,138.1052 99.272652,138.1126 103.9349,138.1201 60.886181,138.1275 24.085516,138.1350 18.616213,138.1425 25.170252,138.1499 24.312052,138.1574 13.052307,138.1649 3.740258,138.1723 1.3123474,138.1798 0.66961807,138.1873 0.7322278,138.1947 0.69643557,138.2022 0.49097756,138.2097 0.58924812,138.2171 0.67856973,138.2246 0.56250036,138.2321 0.48219937,138.2395 0.38392058,138.2470 0.51781887,138.2545 0.50003594,138.2619 0.57143778,138.2694 0.75903761,138.2769 1.0357039,138.2843 0.92847699,138.2918 0.47321555,138.2993 0.38395482,138.3067 0.59826487,138.3142 0.43750262,138.3217 0.71422768,138.3291 1.1785015,138.3366 1.1964101,138.3441 0.9017992,138.3515 0.72319633,138.3590 0.88391584,138.3665 0.84831303,138.3740 0.79468918,138.3814 0.59816128,138.3889 0.58926761,138.3964 0.71432823,138.4038 0.49108523,138.4113 0.28575134,138.4188 0.47325546,138.4262 0.71432501,138.4337 0.82142109,138.4412 0.67848408,138.4487 0.28565827,138.4561 0.25892889,138.4636 0.4732644,138.4711 0.58921158,138.4786 0.16961877,138.4860 0.17864819,138.4935 0.41962388,138.5010 0.60712296,138.5084 0.35708284,138.5159 0.55361986,138.5234 0.64293581,138.5309 0.7766906,138.5383 1.080251,138.5458 1.0624058,138.5533 1.6250626,138.5608 1.5715784,138.5682 1.1250901,138.5757 1.0446765,138.5832 0.92852199,138.5907 0.7857005,138.5982 0.96433496,138.6056 0.83924443,138.6131 0.50882411,138.6206 0.3928977,138.6281 0.50896853,138.6355 0.5892936,138.6430 0.9286204,138.6505 0.96426058,138.6580 0.74993217,138.6654 1.1338699,138.6729 1.1963789,138.6804 0.87507379,138.6879 0.8662551,138.6954 1.1876048,138.7028 0.9999072,138.7103 0.72309893,138.7178 0.88385957,138.7253 0.90170968,138.7328 0.41077548,138.7402 0.34831694,138.7477 0.62505329,138.7552 0.64281529,138.7627 0.46422693,138.7702 0.53572094,138.7776 0.43750387,138.7851 0.42860937,138.7926 0.65182447,138.8001 0.64279413,138.8076 0.50882447,138.8150 0.53570515,138.8225 0.53573507,138.8300 0.67851382,138.8375 0.94636422,138.8450 1.5447727,138.8525 1.4555101,138.8599 1.3213794,138.8674 1.2052218,138.8749 0.89279407,138.8824 0.99115688,138.8899 0.75009024,138.8974 0.65173638,138.9048 0.78571445,138.9123 1.1072019,138.9198 1.1250011,138.9273 1.1699523,138.9348 1.7949266,138.9423 1.9731227,138.9498 2.3836834,138.9572 3.4553325,138.9647 4.8395233,138.9722 8.2877998,138.9797 24.148026,138.9872 45.431599,138.9947 47.801155,139.0022 32.87162,139.0097 17.667768,139.0171 14.749186,139.0246 17.669516,139.0321 23.517994,139.0396 36.082561,139.0471 63.369686,139.0546 105.83777,139.0621 184.03395,139.0696 388.01837,139.0770 1570.4834,139.0845 3894.1511,139.0920 4808.7632,139.0995 3384.3494,139.1070 1333.4,139.1145 477.89575,139.1220 357.97098,139.1295 315.82816,139.1370 244.6893,139.1445 159.11511,139.1520 83.029518,139.1594 37.801693,139.1669 20.77634,139.1744 15.133676,139.1819 11.008478,139.1894 5.8653893,139.1969 3.2764447,139.2044 3.5537694,139.2119 3.5538917,139.2194 3.4822762,139.2269 2.3302445,139.2344 1.6873828,139.2419 1.6873702,139.2494 2.4552209,139.2568 2.6339204,139.2643 2.2767756,139.2718 2.1786919,139.2793 1.9286597,139.2868 2.2408814,139.2943 1.8928398,139.3018 1.4018792,139.3093 1.2678667,139.3168 1.3571688,139.3243 1.2231888,139.3318 1.169626,139.3393 1.4821936,139.3468 2.1250894,139.3543 2.553468,139.3618 1.6783823,139.3693 1.4913074,139.3768 1.6072338,139.3843 1.4372634,139.3918 0.88385707,139.3993 0.68748868,139.4068 0.660761,139.4143 1.2321368,139.4218 1.5446072,139.4293 1.6518015,139.4368 1.0625598,139.4443 0.70529282,139.4518 1.2230958,139.4593 1.3125225,139.4668 1.0982658,139.4743 1.5001476,139.4818 1.1785591,139.4893 0.96416152,139.4968 0.77676016,139.5043 0.64290589,139.5118 1.2858704,139.5193 1.7143023,139.5268 1.0802548,139.5343 0.66066742,139.5418 0.36618534,139.5493 0.60726798,139.5568 1.0534751,139.5643 1.1962807,139.5718 1.125018,139.5793 0.49105218,139.5868 0.76776963,139.5943 0.91965932,139.6018 0.75897324,139.6093 0.63396072,139.6168 0.93744087,139.6243 0.83031636,139.6318 1.1429178,139.6393 1.1608118,139.6468 1.2054323,139.6543 0.95537376,139.6618 0.88390887,139.6693 0.82138556,139.6768 0.54454231,139.6843 0.42856279,139.6918 0.53581077,139.6993 0.91956455,139.7069 1.2053026,139.7144 1.3036238,139.7219 0.88393122,139.7294 0.53570044,139.7369 0.4107399,139.7444 0.47320434,139.7519 0.71422452,139.7594 0.60730028,139.7669 0.86611497,139.7744 1.1427211,139.7819 1.2856401,139.7894 1.4822347,139.7969 1.4197893,139.8045 1.1428251,139.8120 0.81253392,139.8195 0.58034623,139.8270 0.6427142,139.8345 1.1159557,139.8420 1.2679123,139.8495 1.0180281,139.8570 1.2054118,139.8645 1.3303579,139.8720 1.3035256,139.8796 1.2410074,139.8871 1.1428043,139.8946 1.0445864,139.9021 0.89284593,139.9096 0.60712147,139.9171 0.80356467,139.9246 1.196408,139.9321 1.1606337,139.9396 1.0804988,139.9472 1.107347,139.9547 1.0892957,139.9622 1.107141,139.9697 1.1873715,139.9772 0.63395339,139.9847 1.2769272,139.9922 1.3839959,139.9998 0.97309589,140.0073 0.6963498,140.0148 1.1251848,140.0223 1.7945983,140.0298 1.9105012,140.0373 3.5003076,140.0448 7.313199,140.0524 10.545081,140.0599 12.661361,140.0674 18.054136,140.0749 45.50647,140.0824 163.57019,140.0899 325.63483,140.0975 345.20538,140.1050 210.79863,140.1125 123.39066,140.1200 154.70967,140.1275 168.7579,140.1350 111.96771,140.1426 49.656559,140.1501 24.212717,140.1576 15.757859,140.1651 9.7316484,140.1726 6.0619707,140.1801 3.7852998,140.1877 2.446233,140.1952 1.8570708,140.2027 1.7500432,140.2102 1.4018738,140.2177 0.97319031,140.2253 0.70531571,140.2328 0.4821077,140.2403 0.7767697,140.2478 0.73209429,140.2553 1.0357009,140.2629 1.0626819,140.2704 1.1251518,140.2779 0.73214483,140.2854 0.77663201,140.2930 0.54451364,140.3005 0.47326729,140.3080 0.52681321,140.3155 0.3213892,140.3230 0.10711019,140.3306 0.26780698,140.3381 0.41068771,140.3456 0.41088557,140.3531 0.51785517,140.3607 0.5444966,140.3682 0.81258565,140.3757 1.0090944,140.3832 1.3750594,140.3908 1.0356613,140.3983 0.78567702,140.4058 0.50889182,140.4133 0.44635478,140.4209 0.31244937,140.4284 0.47323427,140.4359 0.61616611,140.4434 0.62503183,140.4510 0.4731192,140.4585 0.2946144,140.4660 0.50001544,140.4735 0.50892818,140.4811 0.67858809,140.4886 0.76788461,140.4961 0.99118322,140.5036 1.0803756,140.5112 0.90164936,140.5187 0.66966039,140.5262 0.67869222,140.5338 0.8214696,140.5413 0.67847669,140.5488 0.35706168,140.5563 0.41086259,140.5639 0.75897354,140.5714 0.78551275,140.5789 0.40169126,140.5865 0.30360809,140.5940 0.52678782,140.6015 0.50890148,140.6091 0.45540383,140.6166 0.95541984,140.6241 1.2500838,140.6316 1.3750837,140.6392 1.2947662,140.6467 0.97324604,140.6542 0.72305888,140.6618 0.68739027,140.6693 0.7856518,140.6768 0.78566515,140.6844 0.57143122,140.6919 0.69647264,140.6994 0.7767638,140.7070 0.8035239,140.7145 0.69642085,140.7220 0.7143448,140.7296 1.0000688,140.7371 0.91071814,140.7446 0.97312248,140.7522 1.2409849,140.7597 1.0446875,140.7672 0.884013,140.7748 0.78575248,140.7823 0.85713285,140.7898 0.46424326,140.7974 0.4820874,140.8049 0.77677327,140.8124 0.81252414,140.8200 0.83927149,140.8275 0.72314554,140.8351 0.77679574,140.8426 0.88400751,140.8501 0.93755484,140.8577 0.8035962,140.8652 0.47319266,140.8727 0.28572568,140.8803 0.41962028,140.8878 0.37496513,140.8954 0.33031702,140.9029 0.27690646,140.9104 0.66979849,140.9180 0.76792794,140.9255 0.86618692,140.9330 1.4821279,140.9406 1.5445076,140.9481 1.5445238,140.9557 1.8836817,140.9632 2.1876845,140.9707 5.2426157,140.9783 15.055498,140.9858 26.330915,140.9934 24.980951,141.0009 14.328905,141.0084 7.624454,141.0160 6.48173,141.0235 7.9828691,141.0311 19.413235,141.0386 39.528481,141.0462 44.749104,141.0537 32.149689,141.0612 17.793343,141.0688 16.795336,141.0763 29.056398,141.0839 49.226093,141.0914 63.053516,141.0990 61.873386,141.1065 53.642071,141.1140 48.732117,141.1216 45.642094,141.1291 33.32859,141.1367 21.802074,141.1442 13.856604,141.1518 9.8304968,141.1593 6.24084,141.1669 3.4194837,141.1744 2.3033726,141.1819 1.7053102,141.1895 1.1607777,141.1970 0.62490827,141.2046 0.4285233,141.2121 0.33928269,141.2197 0.32145849,141.2272 0.28572664,141.2348 0.4732191,141.2423 0.60723448,141.2499 0.53568035,141.2574 0.30347404,141.2650 0.43749672,141.2725 0.83937985,141.2801 1.0089984,141.2876 1.071463,141.2952 0.874991,141.3027 0.79452926,141.3102 0.71421468,141.3178 0.54472721,141.3253 0.70543939,141.3329 0.72314662,141.3404 0.70531374,141.3480 0.81249487,141.3555 0.60712403,141.3631 0.29469249,141.3706 0.56250727,141.3782 0.7409969,141.3858 0.74996865,141.3933 0.42857748,141.4009 0.36608678,141.4084 0.53572518,141.4160 0.46425906,141.4235 0.22326751,141.4311 0.27680427,141.4386 0.49987102,141.4462 0.72316134,141.4537 0.50004816,141.4613 0.22326389,141.4688 0.25002298,141.4764 0.20536721,141.4839 0.34819072,141.4915 0.21429546,141.4990 0.29467377,141.5066 0.57146567,141.5141 0.75906551,141.5217 0.66080439,141.5293 0.58026063,141.5368 0.64273065,141.5444 0.93749052,141.5519 1.5267401,141.5595 1.4731245,141.5670 1.1339551,141.5746 0.77688903,141.5821 0.65180171,141.5897 0.38389415,141.5973 0.12498818,141.6048 0.053554092,141.6124 0.11608762,141.6199 0.35718656,141.6275 0.58037478,141.6350 0.61604822,141.6426 0.83044797,141.6502 0.87503451,141.6577 0.89274633,141.6653 0.53571308,141.6728 0.464286,141.6804 0.47323626,141.6880 0.79464257,141.6955 0.75,141.7031 0.71434748,141.7106 0.66959244,141.7182 0.63383347,141.7258 0.4106589,141.7333 0.52681291,141.7409 0.99998611,141.7484 0.88402945,141.7560 0.89301687,141.7636 0.65168583,141.7711 0.29457539,141.7787 0.34821555,141.7862 0.24995531,141.7938 0.26785609,141.8014 0.24999027,141.8089 0.17857036,141.8165 0.41968217,141.8241 0.92870885,141.8316 1.5715005,141.8392 1.6071717,141.8467 0.99100018,141.8543 0.36593938,141.8619 0.50004262,141.8694 0.66964155,141.8770 0.57128614,141.8846 0.56243634,141.8921 0.64297169,141.8997 0.69656849,141.9073 0.72322476,141.9148 0.65168047,141.9224 0.59810549,141.9300 0.67848885,141.9375 0.70538265,141.9451 0.41968322,141.9527 0.35719356,141.9602 0.53587222,141.9678 0.88398802,141.9754 1.6165082,141.9829 4.7420111,141.9905 6.8125176,141.9981 5.2133207,142.0056 2.454706,142.0132 1.0714402,142.0208 1.2857577,142.0283 1.5445868,142.0359 2.3394353,142.0435 3.0538595,142.0510 3.5535903,142.0586 5.4463105,142.0662 9.3217831,142.0737 14.081435,142.0813 24.226963,142.0889 72.922073,142.0965 184.68228,142.1040 246.96492,142.1116 193.39944,142.1192 106.58511,142.1267 149.47205,142.1343 318.93634,142.1419 383.39606,142.1494 259.69177,142.1570 100.36941,142.1646 43.481499,142.1722 43.651924,142.1797 37.427376,142.1873 22.953426,142.1949 10.606165,142.2025 4.8481169,142.2100 2.704921,142.2176 2.0444591,142.2252 1.5981988,142.2327 0.90177393,142.2403 0.55379325,142.2479 0.57158339,142.2555 0.72299755,142.2630 1.0179543,142.2706 1.3393468,142.2782 0.79435927,142.2858 0.4910121,142.2933 0.34822246,142.3009 0.4732528,142.3085 0.81255549,142.3161 0.83928424,142.3236 0.48209596,142.3312 0.48208883,142.3388 0.66066802,142.3464 0.76786232,142.3540 0.72335535,142.3615 0.41076678,142.3691 0.32145473,142.3767 0.67855316,142.3843 0.78563756,142.3918 1.3035514,142.3994 0.83036369,142.4070 0.6162132,142.4146 0.62508136,142.4222 0.74106771,142.4297 1.2767619,142.4373 1.5802895,142.4449 1.410673,142.4525 1.4463447,142.4601 1.4284458,142.4676 1.0893627,142.4752 0.58056015,142.4828 0.66075367,142.4904 0.61595166,142.4980 0.47315127,142.5055 0.48226303,142.5131 0.78575325,142.5207 0.56239772,142.5283 0.41062379,142.5359 0.43743858,142.5434 0.4017778,142.5510 0.69646424,142.5586 0.92863405,142.5662 0.63389665,142.5738 0.53570145,142.5814 0.50898707,142.5889 0.33034891,142.5965 0.29459351,142.6041 0.19644482,142.6117 0.20537035,142.6193 0.25007007,142.6269 0.52687216,142.6344 0.86608589,142.6420 0.83936536,142.6496 0.82138681,142.6572 0.47305521,142.6648 0.33921164,142.6724 0.50012141,142.6799 0.99122924,142.6875 1.160609,142.6951 0.69631195,142.7027 0.65177155,142.7103 0.55355197,142.7179 0.3481904,142.7255 0.36612716,142.7331 0.70545393,142.7406 1.1428087,142.7482 0.803433,142.7558 0.65177739,142.7634 0.50896835,142.7710 0.32137927,142.7786 0.33030352,142.7862 0.57140952,142.7938 0.52680689,142.8013 0.54483443,142.8089 0.93767691,142.8165 1.1784357,142.8241 0.90167522,142.8317 0.68755859,142.8393 0.64284796,142.8469 0.41955981,142.8545 0.24110153,142.8621 0.34834105,142.8697 0.66963875,142.8772 0.47316116,142.8848 0.86612993,142.8924 1.0446428,142.9000 0.70533359,142.9076 0.74106997,142.9152 0.58921939,142.9228 0.57138079,142.9304 0.68749386,142.9380 0.57152665,142.9456 0.60744303,142.9532 1.187731,142.9608 1.5621595,142.9684 2.2591488,142.9759 7.1531553,142.9835 14.456204,142.9911 14.936842,142.9987 8.0433969,143.0063 1.8119009,143.0139 0.6430046,143.0215 1.491123,143.0291 2.5441184,143.0367 3.401588,143.0443 4.3929682,143.0519 4.3215194,143.0595 5.7238736,143.0671 11.162424,143.0747 25.806108,143.0823 43.965557,143.0899 52.615116,143.0975 55.141602,143.1051 49.78495,143.1127 38.624699,143.1203 26.901613,143.1279 27.527395,143.1355 35.528225,143.1431 38.687248,143.1506 28.051531,143.1582 13.426955,143.1658 6.1961508,143.1734 4.7143555,143.1810 4.1426539,143.1886 3.6782858,143.1962 2.6604993,143.2038 1.3393549,143.2114 0.89302558,143.2190 0.83926767,143.2266 0.83930433,143.2342 0.91079992,143.2418 0.69633228,143.2494 0.74089384,143.2570 1.0357043,143.2646 1.1876019,143.2722 0.87502873,143.2798 0.49105591,143.2874 0.45538735,143.2951 0.46438056,143.3027 0.4554027,143.3103 0.33927301,143.3179 0.54468805,143.3255 0.65168864,143.3331 0.3659986,143.3407 0.34822494,143.3483 0.27677995,143.3559 0.37510309,143.3635 0.57140028,143.3711 0.59811181,143.3787 0.74998158,143.3863 0.45535737,143.3939 0.45535904,143.4015 0.51797867,143.4091 0.7500515,143.4167 0.48202652,143.4243 0.75882119,143.4319 0.8750543,143.4395 1.0179085,143.4471 1.428548,143.4547 1.3215059,143.4623 0.93762541,143.4699 0.89278656,143.4776 0.51769984,143.4852 0.73216629,143.4928 0.7767905,143.5004 0.31250629,143.5080 0.30357242,143.5156 0.63387877,143.5232 0.95530784,143.5308 1.2409991,143.5384 0.86605984,143.5460 0.53580767,143.5536 0.25005645,143.5612 0.41976431,143.5689 0.59838444,143.5765 0.56250232,143.5841 0.41051227,143.5917 0.38378692,143.5993 0.39291188,143.6069 0.33932215,143.6145 0.53566039,143.6221 0.65171331,143.6297 0.41970652,143.6373 0.21433368,143.6450 0.15178601,143.6526 0.23216745,143.6602 0.23210631,143.6678 0.24104701,143.6754 0.19642493,143.6830 0.21437275,143.6906 0.68764174,143.6982 0.73208374,143.7059 0.72312415,143.7135 0.70541817,143.7211 0.84822303,143.7287 0.94632727,143.7363 0.69636714,143.7439 0.54463065,143.7515 0.50008655,143.7591 0.62510806,143.7668 0.74109286,143.7744 0.68742186,143.7820 0.27669689,143.7896 0.14285444,143.7972 0.27682185,143.8048 0.3571806,143.8125 0.23208556,143.8201 0.09816426,143.8277 0.035723038,143.8353 0.098187856,143.8429 0.32148185,143.8505 0.56256592,143.8582 0.48209432,143.8658 0.37505391,143.8734 0.38395405,143.8810 0.33032224,143.8886 0.71427113,143.8962 0.81248856,143.9039 0.62506437,143.9115 0.51787037,143.9191 0.32137826,143.9267 0.38385567,143.9343 0.6874246,143.9419 0.83038867,143.9496 0.61613578,143.9572 0.71436632,143.9648 1.3304418,143.9724 1.3571637,143.9800 1.0266374,143.9877 1.1964457,143.9953 1.4377474,144.0029 1.1160415,144.0105 0.83014613,144.0182 0.85693532,144.0258 0.99101883,144.0334 1.2323158,144.0410 1.5805519,144.0486 2.4018533,144.0563 3.5538502,144.0639 8.313345,144.0715 15.964828,144.0791 21.96455,144.0867 28.223963,144.0944 38.322601,144.1020 46.117981,144.1096 60.69828,144.1172 68.552818,144.1249 56.130993,144.1325 32.104607,144.1401 20.804319,144.1477 33.75272,144.1554 42.223415,144.1630 30.479776,144.1706 12.390907,144.1782 3.8834488,144.1859 3.0533216,144.1935 3.3479917,144.2011 2.3302934,144.2087 1.2143078,144.2164 0.80366373,144.2240 0.74118799,144.2316 0.6427725,144.2392 0.62481409,144.2469 0.4553279,144.2545 0.33933502,144.2621 0.37506691,144.2698 0.74113643,144.2774 0.81252807,144.2850 0.89289969,144.2926 1.1785949,144.3003 1.3660898,144.3079 1.276825,144.3155 0.85722119,144.3232 0.89283246,144.3308 0.94637239,144.3384 0.82131624,144.3460 0.25875807,144.3537 0.25890526,144.3613 0.544622,144.3689 0.93750286,144.3766 1.5179049,144.3842 1.285756,144.3918 0.31248683,144.3995 0.071476743,144.4071 0.20544431,144.4147 0.43755049,144.4224 0.69645816,144.4300 0.71425718,144.4376 0.77673519,144.4453 0.73206395,144.4529 0.81251425,144.4605 0.87500322,144.4682 0.98208511,144.4758 0.94642556,144.4834 0.64288479,144.4911 0.32146326,144.4987 0.29462978,144.5063 0.44637948,144.5140 0.53568351,144.5216 0.50887448,144.5292 0.5178526,144.5369 0.63406074,144.5445 0.9643749,144.5521 0.8928439,144.5598 0.54457033,144.5674 0.21421413,144.5750 0.25893813,144.5827 0.27682278,144.5903 0.55362284,144.5979 0.7143054,144.6056 0.66961306,144.6132 0.88407391,144.6209 1.2946961,144.6285 1.0000293,144.6361 0.83034372,144.6438 0.4910031,144.6514 0.62500054,144.6590 0.83036536,144.6667 1.0267614,144.6743 0.7498731,144.6820 0.74999583,144.6896 1.3124567,144.6972 1.6249912,144.7049 1.0625515,144.7125 0.66958696,144.7202 0.46422893,144.7278 0.50009227,144.7354 0.57154924,144.7431 0.75885719,144.7507 0.59810746,144.7584 0.3928104,144.7660 0.68751162,144.7736 0.90184325,144.7813 0.75004911,144.7889 0.54463524,144.7966 0.33039826,144.8042 0.41962886,144.8118 0.52666032,144.8195 0.66964066,144.8271 0.69648039,144.8348 0.85715532,144.8424 0.56248039,144.8501 0.40176469,144.8577 0.25004411,144.8653 0.41966948,144.8730 0.79461092,144.8806 0.79462922,144.8883 0.38397154,144.8959 0.33928844,144.9036 0.77671683,144.9112 1.0714384,144.9189 0.96431386,144.9265 0.473243,144.9341 0.41970125,144.9418 0.36613807,144.9494 0.41958404,144.9571 0.36595821,144.9647 0.68752271,144.9724 0.81259596,144.9800 0.61609048,144.9877 0.8571009,144.9953 0.78562528,145.0030 0.37493935,145.0106 0.68750584,145.0183 1.1248642,145.0259 1.3933287,145.0336 3.3759501,145.0412 5.1165934,145.0488 5.7764425,145.0565 10.295062,145.0641 21.412931,145.0718 36.644585,145.0794 52.017681,145.0871 52.676838,145.0947 38.649902,145.1024 24.464005,145.1100 27.116516,145.1177 32.937489,145.1253 26.981434,145.1330 12.900784,145.1406 4.5177565,145.1483 5.0271153,145.1559 5.9286332,145.1636 4.3478842,145.1712 2.4551158,145.1789 1.7321321,145.1866 1.5892507,145.1942 1.3748542,145.2019 0.56243604,145.2095 0.23218723,145.2172 0.2768504,145.2248 0.49125004,145.2325 0.98214817,145.2401 0.58910877,145.2478 0.12494492,145.2554 0.25894246,145.2631 0.28573841,145.2707 0.27677408,145.2784 0.28567225,145.2860 0.38390046,145.2937 0.37499145,145.3014 0.4196569,145.3090 0.571446,145.3167 0.46429414,145.3243 0.41965574,145.3320 0.28572553,145.3396 0.33037823,145.3473 0.53574878,145.3549 0.53568554,145.3626 0.59820396,145.3703 0.31253597,145.3779 0.27674964,145.3856 0.25888637,145.3932 0.43752906,145.4009 0.38396692,145.4085 0.34818199,145.4162 0.4376094,145.4239 0.78580779,145.4315 0.77674514,145.4392 0.69649869,145.4468 0.79475754,145.4545 0.99997759,145.4622 0.99993271,145.4698 0.74987859,145.4775 0.38376099,145.4851 0.27673876,145.4928 0.33036712,145.5005 0.23217554,145.5081 0.33038637,145.5158 0.44640416,145.5234 0.40172914,145.5311 0.38394532,145.5388 0.49113917,145.5464 0.25892857,145.5541 0.089245856,145.5617 0.09820354,145.5694 0.10714959,145.5771 0.3393425,145.5847 1.6519507,145.5924 2.3036671,145.6001 1.6963464,145.6077 0.77664977,145.6154 0.46420625,145.6230 0.401797,145.6307 0.10713721,145.6384 0.053560764,145.6460 0.1517794,145.6537 0.22326423,145.6614 0.40185076,145.6690 0.41956314,145.6767 0.24101551,145.6844 0.31258744,145.6920 0.31252703,145.6997 0.32135552,145.7074 0.19640553,145.7150 0.17862834,145.7227 0.49121362,145.7304 0.90180981,145.7380 0.70522273,145.7457 0.58029979,145.7534 0.55361956,145.7610 0.8393715,145.7687 0.90193301,145.7764 1.0535966,145.7840 0.83915752,145.7917 0.70526797,145.7994 0.39276749,145.8070 0.35714868,145.8147 0.5089826,145.8224 0.61604631,145.8300 0.70538586,145.8377 0.83047688,145.8454 0.99107265,145.8530 0.580257,145.8607 0.33926529,145.8684 0.45534006,145.8761 0.26779839,145.8837 0.18749736,145.8914 0.30365342,145.8991 0.56258589,145.9067 0.71438515,145.9144 0.71443623,145.9221 0.8125056,145.9297 0.89266407,145.9374 0.80342662,145.9451 0.49999923,145.9528 0.37505189,145.9604 0.3660191,145.9681 0.23204429,145.9758 0.33035585,145.9835 0.38399997,145.9911 0.66076648,145.9988 0.79459965,146.0065 0.91067427,146.0141 1.1786292,146.0218 1.464408,146.0295 1.3571967,146.0372 1.9909631,146.0448 2.1158566,146.0525 2.2411239,146.0602 2.7505915,146.0679 3.9384344,146.0755 7.6881361,146.0832 13.74137,146.0909 19.723148,146.0986 20.008366,146.1062 15.543966,146.1139 12.080498,146.1216 13.929579,146.1293 18.143358,146.1370 17.338291,146.1446 10.659417,146.1523 3.6069372,146.1600 1.9464031,146.1677 1.4908676,146.1753 1.1338465,146.1830 0.69644022,146.1907 0.65182006,146.1984 0.98213613,146.2061 0.73213917,146.2137 0.69647038,146.2214 0.73212612,146.2291 0.69639635,146.2368 0.60720062,146.2445 0.63399094,146.2521 0.69640332,146.2598 0.7321583,146.2675 0.7857585,146.2752 0.69638056,146.2829 0.75889313,146.2905 0.98218048,146.2982 0.98226649,146.3059 0.64278316,146.3136 0.25884396,146.3213 0.30361849,146.3289 0.33032277,146.3366 0.41070861,146.3443 0.32138297,146.3520 0.28568763,146.3597 0.46430153,146.3674 0.56252968,146.3750 0.28569546,146.3827 0.098165728,146.3904 0.026789343,146.3981 0.10714881,146.4058 0.14286973,146.4135 0.20535278,146.4211 0.1607542,146.4288 0.30363598,146.4365 0.57134372,146.4442 0.68739069,146.4519 0.52679777,146.4596 0.44646201,146.4673 0.4286274,146.4749 0.37504438,146.4826 0.25007644,146.4903 0.66073453,146.4980 1.2498786,146.5057 0.94637024,146.5134 0.41965017,146.5211 0.51783979,146.5287 0.70549279,146.5364 0.78585589,146.5441 0.57136047,146.5518 0.52665865,146.5595 0.44635555,146.5672 0.62502277,146.5749 0.83032924,146.5826 0.8213492,146.5903 0.6429776,146.5979 0.80370432,146.6056 1.3481534,146.6133 1.3838453,146.6210 0.69639933,146.6287 0.33039811,146.6364 0.23217197,146.6441 0.25000504,146.6518 0.16961956,146.6595 0.33031479,146.6671 0.60724717,146.6748 0.57153016,146.6825 0.42859334,146.6902 0.46435937,146.6979 0.52678519,146.7056 0.55341536,146.7133 0.2945829,146.7210 0.28579095,146.7287 0.39280042,146.7364 0.39275369,146.7441 0.51779896,146.7518 0.67860085,146.7595 0.53576428,146.7671 0.33037987,146.7748 0.28571305,146.7825 0.29459152,146.7902 0.46428987,146.7979 0.58040142,146.8056 0.73218137,146.8133 0.34820479,146.8210 0.21427628,146.8287 0.24106279,146.8364 0.23207648,146.8441 0.24997315,146.8518 0.31255728,146.8595 0.4464798,146.8672 0.60712641,146.8749 0.6963836,146.8826 0.59817499,146.8903 0.36615127,146.8980 0.50907791,146.9057 0.64292437,146.9134 0.5714671,146.9211 0.52673239,146.9288 0.38378349,146.9365 0.31238553,146.9442 0.44636565,146.9519 0.61609393,146.9596 0.59837657,146.9673 0.91088676,146.9749 1.4106138,146.9826 1.8927984,146.9903 2.3125057,146.9980 3.2150898,147.0057 7.4847245,147.0134 16.77047,147.0211 22.750196,147.0288 19.229586,147.0365 13.998007,147.0442 21.128357,147.0520 57.095692,147.0597 89.019882,147.0674 86.173836,147.0751 73.663437,147.0828 159.40065,147.0905 391.80469,147.0982 517.5686,147.1059 390.6394,147.1136 163.83447,147.1213 60.004177,147.1290 42.418465,147.1367 32.757214,147.1444 18.596937,147.1521 8.5179033,147.1598 4.1872001,147.1675 2.8836524,147.1752 1.9821473,147.1829 1.3481119,147.1906 0.59827316,147.1983 0.50008279,147.2060 0.69639534,147.2137 0.72321898,147.2214 0.70555413,147.2291 0.8214981,147.2368 0.89266336,147.2445 0.6338169,147.2522 0.72326893,147.2600 0.61609542,147.2677 0.65171176,147.2754 0.51785517,147.2831 0.47327211,147.2908 0.49105436,147.2985 0.61603165,147.3062 0.70533103,147.3139 0.58929396,147.3216 0.38398144,147.3293 0.50892818,147.3370 0.39280137,147.3447 0.23210935,147.3524 0.339223,147.3602 0.57144719,147.3679 0.51794946,147.3756 0.44650581,147.3833 0.63401169,147.3910 0.63397223,147.3987 0.58042336,147.4064 0.62488735,147.4141 0.64263517,147.4218 0.80358154,147.4295 0.59835058,147.4373 0.62510318,147.4450 0.71428108,147.4527 0.49993896,147.4604 0.32134154,147.4681 0.29457396,147.4758 0.29458961,147.4835 0.6874966,147.4912 0.75007069,147.4990 0.51788694,147.5067 0.5892998,147.5144 0.50895721,147.5221 0.53573531,147.5298 0.43748751,147.5375 0.40188766,147.5452 0.62507951,147.5529 0.74994725,147.5607 0.84821999,147.5684 0.85711181,147.5761 0.3748796,147.5838 0.2945931,147.5915 0.47323361,147.5992 0.53570074,147.6069 0.2946997,147.6147 0.3571988,147.6224 0.63388717,147.6301 0.57136601,147.6378 0.57139945,147.6455 0.60714632,147.6532 0.86604971,147.6610 0.89280462,147.6687 0.71433991,147.6764 0.84834039,147.6841 1.0624961,147.6918 0.59811145,147.6996 0.33032957,147.7073 0.5358054,147.7150 0.80366522,147.7227 0.79464209,147.7304 0.54455918,147.7381 0.51781791,147.7459 0.56250691,147.7536 0.5535382,147.7613 0.33926135,147.7690 0.3303819,147.7767 0.32147589,147.7845 0.51794845,147.7922 0.77675372,147.7999 0.74092722,147.8076 0.59819043,147.8153 0.50001687,147.8231 0.2857542,147.8308 0.33037844,147.8385 0.45533189,147.8462 0.44645539,147.8540 0.5179463,147.8617 0.66975516,147.8694 1.0891662,147.8771 0.64275038,147.8848 0.20546283,147.8926 0.33930731,147.9003 0.33022827,147.9080 0.56239098,147.9157 0.75000924,147.9235 0.57152843,147.9312 0.21435513,147.9389 0.23211871,147.9466 0.53574759,147.9544 0.71429002,147.9621 0.78568536,147.9698 0.79463583,147.9775 1.0089326,147.9853 0.72323275,147.9930 0.42859459,148.0007 0.58930814,148.0084 1.2322791,148.0162 1.6609703,148.0239 1.5893402,148.0316 1.4461291,148.0393 2.2411933,148.0471 5.0451922,148.0548 9.9023209,148.0625 13.946418,148.0702 13.499617,148.0780 14.151484,148.0857 29.05657,148.0934 61.979191,148.1012 78.493347,148.1089 85.191658,148.1166 182.1321,148.1243 349.121,148.1321 376.49216,148.1398 232.41701,148.1475 83.050072,148.1553 28.773594,148.1630 17.079546,148.1707 12.383578,148.1785 8.5083065,148.1862 5.4372025,148.1939 3.4284136,148.2016 1.767843,148.2094 0.77690035,148.2171 0.42858428,148.2248 0.49997315,148.2326 0.57159793,148.2403 0.76802409,148.2480 0.84811938,148.2558 0.60699731,148.2635 0.79452151,148.2712 0.94645482,148.2790 1.2858315,148.2867 1.2588246,148.2944 0.98201692,148.3022 0.59820729,148.3099 0.52683628,148.3176 0.53575146,148.3254 0.52675879,148.3331 0.44638795,148.3408 0.7053653,148.3486 0.93747389,148.3563 1.2142208,148.3640 1.4017737,148.3718 1.4464636,148.3795 0.93762499,148.3873 0.95549601,148.3950 1.4018267,148.4027 1.0447457,148.4105 0.87508118,148.4182 0.86599839,148.4259 0.90168482,148.4337 0.6784851,148.4414 0.44633284,148.4491 0.29460117,148.4569 0.40178707,148.4646 0.47320586,148.4724 0.49107972,148.4801 0.58941174,148.4878 0.58936042,148.4956 0.39272976,148.5033 0.20536089,148.5111 0.45546743,148.5188 0.70530397,148.5265 0.34817341,148.5343 0.18757513,148.5420 0.2321111,148.5497 0.40174836,148.5575 0.45536727,148.5652 0.25888759,148.5730 0.25005183,148.5807 0.30356792,148.5885 0.52668864,148.5962 0.58939886,148.6039 0.66104037,148.6117 1.3840336,148.6194 1.3212388,148.6272 1.2052336,148.6349 1.4195279,148.6426 1.4731513,148.6504 0.92858028,148.6581 0.21426032,148.6659 0.098194882,148.6736 0.37502456,148.6814 0.77684462,148.6891 0.49107179,148.6968 0.34813318,148.7046 0.2945798,148.7123 0.47321358,148.7201 0.51790768,148.7278 0.78583968,148.7356 0.59820306,148.7433 0.37491035,148.7511 0.58921015,148.7588 1.1160297,148.7666 1.3125767,148.7743 1.0893247,148.7820 0.64288861,148.7898 0.535833,148.7975 0.83935404,148.8053 0.90170616,148.8130 0.624883,148.8208 0.3749316,148.8285 0.43749118,148.8363 0.35728332,148.8440 0.41084194,148.8518 0.50890964,148.8595 0.80352587,148.8673 0.90173614,148.8750 0.64283115,148.8828 0.54462755,148.8905 0.54463363,148.8983 0.50891334,148.9060 0.34821981,148.9138 0.52680981,148.9215 0.42853472,148.9293 0.55353707,148.9370 0.93762577,148.9448 1.5180377,148.9525 1.9376342,148.9603 2.2321532,148.9680 2.3926885,148.9758 2.3927495,148.9835 1.6340677,148.9913 1.6429809,148.9990 3.9285834,149.0068 7.7141881,149.0145 14.848402,149.0223 51.285511,149.0300 191.46495,149.0378 340.36642,149.0455 326.93585,149.0533 183.5919,149.0610 76.307838,149.0688 61.063503,149.0765 64.588753,149.0843 51.917522,149.0921 34.776031,149.0998 40.110332,149.1076 69.208031,149.1153 81.767723,149.1231 74.168884,149.1308 61.899925,149.1386 51.944191,149.1463 38.078297,149.1541 25.292982,149.1619 13.213356,149.1696 5.3659472,149.1774 2.2322419,149.1851 1.5621279,149.1929 1.1248413,149.2006 1.0534666,149.2084 0.91960752,149.2162 0.54464382,149.2239 0.42858434,149.2317 0.44651502,149.2394 1.2143337,149.2472 1.160663,149.2549 0.63388252,149.2627 0.5625425,149.2705 0.53573239,149.2782 0.57137322,149.2860 0.8213616,149.2937 0.63393593,149.3015 0.40182349,149.3093 0.50007588,149.3170 0.79475021,149.3248 0.91968459,149.3325 0.94628274,149.3403 0.72308105,149.3481 0.62505877,149.3558 0.39287886,149.3636 0.17854753,149.3713 0.23212707,149.3791 0.64286238,149.3869 0.82153255,149.3946 0.74113172,149.4024 0.47323442,149.4102 0.70544273,149.4179 0.72327709,149.4257 0.60701358,149.4334 0.33027011,149.4412 0.37504396,149.4490 0.60706472,149.4567 0.80350822,149.4645 0.6428504,149.4723 0.44642448,149.4800 0.52678829,149.4878 0.40179786,149.4956 0.18754478,149.5033 0.23213808,149.5111 0.22317103,149.5188 0.5178411,149.5266 0.83930361,149.5344 0.66073638,149.5421 0.35708976,149.5499 0.42860958,149.5577 0.55363834,149.5654 0.69636518,149.5732 0.97317398,149.5810 0.86619747,149.5887 0.68764096,149.5965 0.57138187,149.6043 0.50882864,149.6120 0.73210728,149.6198 1.0446261,149.6276 0.69641316,149.6354 0.3392691,149.6431 0.1607082,149.6509 0.37500915,149.6587 0.66958123,149.6664 0.75891119,149.6742 0.63403517,149.6820 0.77684319,149.6897 0.51787585,149.6975 0.50011021,149.7053 0.75893641,149.7130 0.79455173,149.7208 0.64282548,149.7286 0.46419057,149.7364 0.2142507,149.7441 0.38397071,149.7519 0.63393259,149.7597 0.71439546,149.7674 0.8035987,149.7752 0.50893533,149.7830 0.65173119,149.7908 0.15165599,149.7985 0.24108659,149.8063 0.58930832,149.8141 0.62497663,149.8219 0.18747295,149.8296 0.12512572,149.8374 0.5179345,149.8452 1.0088392,149.8529 0.86601985,149.8607 0.82137436,149.8685 0.62519985,149.8763 0.76802915,149.8840 0.76766169,149.8918 0.85707748,149.8996 1.1340839,149.9074 1.3214809,149.9151 0.8569997,149.9229 0.39278904,149.9307 0.54472011,149.9385 0.50005257,149.9463 0.54455018,149.9540 0.48202497,149.9618 0.37496692,149.9696 0.37497434,149.9774 0.76787609,149.9851 0.89289761,149.9929 1.0626681,150.0007 1.7234247,150.0085 2.41978,150.0162 3.0268586,150.0240 4.2054634,150.0318 13.304135,150.0396 27.706755,150.0474 32.884903,150.0551 25.615278,150.0629 17.83782,150.0707 16.232141,150.0785 20.669718,150.0863 40.515041,150.0940 138.71481,150.1018 296.84512,150.1096 331.08325,150.1174 208.98213,150.1252 88.79335,150.1329 68.366318,150.1407 89.822769,150.1485 81.854416,150.1563 46.425007,150.1641 17.67734,150.1719 7.7589674,150.1796 4.9820976,150.1874 2.1246474,150.1952 1.2675531,150.2030 1.0356867,150.2108 0.64287293,150.2186 0.36607671,150.2263 0.2946144,150.2341 0.52684218,150.2419 0.65188283,150.2497 0.99109936,150.2575 0.82135308,150.2653 0.30352849,150.2730 0.24107012,150.2808 0.55358988,150.2886 0.73212475,150.2964 0.90176684,150.3042 0.8572095,150.3120 0.81248051,150.3198 0.55355215,150.3275 0.5268876,150.3353 0.5981735,150.3431 0.49992797,150.3509 0.45535383,150.3587 0.46429017,150.3665 0.71437508,150.3743 0.79465139,150.3821 0.75888711,150.3898 1.0625333,150.3976 1.2231766,150.4054 0.94637311,150.4132 0.23218383,150.4210 0.2321678,150.4288 0.09814091,150.4366 0.21423636,150.4444 0.34823868,150.4521 0.1518407,150.4599 0.25897866,150.4677 0.29459211,150.4755 0.16958866,150.4833 0.22324632,150.4911 0.49106315,150.4989 0.66960192,150.5067 0.68747985,150.5145 0.88389635,150.5223 1.133953,150.5301 0.91970772,150.5378 0.7143563,150.5456 0.62493342,150.5534 0.67853725,150.5612 0.51792556,150.5690 0.28574315,150.5768 0.40184399,150.5846 0.71432728,150.5924 1.3750168,150.6002 1.7319862,150.6080 1.4105772,150.6158 0.90186435,150.6236 0.74103147,150.6314 0.7589637,150.6392 0.75018585,150.6470 0.75896895,150.6547 0.94637012,150.6625 0.6874494,150.6703 0.51786321,150.6781 0.73212796,150.6859 0.70526993,150.6937 0.38389,150.7015 0.16076361,150.7093 0.1161136,150.7171 0.29471835,150.7249 0.75898224,150.7327 0.82133901,150.7405 0.58026344,150.7483 0.46429953,150.7561 0.48230085,150.7639 0.61628121,150.7717 0.98203671,150.7795 1.3122314,150.7873 1.0892125,150.7951 0.71430683,150.8029 0.39292568,150.8107 0.33932891,150.8185 0.68740499,150.8263 0.86602134,150.8341 0.75892794,150.8419 0.83930868,150.8497 0.73225635,150.8575 0.60719401,150.8653 1.0088918,150.8731 1.3036159,150.8809 0.99109876,150.8887 0.42860112,150.8965 0.69648057,150.9043 0.66070288,150.9121 0.51781476,150.9199 0.74994379,150.9277 0.6874612,150.9355 0.75888634,150.9433 0.96427554,150.9511 0.96431863,150.9589 0.87506258,150.9667 0.50895494,150.9745 0.38389373,150.9823 0.87482643,150.9901 1.651638,150.9979 1.589426,151.0057 1.3483584,151.0135 1.562624,151.0213 2.3304381,151.0291 3.5001833,151.0369 6.31322,151.0447 11.670217,151.0525 14.928705,151.0604 15.179461,151.0682 20.644613,151.0760 62.937771,151.0838 172.07796,151.0916 251.61311,151.0994 232.7162,151.1072 167.65172,151.1150 140.24806,151.1228 146.52742,151.1306 136.09474,151.1384 98.324684,151.1462 54.174446,151.1540 28.462116,151.1618 17.346775,151.1696 11.204926,151.1775 6.3571625,151.1853 2.7586002,151.1931 1.2230266,151.2009 0.78578484,151.2087 0.48215356,151.2165 0.67857403,151.2243 0.83022076,151.2321 0.7590521,151.2399 1.0716994,151.2477 0.99983937,151.2555 0.91945761,151.2634 0.77673405,151.2712 0.59819317,151.2790 0.86610919,151.2868 0.91076803,151.2946 0.95541221,151.3024 0.83044702,151.3102 0.81249315,151.3180 0.69630849,151.3259 0.46424264,151.3337 0.34826699,151.3415 0.61613309,151.3493 0.78574079,151.3571 0.52675223,151.3649 0.50000173,151.3727 0.66969877,151.3805 0.71428812,151.3884 0.77669287,151.3962 0.41955158,151.4040 0.51779598,151.4118 0.5446285,151.4196 0.49129528,151.4274 0.86639374,151.4352 1.1964426,151.4431 0.88363349,151.4509 0.23199929,151.4587 0.34826803,151.4665 0.47319928,151.4743 0.30350843,151.4821 0.40176567,151.4900 0.68753231,151.4978 0.75004721,151.5056 0.9285146,151.5134 1.1873837,151.5212 0.57146847,151.5290 0.3036311,151.5369 0.44635224,151.5447 0.56245518,151.5525 0.76788795,151.5603 0.58936024,151.5681 0.44645166,151.5759 0.66963327,151.5838 0.74106365,151.5916 0.72319871,151.5994 0.61609375,151.6072 0.6249935,151.6150 0.63392842,151.6229 0.65190876,151.6307 0.76794618,151.6385 0.91953212,151.6463 0.87486964,151.6541 0.59820598,151.6620 0.4821732,151.6698 0.73217475,151.6776 1.0804141,151.6854 1.2412885,151.6932 1.2234194,151.7011 1.3124629,151.7089 1.1247362,151.7167 0.83906877,151.7245 0.56253868,151.7324 0.51786721,151.7402 0.56251353,151.7480 0.77700037,151.7558 1.1521378,151.7637 1.330356,151.7715 0.99085152,151.7793 0.91950959,151.7871 0.66059595,151.7949 0.66066551,151.8028 0.93745744,151.8106 1.0535215,151.8184 0.84818411,151.8262 0.3392801,151.8341 0.21426199,151.8419 0.34836987,151.8497 0.76818466,151.8575 1.2322656,151.8654 1.3301884,151.8732 0.71405375,151.8810 0.26785484,151.8889 0.37503856,151.8967 0.67846203,151.9045 0.75903112,151.9123 1.1431009,151.9202 1.4195768,151.9280 1.0890101,151.9358 0.6160422,151.9436 0.58926928,151.9515 0.88380396,151.9593 1.2678722,151.9671 0.97322673,151.9750 0.76787847,151.9828 1.42862,151.9906 1.7499503,151.9984 1.3660969,152.0063 1.1339772,152.0141 1.2770153,152.0219 2.3930686,152.0298 4.0089159,152.0376 6.2772593,152.0454 7.7326016,152.0533 8.5984344,152.0611 13.287973,152.0689 37.254215,152.0768 74.083229,152.0846 96.276733,152.0924 94.354744,152.1002 91.450729,152.1081 213.31319,152.1159 545.57147,152.1237 754.78827,152.1316 591.15491,152.1394 260.35345,152.1472 84.088135,152.1551 46.22998,152.1629 33.828831,152.1707 23.571394,152.1786 14.696372,152.1864 8.6329899,152.1942 4.3828702,152.2021 2.0178056,152.2099 1.0626029,152.2178 0.66081524,152.2256 2.0269065,152.2334 2.4999468,152.2413 2.2142739,152.2491 1.4732276,152.2569 0.821284,152.2648 1.1427815,152.2726 1.6519417,152.2804 1.6875442,152.2883 2.0803072,152.2961 1.4107255,152.3040 0.86616099,152.3118 0.68750477,152.3196 0.56254476,152.3275 0.76781547,152.3353 0.52666008,152.3431 0.65180343,152.3510 0.77680933,152.3588 0.85736066,152.3667 1.0714812,152.3745 1.0532403,152.3823 0.99090701,152.3902 0.85721684,152.3980 0.52684802,152.4059 0.77680981,152.4137 1.1785738,152.4215 1.0714924,152.4294 0.90191811,152.4372 1.1071272,152.4451 0.99990213,152.4529 0.83926094,152.4607 0.52675909,152.4686 0.38386616,152.4764 0.76784009,152.4843 1.2412027,152.4921 1.0804476,152.5000 0.61598569,152.5078 0.61603022,152.5156 0.56249624,152.5235 0.44642445,152.5313 0.33932042,152.5392 0.31241328,152.5470 0.14281867,152.5549 0.3394205,152.5627 0.69663376,152.5705 0.92868203,152.5784 1.2052699,152.5862 1.2854888,152.5941 0.90158355,152.6019 0.78569567,152.6098 0.74115556,152.6176 1.035919,152.6255 1.2679287,152.6333 0.91957957,152.6411 0.95550185,152.6490 1.2680066,152.6568 1.1159152,152.6647 0.74970901,152.6725 0.48214087,152.6804 0.42868742,152.6882 0.60709697,152.6961 0.35705835,152.7039 0.23212895,152.7118 0.4018248,152.7196 0.25891894,152.7275 0.53572071,152.7353 0.96432555,152.7432 0.90175086,152.7510 0.66066664,152.7589 0.35710749,152.7667 0.696536,152.7746 1.1073948,152.7824 1.1786567,152.7903 1.1069338,152.7981 0.59803873,152.8060 0.29466054,152.8138 0.18747918,152.8217 0.23217209,152.8295 0.59818125,152.8374 0.77677256,152.8452 0.68763739,152.8531 0.74111372,152.8609 0.58921605,152.8688 0.48207554,152.8766 0.50001246,152.8845 0.7410509,152.8923 0.78570086,152.9002 0.71438611,152.9080 0.76796353,152.9159 0.68760365,152.9237 0.83028942,152.9316 0.51768088,152.9394 0.32141432,152.9473 0.72335893,152.9552 1.3661242,152.9630 1.1695477,152.9709 0.87491333,152.9787 0.65172148,152.9866 0.63402468,152.9944 1.0893123,153.0023 1.8303249,153.0101 2.6519656,153.0180 2.7055027,153.0258 3.1873088,153.0337 3.9820104,153.0416 6.8216629,153.0494 17.36936,153.0573 56.595879,153.0651 109.65479,153.0730 124.5517,153.0808 100.92711,153.0887 69.944939,153.0966 61.730167,153.1044 68.464348,153.1123 85.940559,153.1201 104.21729,153.1280 105.54459,153.1359 82.18425,153.1437 48.245239,153.1516 27.354456,153.1594 15.159904,153.1673 8.2945557,153.1751 4.2944956,153.1830 2.5265613,153.1909 1.4550701,153.1987 0.89271206,153.2066 0.4999769,153.2144 0.65165675,153.2223 0.96421957,153.2302 0.98232079,153.2380 1.5003166,153.2459 1.6786604,153.2538 1.6873063,153.2616 1.2765826,153.2695 1.0178803,153.2773 0.68755496,153.2852 0.58034438,153.2931 0.52676308,153.3009 0.30359527,153.3088 0.23216948,153.3167 0.30360803,153.3245 0.42864418,153.3324 0.69651854,153.3402 0.99099678,153.3481 0.81246477,153.3560 0.95549148,153.3638 1.0982291,153.3717 1.0980254,153.3796 0.77666086,153.3874 0.86614662,153.3953 0.91075569,153.4032 0.77674496,153.4110 0.88385487,153.4189 0.93746901,153.4268 1.1697419,153.4346 0.91966236,153.4425 0.69640017,153.4504 0.46428093,153.4582 0.33923915,153.4661 0.31249285,153.4740 0.22319911,153.4818 0.36603394,153.4897 0.37505028,153.4976 0.41077659,153.5054 0.52677268,153.5133 0.30357912,153.5212 0.1428287,153.5290 0.080288269,153.5369 0.2231815,153.5448 0.52684706,153.5527 0.96439111,153.5605 0.70543283,153.5684 0.73215395,153.5763 0.63386661,153.5841 0.64274603,153.5920 0.56246972,153.5999 0.44646606,153.6077 0.30355686,153.6156 0.60714352,153.6235 0.8303619,153.6314 0.52678865,153.6392 0.18752764,153.6471 0.37496406,153.6550 0.54458034,153.6628 0.45542663,153.6707 0.48227957,153.6786 0.70534337,153.6865 0.49101338,153.6943 0.27679387,153.7022 0.21423483,153.7101 0.053521864,153.7180 0.0089306934,153.7258 0.062470842,153.7337 0.4731237,153.7416 0.94640821,153.7495 0.66080517,153.7573 0.23230191,153.7652 0.36617312,153.7731 0.61601478,153.7810 0.73210651,153.7888 0.59816211,153.7967 0.66958505,153.8046 0.65185785,153.8125 0.84823418,153.8203 0.75881904,153.8282 0.41966704,153.8361 0.49110523,153.8440 0.81242478,153.8518 0.79469436,153.8597 0.37500122,153.8676 0.33042735,153.8755 0.52687997,153.8833 0.4285396,153.8912 0.35711202,153.8991 0.39286461,153.9070 0.58925599,153.9149 0.74109411,153.9227 1.5358926,153.9306 1.6429927,153.9385 1.0088779,153.9464 0.67835432,153.9543 0.58019078,153.9621 0.71429098,153.9700 0.86621797,153.9779 1.0894372,153.9858 1.0445969,153.9937 0.71409672,154.0015 0.80350751,154.0094 0.72323471,154.0173 0.83931196,154.0252 1.0000186,154.0331 0.74996084,154.0409 0.80361694,154.0488 2.5451331,154.0567 9.7602234,154.0646 20.555185,154.0725 29.026918,154.0804 31.204851,154.0882 35.420082,154.0961 48.983196,154.1040 54.330723,154.1119 39.766327,154.1198 26.302561,154.1277 34.555729,154.1355 52.251904,154.1434 49.837517,154.1513 27.800415,154.1592 9.6147985,154.1671 4.0270019,154.1750 3.3930225,154.1829 3.1964948,154.1907 2.9997525,154.1986 1.9996663,154.2065 1.2856884,154.2144 0.84828913,154.2223 0.85707724,154.2302 0.86597735,154.2381 0.50889689,154.2459 0.60719007,154.2538 0.99106729,154.2617 1.2142408,154.2696 0.81254691,154.2775 0.80362242,154.2854 0.72319221,154.2933 0.43740606,154.3012 0.50884193,154.3091 0.55357051,154.3169 0.33038065,154.3248 0.19649792,154.3327 0.59846646,154.3406 1.0805303,154.3485 0.76767939,154.3564 0.29443806,154.3643 0.34816751,154.3722 0.50892305,154.3801 0.66073239,154.3880 0.73214447,154.3958 0.49997672,154.4037 0.25006059,154.4116 0.30373746,154.4195 0.71431893,154.4274 0.49099174,154.4353 0.37497669,154.4432 0.45536342,154.4511 0.67853975,154.4590 0.73207939,154.4669 0.62502056,154.4748 0.75000161,154.4827 0.60720819,154.4905 0.68759251,154.4984 0.42844415,154.5063 0.23205714,154.5142 0.1875174,154.5221 0.13392134,154.5300 0.2588616,154.5379 0.6070649,154.5458 0.63396931,154.5537 0.69645721,154.5616 1.0982038,154.5695 1.0267479,154.5774 0.66075325,154.5853 0.57170087,154.5932 0.63415235,154.6011 0.68738538,154.6090 0.57122713,154.6169 0.54454976,154.6248 0.91071957,154.6327 0.92848569,154.6406 0.85713559,154.6485 1.1520255,154.6564 0.94650882,154.6643 0.63379925,154.6722 0.47313961,154.6801 0.44641694,154.6879 0.28565949,154.6958 0.33925578,154.7037 0.60711497,154.7116 0.72321075,154.7195 0.66076553,154.7274 0.89300519,154.7353 1.1875755,154.7432 1.0088748,154.7511 0.72314948,154.7590 0.60706502,154.7669 0.83929479,154.7748 1.3214866,154.7827 1.1875012,154.7906 0.71423322,154.7985 0.31253868,154.8064 0.5982551,154.8144 0.80352384,154.8223 0.72319382,154.8302 0.52676094,154.8381 0.25001505,154.8460 0.29471073,154.8539 0.43755206,154.8618 0.58931386,154.8697 0.72319847,154.8776 0.79456651,154.8855 1.035707,154.8934 0.88401127,154.9013 0.60712093,154.9092 0.51783484,154.9171 0.53573596,154.9250 0.66964591,154.9329 1.0267996,154.9408 0.99102414,154.9487 0.65175784,154.9566 0.35719222,154.9645 0.50009292,154.9724 0.73227596,154.9803 1.0535684,154.9882 1.008813,154.9961 0.67844301,155.0041 0.60703754,155.0120 0.75000197,155.0199 1.3393689,155.0278 2.7055097,155.0357 5.4740357,155.0436 12.661963,155.0515 19.590427,155.0594 25.054193,155.0673 26.982624,155.0752 28.313147,155.0831 29.205412,155.0910 35.062428,155.0989 41.776134,155.1069 47.892704,155.1148 61.457157,155.1227 77.501122,155.1306 80.846054,155.1385 60.04142,155.1464 33.088169,155.1543 16.098331,155.1622 10.660665,155.1701 7.2676287,155.1780 5.0087457,155.1860 3.0623953,155.1939 1.6515253,155.2018 0.90159136,155.2097 0.8661074,155.2176 0.99110752,155.2255 0.90177566,155.2334 1.2054528,155.2413 1.4108465,155.2493 1.2499154,155.2572 0.58022851,155.2651 0.57155621,155.2730 0.91977566,155.2809 1.0802076,155.2888 0.75873423,155.2967 0.49106082,155.3046 0.75897545,155.3126 0.85711259,155.3205 0.75006109,155.3284 0.55364567,155.3363 0.85721332,155.3442 0.84818017,155.3521 0.58913785,155.3601 0.34822553,155.3680 0.33932066,155.3759 0.31247142,155.3838 0.47319308,155.3917 0.38395244,155.3996 0.51788372,155.4076 0.63390255,155.4155 0.55354428,155.4234 0.25895479,155.4313 0.22323628,155.4392 0.31251961,155.4471 0.44653532,155.4551 0.46436423,155.4630 0.34817043,155.4709 0.32130262,155.4788 0.24100927,155.4867 0.31252271,155.4946 0.27680138,155.5026 0.24114159,155.5105 0.35714427,155.5184 0.31240016,155.5263 0.42853683,155.5342 0.42864162,155.5422 0.5000419,155.5501 0.74118751,155.5580 1.1428893,155.5659 1.0802594,155.5739 0.69643611,155.5818 0.57142776,155.5897 0.86601019,155.5976 0.91063321,155.6055 0.6071142,155.6135 0.36616442,155.6214 0.7143119,155.6293 0.71421349,155.6372 0.49111,155.6451 0.80373919,155.6531 1.1428893,155.6610 1.1874472,155.6689 1.3840159,155.6768 1.4107486,155.6848 0.83020467,155.6927 0.2767525,155.7006 0.3214817,155.7085 0.72314978,155.7165 0.99995929,155.7244 0.82142055,155.7323 0.65173751,155.7402 0.84812963,155.7482 1.0267903,155.7561 0.62510031,155.7640 0.58045435,155.7719 0.8571347,155.7799 0.59812433,155.7878 0.23209096,155.7957 0.34821358,155.8036 0.47330514,155.8116 0.42866847,155.8195 0.44644931,155.8274 0.54458576,155.8354 0.58924252,155.8433 0.75892818,155.8512 0.91072929,155.8591 0.86610234,155.8671 0.62490934,155.8750 0.23211969,155.8829 0.33047843,155.8909 0.66072911,155.8988 0.85698241,155.9067 0.857171,155.9146 0.83955735,155.9226 0.79472536,155.9305 0.70517367,155.9384 0.49089238,155.9464 0.40175128,155.9543 0.33930358,155.9622 0.51783979,155.9702 0.65178525,155.9781 0.59826225,155.9860 0.31252417,155.9940 0.33036771,156.0019 0.27679446,156.0098 0.54462832,156.0178 1.1250803,156.0257 1.4465997,156.0336 1.6163318,156.0415 1.8929157,156.0495 2.1695588,156.0574 3.0535321,156.0653 5.6966701,156.0733 12.259328,156.0812 19.635128,156.0892 29.590761,156.0971 39.16209,156.1050 57.851856,156.1130 84.261642,156.1209 88.632393,156.1288 65.416443,156.1368 56.279808,156.1447 119.24203,156.1526 178.8253,156.1606 159.63463,156.1685 79.757805,156.1764 26.639378,156.1844 13.651659,156.1923 12.597518,156.2002 10.18647,156.2082 6.321322,156.2161 3.2056522,156.2241 1.3752012,156.2320 1.508968,156.2399 1.5445417,156.2479 1.1249352,156.2558 0.86612082,156.2638 0.62500155,156.2717 0.63386118,156.2796 0.70547265,156.2876 0.93761772,156.2955 1.2944781,156.3034 1.2677327,156.3114 0.79465848,156.3193 0.55345482,156.3273 0.42857417,156.3352 0.62508565,156.3431 0.73217815,156.3511 0.4553127,156.3590 0.25884348,156.3670 0.27681842,156.3749 0.41976365,156.3829 0.73220837,156.3908 0.45524931,156.3987 0.49997613,156.4067 0.57150799,156.4146 0.4999716,156.4226 0.64280611,156.4305 0.94637829,156.4385 0.98212445,156.4464 0.83924687,156.4543 0.99105722,156.4623 0.91079837,156.4702 0.86612588,156.4782 0.76787621,156.4861 0.47315249,156.4941 0.28564933,156.5020 0.27679232,156.5099 0.40176511,156.5179 0.69646472,156.5258 0.8572492,156.5338 0.63400847,156.5417 0.52682322,156.5497 0.92844057,156.5576 0.87492895,156.5656 1.0627292,156.5735 1.2055973,156.5815 1.5357095,156.5894 1.3390996,156.5974 1.0355849,156.6053 0.61598289,156.6132 0.47319132,156.6212 0.58939457,156.6291 1.134022,156.6371 1.4910755,156.6450 1.5891861,156.6530 1.3035032,156.6609 1.035673,156.6689 0.66958088,156.6768 0.51779521,156.6848 0.58032644,156.6927 0.57152456,156.7007 0.46442264,156.7086 0.68755758,156.7166 0.65175056,156.7245 0.58918518,156.7325 0.40180564,156.7404 0.4197436,156.7484 0.47312856,156.7563 0.49998695,156.7643 0.72331107,156.7722 0.73212522,156.7802 0.65178198,156.7881 0.61608189,156.7961 1.1695458,156.8040 1.3659964,156.8120 1.723325,156.8200 1.7680644,156.8279 1.5446657,156.8359 0.88373774,156.8438 0.89272481,156.8518 1.7857226,156.8597 1.6964687,156.8677 0.92861253,156.8756 1.0356977,156.8836 1.1070575,156.8915 1.2591238,156.8995 1.5359033,156.9074 2.0267489,156.9154 2.6249373,156.9234 3.0623114,156.9313 2.0089176,156.9393 1.3841603,156.9472 1.5626795,156.9552 1.5981632,156.9631 1.4016072,156.9711 1.7677495,156.9791 2.2142217,156.9870 3.8127873,156.9950 6.9826741,157.0029 9.098361,157.0109 9.2948065,157.0188 10.455786,157.0268 12.64322,157.0348 14.981803,157.0427 19.429871,157.0507 39.344696,157.0586 90.863083,157.0666 224.84972,157.0745 418.17657,157.0825 711.36713,157.0905 1462.4951,157.0984 2027.7981,157.1064 1683.6925,157.1143 816.58685,157.1223 267.25143,157.1303 144.06882,157.1382 112.70228,157.1462 83.988274,157.1542 61.158108,157.1621 39.175793,157.1701 20.908587,157.1780 11.543968,157.1860 8.4912567,157.1940 5.9461226,157.2019 3.3390167,157.2099 2.6159918,157.2178 2.4196517,157.2258 2.1695619,157.2338 1.6606343,157.2417 1.5982683,157.2497 1.4999253,157.2577 1.5536315,157.2656 1.8037158,157.2736 1.8035305,157.2816 1.1338644,157.2895 0.9552865,157.2975 0.86606503,157.3055 0.66068333,157.3134 0.66954762,157.3214 0.82143325,157.3293 0.74126488,157.3373 1.0625741,157.3453 1.2767153,157.3532 1.2409723,157.3612 0.86605322,157.3692 0.74106973,157.3771 0.35711199,157.3851 0.38389787,157.3931 0.79458916,157.4010 1.0981592,157.4090 1.0089743,157.4170 0.90190452,157.4250 0.68748182,157.4329 0.66964531,157.4409 0.78574258,157.4489 0.62493521,157.4568 0.56255352,157.4648 0.75895756,157.4728 0.86594045,157.4807 1.2500361,157.4887 1.178642,157.4967 0.81247962,157.5046 0.59826154,157.5126 0.70539945,157.5206 1.1071575,157.5286 1.0088719,157.5365 0.62498605,157.5445 0.89286339,157.5525 0.93746036,157.5604 0.83927029,157.5684 0.41067508,157.5764 0.58924764,157.5844 0.9285903,157.5923 0.76798356,157.6003 0.75002921,157.6083 0.69640219,157.6162 0.87499154,157.6242 0.58034122,157.6322 0.526802,157.6402 0.69641286,157.6481 0.56250471,157.6561 0.7142272,157.6641 0.90172255,157.6721 1.0090203,157.6800 0.83036745,157.6880 0.70535135,157.6960 0.5894655,157.7040 0.74123245,157.7119 1.0356824,157.7199 0.90158451,157.7279 0.66053873,157.7359 0.65169322,157.7438 0.96436167,157.7518 1.4197167,157.7598 1.1071225,157.7678 0.64286184,157.7757 0.51788199,157.7837 0.37500808,157.7917 0.392845,157.7997 0.44648615,157.8077 0.74104995,157.8156 0.41068748,157.8236 0.37499779,157.8316 0.41090581,157.8396 0.77691764,157.8475 0.69625658,157.8555 0.41060644,157.8635 0.64284945,157.8715 0.6606828,157.8795 0.43753842,157.8874 0.46436188,157.8954 0.5000093,157.9034 0.88389319,157.9114 0.928415,157.9194 0.50890583,157.9273 0.28586179,157.9353 0.50010026,157.9433 0.62508118,157.9513 0.73202366,157.9593 0.48202136,157.9672 0.49111912,157.9752 0.81252575,157.9832 1.0001258,157.9912 1.4196112,157.9992 2.2141812,158.0072 2.7233493,158.0151 2.3482211,158.0231 1.839224,158.0311 3.0983737,158.0391 4.1343126,158.0471 5.5181727,158.0551 9.169878,158.0630 16.956915,158.0710 35.218712,158.0790 59.781563,158.0870 94.657921,158.0950 161.50838,158.1030 227.2343,158.1110 218.56372,158.1189 154.81462,158.1269 113.67864,158.1349 98.168396,158.1429 75.817207,158.1509 97.204384,158.1589 278.55865,158.1669 490.99307,158.1748 471.96689,158.1828 254.93364,158.1908 80.525703,158.1988 32.998829,158.2068 24.124084,158.2148 17.346901,158.2228 10.990914,158.2308 6.6963148,158.2387 3.0892384,158.2467 2.0359149,158.2547 1.6518575,158.2627 1.4104649,158.2707 1.22293,158.2787 1.330413,158.2867 1.2768387,158.2947 0.83933592,158.3027 0.62500685,158.3107 0.64282763,158.3186 0.95537525,158.3266 1.2856791,158.3346 1.1965811,158.3426 1.3482044,158.3506 0.84805208,158.3586 0.79480439,158.3666 0.84830123,158.3746 0.8659448,158.3826 0.65177995,158.3906 0.6428479,158.3986 1.0713094,158.4066 0.98208958,158.4145 0.7322005,158.4225 0.33939344,158.4305 0.44646358,158.4385 0.82148564,158.4465 1.1072441,158.4545 1.1430047,158.4625 1.1337979,158.4705 1.1337324,158.4785 0.99107105,158.4865 0.74106359,158.4945 0.66077322,158.5025 1.0268157,158.5105 0.99980605,158.5185 0.83024186,158.5265 0.50008774,158.5345 0.20541772,158.5425 0.33929303,158.5505 0.705338,158.5585 0.83933526,158.5665 0.90191418,158.5745 1.2142346,158.5825 1.1873219,158.5904 0.54459459,158.5984 0.39287624,158.6064 0.92861831,158.6144 0.8750574,158.6224 0.81253809,158.6304 0.60707808,158.6384 0.41062307,158.6464 0.43755665,158.6544 0.61614978,158.6624 0.55351752,158.6704 0.22319841,158.6784 0.2321701,158.6864 0.22323607,158.6944 0.48207098,158.7024 0.51778525,158.7104 0.732189,158.7184 0.88404417,158.7264 0.66964215,158.7344 0.49989408,158.7424 0.70545846,158.7504 1.0270485,158.7584 1.3037348,158.7664 1.1337812,158.7744 0.72298926,158.7824 0.56248009,158.7905 0.47324696,158.7985 0.39277163,158.8065 0.51780534,158.8145 0.74110752,158.8225 0.79467958,158.8305 1.0089372,158.8385 0.85720026,158.8465 1.3392452,158.8545 0.89269769,158.8625 0.8749494,158.8705 1.0803624,158.8785 1.026898,158.8865 0.75899833,158.8945 0.66960603,158.9025 0.66963863,158.9105 0.60718244,158.9185 0.55370575,158.9265 0.78571779,158.9345 1.0176314,158.9425 1.2053068,158.9505 1.1790276,158.9585 1.4467185,158.9666 1.1962004,158.9746 0.99974144,158.9826 1.3037361,158.9906 2.0359554,158.9986 2.7141824,159.0066 3.0533726,159.0146 3.1962953,159.0226 3.9732358,159.0306 3.5982769,159.0386 3.9201729,159.0466 10.161966,159.0546 21.930178,159.0627 33.671535,159.0707 51.127987,159.0787 113.16705,159.0867 302.92465,159.0947 458.44296,159.1027 405.00781,159.1107 215.13045,159.1187 101.8708,159.1267 111.18165,159.1347 113.48104,159.1428 78.406334,159.1508 34.800751,159.1588 30.590958,159.1668 52.931301,159.1748 61.829353,159.1828 42.121422,159.1908 17.221546,159.1988 6.4195337,159.2069 3.7496135,159.2149 2.5356781,159.2229 1.8482398,159.2309 1.7053118,159.2389 1.4820825,159.2469 1.1338927,159.2549 1.0534942,159.2630 1.1071323,159.2710 1.1071395,159.2790 1.0178945,159.2870 1.0447284,159.2950 1.0089786,159.3030 0.94650412,159.3110 1.142872,159.3191 0.92848855,159.3271 0.58034545,159.3351 0.42860368,159.3431 0.63394552,159.3511 0.70539188,159.3591 0.866036,159.3672 0.62493855,159.3752 0.51798981,159.3832 0.69638067,159.3912 0.49090028,159.3992 0.24997781,159.4073 0.30352142,159.4153 0.32147947,159.4233 0.48225862,159.4313 1.1160343,159.4393 0.8660329,159.4473 0.58035332,159.4554 0.5893032,159.4634 0.75008005,159.4714 0.56253326,159.4794 0.56256372,159.4874 0.8482458,159.4955 0.98205286,159.5035 0.84810895,159.5115 0.74099141,159.5195 0.58034271,159.5275 0.58929473,159.5356 0.6250304,159.5436 0.58930439,159.5516 0.43748897,159.5596 0.62503928,159.5677 0.62501806,159.5757 0.74996489,159.5837 0.52673644,159.5917 0.41070628,159.5997 0.55363667,159.6078 0.75005656,159.6158 0.67851299,159.6238 0.58026361,159.6318 0.78575099,159.6399 1.3126196,159.6479 1.5625468,159.6559 1.3124535,159.6639 1.0267969,159.6720 1.0177939,159.6800 0.83025372,159.6880 0.48215085,159.6960 0.32153273,159.7041 0.5447771,159.7121 0.91965014,159.7201 0.7766698,159.7281 0.38384837,159.7362 0.49116468,159.7442 0.85717207,159.7522 0.73210794,159.7602 0.61611241,159.7683 0.41963243,159.7763 0.34811279,159.7843 0.27672863,159.7924 0.2946426,159.8004 0.43748018,159.8084 0.62505096,159.8164 0.92859602,159.8245 0.71415597,159.8325 0.74995762,159.8405 0.68760163,159.8486 0.72324622,159.8566 0.88390452,159.8646 0.59820873,159.8726 0.375047,159.8807 0.3125968,159.8887 0.45538506,159.8967 0.33032641,159.9048 0.38388413,159.9128 0.6964646,159.9208 0.90189552,159.9289 0.7766934,159.9369 0.49092522,159.9449 0.39284873,159.9530 0.29462478,159.9610 0.28576249,159.9690 0.7412377,159.9770 1.0536751,159.9851 0.76778978,159.9931 0.42849752,160.0011 0.6698122,160.0092 1.5091459,160.0172 2.0355818,160.0252 2.1427407,160.0333 2.1964657,160.0413 2.2142901,160.0493 2.5179651,160.0574 3.1163278,160.0654 3.8929648,160.0735 6.455884,160.0815 16.270094,160.0895 42.487141,160.0976 86.140663,160.1056 130.28889,160.1136 134.67569,160.1217 103.13788,160.1297 65.577034,160.1377 43.872822,160.1458 26.381327,160.1538 13.060881,160.1618 8.6691456,160.1699 7.8124495,160.1779 6.6696162,160.1860 4.1425958,160.1940 1.7677821,160.2020 0.8035025,160.2101 0.67856538,160.2181 0.90190572,160.2262 1.044927,160.2342 1.0892785,160.2422 0.91058809,160.2503 0.47317129,160.2583 0.60704821,160.2663 1.2588853,160.2744 1.2767794,160.2824 0.66074842,160.2905 0.70539331,160.2985 0.94645655,160.3066 0.94642842,160.3146 0.98209381,160.3226 0.49999598,160.3307 0.40177295,160.3387 0.38390827,160.3468 0.53577101,160.3548 0.60718173,160.3628 0.34816051,160.3709 0.28566566,160.3789 0.56252712,160.3870 0.45545816,160.3950 0.58941996,160.4031 0.99104881,160.4111 0.678451,160.4191 0.38392949,160.4272 0.41093785,160.4352 0.81261128,160.4433 0.8836922,160.4513 0.66051215,160.4594 0.43745416,160.4674 0.49104801,160.4755 0.47329894,160.4835 0.4018943,160.4915 0.62506431,160.4996 1.0267146,160.5076 1.321329,160.5157 1.0624651,160.5237 0.58929139,160.5318 0.40198395,160.5398 0.75019252,160.5479 0.89273632,160.5559 0.66935617,160.5640 0.58032435,160.5720 0.4644168,160.5801 0.54462188,160.5881 0.93742269,160.5961 0.96435469,160.6042 0.66970688,160.6122 0.51781708,160.6203 0.3481687,160.6283 0.32150331,160.6364 0.68753588,160.6444 0.68740594,160.6525 0.83930558,160.6605 0.70548439,160.6686 0.60709274,160.6766 0.70515639,160.6847 1.0803145,160.6927 0.85722494,160.7008 0.58034629,160.7088 0.69642216,160.7169 0.73219013,160.7249 0.53573084,160.7330 0.42858481,160.7410 0.77677774,160.7491 0.91077203,160.7571 0.73218441,160.7652 0.50881231,160.7733 0.6784662,160.7813 0.60716498,160.7894 0.38399836,160.7974 0.1607745,160.8055 0.78584522,160.8135 1.5090369,160.8216 1.7231388,160.8296 0.94626242,160.8377 0.491014,160.8457 0.48218665,160.8538 0.56257558,160.8618 0.71441996,160.8699 1.0982264,160.8780 1.2053756,160.8860 1.0982422,160.8941 0.91951746,160.9021 0.83916867,160.9102 0.86604023,160.9182 0.66964728,160.9263 0.28573465,160.9343 0.3839505,160.9424 0.62504542,160.9505 0.75890738,160.9585 0.93749148,160.9666 1.0892645,160.9746 0.91978544,160.9827 1.2233604,160.9907 1.6072668,160.9988 2.8840868,161.0069 3.7232425,161.0149 3.6336098,161.0230 2.8300431,161.0310 3.3304956,161.0391 3.9733365,161.0472 5.1699586,161.0552 10.876909,161.0633 36.665333,161.0713 71.467514,161.0794 73.989059,161.0875 49.300518,161.0955 44.600674,161.1036 96.665443,161.1116 135.47305,161.1197 110.04942,161.1278 55.817875,161.1358 32.499413,161.1439 38.831207,161.1519 37.454525,161.1600 23.185577,161.1681 10.623612,161.1761 4.8653989,161.1842 3.232111,161.1923 1.5714687,161.2003 1.0536164,161.2084 0.97315282,161.2164 0.78566265,161.2245 1.2232121,161.2326 0.92860824,161.2406 0.67855328,161.2487 0.83045882,161.2568 1.1339631,161.2648 1.0623881,161.2729 0.79463857,161.2810 0.58926928,161.2890 0.43751654,161.2971 0.54468942,161.3052 0.375002,161.3132 0.26781696,161.3213 0.26780528,161.3294 0.25890526,161.3374 0.27679664,161.3455 0.5714696,161.3536 1.0179194,161.3616 0.75002688,161.3697 0.53575569,161.3778 0.52678722,161.3858 0.44636256,161.3939 0.37495685,161.4020 0.38390857,161.4100 0.74999493,161.4181 0.65180528,161.4262 0.651797,161.4342 0.38389951,161.4423 0.24995504,161.4504 0.46422559,161.4584 0.45536971,161.4665 0.33041874,161.4746 0.23213434,161.4827 0.49106032,161.4907 0.62499809,161.4988 0.67856389,161.5069 0.75008518,161.5149 1.0804607,161.5230 1.0267932,161.5311 0.99100256,161.5391 0.75883967,161.5472 0.76789707,161.5553 0.9375264,161.5634 0.56244946,161.5714 0.57145464,161.5795 0.6964063,161.5876 0.883883,161.5957 0.66068792,161.6037 0.5089547,161.6118 0.47327647,161.6199 0.446394,161.6279 0.81234407,161.6360 1.3928725,161.6441 1.3841954,161.6522 0.75006306,161.6602 0.34812331,161.6683 0.22318974,161.6764 0.49109897,161.6845 0.82142204,161.6925 0.57135767,161.7006 0.45537016,161.7087 0.43757424,161.7168 0.42867985,161.7248 0.58044386,161.7329 0.70534432,161.7410 0.95520049,161.7491 0.76778364,161.7572 0.66072321,161.7652 0.37497115,161.7733 0.45535153,161.7814 0.41957968,161.7895 0.44642758,161.7975 0.455374,161.8056 0.33923036,161.8137 0.34821483,161.8218 0.294678,161.8299 0.4107511,161.8379 0.3661091,161.8460 0.41961142,161.8541 0.37506619,161.8622 0.57153326,161.8703 0.6785208,161.8783 0.83028269,161.8864 0.97319394,161.8945 0.83032709,161.9026 0.81249619,161.9107 0.63399887,161.9187 0.52694547,161.9268 0.7055369,161.9349 0.99112648,161.9430 1.0800865,161.9511 0.53544265,161.9591 0.51787817,161.9672 0.66963685,161.9753 0.46430066,161.9834 0.33040377,161.9915 0.4732371,161.9996 0.54465973,162.0076 0.3839049,162.0157 0.11608744,162.0238 0.27683321,162.0319 0.93749839,162.0400 1.5178287,162.0481 1.5090235,162.0561 1.553692,162.0642 4.1249695,162.0723 9.6251593,162.0804 12.250026,162.0885 11.93775,162.0966 18.706669,162.1047 35.305153,162.1127 43.25906,162.1208 37.338596,162.1289 30.286322,162.1370 36.813789,162.1451 40.213432,162.1532 29.738619,162.1613 13.936131,162.1693 5.1962876,162.1774 3.1431639,162.1855 2.5180786,162.1936 2.1249301,162.2017 1.3122805,162.2098 0.96418059,162.2179 1.0267467,162.2260 1.1695454,162.2341 0.82134944,162.2421 0.46430001,162.2502 0.13395442,162.2583 0.23223463,162.2664 0.46434253,162.2745 0.47313526,162.2826 0.19640338,162.2907 0.4107489,162.2988 0.62490118,162.3069 0.88390577,162.3150 0.66963255,162.3230 0.91063303,162.3311 1.1429046,162.3392 0.90184784,162.3473 0.46437091,162.3554 0.6697877,162.3635 0.72326595,162.3716 0.4551985,162.3797 0.098076351,162.3878 0.25903267,162.3959 0.75907534,162.4040 1.0090032,162.4121 0.758762,162.4202 0.41945216,162.4282 0.69643009,162.4363 0.83925736,162.4444 0.5803588,162.4525 0.35723415,162.4606 0.38396141,162.4687 0.35710341,162.4768 0.44655249,162.4849 0.49114648,162.4930 0.42850226,162.5011 0.53563488,162.5092 0.56256521,162.5173 0.64295733,162.5254 0.53556967,162.5335 0.40168867,162.5416 0.23217319,162.5497 0.15181375,162.5578 0.17855231,162.5659 0.17868754,162.5740 0.46449906,162.5821 0.67846358,162.5902 0.44620642,162.5983 0.34813151,162.6064 0.49111456,162.6145 0.51796192,162.6226 0.43755412,162.6307 0.50888717,162.6388 0.4194968,162.6469 0.42854044,162.6550 0.62507784,162.6631 0.75009787,162.6712 0.9999882,162.6793 1.1248562,162.6874 1.0624975,162.6955 0.83942378,162.7036 0.86620963,162.7117 1.1428397,162.7198 1.0712978,162.7279 0.77670139,162.7360 0.44638166,162.7441 0.41964626,162.7522 0.45535651,162.7603 0.47321081,162.7684 0.41078481,162.7765 0.53586859,162.7846 0.91973072,162.7927 1.035743,162.8008 1.098171,162.8089 0.74098951,162.8170 0.68748951,162.8251 1.1874275,162.8332 1.2588797,162.8413 0.71425885,162.8494 0.13388968,162.8575 0.15174989,162.8656 0.36607704,162.8737 0.4733437,162.8818 0.53578192,162.8899 0.56244308,162.8980 0.55349571,162.9061 0.68755454,162.9142 0.77676135,162.9223 0.56251031,162.9304 0.89291179,162.9386 1.0268257,162.9467 1.0447891,162.9548 0.74106199,162.9629 0.91956031,162.9710 1.3034858,162.9791 2.2685823,162.9872 4.3582625,162.9953 5.6071362,163.0034 4.3293366,163.0115 2.5884762,163.0196 2.3213556,163.0277 3.4647121,163.0358 6.5452724,163.0440 11.303475,163.0521 13.562757,163.0602 15.822039,163.0683 21.975466,163.0764 57.693623,163.0845 121.68414,163.0926 146.15141,163.1007 105.25331,163.1088 47.852261,163.1169 25.775126,163.1251 22.53507,163.1332 23.686977,163.1413 25.02619,163.1494 25.589386,163.1575 24.678766,163.1656 18.249382,163.1737 10.115697,163.1818 4.0356727,163.1900 2.0890746,163.1981 1.5978765,163.2062 1.2499586,163.2143 0.87505847,163.2224 0.66066545,163.2305 0.43741018,163.2386 0.33033824,163.2467 0.35728198,163.2549 0.67864007,163.2630 0.91951901,163.2711 1.0267546,163.2792 0.8839916,163.2873 0.54454416,163.2954 0.33923131,163.3036 0.43753287,163.3117 0.43745595,163.3198 0.41070887,163.3279 0.69642097,163.3360 0.79464686,163.3441 0.75005859,163.3522 0.44641775,163.3604 0.35706255,163.3685 0.41076639,163.3766 0.48228478,163.3847 1.0894263,163.3928 1.348215,163.4010 1.5087421,163.4091 0.8302995,163.4172 0.66078317,163.4253 0.59825712,163.4334 0.52675068,163.4415 0.37488618,163.4497 0.32138395,163.4578 0.53579885,163.4659 0.85721272,163.4740 0.77673113,163.4821 0.49100199,163.4903 0.51783687,163.4984 0.30357137,163.5065 0.23218024,163.5146 0.50010306,163.5227 1.1518644,163.5309 1.017845,163.5390 0.71422118,163.5471 0.45524237,163.5552 0.29467961,163.5634 0.41967267,163.5715 0.58916467,163.5796 0.5178889,163.5877 0.36614189,163.5958 0.22313479,163.6040 0.47320801,163.6121 1.1698192,163.6202 1.3036845,163.6283 1.2945088,163.6365 1.1516085,163.6446 0.96420568,163.6527 0.94640046,163.6608 0.86614114,163.6690 0.91083688,163.6771 0.97332573,163.6852 0.99102354,163.6933 0.46415016,163.7015 0.67849743,163.7096 0.91962099,163.7177 0.73220026,163.7258 0.23219144,163.7340 0.11608344,163.7421 0.10718963,163.7502 0.16967607,163.7583 0.15176503,163.7665 0.41076645,163.7746 0.75888926,163.7827 0.56241024,163.7909 0.47323543,163.7990 0.4822211,163.8071 0.58039683,163.8152 0.70534647,163.8234 0.81243914,163.8315 0.81239283,163.8396 0.57140142,163.8478 0.46429914,163.8559 0.3571825,163.8640 0.41081661,163.8721 0.54470974,163.8803 0.71420467,163.8884 0.69634992,163.8965 0.7054854,163.9047 0.7591477,163.9128 0.6963504,163.9209 0.44618627,163.9291 0.32140127,163.9372 0.43759653,163.9453 0.5178678,163.9534 0.27669275,163.9616 0.2767958,163.9697 0.49113625,163.9778 0.71421385,163.9860 0.83037204,163.9941 0.58943737,164.0022 0.70535988,164.0104 0.83921444,164.0185 0.53563917,164.0266 0.3570509,164.0348 0.9554252,164.0429 2.1788685,164.0510 3.2054811,164.0592 3.8214517,164.0673 5.027041,164.0754 10.822879,164.0836 24.09129,164.0917 32.474434,164.0998 31.250305,164.1080 35.475513,164.1161 58.3685,164.1243 69.846222,164.1324 52.576443,164.1405 30.186411,164.1487 30.634892,164.1568 40.35656,164.1649 36.257351,164.1731 19.650511,164.1812 7.2763138,164.1894 3.365813,164.1975 1.8660492,164.2056 2.0447228,164.2138 2.0802619,164.2219 1.3749284,164.2300 0.61607611,164.2382 0.52672887,164.2463 0.40168682,164.2545 0.41963643,164.2626 0.35726205,164.2707 0.29471084,164.2789 0.24111544,164.2870 0.4018102,164.2952 0.67864478,164.3033 0.94646186,164.3114 0.64262819,164.3196 0.74102467,164.3277 0.84838694,164.3359 0.76797253,164.3440 0.98212701,164.3521 1.4462774,164.3603 1.2410252,164.3684 1.0089487,164.3766 0.58023596,164.3847 0.3838262,164.3929 0.57143432,164.4010 0.75896364,164.4091 0.67862695,164.4173 0.45543197,164.4254 0.55360103,164.4336 0.45539483,164.4417 0.56255883,164.4499 0.66065109,164.4580 0.68735176,164.4661 0.67845422,164.4743 0.86623436,164.4824 1.0001761,164.4906 0.73208648,164.4987 0.79448223,164.5069 0.91060686,164.5150 1.1340287,164.5232 0.66077566,164.5313 0.49996707,164.5395 0.464221,164.5476 0.33033103,164.5557 0.32141739,164.5639 0.27684024,164.5720 0.36614469,164.5802 0.75000292,164.5883 0.67855537,164.5965 0.58032161,164.6046 0.68748438,164.6128 0.77680075,164.6209 0.63405472,164.6291 0.60726213,164.6372 0.58934838,164.6454 0.8303526,164.6535 0.93732935,164.6617 0.95522517,164.6698 0.60713845,164.6780 0.32141298,164.6861 0.35713527,164.6943 0.61608082,164.7024 0.45539197,164.7106 0.41968504,164.7187 0.46428785,164.7269 0.40184084,164.7350 0.48218915,164.7432 0.4553127,164.7513 0.40173,164.7595 0.40177757,164.7676 0.25893515,164.7758 0.4465231,164.7839 0.60715473,164.7921 0.5624069,164.8002 0.78562152,164.8084 0.830365,164.8165 1.2055191,164.8247 0.92858607,164.8328 0.41955116,164.8410 0.28565952,164.8492 0.33930102,164.8573 0.66983038,164.8655 0.83943594,164.8736 0.88379663,164.8818 0.9642449,164.8899 0.96438313,164.8981 0.57137746,164.9062 0.40174106,164.9144 0.54468578,164.9226 0.66064501,164.9307 0.455221,164.9389 0.62512189,164.9470 1.1074008,164.9552 1.0536233,164.9633 0.93742782,164.9715 0.94663137,164.9796 2.0715244,164.9878 2.7228475,164.9960 3.0088048,165.0041 3.2324491,165.0123 3.5893652,165.0204 3.9374442,165.0286 4.1608567,165.0368 4.1695175,165.0449 4.7682405,165.0531 10.876542,165.0612 31.03001,165.0694 61.113148,165.0775 107.53313,165.0857 160.08455,165.0939 285.3689,165.1020 420.83731,165.1102 401.66132,165.1183 233.05692,165.1265 89.747818,165.1347 44.462215,165.1428 34.624401,165.1510 29.142132,165.1592 21.249041,165.1673 14.543611,165.1755 9.6155682,165.1836 5.6156402,165.1918 2.8746269,165.2000 1.9375484,165.2081 2.1698883,165.2163 2.3929768,165.2245 1.6424668,165.2326 0.60685575,165.2408 0.63398033,165.2489 1.0180286,165.2571 0.88399583,165.2653 0.60704863,165.2734 0.33930916,165.2816 0.54458243,165.2898 0.3748714,165.2979 0.47328091,165.3061 0.71442425,165.3143 0.80366153,165.3224 0.96410865,165.3306 0.91054916,165.3388 1.0356817,165.3469 1.2679033,165.3551 0.78576791,165.3633 0.57145393,165.3714 0.34819293,165.3796 0.20530228,165.3878 0.16959511,165.3959 0.33932933,165.4041 0.43758994,165.4123 0.46427172,165.4204 0.43746349,165.4286 0.30357641,165.4368 0.66963607,165.4449 1.062481,165.4531 1.0803713,165.4613 0.64289474,165.4694 0.55357432,165.4776 0.63387328,165.4858 0.51787293,165.4939 0.64293849,165.5021 0.83041632,165.5103 0.90172094,165.5185 0.73206359,165.5266 0.78565991,165.5348 0.64285225,165.5430 0.46439776,165.5511 0.40194434,165.5593 0.62509966,165.5675 1.1158873,165.5757 0.9106164,165.5838 0.58947664,165.5920 0.88402182,165.6002 1.7767898,165.6083 1.8124136,165.6165 0.92840129,165.6247 0.33925763,165.6329 0.33931145,165.6410 0.6428737,165.6492 1.0535961,165.6574 1.1516892,165.6656 1.0000581,165.6737 1.0002087,165.6819 1.2501812,165.6901 1.2322159,165.6983 1.1783506,165.7064 0.84808367,165.7146 0.64286,165.7228 0.35701227,165.7310 0.3392581,165.7391 0.56260246,165.7473 0.75892943,165.7555 0.46418709,165.7637 0.29461557,165.7718 0.46427599,165.7800 0.66964304,165.7882 0.65185016,165.7964 0.58033323,165.8045 0.63386589,165.8127 0.47320643,165.8209 0.25001505,165.8291 0.15178692,165.8373 0.4284831,165.8454 0.76785243,165.8536 0.75013798,165.8618 0.73218137,165.8700 0.58034515,165.8782 0.63394839,165.8863 0.63392264,165.8945 0.5624845,165.9027 0.34833199,165.9109 0.51795024,165.9191 0.74989796,165.9272 0.87496036,165.9354 0.91076344,165.9436 0.97318882,165.9518 0.78568929,165.9600 0.97326469,165.9681 0.70532435,165.9763 0.68738377,165.9845 0.62499613,165.9927 0.73215902,166.0009 0.83027363,166.0090 0.89277661,166.0172 0.83037567,166.0254 1.1072284,166.0336 1.9733121,166.0418 3.1701615,166.0500 5.2952857,166.0581 8.7858763,166.0663 11.598021,166.0745 16.036945,166.0827 33.084209,166.0909 70.683487,166.0991 109.15406,166.1073 114.76476,166.1154 92.454056,166.1236 106.91834,166.1318 172.8912,166.1400 192.93349,166.1482 127.29303,166.1564 49.163586,166.1646 18.927938,166.1727 13.704467,166.1809 9.7933512,166.1891 6.1602287,166.1973 3.8214898,166.2055 2.8394988,166.2137 1.7053406,166.2219 0.79447842,166.2301 0.47306269,166.2382 0.42852622,166.2464 0.55354124,166.2546 0.56245762,166.2628 0.9106884,166.2710 0.70541334,166.2792 0.46427789,166.2874 0.56247336,166.2956 0.5268153,166.3038 0.7321412,166.3119 0.70538086,166.3201 0.54471183,166.3283 0.33938837,166.3365 0.41970348,166.3447 0.46422049,166.3529 0.38384137,166.3611 0.38387033,166.3693 0.43748811,166.3775 0.35709268,166.3857 0.616054,166.3939 0.70541865,166.4020 0.72335422,166.4102 0.73225784,166.4184 0.97309542,166.4266 0.66059434,166.4348 0.29464164,166.4430 0.19640782,166.4512 0.25000581,166.4594 0.42857227,166.4676 0.52678776,166.4758 0.81254101,166.4840 0.85723299,166.4922 0.91074276,166.5004 0.66065985,166.5086 0.90179336,166.5168 1.2857462,166.5249 0.94643253,166.5331 0.48210269,166.5413 0.6875304,166.5495 0.94639438,166.5577 0.73209774,166.5659 0.74108255,166.5741 1.009042,166.5823 1.2143172,166.5905 0.99091715,166.5987 0.74998665,166.6069 0.56255847,166.6151 0.35716489,166.6233 0.25003543,166.6315 0.49116078,166.6397 0.51782697,166.6479 0.52674955,166.6561 0.7589432,166.6643 0.8749361,166.6725 0.63384265,166.6807 0.49996904,166.6889 0.39284083,166.6971 0.38393468,166.7053 0.70538563,166.7135 0.87498766,166.7217 0.60718328,166.7299 0.50006801,166.7381 0.40173772,166.7463 0.24996985,166.7545 0.43765524,166.7627 0.66075569,166.7709 0.59812844,166.7791 0.51784885,166.7873 0.56248128,166.7955 0.34821758,166.8037 0.45538929,166.8119 0.66066307,166.8201 0.79455817,166.8283 0.91963351,166.8365 0.86604923,166.8447 0.61604446,166.8529 0.74113029,166.8611 0.64292538,166.8693 0.63389415,166.8775 0.52677161,166.8857 0.58039951,166.8939 0.41958836,166.9021 0.16073707,166.9104 0.22340734,166.9186 0.55363774,166.9268 0.95529461,166.9350 0.97320616,166.9432 0.72309798,166.9514 0.48205355,166.9596 0.42875391,166.9678 0.53577828,166.9760 0.45524305,166.9842 0.5267055,166.9924 0.71426183,167.0006 1.3750145,167.0088 1.5894134,167.0170 2.2860737,167.0252 4.2859869,167.0334 11.894012,167.0417 29.324032,167.0499 38.599541,167.0581 32.95385,167.0663 29.456018,167.0745 52.451134,167.0827 77.762039,167.0909 81.553261,167.0991 72.222214,167.1073 62.87434,167.1155 66.899704,167.1237 70.079262,167.1320 66.106812,167.1402 52.185482,167.1484 35.042091,167.1566 26.132961,167.1648 23.669847,167.1730 17.276104,167.1812 8.6599331,167.1894 3.267359,167.1976 2.0625248,167.2059 1.5089825,167.2141 0.91058207,167.2223 0.64280766,167.2305 0.56256878,167.2387 0.94652277,167.2469 1.2054156,167.2551 0.76772881,167.2633 0.33922395,167.2716 0.36616239,167.2798 0.60710651,167.2880 0.91967267,167.2962 1.0089988,167.3044 0.96427572,167.3126 0.81246072,167.3208 0.58028001,167.3291 0.42854187,167.3373 0.47324634,167.3455 0.46422213,167.3537 0.48210365,167.3619 0.53589314,167.3701 0.65198147,167.3783 0.77678126,167.3866 0.56231499,167.3948 0.3302795,167.4030 0.41959336,167.4112 0.41063195,167.4194 0.29471275,167.4277 0.55358189,167.4359 0.74118555,167.4441 1.1430207,167.4523 1.4196967,167.4605 1.4553635,167.4687 1.4196209,167.4770 1.2678974,167.4852 0.6605953,167.4934 0.4552913,167.5016 0.56264156,167.5098 0.84825516,167.5181 1.0444747,167.5263 0.5445053,167.5345 0.23221526,167.5427 0.45546526,167.5509 0.47306699,167.5592 0.3481085,167.5674 0.59826106,167.5756 0.87500298,167.5838 0.93752939,167.5920 0.64284897,167.6003 0.46422982,167.6085 0.31243801,167.6167 0.43753362,167.6249 0.37504578,167.6331 0.42857745,167.6414 0.43756905,167.6496 0.75009316,167.6578 1.2768497,167.6660 1.6784776,167.6743 0.99986392,167.6825 0.35715884,167.6907 0.13392052,167.6989 0.20534118,167.7072 0.47330663,167.7154 0.83048242,167.7236 0.82142967,167.7318 0.72315997,167.7401 0.87496108,167.7483 0.73216623,167.7565 0.3840217,167.7647 0.46420333,167.7730 0.76768833,167.7812 0.52676404,167.7894 0.23221895,167.7976 0.17856447,167.8059 0.48206344,167.8141 0.86599547,167.8223 0.95542353,167.8305 0.71440929,167.8388 0.39294121,167.8470 0.33926448,167.8552 0.26781207,167.8635 0.43751335,167.8717 0.38384899,167.8799 0.24996783,167.8881 0.29466105,167.8964 0.35714093,167.9046 0.33937982,167.9128 0.52686578,167.9211 0.40177992,167.9293 0.48212466,167.9375 0.44640735,167.9458 0.37498799,167.9540 0.5178526,167.9622 0.78582382,167.9704 0.90177619,167.9787 0.73196286,167.9869 1.0356175,167.9951 0.94646281,168.0034 0.99999046,168.0116 1.142805,168.0198 1.3216716,168.0281 1.4646091,168.0363 2.2771251,168.0445 6.6702332,168.0528 11.474092,168.0610 20.135223,168.0692 34.171368,168.0775 49.046501,168.0857 60.170616,168.0939 59.589039,168.1022 58.608349,168.1104 71.939987,168.1186 80.722153,168.1269 66.611923,168.1351 53.733036,168.1433 83.980217,168.1516 117.88656,168.1598 103.51209,168.1680 56.73402,168.1763 20.782454,168.1845 7.1958413,168.1927 2.6158967,168.2010 2.1783483,168.2092 1.5625668,168.2175 1.687588,168.2257 1.5626228,168.2339 1.17856,168.2422 1.2053796,168.2504 1.223197,168.2586 1.0624795,168.2669 0.79469717,168.2751 1.0446594,168.2834 1.2320942,168.2916 0.89285529,168.2998 0.51792419,168.3081 0.6517992,168.3163 0.79460621,168.3246 0.69631565,168.3328 0.28566626,168.3410 0.45541087,168.3493 0.59826767,168.3575 0.63392735,168.3658 0.78568941,168.3740 0.7499935,168.3822 0.71427411,168.3905 0.85718459,168.3987 1.008948,168.4070 0.74994844,168.4152 0.44640568,168.4234 0.38398862,168.4317 0.70546907,168.4399 0.59823143,168.4482 0.62486392,168.4564 0.38384077,168.4647 0.26798078,168.4729 0.35715893,168.4811 0.52671629,168.4894 1.0447321,168.4976 0.96431214,168.5059 0.62489128,168.5141 0.64283901,168.5224 0.74115145,168.5306 0.87500036,168.5388 0.7231636,168.5471 0.73211432,168.5553 0.38391024,168.5636 0.41967493,168.5718 0.509031,168.5801 0.51791406,168.5883 0.38394853,168.5966 0.53564322,168.6048 0.49993899,168.6131 0.63392174,168.6213 0.61597824,168.6296 0.58031404,168.6378 0.33931357,168.6460 0.10718273,168.6543 0.16965225,168.6625 0.16960268,168.6708 0.19640437,168.6790 0.24109162,168.6873 0.27684417,168.6955 0.33040839,168.7038 0.44639826,168.7120 0.55358785,168.7203 0.76791221,168.7285 0.60711539,168.7368 0.39284486,168.7450 0.38391504,168.7533 0.4195683,168.7615 0.27675572,168.7698 0.18751456,168.7780 0.45534888,168.7863 0.77677155,168.7945 0.84821039,168.8028 0.5179075,168.8110 0.53578156,168.8193 0.98211521,168.8275 0.80356747,168.8358 0.66974992,168.8440 0.80358917,168.8523 0.6427201,168.8605 0.41064087,168.8688 0.33932018,168.8770 0.38396695,168.8853 0.36611509,168.8936 0.28568611,168.9018 0.33029103,168.9101 0.29463008,168.9183 0.36608511,168.9266 0.61615151,168.9348 0.65183538,168.9431 0.34817284,168.9513 0.50889289,168.9596 0.73215634,168.9678 0.66962272,168.9761 0.42856032,168.9844 1.009112,168.9926 1.5983728,169.0009 1.5802368,169.0091 1.0267718,169.0174 1.8485028,169.0256 4.1877985,169.0339 8.473856,169.0421 15.592727,169.0504 45.426186,169.0587 92.049194,169.0669 106.64034,169.0752 82.995728,169.0834 67.510185,169.0917 77.439476,169.1000 79.801674,169.1082 64.514015,169.1165 46.184841,169.1247 39.366058,169.1330 52.414303,169.1412 77.236153,169.1495 82.231567,169.1578 59.022606,169.1660 29.960146,169.1743 12.667598,169.1825 7.8833709,169.1908 4.9464531,169.1991 3.2232993,169.2073 1.7499686,169.2156 1.3391265,169.2239 1.0356464,169.2321 1.2233337,169.2404 1.410828,169.2486 1.2679088,169.2569 0.74114525,169.2652 0.7767235,169.2734 0.73186827,169.2817 0.8481347,169.2899 0.94649637,169.2982 0.50901961,169.3065 0.66077763,169.3147 1.089245,169.3230 1.1071115,169.3313 0.96425402,169.3395 0.85716921,169.3478 0.59823972,169.3561 0.65183359,169.3643 0.72333986,169.3726 0.91071624,169.3809 0.63374585,169.3891 0.44632074,169.3974 0.29463395,169.4057 0.36607689,169.4139 0.38394588,169.4222 0.42854026,169.4305 0.42863256,169.4387 0.48225537,169.4470 0.6516822,169.4553 0.41958627,169.4635 0.45549533,169.4718 0.60719937,169.4801 0.74998826,169.4883 0.68749446,169.4966 0.69639248,169.5049 1.0089599,169.5131 0.83033597,169.5214 0.44631287,169.5297 0.63390332,169.5379 0.72319615,169.5462 0.54463661,169.5545 0.39289203,169.5627 0.58927262,169.5710 0.55357689,169.5793 0.64296013,169.5875 1.2054405,169.5958 1.7857002,169.6041 1.5892344,169.6124 0.81244028,169.6206 0.26779374,169.6289 0.071444042,169.6372 0.3572349,169.6454 0.83040291,169.6537 0.74996996,169.6620 0.74110883,169.6703 0.72331572,169.6785 0.85722482,169.6868 0.98207235,169.6951 0.82137161,169.7034 0.76788294,169.7116 0.83927423,169.7199 0.85715586,169.7282 0.93761402,169.7364 1.0625154,169.7447 0.72298622,169.7530 0.35703656,169.7613 0.57144642,169.7695 0.65178484,169.7778 0.72323,169.7861 0.67853516,169.7944 0.4821302,169.8026 0.37503955,169.8109 0.71438831,169.8192 1.1697065,169.8275 1.1427968,169.8357 0.8748588,169.8440 0.87495172,169.8523 1.0268384,169.8606 1.0892951,169.8689 0.74109268,169.8771 0.37494755,169.8854 0.2142586,169.8937 0.34827107,169.9020 0.49106541,169.9102 0.47318724,169.9185 0.85716045,169.9268 1.0625588,169.9351 0.84821415,169.9434 0.43746927,169.9516 0.51783437,169.9599 1.0625203,169.9682 1.5447227,169.9765 1.339304,169.9848 1.2231691,169.9930 1.5536592,170.0013 2.0894806,170.0096 2.2144065,170.0179 2.571445,170.0262 3.3570347,170.0344 4.9731302,170.0427 6.196528,170.0510 8.2950306,170.0593 11.652084,170.0676 15.402138,170.0758 18.304489,170.0841 25.912737,170.0924 39.662666,170.1007 52.41053,170.1090 80.322197,170.1173 271.07916,170.1255 701.19928,170.1338 906.18408,170.1421 667.41718,170.1504 269.62094,170.1587 83.560898,170.1670 50.409584,170.1753 38.025425,170.1835 28.418898,170.1918 19.221821,170.2001 12.767066,170.2084 8.6606932,170.2167 6.3212152,170.2250 3.1424172,170.2332 1.8391722,170.2415 1.3124635,170.2498 0.59821874,170.2581 0.30357787,170.2664 0.44658414,170.2747 1.0089285,170.2830 1.0980086,170.2913 0.58913624,170.2995 0.75004572,170.3078 0.9554686,170.3161 0.98212278,170.3244 1.2588631,170.3327 1.3482364,170.3410 0.66964531,170.3493 0.33930272,170.3576 0.33045274,170.3659 0.4465695,170.3741 0.77680343,170.3824 0.43734935,170.3907 0.66070133,170.3990 0.80360836,170.4073 0.93749762,170.4156 0.8035236,170.4239 0.72308159,170.4322 0.99106687,170.4405 0.5357818,170.4488 0.22334376,170.4570 0.61611211,170.4653 0.68743861,170.4736 0.75903088,170.4819 0.65175837,170.4902 0.48200342,170.4985 0.54460156,170.5068 0.74997061,170.5151 0.89287376,170.5234 0.54468989,170.5317 0.49105427,170.5400 0.43745369,170.5483 0.47313854,170.5566 0.84817648,170.5649 1.0000639,170.5731 0.68762249,170.5814 0.43754262,170.5897 0.24993089,170.5980 0.14284737,170.6063 0.1429031,170.6146 0.33038473,170.6229 0.57154334,170.6312 0.83931214,170.6395 0.98209935,170.6478 1.0088919,170.6561 0.80346775,170.6644 0.75887328,170.6727 1.0714755,170.6810 1.7323018,170.6893 2.2858047,170.6976 1.89283,170.7059 1.3480418,170.7142 0.78559792,170.7225 0.65191936,170.7308 0.68760043,170.7391 0.88385427,170.7474 1.1070979,170.7557 1.410794,170.7640 1.392907,170.7723 1.1695572,170.7806 0.64275652,170.7889 0.62508911,170.7972 0.62509429,170.8055 0.66956723,170.8138 0.58915293,170.8221 0.58028841,170.8304 0.83032411,170.8387 1.1607208,170.8470 1.0268462,170.8553 0.87504053,170.8636 0.75891,170.8719 0.82135791,170.8802 1.0714668,170.8885 1.1429594,170.8968 0.92861593,170.9051 0.68743134,170.9134 0.83916283,170.9217 0.53574163,170.9300 0.34828702,170.9383 0.58928573,170.9466 0.65176922,170.9549 0.46427897,170.9632 0.35717919,170.9715 0.5089519,170.9798 0.93749148,170.9881 1.8481721,170.9964 2.116111,171.0047 1.7857339,171.0130 2.0535636,171.0213 3.0447061,171.0296 4.2320962,171.0379 7.3317294,171.0462 19.297762,171.0546 32.993961,171.0629 51.708721,171.0712 87.271469,171.0795 119.21587,171.0878 139.01826,171.0961 174.24182,171.1044 302.04617,171.1127 419.95532,171.1210 390.77661,171.1293 268.47604,171.1376 169.29219,171.1459 103.01022,171.1542 56.084393,171.1626 35.78278,171.1709 24.623516,171.1792 15.981614,171.1875 9.8120346,171.1958 6.2405906,171.2041 3.1156638,171.2124 1.6606013,171.2207 1.1875401,171.2290 0.63407677,171.2373 0.57142603,171.2456 0.6517005,171.2540 0.47317627,171.2623 0.43760449,171.2706 0.48219511,171.2789 0.91958129,171.2872 1.1607147,171.2955 0.74100024,171.3038 0.87493402,171.3121 1.2232357,171.3205 1.4822261,171.3288 1.4911252,171.3371 1.1160975,171.3454 0.77684069,171.3537 0.8750062,171.3620 0.67849016,171.3703 0.41061381,171.3786 0.34821525,171.3870 0.28574935,171.3953 0.19650237,171.4036 0.33933926,171.4119 0.40177891,171.4202 0.38391957,171.4285 0.28567451,171.4368 0.22316411,171.4452 0.16961057,171.4535 0.116062,171.4618 0.10718161,171.4701 0.2767531,171.4784 0.58035833,171.4867 0.98208964,171.4951 0.99995649,171.5034 0.66083992,171.5117 0.41075304,171.5200 0.65175551,171.5283 0.6786328,171.5366 0.98220128,171.5450 0.85715026,171.5533 0.9464159,171.5616 1.1249682,171.5699 1.1697689,171.5782 1.5267742,171.5866 1.2587566,171.5949 1.1159618,171.6032 0.77687168,171.6115 0.75019616,171.6198 0.87500101,171.6282 0.79455853,171.6365 0.78568691,171.6448 0.7053948,171.6531 0.51786751,171.6614 0.43739548,171.6698 0.55348861,171.6781 0.52679527,171.6864 0.26787165,171.6947 0.23217477,171.7030 0.31248763,171.7114 0.41964605,171.7197 0.24106549,171.7280 0.27688402,171.7363 0.41983506,171.7447 0.60713673,171.7530 0.59802914,171.7613 0.43739396,171.7696 0.42865649,171.7779 0.63402331,171.7863 0.63381475,171.7946 0.46420884,171.8029 0.59829575,171.8112 0.74999088,171.8196 0.66965038,171.8279 0.70550013,171.8362 1.0178639,171.8445 1.0176663,171.8529 0.83026689,171.8612 0.80359119,171.8695 0.71431643,171.8778 0.51794106,171.8862 0.83038414,171.8945 1.1963371,171.9028 1.0625225,171.9111 0.79474926,171.9195 0.56248403,171.9278 0.66065061,171.9361 0.53566104,171.9445 0.41069898,171.9528 0.40178058,171.9611 0.5178175,171.9694 0.86620945,171.9778 1.5179317,171.9861 1.6069671,171.9944 1.1427642,172.0028 0.75897402,172.0111 0.58058417,172.0194 0.91980785,172.0277 1.0802146,172.0361 1.3570483,172.0444 1.8036209,172.0527 2.6519716,172.0611 5.0630484,172.0694 10.376027,172.0777 15.518474,172.0861 27.199249,172.0944 57.873112,172.1027 108.81939,172.1110 139.49062,172.1194 117.68945,172.1277 72.173195,172.1360 47.748604,172.1444 48.080303,172.1527 46.954018,172.1610 35.106419,172.1694 27.134857,172.1777 26.339914,172.1860 24.749039,172.1944 16.176577,172.2027 7.3291297,172.2110 3.8033397,172.2194 2.4376829,172.2277 1.9732581,172.2360 1.303331,172.2444 0.90166795,172.2527 0.63394123,172.2610 0.45533419,172.2694 0.72335202,172.2777 1.0001309,172.2861 1.1517562,172.2944 1.1874369,172.3027 1.0802715,172.3111 1.1250232,172.3194 0.93754143,172.3277 0.78571397,172.3361 0.73210722,172.3444 0.73214203,172.3527 0.64283788,172.3611 0.49986315,172.3694 0.5001061,172.3778 0.61626214,172.3861 0.5535267,172.3944 0.3123863,172.4028 0.34815845,172.4111 0.43751284,172.4195 0.60721982,172.4278 1.1251338,172.4361 1.4108752,172.4445 1.2946044,172.4528 1.0444739,172.4612 1.0000005,172.4695 1.008876,172.4778 0.83029002,172.4862 0.741157,172.4945 0.58051294,172.5029 0.93755883,172.5112 1.1429174,172.5195 1.428648,172.5279 1.3571968,172.5362 1.2231575,172.5446 1.0000042,172.5529 1.1428177,172.5612 0.82125062,172.5696 0.73206717,172.5779 0.64281088,172.5863 0.55358708,172.5946 0.83027917,172.6030 1.2320777,172.6113 1.4018542,172.6197 1.0357817,172.6280 0.49991664,172.6363 0.80352879,172.6447 1.1876309,172.6530 1.5179857,172.6614 1.2678359,172.6697 1.1070374,172.6781 0.98203099,172.6864 0.80353266,172.6948 0.80359477,172.7031 0.60714501,172.7114 0.72326005,172.7198 0.72322208,172.7281 0.84831697,172.7365 0.97333556,172.7448 1.3838946,172.7532 1.4909108,172.7615 1.4197414,172.7699 1.5091268,172.7782 1.6517258,172.7866 1.3838745,172.7949 1.1337454,172.8033 0.61594445,172.8116 0.49112436,172.8200 0.7501151,172.8283 1.5537273,172.8367 1.9018443,172.8450 1.6516931,172.8534 1.2141782,172.8617 1.1160294,172.8701 1.2501051,172.8784 1.2946914,172.8868 1.1695768,172.8951 2.2499907,172.9035 2.63399,172.9118 2.5627353,172.9202 2.3214104,172.9285 2.8392513,172.9369 3.8928895,172.9452 4.1339946,172.9536 4.3931675,172.9619 3.8931847,172.9703 4.9916124,172.9786 7.312696,172.9870 9.464036,172.9953 10.330019,173.0037 10.937254,173.0120 13.089907,173.0204 17.983311,173.0287 26.136187,173.0371 51.024975,173.0455 116.51234,173.0538 205.15623,173.0622 293.22006,173.0705 521.42474,173.0789 1911.8761,173.0872 4440.1782,173.0956 5334.0039,173.1039 3711.1663,173.1123 1473.4921,173.1207 498.16827,173.1290 303.7746,173.1374 217.09654,173.1457 155.27007,173.1541 117.14678,173.1624 75.895744,173.1708 43.835102,173.1791 25.748232,173.1875 17.517231,173.1959 11.606295,173.2042 8.4640484,173.2126 6.5444021,173.2209 5.2585683,173.2293 3.463757,173.2377 2.6603208,173.2460 3.2769265,173.2544 2.8305376,173.2627 3.3664219,173.2711 3.3749311,173.2795 3.4374969,173.2878 3.0982957,173.2962 2.3303678,173.3045 2.2500203,173.3129 1.6962826,173.3213 2.3839495,173.3296 2.3838174,173.3380 2.7764523,173.3463 1.9462825,173.3547 2.2857978,173.3631 2.0356753,173.3714 1.4110135,173.3798 1.3840418,173.3881 1.4107009,173.3965 1.2767495,173.4049 1.1693393,173.4132 1.3751221,173.4216 1.5537186,173.4300 1.7767059,173.4383 2.1249943,173.4467 1.6964476,173.4551 1.2235708,173.4634 1.4465916,173.4718 1.2229316,173.4801 0.87473017,173.4885 0.96420854,173.4969 1.1785313,173.5052 1.6159402,173.5136 1.8035768,173.5220 1.3215225,173.5303 1.2947112,173.5387 0.68745899,173.5471 0.50889528,173.5554 0.80364412,173.5638 1.0180402,173.5722 1.5445496,173.5805 1.4820011,173.5889 1.250026,173.5973 1.0088837,173.6056 0.88394153,173.6140 0.88409644,173.6224 1.0805209,173.6307 0.9464789,173.6391 0.97317415,173.6475 0.91059315,173.6559 0.72319347,173.6642 1.392929,173.6726 1.4196085,173.6810 0.94626862,173.6893 1.0445496,173.6977 1.6606659,173.7061 1.8839629,173.7144 2.0267689,173.7228 1.5982052,173.7312 1.1876189,173.7396 0.46424508,173.7479 0.74996203,173.7563 0.68765551,173.7647 0.70544738,173.7730 0.86601639,173.7814 1.0804496,173.7898 1.3124285,173.7982 1.1696147,173.8065 1.5179192,173.8149 1.4908848,173.8233 1.7678397,173.8316 1.7588921,173.8400 1.4196227,173.8484 1.1071976,173.8568 0.44659257,173.8651 0.52713919,173.8735 1.0804379,173.8819 1.4103911,173.8903 1.3746892,173.8986 1.3124319,173.9070 1.09814,173.9154 1.2768334,173.9238 0.74127609,173.9321 0.84830415,173.9405 0.77674019,173.9489 0.75891811,173.9573 0.86621332,173.9656 1.1162889,173.9740 1.4821094,173.9824 1.2765743,173.9908 1.0267583,173.9991 1.2591611,174.0075 1.9821838,174.0159 1.8215597,174.0243 2.3838856,174.0327 2.9374554,174.0410 4.4649191,174.0494 8.0009203,174.0578 14.179817,174.0662 22.830982,174.0746 46.205219,174.0829 162.64943,174.0913 342.93085,174.0997 386.22394,174.1081 257.9491,174.1165 110.19097,174.1248 62.908409,174.1332 57.258263,174.1416 47.150246,174.1500 42.3839,174.1584 47.15229,174.1667 50.106747,174.1751 55.254585,174.1835 157.16838,174.1919 408.12958,174.2003 556.25061,174.2086 424.30951,174.2170 175.23201,174.2254 50.216274,174.2338 26.829924,174.2422 20.543337,174.2506 16.535374,174.2589 12.213601,174.2673 6.9455175,174.2757 3.4637828,174.2841 1.9728585,174.2925 1.8302429,174.3009 2.3036408,174.3092 2.0269217,174.3176 1.9287032,174.3260 1.3125746,174.3344 0.66965872,174.3428 1.0267431,174.3512 1.6337999,174.3596 2.1696351,174.3679 1.4910477,174.3763 0.84827769,174.3847 0.54469419,174.3931 0.46424794,174.4015 0.71445739,174.4099 1.0268145,174.4183 0.79448491,174.4267 0.82131964,174.4350 0.66970885,174.4434 0.78577614,174.4518 0.7588132,174.4602 0.80366361,174.4686 1.1074893,174.4770 1.1341311,174.4854 1.0979432,174.4938 0.60679972,174.5021 0.4642624,174.5105 0.63389105,174.5189 0.58041137,174.5273 0.45547885,174.5357 0.59819603,174.5441 0.71417505,174.5525 0.65172917,174.5609 0.88398188,174.5693 1.3124688,174.5777 1.5624244,174.5860 1.7231582,174.5944 1.3124698,174.6028 0.78574753,174.6112 0.70547116,174.6196 1.1966007,174.6280 1.312549,174.6364 1.2410519,174.6448 0.91956633,174.6532 0.37490305,174.6616 0.24109663,174.6700 0.45536426,174.6784 1.1517754,174.6868 1.1875761,174.6952 0.78573507,174.7035 0.33027691,174.7119 0.33927152,174.7203 0.59833384,174.7287 0.80360591,174.7371 1.0178151,174.7455 1.1339244,174.7539 1.2588263,174.7623 0.88392502,174.7707 0.94653863,174.7791 0.75889915,174.7875 0.64282995,174.7959 0.54471815,174.8043 0.63395679,174.8127 0.84811771,174.8211 0.81239098,174.8295 0.66960627,174.8379 0.68753749,174.8463 0.60716289,174.8547 0.39291161,174.8631 0.8125568,174.8715 1.0625103,174.8799 1.4820631,174.8883 1.5267342,174.8967 1.2678837,174.9051 1.142784,174.9135 0.3839795,174.9219 0.38398212,174.9303 0.70536703,174.9387 0.64292306,174.9471 0.66961193,174.9555 0.6161114,174.9639 0.6874842,174.9723 0.99102849,174.9807 1.1250489,174.9891 1.0177432,174.9975 0.95527506,175.0059 1.3035542,175.0143 1.3751687,175.0227 2.3128064,175.0311 3.5095105,175.0395 5.1611285,175.0479 7.0538301,175.0563 8.5271931,175.0647 12.196912,175.0731 20.286982,175.0815 41.798389,175.0899 69.110336,175.0983 75.819679,175.1067 55.71067,175.1151 40.11504,175.1235 39.491512,175.1319 37.954327,175.1403 30.231146,175.1487 31.160883,175.1571 38.964577,175.1655 38.4641,175.1739 25.106291,175.1823 18.24264,175.1908 36.370712,175.1992 62.270103,175.2076 59.041203,175.2160 31.066547,175.2244 9.203681,175.2328 3.7051351,175.2412 2.446137,175.2496 1.7946539,175.2580 1.7948154,175.2664 1.5983492,175.2748 1.4819593,175.2832 1.3748285,175.2916 1.0714167,175.3000 0.72327101,175.3085 0.88394928,175.3169 0.86591524,175.3253 1.0534971,175.3337 0.73220044,175.3421 0.27679837,175.3505 0.40178123,175.3589 0.66978407,175.3673 0.95552129,175.3757 1.071416,175.3841 0.97311068,175.3925 0.71418101,175.4010 0.47317681,175.4094 0.48210886,175.4178 0.34819546,175.4262 0.3930552,175.4346 0.80362988,175.4430 0.66060334,175.4514 0.66969067,175.4598 0.79480904,175.4683 0.99109519,175.4767 1.0176924,175.4851 1.1606033,175.4935 0.97311634,175.5019 0.77672166,175.5103 0.5178749,175.5187 0.4821282,175.5271 0.58935231,175.5356 0.56252432,175.5440 0.3124941,175.5524 0.47326094,175.5608 0.8214038,175.5692 1.1875716,175.5776 0.99113709,175.5860 0.71438968,175.5945 0.81257868,175.6029 1.3124119,175.6113 1.2497996,175.6197 0.86599904,175.6281 0.84846544,175.6365 1.2501208,175.6450 1.2676561,175.6534 1.1338249,175.6618 0.87508446,175.6702 0.74991322,175.6786 0.38377735,175.6870 0.31261739,175.6955 0.41092357,175.7039 0.68769449,175.7123 0.92854834,175.7207 0.84811872,175.7291 0.70534801,175.7376 0.63378316,175.7460 0.61594731,175.7544 0.56243116,175.7628 0.90183109,175.7712 1.0001258,175.7797 0.82142681,175.7881 0.50879985,175.7965 0.49997306,175.8049 0.70539874,175.8133 0.62513906,175.8218 0.83043224,175.8302 0.92840004,175.8386 0.7677871,175.8470 0.75894922,175.8554 0.5089069,175.8639 0.54465216,175.8723 0.65175337,175.8807 0.74999505,175.8891 0.54466879,175.8976 0.50896281,175.9060 0.66084433,175.9144 0.85721189,175.9228 0.85711843,175.9312 0.62492365,175.9397 0.40166953,175.9481 0.17855278,175.9565 0.16077352,175.9649 0.46424431,175.9734 0.40174037,175.9818 0.34829178,175.9902 0.29467916,175.9986 0.84826988,176.0071 1.4198439,176.0155 1.1696579,176.0239 0.99081367,176.0323 1.2587997,176.0408 1.8035481,176.0492 2.2857928,176.0576 4.1345329,176.0661 10.554106,176.0745 18.080576,176.0829 19.866213,176.0913 18.571726,176.0998 19.974283,176.1082 23.714609,176.1166 22.88336,176.1250 22.214548,176.1335 22.018255,176.1419 19.830313,176.1503 16.008543,176.1588 14.05218,176.1672 10.89169,176.1756 7.6517358,176.1840 5.1697993,176.1925 4.8039279,176.2009 5.500411,176.2093 4.731904,176.2178 2.5975745,176.2262 0.84789008,176.2346 0.83037502,176.2431 0.89299732,176.2515 1.1251527,176.2599 1.062511,176.2684 0.66052568,176.2768 0.37485608,176.2852 0.54461825,176.2937 0.66967005,176.3021 0.75920665,176.3105 1.053596,176.3189 0.52655447,176.3274 0.15175556,176.3358 0.30354753,176.3442 0.79476416,176.3527 1.0893636,176.3611 1.089234,176.3695 0.93738616,176.3780 0.58922809,176.3864 0.26792413,176.3949 0.49117854,176.4033 1.1071631,176.4117 0.99991333,176.4202 0.58945614,176.4286 0.81271303,176.4370 0.8123647,176.4455 0.54437345,176.4539 0.41071829,176.4623 0.55374038,176.4708 0.54454565,176.4792 0.41056436,176.4876 0.61603975,176.4961 0.84814322,176.5045 0.89285612,176.5130 0.66082203,176.5214 0.6072461,176.5298 0.7589916,176.5383 0.81250954,176.5467 1.2499645,176.5551 1.2500428,176.5636 1.0892789,176.5720 1.1070913,176.5805 0.9018591,176.5889 0.84822327,176.5973 0.74096262,176.6058 1.1249974,176.6142 1.3306587,176.6227 1.5716181,176.6311 1.6695082,176.6395 1.5266846,176.6480 1.4642056,176.6564 1.0266721,176.6649 0.8303808,176.6733 1.1160794,176.6817 1.2409991,176.6902 0.63386667,176.6986 0.49993065,176.7071 0.66966897,176.7155 0.58936131,176.7240 0.60734713,176.7324 0.83058631,176.7408 0.99098158,176.7493 1.0980318,176.7577 1.1874071,176.7662 1.5090129,176.7746 1.4375488,176.7831 1.4284767,176.7915 1.6071272,176.8000 1.5982058,176.8084 1.5000552,176.8168 1.5534699,176.8253 1.6785756,176.8337 1.928578,176.8422 1.6071186,176.8506 1.080371,176.8591 0.8480801,176.8675 1.169691,176.8760 1.2768567,176.8844 2.2499352,176.8929 2.1605361,176.9013 1.9822633,176.9097 2.4556181,176.9182 3.0446842,176.9266 3.1874328,176.9351 3.2411633,176.9435 3.6247261,176.9520 4.4199071,176.9604 5.206193,176.9689 5.8569427,176.9773 6.2138147,176.9858 7.1788292,176.9942 8.474124,177.0
[truncated: 2,288,840 more chars]
