# Supplementary material for: Polypy: A Framework to Interpret Polymer Properties from Mass Spectrometry Data
Source: Polymers (Basel). 2024 Jun 22;16(13):1771. doi: 10.3390/polym16131771 (PMC11244493; doi:10.3390/polym16131771)
Supplement: Supplementary file 1 [file polymers-16-01771-s001.zip › Aryl_resins_MS_raw_data/VV_22b_4h.ascii]

1.00078,+,NANO-ESI,ms1,-,profile,44.9213-2505.2448,136512,44.9213 0.71405941,44.9256 0.40166226,44.9298 0.18744615,44.9341 0.11606638,44.9383 0.089378312,44.9426 0.23216271,44.9469 0.18739621,44.9511 0.053513397,44.9554 0.11612365,44.9596 0.26800641,44.9639 0.59853584,44.9681 0.78583628,44.9724 0.49979219,44.9766 0.33029526,44.9809 0.37505868,44.9852 0.37494227,44.9894 0.26772842,44.9937 0.16949321,44.9979 0.080369599,45.0022 0.16982651,45.0065 0.30365613,45.0107 0.3839772,45.0150 0.46425945,45.0192 0.35695714,45.0235 0.20544954,45.0277 0.48234791,45.0320 0.56239021,45.0363 0.31225166,45.0405 0.089243434,45.0448 0.16974063,45.0490 0.22314499,45.0533 0.23206688,45.0576 0.19642974,45.0618 0.18767901,45.0661 0.33939528,45.0704 0.41948038,45.0746 0.42843428,45.0789 0.29465905,45.0831 0.19656114,45.0874 0.27697614,45.0917 0.44654796,45.0959 0.44630477,45.1002 0.32137337,45.1045 0.36606288,45.1087 0.32141921,45.1130 0.37512088,45.1172 0.42855388,45.1215 0.33911437,45.1258 0.16951655,45.1300 0.20547196,45.1343 0.35719487,45.1386 0.25896445,45.1428 0.35728464,45.1471 0.37489507,45.1514 0.19616081,45.1556 0.1070885,45.1599 0.29493791,45.1642 0.49114364,45.1684 0.29447088,45.1727 0.17846671,45.1770 0.11605336,45.1812 0.1428486,45.1855 0.14282677,45.1898 0.28582117,45.1940 0.37515321,45.1983 0.35713387,45.2026 0.24994698,45.2068 0.28583843,45.2111 0.41959062,45.2154 0.33903858,45.2196 0.37503031,45.2239 0.54476589,45.2282 0.51787215,45.2324 0.32138795,45.2367 0.16056266,45.2410 0.089278758,45.2452 0.21441329,45.2495 0.33029422,45.2538 0.18751119,45.2581 0.24127951,45.2623 0.39292306,45.2666 0.39269587,45.2709 0.17839824,45.2751 0.053529609,45.2794 0.098272033,45.2837 0.2501159,45.2880 0.35722414,45.2922 0.3124707,45.2965 0.17842183,45.3008 0.080298841,45.3050 0.089360997,45.3093 0.14285274,45.3136 0.10709548,45.3179 0.10714979,45.3221 0.1607645,45.3264 0.23213096,45.3307 0.10708541,45.3350 0.2678481,45.3392 0.39288875,45.3435 0.32144597,45.3478 0.098225698,45.3521 0.25888148,45.3563 0.35735041,45.3606 0.58070767,45.3649 0.73208427,45.3692 0.64276391,45.3734 0.58033836,45.3777 0.49978605,45.3820 0.22306862,45.3863 0.20553222,45.3905 0.40189645,45.3948 0.34811351,45.3991 0.23196925,45.4034 0.18758127,45.4076 0.50933951,45.4119 0.81266546,45.4162 0.81223613,45.4205 0.57117069,45.4248 0.31246543,45.4290 0.24113734,45.4333 0.26782581,45.4376 0.19634916,45.4419 0.33055568,45.4462 0.66088903,45.4504 0.73197782,45.4547 0.49085876,45.4590 0.36599585,45.4633 0.28568313,45.4676 0.18748009,45.4718 0.080322698,45.4761 0.053768575,45.4804 0.39325815,45.4847 0.68763727,45.4890 0.7677173,45.4932 0.82129562,45.4975 0.63381714,45.5018 0.35691282,45.5061 0.08930029,45.5104 0.29480842,45.5146 0.33032113,45.5189 0.24997163,45.5232 0.27689809,45.5275 0.36603689,45.5318 0.30338225,45.5361 0.22318003,45.5403 0.25902638,45.5446 0.25896624,45.5489 0.31244928,45.5532 0.29468462,45.5575 0.28574225,45.5618 0.24986102,45.5661 0.15179627,45.5703 0.34832546,45.5746 0.33923641,45.5789 0.21423952,45.5832 0.12498017,45.5875 0.14295538,45.5918 0.36611655,45.5961 0.47327444,45.6003 0.58927238,45.6046 0.3123824,45.6089 0.22317278,45.6132 0.15183578,45.6175 0.23215397,45.6218 0.16961145,45.6261 0.17855193,45.6304 0.16077708,45.6346 0.39308339,45.6389 0.56246322,45.6432 0.49083114,45.6475 0.33924657,45.6518 0.27681795,45.6561 0.15180025,45.6604 0.19643278,45.6647 0.14281562,45.6690 0.14284886,45.6732 0.14286818,45.6775 0.23220606,45.6818 0.29469249,45.6861 0.3752006,45.6904 0.64304417,45.6947 0.74106967,45.6990 0.64278948,45.7033 0.5356515,45.7076 0.41947627,45.7119 0.33911505,45.7162 0.49106169,45.7204 0.39286509,45.7247 0.29477456,45.7290 0.35725781,45.7333 0.41081765,45.7376 0.58930063,45.7419 0.66044229,45.7462 0.48209766,45.7505 0.48226109,45.7548 0.43776497,45.7591 0.78596795,45.7634 0.78556579,45.7677 0.5622521,45.7720 0.41071907,45.7763 0.62523454,45.7806 0.83904856,45.7848 0.39259744,45.7891 0.29477224,45.7934 0.33043593,45.7977 0.47331825,45.8020 0.53564322,45.8063 0.28539342,45.8106 0.062524766,45.8149 0.24121499,45.8192 0.24112642,45.8235 0.43749434,45.8278 0.39264396,45.8321 0.16960482,45.8364 0.1519151,45.8407 0.27683032,45.8450 0.36608267,45.8493 0.41969016,45.8536 0.38390043,45.8579 0.29459462,45.8622 0.22313571,45.8665 0.20540658,45.8708 0.56261456,45.8751 0.72321689,45.8794 0.51780069,45.8837 0.31241101,45.8880 0.24119759,45.8923 0.60730952,45.8966 0.74101883,45.9009 0.51767796,45.9052 0.23212732,45.9095 0.31265932,45.9138 0.36606398,45.9181 0.38390374,45.9224 0.42853466,45.9267 0.41060582,45.9310 0.36606079,45.9353 0.40172893,45.9396 0.24995263,45.9439 0.17862642,45.9482 0.26799649,45.9525 0.4018921,45.9568 0.34816125,45.9611 0.27675769,45.9654 0.33931726,45.9697 0.41072312,45.9740 0.43757623,45.9783 0.58051282,45.9826 0.65187329,45.9869 0.74986392,45.9913 0.74981821,45.9956 0.66066992,45.9999 0.52692401,46.0042 0.69680923,46.0085 0.96450806,46.0128 0.85676771,46.0171 0.33875611,46.0214 0.08929573,46.0257 0.259146,46.0300 0.31236157,46.0343 0.098010503,46.0386 0.035712831,46.0429 0.13399905,46.0472 0.36609051,46.0515 0.48225227,46.0559 0.8127867,46.0602 0.91073895,46.0645 0.56218797,46.0688 0.13373283,46.0731 0.080373108,46.0774 0.20543084,46.0817 0.25014505,46.0860 0.35714468,46.0903 0.24990308,46.0946 0.17857668,46.0989 0.2053519,46.1033 0.2588934,46.1076 0.23210642,46.1119 0.1516933,46.1162 0.0089742811,46.1205 0.23229602,46.1248 0.41975814,46.1291 0.44641587,46.1334 0.2856684,46.1377 0.35726577,46.1421 0.46433577,46.1464 0.48209664,46.1507 0.57138944,46.1550 0.5178057,46.1593 0.41073337,46.1636 0.37489957,46.1679 0.1337554,46.1722 0.098224945,46.1766 0.19647758,46.1809 0.21428631,46.1852 0.25006172,46.1895 0.39312029,46.1938 0.55363411,46.1981 0.37470531,46.2024 0.08909367,46.2068 0.0089447293,46.2111 0.089377798,46.2154 0.23227908,46.2197 0.52703321,46.2240 0.89293015,46.2283 0.83919859,46.2326 0.81244022,46.2370 0.71430928,46.2413 0.55352479,46.2456 0.42841142,46.2499 0.38382238,46.2542 0.19633888,46.2585 0.053617172,46.2629 0.11612282,46.2672 0.15179987,46.2715 0.18744491,46.2758 0.20533049,46.2801 0.35720795,46.2845 0.36607909,46.2888 0.34832364,46.2931 0.46451005,46.2974 0.47322819,46.3017 0.32110098,46.3061 0.044487707,46.3104 0.11624183,46.3147 0.40201029,46.3190 0.84848297,46.3233 1.0089608,46.3277 0.68724251,46.3320 0.3300603,46.3363 0.16058977,46.3406 0.16069941,46.3449 0.053573482,46.3493 0.053638656,46.3536 0.09821336,46.3579 0.053507615,46.3622 0.026781898,46.3665 0.10721568,46.3709 0.25012279,46.3752 0.36613551,46.3795 0.31245589,46.3838 0.27689934,46.3882 0.37499261,46.3925 0.27664015,46.3968 0.30368611,46.4011 0.45533296,46.4055 0.24087867,46.4098 0.14293218,46.4141 0.39301986,46.4184 0.49116519,46.4228 0.45525011,46.4271 0.19623397,46.4314 0.10715056,46.4357 0.13395764,46.4401 0.14286256,46.4444 0.14282596,46.4487 0.089191258,46.4530 0.0088962186,46.4574 0.053595681,46.4617 0.08931677,46.4660 0.13397221,46.4703 0.50014514,46.4747 0.94660795,46.4790 0.85702384,46.4833 0.35690904,46.4877 0.053501282,46.4920 0.026847992,46.4963 0.12505123,46.5006 0.1250523,46.5050 0.27704209,46.5093 0.59826428,46.5136 0.51760507,46.5180 0.3391594,46.5223 0.2589401,46.5266 0.29470584,46.5309 0.30363843,46.5353 0.33037478,46.5396 0.38406554,46.5439 0.62519825,46.5483 0.66957378,46.5526 0.58012998,46.5569 0.45514068,46.5613 0.21423225,46.5656 0.11617323,46.5699 0.17860857,46.5743 0.27687854,46.5786 0.41075507,46.5829 0.29473153,46.5873 0.46437326,46.5916 0.50902152,46.5959 0.66977787,46.6003 0.58016866,46.6046 0.35690552,46.6089 0.2498792,46.6133 0.1785035,46.6176 0.098206878,46.6219 0.13408439,46.6263 0.37506467,46.6306 0.32128742,46.6349 0.19642551,46.6393 0.18751547,46.6436 0.16064718,46.6479 0.16069083,46.6523 0.16075994,46.6566 0.15185364,46.6609 0.35725504,46.6653 0.61607039,46.6696 0.50886363,46.6740 0.29458013,46.6783 0.17861471,46.6826 0.31258288,46.6870 0.4731777,46.6913 0.50887507,46.6956 0.27671784,46.7000 0.17855039,46.7043 0.21439137,46.7087 0.4019306,46.7130 0.40175751,46.7173 0.28557119,46.7217 0.15173857,46.7260 0.14280756,46.7304 0.089333594,46.7347 0.3128272,46.7390 0.73234552,46.7434 0.82140827,46.7477 0.66055673,46.7521 0.40155622,46.7564 0.28581205,46.7607 0.50909126,46.7651 0.48195425,46.7694 0.26770324,46.7738 0.32148102,46.7781 0.61615402,46.7824 0.89318007,46.7868 1.1251483,46.7911 0.84780937,46.7955 0.33902779,46.7998 0.11602426,46.8042 0.08033932,46.8085 0.21442296,46.8128 0.39296255,46.8172 0.43740207,46.8215 0.2320185,46.8259 0.13397369,46.8302 0.19651209,46.8346 0.26789773,46.8389 0.35716876,46.8432 0.30346346,46.8476 0.19641718,46.8519 0.36637238,46.8563 0.73252577,46.8606 0.90155572,46.8650 0.41028875,46.8693 0.35722739,46.8737 0.57145077,46.8780 0.40165085,46.8824 0.1695812,46.8867 0.15183322,46.8910 0.16965629,46.8954 0.12493288,46.8997 0.089257643,46.9041 0.089361571,46.9084 0.20549867,46.9128 0.34836659,46.9171 0.51779246,46.9215 0.42844191,46.9258 0.32135159,46.9302 0.13379945,46.9345 0.080368035,46.9389 0.071468413,46.9432 0.089277767,46.9476 0.071379311,46.9519 0.035710171,46.9563 0.10718846,46.9606 0.3037729,46.9650 0.47319219,46.9693 0.18734241,46.9737 0.098178737,46.9780 0.035637151,46.9824 0.02682507,46.9867 0.098392963,46.9911 0.33953205,46.9954 0.50001431,46.9998 0.38371652,47.0041 0.14267059,47.0085 0.11619136,47.0128 0.36625046,47.0172 0.37484223,47.0215 0.10696089,47.0259 0.053666275,47.0303 0.34846899,47.0346 0.61615986,47.0390 0.46407184,47.0433 0.19620979,47.0477 0.026728528,47.0520 6.5363012e-005,47.0564 0.080407493,47.0607 0.10724761,47.0651 0.23219523,47.0694 0.1695299,47.0738 0.11605345,47.0782 0.24128792,47.0825 0.51790184,47.0869 0.31223759,47.0912 0.19636655,47.0956 0.25898847,47.0999 0.26783088,47.1043 0.11602919,47.1086 0.089378491,47.1130 0.2144389,47.1174 0.33041692,47.1217 0.48235527,47.1261 0.78596634,47.1304 0.77656084,47.1348 0.37464565,47.1392 0.19628818,47.1435 0.1518048,47.1479 0.23224494,47.1522 0.30363604,47.1566 0.33029622,47.1609 0.25883064,47.1653 0.22317697,47.1697 0.13389337,47.1740 0.22320582,47.1784 0.25892681,47.1827 0.16964683,47.1871 0.19649123,47.1915 0.36619082,47.1958 0.36611086,47.2002 0.31249854,47.2045 0.33927193,47.2089 0.29455385,47.2133 0.27680805,47.2176 0.41080457,47.2220 0.36602235,47.2264 0.25892615,47.2307 0.30364808,47.2351 0.34817585,47.2394 0.21417366,47.2438 0.15185557,47.2482 0.32156202,47.2525 0.45530778,47.2569 0.4462997,47.2613 0.50909162,47.2656 0.7144618,47.2700 0.58037841,47.2744 0.72342473,47.2787 0.92844307,47.2831 0.52638286,47.2875 0.20529763,47.2918 0.34843707,47.2962 0.59843713,47.3005 0.65171689,47.3049 0.38362855,47.3093 0.14267567,47.3136 0.053533647,47.3180 0.1607981,47.3224 0.28581566,47.3267 0.26785955,47.3311 0.18747115,47.3355 0.12488703,47.3399 0.026768848,47.3442 0.089381792,47.3486 0.24130644,47.3530 0.65210021,47.3573 0.94640315,47.3617 0.90161222,47.3661 0.64277089,47.3704 0.38388985,47.3748 0.32131585,47.3792 0.17842337,47.3835 0.13402675,47.3879 0.41085818,47.3923 0.70539969,47.3966 0.7500034,47.4010 0.53577787,47.4054 0.62512249,47.4098 0.74115407,47.4141 0.7319665,47.4185 0.38363212,47.4229 0.28568959,47.4272 0.45551887,47.4316 0.70557195,47.4360 0.80372584,47.4404 0.7230286,47.4447 0.33899528,47.4491 0.19643709,47.4535 0.24099252,47.4579 0.11594192,47.4622 0.080370463,47.4666 0.080418564,47.4710 0.14289497,47.4753 0.16074638,47.4797 0.29476184,47.4841 0.43751073,47.4885 0.32131681,47.4928 0.2321061,47.4972 0.20534635,47.5016 0.16972564,47.5060 0.41980177,47.5103 0.62513214,47.5147 0.58920109,47.5191 0.34788075,47.5235 0.098105446,47.5278 0.035731506,47.5322 0.0089681661,47.5366 0.16984756,47.5410 0.38416862,47.5454 0.53564686,47.5497 0.46407619,47.5541 0.45543861,47.5585 0.52697843,47.5629 0.56258631,47.5672 0.51774663,47.5716 0.3927334,47.5760 0.46443281,47.5804 0.68752724,47.5848 0.47293049,47.5891 0.14273845,47.5935 0.10713618,47.5979 0.11604079,47.6023 0.1072288,47.6067 0.23235469,47.6110 0.4912596,47.6154 0.56244081,47.6198 0.37478465,47.6242 0.19627848,47.6286 0.14280073,47.6329 0.13390231,47.6373 0.1250096,47.6417 0.17858677,47.6461 0.14284042,47.6505 0.080351636,47.6548 0.14292097,47.6592 0.35721108,47.6636 0.41069332,47.6680 0.23213543,47.6724 0.17854452,47.6768 0.080281563,47.6811 0.026735034,47.6855 0.053636093,47.6899 0.14291818,47.6943 0.29489693,47.6987 0.76836491,47.7031 1.0804211,47.7074 0.79430181,47.7118 0.42820287,47.7162 0.10694358,47.7206 0.026749078,47.7250 2.8247434e-006,47.7294 0.053604197,47.7338 0.18755531,47.7381 0.37514901,47.7425 0.49122348,47.7469 0.50878686,47.7513 0.22306593,47.7557 0.24109589,47.7601 0.1428373,47.7645 0.13390225,47.7689 0.15185316,47.7732 0.31257179,47.7776 0.24987502,47.7820 0.09821213,47.7864 0.19657807,47.7908 0.31255683,47.7952 0.3392306,47.7996 0.33030769,47.8040 0.29461858,47.8083 0.15170363,47.8127 0.12506503,47.8171 0.25010797,47.8215 0.24996638,47.8259 0.18742783,47.8303 0.11598885,47.8347 0.11599495,47.8391 0.08935108,47.8435 0.17879888,47.8479 0.37508687,47.8523 0.34808129,47.8566 0.19629194,47.8610 0.11613391,47.8654 0.29471263,47.8698 0.36606336,47.8742 0.33926448,47.8786 0.2947776,47.8830 0.55392975,47.8874 0.76788151,47.8918 0.57113719,47.8962 0.33017415,47.9006 0.26796344,47.9050 0.41976815,47.9094 0.47331187,47.9137 0.61609411,47.9181 0.446053,47.9225 0.089073695,47.9269 0.1876196,47.9313 0.39287594,47.9357 0.33922178,47.9401 0.16959381,47.9445 0.035678808,47.9489 0.026790148,47.9533 0.080418222,47.9577 0.23221944,47.9621 0.27669352,47.9665 0.11600817,47.9709 0.026801145,47.9753 0.035811275,47.9797 0.22331612,47.9841 0.23213112,47.9885 0.21426475,47.9929 0.15173927,47.9973 0.20556417,48.0017 0.52716643,48.0061 0.84839171,48.0105 0.87483054,48.0149 0.64247286,48.0193 0.24969502,48.0237 0.026765404,48.0281 0.12520503,48.0325 0.34851715,48.0369 0.61627573,48.0413 0.91084331,48.0457 1.1248838,48.0501 0.99964923,48.0545 0.54438865,48.0589 0.21439245,48.0633 0.47348493,48.0677 0.57140297,48.0721 0.46413296,48.0765 0.36596856,48.0809 0.26776305,48.0853 0.23217869,48.0897 0.33048245,48.0941 0.3215048,48.0985 0.33919907,48.1029 0.2408334,48.1073 0.089210197,48.1117 0.053599905,48.1161 0.11611623,48.1205 0.098279141,48.1249 0.11607505,48.1293 0.089243822,48.1337 0.13400063,48.1381 0.28597504,48.1425 0.52703446,48.1469 0.75917095,48.1513 1.008938,48.1557 0.82104266,48.1601 0.40144944,48.1645 0.14272705,48.1689 0.09823031,48.1734 0.1608143,48.1778 0.22323932,48.1822 0.17851169,48.1866 0.11599805,48.1910 0.053526632,48.1954 0.062544376,48.1998 0.20543849,48.2042 0.38402534,48.2086 0.44644234,48.2130 0.27680725,48.2174 0.35729095,48.2218 0.53572333,48.2262 0.50873971,48.2306 0.20518754,48.2351 0.062464084,48.2395 0.053575307,48.2439 0.062474791,48.2483 0.14283438,48.2527 0.1697356,48.2571 0.26802579,48.2615 0.33923915,48.2659 0.2142085,48.2703 0.1964941,48.2747 0.2320991,48.2792 0.16970871,48.2836 0.31252888,48.2880 0.2052073,48.2924 0.080312513,48.2968 0.06251581,48.3012 0.11610691,48.3056 0.15183274,48.3100 0.19645984,48.3144 0.19637419,48.3189 0.098130234,48.3233 0.053565431,48.3277 0.10723431,48.3321 0.26798108,48.3365 0.32135576,48.3409 0.14277586,48.3453 0.25903457,48.3498 0.36611053,48.3542 0.25888529,48.3586 0.33048168,48.3630 0.59833366,48.3674 0.49982205,48.3718 0.22305299,48.3762 0.10707935,48.3807 0.053650416,48.3851 0.23225866,48.3895 0.27671745,48.3939 0.16067402,48.3983 0.19664896,48.4027 0.46452585,48.4072 0.52666694,48.4116 0.33907941,48.4160 0.26786855,48.4204 0.45536247,48.4248 0.52663791,48.4292 0.33032092,48.4337 0.24125758,48.4381 0.36613441,48.4425 0.31236604,48.4469 0.23217551,48.4513 0.30363625,48.4558 0.29454908,48.4602 0.19630149,48.4646 0.15169416,48.4690 0.12508765,48.4734 0.19657314,48.4778 0.21421719,48.4823 0.12498456,48.4867 0.20548253,48.4911 0.36614394,48.4955 0.45533064,48.5000 0.35706401,48.5044 0.22320716,48.5088 0.20532887,48.5132 0.17853943,48.5176 0.25907198,48.5221 0.50017196,48.5265 0.56248111,48.5309 0.44631189,48.5353 0.24978623,48.5397 0.053467248,48.5442 0.13410555,48.5486 0.38398361,48.5530 0.40174723,48.5574 0.39294109,48.5619 0.29452142,48.5663 0.15177228,48.5707 0.29482797,48.5751 0.41982433,48.5796 0.63401467,48.5840 0.57127953,48.5884 0.37478343,48.5928 0.25883919,48.5973 0.29457697,48.6017 0.223307,48.6061 0.59855223,48.6105 0.83038002,48.6150 0.56229079,48.6194 0.28561288,48.6238 0.31253833,48.6282 0.40182939,48.6327 0.50910401,48.6371 0.86642283,48.6415 1.1340204,48.6460 0.88367712,48.6504 0.54433167,48.6548 0.33916658,48.6592 0.35726121,48.6637 0.42862132,48.6681 0.40181187,48.6725 0.44633791,48.6769 0.29451388,48.6814 0.29471764,48.6858 0.39297128,48.6902 0.43746451,48.6947 0.30341572,48.6991 0.21425356,48.7035 0.25008735,48.7080 0.40194073,48.7124 0.63408852,48.7168 0.74996531,48.7212 0.61587417,48.7257 0.30328837,48.7301 0.03569432,48.7345 0.25928289,48.7390 0.58049732,48.7434 0.54437608,48.7478 0.232051,48.7523 0.31272513,48.7567 0.50895482,48.7611 0.56239212,48.7656 0.54458863,48.7700 0.44644189,48.7744 0.50887525,48.7789 0.41962042,48.7833 0.42861086,48.7877 0.36604688,48.7922 0.37500495,48.7966 0.39274964,48.8010 0.13380165,48.8055 0.053648818,48.8099 0.13395476,48.8143 0.080268323,48.8188 0.053640444,48.8232 0.24118888,48.8277 0.36600152,48.8321 0.27669695,48.8365 0.2321883,48.8410 0.2143117,48.8454 0.22319572,48.8498 0.21429004,48.8543 0.1518216,48.8587 0.16958441,48.8631 0.053464174,48.8676 -4.8930733e-006,48.8720 -1.8680077e-005,48.8765 7.9623169e-005,48.8809 0.16984025,48.8853 0.30361646,48.8898 0.2767916,48.8942 0.3036558,48.8987 0.31237197,48.9031 0.12479044,48.9075 0.035707615,48.9120 0.10721066,48.9164 0.16966748,48.9209 0.14283563,48.9253 0.13396759,48.9297 0.18752705,48.9342 0.22338787,48.9386 0.63443846,48.9431 1.0357896,48.9475 0.69604141,48.9519 0.35679367,48.9564 0.06227234,48.9608 8.3824234e-005,48.9653 0.19675568,48.9697 0.45544526,48.9741 0.36587861,48.9786 0.28573093,48.9830 0.44672886,48.9875 0.66969168,48.9919 0.51773018,48.9964 0.44630143,49.0008 0.24974178,49.0052 0.089191206,49.0097 0.11606214,49.0141 0.10712576,49.0186 0.15183656,49.0230 0.26829773,49.0275 0.74151224,49.0319 0.89271533,49.0364 0.59781045,49.0408 0.32127747,49.0453 0.36618891,49.0497 0.53594053,49.0541 0.7233305,49.0586 0.61590964,49.0630 0.42831832,49.0675 0.17839031,49.0719 0.09818054,49.0764 0.12505969,49.0808 0.28586107,49.0853 0.49114436,49.0897 0.41966242,49.0942 0.45542696,49.0986 0.52693832,49.1031 0.66972023,49.1075 0.69657987,49.1120 0.7856496,49.1164 0.46381184,49.1209 0.24116142,49.1253 0.57168776,49.1298 0.67859226,49.1342 0.66051197,49.1387 0.38365823,49.1431 0.35732701,49.1476 0.46432704,49.1520 0.29451308,49.1565 0.28572127,49.1609 0.24991514,49.1654 0.12485005,49.1698 0.10725579,49.1743 0.36635849,49.1787 0.44639117,49.1832 0.28552249,49.1876 0.19635011,49.1921 0.14280617,49.1965 0.13386479,49.2010 0.16079685,49.2054 0.33944228,49.2099 0.41083854,49.2143 0.39284679,49.2188 0.26767561,49.2232 0.26794866,49.2277 0.51812649,49.2322 0.66073531,49.2366 0.66072714,49.2411 0.67846638,49.2455 0.39254934,49.2500 0.098071299,49.2544 0.053551823,49.2589 0.080395691,49.2633 0.19658014,49.2678 0.43766072,49.2722 0.45527902,49.2767 0.2230103,49.2812 0.053492334,49.2856 0.15212397,49.2901 0.60746652,49.2945 0.696356,49.2990 0.57137793,49.3034 0.55354339,49.3079 0.52674228,49.3124 0.4105081,49.3168 0.12479574,49.3213 0.053528685,49.3257 0.053606857,49.3302 0.17866515,49.3347 0.19640544,49.3391 0.2143399,49.3436 0.3929719,49.3480 0.53561479,49.3525 0.33926922,49.3570 0.3751699,49.3614 0.47322229,49.3659 0.3837499,49.3703 0.2945962,49.3748 0.40180114,49.3793 0.24998562,49.3837 0.21437895,49.3882 0.26785675,49.3926 0.23221077,49.3971 0.32148948,49.4016 0.28558093,49.4060 0.32141092,49.4105 0.40189689,49.4149 0.3660385,49.4194 0.19635081,49.4239 0.1785389,49.4283 0.15179169,49.4328 0.22325751,49.4373 0.33042112,49.4417 0.3839539,49.4462 0.36614943,49.4507 0.5001213,49.4551 0.47303909,49.4596 0.26771253,49.4640 0.28573617,49.4685 0.27676839,49.4730 0.17848107,49.4774 0.11610778,49.4819 0.27693596,49.4864 0.34821108,49.4908 0.32143608,49.4953 0.35719052,49.4998 0.43753091,49.5042 0.46437755,49.5087 0.48208475,49.5132 0.33904681,49.5176 0.12486256,49.5221 0.10733364,49.5266 0.39320526,49.5310 0.59823656,49.5355 0.50865424,49.5400 0.33928752,49.5444 0.43747392,49.5489 0.23202249,49.5534 0.2412601,49.5578 0.40189484,49.5623 0.37481156,49.5668 0.16938646,49.5713 0.053561334,49.5757 0.2769706,49.5802 0.52690893,49.5847 0.50892848,49.5891 0.35695854,49.5936 0.14284404,49.5981 0.34856629,49.6025 0.58049691,49.6070 0.50871938,49.6115 0.41049907,49.6160 0.64281368,49.6204 0.61599159,49.6249 0.21420252,49.6294 0.089441016,49.6339 0.2321678,49.6383 0.1159339,49.6428 0.035679616,49.6473 0.035724051,49.6517 0.08937455,49.6562 0.1875077,49.6607 0.16972169,49.6652 0.33053109,49.6696 0.48230463,49.6741 0.72339123,49.6786 0.81244785,49.6831 0.58013672,49.6875 0.39271426,49.6920 0.37511715,49.6965 0.6787619,49.7010 0.85703939,49.7054 0.58919621,49.7099 0.44636798,49.7144 0.34810719,49.7189 0.37502605,49.7233 0.36615568,49.7278 0.34817427,49.7323 0.26788417,49.7368 0.38410512,49.7412 0.45533845,49.7457 0.39276212,49.7502 0.29445654,49.7547 0.13383049,49.7592 0.25005946,49.7636 0.3482466,49.7681 0.3481563,49.7726 0.21416427,49.7771 0.11618965,49.7815 0.28579679,49.7860 0.36614802,49.7905 0.74118751,49.7950 0.79455006,49.7995 0.51786548,49.8039 0.51776236,49.8084 0.42844778,49.8129 0.44655219,49.8174 0.38394994,49.8219 0.33036473,49.8263 0.33039761,49.8308 0.31258202,49.8353 0.52703959,49.8398 0.70535296,49.8443 0.52664453,49.8488 0.43745667,49.8532 0.49993643,49.8577 0.52667034,49.8622 0.44640884,49.8667 0.3571752,49.8712 0.25883242,49.8757 0.19636641,49.8801 0.15184058,49.8846 0.24106285,49.8891 0.24107753,49.8936 0.31263256,49.8981 0.3839646,49.9026 0.35713652,49.9070 0.33030075,49.9115 0.2141495,49.9160 0.10708559,49.9205 0.19672711,49.9250 0.58955729,49.9295 0.67839986,49.9340 0.48198396,49.9384 0.46424896,49.9429 0.4552865,49.9474 0.40172952,49.9519 0.24104393,49.9564 0.2054372,49.9609 0.28571281,49.9654 0.22318582,49.9698 0.24109229,49.9743 0.16954097,49.9788 0.098222986,49.9833 0.20539543,49.9878 0.23224723,49.9923 0.34827948,49.9968 0.32143348,50.0013 0.41963354,50.0058 0.24085596,50.0102 0.053489041,50.0147 0.089368358,50.0192 0.1607445,50.0237 0.2055176,50.0282 0.4644835,50.0327 0.56242287,50.0372 0.46414956,50.0417 0.42857227,50.0462 0.40175456,50.0507 0.18743995,50.0551 0.29461041,50.0596 0.32146651,50.0641 0.33930796,50.0686 0.2321208,50.0731 0.15167333,50.0776 0.053592712,50.0821 0.27702034,50.0866 0.42848378,50.0911 0.40185353,50.0956 0.66984266,50.1001 0.57129544,50.1046 0.47325692,50.1091 0.78588974,50.1136 0.87486506,50.1180 0.48182368,50.1225 0.11596298,50.1270 0.16966656,50.1315 0.16067931,50.1360 0.080372147,50.1405 0.14307867,50.1450 0.35727778,50.1495 0.31236953,50.1540 0.21419677,50.1585 0.21435979,50.1630 0.39306125,50.1675 0.59849316,50.1720 0.73212183,50.1765 0.58905953,50.1810 0.4193655,50.1855 0.071227498,50.1900 0.13414924,50.1945 0.35728464,50.1990 0.32139161,50.2035 0.33945152,50.2080 0.49116769,50.2125 0.49993089,50.2170 0.47308645,50.2215 0.30333379,50.2260 0.1787184,50.2305 0.43778351,50.2350 0.57143259,50.2395 0.61591655,50.2440 0.4462139,50.2485 0.25886288,50.2530 0.29459852,50.2575 0.33032852,50.2620 0.23223262,50.2665 0.26795328,50.2710 0.42854539,50.2755 0.46420145,50.2800 0.34814119,50.2845 0.25000235,50.2890 0.31250659,50.2935 0.24112149,50.2980 0.33952212,50.3025 0.58072275,50.3070 0.84837025,50.3115 0.87485856,50.3160 0.66923761,50.3205 0.23183055,50.3250 0.26798874,50.3295 0.42860922,50.3340 0.22306025,50.3385 0.035654798,50.3430 0.026794137,50.3475 0.026799245,50.3520 0.10725987,50.3565 0.33968407,50.3610 0.86653632,50.3655 1.2141981,50.3700 1.1069479,50.3745 0.94618744,50.3790 0.49985501,50.3836 0.41080695,50.3881 0.3928313,50.3926 0.49996573,50.3971 0.45511621,50.4016 0.16070302,50.4061 0.26816112,50.4106 0.43751687,50.4151 0.33017129,50.4196 0.24114011,50.4241 0.37506574,50.4286 0.39268163,50.4331 0.26782596,50.4376 0.375101,50.4421 0.44660643,50.4467 0.67871624,50.4512 0.83927977,50.4557 0.89290607,50.4602 0.89271307,50.4647 0.50866801,50.4692 0.33954725,50.4737 0.55357206,50.4782 0.26757544,50.4827 0.21419796,50.4872 0.10711069,50.4918 0.24132514,50.4963 0.47344393,50.5008 0.53559214,50.5053 0.34807822,50.5098 0.47340426,50.5143 0.60710633,50.5188 0.43724972,50.5233 0.24988174,50.5279 0.14295654,50.5324 0.46453387,50.5369 0.80366081,50.5414 0.73208672,50.5459 0.54464561,50.5504 0.49101833,50.5549 0.32118231,50.5594 0.13384129,50.5640 0.21439132,50.5685 0.28580818,50.5730 0.39286187,50.5775 0.34819385,50.5820 0.33030131,50.5865 0.19634934,50.5910 0.1965342,50.5956 0.2947306,50.6001 0.2855944,50.6046 0.16061728,50.6091 0.16079681,50.6136 0.28585604,50.6181 0.44641992,50.6227 0.34800529,50.6272 0.15169939,50.6317 0.11611737,50.6362 0.16077396,50.6407 0.22320887,50.6452 0.27678376,50.6498 0.348349,50.6543 0.57172459,50.6588 0.85723549,50.6633 0.66051668,50.6678 0.48199055,50.6724 0.37490892,50.6769 0.26777664,50.6814 0.1249392,50.6859 0.10714828,50.6904 0.1161107,50.6950 0.27698961,50.6995 0.68782133,50.7040 0.88388741,50.7085 0.5264312,50.7130 0.27671766,50.7176 0.38395134,50.7221 0.26772502,50.7266 0.12498807,50.7311 0.25893947,50.7356 0.35724154,50.7402 0.6342268,50.7447 0.71451044,50.7492 0.66950923,50.7537 0.36576718,50.7583 0.28566834,50.7628 0.40183976,50.7673 0.31233957,50.7718 0.07134407,50.7763 0.089317508,50.7809 0.053502314,50.7854 0.035790127,50.7899 0.15191838,50.7944 0.26804727,50.7990 0.43749732,50.8035 0.40180299,50.8080 0.56264502,50.8125 0.49087104,50.8171 0.27660665,50.8216 0.20528838,50.8261 0.12503348,50.8306 0.24127755,50.8352 0.46450573,50.8397 0.65197152,50.8442 0.75887454,50.8487 0.6248579,50.8533 0.61610383,50.8578 0.62516034,50.8623 0.70521247,50.8669 0.42838842,50.8714 0.38379446,50.8759 0.15159114,50.8804 0.1071173,50.8850 0.062444482,50.8895 0.035725452,50.8940 0.16975787,50.8986 0.330394,50.9031 0.2857126,50.9076 0.24107902,50.9121 0.23203823,50.9167 0.15173078,50.9212 0.10710888,50.9257 0.062602796,50.9303 0.26791528,50.9348 0.16957684,50.9393 0.14283302,50.9439 0.12501772,50.9484 0.22331892,50.9529 0.41073027,50.9575 0.41068262,50.9620 0.33938986,50.9665 0.38391909,50.9710 0.32126883,50.9756 0.20531306,50.9801 0.11603183,50.9846 0.11611266,50.9892 0.24128366,50.9937 0.36617157,50.9982 0.32124063,51.0028 0.10704657,51.0073 0.11606403,51.0118 0.080317572,51.0164 0.14286043,51.0209 0.23228349,51.0254 0.56268543,51.0300 0.7857061,51.0345 0.78571087,51.0391 0.6161254,51.0436 0.571365,51.0481 0.3659493,51.0527 0.41082022,51.0572 0.59823114,51.0617 0.37486976,51.0663 0.28569999,51.0708 0.4107416,51.0753 0.46435115,51.0799 0.42868823,51.0844 0.58041412,51.0890 0.65167427,51.0935 0.45523816,51.0980 0.321493,51.1026 0.47323316,51.1071 0.33908463,51.1116 0.10701974,51.1162 0.071499847,51.1207 0.13406092,51.1253 0.17847237,51.1298 0.035630967,51.1343 0.11621492,51.1389 0.23218288,51.1434 0.23205164,51.1480 0.16960981,51.1525 0.16968279,51.1570 0.1786565,51.1616 0.33052224,51.1661 0.42858854,51.1707 0.35711119,51.1752 0.41997027,51.1797 0.81267202,51.1843 0.74967921,51.1888 0.55356634,51.1934 0.71458787,51.1979 0.83918279,51.2025 0.58005226,51.2070 0.4108749,51.2115 0.63406128,51.2161 0.52653491,51.2206 0.33016124,51.2252 0.22310205,51.2297 0.14276347,51.2343 0.14281672,51.2388 0.17867447,51.2433 0.29470077,51.2479 0.23205137,51.2524 0.10711724,51.2570 0.17885967,51.2615 0.53587604,51.2661 0.45504278,51.2706 0.11587711,51.2752 0.062515192,51.2797 0.080394492,51.2843 0.15187646,51.2888 0.25907382,51.2933 0.39307094,51.2979 0.47310492,51.3024 0.2408129,51.3070 0.2142428,51.3115 0.23210123,51.3161 0.10709926,51.3206 0.071450412,51.3252 0.20551692,51.3297 0.50917584,51.3343 0.71433026,51.3388 0.52659857,51.3434 0.3034648,51.3479 0.27690896,51.3525 0.40182728,51.3570 0.42841059,51.3616 0.41954321,51.3661 0.26789138,51.3707 0.19643272,51.3752 0.10705068,51.3798 0.062543884,51.3843 0.12498426,51.3889 0.062454637,51.3934 0.10716958,51.3980 0.10715004,51.4025 0.17864665,51.4071 0.22323027,51.4116 0.23212905,51.4162 0.28567407,51.4207 0.22335212,51.4253 0.42000413,51.4298 0.65177619,51.4344 0.52643788,51.4389 0.28560999,51.4435 0.25005281,51.4481 0.32147011,51.4526 0.40170923,51.4572 0.21427456,51.4617 0.27714431,51.4663 0.65217721,51.4708 0.83906162,51.4754 0.46387342,51.4799 0.36594239,51.4845 0.34810957,51.4890 0.16072349,51.4936 0.14305015,51.4982 0.26785088,51.5027 0.15175037,51.5073 0.25012723,51.5118 0.26775029,51.5164 0.35719803,51.5209 0.64303362,51.5255 0.61600739,51.5300 0.437471,51.5346 0.50002813,51.5392 0.50883526,51.5437 0.33924177,51.5483 0.3933301,51.5528 1.0001239,51.5574 0.83884662,51.5620 0.43725368,51.5665 0.23216018,51.5711 0.33035424,51.5756 0.10696851,51.5802 0.053588074,51.5847 0.2322742,51.5893 0.56284255,51.5939 0.91993922,51.5984 0.86597961,51.6030 0.56229824,51.6075 0.3658464,51.6121 0.18740466,51.6167 0.22335003,51.6212 0.36626455,51.6258 0.49104041,51.6304 0.30331683,51.6349 0.18752073,51.6395 0.36625689,51.6440 0.50005394,51.6486 0.5714649,51.6532 0.64274895,51.6577 0.42833951,51.6623 0.23220401,51.6669 0.41085753,51.6714 0.46430919,51.6760 0.50903291,51.6805 0.63415998,51.6851 0.74987823,51.6897 0.50864702,51.6942 0.43749851,51.6988 0.41081876,51.7034 0.48212442,51.7079 0.33010715,51.7125 0.11601229,51.7171 0.16078433,51.7216 0.22336194,51.7262 0.41073769,51.7308 0.28553659,51.7353 0.17858526,51.7399 0.24104992,51.7445 0.20529523,51.7490 0.18764867,51.7536 0.32155958,51.7582 0.28550202,51.7627 0.035513397,51.7673 5.5820594e-005,51.7719 0.1071891,51.7764 0.15179625,51.7810 0.21441771,51.7856 0.36622834,51.7901 0.44644997,51.7947 0.36595973,51.7993 0.24995255,51.8038 0.26787832,51.8084 0.24997482,51.8130 0.24107489,51.8175 0.20533335,51.8221 0.16959669,51.8267 0.15179443,51.8313 0.16960874,51.8358 0.16973014,51.8404 0.32148647,51.8450 0.23211387,51.8495 0.28560492,51.8541 0.098070614,51.8587 0.11616327,51.8633 0.21439745,51.8678 0.22322853,51.8724 0.14273904,51.8770 0.080321319,51.8815 0.25024763,51.8861 0.63410932,51.8907 0.74094504,51.8953 0.41941732,51.8998 0.14281966,51.9044 0.22342543,51.9090 0.49109772,51.9136 0.38381618,51.9181 0.24992895,51.9227 0.19635741,51.9273 0.1964297,51.9319 0.18758674,51.9364 0.25017464,51.9410 0.39297909,51.9456 0.45522413,51.9502 0.285449,51.9547 0.071386591,51.9593 0.08939942,51.9639 0.39291668,51.9685 0.5088374,51.9730 0.29459906,51.9776 0.10719239,51.9822 0.11603236,51.9868 0.10712631,51.9913 0.12509713,51.9959 0.32184842,52.0005 0.77699476,52.0051 0.69606906,52.0097 0.30326656,52.0142 0.10712999,52.0188 0.1607869,52.0234 0.18742558,52.0280 0.11608179,52.0325 0.23235655,52.0371 0.37502748,52.0417 0.24979095,52.0463 0.13383983,52.0509 0.16971557,52.0554 0.29467848,52.0600 0.31245095,52.0646 0.16063403,52.0692 0.035690624,52.0738 0.089415833,52.0784 0.28587249,52.0829 0.35721225,52.0875 0.52668369,52.0921 0.67850816,52.0967 0.91996896,52.1013 1.0628,52.1058 0.78534049,52.1104 0.18705377,52.1150 0.026796581,52.1196 0.19662191,52.1242 0.63438809,52.1288 1.035743,52.1333 0.66917938,52.1379 0.33031052,52.1425 0.36618632,52.1471 0.2766017,52.1517 0.035577171,52.1563 0.05362311,52.1608 0.16092381,52.1654 0.44656625,52.1700 0.44632941,52.1746 0.30348301,52.1792 0.30354193,52.1838 0.25897685,52.1884 0.26785931,52.1929 0.37545609,52.1975 0.92012167,52.2021 1.1427137,52.2067 1.0888276,52.2113 0.61563104,52.2159 0.24097955,52.2205 0.17861173,52.2251 0.16073991,52.2296 0.16980767,52.2342 0.36629528,52.2388 0.50903988,52.2434 0.57139128,52.2480 0.69668466,52.2526 1.0984269,52.2572 0.90146208,52.2618 0.49073622,52.2664 0.33930621,52.2709 0.41958597,52.2755 0.27660707,52.2801 0.53578514,52.2847 0.54464114,52.2893 0.29464212,52.2939 0.21431887,52.2985 0.19634466,52.3031 0.11602616,52.3077 0.11603881,52.3123 0.044583648,52.3169 0.053579945,52.3214 0.098201029,52.3260 0.1875819,52.3306 0.37523001,52.3352 0.51795059,52.3398 0.4283917,52.3444 0.19625428,52.3490 0.11606298,52.3536 0.26794159,52.3582 0.43769976,52.3628 0.62515873,52.3674 0.49095514,52.3720 0.43730909,52.3766 0.52681422,52.3812 0.59834343,52.3858 0.52686065,52.3903 0.54466015,52.3949 0.58020973,52.3995 0.33021003,52.4041 0.17865066,52.4087 0.41096205,52.4133 0.66978103,52.4179 0.62495553,52.4225 0.50882798,52.4271 0.53553724,52.4317 0.49097583,52.4363 0.44646707,52.4409 0.41091564,52.4455 0.526833,52.4501 0.36572906,52.4547 0.089206509,52.4593 0.31276721,52.4639 0.49102071,52.4685 0.19623195,52.4731 0.10723989,52.4777 0.25900298,52.4823 0.27684745,52.4869 0.28569597,52.4915 0.23219058,52.4961 0.35719061,52.5007 0.38401046,52.5053 0.54462463,52.5099 0.38376206,52.5145 0.43754408,52.5191 0.42858267,52.5237 0.41965729,52.5283 0.43742457,52.5329 0.34809944,52.5375 0.1874377,52.5421 0.16081457,52.5467 0.33939743,52.5513 0.33022687,52.5559 0.16056581,52.5605 0.11607227,52.5651 0.25017434,52.5697 0.35729033,52.5743 0.33923545,52.5789 0.27662674,52.5835 0.089144245,52.5881 0.035788175,52.5927 0.18770437,52.5973 0.30357656,52.6019 0.24103811,52.6065 0.30374065,52.6111 0.45519719,52.6157 0.38387397,52.6204 0.60735005,52.6250 0.50889385,52.6296 0.43747473,52.6342 0.45522025,52.6388 0.28557843,52.6434 0.17854567,52.6480 0.11613224,52.6526 0.22347556,52.6572 0.41078094,52.6618 0.28543988,52.6664 0.15185781,52.6710 0.33945283,52.6756 0.27655146,52.6802 0.14270276,52.6848 0.19639201,52.6895 0.24130453,52.6941 0.58064467,52.6987 0.56238461,52.7033 0.47316828,52.7079 0.50899225,52.7125 0.61602032,52.7171 0.51766175,52.7217 0.26768994,52.7263 0.14285897,52.7309 0.12503758,52.7355 0.17863496,52.7402 0.13386829,52.7448 0.053659268,52.7494 0.41990405,52.7540 0.59840637,52.7586 0.63393915,52.7632 0.49986193,52.7678 0.39278227,52.7724 0.3748416,52.7770 0.25875056,52.7817 0.14287589,52.7863 0.17860961,52.7909 0.098115586,52.7955 0.053547923,52.8001 0.13393466,52.8047 0.1429894,52.8093 0.25021151,52.8139 0.33029485,52.8186 0.23208439,52.8232 0.44658926,52.8278 0.70537698,52.8324 0.49091503,52.8370 0.25888404,52.8416 0.39288011,52.8462 0.5178498,52.8509 0.46431208,52.8555 0.34825444,52.8601 0.22308703,52.8647 0.053408869,52.8693 0.053678922,52.8739 0.24120681,52.8786 0.24991429,52.8832 0.12488954,52.8878 0.053552501,52.8924 0.035734508,52.8970 0.053550743,52.9016 0.0088914922,52.9063 0.026897412,52.9109 0.25913557,52.9155 0.53570175,52.9201 0.52667451,52.9247 0.39291835,52.9294 0.35746613,52.9340 0.68799478,52.9386 1.0179062,52.9432 0.85666907,52.9478 0.4102495,52.9524 0.15192237,52.9571 0.46465462,52.9617 0.5444513,52.9663 0.25858125,52.9709 0.080286384,52.9755 0.12506345,52.9802 0.27697319,52.9848 0.43762612,52.9894 0.43736932,52.9940 0.42842689,52.9987 0.40175,53.0033 0.29478878,53.0079 0.46443042,53.0125 0.50889337,53.0171 0.41069761,53.0218 0.42857176,53.0264 0.4463219,53.0310 0.2855528,53.0356 0.12501863,53.0403 0.3127138,53.0449 0.51799631,53.0495 0.51779234,53.0541 0.31230035,53.0588 0.13381119,53.0634 0.29486889,53.0680 0.74129564,53.0726 0.74102926,53.0772 0.4821097,53.0819 0.37493092,53.0865 0.26769438,53.0911 0.19633789,53.0958 0.27684277,53.1004 0.44644696,53.1050 0.28557986,53.1096 0.080247298,53.1143 0.11623298,53.1189 0.38408276,53.1235 0.3571128,53.1281 0.33022508,53.1328 0.15168341,53.1374 0.098206103,53.1420 0.05356149,53.1466 0.12498796,53.1513 0.13407867,53.1559 0.38425833,53.1605 0.56260824,53.1652 0.46399826,53.1698 0.1693645,53.1744 0.098192222,53.1791 0.089290753,53.1837 0.026759403,53.1883 0.080533929,53.1929 0.69677544,53.1976 1.0447272,53.2022 0.75862491,53.2068 0.30333391,53.2115 0.2946485,53.2161 0.27682975,53.2207 0.2769593,53.2254 0.4019618,53.2300 0.41060254,53.2346 0.20512724,53.2393 0.07141836,53.2439 0.14297262,53.2485 0.23220441,53.2531 0.33039781,53.2578 0.36603191,53.2624 0.26782465,53.2670 0.49138942,53.2717 0.8663097,53.2763 0.74094784,53.2809 0.597978,53.2856 0.58026779,53.2902 0.76782709,53.2949 0.53548855,53.2995 0.24101642,53.3041 0.19656144,53.3088 0.31256557,53.3134 0.20531532,53.3180 0.1964974,53.3227 0.30356321,53.3273 0.17842813,53.3319 0.23224363,53.3366 0.42870814,53.3412 0.48205537,53.3458 0.25885174,53.3505 0.18747449,53.3551 0.16981439,53.3598 0.4646388,53.3644 0.70531404,53.3690 0.51751846,53.3737 0.2679227,53.3783 0.47342163,53.3829 0.50888616,53.3876 0.49112815,53.3922 0.53554446,53.3969 0.31228659,53.4015 0.33945441,53.4061 0.51802903,53.4108 0.4729571,53.4154 0.19638808,53.4201 0.42007944,53.4247 0.67861283,53.4293 0.58905643,53.4340 0.42828125,53.4386 0.13377729,53.4433 0.098288178,53.4479 0.18769188,53.4525 0.40195256,53.4572 0.43751296,53.4618 0.41954854,53.4665 0.3035011,53.4711 0.32133022,53.4758 0.24092555,53.4804 0.19644584,53.4850 0.14283584,53.4897 0.053518258,53.4943 0.026771655,53.4990 0.026804214,53.5036 0.19657888,53.5083 0.57159203,53.5129 0.77680176,53.5175 0.67843968,53.5222 0.24984279,53.5268 0.18759446,53.5315 0.43751359,53.5361 0.29455727,53.5408 0.28570053,53.5454 0.2323198,53.5501 0.43764168,53.5547 0.38376862,53.5594 0.23207335,53.5640 0.18753552,53.5686 0.33052754,53.5733 0.53573,53.5779 0.31228447,53.5826 0.14272621,53.5872 0.053553957,53.5919 0.12515065,53.5965 0.33952376,53.6012 0.5806036,53.6058 0.84830111,53.6105 0.8660475,53.6151 0.74998748,53.6198 0.61587793,53.6244 0.41050568,53.6291 0.33939591,53.6337 0.46440345,53.6384 0.43745646,53.6430 0.47327799,53.6477 0.50882208,53.6523 0.38397056,53.6570 0.55367023,53.6616 0.55331522,53.6663 0.42840552,53.6709 0.33924979,53.6756 0.22313169,53.6802 0.080303036,53.6849 0.053649388,53.6895 0.1339242,53.6942 0.080314033,53.6988 0.14316311,53.7035 0.39286938,53.7081 0.21409237,53.7128 0.22325967,53.7174 0.16956826,53.7221 0.11606483,53.7267 0.14287877,53.7314 0.18772118,53.7360 0.47359046,53.7407 0.69658905,53.7454 0.74097067,53.7500 0.597938,53.7547 0.39274257,53.7593 0.41070917,53.7640 0.50879759,53.7686 0.42851165,53.7733 0.3661643,53.7779 0.33929777,53.7826 0.26777658,53.7873 0.22324565,53.7919 0.2858395,53.7966 0.42871132,53.8012 0.75020754,53.8059 1.0088222,53.8105 0.6335268,53.8152 0.21411528,53.8198 0.080320969,53.8245 0.044672046,53.8292 0.17872696,53.8338 0.30377531,53.8385 0.43755665,53.8431 0.48198456,53.8478 0.55358839,53.8525 0.62509817,53.8571 0.51766741,53.8618 0.27661875,53.8664 0.17858379,53.8711 0.098207153,53.8758 0.053498741,53.8804 0.026885802,53.8851 0.17868774,53.8897 0.24103783,53.8944 0.34820008,53.8991 0.3482306,53.9037 0.28568998,53.9084 0.22321692,53.9130 0.26809803,53.9177 0.48226419,53.9224 0.446246,53.9270 0.27667841,53.9317 0.25003734,53.9363 0.28571019,53.9410 0.25887457,53.9457 0.17849456,53.9503 0.15181188,53.9550 0.31254524,53.9597 0.29454857,53.9643 0.14276867,53.9690 0.026765866,53.9737 0.0267951,53.9783 0.026768014,53.9830 0.05368657,53.9876 0.24132873,53.9923 0.37500831,53.9970 0.23192263,54.0016 0.14288627,54.0063 0.25006336,54.0110 0.1784464,54.0156 0.080264471,54.0203 0.026766026,54.0250 0.071463622,54.0296 0.10719008,54.0343 0.18778552,54.0390 0.43762112,54.0436 0.47335047,54.0483 0.8037743,54.0530 0.70506907,54.0576 0.41937527,54.0623 0.37500176,54.0670 0.44650677,54.0716 0.47324902,54.0763 0.45528585,54.0810 0.26768821,54.0856 0.11603993,54.0903 0.33045483,54.0950 0.42850828,54.0997 0.24987268,54.1043 0.15175413,54.1090 0.15183175,54.1137 0.19667599,54.1183 0.50031763,54.1230 0.76762778,54.1277 0.54441226,54.1323 0.40190798,54.1370 0.27679354,54.1417 0.23204456,54.1464 0.14284661,54.1510 0.25014889,54.1557 0.37496442,54.1604 0.31227651,54.1650 0.11605017,54.1697 0.11614644,54.1744 0.13404165,54.1791 0.33045679,54.1837 0.39270753,54.1884 0.31244949,54.1931 0.26791266,54.1978 0.21426769,54.2024 0.23219526,54.2071 0.35723323,54.2118 0.37502632,54.2165 0.30346593,54.2211 0.16946571,54.2258 0.11606453,54.2305 0.14295557,54.2352 0.20545773,54.2398 0.48213992,54.2445 0.68744862,54.2492 0.53588092,54.2539 0.50900447,54.2585 0.40156561,54.2632 0.18734166,54.2679 0.15182015,54.2726 0.31278667,54.2772 0.66983694,54.2819 0.48198846,54.2866 0.25864205,54.2913 0.062362898,54.2959 0.11613659,54.3006 0.17878011,54.3053 0.36635715,54.3100 0.55366802,54.3147 0.55337864,54.3193 0.33902779,54.3240 0.16958509,54.3287 0.1608001,54.3334 0.31252566,54.3381 0.44655174,54.3427 0.63422108,54.3474 0.65169865,54.3521 0.37474316,54.3568 0.24098958,54.3615 0.30391285,54.3661 0.73228437,54.3708 0.58012515,54.3755 0.41947767,54.3802 0.24097712,54.3849 0.30360201,54.3895 0.29456988,54.3942 0.16954732,54.3989 0.089302555,54.4036 0.18765733,54.4083 0.33054242,54.4130 0.41063973,54.4176 0.24090378,54.4223 0.32156086,54.4270 0.47326058,54.4317 0.45538664,54.4364 0.58038318,54.4411 0.58019441,54.4457 0.48207727,54.4504 0.31252584,54.4551 0.3304233,54.4598 0.36612329,54.4645 0.2946074,54.4692 0.25883666,54.4739 0.20531014,54.4785 0.33925179,54.4832 0.35721296,54.4879 0.43767151,54.4926 0.40186292,54.4973 0.49998808,54.5020 0.6696521,54.5067 0.80357349,54.5113 0.67843729,54.5160 0.3481459,54.5207 0.28572947,54.5254 0.2857208,54.5301 0.24099277,54.5348 0.14274864,54.5395 0.098227002,54.5442 0.20541386,54.5489 0.49109262,54.5535 0.31239533,54.5582 0.06244383,54.5629 0.098349951,54.5676 0.19646356,54.5723 0.18749861,54.5770 0.23211411,54.5817 0.17843951,54.5864 0.062436838,54.5911 6.24426e-006,54.5958 0.18761718,54.6004 0.37505034,54.6051 0.26783234,54.6098 0.22340074,54.6145 0.49133667,54.6192 0.56235421,54.6239 0.27658659,54.6286 0.27697361,54.6333 0.43755358,54.6380 0.44628781,54.6427 0.39276597,54.6474 0.32145339,54.6521 0.29463178,54.6568 0.22307377,54.6614 0.17850268,54.6661 0.20545569,54.6708 0.24116237,54.6755 0.22322138,54.6802 0.24993901,54.6849 0.18732837,54.6896 0.10723727,54.6943 0.2948629,54.6990 0.33044401,54.7037 0.35702422,54.7084 0.18729366,54.7131 0.089300558,54.7178 0.11608893,54.7225 0.089223169,54.7272 0.08922112,54.7319 0.089290559,54.7366 0.16972734,54.7413 0.36614925,54.7460 0.62512153,54.7507 0.77696657,54.7554 0.74983823,54.7601 0.24096973,54.7648 0.38408917,54.7695 0.46422055,54.7742 0.36589235,54.7788 0.18741202,54.7835 0.26801452,54.7882 0.37506682,54.7929 0.22313432,54.7976 0.24997064,54.8023 0.26782712,54.8070 0.27685386,54.8117 0.31263357,54.8164 0.35710192,54.8211 0.24991311,54.8258 0.24111637,54.8305 0.24996428,54.8352 0.1695803,54.8399 0.17866442,54.8447 0.24993742,54.8494 0.13388322,54.8541 0.25925168,54.8588 0.47339696,54.8635 0.45520785,54.8682 0.29435709,54.8729 0.1159991,54.8776 0.25923315,54.8823 0.6519329,54.8870 0.59792215,54.8917 0.18723588,54.8964 0.10714839,54.9011 0.25007716,54.9058 0.25900802,54.9105 0.2053889,54.9152 0.21424319,54.9199 0.25002083,54.9246 0.2947723,54.9293 0.34833285,54.9340 0.33023408,54.9387 0.17840877,54.9434 0.22337282,54.9481 0.44666865,54.9528 0.58028793,54.9575 0.50878567,54.9623 0.48206863,54.9670 0.32147798,54.9717 0.43764117,54.9764 0.50012553,54.9811 0.56244111,54.9858 0.33903193,54.9905 0.16949038,54.9952 0.15181483,54.9999 0.45554867,55.0046 0.83939469,55.0093 1.0803337,55.0140 0.91959459,55.0187 0.62492239,55.0235 0.36605439,55.0282 0.37513092,55.0329 0.4643679,55.0376 0.44636077,55.0423 0.33015084,55.0470 0.14268221,55.0517 0.10737272,55.0564 0.38420796,55.0611 0.45528492,55.0658 0.47324723,55.0706 0.75908577,55.0753 0.87508011,55.0800 0.72315019,55.0847 0.53559607,55.0894 0.4910602,55.0941 0.4552322,55.0988 0.3301973,55.1035 0.2677893,55.1083 0.19636509,55.1130 0.25906864,55.1177 0.48233837,55.1224 0.47311828,55.1271 0.30351296,55.1318 0.47334367,55.1365 0.66076666,55.1412 0.63378203,55.1460 0.35691595,55.1507 0.10703671,55.1554 0.05357546,55.1601 0.10718889,55.1648 0.080332458,55.1695 0.053538628,55.1743 0.16071112,55.1790 0.089269303,55.1837 0.053627502,55.1884 0.17870879,55.1931 0.29480171,55.1978 0.36607149,55.2026 0.30357009,55.2073 0.35710564,55.2120 0.22297756,55.2167 0.089379445,55.2214 0.32181993,55.2261 0.60723913,55.2309 0.56229198,55.2356 0.35699937,55.2403 0.27668253,55.2450 0.14275691,55.2497 0.11602587,55.2544 0.053506263,55.2592 0.053680237,55.2639 0.30368131,55.2686 0.285647,55.2733 0.16967817,55.2780 0.2322723,55.2828 0.35717133,55.2875 0.43737146,55.2922 0.37493315,55.2969 0.33033803,55.3017 0.21443895,55.3064 0.44667298,55.3111 0.54442984,55.3158 0.24976386,55.3205 0.27676603,55.3253 0.18750025,55.3300 0.12501733,55.3347 0.062453803,55.3394 0.062647633,55.3441 0.38426423,55.3489 0.70527893,55.3536 0.4818227,55.3583 0.22320874,55.3630 0.35732085,55.3678 0.5715211,55.3725 0.63389522,55.3772 0.56234771,55.3819 0.27671009,55.3867 0.26788124,55.3914 0.14277162,55.3961 0.026711656,55.4008 0.098276772,55.4056 0.26799926,55.4103 0.31254682,55.4150 0.25888199,55.4197 0.20530345,55.4245 0.20534422,55.4292 0.28571624,55.4339 0.23215041,55.4386 0.18767563,55.4434 0.34821907,55.4481 0.2855536,55.4528 0.32149473,55.4576 0.49119955,55.4623 0.54468954,55.4670 0.44636202,55.4717 0.29467484,55.4765 0.3572219,55.4812 0.41966364,55.4859 0.50003707,55.4907 0.4730517,55.4954 0.23190019,55.5001 0.062447019,55.5048 0.053614501,55.5096 0.14287069,55.5143 0.31255808,55.5190 0.4287304,55.5238 0.49117741,55.5285 0.53573334,55.5332 0.73238194,55.5380 0.95549881,55.5427 0.69607538,55.5474 0.28554922,55.5522 0.33047801,55.5569 0.34811282,55.5616 0.24103764,55.5664 0.3304432,55.5711 0.29447693,55.5758 0.098116063,55.5805 0.11609501,55.5853 0.089237742,55.5900 0.10727419,55.5947 0.26797661,55.5995 0.2409029,55.6042 0.10710965,55.6090 0.21435378,55.6137 0.1874238,55.6184 0.14283912,55.6232 0.19659042,55.6279 0.39302126,55.6326 0.39277369,55.6374 0.2587707,55.6421 0.22316658,55.6468 0.2499802,55.6516 0.1428735,55.6563 0.23223422,55.6610 0.35731083,55.6658 0.44638011,55.6705 0.39267895,55.6752 0.4463304,55.6800 0.38396865,55.6847 0.49137598,55.6895 0.55369776,55.6942 0.46403554,55.6989 0.27670616,55.7037 0.37513283,55.7084 0.34825608,55.7132 0.39277881,55.7179 0.28559074,55.7226 0.30366987,55.7274 0.44642606,55.7321 0.30341345,55.7368 0.31244892,55.7416 0.41983065,55.7463 0.52694184,55.7511 0.37485209,55.7558 0.16941528,55.7605 0.026767865,55.7653 0.1787726,55.7700 0.43762788,55.7748 0.54467732,55.7795 0.55361789,55.7843 0.46414009,55.7890 0.15154335,55.7937 0.026771616,55.7985 0.053572644,55.8032 0.026776293,55.8080 0.080535233,55.8127 0.30369398,55.8175 0.34813434,55.8222 0.31262255,55.8269 0.4556303,55.8317 0.58038312,55.8364 0.46396834,55.8412 0.19625762,55.8459 0.27691558,55.8507 0.330336,55.8554 0.24993357,55.8601 0.25004739,55.8649 0.31259099,55.8696 0.36597368,55.8744 0.20520677,55.8791 0.11602175,55.8839 0.20545281,55.8886 0.57159889,55.8934 0.60710585,55.8981 0.33923632,55.9029 0.25898901,55.9076 0.29458481,55.9124 0.15159334,55.9171 0.062523365,55.9218 0.41089755,55.9266 0.64278543,55.9313 0.34817663,55.9361 0.339582,55.9408 0.571711,55.9456 0.72336215,55.9503 0.71400559,55.9551 0.3478958,55.9598 0.41091135,55.9646 0.6875487,55.9693 0.51762038,55.9741 0.25879368,55.9788 0.10706042,55.9836 0.044653766,55.9883 0.1876501,55.9931 0.42878732,55.9978 0.5267902,56.0026 0.30341583,56.0073 0.25889671,56.0121 0.32137653,56.0168 0.26786301,56.0216 0.25013131,56.0263 0.34838647,56.0311 0.46435112,56.0358 0.39259711,56.0406 0.20509207,56.0454 0.24127987,56.0501 0.58073723,56.0549 0.76787567,56.0596 0.62475967,56.0644 0.31224251,56.0691 0.089133799,56.0739 0.08040794,56.0786 0.16987635,56.0834 0.42884302,56.0881 0.56240028,56.0929 0.35685709,56.0976 0.25893646,56.1024 0.33931071,56.1072 0.24097534,56.1119 0.17861009,56.1167 0.31276277,56.1214 0.53566855,56.1262 0.33006716,56.1309 0.32144257,56.1357 0.31278306,56.1404 0.47334403,56.1452 0.42843515,56.1500 0.39278528,56.1547 0.40178856,56.1595 0.32133111,56.1642 0.16064891,56.1690 0.19656046,56.1738 0.30361256,56.1785 0.29449484,56.1833 0.14272629,56.1880 0.080312245,56.1928 0.053681176,56.1975 0.26808736,56.2023 0.43748879,56.2071 0.2676985,56.2118 0.1696489,56.2166 0.28591746,56.2213 0.50035381,56.2261 0.8126229,56.2309 0.72294712,56.2356 0.40147138,56.2404 0.13372628,56.2451 0.026718358,56.2499 0.035820715,56.2547 0.23242332,56.2594 0.4912563,56.2642 0.55357975,56.2690 0.55341935,56.2737 0.3569054,56.2785 0.15175538,56.2832 0.14283387,56.2880 0.10718331,56.2928 0.26816827,56.2975 0.42848873,56.3023 0.20511241,56.3071 0.17853628,56.3118 0.12497167,56.3166 0.13399145,56.3214 0.19646648,56.3261 0.17844759,56.3309 0.08045692,56.3356 0.32180732,56.3404 0.49994984,56.3452 0.31219593,56.3499 0.22311868,56.3547 0.17853443,56.3595 0.053493429,56.3642 3.2741977e-005,56.3690 0.053619172,56.3738 0.062518612,56.3785 0.1519123,56.3833 0.30359051,56.3881 0.27670592,56.3928 0.24111964,56.3976 0.25893074,56.4024 0.19636503,56.4071 0.15185153,56.4119 0.26803231,56.4167 0.41069385,56.4215 0.29446861,56.4262 0.2321227,56.4310 0.30371538,56.4358 0.44659871,56.4405 0.42846736,56.4453 0.21406856,56.4501 0.10702147,56.4548 0.02679331,56.4596 0.098294295,56.4644 0.20541486,56.4692 0.28582487,56.4739 0.3302668,56.4787 0.089095257,56.4835 0.035825241,56.4882 0.223489,56.4930 0.38398153,56.4978 0.37493163,56.5026 0.41073865,56.5073 0.46423158,56.5121 0.36612085,56.5169 0.4287135,56.5216 0.55381,56.5264 0.77683067,56.5312 0.66038847,56.5360 0.49976638,56.5407 0.46422195,56.5455 0.41969997,56.5503 0.34818652,56.5551 0.24093126,56.5598 0.11603622,56.5646 0.089380383,56.5694 0.17869377,56.5742 0.23212233,56.5789 0.22320357,56.5837 0.41087446,56.5885 0.53587019,56.5933 0.66058916,56.5980 0.41946498,56.6028 0.33922556,56.6076 0.16057067,56.6124 0.062463671,56.6171 0.10724588,56.6219 0.16978803,56.6267 0.32154539,56.6315 0.43750095,56.6363 0.39271626,56.6410 0.24103239,56.6458 0.33041218,56.6506 0.34816679,56.6554 0.19626245,56.6601 -5.7308487e-005,56.6649 0.089496493,56.6697 0.3216092,56.6745 0.39288932,56.6793 0.39273834,56.6840 0.25878459,56.6888 0.25886157,56.6936 0.21428792,56.6984 0.1965041,56.7032 0.1696447,56.7079 0.18737982,56.7127 0.089267142,56.7175 0.1518635,56.7223 0.21426818,56.7271 0.17865455,56.7318 0.25911561,56.7366 0.33037227,56.7414 0.24085464,56.7462 0.098119184,56.7510 0.12503371,56.7558 0.11602815,56.7605 0.089311935,56.7653 0.16973105,56.7701 0.19641428,56.7749 0.098092161,56.7797 0.0089142537,56.7845 0.053623978,56.7892 0.12510298,56.7940 0.312828,56.7988 0.61615765,56.8036 0.53574902,56.8084 0.75001663,56.8132 0.69613457,56.8180 0.45517442,56.8227 0.23215136,56.8275 0.16969146,56.8323 0.17856629,56.8371 0.20542394,56.8419 0.31265977,56.8467 0.4555015,56.8515 0.51777261,56.8562 0.32114005,56.8610 0.10700002,56.8658 0.089324951,56.8706 0.16078386,56.8754 0.21433695,56.8802 0.31269035,56.8850 0.63395983,56.8898 0.58021402,56.8945 0.42842555,56.8993 0.14284103,56.9041 0.23220977,56.9089 0.1784455,56.9137 0.053549312,56.9185 0.080412157,56.9233 0.15194216,56.9281 0.34838766,56.9329 0.3480463,56.9377 0.11585532,56.9424 0.080339588,56.9472 0.11609926,56.9520 0.12501839,56.9568 0.1249797,56.9616 0.16966519,56.9664 0.22325347,56.9712 0.20538728,56.9760 0.16973791,56.9808 0.34824941,56.9856 0.41954556,56.9904 0.33922082,56.9952 0.21431291,56.9999 0.27677947,57.0047 0.22310391,57.0095 0.08035744,57.0143 0.21441723,57.0191 0.37506846,57.0239 0.41076842,57.0287 0.38401762,57.0335 0.33027098,57.0383 0.169441,57.0431 0.053516656,57.0479 0.089360788,57.0527 0.15180202,57.0575 0.10712028,57.0623 0.12510419,57.0671 0.22330749,57.0719 0.44632038,57.0767 0.42841592,57.0815 0.32140207,57.0863 0.27689871,57.0911 0.36637554,57.0959 0.50014704,57.1006 0.48197165,57.1054 0.4284119,57.1102 0.39289257,57.1150 0.52689856,57.1198 0.60723007,57.1246 0.59832811,57.1294 0.59816563,57.1342 0.47324151,57.1390 0.57134807,57.1438 0.33003739,57.1486 0.18756564,57.1534 0.52714556,57.1582 0.76788509,57.1630 0.49970803,57.1678 0.24986525,57.1726 0.19636393,57.1774 0.19638567,57.1822 0.18747504,57.1870 0.10715604,57.1918 0.151912,57.1966 0.28578073,57.2014 0.32143396,57.2062 0.34829572,57.2110 0.35711521,57.2158 0.22311032,57.2206 0.1605933,57.2254 0.062380411,57.2303 0.02678472,57.2351 0.0089492248,57.2399 0.026787931,57.2447 0.035790958,57.2495 0.18770066,57.2543 0.45570996,57.2591 0.85748923,57.2639 0.98201174,57.2687 0.66027623,57.2735 0.27649087,57.2783 0.16961418,57.2831 0.20543209,57.2879 0.16959821,57.2927 0.13400011,57.2975 0.33932734,57.3023 0.24089584,57.3071 0.08030533,57.3119 0.11612083,57.3167 0.1696068,57.3215 0.16971539,57.3263 0.31268349,57.3312 0.39275679,57.3360 0.29464507,57.3408 0.33945799,57.3456 0.35708442,57.3504 0.37499753,57.3552 0.41063809,57.3600 0.16951306,57.3648 0.10723508,57.3696 0.21431816,57.3744 0.19642732,57.3792 0.2232428,57.3840 0.20525204,57.3889 0.15174912,57.3937 0.27714357,57.3985 0.60728532,57.4033 0.44612876,57.4081 0.26773745,57.4129 0.29482204,57.4177 0.4018622,57.4225 0.32124609,57.4273 0.20533778,57.4321 0.30355245,57.4370 0.24092713,57.4418 0.14281899,57.4466 0.30363932,57.4514 0.42865571,57.4562 0.44667545,57.4610 0.75918531,57.4658 0.80352098,57.4706 0.68726391,57.4755 0.39265481,57.4803 0.1784396,57.4851 0.12505156,57.4899 0.41088566,57.4947 0.58938235,57.4995 0.66965359,57.5043 0.51770693,57.5092 0.26773471,57.5140 0.23214051,57.5188 0.19643243,57.5236 0.12499042,57.5284 0.14290999,57.5332 0.1874626,57.5380 0.15175927,57.5429 0.41112378,57.5477 0.92891896,57.5525 0.90145522,57.5573 0.41038686,57.5621 0.25005034,57.5669 0.29462248,57.5718 0.29456705,57.5766 0.29461494,57.5814 0.22318053,57.5862 0.16967414,57.5910 0.14284471,57.5958 0.16987555,57.6007 0.46442991,57.6055 0.49093294,57.6103 0.49093944,57.6151 0.25885269,57.6199 0.28573203,57.6248 0.26775837,57.6296 0.13390179,57.6344 0.080367312,57.6392 0.089280605,57.6440 0.1607521,57.6489 0.25904042,57.6537 0.3840968,57.6585 0.48225379,57.6633 0.41963154,57.6681 0.35704848,57.6730 0.33048326,57.6778 0.48224115,57.6826 0.49979469,57.6874 0.40169051,57.6923 0.34823379,57.6971 0.2767193,57.7019 0.17838411,57.7067 -8.4480002e-005,57.7115 6.9606489e-007,57.7164 8.1713486e-005,57.7212 0.17891563,57.7260 0.49124521,57.7308 0.62492418,57.7357 0.58913356,57.7405 0.34822202,57.7453 0.44663429,57.7501 0.62499857,57.7550 0.51768667,57.7598 0.30355719,57.7646 0.36610079,57.7694 0.36594251,57.7743 0.24089825,57.7791 0.10714597,57.7839 0.23250198,57.7887 0.59860891,57.7936 0.77679628,57.7984 0.65143031,57.8032 0.41040897,57.8080 0.41058782,57.8129 0.33031321,57.8177 0.21424381,57.8225 0.0089716865,57.8274 0.31271914,57.8322 0.60720122,57.8370 0.51781851,57.8418 0.42856279,57.8467 0.27666822,57.8515 0.23212446,57.8563 0.33036831,57.8612 0.22313298,57.8660 0.12517573,57.8708 0.32168433,57.8756 0.36589047,57.8805 0.20520806,57.8853 0.25897285,57.8901 0.21418883,57.8950 0.10708512,57.8998 0.10726436,57.9046 0.26799819,57.9095 0.36611027,57.9143 0.41965151,57.9191 0.36605605,57.9239 0.29464817,57.9288 0.28568187,57.9336 0.19621204,57.9384 0.053590458,57.9433 0.25024423,57.9481 0.33025998,57.9529 0.23201136,57.9578 0.35734123,57.9626 0.63396019,57.9674 0.49985173,57.9723 0.44651157,57.9771 0.71483344,57.9819 1.1789094,57.9868 1.1156048,57.9916 0.58885384,57.9964 0.3570644,58.0013 0.37495574,58.0061 0.37493795,58.0110 0.34821948,58.0158 0.22320262,58.0206 0.16076548,58.0255 0.20540679,58.0303 0.16959853,58.0351 0.20536938,58.0400 0.23215429,58.0448 0.17850363,58.0496 0.098242059,58.0545 0.20554164,58.0593 0.41086265,58.0642 0.60727692,58.0690 0.66067988,58.0738 0.42836404,58.0787 0.35697153,58.0835 0.33023164,58.0883 0.19640617,58.0932 0.18757956,58.0980 0.28576162,58.1029 0.29461691,58.1077 0.46451077,58.1125 0.79491699,58.1174 0.72324795,58.1222 0.52653021,58.1271 0.26773903,58.1319 0.3036086,58.1367 0.21408424,58.1416 0.10717677,58.1464 0.32168144,58.1513 0.53582758,58.1561 0.51774853,58.1610 0.3571572,58.1658 0.45549253,58.1706 0.50897646,58.1755 0.59815532,58.1803 0.49089643,58.1852 0.29447719,58.1900 0.14277637,58.1949 0.15183364,58.1997 0.19640884,58.2045 0.12494604,58.2094 0.13396801,58.2142 0.2500433,58.2191 0.28568336,58.2239 0.1964799,58.2288 0.24110399,58.2336 0.21425374,58.2384 0.40203837,58.2433 0.92881161,58.2481 0.99088234,58.2530 0.7320618,58.2578 0.64284009,58.2627 0.3211903,58.2675 0.14278547,58.2724 0.16961911,58.2772 0.071310714,58.2821 0.026951695,58.2869 0.29496923,58.2918 0.50890785,58.2966 0.36579329,58.3014 0.10696,58.3063 4.8741335e-006,58.3111 0.080509111,58.3160 0.33943653,58.3208 0.43758518,58.3257 0.401793,58.3305 0.33918589,58.3354 0.31264785,58.3402 0.63439429,58.3451 0.91068792,58.3499 0.60670179,58.3548 0.33918551,58.3596 0.36612722,58.3645 0.3749809,58.3693 0.37508431,58.3742 0.57162106,58.3790 0.62480146,58.3839 0.37474388,58.3887 0.33939233,58.3936 0.42865682,58.3984 0.3928501,58.4033 0.35703349,58.4081 0.34822351,58.4130 0.55371636,58.4178 0.53571928,58.4227 0.41960356,58.4276 0.3303566,58.4324 0.2945303,58.4373 0.19641522,58.4421 0.33054367,58.4470 0.43747091,58.4518 0.33914357,58.4567 0.25881216,58.4615 0.14282961,58.4664 0.21438564,58.4712 0.29468158,58.4761 0.25880617,58.4809 0.1070105,58.4858 0.080303922,58.4907 0.080482081,58.4955 0.19664572,58.5004 0.33956242,58.5052 0.58041251,58.5101 0.472931,58.5149 0.22300832,58.5198 0.11600852,58.5247 0.13400301,58.5295 0.19643199,58.5344 0.16071913,58.5392 0.23216021,58.5441 0.20529898,58.5489 0.16962679,58.5538 0.11612061,58.5587 0.26790768,58.5635 0.33025843,58.5684 0.28595448,58.5732 0.63436836,58.5781 0.78566903,58.5829 0.59796196,58.5878 0.43751016,58.5927 0.55371565,58.5975 0.63376874,58.6024 0.61575276,58.6072 0.41062418,58.6121 0.35723209,58.6170 0.36615399,58.6218 0.48232844,58.6267 0.5536043,58.6316 0.36584878,58.6364 0.23217312,58.6413 0.42888865,58.6461 0.61596149,58.6510 0.26745674,58.6559 0.11617776,58.6607 0.39309791,58.6656 0.49098226,58.6704 0.36591527,58.6753 0.33035174,58.6802 0.30354527,58.6850 0.13386682,58.6899 0.080297373,58.6948 0.089492694,58.6996 0.41107127,58.7045 0.55361462,58.7094 0.44605783,58.7142 0.12482888,58.7191 0.34858036,58.7240 0.74128628,58.7288 0.67839146,58.7337 0.3480036,58.7386 0.23212813,58.7434 0.25010797,58.7483 0.37510651,58.7531 0.42853919,58.7580 0.35695377,58.7629 0.16054857,58.7677 0.089277044,58.7726 0.089276813,58.7775 0.24146631,58.7824 0.9112519,58.7872 1.2677155,58.7921 0.77631325,58.7970 0.28551248,58.8018 0.24118626,58.8067 0.31243196,58.8116 0.14271969,58.8164 0.14294539,58.8213 0.2321856,58.8262 0.31249237,58.8310 0.37501889,58.8359 0.40177736,58.8408 0.3392562,58.8456 0.29475752,58.8505 0.37508813,58.8554 0.36596748,58.8603 0.28564629,58.8651 0.25899175,58.8700 0.28568879,58.8749 0.19628108,58.8797 0.10707396,58.8846 0.16084595,58.8895 0.29476526,58.8944 0.33052915,58.8992 0.47325367,58.9041 0.33906928,58.9090 0.21412332,58.9138 0.22343536,58.9187 0.55381089,58.9236 0.55350846,58.9285 0.53542423,58.9333 0.21404354,58.9382 0.089449443,58.9431 0.25017026,58.9480 0.40170655,58.9528 0.30348513,58.9577 0.26792154,58.9626 0.2500203,58.9675 0.26795247,58.9723 0.41088662,58.9772 0.51787841,58.9821 0.4641827,58.9870 0.51815814,58.9918 0.83046997,58.9967 0.62455314,59.0016 0.26766172,59.0065 0.24116388,59.0113 0.33040768,59.0162 0.33930755,59.0211 0.36602876,59.0260 0.28566489,59.0309 0.32166347,59.0357 0.51797986,59.0406 0.48203185,59.0455 0.374755,59.0504 0.20535119,59.0553 0.37514439,59.0601 0.36598158,59.0650 0.29447851,59.0699 0.1517397,59.0748 0.25924507,59.0796 0.61647785,59.0845 0.91963953,59.0894 0.75860769,59.0943 0.41041371,59.0992 0.15175469,59.1041 0.26802015,59.1089 0.38380882,59.1138 0.30349442,59.1187 0.35712311,59.1236 0.24105822,59.1285 0.24115483,59.1333 0.29480323,59.1382 0.42859271,59.1431 0.35696015,59.1480 0.27675959,59.1529 0.24109709,59.1578 0.19637311,59.1626 0.12490338,59.1675 0.13392539,59.1724 0.16083375,59.1773 0.32154462,59.1822 0.41970134,59.1871 0.44640258,59.1919 0.37492982,59.1968 0.47325283,59.2017 0.73246658,59.2066 1.0626113,59.2115 0.76768237,59.2164 0.62496537,59.2212 0.63382953,59.2261 0.6071611,59.2310 0.58037561,59.2359 0.38373774,59.2408 0.16947296,59.2457 0.08930742,59.2506 0.25922319,59.2555 0.57164371,59.2603 0.62481034,59.2652 0.36611453,59.2701 0.66106921,59.2750 0.8749842,59.2799 0.64241546,59.2848 0.18724954,59.2897 0.21451476,59.2946 0.41085881,59.2994 0.40169406,59.3043 0.27656019,59.3092 0.080154829,59.3141 -1.4561486e-005,59.3190 0.089375138,59.3239 0.27683505,59.3288 0.32135585,59.3337 0.15171614,59.3386 0.080495752,59.3435 0.28596067,59.3483 0.36600283,59.3532 0.17838439,59.3581 0.098158754,59.3630 0.062530138,59.3679 0.20560029,59.3728 0.45542079,59.3777 0.33901563,59.3826 0.080305718,59.3875 0.18768704,59.3924 0.33032861,59.3973 0.21417651,59.4022 0.32168871,59.4071 0.84865248,59.4119 1.071336,59.4168 0.59772855,59.4217 0.18734285,59.4266 0.16081564,59.4315 0.22328024,59.4364 0.2588824,59.4413 0.17845084,59.4462 0.12508324,59.4511 0.25004357,59.4560 0.20529397,59.4609 0.33038804,59.4658 0.33927038,59.4707 0.26775926,59.4756 0.089309625,59.4805 0.18760119,59.4854 0.19637673,59.4903 0.098146752,59.4952 0.053537298,59.5001 0.24104066,59.5050 0.34821701,59.5099 0.3305462,59.5148 0.31262255,59.5197 0.30350646,59.5246 0.36608908,59.5295 0.39288431,59.5343 0.38387814,59.5392 0.35714191,59.5441 0.34832615,59.5490 0.42869473,59.5539 0.51788211,59.5588 0.41934651,59.5637 0.14284137,59.5686 0.29478294,59.5735 0.22303955,59.5784 0.11598979,59.5833 0.10709124,59.5882 0.3037205,59.5931 0.6431585,59.5980 0.73210031,59.6030 0.41050693,59.6079 0.21420209,59.6128 0.13390622,59.6177 0.16080824,59.6226 0.25007555,59.6275 0.24101855,59.6324 0.2051841,59.6373 0.098197758,59.6422 0.1339976,59.6471 0.10706317,59.6520 0.053644795,59.6569 0.16982843,59.6618 0.36619431,59.6667 0.49105635,59.6716 0.3748149,59.6765 0.11586888,59.6814 0.026849467,59.6863 0.19656877,59.6912 0.16951957,59.6961 0.080380499,59.7010 0.23234172,59.7059 0.32135251,59.7108 0.16951272,59.7157 0.23230244,59.7206 0.33038214,59.7256 0.25008118,59.7305 0.47352189,59.7354 0.64278746,59.7403 0.42821619,59.7452 0.14263748,59.7501 0.089378588,59.7550 0.23227021,59.7599 0.2141345,59.7648 0.16071929,59.7697 0.29489893,59.7746 0.43757695,59.7795 0.43746498,59.7844 0.50896657,59.7894 0.50003225,59.7943 0.46420902,59.7992 0.33922359,59.8041 0.33024606,59.8090 0.21428034,59.8139 0.32155058,59.8188 0.36606023,59.8237 0.32146743,59.8286 0.3392801,59.8335 0.24086449,59.8385 0.13391814,59.8434 0.30382237,59.8483 0.59834528,59.8532 0.65155554,59.8581 0.33921465,59.8630 0.5271129,59.8679 1.0002491,59.8728 1.1339664,59.8777 0.81242323,59.8827 0.58903784,59.8876 0.36599302,59.8925 0.65237486,59.8974 1.241456,59.9023 1.1694139,59.9072 0.84778374,59.9121 0.58918631,59.9171 0.65182447,59.9220 0.56222475,59.9269 0.37475309,59.9318 0.28561869,59.9367 0.29459921,59.9416 0.29459342,59.9465 0.16963948,59.9515 0.035747863,59.9564 0.098278418,59.9613 0.15188321,59.9662 0.21440279,59.9711 0.26787356,59.9760 0.24095546,59.9810 0.2499806,59.9859 0.31247449,59.9908 0.29479527,59.9957 0.59850502,60.0006 0.60699457,60.0055 0.29431304,60.0105 0.062357433,60.0154 1.0557413e-005,60.0203 0.12537417,60.0252 0.51814014,60.0301 0.56239861,60.0351 0.56230998,60.0400 0.33021545,60.0449 0.22323915,60.0498 0.17850225,60.0547 0.11604192,60.0597 0.2323436,60.0646 0.49116325,60.0695 0.47298339,60.0744 0.36610618,60.0793 0.56282675,60.0843 0.66968423,60.0892 0.50861454,60.0941 0.2497675,60.0990 0.1785733,60.1040 0.062467698,60.1089 0.03572613,60.1138 0.098318875,60.1187 0.16964889,60.1236 0.2231584,60.1286 0.42878741,60.1335 0.76819479,60.1384 0.70526427,60.1433 0.3568027,60.1483 0.16961707,60.1532 0.21431328,60.1581 0.14273703,60.1630 0.10722416,60.1680 0.35744604,60.1729 0.57152718,60.1778 0.49105516,60.1827 0.4821865,60.1877 0.4731057,60.1926 0.36596012,60.1975 0.38412619,60.2024 0.57144445,60.2074 0.42839718,60.2123 0.39277887,60.2172 0.32141188,60.2221 0.41088447,60.2271 0.56271803,60.2320 0.79472971,60.2369 0.72308862,60.2418 0.53557527,60.2468 0.39262217,60.2517 0.20516691,60.2566 0.21441133,60.2616 0.48257366,60.2665 0.87532318,60.2714 0.8837657,60.2763 0.63349229,60.2813 0.30324987,60.2862 0.30358878,60.2911 0.60721934,60.2961 0.51775014,60.3010 0.16979553,60.3059 0.38439339,60.3109 0.68772471,60.3158 0.70513982,60.3207 0.62469661,60.3256 0.44619066,60.3306 0.17853829,60.3355 0.31259641,60.3404 0.33912304,60.3454 0.16987932,60.3503 0.5808987,60.3552 0.7677412,60.3602 0.45494276,60.3651 0.22304682,60.3700 0.1427532,60.3750 0.053512949,60.3799 0.0089845192,60.3848 0.053599812,60.3898 0.12506218,60.3947 0.19648562,60.3996 0.16954803,60.4046 0.062427323,60.4095 0.080452137,60.4144 0.21432015,60.4194 0.2053685,60.4243 0.23215578,60.4292 0.16072963,60.4342 0.20542131,60.4391 0.2857593,60.4441 0.42881364,60.4490 0.79492813,60.4539 0.95527047,60.4589 0.64255863,60.4638 0.3301537,60.4687 0.17846867,60.4737 0.20547304,60.4786 0.38409829,60.4835 0.42855278,60.4885 0.38394013,60.4934 0.45550638,60.4984 0.55345708,60.5033 0.3032808,60.5082 0.10710805,60.5132 0.20561561,60.5181 0.41078788,60.5231 0.33930987,60.5280 0.55378783,60.5329 0.6338321,60.5379 0.4551746,60.5428 0.46428099,60.5478 0.57139057,60.5527 0.48204061,60.5576 0.33924475,60.5626 0.33926508,60.5675 0.27677995,60.5725 0.3304944,60.5774 0.48219568,60.5823 0.63406742,60.5873 0.8484484,60.5922 0.81267643,60.5972 0.77640969,60.6021 0.38347301,60.6070 0.3303844,60.6120 0.25891641,60.6169 0.1517913,60.6219 0.10706149,60.6268 0.01780602,60.6318 0.089407146,60.6367 0.22330369,60.6417 0.15166855,60.6466 0.062445641,60.6515 0.17876646,60.6565 0.41095018,60.6614 0.56249624,60.6664 0.41953319,60.6713 0.29465342,60.6763 0.28556257,60.6812 0.21407476,60.6862 0.12502989,60.6911 0.089333303,60.6960 0.080395177,60.7010 0.19668952,60.7059 0.44657251,60.7109 0.35684553,60.7158 0.1070366,60.7208 0.18764773,60.7257 0.30369881,60.7307 0.48234528,60.7356 0.71441299,60.7406 0.70529562,60.7455 0.51767844,60.7505 0.46432811,60.7554 0.65201795,60.7604 0.77673203,60.7653 0.75911146,60.7703 0.9465161,60.7752 0.66931665,60.7802 0.43728825,60.7851 0.3124218,60.7901 0.43749741,60.7950 0.41068867,60.8000 0.38392264,60.8049 0.40186977,60.8099 0.40162721,60.8148 0.097994037,60.8198 0.16972555,60.8247 0.33940706,60.8297 0.38395962,60.8346 0.17840369,60.8396 0.044541903,60.8445 -7.4785812e-006,60.8495 0.080685519,60.8544 0.50054657,60.8594 0.81244868,60.8643 0.55316746,60.8693 0.34819701,60.8742 0.42870635,60.8792 0.50882357,60.8842 0.43741745,60.8891 0.41066083,60.8941 0.22305755,60.8990 0.12503546,60.9040 0.21438898,60.9089 0.30384311,60.9139 0.750251,60.9188 0.89283127,60.9238 0.74097252,60.9287 0.5894658,60.9337 0.88402188,60.9387 0.93723804,60.9436 0.77642709,60.9486 0.33004799,60.9535 0.035710555,60.9585 0.062547192,60.9634 0.11611943,60.9684 0.1249899,60.9734 0.080334499,60.9783 0.089316987,60.9833 0.16982715,60.9882 0.38408026,60.9932 0.43740273,60.9981 0.31234056,61.0031 0.19656709,61.0081 0.41096455,61.0130 0.5626207,61.0180 0.61608166,61.0229 0.59830135,61.0279 0.75906527,61.0329 0.74991429,61.0378 0.58897716,61.0428 0.36580801,61.0477 0.3927277,61.0527 0.40168089,61.0577 0.55363989,61.0626 0.57161129,61.0676 0.4554351,61.0725 0.35698408,61.0775 0.1875179,61.0825 0.26794288,61.0874 0.31242108,61.0924 0.26778674,61.0974 0.23213144,61.1023 0.36616436,61.1073 0.51786005,61.1122 0.57139713,61.1172 0.53567994,61.1222 0.34809011,61.1271 0.14287198,61.1321 0.22327594,61.1371 0.20537035,61.1420 0.22342047,61.1470 0.59841877,61.1520 0.74093729,61.1569 0.53552854,61.1619 0.51784545,61.1669 0.41966024,61.1718 0.34833649,61.1768 0.48235136,61.1818 0.74996573,61.1867 0.70528412,61.1917 0.69638765,61.1966 0.44634387,61.2016 0.4286789,61.2066 0.50892299,61.2115 0.35694319,61.2165 0.17840685,61.2215 0.05356672,61.2265 0.13409063,61.2314 0.28579623,61.2364 0.2766625,61.2414 0.089124493,61.2463 -4.3708213e-005,61.2513 0.044779781,61.2563 0.29480672,61.2612 0.41957656,61.2662 0.26775914,61.2712 0.17865345,61.2761 0.25012627,61.2811 0.39294058,61.2861 0.47319677,61.2911 0.34804019,61.2960 0.17848489,61.3010 0.16966815,61.3060 0.20542924,61.3109 0.30361891,61.3159 0.25883123,61.3209 0.1962858,61.3258 0.13406295,61.3308 0.29486483,61.3358 0.34834498,61.3408 0.50895476,61.3457 0.48191261,61.3507 0.29450932,61.3557 0.16069439,61.3607 0.12502167,61.3656 0.20538269,61.3706 0.28578708,61.3756 0.31240174,61.3806 0.080165781,61.3855 0.053581793,61.3905 0.25004891,61.3955 0.43769249,61.4005 0.54485679,61.4054 0.49997711,61.4104 0.41062668,61.4154 0.32136288,61.4204 0.23215775,61.4253 0.31249341,61.4303 0.33920166,61.4353 0.33040509,61.4403 0.30359247,61.4452 0.29480591,61.4502 0.48246446,61.4552 0.6428175,61.4602 0.55352497,61.4651 0.70539349,61.4701 0.62471008,61.4751 0.28536123,61.4801 0.026703002,61.4851 0.098323584,61.4900 0.15178633,61.4950 0.11603793,61.5000 0.15191557,61.5050 0.55384052,61.5099 0.83936602,61.5149 0.5266661,61.5199 0.3214007,61.5249 0.30348849,61.5299 0.20526879,61.5348 0.16060308,61.5398 0.062517293,61.5448 0.18769217,61.5498 0.34823853,61.5548 0.33022222,61.5598 0.19648628,61.5647 0.35738203,61.5697 0.47333735,61.5747 0.55357301,61.5797 0.428222,61.5847 0.098007724,61.5896 0.16090083,61.5946 0.26789063,61.5996 0.20524831,61.6046 0.16059661,61.6096 0.080376156,61.6146 0.1339875,61.6195 0.11604688,61.6245 0.11602831,61.6295 0.16070518,61.6345 0.33057904,61.6395 0.47337356,61.6445 0.36600849,61.6494 0.33036759,61.6544 0.42876959,61.6594 0.50886053,61.6644 0.330221,61.6694 0.41977438,61.6744 0.49098015,61.6794 0.39285478,61.6843 0.5357179,61.6893 0.38373795,61.6943 0.24111973,61.6993 0.28574041,61.7043 0.25000677,61.7093 0.37499288,61.7143 0.38388038,61.7193 0.39299986,61.7242 0.50924265,61.7292 0.812666,61.7342 0.83920491,61.7392 0.84829962,61.7442 0.91091293,61.7492 0.89263952,61.7542 0.50840753,61.7592 0.21404362,61.7642 0.14291477,61.7691 0.21446837,61.7741 0.30349588,61.7791 0.16940108,61.7841 0.23218371,61.7891 0.44658181,61.7941 0.44659346,61.7991 0.43755993,61.8041 0.44632581,61.8091 0.42847466,61.8141 0.46435863,61.8191 0.70558786,61.8240 0.89303935,61.8290 0.79452664,61.8340 0.54454571,61.8390 0.64286286,61.8440 0.59808457,61.8490 0.42856169,61.8540 0.36602947,61.8590 0.3034251,61.8640 0.16947934,61.8690 0.035747971,61.8740 0.16979675,61.8790 0.26786253,61.8840 0.20528099,61.8890 0.19650228,61.8940 0.36625576,61.8989 0.44657111,61.9039 0.4910855,61.9089 0.4284485,61.9139 0.3837969,61.9189 0.31238338,61.9239 0.24992158,61.9289 0.16076116,61.9339 0.32163629,61.9389 0.38385502,61.9439 0.18731198,61.9489 0.28581408,61.9539 0.53577006,61.9589 0.49105397,61.9639 0.41090053,61.9689 0.44646415,61.9739 0.31220764,61.9789 0.08910083,61.9839 0.02687134,61.9889 0.20576313,61.9939 0.6163612,61.9989 0.75874883,62.0039 0.53549051,62.0089 0.30341205,62.0139 0.11589663,62.0189 0.0088663045,62.0239 0.026806789,62.0289 0.080431454,62.0339 0.14296828,62.0389 0.16067851,62.0439 0.089221612,62.0489 0.098279238,62.0539 0.17868598,62.0589 0.24994086,62.0639 0.17860226,62.0689 0.31253985,62.0739 0.26775596,62.0789 0.19640969,62.0839 0.18754375,62.0889 0.29462114,62.0939 0.21421413,62.0989 0.16076167,62.1039 0.23234771,62.1089 0.33032274,62.1139 0.16055001,62.1189 0.17865662,62.1239 0.32164246,62.1289 0.50000674,62.1339 0.33899662,62.1389 0.2499309,62.1440 0.31254116,62.1490 0.24111806,62.1540 0.35764226,62.1590 0.79488415,62.1640 0.70522279,62.1690 0.74993092,62.1740 0.70513862,62.1790 0.51759714,62.1840 0.22318593,62.1890 0.27687687,62.1940 0.20515333,62.1990 0.053516116,62.2040 0.16977517,62.2090 0.24996956,62.2140 0.24097964,62.2190 0.17862491,62.2241 0.20552398,62.2291 0.31274343,62.2341 0.47326031,62.2391 0.57128727,62.2441 0.64282429,62.2491 0.52698553,62.2541 0.67867887,62.2591 0.69631165,62.2641 0.6695624,62.2691 0.61597353,62.2741 0.48211077,62.2792 0.44633573,62.2842 0.19635077,62.2892 0.27691185,62.2942 0.40179229,62.2992 0.34804821,62.3042 0.16065986,62.3092 0.13393351,62.3142 0.19645877,62.3192 0.36610574,62.3243 0.38392705,62.3293 0.38400254,62.3343 0.37514248,62.3393 0.40174848,62.3443 0.26761347,62.3493 0.13392358,62.3543 0.17866771,62.3593 0.23213612,62.3644 0.3303372,62.3694 0.29473367,62.3744 0.33936003,62.3794 0.32131913,62.3844 0.28567836,62.3894 0.33051604,62.3945 0.41963553,62.3995 0.25872865,62.4045 0.15172277,62.4095 0.17866981,62.4145 0.40179577,62.4195 0.3303234,62.4245 0.25908467,62.4296 0.3215194,62.4346 0.33029082,62.4396 0.29459378,62.4446 0.33037353,62.4496 0.366227,62.4546 0.48210472,62.4597 0.32126018,62.4647 0.4286654,62.4697 0.64286214,62.4747 0.48193035,62.4797 0.19642465,62.4848 0.22336105,62.4898 0.24101374,62.4948 0.1605996,62.4998 0.098173186,62.5048 0.12503041,62.5098 0.33927375,62.5149 0.46450573,62.5199 0.60729331,62.5249 0.39274183,62.5299 0.33037695,62.5350 0.33915997,62.5400 0.13370438,62.5450 0.026729088,62.5500 0.026822681,62.5550 0.10733338,62.5601 0.39308167,62.5651 0.4731186,62.5701 0.28561479,62.5751 0.2679643,62.5801 0.29469019,62.5852 0.29458922,62.5902 0.24095981,62.5952 0.19647357,62.6002 0.26783875,62.6053 0.25875691,62.6103 0.22326323,62.6153 0.24114659,62.6203 0.21433565,62.6254 0.30365118,62.6304 0.36632055,62.6354 0.52684581,62.6404 0.35678267,62.6455 0.19635843,62.6505 0.28579232,62.6555 0.31239542,62.6605 0.31242806,62.6656 0.21434428,62.6706 0.31283665,62.6756 0.64304096,62.6806 0.60716599,62.6857 0.62498587,62.6907 0.56222945,62.6957 0.45512444,62.7007 0.23213948,62.7058 0.26800305,62.7108 0.29457524,62.7158 0.19628845,62.7209 0.16075453,62.7259 0.23219553,62.7309 0.27690476,62.7359 0.48232833,62.7410 0.63426119,62.7460 0.82143563,62.7510 0.52630579,62.7561 0.26770416,62.7611 0.28579181,62.7661 0.33936122,62.7711 0.44648623,62.7762 0.41958252,62.7812 0.31247193,62.7862 0.37521911,62.7913 0.62534207,62.7963 0.83017629,62.8013 0.58889598,62.8064 0.41958469,62.8114 0.2856783,62.8164 0.17847851,62.8215 0.12501268,62.8265 0.41084513,62.8315 0.68741912,62.8366 0.44643602,62.8416 0.4019191,62.8466 0.62491,62.8517 0.58922309,62.8567 0.41958097,62.8617 0.18753524,62.8668 0.29478806,62.8718 0.35720533,62.8768 0.36599302,62.8819 0.23195288,62.8869 0.12498403,62.8919 0.15179472,62.8970 0.080256805,62.9020 -6.3302556e-005,62.9070 0.062819593,62.9121 0.49156284,62.9171 0.75907028,62.9221 0.68712187,62.9272 0.2406583,62.9322 0.13398577,62.9373 0.19644769,62.9423 0.16971289,62.9473 0.303734,62.9524 0.33920932,62.9574 0.35707337,62.9624 0.45526615,62.9675 0.29450518,62.9725 0.089286149,62.9776 0.10722754,62.9826 0.18758424,62.9876 0.21425579,62.9927 0.14282563,62.9977 0.15180299,63.0027 0.15177868,63.0078 0.16069615,63.0128 0.1964304,63.0179 0.24114318,63.0229 0.3214547,63.0279 0.33927432,63.0330 0.35727361,63.0380 0.42867032,63.0431 0.5179714,63.0481 0.79466456,63.0532 0.59792262,63.0582 0.24983405,63.0632 0.18756987,63.0683 0.28594118,63.0733 0.49106935,63.0784 0.33903238,63.0834 0.16059045,63.0884 0.0535593,63.0935 0.1608288,63.0985 0.2946848,63.1036 0.30349845,63.1086 0.25902,63.1137 0.48224667,63.1187 0.54452324,63.1238 0.45530364,63.1288 0.4286609,63.1338 0.3660796,63.1389 0.27670926,63.1439 0.17860708,63.1490 0.24109173,63.1540 0.25004235,63.1591 0.3663134,63.1641 0.49125937,63.1692 0.47292373,63.1742 0.14247006,63.1793 0.035707701,63.1843 0.13402247,63.1893 0.20548449,63.1944 0.29469857,63.1994 0.32146126,63.2045 0.39281628,63.2095 0.2767722,63.2146 0.26783744,63.2196 0.15160272,63.2247 0.062465373,63.2297 0.15183608,63.2348 0.19663121,63.2398 0.36630693,63.2449 0.39263287,63.2499 0.11578927,63.2550 0.089313403,63.2600 0.259078,63.2651 0.40187988,63.2701 0.42856055,63.2752 0.40167925,63.2802 0.33047441,63.2853 0.43770406,63.2903 0.4999029,63.2954 0.58916682,63.3004 0.6160987,63.3055 0.6073519,63.3105 0.58037263,63.3156 0.32111841,63.3206 0.11594819,63.3257 0.16967623,63.3307 0.26790249,63.3358 0.29463723,63.3408 0.22316942,63.3459 0.20536719,63.3510 0.15176816,63.3560 0.23214026,63.3611 0.25893489,63.3661 0.2411439,63.3712 0.24998024,63.3762 0.14280389,63.3813 0.23235013,63.3863 0.54495966,63.3914 0.67835563,63.3964 0.2407656,63.4015 0.21456186,63.4065 0.4912928,63.4116 0.54457396,63.4167 0.38360354,63.4217 0.071199633,63.4268 0.080388658,63.4318 0.15189363,63.4369 0.22331122,63.4419 0.16948475,63.4470 0.071537592,63.4521 0.33975872,63.4571 0.58040375,63.4622 0.46402743,63.4672 0.36601549,63.4723 0.38391632,63.4773 0.3660306,63.4824 0.37508348,63.4875 0.43754554,63.4925 0.4106876,63.4976 0.42848563,63.5026 0.36595055,63.5077 0.4108128,63.5128 0.55358899,63.5178 0.41063744,63.5229 0.26779097,63.5279 0.20532389,63.5330 0.36625195,63.5381 0.63413888,63.5431 0.73219359,63.5482 0.58900833,63.5532 0.32116413,63.5583 0.17853104,63.5634 0.1071661,63.5684 0.098254867,63.5735 0.11606385,63.5786 0.098158814,63.5836 0.053591166,63.5887 0.1966783,63.5937 0.43767735,63.5988 0.41950563,63.6039 0.24091811,63.6089 0.17855491,63.6140 0.25010911,63.6191 0.43782642,63.6241 0.65181065,63.6292 0.46403232,63.6343 0.29441944,63.6393 0.053419478,63.6444 0.062629893,63.6495 0.14278921,63.6545 0.053672034,63.6596 0.40220529,63.6646 0.66067046,63.6697 0.54439265,63.6748 0.37499776,63.6798 0.37497991,63.6849 0.23196551,63.6900 0.06242878,63.6950 0.0625517,63.7001 0.11609887,63.7052 0.11602256,63.7102 0.089380257,63.7153 0.23241897,63.7204 0.49157366,63.7255 0.87529659,63.7305 0.85661399,63.7356 0.45501104,63.7407 0.45550746,63.7457 0.52675539,63.7508 0.49986026,63.7559 0.39283615,63.7609 0.39291981,63.7660 0.42866269,63.7711 0.46436161,63.7761 0.43748927,63.7812 0.53565443,63.7863 0.54447579,63.7914 0.58914626,63.7964 0.53566182,63.8015 0.3035779,63.8066 0.12501551,63.8116 0.12497246,63.8167 0.15188417,63.8218 0.33942121,63.8269 0.41969165,63.8319 0.39292544,63.8370 0.4464359,63.8421 0.41058949,63.8471 0.33026245,63.8522 0.26780185,63.8573 0.18744031,63.8624 0.16961689,63.8674 0.15182726,63.8725 0.12495179,63.8776 0.035616372,63.8827 0.035761874,63.8877 0.11624365,63.8928 0.28576419,63.8979 0.24093823,63.9030 0.15174355,63.9080 0.14301576,63.9131 0.41974321,63.9182 0.42835075,63.9233 0.15169863,63.9283 0.14293464,63.9334 0.14287078,63.9385 0.19649765,63.9436 0.32155681,63.9487 0.49995226,63.9537 0.41059351,63.9588 0.32161418,63.9639 0.40188316,63.9690 0.31235105,63.9740 0.21426614,63.9791 0.31247312,63.9842 0.30348283,63.9893 0.31284913,63.9944 0.5896458,63.9994 0.5799709,64.0045 0.1870773,64.0096 0.11623556,64.0147 0.34848812,64.0198 0.50015759,64.0248 0.57140547,64.0299 0.46419373,64.0350 0.49116081,64.0401 0.65186507,64.0452 0.69623548,64.0502 0.42819813,64.0553 0.12485711,64.0604 0.16969416,64.0655 0.36617088,64.0706 0.39289466,64.0756 0.24106427,64.0807 0.25905213,64.0858 0.53593588,64.0909 0.8304562,64.0960 0.75883806,64.1011 0.57155216,64.1061 0.65198243,64.1112 0.59786671,64.1163 0.24079497,64.1214 0.2052919,64.1265 0.12495232,64.1316 0.27684611,64.1366 0.22311448,64.1417 0.080292024,64.1468 0.035694409,64.1519 0.1252351,64.1570 0.5096041,64.1621 0.93776447,64.1672 0.79422075,64.1722 0.5176937,64.1773 0.54476535,64.1824 0.52654046,64.1875 0.20493808,64.1926 -4.3492677e-005,64.1977 0.053602964,64.2028 0.026795702,64.2079 0.19647542,64.2129 0.29486439,64.2180 0.5537709,64.2231 0.4551529,64.2282 0.38390705,64.2333 0.5804466,64.2384 0.54476058,64.2435 0.6250537,64.2486 0.47293505,64.2536 0.16940339,64.2587 0.026822371,64.2638 0.1877276,64.2689 0.39315775,64.2740 0.58049935,64.2791 0.50859231,64.2842 0.16935147,64.2893 0.24119362,64.2944 0.3751846,64.2995 0.36601859,64.3045 0.26780757,64.3096 0.45553133,64.3147 0.54452682,64.3198 0.39276364,64.3249 0.79479086,64.3300 0.96434206,64.3351 0.74983722,64.3402 0.29446888,64.3453 0.22342433,64.3504 0.51798868,64.3555 0.49980482,64.3606 0.2497779,64.3657 0.071449153,64.3708 0.28596121,64.3758 0.56264824,64.3809 0.5446108,64.3860 0.42836541,64.3911 0.31235552,64.3962 0.36625677,64.4013 0.42869899,64.4064 0.40184566,64.4115 0.52693945,64.4166 0.52661276,64.4217 0.24966653,64.4268 0.071347363,64.4319 0.17873287,64.4370 0.35721025,64.4421 0.27683991,64.4472 0.41067311,64.4523 0.27662319,64.4574 0.16064949,64.4625 0.035693716,64.4676 0.062505729,64.4727 0.035680689,64.4778 0.026781222,64.4829 0.053670239,64.4880 0.19656785,64.4931 0.24100089,64.4982 0.17847404,64.5033 0.15178493,64.5084 0.080332279,64.5135 0.035633147,64.5186 0.10728718,64.5237 0.53606647,64.5288 0.78569132,64.5339 0.53562707,64.5390 0.50903636,64.5441 0.42849988,64.5492 0.25878772,64.5543 0.16950515,64.5594 0.053478014,64.5645 0.11613638,64.5696 0.18757081,64.5747 0.15170264,64.5798 0.026722834,64.5849 0.062643103,64.5900 0.33070907,64.5951 0.68772042,64.6002 0.72305804,64.6053 0.38356632,64.6104 0.098031797,64.6155 0.08045435,64.6206 0.17875727,64.6257 0.29471374,64.6308 0.30347815,64.6359 0.3125245,64.6410 0.3482118,64.6461 0.187325,64.6512 0.053435441,64.6563 0.026889686,64.6614 0.223555,64.6665 0.55385399,64.6716 0.66061831,64.6768 0.43720436,64.6819 0.25886199,64.6870 0.27695319,64.6921 0.37503904,64.6972 0.30337626,64.7023 0.24132039,64.7074 0.69700295,64.7125 1.1070678,64.7176 0.79421079,64.7227 0.44634795,64.7278 0.39262873,64.7329 0.1783106,64.7380 0.16966046,64.7431 0.13410649,64.7483 0.31271359,64.7534 0.35699725,64.7585 0.1694663,64.7636 0.11614188,64.7687 0.29482785,64.7738 0.48211846,64.7789 0.46418625,64.7840 0.54468304,64.7891 0.52681196,64.7942 0.46428677,64.7994 0.46420693,64.8045 0.30341554,64.8096 0.13391875,64.8147 0.22335801,64.8198 0.37509042,64.8249 0.37498584,64.8300 0.29449916,64.8351 0.16075788,64.8402 0.2323207,64.8454 0.30360922,64.8505 0.33037645,64.8556 0.37508848,64.8607 0.37475154,64.8658 0.053284645,64.8709 0.01792849,64.8760 0.080447033,64.8812 0.1518676,64.8863 0.22335975,64.8914 0.34829807,64.8965 0.33926955,64.9016 0.38394785,64.9067 0.40178719,64.9118 0.58053976,64.9170 0.91118371,64.9221 1.1520511,64.9272 1.1246207,64.9323 0.84776449,64.9374 0.65158379,64.9425 0.59816915,64.9477 0.61617917,64.9528 0.50904429,64.9579 0.50002891,64.9630 0.54466331,64.9681 0.57131886,64.9732 0.33009815,64.9784 0.25891301,64.9835 0.39292273,64.9886 0.36605212,64.9937 0.31253251,64.9988 0.27682951,65.0040 0.23209415,65.0091 0.16953899,65.0142 0.15186127,65.0193 0.27697989,65.0244 0.45548871,65.0295 0.51783895,65.0347 0.37477931,65.0398 0.20522176,65.0449 0.19654439,65.0500 0.41118059,65.0551 0.82168245,65.0603 0.77631873,65.0654 0.43719599,65.0705 0.54490983,65.0756 0.75903606,65.0808 0.73190176,65.0859 0.59803885,65.0910 0.33917686,65.0961 0.08026731,65.1012 -3.4455461e-005,65.1064 0.062653691,65.1115 0.49161842,65.1166 0.87508053,65.1217 0.51745129,65.1269 0.23202571,65.1320 0.27692714,65.1371 0.45547232,65.1422 0.42844936,65.1474 0.26768661,65.1525 0.16949303,65.1576 0.25002804,65.1627 0.45543012,65.1679 0.3749525,65.1730 0.30358306,65.1781 0.33041736,65.1832 0.28576308,65.1884 0.33042511,65.1935 0.68746597,65.1986 0.75884432,65.2037 0.51792586,65.2089 0.31253785,65.2140 0.28555974,65.2191 0.125036,65.2243 0.29481077,65.2294 0.40178511,65.2345 0.39267665,65.2396 0.24100505,65.2448 0.19645157,65.2499 0.098214693,65.2550 0.18767695,65.2601 0.33932754,65.2653 0.26788977,65.2704 0.41078758,65.2755 0.39268169,65.2807 0.26776963,65.2858 0.28586441,65.2909 0.34817195,65.2961 0.25004807,65.3012 0.34842089,65.3063 0.34799474,65.3114 0.10689402,65.3166 0.089354537,65.3217 0.17866196,65.3268 0.21422532,65.3320 0.11597481,65.3371 0.080350533,65.3422 0.1071851,65.3474 0.16966365,65.3525 0.12495987,65.3576 0.053523418,65.3628 0.035709817,65.3679 0.08929424,65.3730 0.053543109,65.3782 0.026856402,65.3833 0.10720836,65.3884 0.11606884,65.3936 0.15184942,65.3987 0.19639555,65.4038 0.16956437,65.4090 0.17864923,65.4141 0.33062318,65.4192 0.49132475,65.4244 0.50873226,65.4295 0.27660412,65.4347 0.28570411,65.4398 0.28553742,65.4449 0.25012413,65.4501 0.38417813,65.4552 0.4107123,65.4603 0.3928608,65.4655 0.52700168,65.4706 0.74118668,65.4757 0.66933334,65.4809 0.34785959,65.4860 0.40177679,65.4912 0.56268877,65.4963 0.6070776,65.5014 0.20516801,65.5066 0.10719527,65.5117 0.18755387,65.5169 0.16965976,65.5220 0.35750228,65.5271 0.71441311,65.5323 0.60681611,65.5374 0.33911905,65.5426 0.21429358,65.5477 0.26790395,65.5528 0.43754047,65.5580 0.57136279,65.5631 0.44643599,65.5683 0.41970795,65.5734 0.35724482,65.5785 0.50000727,65.5837 0.43741891,65.5888 0.42860842,65.5940 0.5178079,65.5991 0.36587587,65.6042 0.035577517,65.6094 0.053650413,65.6145 0.15183201,65.6197 0.13393828,65.6248 0.10712861,65.6300 0.089275613,65.6351 0.098199628,65.6402 0.053513046,65.6454 0.026795315,65.6505 0.18763089,65.6557 0.41979855,65.6608 0.47324842,65.6660 0.31258291,65.6711 0.35713956,65.6763 0.26764536,65.6814 0.22321784,65.6866 0.37520218,65.6917 0.42858329,65.6968 0.3571389,65.7020 0.41087079,65.7071 0.43731275,65.7123 0.17829239,65.7174 0.098213963,65.7226 0.098196827,65.7277 0.080333062,65.7329 0.11610884,65.7380 0.14284851,65.7432 0.062391747,65.7483 0.053688686,65.7535 0.32159975,65.7586 0.42859206,65.7638 0.37504295,65.7689 0.31244966,65.7741 0.18730448,65.7792 0.080378823,65.7844 0.27708912,65.7895 0.48234794,65.7947 0.53562355,65.7998 0.33889928,65.8050 0.098022975,65.8101 0.1876847,65.8153 0.37526947,65.8204 0.4374449,65.8256 0.30347943,65.8307 0.38412708,65.8359 0.45536622,65.8410 0.33013907,65.8462 0.27673113,65.8513 0.4643586,65.8565 0.52678263,65.8616 0.51775616,65.8668 0.32141891,65.8719 0.45567039,65.8771 0.75020784,65.8822 0.72298944,65.8874 0.3836987,65.8925 0.267923,65.8977 0.31257287,65.9029 0.35706854,65.9080 0.31232646,65.9132 0.17849836,65.9183 0.12505998,65.9235 0.12495836,65.9286 0.10720149,65.9338 0.2590839,65.9389 0.38400289,65.9441 0.49119169,65.9492 0.53573167,65.9544 0.46410704,65.9596 0.3213149,65.9647 0.27669346,65.9699 0.12508728,65.9750 0.30373091,65.9802 0.312401,65.9853 0.19633593,65.9905 0.14284982,65.9957 0.11602325,66.0008 0.080361865,66.0060 0.15193644,66.0111 0.31271309,66.0163 0.52688724,66.0215 0.53568226,66.0266 0.59827626,66.0318 0.65156513,66.0369 0.34794214,66.0421 0.27693728,66.0473 0.41974935,66.0524 0.46430305,66.0576 0.80385441,66.0627 1.1698908,66.0679 0.99984413,66.0731 0.51757163,66.0782 0.33026975,66.0834 0.3572118,66.0885 0.42856517,66.0937 0.39284965,66.0989 0.40186802,66.1040 0.41061667,66.1092 0.29441863,66.1143 0.26774806,66.1195 0.19635706,66.1247 0.07152953,66.1298 0.25908071,66.1350 0.3839995,66.1402 0.48213509,66.1453 0.41085014,66.1505 0.52692693,66.1557 0.42828774,66.1608 0.21401854,66.1660 0.16959175,66.1711 0.13395905,66.1763 0.12514831,66.1815 0.23228487,66.1866 0.28565723,66.1918 0.20523725,66.1970 0.23211065,66.2021 0.2499321,66.2073 0.11603276,66.2125 0.080380365,66.2176 0.13404553,66.2228 0.2947914,66.2280 0.45523062,66.2331 0.27668718,66.2383 0.18772535,66.2435 0.36627474,66.2486 0.47315076,66.2538 0.43748119,66.2590 0.39282432,66.2641 0.22293456,66.2693 0.089226075,66.2745 0.2769011,66.2797 0.35710999,66.2848 0.22325584,66.2900 0.24125615,66.2952 0.39284831,66.3003 0.28547743,66.3055 0.14277034,66.3107 0.19667421,66.3158 0.4644163,66.3210 0.30336192,66.3262 0.17837778,66.3314 0.16966856,66.3365 0.36616915,66.3417 0.33024326,66.3469 0.24118266,66.3520 0.41114315,66.3572 0.56256998,66.3624 0.46420294,66.3676 0.53599858,66.3727 0.82144117,66.3779 0.63354123,66.3831 0.30330545,66.3882 0.14287953,66.3934 0.23225287,66.3986 0.2500129,66.4038 0.3304742,66.4089 0.50005311,66.4141 0.51785749,66.4193 0.42835465,66.4245 0.14269251,66.4296 0.14287032,66.4348 0.089180745,66.4400 0.053588398,66.4452 0.089262888,66.4503 0.053675115,66.4555 0.22346947,66.4607 0.33039585,66.4659 0.32122582,66.4710 0.2409651,66.4762 0.28582069,66.4814 0.32147878,66.4866 0.29467806,66.4917 0.34822181,66.4969 0.29455498,66.5021 0.2052408,66.5073 0.16065094,66.5125 0.1428192,66.5176 0.14281514,66.5228 0.10727298,66.5280 0.2682828,66.5332 0.56263471,66.5384 0.48202947,66.5435 0.47325137,66.5487 0.45521638,66.5539 0.30337337,66.5591 0.25000474,66.5642 0.25889736,66.5694 0.16958006,66.5746 0.16969362,66.5798 0.2053974,66.5850 0.1784517,66.5902 0.053477027,66.5953 0.160863,66.6005 0.28583863,66.6057 0.30353278,66.6109 0.26791257,66.6161 0.34828451,66.6212 0.30345884,66.6264 0.22304425,66.6316 0.098127894,66.6368 0.053576607,66.6420 0.16963038,66.6472 0.35714358,66.6523 0.3841162,66.6575 0.37509874,66.6627 0.24986084,66.6679 0.11601287,66.6731 0.098223075,66.6783 0.098190889,66.6834 0.098294899,66.6886 0.18757239,66.6938 0.19644666,66.6990 0.24107906,66.7042 0.23219457,66.7094 0.36608341,66.7146 0.41063294,66.7197 0.35716954,66.7249 0.21417885,66.7301 0.089147143,66.7353 0.05354771,66.7405 0.062647142,66.7457 0.18757725,66.7509 0.15173115,66.7560 0.15178879,66.7612 0.15180947,66.7664 0.16959286,66.7716 0.1518534,66.7768 0.30364606,66.7820 0.25886291,66.7872 0.28572088,66.7924 0.29455718,66.7976 0.24996404,66.8027 0.3127923,66.8079 0.53592724,66.8131 0.55342817,66.8183 0.45522159,66.8235 0.35716772,66.8287 0.36600405,66.8339 0.32121167,66.8391 0.23206684,66.8443 0.17878093,66.8495 0.4376429,66.8546 0.49121669,66.8598 0.6876334,66.8650 0.5801869,66.8702 0.33915678,66.8754 0.24981785,66.8806 0.11605714,66.8858 0.23229997,66.8910 0.24982324,66.8962 0.035581019,66.9014 0.080539145,66.9066 0.22334877,66.9118 0.26786023,66.9170 0.31241304,66.9222 0.34825557,66.9273 0.33922246,66.9325 0.089130975,66.9377 0.11612453,66.9429 0.22330272,66.9481 0.29467815,66.9533 0.25888786,66.9585 0.24107972,66.9637 0.30356526,66.9689 0.28577179,66.9741 0.3660996,66.9793 0.38372859,66.9845 0.36606187,66.9897 0.68788797,66.9949 0.99147385,67.0001 1.0626632,67.0053 0.90163451,67.0105 0.61574429,67.0157 0.32110152,67.0209 0.15162358,67.0261 0.24102245,67.0313 0.23227163,67.0365 0.2948195,67.0417 0.25004667,67.0469 0.3394492,67.0521 0.52691728,67.0573 0.71430069,67.0625 0.74080366,67.0677 0.46396884,67.0729 0.21424839,67.0781 0.16981174,67.0833 0.27679217,67.0885 0.18737951,67.0937 0.11606538,67.0989 0.11604536,67.1041 0.19642152,67.1093 0.20537528,67.1145 0.21432917,67.1197 0.20541909,67.1249 0.25002581,67.1301 0.27674881,67.1353 0.30357268,67.1405 0.32145521,67.1457 0.29477754,67.1509 0.41987681,67.1561 0.49103799,67.1613 0.35700187,67.1665 0.31247264,67.1717 0.29462346,67.1769 0.36622429,67.1821 0.62543112,67.1873 0.86594021,67.1925 0.39227602,67.1977 0.080131836,67.2029 1.8365186e-005,67.2081 0.1251405,67.2133 0.23218665,67.2185 0.22311172,67.2237 0.18745382,67.2289 0.28585118,67.2342 0.41074699,67.2394 0.24097575,67.2446 0.1339754,67.2498 0.26805705,67.2550 0.51790655,67.2602 0.5355379,67.2654 0.33037612,67.2706 0.35722068,67.2758 0.44629627,67.2810 0.40164551,67.2862 0.3214826,67.2914 0.33063564,67.2966 0.44655699,67.3019 0.38388062,67.3071 0.33918127,67.3123 0.24985063,67.3175 0.16950557,67.3227 0.062429976,67.3279 0.053596117,67.3331 0.08941447,67.3383 0.25013354,67.3435 0.31234217,67.3487 0.24094386,67.3539 0.26789731,67.3592 0.20538644,67.3644 0.12502442,67.3696 0.089209221,67.3748 0.026789933,67.3800 0.16978307,67.3852 0.32147488,67.3904 0.23199369,67.3956 0.053487159,67.4009 0.13401969,67.4061 0.24111995,67.4113 0.16979875,67.4165 0.33958453,67.4217 0.49105743,67.4269 0.33003193,67.4321 0.10692032,67.4373 0.0088760331,67.4426 0.0089761736,67.4478 0.080492832,67.4530 0.35726282,67.4582 0.58040136,67.4634 0.61631447,67.4686 0.71428859,67.4738 0.48187727,67.4791 0.37491366,67.4843 0.23205125,67.4895 0.098104857,67.4947 -4.5925113e-005,67.4999 0.053736132,67.5051 0.33075142,67.5104 0.67880392,67.5156 0.6873914,67.5208 0.62478441,67.5260 0.4908869,67.5312 0.28559721,67.5364 0.098194353,67.5417 0.1250439,67.5469 0.1607115,67.5521 0.16074625,67.5573 0.22345051,67.5625 0.40186724,67.5678 0.35704154,67.5730 0.33923796,67.5782 0.27669269,67.5834 0.19627337,67.5886 0.053446986,67.5939 0.035732646,67.5991 0.10713857,67.6043 0.098243274,67.6095 0.20546292,67.6147 0.29477909,67.6200 0.45543152,67.6252 0.49093375,67.6304 0.35727015,67.6356 0.60756403,67.6408 0.89300579,67.6461 0.80332339,67.6513 0.54444408,67.6565 0.50896806,67.6617 0.55353135,67.6670 0.41941139,67.6722 0.14271282,67.6774 0.25013012,67.6826 0.66981143,67.6878 0.84829521,67.6931 0.61609828,67.6983 0.41072443,67.7035 0.46434072,67.7087 0.51788831,67.7140 0.43730792,67.7192 0.21399568,67.7244 0.10710152,67.7296 0.32152292,67.7349 0.53561431,67.7401 0.38399002,67.7453 0.34835586,67.7505 0.22319928,67.7558 0.19639206,67.7610 0.11588552,67.7662 1.4204174e-005,67.7715 0.18781592,67.7767 0.39284486,67.7819 0.24989115,67.7871 0.29483166,67.7924 0.50008851,67.7976 0.55357224,67.8028 0.48200616,67.8080 0.21408084,67.8133 0.098111756,67.8185 0.062415857,67.8237 0.062595412,67.8290 0.20541868,67.8342 0.18742612,67.8394 0.14310513,67.8446 0.37522584,67.8499 0.39268249,67.8551 0.30330667,67.8603 0.27674854,67.8656 0.38409346,67.8708 0.42868042,67.8760 0.30341938,67.8813 0.16945814,67.8865 0.1607594,67.8917 0.26803035,67.8970 0.47341675,67.9022 0.63400304,67.9074 0.5266189,67.9127 0.26766399,67.9179 0.18749106,67.9231 0.1607037,67.9283 0.11617084,67.9336 0.38411644,67.9388 0.79461521,67.9440 0.68729049,67.9493 0.18735024,67.9545 0.062560931,67.9597 0.17890038,67.9650 0.47334218,67.9702 0.45501778,67.9755 0.14260615,67.9807 0.071718507,67.9859 0.45577222,67.9912 0.63385075,67.9964 0.5353592,68.0016 0.33024207,68.0069 0.22317007,68.0121 0.044633828,68.0173 0.10718186,68.0226 0.12496634,68.0278 0.13398926,68.0330 0.2235211,68.0383 0.48229885,68.0435 0.38369855,68.0488 0.16939411,68.0540 0.14282297,68.0592 0.27700582,68.0645 0.44654375,68.0697 0.38381794,68.0749 0.17843004,68.0802 0.13385561,68.0854 0.08932054,68.0907 0.19651076,68.0959 0.37504667,68.1011 0.46433559,68.1064 0.47321829,68.1116 0.42844507,68.1169 0.29452017,68.1221 0.22327957,68.1273 0.2322202,68.1326 0.39290926,68.1378 0.58940285,68.1431 0.66978216,68.1483 0.67852592,68.1536 0.46403334,68.1588 0.18734226,68.1640 0.026728207,68.1693 3.1194268e-005,68.1745 0.053580131,68.1798 0.08054284,68.1850 0.42010823,68.1902 0.75006038,68.1955 0.52640069,68.2007 0.30355236,68.2060 0.52709901,68.2112 0.69628841,68.2165 0.42820501,68.2217 0.10697869,68.2270 0.009021963,68.2322 0.16094454,68.2374 0.25896075,68.2427 0.19624354,68.2479 0.062410753,68.2532 0.13398452,68.2584 0.16957749,68.2637 0.053538885,68.2689 0.098337948,68.2742 0.31262064,68.2794 0.57143784,68.2847 0.53571755,68.2899 0.3661558,68.2951 0.35717979,68.3004 0.3392199,68.3056 0.22304961,68.3109 0.089200258,68.3161 0.1518973,68.3214 0.28578857,68.3266 0.38399392,68.3319 0.45539004,68.3371 0.3391346,68.3424 0.1338463,68.3476 0.16979551,68.3529 0.52689731,68.3581 0.72318637,68.3634 0.54464597,68.3686 0.41952184,68.3739 0.20529331,68.3791 0.20542395,68.3844 0.19644356,68.3896 0.27700204,68.3949 0.42857793,68.4001 0.24074569,68.4054 0.053397141,68.4106 0.017960057,68.4159 0.20567158,68.4211 0.38395762,68.4264 0.24083126,68.4316 0.15187073,68.4369 0.27676839,68.4421 0.19623156,68.4474 0.17862526,68.4526 0.25025585,68.4579 0.5895834,68.4632 0.8569892,68.4684 0.72298044,68.4737 0.49999806,68.4789 0.38407451,68.4842 0.41963553,68.4894 0.23191504,68.4947 0.14284323,68.4999 0.18754804,68.5052 0.23227756,68.5104 0.45567444,68.5157 0.69639832,68.5210 0.46395686,68.5262 0.26776913,68.5315 0.24996583,68.5367 0.16061759,68.5420 0.13407549,68.5472 0.31271034,68.5525 0.41082197,68.5578 0.51785088,68.5630 0.52655977,68.5683 0.42835194,68.5735 0.22318697,68.5788 0.15183096,68.5840 0.18750592,68.5893 0.34832257,68.5946 0.58053958,68.5998 0.68779784,68.6051 0.72318977,68.6103 0.41937581,68.6156 0.31244525,68.6209 0.33940193,68.6261 0.46443576,68.6314 0.49987364,68.6366 0.35688946,68.6419 0.24993871,68.6472 0.27692184,68.6524 0.41977769,68.6577 0.44626874,68.6629 0.24099994,68.6682 0.26795074,68.6735 0.36636871,68.6787 0.73225266,68.6840 0.57104117,68.6892 0.23197088,68.6945 0.15176038,68.6998 0.23231791,68.7050 0.43762496,68.7103 0.38385016,68.7156 0.32137209,68.7208 0.4645212,68.7261 0.94674456,68.7313 0.98239201,68.7366 0.95544088,68.7419 0.83024198,68.7471 0.76765543,68.7524 0.55315888,68.7577 0.27643871,68.7629 0.044494268,68.7682 0.14293623,68.7735 0.42870981,68.7787 0.57161713,68.7840 0.60731345,68.7893 0.53567809,68.7945 0.44636637,68.7998 0.52683395,68.8051 0.63393033,68.8103 0.51762134,68.8156 0.20512366,68.8209 0.098165691,68.8261 0.080541231,68.8314 0.32178754,68.8367 0.47314569,68.8419 0.26760823,68.8472 0.22311772,68.8525 0.13384388,68.8577 0.11618145,68.8630 0.28589389,68.8683 0.32146913,68.8735 0.33932546,68.8788 0.45532805,68.8841 0.41049331,68.8893 0.20527557,68.8946 0.14295696,68.8999 0.22313166,68.9052 0.17853294,68.9104 0.23233786,68.9157 0.25006855,68.9210 0.24102506,68.9262 0.27697343,68.9315 0.46443874,68.9368 0.58910656,68.9421 0.63372767,68.9473 0.35697952,68.9526 0.1072247,68.9579 0.24140096,68.9631 0.42871565,68.9684 0.46417397,68.9737 0.4106665,68.9790 0.41066912,68.9842 0.28552523,68.9895 0.2856653,68.9948 0.50902343,69.0001 0.54466146,69.0053 0.38379127,69.0106 0.13380586,69.0159 0.080454767,69.0212 0.30386993,69.0264 0.65188617,69.0317 0.51765931,69.0370 0.24994028,69.0423 0.25898057,69.0475 0.24095285,69.0528 0.10698085,69.0581 0.026715098,69.0634 0.026942402,69.0686 0.17868413,69.0739 0.15168369,69.0792 0.089199178,69.0845 0.14305219,69.0897 0.50044578,69.0950 0.83949339,69.1003 0.7676338,69.1056 0.42812461,69.1109 0.22333884,69.1161 0.53603679,69.1214 0.6071859,69.1267 0.58905697,69.1320 0.36602527,69.1373 0.53586668,69.1425 0.51770294,69.1478 0.38379404,69.1531 0.21413587,69.1584 0.11596625,69.1637 0.12507337,69.1689 0.3662622,69.1742 0.45541501,69.1795 0.33921498,69.1848 0.26779556,69.1901 0.29454014,69.1953 0.15170304,69.2006 0.1161593,69.2059 0.19650745,69.2112 0.19640878,69.2165 0.19633356,69.2217 0.089208528,69.2270 0.10714545,69.2323 0.17859699,69.2376 0.29461941,69.2429 0.34835824,69.2482 0.53586113,69.2534 0.34812862,69.2587 0.25899035,69.2640 0.28564522,69.2693 0.12485283,69.2746 0.16072957,69.2799 0.33044046,69.2852 0.43751121,69.2904 0.26775318,69.2957 0.13393278,69.3010 0.12503801,69.3063 0.12495524,69.3116 0.14294311,69.3169 0.33956483,69.3222 0.49108478,69.3274 0.33896074,69.3327 0.062342796,69.3380 0.089546688,69.3433 0.33948117,69.3486 0.40179902,69.3539 0.4912301,69.3592 0.57140648,69.3645 0.42832884,69.3697 0.37506407,69.3750 0.61640203,69.3803 0.78567839,69.3856 0.56215972,69.3909 0.25868249,69.3962 0.13394262,69.4015 0.20546319,69.4068 0.16958132,69.4121 0.15172647,69.4173 0.49107951,69.4226 0.83060294,69.4279 1.1342031,69.4332 0.94627208,69.4385 0.47282884,69.4438 0.23248854,69.4491 0.81328773,69.4544 1.0176358,69.4597 0.52615815,69.4650 0.24985646,69.4703 0.33042216,69.4755 0.5357216,69.4808 0.49094701,69.4861 0.26781622,69.4914 0.30366069,69.4967 0.36596915,69.5020 0.24996462,69.5073 0.23235483,69.5126 0.31250238,69.5179 0.33021665,69.5232 0.26787767,69.5285 0.33943635,69.5338 0.48236647,69.5391 0.80363572,69.5444 0.84804344,69.5497 0.60689223,69.5549 0.24994114,69.5602 0.23233525,69.5655 0.34837896,69.5708 0.39270428,69.5761 0.15147169,69.5814 0.053655948,69.5867 0.19659932,69.5920 0.2769357,69.5973 0.55380762,69.6026 0.7856158,69.6079 0.51741219,69.6132 0.1249138,69.6185 0.26808569,69.6238 0.46451584,69.6291 0.66967565,69.6344 0.4371348,69.6397 0.14270301,69.6450 0.27704045,69.6503 0.4197093,69.6556 0.29448742,69.6609 0.25894633,69.6662 0.28569505,69.6715 0.39296645,69.6768 0.77692503,69.6821 0.65159702,69.6874 0.18729274,69.6927 0.035688192,69.6980 0.035674982,69.7033 4.6239678e-005,69.7086 0.18782949,69.7139 0.56267804,69.7192 0.73208296,69.7245 0.75877863,69.7298 0.54456687,69.7351 0.3393293,69.7404 0.33955631,69.7457 0.56248748,69.7510 0.26742905,69.7563 0.16073002,69.7616 0.42893776,69.7669 0.6786896,69.7722 0.55333906,69.7775 0.34813014,69.7828 0.32131615,69.7881 0.15177624,69.7934 0.32159773,69.7987 0.33918899,69.8040 0.30353424,69.8094 0.39293066,69.8147 0.36614802,69.8200 0.35714531,69.8253 0.32151026,69.8306 0.45543799,69.8359 0.4015753,69.8412 0.21412849,69.8465 0.16959918,69.8518 0.11605652,69.8571 0.13394235,69.8624 0.19638018,69.8677 0.12493068,69.8730 0.14294524,69.8783 0.25012788,69.8836 0.23209067,69.8890 0.12498939,69.8943 0.23235261,69.8996 0.33032361,69.9049 0.24978517,69.9102 0.30374035,69.9155 0.45550042,69.9208 0.39267316,69.9261 0.29457474,69.9314 0.29471156,69.9367 0.22316439,69.9420 0.16953747,69.9474 0.16967873,69.9527 0.20542923,69.9580 0.22322665,69.9633 0.3038083,69.9686 0.56247663,69.9739 0.47295427,69.9792 0.30361676,69.9845 0.3126083,69.9898 0.51785094,69.9951 0.51777166,70.0005 0.29472941,70.0058 0.33939275,70.0111 0.34811884,70.0164 0.23192713,70.0217 0.0802541,70.0270 0.15194272,70.0323 0.33948469,70.0377 0.39281231,70.0430 0.23205474,70.0483 0.19635539,70.0536 0.12491307,70.0589 0.15184148,70.0642 0.24112403,70.0695 0.41091767,70.0749 0.63408369,70.0802 0.53543985,70.0855 0.41067764,70.0908 0.75919873,70.0961 0.67849159,70.1014 0.31224483,70.1067 0.17849238,70.1121 0.2590197,70.1174 0.30364567,70.1227 0.30353507,70.1280 0.27672273,70.1333 0.34821373,70.1386 0.54471219,70.1440 0.64291102,70.1493 0.4017508,70.1546 0.32143024,70.1599 0.27684686,70.1652 0.28578448,70.1706 0.2676774,70.1759 0.098199718,70.1812 0.28600898,70.1865 0.41070059,70.1918 0.35694474,70.1972 0.33026102,70.2025 0.29468066,70.2078 0.20529982,70.2131 0.080237523,70.2184 0.089420326,70.2238 0.2412283,70.2291 0.2767095,70.2344 0.21426953,70.2397 0.36637646,70.2450 0.71452171,70.2504 0.66949493,70.2557 0.36569566,70.2610 0.11596371,70.2663 0.23241568,70.2716 0.4644978,70.2770 0.61609042,70.2823 0.5893001,70.2876 0.53550977,70.2929 0.27643615,70.2983 0.18743818,70.3036 0.17853345,70.3089 0.17891598,70.3142 0.62531835,70.3196 0.5532794,70.3249 0.25868729,70.3302 0.14284433,70.3355 0.16964769,70.3409 0.25903156,70.3462 0.375025,70.3515 0.15156475,70.3568 0.0089262603,70.3622 0.16983666,70.3675 0.31260601,70.3728 0.33029643,70.3781 0.24094592,70.3835 0.21422386,70.3888 0.14289352,70.3941 0.15178804,70.3994 0.13397411,70.4048 0.19644287,70.4101 0.098101385,70.4154 0.08928775,70.4208 0.1249754,70.4261 0.14288531,70.4314 0.21441126,70.4367 0.24999472,70.4421 0.19630706,70.4474 0.098159149,70.4527 0.053610604,70.4581 0.10733385,70.4634 0.27693886,70.4687 0.31244776,70.4740 0.34807435,70.4794 0.34826902,70.4847 0.51819825,70.4900 1.0180794,70.4954 1.0890746,70.5007 0.58905989,70.5060 0.35711101,70.5114 0.24983482,70.5167 0.10700749,70.5220 0.080360368,70.5274 0.15180948,70.5327 0.15175326,70.5380 0.053517379,70.5434 -4.2208059e-005,70.5487 0.026951712,70.5540 0.31281739,70.5594 0.44642812,70.5647 0.29447702,70.5700 0.30360413,70.5754 0.46436551,70.5807 0.50010771,70.5860 0.55366033,70.5914 0.47308159,70.5967 0.43737525,70.6020 0.52683556,70.6074 0.62501496,70.6127 0.48207599,70.6180 0.30342767,70.6234 0.10699157,70.6287 0.026731525,70.6340 0.09832114,70.6394 0.29488808,70.6447 0.58985919,70.6501 1.134594,70.6554 1.3124977,70.6607 0.99056637,70.6661 0.54403657,70.6714 0.16927607,70.6767 0.08935944,70.6821 0.32186612,70.6874 0.68761528,70.6928 0.58900875,70.6981 0.54443884,70.7034 0.41073227,70.7088 0.41085073,70.7141 0.33021262,70.7194 0.16950338,70.7248 0.10724512,70.7301 0.16960362,70.7355 0.053393457,70.7408 1.9280662e-005,70.7461 0.080519721,70.7515 0.18752633,70.7568 0.18756177,70.7622 0.39306444,70.7675 0.70539623,70.7729 0.53548336,70.7782 0.16053744,70.7835 0.13400052,70.7889 0.24127939,70.7942 0.39305189,70.7996 0.41944584,70.8049 0.22300349,70.8102 0.23235212,70.8156 0.4644241,70.8209 0.4194589,70.8263 0.25877246,70.8316 0.19651651,70.8370 0.25895774,70.8423 0.20522311,70.8477 0.16965201,70.8530 0.2948778,70.8583 0.43760926,70.8637 0.37483421,70.8690 0.26784399,70.8744 0.4286401,70.8797 0.48211724,70.8851 0.47321731,70.8904 0.34811428,70.8958 0.23209104,70.9011 0.29465327,70.9065 0.21437319,70.9118 0.36625141,70.9171 0.50898033,70.9225 0.5087375,70.9278 0.2855621,70.9332 0.23222628,70.9385 0.22319432,70.9439 0.16058753,70.9492 0.11606467,70.9546 0.15176342,70.9599 0.09817528,70.9653 0.2412187,70.9706 0.52689111,70.9760 0.49992839,70.9813 0.23203608,70.9867 0.12496197,70.9920 0.20556752,70.9974 0.56292653,71.0027 0.83045232,71.0081 0.66931266,71.0134 0.30330682,71.0188 0.13377388,71.0241 0.062425327,71.0295 0.15187719,71.0348 0.28569871,71.0402 0.22319089,71.0455 0.18756773,71.0509 0.15181606,71.0562 0.16971603,71.0616 0.31256819,71.0669 0.34812447,71.0723 0.13381658,71.0776 0.080276303,71.0830 0.044665571,71.0883 0.1787494,71.0937 0.28585407,71.0991 0.35708189,71.1044 0.23199119,71.1098 0.16080718,71.1151 0.30371228,71.1205 0.40168425,71.1258 0.38391012,71.1312 0.47324681,71.1365 0.34824628,71.1419 0.45538059,71.1472 0.44632146,71.1526 0.38387221,71.1580 0.24994388,71.1633 0.16981088,71.1687 0.32156739,71.1740 0.33024651,71.1794 0.27660713,71.1847 0.15177158,71.1901 0.30373722,71.1955 0.42860723,71.2008 0.38383633,71.2062 0.22320051,71.2115 0.30355787,71.2169 0.24992004,71.2222 0.14290284,71.2276 0.16956921,71.2330 0.09829133,71.2383 0.25912943,71.2437 0.30358538,71.2490 0.35714278,71.2544 0.41968957,71.2598 0.46415129,71.2651 0.28558585,71.2705 0.30361098,71.2758 0.44652137,71.2812 0.57155812,71.2866 0.45539901,71.2919 0.3570967,71.2973 0.31243452,71.3026 0.28555402,71.3080 0.098041058,71.3134 0.053579122,71.3187 0.11632229,71.3241 0.41090009,71.3295 0.41054988,71.3348 0.33912984,71.3402 0.21421802,71.3455 0.10712838,71.3509 0.13404094,71.3563 0.2769143,71.3616 0.31244072,71.3670 0.15155523,71.3724 0.026852179,71.3777 0.19660871,71.3831 0.26791126,71.3885 0.33033577,71.3938 0.19627376,71.3992 0.20526433,71.4045 0.24124804,71.4099 0.44669527,71.4153 0.52689213,71.4206 0.5266766,71.4260 0.27645823,71.4314 0.062291998,71.4367 0.0090065887,71.4421 0.21451183,71.4475 0.45543823,71.4528 0.41052535,71.4582 0.10699499,71.4636 0.15191853,71.4689 0.41089115,71.4743 0.63415039,71.4797 0.74139404,71.4850 0.77674544,71.4904 0.46378413,71.4958 0.13367859,71.5012 0.16972706,71.5065 0.21430871,71.5119 0.17854926,71.5173 0.18745117,71.5226 0.13392891,71.5280 0.15185912,71.5334 0.21441022,71.5387 0.28572202,71.5441 0.23204887,71.5495 0.30370373,71.5549 0.53630078,71.5602 0.93789291,71.5656 0.8655929,71.5710 0.41903138,71.5763 0.22325285,71.5817 0.31256923,71.5871 0.20518824,71.5925 0.24124002,71.5978 0.64335638,71.6032 1.0893612,71.6086 0.81223994,71.6139 0.57133353,71.6193 0.46403903,71.6247 0.18721162,71.6301 0.026782954,71.6354 0.15209886,71.6408 0.38409725,71.6462 0.46425313,71.6516 0.43747714,71.6569 0.38385299,71.6623 0.29449314,71.6677 0.16957936,71.6731 0.16069654,71.6784 0.26778504,71.6838 0.37506905,71.6892 0.47324157,71.6946 0.33033028,71.6999 0.25912327,71.7053 0.4020569,71.7107 0.62492436,71.7161 0.49978575,71.7214 0.41063839,71.7268 0.41965434,71.7322 0.58941418,71.7376 0.56255621,71.7430 0.49126166,71.7483 0.63400716,71.7537 0.57119501,71.7591 0.40167123,71.7645 0.42854199,71.7698 0.5625869,71.7752 0.55352795,71.7806 0.28558865,71.7860 0.357292,71.7914 0.48223901,71.7967 0.41948566,71.8021 0.29452559,71.8075 0.24988171,71.8129 0.080214024,71.8183 0.10716505,71.8236 0.28570092,71.8290 0.23223948,71.8344 0.23231189,71.8398 0.23210599,71.8452 0.14275488,71.8506 0.1161276,71.8559 0.22333696,71.8613 0.27672699,71.8667 0.26798847,71.8721 0.48245406,71.8775 0.56246173,71.8829 0.38358483,71.8882 0.19616689,71.8936 0.16067207,71.8990 0.16075265,71.9044 0.15185709,71.9098 0.21439032,71.9152 0.44647807,71.9205 0.43742824,71.9259 0.31248412,71.9313 0.25004169,71.9367 0.20531178,71.9421 0.10702739,71.9475 0.053604472,71.9529 0.14288799,71.9582 0.098173179,71.9636 0.10724086,71.9690 0.14278813,71.9744 0.089363448,71.9798 0.2590653,71.9852 0.22312947,71.9906 0.17855218,71.9959 0.1786046,72.0013 0.24120189,72.0067 0.40191695,72.0121 0.4730888,72.0175 0.28559342,72.0229 0.26798239,72.0283 0.29456815,72.0337 0.26770109,72.0390 0.26792407,72.0444 0.30373397,72.0498 0.35716766,72.0552 0.34826043,72.0606 0.5269922,72.0660 0.73221761,72.0714 0.61580306,72.0768 0.35705107,72.0822 0.66096437,72.0876 0.8303566,72.0930 0.57129627,72.0983 0.35700992,72.1037 0.24996133,72.1091 0.27680382,72.1145 0.24993937,72.1199 0.41960484,72.1253 0.42849231,72.1307 0.34819564,72.1361 0.27682939,72.1415 0.26789111,72.1469 0.24115212,72.1523 0.27673519,72.1577 0.21431713,72.1631 0.41971025,72.1684 0.42848802,72.1738 0.37513518,72.1792 0.41964802,72.1846 0.38378397,72.1900 0.41081071,72.1954 0.43760744,72.2008 0.41062522,72.2062 0.31232476,72.2116 0.20524617,72.2170 0.14287904,72.2224 0.22333978,72.2278 0.28582564,72.2332 0.31249064,72.2386 0.41978663,72.2440 0.83052826,72.2494 1.0444118,72.2548 0.72297287,72.2602 0.24098255,72.2656 0.080283307,72.2710 0.0088490248,72.2764 0.027014464,72.2818 0.38431713,72.2872 0.57139981,72.2926 0.43741322,72.2980 0.36600858,72.3034 0.24992755,72.3088 0.36634675,72.3142 0.79474372,72.3196 0.71407187,72.3250 0.43734151,72.3304 0.24992405,72.3358 0.29483274,72.3412 0.51787388,72.3466 0.35686526,72.3520 0.28555316,72.3574 0.30366662,72.3628 0.33936173,72.3682 0.1964279,72.3736 0.18747388,72.3790 0.14280485,72.3844 0.24109267,72.3898 0.18743952,72.3952 0.080341205,72.4006 0.20547171,72.4060 0.40183029,72.4114 0.40175012,72.4168 0.23220275,72.4222 0.2053785,72.4276 0.17851837,72.4330 0.22316293,72.4384 0.2320521,72.4438 0.053523939,72.4492 0.071498491,72.4546 0.17856431,72.4600 0.20551588,72.4654 0.53611189,72.4708 0.87510425,72.4762 0.7409243,72.4816 0.39252454,72.4870 0.1069589,72.4924 0.10724648,72.4978 0.15184109,72.5033 0.18754685,72.5087 0.26784849,72.5141 0.25888774,72.5195 0.25014421,72.5249 0.35720223,72.5303 0.26767597,72.5357 0.285822,72.5411 0.58975601,72.5465 0.83052474,72.5519 0.71415621,72.5573 0.71408176,72.5627 0.88388956,72.5681 1.0177773,72.5736 0.66932172,72.5790 0.25881246,72.5844 0.124924,72.5898 0.03577251,72.5952 0.1250647,72.6006 0.11607685,72.6060 0.25906685,72.6114 0.50017059,72.6168 0.64277643,72.6222 0.39260674,72.6277 0.15167429,72.6331 0.10716546,72.6385 0.25894281,72.6439 0.27682292,72.6493 0.3574228,72.6547 0.41966295,72.6601 0.22301051,72.6655 0.16954769,72.6709 0.098164484,72.6764 0.1072343,72.6818 0.23218104,72.6872 0.19630124,72.6926 0.035654187,72.6980 0.062534735,72.7034 0.035675328,72.7088 0.008980657,72.7143 0.089350201,72.7197 0.08926297,72.7251 0.11625662,72.7305 0.32166147,72.7359 0.37485072,72.7413 0.20512663,72.7467 0.13400398,72.7522 0.26817438,72.7576 0.49119475,72.7630 0.47310838,72.7684 0.35688749,72.7738 0.13384895,72.7792 0.37534672,72.7847 0.79490143,72.7901 0.80322677,72.7955 0.2317737,72.8009 0.21446852,72.8063 0.43773767,72.8117 0.5089516,72.8172 0.45513648,72.8226 0.21412352,72.8280 0.169631,72.8334 0.16967176,72.8388 0.14280874,72.8443 0.062447406,72.8497 0.080412164,72.8551 0.15193556,72.8605 0.30362985,72.8659 0.31237394,72.8714 0.29467744,72.8768 0.39296675,72.8822 0.40182644,72.8876 0.39278156,72.8930 0.27658883,72.8985 0.12496144,72.9039 0.14293958,72.9093 0.21451822,72.9147 0.41080719,72.9201 0.31226024,72.9256 0.16958983,72.9310 0.27681881,72.9364 0.33950576,72.9418 0.55390626,72.9473 0.80359858,72.9527 0.74981356,72.9581 0.52647531,72.9635 0.29450378,72.9690 0.3750135,72.9744 0.3928178,72.9798 0.26780674,72.9852 0.18763021,72.9906 0.29471573,72.9961 0.29454896,73.0015 0.41065979,73.0069 0.34815231,73.0123 0.23219278,73.0178 0.2589379,73.0232 0.19633918,73.0286 0.08922451,73.0341 0.017899755,73.0395 0.089381382,73.0449 0.15188093,73.0503 0.19635759,73.0558 0.098208144,73.0612 0.28604454,73.0666 0.56280905,73.0720 0.6695143,73.0775 0.54459041,73.0829 0.66956872,73.0883 0.52679569,73.0938 0.66093689,73.0992 0.55327171,73.1046 0.26749223,73.1100 0.080256812,73.1155 0.1250874,73.1209 0.40215212,73.1263 0.68777692,73.1318 0.66943353,73.1372 0.46403664,73.1426 0.35718724,73.1480 0.57156152,73.1535 0.59813136,73.1589 0.36589184,73.1643 0.12482451,73.1698 0.0089674694,73.1752 0.20572723,73.1806 0.47352028,73.1861 0.60727781,73.1915 0.63374323,73.1969 0.41036654,73.2024 0.30345386,73.2078 0.30352807,73.2132 0.28575283,73.2187 0.37502053,73.2241 0.26795802,73.2295 0.3929829,73.2350 0.44642118,73.2404 0.46445131,73.2458 0.57139939,73.2513 0.44610789,73.2567 0.24996552,73.2621 0.33051696,73.2676 0.54483074,73.2730 0.74111205,73.2784 0.62470758,73.2839 0.28545767,73.2893 0.13391742,73.2947 0.22338675,73.3002 0.42867666,73.3056 0.42842993,73.3110 0.19634892,73.3165 0.3036575,73.3219 0.39282534,73.3274 0.23200496,73.3328 0.035694186,73.3382 0.15188007,73.3437 0.30353424,73.3491 0.14280875,73.3545 0.062534794,73.3600 0.10721076,73.3654 0.20538698,73.3709 0.2322582,73.3763 0.46438423,73.3817 0.40162587,73.3872 0.22326891,73.3926 0.34850305,73.3981 0.49108014,73.4035 0.37477073,73.4089 0.29454151,73.4144 0.3213304,73.4198 0.17856407,73.4253 0.18750258,73.4307 0.10711735,73.4361 0.18777476,73.4416 0.50927621,73.4470 0.6875062,73.4525 0.59809262,73.4579 0.61585033,73.4633 0.48186037,73.4688 0.28565133,73.4742 0.062481351,73.4797 0.02679657,73.4851 0.062621877,73.4906 0.14284913,73.4960 0.11618022,73.5014 0.40230089,73.5069 0.76799279,73.5123 0.78537333,73.5178 0.53544486,73.5232 0.26768643,73.5287 0.07136362,73.5341 0.080450237,73.5396 0.1964592,73.5450 0.33026233,73.5504 0.21428156,73.5559 0.21434617,73.5613 0.23215923,73.5668 0.21428578,73.5722 0.1517987,73.5777 0.15182629,73.5831 0.17855294,73.5886 0.20528598,73.5940 0.1784977,73.5995 0.11623155,73.6049 0.31287402,73.6104 0.58029109,73.6158 0.45518896,73.6213 0.43772236,73.6267 0.61644822,73.6321 0.83937627,73.6376 0.62446409,73.6430 0.29430103,73.6485 0.33047155,73.6539 0.34831786,73.6594 0.30359063,73.6648 0.23195049,73.6703 0.16083802,73.6757 0.45578784,73.6812 0.61604273,73.6866 0.48188087,73.6921 0.41958126,73.6975 0.52699506,73.7030 0.6698783,73.7084 0.66951561,73.7139 0.437107,73.7193 0.17839997,73.7248 0.21447137,73.7303 0.41976881,73.7357 0.40160909,73.7412 0.294431,73.7466 0.13392437,73.7521 0.15184936,73.7575 0.18755554,73.7630 0.20537619,73.7684 0.15167849,73.7739 0.053462643,73.7793 -4.2233318e-005,73.7848 0.01800466,73.7902 0.17873432,73.7957 0.29476503,73.8011 0.51793712,73.8066 0.47325996,73.8121 0.437433,73.8175 0.38406974,73.8230 0.62517965,73.8284 0.53540432,73.8339 0.28544784,73.8393 0.17854831,73.8448 0.19648294,73.8502 0.27711529,73.8557 0.60735762,73.8612 0.49963638,73.8666 0.18718792,73.8721 0.14285162,73.8775 0.17855637,73.8830 0.17855477,73.8884 0.23233917,73.8939 0.33041176,73.8994 0.2141604,73.9048 0.40198854,73.9103 0.9375478,73.9157 0.8836813,73.9212 0.46431801,73.9267 0.39296785,73.9321 0.3392188,73.9376 0.36587486,73.9430 0.33921313,73.9485 0.16968526,73.9540 0.13401087,73.9594 0.25010177,73.9649 0.35713145,73.9703 0.29466251,73.9758 0.24110222,73.9813 0.16955529,73.9867 0.14273621,73.9922 0.14290924,73.9976 0.2591055,74.0031 0.29460832,74.0086 0.25893223,74.0140 0.40190881,74.0195 0.5088526,74.0250 0.41052637,74.0304 0.22316015,74.0359 0.1607656,74.0413 0.28586143,74.0468 0.52707648,74.0523 0.69640118,74.0577 0.37474725,74.0632 0.16953014,74.0687 0.11609441,74.0741 0.22342324,74.0796 0.59824425,74.0851 0.71409267,74.0905 0.5713644,74.0960 0.34821692,74.1015 0.18770078,74.1069 0.33923459,74.1124 0.14265423,74.1179 0.089240193,74.1233 0.026770918,74.1288 0.1073088,74.1343 0.24125426,74.1397 0.50024557,74.1452 0.70532411,74.1507 0.50872904,74.1561 0.34808549,74.1616 0.16951993,74.1671 0.25009301,74.1725 0.57156426,74.1780 0.71419108,74.1835 0.41059619,74.1889 0.17852202,74.1944 0.1161452,74.1999 0.19644256,74.2053 0.14278917,74.2108 0.23217033,74.2163 0.26795435,74.2217 0.27685019,74.2272 0.25891036,74.2327 0.30345836,74.2382 0.17840144,74.2436 0.053567145,74.2491 0.10731135,74.2546 0.28595614,74.2600 0.41073802,74.2655 0.31228057,74.2710 0.12479224,74.2765 0.13389876,74.2819 0.40221214,74.2874 0.82181633,74.2929 0.74972433,74.2984 0.35681224,74.3038 0.17854421,74.3093 0.16954355,74.3148 0.089237809,74.3202 0.10720915,74.3257 0.15195321,74.3312 0.43769211,74.3367 0.54450208,74.3421 0.35702065,74.3476 0.33036858,74.3531 0.28568488,74.3586 0.23202614,74.3640 0.20533149,74.3695 0.23221539,74.3750 0.23224297,74.3805 0.32152864,74.3859 0.33928064,74.3914 0.40202501,74.3969 0.6430319,74.4024 0.58006173,74.4079 0.34801418,74.4133 0.33923841,74.4188 0.21416354,74.4243 0.062455636,74.4298 0.14285728,74.4352 0.30381903,74.4407 0.56272995,74.4462 0.58917993,74.4517 0.38377538,74.4572 0.32144251,74.4626 0.44646624,74.4681 0.40179566,74.4736 0.36606917,74.4791 0.24993216,74.4845 0.17846915,74.4900 0.098319188,74.4955 0.25015688,74.5010 0.25878897,74.5065 0.13375193,74.5120 0.026702093,74.5174 1.1745723e-005,74.5229 0.089452349,74.5284 0.30371079,74.5339 0.30343133,74.5394 0.098075651,74.5448 0.080381028,74.5503 0.20540547,74.5558 0.3038041,74.5613 0.59855562,74.5668 0.90190226,74.5723 0.9822275,74.5777 0.82127678,74.5832 0.44610265,74.5887 0.3571474,74.5942 0.43747154,74.5997 0.32141986,74.6052 0.4553532,74.6106 0.43745095,74.6161 0.5358516,74.6216 0.49104562,74.6271 0.37494665,74.6326 0.46431282,74.6381 0.41950914,74.6435 0.20522919,74.6490 0.080246463,74.6545 0.10728402,74.6600 0.43771911,74.6655 0.41068858,74.6710 0.25879994,74.6765 0.21417657,74.6820 0.33056241,74.6874 0.47340325,74.6929 0.43739966,74.6984 0.40158796,74.7039 0.36602268,74.7094 0.28577763,74.7149 0.19635959,74.7204 0.098102376,74.7259 0.12506528,74.7313 0.28587779,74.7368 0.48241135,74.7423 0.74130863,74.7478 0.71414977,74.7533 0.56234962,74.7588 0.44629553,74.7643 0.2856721,74.7698 0.32149553,74.7753 0.27666864,74.7808 0.14264096,74.7862 -8.2081569e-005,74.7917 0.062631205,74.7972 0.25901893,74.8027 0.33033368,74.8082 0.28568751,74.8137 0.2857112,74.8192 0.34830436,74.8247 0.39293194,74.8302 0.36620352,74.8357 0.43750373,74.8412 0.28562248,74.8467 0.33024532,74.8522 0.21425381,74.8576 0.31275216,74.8631 0.61612767,74.8686 0.63371885,74.8741 0.49107978,74.8796 0.48215136,74.8851 0.24993621,74.8906 0.32167873,74.8961 0.58043164,74.9016 0.49083766,74.9071 0.18724611,74.9126 0.20532559,74.9181 0.36625752,74.9236 0.37501973,74.9291 0.2588,74.9346 0.23207915,74.9401 0.19648108,74.9456 0.25909328,74.9511 0.50908941,74.9566 0.83047861,74.9621 0.86593682,74.9676 0.56242025,74.9731 0.36614761,74.9786 0.37484342,74.9840 0.21412669,74.9895 0.1608398,74.9950 0.32165313,75.0005 0.42876801,75.0060 0.49103546,75.0115 0.35693437,75.0170 0.2587505,75.0225 0.14277513,75.0280 0.15175514,75.0335 0.11612205,75.0390 0.28570443,75.0445 0.31248659,75.0500 0.42894128,75.0555 0.75918525,75.0610 0.82135814,75.0665 0.59796458,75.0720 0.39317662,75.0775 0.75022995,75.0830 0.57994705,75.0886 0.41932303,75.0941 0.42843136,75.0996 0.40185294,75.1051 0.41086283,75.1106 0.49111739,75.1161 0.31240997,75.1216 0.21416461,75.1271 0.15182424,75.1326 0.29465237,75.1381 0.41075158,75.1436 0.6518544,75.1491 0.42842177,75.1546 0.36609122,75.1601 0.48223367,75.1656 0.60724974,75.1711 0.5803194,75.1766 0.26763904,75.1821 0.16986433,75.1876 0.50943226,75.1931 0.75006574,75.1986 0.57090944,75.2041 0.24972431,75.2096 0.41094661,75.2152 0.7059229,75.2207 1.0358212,75.2262 0.58856714,75.2317 0.1515203,75.2372 0.25913903,75.2427 0.36614546,75.2482 0.35704955,75.2537 0.21421626,75.2592 0.22327591,75.2647 0.30380017,75.2702 0.49121076,75.2757 0.41938311,75.2812 0.18730338,75.2868 0.22339511,75.2923 0.44644094,75.2978 0.41051552,75.3033 0.36609182,75.3088 0.33938906,75.3143 0.29473606,75.3198 0.34828278,75.3253 0.33019662,75.3308 0.133678,75.3363 0.12497544,75.3419 0.34852824,75.3474 0.60742897,75.3529 0.51774228,75.3584 0.40162906,75.3639 0.28555289,75.3694 0.089106552,75.3749 0.02683109,75.3804 0.089342169,75.3860 0.11610639,75.3915 0.22326337,75.3970 0.35736445,75.4025 0.58058852,75.4080 0.50873435,75.4135 0.35691065,75.4190 0.31253105,75.4245 0.3124297,75.4301 0.23224457,75.4356 0.428891,75.4411 0.64303303,75.4466 0.62474728,75.4521 0.25848356,75.4576 0.02670506,75.4632 0.16101854,75.4687 0.53600842,75.4742 0.58918715,75.4797 0.35696054,75.4852 0.41080037,75.4907 0.53561753,75.4963 0.18724252,75.5018 0.16979869,75.5073 0.39302057,75.5128 0.34833524,75.5183 0.49992916,75.5238 0.32114372,75.5294 0.12501138,75.5349 0.23232353,75.5404 0.4288218,75.5459 0.56248939,75.5514 0.34798959,75.5570 0.24098384,75.5625 0.38398188,75.5680 0.61607307,75.5735 0.43729284,75.5790 0.080423363,75.5845 0.20553319,75.5901 0.21414915,75.5956 0.080170207,75.6011 0.044755351,75.6066 0.19651914,75.6122 0.25019115,75.6177 0.53584898,75.6232 0.49092549,75.6287 0.40164453,75.6342 0.28565723,75.6398 0.2679224,75.6453 0.32136011,75.6508 0.23212624,75.6563 0.19666338,75.6619 0.43754905,75.6674 0.50896293,75.6729 0.60720807,75.6784 0.59810215,75.6839 0.65169984,75.6895 0.61593115,75.6950 0.56263149,75.7005 0.58054495,75.7060 0.44654775,75.7116 0.54478818,75.7171 0.55339986,75.7226 0.45530725,75.7281 0.56272334,75.7337 0.65177011,75.7392 0.61592251,75.7447 0.50870484,75.7502 0.30340299,75.7558 0.28570649,75.7613 0.27671534,75.7668 0.17858775,75.7724 0.23226461,75.7779 0.30373025,75.7834 0.43755612,75.7889 0.47313404,75.7945 0.51779521,75.8000 0.33913201,75.8055 0.17847748,75.8110 0.33054161,75.8166 0.67010868,75.8221 1.2680026,75.8276 1.1067225,75.8332 0.61581963,75.8387 0.41980186,75.8442 0.56260782,75.8498 0.48188785,75.8553 0.23208168,75.8608 0.41984221,75.8663 0.46432057,75.8719 0.52671331,75.8774 0.41060016,75.8829 0.25884888,75.8885 0.17865111,75.8940 0.31270781,75.8995 0.53582555,75.9051 0.53561515,75.9106 0.29431605,75.9161 0.06244703,75.9217 0.16981065,75.9272 0.26800618,75.9327 0.36596397,75.9383 0.16949598,75.9438 0.20552425,75.9493 0.29463693,75.9549 0.30355626,75.9604 0.33935288,75.9659 0.41967803,75.9715 0.58049816,75.9770 0.69658047,75.9825 0.54437792,75.9881 0.23202774,75.9936 0.30357724,75.9991 0.25874382,76.0047 0.22314975,76.0102 0.16079363,76.0157 0.25924149,76.0213 0.44653004,76.0268 0.35681698,76.0323 0.10700514,76.0379 0.22354838,76.0434 0.4644548,76.0490 0.38362107,76.0545 0.10686607,76.0600 0.053645913,76.0656 0.15191686,76.0711 0.2856659,76.0766 0.41064692,76.0822 0.45542106,76.0877 0.39289066,76.0933 0.26799095,76.0988 0.50024515,76.1043 0.65185922,76.1099 0.57116425,76.1154 0.21400155,76.1210 0.21431129,76.1265 0.29467753,76.1320 0.23210101,76.1376 0.1607777,76.1431 0.27693325,76.1487 0.36610407,76.1542 0.29453015,76.1597 0.20535408,76.1653 0.32153079,76.1708 0.41972971,76.1764 0.51792866,76.1819 0.64286965,76.1874 0.80362898,76.1930 0.78585094,76.1985 0.85732859,76.2041 0.97340214,76.2096 1.07127,76.2152 0.78552502,76.2207 0.92849988,76.2262 1.133653,76.2318 0.91073453,76.2373 0.77688724,76.2429 0.45512357,76.2484 0.23200865,76.2540 0.12489346,76.2595 0.035737932,76.2651 0.14296925,76.2706 0.16065924,76.2761 0.16963732,76.2817 0.20545176,76.2872 0.2589485,76.2928 0.27675328,76.2983 0.48234776,76.3039 0.60718024,76.3094 0.41064557,76.3150 0.41963705,76.3205 0.41949329,76.3261 0.26778629,76.3316 0.17862895,76.3372 0.33964032,76.3427 0.72349799,76.3483 0.72292173,76.3538 0.41047779,76.3594 0.29467091,76.3649 0.29452878,76.3704 0.21420847,76.3760 0.15171528,76.3815 0.053492207,76.3871 0.080446467,76.3926 0.19658734,76.3982 0.37505168,76.4037 0.34827608,76.4093 0.33938998,76.4148 0.36601996,76.4204 0.33913511,76.4259 0.22306953,76.4315 0.11598227,76.4370 0.10710958,76.4426 0.25933725,76.4482 0.66110319,76.4537 0.5710746,76.4593 0.213985,76.4648 0.37527338,76.4704 0.90198481,76.4759 0.80339718,76.4815 0.37486666,76.4870 0.33026758,76.4926 0.32139966,76.4981 0.42875955,76.5037 0.65181738,76.5092 0.5623979,76.5148 0.36621878,76.5203 0.3838658,76.5259 0.19614132,76.5314 0.17861579,76.5370 0.35733584,76.5426 0.55381078,76.5481 0.79505765,76.5537 1.0000169,76.5592 0.60647213,76.5648 0.079932846,76.5703 0.0001185187,76.5759 0.11623346,76.5814 0.21437706,76.5870 0.21410598,76.5926 0.053554751,76.5981 0.26818293,76.6037 0.50023609,76.6092 0.54449475,76.6148 0.24069788,76.6203 0.10708643,76.6259 0.22340879,76.6315 0.36619639,76.6370 0.37501016,76.6426 0.3839151,76.6481 0.26778787,76.6537 0.25890192,76.6593 0.26780003,76.6648 0.24099852,76.6704 0.30359536,76.6759 0.42873502,76.6815 0.79500431,76.6871 0.96457344,76.6926 0.83015978,76.6982 0.46380287,76.7037 0.14253782,76.7093 0.10721179,76.7149 0.3663334,76.7204 0.45540676,76.7260 0.35705009,76.7315 0.23203735,76.7371 0.10700129,76.7427 0.026726371,76.7482 0.026814679,76.7538 0.098290198,76.7594 0.19652773,76.7649 0.18742239,76.7705 0.080257542,76.7761 0.10732609,76.7816 0.25019318,76.7872 0.26767015,76.7927 0.11596674,76.7983 0.14300299,76.8039 0.29503646,76.8094 0.72346419,76.8150 0.713943,76.8206 0.45510882,76.8261 0.36602965,76.8317 0.2499471,76.8373 0.18740025,76.8428 0.089171968,76.8484 0.053609766,76.8540 0.15187643,76.8595 0.25004694,76.8651 0.26791939,76.8707 0.29456371,76.8762 0.21428801,76.8818 0.35750002,76.8874 0.49996874,76.8929 0.23172234,76.8985 0.053554423,76.9041 0.19651845,76.9096 0.11596781,76.9152 0.026753893,76.9208 0.10727353,76.9263 0.26786157,76.9319 0.15168498,76.9375 0.10717183,76.9430 0.098294094,76.9486 0.16981669,76.9542 0.33955863,76.9598 0.53592253,76.9653 0.64282197,76.9709 0.66945177,76.9765 0.52655202,76.9820 0.37496957,76.9876 0.40194234,76.9932 0.43750459,76.9988 0.39274803,77.0043 0.32133976,77.0099 0.21418837,77.0155 0.22330146,77.0210 0.41963264,77.0266 0.41973585,77.0322 0.58045989,77.0378 0.62505108,77.0433 0.73229808,77.0489 0.78593129,77.0545 1.1704149,77.0601 1.6789104,77.0656 1.3744632,77.0712 0.79382437,77.0768 0.38361555,77.0824 0.52673197,77.0879 0.32124144,77.0935 0.17859757,77.0991 0.17857397,77.1047 0.080279373,77.1102 0.026783405,77.1158 0.080394559,77.1214 0.15176712,77.1270 0.1786958,77.1325 0.22328268,77.1381 0.19635452,77.1437 0.29464218,77.1493 0.30349332,77.1548 0.11597014,77.1604 0.008923186,77.1660 0.0089333197,77.1716 0.026861401,77.1771 0.27722159,77.1827 0.72348738,77.1883 0.65153599,77.1939 0.3481054,77.1995 0.42873573,77.2050 0.54454809,77.2106 0.38378382,77.2162 0.24985884,77.2218 0.13392602,77.2274 0.41992402,77.2329 0.63397062,77.2385 0.56226778,77.2441 0.31236479,77.2497 0.2142605,77.2553 0.080299668,77.2608 0.10728271,77.2664 0.36615399,77.2720 0.75895846,77.2776 0.87501365,77.2832 0.56261307,77.2888 0.50019205,77.2943 0.55360132,77.2999 0.52653056,77.3055 0.22302905,77.3111 0.36618593,77.3167 0.4821609,77.3222 0.52672899,77.3278 0.36605838,77.3334 0.28583297,77.3390 0.47333083,77.3446 0.64280593,77.3502 0.50890768,77.3558 0.41060376,77.3613 0.24098431,77.3669 0.25890133,77.3725 0.21417476,77.3781 0.31270441,77.3837 0.44664332,77.3893 0.38375297,77.3948 0.21410462,77.4004 0.25905427,77.4060 0.33935314,77.4116 0.30348733,77.4172 0.21418545,77.4228 0.16082312,77.4284 0.31267095,77.4340 0.33026546,77.4395 0.24092124,77.4451 0.26767969,77.4507 0.2500014,77.4563 0.33080846,77.4619 0.58077782,77.4675 0.72305328,77.4731 0.54422098,77.4787 0.33027634,77.4842 0.39302522,77.4898 0.383872,77.4954 0.2229934,77.5010 0.13409273,77.5066 0.40223098,77.5122 0.64302891,77.5178 0.5889439,77.5234 0.22270744,77.5290 0.035709064,77.5346 0.18779811,77.5401 0.33938035,77.5457 0.4374992,77.5513 0.53574985,77.5569 0.58024341,77.5625 0.37480357,77.5681 0.21428247,77.5737 0.26788163,77.5793 0.24092872,77.5849 0.10717543,77.5905 0.20567644,77.5961 0.42889938,77.6017 0.49974522,77.6073 0.17817114,77.6129 0.15185717,77.6184 0.27690905,77.6240 0.2588273,77.6296 0.11603955,77.6352 0.25929719,77.6408 0.54483432,77.6464 0.46393806,77.6520 0.14253645,77.6576 0.035675399,77.6632 0.062634371,77.6688 0.24121404,77.6744 0.26774356,77.6800 0.080230467,77.6856 0.053556774,77.6912 0.21444114,77.6968 0.50905436,77.7024 0.50000083,77.7080 0.38416788,77.7136 0.47339734,77.7192 0.46409687,77.7248 0.3659918,77.7304 0.50895375,77.7360 0.4462882,77.7416 0.4200131,77.7472 0.80384171,77.7528 0.6423797,77.7584 0.28545195,77.7640 0.31267977,77.7696 0.5090217,77.7752 0.52659714,77.7808 0.30330107,77.7864 0.18772021,77.7920 0.49142987,77.7976 0.64314836,77.8032 0.80340987,77.8088 0.41916466,77.8144 0.26805463,77.8200 0.47324255,77.8256 0.54438186,77.8312 0.57147181,77.8368 0.44630438,77.8424 0.17859285,77.8480 0.29494116,77.8536 0.42877394,77.8592 0.50874674,77.8648 0.28555247,77.8704 0.30352354,77.8760 0.16055813,77.8816 0.241225,77.8872 0.44671854,77.8928 0.66084874,77.8984 0.54427111,77.9040 0.19617324,77.9096 0.14304559,77.9152 0.25004557,77.9208 0.2231348,77.9264 0.18735789,77.9320 0.062458891,77.9376 0.2326013,77.9432 0.70572472,77.9488 0.7944802,77.9544 0.53544271,77.9601 0.44670585,77.9657 0.78606492,77.9713 0.75859177,77.9769 0.41022024,77.9825 0.14261098,77.9881 0.15181389,77.9937 0.25010657,77.9993 0.25025788,78.0049 0.55386055,78.0105 0.74101877,78.0161 0.73204625,78.0217 0.64274865,78.0273 0.35692209,78.0330 0.32153192,78.0386 0.74136251,78.0442 0.93777686,78.0498 0.86597687,78.0554 0.59810084,78.0610 0.70546103,78.0666 0.62498391,78.0722 0.51774913,78.0778 0.35681462,78.0834 0.25015658,78.0891 0.53614599,78.0947 0.64264649,78.1003 0.38354707,78.1059 0.26781532,78.1115 0.25890785,78.1171 0.25901517,78.1227 0.32136887,78.1283 0.22308056,78.1339 0.34823897,78.1396 0.37512201,78.1452 0.4553794,78.1508 0.45533568,78.1564 0.73226374,78.1620 0.66060215,78.1676 0.33014506,78.1732 0.2141827,78.1789 0.15185115,78.1845 0.16980971,78.1901 0.4465718,78.1957 0.8483426,78.2013 1.0090029,78.2069 0.80358541,78.2125 0.68761915,78.2182 0.65185434,78.2238 0.49984121,78.2294 0.36587709,78.2350 0.24972315,78.2406 0.080248706,78.2462 0.18774641,78.2519 0.59860182,78.2575 0.80357081,78.2631 0.49084827,78.2687 0.42870107,78.2743 0.66986096,78.2799 0.78554553,78.2856 0.50873297,78.2912 0.45537087,78.2968 0.45533705,78.3024 0.41065437,78.3080 0.36623535,78.3137 0.56255108,78.3193 0.44610998,78.3249 0.25893006,78.3305 0.32160476,78.3361 0.33926615,78.3418 0.25870818,78.3474 0.18752362,78.3530 0.3217234,78.3586 0.40161127,78.3642 0.16039969,78.3699 0.080360033,78.3755 0.10723048,78.3811 0.20547502,78.3867 0.25898042,78.3923 0.28565076,78.3980 0.19639039,78.4036 0.21434484,78.4092 0.22306815,78.4148 0.071391255,78.4205 0.26819,78.4261 0.52694064,78.4317 0.49097243,78.4373 0.33914527,78.4429 0.26791364,78.4486 0.37498608,78.4542 0.23201104,78.4598 0.20547119,78.4654 0.29473495,78.4711 0.30344215,78.4767 0.22317578,78.4823 0.34855628,78.4879 0.62516493,78.4936 0.55328435,78.4992 0.40161186,78.5048 0.49114156,78.5104 0.44623831,78.5161 0.10699309,78.5217 0.10724086,78.5273 0.15189061,78.5329 0.25900784,78.5386 0.25887945,78.5442 0.18741463,78.5498 0.16973494,78.5555 0.45560935,78.5611 0.7410472,78.5667 0.50860453,78.5723 0.18743837,78.5780 0.18764316,78.5836 0.20525727,78.5892 0.089163952,78.5949 0.15208881,78.6005 0.5363822,78.6061 0.99154723,78.6117 1.1786163,78.6174 1.0083301,78.6230 0.40105411,78.6286 0.15188582,78.6343 0.45567957,78.6399 0.48195714,78.6455 0.23182537,78.6512 0.22352682,78.6568 0.71471173,78.6624 0.74088603,78.6681 0.43718404,78.6737 0.20515849,78.6793 0.13381217,78.6849 0.13388702,78.6906 0.1250789,78.6962 0.23219652,78.7018 0.19647697,78.7075 0.2589623,78.7131 0.34846425,78.7187 0.54477423,78.7244 0.49995565,78.7300 0.68750042,78.7356 0.57120049,78.7413 0.30332884,78.7469 0.16955017,78.7526 0.33043504,78.7582 0.33932933,78.7638 0.19649133,78.7695 0.23243262,78.7751 0.52703124,78.7807 0.66083568,78.7864 0.67862475,78.7920 0.64286864,78.7976 0.67852193,78.8033 0.58910561,78.8089 0.63414866,78.8145 0.88394564,78.8202 0.52620745,78.8258 0.21404801,78.8315 0.1786702,78.8371 0.18743537,78.8427 0.16084191,78.8484 0.42874798,78.8540 0.47306186,78.8596 0.25885072,78.8653 0.19653182,78.8709 0.27692071,78.8766 0.35722035,78.8822 0.365978,78.8878 0.27662951,78.8935 0.30355862,78.8991 0.28568336,78.9048 0.22322376,78.9104 0.38419667,78.9160 0.7590251,78.9217 0.61576641,78.9273 0.20517793,78.9330 0.13397965,78.9386 0.20525824,78.9442 0.14291079,78.9499 0.32171872,78.9555 0.49114329,78.9612 0.49993151,78.9668 0.35694128,78.9725 0.14282224,78.9781 0.29477715,78.9837 0.35704073,78.9894 0.33033922,78.9950 0.41086408,79.0007 0.51798135,79.0063 0.56263441,79.0120 0.62503564,79.0176 0.50859302,79.0233 0.29467106,79.0289 0.49128512,79.0345 0.37477374,79.0402 0.2230859,79.0458 0.33050612,79.0515 0.50902826,79.0571 0.35693669,79.0628 0.19644526,79.0684 0.68807381,79.0741 1.3398438,79.0797 1.4372078,79.0854 0.8299095,79.0910 0.56227994,79.0966 0.28543523,79.1023 0.1338326,79.1079 0.062574208,79.1136 0.23252885,79.1192 0.55367333,79.1249 0.53561848,79.1305 0.7142967,79.1362 0.55342025,79.1418 0.34805116,79.1475 0.19627778,79.1531 0.080295697,79.1588 0.14287992,79.1644 0.20539679,79.1701 0.23211682,79.1757 0.089258097,79.1814 0.24115741,79.1870 0.33937836,79.1927 0.24108347,79.1983 0.10698427,79.2040 -6.7874571e-005,79.2096 0.1429709,79.2153 0.39287943,79.2209 0.55373198,79.2266 0.60760915,79.2322 0.72322828,79.2379 0.54425693,79.2435 0.41958481,79.2492 0.366191,79.2548 0.40198714,79.2605 0.5357818,79.2661 0.54444087,79.2718 0.47292143,79.2775 0.27659217,79.2831 0.080441169,79.2888 0.17871256,79.2944 0.20531571,79.3001 0.21416178,79.3057 0.24104217,79.3114 0.24128987,79.3170 0.31276029,79.3227 0.41083542,79.3283 0.45530006,79.3340 0.34798118,79.3397 0.18729632,79.3453 0.089234076,79.3510 0.11619116,79.3566 0.32143432,79.3623 0.41072109,79.3679 0.44659305,79.3736 0.41070133,79.3793 0.30340233,79.3849 0.26781678,79.3906 0.29469484,79.3962 0.26786095,79.4019 0.16066837,79.4075 0.11601077,79.4132 0.12506846,79.4189 0.21436383,79.4245 0.276853,79.4302 0.3123579,79.4358 0.10698754,79.4415 0.12504973,79.4472 0.14278592,79.4528 0.16096921,79.4585 0.42888871,79.4641 0.49094954,79.4698 0.41045946,79.4755 0.19641675,79.4811 0.33980057,79.4868 0.70555055,79.4924 0.62476498,79.4981 0.56232393,79.5038 0.35690194,79.5094 0.20528059,79.5151 0.19643143,79.5207 0.2142413,79.5264 0.25001907,79.5321 0.56254655,79.5377 0.79467958,79.5434 0.53574693,79.5491 0.27671698,79.5547 0.13386849,79.5604 0.2054362,79.5660 0.321551,79.5717 0.30350766,79.5774 0.16944587,79.5830 0.1159681,79.5887 0.098283418,79.5944 0.12512444,79.6000 0.21435021,79.6057 0.24105312,79.6114 0.15167229,79.6170 0.10719696,79.6227 0.17856143,79.6284 0.10712087,79.6340 0.19656755,79.6397 0.28578949,79.6454 0.35712585,79.6510 0.3659299,79.6567 0.29471329,79.6624 0.40191102,79.6680 0.46438172,79.6737 0.63405406,79.6794 0.58905506,79.6850 0.33014908,79.6907 0.30363622,79.6964 0.24109671,79.7020 0.16954146,79.7077 0.17861065,79.7134 0.29485437,79.7190 0.39291364,79.7247 0.39275858,79.7304 0.33937004,79.7361 0.44644597,79.7417 0.31227621,79.7474 0.16061504,79.7531 0.089196078,79.7587 0.080545418,79.7644 0.33069903,79.7701 0.42852768,79.7757 0.33901259,79.7814 0.17846803,79.7871 0.25903469,79.7928 0.40191412,79.7984 0.5715313,79.8041 0.56250733,79.8098 0.48208335,79.8155 0.35696846,79.8211 0.17844796,79.8268 0.20563415,79.8325 0.55410731,79.8381 0.88379842,79.8438 0.59771913,79.8495 0.39302066,79.8552 0.59847939,79.8608 0.66945612,79.8665 0.44618076,79.8722 0.31243655,79.8779 0.25887349,79.8835 0.20541212,79.8892 0.36617735,79.8949 0.42861703,79.9006 0.50893509,79.9062 0.50885904,79.9119 0.41053754,79.9176 0.18762551,79.9233 0.3125045,79.9289 0.14263704,79.9346 0.17863525,79.9403 0.18748446,79.9460 0.10702421,79.9517 -4.9342376e-005,79.9573 0.026897088,79.9630 0.08929082,79.9687 0.062516116,79.9744 0.17879997,79.9800 0.43775997,79.9857 0.65169346,79.9914 0.51758844,79.9971 0.33915564,80.0028 0.21442579,80.0084 0.37509134,80.0141 0.24987718,80.0198 0.16964817,80.0255 0.1607019,80.0312 0.24123336,80.0368 0.49123231,80.0425 0.491007,80.0482 0.33912018,80.0539 0.19636926,80.0596 0.24105337,80.0652 0.24998227,80.0709 0.4021427,80.0766 0.74126965,80.0823 0.7408945,80.0880 0.5712027,80.0937 0.27673814,80.0993 0.33952364,80.1050 0.52696681,80.1107 0.54453456,80.1164 0.32097882,80.1221 0.10713,80.1278 0.3754757,80.1334 0.69659549,80.1391 0.7321102,80.1448 0.72315472,80.1505 0.68733549,80.1562 0.49979672,80.1619 0.28556344,80.1675 0.15175883,80.1732 0.20562124,80.1789 0.44676319,80.1846 0.57135063,80.1903 0.3924205,80.1960 0.10692433,80.2017 0.053640239,80.2073 0.12517609,80.2130 0.25902602,80.2187 0.27683124,80.2244 0.31244683,80.2301 0.16939247,80.2358 0.062442336,80.2415 0.17864232,80.2472 0.24102126,80.2528 0.11598561,80.2585 -1.20735e-005,80.2642 1.015822e-005,80.2699 0.026828883,80.2756 0.080341622,80.2813 0.04467386,80.2870 0.15197264,80.2927 0.29492432,80.2984 0.4554812,80.3040 0.44620949,80.3097 0.2675564,80.3154 0.15180317,80.3211 0.26814464,80.3268 0.51822823,80.3325 0.67848092,80.3382 0.35676226,80.3439 0.29482546,80.3496 0.55380791,80.3553 0.60692263,80.3610 0.47302219,80.3667 0.55368608,80.3723 0.64294547,80.3780 0.46406102,80.3837 0.15155835,80.3894 0.19655749,80.3951 0.2768423,80.4008 0.240945,80.4065 0.32150143,80.4122 0.44669762,80.4179 0.49124721,80.4236 0.49105889,80.4293 0.49989209,80.4350 0.41060898,80.4407 0.40172735,80.4464 0.50895661,80.4521 0.46418887,80.4578 0.17840709,80.4634 0.14285472,80.4691 0.19658306,80.4748 0.33949786,80.4805 0.5089559,80.4862 0.50877267,80.4919 0.34816918,80.4976 0.39301166,80.5033 0.36596438,80.5090 0.2320943,80.5147 0.41096994,80.5204 0.57137185,80.5261 0.37486443,80.5318 0.30354026,80.5375 0.36623189,80.5432 0.59841985,80.5489 0.62517506,80.5546 0.70515424,80.5603 0.36569506,80.5660 0.24996328,80.5717 0.18746616,80.5774 0.18752535,80.5831 0.22325578,80.5888 0.39307275,80.5945 0.83049983,80.6002 0.80327672,80.6059 0.33896276,80.6116 0.098186575,80.6173 0.080364242,80.6230 0.035727594,80.6287 0.098264694,80.6344 0.22337343,80.6401 0.61630338,80.6458 0.78583515,80.6515 0.62496853,80.6572 0.33006075,80.6629 0.097963639,80.6686 0.035739068,80.6743 0.17880736,80.6800 0.41088009,80.6857 0.437433,80.6914 0.25879934,80.6971 0.16061094,80.7028 0.1428508,80.7085 0.24110009,80.7143 0.36623237,80.7200 0.49136949,80.7257 0.49087575,80.7314 0.1603408,80.7371 0.10722201,80.7428 0.30384451,80.7485 0.45543355,80.7542 0.37476915,80.7599 0.33029509,80.7656 0.37498417,80.7713 0.16054727,80.7770 0.026768232,80.7827 0.098315999,80.7884 0.18757467,80.7941 0.17852303,80.7998 0.10714138,80.8056 0.23228416,80.8113 0.45565119,80.8170 0.64290869,80.8227 0.49093303,80.8284 0.45537418,80.8341 0.44634682,80.8398 0.38378903,80.8455 0.34815225,80.8512 0.30386296,80.8569 0.51821053,80.8626 0.6338684,80.8684 0.62481165,80.8741 0.64297837,80.8798 1.0361923,80.8855 1.3392184,80.8912 0.83905238,80.8969 0.77695233,80.9026 0.81253242,80.9083 0.71396858,80.9140 0.36551958,80.9197 0.14265297,80.9255 0.12505496,80.9312 0.12504567,80.9369 0.12506218,80.9426 0.14279918,80.9483 0.10712641,80.9540 0.28637999,80.9597 0.89331931,80.9654 0.84779656,80.9712 0.43694904,80.9769 0.097994857,80.9826 0.071435221,80.9883 0.062457688,80.9940 0.044623088,80.9997 0.062496334,81.0054 0.098208964,81.0112 0.12518169,81.0169 0.23233105,81.0226 0.25885737,81.0283 0.22309117,81.0340 0.16080806,81.0397 0.33055195,81.0455 0.37482458,81.0512 0.18740489,81.0569 0.41109487,81.0626 0.91986889,81.0683 0.90158254,81.0740 0.46415946,81.0798 0.40192756,81.0855 0.5626682,81.0912 0.74088037,81.0969 0.53542089,81.1026 0.33029184,81.1083 0.19643898,81.1141 0.1606005,81.1198 0.026609493,81.1255 0.0090385973,81.1312 0.1877346,81.1369 0.30377811,81.1427 0.41072455,81.1484 0.36574197,81.1541 0.080144569,81.1598 0.053684164,81.1655 0.22331618,81.1713 0.33047336,81.1770 0.52679753,81.1827 0.45528278,81.1884 0.33953667,81.1941 0.51815891,81.1999 0.58022547,81.2056 0.39244255,81.2113 0.19625117,81.2170 0.16972718,81.2228 0.19636813,81.2285 0.17857827,81.2342 0.49127531,81.2399 0.80364889,81.2456 0.58917081,81.2514 0.24094181,81.2571 0.12498743,81.2628 0.11602738,81.2685 0.080361828,81.2743 0.16092698,81.2800 0.32162791,81.2857 0.37493691,81.2914 0.31226882,81.2972 0.20524251,81.3029 0.13403484,81.3086 0.31290898,81.3143 0.6789847,81.3201 0.83013219,81.3258 0.54418319,81.3315 0.28548998,81.3372 0.10710205,81.3430 0.098316841,81.3487 0.20561235,81.3544 0.44668141,81.3602 0.50882095,81.3659 0.33900043,81.3716 0.19635962,81.3773 0.37525848,81.3831 0.65206873,81.3888 0.65162885,81.3945 0.35693213,81.4003 0.36626792,81.4060 0.48211092,81.4117 0.27637216,81.4174 0.026621105,81.4232 0.12518889,81.4289 0.30369955,81.4346 0.28558967,81.4404 0.22325303,81.4461 0.29482999,81.4518 0.29456624,81.4576 0.17839587,81.4633 0.15163888,81.4690 0.098313071,81.4747 0.25022379,81.4805 0.37509879,81.4862 0.32129389,81.4919 0.14271626,81.4977 0.11604793,81.5034 0.098307684,81.5091 0.28612575,81.5149 0.60736763,81.5206 0.60683572,81.5263 0.31212845,81.5321 0.17858948,81.5378 0.23215377,81.5435 0.12487854,81.5493 0.22335795,81.5550 0.41970515,81.5607 0.25880104,81.5665 0.12499937,81.5722 0.16074266,81.5779 0.15169379,81.5837 0.080294415,81.5894 0.21440755,81.5951 0.42861763,81.6009 0.38387901,81.6066 0.33938769,81.6124 0.35716102,81.6181 0.16945311,81.6238 0.080509707,81.6296 0.25906748,81.6353 0.2409551,81.6410 0.30348852,81.6468 0.26790068,81.6525 0.29463252,81.6583 0.19642259,81.6640 0.51803458,81.6697 0.70529574,81.6755 0.4462437,81.6812 0.23215537,81.6869 0.26813927,81.6927 0.43774921,81.6984 0.44629583,81.7042 0.27655926,81.7099 0.16945779,81.7156 0.053491138,81.7214 0.089388981,81.7271 0.276914,81.7329 0.43759128,81.7386 0.47316843,81.7443 0.41063496,81.7501 0.27665734,81.7558 0.14284934,81.7616 0.25924796,81.7673 0.47327584,81.7730 0.33910245,81.7788 0.36601642,81.7845 0.4017168,81.7903 0.33052465,81.7960 0.41980425,81.8018 0.4910087,81.8075 0.45546344,81.8132 0.52689308,81.8190 0.56238711,81.8247 0.49096897,81.8305 0.4909783,81.8362 0.40169808,81.8420 0.35719371,81.8477 0.41972166,81.8535 0.38384962,81.8592 0.20517786,81.8649 0.1699277,81.8707 0.51821339,81.8764 0.56234109,81.8822 0.39266166,81.8879 0.32145405,81.8937 0.41083553,81.8994 0.41942993,81.9052 0.19618548,81.9109 0.17857675,81.9167 0.36612347,81.9224 0.46427327,81.9282 0.32151484,81.9339 0.32160258,81.9396 0.39278218,81.9454 0.30334023,81.9511 0.080247596,81.9569 0.053639285,81.9626 0.14296158,81.9684 0.20544185,81.9741 0.19631051,81.9799 0.17848454,81.9856 0.37515256,81.9914 0.51788265,81.9971 0.40197387,82.0029 0.6073795,82.0086 0.65161103,82.0144 0.41937751,82.0201 0.22305147,82.0259 0.12494656,82.0316 0.035760392,82.0374 0.1162114,82.0431 0.25014523,82.0489 0.32131043,82.0546 0.098013416,82.0604 0.071452186,82.0661 0.15184753,82.0719 0.16066954,82.0777 0.062582903,82.0834 0.32155719,82.0892 0.59829795,82.0949 0.73215336,82.1007 0.57127798,82.1064 0.35717112,82.1122 0.29465747,82.1179 0.16067593,82.1237 0.14275713,82.1294 0.062498588,82.1352 0.19671325,82.1409 0.4554984,82.1467 0.47312245,82.1525 0.37510458,82.1582 0.46431586,82.1640 0.31211233,82.1697 0.053362735,82.1755 0.026829123,82.1812 0.14283322,82.1870 0.25006682,82.1927 0.39315775,82.1985 0.48228806,82.2043 0.43731466,82.2100 0.2587989,82.2158 0.15173519,82.2215 0.098164029,82.2273 0.14300944,82.2330 0.38419226,82.2388 0.55357754,82.2446 0.37475148,82.2503 0.19625406,82.2561 0.1517843,82.2618 0.21423836,82.2676 0.20534636,82.2734 0.25013673,82.2791 0.16967884,82.2849 0.15169358,82.2906 0.1517432,82.2964 0.23214677,82.3022 0.23224796,82.3079 0.27695712,82.3137 0.26778907,82.3194 0.16058092,82.3252 0.098114081,82.3310 0.11634182,82.3367 0.48262909,82.3425 0.75885588,82.3482 0.72291011,82.3540 0.58027989,82.3598 0.52730441,82.3655 0.83057493,82.3713 0.60663635,82.3771 0.33909202,82.3828 0.32142952,82.3886 0.31245658,82.3943 0.28579634,82.4001 0.33032617,82.4059 0.24079654,82.4116 0.062316693,82.4174 0.0090415869,82.4232 0.14302771,82.4289 0.22318807,82.4347 0.19636913,82.4405 0.2143452,82.4462 0.29493007,82.4520 0.49123141,82.4578 0.40152845,82.4635 0.1872436,82.4693 0.14297119,82.4751 0.47334936,82.4808 0.74110067,82.4866 0.7857269,82.4924 0.4551799,82.4981 0.20522238,82.5039 0.1698163,82.5097 0.33956131,82.5154 0.42855939,82.5212 0.34795591,82.5270 0.169425,82.5327 0.053537015,82.5385 0.089390241,82.5443 0.15174243,82.5500 0.053469829,82.5558 0.18756904,82.5616 0.35725084,82.5673 0.46459264,82.5731 0.75917912,82.5789 0.91964227,82.5847 0.75869894,82.5904 0.4193283,82.5962 0.24114513,82.6020 0.45567423,82.6077 0.59832937,82.6135 0.51770526,82.6193 0.47332856,82.6251 0.66979063,82.6308 0.60681587,82.6366 0.30320749,82.6424 0.098156676,82.6481 0.23230128,82.6539 0.35720474,82.6597 0.20521699,82.6655 0.053408325,82.6712 0.0090045901,82.6770 0.15188988,82.6828 0.16961709,82.6886 0.16981146,82.6943 0.28583843,82.7001 0.29467893,82.7059 0.31238586,82.7117 0.21418886,82.7174 0.29476744,82.7232 0.33030456,82.7290 0.29482195,82.7348 0.48227331,82.7405 0.37473989,82.7463 0.26775748,82.7521 0.46420401,82.7579 0.37495908,82.7636 0.48225453,82.7694 0.44634202,82.7752 0.33942959,82.7810 0.50042486,82.7867 0.73236173,82.7925 0.88388216,82.7983 0.70508212,82.8041 0.46400493,82.8099 0.34813425,82.8156 0.38400534,82.8214 0.39284843,82.8272 0.35716686,82.8330 0.41085654,82.8387 0.42845097,82.8445 0.24082853,82.8503 0.12493575,82.8561 0.089283958,82.8619 0.20574424,82.8676 0.59837109,82.8734 0.47292992,82.8792 0.23199569,82.8850 0.13383725,82.8908 0.12510465,82.8966 0.21432473,82.9023 0.18736744,82.9081 0.12492783,82.9139 0.25001106,82.9197 0.35716823,82.9255 0.32157633,82.9312 0.33936772,82.9370 0.32159877,82.9428 0.5450688,82.9486 0.78555197,82.9544 0.49064714,82.9602 0.20518501,82.9659 0.16078651,82.9717 0.36625186,82.9775 0.4464063,82.9833 0.51770663,82.9891 0.57126009,82.9949 0.48213843,83.0006 0.33050752,83.0064 0.25902283,83.0122 0.17839563,83.0180 0.035560738,83.0238 0.026791824,83.0296 -3.1001632e-006,83.0354 0.026838761,83.0411 0.10720341,83.0469 0.38399664,83.0527 0.5624975,83.0585 0.58040965,83.0643 0.63453513,83.0701 1.2415975,83.0759 1.2497352,83.0817 0.87458742,83.0874 0.46396846,83.0932 0.23205017,83.0990 0.33956575,83.1048 0.50902635,83.1106 0.38352743,83.1164 0.071191497,83.1222 0.10721332,83.1280 0.2142916,83.1337 0.29464889,83.1395 0.26794189,83.1453 0.33078384,83.1511 0.60743558,83.1569 0.57114685,83.1627 0.33001456,83.1685 0.24999745,83.1743 0.44686273,83.1801 0.72354931,83.1859 0.64259571,83.1917 0.3387312,83.1974 0.053426452,83.2032 0.16092487,83.2090 0.25900742,83.2148 0.2409699,83.2206 0.18748669,83.2264 0.31259057,83.2322 0.25881848,83.2380 0.12493183,83.2438 0.16969477,83.2496 0.25892538,83.2554 0.20521875,83.2612 0.035622809,83.2670 7.4435402e-006,83.2728 0.026843932,83.2785 0.12507634,83.2843 0.26806453,83.2901 0.48246261,83.2959 0.56270778,83.3017 0.65159041,83.3075 0.46393493,83.3133 0.35710189,83.3191 0.24104843,83.3249 0.1606088,83.3307 0.17859919,83.3365 0.31274477,83.3423 0.41979823,83.3481 0.39270303,83.3539 0.55363733,83.3597 0.84848541,83.3655 0.8484689,83.3713 0.86614239,83.3771 0.67817038,83.3829 0.37474182,83.3887 0.41082755,83.3945 0.52686608,83.4003 0.51781625,83.4061 0.45521358,83.4119 0.25868192,83.4177 0.080243587,83.4235 0.13408004,83.4293 0.3216359,83.4351 0.38401216,83.4409 0.32119867,83.4467 0.098026596,83.4525 0.08034265,83.4583 0.10728536,83.4641 0.38422772,83.4699 0.49098533,83.4757 0.28537986,83.4815 0.06239203,83.4873 0.089399569,83.4931 0.21441893,83.4989 0.26783958,83.5047 0.16079244,83.5105 0.29480848,83.5163 0.40185615,83.5221 0.52662671,83.5279 0.25865552,83.5337 0.15196881,83.5395 0.25899655,83.5453 0.15154107,83.5511 0.05353919,83.5569 0.098330431,83.5627 0.18756066,83.5685 0.25004539,83.5743 0.33047709,83.5801 0.36621991,83.5859 0.3659614,83.5917 0.24980065,83.5976 0.35725245,83.6034 0.42855114,83.6092 0.24988589,83.6150 0.29479054,83.6208 0.51795381,83.6266 0.49985999,83.6324 0.30339274,83.6382 0.24105002,83.6440 0.21430668,83.6498 0.12490646,83.6556 0.053521696,83.6614 0.12502663,83.6672 0.11604092,83.6730 0.053556357,83.6789 0.15183978,83.6847 0.28591722,83.6905 0.43768689,83.6963 0.40184385,83.7021 0.41075307,83.7079 0.56234753,83.7137 0.44614643,83.7195 0.14274134,83.7253 0.026894214,83.7311 0.11605232,83.7369 0.062551208,83.7428 0.30391955,83.7486 0.47318393,83.7544 0.24980465,83.7602 0.2320262,83.7660 0.1516742,83.7718 0.098139055,83.7776 0.1076212,83.7834 0.68838817,83.7892 1.2053698,83.7951 1.2405131,83.8009 0.80317408,83.8067 0.41070324,83.8125 0.4823415,83.8183 0.64289337,83.8241 0.4909654,83.8299 0.33916542,83.8358 0.28565305,83.8416 0.27675459,83.8474 0.28580114,83.8532 0.35719103,83.8590 0.33923095,83.8648 0.33029506,83.8706 0.26784024,83.8765 0.25878495,83.8823 0.11608157,83.8881 0.24130519,83.8939 0.35716653,83.8997 0.39288661,83.9055 0.67853135,83.9114 0.642676,83.9172 0.23206399,83.9230 0.15193407,83.9288 0.29479066,83.9346 0.34829515,83.9404 0.357059,83.9463 0.20508972,83.9521 0.11617304,83.9579 0.37516642,83.9637 0.32128468,83.9695 0.21429484,83.9753 0.39317894,83.9812 0.69661576,83.9870 0.70523584,83.9928 0.55333292,83.9986 0.26757914,84.0044 0.16966391,84.0103 0.38413402,84.0161 0.53576744,84.0219 0.46445537,84.0277 0.59820217,84.0335 0.41928703,84.0394 0.17841625,84.0452 0.089282341,84.0510 0.14287005,84.0568 0.29475993,84.0626 0.48246238,84.0685 0.67003161,84.0743 0.72323024,84.0801 0.57110757,84.0859 0.49998838,84.0918 1.019141,84.0976 2.0992486,84.1034 2.0262733,84.1092 1.3561791,84.1151 0.68672228,84.1209 0.33884713,84.1267 0.22302021,84.1325 0.1966102,84.1383 0.3933498,84.1442 0.66100645,84.1500 0.58892578,84.1558 0.27636153,84.1616 0.16949545,84.1675 0.15181538,84.1733 0.30380437,84.1791 0.50021178,84.1850 0.50886476,84.1908 0.38372275,84.1966 0.33929691,84.2024 0.39308625,84.2083 0.50910676,84.2141 0.46413136,84.2199 0.32996863,84.2257 0.21418421,84.2316 0.35722658,84.2374 0.29460818,84.2432 0.16077612,84.2490 0.25001889,84.2549 0.33027539,84.2607 0.39298949,84.2665 0.4376432,84.2724 0.47325334,84.2782 0.49111605,84.2840 0.38395962,84.2899 0.42851993,84.2957 0.34809875,84.3015 0.28561199,84.3073 0.16948207,84.3132 0.062447123,84.3190 0.080344193,84.3248 0.03579748,84.3307 0.23252341,84.3365 0.58046728,84.3423 0.58024752,84.3482 0.48205999,84.3540 0.36603299,84.3598 0.45553252,84.3657 0.4820385,84.3715 0.23183368,84.3773 0.053530607,84.3832 0.11634022,84.3890 0.32161498,84.3948 0.35709065,84.4007 0.4018105,84.4065 0.41947746,84.4123 0.18730642,84.4182 0.18750225,84.4240 0.19646959,84.4298 0.25909707,84.4357 0.33027649,84.4415 0.14271431,84.4473 0.26782236,84.4532 0.27675614,84.4590 0.20544796,84.4648 0.19652608,84.4707 0.26792568,84.4765 0.29472953,84.4823 0.33929148,84.4882 0.24983384,84.4940 0.16074479,84.4998 0.29486266,84.5057 0.49103525,84.5115 0.392629,84.5174 0.23213342,84.5232 0.28599241,84.5290 0.50924504,84.5349 0.76814276,84.5407 0.90148526,84.5466 0.48194322,84.5524 0.58982611,84.5582 0.86611187,84.5641 0.69587624,84.5699 0.41933459,84.5757 0.39287883,84.5816 0.36599287,84.5874 0.22315113,84.5933 0.33039308,84.5991 0.366018,84.6049 0.27678084,84.6108 0.25002041,84.6166 0.1873778,84.6225 0.035625137,84.6283 0.017949756,84.6342 0.12522113,84.6400 0.30363962,84.6458 0.2319106,84.6517 0.22319999,84.6575 0.43782741,84.6634 0.51799506,84.6692 0.39274484,84.6750 0.33047697,84.6809 0.42851159,84.6867 0.27650449,84.6926 0.19632952,84.6984 0.25899389,84.7043 0.47335556,84.7101 0.45528105,84.7160 0.34813824,84.7218 0.36612409,84.7276 0.33930764,84.7335 0.26796183,84.7393 0.38400552,84.7452 0.33016399,84.7510 0.12482904,84.7569 0.080300152,84.7627 0.035692919,84.7686 0.035770942,84.7744 0.17871703,84.7803 0.35729197,84.7861 0.44644117,84.7919 0.4551661,84.7978 0.30338269,84.8036 0.22323103,84.8095 0.33059484,84.8153 0.52718443,84.8212 0.63408679,84.8270 0.60701019,84.8329 0.41947478,84.8387 0.31237802,84.8446 0.33927462,84.8504 0.36593184,84.8563 0.26767844,84.8621 0.31246161,84.8680 0.20535626,84.8738 0.080420688,84.8797 0.11608966,84.8855 0.1607399,84.8914 0.18753573,84.8972 0.17848341,84.9031 0.28563783,84.9089 0.41083044,84.9148 0.31270036,84.9206 0.33048329,84.9265 0.41975242,84.9323 0.50015897,84.9382 0.65193903,84.9440 0.77664906,84.9499 0.59800702,84.9557 0.40178838,84.9616 0.33926481,84.9674 0.30334762,84.9733 0.24108335,84.9792 0.48266771,84.9850 0.88443792,84.9909 0.98175943,84.9967 0.45468679,85.0026 0.24089445,85.0084 0.089213058,85.0143 0.035763681,85.0201 0.18798788,85.0260 0.634431,85.0318 0.8390398,85.0377 0.5888685,85.0436 0.31242472,85.0494 0.35704586,85.0553 0.28570166,85.0611 0.35736397,85.0670 0.36601299,85.0728 0.26766604,85.0787 0.22315891,85.0845 0.28582051,85.0904 0.41987458,85.0963 0.60723895,85.1021 0.65166485,85.1080 0.44628692,85.1138 0.33938697,85.1197 0.39299512,85.1256 0.52679467,85.1314 0.53575146,85.1373 0.63388461,85.1431 0.58925688,85.1490 0.48209772,85.1548 0.34803924,85.1607 0.22313511,85.1666 0.25013006,85.1724 0.36621943,85.1783 0.44640404,85.1841 0.47325248,85.1900 0.52704632,85.1959 0.57137448,85.2017 0.38360861,85.2076 0.22298971,85.2135 0.089110874,85.2193 0.14291142,85.2252 0.23231128,85.2310 0.21431024,85.2369 0.21416436,85.2428 0.13388576,85.2486 0.20536113,85.2545 0.38409719,85.2603 0.64316165,85.2662 0.68764609,85.2721 0.54457659,85.2779 0.4461163,85.2838 0.21409364,85.2897 0.16980766,85.2955 0.29491207,85.3014 0.43763366,85.3073 0.46421796,85.3131 0.38371366,85.3190 0.2678538,85.3249 0.42897615,85.3307 0.76813757,85.3366 0.74065673,85.3425 0.36558104,85.3483 0.30365518,85.3542 0.50905639,85.3601 0.37495345,85.3659 0.24096051,85.3718 0.22326398,85.3777 0.29460362,85.3835 0.24094142,85.3894 0.36659452,85.3953 0.81305552,85.4011 0.8391999,85.4070 0.77648973,85.4129 0.69623172,85.4187 0.50859833,85.4246 0.097921051,85.4305 0.0089171082,85.4363 0.026798651,85.4422 0.035774507,85.4481 0.23226611,85.4539 0.4018552,85.4598 0.34813681,85.4657 0.25020772,85.4716 0.58071578,85.4774 0.7141434,85.4833 0.47289795,85.4892 0.36624795,85.4950 0.54497719,85.5009 0.54444927,85.5068 0.44635183,85.5127 0.70596057,85.5185 1.1609093,85.5244 1.0888128,85.5303 0.70518428,85.5361 0.56234443,85.5420 0.47297874,85.5479 0.49993819,85.5538 0.40189892,85.5596 0.34825376,85.5655 0.21417129,85.5714 0.1964056,85.5773 0.17856595,85.5831 0.15169844,85.5890 0.05345672,85.5949 0.035743352,85.6007 0.089446418,85.6066 0.17854241,85.6125 0.16094388,85.6184 0.50924867,85.6243 0.52666414,85.6301 0.44640416,85.6360 0.44621834,85.6419 0.22296189,85.6478 0.14280979,85.6536 0.089288644,85.6595 0.14304659,85.6654 0.25890961,85.6713 0.1695476,85.6771 0.22334611,85.6830 0.26780781,85.6889 0.12482304,85.6948 0.035638917,85.7007 0.12509885,85.7065 0.41985652,85.7124 0.64302349,85.7183 0.74117869,85.7242 0.73204428,85.7300 0.37471399,85.7359 0.13380496,85.7418 0.098234519,85.7477 0.089231394,85.7536 0.11610412,85.7594 0.23239151,85.7653 0.42872971,85.7712 0.47325185,85.7771 0.48219296,85.7830 0.45516515,85.7888 0.29445523,85.7947 0.25890249,85.8006 0.18741457,85.8065 0.1071346,85.8124 0.08037506,85.8183 0.080409132,85.8241 0.16977189,85.8300 0.22313534,85.8359 0.080196239,85.8418 0.053635519,85.8477 0.16983114,85.8536 0.40227899,85.8594 0.69637054,85.8653 0.36556345,85.8712 0.35722938,85.8771 0.50020522,85.8830 0.50880677,85.8889 0.26768962,85.8947 0.37500986,85.9006 0.36601526,85.9065 0.27673835,85.9124 0.37502855,85.9183 0.34848002,85.9242 0.48259971,85.9301 0.68760026,85.9359 0.56198233,85.9418 0.16936515,85.9477 0.21450497,85.9536 0.32149988,85.9595 0.2586278,85.9654 0.15202484,85.9713 0.5719322,85.9772 0.63375896,85.9830 0.49073997,85.9889 0.43737045,85.9948 0.46434876,86.0007 0.41063553,86.0066 0.27668652,86.0125 0.25895357,86.0184 0.24116376,86.0243 0.28596663,86.0301 0.45530459,86.0360 0.24081089,86.0419 0.23214808,86.0478 0.33039767,86.0537 0.35744625,86.0596 0.5090785,86.0655 0.49986091,86.0714 0.4909479,86.0773 0.40172607,86.0832 0.46432963,86.0891 0.32122064,86.0949 0.080141269,86.1008 0.026745396,86.1067 0.1790528,86.1126 0.75088209,86.1185 1.0804192,86.1244 0.78510672,86.1303 0.42813054,86.1362 0.21401282,86.1421 0.11598326,86.1480 0.062526897,86.1539 0.026825208,86.1598 0.17863537,86.1657 0.24108659,86.1716 0.20530792,86.1775 0.23236176,86.1833 0.60766751,86.1892 0.88418978,86.1951 0.81238568,86.2010 0.7588557,86.2069 0.82147115,86.2128 0.80323893,86.2187 0.48174509,86.2246 0.33031958,86.2305 0.25906557,86.2364 0.3125619,86.2423 0.36609668,86.2482 0.48240209,86.2541 0.67901939,86.2600 0.96411628,86.2659 0.63328063,86.2718 0.20511754,86.2777 0.10720203,86.2836 0.30379671,86.2895 0.39287779,86.2954 0.21399646,86.3013 0.035698615,86.3072 0.24137124,86.3131 0.41969463,86.3190 0.32132864,86.3249 0.24107422,86.3308 0.28578469,86.3367 0.33041009,86.3426 0.30348009,86.3485 0.28576913,86.3544 0.44668913,86.3603 0.4998689,86.3662 0.24966086,86.3721 0.214458,86.3780 0.5449295,86.3839 0.58926767,86.3898 0.52641267,86.3957 0.26765472,86.4016 0.30368289,86.4075 0.1695817,86.4134 0.089249469,86.4193 0.25895625,86.4252 0.3214843,86.4311 0.40202197,86.4370 0.47328216,86.4429 0.2764743,86.4488 0.080294028,86.4547 0.19683489,86.4606 0.44656998,86.4665 0.38365301,86.4724 0.21405426,86.4783 0.080300167,86.4842 0.080488577,86.4901 0.22338906,86.4961 0.29464838,86.5020 0.20522793,86.5079 0.17861035,86.5138 0.33047384,86.5197 0.5178771,86.5256 0.47304925,86.5315 0.19626014,86.5374 0.071421184,86.5433 0.16073726,86.5492 0.20536113,86.5551 0.14283292,86.5610 0.062532775,86.5669 0.12505892,86.5728 0.12493227,86.5787 0.080366082,86.5847 0.22344504,86.5906 0.50040311,86.5965 0.73230064,86.6024 0.6157757,86.6083 0.36608151,86.6142 0.45542714,86.6201 0.3568089,86.6260 0.14256252,86.6319 0.071515642,86.6378 0.30386785,86.6438 0.46447271,86.6497 0.4374139,86.6556 0.33904809,86.6615 0.32138023,86.6674 0.3840895,86.6733 0.49116468,86.6792 0.46419451,86.6851 0.40183336,86.6910 0.48220038,86.6970 0.45522934,86.7029 0.36596805,86.7088 0.52683097,86.7147 0.60719079,86.7206 0.39279786,86.7265 0.3572832,86.7324 0.63407499,86.7383 0.60703242,86.7443 0.47303152,86.7502 0.24984811,86.7561 0.27697697,86.7620 0.47338706,86.7679 0.39274266,86.7738 0.34820727,86.7797 0.42859921,86.7857 0.38373441,86.7916 0.24980345,86.7975 0.2857492,86.8034 0.48217455,86.8093 0.27682117,86.8152 0.18759775,86.8212 0.17857505,86.8271 0.15173016,86.8330 0.12495858,86.8389 0.089223541,86.8448 0.23242769,86.8507 0.53598076,86.8567 0.48199296,86.8626 0.39284116,86.8685 0.55360353,86.8744 0.56234974,86.8803 0.32119152,86.8863 0.062434435,86.8922 0.17887135,86.8981 0.45565382,86.9040 0.62542725,86.9099 0.97354609,86.9158 0.9729749,86.9218 0.62436008,86.9277 0.16921647,86.9336 0.1698318,86.9395 0.39300251,86.9455 0.32127523,86.9514 0.14272279,86.9573 0.22371884,86.9632 0.77743614,86.9691 0.96407306,86.9751 0.58869165,86.9810 0.24079967,86.9869 0.20535135,86.9928 0.17858303,86.9987 0.16956803,87.0047 0.23203769,87.0106 0.21433154,87.0165 0.14288756,87.0224 0.12518319,87.0284 0.3933951,87.0343 0.75014704,87.0402 0.62460297,87.0461 0.32104474,87.0521 0.22345509,87.0580 0.73287839,87.0639 1.2414626,87.0698 1.3569705,87.0758 1.2406875,87.0817 0.81211698,87.0876 0.41938177,87.0935 0.28569418,87.0995 0.26782277,87.1054 0.23209406,87.1113 0.36652252,87.1172 0.76817948,87.1232 0.65128696,87.1291 0.27638406,87.1350 0.13388626,87.1409 0.080287293,87.1469 0.053531449,87.1528 0.026784016,87.1587 0.026826171,87.1647 0.089350894,87.1706 0.16098294,87.1765 0.41111127,87.1824 0.62508881,87.1884 0.57106489,87.1943 0.2765494,87.2002 0.23214795,87.2062 0.19637458,87.2121 0.25004274,87.2180 0.33046928,87.2240 0.48250437,87.2299 0.74121684,87.2358 0.59791178,87.2417 0.31212959,87.2477 0.14288203,87.2536 0.34839377,87.2595 0.3211937,87.2655 0.071307316,87.2714 0.11626816,87.2773 0.23221663,87.2833 0.21419787,87.2892 0.20532154,87.2951 0.16961496,87.3011 0.14299403,87.3070 0.28593954,87.3129 0.3212764,87.3189 0.16941538,87.3248 0.15178888,87.3307 0.29479933,87.3367 0.50003707,87.3426 0.35695335,87.3485 0.098137185,87.3545 0.089289479,87.3604 0.2323965,87.3663 0.50930738,87.3723 0.68758357,87.3782 0.66069394,87.3841 0.70527756,87.3901 0.5264262,87.3960 0.19614647,87.4020 0.08935257,87.4079 0.17864767,87.4138 0.28562787,87.4198 0.33026263,87.4257 0.21427311,87.4316 0.062529422,87.4376 0.10731016,87.4435 0.2322686,87.4494 0.21411423,87.4554 0.13395675,87.4613 0.3216269,87.4673 0.39289293,87.4732 0.35711369,87.4791 0.28569144,87.4851 0.34834343,87.4910 0.40183482,87.4970 0.3479746,87.5029 0.29473987,87.5088 0.63424003,87.5148 0.74109316,87.5207 0.64300168,87.5267 0.64290965,87.5326 0.53534138,87.5385 0.28531447,87.5445 0.285721,87.5504 0.39296076,87.5564 0.26774746,87.5623 0.080252603,87.5682 0.044589076,87.5742 0.10719055,87.5801 0.24114306,87.5861 0.2141995,87.5920 0.098213837,87.5980 0.09837611,87.6039 0.16067697,87.6098 0.062376056,87.6158 0.02673631,87.6217 1.5170122e-005,87.6277 0.080587067,87.6336 0.23228447,87.6396 0.24101475,87.6455 0.22322227,87.6515 0.31268957,87.6574 0.44648179,87.6633 0.36601278,87.6693 0.36610404,87.6752 0.38379738,87.6812 0.29448646,87.6871 0.19636147,87.6931 0.10705619,87.6990 0.107231,87.7050 0.42892891,87.7109 0.74133253,87.7169 0.68730503,87.7228 0.39278105,87.7288 0.50013655,87.7347 0.51773745,87.7407 0.42845601,87.7466 0.41967085,87.7525 0.49106315,87.7585 0.41950989,87.7644 0.28554139,87.7704 0.11604738,87.7763 0.15190151,87.7823 0.17845659,87.7882 0.035560362,87.7942 3.456905e-006,87.8001 -2.6539024e-006,87.8061 7.1590916e-006,87.8120 0.11624455,87.8180 0.45553797,87.8239 0.52683413,87.8299 0.34813824,87.8358 0.16945831,87.8418 0.080339447,87.8477 0.15188345,87.8537 0.1874868,87.8596 0.21443059,87.8656 0.3750782,87.8716 0.34825945,87.8775 0.42875025,87.8835 0.5090149,87.8894 0.64267647,87.8954 0.48203823,87.9013 0.3838329,87.9073 0.2142864,87.9132 0.45551211,87.9192 0.44633049,87.9251 0.42871577,87.9311 0.66985959,87.9370 0.73219013,87.9430 0.57133073,87.9489 0.42828026,87.9549 0.2320137,87.9609 0.24109387,87.9668 0.18739416,87.9728 0.20532285,87.9787 0.40181205,87.9847 0.3840405,87.9906 0.46440396,87.9966 0.34800273,88.0026 0.16953148,88.0085 0.23226574,88.0145 0.41978693,88.0204 0.52689976,88.0264 0.37485772,88.0323 0.19637237,88.0383 0.2231946,88.0443 0.15163882,88.0502 0.05343597,88.0562 0.0090099666,88.0621 0.30395493,88.0681 0.60732591,88.0740 0.49972796,88.0800 0.14245769,88.0860 0.10764491,88.0919 0.78651804,88.0979 0.99972689,88.1038 0.5439657,88.1098 0.15159595,88.1158 0.17878725,88.1217 0.33942932,88.1277 0.34811029,88.1336 0.24083281,88.1396 0.1962855,88.1456 0.09820541,88.1515 0.053644061,88.1575 0.098358378,88.1635 0.21448432,88.1694 0.39294356,88.1754 0.41951257,88.1813 0.392663,88.1873 0.35704011,88.1933 0.18772736,88.1992 0.31268314,88.2052 0.32127208,88.2112 0.34838602,88.2171 0.66983473,88.2231 0.72318375,88.2291 0.83920556,88.2350 0.63373518,88.2410 0.38388398,88.2469 0.2767069,88.2529 0.14272831,88.2589 0.12498165,88.2648 0.12496786,88.2708 0.053490099,88.2768 -3.4187335e-005,88.2827 3.4512399e-005,88.2887 0.12506057,88.2947 0.25018027,88.3006 0.31262612,88.3066 0.32132822,88.3126 0.24985103,88.3185 0.16965282,88.3245 0.17857556,88.3305 0.10711151,88.3364 0.17866471,88.3424 0.41102967,88.3484 0.72390181,88.3543 1.0002155,88.3603 0.73136151,88.3663 0.17798463,88.3723 0.098351732,88.3782 0.24115023,88.3842 0.23217475,88.3902 0.29479986,88.3961 0.49136701,88.4021 0.80374807,88.4081 0.69614661,88.4140 0.35694534,88.4200 0.33928898,88.4260 0.30344555,88.4320 0.19631,88.4379 0.18755312,88.4439 0.36620912,88.4499 0.50882357,88.4558 0.36591864,88.4618 0.33928707,88.4678 0.31246972,88.4738 0.1874533,88.4797 0.035665777,88.4857 0.089422368,88.4917 0.30374345,88.4977 0.28571796,88.5036 0.19634858,88.5096 0.13380504,88.5156 0.14278755,88.5215 0.15181364,88.5275 0.16082118,88.5335 0.36619657,88.5395 0.4195852,88.5454 0.26790303,88.5514 0.28585577,88.5574 0.38429675,88.5634 0.67889363,88.5693 0.62459373,88.5753 0.31206331,88.5813 0.2140943,88.5873 0.11600204,88.5933 0.10715162,88.5992 0.1518117,88.6052 0.25912818,88.6112 0.32162967,88.6172 0.33914,88.6231 0.22311477,88.6291 0.29474208,88.6351 0.34836164,88.6411 0.4464817,88.6471 0.36597016,88.6530 0.41064256,88.6590 0.36597207,88.6650 0.31268159,88.6710 0.45551088,88.6769 0.40156788,88.6829 0.2231421,88.6889 0.3305082,88.6949 0.56249958,88.7009 0.43723041,88.7068 0.11591851,88.7128 0.18765335,88.7188 0.40186661,88.7248 0.35710743,88.7308 0.29477787,88.7368 0.3570604,88.7427 0.22323656,88.7487 0.44684163,88.7547 0.52666938,88.7607 0.2853995,88.7667 0.36620456,88.7726 0.6072377,88.7786 0.61591208,88.7846 0.40174237,88.7906 0.25898439,88.7966 0.26784909,88.8026 0.30358362,88.8085 0.31256387,88.8145 0.39306024,88.8205 0.652134,88.8265 0.88405317,88.8325 0.85687238,88.8385 0.588943,88.8445 0.27648112,88.8504 0.05339288,88.8564 0.0088989409,88.8624 4.2272033e-005,88.8684 0.089547917,88.8744 0.35737804,88.8804 0.57151884,88.8864 0.69648832,88.8923 0.66981918,88.8983 0.67864406,88.9043 0.49952558,88.9103 0.21410044,88.9163 0.33929539,88.9223 0.22313751,88.9283 0.26808801,88.9343 0.39275479,88.9402 0.32132,88.9462 0.38407734,88.9522 0.33050793,88.9582 0.37499207,88.9642 0.35720628,88.9702 0.50009233,88.9762 0.3657195,88.9822 0.10693634,88.9882 0.14305465,88.9941 0.2678923,89.0001 0.21427865,89.0061 0.26794884,89.0121 0.35748121,89.0181 0.65187818,89.0241 0.463833,89.0301 0.21402797,89.0361 0.23209383,89.0421 0.30368766,89.0481 0.3127704,89.0541 0.47361225,89.0601 0.92018789,89.0660 1.3935184,89.0720 2.4847283,89.0780 5.7532578,89.0840 7.0795846,89.0900 4.4067335,89.0960 1.3909632,89.1020 0.991027,89.1080 0.74943084,89.1140 0.59823716,89.1200 0.84836441,89.1260 0.82149565,89.1320 0.83919948,89.1380 0.57095331,89.1440 0.41952398,89.1500 0.580625,89.1560 0.85740608,89.1620 0.89291561,89.1679 0.78558671,89.1739 0.51748121,89.1799 0.14263411,89.1859 0.12510292,89.1919 0.267946,89.1979 0.31247991,89.2039 0.16950251,89.2099 0.10726633,89.2159 0.30379221,89.2219 0.42880076,89.2279 0.58947343,89.2339 0.56241173,89.2399 0.43716934,89.2459 0.19616483,89.2519 0.10699809,89.2579 -6.2738029e-005,89.2639 0.16983597,89.2699 0.38405561,89.2759 0.57143623,89.2819 0.58032119,89.2879 0.47327104,89.2939 0.40191728,89.2999 0.33018026,89.3059 0.097943835,89.3119 0.089435659,89.3179 0.33948132,89.3239 0.44669744,89.3299 0.65216649,89.3359 0.71411991,89.3419 0.43710104,89.3479 0.30341229,89.3539 0.30365279,89.3599 0.50037366,89.3659 0.73228711,89.3719 0.62471664,89.3779 0.42845729,89.3839 0.41077924,89.3899 0.43748525,89.3959 0.50878251,89.4019 0.40168744,89.4080 0.33942679,89.4140 0.46457952,89.4200 0.70538348,89.4260 0.57993746,89.4320 0.33904099,89.4380 0.19648644,89.4440 0.17851958,89.4500 0.14289798,89.4560 0.23230137,89.4620 0.29467478,89.4680 0.26776817,89.4740 0.19640224,89.4800 0.19638301,89.4860 0.089184329,89.4920 0.089307047,89.4980 0.16084807,89.5040 0.24127929,89.5100 0.32145277,89.5161 0.26766461,89.5221 0.14277424,89.5281 0.21454775,89.5341 0.47349873,89.5401 0.59821862,89.5461 0.5445019,89.5521 0.43728486,89.5581 0.30356994,89.5641 0.49136713,89.5701 0.9643361,89.5761 0.84809363,89.5822 0.72319764,89.5882 0.78567839,89.5942 0.71404302,89.6002 0.36584446,89.6062 0.16075678,89.6122 0.1428746,89.6182 0.080292575,89.6242 0.062551081,89.6302 0.14290981,89.6363 0.089147963,89.6423 0.044670336,89.6483 0.19674698,89.6543 0.36630297,89.6603 0.44631818,89.6663 0.32125592,89.6723 0.25897613,89.6783 0.34812322,89.6844 0.30374023,89.6904 0.45557052,89.6964 0.35687095,89.7024 0.27653736,89.7084 0.419606,89.7144 0.41070914,89.7204 0.21448123,89.7265 0.47365555,89.7325 0.75914699,89.7385 0.74082679,89.7445 0.61590856,89.7505 0.64287621,89.7565 0.38371935,89.7625 0.17832497,89.7686 0.10719955,89.7746 0.24117522,89.7806 0.20530179,89.7866 0.1965331,89.7926 0.25892699,89.7986 0.18731444,89.8047 0.15191789,89.8107 0.35738683,89.8167 0.3927106,89.8227 0.24993445,89.8287 0.26786387,89.8348 0.19634216,89.8408 0.25904179,89.8468 0.40186614,89.8528 0.30340275,89.8588 0.15174153,89.8648 0.30371669,89.8709 0.38398036,89.8769 0.44647023,89.8829 0.75892311,89.8889 0.81255728,89.8949 0.73227608,89.9010 0.46412516,89.9070 0.26768506,89.9130 0.30358043,89.9190 0.33029553,89.9251 0.15163577,89.9311 0.044582434,89.9371 0.053579547,89.9431 0.026730319,89.9491 -9.650772e-006,89.9552 0.026849432,89.9612 0.089369357,89.9672 0.12501119,89.9732 0.089194752,89.9793 0.026780147,89.9853 0.1609751,89.9913 0.5805102,89.9973 0.47298723,90.0033 0.16953583,90.0094 0.34860155,90.0154 0.71457857,90.0214 0.62475127,90.0274 0.31214738,90.0335 0.12483472,90.0395 0.12501903,90.0455 0.24999866,90.0515 0.15185021,90.0576 0.17872989,90.0636 0.24999912,90.0696 0.32143119,90.0757 0.32149801,90.0817 0.47357842,90.0877 0.91994256,90.0937 0.99108964,90.0998 0.99104691,90.1058 0.83887738,90.1118 0.47288224,90.1178 0.41978979,90.1239 0.43755668,90.1299 0.28549939,90.1359 0.14268921,90.1420 0.18751347,90.1480 0.23215483,90.1540 0.16956075,90.1600 0.16075338,90.1661 0.42880014,90.1721 0.74147546,90.1781 0.85729557,90.1842 0.62482852,90.1902 0.48190603,90.1962 0.25870487,90.2023 0.21423712,90.2083 0.25004226,90.2143 0.20528258,90.2203 0.13413259,90.2264 0.46460453,90.2324 0.5534302,90.2384 0.44624373,90.2445 0.30353618,90.2505 0.28583398,90.2565 0.34811035,90.2626 0.18732996,90.2686 0.14291097,90.2746 0.19661452,90.2807 0.42889333,90.2867 0.51769012,90.2927 0.19600959,90.2988 0.044538591,90.3048 0.10732086,90.3108 0.44678912,90.3169 0.85745281,90.3229 0.9912461,90.3289 1.0621951,90.3350 0.66029847,90.3410 0.3391149,90.3470 0.17871103,90.3531 0.50938511,90.3591 0.71449488,90.3652 0.59795702,90.3712 0.32094905,90.3772 0.089187883,90.3833 0.13400976,90.3893 0.16970384,90.3953 0.30388442,90.4014 0.48218912,90.4074 0.53607625,90.4135 1.0361618,90.4195 1.2406729,90.4255 0.87436908,90.4316 0.45515129,90.4376 0.27680627,90.4436 0.19635686,90.4497 0.19648956,90.4557 0.31251878,90.4618 0.37506193,90.4678 0.43777487,90.4738 0.68809158,90.4799 1.0002186,90.4859 0.83000702,90.4920 0.69628334,90.4980 0.80357301,90.5040 0.77645206,90.5101 0.52661699,90.5161 0.58053458,90.5222 0.55344993,90.5282 0.25873134,90.5342 0.24107572,90.5403 0.32149339,90.5463 0.28569427,90.5524 0.27668855,90.5584 0.16952322,90.5645 0.21430719,90.5705 0.32144022,90.5765 0.18751256,90.5826 0.23235895,90.5886 0.29461581,90.5947 0.14265567,90.6007 0.17886554,90.6068 0.53610814,90.6128 0.61581582,90.6189 0.34797525,90.6249 0.25912103,90.6309 0.37515157,90.6370 0.60763222,90.6430 1.0717599,90.6491 0.99070972,90.6551 0.65122044,90.6612 0.2944622,90.6672 0.28569707,90.6733 0.18743184,90.6793 0.28576854,90.6854 0.35730168,90.6914 0.60747749,90.6975 0.91082019,90.7035 0.83901721,90.7095 0.45514363,90.7156 0.42862532,90.7216 0.39286587,90.7277 0.43732038,90.7337 0.24082054,90.7398 0.10717339,90.7458 0.20562553,90.7519 0.34833023,90.7579 0.29449943,90.7640 0.18740605,90.7700 0.17852907,90.7761 0.18749687,90.7821 0.33055338,90.7882 0.53594995,90.7942 0.52653748,90.8003 0.19616067,90.8063 0.1429545,90.8124 0.18763052,90.8184 0.29474497,90.8245 0.39294091,90.8305 0.50007695,90.8366 0.4730694,90.8426 0.37493113,90.8487 0.37511683,90.8548 0.49117085,90.8608 0.62517452,90.8669 0.66067934,90.8729 0.43719372,90.8790 0.24979405,90.8850 0.14270526,90.8911 0.11606824,90.8971 0.18760212,90.9032 0.25887439,90.9092 0.10703105,90.9153 0.026752399,90.9213 0.0089226188,90.9274 0.0089514703,90.9335 0.089532554,90.9395 0.33941892,90.9456 0.42852244,90.9516 0.43748131,90.9577 0.33019009,90.9637 0.15166023,90.9698 0.13423814,90.9758 0.41115046,90.9819 0.56242096,90.9880 0.38356903,90.9940 0.24108067,91.0001 0.35726935,91.0061 0.38391632,91.0122 0.41086155,91.0182 0.53580743,91.0243 0.53579533,91.0304 0.58924097,91.0364 0.49098179,91.0425 0.43708596,91.0485 0.33090299,91.0546 0.97267205,91.0607 3.0012734,91.0667 23.151747,91.0728 55.949059,91.0788 63.576183,91.0849 38.588932,91.0910 12.140221,91.0970 3.532131,91.1031 1.8025905,91.1091 1.1336296,91.1152 0.9195863,91.1213 0.61577302,91.1273 0.33004478,91.1334 0.16055045,91.1394 0.19636795,91.1455 0.17849278,91.1516 0.19643544,91.1576 0.21429363,91.1637 0.24104823,91.1698 0.21437454,91.1758 0.43774906,91.1819 0.62513053,91.1879 0.57126671,91.1940 0.28562793,91.2001 0.24114574,91.2061 0.26798189,91.2122 0.46458998,91.2183 0.64285845,91.2243 0.56229323,91.2304 0.49093348,91.2365 0.38383308,91.2425 0.39279562,91.2486 0.36599606,91.2547 0.38393265,91.2607 0.3931258,91.2668 0.45541504,91.2729 0.24079217,91.2789 0.13387431,91.2850 0.14297368,91.2911 0.2590414,91.2971 0.37511396,91.3032 0.46423241,91.3093 0.25876519,91.3153 0.16946962,91.3214 0.053579833,91.3275 0.23228331,91.3335 0.2410011,91.3396 0.3214938,91.3457 0.4375625,91.3517 0.42862257,91.3578 0.45553753,91.3639 0.44632146,91.3699 0.28551421,91.3760 0.24989839,91.3821 0.16950713,91.3882 0.080381334,91.3942 0.21463041,91.4003 0.61644286,91.4064 0.69632399,91.4124 0.49072203,91.4185 0.37482828,91.4246 0.2233313,91.4307 0.29479313,91.4367 0.27665815,91.4428 0.25905716,91.4489 0.527273,91.4549 0.81306803,91.4610 1.0535409,91.4671 0.8747474,91.4732 0.80328029,91.4792 0.52660358,91.4853 0.55361438,91.4914 0.37464064,91.4975 0.23183955,91.5035 0.089191094,91.5096 0.0089436332,91.5157 0.026893463,91.5218 0.25025895,91.5278 0.58977783,91.5339 0.9468841,91.5400 1.0623868,91.5461 0.78547668,91.5521 0.74989271,91.5582 0.89318657,91.5643 1.2769582,91.5704 0.87424833,91.5764 0.26757252,91.5825 0.35725442,91.5886 0.38382217,91.5947 0.46420178,91.6007 0.49995032,91.6068 0.52695578,91.6129 0.45537597,91.6190 0.2677159,91.6250 0.18748394,91.6311 0.16959725,91.6372 0.089165039,91.6433 0.053658467,91.6494 0.16983369,91.6554 0.24995072,91.6615 0.1515843,91.6676 0.035686422,91.6737 0.080463365,91.6798 0.23246506,91.6858 0.51811451,91.6919 0.55357909,91.6980 0.49101609,91.7041 0.41064283,91.7102 0.45535061,91.7162 0.49078065,91.7223 0.20522204,91.7284 0.23245445,91.7345 0.47343272,91.7406 0.63388854,91.7467 0.61616886,91.7527 0.72338057,91.7588 0.67838323,91.7649 0.41926926,91.7710 0.26783392,91.7771 0.41975528,91.7831 0.41072318,91.7892 0.40191674,91.7953 0.42852306,91.8014 0.27645427,91.8075 0.062263343,91.8136 0.09827666,91.8197 0.22326729,91.8257 0.1874624,91.8318 0.080442168,91.8379 0.15184104,91.8440 0.106965,91.8501 0.12504028,91.8562 0.419866,91.8623 0.40182176,91.8683 0.24101482,91.8744 0.23233196,91.8805 0.48249683,91.8866 0.60711831,91.8927 0.45513201,91.8988 0.35717195,91.9049 0.42844597,91.9109 0.26767126,91.9170 0.21422522,91.9231 0.12487792,91.9292 0.13399625,91.9353 0.23223111,91.9414 0.26785892,91.9475 0.2588236,91.9536 0.11601793,91.9597 0.16968168,91.9657 0.24110568,91.9718 0.34819251,91.9779 0.32164383,91.9840 0.41106397,91.9901 0.55371535,91.9962 0.63383454,92.0023 0.46394783,92.0084 0.25883591,92.0145 0.26791427,92.0206 0.28572372,92.0266 0.33030671,92.0327 0.32139301,92.0388 0.33033752,92.0449 0.22318575,92.0510 0.21445677,92.0571 0.3394503,92.0632 0.84118217,92.0693 3.7198603,92.0754 8.0131111,92.0815 8.1843357,92.0876 4.1458969,92.0937 1.1135619,92.0998 0.43707302,92.1059 0.28549576,92.1119 0.14307535,92.1180 0.42009655,92.1241 0.75909072,92.1302 0.74088115,92.1363 0.4014478,92.1424 0.19640908,92.1485 0.28583124,92.1546 0.28548017,92.1607 0.16949329,92.1668 0.14300832,92.1729 0.18754193,92.1790 0.15167174,92.1851 0.089230038,92.1912 0.089279972,92.1973 0.11609405,92.2034 0.16081624,92.2095 0.19641362,92.2156 0.15164612,92.2217 0.21432093,92.2278 0.3572858,92.2339 0.36607555,92.2400 0.30366167,92.2461 0.44666883,92.2522 0.61605358,92.2583 0.48193049,92.2644 0.30337381,92.2705 0.18760251,92.2766 0.27689692,92.2827 0.2230079,92.2888 0.062355269,92.2949 0.080422916,92.3010 0.28585741,92.3071 0.43764874,92.3132 0.40175182,92.3193 0.19622727,92.3254 0.20559654,92.3315 0.64301854,92.3376 0.55333513,92.3437 0.28570271,92.3498 0.27687675,92.3559 0.33942536,92.3620 0.48226187,92.3681 0.58046073,92.3742 0.78565216,92.3803 0.60694158,92.3864 0.45529374,92.3925 0.60715419,92.3986 0.68744308,92.4047 0.45512167,92.4108 0.089155868,92.4169 0.089291096,92.4230 0.10717154,92.4291 0.10722695,92.4352 0.12507066,92.4413 0.17863642,92.4474 0.20533684,92.4535 0.11589681,92.4597 0.00884479,92.4658 7.6281931e-006,92.4719 8.8734823e-006,92.4780 0.080711998,92.4841 0.5004034,92.4902 0.60713333,92.4963 0.5086875,92.5024 0.28550997,92.5085 0.1516012,92.5146 0.026675133,92.5207 0.062662087,92.5268 0.26810327,92.5329 0.42859909,92.5390 0.34805888,92.5452 0.35755634,92.5513 0.72344488,92.5574 0.56214464,92.5635 0.34791139,92.5696 0.11585563,92.5757 0.089339741,92.5818 0.28599802,92.5879 0.4375957,92.5940 0.25865158,92.6001 0.10708696,92.6062 0.14286907,92.6124 0.089207649,92.6185 0.089333571,92.6246 0.12502337,92.6307 0.14287874,92.6368 0.20555386,92.6429 0.43773001,92.6490 0.66093534,92.6551 0.75878531,92.6613 0.66952044,92.6674 0.86618483,92.6735 0.7497474,92.6796 0.25867742,92.6857 0.10703731,92.6918 0.053543724,92.6979 0.098425128,92.7040 0.33064994,92.7102 0.44630942,92.7163 0.24969916,92.7224 0.15168321,92.7285 0.21456911,92.7346 0.49135587,92.7407 0.42838174,92.7468 0.22295888,92.7530 0.16965781,92.7591 0.27693507,92.7652 0.33027956,92.7713 0.16054705,92.7774 0.071447834,92.7835 0.13407835,92.7897 0.31277081,92.7958 0.47339863,92.8019 0.48224041,92.8080 0.50000411,92.8141 0.50900871,92.8202 0.72321385,92.8264 0.60675412,92.8325 0.35688788,92.8386 0.23217294,92.8447 0.25016201,92.8508 0.44688749,92.8570 0.82178134,92.8631 0.80318183,92.8692 0.41019562,92.8753 0.21432053,92.8814 0.30357391,92.8876 0.20518143,92.8937 0.18747701,92.8998 0.28585523,92.9059 0.43761033,92.9120 0.31247231,92.9182 0.24996953,92.9243 0.25903317,92.9304 0.45543435,92.9365 0.54463905,92.9426 0.5626592,92.9488 0.54462653,92.9549 0.40147823,92.9610 0.26767513,92.9671 0.31279376,92.9732 0.54496861,92.9794 0.56244093,92.9855 0.51768738,92.9916 0.52676237,92.9977 0.50905335,93.0039 0.51781106,93.0100 0.41940647,93.0161 0.33027348,93.0222 0.2499664,93.0284 0.20546548,93.0345 0.48265934,93.0406 1.0634124,93.0467 1.6432219,93.0529 1.6429721,93.0590 1.7322886,93.0651 1.9832299,93.0712 4.2630525,93.0774 11.416295,93.0835 29.818287,93.0896 47.474216,93.0957 44.349468,93.1019 23.9048,93.1080 7.8106885,93.1141 3.1589584,93.1203 1.9366525,93.1264 1.0971168,93.1325 0.42795348,93.1386 0.39305156,93.1448 0.7323662,93.1509 0.75015295,93.1570 0.81260294,93.1632 0.65139729,93.1693 0.3835423,93.1754 0.30349019,93.1815 0.28566951,93.1877 0.26786301,93.1938 0.37509182,93.1999 0.40203151,93.2061 0.51823646,93.2122 0.67855871,93.2183 0.52649707,93.2245 0.52666557,93.2306 0.57135504,93.2367 0.41947603,93.2428 0.1606362,93.2490 0.11604764,93.2551 0.089526467,93.2612 0.32183194,93.2674 0.49112943,93.2735 0.50871307,93.2796 0.33006015,93.2858 0.10703417,93.2919 0.080329284,93.2980 0.05357955,93.3042 0.10724889,93.3103 0.14283296,93.3164 0.13393161,93.3226 0.32154402,93.3287 0.36608139,93.3348 0.22320417,93.3410 0.25007811,93.3471 0.29469347,93.3532 0.30350915,93.3594 0.29471675,93.3655 0.36615008,93.3717 0.33928722,93.3778 0.3660731,93.3839 0.32126024,93.3901 0.22301649,93.3962 0.11600559,93.4023 0.16084896,93.4085 0.33038691,93.4146 0.23204751,93.4207 0.19654723,93.4269 0.29470754,93.4330 0.21408233,93.4392 0.07130488,93.4453 0.071402162,93.4514 0.080487967,93.4576 0.1787667,93.4637 0.21434346,93.4699 0.27669737,93.4760 0.27675447,93.4821 0.27679616,93.4883 0.21436794,93.4944 0.35723564,93.5006 0.35704795,93.5067 0.35717711,93.5128 0.42866665,93.5190 0.4463883,93.5251 0.33013245,93.5313 0.1515839,93.5374 0.11623859,93.5435 0.39324379,93.5497 0.74140686,93.5558 0.88388866,93.5620 0.56210226,93.5681 0.25863159,93.5742 0.21434282,93.5804 0.37512726,93.5865 0.34826875,93.5927 0.3663061,93.5988 0.53591293,93.6050 0.5623377,93.6111 0.36576965,93.6172 0.18721251,93.6234 -9.6490454e-005,93.6295 0.062668249,93.6357 0.22346897,93.6418 0.50924581,93.6480 0.75037086,93.6541 1.0357614,93.6603 0.74048793,93.6664 0.21376273,93.6726 0.062567629,93.6787 0.31279233,93.6848 0.48222804,93.6910 0.43728092,93.6971 0.20514755,93.7033 0.15185454,93.7094 0.11608416,93.7156 0.10710538,93.7217 0.14299105,93.7279 0.22326703,93.7340 0.15166208,93.7402 0.10717703,93.7463 0.27698502,93.7525 0.4195959,93.7586 0.3034468,93.7648 0.28591558,93.7709 0.4644846,93.7771 0.58028328,93.7832 0.52674884,93.7894 0.49104682,93.7955 0.33907866,93.8017 0.23214042,93.8078 0.38429204,93.8140 0.58938533,93.8201 0.46401024,93.8263 0.35684362,93.8324 0.15160778,93.8386 0.026777659,93.8447 0.053628866,93.8509 0.17871654,93.8570 0.29488164,93.8632 0.60736525,93.8693 0.76776278,93.8755 0.56248254,93.8816 0.43748313,93.8878 0.26762351,93.8939 0.15167741,93.9001 0.1071282,93.9062 0.2233361,93.9124 0.41085044,93.9185 0.41061392,93.9247 0.21415205,93.9309 0.25910443,93.9370 0.46440384,93.9432 0.38379797,93.9493 0.19622907,93.9555 0.13386962,93.9616 0.36608869,93.9678 0.57177907,93.9739 0.80413431,93.9801 0.8303262,93.9862 0.64256364,93.9924 0.58034563,93.9986 0.84811103,94.0047 0.79437149,94.0109 0.57157981,94.0170 0.51821887,94.0232 0.58046597,94.0293 0.5621348,94.0355 0.41065672,94.0417 0.53585237,94.0478 0.44656581,94.0540 0.77728087,94.0601 1.3492213,94.0663 1.9912375,94.0725 3.273788,94.0786 13.15878,94.0848 26.340395,94.0909 28.707041,94.0971 17.833204,94.1032 6.7062368,94.1094 2.7745576,94.1156 1.2132965,94.1217 1.2507716,94.1279 1.5805111,94.1341 1.1420374,94.1402 0.53524458,94.1464 0.39287847,94.1525 0.40175518,94.1587 0.40187025,94.1649 0.54507428,94.1710 0.79463303,94.1772 0.60680324,94.1833 0.44615817,94.1895 0.16940056,94.1957 0.15203646,94.2018 0.36641392,94.2080 0.53600305,94.2142 0.68738645,94.2203 0.61577189,94.2265 0.62482005,94.2326 0.52673966,94.2388 0.50918394,94.2450 0.52685928,94.2511 0.47285071,94.2573 0.28587133,94.2635 0.67030007,94.2696 0.84801233,94.2758 0.5263111,94.2820 0.33019462,94.2881 0.34855938,94.2943 0.69673169,94.3005 0.70529163,94.3066 0.80334812,94.3128 0.56218618,94.3190 0.40160242,94.3251 0.31243438,94.3313 0.41088346,94.3375 0.28572884,94.3436 0.12482884,94.3498 0.10705931,94.3560 0.19644752,94.3621 0.10714816,94.3683 0.062577859,94.3745 0.20547652,94.3806 0.25915322,94.3868 0.44688398,94.3930 0.72324044,94.3992 0.64251179,94.4053 0.52649802,94.4115 0.39283881,94.4177 0.43771997,94.4238 0.37496877,94.4300 0.22285487,94.4362 0.026770547,94.4423 0.16985409,94.4485 0.21434022,94.4547 0.29478273,94.4609 0.42875737,94.4670 0.49083796,94.4732 0.16927449,94.4794 0.071414195,94.4855 0.13415244,94.4917 0.43757457,94.4979 0.4195959,94.5041 0.40173426,94.5102 0.16053855,94.5164 0.08029443,94.5226 0.026774483,94.5288 0.098456182,94.5349 0.31287327,94.5411 0.56272513,94.5473 0.65202624,94.5535 0.77669585,94.5596 0.5172947,94.5658 0.19610754,94.5720 0.10708551,94.5782 0.06249461,94.5843 0.098335817,94.5905 0.25033027,94.5967 0.53597039,94.6029 0.53537422,94.6090 0.23180416,94.6152 0.26784718,94.6214 0.26783666,94.6276 0.32152286,94.6337 0.38407248,94.6399 0.39302093,94.6461 0.49123123,94.6523 0.67870814,94.6585 0.67840701,94.6646 0.31204909,94.6708 0.035546105,94.6770 0.026831012,94.6832 0.080562882,94.6893 0.31285611,94.6955 0.48217812,94.7017 0.38365436,94.7079 0.23217729,94.7141 0.38419828,94.7202 0.49103436,94.7264 0.42849639,94.7326 0.38395166,94.7388 0.40191397,94.7450 0.59858418,94.7511 0.7589516,94.7573 0.63359815,94.7635 0.51750356,94.7697 0.27653101,94.7759 0.14278521,94.7821 0.12502848,94.7882 0.27696136,94.7944 0.33934379,94.8006 0.21418691,94.8068 0.14281446,94.8130 0.22359964,94.8191 0.58079857,94.8253 0.74984121,94.8315 0.48172089,94.8377 0.18718004,94.8439 0.053521596,94.8501 0.17869474,94.8563 0.34834471,94.8624 0.47365215,94.8686 0.68780088,94.8748 0.74093324,94.8810 0.90171689,94.8872 0.85687786,94.8934 0.43702674,94.8995 0.098295882,94.9057 0.31293646,94.9119 0.53587437,94.9181 0.5801636,94.9243 0.41955239,94.9305 0.4466022,94.9367 0.50896037,94.9429 0.46418092,94.9490 0.36598936,94.9552 0.3841944,94.9614 0.5802452,94.9676 0.40138659,94.9738 0.23201218,94.9800 0.07138291,94.9862 0.12511916,94.9924 0.26832917,94.9985 0.89326286,95.0047 1.13359,95.0109 0.65138614,95.0171 0.30347618,95.0233 0.34835389,95.0295 0.50011581,95.0357 0.41064736,95.0419 0.46466312,95.0481 0.88398677,95.0543 2.4354765,95.0604 14.996306,95.0666 36.645054,95.0728 43.082081,95.0790 27.860409,95.0852 10.361031,95.0914 5.9748583,95.0976 10.429036,95.1038 17.274973,95.1100 17.727039,95.1162 10.04162,95.1224 2.7352355,95.1286 1.0440489,95.1348 0.70517105,95.1410 0.69641435,95.1471 0.39249974,95.1533 0.21402133,95.1595 0.15181899,95.1657 0.2415905,95.1719 0.66112143,95.1781 0.82129991,95.1843 0.624681,95.1905 0.44621283,95.1967 0.38366437,95.2029 0.16060291,95.2091 0.25909147,95.2153 0.40184504,95.2215 0.46461186,95.2277 0.73253334,95.2339 0.75872868,95.2401 0.49965677,95.2463 0.32140586,95.2525 0.32144514,95.2587 0.21400964,95.2649 0.017692922,95.2711 0.053786393,95.2773 0.18767262,95.2835 0.31244224,95.2897 0.35711828,95.2959 0.34823272,95.3021 0.22319324,95.3083 0.18744476,95.3145 0.12495589,95.3207 0.16078661,95.3269 0.21438037,95.3331 0.26787451,95.3393 0.27678972,95.3455 0.27662665,95.3517 0.21433656,95.3579 0.62525165,95.3641 0.75883329,95.3703 0.51774967,95.3765 0.3839317,95.3827 0.47319832,95.3889 0.35727817,95.3951 0.36605376,95.4013 0.24982408,95.4075 0.21437955,95.4137 0.35722017,95.4199 0.37496263,95.4261 0.25873706,95.4323 0.053382613,95.4385 0.026895894,95.4447 0.12507413,95.4509 0.18771526,95.4571 0.48240596,95.4633 0.53560627,95.4695 0.34790713,95.4757 0.080121621,95.4819 0.026856134,95.4881 0.12512819,95.4943 0.1695808,95.5005 0.080217704,95.5067 -1.8329782e-005,95.5129 0.026867209,95.5191 0.089296438,95.5254 0.098230414,95.5316 0.25925475,95.5378 0.54484856,95.5440 0.50895971,95.5502 0.52668726,95.5564 0.33900371,95.5626 0.16950522,95.5688 0.080290638,95.5750 0.089448117,95.5812 0.32161245,95.5874 0.41062048,95.5936 0.33913749,95.5998 0.4106929,95.6061 0.41974649,95.6123 0.27681252,95.6185 0.17848277,95.6247 0.14290908,95.6309 0.2232659,95.6371 0.25899091,95.6433 0.33043021,95.6495 0.33032948,95.6557 0.3928735,95.6619 0.42850569,95.6681 0.38410774,95.6744 0.58059978,95.6806 0.58909476,95.6868 0.36583373,95.6930 0.20523497,95.6992 0.15176116,95.7054 0.16967285,95.7116 0.17854287,95.7178 0.20551276,95.7241 0.38422558,95.7303 0.45524183,95.7365 0.37493882,95.7427 0.57144785,95.7489 0.39256266,95.7551 0.28557149,95.7613 0.38401666,95.7675 0.45539382,95.7738 0.22316922,95.7800 0.18784022,95.7862 0.48247972,95.7924 0.55328727,95.7986 0.23171179,95.8048 0.080351345,95.8111 0.21448945,95.8173 0.27682883,95.8235 0.27692729,95.8297 0.4467082,95.8359 0.55365723,95.8421 0.69611871,95.8483 0.61581916,95.8546 0.44646686,95.8608 0.39291042,95.8670 0.48221064,95.8732 0.48210713,95.8794 0.33921286,95.8857 0.35721865,95.8919 0.49134305,95.8981 0.66083902,95.9043 0.66095304,95.9105 0.83051568,95.9167 0.74959892,95.9230 0.49080515,95.9292 0.50897342,95.9354 0.71421784,95.9416 0.69643515,95.9478 0.55357999,95.9541 0.32110241,95.9603 0.14286666,95.9665 0.32162246,95.9727 0.33034348,95.9789 0.42893511,95.9852 0.70554096,95.9914 0.66932696,95.9976 0.52644855,96.0038 0.37511706,96.0101 0.41981724,96.0163 0.34806952,96.0225 0.3661778,96.0287 0.48209688,96.0349 0.30340305,96.0412 0.24116622,96.0474 0.62557876,96.0536 1.805781,96.0598 4.2892957,96.0661 6.5914416,96.0723 6.8829598,96.0785 5.0860515,96.0847 2.9905703,96.0910 5.9621863,96.0972 12.919389,96.1034 16.213446,96.1096 10.990532,96.1159 4.3145781,96.1221 1.2840799,96.1283 0.65186036,96.1345 0.66953546,96.1408 0.49052516,96.1470 0.24079195,96.1532 0.20544353,96.1594 0.29466224,96.1657 0.18732329,96.1719 0.1430234,96.1781 0.2502262,96.1843 0.25881624,96.1906 0.17846335,96.1968 0.16955237,96.2030 0.30359355,96.2093 0.46438244,96.2155 0.50914603,96.2217 0.62537724,96.2279 0.75014597,96.2342 0.66031444,96.2404 0.38361025,96.2466 0.36616102,96.2529 0.32133549,96.2591 0.15161274,96.2653 0.098198794,96.2716 0.15177283,96.2778 0.21434596,96.2840 0.30389223,96.2902 0.44670901,96.2965 0.51798338,96.3027 0.56246507,96.3089 0.47293141,96.3152 0.33015472,96.3214 0.34818456,96.3276 0.2946713,96.3339 0.3125844,96.3401 0.3123908,96.3463 0.24995799,96.3526 0.35735866,96.3588 0.39276582,96.3650 0.22304353,96.3713 0.26812455,96.3775 0.53589839,96.3837 0.51764047,96.3900 0.29435629,96.3962 0.062339157,96.4024 -1.970954e-005,96.4087 8.5971124e-006,96.4149 -1.4678507e-005,96.4211 5.012047e-005,96.4274 0.080486372,96.4336 0.25030008,96.4399 0.49117789,96.4461 0.33895412,96.4523 0.089110382,96.4586 0.08049462,96.4648 0.16968445,96.4710 0.19637845,96.4773 0.2232893,96.4835 0.24997436,96.4897 0.16061786,96.4960 0.33959141,96.5022 0.78611791,96.5085 0.91098589,96.5147 0.8749947,96.5209 0.68730623,96.5272 0.68733323,96.5334 0.56225663,96.5397 0.43747726,96.5459 0.45547128,96.5521 0.5358054,96.5584 0.49081525,96.5646 0.2052494,96.5708 0.25889105,96.5771 0.17846796,96.5833 0.29495969,96.5896 0.50013483,96.5958 0.41931432,96.6021 0.11583279,96.6083 0.15187261,96.6145 0.30366382,96.6208 0.32140848,96.6270 0.22311942,96.6333 0.1428701,96.6395 0.19666518,96.6457 0.38416505,96.6520 0.38362047,96.6582 0.089087263,96.6645 0.2324215,96.6707 0.57200867,96.6770 0.94677538,96.6832 0.83877844,96.6894 0.40116888,96.6957 0.11604136,96.7019 0.25924337,96.7082 0.35714173,96.7144 0.31260875,96.7207 0.49116403,96.7269 0.45526868,96.7332 0.49996209,96.7394 0.43737841,96.7457 0.35722086,96.7519 0.40185097,96.7581 0.45513883,96.7644 0.34798673,96.7706 0.22314811,96.7769 0.24110961,96.7831 0.38398203,96.7894 0.37505677,96.7956 0.29475918,96.8019 0.31255865,96.8081 0.27666974,96.8144 0.20554796,96.8206 0.41986197,96.8269 0.47324082,96.8331 0.55346286,96.8394 0.40152138,96.8456 0.25879914,96.8519 0.22330178,96.8581 0.37522054,96.8644 0.51796234,96.8706 0.59796029,96.8769 0.31224117,96.8831 0.22335076,96.8894 0.30380249,96.8956 0.38392878,96.9019 0.21396157,96.9081 0.080447845,96.9144 0.32176885,96.9206 0.4552508,96.9269 0.27661622,96.9331 0.21422771,96.9394 0.15167484,96.9456 0.13405183,96.9519 0.27700487,96.9581 0.3391605,96.9644 0.22299878,96.9706 0.23211433,96.9769 0.2946839,96.9831 0.36622432,96.9894 0.4108417,96.9956 0.39297462,97.0019 0.62521756,97.0082 0.85734272,97.0144 0.91953313,97.0207 0.53547722,97.0269 0.50003207,97.0332 0.58035743,97.0394 0.70613861,97.0457 1.6080507,97.0519 2.0353467,97.0582 1.8751392,97.0645 2.2589467,97.0707 3.1019177,97.0770 9.5908737,97.0832 17.873276,97.0895 19.299627,97.0957 12.222061,97.1020 4.6910677,97.1082 2.6868813,97.1145 2.2670076,97.1208 1.8923018,97.1270 1.5974296,97.1333 0.91913992,97.1395 0.82150364,97.1458 0.76753682,97.1521 0.49997085,97.1583 0.57167721,97.1646 0.61575061,97.1708 0.30314121,97.1771 0.16963601,97.1834 0.27697915,97.1896 0.43788156,97.1959 0.91114628,97.2021 1.3661791,97.2084 1.2406294,97.2147 0.53513879,97.2209 0.14272536,97.2272 0.098287269,97.2334 0.098167047,97.2397 0.12509862,97.2460 0.37515759,97.2522 0.45545489,97.2585 0.50009203,97.2647 0.41945022,97.2710 0.20511511,97.2773 0.080242872,97.2835 0.0090401005,97.2898 0.14309327,97.2961 0.23217769,97.3023 0.28558627,97.3086 0.30366042,97.3149 0.42890659,97.3211 0.53599674,97.3274 0.6249209,97.3336 0.46402016,97.3399 0.41069332,97.3462 0.34795856,97.3524 0.14269902,97.3587 0.25903112,97.3650 0.29463291,97.3712 0.22311223,97.3775 0.089280777,97.3838 0.14295019,97.3900 0.20537417,97.3963 0.24993464,97.4026 0.10697053,97.4088 -1.1961436e-005,97.4151 0.10713454,97.4214 0.22339453,97.4276 0.46476826,97.4339 0.7144016,97.4402 0.73218304,97.4464 0.80349219,97.4527 0.65183073,97.4590 0.75930232,97.4653 0.74089754,97.4715 0.46372271,97.4778 0.18716429,97.4841 0.071501747,97.4903 0.15190718,97.4966 0.23219767,97.5029 0.3125194,97.5091 0.30359283,97.5154 0.24988058,97.5217 0.13395889,97.5280 0.25016099,97.5342 0.28570142,97.5405 0.35717675,97.5468 0.37502292,97.5530 0.3569679,97.5593 0.18724906,97.5656 0.080334045,97.5719 0.089427128,97.5781 0.16971092,97.5844 0.24100657,97.5907 0.29458469,97.5969 0.33926013,97.6032 0.276806,97.6095 0.1696379,97.6158 0.080401324,97.6220 0.13398077,97.6283 0.12495185,97.6346 0.16969578,97.6409 0.26805353,97.6471 0.33943978,97.6534 0.34804517,97.6597 0.20515071,97.6660 0.17862776,97.6722 0.34821433,97.6785 0.41088396,97.6848 0.53588897,97.6911 0.45520806,97.6973 0.43736514,97.7036 0.5089913,97.7099 0.5804714,97.7162 0.5534156,97.7225 0.32128042,97.7287 0.22314164,97.7350 0.071350031,97.7413 0.09842781,97.7476 0.25015372,97.7538 0.23204263,97.7601 0.19639306,97.7664 0.23212996,97.7727 0.21411635,97.7790 0.053567845,97.7852 0.12521003,97.7915 0.22325185,97.7978 0.25013012,97.8041 0.51816016,97.8104 0.81248587,97.8166 0.76766264,97.8229 0.60706174,97.8292 0.43751076,97.8355 0.33917829,97.8418 0.20528485,97.8480 0.31301472,97.8543 0.67002147,97.8606 0.65137422,97.8669 0.38353184,97.8732 0.28555399,97.8794 0.21411112,97.8857 0.14295189,97.8920 0.2232959,97.8983 0.16964732,97.9046 0.24133874,97.9109 0.45540926,97.9171 0.45531613,97.9234 0.51785672,97.9297 0.55342561,97.9360 0.60717595,97.9423 0.58045328,97.9486 0.61611456,97.9548 0.83041877,97.9611 0.9464975,97.9674 0.74988669,97.9737 0.35699558,97.9800 0.25884137,97.9863 0.14265417,97.9926 0.080418661,97.9988 0.16069973,98.0051 0.053483527,98.0114 0.23243675,98.0177 0.49125317,98.0240 0.50017107,98.0303 0.73257506,98.0366 1.0898421,98.0429 1.447096,98.0491 1.9824814,98.0554 2.1603923,98.0617 1.7042782,98.0680 2.0482261,98.0743 8.1237211,98.0806 13.127617,98.0869 11.657118,98.0932 7.0582461,98.0995 5.438971,98.1057 12.367783,98.1120 30.138409,98.1183 36.496464,98.1246 24.841993,98.1309 8.1340275,98.1372 2.2644024,98.1435 1.0171468,98.1498 0.75877094,98.1561 0.66940737,98.1624 0.55351913,98.1686 0.62524164,98.1749 0.75030553,98.1812 0.82125962,98.1875 0.49942073,98.1938 0.2049862,98.2001 0.044502739,98.2064 0.17878476,98.2127 0.41981509,98.2190 0.33920494,98.2253 0.22324599,98.2316 0.42888579,98.2379 0.7323693,98.2442 0.72296751,98.2505 0.454923,98.2567 0.30341378,98.2630 0.58952397,98.2693 0.96430939,98.2756 0.64268291,98.2819 0.44661075,98.2882 0.43764225,98.2945 0.41956237,98.3008 0.33925876,98.3071 0.24986124,98.3134 0.13399825,98.3197 0.37542769,98.3260 0.74114645,98.3323 0.62457246,98.3386 0.25880888,98.3449 0.41125765,98.3512 0.78595632,98.3575 0.64241409,98.3638 0.25852385,98.3701 0.1428553,98.3764 0.28576142,98.3827 0.24100819,98.3890 0.30372366,98.3953 0.45549744,98.4016 0.46422073,98.4079 0.33927011,98.4142 0.31278309,98.4205 0.57190686,98.4268 0.79487127,98.4331 0.76748514,98.4394 0.41010967,98.4457 0.19629335,98.4520 0.27695769,98.4583 0.38381523,98.4646 0.25884253,98.4709 0.44698223,98.4772 0.72335726,98.4835 0.47274303,98.4898 0.24076912,98.4961 0.09811648,98.5024 0.080495171,98.5087 0.16079605,98.5150 0.14271902,98.5213 0.062403414,98.5276 0.1431662,98.5339 0.40211001,98.5402 0.42846659,98.5465 0.31236741,98.5528 0.32146296,98.5591 0.38402492,98.5654 0.4822472,98.5717 0.5178526,98.5780 0.40150481,98.5843 0.16948994,98.5906 0.19645618,98.5969 0.16952132,98.6032 0.080303609,98.6096 0.16109551,98.6159 0.54501212,98.6222 0.60709661,98.6285 0.50872707,98.6348 0.39270204,98.6411 0.32134363,98.6474 0.26775771,98.6537 0.22323979,98.6600 0.1962937,98.6663 0.053561222,98.6726 0.1697741,98.6789 0.14268275,98.6852 0.035718746,98.6915 0.16995886,98.6979 0.35720447,98.7042 0.27660194,98.7105 0.20534924,98.7168 0.24126789,98.7231 0.28564146,98.7294 0.15156627,98.7357 0.19669329,98.7420 0.4197554,98.7483 0.3033078,98.7546 0.23237272,98.7609 0.526923,98.7673 0.53564447,98.7736 0.57164711,98.7799 0.56241262,98.7862 0.36576229,98.7925 0.23195089,98.7988 0.18753703,98.8051 0.31276146,98.8114 0.43744832,98.8177 0.32124344,98.8241 0.43776387,98.8304 0.63387257,98.8367 0.24959542,98.8430 0.026718652,98.8493 0.026808869,98.8556 0.080498256,98.8619 0.2859188,98.8683 0.40177685,98.8746 0.28555474,98.8809 0.11600997,98.8872 0.17874719,98.8935 0.30368036,98.8998 0.24984689,98.9061 0.11584978,98.9125 0.017816108,98.9188 0.17901115,98.9251 0.68784726,98.9314 0.83911341,98.9377 0.6872524,98.9440 0.60720986,98.9504 0.5803442,98.9567 0.28538376,98.9630 0.089343414,98.9693 0.20563042,98.9756 0.36626238,98.9819 0.5091216,98.9883 0.78678644,98.9946 3.8192427,99.0009 11.819778,99.0072 14.667917,99.0135 9.5280685,99.0198 2.8344309,99.0262 1.0622808,99.0325 1.0713993,99.0388 1.0711652,99.0451 0.84750378,99.0514 0.84984022,99.0578 3.2181172,99.0641 5.3138461,99.0704 5.1676483,99.0767 3.5961838,99.0830 3.0631866,99.0894 5.0879436,99.0957 12.583053,99.1020 18.367556,99.1083 14.999559,99.1147 7.7771382,99.1210 3.586349,99.1273 2.4362395,99.1336 1.4187357,99.1399 1.1337769,99.1463 0.87439764,99.1526 0.36547837,99.1589 0.16980515,99.1652 0.44673437,99.1716 0.42830923,99.1779 0.18715273,99.1842 0.062537089,99.1905 0.23248002,99.1969 0.4287324,99.2032 0.43741816,99.2095 0.45528871,99.2158 0.5626052,99.2222 0.65192872,99.2285 0.68738377,99.2348 0.50885594,99.2411 0.4642157,99.2475 0.31223872,99.2538 0.11592215,99.2601 0.080366135,99.2664 0.15182455,99.2728 0.20540075,99.2791 0.2590906,99.2854 0.40179867,99.2917 0.42853647,99.2981 0.42858809,99.3044 0.312498,99.3107 0.31247956,99.3171 0.29470029,99.3234 0.34832445,99.3297 0.39290673,99.3360 0.42842081,99.3424 0.24973261,99.3487 0.13391791,99.3550 0.16069241,99.3614 0.098163486,99.3677 0.11611854,99.3740 0.13408831,99.3803 0.27689293,99.3867 0.31272641,99.3930 0.47348601,99.3993 0.49084017,99.4057 0.33019042,99.4120 0.35729384,99.4183 0.37494189,99.4247 0.23186162,99.4310 0.098139383,99.4373 0.10709716,99.4437 0.026674751,99.4500 0.026859397,99.4563 0.11623484,99.4627 0.23220272,99.4690 0.28571039,99.4753 0.58071035,99.4817 1.0359414,99.4880 0.87485951,99.4943 0.49963924,99.5007 0.18723252,99.5070 0.36637336,99.5133 0.58949292,99.5197 0.43728894,99.5260 0.23195484,99.5323 0.24994285,99.5387 0.17856018,99.5450 0.11602218,99.5513 0.089201681,99.5577 0.25007769,99.5640 0.47337744,99.5703 0.41073832,99.5767 0.36619765,99.5830 0.49119744,99.5894 0.40164712,99.5957 0.28585324,99.6020 0.45554829,99.6084 0.41930655,99.6147 0.13358173,99.6210 0.0088724606,99.6274 0.053602509,99.6337 0.12506172,99.6401 0.10724822,99.6464 0.14291632,99.6527 0.14284977,99.6591 0.16067825,99.6654 0.11593393,99.6718 0.15227553,99.6781 0.74156439,99.6844 0.68691385,99.6908 0.20505162,99.6971 0.33095142,99.7035 0.83956814,99.7098 0.82104242,99.7161 0.42828706,99.7225 0.26797226,99.7288 0.37514094,99.7352 0.35691637,99.7415 0.16944373,99.7478 0.13388756,99.7542 0.13413477,99.7605 0.40223876,99.7669 0.65194815,99.7732 0.81268704,99.7796 0.84800357,99.7859 0.42799377,99.7922 0.19636597,99.7986 0.30385724,99.8049 0.51811934,99.8113 0.62508678,99.8176 0.72308964,99.8240 0.68710911,99.8303 0.35681343,99.8367 0.13384022,99.8430 0.080546461,99.8493 0.25025764,99.8557 0.29464754,99.8620 0.22298042,99.8684 0.089199848,99.8747 0.1697308,99.8811 0.29464582,99.8874 0.36607268,99.8938 0.28574562,99.9001 0.3213248,99.9065 0.16955878,99.9128 0.089389838,99.9192 0.15175852,99.9255 0.33038548,99.9318 0.38403749,99.9382 0.49147543,99.9445 0.69638664,99.9509 0.35671473,99.9572 0.17874564,99.9636 0.42017439,99.9699 0.81285876,99.9763 0.89274901,99.9826 0.74970895,99.9890 0.75005877,99.9953 1.0894983,100.0017 1.1339105,100.0080 0.91952562,100.0144 0.71422762,100.0207 0.79474407,100.0271 0.83915806,100.0334 0.5263828,100.0398 0.40197459,100.0461 0.77717584,100.0525 0.87497944,100.0588 0.92844063,100.0652 1.2243906,100.0716 2.4568446,100.0779 4.5957069,100.0843 21.65737,100.0906 68.81488,100.0970 97.397636,100.1033 75.235161,100.1097 30.027906,100.1160 9.686491,100.1224 6.1143494,100.1287 4.5958066,100.1351 2.9268992,100.1414 2.1332014,100.1478 1.3119937,100.1541 1.1069769,100.1605 0.66927344,100.1669 0.41940758,100.1732 0.3482452,100.1796 0.40220687,100.1859 0.68794185,100.1923 0.91072977,100.1986 0.81182843,100.2050 0.18712974,100.2114 0.14286293,100.2177 0.026600881,100.2241 3.356516e-005,100.2304 0.053731076,100.2368 0.21449506,100.2431 0.32135844,100.2495 0.20516646,100.2559 0.080322802,100.2622 0.089309022,100.2686 0.14296274,100.2749 0.16968819,100.2813 0.16959818,100.2876 0.16958192,100.2940 0.1695617,100.3004 0.15186428,100.3067 0.21445455,100.3131 0.23209739,100.3194 0.28572255,100.3258 0.41083553,100.3322 0.35709634,100.3385 0.33025274,100.3449 0.28559259,100.3512 0.14275143,100.3576 0.026743283,100.3640 0.053628735,100.3703 0.13394763,100.3767 0.15192772,100.3831 0.33958331,100.3894 0.46424839,100.3958 0.3211472,100.4021 0.22332492,100.4085 0.35736969,100.4149 0.38392884,100.4212 0.33029634,100.4276 0.33038759,100.4340 0.58039278,100.4403 0.58020228,100.4467 0.36598629,100.4531 0.25884557,100.4594 0.0801965,100.4658 -7.7848068e-005,100.4721 0.035826273,100.4785 0.19678883,100.4849 0.46487656,100.4912 0.78586203,100.4976 0.68699712,100.5040 0.49104303,100.5103 0.57157356,100.5167 0.4552246,100.5231 0.40153041,100.5294 0.19613497,100.5358 0.1517535,100.5422 0.15177448,100.5485 0.26812771,100.5549 0.48229891,100.5613 0.3301968,100.5676 0.23215418,100.5740 0.24999186,100.5804 0.23202501,100.5868 0.24148385,100.5931 0.64350474,100.5995 0.94640553,100.6059 0.74937403,100.6122 0.30317909,100.6186 0.31254297,100.6250 0.33927783,100.6313 0.33947888,100.6377 0.52691764,100.6441 0.39251947,100.6504 0.071189567,100.6568 0.089485161,100.6632 0.33046612,100.6696 0.3929269,100.6759 0.45554534,100.6823 0.63401759,100.6887 0.56235033,100.6950 0.30337372,100.7014 0.18750556,100.7078 0.23229997,100.7142 0.34817424,100.7205 0.28555173,100.7269 0.21418235,100.7333 0.15171194,100.7397 0.19655971,100.7460 0.29467997,100.7524 0.33025908,100.7588 0.26787722,100.7652 0.28576568,100.7715 0.3662228,100.7779 0.47326627,100.7843 0.33028319,100.7907 0.25887001,100.7970 0.20524465,100.8034 0.14272566,100.8098 0.053583883,100.8162 0.12514743,100.8225 0.2055032,100.8289 0.32150432,100.8353 0.30345964,100.8417 0.28582221,100.8480 0.43752459,100.8544 0.49109361,100.8608 0.66975135,100.8672 0.49963805,100.8735 0.22311094,100.8799 0.48262563,100.8863 0.73241764,100.8927 0.66039306,100.8991 0.2854571,100.9054 0.24095629,100.9118 0.14283134,100.9182 0.26792827,100.9246 0.33048397,100.9310 0.44650578,100.9373 0.27666858,100.9437 0.24108757,100.9501 0.22312771,100.9565 0.11592442,100.9629 0.098337121,100.9692 0.34845141,100.9756 0.58041203,100.9820 0.51808965,100.9884 0.58033413,100.9948 0.44643351,101.0011 0.55326027,101.0075 2.0153735,101.0139 14.765861,101.0203 37.09362,101.0267 42.492252,101.0331 27.198973,101.0394 9.5376863,101.0458 2.5408521,101.0522 1.3565544,101.0586 0.83867306,101.0650 1.6640205,101.0714 7.5180182,101.0777 15.50567,101.0841 15.790602,101.0905 10.244912,101.0969 7.0065684,101.1033 5.1311455,101.1097 2.9797802,101.1160 1.6239301,101.1224 1.0978416,101.1288 0.81239557,101.1352 0.5980379,101.1416 0.44620392,101.1480 0.39258048,101.1544 0.23193948,101.1607 0.062597975,101.1671 0.1250703,101.1735 0.17865773,101.1799 0.4018901,101.1863 0.54453266,101.1927 0.38396034,101.1991 0.37520096,101.2055 0.37497261,101.2118 0.31240788,101.2182 0.30371538,101.2246 0.41073963,101.2310 0.30328327,101.2374 0.21435741,101.2438 0.37509152,101.2502 0.24093573,101.2566 0.23227839,101.2630 0.33940372,101.2694 0.33914742,101.2757 0.21411362,101.2821 0.22313097,101.2885 0.23227404,101.2949 0.3751933,101.3013 0.36602759,101.3077 0.23188408,101.3141 0.053449731,101.3205 0.14300074,101.3269 0.25024813,101.3333 0.48268875,101.3397 0.93811911,101.3460 1.1963483,101.3524 0.81173092,101.3588 0.29415721,101.3652 0.19640316,101.3716 0.22315507,101.3780 0.12490624,101.3844 0.11617189,101.3908 0.25897998,101.3972 0.24101034,101.4036 0.33924335,101.4100 0.42858312,101.4164 0.42860171,101.4228 0.14277612,101.4292 0.035617284,101.4356 0.0089461869,101.4420 0.053729493,101.4484 0.16971895,101.4548 0.2320628,101.4611 0.3391951,101.4675 0.31250161,101.4739 0.34857598,101.4803 0.41090089,101.4867 0.33023855,101.4931 0.33918163,101.4995 0.32142091,101.5059 0.54505628,101.5123 0.82183272,101.5187 0.75871903,101.5251 0.4278886,101.5315 0.18720143,101.5379 0.29477373,101.5443 0.38387412,101.5507 0.22323482,101.5571 0.21450806,101.5635 0.33931884,101.5699 0.23190738,101.5763 0.053528991,101.5827 0.18764518,101.5891 0.23211248,101.5955 0.1248562,101.6019 0.053695988,101.6083 0.28609708,101.6147 0.44635841,101.6211 0.26764277,101.6275 0.19640705,101.6339 0.20549905,101.6403 0.4199186,101.6467 0.50895995,101.6531 0.43742725,101.6595 0.48237371,101.6659 0.63387907,101.6723 0.41045237,101.6787 0.40203616,101.6851 0.63413608,101.6915 0.74075902,101.6979 0.42809877,101.7044 0.13373283,101.7108 0.026770065,101.7172 0.098515905,101.7236 0.3932268,101.7300 0.4821524,101.7364 0.48227176,101.7428 0.58928472,101.7492 0.48188147,101.7556 0.41056132,101.7620 0.33921281,101.7684 0.29460546,101.7748 0.32150552,101.7812 0.4556165,101.7876 0.51805317,101.7940 0.52663881,101.8004 0.35678789,101.8068 0.20519519,101.8132 0.14278749,101.8197 0.09822695,101.8261 0.17868029,101.8325 0.25908822,101.8389 0.34828871,101.8453 0.33034512,101.8517 0.34818894,101.8581 0.25882488,101.8645 0.31278309,101.8709 0.6254546,101.8773 0.81278926,101.8837 0.94653761,101.8902 0.96425158,101.8966 0.87465209,101.9030 0.61552793,101.9094 0.44620156,101.9158 0.35726076,101.9222 0.45554286,101.9286 0.52675825,101.9350 0.38372681,101.9414 0.18732308,101.9478 0.23232768,101.9543 0.45561704,101.9607 0.55371833,101.9671 0.66065055,101.9735 0.56223381,101.9799 0.3747634,101.9863 0.26781741,101.9927 0.34830719,101.9991 0.30342406,102.0056 0.2233759,102.0120 0.72407925,102.0184 1.1790845,102.0248 1.0887902,102.0312 0.6333378,102.0376 0.49127728,102.0440 0.75904125,102.0505 0.62462336,102.0569 0.27621725,102.0633 0.17968492,102.0697 1.8687435,102.0761 3.3932934,102.0825 2.8016069,102.0890 1.1946894,102.0954 0.81441778,102.1018 4.1587176,102.1082 9.5135803,102.1146 10.488017,102.1210 6.4934149,102.1275 1.7912199,102.1339 1.4677988,102.1403 5.4617949,102.1467 8.9386911,102.1531 7.3255458,102.1595 3.7454934,102.1660 1.5699148,102.1724 0.89239514,102.1788 0.51740998,102.1852 0.5179227,102.1916 0.57175171,102.1981 0.62528861,102.2045 0.70531654,102.2109 0.69654316,102.2173 0.95528615,102.2237 0.78519481,102.2302 0.49072653,102.2366 0.2321028,102.2430 0.22351637,102.2494 0.36621878,102.2558 0.4106198,102.2623 0.39281377,102.2687 0.42885432,102.2751 0.66097826,102.2815 0.62482631,102.2879 0.37454763,102.2944 0.097888835,102.3008 0.026900757,102.3072 0.14297046,102.3136 0.23209657,102.3201 0.43759397,102.3265 0.53605342,102.3329 0.60741585,102.3393 0.53553635,102.3458 0.33889344,102.3522 0.13367316,102.3586 0.026721915,102.3650 -7.2402079e-005,102.3715 0.00022284612,102.3779 0.30414143,102.3843 0.53571594,102.3907 0.30304551,102.3972 0.05333953,102.4036 0.026829343,102.4100 0.098215096,102.4164 0.098252617,102.4229 0.13401505,102.4293 0.15184891,102.4357 0.15167196,102.4421 0.0088008782,102.4486 0.053617083,102.4550 0.18763743,102.4614 0.30370426,102.4679 0.26773083,102.4743 0.11606766,102.4807 0.20546119,102.4871 0.2589187,102.4936 0.25005788,102.5000 0.26789868,102.5064 0.29465762,102.5129 0.29486689,102.5193 0.45543596,102.5257 0.36583591,102.5321 0.24978969,102.5386 0.19654007,102.5450 0.32158825,102.5514 0.26761407,102.5579 0.16951506,102.5643 0.18761869,102.5707 0.28603268,102.5772 0.51804197,102.5836 0.60683531,102.5900 0.4552896,102.5965 0.4734655,102.6029 0.55378759,102.6093 0.6161207,102.6157 0.53535575,102.6222 0.3033089,102.6286 0.23214817,102.6350 0.28603911,102.6415 0.58069086,102.6479 0.67832279,102.6543 0.45485902,102.6608 0.14278796,102.6672 0.20543525,102.6736 0.16950658,102.6801 0.14288518,102.6865 0.12511815,102.6930 0.16959569,102.6994 0.098149717,102.7058 0.080431797,102.7123 0.10710386,102.7187 0.062498339,102.7251 0.14308159,102.7316 0.30362344,102.7380 0.3659386,102.7444 0.4284628,102.7509 0.50918037,102.7573 0.80394614,102.7638 0.84849036,102.7702 0.83936709,102.7766 0.59784508,102.7831 0.39269084,102.7895 0.35697845,102.7959 0.16935639,102.8024 0.10725702,102.8088 0.23235489,102.8153 0.3393912,102.8217 0.44643655,102.8281 0.50894511,102.8346 0.52667379,102.8410 0.3301315,102.8475 0.25009355,102.8539 0.33047658,102.8603 0.25872025,102.8668 0.11590403,102.8732 0.18761656,102.8797 0.3483921,102.8861 0.47339478,102.8925 0.5269025,102.8990 0.50884271,102.9054 0.38372782,102.9119 0.33017874,102.9183 0.29452699,102.9247 0.19640887,102.9312 0.15186754,102.9376 0.1249254,102.9441 0.03567462,102.9505 0.1521786,102.9570 0.44675228,102.9634 0.53558004,102.9698 0.45528835,102.9763 0.67010182,102.9827 1.1162864,102.9892 0.99973577,102.9956 0.66043657,103.0021 0.53602594,103.0085 1.4926341,103.0150 2.9832342,103.0214 3.1953506,103.0278 1.6328036,103.0343 1.0801011,103.0407 0.93717623,103.0472 0.91974407,103.0536 0.99123353,103.0601 1.7168914,103.0665 5.1921,103.0730 7.6881938,103.0794 5.9876256,103.0859 3.1579292,103.0923 1.6953223,103.0988 1.1066681,103.1052 1.0448735,103.1117 1.3214318,103.1181 1.1336886,103.1246 0.90143317,103.1310 0.58900863,103.1374 0.89308006,103.1439 1.3040745,103.1503 1.3481408,103.1568 0.65994841,103.1632 0.16024446,103.1697 -4.4349428e-005,103.1761 0.02688165,103.1826 0.13405208,103.1890 0.26791647,103.1955 0.31240994,103.2019 0.2231728,103.2084 0.19663365,103.2149 0.36609775,103.2213 0.31222495,103.2278 0.062386956,103.2342 0.026799399,103.2407 0.08043094,103.2471 0.42884344,103.2536 0.66086894,103.2600 0.64290291,103.2665 0.40167543,103.2729 0.22317891,103.2794 0.36634967,103.2858 0.49111071,103.2923 0.41949913,103.2987 0.30331153,103.3052 0.10694708,103.3116 0.17886196,103.3181 0.55377626,103.3246 0.62474221,103.3310 0.4462719,103.3375 0.29461271,103.3439 0.11599397,103.3504 0.21454398,103.3568 0.57159293,103.3633 0.52658588,103.3697 0.31236106,103.3762 0.18755496,103.3827 0.20541577,103.3891 0.16067891,103.3956 0.19657375,103.4020 0.32162589,103.4085 0.36597338,103.4149 0.26758426,103.4214 0.41080353,103.4279 0.66082019,103.4343 0.45540461,103.4408 0.41084543,103.4472 0.38374415,103.4537 0.24085777,103.4601 0.20538023,103.4666 0.27697223,103.4731 0.33935291,103.4795 0.29438159,103.4860 0.1159258,103.4924 0.10713404,103.4989 0.035726458,103.5054 0.098354459,103.5118 0.22344062,103.5183 0.38423944,103.5247 0.45524746,103.5312 0.25858164,103.5377 0.14279673,103.5441 0.16971919,103.5506 0.21421242,103.5571 0.15183754,103.5635 0.24121694,103.5700 0.3572177,103.5764 0.48221606,103.5829 0.55341274,103.5894 0.43728203,103.5958 0.25004035,103.6023 0.23223709,103.6088 0.23199786,103.6152 0.28591546,103.6217 0.60752201,103.6282 0.64263946,103.6346 0.34797284,103.6411 0.23207419,103.6475 0.13378824,103.6540 0.16965118,103.6605 0.34824434,103.6669 0.35711482,103.6734 0.20547615,103.6799 0.4287672,103.6863 0.68758804,103.6928 0.66054106,103.6993 0.2766526,103.7057 0.20542182,103.7122 0.19642945,103.7187 0.20534149,103.7251 0.29487869,103.7316 0.51799816,103.7381 0.49096447,103.7445 0.39255375,103.7510 0.062301748,103.7575 0.098327637,103.7639 0.16981946,103.7704 0.34867859,103.7769 0.70606297,103.7834 1.125019,103.7898 0.85625505,103.7963 0.27627248,103.8028 0.053494792,103.8092 0.026848385,103.8157 0.16998515,103.8222 0.41972548,103.8286 0.38380632,103.8351 0.40209946,103.8416 0.5894118,103.8481 0.53536391,103.8545 0.40148875,103.8610 0.33020279,103.8675 0.31256905,103.8739 0.43784854,103.8804 0.57158667,103.8869 0.383598,103.8934 0.10708228,103.8998 0.23233315,103.9063 0.36617526,103.9128 0.46438378,103.9192 0.44640008,103.9257 0.37481469,103.9322 0.31225127,103.9387 0.14279686,103.9451 0.089363225,103.9516 0.15194093,103.9581 0.28584656,103.9646 0.49109226,103.9710 0.53555876,103.9775 0.25893766,103.9840 0.34831715,103.9905 0.27668062,103.9969 0.20538977,104.0034 0.36618802,104.0099 0.42859349,104.0164 0.30335736,104.0228 0.16065027,104.0293 0.33062723,104.0358 0.50002664,104.0423 0.5359301,104.0488 0.94712174,104.0552 1.4377582,104.0617 1.4111654,104.0682 1.9026731,104.0747 2.1157453,104.0811 1.6602775,104.0876 1.7407073,104.0941 1.3208436,104.1006 1.0085104,104.1071 0.67821032,104.1135 0.76800394,104.1200 0.85711205,104.1265 0.66945684,104.1330 0.42848113,104.1395 0.26772541,104.1459 0.23215966,104.1524 0.32155353,104.1589 0.29486123,104.1654 0.39283234,104.1719 0.33039951,104.1783 0.54492778,104.1848 0.56235701,104.1913 0.41945776,104.1978 0.45562735,104.2043 0.66089308,104.2108 0.56217581,104.2172 0.34790257,104.2237 0.19620119,104.2302 0.12505512,104.2367 0.25900871,104.2432 0.28572854,104.2497 0.44653732,104.2561 0.47353253,104.2626 0.70577919,104.2691 0.91069168,104.2756 0.85686272,104.2821 0.56214106,104.2886 0.32121807,104.2950 0.25905934,104.3015 0.44658509,104.3080 0.41048095,104.3145 0.16056179,104.3210 0.18758123,104.3275 0.26774663,104.3340 0.16061796,104.3404 0.22349702,104.3469 0.4915469,104.3534 0.61601967,104.3599 0.32997918,104.3664 0.18726972,104.3729 0.080226004,104.3794 0.026748547,104.3859 7.8714065e-006,104.3923 0.026834821,104.3988 0.10721638,104.4053 0.16097663,104.4118 0.31269637,104.4183 0.33025879,104.4248 0.23183866,104.4313 0.053465672,104.4378 0.15200114,104.4442 0.26787928,104.4507 0.33923236,104.4572 0.34838071,104.4637 0.51817584,104.4702 0.62511873,104.4767 0.47287741,104.4832 0.17820215,104.4897 0.053449843,104.4962 0.053596802,104.5027 0.17862175,104.5092 0.15178017,104.5156 0.16074599,104.5221 0.21455047,104.5286 0.38425884,104.5351 0.5803557,104.5416 0.66955841,104.5481 0.61594111,104.5546 0.35709032,104.5611 0.30344152,104.5676 0.12481425,104.5741 0.098219492,104.5806 0.12506691,104.5871 0.3126823,104.5936 0.41976064,104.6001 0.39277616,104.6066 0.31234747,104.6130 0.24108164,104.6195 0.38432217,104.6260 0.6428104,104.6325 0.3389222,104.6390 0.2679238,104.6455 0.33041975,104.6520 0.33035943,104.6585 0.2587342,104.6650 0.10718483,104.6715 0.27710238,104.6780 0.43784377,104.6845 0.62490988,104.6910 0.36566207,104.6975 0.2678898,104.7040 0.48234197,104.7105 0.53542626,104.7170 0.1425112,104.7235 0.080440819,104.7300 0.16080686,104.7365 0.24113998,104.7430 0.19635041,104.7495 0.10716335,104.7560 0.20561557,104.7625 0.34833878,104.7690 0.3659721,104.7755 0.28556436,104.7820 0.18737958,104.7885 0.15184319,104.7950 0.31262055,104.8015 0.33026654,104.8080 0.23203015,104.8145 0.32154304,104.8210 0.4823657,104.8275 0.44637269,104.8340 0.31235409,104.8405 0.26777127,104.8470 0.12486009,104.8535 0.062519111,104.8600 0.15192391,104.8665 0.39331579,104.8730 0.80391312,104.8795 0.77644283,104.8860 0.45506307,104.8925 0.44701606,104.8990 0.86628073,104.9055 0.75855589,104.9120 0.60683721,104.9185 0.33923095,104.9250 0.4913277,104.9315 0.53544933,104.9380 0.28547174,104.9446 0.22323719,104.9511 0.18751219,104.9576 0.16960528,104.9641 0.089095078,104.9706 0.026920885,104.9771 0.22353718,104.9836 0.37526608,104.9901 0.54481542,104.9966 0.66067308,105.0031 0.9019931,105.0096 1.3038862,105.0161 1.3033329,105.0226 0.83924431,105.0291 0.96437931,105.0356 1.2609891,105.0422 5.1351476,105.0487 15.08335,105.0552 20.633108,105.0617 15.435972,105.0682 7.8321939,105.0747 10.243082,105.0812 40.534115,105.0877 78.450356,105.0942 79.061089,105.1007 43.853394,105.1072 15.02101,105.1138 5.0658593,105.1203 1.9891148,105.1268 1.4106597,105.1333 1.2673323,105.1398 0.81192726,105.1463 0.49984413,105.1528 0.38397026,105.1593 0.32135326,105.1658 0.30354542,105.1724 0.36623719,105.1789 0.41078287,105.1854 0.36586517,105.1919 0.22308792,105.1984 0.28598908,105.2049 0.58042681,105.2114 0.56226128,105.2180 0.56234187,105.2245 0.43736872,105.2310 0.24114658,105.2375 0.30383781,105.2440 0.509045,105.2505 0.53563553,105.2570 0.48210341,105.2636 0.42864189,105.2701 0.52672666,105.2766 0.46404743,105.2831 0.34807372,105.2896 0.16968812,105.2961 0.15185523,105.3026 0.16962805,105.3092 0.15181161,105.3157 0.19651106,105.3222 0.24110131,105.3287 0.2767638,105.3352 0.27686426,105.3417 0.43779153,105.3483 0.75000983,105.3548 0.55349886,105.3613 0.48236677,105.3678 0.5980767,105.3743 0.49078733,105.3809 0.46440321,105.3874 0.48223609,105.3939 0.40167326,105.4004 0.40190211,105.4069 0.60713392,105.4135 0.51775432,105.4200 0.52699625,105.4265 0.60715628,105.4330 0.62503296,105.4395 0.60734338,105.4461 0.59810537,105.4526 0.42818886,105.4591 0.27655205,105.4656 0.24993016,105.4721 0.1695058,105.4787 0.044565443,105.4852 0.10723482,105.4917 0.24106313,105.4982 0.14282273,105.5047 0.089440636,105.5113 0.18761262,105.5178 0.18740802,105.5243 0.10706238,105.5308 0.14300211,105.5374 0.30385914,105.5439 0.58051652,105.5504 0.5175392,105.5569 0.15140755,105.5635 0.026753232,105.5700 0.062508568,105.5765 0.026783878,105.5830 0.13416542,105.5896 0.32155818,105.5961 0.23194769,105.6026 0.080207534,105.6091 0.035757691,105.6157 0.13416712,105.6222 0.25890067,105.6287 0.16063464,105.6352 0.15176846,105.6418 0.089218616,105.6483 0.17882712,105.6548 0.46487096,105.6613 0.71422523,105.6679 0.32968527,105.6744 0.062306263,105.6809 0.062618949,105.6875 0.15182419,105.6940 0.15177073,105.7005 0.1787046,105.7070 0.3661395,105.7136 0.4284763,105.7201 0.3213968,105.7266 0.22318828,105.7332 0.17859371,105.7397 0.24113727,105.7462 0.21436524,105.7528 0.29484251,105.7593 0.3749896,105.7658 0.32121211,105.7723 0.401669,105.7789 0.44649792,105.7854 0.47322822,105.7919 0.33025631,105.7985 0.35715333,105.8050 0.41997784,105.8115 0.64318502,105.8181 0.69628555,105.8246 0.47296673,105.8311 0.33016396,105.8377 0.16050506,105.8442 0.10717281,105.8507 0.28594822,105.8573 0.44669992,105.8638 0.63433355,105.8703 0.83008993,105.8769 0.41928214,105.8834 0.44673744,105.8899 0.58932382,105.8965 0.44596583,105.9030 0.088945098,105.9095 0.0090040741,105.9161 0.089373671,105.9226 0.16078392,105.9291 0.17853425,105.9357 0.11598517,105.9422 0.17862941,105.9487 0.23220278,105.9553 0.26786727,105.9618 0.34819627,105.9684 0.24103855,105.9749 0.17870741,105.9814 0.31269583,105.9880 0.45561752,105.9945 0.75042105,106.0010 0.98231697,106.0076 0.84772307,106.0141 0.31180882,106.0207 0.017647479,106.0272 0.026983177,106.0337 0.20564105,106.0403 0.46474835,106.0468 1.0365715,106.0534 1.6883084,106.0599 2.0354831,106.0664 1.7231789,106.0730 3.8288529,106.0795 12.995183,106.0861 22.067251,106.0926 20.956104,106.0991 11.58735,106.1057 3.8691943,106.1122 0.89986897,106.1188 0.3656159,106.1253 0.15171121,106.1318 0.36631784,106.1384 0.53601182,106.1449 0.67874461,106.1515 0.5353325,106.1580 0.23190972,106.1646 0.25914448,106.1711 0.53608549,106.1776 0.83031636,106.1842 0.83895594,106.1907 0.62491846,106.1973 0.43748432,106.2038 0.41069555,106.2104 0.38378289,106.2169 0.19632785,106.2235 0.16968715,106.2300 0.16067867,106.2365 0.17866839,106.2431 0.3396287,106.2496 0.5537861,106.2562 0.59782445,106.2627 0.25851789,106.2693 0.071455233,106.2758 0.11613015,106.2824 0.13389482,106.2889 0.15207376,106.2955 0.70565075,106.3020 0.92891651,106.3085 0.90205288,106.3151 0.73170388,106.3216 0.43704334,106.3282 0.28548953,106.3347 0.17868106,106.3413 0.4289442,106.3478 0.69645441,106.3544 0.58911765,106.3609 0.410779,106.3675 0.4107244,106.3740 0.3212491,106.3806 0.24103294,106.3871 0.35714427,106.3937 0.51793861,106.4002 0.58944374,106.4068 0.47303233,106.4133 0.18712749,106.4199 0.0089205019,106.4264 0.23243813,106.4330 0.91095823,106.4395 1.3482271,106.4461 1.0448008,106.4526 0.79496628,106.4592 0.76784503,106.4657 0.59782809,106.4723 0.37491795,106.4788 0.48235968,106.4854 0.52663839,106.4920 0.37467808,106.4985 0.25887898,106.5051 0.38416788,106.5116 0.63442773,106.5182 1.0092193,106.5247 0.9369849,106.5313 0.49953681,106.5378 0.35708573,106.5444 0.27663523,106.5509 0.33941883,106.5575 0.63443893,106.5641 0.83053428,106.5706 0.63357407,106.5772 0.30331203,106.5837 0.33041063,106.5903 0.34815317,106.5968 0.18726768,106.6034 0.044509459,106.6099 0.053746372,106.6165 0.24118581,106.6231 0.24115448,106.6296 0.30370721,106.6362 0.33042496,106.6427 0.33019352,106.6493 0.17841473,106.6558 0.23224171,106.6624 0.25883201,106.6690 0.14269662,106.6755 0.0714048,106.6821 0.125385,106.6886 0.45574716,106.6952 0.48188925,106.7018 0.26755416,106.7083 0.16054584,106.7149 0.035587918,106.7214 0.02695412,106.7280 0.16984634,106.7346 0.33078614,106.7411 0.67902356,106.7477 0.69606817,106.7542 0.36569634,106.7608 0.28561327,106.7674 0.205246,106.7739 0.30374584,106.7805 0.46433234,106.7870 0.42862889,106.7936 0.5181154,106.8002 0.54460257,106.8067 0.43734977,106.8133 0.38395569,106.8199 0.35693043,106.8264 0.1782566,106.8330 0.12511817,106.8395 0.34842607,106.8461 0.42847317,106.8527 0.31232005,106.8592 0.19639365,106.8658 0.1697644,106.8724 0.40214443,106.8789 0.60745716,106.8855 0.66946167,106.8921 0.43710208,106.8986 0.34852096,106.9052 0.62543887,106.9118 0.65165567,106.9183 0.64245021,106.9249 0.49103495,106.9315 0.55373883,106.9380 0.53602302,106.9446 0.81284386,106.9512 0.79425544,106.9577 0.61582392,106.9643 0.61602247,106.9709 0.50901175,106.9774 0.89422262,106.9840 2.0013483,106.9906 2.6519086,106.9971 2.6690497,107.0037 2.0261581,107.0103 1.642594,107.0168 1.5537865,107.0234 1.9293407,107.0300 2.8597071,107.0366 6.1755981,107.0431 12.097993,107.0497 30.398554,107.0563 155.65024,107.0628 517.18762,107.0694 760.11237,107.0760 599.86713,107.0825 267.76285,107.0891 104.63149,107.0957 107.13857,107.1023 131.98476,107.1088 116.7664,107.1154 66.566299,107.1220 22.63101,107.1285 7.1535306,107.1351 4.3826919,107.1417 2.659328,107.1483 1.8919648,107.1548 1.3743477,107.1614 1.1160208,107.1680 0.86590058,107.1746 0.80339211,107.1811 0.81248713,107.1877 0.75003499,107.1943 0.59801978,107.2009 0.53551704,107.2074 0.56250387,107.2140 0.562617,107.2206 0.57136852,107.2272 0.2410543,107.2337 0.34850201,107.2403 0.41057378,107.2469 0.28554741,107.2535 0.34835121,107.2600 0.67872763,107.2666 0.75004876,107.2732 0.85753071,107.2798 1.2058058,107.2863 1.2406094,107.2929 0.82984406,107.2995 0.58964258,107.3061 0.78585911,107.3127 0.62443155,107.3192 0.28555876,107.3258 0.36648896,107.3324 0.75994366,107.3390 1.2054719,107.3456 0.82062465,107.3521 0.55326396,107.3587 0.55356264,107.3653 0.67858899,107.3719 0.57116002,107.3785 0.43721777,107.3850 0.4105731,107.3916 0.26789972,107.3982 0.31268555,107.4048 0.34832197,107.4114 0.33046016,107.4179 0.53587067,107.4245 0.5444302,107.4311 0.21393932,107.4377 0.19665131,107.4443 0.47348809,107.4508 0.51798898,107.4574 0.69680363,107.4640 0.93743283,107.4706 0.70479757,107.4772 0.44640094,107.4838 0.58076477,107.4903 0.83059758,107.4969 1.0177537,107.5035 0.78543031,107.5101 0.47294992,107.5167 0.27668235,107.5233 0.27674308,107.5299 0.16045745,107.5364 0.035670448,107.5430 0.15212013,107.5496 0.4291797,107.5562 0.78598088,107.5628 0.78526992,107.5694 0.57107675,107.5760 0.42852002,107.5825 0.35715002,107.5891 0.47330514,107.5957 0.58045453,107.6023 0.56248486,107.6089 0.42826685,107.6155 0.11587419,107.6221 0.10722355,107.6286 0.16975996,107.6352 0.35740939,107.6418 0.6072219,107.6484 0.55367297,107.6550 0.54448301,107.6616 0.23173945,107.6682 0.17868039,107.6748 0.32163063,107.6814 0.39298436,107.6879 0.53616679,107.6945 0.80347878,107.7011 0.41896158,107.7077 0.1605133,107.7143 0.23229341,107.7209 0.35739502,107.7275 0.42858461,107.7341 0.30332389,107.7407 0.11587422,107.7473 0.062584125,107.7539 0.16982338,107.7604 0.21421434,107.7670 0.10697713,107.7736 0.080490157,107.7802 0.2144741,107.7868 0.29477525,107.7934 0.38397405,107.8000 0.33914492,107.8066 0.276683,107.8132 0.27686998,107.8198 0.3213639,107.8264 0.22327985,107.8330 0.45586708,107.8396 0.70530385,107.8462 0.54440635,107.8528 0.70571154,107.8593 0.99127591,107.8659 0.85662782,107.8725 0.46414647,107.8791 0.7148174,107.8857 0.85712081,107.8923 0.55295759,107.8989 0.23202367,107.9055 0.41991791,107.9121 0.57177919,107.9187 0.92879897,107.9253 0.90169013,107.9319 0.73190159,107.9385 0.41032481,107.9451 0.2768127,107.9517 0.41966891,107.9583 0.33921751,107.9649 0.29445407,107.9715 0.10710901,107.9781 0.37560317,107.9847 0.83966112,107.9913 0.8746801,107.9979 0.46397927,108.0045 0.4911232,108.0111 0.80355978,108.0177 0.96438843,108.0243 1.0091696,108.0309 1.1615007,108.0375 1.8041735,108.0441 2.2605717,108.0507 4.1271467,108.0573 10.207932,108.0639 37.228096,108.0705 66.766579,108.0771 70.390266,108.0837 60.838352,108.0903 161.40254,108.0969 370.38828,108.1035 438.88718,108.1101 285.74216,108.1167 98.647461,108.1233 30.138016,108.1299 18.993057,108.1365 11.34793,108.1431 5.6380601,108.1497 3.2028337,108.1563 1.8916792,108.1629 1.678138,108.1695 1.0353374,108.1761 1.0360721,108.1827 1.2145406,108.1894 1.2942331,108.1960 0.82957274,108.2026 0.47297812,108.2092 0.47338584,108.2158 0.70539123,108.2224 0.63371831,108.2290 0.57183748,108.2356 0.81269634,108.2422 0.87493092,108.2488 0.98207569,108.2554 0.58877748,108.2620 0.33033913,108.2686 0.37501979,108.2752 0.29442498,108.2818 0.33032891,108.2884 0.35750005,108.2951 0.67901355,108.3017 0.74092638,108.3083 0.58000845,108.3149 0.35702306,108.3215 0.33025289,108.3281 0.18723181,108.3347 0.12533739,108.3413 0.41113353,108.3479 0.42831048,108.3545 0.27646628,108.3612 0.38406244,108.3678 0.61612672,108.3744 0.52664703,108.3810 0.41084442,108.3876 0.28571534,108.3942 0.28563416,108.4008 0.34827569,108.4074 0.41972932,108.4140 0.42853743,108.4207 0.31247455,108.4273 0.33919582,108.4339 0.35722119,108.4405 0.64328325,108.4471 0.74125558,108.4537 0.60685796,108.4603 0.39268917,108.4669 0.42871216,108.4736 0.54456151,108.4802 0.47283188,108.4868 0.285705,108.4934 0.39317471,108.5000 0.3928172,108.5066 0.24976884,108.5132 0.12489168,108.5199 0.15185304,108.5265 0.3215676,108.5331 0.54471225,108.5397 0.66979778,108.5463 0.60718137,108.5529 0.47311637,108.5596 0.41058874,108.5662 0.25885966,108.5728 0.40215209,108.5794 0.72332627,108.5860 0.59800988,108.5926 0.43738398,108.5993 0.24983251,108.6059 0.24117486,108.6125 0.5628069,108.6191 0.66965967,108.6257 0.49966779,108.6323 0.24077298,108.6390 0.16965847,108.6456 0.28574988,108.6522 0.26793793,108.6588 0.19629323,108.6654 0.044752296,108.6721 0.31301785,108.6787 0.46408132,108.6853 0.25871855,108.6919 0.36633641,108.6985 0.57159293,108.7052 0.65171516,108.7118 0.53548855,108.7184 0.39293599,108.7250 0.56271577,108.7316 0.62472308,108.7383 0.28534535,108.7449 0.062448557,108.7515 0.080425449,108.7581 0.12506618,108.7648 0.39283451,108.7714 0.16067955,108.7780 0.1608689,108.7846 0.38412875,108.7912 0.53584474,108.7979 0.63411146,108.8045 0.66100198,108.8111 0.7320928,108.8177 0.50860447,108.8244 0.45552143,108.8310 0.60728085,108.8376 0.51750058,108.8442 0.29438823,108.8509 0.21415043,108.8575 0.13386227,108.8641 0.15181129,108.8707 0.19644475,108.8774 0.39288193,108.8840 0.45531765,108.8906 0.32134494,108.8972 0.16073453,108.9039 0.25917068,108.9105 0.46449614,108.9171 0.51784033,108.9238 0.46422106,108.9304 0.46442124,108.9370 0.56278908,108.9436 0.58004409,108.9503 0.30348471,108.9569 0.62547648,108.9635 0.75891167,108.9702 0.59786618,108.9768 0.43723747,108.9834 0.33023852,108.9900 0.16049154,108.9967 0.026808959,109.0033 0.16098766,109.0099 0.56266314,109.0166 0.96478891,109.0232 1.4558347,109.0298 1.7873744,109.0365 3.6289749,109.0431 6.6453061,109.0497 7.0606456,109.0563 5.2395205,109.0630 5.3054733,109.0696 9.7355175,109.0762 23.916513,109.0829 41.1945,109.0895 49.351757,109.0961 54.273609,109.1028 60.881893,109.1094 68.306305,109.1160 86.304878,109.1227 85.283829,109.1293 57.042728,109.1359 21.910368,109.1426 5.4638786,109.1492 2.7935047,109.1558 1.4358027,109.1625 0.74078387,109.1691 0.8393268,109.1757 0.71372795,109.1824 0.36595201,109.1890 0.5540728,109.1957 0.84828156,109.2023 0.7051174,109.2089 0.49963996,109.2156 0.23200746,109.2222 0.24123414,109.2288 0.3393788,109.2355 0.35700002,109.2421 0.24099597,109.2487 0.38407588,109.2554 0.46428701,109.2620 0.41948572,109.2687 0.26780865,109.2753 0.27700856,109.2819 0.40177232,109.2886 0.33002803,109.2952 0.15173651,109.3018 0.16971636,109.3085 0.16970924,109.3151 0.35749745,109.3218 0.64316791,109.3284 0.79440302,109.3350 0.58901912,109.3417 0.53575522,109.3483 0.38390833,109.3550 0.30356345,109.3616 0.23202047,109.3682 0.1784564,109.3749 0.33066052,109.3815 0.72340184,109.3882 0.67851037,109.3948 0.56237012,109.4015 0.33932781,109.4081 0.45548242,109.4147 0.41079408,109.4214 0.47332272,109.4280 0.52665263,109.4347 0.53567421,109.4413 0.44642892,109.4480 0.33902246,109.4546 0.13358437,109.4612 -7.8306075e-005,109.4679 1.2118304e-005,109.4745 2.9841243e-005,109.4812 0.089437746,109.4878 0.24115367,109.4945 0.24110463,109.5011 0.25028557,109.5078 0.446729,109.5144 0.53579253,109.5210 0.58040625,109.5277 0.59808207,109.5343 0.50880104,109.5410 0.54456371,109.5476 0.53587711,109.5543 0.70552683,109.5609 0.58000433,109.5676 0.33030072,109.5742 0.44661519,109.5809 0.43723086,109.5875 0.2856501,109.5942 0.5003193,109.6008 0.66959494,109.6075 0.47295287,109.6141 0.44655725,109.6208 0.6789394,109.6274 0.74100226,109.6340 0.47276157,109.6407 0.19609356,109.6473 0.080274522,109.6540 0.089283332,109.6606 0.035746127,109.6673 0.11647397,109.6739 0.48264208,109.6806 0.61582011,109.6872 0.25842974,109.6939 0.10710545,109.7005 0.16983008,109.7072 0.33050919,109.7139 0.35723588,109.7205 0.41978064,109.7272 0.41056976,109.7338 0.2049284,109.7405 0.035625648,109.7471 0.089396894,109.7538 0.14302936,109.7604 0.52703249,109.7671 0.79468787,109.7737 0.79458094,109.7804 0.66953361,109.7870 0.49987981,109.7937 0.42850056,109.8003 0.31238127,109.8070 0.13379355,109.8136 0.0089083528,109.8203 0.053710617,109.8270 0.26823533,109.8336 0.50916141,109.8403 0.49979386,109.8469 0.28539467,109.8536 0.13395707,109.8602 0.23233935,109.8669 0.24086845,109.8735 0.20542923,109.8802 0.65229309,109.8869 0.71405512,109.8935 0.44602489,109.9002 0.31250864,109.9068 0.23222189,109.9135 0.26802412,109.9201 0.40177551,109.9268 0.42849159,109.9335 0.47337875,109.9401 0.6251682,109.9468 0.57149327,109.9534 0.48207071,109.9601 0.30314869,109.9668 0.053287845,109.9734 0.026966186,109.9801 0.23254924,109.9867 0.55366671,109.9934 0.47303447,110.0001 0.34824437,110.0067 0.44634727,110.0134 0.55358136,110.0200 0.6430769,110.0267 0.54478282,110.0334 0.65239543,110.0400 1.3492194,110.0467 2.2511435,110.0533 3.3311007,110.0600 3.5179832,110.0667 5.3837395,110.0733 16.060955,110.0800 25.53322,110.0867 23.946377,110.0933 14.818647,110.1000 15.135356,110.1066 46.553516,110.1133 91.160629,110.1200 97.420471,110.1266 60.946667,110.1333 22.409163,110.1400 8.1520014,110.1466 4.1844258,110.1533 3.088141,110.1600 2.2042429,110.1666 1.2933682,110.1733 0.30290571,110.1799 0.089344658,110.1866 0.12509641,110.1933 0.17875198,110.1999 0.27679151,110.2066 0.24994186,110.2133 0.32145482,110.2199 0.30352083,110.2266 0.37514338,110.2333 0.47312799,110.2399 0.20518012,110.2466 0.20559855,110.2533 0.4200314,110.2600 0.60712498,110.2666 0.41919079,110.2733 0.16953449,110.2800 0.41147575,110.2866 1.0094107,110.2933 0.85658491,110.3000 0.38346788,110.3066 0.28563061,110.3133 0.24988876,110.3200 0.21437895,110.3266 0.36619803,110.3333 0.38402197,110.3400 0.39287686,110.3467 0.41071346,110.3533 0.56263405,110.3600 0.62508935,110.3667 0.63393778,110.3733 0.44599986,110.3800 0.20519173,110.3867 0.50930774,110.3934 0.78623158,110.4000 1.0447742,110.4067 0.82992113,110.4134 0.48178402,110.4200 0.28578687,110.4267 0.48262328,110.4334 0.74093288,110.4401 0.51750046,110.4467 0.36604229,110.4534 0.24088089,110.4601 0.30350456,110.4668 0.5983122,110.4734 0.84820843,110.4801 0.65166986,110.4868 0.39280325,110.4935 0.24116515,110.5001 0.34830898,110.5068 0.42868471,110.5135 0.61592931,110.5202 0.42864013,110.5268 0.51812464,110.5335 0.51780629,110.5402 0.44628671,110.5469 0.2854189,110.5535 0.21437252,110.5602 0.48257589,110.5669 0.66965765,110.5736 0.5173983,110.5802 0.18744013,110.5869 0.24134739,110.5936 0.40192312,110.6003 0.47332445,110.6070 0.5089795,110.6136 0.68764144,110.6203 0.94638169,110.6270 0.75872487,110.6337 0.60730875,110.6404 0.71443284,110.6470 0.74087,110.6537 0.75001043,110.6604 0.91943985,110.6671 0.6872071,110.6738 0.52708596,110.6804 0.47343594,110.6871 0.49088725,110.6938 0.29434747,110.7005 0.19646282,110.7072 0.33043262,110.7138 0.26775521,110.7205 0.24111407,110.7272 0.29465026,110.7339 0.32192078,110.7406 0.71495849,110.7473 0.82104677,110.7539 0.40090385,110.7606 0.053335525,110.7673 0.089409277,110.7740 0.15171401,110.7807 0.15176137,110.7874 0.16983579,110.7940 0.28606543,110.8007 0.41968125,110.8074 0.33915314,110.8141 0.45557997,110.8208 0.70559984,110.8275 0.66933334,110.8341 0.27623105,110.8408 0.0087724356,110.8475 1.2151951e-005,110.8542 6.2482693e-005,110.8609 0.089470141,110.8676 0.15173879,110.8743 0.080230772,110.8809 0.089363433,110.8876 0.1698028,110.8943 0.25017756,110.9010 0.32132122,110.9077 0.18733731,110.9144 0.16969661,110.9211 0.16059203,110.9278 0.053569164,110.9344 0.16989061,110.9411 0.39296132,110.9478 0.47325638,110.9545 0.46442479,110.9612 0.53597528,110.9679 0.8126384,110.9746 0.93720597,110.9813 0.75860459,110.9880 0.50877655,110.9947 0.40206787,111.0013 0.661322,111.0080 1.5835774,111.0147 7.4325037,111.0214 19.103216,111.0281 23.621403,111.0348 16.210911,111.0415 9.136611,111.0482 9.9966125,111.0549 34.069958,111.0616 78.17926,111.0683 121.01258,111.0749 114.81744,111.0816 71.436043,111.0883 47.118904,111.0950 70.841949,111.1017 87.033127,111.1084 65.164589,111.1151 32.877659,111.1218 22.068319,111.1285 40.199181,111.1352 58.463634,111.1419 51.180073,111.1486 25.469278,111.1553 7.5681672,111.1620 3.7394364,111.1687 2.6060917,111.1754 2.0080695,111.1821 1.3114526,111.1888 0.70480096,111.1954 0.5269596,111.2021 0.71447647,111.2088 0.66963238,111.2155 0.68748957,111.2222 0.83040124,111.2289 0.86605388,111.2356 0.68715525,111.2423 0.43734822,111.2490 0.44641313,111.2557 0.48219451,111.2624 0.55351287,111.2691 0.38379759,111.2758 0.48249727,111.2825 0.83064348,111.2892 0.92837578,111.2959 0.79442281,111.3026 0.53552663,111.3093 0.46446696,111.3160 0.78603774,111.3227 0.71420586,111.3294 0.4818804,111.3361 0.38383982,111.3428 0.38393158,111.3495 0.27669576,111.3562 0.27675295,111.3629 0.28565079,111.3696 0.23204172,111.3763 0.17839083,111.3830 0.11601687,111.3897 0.16997245,111.3964 0.3574051,111.4031 0.43731159,111.4098 0.29450294,111.4165 0.22320946,111.4232 0.16962771,111.4299 0.19656777,111.4366 0.26789093,111.4433 0.24091613,111.4501 0.26789048,111.4568 0.33039972,111.4635 0.21425374,111.4702 0.2499069,111.4769 0.24109855,111.4836 0.34847417,111.4903 0.42886955,111.4970 0.59819949,111.5037 0.49100274,111.5104 0.53551263,111.5171 0.25860888,111.5238 0.26840314,111.5305 0.75035322,111.5372 0.98179215,111.5439 0.79429066,111.5506 0.33911768,111.5573 0.22333549,111.5640 0.35745487,111.5708 0.58940893,111.5775 0.57137781,111.5842 0.5178147,111.5909 0.48231182,111.5976 0.66978252,111.6043 0.84808415,111.6110 0.83908039,111.6177 0.63373899,111.6244 0.38364464,111.6311 0.14268737,111.6378 0.24113683,111.6446 0.17852165,111.6513 0.23218262,111.6580 0.39294443,111.6647 0.41094312,111.6714 0.32154819,111.6781 0.3926838,111.6848 0.49101391,111.6915 0.60709423,111.6982 0.47313246,111.7049 0.31251258,111.7117 0.22327742,111.7184 0.33966479,111.7251 0.80409729,111.7318 1.1610107,111.7385 1.0353941,111.7452 0.49928162,111.7519 0.15145835,111.7586 0.080438837,111.7654 0.277134,111.7721 0.69649172,111.7788 0.59796351,111.7855 0.33912197,111.7922 0.098134421,111.7989 0.1163649,111.8056 0.39308646,111.8124 0.56250441,111.8191 0.66102588,111.8258 0.78593308,111.8325 0.65121555,111.8392 0.16032322,111.8459 0.32173991,111.8527 0.67904127,111.8594 0.91087067,111.8661 0.71400434,111.8728 0.4819847,111.8795 0.46451068,111.8862 0.6072365,111.8930 0.74113137,111.8997 1.0711975,111.9064 0.74064606,111.9131 0.49111339,111.9198 0.31240407,111.9265 0.2142124,111.9333 0.26774701,111.9400 0.24118295,111.9467 0.33075127,111.9534 0.45557514,111.9601 0.51772141,111.9669 0.41966519,111.9736 0.5627647,111.9803 0.61596668,111.9870 0.69620258,111.9937 0.80328417,112.0005 0.62499923,112.0072 0.43782216,112.0139 0.64354366,112.0206 1.2686274,112.0273 1.6339921,112.0341 1.669587,112.0408 1.9556501,112.0475 2.9312818,112.0542 6.4791379,112.0609 11.327768,112.0677 17.043415,112.0744 27.799168,112.0811 99.586433,112.0878 368.70071,112.0946 601.62372,112.1013 524.63873,112.1080 254.65451,112.1147 76.062302,112.1215 37.238018,112.1282 27.747986,112.1349 19.265102,112.1416 12.482706,112.1484 7.3599672,112.1551 3.4873333,112.1618 1.6416352,112.1685 1.1246248,112.1753 0.83899707,112.1820 0.40168801,112.1887 0.2678704,112.1954 0.34822944,112.2022 0.41990072,112.2089 0.66083086,112.2156 0.56208867,112.2223 0.23203529,112.2291 0.42931265,112.2358 0.86653233,112.2425 0.84771281,112.2492 0.49059778,112.2560 0.39279988,112.2627 0.42863539,112.2694 0.50000209,112.2762 0.41074213,112.2829 0.48227099,112.2896 0.67000544,112.2963 0.87548846,112.3031 1.0353739,112.3098 0.76742029,112.3165 0.70561892,112.3233 0.95590866,112.3300 1.2051769,112.3367 0.76702833,112.3435 0.27641129,112.3502 0.071317583,112.3569 0.080416605,112.3637 0.18762729,112.3704 0.19659063,112.3771 0.44686478,112.3838 0.78600436,112.3906 0.86603206,112.3973 0.74088067,112.4040 0.517506,112.4108 0.28543279,112.4175 0.16075452,112.4242 0.1963511,112.4310 0.10705312,112.4377 0.1965764,112.4444 0.32165486,112.4512 0.49149278,112.4579 0.69658786,112.4646 0.71391618,112.4714 0.51756996,112.4781 0.41062739,112.4848 0.21412553,112.4916 0.13406798,112.4983 0.33062908,112.5051 0.37490633,112.5118 0.31253284,112.5185 0.41955084,112.5253 0.21399617,112.5320 0.10707239,112.5387 0.07154166,112.5455 0.24144614,112.5522 0.41966137,112.5589 0.29437801,112.5657 0.24099228,112.5724 0.24998488,112.5792 0.24092512,112.5859 0.062423397,112.5926 0.089421213,112.5994 0.19655941,112.6061 0.42902765,112.6128 0.74131924,112.6196 0.64273423,112.6263 0.62508088,112.6331 0.73243493,112.6398 1.0447757,112.6465 1.0265313,112.6533 0.74953336,112.6600 0.50858915,112.6668 0.3123574,112.6735 0.080225125,112.6802 0.053766366,112.6870 0.24144554,112.6937 0.45566648,112.7005 0.62506646,112.7072 0.57118994,112.7140 0.32995421,112.7207 0.13381423,112.7274 0.22346018,112.7342 0.31260094,112.7409 0.30355635,112.7477 0.30343232,112.7544 0.17833319,112.7612 0.080305852,112.7679 0.16093291,112.7746 0.54506654,112.7814 0.87507206,112.7881 0.73178643,112.7949 0.3570691,112.8016 0.33956453,112.8084 0.4824006,112.8151 0.56239885,112.8218 0.43703955,112.8286 0.23199439,112.8353 0.3575488,112.8421 0.63436228,112.8488 0.9465248,112.8556 1.0716569,112.8623 1.0713257,112.8691 0.57954401,112.8758 0.23176959,112.8826 0.31267351,112.8893 0.41955477,112.8961 0.10707714,112.9028 0.24124433,112.9096 0.43761581,112.9163 0.57150316,112.9230 0.45532054,112.9298 0.31252816,112.9365 0.35728446,112.9433 0.48226976,112.9500 0.51783389,112.9568 0.44635227,112.9635 0.40172654,112.9703 0.348041,112.9770 0.21416111,112.9838 0.26806405,112.9905 0.61650217,112.9973 0.84823495,113.0040 0.57073921,113.0108 0.098343365,113.0175 0.59047288,113.0243 1.3940402,113.0310 3.2987106,113.0378 6.8161044,113.0445 7.2751913,113.0513 5.5338478,113.0581 5.4752898,113.0648 16.640863,113.0716 58.415295,113.0783 93.314827,113.0851 88.141685,113.0918 69.643074,113.0986 59.101799,113.1053 45.59008,113.1121 24.692099,113.1188 13.500853,113.1256 8.5756054,113.1323 5.2822337,113.1391 3.051373,113.1458 1.9278795,113.1526 1.7673771,113.1594 1.2577257,113.1661 0.57963187,113.1729 0.29450622,113.1796 0.2322485,113.1864 0.48211321,113.1931 0.37484935,113.1999 0.33936733,113.2066 0.48248497,113.2134 0.6518293,113.2202 0.5180499,113.2269 0.86658478,113.2337 1.1162606,113.2404 1.1607994,113.2472 0.96369082,113.2539 0.4100613,113.2607 0.17835452,113.2675 0.053442556,113.2742 0.089513443,113.2810 0.34858057,113.2877 0.5985899,113.2945 0.73207569,113.3013 0.49959269,113.3080 0.41081265,113.3148 0.49128744,113.3215 0.52691174,113.3283 0.64283019,113.3351 0.81252009,113.3418 0.91947097,113.3486 0.61583042,113.3553 0.48224494,113.3621 0.42847413,113.3689 0.3568916,113.3756 0.22316109,113.3824 0.37525749,113.3891 0.58948755,113.3959 0.61617953,113.4027 0.54438794,113.4094 0.25855589,113.4162 0.1339756,113.4230 0.24120601,113.4297 0.35733742,113.4365 0.51811993,113.4432 0.70538682,113.4500 0.74997818,113.4568 0.69658482,113.4635 0.67833376,113.4703 0.42818877,113.4771 0.29478809,113.4838 0.43783495,113.4906 0.54453939,113.4974 0.35683927,113.5041 0.3481001,113.5109 0.303534,113.5177 0.2590391,113.5244 0.30382425,113.5312 0.41066116,113.5380 0.25860435,113.5447 0.19659095,113.5515 0.40205482,113.5583 0.47309446,113.5650 0.32112139,113.5718 0.12488039,113.5786 0.11605542,113.5853 0.062362108,113.5921 0.0089269029,113.5989 0.080539778,113.6056 0.18762669,113.6124 0.25003681,113.6192 0.30371332,113.6259 0.34823355,113.6327 0.26777568,113.6395 0.27684587,113.6462 0.35721064,113.6530 0.33903965,113.6598 0.1964259,113.6666 0.38430908,113.6733 0.45524862,113.6801 0.32112285,113.6869 0.31249872,113.6936 0.35720891,113.7004 0.33961412,113.7072 0.59858692,113.7140 0.67841488,113.7207 0.55342424,113.7275 0.55364007,113.7343 0.55358022,113.7410 0.56273431,113.7478 0.83952433,113.7546 0.83023733,113.7614 0.67840761,113.7681 0.57128584,113.7749 0.41028118,113.7817 0.18722473,113.7885 0.22328329,113.7952 0.20533998,113.8020 0.14288642,113.8088 0.2323678,113.8156 0.35723919,113.8223 0.29450685,113.8291 0.22305277,113.8359 0.20564821,113.8427 0.52716327,113.8494 0.58010429,113.8562 0.46399912,113.8630 0.40199116,113.8698 0.5537414,113.8765 0.55350238,113.8833 0.58036298,113.8901 0.55327833,113.8969 0.24091487,113.9036 0.2950204,113.9104 0.46436527,113.9172 0.32996517,113.9240 0.1962429,113.9308 0.19649974,113.9375 0.25903168,113.9443 0.25898919,113.9511 0.19634068,113.9579 0.16064881,113.9646 0.21445334,113.9714 0.27681401,113.9782 0.26800075,113.9850 0.43753105,113.9918 0.62476957,113.9985 0.74997097,114.0053 0.5625124,114.0121 0.32136035,114.0189 0.16957037,114.0257 0.27709714,114.0324 0.63448948,114.0392 0.93762869,114.0460 1.0801429,114.0528 1.089493,114.0596 1.6449016,114.0664 4.353622,114.0731 9.0594378,114.0799 12.27072,114.0867 13.661898,114.0935 23.681961,114.1003 85.368858,114.1071 183.30722,114.1138 202.46078,114.1206 125.07137,114.1274 40.078636,114.1342 15.189137,114.1410 13.913251,114.1478 12.835642,114.1545 7.6265602,114.1613 3.4509118,114.1681 1.3106434,114.1749 0.69607574,114.1817 0.5446769,114.1885 0.72361898,114.1953 0.93738401,114.2020 0.6782344,114.2088 0.49102715,114.2156 0.41950202,114.2224 0.39287752,114.2292 0.38403082,114.2360 0.44656563,114.2428 0.68751675,114.2495 0.73182219,114.2563 0.3838537,114.2631 0.43764481,114.2699 0.46430013,114.2767 0.46443528,114.2835 0.5000881,114.2903 0.46395686,114.2971 0.25859195,114.3039 0.15178147,114.3106 0.16084948,114.3174 0.22329053,114.3242 0.23200963,114.3310 0.13383859,114.3378 0.14316002,114.3446 0.40201157,114.3514 0.40164778,114.3582 0.39263263,114.3650 0.3928166,114.3718 0.40170687,114.3786 0.27679592,114.3853 0.28584519,114.3921 0.25895908,114.3989 0.38404042,114.4057 0.46444121,114.4125 0.49121854,114.4193 0.45525184,114.4261 0.33903214,114.4329 0.25895056,114.4397 0.41086102,114.4465 0.43748569,114.4533 0.49126074,114.4601 0.66091353,114.4669 0.7497344,114.4737 0.64247721,114.4804 0.43735021,114.4872 0.29474756,114.4940 0.35732374,114.5008 0.48211074,114.5076 0.49115318,114.5144 0.53599888,114.5212 0.55345839,114.5280 0.41922829,114.5348 0.20519291,114.5416 0.089404531,114.5484 0.16969159,114.5552 0.20560607,114.5620 0.41102904,114.5688 0.41942033,114.5756 0.3392106,114.5824 0.44668278,114.5892 0.58901161,114.5960 0.35690305,114.6028 0.34837785,114.6096 0.33918747,114.6164 0.303799,114.6232 0.59847718,114.6300 0.63405842,114.6368 0.79460943,114.6436 0.67820549,114.6504 0.39269188,114.6572 0.31246343,114.6640 0.27670386,114.6708 0.18726812,114.6776 0.15191877,114.6844 0.49164626,114.6912 0.81299257,114.6980 0.90173239,114.7048 0.59766787,114.7116 0.37488341,114.7184 0.44640285,114.7252 0.26753157,114.7320 0.1071738,114.7388 0.30377477,114.7456 0.38395151,114.7524 0.35708365,114.7592 0.37492102,114.7660 0.47342637,114.7728 0.74147642,114.7796 0.87512028,114.7864 0.86586773,114.7932 0.56219006,114.8000 0.29429701,114.8068 0.11626131,114.8136 0.40212417,114.8204 0.50909626,114.8272 0.68780977,114.8340 0.74068087,114.8408 0.37438577,114.8476 0.16956677,114.8544 0.11611428,114.8613 0.12522909,114.8681 0.38443455,114.8749 0.5984565,114.8817 0.58907145,114.8885 0.44614086,114.8953 0.36587784,114.9021 0.26774415,114.9089 0.29487628,114.9157 0.46434277,114.9225 0.34803692,114.9293 0.26780254,114.9361 0.23211566,114.9429 0.28567189,114.9497 0.27673906,114.9566 0.21429515,114.9634 0.15171024,114.9702 0.098188646,114.9770 0.12512012,114.9838 0.22331133,114.9906 0.30379397,114.9974 0.54497725,115.0042 0.75907987,115.0110 1.1252499,115.0178 1.4470123,115.0247 1.8220427,115.0315 2.0629346,115.0383 4.213068,115.0451 14.520043,115.0519 30.659994,115.0587 39.899841,115.0655 43.414089,115.0723 42.280457,115.0791 33.548756,115.0860 25.090731,115.0928 23.840633,115.0996 24.383116,115.1064 21.906094,115.1132 18.046129,115.1200 11.937949,115.1268 6.9588537,115.1336 3.5416844,115.1405 1.6768867,115.1473 1.0618378,115.1541 1.0715635,115.1609 0.98175204,115.1677 0.34755632,115.1745 0.11636616,115.1813 0.52746898,115.1882 0.79484099,115.1950 0.67806971,115.2018 0.28514329,115.2086 0.11594741,115.2154 0.21426322,115.2222 0.33051571,115.2291 0.41987962,115.2359 0.41088337,115.2427 0.40179634,115.2495 0.4016107,115.2563 0.33932066,115.2631 0.35715681,115.2700 0.26764068,115.2768 0.23197722,115.2836 0.26797488,115.2904 0.51811957,115.2972 0.64285529,115.3041 0.43722901,115.3109 0.15172993,115.3177 0.21445884,115.3245 0.28597933,115.3313 0.58095467,115.3382 0.9109748,115.3450 0.74032861,115.3518 0.30315849,115.3586 0.348409,115.3654 0.33050057,115.3723 0.46444994,115.3791 0.49995589,115.3859 0.44619936,115.3927 0.34813175,115.3995 0.42868754,115.4064 0.49113673,115.4132 0.50892502,115.4200 0.49116525,115.4268 0.58042532,115.4337 0.54448569,115.4405 0.46447012,115.4473 0.66102785,115.4541 0.73195732,115.4609 0.69585657,115.4678 0.38365316,115.4746 0.26787978,115.4814 0.1518077,115.4882 0.16077864,115.4951 0.11595021,115.5019 0.16081481,115.5087 0.36639708,115.5155 0.56267202,115.5224 0.65165859,115.5292 0.34798843,115.5360 0.27700776,115.5428 0.44666868,115.5497 0.39237958,115.5565 0.035371739,115.5633 0.080502629,115.5701 0.21457399,115.5770 0.44677782,115.5838 0.59825617,115.5906 0.63369095,115.5975 0.46401265,115.6043 0.27695379,115.6111 0.39289278,115.6179 0.27647597,115.6248 0.098047957,115.6316 0.053735573,115.6384 0.36654335,115.6453 0.68767673,115.6521 0.64261872,115.6589 0.36583665,115.6657 0.2587952,115.6726 0.18743698,115.6794 0.16079736,115.6862 0.22323254,115.6931 0.28568709,115.6999 0.24107553,115.7067 0.23215342,115.7136 0.44669816,115.7204 0.58925575,115.7272 0.31228486,115.7340 0.22333758,115.7409 0.37493232,115.7477 0.27671263,115.7545 0.30402198,115.7614 0.58966643,115.7682 0.72332829,115.7750 0.74976599,115.7819 0.53510016,115.7887 0.25864044,115.7955 0.25006011,115.8024 0.33935544,115.8092 0.31242251,115.8160 0.19633044,115.8229 0.089311577,115.8297 0.1164313,115.8365 0.49170205,115.8434 0.83044422,115.8502 0.71412629,115.8570 0.56216794,115.8639 0.21388197,115.8707 0.15179659,115.8776 0.26799259,115.8844 0.48224896,115.8912 0.54471517,115.8981 0.56279629,115.9049 0.65182257,115.9117 0.43697098,115.9186 0.1069212,115.9254 0.15202214,115.9322 0.29473609,115.9391 0.41093168,115.9459 0.57139677,115.9528 0.39258644,115.9596 0.31254455,115.9664 0.55369759,115.9733 0.75009924,115.9801 0.58928925,115.9870 0.39269945,115.9938 0.36586598,116.0006 0.45557204,116.0075 0.61647266,116.0143 0.65185231,116.0212 0.91170162,116.0280 2.4134037,116.0348 4.4833298,116.0417 4.3282342,116.0485 2.8293951,116.0554 3.5840552,116.0622 7.4004245,116.0690 13.938807,116.0759 21.12508,116.0827 25.235826,116.0896 25.183613,116.0964 20.545486,116.1032 15.171853,116.1101 21.096457,116.1169 71.459373,116.1238 128.79362,116.1306 125.4318,116.1375 68.405106,116.1443 21.312885,116.1512 8.1972075,116.1580 4.3796072,116.1648 2.7843468,116.1717 2.311605,116.1785 1.6865102,116.1854 0.96350276,116.1922 0.57115406,116.1991 0.44637349,116.2059 0.43761662,116.2128 0.56270701,116.2196 0.68759459,116.2264 0.687383,116.2333 0.65184361,116.2401 0.81243384,116.2470 0.58898079,116.2538 0.50019437,116.2607 0.63382405,116.2675 0.28505084,116.2744 0.04472005,116.2812 0.35786682,116.2881 0.66990101,116.2949 0.73192298,116.3018 0.72305912,116.3086 0.60696298,116.3155 0.33903804,116.3223 0.22313346,116.3292 0.20520267,116.3360 0.062377054,116.3429 0.080379829,116.3497 0.17886628,116.3566 0.46466884,116.3634 0.52670437,116.3703 0.32114109,116.3771 0.14267702,116.3840 0.089278899,116.3908 0.13399547,116.3977 0.13383104,116.4045 0.053503174,116.4114 0.11634345,116.4182 0.28586459,116.4251 0.27673325,116.4319 0.24990551,116.4388 0.23234196,116.4456 0.46448639,116.4525 0.48209271,116.4593 0.54480731,116.4662 0.6160444,116.4730 0.48187202,116.4799 0.3568669,116.4867 0.20517139,116.4936 0.098258175,116.5005 0.20542252,116.5073 0.18745425,116.5142 0.14295518,116.5210 0.18759431,116.5279 0.23231134,116.5347 0.33925214,116.5416 0.30331996,116.5484 0.27684811,116.5553 0.28575632,116.5621 0.33932543,116.5690 0.66131705,116.5759 1.1613275,116.5827 1.1426389,116.5896 0.68668979,116.5964 0.19599767,116.6033 0.15198985,116.6101 0.26803485,116.6170 0.33049348,116.6239 0.4558222,116.6307 0.74116987,116.6376 0.67810696,116.6444 0.51749837,116.6513 0.28548571,116.6582 0.24992228,116.6650 0.23217829,116.6719 0.14287491,116.6787 0.089326359,116.6856 0.29508692,116.6925 0.58955348,116.6993 0.4907116,116.7062 0.32120386,116.7130 0.29492453,116.7199 0.48232868,116.7268 0.47317764,116.7336 0.45533967,116.7405 0.42834145,116.7473 0.30342755,116.7542 0.3035354,116.7611 0.23202299,116.7679 0.13381614,116.7748 0.089325681,116.7816 0.22334291,116.7885 0.25892445,116.7954 0.26788738,116.8022 0.26790076,116.8091 0.2142024,116.8160 0.14280733,116.8228 0.10706888,116.8297 0.089415431,116.8366 0.32183763,116.8434 0.59824294,116.8503 0.52645719,116.8571 0.2587043,116.8640 0.10726816,116.8709 0.22349168,116.8777 0.34827042,116.8846 0.38401243,116.8915 0.51805264,116.8983 0.58026189,116.9052 0.40143231,116.9121 0.1962795,116.9189 0.16959886,116.9258 0.10707891,116.9327 0.1880101,116.9395 0.59882641,116.9464 0.86610901,116.9533 0.82992679,116.9601 0.54410613,116.9670 0.17827217,116.9739 0.080392256,116.9807 0.14298704,116.9876 0.25014165,116.9945 0.46490726,117.0013 0.86688459,117.0082 1.0891804,117.0151 0.74043798,117.0220 0.54458952,117.0288 0.65208524,117.0357 0.91083711,117.0426 1.0803839,117.0494 1.2504283,117.0563 1.9741975,117.0632 3.2966764,117.0700 5.5491614,117.0769 12.605929,117.0838 28.276571,117.0907 34.238876,117.0975 25.725107,117.1044 12.907156,117.1113 7.8639116,117.1181 8.1197062,117.1250 10.754598,117.1319 11.675853,117.1388 7.3562331,117.1456 2.1198201,117.1525 1.1695015,117.1594 0.72268581,117.1663 0.50921041,117.1731 0.74135309,117.1800 0.74105835,117.1869 0.86630028,117.1938 1.0359418,117.2006 1.0800419,117.2075 0.98158538,117.2144 0.90170127,117.2213 0.79434437,117.2281 0.40141341,117.2350 0.38407579,117.2419 0.53600132,117.2488 0.74159771,117.2556 0.9376055,117.2625 0.67839438,117.2694 0.5710988,117.2763 0.24064828,117.2831 0.16065907,117.2900 0.19637083,117.2969 0.13396065,117.3038 0.20549192,117.3107 0.32139787,117.3175 0.24107262,117.3244 0.29506317,117.3313 0.49116591,117.3382 0.35673943,117.3450 0.2321972,117.3519 0.6342389,117.3588 0.79453343,117.3657 0.49970293,117.3726 0.31247503,117.3794 0.39300627,117.3863 0.33911869,117.3932 0.17858963,117.4001 0.30391309,117.4070 0.39264745,117.4138 0.19619699,117.4207 0.2322797,117.4276 0.22332902,117.4345 0.30354223,117.4414 0.27667448,117.4483 0.33975697,117.4551 0.68818551,117.4620 0.94654208,117.4689 0.93716174,117.4758 0.77631456,117.4827 0.5623191,117.4896 0.68757135,117.4964 0.642851,117.5033 0.55328536,117.5102 0.48189798,117.5171 0.72321647,117.5240 0.58920395,117.5309 0.20531936,117.5377 0.089393102,117.5446 0.23249123,117.5515 0.4111543,117.5584 0.55353767,117.5653 0.39251882,117.5722 0.29461914,117.5790 0.3303346,117.5859 0.29468909,117.5928 0.41101637,117.5997 0.57165271,117.6066 0.63362789,117.6135 0.41041538,117.6204 0.56269723,117.6273 0.76787746,117.6341 0.60679007,117.6410 0.17837264,117.6479 0.098221816,117.6548 0.053455334,117.6617 0.0089513315,117.6686 0.10735781,117.6755 0.35743812,117.6824 0.63418323,117.6892 0.66959006,117.6961 0.46404025,117.7030 0.29462188,117.7099 0.36622921,117.7168 0.49094731,117.7237 0.36604354,117.7306 0.40209416,117.7375 0.48210838,117.7444 0.38373342,117.7513 0.43787578,117.7582 0.7322008,117.7650 0.66059703,117.7719 0.76803261,117.7788 0.76773167,117.7857 0.75867611,117.7926 0.54477626,117.7995 0.55347466,117.8064 0.41940925,117.8133 0.47329119,117.8202 0.38389358,117.8271 0.41101053,117.8340 0.57132542,117.8409 0.28514817,117.8478 0.089398637,117.8546 0.36655504,117.8615 0.65210342,117.8684 0.82157475,117.8753 0.72292376,117.8822 0.46381393,117.8891 0.25871414,117.8960 0.20546183,117.9029 0.27686557,117.9098 0.30362394,117.9167 0.37497616,117.9236 0.33920106,117.9305 0.31250605,117.9374 0.36621514,117.9443 0.55346698,117.9512 0.31235781,117.9581 0.28573069,117.9650 0.35725215,117.9719 0.7590701,117.9788 0.73193187,117.9857 0.59822166,117.9926 0.53616357,117.9995 0.74129802,118.0064 0.75866467,118.0133 0.56234533,118.0202 0.46423557,118.0271 0.41060138,118.0340 0.51817685,118.0409 0.86684597,118.0478 1.5364701,118.0547 2.2593272,118.0616 2.374368,118.0685 2.0278332,118.0754 3.7185159,118.0823 7.2284369,118.0892 11.461164,118.0961 15.014413,118.1030 16.176836,118.1099 11.34762,118.1168 5.3934069,118.1237 2.4372826,118.1306 5.2917962,118.1375 9.092205,118.1444 8.7378016,118.1513 5.1911349,118.1582 1.9347705,118.1651 0.97277731,118.1720 0.81230944,118.1789 0.68712461,118.1858 0.41928807,118.1927 0.26772639,118.1996 0.23232953,118.2065 0.55401981,118.2134 0.81233966,118.2203 0.64261901,118.2272 0.45541212,118.2341 0.42861789,118.2410 0.43733481,118.2479 0.17842527,118.2548 0.24151991,118.2617 0.47327405,118.2686 0.29424575,118.2756 0.17862082,118.2825 0.32151368,118.2894 0.43726677,118.2963 0.35696569,118.3032 0.35746488,118.3101 0.57187766,118.3170 0.64262098,118.3239 0.47296405,118.3308 0.38401532,118.3377 0.3664526,118.3446 0.83969229,118.3515 1.0269972,118.3584 1.0890669,118.3654 0.73169196,118.3723 0.51756877,118.3792 0.30324787,118.3861 0.15172568,118.3930 0.20556125,118.3999 0.32176718,118.4068 0.51778239,118.4137 0.3478598,118.4206 0.22314277,118.4275 0.21443255,118.4344 0.28588232,118.4414 0.41103858,118.4483 0.66975784,118.4552 0.60685384,118.4621 0.49083346,118.4690 0.30353269,118.4759 0.26799193,118.4828 0.26766914,118.4897 0.080151275,118.4967 0.1072287,118.5036 0.16973208,118.5105 0.22316086,118.5174 0.16950689,118.5243 0.089228868,118.5312 0.035758916,118.5381 0.33060187,118.5450 0.66987813,118.5520 0.7588082,118.5589 0.41055009,118.5658 0.3483305,118.5727 0.38409048,118.5796 0.3480629,118.5865 0.15171541,118.5935 0.2323958,118.6004 0.33046037,118.6073 0.38380557,118.6142 0.49093071,118.6211 0.53570551,118.6280 0.43757439,118.6349 0.46439821,118.6419 0.48206347,118.6488 0.41968435,118.6557 0.50033236,118.6626 0.63391018,118.6695 0.53540868,118.6765 0.33002257,118.6834 0.12498401,118.6903 0.47363529,118.6972 0.86633587,118.7041 0.7051546,118.7110 0.33879861,118.7180 0.16061567,118.7249 0.25925663,118.7318 0.41101718,118.7387 0.54460269,118.7456 0.40164396,118.7526 0.33921394,118.7595 0.23180659,118.7664 0.044586081,118.7733 0.17892031,118.7802 0.5182693,118.7872 0.83063298,118.7941 0.81232876,118.8010 0.49967986,118.8079 0.32137886,118.8149 0.43777272,118.8218 0.73215294,118.8287 0.65150398,118.8356 0.51764834,118.8425 0.4105536,118.8495 0.24981837,118.8564 0.13418262,118.8633 0.4109745,118.8702 0.37489247,118.8772 0.34825939,118.8841 0.33922714,118.8910 0.22318432,118.8979 0.21425474,118.9049 0.21424048,118.9118 0.34827274,118.9187 0.42857119,118.9256 0.37510136,118.9326 0.41964689,118.9395 0.44641557,118.9464 0.60719192,118.9533 0.5177207,118.9603 0.27663296,118.9672 0.1697633,118.9741 0.4823752,118.9810 0.71440154,118.9880 0.67843401,118.9949 0.29427987,119.0018 0.19651954,119.0087 0.48293942,119.0157 1.0545847,119.0226 1.4286658,119.0295 1.0882548,119.0365 0.68754798,119.0434 1.142483,119.0503 2.0949857,119.0572 13.021501,119.0642 31.268431,119.0711 36.111454,119.0780 25.5271,119.0850 14.807416,119.0919 25.206427,119.0988 62.512794,119.1058 81.578896,119.1127 59.906715,119.1196 22.371395,119.1265 5.954349,119.1335 2.3994915,119.1404 1.6515338,119.1473 1.7235452,119.1543 1.6241289,119.1612 0.82893521,119.1681 0.44620508,119.1751 0.41074041,119.1820 0.24096215,119.1889 0.34848469,119.1959 0.75031692,119.2028 0.8391301,119.2097 0.55336839,119.2167 0.69664878,119.2236 0.97313136,119.2305 0.51732248,119.2375 0.089143679,119.2444 0.11633594,119.2513 0.30382037,119.2583 0.42847672,119.2652 0.23176989,119.2721 -0.00011996993,119.2791 0.10749251,119.2860 0.44669348,119.2930 0.48197767,119.2999 0.25876343,119.3068 0.21425824,119.3138 0.24099346,119.3207 0.1339207,119.3276 0.13407099,119.3346 0.25923449,119.3415 0.50037783,119.3484 0.66034305,119.3554 0.38354149,119.3623 0.33931878,119.3693 0.33022222,119.3762 0.21425377,119.3831 0.31258219,119.3901 0.49114546,119.3970 0.41988009,119.4040 0.41072181,119.4109 0.19604841,119.4178 0.026633328,119.4248 0.026940852,119.4317 0.16102786,119.4386 0.3394497,119.4456 0.33916524,119.4525 0.24103244,119.4595 0.2677373,119.4664 0.12485161,119.4734 0.17858043,119.4803 0.31273419,119.4872 0.66128713,119.4942 0.86612046,119.5011 0.66045612,119.5081 0.56227309,119.5150 0.34796983,119.5219 0.31252423,119.5289 0.32143751,119.5358 0.31275627,119.5428 0.52695483,119.5497 0.49090576,119.5567 0.34801555,119.5636 0.13363799,119.5705 0.04470202,119.5775 0.17881678,119.5844 0.28582349,119.5914 0.38389111,119.5983 0.50906116,119.6053 0.71421069,119.6122 0.31220528,119.6192 0.27701238,119.6261 0.50002855,119.6331 0.38367438,119.6400 0.22326839,119.6469 0.30355597,119.6539 0.22305356,119.6608 0.16073568,119.6678 0.29483119,119.6747 0.36614138,119.6817 0.42836171,119.6886 0.23208213,119.6956 0.16089858,119.7025 0.18740506,119.7095 0.089124329,119.7164 0.089427933,119.7234 0.22338381,119.7303 0.29475492,119.7373 0.35718688,119.7442 0.50912946,119.7512 0.66068441,119.7581 0.41929135,119.7651 0.21421084,119.7720 0.20556428,119.7790 0.29466102,119.7859 0.22306266,119.7929 0.20540841,119.7998 0.28598067,119.8068 0.52712327,119.8137 0.62491482,119.8207 0.44608501,119.8276 0.25874206,119.8346 0.27714449,119.8415 0.58085698,119.8485 0.62459618,119.8554 0.29424784,119.8624 0.37532753,119.8693 0.59812278,119.8763 0.47285867,119.8832 0.4285126,119.8902 0.42875275,119.8971 0.64311457,119.9041 0.75005627,119.9110 0.61583471,119.9180 0.24072017,119.9250 0.27741033,119.9319 0.94733793,119.9389 1.1608211,119.9458 0.97259486,119.9528 0.48135534,119.9597 0.24981523,119.9667 0.28585181,119.9736 0.41104236,119.9806 0.66990912,119.9875 0.78582674,119.9945 0.70527738,120.0015 0.53553683,120.0084 0.69651568,120.0154 0.90178812,120.0223 0.88384944,120.0293 0.81273329,120.0362 0.92025602,120.0432 1.3665298,120.0502 2.1347468,120.0571 3.6458926,120.0641 7.5446501,120.0710 14.231788,120.0780 16.490662,120.0850 14.711,120.0919 16.139929,120.0989 23.534132,120.1058 22.894117,120.1128 12.994644,120.1198 4.5009451,120.1267 1.5076246,120.1337 1.4913359,120.1406 1.4279772,120.1476 0.95499867,120.1546 0.97364616,120.1615 1.1336706,120.1685 0.67783868,120.1754 0.55359006,120.1824 0.49115798,120.1894 0.41050321,120.1963 0.26767623,120.2033 0.20534612,120.2102 0.2323091,120.2172 0.41103268,120.2242 0.58933318,120.2311 0.51745456,120.2381 0.25857881,120.2451 0.24104528,120.2520 0.24110815,120.2590 0.26806977,120.2660 0.48228177,120.2729 0.40172216,120.2799 0.2944724,120.2868 0.12493268,120.2938 0.22340269,120.3008 0.33940905,120.3077 0.34822753,120.3147 0.28554654,120.3217 0.15158162,120.3286 0.14311291,120.3356 0.4736726,120.3426 0.5802139,120.3495 0.32107139,120.3565 0.21419764,120.3635 0.17854913,120.3704 0.16966884,120.3774 0.16956961,120.3844 0.1070741,120.3913 0.11598456,120.3983 0.026737539,120.4053 0.09863276,120.4122 0.38445672,120.4192 0.57147837,120.4262 0.48186049,120.4332 0.3121275,120.4401 0.17828022,120.4471 0.22344336,120.4541 0.42006943,120.4610 0.45534274,120.4680 0.35708499,120.4750 0.40181881,120.4819 0.35691908,120.4889 0.21402454,120.4959 0.080161907,120.5029 0.062952951,120.5098 0.59017384,120.5168 0.94651574,120.5238 0.68682826,120.5307 0.25856301,120.5377 0.24110427,120.5447 0.2141082,120.5517 0.089123532,120.5586 0.035655811,120.5656 0.035746485,120.5726 0.080438904,120.5795 0.13403769,120.5865 0.18754295,120.5935 0.14270836,120.6005 0.062360648,120.6074 0.053622454,120.6144 0.13423263,120.6214 0.33079073,120.6284 0.54461533,120.6353 0.39243409,120.6423 0.25881585,120.6493 0.29458436,120.6563 0.18739028,120.6632 0.098195843,120.6702 0.053764053,120.6772 0.20553204,120.6842 0.22320743,120.6911 0.28585491,120.6981 0.43766305,120.7051 0.44623086,120.7121 0.21394105,120.7190 0.16969177,120.7260 0.35754767,120.7330 0.56265157,120.7400 0.49983963,120.7470 0.31218624,120.7539 0.10690708,120.7609 0.080359556,120.7679 0.080381051,120.7749 0.18771699,120.7819 0.26799509,120.7888 0.28601187,120.7958 0.54507023,120.8028 0.76810879,120.8098 0.92876446,120.8168 0.99067354,120.8237 0.88339245,120.8307 0.68725306,120.8377 0.34811661,120.8447 0.25905606,120.8517 0.26772541,120.8586 0.1248258,120.8656 0.14298032,120.8726 0.37518337,120.8796 0.60704654,120.8866 0.43747663,120.8935 0.33043361,120.9005 0.22317007,120.9075 0.25880414,120.9145 0.5450539,120.9215 1.0274434,120.9285 0.92843252,120.9354 0.70502228,120.9424 0.71436357,120.9494 0.9642638,120.9564 0.7140646,120.9634 0.52677071,120.9704 0.46429703,120.9773 0.49120384,120.9843 0.75929528,120.9913 1.0451657,120.9983 1.160627,121.0053 0.84765327,121.0123 0.48150799,121.0193 0.24120913,121.0262 1.0282984,121.0332 3.9975774,121.0402 11.708579,121.0472 19.831202,121.0542 22.167919,121.0612 16.865,121.0682 11.746237,121.0752 15.321611,121.0821 24.231703,121.0891 26.757401,121.0961 24.380503,121.1031 28.155031,121.1101 57.375732,121.1171 91.5989,121.1241 85.140457,121.1311 43.842735,121.1380 10.848119,121.1450 3.9526832,121.1520 2.5335889,121.1590 1.2938907,121.1660 0.74992478,121.1730 0.45508721,121.1800 0.4017795,121.1870 0.43738341,121.1940 0.312648,121.2010 0.58974934,121.2080 0.76776451,121.2149 0.57980448,121.2219 0.22280785,121.2289 0.16965164,121.2359 0.31262317,121.2429 0.29482418,121.2499 0.33045635,121.2569 0.26783472,121.2639 0.25886455,121.2709 0.16934539,121.2779 0.0088329623,121.2849 0.17014019,121.2919 0.47363862,121.2989 0.66055614,121.3059 0.58002746,121.3128 0.41049367,121.3198 0.25028288,121.3268 0.43775943,121.3338 0.37469023,121.3408 0.23196824,121.3478 0.34843045,121.3548 0.70555407,121.3618 0.74983567,121.3688 0.47296402,121.3758 0.27699813,121.3828 0.47393945,121.3898 0.83941931,121.3968 0.70478863,121.4038 0.40123788,121.4108 0.098084569,121.4178 0.25947532,121.4248 0.8042739,121.4318 1.008641,121.4388 0.42777729,121.4458 0.089058265,121.4528 0.071594656,121.4598 0.25038034,121.4668 0.63416064,121.4738 0.767681,121.4808 0.58015776,121.4878 0.40182474,121.4948 0.3481988,121.5018 0.26768318,121.5088 0.14270429,121.5158 0.13393204,121.5228 0.1876642,121.5298 0.2948525,121.5368 0.29437271,121.5438 0.080272928,121.5508 0.23249809,121.5578 0.28553364,121.5648 0.12486687,121.5718 0.18778299,121.5788 0.33052596,121.5858 0.48267588,121.5928 0.86634696,121.5998 0.65095752,121.6068 0.25853375,121.6138 0.35733372,121.6208 0.26762846,121.6278 0.089116521,121.6348 0.14307071,121.6418 0.32180473,121.6488 0.46423176,121.6558 0.23175706,121.6628 0.10706489,121.6698 0.19644174,121.6768 0.19660333,121.6838 0.27707204,121.6908 0.37494275,121.6978 0.29450443,121.7048 0.26810503,121.7119 0.4824841,121.7189 0.5534429,121.7259 0.38368535,121.7329 0.35703716,121.7399 0.37493089,121.7469 0.40187359,121.7539 0.4554362,121.7609 0.54461712,121.7679 0.50871915,121.7749 0.24082299,121.7819 0.15179445,121.7889 0.32165626,121.7959 0.54490238,121.8029 0.94663531,121.8100 1.3750511,121.8170 1.3479297,121.8240 0.69619435,121.8310 0.36597386,121.8380 0.21414976,121.8450 0.34818846,121.8520 0.44643313,121.8590 0.56341839,121.8660 1.1437248,121.8730 1.0975755,121.8801 0.63320363,121.8871 0.39277247,121.8941 0.37504667,121.9011 0.33920386,121.9081 0.27676451,121.9151 0.35736582,121.9221 0.52701133,121.9291 0.61574346,121.9361 0.48201984,121.9432 0.62544531,121.9502 0.71432287,121.9572 0.56225359,121.9642 0.39270416,121.9712 0.3392075,121.9782 0.24106865,121.9852 0.62539834,121.9923 1.2060679,121.9993 1.4017333,122.0063 1.0531743,122.0133 1.0001332,122.0203 1.1787403,122.0273 1.1875888,122.0343 1.9127353,122.0414 4.6582685,122.0484 10.044586,122.0554 17.181271,122.0624 41.558979,122.0694 111.1822,122.0764 163.80627,122.0835 140.57767,122.0905 80.551018,122.0975 80.467758,122.1045 260.00629,122.1115 510.42612,122.1185 535.17877,122.1256 318.57712,122.1326 103.9342,122.1396 36.71027,122.1466 21.192032,122.1536 11.740384,122.1606 6.2456789,122.1677 3.872514,122.1747 2.1315274,122.1817 1.0886729,122.1887 1.1163981,122.1957 0.92803276,122.2028 0.69589663,122.2098 0.8663587,122.2168 1.0271165,122.2238 0.74055523,122.2308 0.40143996,122.2379 0.44647107,122.2449 0.36596605,122.2519 0.26791033,122.2589 0.36613113,122.2659 0.44653806,122.2730 0.70555097,122.2800 0.71430266,122.2870 0.57137835,122.2940 0.44619614,122.3011 0.38392046,122.3081 0.58057445,122.3151 0.57151556,122.3221 0.46414855,122.3292 0.44639859,122.3362 0.5803774,122.3432 0.6608386,122.3502 0.83965522,122.3573 0.88385642,122.3643 0.6333738,122.3713 0.31216452,122.3783 0.37532327,122.3854 0.50898212,122.3924 0.49999493,122.3994 0.65209836,122.4064 0.63386351,122.4135 0.44601735,122.4205 0.25883749,122.4275 0.28581375,122.4345 0.28566,122.4416 0.36625096,122.4486 0.48229456,122.4556 0.46412519,122.4626 0.33015582,122.4697 0.2142588,122.4767 0.24117841,122.4837 0.41978568,122.4908 0.57185894,122.4978 0.88425028,122.5048 0.80341393,122.5118 0.73194724,122.5189 0.60693252,122.5259 0.47305343,122.5329 0.41068575,122.5400 0.49109036,122.5470 0.5805248,122.5540 0.63411003,122.5610 0.56251287,122.5681 0.52643484,122.5751 0.23166546,122.5821 0.053562701,122.5892 0.178739,122.5962 0.26791501,122.6032 0.2591342,122.6103 0.49127313,122.6173 0.58036458,122.6243 0.69669807,122.6314 0.89284188,122.6384 0.61556089,122.6454 0.2498318,122.6525 0.25921986,122.6595 0.40173793,122.6665 0.2138114,122.6736 0.044672728,122.6806 0.15197241,122.6876 0.12485399,122.6947 0.089366212,122.7017 0.34861532,122.7087 0.58944005,122.7158 0.58016199,122.7228 0.44632491,122.7298 0.33016095,122.7369 0.18723401,122.7439 0.14308801,122.7509 0.26810211,122.7580 0.25871795,122.7650 0.17840835,122.7720 0.17861044,122.7791 0.13400874,122.7861 0.16070278,122.7932 0.11603921,122.8002 0.1607862,122.8072 0.23212478,122.8143 0.31257847,122.8213 0.55396932,122.8283 0.79482269,122.8354 0.64249957,122.8424 0.4282276,122.8495 0.28570905,122.8565 0.24114205,122.8635 0.20519768,122.8706 0.071426623,122.8776 0.28589955,122.8847 0.50016612,122.8917 0.62511581,122.8987 0.49998713,122.9058 0.41055205,122.9128 0.27655837,122.9199 0.19628608,122.9269 0.026778312,122.9339 0.035756279,122.9410 0.10723715,122.9480 0.47402188,122.9551 1.0988342,122.9621 1.0891153,122.9691 0.92826033,122.9762 0.74069899,122.9832 0.57144767,122.9903 0.73288476,122.9973 1.1433218,123.0044 1.160651,123.0114 1.3933297,123.0184 1.8753799,123.0255 2.1967311,123.0325 2.8565254,123.0396 5.2606549,123.0466 28.761047,123.0537 92.546638,123.0607 139.13167,123.0678 116.76338,123.0748 64.95237,123.0818 42.118042,123.0889 47.586571,123.0959 59.781902,123.1030 70.597778,123.1100 93.726555,123.1171 108.44293,123.1241 107.09772,123.1312 96.179245,123.1382 77.027458,123.1453 45.356297,123.1523 17.61816,123.1594 7.9324822,123.1664 5.2034392,123.1734 3.7120214,123.1805 1.7210569,123.1875 0.99954182,123.1946 0.82994068,123.2016 0.49064046,123.2087 0.33002701,123.2157 0.17875542,123.2228 0.62591183,123.2298 1.0716994,123.2369 0.99960572,123.2439 0.68705785,123.2510 0.4639754,123.2580 0.30335683,123.2651 0.35737801,123.2721 0.50929987,123.2792 0.58943033,123.2862 0.62480879,123.2933 0.48175666,123.3003 0.4196308,123.3074 0.56284618,123.3144 0.68776029,123.3215 0.67843348,123.3285 0.55333453,123.3356 0.40149304,123.3427 0.19626474,123.3497 0.14275824,123.3568 0.13391343,123.3638 0.2951875,123.3709 0.74162811,123.3779 0.83004045,123.3850 0.39225966,123.3920 0.1964155,123.3991 0.3307479,123.4061 0.652143,123.4132 0.75890702,123.4202 0.55289358,123.4273 0.27645567,123.4344 0.38419932,123.4414 0.40179163,123.4485 0.27685565,123.4555 0.3665801,123.4626 0.7055276,123.4696 0.61566156,123.4767 0.32099119,123.4837 0.080272757,123.4908 0.16993156,123.4979 0.34852877,123.5049 0.4731833,123.5120 0.28526932,123.5190 0.10708793,123.5261 0.20563173,123.5331 0.32162213,123.5402 0.43753415,123.5473 0.55350924,123.5543 0.45508409,123.5614 0.17822607,123.5684 0.053607892,123.5755 0.15189801,123.5826 0.16069566,123.5896 0.10700228,123.5967 0.0089466264,123.6037 0.11625213,123.6108 0.16963495,123.6179 0.16081226,123.6249 0.26805454,123.6320 0.38411111,123.6390 0.50889373,123.6461 0.4285087,123.6532 0.40178388,123.6602 0.3838155,123.6673 0.46437612,123.6744 0.69665295,123.6814 0.85727978,123.6885 0.86581355,123.6955 0.54450786,123.7026 0.50011355,123.7097 0.54499161,123.7167 0.86607611,123.7238 0.57079089,123.7309 0.16938765,123.7379 0.11617793,123.7450 0.21455915,123.7520 0.4377346,123.7591 0.55374128,123.7662 0.57122618,123.7732 0.35683531,123.7803 0.42852208,123.7874 0.33918163,123.7944 0.23209517,123.8015 0.26833975,123.8086 0.68773639,123.8156 0.52637088,123.8227 0.25859445,123.8298 0.089235671,123.8368 0.17884596,123.8439 0.43760261,123.8510 0.52672112,123.8580 0.57141936,123.8651 0.48213032,123.8722 0.35708621,123.8792 0.28580195,123.8863 0.27679256,123.8934 0.21418418,123.9004 0.26790255,123.9075 0.39312488,123.9146 0.6879282,123.9217 0.95553535,123.9287 0.80321497,123.9358 0.42802936,123.9429 0.22322384,123.9499 0.39339012,123.9570 0.67878163,123.9641 0.65141106,123.9711 0.41048852,123.9782 0.39299583,123.9853 0.55391389,123.9924 0.81283534,123.9994 1.0357854,124.0065 1.1606532,124.0136 0.99961376,124.0206 0.6699993,124.0277 1.1257377,124.0348 1.6257881,124.0419 3.8352258,124.0489 10.903611,124.0560 18.660004,124.0631 20.562777,124.0702 17.385077,124.0772 18.042015,124.0843 57.824581,124.0914 116.50432,124.0984 123.68517,124.1055 77.315651,124.1126 44.754704,124.1197 97.406883,124.1267 190.4763,124.1338 205.77005,124.1409 129.0062,124.1480 44.948261,124.1550 15.341013,124.1621 8.6189375,124.1692 5.3354173,124.1763 2.7120812,124.1834 1.3302047,124.1904 1.1247326,124.1975 0.57046831,124.2046 0.20515785,124.2117 0.19648039,124.2187 0.38428089,124.2258 0.73245209,124.2329 0.7859515,124.2400 1.1607362,124.2471 0.8478542,124.2541 0.53533489,124.2612 0.16912661,124.2683 0.054015521,124.2754 0.53642118,124.2824 0.70514429,124.2895 0.56212121,124.2966 0.51773119,124.3037 0.53589952,124.3108 0.58041877,124.3178 0.43728262,124.3249 0.4018665,124.3320 0.58083791,124.3391 0.79484594,124.3462 0.68716431,124.3533 0.56246656,124.3603 0.7858572,124.3674 0.86603004,124.3745 0.81232709,124.3816 0.48186922,124.3887 0.49127841,124.3957 0.75064003,124.4028 0.92844808,124.4099 0.58850181,124.4170 0.31216604,124.4241 0.17864189,124.4312 0.22345127,124.4382 0.44681332,124.4453 0.69645083,124.4524 0.50855744,124.4595 0.24974751,124.4666 0.16082287,124.4737 0.31270808,124.4808 0.3391645,124.4878 0.27675778,124.4949 0.33037421,124.5020 0.29467553,124.5091 0.34825936,124.5162 0.39296317,124.5233 0.5002141,124.5304 0.61606723,124.5374 0.55316389,124.5445 0.22284672,124.5516 0.089427747,124.5587 0.25033492,124.5658 0.40214005,124.5729 0.60748738,124.5800 0.7945314,124.5871 0.57090122,124.5941 0.23172832,124.6012 0.12517658,124.6083 0.32180387,124.6154 0.40174559,124.6225 0.34793758,124.6296 0.18734412,124.6367 0.2499242,124.6438 0.25009122,124.6509 0.32174644,124.6579 0.38390619,124.6650 0.29435748,124.6721 0.28573823,124.6792 0.35759237,124.6863 0.65245074,124.6934 1.0624412,124.7005 0.88320577,124.7076 0.45492426,124.7147 0.053385474,124.7218 -1.574907e-005,124.7289 0.0089463592,124.7359 0.0089176437,124.7430 -5.5517835e-006,124.7501 0.026779432,124.7572 0.23224413,124.7643 0.29487127,124.7714 0.39345008,124.7785 0.88446438,124.7856 1.1963569,124.7927 1.0441996,124.7998 0.49042609,124.8069 0.11595769,124.8140 0.17870678,124.8211 0.16967192,124.8282 0.277026,124.8353 0.45562679,124.8424 0.56251884,124.8495 0.53553849,124.8565 0.40161508,124.8636 0.24075823,124.8707 0.2231684,124.8778 0.437664,124.8849 0.42847711,124.8920 0.22303878,124.8991 0.18784641,124.9062 0.85778272,124.9133 1.0801299,124.9204 0.49053979,124.9275 0.21410716,124.9346 0.080444895,124.9417 0.37516549,124.9488 0.38399228,124.9559 0.29458007,124.9630 0.1785253,124.9701 0.25902802,124.9772 0.33955017,124.9843 0.48226592,124.9914 0.50893152,124.9985 0.75010163,125.0056 0.79497147,125.0127 0.81259012,125.0198 1.3060557,125.0269 5.5806971,125.0340 13.446136,125.0411 16.337931,125.0482 12.743115,125.0553 10.439357,125.0624 23.349117,125.0695 60.719944,125.0766 83.748482,125.0837 71.846489,125.0908 49.834293,125.0979 40.670197,125.1050 46.881104,125.1121 56.560638,125.1192 54.502987,125.1263 40.25489,125.1334 28.038483,125.1405 18.837067,125.1477 11.331459,125.1548 5.5928392,125.1619 2.1668255,125.1690 0.90987331,125.1761 0.61605221,125.1832 0.82145596,125.1903 0.72280741,125.1974 0.46409565,125.2045 0.47319025,125.2116 0.38400152,125.2187 0.44659266,125.2258 0.57161278,125.2329 0.66056311,125.2400 0.401831,125.2471 0.66997331,125.2542 0.71402246,125.2613 0.42828998,125.2684 0.31238151,125.2756 0.20514454,125.2827 0.14285661,125.2898 0.28579238,125.2969 0.29462394,125.3040 0.18733266,125.3111 0.071481802,125.3182 0.24139716,125.3253 0.3302497,125.3324 0.21426611,125.3395 0.39311805,125.3466 0.44630247,125.3538 0.2139293,125.3609 0.044597249,125.3680 0.080419891,125.3751 0.20548928,125.3822 0.50922751,125.3893 0.61604255,125.3964 0.32117221,125.4035 0.18755431,125.4106 0.33954307,125.4178 0.47349069,125.4249 0.59840488,125.4320 0.60695565,125.4391 0.48201132,125.4462 0.49106237,125.4533 0.56250727,125.4604 0.66958809,125.4675 0.48195717,125.4747 0.41963467,125.4818 0.53588659,125.4889 0.68778741,125.4960 0.74999654,125.5031 0.64264739,125.5102 0.62471491,125.5173 0.4192999,125.5245 0.22325376,125.5316 0.26796421,125.5387 0.23227784,125.5458 0.36638132,125.5529 0.44643736,125.5600 0.41034937,125.5671 0.31238872,125.5743 0.27692169,125.5814 0.25893864,125.5885 0.26784852,125.5956 0.37510189,125.6027 0.4910019,125.6098 0.29446703,125.6170 0.22323228,125.6241 0.33057305,125.6312 0.58962351,125.6383 0.79463291,125.6454 0.66965991,125.6526 0.56244236,125.6597 0.44625074,125.6668 0.49117664,125.6739 0.47305968,125.6810 0.24075702,125.6881 0.14272764,125.6953 0.14292704,125.7024 0.23216988,125.7095 0.26813933,125.7166 0.42872998,125.7237 0.26757777,125.7309 0.16944197,125.7380 0.053411182,125.7451 0.0089997938,125.7522 0.12525439,125.7594 0.31253931,125.7665 0.27673984,125.7736 0.32192245,125.7807 0.58964318,125.7878 0.57115066,125.7950 0.40159076,125.8021 0.42846444,125.8092 0.33908048,125.8163 0.20527248,125.8235 0.33073711,125.8306 0.75929403,125.8377 0.74090475,125.8448 0.45489973,125.8519 0.14253315,125.8591 0.071508989,125.8662 0.14298978,125.8733 0.25022393,125.8804 0.47359845,125.8876 0.68744045,125.8947 0.57987708,125.9018 0.33902743,125.9089 0.080303654,125.9161 0.16963637,125.9232 0.25027579,125.9303 0.43784925,125.9375 0.44629601,125.9446 0.27647364,125.9517 0.28568441,125.9588 0.3392736,125.9660 0.22332032,125.9731 0.26804066,125.9802 0.5185402,125.9873 1.1881638,125.9945 1.285421,126.0016 0.82966173,126.0087 0.3388595,126.0159 0.30359748,126.0230 0.34832057,126.0301 0.64426082,126.0372 1.7874509,126.0444 2.4108224,126.0515 2.552932,126.0586 3.5737455,126.0658 6.9436388,126.0729 10.423479,126.0800 11.232086,126.0872 10.151482,126.0943 14.652451,126.1014 36.966591,126.1085 58.980598,126.1157 54.365826,126.1228 28.087942,126.1299 10.298815,126.1371 6.696475,126.1442 6.8480964,126.1513 5.8005242,126.1585 3.1926725,126.1656 1.5073823,126.1727 0.86538249,126.1799 0.62464982,126.1870 0.61619723,126.1941 0.5714004,126.2013 0.45510799,126.2084 0.47317091,126.2155 0.49096128,126.2227 0.27675304,126.2298 0.31259686,126.2369 0.30356136,126.2441 0.38410005,126.2512 0.70577466,126.2584 0.92863065,126.2655 0.70498449,126.2726 0.42841181,126.2798 0.30334383,126.2869 0.10680694,126.2940 0.1342365,126.3012 0.50964242,126.3083 0.7768302,126.3154 0.69598562,126.3226 0.51748264,126.3297 0.27675381,126.3369 0.27689534,126.3440 0.21423915,126.3511 0.33034036,126.3583 0.41959605,126.3654 0.4732472,126.3725 0.52670056,126.3797 0.2945452,126.3868 0.15192017,126.3940 0.26790398,126.4011 0.65164846,126.4082 0.71444947,126.4154 0.59860951,126.4225 0.48235601,126.4297 0.60705954,126.4368 0.53547466,126.4439 0.41948184,126.4511 0.32122514,126.4582 0.22318387,126.4654 0.24113451,126.4725 0.27715382,126.4797 0.652484,126.4868 0.83001965,126.4939 0.33849373,126.5011 0.053393606,126.5082 0.026825428,126.5154 0.080427535,126.5225 0.13402362,126.5297 0.20538197,126.5368 0.30355409,126.5439 0.34832096,126.5511 0.44677398,126.5582 0.51778388,126.5654 0.41990635,126.5725 0.84893703,126.5797 0.93720472,126.5868 0.54380506,126.5939 0.18726787,126.6011 0.2501975,126.6082 0.29468226,126.6154 0.34824139,126.6225 0.32126948,126.6297 0.17834179,126.6368 0.10711378,126.6440 0.24114521,126.6511 0.24096283,126.6583 0.053643499,126.6654 0.17885683,126.6726 0.40225664,126.6797 0.66968876,126.6869 0.4102518,126.6940 0.41081381,126.7011 0.54464495,126.7083 0.27645963,126.7154 0.13388278,126.7226 0.15174583,126.7297 0.10700312,126.7369 0.053550277,126.7440 0.035839412,126.7512 0.19665742,126.7583 0.31275675,126.7655 0.39298835,126.7726 0.40165454,126.7798 0.37478834,126.7869 0.36633968,126.7941 0.59008414,126.8012 0.89299202,126.8084 0.77661741,126.8155 0.91073722,126.8227 0.96443802,126.8298 1.0266049,126.8370 0.80299723,126.8441 0.66040432,126.8513 0.44645157,126.8585 0.38377699,126.8656 0.13360947,126.8728 0.11606114,126.8799 0.1875089,126.8871 0.25912288,126.8942 0.40217069,126.9014 0.55353034,126.9085 0.30319214,126.9157 0.15179607,126.9228 0.16959499,126.9300 0.098199502,126.9371 0.15184341,126.9443 0.12495396,126.9515 0.10703781,126.9586 0.080598056,126.9658 0.45573595,126.9729 0.61593288,126.9801 0.48206162,126.9872 0.46435925,126.9944 0.50016624,127.0015 0.76805955,127.0087 0.79445308,127.0159 0.86626768,127.0230 1.8687541,127.0302 4.2456264,127.0373 6.7620006,127.0445 8.69032,127.0516 10.572427,127.0588 9.6226501,127.0660 7.4513707,127.0731 6.4244199,127.0803 18.416962,127.0874 45.58844,127.0946 57.091194,127.1018 41.645317,127.1089 20.718298,127.1161 11.506104,127.1232 12.648443,127.1304 17.067776,127.1376 20.632269,127.1447 16.150862,127.1519 8.0180664,127.1590 2.9964178,127.1662 1.749177,127.1734 1.2314739,127.1805 0.77634048,127.1877 0.59807914,127.1948 0.49103692,127.2020 0.37493196,127.2092 0.32135028,127.2163 0.27703959,127.2235 0.64326334,127.2307 0.84843129,127.2378 1.0803146,127.2450 0.95485365,127.2522 0.56226093,127.2593 0.41063127,127.2665 0.33909655,127.2736 0.25003782,127.2808 0.40210852,127.2880 0.66066617,127.2951 0.50884664,127.3023 0.46452165,127.3095 0.38382378,127.3166 0.26772502,127.3238 0.27684075,127.3310 0.26768273,127.3381 0.10689677,127.3453 0.053586703,127.3525 0.18762849,127.3596 0.25909159,127.3668 0.29470697,127.3740 0.34823015,127.3811 0.67876053,127.3883 0.74117023,127.3955 0.49076501,127.4026 0.16950615,127.4098 0.27690452,127.4170 0.29465562,127.4241 0.28580067,127.4313 0.41082361,127.4385 0.48208305,127.4456 0.34814861,127.4528 0.32136682,127.4600 0.27665398,127.4672 0.15157758,127.4743 0.0089062098,127.4815 0.22330853,127.4887 0.28568491,127.4958 0.28579906,127.5030 0.26804811,127.5102 0.43773499,127.5173 0.65222013,127.5245 0.93784761,127.5317 0.9825117,127.5389 1.196499,127.5460 0.95476151,127.5532 0.67804986,127.5604 0.51757109,127.5675 0.34816161,127.5747 0.26787367,127.5819 0.21414992,127.5891 0.24115053,127.5962 0.40197042,127.6034 0.34806079,127.6106 0.21422912,127.6178 0.33938217,127.6249 0.31245932,127.6321 0.25912076,127.6393 0.45564201,127.6465 0.50876218,127.6536 0.44620514,127.6608 0.41050106,127.6680 0.21419923,127.6752 0.17880151,127.6823 0.27683538,127.6895 0.32137555,127.6967 0.43772155,127.7039 0.5357458,127.7110 0.35686889,127.7182 0.20516881,127.7254 0.23247729,127.7326 0.60802656,127.7397 1.0720918,127.7469 1.3034799,127.7541 1.0350474,127.7613 0.5348866,127.7685 0.11566535,127.7756 0.14300914,127.7828 0.32181266,127.7900 0.60756499,127.7972 0.6607123,127.8043 0.48171791,127.8115 0.24971299,127.8187 0.17840588,127.8259 0.1160055,127.8331 0.15190551,127.8402 0.16072209,127.8474 0.1430155,127.8546 0.40183833,127.8618 0.43756199,127.8690 0.53619951,127.8762 0.81284946,127.8833 1.0630624,127.8905 1.3842936,127.8977 1.2762448,127.9049 0.96374005,127.9121 0.74970311,127.9192 0.57159042,127.9264 0.80411452,127.9336 0.93726027,127.9408 0.66926146,127.9480 0.72356921,127.9552 1.0358744,127.9623 1.1340971,127.9695 1.2948258,127.9767 1.3040879,127.9839 1.7595456,127.9911 1.7137204,127.9983 1.1775085,128.0054 0.86658221,128.0126 2.0208135,128.0198 3.8409264,128.0270 4.0351968,128.0342 4.2779741,128.0414 5.4488158,128.0486 6.6444626,128.0557 7.3674006,128.0629 9.972064,128.0701 18.953644,128.0773 31.258856,128.0845 41.823704,128.0917 54.891796,128.0989 90.850746,128.1061 236.16086,128.1132 1083.3126,128.1204 2523.5071,128.1276 2946.2,128.1348 1923.6238,128.1420 688.1778,128.1492 237.86475,128.1564 158.64401,128.1636 104.81039,128.1708 60.430859,128.1779 33.147861,128.1851 16.177197,128.1923 7.6163239,128.1995 4.5778794,128.2067 4.3293328,128.2139 3.704535,128.2211 2.8472953,128.2283 1.9462595,128.2355 2.2861173,128.2427 2.2407012,128.2498 2.0170922,128.2570 1.347398,128.2642 1.2234114,128.2714 1.4462376,128.2786 1.2403383,128.2858 0.89258915,128.2930 0.83138335,128.3002 1.7243906,128.3074 1.7942907,128.3146 1.3742083,128.3218 1.0353701,128.3290 0.92807096,128.3362 0.77694404,128.3434 1.0539466,128.3506 0.93739313,128.3577 1.1789122,128.3649 1.4378582,128.3721 1.5449411,128.3793 1.5442742,128.3865 0.99914515,128.3937 0.68744272,128.4009 1.2593144,128.4081 1.428251,128.4153 0.92817754,128.4225 0.83060485,128.4297 1.1611233,128.4369 1.1960911,128.4441 0.54417562,128.4513 0.58956689,128.4585 0.87540209,128.4657 0.99967712,128.4729 0.60695583,128.4801 0.81308925,128.4873 1.0712384,128.4945 0.66908938,128.5017 0.53584176,128.5089 0.82174689,128.5161 1.1700392,128.5233 1.2856606,128.5305 0.72258961,128.5377 0.45501947,128.5449 0.60732931,128.5521 0.73241884,128.5593 0.72310489,128.5665 0.48170274,128.5737 0.26790369,128.5809 0.50061804,128.5881 0.77695382,128.5953 0.64240414,128.6025 0.36585027,128.6097 0.48257044,128.6169 0.83983028,128.6241 1.3129213,128.6313 1.4638907,128.6385 1.0080504,128.6457 0.678388,128.6529 0.45520884,128.6601 0.1696329,128.6673 0.42930061,128.6745 0.94685155,128.6817 1.089151,128.6889 1.0265328,128.6961 0.84791261,128.7033 0.48169106,128.7105 0.11585099,128.7177 0.13410015,128.7249 0.19638845,128.7321 0.14282252,128.7393 0.22337334,128.7466 0.33024317,128.7538 0.30346426,128.7610 0.40213457,128.7682 0.48210558,128.7754 0.48240754,128.7826 0.82183975,128.7898 0.61575472,128.7970 0.49100548,128.8042 0.62507087,128.8114 0.69656819,128.8186 0.83951032,128.8258 0.76767796,128.8330 0.52642459,128.8402 0.35686585,128.8475 0.25887689,128.8547 0.46448594,128.8619 0.60723895,128.8691 0.53563291,128.8763 0.45580938,128.8835 0.84847218,128.8907 0.78523636,128.8979 0.56224495,128.9051 0.83055437,128.9123 1.0893823,128.9195 0.82158011,128.9268 0.8484543,128.9340 1.1792526,128.9412 1.857299,128.9484 1.3473819,128.9556 0.92840803,128.9628 0.91098917,128.9700 1.1702042,128.9772 1.6254731,128.9844 1.6065754,128.9917 1.0980238,128.9989 1.5360295,129.0061 1.5352887,129.0133 1.2674652,129.0205 1.0810567,129.0277 2.1281295,129.0349 6.1534615,129.0422 15.037237,129.0494 34.973476,129.0566 162.90231,129.0638 494.15891,129.0710 700.55701,129.0782 544.508,129.0854 238.59949,129.0927 78.569817,129.0999 51.806969,129.1071 54.949821,129.1143 105.9157,129.1215 215.66599,129.1287 268.75003,129.1360 197.06041,129.1432 84.480789,129.1504 30.668543,129.1576 17.703953,129.1648 10.214351,129.1720 6.2912335,129.1793 4.1313682,129.1865 2.6940398,129.1937 1.6776192,129.2009 1.5710779,129.2081 1.2941,129.2153 0.97276634,129.2226 0.62458754,129.2298 0.46458882,129.2370 0.76859623,129.2442 1.0715759,129.2514 1.2498858,129.2587 1.4014429,129.2659 1.2849792,129.2731 0.66935742,129.2803 0.37530702,129.2875 0.50030798,129.2948 0.66991937,129.3020 0.88436276,129.3092 1.1875297,129.3164 0.90121526,129.3236 0.56213766,129.3309 0.51811075,129.3381 0.67867148,129.3453 0.58037609,129.3525 0.69667757,129.3598 0.73218268,129.3670 0.77632016,129.3742 0.55332053,129.3814 0.5179919,129.3887 0.41951722,129.3959 0.33929235,129.4031 0.39292744,129.4103 0.5357064,129.4175 0.58934611,129.4248 0.79503649,129.4320 0.95553356,129.4392 0.92834806,129.4464 0.95512491,129.4537 0.77656269,129.4609 0.40146187,129.4681 0.21437834,129.4753 0.5896765,129.4826 0.81255662,129.4898 0.74982876,129.4970 0.40162554,129.5043 0.44659382,129.5115 0.57140505,129.5187 0.48185655,129.5259 0.59801239,129.5332 0.33929923,129.5404 0.22337067,129.5476 0.31293646,129.5548 0.58064634,129.5621 0.56215674,129.5693 0.47371101,129.5765 0.87531936,129.5838 0.68681794,129.5910 0.41037458,129.5982 0.46436858,129.6054 0.52674991,129.6127 0.2585727,129.6199 0.11613174,129.6271 0.38405386,129.6344 0.4194732,129.6416 0.27681187,129.6488 0.25013581,129.6561 0.34847274,129.6633 0.54488033,129.6705 0.58040673,129.6778 0.54440475,129.6850 0.37485057,129.6922 0.63388211,129.6995 0.66070783,129.7067 0.66101837,129.7139 0.62504864,129.7211 0.61615723,129.7284 0.88411289,129.7356 1.0356518,129.7428 1.0445582,129.7501 0.99982822,129.7573 0.62452924,129.7646 0.28553054,129.7718 0.33945107,129.7790 0.36603147,129.7863 0.21435484,129.7935 0.268004,129.8007 0.32150498,129.8080 0.36591962,129.8152 0.27668175,129.8224 0.41996476,129.8297 0.57170397,129.8369 0.58019012,129.8441 0.31207675,129.8514 0.19643772,129.8586 0.29505083,129.8658 0.50015485,129.8731 0.58021164,129.8803 0.75937879,129.8876 0.90184051,129.8948 0.67808241,129.9020 0.56253093,129.9093 0.6518383,129.9165 0.66968936,129.9237 0.63376123,129.9310 0.36574385,129.9382 0.2321147,129.9455 0.24993753,129.9527 0.13375197,129.9599 0.089358687,129.9672 0.304223,129.9744 0.82179892,129.9817 0.75850296,129.9889 0.49950895,129.9961 0.38395515,130.0034 0.47338399,130.0106 0.42889777,130.0179 0.99216694,130.0251 1.4735928,130.0323 1.3929625,130.0396 2.2518756,130.0468 4.4048171,130.0541 8.176116,130.0613 17.458086,130.0686 36.266354,130.0758 48.096687,130.0830 48.477592,130.0903 68.909851,130.0975 151.06058,130.1048 199.58179,130.1120 153.93236,130.1193 72.396919,130.1265 42.008873,130.1337 41.018406,130.1410 35.778961,130.1482 21.853382,130.1555 11.295846,130.1627 17.600765,130.1700 50.713875,130.1772 72.725349,130.1845 57.209087,130.1917 24.028055,130.1990 7.6694322,130.2062 3.8544357,130.2134 2.0066128,130.2207 0.73082286,130.2279 0.18710849,130.2352 0.33951569,130.2424 0.6607849,130.2497 0.55353671,130.2569 0.45524186,130.2642 0.15172616,130.2714 0.19650422,130.2787 0.2767897,130.2859 0.31275082,130.2932 0.43793115,130.3004 0.57155454,130.3077 0.6070767,130.3149 0.5802353,130.3222 0.50861782,130.3294 0.31227356,130.3367 0.35757166,130.3439 0.71438009,130.3512 0.38328725,130.3584 0.053340022,130.3657 0.053727888,130.3729 0.25914091,130.3802 0.42880127,130.3874 0.49119559,130.3947 0.56276786,130.4019 0.91977781,130.4092 0.94640845,130.4164 0.84812146,130.4237 0.56229937,130.4309 0.50853479,130.4382 0.20513515,130.4454 0.26802358,130.4527 0.36611685,130.4599 0.35709956,130.4672 0.25023305,130.4745 0.57180601,130.4817 0.60691887,130.4890 0.42851692,130.4962 0.43752494,130.5035 0.35697079,130.5107 0.41101214,130.5180 0.5803178,130.5252 0.46442676,130.5325 0.79506385,130.5397 0.80326635,130.5470 0.51742834,130.5543 0.33029228,130.5615 0.43745142,130.5688 0.3300837,130.5760 0.16961589,130.5833 0.20566522,130.5905 0.39315873,130.5978 0.58033806,130.6051 0.60732079,130.6123 0.69641143,130.6196 0.47280142,130.6268 0.38395694,130.6341 0.45569938,130.6413 0.64297742,130.6486 0.5977909,130.6559 0.33900923,130.6631 0.40196258,130.6704 0.47336799,130.6776 0.46440306,130.6849 0.46432287,130.6922 0.44633296,130.6994 0.51804668,130.7067 0.75004041,130.7139 0.55316931,130.7212 0.34819457,130.7285 0.47338682,130.7357 0.52694309,130.7430 0.63379508,130.7502 0.39248806,130.7575 0.29479989,130.7648 0.5270558,130.7720 0.59840876,130.7793 0.62454933,130.7866 0.20491935,130.7938 0.2323716,130.8011 0.26783711,130.8083 0.23191319,130.8156 0.15172072,130.8229 0.2412357,130.8301 0.32155567,130.8374 0.33023721,130.8447 0.15194905,130.8519 0.3398011,130.8592 0.53588212,130.8665 0.55341572,130.8737 0.42814991,130.8810 0.21422477,130.8883 0.41094357,130.8955 0.51799232,130.9028 0.62542051,130.9100 0.8483699,130.9173 0.7494601,130.9246 0.37461132,130.9318 0.24993801,130.9391 0.19654295,130.9464 0.37527177,130.9536 0.45526385,130.9609 0.36579356,130.9682 0.3039076,130.9755 0.64312178,130.9827 0.57110554,130.9900 0.44669172,130.9973 0.67873573,131.0045 0.68737239,131.0118 0.85760933,131.0191 1.2685672,131.0263 1.7682829,131.0336 1.8567423,131.0409 1.4101409,131.0481 1.8784354,131.0554 6.1348681,131.0627 12.820928,131.0699 15.660745,131.0772 14.300384,131.0845 16.223276,131.0918 32.775764,131.0990 61.594212,131.1063 69.470573,131.1136 46.58297,131.1208 17.856836,131.1281 8.5231247,131.1354 7.1956749,131.1427 6.0949931,131.1499 3.64856,131.1572 2.4089601,131.1645 2.2968431,131.1718 5.4073029,131.1790 8.0631466,131.1863 6.4063416,131.1936 2.960149,131.2008 0.73984241,131.2081 0.60719007,131.2154 0.72284287,131.2227 0.91062587,131.2299 0.91967452,131.2372 0.61614829,131.2445 0.50009948,131.2518 0.46441716,131.2590 0.46411613,131.2663 0.26751569,131.2736 0.17843032,131.2809 0.16084599,131.2881 0.35745302,131.2954 0.45529801,131.3027 0.2496067,131.3100 0.035661723,131.3173 0.16114667,131.3245 0.36608693,131.3318 0.24089794,131.3391 0.27690494,131.3464 0.26776755,131.3536 0.14261135,131.3609 0.062488649,131.3682 0.17876868,131.3755 0.26776102,131.3828 0.16051297,131.3900 0.16104107,131.3973 0.5361129,131.4046 0.60689837,131.4119 0.36605099,131.4192 0.39299157,131.4264 0.24962106,131.4337 0.080264799,131.4410 0.21432649,131.4483 0.19629498,131.4556 0.13399656,131.4628 0.20554009,131.4701 0.30385152,131.4774 0.40185007,131.4847 0.33024985,131.4920 0.30352855,131.4993 0.29466897,131.5065 0.31240097,131.5138 0.2230936,131.5211 0.29473409,131.5284 0.24989457,131.5357 0.16072018,131.5429 0.3306877,131.5502 0.58971876,131.5575 0.81253254,131.5648 0.8747403,131.5721 0.80336559,131.5794 0.45508295,131.5867 0.25012341,131.5939 0.46467024,131.6012 0.56249738,131.6085 0.41039053,131.6158 0.29446033,131.6231 0.40231299,131.6304 0.71442652,131.6377 0.41897425,131.6449 0.16943614,131.6522 0.2323467,131.6595 0.39314407,131.6668 0.51791108,131.6741 0.43734542,131.6814 0.27658358,131.6887 0.22327243,131.6959 0.36638072,131.7032 0.47310886,131.7105 0.40159145,131.7178 0.37525997,131.7251 0.46461201,131.7324 0.535519,131.7397 0.37452009,131.7470 0.31225803,131.7543 0.23214273,131.7615 0.29505023,131.7688 0.72380406,131.7761 0.79466707,131.7834 0.69613016,131.7907 0.66953957,131.7980 0.63401014,131.8053 0.57128435,131.8126 0.58924443,131.8199 0.64298052,131.8272 0.53564805,131.8344 0.3839176,131.8417 0.37505248,131.8490 0.37484977,131.8563 0.26775774,131.8636 0.36635661,131.8709 0.51788992,131.8782 0.329932,131.8855 0.097992055,131.8928 0.11609586,131.9001 0.15172502,131.9074 0.13392711,131.9147 0.089344241,131.9220 0.14310861,131.9293 0.29484114,131.9366 0.31252399,131.9438 0.41051391,131.9511 0.32133967,131.9584 0.34828606,131.9657 0.28561622,131.9730 0.27662954,131.9803 0.08922261,131.9876 0.08049725,131.9949 0.26824227,132.0022 0.44664982,132.0095 0.5536508,132.0168 0.69629019,132.0241 0.47288054,132.0314 0.35712314,132.0387 0.48216319,132.0460 0.63452923,132.0533 1.5279132,132.0606 2.43029,132.0679 4.2073812,132.0752 5.7695732,132.0825 7.5582914,132.0898 12.865625,132.0971 18.094666,132.1044 18.272421,132.1117 12.814126,132.1190 8.8700972,132.1263 5.8623595,132.1336 3.5245183,132.1409 1.8730433,132.1482 1.0972978,132.1555 0.77648836,132.1628 0.56232321,132.1701 0.27673376,132.1774 0.24148396,132.1847 0.61667532,132.1920 0.83007544,132.1993 0.39223745,132.2066 0.24102907,132.2139 0.29481259,132.2212 0.39292836,132.2285 0.4020831,132.2358 0.57147437,132.2431 0.38348421,132.2504 0.2140602,132.2577 0.16969775,132.2650 0.29465559,132.2723 0.24105011,132.2796 0.33054823,132.2869 0.54487783,132.2942 0.67846394,132.3015 0.45517296,132.3088 0.330291,132.3161 0.14263962,132.3234 0.062519625,132.3307 0.11612613,132.3380 0.10709636,132.3454 0.15207727,132.3527 0.40208602,132.3600 0.46412686,132.3673 0.39263764,132.3746 0.38398987,132.3819 0.36608928,132.3892 0.32134345,132.3965 0.28561702,132.4038 0.20518467,132.4111 0.21442963,132.4184 0.44672289,132.4257 0.58013135,132.4330 0.28547111,132.4403 0.17866111,132.4477 0.25031009,132.4550 0.44673958,132.4623 0.4910233,132.4696 0.58012551,132.4769 0.63394183,132.4842 0.57135957,132.4915 0.2947329,132.4988 0.57179159,132.5061 0.74123234,132.5134 0.68708229,132.5207 0.30340677,132.5281 0.50932658,132.5354 0.59813821,132.5427 0.48190552,132.5500 0.36625853,132.5573 0.51807731,132.5646 0.41024813,132.5719 0.14249104,132.5792 0.089364,132.5865 0.23262496,132.5939 0.49124724,132.6012 0.44642383,132.6085 0.5804404,132.6158 0.45493397,132.6231 0.18706629,132.6304 0.062593691,132.6377 0.22354129,132.6451 0.39306906,132.6524 0.44635767,132.6597 0.29432899,132.6670 0.14264037,132.6743 0.053432193,132.6816 0.08058136,132.6889 0.36635563,132.6963 0.39268821,132.7036 0.2051997,132.7109 0.18780489,132.7182 0.40210146,132.7255 0.56286758,132.7328 0.74099845,132.7402 0.45478076,132.7475 0.240784,132.7548 0.10701166,132.7621 0.08030875,132.7694 0.053559508,132.7767 0.1162774,132.7841 0.35743052,132.7914 0.52672535,132.7987 0.46433014,132.8060 0.42872781,132.8133 0.39260051,132.8206 0.25862858,132.8280 0.1519316,132.8353 0.32197681,132.8426 0.56261694,132.8499 0.41025382,132.8572 0.18725374,132.8646 0.20554854,132.8719 0.40225601,132.8792 0.66080517,132.8865 0.53543717,132.8938 0.50017464,132.9012 0.64304322,132.9085 0.56219828,132.9158 0.33893108,132.9231 0.33025065,132.9305 0.37506622,132.9378 0.26798162,132.9451 0.27675363,132.9524 0.39321119,132.9597 0.80422783,132.9671 0.91059631,132.9744 0.60659122,132.9817 0.44612548,132.9890 0.4553999,132.9964 0.54474938,133.0037 0.6343112,133.0110 1.1257814,133.0183 1.4826857,133.0257 1.4286484,133.0330 2.0380023,133.0403 4.6899881,133.0476 6.1162882,133.0549 6.4284678,133.0623 7.9005127,133.0696 20.182467,133.0769 44.725964,133.0843 66.994598,133.0916 127.39972,133.0989 236.3849,133.1062 335.4892,133.1136 387.75958,133.1209 329.07541,133.1282 197.01871,133.1355 74.776672,133.1429 26.434855,133.1502 16.038475,133.1575 10.860224,133.1649 6.842732,133.1722 3.4781766,133.1795 1.7748553,133.1868 0.82968533,133.1942 0.67826325,133.2015 0.49102446,133.2088 0.56279987,133.2162 0.59827298,133.2235 0.75917625,133.2308 1.0000478,133.2381 0.8478713,133.2455 0.57137996,133.2528 0.589104,133.2601 0.42858973,133.2675 0.60768795,133.2748 0.71414053,133.2821 0.60660887,133.2895 0.41031599,133.2968 0.18752313,133.3041 0.30368727,133.3115 0.4019289,133.3188 0.75001293,133.3261 0.66087776,133.3335 0.93785506,133.3408 0.97321355,133.3481 0.91937202,133.3555 0.49959463,133.3628 0.25885186,133.3701 0.25009423,133.3775 0.25906843,133.3848 0.30351061,133.3921 0.33974066,133.3995 0.96496612,133.4068 1.2140485,133.4141 0.83013099,133.4215 0.60696846,133.4288 0.57154173,133.4361 0.84851968,133.4435 0.82119894,133.4508 0.67828184,133.4581 0.55348313,133.4655 0.48210254,133.4728 0.46414375,133.4802 0.47321558,133.4875 0.49103311,133.4948 0.31239635,133.5022 0.26790246,133.5095 0.34827134,133.5168 0.33935952,133.5242 0.34825775,133.5315 0.30343133,133.5389 0.22312143,133.5462 0.35731316,133.5535 0.62531281,133.5609 0.67846078,133.5682 0.58907646,133.5756 0.76806349,133.5829 0.9558323,133.5902 0.98213625,133.5976 0.5975458,133.6049 0.34816414,133.6123 0.62569529,133.6196 0.9380517,133.6269 0.93721253,133.6343 0.5974167,133.6416 0.24954073,133.6490 0.16960219,133.6563 0.16988203,133.6636 0.37530902,133.6710 0.45527357,133.6783 0.26740465,133.6857 0.10708656,133.6930 0.27705005,133.7004 0.29472956,133.7077 0.31256443,133.7150 0.35709098,133.7224 0.29441884,133.7297 0.2142503,133.7371 0.25003994,133.7444 0.18743397,133.7518 0.1875588,133.7591 0.25906047,133.7664 0.33929238,133.7738 0.259137,133.7811 0.41066268,133.7885 0.25868845,133.7958 0.33068687,133.8032 0.65196866,133.8105 0.79429203,133.8179 0.54434639,133.8252 0.39285165,133.8326 0.14294481,133.8399 0.21460046,133.8473 0.38406286,133.8546 0.41965312,133.8619 0.51805449,133.8693 0.58053404,133.8766 0.66085261,133.8840 0.75888091,133.8913 0.6691066,133.8987 0.31222001,133.9060 0.36646882,133.9134 0.52701712,133.9207 0.54456222,133.9281 0.45499828,133.9354 0.26753294,133.9428 0.25015688,133.9501 0.39320612,133.9575 0.50881159,133.9648 0.294296,133.9722 0.19637676,133.9795 0.26821393,133.9869 0.58100259,133.9942 0.78581458,134.0016 0.67817587,134.0089 0.57100868,134.0163 0.33016357,134.0236 0.3216784,134.0310 0.52698708,134.0383 0.52678686,134.0457 0.9019292,134.0530 1.295027,134.0604 1.6883174,134.0678 3.2463074,134.0751 8.0258951,134.0825 11.243853,134.0898 11.672789,134.0972 19.025927,134.1045 38.390202,134.1119 61.323971,134.1192 63.504799,134.1266 46.002594,134.1339 22.257761,134.1413 8.8103294,134.1486 4.0238099,134.1560 2.4457638,134.1634 1.7044857,134.1707 1.2489675,134.1781 0.70472878,134.1854 0.26780528,134.1928 0.32204363,134.2001 0.67019254,134.2075 0.70479143,134.2149 0.26715797,134.2222 0.24128757,134.2296 0.41098788,134.2369 0.41052124,134.2443 0.20502307,134.2516 0.14282814,134.2590 0.25912318,134.2664 0.34859017,134.2737 0.63429117,134.2811 0.80362689,134.2884 0.77638829,134.2958 0.33887857,134.3032 0.20544967,134.3105 0.32149521,134.3179 0.32140151,134.3252 0.35727778,134.3326 0.43761078,134.3400 0.41951445,134.3473 0.46436736,134.3547 0.75024402,134.3620 0.76778448,134.3694 0.67822707,134.3768 0.42865369,134.3841 0.4733499,134.3915 0.47327939,134.3988 0.6609934,134.4062 0.74076432,134.4136 0.46385702,134.4209 0.25882363,134.4283 0.15172474,134.4357 0.11616576,134.4430 0.25032154,134.4504 0.41966102,134.4577 0.35700303,134.4651 0.33036643,134.4725 0.26773393,134.4798 0.18759863,134.4872 0.41975683,134.4946 0.37488437,134.5019 0.32144228,134.5093 0.24976447,134.5167 0.071363494,134.5240 0.17888728,134.5314 0.28567317,134.5388 0.19635187,134.5461 0.26829079,134.5535 0.6072343,134.5609 0.5445438,134.5682 0.60758847,134.5756 0.75888026,134.5830 0.59792048,134.5903 0.56273663,134.5977 0.63389546,134.6051 0.47292253,134.6124 0.42855647,134.6198 0.55367607,134.6272 0.67843664,134.6345 0.49978399,134.6419 0.4376311,134.6493 0.53546679,134.6566 0.21385089,134.6640 0.13448438,134.6714 0.64388978,134.6788 1.2323654,134.6861 1.2314445,134.6935 0.75839943,134.7009 0.45540389,134.7082 0.53611761,134.7156 0.83039153,134.7230 0.62439233,134.7303 0.35713777,134.7377 0.6075334,134.7451 0.65207779,134.7525 0.77694833,134.7598 0.64239836,134.7672 0.27625236,134.7746 0.21464053,134.7820 0.70608193,134.7893 1.0446268,134.7967 0.8477869,134.8041 0.73213589,134.8114 0.89302921,134.8188 0.91064203,134.8262 0.83947295,134.8336 1.0096434,134.8409 1.3129733,134.8483 1.2402344,134.8557 0.59742928,134.8631 0.5001539,134.8704 0.76821035,134.8778 1.3575925,134.8852 1.6247269,134.8926 1.0174443,134.8999 0.68774086,134.9073 0.7500096,134.9147 0.75031078,134.9221 1.2146552,134.9294 1.401289,134.9368 1.3480537,134.9442 1.8140757,134.9516 2.9394379,134.9590 3.3575845,134.9663 3.5888121,134.9737 3.7849579,134.9811 3.9211078,134.9885 5.6545882,134.9958 7.2167172,135.0032 9.2543097,135.0106 13.239556,135.0180 19.067913,135.0254 21.53511,135.0327 21.548243,135.0401 28.411592,135.0475 48.251598,135.0549 78.227737,135.0623 113.70452,135.0696 178.55482,135.0770 421.11896,135.0844 1974.488,135.0918 5555.001,135.0992 7338.6685,135.1065 5384.0869,135.1139 2240.657,135.1213 722.50934,135.1287 475.0405,135.1361 348.63016,135.1435 211.01744,135.1508 108.79823,135.1582 51.940895,135.1656 30.732454,135.1730 20.648928,135.1804 13.187806,135.1878 8.7453489,135.1951 6.0944662,135.2025 3.4980967,135.2099 3.2323778,135.2173 3.0180376,135.2247 2.8926613,135.2321 2.5620475,135.2394 3.0635529,135.2468 3.9109006,135.2542 3.1151559,135.2616 2.9998202,135.2690 2.9563994,135.2764 3.6703076,135.2838 3.6956997,135.2911 3.0349643,135.2985 2.4193685,135.3059 2.3303225,135.3133 1.9190155,135.3207 1.6872529,135.3281 1.606784,135.3355 1.5542676,135.3429 2.8047006,135.3502 2.9546828,135.3576 1.9894917,135.3650 1.232443,135.3724 1.7409666,135.3798 1.150691,135.3872 1.2057525,135.3946 1.0535496,135.4020 0.94714344,135.4094 1.6970899,135.4167 1.6336643,135.4241 1.866412,135.4315 1.9561644,135.4389 2.10695,135.4463 1.5521957,135.4537 0.90132141,135.4611 1.0355575,135.4685 1.0448925,135.4759 1.4019489,135.4833 1.1421622,135.4907 0.6693064,135.4980 0.518309,135.5054 0.88432735,135.5128 0.75848246,135.5202 0.51755244,135.5276 0.4912062,135.5350 0.66962874,135.5424 0.5444988,135.5498 0.66990727,135.5572 0.71407109,135.5646 0.51760566,135.5720 0.64326733,135.5794 0.87530529,135.5868 0.83885151,135.5942 0.57135361,135.6016 0.72406399,135.6090 1.0269746,135.6163 1.0355078,135.6237 1.0712394,135.6311 0.92838752,135.6385 0.9198795,135.6459 0.98226732,135.6533 0.87454903,135.6607 0.62504911,135.6681 1.0092224,135.6755 1.0447296,135.6829 1.1876211,135.6903 1.1963899,135.6977 1.1250813,135.7051 1.0443604,135.7125 0.70478863,135.7199 0.38352075,135.7273 0.18744896,135.7347 0.48232293,135.7421 0.83954126,135.7495 1.0268424,135.7569 1.0981258,135.7643 0.86626941,135.7717 0.62494695,135.7791 0.51764458,135.7865 0.64314884,135.7939 0.91116709,135.8013 0.91067284,135.8087 0.87466425,135.8161 0.78565276,135.8235 0.71441239,135.8309 0.74106324,135.8383 0.62445778,135.8457 0.18706204,135.8531 0.13410938,135.8605 0.41091615,135.8679 0.72363329,135.8753 1.0628841,135.8827 0.99972677,135.8901 0.92888033,135.8975 1.3665807,135.9049 1.2855313,135.9123 1.2587417,135.9197 1.0443544,135.9271 0.973288,135.9345 1.2414075,135.9419 1.1694849,135.9493 1.1071332,135.9568 1.4287159,135.9642 1.500428,135.9716 1.7590569,135.9790 1.3655883,135.9864 1.2770246,135.9938 1.7416655,136.0012 2.0267296,136.0086 1.9469739,136.0160 3.7378447,136.0234 18.123541,136.0308 63.656857,136.0382 104.81227,136.0456 93.762924,136.0530 51.596096,136.0604 27.245449,136.0678 31.89617,136.0753 70.599792,136.0827 204.60878,136.0901 515.79889,136.0975 829.8421,136.1049 788.12201,136.1123 452.56,136.1197 199.6678,136.1271 144.04002,136.1345 123.68557,136.1419 71.252457,136.1493 30.285826,136.1568 14.729011,136.1642 8.9219627,136.1716 6.1485581,136.1790 5.632441,136.1864 4.3286266,136.1938 2.4715347,136.2012 1.150403,136.2086 0.76781684,136.2160 1.0895028,136.2235 0.9460898,136.2309 0.67843896,136.2383 0.65201849,136.2457 0.95573652,136.2531 1.187542,136.2605 1.0442454,136.2679 0.76752126,136.2753 0.7409113,136.2828 0.98213392,136.2902 1.2859257,136.2976 1.2765882,136.3050 0.88426411,136.3124 1.1523353,136.3198 0.97269243,136.3272 0.66942149,136.3347 0.66060525,136.3421 0.4282617,136.3495 0.34840292,136.3569 0.79489571,136.3643 0.8747173,136.3717 0.49083805,136.3791 0.42849436,136.3866 0.33026215,136.3940 0.27671957,136.4014 0.2322384,136.4088 0.41094398,136.4162 0.78578055,136.4236 0.83035183,136.4311 0.65182191,136.4385 0.49101952,136.4459 0.36600116,136.4533 0.39294931,136.4607 0.42876214,136.4682 0.5360387,136.4756 0.97396624,136.4830 1.3211987,136.4904 0.776007,136.4978 0.55350083,136.5053 0.5269438,136.5127 0.88418007,136.5201 0.9459489,136.5275 0.32976273,136.5349 0.12495818,136.5424 0.13404503,136.5498 0.19657938,136.5572 0.26804709,136.5646 0.3214713,136.5720 0.40213099,136.5795 0.75037134,136.5869 0.83009255,136.5943 0.75875539,136.6017 0.92876941,136.6091 1.0179589,136.6166 0.79438835,136.6240 0.56226057,136.6314 0.47319943,136.6388 0.58070469,136.6463 0.92885441,136.6537 0.999708,136.6611 0.8748408,136.6685 0.73215973,136.6760 0.67863613,136.6834 0.8038829,136.6908 0.85721409,136.6982 0.70482928,136.7057 0.33007097,136.7131 0.41997486,136.7205 0.6605463,136.7279 0.33892772,136.7354 0.37536809,136.7428 0.80437183,136.7502 1.2767938,136.7576 0.86528832,136.7651 0.33888122,136.7725 0.17857827,136.7799 0.37549403,136.7873 0.83086091,136.7948 1.0980555,136.8022 1.2586097,136.8096 1.1694454,136.8171 0.70508021,136.8245 0.40167767,136.8319 0.28589216,136.8393 0.29472974,136.8468 0.28565702,136.8542 0.39292744,136.8616 0.52679509,136.8691 0.43755108,136.8765 0.44666108,136.8839 0.57138258,136.8913 0.48183486,136.8988 0.32151932,136.9062 0.4824304,136.9136 0.51777357,136.9211 0.47325617,136.9285 0.67886251,136.9359 0.83942932,136.9434 0.79416972,136.9508 0.29401702,136.9582 0.089206144,136.9657 0.19675981,136.9731 0.48261219,136.9805 0.60694563,136.9880 0.41980124,136.9954 0.9651221,137.0028 1.4197661,137.0103 1.365887,137.0177 1.2236634,137.0251 2.4605136,137.0326 7.5808535,137.0400 13.220325,137.0474 14.004747,137.0549 11.969031,137.0623 28.738312,137.0697 66.408478,137.0772 87.127968,137.0846 74.946724,137.0920 75.918953,137.0995 105.46137,137.1069 123.08813,137.1143 102.7645,137.1218 64.421547,137.1292 37.051556,137.1366 23.936649,137.1441 20.613796,137.1515 17.619244,137.1590 11.847551,137.1664 5.0452304,137.1738 1.4167989,137.1813 0.81249332,137.1887 0.88428193,137.1962 0.95497417,137.2036 0.61548889,137.2110 0.65204227,137.2185 0.77704173,137.2259 0.84793073,137.2333 0.71421617,137.2408 0.91991091,137.2482 0.7229386,137.2557 0.46375552,137.2631 0.22300923,137.2705 0.223444,137.2780 0.36643308,137.2854 0.51766187,137.2929 0.36569718,137.3003 0.35714844,137.3077 0.4560675,137.3152 0.91141421,137.3226 0.97257048,137.3301 0.49943191,137.3375 0.36610314,137.3450 0.30365261,137.3524 0.45553473,137.3598 0.59836465,137.3673 0.72311622,137.3747 0.52657473,137.3822 0.33004948,137.3896 0.23219942,137.3971 0.50038707,137.4045 0.58009619,137.4119 0.26759687,137.4194 0.18760808,137.4268 0.29473516,137.4343 0.30345282,137.4417 0.19639562,137.4492 0.36638388,137.4566 0.43743613,137.4641 0.27653751,137.4715 0.19636552,137.4790 0.21434011,137.4864 0.33049342,137.4938 0.32139343,137.5013 0.26799375,137.5087 0.36606452,137.5162 0.34805089,137.5236 0.38406497,137.5311 0.33936697,137.5385 0.30360505,137.5460 0.32123122,137.5534 0.16950348,137.5609 0.20554452,137.5683 0.33065787,137.5758 0.46439537,137.5832 0.43744394,137.5907 0.55378646,137.5981 0.58019823,137.6056 0.33891097,137.6130 0.19623503,137.6205 0.13397674,137.6279 0.25011021,137.6354 0.23208424,137.6428 0.42894688,137.6503 0.70554256,137.6577 0.6159696,137.6652 0.58040577,137.6726 0.5177334,137.6801 0.41050762,137.6875 0.27663067,137.6950 0.24101602,137.7024 0.23199472,137.7099 0.15154822,137.7173 0.0091325175,137.7248 0.24156132,137.7322 0.46453044,137.7397 0.54467434,137.7471 0.62501365,137.7546 0.80346817,137.7621 0.65134323,137.7695 0.36597687,137.7770 0.33962494,137.7844 0.36588648,137.7919 0.19633618,137.7993 0.30380344,137.8068 0.27647468,137.8142 0.08906994,137.8217 0.25031835,137.8291 0.43783072,137.8366 0.44649157,137.8441 0.41044185,137.8515 0.24987017,137.8590 0.37514302,137.8664 0.53572315,137.8739 0.48205498,137.8813 0.4373323,137.8888 0.32145843,137.8963 0.42866769,137.9037 0.37528834,137.9112 0.52705795,137.9186 0.50858712,137.9261 0.33039322,137.9335 0.47341284,137.9410 0.50864774,137.9485 0.33010373,137.9559 0.22305974,137.9634 0.20553005,137.9708 0.56306279,137.9783 0.79491264,137.9858 0.78580475,137.9932 0.96433747,138.0007 1.3311316,138.0081 2.4124463,138.0156 3.5825858,138.0231 4.9308548,138.0305 7.0594001,138.0380 11.64019,138.0454 13.051976,138.0529 11.079045,138.0604 14.312365,138.0678 23.701534,138.0753 30.27025,138.0827 25.568213,138.0902 21.032578,138.0977 37.844021,138.1051 67.298409,138.1126 71.478546,138.1201 44.519768,138.1275 22.637814,138.1350 24.481279,138.1425 36.332424,138.1499 34.599884,138.1574 19.251842,138.1648 5.809104,138.1723 1.9366114,138.1798 1.8392237,138.1872 1.4275453,138.1947 0.99918216,138.2022 0.59812504,138.2096 0.75054508,138.2171 1.1517878,138.2246 1.0084078,138.2320 0.73215097,138.2395 0.78561556,138.2470 0.71425474,138.2544 0.75897324,138.2619 0.54441696,138.2694 0.81282747,138.2768 1.0448188,138.2843 0.71403259,138.2918 0.45492226,138.2992 0.33966643,138.3067 0.7678948,138.3142 0.5355674,138.3216 0.7859844,138.3291 0.6961354,138.3366 0.41949579,138.3441 0.41995794,138.3515 0.75944722,138.3590 0.9462164,138.3665 0.7587384,138.3739 0.81236696,138.3814 0.61559063,138.3889 0.4199689,138.3963 0.74142933,138.4038 0.54415852,138.4113 0.28530791,138.4188 0.26789036,138.4262 0.33067521,138.4337 0.52710867,138.4412 0.67846686,138.4486 0.41936538,138.4561 0.42920962,138.4636 0.98261541,138.4711 1.0351502,138.4785 0.75870836,138.4860 0.65164596,138.4935 0.38381934,138.5010 0.54464436,138.5084 0.52671438,138.5159 0.57186401,138.5234 0.71463883,138.5309 0.75885439,138.5383 0.71413761,138.5458 0.57110345,138.5533 0.41062692,138.5608 0.47338411,138.5682 0.49083209,138.5757 0.34817439,138.5832 0.43787009,138.5907 0.73240072,138.5981 0.7227754,138.6056 0.27651829,138.6131 0.50065178,138.6206 0.92035806,138.6280 1.1160198,138.6355 0.88346392,138.6430 0.73200077,138.6505 0.77688915,138.6580 0.87543398,138.6654 1.0980388,138.6729 0.95501053,138.6804 1.1076543,138.6879 1.4375858,138.6953 1.1777405,138.7028 0.6871382,138.7103 0.66133451,138.7178 1.0985351,138.7253 1.0176849,138.7327 0.89260405,138.7402 0.69647926,138.7477 0.86655676,138.7552 0.99080902,138.7627 0.83896255,138.7701 0.92882073,138.7776 0.98212856,138.7851 0.77644509,138.7926 0.51733792,138.8001 0.37515354,138.8076 0.71561056,138.8150 1.5370117,138.8225 2.2504277,138.8300 2.651603,138.8375 2.5527728,138.8450 1.7759603,138.8524 1.4556645,138.8599 1.87576,138.8674 1.9906254,138.8749 1.4997581,138.8824 1.8404928,138.8899 2.7868114,138.8973 3.3120856,138.9048 2.8917413,138.9123 2.4107299,138.9198 2.3664238,138.9273 2.4742053,138.9348 3.7693791,138.9423 4.5640817,138.9497 5.5721254,138.9572 5.570343,138.9647 5.7320852,138.9722 6.8071814,138.9797 9.8081188,138.9872 11.949556,138.9947 13.922684,139.0022 15.610124,139.0096 18.980759,139.0171 25.609119,139.0246 32.896523,139.0321 44.398735,139.0396 78.711868,139.0471 158.01582,139.0546 237.80913,139.0621 345.88104,139.0695 775.80664,139.0770 3550.9019,139.0845 8854.7119,139.0920 10897.531,139.0995 7629.606,139.1070 3016.4729,139.1145 1080.2628,139.1220 756.75989,139.1295 561.28284,139.1370 354.56207,139.1444 205.76405,139.1519 107.30396,139.1594 57.166687,139.1669 33.816875,139.1744 22.435974,139.1819 17.617823,139.1894 12.652804,139.1969 8.4968128,139.2044 7.294476,139.2119 6.534339,139.2194 5.177237,139.2269 5.1087313,139.2344 5.5985579,139.2418 4.7581964,139.2493 5.2514658,139.2568 5.8834376,139.2643 4.8538656,139.2718 3.659353,139.2793 3.5375276,139.2868 4.3222485,139.2943 4.2591996,139.3018 4.4025922,139.3093 4.4006119,139.3168 3.4359097,139.3243 3.1507127,139.3318 3.135159,139.3393 3.9647026,139.3468 3.5714457,139.3543 4.5537281,139.3618 2.9715035,139.3693 2.142385,139.3768 1.6954917,139.3843 1.5178026,139.3918 2.0003982,139.3993 2.0979857,139.4068 2.1880999,139.4143 2.7781203,139.4218 2.9098628,139.4293 1.8464546,139.4367 1.6430657,139.4442 2.1531632,139.4517 2.8042374,139.4592 2.6420181,139.4667 1.8829907,139.4742 1.9827034,139.4817 2.5005682,139.4892 2.4997833,139.4967 2.6425059,139.5042 2.0529091,139.5117 1.5173131,139.5192 1.0353817,139.5268 1.0091785,139.5343 1.4376557,139.5418 1.8128029,139.5493 1.6962359,139.5568 1.0709077,139.5643 0.94631392,139.5718 0.69620311,139.5793 0.75044858,139.5868 1.179073,139.5943 1.366387,139.6018 1.875596,139.6093 2.2325237,139.6168 2.0078714,139.6243 0.97199112,139.6318 0.66079468,139.6393 0.66090739,139.6468 1.0187786,139.6543 1.670284,139.6618 1.6149623,139.6693 1.1424066,139.6768 1.1700498,139.6843 1.3844377,139.6918 1.4558665,139.6993 1.5981836,139.7068 1.7853258,139.7143 1.454277,139.7219 0.72284704,139.7294 0.65181208,139.7369 0.67858332,139.7444 0.85765803,139.7519 1.0003223,139.7594 1.0892589,139.7669 0.97298235,139.7744 0.87488753,139.7819 0.83940077,139.7894 0.9464823,139.7969 0.96423924,139.8044 1.0532792,139.8119 0.9106003,139.8195 0.99157703,139.8270 1.3395442,139.8345 1.3929017,139.8420 1.2049314,139.8495 0.65137142,139.8570 0.5981499,139.8645 0.61576349,139.8720 0.43748006,139.8795 0.56298488,139.8870 0.96484393,139.8946 1.2856897,139.9021 1.070685,139.9096 0.4995853,139.9171 0.35723111,139.9246 0.54495215,139.9321 0.84857416,139.9396 0.91060925,139.9471 0.95548755,139.9547 1.2236574,139.9622 1.3929898,139.9697 1.5088609,139.9772 1.4377201,139.9847 1.5089395,139.9922 1.3932828,139.9997 2.0813446,140.0072 2.464802,140.0148 2.598217,140.0223 2.3393345,140.0298 2.9211905,140.0373 4.5920138,140.0448 7.5846505,140.0523 12.157485,140.0599 19.123808,140.0674 34.737839,140.0749 93.710899,140.0824 356.45963,140.0899 704.52527,140.0974 739.40314,140.1050 441.24301,140.1125 181.35771,140.1200 129.03889,140.1275 122.04942,140.1350 84.555664,140.1425 41.172665,140.1501 18.544392,140.1576 11.7453,140.1651 9.183814,140.1726 6.1651912,140.1801 3.8712323,140.1876 1.7031109,140.1952 1.052779,140.2027 0.59755862,140.2102 0.54492998,140.2177 0.91122478,140.2252 1.0354776,140.2328 0.71403199,140.2403 0.62487829,140.2478 0.49082851,140.2553 0.49121383,140.2629 0.66127872,140.2704 1.08126,140.2779 1.3391391,140.2854 0.96328145,140.2929 0.70500118,140.3005 0.75036615,140.3080 0.87534237,140.3155 0.95522612,140.3230 0.71371841,140.3305 0.4108353,140.3381 0.75931072,140.3456 0.91067845,140.3531 1.1168146,140.3606 1.7504616,140.3682 1.5972517,140.3757 0.99963772,140.3832 1.0097897,140.3907 1.3661306,140.3983 1.0703442,140.4058 0.5353846,140.4133 0.63430822,140.4208 0.67832804,140.4284 0.41033229,140.4359 0.25886399,140.4434 0.30366054,140.4509 0.37520656,140.4585 0.41090244,140.4660 0.53622061,140.4735 0.84833479,140.4810 0.76773012,140.4886 0.85711753,140.4961 0.69646198,140.5036 0.80322945,140.5112 0.40134224,140.5187 0.50020355,140.5262 0.61637437,140.5337 0.73254651,140.5413 0.87475854,140.5488 1.0806348,140.5563 1.7684479,140.5639 1.5351927,140.5714 0.83848095,140.5789 0.48214743,140.5864 0.82177657,140.5940 0.86615837,140.6015 0.81255215,140.6090 0.60676116,140.6166 0.4462249,140.6241 0.62546402,140.6316 0.95555109,140.6392 0.80340147,140.6467 0.68733644,140.6542 0.53575218,140.6618 0.57137358,140.6693 0.4908171,140.6768 0.5533191,140.6843 0.39325601,140.6919 0.69712603,140.6994 0.76729196,140.7069 0.41915455,140.7145 0.59856492,140.7220 0.77684969,140.7295 0.61570823,140.7371 0.44623619,140.7446 0.41969967,140.7521 0.50042373,140.7597 0.75067729,140.7672 0.93784791,140.7748 1.1782473,140.7823 0.9190942,140.7898 0.86612135,140.7974 1.0357338,140.8049 0.90181935,140.8124 0.84887379,140.8200 1.0983731,140.8275 0.86554128,140.8350 0.80366123,140.8426 1.0895733,140.8501 1.1068399,140.8576 0.85667646,140.8652 0.68732989,140.8727 0.49987289,140.8803 0.35705301,140.8878 0.52702689,140.8953 0.78601247,140.9029 0.83011717,140.9104 0.58015871,140.9180 0.51776671,140.9255 0.32126138,140.9330 0.31261018,140.9406 0.35733655,140.9481 0.37487841,140.9556 0.2587314,140.9632 0.33069062,140.9707 0.55418944,140.9783 0.95604277,140.9858 1.3126863,140.9933 1.1153121,141.0009 0.79451436,141.0084 1.5827467,141.0160 3.1803851,141.0235 3.670872,141.0311 6.1213555,141.0386 10.97039,141.0461 13.08743,141.0537 11.358561,141.0612 16.447983,141.0688 22.712208,141.0763 28.79114,141.0839 47.504993,141.0914 83.091728,141.0989 114.5224,141.1065 111.83919,141.1140 84.5644,141.1216 53.963432,141.1291 33.88607,141.1367 22.023594,141.1442 16.14579,141.1517 11.323561,141.1593 6.2350154,141.1668 3.29281,141.1744 2.9907339,141.1819 2.1052806,141.1895 1.1323888,141.1970 0.6156047,141.2046 0.81327564,141.2121 1.3041823,141.2197 1.3030499,141.2272 0.77649492,141.2348 0.76773554,141.2423 0.58894569,141.2498 0.70583487,141.2574 0.96474254,141.2649 0.94607586,141.2725 0.59759063,141.2800 0.32102141,141.2876 0.38401848,141.2951 0.8397522,141.3027 0.80352634,141.3102 0.69633669,141.3178 0.62480646,141.3253 0.40165704,141.3329 0.37524405,141.3404 0.54472041,141.3480 0.50863427,141.3555 0.39328608,141.3631 0.79518539,141.3706 0.76749831,141.3782 0.61592233,141.3857 0.53554314,141.3933 0.37483612,141.4008 0.37509567,141.4084 0.43765107,141.4159 0.54448026,141.4235 0.50004584,141.4310 0.6072427,141.4386 0.68799418,141.4462 1.0982691,141.4537 0.79403883,141.4613 0.58911449,141.4688 0.34791228,141.4764 0.2051934,141.4839 0.24998298,141.4915 0.31252667,141.4990 0.39298031,141.5066 0.40214583,141.5141 0.5180468,141.5217 0.49115998,141.5292 0.59859765,141.5368 0.85719687,141.5444 0.76746732,141.5519 0.53569442,141.5595 0.58935434,141.5670 0.67867273,141.5746 0.83078867,141.5821 1.0719571,141.5897 1.2230475,141.5972 0.97259647,141.6048 0.79440254,141.6124 0.72315437,141.6199 0.63393527,141.6275 0.51771712,141.6350 0.3746863,141.6426 0.28553087,141.6502 0.31277075,141.6577 0.51850885,141.6653 0.74998438,141.6728 0.5440926,141.6804 0.39282808,141.6879 0.47363451,141.6955 0.66979742,141.7031 0.54415357,141.7106 0.29428038,141.7182 0.32177609,141.7257 0.71477282,141.7333 0.91954434,141.7409 0.68703938,141.7484 0.42843682,141.7560 0.38381511,141.7635 0.19618474,141.7711 0.19631745,141.7787 0.24103478,141.7862 0.50907069,141.7938 0.56265217,141.8014 0.49119449,141.8089 0.45574051,141.8165 0.55343646,141.8240 0.2673969,141.8316 0.18750396,141.8392 0.3215054,141.8467 0.34820357,141.8543 0.29489893,141.8619 0.62520164,141.8694 0.59792966,141.8770 0.27663559,141.8846 0.24998541,141.8921 0.23204267,141.8997 0.16075279,141.9072 0.29496738,141.9148 0.4913412,141.9224 0.61578369,141.9299 0.36606696,141.9375 0.50897139,141.9451 0.30304852,141.9526 0.22354735,141.9602 0.58083409,141.9678 0.58940238,141.9753 0.58921891,141.9829 0.43707529,141.9905 0.43740252,141.9980 0.58983999,142.0056 0.97403908,142.0132 1.3401319,142.0207 1.6609933,142.0283 1.6511978,142.0359 1.4194502,142.0435 1.536211,142.0510 2.5113349,142.0586 5.2353177,142.0662 7.5571914,142.0737 9.7882462,142.0813 11.730752,142.0889 25.582407,142.0964 59.48468,142.1040 80.338074,142.1116 68.366371,142.1191 52.413857,142.1267 128.40457,142.1343 290.10107,142.1419 339.39557,142.1494 220.78255,142.1570 81.52021,142.1646 43.236858,142.1721 55.916504,142.1797 54.268002,142.1873 34.442917,142.1949 14.675409,142.2024 5.7868586,142.2100 3.3554053,142.2176 2.820684,142.2252 1.874046,142.2327 1.2847663,142.2403 0.79413748,142.2479 0.63403648,142.2555 0.544649,142.2630 0.51794821,142.2706 0.5356732,142.2782 0.47318083,142.2858 0.51764768,142.2933 0.52677172,142.3009 0.75040591,142.3085 0.80358797,142.3161 0.57992089,142.3236 0.35703444,142.3312 0.53584647,142.3388 0.49093768,142.3464 0.33922958,142.3539 0.44660655,142.3615 0.5984537,142.3691 0.61624736,142.3767 0.67847699,142.3842 0.66053331,142.3918 0.75885016,142.3994 0.58030123,142.4070 0.49992064,142.4146 0.46433067,142.4221 0.64287466,142.4297 0.57150823,142.4373 0.73295254,142.4449 1.0714436,142.4525 0.78523493,142.4600 0.70530587,142.4676 0.63436747,142.4752 1.0271319,142.4828 1.0264174,142.4904 0.94612408,142.4979 0.79445761,142.5055 0.76787508,142.5131 0.77670491,142.5207 0.53544027,142.5283 0.3839809,142.5358 0.42867899,142.5434 0.44666561,142.5510 0.65191561,142.5586 0.66072863,142.5662 0.80325997,142.5738 0.56193,142.5813 0.41961899,142.5889 0.32142755,142.5965 0.22354671,142.6041 0.45553088,142.6117 0.39255449,142.6193 0.28578967,142.6268 0.36617854,142.6344 0.34791413,142.6420 0.30364046,142.6496 0.51806766,142.6572 0.508807,142.6648 0.45525885,142.6723 0.41058517,142.6799 0.36620441,142.6875 0.54540592,142.6951 1.0184737,142.7027 1.1872578,142.7103 0.85666525,142.7179 0.615964,142.7255 0.57138115,142.7330 0.56219894,142.7406 0.46409944,142.7482 0.50921679,142.7558 0.61649567,142.7634 0.68730527,142.7710 0.52657515,142.7786 0.63423014,142.7862 0.70549262,142.7937 0.65172023,142.8013 0.51732719,142.8089 0.1961291,142.8165 0.34851766,142.8241 0.60753661,142.8317 1.0002065,142.8393 1.0000054,142.8469 0.9817704,142.8545 0.59766686,142.8620 0.48206714,142.8696 0.47356653,142.8772 0.53642362,142.8848 0.74116427,142.8924 0.57953417,142.9000 0.33002338,142.9076 0.428716,142.9152 0.41966099,142.9228 0.5718078,142.9304 0.96473533,142.9380 1.1251497,142.9456 1.0445074,142.9531 0.79463065,142.9607 0.7678811,142.9683 0.81272113,142.9759 1.1166189,142.9835 1.4466343,142.9911 1.5713283,142.9987 1.446354,143.0063 1.169729,143.0139 1.3128402,143.0215 2.1528671,143.0291 3.1350257,143.0367 3.4206359,143.0443 4.1176672,143.0519 5.2775812,143.0595 6.1880178,143.0671 9.6000433,143.0747 22.936762,143.0823 40.786495,143.0899 45.915035,143.0975 37.322781,143.1050 26.895891,143.1126 27.390707,143.1202 32.202995,143.1278 36.495968,143.1354 39.121181,143.1430 39.825657,143.1506 30.237722,143.1582 15.086412,143.1658 6.3868217,143.1734 6.2780461,143.1810 6.4813361,143.1886 4.6388397,143.1962 1.4971001,143.2038 1.1615162,143.2114 1.5180169,143.2190 1.2581775,143.2266 0.71357059,143.2342 0.38358253,143.2418 0.30376655,143.2494 0.51828784,143.2570 0.67838794,143.2646 0.48191446,143.2722 0.46427041,143.2798 0.44629511,143.2874 0.32131726,143.2950 0.19620958,143.3026 0.026633609,143.3102 0.08041171,143.3178 0.16073322,143.3254 0.34844932,143.3330 0.54534841,143.3407 0.86676723,143.3483 1.0805509,143.3559 0.9813897,143.3635 0.59791201,143.3711 0.78577369,143.3787 0.53537077,143.3863 0.37500685,143.3939 0.38403067,143.4015 0.41961789,143.4091 0.33909744,143.4167 0.34816101,143.4243 0.42845678,143.4319 0.47319311,143.4395 0.39295441,143.4471 0.38384563,143.4547 0.36620685,143.4623 0.50060195,143.4699 0.69654328,143.4775 0.56181604,143.4851 0.17834164,143.4928 0.16960266,143.5004 0.25030261,143.5080 0.82218587,143.5156 1.2680185,143.5232 1.1065834,143.5308 0.63360542,143.5384 0.44669166,143.5460 0.67853916,143.5536 0.74088651,143.5612 0.46427685,143.5688 0.42866307,143.5764 0.49133641,143.5841 0.72352308,143.5917 0.84796184,143.5993 0.69606793,143.6069 0.53572798,143.6145 0.446403,143.6221 0.41043732,143.6297 0.22299142,143.6373 0.11610673,143.6449 0.25028652,143.6526 0.43760982,143.6602 0.29431209,143.6678 0.13398734,143.6754 0.56343585,143.6830 1.2061509,143.6906 1.3120497,143.6982 0.74026161,143.7058 0.41932783,143.7135 0.28562143,143.7211 0.29462233,143.7287 0.34823442,143.7363 0.42862085,143.7439 0.33034536,143.7515 0.36644098,143.7591 0.79539126,143.7667 0.99108201,143.7744 0.71387023,143.7820 0.52651769,143.7896 0.31207123,143.7972 0.20525096,143.8048 0.53588641,143.8124 0.55348331,143.8201 0.32133362,143.8277 0.27723175,143.8353 0.53599602,143.8429 0.45508274,143.8505 0.30329376,143.8581 0.24134907,143.8658 0.55393964,143.8734 0.61570269,143.8810 0.46424085,143.8886 0.58079189,143.8962 0.75011504,143.9038 0.61552429,143.9115 0.24072471,143.9191 0.29492769,143.9267 0.56256789,143.9343 0.49976411,143.9419 0.34789941,143.9496 0.18751471,143.9572 0.20547624,143.9648 0.16078217,143.9724 0.34852767,143.9800 0.68746978,143.9877 0.61573517,143.9953 0.34821865,144.0029 0.30420223,144.0105 0.64313251,144.0181 0.62479538,144.0258 0.60679656,144.0334 0.41976437,144.0410 0.78675735,144.0486 1.4385116,144.0562 2.4220994,144.0639 4.9322157,144.0715 7.4854417,144.0791 10.927422,144.0867 18.488943,144.0944 28.213993,144.1020 32.455086,144.1096 44.244507,144.1172 55.165333,144.1249 45.875912,144.1325 24.786327,144.1401 16.689503,144.1477 25.615988,144.1553 33.430393,144.1630 25.827169,144.1706 10.927135,144.1782 3.0749271,144.1859 2.0892098,144.1935 2.3305509,144.2011 1.9539416,144.2087 0.83825964,144.2164 0.4018735,144.2240 0.27682954,144.2316 0.3036921,144.2392 0.42891884,144.2469 0.63396114,144.2545 0.58892423,144.2621 0.36575013,144.2697 0.18732806,144.2774 0.17870645,144.2850 0.27689502,144.2926 0.31264764,144.3003 0.45555821,144.3079 0.52681482,144.3155 0.50903118,144.3231 0.64292043,144.3308 0.58912057,144.3384 0.41940913,144.3460 0.30340025,144.3537 0.30360076,144.3613 0.28554338,144.3689 0.11608683,144.3766 0.24130698,144.3842 0.26769656,144.3918 0.15165947,144.3994 0.16957243,144.4071 0.16072312,144.4147 0.26807007,144.4223 0.37509158,144.4300 0.37500575,144.4376 0.37490433,144.4452 0.2229027,144.4529 -5.4621742e-005,144.4605 0.053677849,144.4681 0.16104095,144.4758 0.46446553,144.4834 0.33020517,144.4910 0.30369934,144.4987 0.42885461,144.5063 0.51776904,144.5139 0.35691136,144.5216 0.35722455,144.5292 0.49114355,144.5368 0.53554463,144.5445 0.3482337,144.5521 0.54514629,144.5597 0.86620247,144.5674 0.74049789,144.5750 0.3300181,144.5827 0.2952764,144.5903 0.82231361,144.5979 1.0086004,144.6056 0.53487033,144.6132 0.3033047,144.6208 0.26794267,144.6285 0.35746208,144.6361 0.47342631,144.6437 0.56241715,144.6514 0.61580771,144.6590 0.49075764,144.6667 0.20517661,144.6743 0.14294155,144.6819 0.24117716,144.6896 0.27684739,144.6972 0.33945152,144.7049 0.40181002,144.7125 0.29447517,144.7201 0.17834736,144.7278 0.053421933,144.7354 0.062567137,144.7431 0.27694216,144.7507 0.5180549,144.7583 0.61624211,144.7660 0.56281495,144.7736 0.76823896,144.7813 0.88395804,144.7889 0.7585901,144.7965 0.45499402,144.8042 0.27646944,144.8118 0.17833529,144.8195 0.18751296,144.8271 0.19648504,144.8348 0.14280511,144.8424 0.15217616,144.8500 0.55430084,144.8577 0.83904225,144.8653 0.45500663,144.8730 0.48217654,144.8806 0.49095091,144.8883 0.4465521,144.8959 0.45549318,144.9035 0.50894237,144.9112 0.49076131,144.9188 0.26770371,144.9265 0.27663955,144.9341 0.14281771,144.9418 0.30377778,144.9494 0.32130572,144.9571 0.24131884,144.9647 0.42893413,144.9724 0.49083516,144.9800 0.36586118,144.9877 0.34822354,144.9953 0.55427772,145.0029 1.2866242,145.0106 1.6610515,145.0182 1.6781158,145.0259 1.0437858,145.0335 0.77713317,145.0412 1.2864827,145.0488 2.0653403,145.0565 5.0964856,145.0641 10.804466,145.0718 18.825159,145.0794 27.686617,145.0871 28.870024,145.0947 21.93515,145.1024 16.83143,145.1100 23.138258,145.1177 30.173492,145.1253 26.290203,145.1330 14.894204,145.1406 6.9658713,145.1483 4.8554759,145.1559 4.5882859,145.1636 3.2658837,145.1712 1.8467138,145.1789 1.0528743,145.1865 0.61563939,145.1942 0.4108946,145.2018 0.47349793,145.2095 0.60706568,145.2171 0.49123862,145.2248 0.63436836,145.2325 0.76801366,145.2401 0.69618833,145.2478 0.63347518,145.2554 0.49962482,145.2631 0.44636354,145.2707 0.58941215,145.2784 0.48213464,145.2860 0.33925086,145.2937 0.22325626,145.3013 0.19642231,145.3090 0.21424742,145.3166 0.34861127,145.3243 0.62559444,145.3320 0.70524412,145.3396 0.49060693,145.3473 0.30329522,145.3549 0.27684319,145.3626 0.43753368,145.3702 0.38393331,145.3779 0.43743506,145.3856 0.34822583,145.3932 0.4284952,145.4009 0.16042607,145.4085 0.14284799,145.4162 0.1696173,145.4238 0.16099307,145.4315 0.38430691,145.4392 0.63420141,145.4468 0.7500791,145.4545 0.64277858,145.4621 0.74073732,145.4698 0.53533208,145.4775 0.35697702,145.4851 0.13383807,145.4928 0.13387957,145.5004 0.044753168,145.5081 0.16995658,145.5158 0.31275606,145.5234 0.43759847,145.5311 0.45526049,145.5387 0.40161896,145.5464 0.27665707,145.5541 0.16945827,145.5617 0.11622109,145.5694 0.37546748,145.5771 0.63471633,145.5847 1.045014,145.5924 0.81155193,145.6000 0.34783012,145.6077 0.38385335,145.6154 0.23170482,145.6230 0.27690151,145.6307 0.46446818,145.6384 0.53569537,145.6460 0.53564209,145.6537 0.52714366,145.6613 0.70606691,145.6690 0.80324012,145.6767 0.40997419,145.6843 0.2588264,145.6920 0.3302696,145.6997 0.22320212,145.7073 0.20549928,145.7150 0.19634342,145.7227 0.11587683,145.7303 0.17911334,145.7380 0.62570083,145.7457 0.79470003,145.7533 0.79426777,145.7610 0.50883371,145.7687 0.64315194,145.7763 0.68717325,145.7840 0.31187084,145.7917 0.089410014,145.7993 0.37535077,145.8070 0.60717487,145.8147 0.6249786,145.8223 0.43753546,145.8300 0.43746123,145.8377 0.32136849,145.8454 0.44642431,145.8530 0.5265072,145.8607 0.28549394,145.8684 0.14303432,145.8760 0.30388141,145.8837 0.47308287,145.8914 0.26761413,145.8990 0.25036442,145.9067 0.48247746,145.9144 0.49092379,145.9221 0.37472519,145.9297 0.33950615,145.9374 0.52684397,145.9451 0.32105178,145.9527 0.14259191,145.9604 0.053710777,145.9681 0.30408007,145.9758 0.44645667,145.9834 0.3748351,145.9911 0.32130215,145.9988 0.25883618,146.0065 0.36682263,146.0141 0.83067697,146.0218 0.74978721,146.0295 1.0185161,146.0372 1.437494,146.0448 1.0348914,146.0525 0.82207042,146.0602 2.4068782,146.0679 7.006279,146.0755 9.563653,146.0832 9.0423384,146.0909 7.9986358,146.0986 7.9392004,146.1062 9.2609911,146.1139 9.4633312,146.1216 8.3650904,146.1293 7.6509581,146.1369 6.2823176,146.1446 3.5849822,146.1523 1.4174471,146.1600 0.83010918,146.1676 0.87533838,146.1753 1.116352,146.1830 1.0169121,146.1907 0.48123804,146.1984 0.29452991,146.2060 0.17849469,146.2137 0.19651346,146.2214 0.37540701,146.2291 0.83951551,146.2368 0.78559917,146.2444 0.48200575,146.2521 0.30356196,146.2598 0.42885652,146.2675 0.53572404,146.2752 0.45503882,146.2828 0.33017853,146.2905 0.26798499,146.2982 0.43791023,146.3059 0.66978747,146.3136 0.55306923,146.3212 0.19619064,146.3289 0.43770149,146.3366 0.7501815,146.3443 0.75890607,146.3520 0.42832679,146.3597 0.22318017,146.3673 0.2141867,146.3750 0.16057219,146.3827 0.42862323,146.3904 0.41965866,146.3981 0.38421854,146.4058 0.51832086,146.4134 0.58921635,146.4211 0.48179606,146.4288 0.38390732,146.4365 0.41980019,146.4442 0.46436784,146.4519 0.45544028,146.4596 0.43760353,146.4672 0.41935736,146.4749 0.25864264,146.4826 0.44654793,146.4903 0.52677864,146.4980 0.32148364,146.5057 0.24988946,146.5134 0.16059402,146.5210 0.32151332,146.5287 0.36609691,146.5364 0.31250659,146.5441 0.25897387,146.5518 0.41106847,146.5595 0.72378522,146.5672 1.1342417,146.5749 1.1693341,146.5825 0.84766322,146.5902 0.4731974,146.5979 0.54473352,146.6056 0.45502469,146.6133 0.19607632,146.6210 0.11630668,146.6287 0.46506187,146.6364 0.80356276,146.6441 0.56171429,146.6518 0.18732409,146.6594 0.2323955,146.6671 0.29477325,146.6748 0.34808636,146.6825 0.25877684,146.6902 0.33941507,146.6979 0.44647312,146.7056 0.44635126,146.7133 0.36617416,146.7210 0.36600167,146.7287 0.21394905,146.7364 0.25902125,146.7441 0.3574923,146.7517 0.37490916,146.7594 0.1693705,146.7671 0.10709929,146.7748 0.13380405,146.7825 0.080437534,146.7902 0.23252989,146.7979 0.39324287,146.8056 0.62500602,146.8133 0.59784549,146.8210 0.37467715,146.8287 0.15161216,146.8364 0.044642206,146.8441 0.098348282,146.8518 0.16982962,146.8595 0.19628026,146.8672 0.080411948,146.8749 0.32167336,146.8826 0.49130994,146.8903 0.75963295,146.8980 1.1165388,146.9057 1.079736,146.9133 0.55307478,146.9210 0.57186562,146.9287 0.74108708,146.9364 0.53518617,146.9441 0.54478657,146.9518 0.91959822,146.9595 0.58002156,146.9672 0.33941314,146.9749 0.36623496,146.9826 0.58976382,146.9903 0.96481222,146.9980 1.1878663,147.0057 1.5180757,147.0134 2.0635974,147.0211 3.6170652,147.0288 4.0179052,147.0365 4.1261721,147.0442 7.8892789,147.0519 22.585802,147.0596 34.92062,147.0673 35.367413,147.0750 32.585739,147.0827 68.587006,147.0904 158.07344,147.0981 203.52982,147.1058 151.22716,147.1135 63.907261,147.1213 27.471403,147.1290 23.160772,147.1367 20.464006,147.1444 13.049147,147.1521 5.6976638,147.1598 2.7212806,147.1675 1.7940419,147.1752 1.1156628,147.1829 1.0445944,147.1906 0.95534706,147.1983 0.93769169,147.2060 0.82997191,147.2137 0.4278886,147.2214 0.17843714,147.2291 0.18763843,147.2368 0.30369252,147.2445 0.37502095,147.2522 0.31240866,147.2599 0.27652153,147.2676 0.18760253,147.2753 0.37553856,147.2831 0.69691736,147.2908 0.96461266,147.2985 1.017439,147.3062 0.60679358,147.3139 0.48197636,147.3216 0.33028746,147.3293 0.53574342,147.3370 0.48195866,147.3447 0.37512961,147.3524 0.47338492,147.3601 0.56267619,147.3678 0.53555644,147.3756 0.29412276,147.3833 0.1338876,147.3910 0.27692214,147.3987 0.31252638,147.4064 0.53583652,147.4141 0.58921927,147.4218 0.33917019,147.4295 0.23200764,147.4372 0.28572991,147.4450 0.33947539,147.4527 0.25885159,147.4604 0.15156485,147.4681 0.11627914,147.4758 0.28607279,147.4835 0.37500057,147.4912 0.35693523,147.4989 0.37473768,147.5066 0.2052346,147.5144 0.1880621,147.5221 0.48234802,147.5298 0.3565889,147.5375 0.16048564,147.5452 0.23217978,147.5529 0.2770578,147.5606 0.30357462,147.5684 0.20504592,147.5761 0.062552102,147.5838 0.21457294,147.5915 0.39318705,147.5992 0.54480016,147.6069 0.49983034,147.6146 0.35694185,147.6224 0.23192634,147.6301 0.12481955,147.6378 0.13421504,147.6455 0.38436309,147.6532 0.5356788,147.6609 0.50871533,147.6687 0.60725981,147.6764 0.81261909,147.6841 0.56212604,147.6918 0.16029276,147.6995 0.13401039,147.7073 0.28587851,147.7150 0.31259409,147.7227 0.3215661,147.7304 0.31249115,147.7381 0.27672783,147.7458 0.35735267,147.7536 0.69662243,147.7613 0.60687524,147.7690 0.3568745,147.7767 0.21433139,147.7844 0.22310045,147.7922 0.098078437,147.7999 0.18778433,147.8076 0.36623216,147.8153 0.35706085,147.8230 0.38418576,147.8308 0.65209281,147.8385 0.68708706,147.8462 0.31198409,147.8539 0.12513717,147.8617 0.33947986,147.8694 0.29449955,147.8771 0.21448268,147.8848 0.37531739,147.8925 0.37463331,147.9003 0.16923504,147.9080 0.10740821,147.9157 0.32168126,147.9234 0.33034518,147.9312 0.30344838,147.9389 0.17836714,147.9466 0.17869298,147.9543 0.36611423,147.9621 0.33920079,147.9698 0.31284827,147.9775 0.49140519,147.9852 0.55351532,147.9930 0.65182418,148.0007 1.0181912,148.0084 1.0889537,148.0161 0.63374484,148.0239 0.80412978,148.0316 1.0094498,148.0393 1.3403199,148.0470 2.9137285,148.0548 6.8703547,148.0625 9.8503494,148.0702 9.6426392,148.0780 9.1918507,148.0857 15.777511,148.0934 32.381779,148.1011 43.81559,148.1089 51.133419,148.1166 120.14814,148.1243 229.51765,148.1321 247.12744,148.1398 151.1002,148.1475 50.847969,148.1552 16.219215,148.1630 9.4705658,148.1707 8.1057482,148.1784 6.4705648,148.1862 4.2025056,148.1939 2.131995,148.2016 1.3206909,148.2094 0.84748679,148.2171 0.48172769,148.2248 0.5713588,148.2326 0.58035296,148.2403 0.58981758,148.2480 0.8213231,148.2558 0.60651547,148.2635 0.44655925,148.2712 0.58117431,148.2790 1.0094947,148.2867 0.99966258,148.2944 0.74963582,148.3022 0.72288454,148.3099 0.47277671,148.3176 0.24983379,148.3254 0.15180735,148.3331 0.1964525,148.3408 0.1605949,148.3486 0.14312658,148.3563 0.33955583,148.3640 0.365944,148.3718 0.28552315,148.3795 0.22326006,148.3872 0.48249346,148.3950 0.65169436,148.4027 0.3748177,148.4104 0.33957022,148.4182 0.49133328,148.4259 0.5535984,148.4337 0.49080995,148.4414 0.3569769,148.4491 0.41948864,148.4569 0.47319618,148.4646 0.47301006,148.4723 0.15159018,148.4801 0.19676152,148.4878 0.29467413,148.4956 0.18719879,148.5033 0.053418186,148.5110 0.14309724,148.5188 0.37517184,148.5265 0.34825516,148.5343 0.31255344,148.5420 0.31240031,148.5497 0.33049384,148.5575 0.47328657,148.5652 0.41064504,148.5730 0.41091821,148.5807 0.545219,148.5884 0.91095704,148.5962 0.84775764,148.6039 0.54421616,148.6117 0.28543857,148.6194 0.20524481,148.6271 0.16069327,148.6349 0.13379748,148.6426 0.053502653,148.6504 0.089481823,148.6581 0.2235667,148.6659 0.41107097,148.6736 0.50877666,148.6813 0.30309191,148.6891 0.115824,148.6968 0.080356322,148.7046 0.098291986,148.7123 0.21449067,148.7201 0.437536,148.7278 0.39279488,148.7356 0.34838709,148.7433 0.44683671,148.7510 0.70559508,148.7588 0.69612497,148.7665 0.39234349,148.7743 0.16055812,148.7820 0.34863952,148.7898 0.84876239,148.7975 1.0356885,148.8053 0.67818505,148.8130 0.54451406,148.8208 0.52701241,148.8285 0.66087669,148.8363 0.54433358,148.8440 0.72282124,148.8518 0.76808339,148.8595 0.88432109,148.8673 0.66088897,148.8750 0.61618775,148.8827 0.6070255,148.8905 0.60694164,148.8982 0.5890249,148.9060 0.74984968,148.9137 0.67005163,148.9215 0.75919086,148.9292 0.68732244,148.9370 0.74104279,148.9447 0.80320072,148.9525 0.51776844,148.9602 0.6967988,148.9680 0.74164647,148.9757 1.1346356,148.9835 1.6081504,148.9913 2.9849775,148.9990 5.7543588,149.0068 9.4105778,149.0145 16.486692,149.0223 60.076443,149.0300 249.78847,149.0378 454.6254,149.0455 442.12201,149.0533 246.85666,149.0610 110.662,149.0688 107.05488,149.0765 112.62637,149.0843 79.132607,149.0920 45.058155,149.0998 48.477406,149.1076 70.817955,149.1153 75.158791,149.1231 61.151611,149.1308 44.472969,149.1386 36.893017,149.1463 30.282866,149.1541 21.779987,149.1618 12.252736,149.1696 4.3862772,149.1774 2.5878737,149.1851 0.84641838,149.1929 0.643466,149.2006 1.1343701,149.2084 1.1158037,149.2161 0.81168854,149.2239 0.3748908,149.2317 0.62532169,149.2394 0.53552526,149.2472 0.51785499,149.2549 0.51823127,149.2627 0.78548044,149.2704 0.67812532,149.2782 0.73237407,149.2860 0.55360651,149.2937 0.52697581,149.3015 0.65197212,149.3092 0.70510209,149.3170 0.52647483,149.3248 0.58933222,149.3325 0.6609903,149.3403 0.72349924,149.3480 0.79469252,149.3558 0.74072903,149.3636 0.46383804,149.3713 0.29457763,149.3791 0.35725316,149.3869 0.43720201,149.3946 0.32173249,149.4024 0.61679351,149.4101 0.64251691,149.4179 0.55360001,149.4257 0.85754478,149.4334 0.83910656,149.4412 0.77643007,149.4490 0.901362,149.4567 0.68745959,149.4645 0.73224771,149.4722 0.57123744,149.4800 0.41956657,149.4878 0.33944073,149.4955 0.32146916,149.5033 0.30359817,149.5111 0.36589909,149.5188 0.2589125,149.5266 0.29477638,149.5344 0.19631115,149.5421 0.14294183,149.5499 0.25035053,149.5577 0.58965433,149.5654 0.74081486,149.5732 0.42798591,149.5810 0.18778789,149.5887 0.42028889,149.5965 0.57140774,149.6043 0.50860822,149.6120 0.43731359,149.6198 0.46480244,149.6276 0.88470906,149.6353 1.0442314,149.6431 0.57936794,149.6509 0.19615291,149.6586 0.25039107,149.6664 0.5897373,149.6742 0.83973038,149.6820 1.1073775,149.6897 1.0265781,149.6975 0.79395157,149.7053 0.35659423,149.7130 0.23223726,149.7208 0.36617041,149.7286 0.42859578,149.7363 0.33018497,149.7441 0.18727879,149.7519 0.10709111,149.7597 0.062541559,149.7674 0.19672807,149.7752 0.45567113,149.7830 0.48199287,149.7907 0.26743934,149.7985 0.10711311,149.8063 0.2502065,149.8141 0.41095397,149.8218 0.58035052,149.8296 0.33003518,149.8374 0.12492244,149.8452 0.16983715,149.8529 0.33925673,149.8607 0.26792422,149.8685 0.50018984,149.8763 0.46426371,149.8840 0.705688,149.8918 0.9467625,149.8996 0.83015126,149.9074 0.59791845,149.9151 0.52673769,149.9229 0.45537275,149.9307 0.41081506,149.9385 0.50002187,149.9462 0.49101284,149.9540 0.55400616,149.9618 0.86676085,149.9696 1.0263559,149.9773 0.61562985,149.9851 0.73271638,149.9929 1.0982896,150.0007 0.91875517,150.0085 0.39274153,150.0162 0.73345679,150.0240 3.4844451,150.0318 17.162458,150.0396 36.111015,150.0473 41.374695,150.0551 29.307043,150.0629 18.86828,150.0707 20.395901,150.0785 26.927019,150.0862 45.963989,150.0940 149.12999,150.1018 307.50674,150.1096 333.3085,150.1174 199.80498,150.1251 77.418091,150.1329 56.659496,150.1407 77.316093,150.1485 73.674309,150.1563 44.144081,150.1641 15.352725,150.1718 4.7619529,150.1796 2.838732,150.1874 2.356477,150.1952 1.6684254,150.2030 1.0261993,150.2108 1.0449646,150.2185 0.94600397,150.2263 0.38306746,150.2341 0.14273258,150.2419 0.34835029,150.2497 0.33920887,150.2575 0.1788483,150.2652 0.38432881,150.2730 0.51798618,150.2808 0.59795618,150.2886 0.40148583,150.2964 0.33046961,150.3042 0.36623669,150.3120 0.47369072,150.3197 0.75926799,150.3275 0.73172969,150.3353 0.59833586,150.3431 0.79484397,150.3509 0.66927427,150.3587 0.53534383,150.3665 0.40155688,150.3742 0.44681329,150.3820 0.73241079,150.3898 0.73215109,150.3976 0.59776849,150.4054 0.34782219,150.4132 0.63425672,150.4210 0.80395299,150.4288 0.92863542,150.4366 0.6604892,150.4443 0.46388334,150.4521 0.21392129,150.4599 0.142931,150.4677 0.25003284,150.4755 0.2410429,150.4833 0.28601786,150.4911 0.46466985,150.4989 0.49103615,150.5067 0.35668015,150.5145 0.23210451,150.5222 0.34837928,150.5300 0.35727501,150.5378 0.40176454,150.5456 0.33022037,150.5534 0.40178704,150.5612 0.4374502,150.5690 0.31223956,150.5768 0.15189649,150.5846 0.35804009,150.5924 0.72351426,150.6002 0.64237314,150.6080 0.58057028,150.6158 0.89313191,150.6236 0.78527868,150.6313 0.50878197,150.6391 0.51807064,150.6469 0.71485186,150.6547 1.0180051,150.6625 0.89220661,150.6703 0.52636701,150.6781 0.63399124,150.6859 0.72364825,150.6937 0.83043283,150.7015 0.50816923,150.7093 0.10658471,150.7171 4.2065247e-005,150.7249 0.16988178,150.7327 0.36625037,150.7405 0.40207547,150.7483 0.50913435,150.7561 0.60709536,150.7639 0.57122916,150.7717 0.33923605,150.7795 0.36596575,150.7873 0.19603537,150.7951 0.098196529,150.8029 0.19668564,150.8107 0.29480892,150.8185 0.3482146,150.8263 0.29456809,150.8341 0.25897101,150.8419 0.53603047,150.8497 0.93769008,150.8575 0.83915716,150.8653 0.49950624,150.8731 0.12472469,150.8809 0.30399776,150.8887 0.66997731,150.8965 0.61603737,150.9043 0.54468191,150.9121 0.68746966,150.9199 0.49973539,150.9277 0.34827977,150.9355 0.43758681,150.9433 0.53599513,150.9511 0.8485328,150.9589 0.81238413,150.9667 0.76745254,150.9745 0.71426266,150.9823 1.0722471,150.9901 1.3045086,150.9979 1.5270603,151.0057 1.52653,151.0135 1.7057713,151.0213 2.6988037,151.0291 5.2641883,151.0369 11.672603,151.0447 21.780865,151.0525 27.674604,151.0603 27.56814,151.0681 33.096504,151.0759 96.525024,151.0838 243.64108,151.0916 348.7204,151.0994 365.38663,151.1072 358.58688,151.1150 352.37131,151.1228 321.62448,151.1306 239.96999,151.1384 148.13736,151.1462 72.697456,151.1540 34.870296,151.1618 23.329861,151.1696 17.375187,151.1774 11.007719,151.1852 4.8585672,151.1931 1.6490743,151.2009 0.61566705,151.2087 0.58074635,151.2165 0.7409333,151.2243 0.58862752,151.2321 0.51798791,151.2399 0.72335881,151.2477 0.80407381,151.2555 0.99101841,151.2633 0.60672015,151.2712 0.7236436,151.2790 0.81291187,151.2868 0.98197991,151.2946 0.62444633,151.3024 0.437332,151.3102 0.32109037,151.3180 0.13359901,151.3258 0.06245501,151.3336 0.17865907,151.3415 0.33040047,151.3493 0.17853084,151.3571 0.16073963,151.3649 0.28589913,151.3727 0.40206572,151.3805 0.74123943,151.3883 0.95543057,151.3962 0.76763248,151.4040 0.30325726,151.4118 0.33067197,151.4196 0.58963096,151.4274 0.58913797,151.4352 0.45524788,151.4430 0.58085507,151.4509 0.88429874,151.4587 0.82085806,151.4665 0.48174882,151.4743 0.39289269,151.4821 0.35681739,151.4899 0.19642331,151.4978 0.38438597,151.5056 0.59832537,151.5134 0.74097121,151.5212 0.82143533,151.5290 0.77679652,151.5368 0.51783258,151.5447 0.39263174,151.5525 0.27659667,151.5603 0.38421494,151.5681 0.51822287,151.5759 0.63416368,151.5837 0.69633675,151.5916 0.52636397,151.5994 0.33008569,151.6072 0.33938426,151.6150 0.58945906,151.6228 0.58908528,151.6307 0.2853919,151.6385 0.14287232,151.6463 0.26814029,151.6541 0.410781,151.6619 0.41995808,151.6698 0.78651512,151.6776 1.0980129,151.6854 0.62386167,151.6932 0.11590331,151.7011 0.32193327,151.7089 0.51781768,151.7167 0.52654773,151.7245 0.60717839,151.7323 0.69653851,151.7402 0.52713895,151.7480 0.7232334,151.7558 0.57100624,151.7636 0.41057155,151.7715 0.27663988,151.7793 0.17864479,151.7871 0.24134442,151.7949 0.37529311,151.8028 0.58955061,151.8106 0.69609982,151.8184 0.40151525,151.8262 0.53656298,151.8341 1.161086,151.8419 1.1330807,151.8497 0.47258314,151.8575 0.22332141,151.8654 0.36650845,151.8732 0.58043563,151.8810 0.5533995,151.8888 0.46404594,151.8967 0.33023882,151.9045 0.30354235,151.9123 0.18734303,151.9201 0.13394853,151.9280 0.20553695,151.9358 0.25889927,151.9436 0.16953549,151.9515 0.21459857,151.9593 0.57238966,151.9671 1.0985253,151.9749 0.87405455,151.9828 0.39266279,151.9906 0.75969517,151.9984 1.4290562,152.0063 1.6517957,152.0141 1.4108855,152.0219 1.545508,152.0297 2.1801178,152.0376 3.3852916,152.0454 4.0634832,152.0532 4.9836845,152.0611 7.255784,152.0689 14.569021,152.0767 30.056479,152.0846 52.311317,152.0924 64.638191,152.1002 74.579468,152.1081 165.93994,152.1159 405.49869,152.1237 548.40369,152.1316 422.99518,152.1394 182.48972,152.1472 57.806202,152.1551 31.888538,152.1629 22.129599,152.1707 14.570623,152.1786 8.653677,152.1864 4.7282839,152.1942 2.6778493,152.2021 2.6244628,152.2099 1.9091129,152.2177 1.3563777,152.2256 0.68680048,152.2334 0.44644284,152.2412 0.70587391,152.2491 0.90188879,152.2569 0.61545771,152.2648 0.34827235,152.2726 0.89367801,152.2804 1.5809033,152.2883 1.7316796,152.2961 0.9101373,152.3039 0.65205109,152.3118 0.77682483,152.3196 0.68698037,152.3274 0.36597541,152.3353 0.59857601,152.3431 0.84803981,152.3510 0.6692127,152.3588 0.2587797,152.3666 0.20571359,152.3745 0.48279664,152.3823 0.78593194,152.3902 0.66904122,152.3980 0.52638787,152.4058 0.61611372,152.4137 0.36626381,152.4215 0.42850581,152.4294 0.4552173,152.4372 0.43757322,152.4450 0.42866877,152.4529 0.48220283,152.4607 0.34824124,152.4686 0.50004846,152.4764 0.56224829,152.4842 0.58949912,152.4921 0.69675452,152.4999 0.54426044,152.5078 0.2940903,152.5156 0.13411407,152.5235 0.42960644,152.5313 0.91108274,152.5391 0.85653979,152.5470 0.57998115,152.5548 0.49098462,152.5627 0.56250209,152.5705 0.74112928,152.5784 0.63398558,152.5862 0.55373448,152.5941 0.71454251,152.6019 0.85723531,152.6097 0.72277421,152.6176 0.4912203,152.6254 0.80412203,152.6333 0.98183769,152.6411 1.0084683,152.6490 0.87539905,152.6568 1.0984604,152.6647 0.75820941,152.6725 0.29406571,152.6804 0.10730793,152.6882 0.35758242,152.6961 0.61596954,152.7039 0.5891394,152.7118 0.464068,152.7196 0.14262699,152.7275 0.12504289,152.7353 0.14301978,152.7431 0.25903812,152.7510 0.26798573,152.7588 0.45568857,152.7667 0.61603171,152.7745 0.46393558,152.7824 0.17825015,152.7902 0.098505847,152.7981 0.56352329,152.8059 1.1339908,152.8138 0.83860743,152.8216 0.44605818,152.8295 0.16941522,152.8373 0.18753242,152.8452 0.32163641,152.8530 0.41073203,152.8609 0.33929285,152.8688 0.44651327,152.8766 0.37480238,152.8845 0.22308156,152.8923 0.31299934,152.9002 0.80437696,152.9080 1.1876792,152.9159 0.93662417,152.9237 0.24923222,152.9316 0.062479254,152.9394 0.1790227,152.9473 0.57176387,152.9551 0.58913577,152.9630 0.73264796,152.9708 1.0185378,152.9787 1.133773,152.9866 0.85624236,152.9944 0.39240304,153.0023 0.52716887,153.0101 1.3780355,153.0180 5.2700729,153.0258 14.131144,153.0337 22.312893,153.0415 26.637207,153.0494 60.455971,153.0573 229.04216,153.0651 449.13751,153.0730 468.22388,153.0808 280.29449,153.0887 112.71482,153.0965 79.655273,153.1044 92.812126,153.1123 97.300911,153.1201 93.130142,153.1280 82.258118,153.1358 68.620918,153.1437 52.048786,153.1516 36.539261,153.1594 21.085125,153.1673 10.820552,153.1751 7.1388445,153.1830 3.9864967,153.1909 2.0154541,153.1987 1.2401646,153.2066 0.74995434,153.2144 0.73240811,153.2223 0.78611374,153.2302 0.97294748,153.2380 0.56166488,153.2459 0.30339637,153.2537 0.34846735,153.2616 0.52694207,153.2695 0.5537461,153.2773 0.97368532,153.2852 0.95530027,153.2931 0.73191369,153.3009 0.65142012,153.3088 0.46381894,153.3166 0.31238657,153.3245 0.19642143,153.3324 0.25901669,153.3402 0.2857863,153.3481 0.30379096,153.3560 0.40194908,153.3638 0.36586484,153.3717 0.30354491,153.3796 0.37530801,153.3874 0.63452005,153.3953 0.94635147,153.4032 0.57056141,153.4110 0.16923456,153.4189 0.098202415,153.4267 0.14312591,153.4346 0.25903898,153.4425 0.17827441,153.4503 0.13407148,153.4582 0.40224093,153.4661 0.62535608,153.4739 0.61565697,153.4818 0.29423818,153.4897 0.3929666,153.4976 0.29458317,153.5054 0.23201917,153.5133 0.11606114,153.5212 0.25009856,153.5290 0.33020827,153.5369 0.19627996,153.5448 0.080514781,153.5526 0.21443842,153.5605 0.33054069,153.5684 0.64278841,153.5762 0.51780313,153.5841 0.46467456,153.5920 0.54455984,153.5999 0.37468129,153.6077 0.2855356,153.6156 0.1428756,153.6235 0.30373427,153.6313 0.58050948,153.6392 0.58917922,153.6471 0.49154726,153.6550 0.90218216,153.6628 0.77631652,153.6707 0.60714179,153.6786 0.71434879,153.6864 0.76775604,153.6943 0.72324431,153.7022 0.54463917,153.7101 0.48193994,153.7179 0.43718192,153.7258 0.36607209,153.7337 0.25917608,153.7416 0.30355039,153.7494 0.2498145,153.7573 0.25915012,153.7652 0.44684133,153.7731 0.57138246,153.7809 0.53525913,153.7888 0.34821782,153.7967 0.41973343,153.8046 0.25861561,153.8124 0.11597009,153.8203 0.16074435,153.8282 0.25901914,153.8361 0.24991663,153.8439 0.11615957,153.8518 0.38457349,153.8597 0.77698904,153.8676 0.61554724,153.8755 0.26762706,153.8833 0.23216094,153.8912 0.14255643,153.8991 0.053731758,153.9070 0.34868628,153.9148 0.48211122,153.9227 0.32998088,153.9306 0.2324883,153.9385 0.68846524,153.9464 0.9464013,153.9542 0.7407952,153.9621 0.75926572,153.9700 0.82117939,153.9779 0.5617525,153.9858 0.50004739,153.9936 0.78603107,154.0015 0.68758458,154.0094 0.99178654,154.0173 1.6524522,154.0252 1.6517107,154.0330 1.4462847,154.0409 2.0666077,154.0488 5.9630713,154.0567 15.814513,154.0646 44.557682,154.0725 70.670082,154.0803 67.620117,154.0882 52.248058,154.0961 55.64085,154.1040 61.663097,154.1119 45.642872,154.1198 25.125656,154.1276 24.899462,154.1355 36.226662,154.1434 36.269859,154.1513 21.394209,154.1592 8.4784136,154.1671 3.0774105,154.1750 1.8831314,154.1828 1.3386644,154.1907 1.0798334,154.1986 0.81188935,154.2065 0.57093698,154.2144 0.39296824,154.2223 0.62574011,154.2302 0.89289826,154.2380 0.75833732,154.2459 0.60679829,154.2538 0.49074659,154.2617 0.25877565,154.2696 0.28575319,154.2775 0.22313438,154.2854 0.16983911,154.2933 0.39323822,154.3011 0.58051831,154.3090 0.50872588,154.3169 0.32993802,154.3248 0.33031192,154.3327 0.41998339,154.3406 0.40168235,154.3485 0.178192,154.3564 0.11618464,154.3643 0.26823428,154.3722 0.45549318,154.3800 0.52672279,154.3879 0.50889385,154.3958 0.43738529,154.4037 0.34802362,154.4116 0.2858873,154.4195 0.46448448,154.4274 0.58096409,154.4353 1.0005713,154.4432 0.99067247,154.4511 0.67786032,154.4590 0.34800574,154.4669 0.42892882,154.4747 0.59821123,154.4826 0.49086428,154.4905 0.40149084,154.4984 0.21403228,154.5063 0.25917265,154.5142 0.39314532,154.5221 0.36593059,154.5300 0.23194404,154.5379 0.38398501,154.5458 0.66058588,154.5537 0.66050667,154.5616 0.37492481,154.5695 0.1698046,154.5774 0.33964977,154.5853 0.36612776,154.5932 0.32128814,154.6011 0.24981107,154.6090 0.15160437,154.6169 0.10725106,154.6248 0.2234745,154.6326 0.30370024,154.6405 0.36623025,154.6484 0.49115711,154.6563 0.50002968,154.6642 0.57166654,154.6721 0.68768966,154.6800 0.66041487,154.6879 0.46384549,154.6958 0.35679197,154.7037 0.13375868,154.7116 0.062596992,154.7195 0.17860828,154.7274 0.20547727,154.7353 0.37527451,154.7432 0.67000502,154.7511 0.75902224,154.7590 0.68751466,154.7669 0.66981757,154.7748 0.93716425,154.7827 0.91060477,154.7906 0.9019047,154.7985 0.56202132,154.8064 0.16929068,154.8143 0.11623319,154.8222 0.31269386,154.8301 0.40196824,154.8380 0.48212972,154.8459 0.24981786,154.8538 0.25007358,154.8617 0.30356812,154.8697 0.27654639,154.8776 0.18742652,154.8855 0.20553049,154.8934 0.20536305,154.9013 0.1697081,154.9092 0.28578848,154.9171 0.4555864,154.9250 0.56248456,154.9329 0.3837482,154.9408 0.71458113,154.9487 1.1249241,154.9566 0.81240022,154.9645 0.56263202,154.9724 0.45550185,154.9803 0.55366284,154.9882 0.65196812,154.9961 0.85749543,155.0040 0.93775541,155.0119 1.0987017,155.0198 1.5994724,155.0278 4.8073378,155.0357 18.395887,155.0436 37.898232,155.0515 45.53072,155.0594 38.011955,155.0673 35.336147,155.0752 53.454937,155.0831 69.857658,155.0910 64.924301,155.0989 54.44236,155.1068 88.272957,155.1147 184.33765,155.1227 238.54607,155.1306 189.73038,155.1385 95.540054,155.1464 44.392605,155.1543 25.487486,155.1622 20.567175,155.1701 16.045727,155.1780 10.223413,155.1859 5.1006241,155.1939 2.1308856,155.2018 1.1153283,155.2097 1.3213332,155.2176 1.2675983,155.2255 0.94617331,155.2334 0.72303611,155.2413 0.54434526,155.2492 0.33028698,155.2572 0.37505314,155.2651 0.28556347,155.2730 0.2053186,155.2809 0.29477331,155.2888 0.35725421,155.2967 0.3393313,155.3046 0.31228986,155.3125 0.28547627,155.3205 0.36610085,155.3284 0.45553371,155.3363 0.57132298,155.3442 0.30339915,155.3521 0.33060828,155.3600 0.4202899,155.3680 0.85787165,155.3759 1.1247212,155.3838 0.61528826,155.3917 0.43740791,155.3996 0.47315601,155.4075 0.33908981,155.4155 0.28562683,155.4234 0.14269058,155.4313 0.053465404,155.4392 0.098596767,155.4471 0.46495128,155.4550 0.71421182,155.4630 0.55308408,155.4709 0.28556627,155.4788 0.25005022,155.4867 0.24123779,155.4946 0.28554469,155.5026 0.16956626,155.5105 0.25026125,155.5184 0.3663187,155.5263 0.63420421,155.5342 0.69619524,155.5422 0.4281995,155.5501 0.37505481,155.5580 0.43757349,155.5659 0.30339077,155.5738 0.18726988,155.5818 0.10713394,155.5897 0.30447623,155.5976 0.893583,155.6055 0.83851606,155.6134 0.37446079,155.6214 0.33929524,155.6293 0.2857751,155.6372 0.38418606,155.6451 0.38352981,155.6531 0.13371536,155.6610 0.25039908,155.6689 0.34808868,155.6768 0.17826621,155.6847 0.28565142,155.6927 0.30350426,155.7006 0.16074638,155.7085 0.17871943,155.7164 0.27704605,155.7244 0.41090944,155.7323 0.48209652,155.7402 0.34824449,155.7481 0.38386521,155.7561 0.27648407,155.7640 0.25023556,155.7719 0.56305641,155.7799 0.91057003,155.7878 0.73192036,155.7957 0.61662686,155.8036 0.79456514,155.8116 0.57972068,155.8195 0.4375405,155.8274 0.42871547,155.8353 0.42857507,155.8433 0.4910101,155.8512 0.50887662,155.8591 0.57152665,155.8671 0.59836638,155.8750 0.57121688,155.8829 0.42826775,155.8908 0.32135603,155.8988 0.2232703,155.9067 0.32171127,155.9146 0.50886518,155.9226 0.36567813,155.9305 0.16959307,155.9384 0.25914747,155.9463 0.47341466,155.9543 0.57139528,155.9622 0.50002116,155.9701 0.46414652,155.9781 0.3480649,155.9860 0.51854014,155.9939 0.97370386,156.0019 0.97287983,156.0098 0.75003856,156.0177 0.79490107,156.0257 1.0449004,156.0336 1.4382521,156.0415 2.74507,156.0495 6.0316124,156.0574 7.9653234,156.0653 8.2581358,156.0733 8.7532635,156.0812 14.369432,156.0891 24.166883,156.0971 32.264198,156.1050 43.851021,156.1129 67.135918,156.1209 77.055321,156.1288 64.213097,156.1367 66.386894,156.1447 151.32243,156.1526 233.79465,156.1605 203.20601,156.1685 98.732178,156.1764 29.344095,156.1844 16.362516,156.1923 13.851602,156.2002 9.9842281,156.2082 5.7084842,156.2161 2.6760828,156.2240 1.9729277,156.2320 1.3653222,156.2399 0.61546415,156.2479 0.41979429,156.2558 0.75913805,156.2637 0.60697937,156.2717 0.5353809,156.2796 0.33922079,156.2876 0.56260049,156.2955 0.42835617,156.3034 0.34849736,156.3114 0.62519121,156.3193 0.58026117,156.3273 0.473052,156.3352 0.24966086,156.3431 0.10700507,156.3511 0.16079506,156.3590 0.26785129,156.3670 0.13386287,156.3749 0.12507984,156.3828 0.26803309,156.3908 0.31242633,156.3987 0.16971241,156.4067 0.36631137,156.4146 0.43741226,156.4225 0.41070202,156.4305 0.41071317,156.4384 0.267737,156.4464 0.37525958,156.4543 0.69695133,156.4623 0.78577554,156.4702 0.54422289,156.4782 0.34787819,156.4861 0.24989104,156.4940 0.26798257,156.5020 0.59883004,156.5099 0.93813783,156.5179 1.0716949,156.5258 1.044493,156.5338 0.80279267,156.5417 0.39233604,156.5497 0.34824982,156.5576 0.38413411,156.5656 0.50886464,156.5735 0.39251226,156.5814 0.16045058,156.5894 0.062607162,156.5973 0.24127699,156.6053 0.40197569,156.6132 0.61651939,156.6212 0.80383414,156.6291 0.7499274,156.6371 0.60670704,156.6450 0.32085088,156.6530 0.098202333,156.6609 0.20547189,156.6689 0.14273605,156.6768 0.13392653,156.6848 0.22375451,156.6927 0.78627026,156.7007 0.9820928,156.7086 0.91042465,156.7166 0.64277476,156.7245 0.56231308,156.7325 0.39268526,156.7404 0.57175833,156.7484 0.79476225,156.7563 0.64280748,156.7643 0.44605547,156.7722 0.27668035,156.7802 0.53607327,156.7881 0.71424681,156.7961 0.49081823,156.8040 0.30360904,156.8120 0.437709,156.8199 0.48202154,156.8279 0.47348377,156.8358 0.82212162,156.8438 1.2680862,156.8518 1.3567253,156.8597 1.0442439,156.8677 0.75011522,156.8756 0.75041443,156.8836 1.0538136,156.8915 1.196187,156.8995 0.95550555,156.9074 1.0622718,156.9154 0.72266752,156.9233 0.795425,156.9313 1.3491637,156.9393 1.4641434,156.9472 1.5721118,156.9552 2.03564,156.9631 1.7676381,156.9711 2.214833,156.9790 2.6531246,156.9870 3.9663785,156.9949 4.8765106,157.0029 6.4215236,157.0109 7.3758416,157.0188 8.4593639,157.0268 13.074121,157.0347 21.362753,157.0427 36.4566,157.0507 76.358688,157.0586 164.22261,157.0666 392.66708,157.0745 707.96759,157.0825 1106.6598,157.0904 2101.2234,157.0984 2860.2896,157.1064 2363.3337,157.1143 1134.7036,157.1223 360.40152,157.1303 187.77454,157.1382 145.54839,157.1462 113.59184,157.1541 89.351875,157.1621 63.617748,157.1701 37.025959,157.1780 20.207439,157.1860 13.369472,157.1939 9.475626,157.2019 5.6014261,157.2099 3.4084201,157.2178 2.9634802,157.2258 2.5797992,157.2338 2.1240108,157.2417 1.258067,157.2497 0.91070098,157.2576 0.99139392,157.2656 1.0984453,157.2736 1.1242855,157.2815 0.79448211,157.2895 0.92047501,157.2975 1.0349205,157.3054 0.34727177,157.3134 0.24122126,157.3214 0.38485315,157.3293 0.89321655,157.3373 0.80295074,157.3453 0.83073014,157.3532 1.1972818,157.3612 1.5803043,157.3692 1.4635388,157.3771 1.0622734,157.3851 1.1074384,157.3931 1.2326014,157.4010 1.0978141,157.4090 0.77650881,157.4170 0.80364388,157.4249 0.77728051,157.4329 1.1881373,157.4409 1.2586972,157.4488 1.1247377,157.4568 0.88309211,157.4648 0.49963048,157.4727 0.652201,157.4807 0.8126992,157.4887 0.9373998,157.4967 0.84843254,157.5046 0.93728834,157.5126 0.57997018,157.5206 0.61611211,157.5285 0.59844911,157.5365 0.91073906,157.5445 0.63368243,157.5524 0.61615002,157.5604 0.49068865,157.5684 0.36579004,157.5764 0.33038417,157.5843 0.28570017,157.5923 0.33080545,157.6003 0.71485025,157.6083 0.7228713,157.6162 0.6515047,157.6242 0.97352952,157.6322 1.1431538,157.6401 1.0092038,157.6481 0.86589152,157.6561 0.63353306,157.6641 0.55323464,157.6720 0.41046888,157.6800 0.44667098,157.6880 0.67895108,157.6960 0.88377851,157.7039 0.58888543,157.7119 0.68745226,157.7199 0.89305729,157.7279 0.98251617,157.7358 0.94637853,157.7438 0.61578256,157.7518 0.47320932,157.7598 0.50042814,157.7677 0.72283286,157.7757 0.31206608,157.7837 0.35755363,157.7917 0.48205662,157.7997 0.51767796,157.8076 0.41082707,157.8156 0.51847905,157.8236 0.86656535,157.8316 0.85657883,157.8395 0.42778441,157.8475 0.24078639,157.8555 0.12506634,157.8635 0.259312,157.8715 0.50944638,157.8794 0.60689735,157.8874 0.37483007,157.8954 0.57205743,157.9034 0.79483211,157.9114 0.77659178,157.9193 0.83895934,157.9273 0.94618118,157.9353 0.87482208,157.9433 0.50013942,157.9513 0.45555201,157.9593 0.50040114,157.9672 0.82163227,157.9752 0.82128179,157.9832 0.78564864,157.9912 0.65144014,157.9992 0.58943552,158.0071 1.0446261,158.0151 0.99105448,158.0231 1.2600014,158.0311 3.2098908,158.0391 7.3982034,158.0471 9.7534876,158.0550 12.558352,158.0630 21.340435,158.0710 50.805012,158.0790 87.899529,158.0870 128.01671,158.0950 204.28687,158.1030 262.6221,158.1109 231.71106,158.1189 132.6188,158.1269 71.385735,158.1349 49.098911,158.1429 43.205021,158.1509 79.942703,158.1589 256.11011,158.1668 449.86185,158.1748 432.84195,158.1828 235.09724,158.1908 75.800842,158.1988 28.885891,158.2068 19.510288,158.2148 15.324119,158.2228 11.529684,158.2307 7.7450247,158.2387 4.7558131,158.2467 3.1318114,158.2547 1.9805299,158.2627 1.3475546,158.2707 0.68704039,158.2787 0.58069783,158.2867 0.81298727,158.2947 1.0356668,158.3026 1.1695287,158.3106 1.098586,158.3186 0.82978904,158.3266 0.34782439,158.3346 0.54492176,158.3426 0.57138783,158.3506 0.6069054,158.3586 0.43777588,158.3666 0.98288065,158.3746 1.0804026,158.3826 0.91914672,158.3906 0.46368131,158.3985 0.38393095,158.4065 0.46421871,158.4145 0.35711554,158.4225 0.51797462,158.4305 0.51786888,158.4385 0.49095216,158.4465 0.41965407,158.4545 0.52683336,158.4625 0.58030766,158.4705 0.42845973,158.4785 0.23223937,158.4865 0.45569879,158.4945 0.49109718,158.5025 0.39243391,158.5105 0.16041648,158.5185 0.16976151,158.5265 0.33074382,158.5345 0.60746199,158.5424 0.64247477,158.5504 0.41066048,158.5584 0.52730834,158.5664 0.71438843,158.5744 0.7052229,158.5824 0.67829406,158.5904 0.41035062,158.5984 0.27691394,158.6064 0.36607519,158.6144 0.2406123,158.6224 0.026688758,158.6304 0.13419691,158.6384 0.36625475,158.6464 0.47341985,158.6544 0.5624752,158.6624 0.45526204,158.6704 0.53587347,158.6784 0.65176105,158.6864 0.44626969,158.6944 0.33028474,158.7024 0.3124401,158.7104 0.40241745,158.7184 0.89352244,158.7264 1.0981756,158.7344 1.044397,158.7424 0.68691546,158.7504 0.41939762,158.7584 0.68760145,158.7664 0.73204297,158.7744 0.4819203,158.7824 0.16042863,158.7904 0.098657832,158.7984 0.47378153,158.8064 0.4816384,158.8144 0.14238612,158.8224 0.1788483,158.8304 0.57202613,158.8385 0.83039504,158.8465 0.56216019,158.8545 0.50882024,158.8625 0.41032547,158.8705 0.16951931,158.8785 0.16974695,158.8865 0.25901261,158.8945 0.58061832,158.9025 0.62501132,158.9105 0.39279804,158.9185 0.28579718,158.9265 0.40189454,158.9345 0.51797688,158.9425 0.57187855,158.9505 0.99129039,158.9585 0.95479757,158.9665 0.48161551,158.9745 0.33052808,158.9826 0.7235139,158.9906 0.8303259,158.9986 0.67863226,159.0066 0.73275703,159.0146 1.6444854,159.0226 3.055433,159.0306 4.0542531,159.0386 4.5739961,159.0466 7.5422211,159.0546 11.872582,159.0626 17.370628,159.0706 31.942862,159.0787 66.383965,159.0867 124.41451,159.0947 161.9054,159.1027 140.18092,159.1107 87.005753,159.1187 51.922821,159.1267 47.325928,159.1347 45.391331,159.1427 32.294369,159.1508 17.526348,159.1588 24.892654,159.1668 46.632545,159.1748 52.418518,159.1828 35.60957,159.1908 14.013036,159.1988 5.9140029,159.2068 4.0522852,159.2149 3.3653104,159.2229 2.1680675,159.2309 1.0168918,159.2389 0.61610991,159.2469 0.54427403,159.2549 0.29415897,159.2629 0.38442641,159.2710 0.69701016,159.2790 0.91063261,159.2870 0.80302864,159.2950 0.42834306,159.3030 0.48247328,159.3110 0.68760216,159.3190 0.59787178,159.3271 0.30316946,159.3351 0.19635533,159.3431 0.29482561,159.3511 0.36628595,159.3591 0.50925982,159.3671 0.70559984,159.3752 0.73201364,159.3832 0.47282264,159.3912 0.35718641,159.3992 0.48231357,159.4072 0.4642199,159.4153 0.57127613,159.4233 0.41066527,159.4313 0.4648501,159.4393 0.73248786,159.4473 0.81261104,159.4553 0.91057295,159.4634 0.6511206,159.4714 0.36621276,159.4794 0.63441753,159.4874 0.73187286,159.4954 0.61573458,159.5035 0.75898021,159.5115 0.91074282,159.5195 0.6246838,159.5275 0.19613807,159.5355 0.12504558,159.5436 0.21447448,159.5516 0.32158789,159.5596 0.40188795,159.5676 0.60726708,159.5757 0.85720348,159.5837 0.76756686,159.5917 0.66113102,159.5997 1.0898454,159.6078 1.1338975,159.6158 0.94593197,159.6238 0.46376592,159.6318 0.29438967,159.6398 0.17856959,159.6479 0.45596814,159.6559 0.83039653,159.6639 0.55305761,159.6719 0.31234765,159.6800 0.47332254,159.6880 0.41077021,159.6960 0.39300466,159.7040 0.43754497,159.7121 0.35692549,159.7201 0.19628419,159.7281 0.21447787,159.7361 0.38423514,159.7442 0.49132228,159.7522 0.58944148,159.7602 0.81198883,159.7683 0.74054974,159.7763 0.56258649,159.7843 0.37535238,159.7923 0.5002169,159.8004 0.60686314,159.8084 0.58920443,159.8164 0.45558706,159.8245 0.49140802,159.8325 0.75001353,159.8405 0.62490529,159.8485 0.52670699,159.8566 0.40156361,159.8646 0.47328016,159.8726 0.60723197,159.8807 0.71413046,159.8887 0.53542024,159.8967 0.39331037,159.9047 0.78659075,159.9128 1.1609865,159.9208 1.0712438,159.9288 0.77619725,159.9369 0.4815425,159.9449 0.41084045,159.9529 0.59841573,159.9610 0.70515591,159.9690 0.46380991,159.9770 0.071429729,159.9851 0.25925341,159.9931 0.33931401,160.0011 0.40198702,160.0092 0.50877118,160.0172 0.44657999,160.0252 0.74150664,160.0333 1.1171271,160.0413 2.011493,160.0493 3.4216862,160.0574 4.0172963,160.0654 3.3919532,160.0734 3.8240533,160.0815 7.0458627,160.0895 15.368269,160.0975 21.714777,160.1056 26.610325,160.1136 24.949274,160.1216 21.278427,160.1297 16.268812,160.1377 10.796041,160.1458 5.9931107,160.1538 2.7564318,160.1618 2.8948684,160.1699 3.776727,160.1779 2.8103621,160.1859 1.8017529,160.1940 0.81168258,160.2020 0.56278926,160.2101 0.62498224,160.2181 0.56219393,160.2261 0.5090391,160.2342 0.54484975,160.2422 0.76831293,160.2503 1.1610591,160.2583 1.3210027,160.2663 1.0887828,160.2744 0.83905071,160.2824 0.59788483,160.2905 0.20513916,160.2985 0.14280923,160.3065 0.062513925,160.3146 0.12507737,160.3226 0.10705242,160.3307 0.10716436,160.3387 0.14286061,160.3467 0.11596064,160.3548 0.15171012,160.3628 0.11611699,160.3709 0.053707179,160.3789 0.18793361,160.3870 0.41989097,160.3950 0.40158844,160.4030 0.33912343,160.4111 0.24985828,160.4191 0.23225161,160.4272 0.38426375,160.4352 0.58940989,160.4433 0.65159208,160.4513 0.56229198,160.4593 0.47322446,160.4674 0.50025415,160.4754 0.6786148,160.4835 0.48171777,160.4915 0.16947539,160.4996 0.17854576,160.5076 0.17861402,160.5157 0.22342612,160.5237 0.25007749,160.5318 0.34819299,160.5398 0.36582771,160.5478 0.25879946,160.5559 0.2593829,160.5639 0.67025709,160.5720 0.89294481,160.5800 0.79467833,160.5881 0.76773852,160.5961 0.55314118,160.6042 0.41957352,160.6122 0.47347766,160.6203 0.47294638,160.6283 0.20490123,160.6364 0.22354065,160.6444 0.536138,160.6525 0.61600226,160.6605 0.48182994,160.6686 0.37485227,160.6766 0.36624292,160.6847 0.52732652,160.6927 0.84821969,160.7008 0.66929895,160.7088 0.50855821,160.7169 0.23216775,160.7249 0.42877784,160.7330 0.40156654,160.7410 0.55383688,160.7491 0.74996233,160.7571 0.59795922,160.7652 0.43754315,160.7732 0.38412687,160.7813 0.46427694,160.7893 0.37466565,160.7974 0.42859694,160.8054 0.46432087,160.8135 0.29472271,160.8216 0.39312792,160.8296 0.54478735,160.8377 0.58024949,160.8457 0.5264222,160.8538 0.43724498,160.8618 0.21431576,160.8699 0.28610379,160.8779 0.71497697,160.8860 1.1076599,160.8940 1.3035301,160.9021 1.1244564,160.9102 0.73178434,160.9182 0.6162945,160.9263 0.66950834,160.9343 0.41914991,160.9424 0.34849769,160.9504 0.69706684,160.9585 0.857189,160.9666 0.82097387,160.9746 0.5800454,160.9827 0.57185835,160.9907 0.75917399,160.9988 0.76780951,161.0068 0.79472488,161.0149 1.0184282,161.0230 2.0557933,161.0310 4.1542721,161.0391 5.6545844,161.0471 7.4396009,161.0552 14.099565,161.0633 47.368053,161.0713 93.176048,161.0794 100.29209,161.0874 67.624153,161.0955 55.58078,161.1036 106.64141,161.1116 141.53029,161.1197 111.20069,161.1277 53.146034,161.1358 32.400337,161.1439 40.020622,161.1519 39.896267,161.1600 23.793921,161.1680 9.198698,161.1761 3.1651647,161.1842 1.6683176,161.1922 0.8207835,161.2003 0.50858313,161.2084 0.43786469,161.2164 0.86699617,161.2245 1.1426396,161.2326 0.65069568,161.2406 0.27626765,161.2487 0.1608431,161.2567 0.23222092,161.2648 0.22314426,161.2729 0.34823999,161.2809 0.58939648,161.2890 0.64308256,161.2971 0.50000232,161.3051 0.35687986,161.3132 0.30371669,161.3213 0.42872432,161.3293 0.34803033,161.3374 0.4740704,161.3455 1.0629668,161.3535 1.0170608,161.3616 0.5976423,161.3697 0.22333683,161.3777 0.4380118,161.3858 0.58019227,161.3939 0.32108408,161.4019 0.36670265,161.4100 0.82225406,161.4181 1.0175456,161.4261 0.66898769,161.4342 0.49074769,161.4423 0.40170735,161.4504 0.45519298,161.4584 0.24966829,161.4665 0.16084538,161.4746 0.29490659,161.4826 0.3838875,161.4907 0.28551,161.4988 0.1606307,161.5068 0.11610381,161.5149 0.25964946,161.5230 0.97443515,161.5311 1.4373842,161.5391 0.85580593,161.5472 0.18705721,161.5553 0.24132727,161.5633 0.366211,161.5714 0.45552835,161.5795 0.5088886,161.5876 0.50006223,161.5956 0.69657075,161.6037 0.70531482,161.6118 0.60713494,161.6199 0.49077767,161.6279 0.23159824,161.6360 0.07158532,161.6441 0.25924018,161.6522 0.29451829,161.6602 0.2588923,161.6683 0.27701777,161.6764 0.45578235,161.6845 0.65183789,161.6925 0.54415399,161.7006 0.30348411,161.7087 0.49118385,161.7168 0.75899893,161.7248 0.91097736,161.7329 0.73206419,161.7410 0.56227714,161.7491 0.50891572,161.7571 0.57203162,161.7652 0.8128432,161.7733 0.64215326,161.7814 0.27621749,161.7894 0.24108802,161.7975 0.4198676,161.8056 0.61644459,161.8137 0.67862421,161.8218 0.63407212,161.8298 0.83057243,161.8379 0.74110323,161.8460 0.67809433,161.8541 0.27614582,161.8622 0.30357546,161.8702 0.31256291,161.8783 0.26787722,161.8864 0.29463106,161.8945 0.42906961,161.9026 0.75064945,161.9106 0.87493366,161.9187 0.63336188,161.9268 0.31197906,161.9349 0.16052364,161.9430 0.16974492,161.9510 0.41091242,161.9591 0.50052541,161.9672 0.70574236,161.9753 0.75906259,161.9834 0.8480168,161.9915 0.60666943,161.9995 0.46392924,162.0076 0.33914414,162.0157 0.58956128,162.0238 0.86693102,162.0319 1.1614172,162.0400 1.1785418,162.0480 1.3037976,162.0561 1.9847163,162.0642 4.5949793,162.0723 8.1124821,162.0804 10.27802,162.0885 11.092559,162.0966 16.772202,162.1046 28.614328,162.1127 36.905125,162.1208 32.300266,162.1289 23.540527,162.1370 24.793486,162.1451 26.84396,162.1532 19.901745,162.1612 8.8153591,162.1693 3.0850558,162.1774 2.0258939,162.1855 1.2398912,162.1936 0.85708207,162.2017 0.69620466,162.2098 0.46419579,162.2179 0.48206764,162.2259 0.33919445,162.2340 0.37498474,162.2421 0.39267665,162.2502 0.34832439,162.2583 0.5449633,162.2664 0.83974093,162.2745 1.0356803,162.2826 0.79437441,162.2907 0.72319216,162.2988 0.74962908,162.3068 0.59810096,162.3149 0.47329801,162.3230 0.33908939,162.3311 0.25886941,162.3392 0.32165888,162.3473 0.46473616,162.3554 0.75037175,162.3635 0.87464428,162.3716 0.62455481,162.3797 0.40177998,162.3878 0.40173531,162.3959 0.53569752,162.4039 0.60707569,162.4120 0.42849615,162.4201 0.25002328,162.4282 0.23212186,162.4363 0.28574619,162.4444 0.27675655,162.4525 0.2589466,162.4606 0.34820837,162.4687 0.32164285,162.4768 0.44661379,162.4849 0.4196631,162.4930 0.40165633,162.5011 0.27648547,162.5092 0.41973683,162.5173 0.55372536,162.5254 0.48230579,162.5335 0.53576106,162.5416 0.64327413,162.5497 0.93775147,162.5578 0.85680193,162.5659 0.70511615,162.5739 0.54463226,162.5820 0.58916467,162.5901 0.58043987,162.5982 0.91972214,162.6063 0.59780055,162.6144 0.39283219,162.6225 0.392869,162.6306 0.32104635,162.6387 0.1249807,162.6468 0.250384,162.6549 0.33061352,162.6630 0.42867118,162.6711 0.59843832,162.6792 0.90192479,162.6873 0.82095319,162.6954 0.42825922,162.7035 0.33037657,162.7116 0.33916417,162.7197 0.26772708,162.7278 0.16071007,162.7359 0.17862268,162.7440 0.22325735,162.7521 0.29476506,162.7602 0.38399187,162.7683 0.38392478,162.7764 0.27687779,162.7846 0.3842108,162.7927 0.62527162,162.8008 0.71411169,162.8089 0.66030413,162.8170 0.49083719,162.8251 0.27665755,162.8332 0.13405077,162.8413 0.2502906,162.8494 0.31227663,162.8575 0.14254889,162.8656 0.09827777,162.8737 0.13425647,162.8818 0.33970976,162.8899 0.55408233,162.8980 0.83957499,162.9061 0.72244447,162.9142 0.40114969,162.9223 0.57159579,162.9304 0.64301646,162.9385 0.52656323,162.9466 0.30359453,162.9548 0.61627561,162.9629 0.56233293,162.9710 0.49086517,162.9791 0.28598529,162.9872 0.58065641,162.9953 0.68741339,163.0034 0.5982579,163.0115 0.69711488,163.0196 1.6348677,163.0277 2.5199988,163.0358 5.1711974,163.0439 15.225577,163.0520 28.128164,163.0602 30.286314,163.0683 31.181532,163.0764 82.187569,163.0845 176.9969,163.0926 204.66129,163.1007 133.67822,163.1088 52.995575,163.1169 27.971342,163.1250 26.219786,163.1332 24.411037,163.1413 29.009747,163.1494 33.010704,163.1575 28.968769,163.1656 17.626339,163.1737 9.0878363,163.1818 4.379343,163.1899 2.9449368,163.1980 2.0433195,163.2062 1.4813451,163.2143 0.8739956,163.2224 0.50873917,163.2305 0.63450813,163.2386 0.74103439,163.2467 0.54407084,163.2548 0.33916011,163.2630 0.28558198,163.2711 0.11579803,163.2792 0.11631705,163.2873 0.45579323,163.2954 0.54458332,163.3035 0.33897278,163.3117 0.15161733,163.3198 0.18755989,163.3279 0.29502931,163.3360 0.66121686,163.3441 0.71395814,163.3522 0.41017741,163.3603 0.34835705,163.3685 0.58041424,163.3766 0.49091882,163.3847 0.38388172,163.3928 0.27673465,163.4009 0.20546415,163.4091 0.3039239,163.4172 0.4374314,163.4253 0.40173766,163.4334 0.54487872,163.4415 0.60723203,163.4496 0.58080959,163.4578 0.74095434,163.4659 0.66066891,163.4740 0.93796808,163.4821 0.86544478,163.4902 0.4725607,163.4984 0.33913729,163.5065 0.20518644,163.5146 0.20566669,163.5227 0.37525633,163.5309 0.33932713,163.5390 0.35709065,163.5471 0.29434985,163.5552 0.41966718,163.5633 0.58947521,163.5715 0.50871283,163.5796 0.46454802,163.5877 0.74190301,163.5958 0.94646722,163.6040 0.7226305,163.6121 0.45512554,163.6202 0.38378617,163.6283 0.26754472,163.6364 0.23208356,163.6446 0.24098238,163.6527 0.080325626,163.6608 0.11616898,163.6689 0.11613535,163.6771 0.14281644,163.6852 0.10722344,163.6933 0.23263666,163.7014 0.46452856,163.7096 0.5622111,163.7177 0.50879508,163.7258 0.45517278,163.7339 0.16966487,163.7421 0.38449574,163.7502 0.66966808,163.7583 0.61556542,163.7665 0.39326781,163.7746 0.64338982,163.7827 0.57987726,163.7908 0.34787637,163.7990 0.30364186,163.8071 0.3572464,163.8152 0.44681102,163.8233 0.66102976,163.8315 0.73230535,163.8396 0.76751888,163.8477 0.44567889,163.8559 0.31234643,163.8640 0.50012672,163.8721 0.62493426,163.8803 0.46416417,163.8884 0.26792678,163.8965 0.34822914,163.9046 0.45526525,163.9128 0.41062316,163.9209 0.23221444,163.9290 0.27696043,163.9372 0.41081777,163.9453 0.61636591,163.9534 0.66974503,163.9616 0.6249162,163.9697 0.55345833,163.9778 0.44641039,163.9860 0.46437052,163.9941 0.53587794,164.0022 0.69646919,164.0104 0.65172738,164.0185 0.64243621,164.0266 0.32140642,164.0348 0.86809027,164.0429 2.5565467,164.0510 4.2161283,164.0592 5.296433,164.0673 7.6233373,164.0754 16.155298,164.0836 33.28191,164.0917 41.955208,164.0998 36.685997,164.1080 36.748943,164.1161 54.93877,164.1242 62.163036,164.1324 45.096077,164.1405 22.190264,164.1486 20.079494,164.1568 29.098246,164.1649 27.918461,164.1731 15.436652,164.1812 5.2847419,164.1893 2.5428224,164.1975 1.9279978,164.2056 1.5172319,164.2137 0.78482819,164.2219 0.57146037,164.2300 0.50854701,164.2382 0.27652052,164.2463 0.28598619,164.2544 0.47361785,164.2626 0.5892598,164.2707 0.4550187,164.2789 0.48247296,164.2870 0.63401508,164.2951 0.51770759,164.3033 0.5713923,164.3114 0.54464239,164.3196 0.60701901,164.3277 0.41025805,164.3358 0.30331805,164.3440 0.08912205,164.3521 0.053881377,164.3603 0.42036822,164.3684 0.92004102,164.3766 0.99943322,164.3847 0.41894093,164.3928 0.24096143,164.4010 0.26834962,164.4091 0.84052926,164.4173 1.3667071,164.4254 1.2138633,164.4336 1.0619105,164.4417 0.85648435,164.4498 0.3924287,164.4580 0.18763074,164.4661 0.29499856,164.4743 0.48227587,164.4824 0.50877267,164.4906 0.39269549,164.4987 0.38392213,164.5069 0.58943176,164.5150 0.66101986,164.5231 0.68813193,164.5313 0.90202194,164.5394 0.94648021,164.5476 1.0805037,164.5557 1.0174468,164.5639 0.74025887,164.5720 0.29409856,164.5802 0.14275075,164.5883 0.1071234,164.5965 0.17886241,164.6046 0.5183683,164.6128 0.78594673,164.6209 0.74976677,164.6291 0.5359019,164.6372 0.68765414,164.6454 0.51715285,164.6535 0.15120386,164.6617 0.053641725,164.6698 0.33090606,164.6780 0.66105545,164.6861 0.64260018,164.6943 0.42870459,164.7024 0.68803209,164.7106 0.76758683,164.7187 0.46353075,164.7269 0.16944639,164.7350 0.29482976,164.7432 0.37528238,164.7513 0.57166439,164.7595 0.67821068,164.7676 0.45512193,164.7758 0.43759555,164.7839 0.47354215,164.7921 0.59832114,164.8002 0.49987963,164.8084 0.49989009,164.8165 0.3123453,164.8247 0.34869161,164.8328 0.61647099,164.8410 0.67841947,164.8491 0.55319685,164.8573 0.41947252,164.8654 0.66084498,164.8736 0.81267148,164.8818 0.6339674,164.8899 0.48207518,164.8981 0.55353338,164.9062 0.58917242,164.9144 0.5176754,164.9225 0.33032456,164.9307 0.30360481,164.9388 0.33032748,164.9470 0.55380696,164.9552 0.85743374,164.9633 0.91956717,164.9715 0.69622791,164.9796 0.41930607,164.9878 0.27710471,164.9959 1.0908072,165.0041 2.216126,165.0123 2.7688928,165.0204 3.2699807,165.0286 5.7082057,165.0367 7.4650817,165.0449 9.9378071,165.0531 23.738628,165.0612 50.093922,165.0694 70.855095,165.0775 83.424133,165.0857 147.42189,165.0938 404.85538,165.1020 662.82874,165.1102 614.85681,165.1183 322.08685,165.1265 108.51886,165.1346 47.847431,165.1428 36.313374,165.1510 31.922869,165.1591 24.819668,165.1673 16.52352,165.1755 9.6077576,165.1836 6.5220337,165.1918 3.8358364,165.1999 1.9178156,165.2081 0.99934608,165.2163 0.71425277,165.2244 0.59782225,165.2326 0.28509066,165.2408 0.13383779,165.2489 0.35764578,165.2571 0.81280613,165.2653 0.72314149,165.2734 0.60693365,165.2816 0.43751547,165.2897 0.62513715,165.2979 0.60725117,165.3061 0.69646794,165.3142 0.58006161,165.3224 0.49093977,165.3306 0.41979671,165.3387 0.43744522,165.3469 0.34856695,165.3551 0.76810831,165.3632 0.59781152,165.3714 0.42822292,165.3796 0.3394084,165.3877 0.59879351,165.3959 0.79495752,165.4041 0.87502903,165.4122 0.87489468,165.4204 0.72287959,165.4286 0.48153418,165.4367 0.25865421,165.4449 0.18755874,165.4531 0.16969302,165.4613 0.19644737,165.4694 0.33043885,165.4776 0.49108616,165.4858 0.49143109,165.4939 0.75938994,165.5021 0.84838623,165.5103 0.83913505,165.5184 0.78547221,165.5266 0.76785749,165.5348 0.58914119,165.5430 0.51784277,165.5511 0.50006515,165.5593 0.58928907,165.5675 0.49089426,165.5756 0.37486067,165.5838 0.45568562,165.5920 0.78637493,165.6002 1.1254408,165.6083 1.0977017,165.6165 0.50783777,165.6247 0.14246067,165.6328 0.21454893,165.6410 0.32166094,165.6492 0.3842127,165.6574 0.47332349,165.6655 0.43708268,165.6737 0.33023435,165.6819 0.51816183,165.6901 0.6339367,165.6982 0.50876188,165.7064 0.40154091,165.7146 0.15149769,165.7228 0.044695221,165.7309 0.23243192,165.7391 0.44650751,165.7473 0.47309765,165.7555 0.50021875,165.7636 0.71445566,165.7718 0.50901371,165.7800 0.51804364,165.7882 0.49983945,165.7964 0.37473229,165.8045 0.25869861,165.8127 0.24130066,165.8209 0.5631023,165.8291 0.82159144,165.8372 0.77661502,165.8454 0.6156947,165.8536 0.36573765,165.8618 0.35763288,165.8700 0.74173027,165.8781 0.90159231,165.8863 0.69576842,165.8945 0.46440387,165.9027 0.96475375,165.9109 1.1605728,165.9190 0.89251727,165.9272 0.59817564,165.9354 0.65192527,165.9436 0.60697412,165.9518 0.44620925,165.9599 0.54475653,165.9681 0.75066137,165.9763 1.108013,165.9845 1.6430979,165.9927 1.4366318,166.0008 0.64190912,166.0090 0.27675185,166.0172 0.35735831,166.0254 0.48231524,166.0336 0.79544705,166.0418 1.9771286,166.0499 5.5617042,166.0581 10.57712,166.0663 12.50012,166.0745 12.258815,166.0827 15.526195,166.0909 37.654453,166.0991 81.321922,166.1072 104.96302,166.1154 88.304794,166.1236 99.19413,166.1318 166.58665,166.1400 190.59885,166.1482 126.66402,166.1563 48.526928,166.1645 16.764914,166.1727 10.977768,166.1809 8.4432201,166.1891 6.882019,166.1973 5.0140457,166.2055 2.7295651,166.2137 1.48168,166.2218 1.0621407,166.2300 1.017658,166.2382 1.0265836,166.2464 0.57074034,166.2546 0.1603767,166.2628 0.28595212,166.2710 0.47355011,166.2792 0.58025867,166.2874 0.33004355,166.2955 0.2678754,166.3037 0.24103831,166.3119 0.28576747,166.3201 0.52734601,166.3283 1.0452533,166.3365 1.1697496,166.3447 0.93707001,166.3529 0.61568689,166.3611 0.66055077,166.3693 0.49098545,166.3774 0.43766004,166.3856 0.50915885,166.3938 0.67884427,166.4020 0.71387255,166.4102 0.36562139,166.4184 0.36631066,166.4266 0.50016773,166.4348 0.4193531,166.4430 0.24095893,166.4512 0.35769311,166.4594 0.85792524,166.4676 1.3127261,166.4758 1.0798266,166.4840 0.63326871,166.4922 0.49987239,166.5003 0.59838313,166.5085 0.63392198,166.5167 0.62527424,166.5249 0.94657791,166.5331 0.92851114,166.5413 0.90189552,166.5495 0.84825099,166.5577 0.76753765,166.5659 0.60687917,166.5741 0.65175134,166.5823 0.69628876,166.5905 0.67876184,166.5987 0.83971184,166.6069 0.85719568,166.6151 0.60659939,166.6233 0.26768056,166.6315 0.3930271,166.6397 0.40155268,166.6479 0.1961676,166.6561 0.10715974,166.6643 0.31294551,166.6725 0.73237771,166.6807 0.71415061,166.6889 0.49104157,166.6971 0.33900461,166.7053 0.1426755,166.7135 0.17873017,166.7217 0.31260523,166.7299 0.37515956,166.7381 0.54496443,166.7463 0.58024871,166.7545 0.35685489,166.7627 0.29455915,166.7709 0.22310092,166.7791 0.29465923,166.7873 0.39270878,166.7955 0.34820598,166.8037 0.3663266,166.8119 0.34813014,166.8201 0.19607358,166.8283 0.035778981,166.8365 0.16086839,166.8447 0.21449967,166.8529 0.41980952,166.8611 0.44658798,166.8693 0.58066142,166.8775 0.5980317,166.8857 0.48186323,166.8939 0.41049004,166.9021 0.28581414,166.9103 0.59877974,166.9185 0.97375166,166.9267 1.0891258,166.9349 0.71385247,166.9432 0.56213236,166.9514 0.32107705,166.9596 0.25905108,166.9678 0.39322165,166.9760 0.66127044,166.9842 1.169693,166.9924 1.1336933,167.0006 1.0180945,167.0088 1.0091611,167.0170 1.1705559,167.0252 3.5539386,167.0334 16.634737,167.0416 44.807945,167.0498 59.447205,167.0581 50.648933,167.0663 53.055901,167.0745 116.30627,167.0827 172.35257,167.0909 152.32561,167.0991 91.315742,167.1073 71.532661,167.1155 94.655807,167.1237 105.02943,167.1319 80.715256,167.1401 51.036591,167.1484 36.362499,167.1566 28.872608,167.1648 20.878521,167.1730 12.058733,167.1812 5.5279498,167.1894 2.0595636,167.1976 1.329942,167.2058 1.1334388,167.2140 0.81189215,167.2223 0.53525555,167.2305 0.29435819,167.2387 0.25905499,167.2469 0.52764684,167.2551 0.90212744,167.2633 0.82116717,167.2715 0.68721735,167.2798 0.5799346,167.2880 0.38366595,167.2962 0.2677969,167.3044 0.42892465,167.3126 0.62533993,167.3208 0.53542352,167.3290 0.29442358,167.3373 0.33943704,167.3455 0.49120444,167.3537 0.49986246,167.3619 0.31214467,167.3701 0.25907329,167.3783 0.4200061,167.3865 0.47316524,167.3948 0.46399882,167.4030 0.33018351,167.4112 0.19647729,167.4194 0.22335479,167.4276 0.35747668,167.4358 0.56247121,167.4441 0.41050467,167.4523 0.37500516,167.4605 0.35702839,167.4687 0.40208599,167.4769 0.59847546,167.4852 0.64261013,167.4934 0.41033873,167.5016 0.20536305,167.5098 0.3126826,167.5180 0.38382021,167.5263 0.49136642,167.5345 0.75049114,167.5427 0.72299594,167.5509 0.41919035,167.5591 0.26765388,167.5674 0.33065528,167.5756 0.58079058,167.5838 0.63398254,167.5920 0.49066088,167.6002 0.32101259,167.6085 0.21423496,167.6167 0.16973637,167.6249 0.22320773,167.6331 0.16058032,167.6414 0.11597083,167.6496 0.053454403,167.6578 0.026820583,167.6660 0.080423594,167.6742 0.089294419,167.6825 0.15214673,167.6907 0.38442704,167.6989 0.48184672,167.7071 0.21387132,167.7154 0.20553498,167.7236 0.29484591,167.7318 0.36599272,167.7400 0.38399816,167.7483 0.48227125,167.7565 0.40169972,167.7647 0.37522227,167.7729 0.50022942,167.7812 0.45481393,167.7894 0.16923998,167.7976 0.29475424,167.8058 0.42004061,167.8141 0.70618266,167.8223 0.883964,167.8305 0.74042451,167.8388 0.61594313,167.8470 0.62496364,167.8552 0.56263107,167.8634 0.54463965,167.8717 0.43693972,167.8799 0.30332461,167.8881 0.17853701,167.8964 0.1251743,167.9046 0.3308444,167.9128 0.75045234,167.9210 0.89262235,167.9293 0.60697806,167.9375 0.82168061,167.9457 0.90187931,167.9540 0.93786967,167.9622 1.0632708,167.9704 1.2142363,167.9787 0.87409312,167.9869 0.43669486,167.9951 0.19662917,168.0033 0.74290913,168.0116 1.6260614,168.0198 1.5883034,168.0280 1.2320054,168.0363 2.6924858,168.0445 7.2739835,168.0527 10.24427,168.0610 12.325249,168.0692 17.26531,168.0774 33.765125,168.0857 53.736858,168.0939 56.857082,168.1021 47.578243,168.1104 47.14146,168.1186 52.202297,168.1268 44.108604,168.1351 39.613361,168.1433 58.57415,168.1516 75.369919,168.1598 62.375889,168.1680 30.827229,168.1763 9.6149578,168.1845 4.3106923,168.1927 3.1417429,168.2010 1.5699313,168.2092 0.92751461,168.2174 0.44577304,168.2257 0.22312964,168.2339 0.29467919,168.2421 0.31254205,168.2504 0.22342853,168.2586 0.36635157,168.2669 0.42843387,168.2751 0.39244586,168.2833 0.33025631,168.2916 0.40199184,168.2998 0.37527373,168.3081 0.47344738,168.3163 0.42834798,168.3245 0.33049959,168.3328 0.58958513,168.3410 0.58877718,168.3493 0.31231472,168.3575 0.312691,168.3657 0.32169798,168.3740 0.51833475,168.3822 0.81299865,168.3905 0.95496851,168.3987 0.60654336,168.4069 0.67863023,168.4152 0.67855948,168.4234 0.57135218,168.4317 0.45517343,168.4399 0.3928301,168.4481 0.41973704,168.4564 0.38370499,168.4646 0.2230334,168.4729 0.19654658,168.4811 0.26783708,168.4894 0.24989769,168.4976 0.1338391,168.5059 0.20597681,168.5141 0.71543884,168.5223 1.223538,168.5306 1.0793736,168.5388 0.42776158,168.5471 0.2858507,168.5553 0.40171131,168.5636 0.25848773,168.5718 0.071349122,168.5801 0.15196264,168.5883 0.23219922,168.5965 0.29470745,168.6048 0.32156423,168.6130 0.37509185,168.6213 0.37510517,168.6295 0.49120441,168.6378 0.59810919,168.6460 0.63396609,168.6543 0.58015102,168.6625 0.20503841,168.6708 0.31301627,168.6790 0.63420051,168.6873 0.54439867,168.6955 0.46403235,168.7038 0.33048743,168.7120 0.41092539,168.7203 0.374856,168.7285 0.39282942,168.7368 0.39293525,168.7450 0.39264861,168.7533 0.18704139,168.7615 0.035689868,168.7698 0.16978642,168.7780 0.20531969,168.7863 0.16081937,168.7945 0.36655402,168.8028 0.89356917,168.8110 1.339547,168.8193 1.1511831,168.8275 0.57983583,168.8358 0.39319056,168.8440 0.55385143,168.8523 0.48158473,168.8605 0.20490734,168.8688 0.22351722,168.8770 0.43792376,168.8853 0.61609089,168.8935 0.6696493,168.9018 0.65149963,168.9100 0.34795991,168.9183 0.36635414,168.9266 0.41967598,168.9348 0.39248541,168.9431 0.31217787,168.9513 0.2054313,168.9596 0.19702823,168.9678 0.56340486,168.9761 0.99149704,168.9843 1.2589136,168.9926 1.2944378,169.0008 1.071386,169.0091 1.2413622,169.0174 2.0290298,169.0256 4.9787564,169.0339 8.9878445,169.0421 19.584429,169.0504 64.186363,169.0586 131.836,169.0669 143.49283,169.0752 95.541481,169.0834 62.74612,169.0917 82.868088,169.0999 99.925606,169.1082 79.31916,169.1165 45.203419,169.1247 38.639862,169.1330 54.211994,169.1412 61.602604,169.1495 51.033607,169.1577 32.115055,169.1660 18.394104,169.1743 10.427762,169.1825 5.9871392,169.1908 4.0793037,169.1990 3.2407343,169.2073 2.5888019,169.2156 2.1682096,169.2238 1.3914264,169.2321 0.90995735,169.2404 0.30327898,169.2486 0.39343187,169.2569 0.54475921,169.2651 0.41908145,169.2734 0.25887096,169.2817 0.60752791,169.2899 0.8926779,169.2982 0.55353141,169.3065 0.46440539,169.3147 0.43758824,169.3230 0.66098976,169.3312 0.82122248,169.3395 0.51717597,169.3478 0.11597429,169.3560 0.22355781,169.3643 0.29448465,169.3726 0.31269789,169.3808 0.71500295,169.3891 0.86594886,169.3974 0.42809397,169.4056 0.33039394,169.4139 0.41991287,169.4222 0.50867647,169.4304 0.32143003,169.4387 0.53627414,169.4470 0.58896655,169.4552 0.30310932,169.4635 0.3213765,169.4718 0.36610383,169.4800 0.37512234,169.4883 0.36614114,169.4966 0.4108128,169.5048 0.45528057,169.5131 0.41065675,169.5214 0.43772581,169.5296 0.50897318,169.5379 0.50881058,169.5462 0.48235258,169.5545 0.53560758,169.5627 0.33014089,169.5710 0.36604723,169.5793 0.60725635,169.5875 0.91972494,169.5958 0.62450367,169.6041 0.24099518,169.6123 0.38417861,169.6206 0.4553299,169.6289 0.34805894,169.6372 0.30359337,169.6454 0.56290227,169.6537 0.84840912,169.6620 0.82134235,169.6702 0.7230283,169.6785 0.38347715,169.6868 0.15176645,169.6951 0.41125354,169.7033 0.58937466,169.7116 0.41942024,169.7199 0.27663037,169.7282 0.25910035,169.7364 0.64356887,169.7447 1.1252794,169.7530 1.0086399,169.7613 0.74089378,169.7695 0.66959769,169.7778 0.64262325,169.7861 0.48179564,169.7944 0.29466674,169.8026 0.38398647,169.8109 0.42884263,169.8192 0.69712895,169.8275 0.93743193,169.8357 0.749623,169.8440 0.83954239,169.8523 0.97322983,169.8606 0.7585997,169.8688 0.65199995,169.8771 0.75878286,169.8854 0.51730889,169.8937 0.44628552,169.9019 0.41957879,169.9102 0.37517709,169.9185 0.50028425,169.9268 0.59809166,169.9351 0.50893635,169.9433 0.66990393,169.9516 0.80365533,169.9599 0.93750226,169.9682 0.86584771,169.9765 0.57113534,169.9847 0.509435,169.9930 0.93824261,170.0013 1.0359503,170.0096 1.1698772,170.0179 1.8500564,170.0261 4.3615394,170.0344 7.1191115,170.0427 7.6978631,170.0510 9.9546757,170.0593 16.651552,170.0675 19.545649,170.0758 19.885332,170.0841 22.768934,170.0924 32.093128,170.1007 44.775543,170.1090 70.074776,170.1172 231.58994,170.1255 600.40179,170.1338 770.42889,170.1421 560.35632,170.1504 223.94681,170.1587 70.728622,170.1669 43.690918,170.1752 34.651375,170.1835 26.148138,170.1918 20.957281,170.2001 16.28727,170.2084 11.053893,170.2167 5.9564734,170.2249 2.3271811,170.2332 1.3485003,170.2415 1.2139684,170.2498 0.91884983,170.2581 0.59772533,170.2664 0.51752251,170.2747 0.42874312,170.2829 0.61700523,170.2912 1.0541514,170.2995 1.2234333,170.3078 1.1956794,170.3161 0.62412536,170.3244 0.72415668,170.3327 1.2953749,170.3410 1.267433,170.3493 0.97231436,170.3575 0.57061392,170.3658 0.50901562,170.3741 0.60768783,170.3824 0.67885941,170.3907 0.77658093,170.3990 0.58889472,170.4073 0.43734357,170.4156 0.37512621,170.4239 0.48241314,170.4322 0.53582627,170.4404 0.52656299,170.4487 0.40162283,170.4570 0.4018786,170.4653 0.56242377,170.4736 0.51798993,170.4819 0.65195233,170.4902 0.48189163,170.4985 0.33032522,170.5068 0.43784633,170.5151 0.65219706,170.5234 0.82135469,170.5317 0.73187298,170.5400 0.63405496,170.5482 0.68747944,170.5565 0.65155262,170.5648 0.78637558,170.5731 1.4560568,170.5814 1.5531889,170.5897 1.0169898,170.5980 0.64293247,170.6063 0.91128045,170.6146 0.91908425,170.6229 0.6065914,170.6312 0.64289254,170.6395 0.58912688,170.6478 0.47323129,170.6561 0.69660038,170.6644 0.58930153,170.6727 0.48221737,170.6810 0.49993512,170.6893 0.58919764,170.6976 0.63404304,170.7059 0.78579551,170.7142 0.66950142,170.7225 0.47337386,170.7308 0.6256147,170.7391 0.84821975,170.7474 0.68692875,170.7557 0.39243674,170.7640 0.2409077,170.7722 0.2231466,170.7805 0.22342078,170.7888 0.36638284,170.7971 0.35711154,170.8054 0.31236148,170.8137 0.28569201,170.8220 0.33037534,170.8303 0.32140562,170.8386 0.3930645,170.8469 0.75009823,170.8553 0.75868005,170.8636 0.57146692,170.8719 0.75033444,170.8802 0.90255463,170.8885 1.4203407,170.8968 1.5262814,170.9051 1.1508114,170.9134 0.66936797,170.9217 0.58944237,170.9300 0.57125962,170.9383 0.42843175,170.9466 0.48255044,170.9549 0.77696365,170.9632 0.76803243,170.9715 1.2508018,170.9798 1.6160992,170.9881 1.2401968,170.9964 0.88376528,171.0047 1.3758417,171.0130 2.2959304,171.0213 3.3427086,171.0296 5.924727,171.0379 10.573118,171.0462 19.997868,171.0545 32.837509,171.0628 73.639038,171.0711 154.5688,171.0795 193.82201,171.0878 161.02177,171.0961 151.6814,171.1044 311.01544,171.1127 476.41763,171.1210 442.33673,171.1293 278.49426,171.1376 157.44241,171.1459 94.649132,171.1542 53.403034,171.1625 33.863468,171.1708 23.585567,171.1792 15.34518,171.1875 8.8752394,171.1958 5.532752,171.2041 4.4717979,171.2124 3.1948912,171.2207 2.4005437,171.2290 1.3651143,171.2373 1.0353324,171.2456 0.856785,171.2539 0.59766608,171.2623 0.35686755,171.2706 0.34851733,171.2789 0.57184678,171.2872 0.76805598,171.2955 0.71402603,171.3038 0.62496191,171.3121 0.78603715,171.3204 0.99099821,171.3287 0.88332051,171.3371 0.51796138,171.3454 0.63430327,171.3537 0.53541315,171.3620 0.42844942,171.3703 0.4286097,171.3786 0.38385931,171.3869 0.37488228,171.3953 0.37517077,171.4036 0.61632121,171.4119 0.72293556,171.4202 0.55332476,171.4285 0.43763199,171.4368 0.59015954,171.4451 1.0006459,171.4535 1.0174481,171.4618 0.77617705,171.4701 0.55294603,171.4784 0.38362676,171.4867 0.22313939,171.4950 0.080511563,171.5034 0.27713522,171.5117 0.38407186,171.5200 0.51807505,171.5283 0.67869943,171.5366 0.6430645,171.5449 0.71405423,171.5533 0.43713933,171.5616 0.35691187,171.5699 0.30393645,171.5782 0.83113521,171.5865 0.94639558,171.5949 0.83028132,171.6032 0.6600346,171.6115 0.3119643,171.6198 0.42937627,171.6281 0.90261489,171.6365 1.0087041,171.6448 0.74974394,171.6531 0.75008684,171.6614 0.73191357,171.6697 0.56192392,171.6781 0.28549084,171.6864 0.42018443,171.6947 0.81267565,171.7030 0.73175842,171.7113 0.4998011,171.7197 0.41085747,171.7280 0.42870888,171.7363 0.4733049,171.7446 0.5355224,171.7530 0.39284104,171.7613 0.4910216,171.7696 0.34789985,171.7779 0.25874904,171.7862 0.15177467,171.7946 0.27691534,171.8029 0.31242269,171.8112 0.2947436,171.8195 0.35739818,171.8279 0.78582656,171.8362 0.90180284,171.8445 0.55320346,171.8528 0.15144417,171.8612 0.11624529,171.8695 0.24138956,171.8778 0.41085142,171.8861 0.36611336,171.8945 0.39292341,171.9028 0.3927083,171.9111 0.35687557,171.9195 0.35701773,171.9278 0.23219426,171.9361 0.19666408,171.9444 0.33063337,171.9528 0.39273405,171.9611 0.2676304,171.9694 0.16933073,171.9777 0.17880842,171.9861 0.62569559,171.9944 0.77677828,172.0027 0.51736933,172.0111 0.41980538,172.0194 0.88476747,172.0277 1.2503,172.0361 1.2143947,172.0444 1.5013303,172.0527 3.1024165,172.0610 6.5258074,172.0694 12.18869,172.0777 19.071991,172.0860 23.917082,172.0944 27.571995,172.1027 38.425961,172.1110 56.218815,172.1194 63.130016,172.1277 53.417469,172.1360 42.012978,172.1444 43.599628,172.1527 45.654549,172.1610 35.796528,172.1694 23.054766,172.1777 18.398331,172.1860 16.682966,172.1944 11.766326,172.2027 5.2511182,172.2110 3.1336977,172.2194 3.3573868,172.2277 2.6681867,172.2360 1.9542404,172.2444 1.3383361,172.2527 0.84766495,172.2610 0.70539093,172.2694 0.50877708,172.2777 0.46425441,172.2860 0.44625014,172.2944 0.3482365,172.3027 0.47351402,172.3110 0.56247693,172.3194 0.47277984,172.3277 0.2679148,172.3361 0.55430973,172.3444 0.88384825,172.3527 0.70506656,172.3611 0.58928525,172.3694 0.44605011,172.3777 0.33931711,172.3861 0.53596079,172.3944 0.59804863,172.4028 0.54500163,172.4111 0.9913851,172.4194 0.92807311,172.4278 0.64250815,172.4361 0.40158728,172.4445 0.27694196,172.4528 0.39301938,172.4611 0.2677055,172.4695 0.27704069,172.4778 0.47366604,172.4862 0.79463214,172.4945 0.80366081,172.5028 0.9642393,172.5112 0.68694538,172.5195 0.62488711,172.5279 0.68810433,172.5362 1.1795043,172.5445 1.795611,172.5529 1.9997391,172.5612 1.338915,172.5696 1.2409843,172.5779 0.92745525,172.5863 0.57962692,172.5946 0.50929588,172.6029 0.75043339,172.6113 0.74067611,172.6196 0.50871629,172.6280 0.70584565,172.6363 1.0270349,172.6447 1.1250545,172.6530 0.99112892,172.6614 0.87487322,172.6697 0.81216902,172.6780 0.70577252,172.6864 1.1885182,172.6947 1.4822071,172.7031 1.3746363,172.7114 1.3032707,172.7198 1.3660988,172.7281 1.3392545,172.7365 1.2052858,172.7448 1.3220595,172.7532 1.7588787,172.7615 1.4098521,172.7699 0.91923892,172.7782 1.1077636,172.7866 1.7780657,172.7949 2.0268748,172.8032 1.5614163,172.8116 1.0439025,172.8199 0.99145234,172.8283 1.5362283,172.8366 1.6515427,172.8450 1.554608,172.8533 2.6180472,172.8617 3.6527748,172.8700 4.116426,172.8784 3.9009113,172.8867 3.2313619,172.8951 2.8563366,172.9034 2.8938906,172.9118 4.5848036,172.9201 6.3676744,172.9285 6.4907031,172.9368 7.188436,172.9452 8.0811014,172.9536 9.0106745,172.9619 10.611734,172.9703 13.066079,172.9786 13.965581,172.9870 15.360829,172.9953 17.611742,173.0037 20.925402,173.0120 28.406656,173.0204 39.968697,173.0287 55.792572,173.0371 85.570816,173.0454 146.26578,173.0538 255.92151,173.0621 456.52362,173.0705 1095.0313,173.0789 4474.7373,173.0872 10336.786,173.0956 12378.644,173.1039 8575.4258,173.1123 3406.0879,173.1206 1193.7448,173.1290 778.3999,173.1373 555.61169,173.1457 366.44601,173.1541 245.58517,173.1624 147.14804,173.1708 85.473534,173.1791 53.506313,173.1875 34.504292,173.1958 22.35939,173.2042 14.221774,173.2126 9.9614534,173.2209 9.5865145,173.2293 7.227787,173.2376 5.4719019,173.2460 4.6167951,173.2544 5.4744568,173.2627 6.7862105,173.2711 6.4984159,173.2794 5.0965319,173.2878 4.0527978,173.2962 3.6517677,173.3045 4.1170144,173.3129 4.2502151,173.3212 3.9548454,173.3296 3.7770016,173.3380 4.205502,173.3463 4.1872678,173.3547 4.472569,173.3630 4.1245904,173.3714 4.1340175,173.3798 3.4997284,173.3881 3.4551129,173.3965 3.1068575,173.4049 2.7218359,173.4132 2.294718,173.4216 2.7330251,173.4299 2.7407238,173.4383 2.6702616,173.4467 3.0445297,173.4550 2.7671065,173.4634 2.3567069,173.4718 2.4736483,173.4801 3.260067,173.4885 3.5718627,173.4969 3.4017029,173.5052 3.4209423,173.5136 4.0805798,173.5220 3.0775926,173.5303 2.0344608,173.5387 1.9730777,173.5471 1.5183035,173.5554 2.054311,173.5638 2.142283,173.5722 1.9822913,173.5805 2.3483214,173.5889 2.1064162,173.5973 1.7401865,173.6056 1.3480192,173.6140 1.9834841,173.6224 2.3746567,173.6307 1.2843907,173.6391 1.1521194,173.6475 1.5196663,173.6558 2.331413,173.6642 2.3022249,173.6726 1.8563938,173.6809 1.7673782,173.6893 1.0793808,173.6977 0.82157242,173.7061 1.0093188,173.7144 0.95515603,173.7228 0.84778309,173.7312 1.0185833,173.7395 1.5458132,173.7479 1.9025772,173.7563 2.0356152,173.7646 1.6329844,173.7730 1.3296925,173.7814 1.12464,173.7898 1.1966249,173.7981 1.2056617,173.8065 1.2591064,173.8149 1.3479346,173.8233 1.2948543,173.8316 1.1961462,173.8400 0.80323398,173.8484 0.92841482,173.8567 0.63375473,173.8651 1.1974198,173.8735 1.8938006,173.8819 2.2582767,173.8902 1.5701073,173.8986 1.1074723,173.9070 1.1258194,173.9154 1.313048,173.9237 1.5352663,173.9321 1.3118647,173.9405 1.340372,173.9489 1.7233276,173.9572 1.3115485,173.9656 1.357806,173.9740 2.3400958,173.9824 2.6152213,173.9908 1.7234879,173.9991 2.2684956,174.0075 2.2682936,174.0159 2.7786405,174.0243 4.0464344,174.0326 5.3783784,174.0410 8.1857519,174.0494 13.653902,174.0578 23.876163,174.0662 37.581158,174.0745 87.380905,174.0829 333.57523,174.0913 729.43555,174.0997 840.70422,174.1081 558.10889,174.1164 216.31055,174.1248 83.242455,174.1332 59.180073,174.1416 51.51371,174.1500 54.954277,174.1583 65.978004,174.1667 68.671593,174.1751 74.511497,174.1835 188.84889,174.1919 493.90964,174.2002 676.30585,174.2086 520.21588,174.2170 220.47253,174.2254 70.718369,174.2338 36.666668,174.2422 25.905233,174.2505 19.109592,174.2589 16.522404,174.2673 11.258352,174.2757 6.528542,174.2841 3.5060823,174.2925 2.3121839,174.3008 2.213707,174.3092 2.0082712,174.3176 1.8119442,174.3260 1.4010633,174.3344 1.0532551,174.3428 0.77763617,174.3512 1.2146422,174.3595 1.1156127,174.3679 1.08926,174.3763 1.1517299,174.3847 1.1872636,174.3931 0.80308622,174.4015 0.63439947,174.4099 0.96414405,174.4182 0.75018299,174.4266 1.1881841,174.4350 1.3392047,174.4434 1.1782548,174.4518 0.79419506,174.4602 0.84861887,174.4686 1.1166542,174.4770 1.2229509,174.4853 1.1516896,174.4937 1.4464216,174.5021 1.2139347,174.5105 0.99089128,174.5189 0.83025134,174.5273 0.79432839,174.5357 0.58046561,174.5441 0.82167912,174.5525 0.63363469,174.5609 0.74990857,174.5692 1.0180117,174.5776 1.0535315,174.5860 0.84859085,174.5944 1.3493935,174.6028 1.9020127,174.6112 1.7318043,174.6196 1.3924645,174.6280 0.9456113,174.6364 0.64220053,174.6448 0.52670348,174.6532 0.58032018,174.6616 0.38386267,174.6700 0.36646369,174.6783 0.51814806,174.6867 0.63381863,174.6951 0.54412717,174.7035 0.2143275,174.7119 0.54553193,174.7203 1.0540506,174.7287 1.0177637,174.7371 0.99997675,174.7455 1.2676779,174.7539 1.1601287,174.7623 0.87475586,174.7707 0.91959733,174.7791 0.80381572,174.7875 0.77712232,174.7959 0.82143128,174.8043 0.79457599,174.8127 0.66916686,174.8211 0.32109073,174.8295 0.35783458,174.8379 0.74133348,174.8463 0.50814718,174.8547 0.21408017,174.8631 0.37580734,174.8715 0.82184345,174.8799 0.93739164,174.8883 0.92831773,174.8966 0.72290641,174.9050 0.51763695,174.9134 0.47298852,174.9218 0.44647664,174.9302 0.46440837,174.9386 0.50933635,174.9470 0.64284021,174.9554 0.47292623,174.9638 0.67934996,174.9722 1.1966391,174.9806 0.90989447,174.9890 0.55395728,174.9974 1.3502578,175.0059 2.5544918,175.0143 2.4277108,175.0227 1.9373007,175.0311 2.287791,175.0395 3.9767253,175.0479 5.9402313,175.0563 7.7519259,175.0647 11.063269,175.0731 24.956415,175.0815 66.240303,175.0899 135.57881,175.0983 161.80226,175.1067 119.5649,175.1151 72.876678,175.1235 52.864979,175.1319 40.995186,175.1403 28.902082,175.1487 34.155399,175.1571 48.778446,175.1655 51.89106,175.1739 36.574074,175.1823 22.733068,175.1907 41.356426,175.1991 72.283272,175.2075 73.471863,175.2159 45.605461,175.2244 16.279951,175.2328 6.0481839,175.2412 4.4101419,175.2496 4.1858764,175.2580 2.9886165,175.2664 2.0782599,175.2748 0.80220604,175.2832 0.49137455,175.2916 0.84894317,175.3000 1.4293635,175.3084 1.8127873,175.3168 1.570599,175.3253 0.90980089,175.3337 0.66984969,175.3421 0.85723978,175.3505 0.63322037,175.3589 0.26750574,175.3673 0.36673832,175.3757 0.84856558,175.3841 0.70464236,175.3925 0.25863177,175.4009 0.27708378,175.4094 0.63429028,175.4178 0.97329146,175.4262 0.93732864,175.4346 0.7412343,175.4430 0.74140584,175.4514 0.74076712,175.4598 0.44600344,175.4682 0.36611098,175.4766 0.39265561,175.4851 0.24978243,175.4935 0.22330067,175.5019 0.41104764,175.5103 0.72364718,175.5187 0.86582518,175.5271 0.51754177,175.5355 0.45523635,175.5440 0.38378319,175.5524 0.42882037,175.5608 0.44647405,175.5692 0.33012125,175.5776 0.30369648,175.5860 0.61645621,175.5944 0.81290352,175.6029 0.90178889,175.6113 0.88421172,175.6197 1.1698581,175.6281 0.90097636,175.6365 0.4997355,175.6449 0.45550373,175.6534 0.45548305,175.6618 0.58080238,175.6702 0.78613651,175.6786 0.82990307,175.6870 0.53532714,175.6954 0.6427232,175.7039 0.53583354,175.7123 0.67874253,175.7207 0.51778573,175.7291 0.68804663,175.7375 0.99115986,175.7460 0.90157849,175.7544 0.88398212,175.7628 1.0002617,175.7712 1.1426445,175.7796 0.82049084,175.7881 0.63379604,175.7965 0.660909,175.8049 0.45542154,175.8133 0.52702308,175.8217 0.49071178,175.8302 0.35713258,175.8386 0.63469678,175.8470 0.94674498,175.8554 0.8025685,175.8638 0.16003658,175.8723 0.15201735,175.8807 0.27687255,175.8891 0.35720178,175.8975 0.39322492,175.9060 0.79572982,175.9144 1.1963823,175.9228 0.69514322,175.9312 0.1870825,175.9397 0.1879755,175.9481 0.35709283,175.9565 0.1960582,175.9649 0.16967119,175.9733 0.20530239,175.9818 0.33937207,175.9902 0.46458906,175.9986 0.49136978,176.0071 0.55357343,176.0155 0.4907293,176.0239 0.59054959,176.0323 1.8417718,176.0408 2.9031012,176.0492 3.0078652,176.0576 2.6429172,176.0660 4.6843266,176.0745 9.2572145,176.0829 13.077451,176.0913 15.93059,176.0997 15.211797,1
[truncated: 2,318,435 more chars]
