# Supplementary material for: Polypy: A Framework to Interpret Polymer Properties from Mass Spectrometry Data
Source: Polymers (Basel). 2024 Jun 22;16(13):1771. doi: 10.3390/polym16131771 (PMC11244493; doi:10.3390/polym16131771)
Supplement: Supplementary file 1 [file polymers-16-01771-s001.zip › Aryl_resins_MS_raw_data/VV_22c_1h.ascii]

1.02592,+,NANO-ESI,ms1,-,profile,44.9213-2505.2443,136512,44.9213 0.30455363,44.9256 0.45228714,44.9298 0.49574313,44.9341 0.56536549,44.9383 0.72198695,44.9426 0.83507937,44.9468 0.92181051,44.9511 1.0605677,44.9554 1.0259202,44.9596 0.88691688,44.9639 0.66922313,44.9681 0.5478664,44.9724 1.1659346,44.9766 1.6873387,44.9809 1.8175948,44.9852 2.0871768,44.9894 2.0780883,44.9937 1.7474378,44.9979 1.2690573,45.0022 0.85180455,45.0064 0.72198558,45.0107 0.86140835,45.0150 0.99141163,45.0192 1.0521966,45.0235 0.99124324,45.0277 0.89540428,45.0320 0.74753261,45.0363 0.6693784,45.0405 0.61733598,45.0448 0.84347248,45.0490 0.99137998,45.0533 0.88711208,45.0576 0.83472443,45.0618 1.0004733,45.0661 1.409018,45.0703 1.373561,45.0746 1.4350313,45.0789 1.7048677,45.0831 1.8694124,45.0874 1.34688,45.0917 0.70403832,45.0959 0.66984552,45.1002 0.86970955,45.1044 1.1738706,45.1087 1.1307839,45.1130 1.2434164,45.1172 0.80816543,45.1215 0.80912215,45.1258 1.1918286,45.1300 1.5304346,45.1343 1.5996413,45.1386 1.3478419,45.1428 1.2088503,45.1471 1.0343225,45.1514 0.67765826,45.1556 0.33034113,45.1599 0.57430929,45.1641 1.1046256,45.1684 1.2522802,45.1727 1.0175017,45.1769 1.2872198,45.1812 1.7735995,45.1855 1.3040488,45.1897 0.98256266,45.1940 0.53883678,45.1983 0.48706004,45.2025 0.87865144,45.2068 1.3565506,45.2111 1.4953003,45.2154 1.513572,45.2196 1.6874917,45.2239 1.3561857,45.2282 1.0256096,45.2324 0.7650696,45.2367 0.76517451,45.2410 0.73058337,45.2452 0.93943852,45.2495 1.0866935,45.2538 0.9477843,45.2580 1.1482792,45.2623 1.365312,45.2666 1.2519855,45.2709 1.0692728,45.2751 0.7647332,45.2794 0.50403357,45.2837 0.62616324,45.2879 0.80010504,45.2922 0.80896878,45.2965 1.0697477,45.3008 0.86101395,45.3050 0.89566708,45.3093 0.60856402,45.3136 0.60853624,45.3179 0.451814,45.3221 0.36521569,45.3264 0.59147471,45.3307 0.80890226,45.3349 0.95690316,45.3392 1.113474,45.3435 1.2872815,45.3478 1.6785065,45.3520 2.2786071,45.3563 2.3299057,45.3606 1.4603153,45.3649 1.3390703,45.3691 1.1302626,45.3734 1.0696034,45.3777 0.84302807,45.3820 0.56502903,45.3863 0.95694512,45.3905 1.2607704,45.3948 0.93890935,45.3991 1.217719,45.4034 1.469817,45.4076 1.3740219,45.4119 1.2522823,45.4162 1.4521357,45.4205 1.2953734,45.4247 1.2954714,45.4290 1.2695149,45.4333 1.1652611,45.4376 0.98258555,45.4419 0.88705128,45.4461 0.98284489,45.4504 1.0696507,45.4547 1.069676,45.4590 1.1478417,45.4633 1.1214621,45.4675 0.94766283,45.4718 1.339269,45.4761 1.4528124,45.4804 2.009305,45.4847 2.0431991,45.4889 1.8866576,45.4932 1.7386608,45.4975 0.99050748,45.5018 0.41731402,45.5061 0.72222281,45.5104 1.2788182,45.5146 1.5826409,45.5189 1.1387674,45.5232 1.1216104,45.5275 0.94730848,45.5318 0.39092863,45.5361 0.31311926,45.5403 0.38276219,45.5446 0.70460838,45.5489 1.1568259,45.5532 1.4614331,45.5575 2.0004466,45.5618 1.9733478,45.5660 1.2342134,45.5703 0.91311151,45.5746 1.2176498,45.5789 1.4785511,45.5832 1.1821114,45.5875 0.59980065,45.5918 1.0871754,45.5960 1.7391685,45.6003 1.8437796,45.6046 1.4001333,45.6089 1.0169785,45.6132 0.5819844,45.6175 0.25200555,45.6218 0.23502943,45.6261 0.44370189,45.6303 0.50438541,45.6346 0.5999347,45.6389 0.75647032,45.6432 0.86080599,45.6475 0.86965257,45.6518 1.0610359,45.6561 1.034852,45.6604 0.93908596,45.6647 1.1044172,45.6689 1.2614169,45.6732 1.417738,45.6775 1.2517122,45.6818 0.7471807,45.6861 0.62641835,45.6904 1.2877434,45.6947 1.6000637,45.6990 1.5472537,45.7033 1.1563593,45.7076 1.0347004,45.7119 0.87827969,45.7161 1.2871313,45.7204 1.2780415,45.7247 1.0084956,45.7290 0.68700486,45.7333 0.72169137,45.7376 0.68667203,45.7419 0.64359689,45.7462 0.9398244,45.7505 1.4262621,45.7548 1.1124492,45.7591 1.0083051,45.7634 0.79990321,45.7677 0.92185515,45.7720 1.2091947,45.7763 1.7480677,45.7805 1.4170792,45.7848 1.1391701,45.7891 1.2873431,45.7934 1.5742278,45.7977 1.5563478,45.8020 1.2692428,45.8063 1.4698385,45.8106 1.8701197,45.8149 1.8260489,45.8192 1.2514488,45.8235 0.69506729,45.8278 0.70427102,45.8321 1.0787009,45.8364 1.5568951,45.8407 1.3561977,45.8450 0.92137516,45.8493 1.0782044,45.8536 1.6697191,45.8579 1.6350741,45.8622 1.2089802,45.8665 1.2520009,45.8708 1.3997787,45.8751 1.617757,45.8794 1.4700903,45.8837 1.4435934,45.8880 1.4430085,45.8923 1.4255505,45.8966 1.1996353,45.9009 1.0432202,45.9052 0.7305699,45.9095 1.0613252,45.9138 1.1479834,45.9181 0.81709433,45.9224 0.92160428,45.9267 1.382805,45.9310 1.4262259,45.9353 1.3657264,45.9396 1.4957343,45.9439 1.0952209,45.9482 1.0779197,45.9525 0.89552844,45.9568 0.87832433,45.9611 0.86077976,45.9654 1.026247,45.9697 1.269897,45.9740 1.2431651,45.9783 0.67796183,45.9826 0.63506311,45.9869 0.91358602,45.9912 1.443984,45.9956 1.6431153,45.9999 1.4254255,46.0042 1.0870053,46.0085 1.43591,46.0128 2.0263996,46.0171 1.8075724,46.0214 1.0778939,46.0257 1.313527,46.0300 1.5131527,46.0343 1.408198,46.0386 1.4609083,46.0429 1.9137115,46.0472 2.0785179,46.0515 1.8167708,46.0558 1.2430687,46.0602 1.2001351,46.0645 1.1651003,46.0688 1.3914582,46.0731 1.7738942,46.0774 1.3388848,46.0817 0.84337813,46.0860 0.62602276,46.0903 0.76520866,46.0946 0.78275114,46.0989 1.0784444,46.1032 1.5915084,46.1076 1.8263017,46.1119 1.4343956,46.1162 0.86936915,46.1205 1.1217253,46.1248 0.76508766,46.1291 0.67850006,46.1334 0.93054336,46.1377 1.060824,46.1420 1.0084676,46.1464 0.60839158,46.1507 0.39114115,46.1550 0.52182627,46.1593 0.70459646,46.1636 0.73038298,46.1679 0.60873777,46.1722 0.67849606,46.1765 0.59101415,46.1809 0.46067786,46.1852 0.82644999,46.1895 1.3484511,46.1938 1.7829155,46.1981 1.781942,46.2024 1.2516716,46.2067 0.82612926,46.2111 0.66081917,46.2154 0.7569527,46.2197 1.5400758,46.2240 1.8781246,46.2283 1.1468214,46.2326 0.56499898,46.2370 0.65227109,46.2413 0.59123099,46.2456 0.59141636,46.2499 0.95703018,46.2542 1.2610706,46.2585 1.2083527,46.2629 1.208647,46.2672 1.3044267,46.2715 1.2607585,46.2758 1.2784004,46.2801 1.1655488,46.2844 1.0523297,46.2888 1.3306613,46.2931 1.5736598,46.2974 1.2952965,46.3017 1.3825907,46.3060 1.452109,46.3104 1.4693376,46.3147 1.1392084,46.3190 1.0004405,46.3233 1.0867535,46.3276 1.0085734,46.3320 1.0956635,46.3363 0.94772506,46.3406 0.93921077,46.3449 1.0524268,46.3493 1.3215955,46.3536 0.99981797,46.3579 0.9912883,46.3622 0.84307653,46.3665 0.51274329,46.3709 0.33917931,46.3752 0.67014003,46.3795 1.4438806,46.3838 1.6869078,46.3882 1.6519047,46.3925 1.1566809,46.3968 1.2524023,46.4011 1.2168983,46.4055 0.87770432,46.4098 0.608841,46.4141 0.83505517,46.4184 0.62583345,46.4227 0.41730002,46.4271 0.68730158,46.4314 1.0176032,46.4357 1.0871791,46.4401 1.1215577,46.4444 0.73882973,46.4487 0.85260481,46.4530 1.0699683,46.4574 1.130501,46.4617 1.1823589,46.4660 1.2256774,46.4703 1.3476998,46.4747 1.191106,46.4790 0.85254747,46.4833 1.3665588,46.4876 2.2350314,46.4920 2.1900373,46.4963 1.4083045,46.5006 0.95670241,46.5050 0.63449806,46.5093 0.60865963,46.5136 0.79152715,46.5180 1.0611529,46.5223 1.1127623,46.5266 0.79938495,46.5309 0.39999616,46.5353 0.84445155,46.5396 1.5222934,46.5439 1.4081144,46.5483 0.92100894,46.5526 0.75646687,46.5569 0.93049163,46.5613 0.89577401,46.5656 1.0525105,46.5699 0.96547663,46.5743 1.3566562,46.5786 1.3997707,46.5829 1.3560981,46.5872 1.0083441,46.5916 0.66095442,46.5959 0.88750517,46.6002 1.2786567,46.6046 1.2783133,46.6089 1.7218615,46.6133 2.2000234,46.6176 2.1564016,46.6219 1.617075,46.6263 1.3389635,46.6306 1.4176918,46.6349 1.5821923,46.6393 1.0603529,46.6436 1.1568652,46.6479 1.17424,46.6523 1.0693538,46.6566 0.68674868,46.6609 0.65245372,46.6653 1.2784708,46.6696 1.7562686,46.6739 1.57377,46.6783 1.4436635,46.6826 1.2872299,46.6870 1.6006795,46.6913 1.7391297,46.6956 1.4863605,46.7000 1.2517802,46.7043 0.98248488,46.7086 1.0960172,46.7130 1.0870076,46.7173 0.76486456,46.7217 0.48652005,46.7260 0.34768537,46.7303 0.53050125,46.7347 0.59155101,46.7390 0.93072855,46.7434 1.234664,46.7477 1.1127996,46.7520 0.73918468,46.7564 0.77411556,46.7607 0.82612658,46.7651 1.0435367,46.7694 1.1217854,46.7737 0.88680339,46.7781 0.76524425,46.7824 0.80864936,46.7868 0.60887599,46.7911 0.94806439,46.7955 0.87806511,46.7998 0.80864912,46.8041 0.85190052,46.8085 1.1131357,46.8128 1.6177937,46.8172 1.3650395,46.8215 0.90422285,46.8259 1.087222,46.8302 1.2780296,46.8345 1.2870181,46.8389 1.7397172,46.8432 1.8868694,46.8476 1.4256587,46.8519 0.89533401,46.8563 0.81727517,46.8606 1.1302955,46.8650 0.9477635,46.8693 1.1395237,46.8737 1.6263222,46.8780 1.382182,46.8823 0.48661816,46.8867 0.38288891,46.8910 0.54807049,46.8954 0.54777431,46.8997 0.59130579,46.9041 0.87811732,46.9084 0.89538997,46.9128 0.73912328,46.9171 0.64363027,46.9215 0.53066301,46.9258 0.87010312,46.9302 1.6350354,46.9345 1.730361,46.9389 1.582763,46.9432 1.6436603,46.9476 1.5823401,46.9519 1.3735195,46.9563 1.0434315,46.9606 1.034883,46.9650 1.3218371,46.9693 1.4263692,46.9737 1.3302509,46.9780 0.77317935,46.9824 0.72169429,46.9867 1.1828086,46.9911 1.3217958,46.9954 1.4089712,46.9998 1.5395752,47.0041 2.0696743,47.0085 1.9299341,47.0128 1.2429929,47.0172 1.0258594,47.0215 1.0957012,47.0259 0.92205715,47.0302 0.73936796,47.0346 0.73883951,47.0390 0.59117675,47.0433 1.2178354,47.0477 1.7129894,47.0520 1.1822755,47.0564 0.98305696,47.0607 1.5566881,47.0651 1.0776671,47.0694 0.6607483,47.0738 0.57421148,47.0781 0.80872428,47.0825 0.62565559,47.0869 0.80880868,47.0912 1.4961088,47.0956 1.5651608,47.0999 1.0778847,47.1043 0.55645347,47.1086 0.7477951,47.1130 0.97417223,47.1174 1.1133943,47.1217 0.86031944,47.1261 0.39966667,47.1304 0.56550407,47.1348 1.2697047,47.1391 1.4786757,47.1435 1.8183117,47.1479 2.0954592,47.1522 1.7124578,47.1566 1.4957012,47.1609 1.5215807,47.1653 1.3389994,47.1697 1.0174998,47.1740 0.86979795,47.1784 1.2347093,47.1827 1.4257524,47.1871 1.252009,47.1915 0.91292411,47.1958 0.65244979,47.2002 1.0786961,47.2045 1.3220493,47.2089 1.4261365,47.2133 1.207996,47.2176 0.66935652,47.2220 0.82643622,47.2263 1.1391194,47.2307 1.2868816,47.2351 1.0517924,47.2394 0.5300374,47.2438 0.41751257,47.2482 0.68700784,47.2525 0.7651692,47.2569 0.90455079,47.2613 1.0350394,47.2656 0.93936229,47.2700 1.1829338,47.2743 1.5740935,47.2787 1.3648833,47.2831 1.1043746,47.2874 1.3482485,47.2918 1.2864496,47.2962 0.74716461,47.3005 0.62599832,47.3049 0.81756687,47.3093 1.2089272,47.3136 1.0958996,47.3180 1.31295,47.3224 1.2433156,47.3267 1.0611163,47.3311 1.0435997,47.3355 0.85202366,47.3398 0.72150904,47.3442 0.82633382,47.3486 1.1653919,47.3529 1.2000991,47.3573 1.121718,47.3617 1.0172848,47.3661 1.2867509,47.3704 1.0959001,47.3748 1.244002,47.3792 1.1212679,47.3835 0.89521164,47.3879 0.96530008,47.3923 1.0700115,47.3966 1.0261716,47.4010 1.0346006,47.4054 1.312631,47.4098 1.0345263,47.4141 1.0174279,47.4185 0.53888404,47.4229 0.54802155,47.4272 0.85240871,47.4316 0.90432221,47.4360 1.2179894,47.4404 2.0350435,47.4447 1.469137,47.4491 0.97349745,47.4535 0.63438338,47.4578 0.50434756,47.4622 1.0004288,47.4666 1.4179171,47.4710 1.5742344,47.4753 1.4779685,47.4797 0.87754077,47.4841 0.64342707,47.4885 0.86085385,47.4928 0.6519413,47.4972 0.69579625,47.5016 0.71315062,47.5060 0.65207464,47.5103 0.51281792,47.5147 0.48721316,47.5191 0.76564306,47.5235 0.8173064,47.5278 0.93028188,47.5322 0.84328425,47.5366 0.57358027,47.5410 0.39129385,47.5453 0.5133841,47.5497 0.71300375,47.5541 0.55637407,47.5585 0.93056834,47.5629 1.4347825,47.5672 1.4782753,47.5716 1.2089705,47.5760 1.0259486,47.5804 0.66942161,47.5847 0.64372188,47.5891 0.72192568,47.5935 0.80875361,47.5979 0.67808306,47.6023 0.5217092,47.6066 0.64363241,47.6110 0.90422118,47.6154 1.3045869,47.6198 1.7746346,47.6242 1.939173,47.6285 1.5557109,47.6329 0.99970537,47.6373 1.0178367,47.6417 1.3129538,47.6461 1.1735902,47.6505 0.90428346,47.6548 1.2439408,47.6592 1.7746396,47.6636 1.7128844,47.6680 1.147006,47.6724 0.60845572,47.6768 0.71325541,47.6811 0.67821997,47.6855 0.55628133,47.6899 0.52161992,47.6943 0.76535773,47.6987 0.91306162,47.7031 0.56509423,47.7074 0.46967775,47.7118 0.80925971,47.7162 1.4347053,47.7206 1.0515453,47.7250 0.80869377,47.7294 0.98296922,47.7338 1.3913491,47.7381 1.0692699,47.7425 0.75644875,47.7469 0.60890806,47.7513 0.67826962,47.7557 0.59961283,47.7601 0.495608,47.7645 0.68724489,47.7688 0.69579244,47.7732 0.58247614,47.7776 0.47819853,47.7820 0.54786813,47.7864 0.83485025,47.7908 0.87821215,47.7952 0.9653123,47.7996 1.3047378,47.8039 1.4956557,47.8083 1.5391375,47.8127 1.7742256,47.8171 1.5564327,47.8215 1.1559792,47.8259 0.72161341,47.8303 0.59132409,47.8347 0.52184832,47.8391 0.74797535,47.8435 0.76508915,47.8479 0.86953598,47.8522 0.7824887,47.8566 0.66063505,47.8610 0.63473552,47.8654 0.5655303,47.8698 0.81729865,47.8742 0.6431002,47.8786 0.53950399,47.8830 1.0007137,47.8874 1.5743774,47.8918 1.8085135,47.8962 1.4340898,47.9006 0.74723268,47.9050 0.36542052,47.9093 0.88731313,47.9137 0.95650601,47.9181 1.1393373,47.9225 1.1908611,47.9269 0.35596085,47.9313 0.33949152,47.9357 0.86121446,47.9401 1.2182578,47.9445 1.9923537,47.9489 2.39077,47.9533 1.7379748,47.9577 1.1297901,47.9621 0.68701774,47.9665 0.78309798,47.9709 0.94825023,47.9753 1.2002126,47.9797 1.4437997,47.9841 1.7567892,47.9885 1.6344997,47.9929 1.3214101,47.9973 1.1475979,48.0017 1.1742611,48.0061 1.652316,48.0105 1.5388255,48.0149 1.4345233,48.0193 1.0170081,48.0237 0.88695216,48.0281 0.81732845,48.0325 0.65213829,48.0369 0.77401817,48.0413 0.80849236,48.0457 0.73899734,48.0501 0.80900711,48.0545 0.86997342,48.0589 1.0086336,48.0633 0.81689984,48.0677 0.67819142,48.0721 0.82596374,48.0765 0.69555736,48.0809 0.85250169,48.0853 0.96553791,48.0897 1.043312,48.0941 0.65171051,48.0985 0.39140403,48.1029 0.51325041,48.1073 0.57368678,48.1117 0.44335753,48.1161 0.59154987,48.1205 0.75676179,48.1249 1.1740907,48.1293 1.5217391,48.1337 1.4695646,48.1381 1.3738364,48.1425 1.2693717,48.1469 1.173691,48.1513 0.89554065,48.1557 0.7829957,48.1601 1.1483064,48.1645 1.2438655,48.1689 1.8697829,48.1733 2.1734269,48.1777 1.7211916,48.1822 1.2868241,48.1866 0.95660216,48.1910 1.069356,48.1954 0.85232657,48.1998 1.4788798,48.2042 1.5655605,48.2086 1.5561919,48.2130 1.0078865,48.2174 0.77369809,48.2218 1.0088958,48.2262 1.0261602,48.2306 0.93041706,48.2350 0.79139698,48.2395 0.80037397,48.2439 1.1221151,48.2483 1.3826728,48.2527 1.4000944,48.2571 1.3565199,48.2615 1.303972,48.2659 0.94744718,48.2703 0.70411575,48.2747 0.8610034,48.2791 1.452617,48.2836 1.5306871,48.2880 1.3653212,48.2924 1.4866444,48.2968 1.4173397,48.3012 1.6698629,48.3056 1.7741722,48.3100 1.8172303,48.3144 1.5735446,48.3189 1.4346685,48.3233 1.1041381,48.3277 1.182528,48.3321 1.4787828,48.3365 1.7043172,48.3409 1.0687989,48.3453 0.60884434,48.3497 0.78314495,48.3542 1.26966,48.3586 1.3212976,48.3630 0.81707352,48.3674 0.89612651,48.3718 1.3486607,48.3762 1.6004009,48.3806 1.8343744,48.3851 1.5645622,48.3895 1.0777812,48.3939 1.3134376,48.3983 2.3222709,48.4027 2.2777982,48.4071 1.5125538,48.4116 0.88665789,48.4160 0.5999651,48.4204 0.45221707,48.4248 0.35646752,48.4292 0.65268481,48.4336 1.4180161,48.4381 1.6607064,48.4425 1.3996965,48.4469 1.3390813,48.4513 1.1302129,48.4557 0.6780864,48.4602 0.53026474,48.4646 0.834948,48.4690 1.643802,48.4734 1.4698321,48.4778 1.4263308,48.4823 1.756667,48.4867 2.1043251,48.4911 1.6865716,48.4955 0.99095678,48.4999 0.73029858,48.5044 0.79139763,48.5088 0.98270273,48.5132 1.0435225,48.5176 1.0433823,48.5220 1.1217538,48.5265 1.0697041,48.5309 0.8171007,48.5353 0.5822314,48.5397 0.51327115,48.5442 0.60900158,48.5486 0.73976409,48.5530 1.1739967,48.5574 0.99111927,48.5619 1.408838,48.5663 1.5909337,48.5707 1.3995852,48.5751 0.97380042,48.5796 1.4093277,48.5840 1.9831053,48.5884 1.8170354,48.5928 1.3387169,48.5973 1.3306346,48.6017 2.035166,48.6061 2.1910341,48.6105 1.425416,48.6150 0.77392131,48.6194 1.0611396,48.6238 1.0788078,48.6282 1.4699246,48.6327 1.234036,48.6371 0.64285409,48.6415 0.62634969,48.6459 0.93974882,48.6504 1.4176987,48.6548 1.599792,48.6592 1.2865467,48.6637 0.94760239,48.6681 1.0522583,48.6725 1.0957024,48.6769 0.94791108,48.6814 1.0783243,48.6858 1.4520409,48.6902 1.3825004,48.6947 1.1045754,48.6991 1.4352379,48.7035 1.6348641,48.7079 1.3563249,48.7124 1.1304939,48.7168 1.1998349,48.7212 1.1825358,48.7257 1.3913025,48.7301 0.89508897,48.7345 0.52185309,48.7390 0.77416098,48.7434 0.84358662,48.7478 1.1217691,48.7523 0.90415132,48.7567 0.86057472,48.7611 0.57341552,48.7656 0.34782854,48.7700 0.73984241,48.7744 1.4096586,48.7789 1.7476835,48.7833 1.2783462,48.7877 1.5919498,48.7922 1.651931,48.7966 1.4867311,48.8010 1.2862408,48.8055 0.80838138,48.8099 1.1305916,48.8143 0.91282517,48.8188 0.88670599,48.8232 0.82602149,48.8276 0.90421271,48.8321 0.40840805,48.8365 0.25217339,48.8410 0.32193393,48.8454 0.80950588,48.8498 1.5657934,48.8543 1.7998445,48.8587 1.2952466,48.8631 0.93039805,48.8676 1.0346959,48.8720 1.321812,48.8765 1.6353873,48.8809 1.9394786,48.8853 1.973485,48.8898 1.4519634,48.8942 1.6698363,48.8986 1.6866734,48.9031 1.6434398,48.9075 1.7129607,48.9120 1.2430861,48.9164 0.89546782,48.9208 0.93905419,48.9253 1.1654905,48.9297 1.4265348,48.9342 1.3652811,48.9386 1.130105,48.9430 0.86917824,48.9475 0.59108806,48.9519 0.45218745,48.9564 0.56556505,48.9608 0.92257577,48.9653 1.4357744,48.9697 2.1482818,48.9741 2.2776396,48.9786 2.0077808,48.9830 1.4690213,48.9875 1.0780976,48.9919 0.8866365,48.9964 0.7653926,49.0008 1.2181019,49.0052 1.2696664,49.0097 1.3998336,49.0141 1.4344182,49.0186 1.2695063,49.0230 0.96529269,49.0275 0.7823897,49.0319 0.80038971,49.0364 1.1743766,49.0408 1.3215744,49.0452 1.5390253,49.0497 1.8610111,49.0541 1.7913017,49.0586 1.7129245,49.0630 1.7040441,49.0675 1.4257761,49.0719 1.3653625,49.0764 1.3652564,49.0808 1.1474743,49.0853 0.64307922,49.0897 0.53033382,49.0942 0.32183766,49.0986 0.43524018,49.1031 1.1918312,49.1075 1.6785879,49.1120 2.1998508,49.1164 2.1560245,49.1209 1.8084973,49.1253 1.1999638,49.1297 1.0350224,49.1342 1.0874255,49.1386 1.139357,49.1431 1.1128438,49.1475 0.92133468,49.1520 0.63472253,49.1565 0.75655776,49.1609 0.94757068,49.1654 0.84327638,49.1698 0.61723316,49.1743 0.33042157,49.1787 0.36539483,49.1832 0.70516336,49.1876 1.7136073,49.1921 2.0169356,49.1965 1.6522503,49.2010 1.6614201,49.2054 1.9128293,49.2099 1.4952146,49.2143 1.2170023,49.2188 0.95605552,49.2232 0.73938656,49.2277 1.1136401,49.2321 1.3477404,49.2366 1.1299653,49.2411 0.99979991,49.2455 0.974222,49.2500 1.0262883,49.2544 1.0783123,49.2589 1.3131306,49.2633 1.6268079,49.2678 2.3397055,49.2722 2.2343812,49.2767 2.5826764,49.2812 2.9824877,49.2856 2.285996,49.2901 1.3911105,49.2945 1.3308082,49.2990 1.4344012,49.3034 1.1735066,49.3079 0.87835246,49.3124 1.0964048,49.3168 1.6702619,49.3213 1.773787,49.3257 1.6433611,49.3302 1.5821658,49.3346 1.1908299,49.3391 1.1133362,49.3436 1.2261223,49.3480 1.0694032,49.3525 0.8520959,49.3569 0.77366,49.3614 0.73015243,49.3659 0.591322,49.3703 0.73915923,49.3748 0.83474094,49.3792 1.1134491,49.3837 1.3307124,49.3882 1.1042266,49.3926 0.94778138,49.3971 1.3913414,49.4015 1.7045907,49.4060 1.7830548,49.4105 1.7649037,49.4149 1.2427517,49.4194 0.67785895,49.4239 0.46989578,49.4283 0.88767129,49.4328 1.1125813,49.4373 0.69531381,49.4417 0.8001352,49.4462 0.7301048,49.4506 0.72184891,49.4551 1.0352101,49.4596 1.1740092,49.4640 1.2258817,49.4685 1.5044795,49.4730 1.7916334,49.4774 1.7912387,49.4819 1.4607261,49.4864 1.3569791,49.4908 1.48678,49.4953 1.1300293,49.4998 1.1917623,49.5042 1.3304259,49.5087 1.0864367,49.5132 0.78250843,49.5176 0.93949807,49.5221 1.2785276,49.5266 1.2519151,49.5310 0.90375787,49.5355 0.68695945,49.5400 1.0609877,49.5444 0.81707394,49.5489 0.58252633,49.5534 0.53073931,49.5578 0.60036713,49.5623 0.84369552,49.5668 1.1047697,49.5712 1.3045206,49.5757 1.1909378,49.5802 1.2955589,49.5847 1.4868476,49.5891 1.0430387,49.5936 0.53884447,49.5981 0.58305311,49.6025 1.0788337,49.6070 1.2873411,49.6115 1.512638,49.6160 1.6167443,49.6204 2.1045783,49.6249 2.1136301,49.6294 2.0175278,49.6338 1.6604146,49.6383 1.3478336,49.6428 1.7919322,49.6473 1.9478701,49.6517 1.5560451,49.6562 1.1646255,49.6607 0.65187651,49.6652 0.77428138,49.6696 1.1481631,49.6741 1.3390781,49.6786 1.0952896,49.6830 0.79965872,49.6875 0.57383549,49.6920 0.88742894,49.6965 1.2181128,49.7009 1.7569814,49.7054 1.8695036,49.7099 1.8691591,49.7144 1.4779924,49.7189 1.0607561,49.7233 0.93910652,49.7278 1.2611939,49.7323 1.530504,49.7368 1.1820543,49.7412 0.59941554,49.7457 0.43483388,49.7502 0.74810916,49.7547 1.1565121,49.7591 1.3043698,49.7636 1.435064,49.7681 1.4440355,49.7726 1.4178628,49.7771 1.5652797,49.7815 1.4251643,49.7860 0.75562274,49.7905 0.5739767,49.7950 0.71373701,49.7995 1.253366,49.8039 1.8521509,49.8084 1.2685403,49.8129 0.84340942,49.8174 1.6611056,49.8219 1.9042237,49.8263 1.3300569,49.8308 0.8607347,49.8353 1.0002115,49.8398 1.1741371,49.8443 1.2698991,49.8487 1.321584,49.8532 1.0866055,49.8577 1.0956136,49.8622 0.99132955,49.8667 1.1391981,49.8712 1.3832364,49.8756 1.808947,49.8801 1.7208827,49.8846 1.2777121,49.8891 0.90453702,49.8936 0.88711125,49.8981 0.8171615,49.9025 0.83462232,49.9070 1.0610973,49.9115 1.0695431,49.9160 0.86978215,49.9205 1.3396199,49.9250 1.5911576,49.9295 1.4777707,49.9339 1.5830228,49.9384 2.1223342,49.9429 1.6431779,49.9474 1.2002455,49.9519 1.6089388,49.9564 2.3909919,49.9609 2.3992634,49.9654 1.5040009,49.9698 1.1309119,49.9743 1.4087381,49.9788 1.3386098,49.9833 1.0260273,49.9878 1.148144,49.9923 0.98259789,49.9968 0.87795562,50.0013 0.42587027,50.0057 0.4002167,50.0102 0.58270073,50.0147 0.60889167,50.0192 0.84367472,50.0237 0.96503687,50.0282 0.7998051,50.0327 0.61732996,50.0372 0.66086191,50.0417 0.81746322,50.0462 0.92189777,50.0506 0.90489125,50.0551 1.1825788,50.0596 0.73828286,50.0641 0.36497685,50.0686 0.45250002,50.0731 0.78282434,50.0776 1.0348747,50.0821 1.0608722,50.0866 1.0174967,50.0911 1.1307704,50.0956 1.1655445,50.1001 1.2607695,50.1046 1.165063,50.1090 1.7215952,50.1135 1.8436787,50.1180 2.087064,50.1225 1.4167143,50.1270 0.79087251,50.1315 0.69566071,50.1360 0.99151307,50.1405 1.3482678,50.1450 1.6610261,50.1495 1.3910483,50.1540 1.2432232,50.1585 0.93898201,50.1630 0.95718724,50.1675 1.4526589,50.1720 1.2605273,50.1765 1.1914424,50.1810 1.3654799,50.1855 1.5127255,50.1900 1.7217966,50.1945 1.904636,50.1990 1.7385845,50.2035 1.2432806,50.2080 1.5226467,50.2125 2.0174897,50.2170 1.468856,50.2215 0.88668531,50.2260 0.86955392,50.2305 1.1045423,50.2350 1.3390613,50.2395 1.2169434,50.2440 0.76489156,50.2485 0.47858477,50.2530 0.80048823,50.2575 1.1133847,50.2620 1.4436576,50.2665 1.443013,50.2710 1.1735601,50.2755 1.0085657,50.2800 1.0089021,50.2845 1.5916474,50.2890 1.6955296,50.2935 1.3037747,50.2980 0.96518654,50.3025 1.2437394,50.3070 1.2438238,50.3115 1.4178468,50.3160 1.2777693,50.3205 1.0083889,50.3250 1.3830125,50.3295 2.069695,50.3340 1.9821496,50.3385 1.3914655,50.3430 1.9134687,50.3475 1.8344096,50.3520 1.4168622,50.3565 1.0697316,50.3610 1.3569298,50.3655 1.5478239,50.3700 1.6866821,50.3745 1.6259817,50.3790 1.4272382,50.3835 2.2187531,50.3880 2.3733504,50.3926 1.5287144,50.3971 0.86029547,50.4016 1.0262989,50.4061 1.1478379,50.4106 1.0521986,50.4151 0.91331321,50.4196 1.2351631,50.4241 1.5041682,50.4286 1.3386958,50.4331 1.06924,50.4376 0.68672079,50.4421 0.48692244,50.4466 0.51313388,50.4512 0.71346813,50.4557 1.2701682,50.4602 1.643778,50.4647 1.5303929,50.4692 1.3125944,50.4737 0.9473424,50.4782 0.81752855,50.4827 0.97412264,50.4872 0.93914652,50.4917 0.95683408,50.4963 1.0958461,50.5008 1.174073,50.5053 1.4431775,50.5098 1.0079666,50.5143 0.78252965,50.5188 0.94834155,50.5233 1.4960639,50.5278 1.7821686,50.5324 1.1304334,50.5369 1.3222963,50.5414 1.4606192,50.5459 1.2603406,50.5504 0.94763398,50.5549 0.93944359,50.5594 1.2609531,50.5639 1.1996932,50.5685 0.93871903,50.5730 0.42595294,50.5775 0.37427422,50.5820 0.70502996,50.5865 1.278466,50.5910 1.1296517,50.5956 0.69557875,50.6001 0.79129565,50.6046 0.51264435,50.6091 0.52197188,50.6136 0.73968178,50.6181 1.1917346,50.6226 1.5828611,50.6272 1.878602,50.6317 1.8868808,50.6362 1.4341637,50.6407 0.94745845,50.6452 0.74738991,50.6498 0.45236704,50.6543 1.0787668,50.6588 1.5216333,50.6633 1.234594,50.6678 0.99146211,50.6723 1.1827523,50.6769 0.98244494,50.6814 1.0610652,50.6859 1.3916624,50.6904 1.6176201,50.6949 1.6170678,50.6995 1.4084016,50.7040 1.2000902,50.7085 1.0346591,50.7130 1.0436702,50.7175 1.4616022,50.7221 1.6956525,50.7266 1.2684501,50.7311 0.72127348,50.7356 1.0440091,50.7402 1.400171,50.7447 1.2781231,50.7492 1.2086287,50.7537 1.0347373,50.7582 0.83476776,50.7628 0.73866004,50.7673 0.48658213,50.7718 0.4958902,50.7763 0.76546055,50.7809 0.82598454,50.7854 0.54750103,50.7899 0.46997938,50.7944 1.0526128,50.7990 1.2346433,50.8035 1.1042472,50.8080 0.84329796,50.8125 0.73014939,50.8171 0.66945398,50.8216 0.59134609,50.8261 0.33059317,50.8306 0.41768885,50.8352 0.67851323,50.8397 1.000208,50.8442 1.0870178,50.8487 1.1214595,50.8533 0.83474129,50.8578 0.91314292,50.8623 0.81722832,50.8668 0.93910402,50.8714 1.0959182,50.8759 1.2693515,50.8804 0.9039281,50.8850 0.93903726,50.8895 0.80024314,50.8940 0.93961817,50.8985 1.0606852,50.9031 1.069145,50.9076 0.98286158,50.9121 1.3218254,50.9167 1.2954992,50.9212 1.2000474,50.9257 0.86998296,50.9303 1.5484349,50.9348 2.0606461,50.9393 1.7561837,50.9438 1.5740272,50.9484 1.7129486,50.9529 1.4432791,50.9574 1.5394381,50.9620 1.8606291,50.9665 1.1297584,50.9710 0.66072953,50.9756 0.60891014,50.9801 0.93989688,50.9846 1.4611957,50.9892 1.373574,50.9937 1.1386651,50.9982 0.89529616,51.0028 0.94829756,51.0073 1.3049542,51.0118 1.6435051,51.0164 1.3124962,51.0209 0.74758685,51.0254 0.86986715,51.0300 1.1476451,51.0345 0.99091685,51.0390 0.85218364,51.0436 0.90475065,51.0481 1.1741086,51.0527 1.5566627,51.0572 1.9914237,51.0617 1.6951262,51.0663 1.1130722,51.0708 1.4872675,51.0753 1.3037996,51.0799 0.88713235,51.0844 1.061137,51.0889 0.78224319,51.0935 0.70440108,51.0980 1.0265499,51.1026 1.2520908,51.1071 1.1651912,51.1116 1.4263083,51.1162 1.1387726,51.1207 0.66912484,51.1253 0.43457836,51.1298 0.7048279,51.1343 1.0176793,51.1389 0.9128378,51.1434 0.82621282,51.1480 1.2092663,51.1525 1.8786409,51.1570 2.0345824,51.1616 1.5037807,51.1661 1.0084144,51.1707 0.921538,51.1752 0.88681698,51.1797 0.97425526,51.1843 1.2177314,51.1888 1.243345,51.1934 0.96503001,51.1979 0.96530682,51.2024 1.1914654,51.2070 1.3217551,51.2115 0.91252404,51.2161 0.40849394,51.2206 0.53944939,51.2252 0.66095889,51.2297 0.82645684,51.2343 1.3744545,51.2388 1.5999521,51.2433 1.4432949,51.2479 1.4171261,51.2524 1.130022,51.2570 0.77365488,51.2615 0.73020685,51.2661 0.85248464,51.2706 1.3054302,51.2752 1.6090882,51.2797 1.4861286,51.2842 1.0079827,51.2888 0.83498955,51.2933 1.2960279,51.2979 1.6781987,51.3024 1.5822873,51.3070 1.008531,51.3115 0.95670873,51.3161 1.3042678,51.3206 1.2868413,51.3252 0.90435499,51.3297 0.8259446,51.3343 0.73903286,51.3388 0.96509433,51.3434 0.94787973,51.3479 1.06133,51.3525 1.4355512,51.3570 1.8350998,51.3616 1.8084928,51.3661 1.6610173,51.3707 1.6260955,51.3752 1.2947588,51.3798 0.66907465,51.3843 0.93052101,51.3889 1.1652206,51.3934 1.2262782,51.3980 1.1045419,51.4025 0.87845606,51.4071 1.2175646,51.4116 1.7396444,51.4162 2.1649742,51.4207 1.5210326,51.4253 1.3220837,51.4298 1.5653139,51.4344 1.4519652,51.4389 1.6171943,51.4435 1.261059,51.4480 1.4002293,51.4526 1.2521933,51.4571 1.2781082,51.4617 0.8606438,51.4663 0.85246944,51.4708 0.83463782,51.4754 0.83466822,51.4799 1.2000337,51.4845 1.4520574,51.4890 1.3479534,51.4936 1.3395654,51.4981 1.6964787,51.5027 2.4084258,51.5073 1.9472075,51.5118 1.7916156,51.5164 1.7564197,51.5209 1.3908993,51.5255 1.0168202,51.5300 0.61701542,51.5346 0.56521022,51.5392 0.40875468,51.5437 0.53932184,51.5483 0.86129224,51.5528 1.2612725,51.5574 1.3567674,51.5619 1.7134249,51.5665 1.8437383,51.5711 1.7559049,51.5756 1.2252365,51.5802 1.2953248,51.5847 1.1130614,51.5893 1.078575,51.5939 1.0348456,51.5984 0.79109663,51.6030 0.84359437,51.6075 1.2087122,51.6121 1.0782048,51.6167 1.1389891,51.6212 0.85192615,51.6258 0.6174587,51.6303 0.5043785,51.6349 0.53926432,51.6395 0.80860233,51.6440 0.69565469,51.6486 0.83529884,51.6532 0.95679289,51.6577 0.88695985,51.6623 0.88658214,51.6668 0.7822836,51.6714 0.86101741,51.6760 0.92184001,51.6805 1.0959995,51.6851 1.6353515,51.6897 2.0610774,51.6942 1.9910361,51.6988 1.677799,51.7034 1.2692108,51.7079 0.96553409,51.7125 1.3307998,51.7170 1.4784218,51.7216 1.7826393,51.7262 1.4342177,51.7307 0.94757551,51.7353 0.97399825,51.7399 0.85203779,51.7444 0.60876596,51.7490 0.66079396,51.7536 0.56487733,51.7581 0.66939241,51.7627 0.92193592,51.7673 1.539277,51.7718 1.4522825,51.7764 1.5138506,51.7810 1.765733,51.7856 1.4859819,51.7901 0.65128851,51.7947 0.86126834,51.7993 1.4700662,51.8038 1.486811,51.8084 0.97356963,51.8130 0.70438105,51.8175 0.66984916,51.8221 1.052435,51.8267 1.3823071,51.8312 0.94737238,51.8358 0.68705565,51.8404 0.70437765,51.8450 0.6780408,51.8495 0.7477482,51.8541 0.70443141,51.8587 0.64365232,51.8632 0.88714308,51.8678 1.1566975,51.8724 1.3393887,51.8770 1.3391185,51.8815 1.0172795,51.8861 1.0521724,51.8907 1.1652153,51.8953 1.35647,51.8998 1.1651589,51.9044 0.93924266,51.9090 0.87813324,51.9135 0.75617236,51.9181 0.76510423,51.9227 0.82685632,51.9273 1.3308383,51.9318 1.2430617,51.9364 1.2345393,51.9410 1.1045749,51.9456 1.2258935,51.9501 0.93869174,51.9547 0.90416932,51.9593 0.71298414,51.9639 0.92200506,51.9684 1.1130933,51.9730 0.94781649,51.9776 0.89563704,51.9822 0.82616812,51.9868 0.922014,51.9913 1.2958584,51.9959 1.3302107,52.0005 0.86055535,52.0051 0.71325618,52.0096 1.4001887,52.0142 1.8955231,52.0188 1.3913648,52.0234 0.82587135,52.0280 0.46067563,52.0325 0.63469225,52.0371 0.54801774,52.0417 0.89624995,52.0463 1.2090203,52.0509 1.3128493,52.0554 1.1562314,52.0600 1.008494,52.0646 0.78225881,52.0692 0.59128761,52.0738 0.68731958,52.0783 1.2090939,52.0829 1.3305124,52.0875 1.1298528,52.0921 0.61684489,52.0967 0.55656302,52.1013 0.72187322,52.1058 0.64371997,52.1104 0.90465719,52.1150 1.4351039,52.1196 1.6004251,52.1242 1.5996999,52.1287 1.0603319,52.1333 1.1917686,52.1379 1.6700523,52.1425 1.9212356,52.1471 1.4343203,52.1517 1.1737541,52.1563 0.95647246,52.1608 1.1393745,52.1654 1.0608646,52.1700 0.9824087,52.1746 0.89549154,52.1792 1.0695931,52.1838 1.21771,52.1884 1.4956299,52.1929 1.1562409,52.1975 1.1133034,52.2021 1.3915124,52.2067 1.3738509,52.2113 1.4176121,52.2159 1.4435161,52.2205 1.2430296,52.2250 0.95623916,52.2296 0.96557546,52.2342 0.93052787,52.2388 0.65213966,52.2434 0.93952596,52.2480 1.4605873,52.2526 1.2428331,52.2572 0.82607955,52.2618 0.73938292,52.2663 0.82626802,52.2709 1.1221702,52.2755 1.4440341,52.2801 1.6435072,52.2847 1.5384471,52.2893 1.3473577,52.2939 1.1999677,52.2985 1.2263769,52.3031 1.6437145,52.3077 1.5127901,52.3123 1.1473495,52.3168 0.98241377,52.3214 1.0874047,52.3260 1.3921475,52.3306 1.8180842,52.3352 2.2260876,52.3398 1.9819021,52.3444 1.5473384,52.3490 1.2699561,52.3536 1.3138213,52.3582 1.8525722,52.3628 1.9381083,52.3674 1.0859276,52.3720 0.81721747,52.3766 0.59117454,52.3811 0.54797971,52.3857 0.6870535,52.3903 0.765356,52.3949 1.1830009,52.3995 2.0440431,52.4041 2.4090061,52.4087 2.1563599,52.4133 1.5909909,52.4179 1.2865839,52.4225 0.84308231,52.4271 0.58235353,52.4317 0.36505592,52.4363 0.37425065,52.4409 0.89654779,52.4455 1.5215893,52.4501 1.0779514,52.4547 1.1829109,52.4593 1.2866281,52.4639 0.97361547,52.4685 0.94779909,52.4731 1.0875704,52.4777 1.6095555,52.4823 1.6432186,52.4869 1.2426614,52.4915 0.89531964,52.4961 0.84336388,52.5007 0.72149593,52.5053 0.65213656,52.5099 0.70424777,52.5145 0.64373362,52.5191 1.252684,52.5237 1.5391378,52.5283 1.4520649,52.5329 1.4260435,52.5375 1.495471,52.5421 1.269897,52.5467 1.5829216,52.5513 1.2952522,52.5559 1.0693725,52.5605 1.043754,52.5651 1.1305845,52.5697 1.2954721,52.5743 1.2955298,52.5789 0.93901753,52.5835 0.79992229,52.5881 1.0437657,52.5927 1.3306653,52.5973 1.6955558,52.6019 1.5997779,52.6065 1.5302941,52.6111 1.5224315,52.6157 2.0706122,52.6203 2.3393312,52.6249 2.3647065,52.6296 2.2872014,52.6342 2.4956791,52.6388 1.9210943,52.6434 1.5038487,52.6480 0.90395886,52.6526 0.68694836,52.6572 0.80843979,52.6618 0.69547051,52.6664 0.81788498,52.6710 1.3743761,52.6756 1.3474518,52.6802 0.86910027,52.6848 0.70439225,52.6894 1.0265352,52.6941 1.4957156,52.6987 1.1303457,52.7033 1.0698755,52.7079 1.2087295,52.7125 1.4607849,52.7171 1.504218,52.7217 1.4171181,52.7263 1.2782034,52.7309 1.2523494,52.7355 1.3042408,52.7401 1.2605234,52.7448 1.0172408,52.7494 0.6957413,52.7540 0.68714416,52.7586 0.75647342,52.7632 0.55630547,52.7678 0.4957087,52.7724 0.88732052,52.7770 1.2348995,52.7816 1.0171132,52.7863 0.76521879,52.7909 1.0003151,52.7955 1.008697,52.8001 0.93881994,52.8047 0.65182501,52.8093 0.31281072,52.8139 0.49569404,52.8186 0.81750405,52.8232 0.93057805,52.8278 1.0001744,52.8324 1.0872524,52.8370 1.3828064,52.8416 1.2692494,52.8462 0.81713539,52.8509 0.87824351,52.8555 0.89551038,52.8601 0.76541388,52.8647 0.93967444,52.8693 1.3482499,52.8739 1.4782039,52.8785 1.0082338,52.8832 0.58254611,52.8878 0.63487178,52.8924 0.77369004,52.8970 0.93875611,52.9016 1.0171885,52.9062 0.77412111,52.9109 0.75723422,52.9155 1.4176965,52.9201 1.5821748,52.9247 1.5219927,52.9293 1.8442801,52.9340 1.9825757,52.9386 1.6084733,52.9432 1.6608058,52.9478 1.5212624,52.9524 1.3388741,52.9571 1.6001694,52.9617 1.5043008,52.9663 0.96482581,52.9709 0.81716114,52.9755 0.81746686,52.9802 0.92226869,52.9848 1.4961003,52.9894 1.7300631,52.9940 1.4169866,52.9986 1.3483003,53.0033 1.4264666,53.0079 1.2432901,53.0125 1.1906619,53.0171 0.80856752,53.0218 0.79192162,53.0264 0.91354841,53.0310 1.2083834,53.0356 1.0171201,53.0402 1.2521936,53.0449 1.0781114,53.0495 1.113011,53.0541 0.93868363,53.0587 0.79132795,53.0634 0.88744771,53.0680 0.95636654,53.0726 0.87823838,53.0772 1.2269324,53.0819 1.5480443,53.0865 1.712903,53.0911 2.0693924,53.0957 1.7909167,53.1004 1.6782277,53.1050 1.4171746,53.1096 0.98214298,53.1142 1.0085531,53.1189 1.2524341,53.1235 1.2176862,53.1281 1.3741698,53.1328 1.6172742,53.1374 1.0689698,53.1420 0.6954937,53.1466 0.66960746,53.1513 0.65210843,53.1559 0.77425367,53.1605 1.1922324,53.1652 2.0961423,53.1698 2.0949445,53.1744 1.2774385,53.1790 0.77375722,53.1837 0.73947716,53.1883 0.92199528,53.1929 1.0700873,53.1976 1.3827503,53.2022 1.0864201,53.2068 1.4089026,53.2115 2.3917046,53.2161 2.2865443,53.2207 1.5038655,53.2253 1.1913596,53.2300 1.4782914,53.2346 1.2170845,53.2392 1.1128587,53.2439 1.4003762,53.2485 1.878515,53.2531 1.7386593,53.2578 1.2085909,53.2624 1.1828763,53.2670 1.1910323,53.2717 1.3041203,53.2763 1.304804,53.2809 1.4971558,53.2856 1.9222775,53.2902 1.4682883,53.2948 0.7909168,53.2995 1.0435568,53.3041 0.95608044,53.3087 0.99993593,53.3134 0.9306621,53.3180 0.87007153,53.3227 1.2002027,53.3273 1.4783751,53.3319 1.7738069,53.3366 1.6082045,53.3412 1.1909155,53.3458 0.73897207,53.3505 0.67866808,53.3551 1.0615615,53.3597 1.2871885,53.3644 1.2867131,53.3690 1.3212454,53.3737 1.3040489,53.3783 1.3913842,53.3829 1.3824278,53.3876 0.94749671,53.3922 0.66052842,53.3969 0.63489723,53.4015 1.2441702,53.4061 1.669821,53.4108 1.6087749,53.4154 1.5568407,53.4200 1.3823296,53.4247 0.86907274,53.4293 0.69542456,53.4340 0.62597877,53.4386 0.55646563,53.4433 0.80028743,53.4479 1.5570811,53.4525 1.7395456,53.4572 1.521567,53.4618 0.9644534,53.4665 0.56480104,53.4711 0.54788208,53.4757 0.74795955,53.4804 0.86135584,53.4850 0.99150372,53.4897 0.72128457,53.4943 0.52141029,53.4990 0.43463919,53.5036 0.41724572,53.5082 0.32167679,53.5129 0.41750404,53.5175 0.73940051,53.5222 0.84351683,53.5268 0.70422733,53.5315 1.234923,53.5361 1.574126,53.5408 1.3830847,53.5454 1.5660902,53.5500 1.9043895,53.5547 1.590696,53.5593 1.6004438,53.5640 1.8177809,53.5686 1.5298249,53.5733 1.1209644,53.5779 0.78236967,53.5826 0.97427768,53.5872 1.3393763,53.5919 1.3907301,53.5965 0.8692714,53.6012 0.92218119,53.6058 1.2091186,53.6105 1.6613055,53.6151 1.7477559,53.6198 1.172962,53.6244 0.43437836,53.6291 0.67001301,53.6337 0.97405529,53.6384 0.86927158,53.6430 0.69564939,53.6477 1.1917583,53.6523 1.4957373,53.6570 1.5040889,53.6616 1.4087105,53.6663 1.3738999,53.6709 0.86934167,53.6756 0.69554347,53.6802 0.60001802,53.6849 0.83498961,53.6895 1.0694456,53.6942 0.79097849,53.6988 0.56529421,53.7035 0.89576364,53.7081 1.0693797,53.7128 0.79985738,53.7174 0.6348626,53.7221 1.0963495,53.7267 1.8180027,53.7314 1.7570049,53.7360 1.8957161,53.7407 1.7123885,53.7453 1.4689925,53.7500 1.0864652,53.7547 0.80893469,53.7593 1.2961429,53.7640 1.3474917,53.7686 0.91289878,53.7733 0.87866873,53.7779 1.2785643,53.7826 1.4780613,53.7872 1.4002602,53.7919 1.618098,53.7966 1.7822237,53.8012 1.4948475,53.8059 1.3388121,53.8105 1.2258012,53.8152 0.69549775,53.8198 0.63494098,53.8245 0.72170573,53.8292 0.7129972,53.8338 0.66961771,53.8385 0.70421726,53.8431 0.69599348,53.8478 1.0093267,53.8524 1.3216664,53.8571 1.3216033,53.8618 1.5305407,53.8664 1.8524736,53.8711 1.7217065,53.8757 1.1126988,53.8804 0.87793308,53.8851 0.62600982,53.8897 0.69576651,53.8944 0.86107457,53.8990 1.0960041,53.9037 0.85184187,53.9084 0.51259953,53.9130 0.50408369,53.9177 0.58279699,53.9223 1.3397928,53.9270 1.9654526,53.9317 1.9040725,53.9363 1.6348635,53.9410 1.4003383,53.9457 1.1213664,53.9503 1.1479517,53.9550 2.0527523,53.9596 2.6695821,53.9643 2.1644976,53.9690 1.1299542,53.9736 0.86137837,53.9783 1.157178,53.9830 1.75615,53.9876 1.3817621,53.9923 1.0694958,53.9970 0.88708007,54.0016 0.79132891,54.0063 0.80015481,54.0110 0.87874377,54.0156 1.191571,54.0203 1.2348535,54.0250 1.4176247,54.0296 1.4080998,54.0343 0.85163659,54.0390 0.77422911,54.0436 0.95669883,54.0483 1.2259629,54.0530 1.060632,54.0576 0.8518458,54.0623 0.67796409,54.0670 1.0174686,54.0716 1.6961812,54.0763 2.2265689,54.0810 1.9738528,54.0856 1.3388809,54.0903 1.0258753,54.0950 0.98247355,54.0996 0.81715828,54.1043 0.75644207,54.1090 0.91345572,54.1137 0.97410685,54.1183 0.9738605,54.1230 1.0087357,54.1277 1.0955813,54.1323 0.97375363,54.1370 0.739151,54.1417 0.73923159,54.1463 0.69564754,54.1510 0.76535761,54.1557 1.0956621,54.1604 0.93891746,54.1650 0.66073632,54.1697 0.81726956,54.1744 0.88699186,54.1791 1.0349084,54.1837 1.000343,54.1884 1.1566632,54.1931 1.2350289,54.1977 1.6783755,54.2024 1.4778101,54.2071 1.1907793,54.2118 0.63454401,54.2164 0.59189749,54.2211 0.90491933,54.2258 0.9996016,54.2305 0.82538301,54.2351 0.81714916,54.2398 0.54768115,54.2445 0.39153278,54.2492 0.94874811,54.2538 1.6092128,54.2585 1.2953857,54.2632 1.0174325,54.2679 1.0782042,54.2726 0.95596349,54.2772 0.66047662,54.2819 0.48698756,54.2866 0.6436004,54.2913 0.54755825,54.2959 0.37411287,54.3006 0.93999779,54.3053 1.7049751,54.3100 2.069535,54.3147 1.8870445,54.3193 2.0785055,54.3240 2.3561571,54.3287 2.051687,54.3334 1.4690044,54.3380 0.91279048,54.3427 0.80013812,54.3474 0.97404319,54.3521 1.356535,54.3568 1.4171612,54.3615 1.1130543,54.3661 1.0782927,54.3708 0.79123282,54.3755 0.65210396,54.3802 0.55626434,54.3849 0.53055763,54.3895 0.66975951,54.3942 0.58253133,54.3989 0.49561831,54.4036 0.60037416,54.4083 1.069828,54.4130 1.4348037,54.4176 1.6438994,54.4223 1.5215076,54.4270 1.1038303,54.4317 1.1827087,54.4364 1.5045165,54.4411 1.3652111,54.4457 1.2085456,54.4504 1.4955983,54.4551 1.4695415,54.4598 1.3479394,54.4645 1.6524794,54.4692 1.7566824,54.4738 1.6345328,54.4785 1.0258026,54.4832 0.94786966,54.4879 1.1478484,54.4926 1.1652633,54.4973 1.0261009,54.5020 1.0786045,54.5067 1.4961549,54.5113 1.5041621,54.5160 1.1387695,54.5207 1.0778737,54.5254 1.2517768,54.5301 1.1828461,54.5348 1.6875489,54.5395 2.7132356,54.5442 2.7998743,54.5488 2.1916256,54.5535 2.000334,54.5582 1.7212996,54.5629 1.3301061,54.5676 1.5042105,54.5723 1.3474861,54.5770 1.1647555,54.5817 1.0001471,54.5864 1.2273862,54.5911 1.661363,54.5957 1.6252608,54.6004 1.2082436,54.6051 0.9828552,54.6098 1.2783272,54.6145 1.0603591,54.6192 0.75619674,54.6239 0.97393447,54.6286 1.0958629,54.6333 1.6264815,54.6380 2.1573622,54.6427 2.9571664,54.6474 2.7037876,54.6520 1.9729187,54.6567 1.3911905,54.6614 1.3133624,54.6661 1.4260473,54.6708 1.452071,54.6755 1.0171474,54.6802 0.62574846,54.6849 0.69577581,54.6896 1.1223025,54.6943 1.3478198,54.6990 1.1995827,54.7037 1.1567004,54.7084 1.5481404,54.7131 1.7570406,54.7178 2.2004232,54.7225 2.1472058,54.7272 1.6513923,54.7319 1.0953006,54.7366 1.0781054,54.7413 0.86949396,54.7460 0.860834,54.7506 0.77411294,54.7553 0.95695657,54.7600 1.017727,54.7647 1.0606518,54.7694 0.97334194,54.7741 0.74755865,54.7788 0.48683107,54.7835 0.32189414,54.7882 0.5743497,54.7929 1.1396608,54.7976 1.9827119,54.8023 1.6691012,54.8070 1.130397,54.8117 1.2439225,54.8164 1.4173011,54.8211 1.138772,54.8258 0.98264188,54.8305 0.89570612,54.8352 1.217569,54.8399 1.6263201,54.8446 1.7822531,54.8493 1.4172788,54.8540 1.2784257,54.8587 0.88670957,54.8634 0.66920215,54.8682 0.48686567,54.8729 0.72203994,54.8776 1.130612,54.8823 1.0519704,54.8870 0.73913056,54.8917 1.1047488,54.8964 1.3306948,54.9011 1.3039436,54.9058 0.72125649,54.9105 0.58276486,54.9152 0.8610093,54.9199 1.0352365,54.9246 1.5049435,54.9293 1.6435853,54.9340 1.4691561,54.9387 1.1299915,54.9434 0.99999458,54.9481 1.0436717,54.9528 1.2001414,54.9575 1.0692273,54.9622 0.68646926,54.9669 0.73964846,54.9717 1.4529796,54.9764 1.5733911,54.9811 1.2605566,54.9858 1.1657035,54.9905 1.1916124,54.9952 1.0780166,54.9999 0.91242021,55.0046 0.86093694,55.0093 1.0003711,55.0140 1.130426,55.0187 1.2255493,55.0234 1.0608419,55.0282 1.339262,55.0329 0.98214066,55.0376 0.72187227,55.0423 1.0182129,55.0470 1.478519,55.0517 1.3472153,55.0564 0.92147934,55.0611 1.2878745,55.0658 1.9745814,55.0705 1.8866503,55.0753 1.6080427,55.0800 1.1470879,55.0847 0.62545109,55.0894 0.46123952,55.0941 1.1664213,55.0988 1.4875374,55.1035 1.4693776,55.1082 1.2691485,55.1130 1.0517437,55.1177 0.8605063,55.1224 0.95708424,55.1271 1.5751468,55.1318 1.8955245,55.1365 1.4080197,55.1412 1.408747,55.1460 1.2952807,55.1507 1.0866144,55.1554 1.1825035,55.1601 1.0086719,55.1648 0.88665259,55.1695 0.62589633,55.1742 0.81754476,55.1790 0.80863458,55.1837 0.71307677,55.1884 0.85222512,55.1931 0.80861455,55.1978 0.96567196,55.2025 1.6353196,55.2073 2.1392169,55.2120 2.2606466,55.2167 1.7303386,55.2214 1.4173431,55.2261 1.0517739,55.2308 0.92165339,55.2356 0.88692904,55.2403 0.70388168,55.2450 0.39994228,55.2497 0.66124362,55.2544 0.91331714,55.2592 1.0434091,55.2639 0.74759132,55.2686 0.66946918,55.2733 0.46090329,55.2780 0.75680941,55.2828 1.0523007,55.2875 1.0957333,55.2922 1.1478173,55.2969 1.1048901,55.3016 1.626972,55.3064 1.7912107,55.3111 1.4774619,55.3158 1.1823658,55.3205 1.4262791,55.3252 1.5040232,55.3300 1.2429352,55.3347 1.1913525,55.3394 1.3915185,55.3441 1.2261224,55.3489 1.3566475,55.3536 1.252417,55.3583 1.3655121,55.3630 1.660498,55.3678 1.0514896,55.3725 0.53038561,55.3772 0.63518113,55.3819 0.99173772,55.3867 1.2350084,55.3914 1.2693553,55.3961 1.0604144,55.4008 0.78239721,55.4056 0.72163379,55.4103 0.78276175,55.4150 0.80917734,55.4197 1.0610923,55.4245 1.173686,55.4292 0.93901747,55.4339 1.0783387,55.4386 1.2780073,55.4434 1.3476852,55.4481 1.374054,55.4528 1.2433462,55.4575 0.90377706,55.4623 0.42602423,55.4670 0.43519571,55.4717 0.53942811,55.4765 0.73924112,55.4812 1.1654056,55.4859 1.4691166,55.4906 0.6951412,55.4954 0.66130203,55.5001 1.4092619,55.5048 1.87887,55.5096 2.139405,55.5143 1.947244,55.5190 1.2252657,55.5238 0.91262925,55.5285 0.35623428,55.5332 0.052156508,55.5379 0.37450016,55.5427 0.82642984,55.5474 0.88675177,55.5521 0.86988312,55.5569 1.1657692,55.5616 1.4434743,55.5663 1.5734473,55.5711 1.1565552,55.5758 1.4526885,55.5805 1.7913821,55.5853 1.6868579,55.5900 1.2782582,55.5947 1.0345209,55.5995 0.86912674,55.6042 0.74774718,55.6089 0.93036205,55.6137 0.87806219,55.6184 0.81763244,55.6231 1.0266119,55.6279 1.4259527,55.6326 1.3996383,55.6373 1.0955099,55.6421 0.64359009,55.6468 0.84407622,55.6516 1.2178178,55.6563 1.4348388,55.6610 1.26045,55.6658 0.9911415,55.6705 1.1653347,55.6752 1.295828,55.6800 1.3389841,55.6847 1.0608015,55.6895 1.0958018,55.6942 0.96472293,55.6989 0.76500762,55.7037 0.66065753,55.7084 0.44342774,55.7131 0.79163283,55.7179 1.1220118,55.7226 1.1390663,55.7274 0.91268754,55.7321 0.85209709,55.7368 0.66107476,55.7416 0.70465142,55.7463 0.99119669,55.7511 1.0084488,55.7558 0.93953305,55.7605 1.3046479,55.7653 1.6952469,55.7700 1.7306973,55.7748 2.0525539,55.7795 1.7647753,55.7842 1.5038679,55.7890 1.4347988,55.7937 1.2434926,55.7985 0.82586634,55.8032 0.65205902,55.8080 0.7217232,55.8127 1.1220056,55.8174 1.4267848,55.8222 1.870232,55.8269 1.9826339,55.8317 1.8518709,55.8364 1.9645272,55.8412 1.4344742,55.8459 1.409227,55.8506 1.434996,55.8554 1.5044757,55.8601 1.7476224,55.8649 1.408304,55.8696 1.3134682,55.8744 1.5221715,55.8791 1.4347976,55.8839 1.3298831,55.8886 0.74701875,55.8934 0.43457213,55.8981 0.50427568,55.9028 0.67003763,55.9076 1.4272577,55.9123 2.2354143,55.9171 2.312145,55.9218 1.0769758,55.9266 0.4258554,55.9313 0.53963071,55.9361 1.043929,55.9408 1.4435344,55.9456 1.3213581,55.9503 0.82591069,55.9551 0.66117311,55.9598 0.81765139,55.9646 0.9216783,55.9693 0.76491421,55.9741 0.81760812,55.9788 1.0177758,55.9836 1.1046493,55.9883 1.3478887,55.9931 1.6869823,55.9978 1.7826629,56.0026 1.574043,56.0073 1.5307086,56.0121 1.5820656,56.0168 1.4257371,56.0216 1.8524514,56.0263 1.5826424,56.0311 1.4691241,56.0358 0.90375048,56.0406 0.70430559,56.0453 0.88708156,56.0501 0.88670158,56.0548 0.69534338,56.0596 0.46967137,56.0644 0.52223378,56.0691 0.90507406,56.0739 1.4790395,56.0786 2.3397911,56.0834 2.7300351,56.0881 2.0768068,56.0929 0.83384979,56.0976 0.4871949,56.1024 0.99183255,56.1071 1.2867447,56.1119 0.78213245,56.1167 0.53901368,56.1214 0.40019277,56.1262 0.54796809,56.1309 0.80053854,56.1357 1.6443573,56.1404 2.0869014,56.1452 1.9034539,56.1500 1.0690485,56.1547 0.61737335,56.1595 0.5393154,56.1642 0.92247629,56.1690 1.6094964,56.1737 2.0691226,56.1785 1.4774536,56.1833 0.89544719,56.1880 0.64346671,56.1928 0.64360482,56.1975 1.0087789,56.2023 1.6088318,56.2071 1.8605524,56.2118 0.98212236,56.2166 1.0790199,56.2213 1.8874476,56.2261 1.5821429,56.2309 1.3652716,56.2356 1.6520495,56.2404 1.2520114,56.2451 0.89604795,56.2499 1.0436885,56.2547 1.3474542,56.2594 1.1386234,56.2642 0.90427256,56.2689 0.94807518,56.2737 1.2174835,56.2785 1.3135525,56.2832 1.7483977,56.2880 1.6869826,56.2928 1.9216437,56.2975 1.8951507,56.3023 1.3823247,56.3071 1.3656433,56.3118 1.6176633,56.3166 1.5912253,56.3213 1.2604678,56.3261 1.0694628,56.3309 1.2609228,56.3356 1.5651915,56.3404 1.5480045,56.3452 1.5044502,56.3499 1.3824548,56.3547 1.2523096,56.3595 1.6525675,56.3642 1.9042664,56.3690 1.6954652,56.3738 1.4520053,56.3785 1.0604601,56.3833 0.50377852,56.3881 0.49558932,56.3928 0.9481349,56.3976 1.2871295,56.4024 1.2870702,56.4071 1.0700406,56.4119 1.130836,56.4167 1.1471999,56.4214 0.91232014,56.4262 0.8782478,56.4310 0.86110747,56.4358 0.82589209,56.4405 0.72182167,56.4453 1.4527094,56.4501 1.5217545,56.4548 1.1911367,56.4596 0.68690073,56.4644 0.88770008,56.4691 1.8268775,56.4739 2.1046672,56.4787 2.1822886,56.4835 1.5464386,56.4882 0.78227592,56.4930 0.86136562,56.4978 0.99116361,56.5025 0.92143214,56.5073 0.93054825,56.5121 1.2699333,56.5169 1.38264,56.5216 1.060605,56.5264 0.99997115,56.5312 1.2094471,56.5360 1.5919646,56.5407 1.730225,56.5455 1.6163812,56.5503 1.3216176,56.5550 1.8268682,56.5598 2.0522366,56.5646 2.1123776,56.5694 1.5992996,56.5741 1.3830582,56.5789 1.8264455,56.5837 1.8521314,56.5885 2.0000038,56.5932 1.8518384,56.5980 1.3996637,56.6028 1.0431023,56.6076 0.74784917,56.6124 0.87876111,56.6171 1.1741266,56.6219 1.0865566,56.6267 0.71281594,56.6315 0.68729335,56.6362 0.80022681,56.6410 0.956438,56.6458 0.93904507,56.6506 0.79975909,56.6554 0.4518643,56.6601 0.48742405,56.6649 1.0701249,56.6697 1.1301947,56.6745 0.85230201,56.6792 1.3222356,56.6840 1.8520681,56.6888 1.7648274,56.6936 1.1822335,56.6984 0.70447075,56.7031 0.93086439,56.7079 1.0604804,56.7127 0.86044168,56.7175 0.61726284,56.7223 0.60034943,56.7271 0.93979704,56.7318 1.2868744,56.7366 1.1474526,56.7414 0.86044735,56.7462 0.52169085,56.7510 0.58288735,56.7557 0.86117607,56.7605 1.3479955,56.7653 1.3473692,56.7701 1.0605872,56.7749 1.2524154,56.7797 1.0959152,56.7844 1.1483819,56.7892 1.6701181,56.7940 1.9996741,56.7988 1.5734115,56.8036 1.7740934,56.8084 2.0785758,56.8132 2.3908899,56.8179 1.8776108,56.8227 1.4697981,56.8275 1.6614368,56.8323 1.6961622,56.8371 1.7135855,56.8419 1.9735968,56.8467 1.9731884,56.8514 1.8867974,56.8562 1.6521426,56.8610 1.2260131,56.8658 1.017141,56.8706 0.76484746,56.8754 0.96527791,56.8802 1.3479623,56.8850 1.6090673,56.8897 2.2095704,56.8945 2.4350021,56.8993 1.851364,56.9041 0.99965036,56.9089 1.0263959,56.9137 0.97365379,56.9185 0.71266508,56.9233 0.9393546,56.9281 1.5048158,56.9329 1.7044457,56.9376 1.4255134,56.9424 0.86899388,56.9472 0.67809671,56.9520 0.69599289,56.9568 0.89588934,56.9616 0.93056202,56.9664 1.0091906,56.9712 1.2782489,56.9760 1.1821755,56.9808 1.1216987,56.9856 1.2176241,56.9904 1.1565627,56.9951 0.83419484,56.9999 0.46079245,57.0047 0.80056798,57.0095 1.0174912,57.0143 1.1476938,57.0191 1.139217,57.0239 1.2435549,57.0287 1.2347705,57.0335 1.2610313,57.0383 1.2607661,57.0431 1.1566435,57.0479 1.13901,57.0527 1.173776,57.0575 1.5479219,57.0623 1.6780808,57.0671 1.1564579,57.0719 0.83440685,57.0767 0.55619293,57.0814 0.99142873,57.0862 1.5916266,57.0910 2.0437503,57.0958 1.5998675,57.1006 1.0437227,57.1054 1.4002247,57.1102 1.399519,57.1150 0.88680106,57.1198 0.82601649,57.1246 0.74778157,57.1294 0.94783556,57.1342 0.94795269,57.1390 1.2436595,57.1438 1.478376,57.1486 1.8695546,57.1534 1.4517004,57.1582 0.72171926,57.1630 0.93106776,57.1678 1.5044841,57.1726 1.2868913,57.1774 1.3311888,57.1822 1.6351072,57.1870 1.4251937,57.1918 0.91238427,57.1966 1.1568854,57.2014 1.3132502,57.2062 1.1737096,57.2110 1.3041441,57.2158 1.391353,57.2206 1.5394917,57.2254 1.686933,57.2302 1.5132517,57.2350 1.7477676,57.2398 1.3905218,57.2446 1.0342892,57.2495 0.67815971,57.2543 0.78265685,57.2591 0.65255392,57.2639 0.90486431,57.2687 1.0435889,57.2735 1.2257171,57.2783 1.0258948,57.2831 1.0175629,57.2879 0.88704866,57.2927 0.89590651,57.2975 1.3218584,57.3023 1.312966,57.3071 1.3212161,57.3119 0.97352201,57.3167 1.1394576,57.3215 1.0437145,57.3263 0.91314334,57.3311 0.94790429,57.3360 0.98304862,57.3408 1.2958199,57.3456 1.47823,57.3504 1.5569191,57.3552 1.8694377,57.3600 1.9654691,57.3648 2.4009349,57.3696 2.3994741,57.3744 1.4684117,57.3792 1.0169773,57.3840 0.73925531,57.3888 0.78243309,57.3937 0.70442677,57.3985 1.1395872,57.4033 1.0257071,57.4081 1.0779903,57.4129 1.1214422,57.4177 0.72166789,57.4225 0.5830695,57.4273 0.74809277,57.4321 0.930502,57.4369 1.1044211,57.4418 1.3651745,57.4466 1.3735603,57.4514 1.1474036,57.4562 1.000064,57.4610 0.90467405,57.4658 0.73917294,57.4706 0.92186141,57.4754 1.1567439,57.4803 1.199772,57.4851 1.0518388,57.4899 1.0608602,57.4947 1.3830304,57.4995 1.3655999,57.5043 1.2870077,57.5091 1.3301355,57.5140 1.208185,57.5188 1.0692382,57.5236 0.78297609,57.5284 1.2187061,57.5332 1.8701074,57.5380 1.5470278,57.5428 1.382226,57.5477 1.5306847,57.5525 1.5127668,57.5573 1.3908778,57.5621 1.5127717,57.5669 1.3565482,57.5717 1.3135802,57.5766 1.2783018,57.5814 0.99989384,57.5862 1.0782328,57.5910 1.3567115,57.5958 1.3657025,57.6007 1.4780105,57.6055 1.338711,57.6103 1.4000514,57.6151 1.5824378,57.6199 1.3650304,57.6247 1.356812,57.6296 1.6268559,57.6344 1.8084621,57.6392 1.2337446,57.6440 0.95641309,57.6488 1.1305852,57.6537 1.1043283,57.6585 0.92180765,57.6633 1.0269781,57.6681 1.4525746,57.6730 1.1647246,57.6778 1.0345998,57.6826 1.2170796,57.6874 1.3126686,57.6922 0.99145049,57.6971 1.0609123,57.7019 0.74745059,57.7067 0.4520238,57.7115 0.60034865,57.7164 0.96534061,57.7212 0.79991263,57.7260 0.83515596,57.7308 1.2002106,57.7356 1.2174332,57.7405 1.391399,57.7453 1.4956304,57.7501 1.2693676,57.7549 0.8871969,57.7598 1.1480004,57.7646 1.5045121,57.7694 1.504437,57.7742 1.1037468,57.7791 1.008122,57.7839 1.0782753,57.7887 1.6442649,57.7936 2.3304899,57.7984 1.4600919,57.8032 0.61698896,57.8080 0.68697929,57.8129 0.91343999,57.8177 1.2526078,57.8225 1.2344576,57.8273 1.0432585,57.8322 1.5745863,57.8370 2.2091219,57.8418 1.947338,57.8467 1.2693468,57.8515 1.4870757,57.8563 1.4779857,57.8611 1.2259213,57.8660 0.8435061,57.8708 0.89545846,57.8756 0.73067516,57.8805 1.0442564,57.8853 1.3650787,57.8901 1.025661,57.8950 0.89588672,57.8998 1.0175198,57.9046 0.81681663,57.9094 0.58234251,57.9143 0.5479964,57.9191 0.63481736,57.9239 0.81722194,57.9288 0.80879635,57.9336 1.0439018,57.9384 1.2434573,57.9433 0.938784,57.9481 0.57387942,57.9529 0.80872303,57.9578 0.78231496,57.9626 0.93937129,57.9674 1.5488176,57.9723 2.0872118,57.9771 1.912459,57.9819 1.8432168,57.9868 2.0782204,57.9916 1.5562063,57.9964 0.91287017,58.0013 1.0704485,58.0061 1.8964137,58.0109 2.1475451,58.0158 1.7473923,58.0206 1.1480478,58.0255 1.4870744,58.0303 1.5386245,58.0351 1.1298641,58.0400 0.56514442,58.0448 0.67890751,58.0496 0.8871628,58.0545 0.89528817,58.0593 1.3389732,58.0641 1.6521087,58.0690 1.2605857,58.0738 0.6084466,58.0787 0.39124537,58.0835 0.71302688,58.0883 1.3219618,58.0932 1.739291,58.0980 1.5480367,58.1029 1.6092476,58.1077 1.6348262,58.1125 1.4079328,58.1174 0.93892342,58.1222 0.99172145,58.1271 1.026268,58.1319 1.1654052,58.1367 1.0781283,58.1416 1.130927,58.1464 1.7746578,58.1513 1.756116,58.1561 1.3119961,58.1609 0.66042399,58.1658 0.79157811,58.1706 1.4172579,58.1755 1.3128946,58.1803 1.0348021,58.1852 1.0348227,58.1900 1.2608687,58.1948 1.1913134,58.1997 1.0873215,58.2045 1.1391681,58.2094 0.93041939,58.2142 1.3652856,58.2191 1.6436476,58.2239 1.7482889,58.2287 1.8959624,58.2336 2.1050942,58.2384 2.6086612,58.2433 2.2165463,58.2481 1.8864336,58.2530 1.6521089,58.2578 1.8608078,58.2627 1.4603856,58.2675 1.0520347,58.2724 0.9217416,58.2772 0.85219359,58.2820 0.93925726,58.2869 0.99152511,58.2917 1.0611581,58.2966 1.2436064,58.3014 1.3571613,58.3063 1.7135421,58.3111 2.0258021,58.3160 2.1906357,58.3208 1.3989022,58.3257 0.43424937,58.3305 0.6089924,58.3354 1.1918349,58.3402 1.7308103,58.3451 1.6086458,58.3499 0.9473505,58.3548 0.69555789,58.3596 0.95663464,58.3645 0.86969054,58.3693 1.0176635,58.3742 1.0519795,58.3790 0.79997957,58.3839 0.97435814,58.3887 1.373661,58.3936 1.0429493,58.3984 0.85230881,58.4033 0.73905611,58.4081 0.65245253,58.4130 1.1744184,58.4178 1.7389135,58.4227 1.695307,58.4275 1.2521273,58.4324 1.0612866,58.4372 1.2696321,58.4421 1.321821,58.4470 1.5042951,58.4518 0.973674,58.4567 0.80846369,58.4615 0.62599403,58.4664 0.88734066,58.4712 0.82576972,58.4761 0.71277082,58.4809 0.76497513,58.4858 0.51338279,58.4906 1.044486,58.4955 1.8439492,58.5004 2.3219001,58.5052 2.1386268,58.5101 1.4516506,58.5149 1.0086085,58.5198 0.92147255,58.5246 1.1476969,58.5295 1.4350936,58.5344 1.7392356,58.5392 1.1995848,58.5441 0.71304226,58.5489 0.78289926,58.5538 0.79150367,58.5586 0.9831354,58.5635 1.3218818,58.5684 1.3039167,58.5732 0.88631284,58.5781 0.68656808,58.5829 0.70441663,58.5878 0.82613266,58.5927 1.1481671,58.5975 1.2177272,58.6024 0.97354621,58.6072 0.61697614,58.6121 0.66081226,58.6170 0.8177017,58.6218 1.1826715,58.6267 1.0695512,58.6315 1.295794,58.6364 1.0520508,58.6413 0.89607728,58.6461 1.1403574,58.6510 1.8609997,58.6559 1.82505,58.6607 1.5301465,58.6656 1.4000794,58.6704 1.3910711,58.6753 1.0605893,58.6802 0.94780183,58.6850 0.99994999,58.6899 0.83488232,58.6948 0.97385836,58.6996 1.2090042,58.7045 1.8442769,58.7093 2.1044853,58.7142 1.8253695,58.7191 0.87727624,58.7239 0.3305015,58.7288 0.78336233,58.7337 1.3134111,58.7385 1.5996339,58.7434 1.2431723,58.7483 1.0174837,58.7531 0.80853313,58.7580 0.83538032,58.7629 1.3136129,58.7677 1.2696214,58.7726 1.3645207,58.7775 0.76456368,58.7823 1.0090988,58.7872 1.2869266,58.7921 1.1564602,58.7969 1.0347494,58.8018 0.86937112,58.8067 0.73001266,58.8115 0.53043693,58.8164 0.8524195,58.8213 0.78238446,58.8262 0.49572274,58.8310 0.64387625,58.8359 1.5048912,58.8408 1.9656017,58.8456 1.77373,58.8505 1.3648398,58.8554 1.0955051,58.8602 1.1736611,58.8651 1.0084749,58.8700 1.0438285,58.8749 1.0522224,58.8797 0.87818432,58.8846 1.0349602,58.8895 0.80842322,58.8943 0.48664331,58.8992 0.43489957,58.9041 0.85264224,58.9090 1.1916918,58.9138 1.1821439,58.9187 1.0170015,58.9236 0.99125379,58.9285 0.85188335,58.9333 0.73974657,58.9382 1.2792815,58.9431 1.6177511,58.9480 1.8085998,58.9528 1.5040402,58.9577 1.2864465,58.9626 1.0687973,58.9675 0.77342868,58.9723 0.54812819,58.9772 0.75698447,58.9821 1.1134089,58.9870 1.2870731,58.9918 1.1299237,58.9967 0.91302496,59.0016 1.3919328,59.0065 1.4782776,59.0113 1.0348473,59.0162 1.1910352,59.0211 0.92989904,59.0260 1.0615702,59.0308 2.0010507,59.0357 2.1041043,59.0406 1.2948092,59.0455 1.0697297,59.0504 1.4785296,59.0552 1.2780713,59.0601 0.99108142,59.0650 0.93018091,59.0699 1.2176436,59.0748 1.8442284,59.0796 1.8434246,59.0845 1.2773393,59.0894 0.88660008,59.0943 1.2523574,59.0992 1.33034,59.1040 1.1303451,59.1089 0.912929,59.1138 0.77371031,59.1187 0.74778628,59.1236 0.93056238,59.1284 0.86971927,59.1333 0.62596482,59.1382 0.59126633,59.1431 0.80910206,59.1480 1.130674,59.1529 1.0780462,59.1577 0.89583486,59.1626 1.0961014,59.1675 1.3214445,59.1724 1.1648296,59.1773 1.4618005,59.1822 2.1751595,59.1870 2.347105,59.1919 1.3722922,59.1968 0.72147638,59.2017 0.9744581,59.2066 1.330781,59.2115 1.2955524,59.2164 1.3301657,59.2212 1.1215041,59.2261 0.80862182,59.2310 0.84383118,59.2359 0.99206358,59.2408 1.2260298,59.2457 1.2686516,59.2506 1.2951894,59.2554 1.0957134,59.2603 1.0003034,59.2652 1.0699015,59.2701 1.4528701,59.2750 2.0959804,59.2799 1.8346753,59.2848 1.495394,59.2897 1.1384999,59.2945 1.1825598,59.2994 1.6610553,59.3043 1.7735119,59.3092 1.0169535,59.3141 0.65240973,59.3190 1.0786662,59.3239 1.2174587,59.3288 1.2084684,59.3337 0.82595241,59.3386 0.68704116,59.3434 0.72194052,59.3483 1.0437348,59.3532 1.2172263,59.3581 0.83428037,59.3630 0.59974271,59.3679 0.85247898,59.3728 0.91358107,59.3777 1.1307805,59.3826 1.2086437,59.3875 1.1039518,59.3924 0.84296864,59.3973 0.71329165,59.4021 1.2005472,59.4070 1.4345069,59.4119 1.1823441,59.4168 1.0258514,59.4217 0.62588507,59.4266 0.83504587,59.4315 1.0093236,59.4364 1.5920899,59.4413 1.9390073,59.4462 1.6518879,59.4511 1.1909946,59.4560 0.68621892,59.4609 0.48681286,59.4658 0.96579951,59.4707 1.470179,59.4756 1.3735157,59.4805 1.051717,59.4854 1.2783822,59.4903 1.3919371,59.4952 1.6960106,59.5001 1.5737014,59.5050 1.4258837,59.5098 1.2167313,59.5147 0.86045897,59.5196 0.782776,59.5245 0.98260438,59.5294 0.72158349,59.5343 0.75661469,59.5392 1.0181718,59.5441 1.7662879,59.5490 2.2869284,59.5539 1.8076739,59.5588 0.91262823,59.5637 0.8084994,59.5686 0.69536525,59.5735 0.73075843,59.5784 0.80004203,59.5833 0.68660307,59.5882 0.86972785,59.5931 1.4957085,59.5980 1.1390545,59.6029 0.96532327,59.6078 0.87812197,59.6127 0.92210627,59.6176 1.0697457,59.6225 0.67771155,59.6274 0.42604917,59.6324 0.85311031,59.6373 1.6787231,59.6422 1.7133604,59.6471 1.7301943,59.6520 1.1032594,59.6569 0.8255353,59.6618 0.8085593,59.6667 0.59150982,59.6716 0.94833428,59.6765 1.2525893,59.6814 1.3481178,59.6863 1.5304964,59.6912 1.2604876,59.6961 0.97391194,59.7010 1.2527722,59.7059 1.5564649,59.7108 1.4168186,59.7157 1.3911619,59.7206 1.2082143,59.7255 0.44300142,59.7304 0.32181337,59.7354 0.55679268,59.7403 0.77391297,59.7452 0.87804919,59.7501 0.97385246,59.7550 0.80864763,59.7599 0.60018486,59.7648 0.6003235,59.7697 0.81771904,59.7746 1.017666,59.7795 0.93927962,59.7844 1.0087699,59.7893 1.1216158,59.7943 1.0606524,59.7992 1.1827036,59.8041 1.1306527,59.8090 1.0169797,59.8139 0.90367264,59.8188 0.61729598,59.8237 0.82633084,59.8286 1.5136421,59.8335 1.8785524,59.8384 1.4256132,59.8434 1.2518947,59.8483 1.4434794,59.8532 1.0348011,59.8581 0.67872459,59.8630 0.93953937,59.8679 1.3652562,59.8728 1.6000683,59.8777 1.3035802,59.8827 0.7646625,59.8876 0.88738424,59.8925 0.99157614,59.8974 0.99114066,59.9023 1.0087658,59.9072 1.4610668,59.9121 1.3302741,59.9170 1.0171182,59.9220 0.68676102,59.9269 0.82614094,59.9318 1.1480964,59.9367 1.1564006,59.9416 0.73003048,59.9465 0.44342515,59.9515 0.56541961,59.9564 0.89582819,59.9613 1.0779788,59.9662 0.68695533,59.9711 0.8524524,59.9760 1.1826707,59.9810 1.1042461,59.9859 0.90431279,59.9908 0.95774978,59.9957 1.8619037,60.0006 2.2606652,60.0055 2.0514526,60.0105 1.4867479,60.0154 1.4699664,60.0203 1.5040095,60.0252 1.4082484,60.0301 1.4344432,60.0350 1.0431392,60.0400 1.02608,60.0449 1.052338,60.0498 1.1830097,60.0547 1.4956322,60.0596 1.4602938,60.0646 1.0867883,60.0695 1.1653185,60.0744 1.2174212,60.0793 1.086996,60.0843 0.84349823,60.0892 0.53895056,60.0941 0.39982998,60.0990 0.70498663,60.1039 1.3224934,60.1089 1.6783932,60.1138 1.7648963,60.1187 1.2258101,60.1236 1.2259368,60.1286 1.1907306,60.1335 0.86930662,60.1384 0.90460366,60.1433 1.4350387,60.1482 1.7912779,60.1532 1.4345959,60.1581 0.94772673,60.1630 0.80012792,60.1679 0.87858391,60.1729 0.93898541,60.1778 0.81764668,60.1827 1.1053514,60.1876 1.4521099,60.1926 1.120747,60.1975 0.84286517,60.2024 0.63461143,60.2073 0.40874091,60.2123 0.4696072,60.2172 0.63472956,60.2221 0.69557649,60.2271 0.60878515,60.2320 0.88737011,60.2369 1.052225,60.2418 0.74767017,60.2468 0.70471233,60.2517 1.1738864,60.2566 1.0520111,60.2615 1.105202,60.2665 1.5658394,60.2714 1.6869245,60.2763 1.6259726,60.2813 1.3561604,60.2862 1.0603204,60.2911 0.93016577,60.2961 0.99139899,60.3010 0.9566958,60.3059 1.0696911,60.3108 1.31332,60.3158 1.4697007,60.3207 1.1474403,60.3256 1.0086924,60.3306 1.4612312,60.3355 1.5994509,60.3404 1.0516132,60.3454 0.79139578,60.3503 0.63456553,60.3552 0.35661796,60.3602 0.75710881,60.3651 1.200202,60.3700 1.0082681,60.3750 0.66087419,60.3799 0.93073577,60.3848 1.1047006,60.3898 1.5828326,60.3947 1.5127023,60.3996 1.3647976,60.4046 1.3132874,60.4095 1.5396422,60.4144 1.365163,60.4194 1.1908838,60.4243 0.89557469,60.4292 1.0961329,60.4342 1.6880002,60.4391 2.4783893,60.4440 1.7989892,60.4490 1.0948917,60.4539 0.82590681,60.4588 1.1568958,60.4638 1.2436526,60.4687 1.2958796,60.4737 1.3737037,60.4786 1.2434989,60.4835 1.8441261,60.4885 2.1389887,60.4934 1.6077901,60.4983 0.79988313,60.5033 1.0350255,60.5082 1.0087426,60.5132 1.1400455,60.5181 1.5825461,60.5230 1.4258704,60.5280 1.8957287,60.5329 1.3821384,60.5379 1.0869188,60.5428 1.3133665,60.5477 1.7388616,60.5527 1.182001,60.5576 1.1309333,60.5626 1.6611285,60.5675 1.5996449,60.5724 1.3648854,60.5774 0.87763554,60.5823 0.50425357,60.5873 0.87909365,60.5922 1.5132164,60.5972 1.1995503,60.6021 0.81718761,60.6070 0.7044915,60.6120 0.80011332,60.6169 1.0610526,60.6219 1.2871524,60.6268 1.4089005,60.6318 1.3997822,60.6367 0.83433789,60.6416 0.68694901,60.6466 0.81737828,60.6515 1.0261772,60.6565 1.4173994,60.6614 1.7745936,60.6664 2.0789578,60.6713 1.6513779,60.6763 1.0078388,60.6812 1.0519307,60.6861 1.2350432,60.6911 1.4527199,60.6960 1.3042299,60.7010 1.3126844,60.7059 1.1390415,60.7109 0.8960287,60.7158 0.93905526,60.7208 0.72136354,60.7257 0.75673592,60.7307 1.1135502,60.7356 1.8352013,60.7406 1.7996259,60.7455 1.2171161,60.7505 1.1392444,60.7554 1.0955602,60.7604 0.86950672,60.7653 0.84381986,60.7703 1.1045206,60.7752 1.3306464,60.7802 1.8959132,60.7851 1.7567097,60.7901 1.6174186,60.7950 1.6081623,60.8000 1.3818834,60.8049 0.99926174,60.8099 0.54802519,60.8148 0.67887795,60.8198 0.9479416,60.8247 1.2171421,60.8297 1.0603609,60.8346 0.8433727,60.8396 0.51316965,60.8445 0.53054023,60.8495 0.66978735,60.8544 0.86114663,60.8594 1.2873662,60.8643 1.5040768,60.8693 1.1644642,60.8742 0.71271753,60.8792 0.46975249,60.8841 0.73112035,60.8891 1.0260924,60.8940 0.78224075,60.8990 0.79156059,60.9040 1.470109,60.9089 2.3480506,60.9139 2.0254462,60.9188 1.2171259,60.9238 0.96551019,60.9287 1.0958254,60.9337 1.2781892,60.9386 1.2000138,60.9436 1.5218449,60.9486 1.5565705,60.9535 1.4869568,60.9585 1.2343366,60.9634 0.91300452,60.9684 1.0001721,60.9733 0.73882699,60.9783 0.80888271,60.9833 1.3220286,60.9882 1.3217134,60.9932 1.5128325,60.9981 1.1650344,61.0031 0.78268099,61.0081 0.86109453,61.0130 1.4086372,61.0180 1.3649776,61.0229 0.9475947,61.0279 0.57369918,61.0328 0.53100562,61.0378 0.88744593,61.0428 1.156532,61.0477 1.3389436,61.0527 1.4086962,61.0577 1.8000696,61.0626 1.8605633,61.0676 1.6349709,61.0725 1.6264198,61.0775 1.6083629,61.0825 1.1649683,61.0874 1.2874559,61.0924 1.8525507,61.0973 1.8955425,61.1023 1.5998775,61.1073 1.2168022,61.1122 0.58209538,61.1172 0.43490806,61.1222 0.53927416,61.1271 0.80103856,61.1321 1.6188909,61.1371 2.1659768,61.1420 2.4860609,61.1470 1.7200327,61.1519 1.2342098,61.1569 1.1478803,61.1619 1.1738607,61.1668 1.0262822,61.1718 1.113449,61.1768 1.1306591,61.1817 1.1998769,61.1867 1.0865022,61.1917 1.0692887,61.1966 1.2871001,61.2016 1.6959072,61.2066 1.2346324,61.2115 0.73004144,61.2165 0.48675337,61.2215 0.47857606,61.2264 0.87909234,61.2314 1.6438383,61.2364 1.9995885,61.2413 1.6605839,61.2463 1.3476216,61.2513 1.0083938,61.2563 0.61706132,61.2612 0.31292951,61.2662 0.52206856,61.2712 0.80895859,61.2761 0.95643044,61.2811 1.1569018,61.2861 1.4525288,61.2910 1.3040529,61.2960 0.97338313,61.3010 0.76483727,61.3060 0.80866069,61.3109 0.77391869,61.3159 0.58276343,61.3209 0.68728346,61.3258 0.94828403,61.3308 1.2353233,61.3358 1.356294,61.3408 0.99921459,61.3457 0.82593083,61.3507 0.96528751,61.3557 0.98269606,61.3606 0.95676965,61.3656 0.98291141,61.3706 1.0781201,61.3756 1.1913326,61.3805 1.4434912,61.3855 1.1999782,61.3905 1.2521901,61.3955 0.85169393,61.4004 0.80892605,61.4054 0.88731277,61.4104 0.88667458,61.4154 0.74766737,61.4203 0.73916179,61.4253 0.82605064,61.4303 1.1566446,61.4353 1.3651396,61.4402 1.1478914,61.4452 1.5310481,61.4502 1.7566379,61.4552 1.4958745,61.4602 1.5739436,61.4651 1.243212,61.4701 1.156103,61.4751 0.86049867,61.4801 1.1481487,61.4850 1.2085415,61.4900 0.87804461,61.4950 0.86117566,61.5000 1.0438402,61.5050 1.1826837,61.5099 1.0258673,61.5149 0.9475469,61.5199 0.96501017,61.5249 1.0174583,61.5299 1.260938,61.5348 0.99105388,61.5398 0.86938065,61.5448 1.1827441,61.5498 1.2697574,61.5548 0.81742096,61.5597 0.85230863,61.5647 1.0084336,61.5697 0.8958537,61.5747 1.3487372,61.5797 2.1218128,61.5846 2.2868009,61.5896 2.3041949,61.5946 1.5210258,61.5996 0.63428926,61.6046 0.55681247,61.6096 1.02654,61.6145 1.200134,61.6195 1.5655763,61.6245 1.7565286,61.6295 1.2602879,61.6345 0.72994941,61.6395 0.71281546,61.6445 0.74790072,61.6494 0.63479847,61.6544 0.64337456,61.6594 0.72193187,61.6644 0.80008304,61.6694 0.5302586,61.6744 0.61795551,61.6793 1.5226408,61.6843 1.9217509,61.6893 1.4861983,61.6943 0.93903685,61.6993 1.3483409,61.7043 1.452067,61.7093 1.1474547,61.7143 1.0957439,61.7192 1.3216591,61.7242 1.0169722,61.7292 0.81713104,61.7342 0.78262073,61.7392 0.92219704,61.7442 0.93935406,61.7492 0.66904026,61.7542 0.39961511,61.7592 0.59143925,61.7641 0.78265196,61.7691 0.89574158,61.7741 1.0615062,61.7791 1.3308452,61.7841 1.2866585,61.7891 1.0432516,61.7941 0.78219599,61.7991 0.64426422,61.8041 1.2963029,61.8091 1.0601515,61.8141 1.1126378,61.8190 1.174015,61.8240 1.5050639,61.8290 1.6869029,61.8340 1.2433358,61.8390 1.6087489,61.8440 1.6869833,61.8490 2.0878077,61.8540 2.3742478,61.8590 1.8949823,61.8640 1.4426131,61.8690 1.0167722,61.8740 0.76517057,61.8790 0.78286791,61.8840 0.93919927,61.8889 1.0608113,61.8939 1.1824943,61.8989 1.2955341,61.9039 1.4608921,61.9089 1.6875209,61.9139 1.9915445,61.9189 1.8951139,61.9239 1.7476574,61.9289 1.3567438,61.9339 1.330623,61.9389 1.1217161,61.9439 0.97361869,61.9489 1.1218035,61.9539 1.7217846,61.9589 1.4867222,61.9639 1.3477161,61.9689 0.93046838,61.9739 0.73047084,61.9789 0.58266521,61.9839 0.79179162,61.9889 1.3393086,61.9939 1.5387425,61.9989 1.4613191,62.0039 1.6441139,62.0089 1.477844,62.0139 1.2606672,62.0189 1.4870585,62.0239 1.3129168,62.0289 1.3478814,62.0339 1.5131865,62.0389 1.6605221,62.0439 1.2254988,62.0489 0.63455176,62.0539 0.56560332,62.0589 1.026912,62.0639 1.5049685,62.0689 1.4690735,62.0739 0.9293434,62.0789 0.48650593,62.0839 0.44372267,62.0889 0.74839705,62.0939 1.2000887,62.0989 1.147812,62.1039 1.2260113,62.1089 0.9385215,62.1139 1.1483204,62.1189 1.9399004,62.1239 1.6601866,62.1289 0.73855317,62.1339 0.59142166,62.1389 0.73920298,62.1439 0.76500607,62.1489 0.55634582,62.1539 0.43488339,62.1590 0.70469898,62.1640 0.95648056,62.1690 0.7563892,62.1740 0.70464903,62.1790 0.70446962,62.1840 0.9040451,62.1890 0.98251301,62.1940 1.104546,62.1990 0.94781864,62.2040 0.87815744,62.2090 0.93062401,62.2140 1.2785554,62.2190 1.5475851,62.2240 1.8867121,62.2291 2.2353139,62.2341 2.1395078,62.2391 1.5215317,62.2441 1.4170355,62.2491 1.0782773,62.2541 1.1131437,62.2591 1.0087802,62.2641 1.1476504,62.2691 0.89541739,62.2741 1.0002277,62.2791 1.3649015,62.2842 1.3997569,62.2892 1.2785276,62.2942 1.1918355,62.2992 1.0693861,62.3042 0.77355874,62.3092 0.73055804,62.3142 0.85265189,62.3192 1.4351625,62.3242 1.7915182,62.3293 1.7911149,62.3343 1.5298053,62.3393 1.4527318,62.3443 1.7225652,62.3493 1.8347629,62.3543 1.938697,62.3593 1.8687049,62.3644 1.4342846,62.3694 1.4958979,62.3744 1.2874088,62.3794 1.252254,62.3844 1.0690266,62.3894 1.0086066,62.3944 0.96506852,62.3995 0.6345855,62.4045 0.58290309,62.4095 0.75675905,62.4145 1.1303637,62.4195 1.1391425,62.4245 1.0347464,62.4295 1.1481889,62.4346 1.521807,62.4396 1.2611376,62.4446 1.774405,62.4496 1.7907081,62.4546 1.3121859,62.4597 0.70388877,62.4647 0.70484579,62.4697 0.99151486,62.4747 0.7998479,62.4797 0.93952554,62.4847 1.5488129,62.4898 2.0267482,62.4948 1.7818333,62.4998 1.0772188,62.5048 0.84297198,62.5098 0.52135706,62.5149 0.31307679,62.5199 0.452548,62.5249 0.73975563,62.5299 1.2005968,62.5349 1.4518901,62.5400 1.3039042,62.5450 1.1304771,62.5500 1.1571481,62.5550 1.4613544,62.5600 1.3993361,62.5651 1.0948912,62.5701 1.0785917,62.5751 1.5227149,62.5801 1.9131399,62.5852 1.381763,62.5902 0.84315145,62.5952 0.95640957,62.6002 1.0612187,62.6052 1.6006317,62.6103 1.9309822,62.6153 2.3568611,62.6203 2.0077071,62.6253 1.2948772,62.6304 1.3649366,62.6354 0.86934155,62.6404 0.49565488,62.6454 0.53032637,62.6505 0.68712956,62.6555 1.0524753,62.6605 1.5483238,62.6655 1.8436204,62.6706 1.6515598,62.6756 1.2172023,62.6806 1.0871865,62.6857 1.2346824,62.6907 0.94758368,62.6957 0.77425963,62.7007 1.0785277,62.7058 0.95594656,62.7108 0.46918952,62.7158 0.40008458,62.7208 0.46108982,62.7259 0.61755621,62.7309 0.60015416,62.7359 0.91311789,62.7410 0.96495229,62.7460 0.87870038,62.7510 1.0698131,62.7560 0.88681245,62.7611 1.1913135,62.7661 1.330142,62.7711 1.1131636,62.7762 1.0091205,62.7812 1.4095259,62.7862 2.2092705,62.7913 2.208091,62.7963 1.6432401,62.8013 1.530732,62.8063 1.4690454,62.8114 1.1990001,62.8164 0.78242594,62.8214 1.148545,62.8265 1.4957864,62.8315 1.2082829,62.8365 1.0694517,62.8416 1.391682,62.8466 1.8261838,62.8516 1.4167933,62.8567 0.99986261,62.8617 1.0958842,62.8667 1.2699194,62.8718 1.4180441,62.8768 1.5133684,62.8818 1.3038346,62.8869 1.0167513,62.8919 0.9737435,62.8970 1.0261561,62.9020 1.2263963,62.9070 1.4957539,62.9121 1.7822293,62.9171 1.390817,62.9221 0.91285872,62.9272 0.85239542,62.9322 0.9652651,62.9372 0.95652813,62.9423 1.1137165,62.9473 1.5226202,62.9524 1.6869026,62.9574 1.0857736,62.9624 0.42560744,62.9675 0.71348411,62.9725 1.1653041,62.9775 1.1996471,62.9826 0.84334379,62.9876 0.82605863,62.9927 0.69552326,62.9977 1.0089524,63.0027 1.5483302,63.0078 2.0179574,63.0128 2.2261288,63.0179 2.3122985,63.0229 1.7559674,63.0279 1.0348806,63.0330 1.096117,63.0380 1.5481098,63.0431 1.5301292,63.0481 1.1562548,63.0531 1.2609131,63.0582 1.2265457,63.0632 1.4962187,63.0683 1.4781593,63.0733 1.1299441,63.0783 0.9388817,63.0834 0.95652932,63.0884 1.0781564,63.0935 1.0873232,63.0985 1.4612131,63.1036 1.573885,63.1086 1.5911125,63.1137 1.3824244,63.1187 1.556715,63.1237 1.6955017,63.1288 1.3474277,63.1338 0.86066085,63.1389 0.54784548,63.1439 0.81725115,63.1490 0.89587957,63.1540 1.2093803,63.1591 1.3309964,63.1641 1.6700411,63.1691 2.1301146,63.1742 2.1561985,63.1792 2.2784119,63.1843 2.0259516,63.1893 1.878002,63.1944 1.8516133,63.1994 1.3820773,63.2045 0.70457178,63.2095 0.73959786,63.2146 0.88704658,63.2196 1.1561102,63.2247 0.99094701,63.2297 0.80953282,63.2348 1.4526439,63.2398 1.791711,63.2449 2.4876609,63.2499 2.1382849,63.2550 1.5205379,63.2600 1.269392,63.2651 1.4350317,63.2701 1.4525477,63.2752 1.3304887,63.2802 1.269478,63.2853 1.4960375,63.2903 1.7131677,63.2954 1.8869643,63.3004 2.0084417,63.3055 1.7997451,63.3105 1.5648758,63.3156 1.1389717,63.3206 1.5395621,63.3257 1.9305216,63.3307 1.834797,63.3358 1.4434035,63.3408 1.078153,63.3459 1.0870168,63.3509 1.3220686,63.3560 1.4526459,63.3610 1.6003181,63.3661 1.8869843,63.3712 2.0174928,63.3762 2.225703,63.3813 1.8426951,63.3863 1.2255082,63.3914 0.94751436,63.3964 0.89569247,63.4015 0.72190714,63.4065 0.76548415,63.4116 0.99177468,63.4166 1.4262917,63.4217 1.1646891,63.4268 0.72985005,63.4318 0.46925408,63.4369 0.33917853,63.4419 0.45266712,63.4470 1.0177503,63.4520 1.2781549,63.4571 1.287113,63.4622 1.3477901,63.4672 1.1737918,63.4723 1.191339,63.4773 1.0432973,63.4824 0.89557302,63.4875 1.1394336,63.4925 1.5484706,63.4976 1.6869934,63.5026 1.3127178,63.5077 1.0784345,63.5127 1.1043558,63.5178 1.312759,63.5229 1.3995314,63.5279 1.0344205,63.5330 0.78277433,63.5381 0.6959511,63.5431 0.77397817,63.5482 0.6779533,63.5532 0.66943437,63.5583 1.0264275,63.5634 1.243921,63.5684 1.4525642,63.5735 1.3821539,63.5785 0.81658489,63.5836 0.53025573,63.5887 0.56514984,63.5937 0.34766328,63.5988 0.32207257,63.6039 0.73973715,63.6089 0.85229248,63.6140 0.89516693,63.6190 0.79977262,63.6241 1.1223334,63.6292 1.5568539,63.6342 1.2953327,63.6393 1.0171496,63.6444 1.1739393,63.6494 1.2870048,63.6545 1.2088199,63.6596 1.2782896,63.6646 1.1130153,63.6697 1.1214564,63.6748 0.91321915,63.6798 1.3832659,63.6849 1.5649612,63.6900 1.2522562,63.6950 1.426192,63.7001 1.0516267,63.7052 0.80852544,63.7102 1.2438859,63.7153 1.9654948,63.7204 1.7477145,63.7254 1.3824643,63.7305 1.1999563,63.7356 1.2434644,63.7406 1.086776,63.7457 0.9825058,63.7508 1.0174682,63.7559 1.2356635,63.7609 2.0266893,63.7660 1.9297111,63.7711 1.2602082,63.7761 1.0523237,63.7812 1.2349482,63.7863 1.1825935,63.7913 1.3129163,63.7964 1.6171093,63.8015 1.4607296,63.8066 1.086915,63.8116 0.80890232,63.8167 0.843458,63.8218 0.94799811,63.8268 1.321977,63.8319 1.2516313,63.8370 0.70394945,63.8421 0.81728119,63.8471 0.72192526,63.8522 0.97451502,63.8573 1.3831911,63.8624 1.591035,63.8674 1.0953057,63.8725 1.1478304,63.8776 0.92178231,63.8827 0.95717049,63.8877 1.4436309,63.8928 1.4865575,63.8979 1.4694512,63.9030 1.3478911,63.9080 1.2868092,63.9131 1.1563168,63.9182 1.3131795,63.9233 1.5829417,63.9283 1.6173586,63.9334 1.1645234,63.9385 0.73016334,63.9436 0.83549142,63.9486 1.2527032,63.9537 1.4957489,63.9588 1.4518985,63.9639 1.1561501,63.9690 1.0606145,63.9740 0.92166847,63.9791 0.97394526,63.9842 0.79981714,63.9893 0.75680679,63.9943 1.10475,63.9994 1.2344897,64.0045 0.85199749,64.0096 1.0522701,64.0147 1.321806,64.0197 1.7134939,64.0248 1.7826457,64.0299 1.3733118,64.0350 1.034934,64.0401 1.356619,64.0451 0.97335207,64.0502 0.62572366,64.0553 0.52177674,64.0604 1.148265,64.0655 1.5486389,64.0706 1.9834802,64.0756 2.0087557,64.0807 1.7992908,64.0858 1.4778904,64.0909 1.8870072,64.0960 1.7822701,64.1010 1.2603129,64.1061 1.0784158,64.1112 1.3658338,64.1163 1.2521176,64.1214 0.89519185,64.1265 0.75660372,64.1315 0.98318797,64.1366 1.0696099,64.1417 0.85178983,64.1468 1.1478729,64.1519 1.608943,64.1570 1.8527938,64.1621 2.2789962,64.1671 2.1385863,64.1722 1.4333296,64.1773 0.66074729,64.1824 0.96562618,64.1875 1.0261202,64.1926 1.1830038,64.1977 1.2955803,64.2028 0.97334921,64.2078 0.91307396,64.2129 1.3394817,64.2180 1.1473916,64.2231 0.72137904,64.2282 0.86160034,64.2333 1.374702,64.2384 1.7219821,64.2435 1.6172308,64.2485 1.5475018,64.2536 1.8087453,64.2587 1.8690058,64.2638 1.1472735,64.2689 1.0434566,64.2740 1.0175395,64.2791 1.1308101,64.2842 1.1745598,64.2893 1.4178387,64.2944 1.4778197,64.2994 1.3040239,64.3045 1.1651692,64.3096 1.1389809,64.3147 1.1303666,64.3198 1.2346506,64.3249 1.4432511,64.3300 1.2609469,64.3351 1.3477454,64.3402 1.4259377,64.3453 1.234763,64.3504 0.80858886,64.3555 0.90450037,64.3606 1.052641,64.3656 1.1132979,64.3707 0.95644027,64.3758 1.0695043,64.3809 1.1305417,64.3860 1.373893,64.3911 1.4604127,64.3962 1.4610995,64.4013 1.5917767,64.4064 1.4170978,64.4115 1.243024,64.4166 0.90415502,64.4217 1.0437721,64.4268 1.8699352,64.4319 2.0347271,64.4370 1.6343564,64.4421 0.69507349,64.4472 0.38251612,64.4523 0.59998679,64.4574 0.54821718,64.4625 0.9141593,64.4676 1.461585,64.4727 2.0262818,64.4778 2.1468408,64.4829 1.3991492,64.4880 0.93937635,64.4931 1.0608366,64.4982 0.9385435,64.5033 0.39955708,64.5084 0.38307229,64.5134 0.90498275,64.5185 1.147444,64.5236 0.61701417,64.5287 0.70473558,64.5338 1.0790529,64.5390 1.713524,64.5441 1.5993149,64.5492 0.96459383,64.5543 0.85242957,64.5594 1.3573037,64.5645 1.7479699,64.5696 1.7656754,64.5747 1.9654717,64.5798 1.6075166,64.5849 1.1382662,64.5900 0.96519744,64.5951 0.73942494,64.6002 0.79161108,64.6053 1.2609993,64.6104 1.3998535,64.6155 1.3216802,64.6206 1.3824797,64.6257 1.2430525,64.6308 0.69544232,64.6359 0.57412523,64.6410 0.54817837,64.6461 0.80060387,64.6512 1.3133948,64.6563 1.3736528,64.6614 1.1387712,64.6665 1.2963549,64.6716 2.0271449,64.6767 2.1300411,64.6818 1.303166,64.6870 0.62575138,64.6921 1.0176746,64.6972 1.3217326,64.7023 1.2776518,64.7074 0.85215503,64.7125 1.1228811,64.7176 1.6004932,64.7227 1.7734454,64.7278 1.4778112,64.7329 1.0693681,64.7380 0.7906161,64.7431 0.54794014,64.7482 0.99164629,64.7534 0.82599324,64.7585 0.94838244,64.7636 1.2521453,64.7687 1.1036253,64.7738 0.83506501,64.7789 1.2618358,64.7840 1.7044677,64.7891 1.5653908,64.7942 1.7213608,64.7993 1.8429245,64.8045 1.9048864,64.8096 2.0435712,64.8147 1.8081064,64.8198 1.5736245,64.8249 1.3653969,64.8300 1.2353044,64.8351 1.4265115,64.8402 1.5651962,64.8453 1.5993856,64.8505 0.99911827,64.8556 0.54779923,64.8607 0.62631148,64.8658 0.55624056,64.8709 0.55620664,64.8760 0.46967319,64.8811 0.62660283,64.8863 0.82608283,64.8914 0.73914164,64.8965 0.93061894,64.9016 1.3045828,64.9067 1.5825309,64.9118 1.4952784,64.9169 1.6698691,64.9221 2.0003953,64.9272 2.1832821,64.9323 2.0873733,64.9374 1.9129153,64.9425 1.7387658,64.9476 1.8261158,64.9528 2.0520227,64.9579 1.8955144,64.9630 1.9738574,64.9681 1.9912026,64.9732 1.9564778,64.9783 1.3298091,64.9835 1.3567899,64.9886 1.9313551,64.9937 2.4955246,64.9988 1.7294136,65.0039 1.1562505,65.0091 1.2350929,65.0142 1.3477405,65.0193 1.1735628,65.0244 1.1304262,65.0295 1.0870234,65.0347 0.99978441,65.0398 0.93958646,65.0449 1.1915082,65.0500 1.0866567,65.0551 0.95665324,65.0603 0.88687366,65.0654 0.99148005,65.0705 1.4522506,65.0756 1.1125957,65.0807 1.0258148,65.0859 1.1131042,65.0910 1.1393104,65.0961 0.7218737,65.1012 0.60025728,65.1064 0.69537926,65.1115 0.48656952,65.1166 0.52219838,65.1217 1.0703272,65.1269 1.382659,65.1320 1.1737167,65.1371 1.2871956,65.1422 1.3917433,65.1473 1.5915145,65.1525 1.8345737,65.1576 2.0261886,65.1627 2.0344028,65.1678 1.851109,65.1730 1.373502,65.1781 1.0872723,65.1832 1.0265304,65.1884 1.0784415,65.1935 1.2169259,65.1986 0.86925483,65.2037 0.98332953,65.2089 1.4091694,65.2140 1.3212576,65.2191 1.0519108,65.2242 1.2350459,65.2294 1.5655094,65.2345 1.8353891,65.2396 2.2175095,65.2448 1.7038515,65.2499 1.3913704,65.2550 1.7827083,65.2601 1.5645478,65.2653 0.78224587,65.2704 0.86114109,65.2755 0.97360724,65.2807 0.71246976,65.2858 0.76508707,65.2909 1.0784733,65.2960 1.0523467,65.3012 0.90438032,65.3063 0.66968721,65.3114 0.86109883,65.3166 0.90411019,65.3217 0.74750566,65.3268 0.67838508,65.3320 1.0261364,65.3371 0.98246974,65.3422 0.8265478,65.3474 1.3572899,65.3525 1.7830588,65.3576 1.7476939,65.3628 1.5049125,65.3679 2.0003076,65.3730 1.816047,65.3782 1.2254125,65.3833 0.99113601,65.3884 0.62598377,65.3936 0.69619161,65.3987 1.1657931,65.4038 1.6870848,65.4090 1.8257451,65.4141 1.3477006,65.4192 1.217347,65.4244 0.95707691,65.4295 1.365719,65.4346 1.4256943,65.4398 1.2513425,65.4449 0.7996251,65.4500 0.8523578,65.4552 0.73880792,65.4603 0.50403994,65.4655 0.43456692,65.4706 0.30436125,65.4757 0.46969107,65.4809 0.67854184,65.4860 1.0090175,65.4911 1.1655647,65.4963 1.391624,65.5014 1.3916166,65.5066 1.7915658,65.5117 1.9732435,65.5168 1.5215358,65.5220 1.3740573,65.5271 1.1302255,65.5323 1.3128681,65.5374 1.0516366,65.5425 0.77373737,65.5477 0.61792994,65.5528 1.201721,65.5580 2.2102926,65.5631 2.6427109,65.5682 2.0591209,65.5734 1.3817149,65.5785 1.2001855,65.5837 1.7743486,65.5888 2.0779257,65.5939 1.2604377,65.5991 0.81781691,65.6042 1.0088243,65.6094 0.90410399,65.6145 0.91312099,65.6197 0.93041909,65.6248 0.95707172,65.6299 1.2094806,65.6351 1.513104,65.6402 1.3207659,65.6454 0.93827569,65.6505 1.1825554,65.6557 1.000005,65.6608 0.60006464,65.6660 0.63504738,65.6711 0.86091328,65.6762 0.86949205,65.6814 1.0440289,65.6865 1.5220987,65.6917 1.4516388,65.6968 0.96493405,65.7020 0.96532732,65.7071 0.95637757,65.7123 0.66068619,65.7174 0.70427912,65.7226 0.86952162,65.7277 1.1219897,65.7329 1.5135404,65.7380 1.9302713,65.7432 1.538872,65.7483 1.452317,65.7535 1.6523706,65.7586 1.7396114,65.7637 1.3739904,65.7689 0.95614189,65.7740 0.9388175,65.7792 1.1651193,65.7843 1.5913645,65.7895 1.5478691,65.7946 1.2700526,65.7998 1.5309192,65.8049 1.6173329,65.8101 1.564635,65.8152 1.2342515,65.8204 1.069587,65.8255 1.1304808,65.8307 1.2786458,65.8359 1.5659035,65.8410 1.6263593,65.8462 1.4514042,65.8513 0.81637055,65.8565 0.53891993,65.8616 0.80876082,65.8668 1.4353076,65.8719 2.0446501,65.8771 2.1739588,65.8822 1.5993683,65.8874 1.1042056,65.8925 1.1046236,65.8977 1.5477366,65.9028 1.8605547,65.9080 1.8701918,65.9131 2.0178769,65.9183 1.7825189,65.9235 1.7476772,65.9286 1.5732152,65.9338 1.0863674,65.9389 0.85183233,65.9441 0.52146888,65.9492 0.73068237,65.9544 1.0002141,65.9595 0.96562451,65.9647 1.0788541,65.9699 1.3304958,65.9750 1.3909142,65.9802 1.1734464,65.9853 1.1131008,65.9905 1.4613678,65.9956 1.6529404,66.0008 1.956997,66.0060 1.590446,66.0111 0.9035818,66.0163 1.0963237,66.0214 1.6957163,66.0266 1.1902782,66.0318 0.9475072,66.0369 1.0092385,66.0421 1.5831035,66.0472 1.9653107,66.0524 2.0522921,66.0576 1.7038496,66.0627 1.3127625,66.0679 1.4177952,66.0730 1.5479488,66.0782 1.2261748,66.0834 1.1301088,66.0885 0.8430934,66.0937 0.79119891,66.0988 0.72999442,66.1040 0.6175375,66.1092 0.98293072,66.1143 0.90418315,66.1195 0.66111583,66.1247 0.8612414,66.1298 0.97402263,66.1350 1.0257167,66.1401 1.1304013,66.1453 1.6702344,66.1505 1.7832177,66.1556 1.7570362,66.1608 1.8079824,66.1660 1.277521,66.1711 1.1301105,66.1763 0.87811887,66.1815 1.1398963,66.1866 1.4792762,66.1918 1.8260311,66.1970 1.4858503,66.2021 1.0863826,66.2073 0.834602,66.2125 0.71282971,66.2176 0.46955168,66.2228 0.56620336,66.2280 1.1832495,66.2331 1.4170048,66.2383 1.5560955,66.2435 1.5477333,66.2486 1.5303895,66.2538 1.0431974,66.2590 1.0084383,66.2641 0.80855161,66.2693 0.73113769,66.2745 1.3831884,66.2796 1.6868881,66.2848 1.6519407,66.2900 1.2519974,66.2951 0.89574212,66.3003 0.85205549,66.3055 0.91274589,66.3107 1.1042043,66.3158 1.2176247,66.3210 1.2350907,66.3262 1.2527782,66.3313 1.6528565,66.3365 2.1132176,66.3417 2.1827984,66.3469 2.1734853,66.3520 1.6857368,66.3572 0.99045438,66.3624 0.71310389,66.3675 1.1487305,66.3727 2.026762,66.3779 2.0604844,66.3831 1.3471314,66.3882 0.79138356,66.3934 0.97424984,66.3986 1.3913912,66.4038 1.6693761,66.4089 1.6084499,66.4141 1.2350442,66.4193 1.3827162,66.4244 1.2343205,66.4296 0.62561858,66.4348 0.54832572,66.4400 0.9048574,66.4451 0.96493238,66.4503 0.9039014,66.4555 1.0692439,66.4607 1.2262474,66.4659 1.321921,66.4710 1.087082,66.4762 1.0958054,66.4814 1.2608228,66.4866 1.312893,66.4917 1.1652246,66.4969 1.1914839,66.5021 1.5387726,66.5073 1.1820629,66.5124 0.71311843,66.5176 0.68714529,66.5228 0.9743498,66.5280 1.4524677,66.5332 1.4348822,66.5383 1.591637,66.5435 1.4693657,66.5487 0.99086291,66.5539 0.96531087,66.5591 0.96547526,66.5642 0.912992,66.5694 0.99067605,66.5746 0.72151309,66.5798 0.72194624,66.5850 0.66074121,66.5901 0.63484371,66.5953 0.95690233,66.6005 1.1740762,66.6057 1.0697631,66.6109 1.0436051,66.6160 0.85210955,66.6212 0.84318018,66.6264 0.63420582,66.6316 0.46947119,66.6368 0.54818743,66.6420 0.88755953,66.6471 1.3744465,66.6523 1.6959952,66.6575 1.7824113,66.6627 1.8604751,66.6679 1.9477096,66.6731 1.7214501,66.6782 1.1995294,66.6834 0.85227549,66.6886 0.93061715,66.6938 1.016973,66.6990 0.65175694,66.7042 0.45216811,66.7094 0.5395416,66.7145 0.89615077,66.7197 1.4437929,66.7249 1.6001379,66.7301 1.8260126,66.7353 1.6954557,66.7405 1.5568879,66.7457 1.9045743,66.7508 1.6081032,66.7560 1.1996639,66.7612 1.1304564,66.7664 1.0868162,66.7716 1.1387508,66.7768 0.81745982,66.7820 0.91344744,66.7872 1.0258874,66.7924 0.74774516,66.7975 0.92191899,66.8027 0.93930882,66.8079 1.3913574,66.8131 1.3563125,66.8183 0.90409273,66.8235 0.62583888,66.8287 0.65238953,66.8339 0.87878054,66.8391 1.0086237,66.8443 0.70386934,66.8494 0.59989619,66.8546 0.60006058,66.8598 0.56500006,66.8650 0.43497878,66.8702 0.93990457,66.8754 1.495954,66.8806 1.2345976,66.8858 1.1302265,66.8910 1.2866548,66.8962 1.4259037,66.9014 1.4088486,66.9066 1.3400397,66.9118 2.0181165,66.9169 1.9205503,66.9221 0.82555175,66.9273 1.0351001,66.9325 0.78239501,66.9377 0.58248669,66.9429 0.56535465,66.9481 1.0524977,66.9533 1.0086997,66.9585 0.72119671,66.9637 0.61709607,66.9689 1.1830374,66.9741 1.4349794,66.9793 1.3477517,66.9845 1.2175266,66.9897 1.2695913,66.9949 0.97406977,67.0001 1.269933,67.0053 1.3044292,67.0105 1.2086838,67.0157 1.0171691,67.0209 0.86029863,67.0261 0.77381021,67.0313 1.0353379,67.0365 1.1913433,67.0417 1.0605972,67.0469 0.90421242,67.0521 0.8170042,67.0573 0.64332545,67.0625 0.756576,67.0677 0.83487219,67.0729 1.1482611,67.0781 1.2441078,67.0833 1.5920377,67.0885 1.7130321,67.0937 1.3995242,67.0989 1.2864945,67.1041 1.1041452,67.1093 1.0784478,67.1145 1.0346894,67.1197 0.93016338,67.1249 0.85169625,67.1301 0.62580121,67.1353 0.80867624,67.1405 0.66099721,67.1457 0.89634848,67.1509 1.6440696,67.1561 2.0523944,67.1613 1.6518612,67.1665 0.95598787,67.1717 0.82636577,67.1769 1.4007878,67.1821 2.2177606,67.1873 2.3210523,67.1925 1.4338031,67.1977 0.82605487,67.2029 1.0091692,67.2081 1.1826223,67.2133 1.0781878,67.2185 1.3129452,67.2237 1.3038636,67.2289 0.87802792,67.2341 0.82627565,67.2393 0.94835478,67.2446 1.1827594,67.2498 1.1824348,67.2550 1.3130765,67.2602 1.1307055,67.2654 1.2698534,67.2706 1.2607706,67.2758 1.3042433,67.2810 1.3915253,67.2862 1.4433546,67.2914 1.025702,67.2966 0.90445423,67.3018 0.9473452,67.3070 0.81732166,67.3123 1.0877303,67.3175 1.3399729,67.3227 1.7043084,67.3279 1.7829139,67.3331 2.0611143,67.3383 1.8342527,67.3435 1.5386384,67.3487 1.0602741,67.3539 1.0785115,67.3591 1.1393561,67.3644 1.1040616,67.3696 0.89507705,67.3748 0.79987669,67.3800 1.0956701,67.3852 1.0435662,67.3904 1.2872112,67.3956 1.3044729,67.4008 1.9920737,67.4061 2.9488552,67.4113 2.9389429,67.4165 1.7555757,67.4217 1.0431169,67.4269 0.9392041,67.4321 0.99097776,67.4373 0.88743097,67.4425 1.4444544,67.4478 2.0346584,67.4530 1.9379969,67.4582 1.5731968,67.4634 1.6786265,67.4686 1.8261372,67.4738 1.2689835,67.4791 0.64315683,67.4843 0.89618444,67.4895 1.3045622,67.4947 1.1567155,67.4999 1.4524282,67.5051 1.4785688,67.5103 1.592008,67.5156 1.7650195,67.5208 1.5298193,67.5260 1.5474778,67.5312 1.486733,67.5364 1.156626,67.5417 1.0870676,67.5469 1.2611132,67.5521 1.6873522,67.5573 1.6343485,67.5625 1.1034988,67.5677 0.59979796,67.5730 0.60902613,67.5782 0.98292917,67.5834 1.296026,67.5886 1.852573,67.5938 1.8518512,67.5991 1.0952108,67.6043 0.97427952,67.6095 1.4697838,67.6147 1.469147,67.6199 1.156397,67.6252 1.4435617,67.6304 1.2784561,67.6356 1.2956733,67.6408 1.1214069,67.6461 0.92144018,67.6513 0.65237826,67.6565 1.0783074,67.6617 0.8692565,67.6669 0.92197812,67.6722 0.98280698,67.6774 1.3740258,67.6826 1.7912673,67.6878 1.5562305,67.6931 0.92142087,67.6983 0.78298187,67.7035 0.94805086,67.7087 0.72134012,67.7140 0.62619799,67.7192 1.1396935,67.7244 1.7046032,67.7296 1.7040569,67.7349 1.6609081,67.7401 1.7304939,67.7453 1.3995101,67.7505 0.96493828,67.7558 0.93926954,67.7610 1.1044859,67.7662 1.374151,67.7714 1.9482954,67.7767 2.2173214,67.7819 1.4513414,67.7871 0.69509941,67.7923 0.54789758,67.7976 0.49584216,67.8028 0.87009209,67.8080 1.5829087,67.8133 1.504228,67.8185 1.2784057,67.8237 1.7660189,67.8289 2.4001801,67.8342 1.8692695,67.8394 1.634655,67.8446 1.3646278,67.8499 0.86032498,67.8551 0.60836971,67.8603 0.64360684,67.8656 0.95644903,67.8708 0.86109716,67.8760 0.83495188,67.8812 0.5822503,67.8865 0.47811013,67.8917 0.69621927,67.8969 1.3134661,67.9022 1.3822318,67.9074 1.4698778,67.9126 1.7743603,67.9179 1.4255888,67.9231 0.99073374,67.9283 0.79138416,67.9336 1.1051977,67.9388 1.9222511,67.9440 1.8521677,67.9493 1.7740681,67.9545 1.773842,67.9597 1.6862159,67.9650 1.268934,67.9702 0.95640314,67.9754 0.70401245,67.9807 0.71313703,67.9859 1.2265766,67.9911 1.3305995,67.9964 0.96490926,68.0016 0.73874658,68.0069 0.69557208,68.0121 0.93112952,68.0173 1.3569888,68.0226 1.2522631,68.0278 1.5653006,68.0330 1.7995362,68.0383 1.4688414,68.0435 0.72161514,68.0487 0.72228736,68.0540 1.0963947,68.0592 1.5042779,68.0645 1.060015,68.0697 0.71307719,68.0749 1.0433235,68.0802 0.96511614,68.0854 1.3222797,68.0907 1.617983,68.0959 1.6437294,68.1011 1.4430752,68.1064 1.1038536,68.1116 1.3825002,68.1169 2.0086334,68.1221 1.8522776,68.1273 1.8869156,68.1326 1.6520711,68.1378 1.3742149,68.1431 0.92151308,68.1483 1.0525341,68.1535 2.1580064,68.1588 3.026402,68.1640 2.1902661,68.1693 1.3729459,68.1745 1.1738493,68.1797 1.1744845,68.1850 1.2784598,68.1902 1.6605626,68.1955 1.8870165,68.2007 2.0611656,68.2060 1.6956128,68.2112 1.4951864,68.2165 1.103948,68.2217 1.1390095,68.2269 1.1998526,68.2322 1.2957119,68.2374 1.1649333,68.2427 0.72193801,68.2479 1.0615803,68.2532 1.1049051,68.2584 1.3394915,68.2637 1.4343753,68.2689 1.2430518,68.2741 1.6431298,68.2794 1.5647247,68.2846 1.3653575,68.2899 1.3748428,68.2951 2.1918154,68.3004 2.1994436,68.3056 1.3382231,68.3109 0.58209562,68.3161 0.87881899,68.3214 1.2880925,68.3266 1.6697505,68.3319 1.5386354,68.3371 1.1646816,68.3424 0.65185952,68.3476 0.68715715,68.3529 0.79136205,68.3581 0.82602918,68.3634 0.93934023,68.3686 1.782874,68.3739 2.3480716,68.3791 2.3831906,68.3844 1.7562459,68.3896 1.0516487,68.3949 1.1389645,68.4001 1.5825714,68.4054 1.8520328,68.4106 1.3996927,68.4159 0.98279083,68.4211 0.93053961,68.4264 1.0780337,68.4316 1.0346056,68.4369 1.147884,68.4421 1.1045341,68.4474 1.2182118,68.4526 1.6789281,68.4579 1.9302062,68.4631 1.7212574,68.4684 1.6954309,68.4736 1.4431171,68.4789 1.1299838,68.4842 1.2000412,68.4894 1.5658149,68.4947 1.4960461,68.4999 1.0517499,68.5052 0.80007404,68.5104 0.94806224,68.5157 0.71209902,68.5209 0.38219243,68.5262 0.73950666,68.5315 1.1483749,68.5367 1.3916342,68.5420 1.0344375,68.5472 0.77339184,68.5525 0.84328395,68.5577 1.2354486,68.5630 1.7049536,68.5683 1.8608948,68.5735 1.3478559,68.5788 1.513108,68.5840 1.8261023,68.5893 2.0003836,68.5945 1.9826096,68.5998 1.4773568,68.6051 0.88616592,68.6103 0.68686187,68.6156 0.73095638,68.6208 1.0702109,68.6261 1.3222964,68.6314 1.7218182,68.6366 2.0781193,68.6419 2.1390164,68.6471 1.8956636,68.6524 1.9043598,68.6577 1.8433388,68.6629 1.8000016,68.6682 1.4690479,68.6734 1.2862451,68.6787 0.92188311,68.6840 0.82625479,68.6892 0.65227318,68.6945 0.78292429,68.6998 0.78269708,68.7050 0.89530885,68.7103 0.89510441,68.7155 0.86952537,68.7208 0.86131567,68.7261 1.2351121,68.7313 1.6086893,68.7366 1.7401601,68.7419 2.1838875,68.7471 2.2518344,68.7524 1.5461764,68.7577 1.0428505,68.7629 1.4092555,68.7682 1.8959886,68.7734 2.0172153,68.7787 1.5907542,68.7840 1.0606428,68.7892 0.95674151,68.7945 0.88677728,68.7998 0.59998661,68.8050 0.87868536,68.8103 1.3737587,68.8156 1.5130028,68.8208 1.565281,68.8261 1.3130344,68.8314 1.1998198,68.8366 1.0260729,68.8419 1.0609143,68.8472 1.1386315,68.8525 0.85209769,68.8577 1.009222,68.8630 1.1998744,68.8683 0.77337766,68.8735 0.58270264,68.8788 0.73082811,68.8841 0.83508104,68.8893 1.0608629,68.8946 1.0782863,68.8999 0.99147117,68.9051 0.96517265,68.9104 1.0085111,68.9157 1.2176106,68.9210 1.5653208,68.9262 1.4349562,68.9315 1.8788037,68.9368 1.7388676,68.9420 1.2779033,68.9473 1.4693907,68.9526 1.4257765,68.9579 1.3563569,68.9631 0.95639592,68.9684 0.78253096,68.9737 0.73048627,68.9790 0.8873046,68.9842 1.4000958,68.9895 1.399671,68.9948 1.1043453,69.0000 1.0174468,69.0053 1.2696056,69.0106 1.2435133,69.0159 1.226909,69.0211 1.7577511,69.0264 1.8862413,69.0317 0.92006367,69.0370 0.25164497,69.0422 0.73972511,69.0475 1.7751582,69.0528 2.3568654,69.0581 1.5554439,69.0634 0.6953038,69.0686 0.99176204,69.0739 1.4434552,69.0792 1.3650271,69.0845 1.3301064,69.0897 1.1305611,69.0950 1.2355014,69.1003 1.4696057,69.1056 1.2254382,69.1108 1.0430297,69.1161 1.1219288,69.1214 1.174212,69.1267 1.1389532,69.1320 0.99096429,69.1372 0.86111796,69.1425 1.0350502,69.1478 1.3309911,69.1531 1.6002184,69.1584 1.55632,69.1636 1.6605183,69.1689 1.1211419,69.1742 0.86105055,69.1795 0.97406065,69.1848 1.2433785,69.1900 1.3216515,69.1953 1.1653181,69.2006 1.2267541,69.2059 1.6354194,69.2112 1.7126008,69.2165 1.3646257,69.2217 1.1303444,69.2270 1.1479552,69.2323 1.4177058,69.2376 1.5737635,69.2429 1.4692926,69.2482 1.7045319,69.2534 1.7827945,69.2587 1.7125914,69.2640 1.3564186,69.2693 1.4610583,69.2746 1.3044975,69.2799 1.6002352,69.2851 1.5129317,69.2904 1.1039062,69.2957 0.98288125,69.3010 1.7050407,69.3063 2.0086911,69.3116 1.6254857,69.3169 0.85156083,69.3221 0.81725836,69.3274 0.94789594,69.3327 1.1134845,69.3380 1.313022,69.3433 1.1566691,69.3486 1.2696214,69.3539 0.93843609,69.3592 0.73026145,69.3644 0.80945915,69.3697 1.4270873,69.3750 1.8959036,69.3803 1.9041166,69.3856 1.6688211,69.3909 1.0340122,69.3962 0.67826062,69.4015 0.77394527,69.4067 1.0693016,69.4120 0.96533364,69.4173 0.95681065,69.4226 1.0609411,69.4279 1.2870809,69.4332 1.4609709,69.4385 1.5479565,69.4438 1.4083884,69.4491 0.79061806,69.4544 0.3738625,69.4597 0.78340966,69.4649 1.6438556,69.4702 1.6083177,69.4755 1.1475147,69.4808 0.80906808,69.4861 1.3657902,69.4914 1.7044184,69.4967 1.5391365,69.5020 1.3218062,69.5073 1.4267552,69.5126 1.9220818,69.5179 1.7993469,69.5232 1.3646189,69.5285 1.3560077,69.5338 1.3477632,69.5391 1.4785094,69.5443 1.4956108,69.5496 1.1999555,69.5549 0.80849731,69.5602 0.94753033,69.5655 1.052184,69.5708 1.3313341,69.5761 1.8269945,69.5814 1.7034513,69.5867 0.84263724,69.5920 0.80891627,69.5973 0.91294384,69.6026 0.99113834,69.6079 1.1477489,69.6132 1.0434738,69.6185 1.0436814,69.6238 1.2957951,69.6291 1.2873865,69.6344 1.5825833,69.6397 1.5214211,69.6450 1.5480219,69.6503 1.7656446,69.6556 2.0349393,69.6609 1.599723,69.6662 1.3908035,69.6715 1.2958287,69.6768 1.5220393,69.6821 1.0083845,69.6874 0.9566294,69.6927 1.452605,69.6980 1.7650963,69.7033 1.3041672,69.7086 1.2525506,69.7139 1.3217938,69.7192 1.1561278,69.7245 1.2778887,69.7298 1.1215566,69.7351 0.73857737,69.7404 0.34758317,69.7457 0.50491387,69.7510 0.93115008,69.7563 1.2350858,69.7616 1.1998255,69.7669 1.0863924,69.7722 0.89533412,69.7775 1.1564182,69.7828 1.1301622,69.7881 0.89570755,69.7934 0.98284549,69.7987 1.2175226,69.8040 1.148075,69.8093 0.99160624,69.8146 0.82608187,69.8200 0.80856168,69.8253 0.84345293,69.8306 0.93890423,69.8359 0.73023599,69.8412 0.91363364,69.8465 1.1830573,69.8518 1.0688853,69.8571 0.38197911,69.8624 0.40915105,69.8677 0.73075557,69.8730 0.7039519,69.8783 0.75672567,69.8836 1.1568513,69.8889 1.3911113,69.8942 1.8259038,69.8996 1.5996864,69.9049 0.9997105,69.9102 1.017755,69.9155 1.3309844,69.9208 1.4526348,69.9261 1.6180503,69.9314 1.9307358,69.9367 1.7732497,69.9420 1.0859493,69.9473 0.73858196,69.9526 0.82623053,69.9580 1.0701815,69.9633 1.2955143,69.9686 1.0608983,69.9739 1.139248,69.9792 0.97414732,69.9845 1.3659612,69.9898 1.5654876,69.9951 1.6342832,70.0004 1.2515268,70.0058 1.2522724,70.0111 1.1389773,70.0164 0.66013563,70.0217 0.55686814,70.0270 1.0703636,70.0323 1.4521816,70.0376 1.4259123,70.0430 1.5043987,70.0483 1.8702924,70.0536 2.3390477,70.0589 2.1648626,70.0642 2.1740639,70.0695 1.7821108,70.0748 1.1386561,70.0802 0.91329086,70.0855 1.2439381,70.0908 1.5389122,70.0961 1.3470763,70.1014 1.0691646,70.1067 1.0696471,70.1120 1.252368,70.1174 1.279,70.1227 1.5308505,70.1280 1.4257896,70.1333 1.2949468,70.1386 1.0344256,70.1440 1.2264776,70.1493 1.4871389,70.1546 1.5042135,70.1599 1.6090144,70.1652 1.7133564,70.1705 1.2951487,70.1759 1.0605745,70.1812 1.5307739,70.1865 1.5999221,70.1918 0.99962187,70.1971 1.1826886,70.2025 1.8700175,70.2078 1.9133296,70.2131 1.5661992,70.2184 1.9744194,70.2237 1.6079842,70.2291 1.2947493,70.2344 0.74683309,70.2397 0.5914079,70.2450 1.1221761,70.2503 1.713455,70.2557 1.8262484,70.2610 1.5218846,70.2663 1.4175941,70.2716 1.3826387,70.2770 1.5213553,70.2823 1.4345872,70.2876 1.7831384,70.2929 1.9569516,70.2982 2.0693965,70.3036 1.6349032,70.3089 1.5916767,70.3142 1.660147,70.3195 1.2423563,70.3249 0.59121829,70.3302 0.80948895,70.3355 1.1566689,70.3408 1.1651291,70.3462 1.2610317,70.3515 1.4878122,70.3568 2.5388882,70.3621 2.0948489,70.3675 1.7566708,70.3728 1.3476325,70.3781 1.3654525,70.3834 1.6265081,70.3888 1.6607997,70.3941 1.3038592,70.3994 1.0780714,70.4048 1.1131672,70.4101 1.1479436,70.4154 1.304841,70.4207 1.7739197,70.4261 1.5729502,70.4314 0.67751843,70.4367 0.55653417,70.4421 0.66966575,70.4474 0.64380765,70.4527 0.78318501,70.4580 1.008925,70.4634 1.3042129,70.4687 1.7394012,70.4740 2.3829978,70.4794 2.0606649,70.4847 1.3558202,70.4900 0.83426064,70.4954 0.93035781,70.5007 0.8089264,70.5060 1.0436169,70.5113 0.8779754,70.5167 0.80874217,70.5220 1.3047365,70.5273 1.5223926,70.5327 1.6612128,70.5380 1.8255556,70.5433 1.4344392,70.5487 1.2087301,70.5540 1.1126251,70.5593 1.0171189,70.5647 0.84379482,70.5700 0.98280042,70.5753 0.82583797,70.5807 0.73042113,70.5860 0.8351894,70.5913 1.2000233,70.5967 1.1824152,70.6020 1.2435019,70.6073 0.98239893,70.6127 0.6347059,70.6180 0.57420266,70.6234 0.76506662,70.6287 0.73868895,70.6340 0.6610899,70.6394 0.78290063,70.6447 1.0783479,70.6500 1.2434626,70.6554 1.0957435,70.6607 1.1919886,70.6660 1.6002005,70.6714 1.5557522,70.6767 1.1648124,70.6821 0.95675361,70.6874 1.2089112,70.6927 1.6260948,70.6981 1.2519794,70.7034 0.85193199,70.7088 0.69525898,70.7141 0.58259499,70.7194 0.67864633,70.7248 0.92214751,70.7301 1.374247,70.7355 1.5562918,70.7408 1.2697347,70.7461 1.4173565,70.7515 1.2950047,70.7568 1.1997539,70.7622 1.3482338,70.7675 1.6438104,70.7728 1.3563632,70.7782 0.99097627,70.7835 0.85184932,70.7889 1.1306448,70.7942 1.426773,70.7995 1.608747,70.8049 1.2782254,70.8102 1.2875707,70.8156 1.1735872,70.8209 0.96420157,70.8263 0.87857997,70.8316 1.4532762,70.8369 1.6956056,70.8423 1.4341699,70.8476 1.3219066,70.8530 1.8182523,70.8583 2.2782872,70.8637 1.7559942,70.8690 1.4782072,70.8744 1.5995928,70.8797 1.5126648,70.8851 1.4348751,70.8904 1.2263921,70.8957 1.0433962,70.9011 0.80847871,70.9064 1.0437356,70.9118 1.42635,70.9171 1.9916002,70.9225 2.3650799,70.9278 2.3037641,70.9332 1.4691172,70.9385 1.0441072,70.9439 1.2876397,70.9492 1.3124284,70.9546 1.1991493,70.9599 1.2781934,70.9653 1.2437295,70.9706 1.0435636,70.9760 0.91287875,70.9813 0.69516134,70.9867 0.67842066,70.9920 1.1395776,70.9974 1.1741555,71.0027 1.2527236,71.0081 1.3563261,71.0134 0.84287596,71.0188 0.50407398,71.0241 0.66976357,71.0295 1.530876,71.0348 1.9564679,71.0402 1.9302988,71.0455 1.4519407,71.0509 1.1215798,71.0562 1.061237,71.0616 1.3484758,71.0669 1.7130053,71.0723 1.6253877,71.0776 1.3649448,71.0830 1.2613816,71.0883 1.7743989,71.0937 1.9040673,71.0990 1.3906534,71.1044 0.81782305,71.1097 1.1484776,71.1151 1.2002426,71.1205 1.4434419,71.1258 1.3817962,71.1312 1.1819836,71.1365 1.2089844,71.1419 1.5482563,71.1472 1.2691478,71.1526 1.1306829,71.1579 1.3226014,71.1633 1.4172418,71.1687 1.0598171,71.1740 0.68672907,71.1794 1.0263399,71.1847 1.0522729,71.1901 1.2087654,71.1954 1.3217229,71.2008 1.5565807,71.2062 1.2433223,71.2115 1.0001352,71.2169 1.209329,71.2222 1.6879112,71.2276 2.3046527,71.2329 2.2690299,71.2383 1.5816599,71.2437 0.97314721,71.2490 0.73034036,71.2544 0.56529367,71.2597 0.74803877,71.2651 1.5395688,71.2705 2.1917944,71.2758 2.1392155,71.2812 1.9819512,71.2865 1.3734225,71.2919 1.1825551,71.2973 1.0260055,71.3026 0.80865926,71.3080 0.73901755,71.3134 0.79173434,71.3187 1.1572449,71.3241 1.3129462,71.3294 1.1560806,71.3348 1.3654069,71.3402 1.6695029,71.3455 1.1560426,71.3509 0.73004597,71.3563 0.49562803,71.3616 0.74873346,71.3670 1.374704,71.3723 1.756179,71.3777 1.3906802,71.3831 0.97361332,71.3884 0.93046361,71.3938 1.2527009,71.3992 1.3914633,71.4045 1.5222594,71.4099 1.9741964,71.4153 1.7559072,71.4206 1.6086332,71.4260 2.1221542,71.4314 2.2954929,71.4367 1.6776216,71.4421 1.0083066,71.4475 0.82609433,71.4528 0.92168474,71.4582 0.66924632,71.4636 0.46934623,71.4689 0.44376382,71.4743 0.74804544,71.4797 0.70420247,71.4850 0.56509435,71.4904 0.49591252,71.4958 0.84448606,71.5011 1.1652399,71.5065 1.017225,71.5119 1.3568835,71.5172 1.4781891,71.5226 1.5035036,71.5280 0.79939318,71.5334 0.52216232,71.5387 0.86999375,71.5441 1.2261772,71.5495 1.2955488,71.5548 1.3127924,71.5602 1.0345087,71.5656 0.8346796,71.5710 0.53912038,71.5763 0.50423431,71.5817 0.60890663,71.5871 0.98280764,71.5924 0.79963893,71.5978 0.6701712,71.6032 1.3393475,71.6086 1.4255617,71.6139 1.2349495,71.6193 1.3308045,71.6247 1.8353902,71.6301 1.8963096,71.6354 1.9473177,71.6408 1.4340851,71.6462 1.7651994,71.6515 2.0524828,71.6569 2.1997817,71.6623 1.6083629,71.6677 1.2962291,71.6730 1.4782426,71.6784 1.3297238,71.6838 0.9210884,71.6892 0.67818391,71.6945 0.8959527,71.6999 0.9043476,71.7053 0.66953927,71.7107 0.74826217,71.7161 1.4786918,71.7214 1.8782085,71.7268 2.0783141,71.7322 1.9480922,71.7376 1.782027,71.7429 0.8863495,71.7483 0.69642049,71.7537 1.1828791,71.7591 1.2517872,71.7645 1.2176025,71.7698 1.0261267,71.7752 1.0956265,71.7806 1.4345517,71.7860 1.3825122,71.7914 1.6089733,71.7967 1.6611496,71.8021 1.4519557,71.8075 1.0517207,71.8129 1.0694252,71.8183 0.90447056,71.8236 1.0352702,71.8290 1.469759,71.8344 1.7126437,71.8398 1.4256556,71.8452 0.96497172,71.8505 0.6518963,71.8559 0.9392578,71.8613 1.17445,71.8667 1.2960442,71.8721 1.3391591,71.8775 1.4610524,71.8828 1.3653194,71.8882 1.5565561,71.8936 2.1566072,71.8990 2.2955124,71.9044 1.9648628,71.9098 1.8087635,71.9151 2.1659033,71.9205 2.2436414,71.9259 1.9824663,71.9313 2.4168317,71.9367 2.1383805,71.9421 1.391386,71.9475 1.113254,71.9528 1.1302816,71.9582 0.93017167,71.9636 0.8350237,71.9690 1.4349765,71.9744 1.5043677,71.9798 1.452522,71.9852 1.4262862,71.9905 1.4603225,71.9959 0.94713801,72.0013 0.84363186,72.0067 1.0701261,72.0121 1.5395417,72.0175 1.747516,72.0229 1.2341193,72.0283 0.96560597,72.0336 1.2878715,72.0390 1.3736819,72.0444 1.0079039,72.0498 0.88655722,72.0552 1.0526727,72.0606 1.6880162,72.0660 2.2699308,72.0714 2.0865014,72.0768 1.4167534,72.0822 1.0253948,72.0875 0.77395141,72.0929 1.0004811,72.0983 1.1393648,72.1037 1.3394109,72.1091 1.5826532,72.1145 1.6170504,72.1199 1.6432682,72.1253 1.5824099,72.1307 1.2960917,72.1361 1.4876913,72.1415 1.6956358,72.1469 1.9476033,72.1523 1.9391805,72.1576 1.8343909,72.1630 1.1296341,72.1684 0.70404333,72.1738 0.77431422,72.1792 1.2961363,72.1846 1.5215046,72.1900 1.391349,72.1954 1.3831801,72.2008 1.3913493,72.2062 1.347735,72.2116 1.469705,72.2170 1.8782811,72.2224 2.0778329,72.2278 1.4865133,72.2332 1.3571323,72.2386 1.7834623,72.2440 1.9212072,72.2494 1.2516719,72.2548 1.3829077,72.2602 1.3562899,72.2656 1.0692439,72.2710 0.87814814,72.2763 0.79984993,72.2817 0.59136122,72.2871 0.81813395,72.2925 1.4002442,72.2979 1.3386981,72.3033 1.1296684,72.3087 0.64315397,72.3141 0.77428591,72.3195 0.66085231,72.3249 0.84402412,72.3303 1.7398909,72.3357 1.9737961,72.3411 1.4950255,72.3465 1.2351182,72.3519 1.3917388,72.3573 1.3908336,72.3627 1.2171082,72.3681 1.1306376,72.3735 1.182813,72.3789 1.0952814,72.3843 0.99114758,72.3898 1.0610121,72.3952 0.99121362,72.4006 1.078227,72.4060 1.2524028,72.4114 1.3740758,72.4168 1.5565634,72.4222 1.6003077,72.4276 1.3907919,72.4330 0.99062341,72.4384 1.1658564,72.4438 1.6437316,72.4492 1.4516389,72.4546 1.1999357,72.4600 1.5135072,72.4654 2.0002539,72.4708 1.9036907,72.4762 1.3474375,72.4816 1.2612331,72.4870 1.2869675,72.4924 1.0954471,72.4978 0.84363788,72.5032 1.3483577,72.5086 2.0267642,72.5141 1.8863333,72.5195 0.9728269,72.5249 0.85218066,72.5303 1.0260068,72.5357 0.66975248,72.5411 1.035219,72.5465 1.478417,72.5519 1.9044386,72.5573 1.695039,72.5627 0.79985327,72.5681 1.2352872,72.5735 1.8087291,72.5789 1.8435379,72.5844 1.7821792,72.5898 0.98248559,72.5952 0.98312318,72.6006 1.0088545,72.6060 1.0697255,72.6114 1.2521168,72.6168 1.2079726,72.6222 0.66944146,72.6276 0.81827641,72.6331 1.5751354,72.6385 2.182636,72.6439 1.6075577,72.6493 1.0602385,72.6547 0.87852091,72.6601 1.3830472,72.6655 1.634921,72.6709 1.7044418,72.6763 1.7041789,72.6818 1.365024,72.6872 1.0872525,72.6926 1.0612551,72.6980 1.1041591,72.7034 0.97304046,72.7088 0.86890119,72.7142 1.0171849,72.7197 0.74774599,72.7251 0.50471413,72.7305 0.71314722,72.7359 0.93915361,72.7413 1.2003124,72.7467 1.5480913,72.7521 1.4349446,72.7576 1.1307342,72.7630 1.2691779,72.7684 1.2344698,72.7738 1.3481308,72.7792 1.4872651,72.7846 2.2609165,72.7901 2.0428119,72.7955 1.0776817,72.8009 0.67826271,72.8063 1.000819,72.8117 1.4873999,72.8172 1.5567936,72.8226 1.8002,72.8280 1.5214524,72.8334 1.3477397,72.8388 1.3558953,72.8442 1.1909739,72.8497 1.1657983,72.8551 1.2787718,72.8605 1.6692895,72.8659 1.4166576,72.8713 1.1646489,72.8768 1.0353328,72.8822 1.5580193,72.8876 1.9135034,72.8930 1.676977,72.8984 0.86946344,72.9039 1.2355429,72.9093 1.4691914,72.9147 1.8606826,72.9201 2.0345685,72.9256 1.6691344,72.9310 1.3911602,72.9364 1.5391809,72.9418 1.4436997,72.9472 1.2092491,72.9527 1.2083838,72.9581 0.94704509,72.9635 0.8082549,72.9689 0.64370793,72.9744 1.140133,72.9798 1.5045693,72.9852 1.451923,72.9906 1.4613543,72.9961 1.748606,73.0015 1.8777033,73.0069 1.233955,73.0123 1.3303046,73.0178 1.313079,73.0232 1.3133736,73.0286 1.2605814,73.0340 1.4172078,73.0395 1.8436846,73.0449 2.0609901,73.0503 1.9386805,73.0557 1.3733346,73.0612 1.0608789,73.0666 0.92200637,73.0720 1.0438647,73.0775 1.1131456,73.0829 0.86951178,73.0883 0.73021567,73.0937 0.81733483,73.0992 0.85213739,73.1046 0.83548403,73.1100 1.5138299,73.1155 1.5915608,73.1209 1.5646852,73.1263 1.0252221,73.1317 0.77343392,73.1372 0.38244045,73.1426 1.0448101,73.1480 2.0006161,73.1535 1.720791,73.1589 1.2861391,73.1643 1.0871665,73.1698 1.2876045,73.1752 1.4089426,73.1806 1.8784226,73.1860 2.3301945,73.1915 1.9647843,73.1969 1.4698385,73.2023 1.382841,73.2078 1.661113,73.2132 2.0522408,73.2186 1.6514622,73.2241 1.0604231,73.2295 1.1135399,73.2349 1.3487254,73.2404 1.5390148,73.2458 1.1903448,73.2512 0.85157263,73.2567 0.96518987,73.2621 1.1139902,73.2675 2.0272706,73.2730 2.2430313,73.2784 1.3293831,73.2839 0.86979252,73.2893 1.0617496,73.2947 1.2518167,73.3002 0.79024833,73.3056 0.76457751,73.3110 0.68692595,73.3165 0.73974264,73.3219 0.92205471,73.3273 1.2346433,73.3328 1.4349873,73.3382 1.4001907,73.3437 0.9385888,73.3491 0.59977514,73.3545 0.80077356,73.3600 1.4089711,73.3654 1.5476727,73.3708 1.8611903,73.3763 1.9049138,73.3817 1.9917824,73.3872 2.1127799,73.3926 1.6595625,73.3980 0.88590407,73.4035 0.63525897,73.4089 1.0968066,73.4144 1.6440495,73.4198 1.6608418,73.4252 1.5560896,73.4307 1.2604417,73.4361 1.2871728,73.4416 1.4609375,73.4470 1.1995366,73.4524 0.93881989,73.4579 1.0523603,73.4633 1.3658087,73.4688 1.6260726,73.4742 1.5472859,73.4797 1.5999053,73.4851 1.5826219,73.4905 1.5041494,73.4960 1.2958105,73.5014 1.3655305,73.5069 1.2261113,73.5123 0.98239088,73.5178 0.93005747,73.5232 1.0702269,73.5287 1.5478837,73.5341 1.0605167,73.5395 1.1392682,73.5450 1.0608968,73.5504 1.2786229,73.5559 1.4607912,73.5613 1.5044199,73.5668 2.0439439,73.5722 2.4265296,73.5777 2.721971,73.5831 2.5651598,73.5886 2.1566164,73.5940 1.8433323,73.5994 1.7128224,73.6049 1.834157,73.6103 1.581787,73.6158 1.2518599,73.6212 0.98241657,73.6267 0.80854434,73.6321 0.69589949,73.6376 1.1139448,73.6430 1.4437721,73.6485 1.2434379,73.6539 1.3481911,73.6594 1.6612068,73.6648 1.7388088,73.6703 1.3390105,73.6757 1.4088161,73.6812 1.4256347,73.6866 1.4178292,73.6921 1.8177627,73.6975 1.7470512,73.7030 1.5386815,73.7084 1.791471,73.7139 2.1049542,73.7193 2.1219993,73.7248 1.6345495,73.7302 1.5739421,73.7357 1.7214062,73.7411 1.573283,73.7466 1.4168781,73.7520 1.0785654,73.7575 1.7657882,73.7630 1.84355,73.7684 1.6428603,73.7739 1.0345381,73.7793 1.3657943,73.7848 1.3562987,73.7902 0.93888527,73.7957 1.0873195,73.8011 1.4526122,73.8066 1.4176855,73.8120 1.252092,73.8175 1.1211587,73.8230 1.0866784,73.8284 1.0956147,73.8339 1.1997811,73.8393 1.391719,73.8448 1.7482617,73.8502 1.4254944,73.8557 0.90436554,73.8611 1.2616353,73.8666 1.6351086,73.8721 2.1833959,73.8775 2.8614509,73.8830 2.7385237,73.8884 2.0077231,73.8939 1.5557899,73.8993 1.634571,73.9048 1.0953847,73.9103 0.7916128,73.9157 1.2615356,73.9212 1.2780886,73.9266 1.1214393,73.9321 1.3916733,73.9376 2.0435591,73.9430 1.982693,73.9485 2.1660335,73.9539 2.4170785,73.9594 2.0947061,73.9649 1.2435513,73.9703 1.3570287,73.9758 1.8092508,73.9812 2.4956415,73.9867 2.1565373,73.9922 1.7992238,73.9976 0.72039193,74.0031 0.49534693,74.0086 0.38252315,74.0140 0.56599844,74.0195 1.1661614,74.0249 1.1733296,74.0304 0.55591363,74.0359 0.63534796,74.0413 1.0176877,74.0468 1.1387038,74.0523 0.81679571,74.0577 0.62661326,74.0632 1.6531339,74.0686 2.6263771,74.0741 2.7480352,74.0796 2.3828571,74.0850 2.4520931,74.0905 2.4082735,74.0960 1.9035455,74.1014 1.3562163,74.1069 1.2790813,74.1124 1.4788035,74.1178 1.2079223,74.1233 1.0075976,74.1288 1.0956002,74.1342 1.2610852,74.1397 1.0090436,74.1452 1.2613628,74.1506 1.2781364,74.1561 1.0781838,74.1616 1.0087044,74.1670 1.1387739,74.1725 1.217099,74.1780 1.0000207,74.1834 0.7914288,74.1889 0.86925876,74.1944 0.69541049,74.1999 0.91349733,74.2053 1.408999,74.2108 1.234857,74.2163 0.99979162,74.2217 0.74744302,74.2272 0.64352763,74.2327 0.78294909,74.2381 0.95643252,74.2436 1.199692,74.2491 1.3220551,74.2546 1.7482271,74.2600 1.687005,74.2655 1.3472564,74.2710 0.64301109,74.2764 0.66174066,74.2819 1.3050385,74.2874 1.5734831,74.2929 1.1997575,74.2983 1.2868599,74.3038 1.469395,74.3093 1.5653853,74.3148 1.2260544,74.3202 0.74781227,74.3257 0.88693488,74.3312 0.79974002,74.3367 0.87865043,74.3421 1.7058954,74.3476 2.609148,74.3531 2.1987021,74.3586 1.1467099,74.3640 0.56524819,74.3695 0.6439845,74.3750 0.96556515,74.3805 1.3131357,74.3859 1.1128875,74.3914 1.2696869,74.3969 1.4432654,74.4024 1.399645,74.4078 1.2697827,74.4133 1.5307605,74.4188 1.5393032,74.4243 1.3824627,74.4297 1.2346122,74.4352 1.5566205,74.4407 1.4170848,74.4462 1.1563959,74.4517 1.3393639,74.4571 1.486955,74.4626 1.3561627,74.4681 1.2261606,74.4736 1.3046057,74.4791 1.669715,74.4845 2.017566,74.4900 1.8087707,74.4955 1.5306343,74.5010 1.5131822,74.5065 1.6865348,74.5119 1.3302106,74.5174 1.4435652,74.5229 1.2606052,74.5284 1.2257583,74.5339 1.0258667,74.5393 0.68713748,74.5448 0.67853028,74.5503 0.939201,74.5558 1.2176318,74.5613 1.6695503,74.5668 1.5473255,74.5722 1.3654827,74.5777 1.5132965,74.5832 1.3472856,74.5887 0.81736767,74.5942 0.93096215,74.5997 1.1742295,74.6051 1.63471,74.6106 1.9565804,74.6161 1.8955334,74.6216 1.2345561,74.6271 1.2001024,74.6326 1.4087467,74.6380 1.4521821,74.6435 1.3565245,74.6490 1.3216754,74.6545 0.98197752,74.6600 0.47791591,74.6655 0.54839367,74.6710 1.1139256,74.6765 1.6001824,74.6819 1.3730866,74.6874 0.95612442,74.6929 1.1396524,74.6984 1.4608768,74.7039 1.3907565,74.7094 1.190968,74.7149 1.0266744,74.7204 1.5399603,74.7258 1.4871944,74.7313 1.6952593,74.7368 1.8687967,74.7423 1.6954292,74.7478 1.6442972,74.7533 1.8788296,74.7588 1.5822167,74.7643 1.2780149,74.7698 1.1039813,74.7752 1.0519645,74.7807 1.1735284,74.7862 0.64296013,74.7917 0.36510178,74.7972 0.42643586,74.8027 1.0529262,74.8082 1.6005709,74.8137 1.7826494,74.8192 1.7046704,74.8247 2.0094681,74.8302 2.1131349,74.8357 1.920828,74.8411 1.8686936,74.8466 1.6870121,74.8521 1.4701025,74.8576 1.2521534,74.8631 1.0255216,74.8686 1.0085512,74.8741 1.1746321,74.8796 1.5049579,74.8851 1.6522282,74.8906 2.0082803,74.8961 1.626268,74.9016 1.5573697,74.9071 1.5474063,74.9126 1.7033852,74.9181 1.6517601,74.9236 1.695612,74.9291 1.5822427,74.9346 1.1042467,74.9401 1.1569347,74.9456 1.3484118,74.9510 1.947741,74.9565 1.5732057,74.9620 0.97347414,74.9675 0.66961479,74.9730 0.97483051,74.9785 1.4352303,74.9840 1.6082236,74.9895 1.3823473,74.9950 1.4350891,75.0005 1.7566961,75.0060 1.582613,75.0115 1.4699721,75.0170 1.7912928,75.0225 1.6861376,75.0280 1.4090103,75.0335 2.0877383,75.0390 2.5653374,75.0445 2.6697342,75.0500 2.7390552,75.0555 2.3032832,75.0610 1.3645092,75.0665 1.3392709,75.0720 1.1133515,75.0775 1.0523924,75.0830 1.1564388,75.0885 1.2606701,75.0940 0.94765162,75.0995 0.98251742,75.1050 0.80863321,75.1105 1.0003554,75.1160 1.5567502,75.1216 1.8263128,75.1271 1.469326,75.1326 0.85161877,75.1381 0.7131722,75.1436 0.90448004,75.1491 0.96482545,75.1546 0.99998009,75.1601 0.94839782,75.1656 0.92201251,75.1711 1.0866868,75.1766 1.121767,75.1821 1.1217202,75.1876 0.88647968,75.1931 1.1565685,75.1986 1.7310266,75.2041 2.1484017,75.2096 1.9737679,75.2151 1.4866558,75.2206 1.5743011,75.2261 1.7827569,75.2317 1.6427461,75.2372 1.0338992,75.2427 0.57377982,75.2482 0.70487696,75.2537 1.0095389,75.2592 1.4611701,75.2647 1.3212056,75.2702 0.99954087,75.2757 1.269785,75.2812 1.6174303,75.2867 1.1474731,75.2922 1.0528321,75.2978 1.5394344,75.3033 1.338367,75.3088 1.0605161,75.3143 0.93093067,75.3198 1.1039792,75.3253 0.63418496,75.3308 1.0965456,75.3363 2.0701773,75.3418 1.9993554,75.3474 1.2953944,75.3529 1.0962304,75.3584 1.0698608,75.3639 1.0605394,75.3694 1.0255686,75.3749 1.1565715,75.3804 1.2874511,75.3859 1.4527736,75.3915 1.5567646,75.3970 1.3124582,75.4025 0.87734246,75.4080 0.93917608,75.4135 1.365628,75.4190 1.2520337,75.4245 1.0344716,75.4300 0.77355784,75.4356 0.91337794,75.4411 1.3742112,75.4466 1.4087592,75.4521 1.1050763,75.4576 1.2174053,75.4631 1.0519364,75.4687 1.3306648,75.4742 1.4690901,75.4797 1.1473236,75.4852 1.0262666,75.4907 1.0433141,75.4962 0.84366679,75.5018 1.3484758,75.5073 1.6698341,75.5128 1.7389854,75.5183 1.7129931,75.5238 2.1390193,75.5293 1.8429753,75.5349 1.3130038,75.5404 1.0433758,75.5459 0.93060178,75.5514 1.3041366,75.5569 0.78194332,75.5625 0.81767398,75.5680 0.97421497,75.5735 0.99143279,75.5790 1.183265,75.5845 1.6178006,75.5901 1.5564154,75.5956 1.8609706,75.6011 2.0347307,75.6066 1.8866805,75.6121 1.9475629,75.6177 1.755865,75.6232 1.0082079,75.6287 0.73070252,75.6342 1.2439911,75.6397 1.7916213,75.6453 1.6960236,75.6508 1.5131303,75.6563 1.3391658,75.6618 1.5215214,75.6674 1.3293766,75.6729 0.71277475,75.6784 1.0701034,75.6839 1.5219787,75.6895 1.4258733,75.6950 1.226284,75.7005 1.51352,75.7060 1.8522557,75.7116 1.8954184,75.7171 1.7910153,75.7226 1.678455,75.7281 1.6782111,75.7337 1.1301227,75.7392 0.76476967,75.7447 0.44313842,75.7502 0.42612004,75.7558 0.68717778,75.7613 1.2528827,75.7668 1.8702756,75.7723 2.2181034,75.7779 2.7482169,75.7834 2.3207088,75.7889 1.3729674,75.7944 0.95655191,75.8000 1.1919836,75.8055 1.6784735,75.8110 1.2603892,75.8166 0.92200512,75.8221 1.1569035,75.8276 1.3825897,75.8331 1.4349284,75.8387 1.5474027,75.8442 1.0163317,75.8497 0.60839385,75.8553 0.46952319,75.8608 0.47797549,75.8663 0.71321714,75.8719 0.8959232,75.8774 0.94788182,75.8829 0.88721991,75.8884 1.1565331,75.8940 1.3830744,75.8995 1.7482243,75.9050 1.39092,75.9106 1.078297,75.9161 1.4267681,75.9216 1.8873174,75.9272 2.0001602,75.9327 2.0253034,75.9382 1.3465084,75.9438 0.79968965,75.9493 0.70440245,75.9548 0.85234833,75.9604 0.78268033,75.9659 0.73041242,75.9714 0.96547991,75.9770 1.113278,75.9825 0.8524673,75.9880 1.0785966,75.9936 1.1909875,75.9991 1.1648376,76.0047 1.2696874,76.0102 1.6351156,76.0157 1.7823259,76.0213 1.1562276,76.0268 0.7740835,76.0323 0.70424515,76.0379 0.74818438,76.0434 1.1045471,76.0489 1.1570383,76.0545 1.4352326,76.0600 1.3647597,76.0656 1.3738396,76.0711 1.8001685,76.0766 1.904089,76.0822 1.4169735,76.0877 1.2175982,76.0932 1.2955831,76.0988 1.3302041,76.1043 1.3390341,76.1099 1.0689882,76.1154 0.5038262,76.1209 0.33949515,76.1265 0.94013739,76.1320 1.7311018,76.1376 2.0605576,76.1431 1.2953804,76.1486 1.2271426,76.1542 1.8438205,76.1597 1.7641432,76.1653 1.1292322,76.1708 0.64319801,76.1763 0.88742661,76.1819 0.85213929,76.1874 0.64330351,76.1930 0.52158791,76.1985 0.60876524,76.2041 0.90511501,76.2096 1.4099278,76.2151 1.6346599,76.2207 1.3637592,76.2262 1.0169141,76.2318 1.2789011,76.2373 1.6349664,76.2429 1.2862389,76.2484 0.99115264,76.2540 1.1395605,76.2595 1.0260711,76.2650 0.79135078,76.2706 0.93941015,76.2761 1.0433316,76.2817 0.93012071,76.2872 1.0085951,76.2928 0.94749939,76.2983 0.5739882,76.3039 0.70517665,76.3094 0.95647484,76.3150 0.66897696,76.3205 0.39987302,76.3260 0.38262564,76.3316 0.88724744,76.3371 1.3044095,76.3427 1.3740126,76.3482 1.1827788,76.3538 1.0870845,76.3593 1.1477427,76.3649 0.9041397,76.3704 0.87837058,76.3760 1.0175365,76.3815 1.1738712,76.3871 1.2175912,76.3926 1.6261413,76.3982 1.5301131,76.4037 1.2605035,76.4093 0.66080266,76.4148 0.66100889,76.4204 0.7742728,76.4259 1.3137907,76.4315 2.0090096,76.4370 2.5043514,76.4426 2.2084508,76.4481 1.4866902,76.4537 0.99075156,76.4592 0.92180771,76.4648 1.6530199,76.4703 1.94829,76.4759 1.8259221,76.4815 1.895326,76.4870 1.6348238,76.4926 1.6432301,76.4981 1.5819374,76.5037 1.2957755,76.5092 1.635272,76.5148 1.7301399,76.5203 1.6431614,76.5259 1.3564049,76.5314 1.2789145,76.5370 1.7308124,76.5425 1.5297759,76.5481 1.4448279,76.5537 2.3571188,76.5592 1.6939764,76.5648 0.99940479,76.5703 0.86989605,76.5759 1.1312349,76.5814 1.4612582,76.5870 1.4695919,76.5925 1.512554,76.5981 1.1817377,76.6037 1.1127292,76.6092 1.2522784,76.6148 1.5478069,76.6203 1.3222411,76.6259 1.7134867,76.6315 1.4256676,76.6370 1.0516962,76.6426 0.85209596,76.6481 0.99096364,76.6537 0.61718327,76.6592 1.0527472,76.6648 1.3129088,76.6704 1.2175307,76.6759 1.7662842,76.6815 2.2179699,76.6870 1.729872,76.6926 1.4166847,76.6982 1.4002112,76.7037 1.4694881,76.7093 1.0081003,76.7148 0.94766515,76.7204 1.1045027,76.7260 1.2869792,76.7315 1.08697,76.7371 1.4265176,76.7427 1.9742235,76.7482 1.8432438,76.7538 1.1731958,76.7593 0.7912854,76.7649 0.97464001,76.7705 1.6525011,76.7760 1.7125088,76.7816 1.2343305,76.7872 1.0441148,76.7927 1.321762,76.7983 1.0949101,76.8039 0.66906095,76.8094 0.39982188,76.8150 0.38270661,76.8206 0.51317483,76.8261 0.65259486,76.8317 0.79147506,76.8372 0.83445352,76.8428 0.71274954,76.8484 0.78297389,76.8539 0.96563995,76.8595 0.94762915,76.8651 0.73857635,76.8706 0.62641245,76.8762 1.3055247,76.8818 1.6607151,76.8873 1.1121185,76.8929 0.8174848,76.8985 1.061414,76.9041 1.2265184,76.9096 1.8173084,76.9152 1.7820545,76.9208 1.295337,76.9263 0.97386384,76.9319 1.0784924,76.9375 1.2261667,76.9430 1.3650855,76.9486 1.3043252,76.9542 1.730418,76.9597 1.5044262,76.9653 1.1215079,76.9709 0.86100149,76.9765 1.1658,76.9820 1.4954994,76.9876 1.3822469,76.9932 1.3913051,76.9987 1.4087458,77.0043 1.3041645,77.0099 1.2698827,77.0155 1.3741956,77.0210 1.1909698,77.0266 0.82556576,77.0322 0.80019063,77.0377 1.4094462,77.0433 1.7913342,77.0489 1.8435612,77.0545 2.5143366,77.0600 3.0787292,77.0656 2.4418983,77.0712 1.207301,77.0768 0.59948546,77.0823 0.3307111,77.0879 0.65305603,77.0935 1.2351604,77.0991 1.3649938,77.1046 1.3826333,77.1102 1.739592,77.1158 1.8519478,77.1214 1.3385761,77.1269 1.2002454,77.1325 1.3916597,77.1381 1.4082657,77.1437 1.2082942,77.1492 1.3047661,77.1548 1.6182219,77.1604 1.7736508,77.1660 0.95577896,77.1716 1.0608666,77.1771 1.1910137,77.1827 0.89510709,77.1883 0.55623108,77.1939 0.31343833,77.1994 0.86163521,77.2050 1.3827397,77.2106 1.3744856,77.2162 1.6525613,77.2218 1.4691516,77.2273 0.97343385,77.2329 0.89559633,77.2385 1.4261626,77.2441 1.330603,77.2497 1.3481747,77.2552 1.3564695,77.2608 1.5820909,77.2664 1.1556789,77.2720 0.53903329,77.2776 0.7140044,77.2832 1.5485301,77.2887 1.6179335,77.2943 1.5909607,77.2999 0.90316963,77.3055 0.73080307,77.3111 1.2003658,77.3166 1.1735184,77.3222 0.99107832,77.3278 0.9912706,77.3334 1.0784024,77.3390 1.6096346,77.3446 2.1744225,77.3502 1.7293854,77.3557 0.77330154,77.3613 0.91341275,77.3669 1.2174693,77.3725 1.347466,77.3781 1.2001828,77.3837 1.8526492,77.3892 2.3301859,77.3948 1.8691802,77.4004 1.4439417,77.4060 1.5477123,77.4116 1.1300461,77.4172 1.2521663,77.4228 0.82571745,77.4284 0.57391644,77.4339 0.73935586,77.4395 0.98275524,77.4451 1.1304458,77.4507 1.3654555,77.4563 1.4959155,77.4619 1.5305619,77.4675 1.3301271,77.4731 0.91258782,77.4786 0.80912477,77.4842 1.365448,77.4898 1.2952524,77.4954 1.1129029,77.5010 1.0177667,77.5066 1.6441907,77.5122 1.8696879,77.5178 1.6339889,77.5234 1.1737807,77.5290 1.7220263,77.5345 1.9214481,77.5401 1.573773,77.5457 1.4090569,77.5513 1.4522622,77.5569 1.2428925,77.5625 1.1214892,77.5681 1.1911701,77.5737 0.97388893,77.5793 0.82663107,77.5849 1.1132247,77.5905 1.0339054,77.5961 0.6691131,77.6016 0.68755043,77.6072 0.83559012,77.6128 1.417775,77.6184 1.808789,77.6240 2.0175316,77.6296 1.7562009,77.6352 1.4172302,77.6408 1.5047342,77.6464 1.5215992,77.6520 0.85980403,77.6576 0.32143033,77.6632 0.61759174,77.6688 0.8175993,77.6744 1.0175778,77.6800 1.0866992,77.6856 0.94818819,77.6912 1.261184,77.6968 1.0518172,77.7024 0.86035788,77.7080 0.68665487,77.7136 0.73921812,77.7192 0.84373868,77.7248 0.87004817,77.7304 1.1917031,77.7359 1.608691,77.7415 1.5044461,77.7471 1.5649222,77.7527 1.033963,77.7583 0.53881735,77.7639 0.59163082,77.7695 0.88772649,77.7751 1.0962242,77.7807 1.1305357,77.7863 1.4174267,77.7919 1.4343759,77.7975 1.4343289,77.8031 1.7393688,77.8087 2.0261366,77.8143 1.7219247,77.8199 1.7830392,77.8255 1.6084967,77.8311 1.6435326,77.8368 1.5999002,77.8424 1.3647522,77.8480 1.313073,77.8536 1.4440277,77.8592 1.5480649,77.8648 1.7044864,77.8704 2.286793,77.8760 1.9643201,77.8816 1.1824207,77.8872 1.1398537,77.8928 1.4873873,77.8984 1.4516407,77.9040 1.1212977,77.9096 0.93870002,77.9152 0.4694078,77.9208 0.9134208,77.9264 1.3483938,77.9320 1.6869352,77.9376 0.91200548,77.9432 0.40820259,77.9488 0.36524191,77.9544 0.41754922,77.9600 0.5829156,77.9656 0.85222059,77.9713 1.1218951,77.9769 1.5917263,77.9825 1.6172639,77.9881 1.2172436,77.9937 1.392127,77.9993 1.9045124,78.0049 1.4518687,78.0105 1.4959083,78.0161 1.600445,78.0217 1.6083214,78.0273 0.91239566,78.0329 1.0090245,78.0385 1.618256,78.0442 2.1219957,78.0498 2.0438612,78.0554 2.7745597,78.0610 2.5126605,78.0666 2.1730764,78.0722 1.5908484,78.0778 1.3383104,78.0834 0.83406758,78.0890 0.92206651,78.0947 1.1740961,78.1003 1.1831839,78.1059 1.8785701,78.1115 2.321517,78.1171 2.3310173,78.1227 2.1308351,78.1283 1.6429232,78.1339 1.260182,78.1395 1.2700173,78.1452 1.7744069,78.1508 1.6170102,78.1564 1.3732351,78.1620 0.88622099,78.1676 0.85238367,78.1732 1.0006803,78.1788 1.3219905,78.1845 1.7567761,78.1901 2.3480358,78.1957 1.7820629,78.2013 0.903696,78.2069 0.60829878,78.2125 0.5915581,78.2181 1.0962883,78.2238 1.1996711,78.2294 0.67784512,78.2350 0.52191484,78.2406 0.83519149,78.2462 1.4097381,78.2518 2.0962088,78.2575 2.2001979,78.2631 1.8951534,78.2687 1.3120137,78.2743 1.069338,78.2799 1.0612247,78.2855 1.138786,78.2912 0.79912645,78.2968 0.48673972,78.3024 0.44374418,78.3080 0.65230376,78.3136 0.5303179,78.3193 0.78310353,78.3249 1.3481375,78.3305 1.2433019,78.3361 1.0084713,78.3417 0.88666719,78.3474 1.0009656,78.3530 1.9749616,78.3586 2.0779586,78.3642 1.7384142,78.3698 1.6521407,78.3755 2.1046839,78.3811 2.095695,78.3867 2.1394987,78.3923 2.4870572,78.3979 2.2340996,78.4036 1.7386529,78.4092 1.5916529,78.4148 1.7135053,78.4204 1.8261023,78.4261 1.6952035,78.4317 1.3999126,78.4373 1.582886,78.4429 1.6957363,78.4486 1.7047383,78.4542 1.9658188,78.4598 2.3476498,78.4654 2.3129056,78.4711 2.3744256,78.4767 2.1828218,78.4823 2.0162756,78.4879 1.4511993,78.4936 1.2868141,78.4992 1.1921501,78.5048 1.9577879,78.5104 1.9904232,78.5161 1.4682548,78.5217 1.1212016,78.5273 0.84321821,78.5329 0.75705814,78.5386 0.85280722,78.5442 0.99143672,78.5498 1.191764,78.5554 1.5136166,78.5611 1.6003079,78.5667 1.8606528,78.5723 1.5902697,78.5780 1.182256,78.5836 1.25292,78.5892 1.9304945,78.5948 1.6952829,78.6005 1.7221133,78.6061 1.6701076,78.6117 2.0436709,78.6174 2.5818665,78.6230 1.8075062,78.6286 0.84282821,78.6343 0.3826752,78.6399 0.59211683,78.6455 1.0875107,78.6511 1.2000493,78.6568 1.1213653,78.6624 1.0260483,78.6680 1.6525617,78.6737 1.9476595,78.6793 1.6515523,78.6849 0.87783748,78.6906 0.70490903,78.6962 1.0701227,78.7018 1.3654375,78.7075 1.6609969,78.7131 1.6781383,78.7187 1.565343,78.7244 1.7388399,78.7300 1.6344225,78.7356 1.4693391,78.7413 0.95642728,78.7469 1.0000564,78.7525 1.296181,78.7582 1.9479961,78.7638 1.6340535,78.7694 1.5135761,78.7751 2.1397784,78.7807 2.3994615,78.7863 1.8512907,78.7920 1.2086806,78.7976 1.4614778,78.8033 1.6261976,78.8089 1.4082888,78.8145 1.1739928,78.8202 1.4004529,78.8258 1.4258389,78.8314 1.0867658,78.8371 1.1483893,78.8427 1.5828698,78.8484 1.5650254,78.8540 1.3042834,78.8596 1.365025,78.8653 1.3300103,78.8709 1.1738373,78.8765 1.2615752,78.8822 1.7407569,78.8878 2.3911927,78.8935 1.859728,78.8991 1.547893,78.9047 1.4690439,78.9104 1.0167258,78.9160 0.62574333,78.9217 0.62652075,78.9273 1.4963137,78.9330 2.0171714,78.9386 1.5124668,78.9442 0.75619179,78.9499 0.77437341,78.9555 1.2089505,78.9612 1.0867984,78.9668 1.3224169,78.9724 1.5741029,78.9781 1.3909626,78.9837 1.3914529,78.9894 1.7651563,78.9950 1.8604027,79.0007 1.277778,79.0063 0.80024976,79.0119 0.98295283,79.0176 1.1738824,79.0232 1.1041404,79.0289 0.80795115,79.0345 0.60033709,79.0402 1.4449534,79.0458 2.227001,79.0515 2.6430597,79.0571 2.3640044,79.0628 1.7124193,79.0684 1.6180772,79.0740 2.7664208,79.0797 3.060915,79.0853 2.616544,79.0910 1.8341979,79.0966 1.3213146,79.1023 0.81699044,79.1079 0.617311,79.1136 0.60858554,79.1192 0.59141755,79.1249 0.75724667,79.1305 1.1567892,79.1362 1.4083104,79.1418 1.5305198,79.1475 1.5655756,79.1531 1.2696028,79.1588 1.1824472,79.1644 1.0172188,79.1701 1.0085353,79.1757 1.1044809,79.1814 1.5569905,79.1870 2.1048784,79.1927 2.3915703,79.1983 2.7648883,79.2040 2.7216933,79.2096 2.6786611,79.2153 2.4432054,79.2209 1.7554964,79.2266 1.1563801,79.2322 1.2442462,79.2379 1.7477322,79.2435 1.7907475,79.2492 1.4867094,79.2548 1.1217144,79.2605 1.0872207,79.2661 1.3393395,79.2718 1.4167562,79.2774 0.92125833,79.2831 0.78270167,79.2887 0.78281295,79.2944 0.78293496,79.3001 1.2786921,79.3057 1.7573627,79.3114 2.3225799,79.3170 2.4261577,79.3227 1.9910119,79.3283 1.6343553,79.3340 1.347515,79.3396 1.3996872,79.3453 1.2607102,79.3510 1.4261084,79.3566 1.3998874,79.3623 1.3131455,79.3679 1.0428832,79.3736 0.66037393,79.3792 0.69590902,79.3849 0.81738031,79.3906 0.79981333,79.3962 0.93963236,79.4019 1.296001,79.4075 1.1651015,79.4132 0.91296637,79.4188 1.1566323,79.4245 1.6176093,79.4302 1.4607916,79.4358 1.2270182,79.4415 1.723112,79.4471 1.9472477,79.4528 1.5114605,79.4585 1.2864887,79.4641 1.4347743,79.4698 1.4259002,79.4754 1.3132895,79.4811 1.2697144,79.4868 1.01719,79.4924 0.83457816,79.4981 0.65204382,79.5037 0.69544792,79.5094 0.59148329,79.5151 1.0362564,79.5207 2.0968363,79.5264 2.4085276,79.5321 2.1033838,79.5377 1.4424546,79.5434 1.6085045,79.5490 1.4260275,79.5547 1.1046956,79.5604 1.462093,79.5660 1.9826837,79.5717 1.7033608,79.5774 1.2080984,79.5830 1.0170891,79.5887 0.73873216,79.5944 0.44371578,79.6000 0.76618123,79.6057 1.2698376,79.6114 1.4691775,79.6170 1.504143,79.6227 1.6525666,79.6283 1.8702573,79.6340 2.0437605,79.6397 1.8689727,79.6453 1.330186,79.6510 1.2261516,79.6567 1.3744205,79.6623 1.6697372,79.6680 1.2598622,79.6737 1.0347786,79.6793 1.3654797,79.6850 1.3038316,79.6907 0.89526802,79.6964 0.73891616,79.7020 0.73065269,79.7077 0.77369744,79.7134 0.65234089,79.7190 1.4183584,79.7247 2.2612865,79.7304 2.6518817,79.7360 2.3737679,79.7417 2.1653998,79.7474 1.8086478,79.7530 1.7039033,79.7587 1.6080741,79.7644 1.6441795,79.7701 1.7571013,79.7757 1.6173964,79.7814 1.7477707,79.7871 1.495088,79.7927 1.339052,79.7984 1.5389198,79.8041 1.2689599,79.8098 0.98257864,79.8154 1.1223421,79.8211 1.4527656,79.8268 1.5474875,79.8325 1.1471618,79.8381 0.73020738,79.8438 0.76524895,79.8495 1.0261933,79.8551 1.2872787,79.8608 1.6350956,79.8665 1.4522073,79.8722 1.4696654,79.8778 1.6872414,79.8835 1.4265785,79.8892 1.7923243,79.8949 2.7999852,79.9005 2.4860039,79.9062 2.0081968,79.9119 1.9128695,79.9176 1.9646667,79.9233 1.051311,79.9289 0.54775536,79.9346 0.60908788,79.9403 0.88782752,79.9460 1.6618607,79.9516 1.9826493,79.9573 1.7215039,79.9630 1.512929,79.9687 1.3826172,79.9744 1.7386489,79.9800 1.6692978,79.9857 1.6958994,79.9914 1.7214298,79.9971 1.7391887,80.0027 1.8002616,80.0084 1.4779917,80.0141 1.3652116,80.0198 2.0094998,80.0255 2.3912785,80.0311 1.6339034,80.0368 1.5387915,80.0425 1.6088377,80.0482 1.469418,80.0539 0.9472385,80.0595 0.57422602,80.0652 1.401825,80.0709 2.8361013,80.0766 3.1207547,80.0823 1.8676746,80.0880 0.69544846,80.0936 0.94870526,80.0993 1.4347355,80.1050 1.6173388,80.1107 1.9653456,80.1164 1.8176172,80.1221 2.1393409,80.1277 2.3567502,80.1334 2.2697599,80.1391 1.6605867,80.1448 1.2781639,80.1505 1.286368,80.1562 1.0430325,80.1618 1.2265917,80.1675 1.2001343,80.1732 0.96477765,80.1789 0.94788992,80.1846 1.4619154,80.1903 1.7568116,80.1960 1.6434691,80.2016 2.2956524,80.2073 2.1384196,80.2130 1.6255925,80.2187 1.2087578,80.2244 1.5133232,80.2301 1.7474321,80.2358 1.6605327,80.2415 1.4957098,80.2471 1.3914269,80.2528 1.4348755,80.2585 1.6695367,80.2642 1.3912162,80.2699 1.1648849,80.2756 0.99989939,80.2813 1.4612306,80.2870 1.660943,80.2927 0.99959701,80.2983 0.71330166,80.3040 1.2965806,80.3097 1.4778534,80.3154 0.92145431,80.3211 1.0001955,80.3268 1.0167497,80.3325 0.95669484,80.3382 1.3664081,80.3439 1.7136378,80.3496 1.529817,80.3553 1.3908248,80.3609 1.7478173,80.3666 1.6605273,80.3723 1.2871586,80.3780 1.513832,80.3837 2.0086451,80.3894 1.9036981,80.3951 1.8171343,80.4008 1.4609553,80.4065 1.3909508,80.4122 1.0254977,80.4179 0.62597084,80.4236 0.5568766,80.4293 0.93137217,80.4350 1.5479723,80.4407 1.260075,80.4463 1.0954275,80.4520 1.0002619,80.4577 0.9740966,80.4634 0.95657206,80.4691 1.0611002,80.4748 1.4434555,80.4805 1.5648634,80.4862 1.7224193,80.4919 2.3748479,80.4976 2.3996115,80.5033 2.1644232,80.5090 1.5389552,80.5147 1.1220576,80.5204 1.18258,80.5261 1.0428387,80.5318 0.78215683,80.5375 0.61715603,80.5432 0.47861913,80.5489 1.2091569,80.5546 1.6519179,80.5603 1.1390913,80.5660 0.73084098,80.5717 0.84352952,80.5774 1.0517548,80.5831 1.4784474,80.5888 1.84389,80.5945 1.9305123,80.6002 1.7298888,80.6059 1.1037743,80.6116 0.61734349,80.6173 0.49568281,80.6230 0.6524601,80.6287 1.0352908,80.6344 1.3390048,80.6401 1.0694011,80.6458 1.1395054,80.6515 1.2868713,80.6572 1.1037219,80.6629 0.55622065,80.6686 0.64388585,80.6743 1.1572089,80.6800 1.7390814,80.6857 1.6607211,80.6914 1.7395957,80.6971 1.8346782,80.7028 1.7040789,80.7085 1.5040944,80.7142 1.1480205,80.7199 1.1482674,80.7256 1.3130364,80.7314 1.4430637,80.7371 1.3133188,80.7428 1.7048558,80.7485 1.6262838,80.7542 1.7912519,80.7599 1.2685869,80.7656 0.76503164,80.7713 0.93947655,80.7770 1.0698701,80.7827 1.2432235,80.7884 1.1036816,80.7941 0.94811946,80.7998 1.070026,80.8055 1.4259924,80.8112 1.2953844,80.8170 0.95667213,80.8227 1.0697105,80.8284 1.791466,80.8341 2.1224358,80.8398 1.9478571,80.8455 1.4335631,80.8512 0.98253644,80.8569 1.7569693,80.8626 1.8601084,80.8683 1.3574076,80.8740 1.7836705,80.8798 1.6863135,80.8855 1.485943,80.8912 1.1306319,80.8969 1.7921381,80.9026 1.7822869,80.9083 1.3991226,80.9140 0.76520073,80.9197 1.2443985,80.9254 1.5130788,80.9312 1.2602215,80.9369 1.2519703,80.9426 1.7133168,80.9483 1.9476439,80.9540 1.678591,80.9597 1.6706494,80.9654 2.0007586,80.9711 2.1476316,80.9769 1.9899793,80.9826 1.5036407,80.9883 1.3478073,80.9940 0.93942326,80.9997 1.1739992,81.0054 1.3655814,81.0111 1.6612644,81.0169 1.4780501,81.0226 1.3996366,81.0283 1.0257592,81.0340 1.0176313,81.0397 1.2698851,81.0454 1.330043,81.0512 0.83440614,81.0569 1.2784438,81.0626 1.4088849,81.0683 1.6971705,81.0740 2.400707,81.0797 2.4694228,81.0855 2.5487857,81.0912 2.8604934,81.0969 2.3470986,81.1026 2.1564562,81.1083 1.8684,81.1141 1.1211998,81.1198 1.2348194,81.1255 1.2085142,81.1312 1.1128961,81.1369 0.85229617,81.1426 0.98306698,81.1484 1.2433529,81.1541 1.2692926,81.1598 1.3649778,81.1655 1.0611224,81.1712 1.0781726,81.1770 1.1905816,81.1827 1.4091207,81.1884 2.227037,81.1941 2.130497,81.1999 1.5304092,81.2056 1.4086516,81.2113 1.6778719,81.2170 1.8428071,81.2227 1.5126772,81.2285 1.3394789,81.2342 1.2612858,81.2399 1.4266802,81.2456 1.4955412,81.2514 1.1825616,81.2571 1.7396578,81.2628 1.9565207,81.2685 1.8261076,81.2743 1.6954806,81.2800 1.5384365,81.2857 1.1212522,81.2914 1.1474812,81.2972 0.95620519,81.3029 0.93112278,81.3086 1.4436462,81.3143 1.5734577,81.3201 1.5570015,81.3258 1.4528733,81.3315 1.4174528,81.3372 1.3125799,81.3430 0.96466106,81.3487 0.81736338,81.3544 1.1484729,81.3601 1.7394135,81.3659 1.8693043,81.3716 1.703618,81.3773 1.4780276,81.3831 1.7485068,81.3888 1.8436782,81.3945 1.3298811,81.4002 1.0086994,81.4060 1.5315458,81.4117 2.2260129,81.4174 1.5733858,81.4232 1.4344033,81.4289 0.81679398,81.4346 0.80875272,81.4403 0.75648826,81.4461 1.1220621,81.4518 1.3656412,81.4575 1.4005085,81.4633 1.4354997,81.4690 1.8000664,81.4747 2.2517114,81.4805 2.1218235,81.4862 1.5129241,81.4919 0.93832773,81.4977 0.75663286,81.5034 1.2614151,81.5091 1.6870502,81.5149 2.1742272,81.5206 2.7223632,81.5263 2.8269935,81.5321 2.9479728,81.5378 2.4941964,81.5435 1.703475,81.5493 1.6350602,81.5550 1.443293,81.5607 1.1910739,81.5665 1.0785893,81.5722 1.4700978,81.5779 1.7301549,81.5837 1.3124418,81.5894 1.044037,81.5951 1.4178286,81.6009 1.3814943,81.6066 0.6077593,81.6123 0.62633103,81.6181 0.90493906,81.6238 1.2963045,81.6295 1.6345767,81.6353 1.6434914,81.6410 1.7391624,81.6468 1.1555467,81.6525 0.73892754,81.6582 0.97461277,81.6640 1.2782991,81.6697 1.1560633,81.6755 1.0090834,81.6812 1.2616956,81.6869 1.5130717,81.6927 1.4782552,81.6984 1.8259633,81.7041 1.7559944,81.7099 1.8088611,81.7156 2.1569445,81.7214 1.9827819,81.7271 1.6349772,81.7328 1.7999851,81.7386 1.7220616,81.7443 1.5734723,81.7501 1.0165514,81.7558 0.93010437,81.7615 0.88733327,81.7673 1.4961551,81.7730 1.3907546,81.7788 1.1208551,81.7845 0.74807912,81.7903 1.2874161,81.7960 1.3736877,81.8017 1.3740307,81.8075 1.2353948,81.8132 1.6783284,81.8190 1.2338735,81.8247 0.90435028,81.8305 0.87814468,81.8362 0.52139151,81.8420 0.48751277,81.8477 0.92227054,81.8534 0.8949486,81.8592 0.55606097,81.8649 0.96558243,81.8707 1.1661191,81.8764 1.6181989,81.8822 1.869312,81.8879 1.7472125,81.8937 1.6086365,81.8994 1.7477558,81.9051 1.4782184,81.9109 1.2871467,81.9166 1.1831344,81.9224 1.6616021,81.9281 1.7302868,81.9339 1.4944917,81.9396 0.76425797,81.9454 0.46968001,81.9511 0.72179419,81.9569 0.7479707,81.9626 0.84372848,81.9684 0.98266011,81.9741 1.0779151,81.9799 0.72139376,81.9856 0.63477135,81.9914 0.81746799,81.9971 1.0791481,82.0029 1.6438471,82.0086 1.4780055,82.0144 1.6961625,82.0201 1.8092086,82.0259 2.0087671,82.0316 1.7472968,82.0374 1.1903588,82.0431 0.93011039,82.0489 1.1570709,82.0546 1.7315487,82.0604 2.2001829,82.0661 1.9910436,82.0719 2.1228828,82.0776 3.6822741,82.0834 7.6125188,82.0891 8.7807884,82.0949 5.8213205,82.1006 2.7099311,82.1064 1.581764,82.1122 1.8087113,82.1179 1.3477062,82.1237 0.81769949,82.1294 0.93083662,82.1352 0.99113715,82.1409 1.1824609,82.1467 1.5562741,82.1524 1.7387903,82.1582 1.4693773,82.1639 1.1492141,82.1697 1.8882279,82.1755 2.0599134,82.1812 1.4510041,82.1870 0.95606565,82.1927 0.87813312,82.1985 0.78254586,82.2042 0.58257037,82.2100 0.73062497,82.2158 1.1222495,82.2215 1.5999628,82.2273 1.2955186,82.2330 1.3567891,82.2388 1.487237,82.2445 1.3916554,82.2503 1.5481459,82.2561 1.5214152,82.2618 1.2519875,82.2676 1.6354649,82.2733 1.8867141,82.2791 1.1640949,82.2849 0.6779297,82.2906 0.81779295,82.2964 0.98307216,82.3021 1.0264691,82.3079 1.2430531,82.3137 1.277818,82.3194 1.4258476,82.3252 0.92144066,82.3309 0.93970263,82.3367 1.2786778,82.3425 1.2518992,82.3482 1.0609591,82.3540 1.2960445,82.3598 1.5130014,82.3655 1.1037637,82.3713 0.70394814,82.3770 0.70423871,82.3828 0.80881876,82.3886 1.2613256,82.3943 1.6522102,82.4001 1.3565613,82.4059 1.0177983,82.4116 1.1996214,82.4174 0.84254301,82.4232 0.63514191,82.4289 1.1225908,82.4347 1.200497,82.4404 1.487421,82.4462 1.7734178,82.4520 1.5989859,82.4577 1.1996778,82.4635 1.0613376,82.4693 0.88722646,82.4750 0.80857044,82.4808 1.1132576,82.4866 1.3475604,82.4923 0.87814319,82.4981 1.0432935,82.5039 0.79985118,82.5096 0.92244959,82.5154 1.1401215,82.5212 1.7480899,82.5269 1.6773614,82.5327 1.4518019,82.5385 1.7475597,82.5443 1.5996122,82.5500 1.2524059,82.5558 1.1565701,82.5616 0.75622815,82.5673 0.60865247,82.5731 0.81810409,82.5789 1.3137922,82.5846 1.5479805,82.5904 1.7124846,82.5962 1.1734416,82.6020 1.0525324,82.6077 1.4434472,82.6135 1.7218449,82.6193 2.2437234,82.6250 1.9039979,82.6308 1.2781782,82.6366 1.2609116,82.6424 1.2348418,82.6481 1.1916075,82.6539 1.70485,82.6597 2.0434568,82.6654 1.5552466,82.6712 0.72967952,82.6770 0.93072897,82.6828 1.0523028,82.6885 0.8954348,82.6943 0.64359117,82.7001 1.027742,82.7059 1.9834335,82.7116 1.8077245,82.7174 1.1900501,82.7232 1.1219212,82.7290 1.6530199,82.7347 1.4698957,82.7405 1.6866078,82.7463 1.3296102,82.7521 1.1043376,82.7578 1.0521375,82.7636 0.94823623,82.7694 1.3485492,82.7752 1.669416,82.7810 1.3818532,82.7867 1.1214917,82.7925 1.5306207,82.7983 1.547809,82.8041 1.12198,82.8098 1.2004915,82.8156 1.4167637,82.8214 1.0949559,82.8272 1.0612538,82.8330 1.5311912,82.8387 1.8521874,82.8445 1.5214301,82.8503 1.7133999,82.8561 1.9391541,82.8619 1.2516158,82.8676 0.74745172,82.8734 0.75654566,82.8792 0.81743902,82.8850 0.84401065,82.8908 1.1919861,82.8965 1.5734391,82.9023 1.6166532,82.9081 1.4435,82.9139 1.3132782,82.9197 1.2349991,82.9254 1.3824838,82.9312 1.1214459,82.9370 0.96532094,82.9428 1.0785391,82.9486 1.0695834,82.9544 1.1213834,82.9601 0.98241663,82.9659 0.85223377,82.9717 1.1217867,82.9775 1.6521362,82.9833 1.4782138,82.9891 1.0522492,82.9948 1.0175116,83.0006 1.0091007,83.0064 1.7313368,83.0122 2.6612196,83.0180 2.8428078,83.0238 2.1301043,83.0296 1.3735254,83.0353 1.1040956,83.0411 1.1913432,83.0469 1.0089737,83.0527 1.5219203,83.0585 1.7742279,83.0643 2.0787675,83.0701 2.035105,83.0758 2.3652914,83.0816 2.7562492,83.0874 2.6084926,83.0932 1.9645672,83.0990 1.3821577,83.1048 1.0785249,83.1106 1.3222191,83.1164 1.5651398,83.1222 1.4083976,83.1279 1.3479365,83.1337 1.5043331,83.1395 1.3909343,83.1453 1.3045127,83.1511 1.5745282,83.1569 1.5041983,83.1627 1.0948393,83.1685 0.78202248,83.1743 1.043557,83.1801 1.5223868,83.1858 1.6438074,83.1916 1.634593,83.1974 1.2955042,83.2032 1.1042286,83.2090 1.1219016,83.2148 1.3218403,83.2206 1.1566364,83.2264 1.3307549,83.2322 1.5477258,83.2380 1.3738292,83.2438 1.1305472,83.2496 1.0519321,83.2554 0.92171192,83.2612 1.3827491,83.2669 1.4519901,83.2727 1.2959864,83.2785 1.3308082,83.2843 1.2778047,83.2901 0.92100823,83.2959 0.79106355,83.3017 0.85220146,83.3075 0.87896276,83.3133 1.1833522,83.3191 1.1301805,83.3249 1.1214896,83.3307 1.3826747,83.3365 1.391018,83.3423 1.1995181,83.3481 1.1479423,83.3539 1.2615494,83.3597 1.4692742,83.3655 1.1645874,83.3713 1.3218501,83.3771 1.4696549,83.3829 1.2172616,83.3887 1.0258105,83.3945 0.65174067,83.4003 0.26100358,83.4061 0.81816232,83.4119 1.4440026,83.4177 1.6956688,83.4235 1.5561184,83.4293 1.2781876,83.4351 1.2172518,83.4409 1.2523942,83.4467 1.5045166,83.4525 1.025713,83.4583 0.99140036,83.4641 1.2789998,83.4699 1.4431984,83.4757 0.99099666,83.4815 1.3746808,83.4873 1.8089211,83.4931 1.6170957,83.4989 1.2084957,83.5047 1.3563386,83.5105 1.3478252,83.5163 1.3655881,83.5221 1.243122,83.5279 0.99936718,83.5337 0.79968828,83.5395 0.60859758,83.5453 0.56565154,83.5511 0.87881452,83.5569 1.530668,83.5627 1.677706,83.5685 1.1557803,83.5743 0.78269428,83.5801 0.74811661,83.5859 0.73061484,83.5917 1.0435499,83.5975 1.4264091,83.6033 1.8260441,83.6091 1.8606395,83.6150 1.9911499,83.6208 1.7481148,83.6266 1.9138752,83.6324 1.8522713,83.6382 1.7738543,83.6440 1.7913212,83.6498 1.7739712,83.6556 2.043303,83.6614 2.1909397,83.6672 2.1128776,83.6730 1.7040642,83.6788 1.3477516,83.6846 1.3658147,83.6905 1.7400641,83.6963 2.0266254,83.7021 2.0950325,83.7079 1.6079912,83.7137 1.4605546,83.7195 1.0170875,83.7253 1.0781217,83.7311 1.0867602,83.7369 1.1309974,83.7427 1.4177164,83.7486 1.3910021,83.7544 1.6785654,83.7602 1.8522397,83.7660 1.3643181,83.7718 0.85210943,83.7776 1.043848,83.7834 1.1041229,83.7892 1.417004,83.7950 1.1826733,83.8009 1.322337,83.8067 1.5135103,83.8125 1.8174157,83.8183 1.9125121,83.8241 1.6167021,83.8299 1.0696636,83.8357 1.0616432,83.8416 1.3564003,83.8474 1.1470978,83.8532 0.87867743,83.8590 1.339998,83.8648 1.4434854,83.8706 1.0945787,83.8764 0.66036361,83.8823 1.1224068,83.8881 1.4003692,83.8939 1.4695466,83.8997 1.7911146,83.9055 1.6952373,83.9113 1.1999285,83.9172 1.3221487,83.9230 1.6434466,83.9288 1.4517916,83.9346 1.1570193,83.9404 1.8702896,83.9462 1.8690245,83.9521 1.5733968,83.9579 1.5392704,83.9637 1.3743591,83.9695 1.3650587,83.9753 0.92973429,83.9811 0.94774216,83.9870 1.0177045,83.9928 1.1656654,83.9986 1.617376,84.0044 1.3996949,84.0102 1.1563549,84.0161 1.2432507,84.0219 1.4433992,84.0277 1.1653541,84.0335 0.93931884,84.0393 0.90455443,84.0452 1.0787783,84.0510 1.2172431,84.0568 0.76411361,84.0626 0.16496022,84.0685 0.5054456,84.0743 1.2880319,84.0801 1.8527135,84.0859 2.4010634,84.0917 5.0519447,84.0976 15.507704,84.1034 21.992451,84.1092 17.702808,84.1150 7.9728999,84.1209 3.171243,84.1267 2.1212401,84.1325 1.5817012,84.1383 1.4516339,84.1442 1.5305395,84.1500 1.4608909,84.1558 1.0257753,84.1616 0.80908591,84.1675 1.2530643,84.1733 1.3475398,84.1791 1.025175,84.1849 0.93909681,84.1908 1.0962265,84.1966 1.374777,84.2024 1.6524709,84.2082 1.5992804,84.2141 1.2424774,84.2199 1.2612344,84.2257 2.0266082,84.2315 1.8084462,84.2374 1.0867618,84.2432 0.85232115,84.2490 1.2955341,84.2549 1.0602956,84.2607 0.66918242,84.2665 0.36535627,84.2723 0.66141802,84.2782 0.88733917,84.2840 1.1223439,84.2898 1.3475734,84.2957 1.2601088,84.3015 1.3736957,84.3073 0.99132699,84.3132 0.73889142,84.3190 0.53024793,84.3248 0.63514084,84.3306 0.78302389,84.3365 1.2184815,84.3423 1.6789284,84.3481 1.9648645,84.3540 1.9390321,84.3598 2.0171988,84.3656 1.7124221,84.3715 1.3738039,84.3773 1.6705272,84.3831 1.9306345,84.3890 1.6170386,84.3948 1.5126228,84.4006 1.2343194,84.4065 1.2084246,84.4123 0.90391618,84.4181 0.80906689,84.4240 1.339884,84.4298 1.8180358,84.4356 1.9384192,84.4415 1.0857618,84.4473 0.84319812,84.4531 0.94808555,84.4590 0.95688885,84.4648 1.0528206,84.4707 1.435109,84.4765 1.2255222,84.4823 1.0608445,84.4882 1.1389492,84.4940 1.1734322,84.4998 1.2782379,84.5057 1.0523514,84.5115 1.0433005,84.5173 0.55621624,84.5232 0.53048021,84.5290 0.96594024,84.5349 1.6529719,84.5407 2.0088868,84.5465 2.1566322,84.5524 1.8086082,84.5582 1.1906379,84.5641 0.87800896,84.5699 1.3222023,84.5757 1.5299886,84.5816 1.1300862,84.5874 1.0176898,84.5932 0.92191023,84.5991 0.99116379,84.6049 1.1394993,84.6108 2.0175343,84.6166 1.8865205,84.6225 1.5129232,84.6283 1.0691901,84.6341 0.92145187,84.6400 1.0181969,84.6458 1.4705024,84.6517 1.4256146,84.6575 1.0081944,84.6633 0.94734013,84.6692 0.86943424,84.6750 1.0095524,84.6809 1.0698005,84.6867 1.0168837,84.6926 0.88654155,84.6984 0.86962354,84.7042 1.4440777,84.7101 1.5485535,84.7159 1.6609674,84.7218 1.3907493,84.7276 1.1558956,84.7335 1.0266649,84.7393 1.7584352,84.7452 2.3570278,84.7510 2.0255167,84.7569 1.6940362,84.7627 1.1469271,84.7685 1.2527025,84.7744 1.3477131,84.7802 1.4608412,84.7861 1.3386949,84.7919 1.1471632,84.7978 0.69537008,84.8036 0.48727244,84.8095 0.68743438,84.8153 1.0178148,84.8212 1.6790137,84.8270 1.9051207,84.8329 1.9303447,84.8387 1.8781835,84.8446 2.1387272,84.8504 1.8001348,84.8563 2.5049987,84.8621 2.6601179,84.8680 1.9293016,84.8738 0.8441897,84.8797 1.7756193,84.8855 2.2259593,84.8914 1.6852635,84.8972 0.83359128,84.9031 0.67832023,84.9089 1.0786681,84.9148 1.6354673,84.9206 1.8517756,84.9265 1.2341093,84.9323 1.1478885,84.9382 1.0526726,84.9440 1.3828081,84.9499 1.2259595,84.9557 1.3132359,84.9616 1.4005139,84.9674 1.7479366,84.9733 1.4869252,84.9791 1.7566378,84.9850 1.5125576,84.9908 1.2431287,84.9967 1.165051,85.0026 0.81792647,85.0084 1.1132767,85.0143 1.3559219,85.0201 1.3131846,85.0260 1.4263096,85.0318 1.3911744,85.0377 1.460474,85.0435 1.1999549,85.0494 1.5226138,85.0552 1.9571437,85.0611 1.9651845,85.0670 1.7127599,85.0728 1.4347167,85.0787 1.3126746,85.0845 1.2081591,85.0904 1.2513906,85.0962 1.0000763,85.1021 1.4703597,85.1080 1.4869276,85.1138 1.4176261,85.1197 1.1130177,85.1255 0.86071235,85.1314 1.0961838,85.1373 1.530694,85.1431 1.5474586,85.1490 1.6780322,85.1548 1.6517346,85.1607 1.2430168,85.1665 1.2955841,85.1724 1.4002414,85.1783 1.3742276,85.1841 1.5478501,85.1900 1.4436287,85.1959 1.6522794,85.2017 1.5736566,85.2076 0.9909007,85.2134 0.83464003,85.2193 0.81766057,85.2252 1.4178149,85.2310 2.088187,85.2369 2.8870523,85.2427 2.0943542,85.2486 1.6344495,85.2545 1.4264622,85.2603 1.3219945,85.2662 1.1476432,85.2721 1.3914837,85.2779 1.4951903,85.2838 1.0514712,85.2897 0.86953908,85.2955 0.72196704,85.3014 0.54779661,85.3072 0.53063953,85.3131 1.0092674,85.3190 1.504621,85.3248 1.7305518,85.3307 1.5294667,85.3366 0.72118068,85.3424 0.93142372,85.3483 1.5320317,85.3542 2.3398881,85.3600 2.4856644,85.3659 1.9988376,85.3718 2.1134474,85.3776 2.0797398,85.3835 2.3396573,85.3894 1.7641437,85.3952 1.2684114,85.4011 0.89497703,85.4070 0.66952002,85.4128 0.80881006,85.4187 0.94772756,85.4246 0.83462316,85.4304 0.91306305,85.4363 1.339857,85.4422 1.8094339,85.4481 1.5477308,85.4539 1.3126249,85.4598 1.0432618,85.4657 1.1128135,85.4715 1.1736528,85.4774 1.1134272,85.4833 0.92169178,85.4891 0.7734974,85.4950 1.2701651,85.5009 1.8350326,85.5068 1.5558784,85.5126 1.0952331,85.5185 0.73931026,85.5244 1.069874,85.5302 1.2694936,85.5361 1.0084149,85.5420 0.84352928,85.5479 0.81796032,85.5537 0.97381663,85.5596 0.72123331,85.5655 0.80062997,85.5714 1.427209,85.5772 1.826403,85.5831 1.6599294,85.5890 1.042419,85.5949 0.73944336,85.6007 0.93076956,85.6066 0.95601791,85.6125 0.79996431,85.6184 1.0875628,85.6242 1.3911377,85.6301 1.3302226,85.6360 2.0958014,85.6419 1.999969,85.6477 1.477982,85.6536 0.71250218,85.6595 0.45183301,85.6654 0.51340848,85.6712 1.3754519,85.6771 2.2014568,85.6830 2.1305273,85.6889 1.6075495,85.6948 1.0865562,85.7006 1.1390287,85.7065 1.0775394,85.7124 1.017099,85.7183 0.95655465,85.7241 1.026221,85.7300 0.9300198,85.7359 0.54766887,85.7418 0.86173666,85.7477 1.2874067,85.7535 1.4519833,85.7594 1.5568784,85.7653 1.6707798,85.7712 1.9828023,85.7771 1.8249698,85.7829 1.3728852,85.7888 0.85175157,85.7947 0.84387302,85.8006 1.2876025,85.8065 1.5303926,85.8124 1.3905342,85.8182 1.2694987,85.8241 1.3656682,85.8300 1.2696644,85.8359 1.0604507,85.8418 0.82524925,85.8477 0.70534164,85.8535 1.7583135,85.8594 2.0954163,85.8653 1.7810365,85.8712 0.97288865,85.8771 0.89566064,85.8830 0.98282975,85.8888 0.99159944,85.8947 1.226478,85.9006 1.5917122,85.9065 1.7914685,85.9124 1.8176179,85.9183 2.0345974,85.9242 1.7910103,85.9300 1.5916249,85.9359 1.4348933,85.9418 1.2688878,85.9477 0.98251086,85.9536 1.5925434,85.9595 2.279233,85.9654 2.5656204,85.9712 2.4948349,85.9771 1.8596073,85.9830 1.5996292,85.9889 1.3130144,85.9948 1.226444,86.0007 1.1126835,86.0066 0.79087645,86.0125 0.87052178,86.0184 1.2696573,86.0242 1.1384262,86.0301 1.469582,86.0360 1.4523139,86.0419 1.4180073,86.0478 1.6873087,86.0537 1.5382875,86.0596 1.2776183,86.0655 1.5397199,86.0714 2.3052678,86.0773 2.8962097,86.0831 3.1999235,86.0890 2.7730076,86.0949 1.7304521,86.1008 1.8353211,86.1067 1.6955199,86.1126 1.5042828,86.1185 1.2517232,86.1244 1.2788284,86.1303 2.1571486,86.1362 2.2344573,86.1421 1.9122217,86.1480 1.1124882,86.1539 1.15648,86.1598 0.93061048,86.1656 1.2012776,86.1715 1.8881178,86.1774 2.251724,86.1833 2.0775993,86.1892 1.8695641,86.1951 1.8341341,86.2010 1.6338896,86.2069 1.6083091,86.2128 1.6958219,86.2187 1.3565211,86.2246 0.9302271,86.2305 1.2007545,86.2364 1.9917147,86.2423 1.5909264,86.2482 1.4170622,86.2541 1.3562338,86.2600 1.3740251,86.2659 1.113167,86.2718 1.0613199,86.2777 1.2526066,86.2836 1.287127,86.2895 1.2609404,86.2954 1.5041442,86.3013 1.3907524,86.3072 1.0348817,86.3131 1.2522985,86.3190 1.3128211,86.3249 1.782828,86.3308 1.7742218,86.3367 1.8263751,86.3426 1.7481986,86.3485 1.9394206,86.3544 2.1560938,86.3603 2.1988647,86.3662 1.5208098,86.3721 0.86125064,86.3780 1.3049992,86.3839 1.5919238,86.3898 1.8437188,86.3957 1.4953398,86.4016 1.2518687,86.4075 1.2172204,86.4134 1.5392209,86.4193 1.6515919,86.4252 1.1560233,86.4311 1.1302819,86.4370 0.80891955,86.4429 0.97420847,86.4488 0.83470434,86.4547 1.0435457,86.4606 1.3737128,86.4665 1.1647605,86.4724 0.74801224,86.4783 1.1839491,86.4842 1.9314913,86.4901 2.0606377,86.4960 1.8163415,86.5019 1.4863869,86.5078 1.4605144,86.5138 0.94744223,86.5197 0.75721812,86.5256 1.4623263,86.5315 2.3655598,86.5374 2.0171049,86.5433 1.7825167,86.5492 2.1398203,86.5551 2.9222727,86.5610 2.4256353,86.5669 1.6859077,86.5728 1.1123003,86.5787 1.3392471,86.5846 1.20846,86.5905 1.1651974,86.5965 1.451841,86.6024 1.5218915,86.6083 1.4784377,86.6142 1.0522065,86.6201 1.3137901,86.6260 1.7566235,86.6319 1.9036725,86.6378 1.8691273,86.6437 1.8700722,86.6496 1.9229881,86.6556 2.3044429,86.6615 2.1116962,86.6674 1.5209889,86.6733 1.1577039,86.6792 2.1235983,86.6851 3.0173013,86.6910 2.5635147,86.6969 1.2686497,86.7029 0.9218626,86.7088 0.83462036,86.7147 0.78232884,86.7206 0.89625621,86.7265 1.4614778,86.7324 1.68673,86.7383 1.5651654,86.7442 1.2262493,86.7502 1.1214201,86.7561 1.1300412,86.7620 1.2437742,86.7679 1.4873701,86.7738 1.5826546,86.7797 1.4518301,86.7856 1.3299576,86.7916 1.634943,86.7975 1.739166,86.8034 1.2169509,86.8093 0.99180251,86.8152 1.4442217,86.8211 1.6777332,86.8271 1.356179,86.8330 1.5741843,86.8389 1.3822647,86.8448 0.96486717,86.8507 0.80877727,86.8566 0.98286688,86.8626 1.4872564,86.8685 1.3743496,86.8744 1.4438738,86.8803 1.9126892,86.8862 1.8604999,86.8922 1.9479729,86.8981 2.0346239,86.9040 1.3995671,86.9099 1.0351306,86.9158 1.4180363,86.9218 1.5216248,86.9277 1.364913,86.9336 1.1562245,86.9395 1.1391834,86.9454 1.5396038,86.9514 1.8265558,86.9573 1.9742786,86.9632 1.9823256,86.9691 1.8172177,86.9750 1.8087049,86.9810 1.6075279,86.9869 1.4262034,86.9928 2.2969284,86.9987 2.443373,87.0047 1.8951569,87.0106 1.5128359,87.0165 1.5130148,87.0224 1.5042435,87.0283 1.5305347,87.0343 1.5740272,87.0402 1.3386647,87.0461 0.99107111,87.0520 1.1740769,87.0580 1.0433215,87.0639 0.91306871,87.0698 1.0526451,87.0757 1.7219187,87.0817 1.8085566,87.0876 1.6962906,87.0935 2.0524864,87.0994 2.0522263,87.1054 2.312923,87.1113 1.5641053,87.1172 1.1127664,87.1231 1.1653903,87.1291 1.1657848,87.1350 1.5571381,87.1409 1.7310125,87.1469 2.2604654,87.1528 1.9642437,87.1587 1.6258579,87.1646 1.2258942,87.1706 1.1393495,87.1765 1.504737,87.1824 1.9130898,87.1884 1.7386379,87.1943 1.5740381,87.2002 1.5921251,87.2061 1.6256756,87.2121 0.98147678,87.2180 0.87798196,87.2239 0.93040675,87.2299 0.86113012,87.2358 0.91296989,87.2417 0.65178472,87.2477 0.74810833,87.2536 1.3923579,87.2595 2.0179205,87.2655 1.7558627,87.2714 1.060361,87.2773 1.2174027,87.2832 1.5565523,87.2892 1.5910965,87.2951 1.1736131,87.3010 0.87829846,87.3070 0.9827826,87.3129 0.95698088,87.3188 1.1483866,87.3248 1.3474586,87.3307 1.5908575,87.3366 1.7482169,87.3426 1.7998463,87.3485 1.6703101,87.3545 2.2621763,87.3604 2.4784634,87.3663 2.8080173,87.3723 2.068125,87.3782 0.99927181,87.3841 0.51289827,87.3901 0.46118,87.3960 0.79190749,87.4019 1.0870938,87.4079 1.243102,87.4138 1.3394734,87.4197 1.7919549,87.4257 1.9039767,87.4316 1.5472016,87.4376 1.4785404,87.4435 1.765781,87.4494 1.7745029,87.4554 2.0782833,87.4613 1.7559291,87.4672 1.5650712,87.4732 1.7397425,87.4791 2.1748374,87.4851 2.3824224,87.4910 2.3124712,87.4969 2.2953336,87.5029 1.5207942,87.5088 0.93883318,87.5148 1.1307322,87.5207 1.2519085,87.5266 1.3391104,87.5326 1.4871626,87.5385 1.4445423,87.5445 1.5918201,87.5504 1.1903846,87.5563 0.95585519,87.5623 0.93895656,87.5682 1.2175645,87.5742 1.5917466,87.5801 2.2002079,87.5861 2.0257094,87.5920 1.5037565,87.5979 0.92151892,87.6039 1.0615389,87.6098 1.53945,87.6158 1.3820567,87.6217 1.1910456,87.6277 1.2178483,87.6336 1.4877476,87.6395 1.7480321,87.6455 1.4602393,87.6514 1.0255333,87.6574 0.84308404,87.6633 0.72148198,87.6693 0.81757343,87.6752 1.191249,87.6812 1.182591,87.6871 1.3311272,87.6931 1.4964083,87.6990 1.7481116,87.7050 1.9650847,87.7109 1.7908816,87.7168 1.5734488,87.7228 1.4345678,87.7287 1.3214836,87.7347 1.3392289,87.7406 1.4262588,87.7466 1.2085477,87.7525 1.2344053,87.7585 0.67769867,87.7644 0.54810858,87.7704 0.85273671,87.7763 1.3221822,87.7823 1.5390757,87.7882 1.0433128,87.7942 1.0004603,87.8001 1.5220301,87.8061 1.564647,87.8120 1.0607708,87.8180 1.0871938,87.8239 0.92176008,87.8299 1.1134067,87.8358 1.4515629,87.8418 1.146932,87.8477 0.83500433,87.8537 1.0187095,87.8596 1.2787358,87.8656 1.5651736,87.8715 2.522707,87.8775 2.7571464,87.8834 2.843189,87.8894 2.3377302,87.8953 1.5817684,87.9013 1.3132859,87.9073 1.5475897,87.9132 1.8432792,87.9192 2.1131847,87.9251 1.9041071,87.9311 1.3038756,87.9370 0.93027031,87.9430 0.87867278,87.9489 1.2875311,87.9549 1.4518616,87.9608 0.95624822,87.9668 0.88691431,87.9728 0.93911958,87.9787 1.113076,87.9847 1.034569,87.9906 1.0524024,87.9966 1.0175883,88.0025 0.89592636,88.0085 1.1399426,88.0144 1.4524808,88.0204 1.4862032,88.0264 1.0775717,88.0323 1.1041034,88.0383 1.3392235,88.0442 1.2436602,88.0502 1.1046487,88.0562 1.1561832,88.0621 0.90375751,88.0681 1.1395471,88.0740 1.5228059,88.0800 2.1134067,88.0859 2.1045465,88.0919 2.5223722,88.0979 2.633878,88.1038 1.8159708,88.1098 0.82562798,88.1157 0.66989291,88.1217 1.1571648,88.1277 1.1652656,88.1336 0.82568914,88.1396 0.73889738,88.1456 1.0174628,88.1515 1.4959093,88.1575 1.5307581,88.1634 1.3566469,88.1694 1.1655025,88.1754 1.4435306,88.1813 1.5914674,88.1873 1.8969826,88.1933 2.7220445,88.1992 2.5206935,88.2052 2.0252035,88.2111 1.521207,88.2171 1.2782544,88.2231 1.5742127,88.2290 1.4431951,88.2350 0.89473325,88.2410 0.46985358,88.2469 1.1835911,88.2529 1.5481334,88.2589 1.6173784,88.2648 1.434451,88.2708 1.477877,88.2768 1.5737615,88.2827 1.6262718,88.2887 1.6174848,88.2947 1.6781185,88.3006 1.4346633,88.3066 1.0525725,88.3126 1.6962546,88.3185 1.9995857,88.3245 1.4778587,88.3305 1.5664793,88.3364 2.3045068,88.3424 1.8772569,88.3484 1.4085187,88.3543 1.0695369,88.3603 1.1918828,88.3663 2.0001829,88.3722 2.1381886,88.3782 1.0950007,88.3842 0.6003179,88.3901 0.69582015,88.3961 0.67786294,88.4021 0.63462341,88.4081 0.81792355,88.4140 1.1831688,88.4200 1.1476482,88.4260 0.94790059,88.4319 1.1136792,88.4379 1.4433073,88.4439 1.4865746,88.4499 1.809355,88.4558 2.0182397,88.4618 2.356601,88.4678 2.4948523,88.4737 1.8514866,88.4797 1.4171087,88.4857 1.156339,88.4917 1.1907818,88.4976 0.7646842,88.5036 0.60887086,88.5096 0.60025984,88.5156 0.53910834,88.5215 0.55650955,88.5275 0.74792182,88.5335 0.91287333,88.5395 0.69551259,88.5454 0.53929329,88.5514 0.5829497,88.5574 0.78302908,88.5634 1.0616795,88.5693 1.5131183,88.5753 1.6083349,88.5813 1.7736762,88.5873 1.3993152,88.5932 0.90438652,88.5992 1.1917593,88.6052 1.2264841,88.6112 1.339206,88.6171 1.3475997,88.6231 1.8347206,88.6291 1.9305654,88.6351 1.7124007,88.6411 1.0258815,88.6470 1.4442561,88.6530 1.6520398,88.6590 1.364647,88.6650 0.98230332,88.6710 0.90416539,88.6769 0.76563531,88.6829 1.1922539,88.6889 2.026391,88.6949 1.9909215,88.7009 1.434479,88.7068 1.2260823,88.7128 1.7480278,88.7188 2.1740904,88.7248 1.8868721,88.7308 1.286587,88.7367 0.96503794,88.7427 0.93893731,88.7487 0.64287633,88.7547 0.32160234,88.7607 0.41774932,88.7666 0.50437725,88.7726 0.45192811,88.7786 0.72261351,88.7846 1.5145572,88.7906 2.052567,88.7966 2.5561471,88.8025 2.7383981,88.8085 2.3298831,88.8145 1.8606809,88.8205 1.4258928,88.8265 1.3738732,88.8325 1.7740734,88.8385 1.8607459,88.8444 1.3219172,88.8504 1.1917301,88.8564 1.1822728,88.8624 1.2081789,88.8684 1.1394173,88.8744 1.4792079,88.8804 1.7053126,88.8863 2.0177274,88.8923 2.0260191,88.8983 2.0959084,88.9043 2.2085869,88.9103 1.8774211,88.9163 1.4687234,88.9223 1.2520108,88.9282 0.99076289,88.9342 0.59099972,88.9402 0.86118966,88.9462 0.86067665,88.9522 0.59978002,88.9582 0.63483942,88.9642 0.88701147,88.9702 0.96565431,88.9762 1.3138258,88.9821 1.869526,88.9881 1.7993407,88.9941 1.3212047,89.0001 1.017795,89.0061 1.2092011,89.0121 1.6780984,89.0181 2.0257728,89.0241 1.791625,89.0301 1.6260786,89.0361 1.0430818,89.0421 0.79139853,89.0480 1.0532843,89.0540 2.1573141,89.0600 2.2430437,89.0660 2.1736889,89.0720 2.4781244,89.0780 2.5733628,89.0840 1.8866897,89.0900 1.4350353,89.0960 1.1560682,89.1020 0.92206967,89.1080 1.6004685,89.1140 1.6170516,89.1200 1.2778369,89.1260 1.1307733,89.1320 1.6787729,89.1380 1.9049077,89.1439 2.399991,89.1499 2.1299417,89.1559 2.0785794,89.1619 2.0168581,89.1679 1.6423967,89.1739 1.1827332,89.1799 1.6439301,89.1859 1.8088036,89.1919 1.9655249,89.1979 1.9478153,89.2039 1.6873368,89.2099 1.7134327,89.2159 1.5213388,89.2219 1.2513194,89.2279 1.1482172,89.2339 1.5744035,89.2399 1.49498,89.2459 1.0340434,89.2519 0.80841464,89.2579 0.94016987,89.2639 1.5136962,89.2699 1.5650181,89.2759 1.6263549,89.2819 2.0781498,89.2879 1.7298146,89.2939 1.7561424,89.2999 2.1998599,89.3059 1.9999431,89.3119 1.3919574,89.3179 1.7310486,89.3239 1.616267,89.3299 0.8772279,89.3359 0.80914718,89.3419 1.5749744,89.3479 2.1745722,89.3539 2.043041,89.3599 1.2516315,89.3659 1.0695506,89.3719 1.0783687,89.3779 1.5736392,89.3839 1.539027,89.3899 1.3917845,89.3959 1.9310054,89.4019 2.3476837,89.4079 1.7731403,89.4139 0.94807547,89.4199 1.2706263,89.4259 1.9137815,89.4320 2.2433674,89.4380 2.4250696,89.4440 2.0683947,89.4500 1.3912147,89.4560 1.2614841,89.4620 1.0695201,89.4680 1.2084661,89.4740 1.5740752,89.4800 1.5130652,89.4860 1.3916975,89.4920 1.7043329,89.4980 1.5389637,89.5040 1.5919318,89.5100 1.8263472,89.5160 1.6688949,89.5220 1.5472825,89.5281 1.6262013,89.5341 1.7127584,89.5401 1.2606975,89.5461 1.295661,89.5521 0.98225391,89.5581 0.80903858,89.5641 0.99171627,89.5701 0.97373372,89.5761 1.1480957,89.5821 1.5915164,89.5881 1.5217294,89.5942 1.3560413,89.6002 0.82604235,89.6062 1.0439539,89.6122 1.1742295,89.6182 1.505064,89.6242 1.7476913,89.6302 1.4075021,89.6362 1.1209913,89.6422 1.1739995,89.6483 1.15654,89.6543 0.75628555,89.6603 0.64408535,89.6663 1.2880529,89.6723 2.0785067,89.6783 2.3994486,89.6843 1.9562999,89.6903 1.8009276,89.6964 1.8521818,89.7024 1.7732073,89.7084 1.6606449,89.7144 1.4692546,89.7204 1.260837,89.7264 1.1999513,89.7325 1.0173066,89.7385 0.84376645,89.7445 0.99161482,89.7505 1.2963705,89.7565 1.8528738,89.7625 1.9470494,89.7685 1.564218,89.7746 1.3386163,89.7806 0.94772977,89.7866 0.70453477,89.7926 0.69535923,89.7986 0.64336479,89.8046 0.9739216,89.8107 1.1741749,89.8167 1.1397029,89.8227 1.0436774,89.8287 1.1560626,89.8347 1.0780002,89.8408 1.3915637,89.8468 1.2174283,89.8528 1.0345299,89.8588 1.077924,89.8648 1.2347261,89.8708 1.7220567,89.8769 2.2008474,89.8829 2.1658893,89.8889 2.1305566,89.8949 2.1220646,89.9009 2.2174778,89.9070 1.6777154,89.9130 1.5217443,89.9190 1.7739433,89.9250 1.82564,89.9311 1.4691908,89.9371 1.1820766,89.9431 0.96533042,89.9491 1.1393679,89.9551 1.0432749,89.9612 0.81695217,89.9672 0.82622218,89.9732 1.6177087,89.9792 1.5475506,89.9853 1.6958075,89.9913 1.6087614,89.9973 1.495181,90.0033 1.1740863,90.0094 1.4876988,90.0154 1.800916,90.0214 2.2526941,90.0274 2.3995166,90.0335 1.9554384,90.0395 1.3122926,90.0455 1.2173766,90.0515 1.087117,90.0576 0.94771677,90.0636 0.70436114,90.0696 1.2008772,90.0756 1.9835025,90.0817 2.0780213,90.0877 1.3035715,90.0937 0.93916482,90.0997 1.2527034,90.1058 1.5301914,90.1118 1.1652853,90.1178 1.46174,90.1239 1.7218703,90.1299 1.6167991,90.1359 1.3040634,90.1419 1.4954715,90.1480 1.4078664,90.1540 0.89479613,90.1600 0.33026513,90.1661 0.539433,90.1721 0.89624178,90.1781 1.2009507,90.1841 1.687608,90.1902 2.1569831,90.1962 2.5476348,90.2022 2.03374,90.2083 1.4251522,90.2143 1.1126107,90.2203 0.92173469,90.2264 1.2698376,90.2324 1.6090496,90.2384 1.8956189,90.2445 1.0950868,90.2505 0.35611787,90.2565 0.30457452,90.2626 0.59196341,90.2686 1.0264099,90.2746 1.1911806,90.2807 1.356861,90.2867 1.7049178,90.2927 1.5918255,90.2988 1.7569904,90.3048 1.7996017,90.3108 1.398968,90.3169 1.0600123,90.3229 1.0433635,90.3289 1.32218,90.3350 1.5480965,90.3410 1.3474635,90.3470 0.93921554,90.3531 1.3310429,90.3591 1.4176054,90.3651 1.286837,90.3712 1.1561641,90.3772 1.5301435,90.3832 1.7303982,90.3893 1.7216128,90.3953 1.3306006,90.4014 1.3130416,90.4074 0.86074418,90.4134 0.94009835,90.4195 1.5230454,90.4255 2.4788058,90.4315 2.3897979,90.4376 1.2603201,90.4436 1.443828,90.4497 1.2691505,90.4557 1.2787136,90.4617 1.5566959,90.4678 1.4167163,90.4738 1.0338783,90.4799 0.68657368,90.4859 0.79184645,90.4919 1.2449774,90.4980 2.0706174,90.5040 2.1296544,90.5101 1.4073935,90.5161 1.1477355,90.5221 1.2611456,90.5282 1.1563894,90.5342 1.0607653,90.5403 1.0869401,90.5463 1.252378,90.5524 1.234982,90.5584 1.3043678,90.5644 1.2084852,90.5705 1.121735,90.5765 1.0088639,90.5826 1.2789047,90.5886 1.9565849,90.5947 1.7644643,90.6007 1.2433751,90.6067 1.1999676,90.6128 0.99109524,90.6188 0.86095101,90.6249 1.0437828,90.6309 1.2690593,90.6370 0.93008947,90.6430 0.76504993,90.6491 0.43432209,90.6551 0.68746412,90.6612 1.3748851,90.6672 1.6958258,90.6732 1.7129802,90.6793 1.8608072,90.6853 1.6602592,90.6914 0.96461642,90.6974 0.41709918,90.7035 0.45227939,90.7095 0.92230403,90.7156 1.2959813,90.7216 1.1306739,90.7277 1.5137004,90.7337 1.7915806,90.7398 1.7821796,90.7458 1.3210899,90.7519 1.0084959,90.7579 0.8695659,90.7640 1.0608599,90.7700 1.2347004,90.7761 1.0436405,90.7821 1.1657003,90.7882 1.2182264,90.7942 1.5130379,90.8003 1.4690293,90.8063 1.5736881,90.8124 1.3735818,90.8184 1.2691394,90.8245 0.8862446,90.8305 0.47820345,90.8366 0.72234851,90.8426 0.94811016,90.8487 0.87829888,90.8547 0.88666219,90.8608 0.77401084,90.8668 1.2097915,90.8729 1.4784876,90.8789 1.347384,90.8850 1.3040608,90.8911 1.2865845,90.8971 1.1994605,90.9032 0.87069058,90.9092 1.3920667,90.9153 1.1467746,90.9213 0.90386355,90.9274 0.80862451,90.9334 0.86951154,90.9395 1.1218007,90.9455 1.383345,90.9516 1.6179081,90.9577 1.5215417,90.9637 1.6260284,90.9698 1.7042975,90.9758 1.4694414,90.9819 1.3648586,90.9879 1.2517337,90.9940 1.1566969,91.0001 1.4354892,91.0061 1.6869814,91.0122 1.3469478,91.0182 0.68710327,91.0243 0.91332328,91.0303 0.75602651,91.0364 0.74771923,91.0425 0.79139358,91.0485 1.1745194,91.0546 2.3045278,91.0606 5.5324969,91.0667 23.229252,91.0728 48.160973,91.0788 51.962582,91.0849 31.7721,91.0909 11.070185,91.0970 3.6477571,91.1031 1.7555693,91.1091 1.2600271,91.1152 1.1826626,91.1212 1.7223734,91.1273 1.8518509,91.1334 1.4519315,91.1394 1.6962687,91.1455 1.9398837,91.1515 2.1043711,91.1576 1.642807,91.1637 1.2604448,91.1697 1.3740307,91.1758 1.678035,91.1819 1.2778176,91.1879 1.1923394,91.1940 1.9923192,91.2001 2.1825922,91.2061 1.8773462,91.2122 1.2947941,91.2182 1.2606446,91.2243 1.2958252,91.2304 1.5570925,91.2364 1.7651721,91.2425 1.355786,91.2486 0.7381146,91.2546 0.51341701,91.2607 1.3055029,91.2668 1.8788942,91.2728 2.2521646,91.2789 1.7561923,91.2850 1.5041945,91.2910 1.5387138,91.2971 1.2342099,91.3032 0.95699543,91.3092 1.5921295,91.3153 2.0867727,91.3214 1.8427668,91.3274 1.1561519,91.3335 1.1129205,91.3396 0.90402991,91.3457 0.76570779,91.3517 0.93986559,91.3578 1.2786661,91.3639 1.4343535,91.3699 1.0340476,91.3760 0.61727893,91.3821 0.6702534,91.3881 1.2178575,91.3942 1.5036091,91.4003 1.3913379,91.4063 1.7233757,91.4124 2.6532187,91.4185 2.6170418,91.4246 1.9643312,91.4306 1.0678871,91.4367 1.0263884,91.4428 2.0977154,91.4489 2.7652135,91.4549 2.5903018,91.4610 2.1123805,91.4671 1.3041514,91.4731 1.0955893,91.4792 1.3473099,91.4853 1.6957808,91.4914 2.0878048,91.4974 1.9393389,91.5035 1.5909563,91.5096 1.9048895,91.5157 2.4175208,91.5217 2.0336599,91.5278 1.4167573,91.5339 1.0611874,91.5400 1.1743191,91.5460 1.2261384,91.5521 1.3653458,91.5582 1.5214609,91.5643 1.3736233,91.5703 1.3746665,91.5764 1.6268772,91.5825 1.686283,91.5886 1.2600629,91.5946 1.3390278,91.6007 1.2698082,91.6068 1.4350606,91.6129 1.6171534,91.6190 1.2608691,91.6250 0.94794971,91.6311 0.92190343,91.6372 1.0352577,91.6433 1.3316646,91.6493 2.1301804,91.6554 2.0505345,91.6615 1.6603217,91.6676 1.243693,91.6737 1.356863,91.6797 1.5219319,91.6858 1.8088701,91.6919 1.7399117,91.6980 2.1313393,91.7041 2.1558754,91.7101 1.4772719,91.7162 1.1133531,91.7223 1.5307264,91.7284 1.8255267,91.7345 1.8256376,91.7406 1.5393205,91.7466 1.7308409,91.7527 1.8257364,91.7588 1.3474493,91.7649 1.026175,91.7710 0.88695991,91.7770 0.99959987,91.7831 0.87791747,91.7892 0.89602828,91.7953 1.1305643,91.8014 0.91292095,91.8075 0.86969548,91.8136 0.85240501,91.8196 1.1390169,91.8257 1.1127261,91.8318 1.2263099,91.8379 1.6007628,91.8440 2.348448,91.8501 2.2084014,91.8561 1.5299977,91.8622 1.4692914,91.8683 1.2339424,91.8744 0.80925757,91.8805 1.3756193,91.8866 1.8002065,91.8927 1.5814562,91.8988 1.1819005,91.9048 1.2349151,91.9109 1.0522597,91.9170 1.0699654,91.9231 1.3740343,91.9292 1.2861341,91.9353 0.74691314,91.9414 0.59141004,91.9475 0.89593452,91.9535 0.81685603,91.9596 0.60892814,91.9657 1.2009153,91.9718 1.6087416,91.9779 1.3995081,91.9840 1.1913304,91.9901 1.0697266,91.9962 0.93917829,92.0023 1.1391858,92.0084 1.1388756,92.0144 1.4004756,92.0205 1.7139959,92.0266 2.165401,92.0327 2.1906905,92.0388 1.4343359,92.0449 0.96471119,92.0510 0.52971965,92.0571 0.75704235,92.0632 1.7841663,92.0693 2.655282,92.0754 4.741807,92.0815 5.4858646,92.0876 4.0921712,92.0936 2.1372128,92.0997 1.8176391,92.1058 1.7915728,92.1119 1.565047,92.1180 1.2954531,92.1241 1.4701958,92.1302 2.1485994,92.1363 2.287061,92.1424 2.0257885,92.1485 2.1476281,92.1546 2.1303959,92.1607 1.9480705,92.1668 1.6954861,92.1729 1.4252118,92.1790 1.3126575,92.1851 1.4698067,92.1912 1.4696479,92.1973 1.4776112,92.2034 1.1997398,92.2095 1.470085,92.2156 1.4090252,92.2217 1.3910443,92.2278 1.1650356,92.2339 1.3654407,92.2400 1.3650594,92.2461 1.2083308,92.2522 1.200166,92.2583 1.4180745,92.2644 1.5044954,92.2705 1.4608464,92.2765 1.5384772,92.2826 0.99092418,92.2887 1.1920311,92.2948 1.3659748,92.3010 1.5043385,92.3071 1.0771917,92.3132 0.77349561,92.3193 1.2093393,92.3254 1.7656035,92.3315 1.7561274,92.3376 1.2605959,92.3437 1.1654284,92.3498 1.0784205,92.3559 0.93016934,92.3620 0.75653017,92.3681 1.0529232,92.3742 1.4522446,92.3803 1.2691902,92.3864 1.2872131,92.3925 1.3213453,92.3986 1.0256672,92.4047 1.3045683,92.4108 1.4696747,92.4169 1.382741,92.4230 1.3827852,92.4291 1.4780159,92.4352 1.234368,92.4413 1.0344017,92.4474 1.2701513,92.4535 1.85276,92.4596 1.5735561,92.4657 1.2259651,92.4718 1.6181366,92.4780 2.3827405,92.4841 2.0338509,92.4902 1.6963172,92.4963 2.263181,92.5024 3.0793288,92.5085 2.6420684,92.5146 1.8422581,92.5207 1.4859562,92.5268 1.1469926,92.5329 1.0003816,92.5390 1.1048661,92.5451 1.3391585,92.5512 1.5125709,92.5574 1.2864594,92.5635 0.99989241,92.5696 1.130967,92.5757 1.5399173,92.5818 1.8091618,92.5879 2.0706596,92.5940 2.6872911,92.6001 2.38134,92.6062 1.5725284,92.6123 0.87794065,92.6185 1.1218805,92.6246 1.0865386,92.6307 1.0693036,92.6368 1.2435725,92.6429 1.2087834,92.6490 0.91326302,92.6551 1.1654584,92.6612 1.2866533,92.6673 1.2865281,92.6735 0.99119383,92.6796 1.0783384,92.6857 0.80023175,92.6918 0.87020212,92.6979 1.2267241,92.7040 1.7048949,92.7101 2.0705533,92.7163 2.3299701,92.7224 1.7816761,92.7285 1.5127126,92.7346 1.2256069,92.7407 1.0871245,92.7468 0.89545566,92.7529 0.99992746,92.7591 1.2870409,92.7652 1.3478092,92.7713 1.0779762,92.7774 0.92996722,92.7835 0.9913044,92.7896 1.0441515,92.7958 1.3052925,92.8019 1.3909947,92.8080 1.2172819,92.8141 1.4961265,92.8202 1.7993916,92.8263 1.8608319,92.8325 1.9054035,92.8386 1.9304222,92.8447 1.4161845,92.8508 1.0692328,92.8569 1.3304534,92.8631 1.2082949,92.8692 0.84343612,92.8753 0.73071212,92.8814 1.018176,92.8875 1.8959724,92.8937 2.025883,92.8998 2.1478631,92.9059 1.9301591,92.9120 1.5471929,92.9181 1.0085829,92.9243 1.3832037,92.9304 1.8873466,92.9365 1.6173828,92.9426 1.2343655,92.9487 0.95655143,92.9549 1.4353609,92.9610 2.1478391,92.9671 2.0778375,92.9732 1.5996213,92.9794 1.2002547,92.9855 1.0788704,92.9916 1.260681,92.9977 1.1215881,93.0038 1.3220167,93.0100 1.3739631,93.0161 1.3826109,93.0222 1.4864424,93.0283 1.3992921,93.0345 1.2610641,93.0406 1.22647,93.0467 1.1307169,93.0528 1.2698982,93.0590 1.3561929,93.0651 2.0878909,93.0712 4.0558262,93.0773 7.3178554,93.0835 11.551971,93.0896 13.947069,93.0957 10.699283,93.1019 5.7255893,93.1080 3.1630337,93.1141 2.564816,93.1202 1.5733662,93.1264 1.0172255,93.1325 1.1737901,93.1386 1.2345643,93.1447 1.078189,93.1509 0.94772059,93.1570 0.93953681,93.1631 1.122155,93.1693 1.269394,93.1754 1.5911433,93.1815 1.3827924,93.1877 1.391404,93.1938 1.5663108,93.1999 2.6183548,93.2060 2.7121227,93.2122 2.2687721,93.2183 1.6522142,93.2244 1.5911137,93.2306 1.1905416,93.2367 1.1304483,93.2428 1.243682,93.2490 1.3130536,93.2551 1.4001507,93.2612 1.5485276,93.2674 1.930936,93.2735 1.7910287,93.2796 1.7566189,93.2858 2.0261612,93.2919 1.7738115,93.2980 1.7910794,93.3042 1.9126738,93.3103 2.5484309,93.3164 3.0526936,93.3226 2.4169772,93.3287 1.55582,93.3348 1.2517197,93.3410 1.1127168,93.3471 0.91324943,93.3532 1.2958568,93.3594 1.1921673,93.3655 1.6177315,93.3716 1.2343111,93.3778 1.7654575,93.3839 1.8689713,93.3900 1.4515033,93.3962 1.0608879,93.4023 1.1745805,93.4085 1.7565391,93.4146 1.7212232,93.4207 1.4517274,93.4269 0.99962872,93.4330 0.93959129,93.4391 1.2527978,93.4453 1.4960265,93.4514 1.7564396,93.4576 1.9044718,93.4637 2.1050916,93.4698 2.044095,93.4760 2.3818467,93.4821 1.7725924,93.4883 1.2958629,93.4944 1.5312761,93.5005 1.7037749,93.5067 1.0774195,93.5128 1.0347675,93.5190 1.1395702,93.5251 1.3050677,93.5312 1.3039806,93.5374 1.1210483,93.5435 1.1127596,93.5497 1.7132484,93.5558 2.1571059,93.5619 2.1486223,93.5681 1.9745332,93.5742 1.6436201,93.5804 1.6607023,93.5865 1.7214401,93.5927 1.5557499,93.5988 0.79039627,93.6049 0.67809278,93.6111 1.2785459,93.6172 1.4095225,93.6234 1.5133721,93.6295 1.1908519,93.6357 0.99930185,93.6418 0.67749685,93.6480 0.79148889,93.6541 1.3311182,93.6602 1.6616832,93.6664 2.1490717,93.6725 2.5740097,93.6787 1.9466487,93.6848 1.6251757,93.6910 1.4086149,93.6971 1.4001477,93.7033 1.4171321,93.7094 0.9914394,93.7156 1.2526066,93.7217 1.3392761,93.7279 1.3914275,93.7340 1.5561656,93.7401 1.3737127,93.7463 1.5131104,93.7524 1.3908073,93.7586 1.399986,93.7647 1.5131084,93.7709 1.2000276,93.7770 1.1832552,93.7832 1.4610388,93.7893 1.5908853,93.7955 1.3740498,93.8016 1.392102,93.8078 1.5393858,93.8139 1.7134928,93.8201 2.2097228,93.8262 2.1476932,93.8324 1.6596084,93.8385 1.0772995,93.8447 1.0348524,93.8508 1.4432312,93.8570 1.3037722,93.8631 1.2262574,93.8693 1.2434349,93.8755 1.0084141,93.8816 1.0783752,93.8878 1.2002813,93.8939 1.1742957,93.9001 1.4520625,93.9062 1.3298647,93.9124 1.3309106,93.9185 1.6963985,93.9247 1.4779809,93.9308 1.2953405,93.9370 1.5746579,93.9431 2.3917058,93.9493 2.2947934,93.9555 1.5383912,93.9616 0.8778944,93.9678 0.80014944,93.9739 1.0351903,93.9801 1.1481061,93.9862 1.3302797,93.9924 1.3919429,93.9985 1.8179982,94.0047 1.5822221,94.0109 1.208063,94.0170 0.84312719,94.0232 1.1392618,94.0293 1.2433534,94.0355 1.3217107,94.0416 1.3130388,94.0478 1.3306869,94.0540 1.5836871,94.0601 2.5414305,94.0663 3.8184867,94.0724 6.3819466,94.0786 17.712831,94.0848 29.650393,94.0909 28.309433,94.0971 15.672495,94.1032 6.3674469,94.1094 2.9796948,94.1156 2.0427146,94.1217 1.469501,94.1279 1.304601,94.1340 0.9477151,94.1402 0.72137439,94.1464 0.6954928,94.1525 0.88685876,94.1587 1.1302028,94.1648 0.92223501,94.1710 1.0879954,94.1772 1.3477521,94.1833 1.4958488,94.1895 1.8177291,94.1957 1.6430316,94.2018 1.5648693,94.2080 1.3389186,94.2141 1.1916032,94.2203 1.3392606,94.2265 1.1475391,94.2326 1.0954422,94.2388 1.1480674,94.2450 1.417749,94.2511 1.2344158,94.2573 1.0346539,94.2635 1.2873768,94.2696 1.6263392,94.2758 1.9655547,94.2820 2.1570706,94.2881 2.3392324,94.2943 1.9468904,94.3004 1.2599444,94.3066 1.1833434,94.3128 1.7045099,94.3189 1.2686784,94.3251 1.0260428,94.3313 0.86924058,94.3375 0.63449329,94.3436 0.77438128,94.3498 1.1484524,94.3560 1.3653901,94.3621 1.4268662,94.3683 2.1659,94.3745 2.1557746,94.3806 1.4421128,94.3868 0.57319331,94.3930 0.55650181,94.3991 1.0354284,94.4053 2.1144013,94.4115 2.7050836,94.4176 2.5559392,94.4238 1.7121743,94.4300 1.3824323,94.4362 1.53962,94.4423 2.0261807,94.4485 1.6259381,94.4547 1.3997066,94.4608 1.0081874,94.4670 1.1823698,94.4732 0.99105287,94.4794 0.80862862,94.4855 0.92252427,94.4917 1.7743514,94.4979 1.7306719,94.5040 1.7042166,94.5102 1.2350616,94.5164 1.5655237,94.5226 1.2945579,94.5287 0.89505756,94.5349 0.70414209,94.5411 0.98347014,94.5473 1.7836162,94.5534 2.1302557,94.5596 1.4685163,94.5658 0.62529212,94.5720 0.53078157,94.5781 0.81807417,94.5843 0.96502823,94.5905 0.76465005,94.5967 0.93061936,94.6028 1.2699757,94.6090 1.2347479,94.6152 1.1476017,94.6214 1.0089062,94.6275 1.1131005,94.6337 0.96501678,94.6399 1.2611659,94.6461 1.6265771,94.6523 1.8438067,94.6584 1.8003316,94.6646 1.660951,94.6708 1.599999,94.6770 1.4602739,94.6831 1.1729751,94.6893 1.2170361,94.6955 1.2177583,94.7017 1.6353785,94.7079 1.4863966,94.7140 0.94774961,94.7202 1.0266936,94.7264 1.2780741,94.7326 1.2604945,94.7388 1.0603791,94.7449 0.71327156,94.7511 1.3227984,94.7573 2.0356481,94.7635 2.3041613,94.7697 1.5813932,94.7759 1.0084078,94.7820 1.2618278,94.7882 1.6349192,94.7944 1.6428037,94.8006 1.6961154,94.8068 2.1050286,94.8129 2.052078,94.8191 1.6515621,94.8253 1.1118129,94.8315 0.55621356,94.8377 0.77422154,94.8439 1.0090002,94.8500 1.5739232,94.8562 1.3653026,94.8624 1.2705594,94.8686 1.3827951,94.8748 1.2784809,94.8810 1.5559934,94.8872 1.2001467,94.8933 1.8368623,94.8995 2.5832341,94.9057 2.738626,94.9119 2.6426558,94.9181 2.033443,94.9243 1.3552932,94.9305 0.83433056,94.9366 0.94916987,94.9428 2.2892599,94.9490 3.5489202,94.9552 3.4327462,94.9614 1.2933562,94.9676 0.57379216,94.9738 0.65236074,94.9800 1.104377,94.9862 1.3130621,94.9923 1.2781867,94.9985 1.1735593,95.0047 1.2696524,95.0109 1.618008,95.0171 1.7399698,95.0233 1.9654903,95.0295 1.80887,95.0357 2.0348868,95.0419 2.2269366,95.0480 2.7473648,95.0542 4.8274322,95.0604 22.269701,95.0666 50.81781,95.0728 57.108753,95.0790 37.325161,95.0852 16.329758,95.0914 8.3190508,95.0976 7.9483495,95.1038 9.0775642,95.1100 7.7721057,95.1162 4.8577337,95.1224 2.0585368,95.1285 1.6430697,95.1347 1.417603,95.1409 1.8701417,95.1471 1.8513269,95.1533 1.3130908,95.1595 1.4963475,95.1657 1.4429678,95.1719 1.5041847,95.1781 1.7134506,95.1843 1.4959148,95.1905 1.2515975,95.1967 0.99086273,95.2029 1.0177349,95.2091 1.3300213,95.2153 1.2345848,95.2215 1.487062,95.2277 1.3217771,95.2339 1.4009748,95.2401 2.0526538,95.2463 1.9300016,95.2525 1.8874348,95.2587 2.2781463,95.2648 1.9470098,95.2710 1.7911257,95.2772 1.5046239,95.2834 1.9400156,95.2896 2.5917757,95.2958 2.5738509,95.3020 2.1813061,95.3082 1.3730154,95.3144 1.3489399,95.3206 2.0186505,95.3268 2.600415,95.3330 2.6080177,95.3392 2.2511909,95.3454 1.8870698,95.3516 1.6788435,95.3578 1.4950253,95.3640 1.4345309,95.3702 1.9827681,95.3764 1.7209437,95.3826 1.1733857,95.3888 0.78279352,95.3950 0.99214214,95.4012 1.4786351,95.4075 1.4608992,95.4137 1.2520598,95.4199 1.0167677,95.4261 0.9735654,95.4323 1.0611488,95.4385 1.3745878,95.4447 1.6271694,95.4509 2.199661,95.4571 2.007839,95.4633 1.7564451,95.4695 1.2776736,95.4757 1.1733236,95.4819 1.0172163,95.4881 0.88740683,95.4943 0.99132371,95.5005 0.75605601,95.5067 0.70437551,95.5129 0.70489544,95.5191 0.80881846,95.5253 0.69544291,95.5315 0.6872887,95.5377 1.3576937,95.5440 2.2259045,95.5502 1.9118737,95.5564 1.2345033,95.5626 0.81758881,95.5688 0.83511662,95.5750 0.91310531,95.5812 1.0348418,95.5874 1.2180573,95.5936 1.7831193,95.5998 1.8511169,95.6060 1.3816795,95.6122 0.66940504,95.6184 0.41745505,95.6247 0.7653752,95.6309 1.1133726,95.6371 1.3301131,95.6433 0.78203183,95.6495 0.4787674,95.6557 0.96630156,95.6619 1.3048534,95.6681 1.207932,95.6743 0.92979336,95.6806 0.69541216,95.6868 0.61737508,95.6930 0.77358782,95.6992 0.73074621,95.7054 1.2442212,95.7116 1.5566971,95.7178 1.8525933,95.7240 2.1654966,95.7302 1.9828078,95.7365 1.7994664,95.7427 1.3383629,95.7489 0.99081194,95.7551 1.0089935,95.7613 1.5491654,95.7675 1.7481422,95.7737 1.4081482,95.7800 1.3560758,95.7862 1.2428282,95.7924 0.85280073,95.7986 1.1576296,95.8048 1.3481852,95.8110 1.8949859,95.8173 1.8341866,95.8235 1.6869315,95.8297 1.2602279,95.8359 0.99151725,95.8421 1.5655612,95.8483 1.7995902,95.8545 1.4950893,95.8608 0.90432954,95.8670 1.0702608,95.8732 1.5831072,95.8794 1.6608946,95.8856 1.4517745,95.8919 0.93884587,95.8981 1.0088297,95.9043 1.2430775,95.9105 0.86936009,95.9167 0.84435052,95.9229 1.3219835,95.9292 1.1652528,95.9354 1.4786592,95.9416 1.591224,95.9478 1.6082093,95.9540 1.1734703,95.9603 1.2267518,95.9665 1.68787,95.9727 1.6341867,95.9789 1.1644499,95.9851 1.3129772,95.9914 1.6786649,95.9976 1.9829797,96.0038 1.7655935,96.0100 2.1658597,96.0163 2.5998566,96.0225 2.0514591,96.0287 1.6688911,96.0349 1.5131642,96.0411 1.9487092,96.0474 2.86445,96.0536 7.5992413,96.0598 15.356894,96.0660 20.426138,96.0723 16.339146,96.0785 9.080162,96.0847 7.174695,96.0909 30.409424,96.0972 89.555267,96.1034 114.17972,96.1096 78.070152,96.1158 27.950491,96.1221 7.9641528,96.1283 5.6263471,96.1345 4.4505477,96.1407 2.9981675,96.1470 2.6864905,96.1532 2.9040678,96.1594 2.6255069,96.1656 2.1560631,96.1719 1.5556663,96.1781 1.3214976,96.1843 1.4092993,96.1906 1.6526914,96.1968 1.4429424,96.2030 1.1040874,96.2092 1.2956065,96.2155 1.1914686,96.2217 1.3483819,96.2279 1.5648372,96.2342 1.7391139,96.2404 1.8441845,96.2466 1.9133162,96.2528 1.7212315,96.2591 1.5034759,96.2653 1.2605407,96.2715 1.5039562,96.2778 1.0694271,96.2840 1.0527105,96.2902 1.1306775,96.2965 1.4778007,96.3027 1.2342591,96.3089 1.5570561,96.3152 1.9576044,96.3214 2.174247,96.3276 1.7651145,96.3339 1.4607353,96.3401 1.5647324,96.3463 1.5820884,96.3525 1.4525747,96.3588 1.7922908,96.3650 1.8084748,96.3712 1.1549976,96.3775 0.43422064,96.3837 0.67873681,96.3900 1.061673,96.3962 2.1489654,96.4024 2.7302825,96.4087 1.9906864,96.4149 1.4523895,96.4211 1.6089793,96.4274 1.8433677,96.4336 1.8434258,96.4398 1.7914448,96.4461 1.7734953,96.4523 1.3727642,96.4585 1.1389797,96.4648 1.530879,96.4710 1.3999914,96.4773 1.3395993,96.4835 1.3306117,96.4897 1.5307604,96.4960 2.2005148,96.5022 2.3221912,96.5084 2.3823528,96.5147 1.7465457,96.5209 1.2256224,96.5272 0.91289341,96.5334 0.9740414,96.5396 1.174347,96.5459 1.1392355,96.5521 1.0175767,96.5584 1.2004088,96.5646 1.9055388,96.5708 2.3474152,96.5771 1.7204915,96.5833 1.4865907,96.5896 1.3473189,96.5958 1.365254,96.6020 1.2520123,96.6083 0.62598807,96.6145 0.705338,96.6208 1.6009135,96.6270 1.9735593,96.6332 1.5207605,96.6395 0.99970418,96.6457 0.80917639,96.6520 0.98314649,96.6582 1.1299294,96.6645 0.64236897,96.6707 0.52199239,96.6769 0.92255789,96.6832 1.0608306,96.6894 0.816827,96.6957 0.79102725,96.7019 0.97464097,96.7082 1.5312074,96.7144 1.3740779,96.7207 1.5828104,96.7269 1.9834801,96.7331 2.1219811,96.7394 1.6424987,96.7456 1.4593456,96.7519 1.155966,96.7581 1.2960172,96.7644 0.89551544,96.7706 0.75640601,96.7769 0.92207712,96.7831 1.6002799,96.7894 1.6172,96.7956 1.3393509,96.8019 1.2089857,96.8081 1.0350025,96.8144 1.147837,96.8206 1.4176123,96.8268 2.0533483,96.8331 2.5483289,96.8393 2.5726509,96.8456 2.1729643,96.8518 1.9825366,96.8581 1.6351268,96.8643 1.6875808,96.8706 1.7128799,96.8768 1.3819113,96.8831 0.86059147,96.8893 0.87802696,96.8956 1.2781292,96.9018 1.6786085,96.9081 1.5135909,96.9143 1.0518396,96.9206 0.80812132,96.9268 0.80022985,96.9331 1.1307933,96.9394 1.4691565,96.9456 1.1566538,96.9519 1.6702204,96.9581 1.6870027,96.9644 1.3476737,96.9706 1.3656087,96.9769 1.9304314,96.9831 1.4078792,96.9894 0.94789237,96.9956 1.1401205,97.0019 1.5737952,97.0081 0.99896604,97.0144 0.93039918,97.0206 1.4263197,97.0269 2.1835568,97.0332 2.5231051,97.0394 2.6707139,97.0457 3.1646805,97.0519 3.5646596,97.0582 3.9141214,97.0644 3.8430669,97.0707 4.9736414,97.0769 17.142292,97.0832 30.306501,97.0895 30.610569,97.0957 21.205822,97.1020 14.644064,97.1082 11.621373,97.1145 8.473691,97.1207 4.6658106,97.1270 3.1896715,97.1333 2.5385897,97.1395 2.0602622,97.1458 1.1994896,97.1520 1.2956313,97.1583 1.1563491,97.1646 1.1913539,97.1708 1.3135228,97.1771 1.782727,97.1833 1.4865625,97.1896 1.4262345,97.1959 1.4524996,97.2021 1.3736296,97.2084 0.97329003,97.2146 0.7656424,97.2209 1.1136264,97.2272 1.2690445,97.2334 0.93055648,97.2397 1.3919541,97.2459 1.7127067,97.2522 1.6171641,97.2585 1.4960631,97.2647 1.4093044,97.2710 1.652192,97.2773 1.6081548,97.2835 1.2869225,97.2898 1.2349033,97.2960 1.1997868,97.3023 1.3911452,97.3086 1.4783311,97.3148 1.4951127,97.3211 0.99924487,97.3274 0.91304022,97.3336 1.2790595,97.3399 1.6181848,97.3462 1.6089538,97.3524 1.9043154,97.3587 2.0081947,97.3650 1.7298093,97.3712 1.5477381,97.3775 1.8008738,97.3838 2.0613699,97.3900 1.9732541,97.3963 1.3470906,97.4026 1.1040217,97.4088 1.0870987,97.4151 1.2959045,97.4214 1.1649531,97.4276 1.0527742,97.4339 1.5406369,97.4402 2.0260947,97.4464 2.0429332,97.4527 1.9122242,97.4590 1.1821135,97.4652 1.2175388,97.4715 1.0952179,97.4778 1.1042478,97.4840 1.4435833,97.4903 1.6351825,97.4966 1.7052305,97.5029 1.8264145,97.5091 1.5650235,97.5154 1.5297734,97.5217 1.2773969,97.5279 0.95633644,97.5342 0.52138662,97.5405 0.34763753,97.5467 0.6960876,97.5530 1.0527967,97.5593 1.4873319,97.5656 1.9829112,97.5718 2.1218266,97.5781 1.6862417,97.5844 0.94766295,97.5907 1.3572555,97.5969 1.8257427,97.6032 1.2251695,97.6095 0.76496369,97.6157 0.56512439,97.6220 0.43526074,97.6283 0.79230505,97.6346 1.1743448,97.6408 1.3299632,97.6471 1.217258,97.6534 1.3573399,97.6597 1.4176824,97.6659 1.4690174,97.6722 1.4519101,97.6785 1.4694327,97.6848 1.1730971,97.6910 0.56457597,97.6973 0.51351798,97.7036 1.0093083,97.7099 1.2783445,97.7162 1.5569541,97.7224 2.0788195,97.7287 2.3820925,97.7350 2.1904685,97.7413 1.8696605,97.7475 1.6087209,97.7538 1.3740586,97.7601 1.5304883,97.7664 1.0603588,97.7727 0.99966216,97.7789 1.0264331,97.7852 1.4790412,97.7915 1.5056138,97.7978 2.3223071,97.8041 2.1904817,97.8103 1.5550733,97.8166 0.91239464,97.8229 1.3398635,97.8292 1.6786898,97.8355 1.7477432,97.8417 1.5219765,97.8480 2.2613931,97.8543 2.4607441,97.8606 1.9384068,97.8669 1.1821437,97.8731 1.2088158,97.8794 1.200498,97.8857 1.3917787,97.8920 1.5649797,97.8983 1.7402309,97.9046 2.9591243,97.9108 4.13099,97.9171 3.6504548,97.9234 2.4417567,97.9297 1.7031499,97.9360 1.3223201,97.9423 1.8879535,97.9485 1.7384251,97.9548 1.2771595,97.9611 0.99957985,97.9674 1.1569427,97.9737 1.1740814,97.9800 1.26907,97.9863 1.1823987,97.9925 1.1134523,97.9988 1.4171346,98.0051 1.1560853,98.0114 1.0265576,98.0177 1.1568962,98.0240 1.6871961,98.0303 2.1219172,98.0365 1.9473262,98.0428 1.8002418,98.0491 2.8977959,98.0554 4.462296,98.0617 4.7462702,98.0680 5.2057538,98.0743 12.595438,98.0806 18.412333,98.0869 15.712847,98.0931 7.9995866,98.0994 4.5634456,98.1057 4.9074721,98.1120 7.7951059,98.1183 8.962985,98.1246 5.6899152,98.1309 2.7971966,98.1372 2.0607162,98.1435 1.8603789,98.1498 1.486465,98.1560 1.4437135,98.1623 1.4005972,98.1686 1.5043874,98.1749 1.2000247,98.1812 1.7233248,98.1875 2.3217423,98.1938 1.7028836,98.2001 1.2251842,98.2064 0.93016249,98.2127 0.90474129,98.2190 0.92251056,98.2253 1.4871349,98.2316 1.2336,98.2378 0.82537979,98.2441 1.0095595,98.2504 1.4091198,98.2567 1.3219965,98.2630 1.7140852,98.2693 1.807989,98.2756 1.3817258,98.2819 1.113564,98.2882 1.1735978,98.2945 1.1294836,98.3008 0.88685,98.3071 0.70485198,98.3134 0.79162246,98.3197 0.96567941,98.3260 1.2262127,98.3323 1.051055,98.3386 0.74745482,98.3449 1.1136905,98.3512 1.7743992,98.3575 2.1141579,98.3638 2.4263439,98.3701 1.9123049,98.3764 1.4869542,98.3827 1.6707933,98.3890 2.0435913,98.3953 1.920996,98.4016 1.6339206,98.4079 1.0687746,98.4142 0.89553499,98.4205 0.90459841,98.4268 1.1219786,98.4331 1.0081782,98.4394 0.86071116,98.4457 0.83490461,98.4520 0.83502465,98.4583 0.7996552,98.4646 0.46029538,98.4709 0.41762561,98.4772 0.80976731,98.4835 1.2786684,98.4898 1.0425777,98.4961 0.76466882,98.5024 0.9999882,98.5087 1.0085548,98.5150 0.8874287,98.5213 0.9311648,98.5276 1.260723,98.5339 1.2432969,98.5402 1.3310024,98.5465 1.6094398,98.5528 1.9124477,98.5591 1.2076783,98.5654 0.75645256,98.5717 0.76523489,98.5780 0.6873377,98.5843 1.2612728,98.5906 1.7388437,98.5969 1.8955888,98.6032 1.8782727,98.6095 1.4786592,98.6158 1.6004664,98.6221 1.6435405,98.6285 1.9822222,98.6348 1.5120466,98.6411 0.86955833,98.6474 0.82613426,98.6537 0.81668115,98.6600 0.33005276,98.6663 0.30483344,98.6726 0.85321003,98.6789 1.5744123,98.6852 1.8429868,98.6915 1.4429517,98.6978 1.2260636,98.7041 1.0258174,98.7104 0.6958589,98.7168 1.1929141,98.7231 1.9833988,98.7294 1.6595197,98.7357 0.83389181,98.7420 0.91423321,98.7483 1.4183339,98.7546 1.2686442,98.7609 0.72922063,98.7672 0.50384206,98.7735 0.61746413,98.7799 0.76533705,98.7862 0.71318388,98.7925 1.018171,98.7988 1.3742344,98.8051 1.3211306,98.8114 1.1475991,98.8177 1.3042638,98.8240 1.2088008,98.8304 1.4351747,98.8367 1.9654707,98.8430 2.0959044,98.8493 2.0351911,98.8556 1.6783661,98.8619 1.2861882,98.8682 0.96456474,98.8745 0.799555,98.8809 0.98257971,98.8872 1.383203,98.8935 1.6874895,98.8998 1.4778919,98.9061 0.84317261,98.9124 0.93926883,98.9188 1.0956265,98.9251 1.3483392,98.9314 1.5566293,98.9377 1.4698859,98.9440 2.0963256,98.9503 2.0952032,98.9567 1.5119907,98.9630 1.0169338,98.9693 1.3748664,98.9756 2.1837747,98.9819 2.3996768,98.9882 1.7653483,98.9946 3.5614533,99.0009 8.2836475,99.0072 9.8411779,99.0135 6.611073,99.0198 2.919616,99.0261 2.3572133,99.0325 2.3823767,99.0388 1.6946434,99.0451 1.0859503,99.0514 0.66111696,99.0577 1.2709569,99.0641 2.2365134,99.0704 3.514029,99.0767 4.1729879,99.0830 4.285944,99.0893 5.665308,99.0957 9.3193932,99.1020 10.852486,99.1083 8.9351187,99.1146 5.9266868,99.1210 4.2588539,99.1273 3.1208229,99.1336 2.1293137,99.1399 1.5724533,99.1462 1.3300129,99.1526 1.4874948,99.1589 1.4093328,99.1652 1.4183431,99.1715 1.6093529,99.1779 1.6341177,99.1842 1.2518257,99.1905 1.4089495,99.1968 1.3915689,99.2032 1.6253952,99.2095 1.1639121,99.2158 1.0789835,99.2221 1.4969738,99.2285 1.5479592,99.2348 1.4338305,99.2411 1.216364,99.2474 1.1654031,99.2538 1.3660687,99.2601 1.5044839,99.2664 1.3736756,99.2727 1.4866933,99.2791 1.3991308,99.2854 0.9999299,99.2917 1.270926,99.2981 1.791924,99.3044 1.9122361,99.3107 1.4510995,99.3170 0.70396125,99.3234 0.46978223,99.3297 0.56521237,99.3360 0.9739089,99.3424 1.2265959,99.3487 1.3738381,99.3550 0.99096447,99.3613 0.80021906,99.3677 0.78279418,99.3740 0.81786036,99.3803 1.2437981,99.3867 1.5213252,99.3930 1.4170779,99.3993 1.2171031,99.4057 0.86102331,99.4120 1.1667141,99.4183 2.2964804,99.4246 2.5040302,99.4310 2.3210804,99.4373 1.8161765,99.4436 1.3039948,99.4500 1.2698475,99.4563 1.2351243,99.4626 1.3043164,99.4690 1.0691966,99.4753 0.90424007,99.4816 0.9218151,99.4880 1.0177402,99.4943 1.2611153,99.5006 1.2785828,99.5070 1.6952691,99.5133 1.5732343,99.5196 1.2780384,99.5260 0.81802315,99.5323 1.3050928,99.5387 1.5907488,99.5450 1.4692808,99.5513 1.4524212,99.5577 1.3746024,99.5640 1.5820054,99.5703 0.88575119,99.5767 0.71301931,99.5830 0.47810426,99.5893 0.48694682,99.5957 0.47863805,99.6020 0.67854464,99.6084 0.75677449,99.6147 1.2088398,99.6210 1.095404,99.6274 0.93893194,99.6337 0.86081827,99.6400 0.94798303,99.6464 1.0955166,99.6527 1.243324,99.6591 1.3134856,99.6654 1.2869911,99.6717 1.0608226,99.6781 1.0258015,99.6844 0.75665981,99.6908 1.0443577,99.6971 1.591521,99.7034 1.6256227,99.7098 1.3912866,99.7161 1.844546,99.7225 2.0781453,99.7288 1.4337642,99.7351 1.1211482,99.7415 1.2262537,99.7478 1.2614827,99.7542 1.3304609,99.7605 1.0084299,99.7669 0.97429234,99.7732 1.2263358,99.7795 1.2776989,99.7859 1.147609,99.7922 1.09523,99.7986 1.1390053,99.8049 1.1311357,99.8113 1.42732,99.8176 2.347764,99.8239 1.7898892,99.8303 1.2178683,99.8366 1.8446842,99.8430 2.4171183,99.8493 1.9902235,99.8557 1.0866009,99.8620 0.82605439,99.8684 0.85222608,99.8747 1.1137731,99.8811 1.3397557,99.8874 1.3991925,99.8937 1.2599901,99.9001 1.1219785,99.9064 1.0006305,99.9128 0.95606303,99.9191 0.66865075,99.9255 0.67848903,99.9318 0.80889428,99.9382 1.0087323,99.9445 1.252947,99.9509 1.4006429,99.9572 1.2607836,99.9636 1.452022,99.9699 1.3300457,99.9763 1.1213218,99.9826 1.0521713,99.9890 1.2957442,99.9953 1.1215589,100.0017 1.1650594,100.0080 0.97368163,100.0144 0.81843626,100.0207 1.5748357,100.0271 1.6081686,100.0334 1.4782431,100.0398 1.7401812,100.0461 2.6276035,100.0525 3.5834746,100.0588 4.7315097,100.0652 6.7272587,100.0715 12.424512,100.0779 27.8755,100.0842 133.15329,100.0906 412.07095,100.0969 587.32776,100.1033 454.83041,100.1097 187.61775,100.1160 54.27829,100.1224 31.303909,100.1287 21.283463,100.1351 12.738147,100.1414 6.4719634,100.1478 2.7790442,100.1541 1.3904864,100.1605 1.9846947,100.1668 2.94082,100.1732 3.1643739,100.1796 2.1976781,100.1859 1.2598163,100.1923 1.1222661,100.1986 1.479475,100.2050 2.1923261,100.2113 2.7128832,100.2177 2.9913299,100.2240 2.9562638,100.2304 2.3648374,100.2368 2.0001152,100.2431 2.1314526,100.2495 2.9744458,100.2558 2.6155956,100.2622 1.7464432,100.2686 1.4176593,100.2749 1.4786564,100.2813 1.3733511,100.2876 0.75558388,100.2940 0.49557009,100.3003 0.83550847,100.3067 1.2797076,100.3131 1.7213624,100.3194 1.2683893,100.3258 1.2349479,100.3321 1.3044717,100.3385 1.461455,100.3449 1.8873105,100.3512 1.9299649,100.3576 1.9828389,100.3640 1.9482887,100.3703 1.7036024,100.3767 1.1562968,100.3830 1.3576844,100.3894 2.1134138,100.3958 2.5734646,100.4021 2.5996072,100.4085 1.9640828,100.4149 0.86082333,100.4212 0.80899268,100.4276 0.72143954,100.4339 1.3570837,100.4403 1.8790646,100.4467 1.7386018,100.4530 0.94680333,100.4594 0.99146897,100.4658 0.99996668,100.4721 0.87810028,100.4785 0.76554948,100.4849 1.1314381,100.4912 1.8877199,100.4976 2.1474121,100.5040 1.8778346,100.5103 1.5302361,100.5167 1.3477362,100.5231 1.208358,100.5294 0.85183632,100.5358 0.86952996,100.5422 0.93936521,100.5485 1.1916096,100.5549 1.5044861,100.5613 1.6610018,100.5676 1.2778337,100.5740 0.94784564,100.5804 1.1226429,100.5867 1.6172506,100.5931 1.5125872,100.5995 1.9307297,100.6058 2.2794487,100.6122 2.4092586,100.6186 2.0777962,100.6249 1.9216002,100.6313 1.930344,100.6377 2.3571942,100.6441 2.3650918,100.6504 1.6683711,100.6568 1.1735445,100.6632 1.3660873,100.6695 1.895617,100.6759 1.5212826,100.6823 1.652397,100.6887 1.6258056,100.6950 1.416845,100.7014 1.147278,100.7078 1.1301122,100.7141 1.1134222,100.7205 1.218183,100.7269 1.6004664,100.7333 1.826234,100.7396 1.6952871,100.7460 1.3736225,100.7524 1.4344281,100.7588 1.4958479,100.7651 1.8354225,100.7715 1.7300696,100.7779 1.5466651,100.7843 1.2168212,100.7906 1.3568143,100.7970 1.3739715,100.8034 1.304812,100.8098 2.0094078,100.8161 1.9472961,100.8225 1.2690606,100.8289 1.5914361,100.8353 1.9392807,100.8416 1.7913376,100.8480 1.3040934,100.8544 0.98266286,100.8608 0.9742189,100.8671 1.3742968,100.8735 1.4872202,100.8799 1.3737111,100.8863 1.4261975,100.8927 1.49532,100.8990 1.1476021,100.9054 1.5045985,100.9118 1.5733986,100.9182 1.3999196,100.9246 1.2697775,100.9309 1.1740342,100.9373 1.2094682,100.9437 1.4175779,100.9501 1.2777523,100.9565 1.2173048,100.9628 1.3576287,100.9692 1.7481012,100.9756 1.3812796,100.9820 0.99916756,100.9884 0.99100429,100.9947 1.0178355,101.0011 1.3744119,101.0075 1.6085682,101.0139 1.836189,101.0203 3.2972684,101.0266 3.8256133,101.0330 3.3388312,101.0394 3.0704718,101.0458 3.443589,101.0522 3.2175145,101.0586 3.4784358,101.0649 5.2422266,101.0713 17.018841,101.0777 32.214096,101.0841 38.951496,101.0905 42.206142,101.0969 46.271858,101.1033 39.139793,101.1096 21.011562,101.1160 7.3890877,101.1224 4.512126,101.1288 3.9896638,101.1352 2.5805738,101.1416 1.5475805,101.1480 1.226088,101.1543 1.2085224,101.1607 0.9741599,101.1671 1.2173874,101.1735 1.2432716,101.1799 1.3302866,101.1863 1.1391124,101.1927 1.4182633,101.1991 1.773975,101.2054 1.6604846,101.2118 1.7652966,101.2182 1.7302209,101.2246 1.6609938,101.2310 1.8091851,101.2374 1.6951731,101.2438 1.3914881,101.2502 1.9745042,101.2566 1.9909219,101.2629 1.7904159,101.2693 1.3384796,101.2757 1.078624,101.2821 1.1045496,101.2885 0.982216,101.2949 0.95644963,101.3013 1.4097537,101.3077 2.4104476,101.3141 3.0706253,101.3205 3.2168033,101.3269 2.6165082,101.3332 2.3820584,101.3396 2.2433074,101.3460 2.3908384,101.3524 2.0778244,101.3588 2.0786347,101.3652 1.9050938,101.3716 1.9475118,101.3780 1.5291762,101.3844 1.1912345,101.3908 1.5481426,101.3972 1.6517744,101.4036 1.2954185,101.4100 0.94816297,101.4164 1.2783269,101.4228 1.5652676,101.4291 1.5481281,101.4355 1.50474,101.4419 1.730579,101.4483 2.0087743,101.4547 2.0257795,101.4611 1.6516558,101.4675 1.6778456,101.4739 1.5479711,101.4803 1.644354,101.4867 1.8617527,101.4931 1.8174931,101.4995 1.4516424,101.5059 1.7564193,101.5123 1.6171727,101.5187 1.5121826,101.5251 1.1387862,101.5315 1.4871318,101.5379 1.3826839,101.5443 1.495976,101.5507 1.7914548,101.5571 1.9995964,101.5635 1.5478559,101.5699 1.5050758,101.5763 1.6180682,101.5827 1.9654819,101.5891 2.0863781,101.5955 1.9299996,101.6019 1.8698529,101.6083 1.9742564,101.6147 1.7906517,101.6211 1.3820249,101.6275 1.7827315,101.6339 1.8088155,101.6403 1.774004,101.6467 1.6351856,101.6531 1.7136827,101.6595 1.9304597,101.6659 1.7119401,101.6723 1.1557785,101.6787 1.2182423,101.6851 1.7483693,101.6915 1.6517967,101.6979 1.2958065,101.7043 1.5661938,101.7107 2.0603712,101.7171 1.8434834,101.7235 2.4963095,101.7300 2.1472335,101.7364 1.8429565,101.7428 1.6343771,101.7492 1.4783876,101.7556 1.6437311,101.7620 2.4791656,101.7684 3.7138705,101.7748 3.346621,101.7812 1.720384,101.7876 1.0868579,101.7940 1.1478974,101.8004 1.1825715,101.8068 1.3916806,101.8132 1.4956883,101.8196 1.3482032,101.8260 1.565822,101.8325 1.8346415,101.8389 1.8608085,101.8453 2.1912985,101.8517 2.269151,101.8581 2.0430927,101.8645 1.6002977,101.8709 1.0341558,101.8773 0.67761892,101.8837 0.77408636,101.8901 0.99112129,101.8965 1.3475176,101.9030 1.4608065,101.9094 1.1655085,101.9158 1.0087675,101.9222 0.91326302,101.9286 1.5486782,101.9350 2.2005503,101.9414 2.1130264,101.9478 1.7388091,101.9542 1.2860689,101.9607 0.95631707,101.9671 0.93925816,101.9735 0.8171795,101.9799 0.95689136,101.9863 1.0869778,101.9927 1.0605224,101.9991 1.1303321,102.0055 1.3045669,102.0120 1.4006093,102.0184 1.8275042,102.0248 2.2002432,102.0312 1.6252406,102.0376 1.600595,102.0440 2.391494,102.0504 2.2861261,102.0569 2.4449229,102.0633 4.9968228,102.0697 10.534486,102.0761 12.442315,102.0825 10.38769,102.0889 6.8674054,102.0953 6.9326072,102.1018 11.765485,102.1082 19.164719,102.1146 19.350775,102.1210 11.136081,102.1274 4.8907828,102.1339 3.4099622,102.1403 5.7948294,102.1467 7.6610503,102.1531 5.8574996,102.1595 3.1633224,102.1659 2.4086556,102.1724 2.3997431,102.1788 1.8946424,102.1852 1.6949593,102.1916 1.1645486,102.1980 0.64319646,102.2045 0.80069184,102.2109 1.1131068,102.2173 0.87784892,102.2237 0.70439893,102.2301 0.7565257,102.2366 0.93138391,102.2430 1.3482713,102.2494 1.0512708,102.2558 0.834351,102.2622 0.7566871,102.2687 0.86997998,102.2751 0.99103707,102.2815 1.0698708,102.2879 1.2877758,102.2944 1.1297674,102.3008 0.98232985,102.3072 1.3135129,102.3136 1.1299676,102.3200 0.80806929,102.3265 0.82635415,102.3329 1.3573976,102.3393 1.6788105,102.3457 1.8949575,102.3522 1.2517397,102.3586 1.1922438,102.3650 1.382848,102.3714 1.4434006,102.3779 1.6084182,102.3843 1.216799,102.3907 1.0090786,102.3971 1.122034,102.4036 1.1564547,102.4100 1.5133523,102.4164 1.7307765,102.4228 1.7128084,102.4293 1.3562082,102.4357 1.1468828,102.4421 0.80022597,102.4485 1.7491957,102.4550 2.0778379,102.4614 1.7818297,102.4678 2.069936,102.4743 2.2445366,102.4807 2.2775853,102.4871 1.5298046,102.4935 1.6174941,102.5000 1.4433079,102.5064 1.3044096,102.5128 1.3916707,102.5193 1.6698294,102.5257 1.3213991,102.5321 1.3384243,102.5386 1.1389256,102.5450 1.1477721,102.5514 0.98221117,102.5578 1.244199,102.5643 1.8097084,102.5707 1.9829773,102.5771 1.5387225,102.5836 0.97312737,102.5900 0.73855966,102.5964 0.73082954,102.6029 1.2610316,102.6093 1.4346335,102.6157 1.8092594,102.6222 2.1830101,102.6286 2.0780013,102.6350 1.5560271,102.6415 0.94746876,102.6479 0.55617893,102.6543 0.60837156,102.6608 0.46053228,102.6672 0.26976612,102.6736 0.58329457,102.6801 0.8520456,102.6865 0.73878467,102.6929 0.96558809,102.6994 1.2259871,102.7058 1.0441622,102.7122 1.4271113,102.7187 1.5821964,102.7251 1.4870489,102.7315 1.7047549,102.7380 1.7037086,102.7444 1.0428603,102.7509 0.77382433,102.7573 0.79997802,102.7637 0.71288967,102.7702 0.52988952,102.7766 0.48716173,102.7830 1.122422,102.7895 1.4087023,102.7959 1.3909022,102.8024 1.043352,102.8088 1.2099763,102.8152 1.8708614,102.8217 1.9558642,102.8281 1.2071602,102.8346 0.50377339,102.8410 0.49636343,102.8474 1.0353742,102.8539 1.1735586,102.8603 1.1209717,102.8668 1.2698568,102.8732 1.4703192,102.8796 1.1646658,102.8861 0.90443212,102.8925 0.96587807,102.8990 0.94811583,102.9054 1.1910399,102.9118 1.3481339,102.9183 2.1050367,102.9247 1.9996566,102.9312 1.512253,102.9376 0.93015248,102.9441 1.1129699,102.9505 1.0951464,102.9569 1.0954422,102.9634 1.2700386,102.9698 1.756951,102.9763 1.6085196,102.9827 1.5475785,102.9892 1.6086886,102.9956 1.8703923,103.0020 2.6878784,103.0085 3.0269148,103.0149 2.9914403,103.0214 2.5988779,103.0278 2.0080075,103.0343 1.7648658,103.0407 1.4433156,103.0472 1.8803607,103.0536 3.1403401,103.0601 5.6954865,103.0665 19.071388,103.0730 31.843678,103.0794 29.352936,103.0858 15.502952,103.0923 5.1054506,103.0987 2.6951804,103.1052 1.8519406,103.1116 2.3307462,103.1181 2.530302,103.1245 2.0165577,103.1310 1.1130954,103.1374 1.1830373,103.1439 1.3321599,103.1503 2.6894488,103.1568 3.2605553,103.1632 2.7887521,103.1697 1.5457695,103.1761 1.4612645,103.1826 1.8355025,103.1890 1.7394085,103.1955 1.6861444,103.2019 1.1991203,103.2084 0.97389317,103.2148 1.1828094,103.2213 1.5652598,103.2277 1.1906761,103.2342 0.72140545,103.2406 0.59138072,103.2471 0.76571864,103.2535 1.1218616,103.2600 1.0875206,103.2664 1.7664769,103.2729 2.4091401,103.2794 2.5998738,103.2858 2.0255501,103.2923 1.6952707,103.2987 1.6432916,103.3052 1.4516796,103.3116 1.1123512,103.3181 1.1480212,103.3245 1.78376,103.3310 2.2433798,103.3374 1.799558,103.3439 1.4344716,103.3504 0.8865217,103.3568 0.72176522,103.3633 0.80869681,103.3697 0.91298687,103.3762 0.91277385,103.3826 0.76508343,103.3891 0.73038054,103.3955 0.81776762,103.4020 1.3397684,103.4085 1.6174021,103.4149 1.6088396,103.4214 1.5566106,103.4278 1.2261113,103.4343 1.2083942,103.4408 1.3475221,103.4472 1.7307789,103.4537 1.6867344,103.4601 1.2780478,103.4666 1.1567171,103.4730 1.0959207,103.4795 1.0957155,103.4860 1.113252,103.4924 1.4784367,103.4989 1.4604672,103.5053 1.199806,103.5118 1.0607845,103.5183 1.0606089,103.5247 0.92178029,103.5312 1.14797,103.5377 1.4779075,103.5441 1.1476015,103.5506 1.0180029,103.5570 1.4437418,103.5635 1.1823814,103.5700 1.3393775,103.5764 1.7738973,103.5829 1.6784008,103.5893 1.69602,103.5958 1.6088252,103.6023 1.3561834,103.6087 1.1908753,103.6152 1.469563,103.6217 1.417183,103.6281 1.2088244,103.6346 1.2435929,103.6411 0.87815666,103.6475 1.0870866,103.6540 1.1742799,103.6605 1.4178509,103.6669 1.6260287,103.6734 1.7911944,103.6799 1.7133106,103.6863 1.7742083,103.6928 1.8520048,103.6993 2.0525157,103.7057 2.5308394,103.7122 1.9899012,103.7187 0.99946433,103.7251 1.1919483,103.7316 1.2866172,103.7381 1.1039976,103.7445 1.0433992,103.7510 1.4785672,103.7575 2.1744571,103.7639 2.0360322,103.7704 2.2618599,103.7769 2.1296847,103.7833 1.6157968,103.7898 0.83413601,103.7963 0.91361523,103.8027 1.2434565,103.8092 1.2782509,103.8157 1.3565543,103.8221 1.1905996,103.8286 0.77330744,103.8351 0.79273331,103.8416 1.5583246,103.8480 1.826144,103.8545 2.1394176,103.8610 2.5130548,103.8674 2.1637673,103.8739 1.53801,103.8804 1.4262121,103.8869 1.7215071,103.8933 1.4693837,103.8998 1.2957572,103.9063 1.0786202,103.9128 1.5657301,103.9192 1.6604095,103.9257 1.1643908,103.9322 0.7128967,103.9386 1.0012808,103.9451 1.7050807,103.9516 1.4858044,103.9581 0.97318012,103.9645 0.93057168,103.9710 0.79987943,103.9775 0.77359182,103.9840 0.79153985,103.9904 1.0963767,103.9969 1.3830158,104.0034 1.5304331,104.0099 1.5646358,104.0164 1.6087067,104.0228 2.131387,104.0293 2.4346511,104.0358 1.9997813,104.0423 2.2000937,104.0487 2.0084965,104.0552 1.9912971,104.0617 2.6273048,104.0682 4.3594427,104.0746 6.7162747,104.0811 8.5766325,104.0876 8.8337603,104.0941 6.0477767,104.1006 3.0745318,104.1070 1.5638088,104.1135 1.0168911,104.1200 0.80102116,104.1265 1.627454,104.1330 1.6159792,104.1394 0.99877989,104.1459 1.235321,104.1524 1.5401938,104.1589 1.9565431,104.1654 1.6083235,104.1718 2.0352862,104.1783 2.3220148,104.1848 1.8250569,104.1913 0.75545734,104.1978 0.52152085,104.2042 0.47824138,104.2107 0.59126407,104.2172 0.78294677,104.2237 1.3049597,104.2302 1.565627,104.2367 1.7392253,104.2431 1.3912319,104.2496 1.1469682,104.2561 0.63446563,104.2626 1.0708421,104.2691 1.7576067,104.2756 2.3822563,104.2821 1.7901736,104.2885 1.1040175,104.2950 1.0001719,104.3015 1.2521887,104.3080 1.4000323,104.3145 1.5217803,104.3210 1.6094373,104.3274 1.644164,104.3339 1.4870536,104.3404 1.5472549,104.3469 1.2337598,104.3534 0.93023521,104.3599 1.1480048,104.3664 1.5825344,104.3729 1.686626,104.3793 1.3394877,104.3858 1.1488575,104.3923 1.4871795,104.3988 1.3299146,104.4053 1.0776609,104.4118 0.81733829,104.4183 1.0086712,104.4248 1.0785875,104.4313 1.5923975,104.4377 1.8433619,104.4442 1.4683317,104.4507 0.93838966,104.4572 0.74804556,104.4637 0.77382332,104.4702 0.66043282,104.4767 0.58315527,104.4832 1.2007873,104.4897 1.573842,104.4962 1.2427833,104.5026 0.54714692,104.5091 0.40866366,104.5156 0.57404494,104.5221 0.78281528,104.5286 1.5831577,104.5351 1.8178561,104.5416 1.5823913,104.5481 1.5474458,104.5546 1.617712,104.5611 1.6443597,104.5676 1.765503,104.5741 1.5294381,104.5806 1.2253608,104.5871 1.0608078,104.5935 0.89543229,104.6000 0.73929238,104.6065 1.0530981,104.6130 1.679092,104.6195 2.0001187,104.6260 1.8087103,104.6325 1.7388872,104.6390 1.79934,104.6455 1.5562414,104.6520 1.2868582,104.6585 1.2005428,104.6650 1.7401314,104.6715 1.9386358,104.6780 1.3118807,104.6845 1.3131331,104.6910 1.6352588,104.6975 1.6781619,104.7040 2.1913559,104.7105 2.8001366,104.7170 2.4862478,104.7235 1.4871572,104.7300 1.7140183,104.7365 1.5121485,104.7430 0.89478606,104.7495 1.1402056,104.7560 1.7578558,104.7625 1.6954108,104.7690 1.2335532,104.7755 0.94721556,104.7820 1.1392766,104.7885 1.4960808,104.7950 1.8609564,104.8015 1.5392668,104.8080 1.2347877,104.8145 1.0515198,104.8210 0.97369987,104.8275 0.94009173,104.8340 1.470349,104.8405 1.8349189,104.8470 1.7734406,104.8535 1.1471436,104.8600 0.9306519,104.8665 1.2437208,104.8730 1.5307184,104.8795 1.7129686,104.8860 1.6256906,104.8925 1.3824476,104.8990 1.3658863,104.9055 1.5832707,104.9120 1.3903755,104.9185 1.2253904,104.9250 1.6608781,104.9315 1.5301998,104.9380 1.1914462,104.9445 1.565491,104.9510 1.6955347,104.9575 1.3913063,104.9640 1.4787579,104.9706 1.7390677,104.9771 1.5821772,104.9836 1.4175473,104.9901 1.4346396,104.9966 1.1209091,105.0031 0.95665163,105.0096 1.3577211,105.0161 1.8098336,105.0226 1.9823875,105.0291 1.3816417,105.0356 1.7227724,105.0421 4.0740972,105.0486 9.2133865,105.0552 11.338226,105.0617 8.3874226,105.0682 5.5437446,105.0747 8.7751875,105.0812 33.882248,105.0877 63.493847,105.0942 62.060173,105.1007 33.732315,105.1072 10.02496,105.1137 3.8407485,105.1202 2.4252317,105.1268 1.7993832,105.1333 1.2769303,105.1398 1.060564,105.1463 1.2788204,105.1528 1.4263538,105.1593 1.4427007,105.1658 1.1995708,105.1723 1.4793435,105.1789 1.9662313,105.1854 1.8168776,105.1919 1.1292553,105.1984 0.71277338,105.2049 0.99176514,105.2114 1.2956119,105.2179 0.98298913,105.2244 1.1320134,105.2310 1.879442,105.2375 2.2871678,105.2440 2.4606109,105.2505 2.2861106,105.2570 1.7379011,105.2635 1.303696,105.2700 1.4696072,105.2766 1.8612858,105.2831 1.7999477,105.2896 1.0597568,105.2961 0.52131468,105.3026 0.73962611,105.3091 1.1131479,105.3157 0.93868124,105.3222 0.40844196,105.3287 0.3565484,105.3352 0.68801373,105.3417 1.4274468,105.3482 1.5914505,105.3548 1.4781116,105.3613 1.4515914,105.3678 1.1563088,105.3743 1.4780864,105.3808 1.7302108,105.3874 1.9131196,105.3939 1.7044591,105.4004 1.6441742,105.4069 1.7559663,105.4134 1.4343734,105.4200 1.9571064,105.4265 2.2174547,105.4330 2.0611255,105.4395 2.1215067,105.4460 1.5034968,105.4526 1.0255549,105.4591 0.83478135,105.4656 1.104862,105.4721 1.1743208,105.4786 1.0779223,105.4852 0.78193098,105.4917 0.45193905,105.4982 0.58289349,105.5047 0.99190998,105.5113 1.2437273,105.5178 0.9563027,105.5243 1.0003318,105.5308 1.5398215,105.5373 2.2090204,105.5439 2.2171373,105.5504 1.7381259,105.5569 1.0953237,105.5634 1.1743104,105.5700 1.1393989,105.5765 1.5923028,105.5830 2.2697942,105.5895 2.242249,105.5961 1.4254414,105.6026 1.0440629,105.6091 1.0522424,105.6156 0.90387011,105.6222 0.84331995,105.6287 1.0267172,105.6352 1.5578815,105.6417 2.0262909,105.6483 1.5553705,105.6548 1.0948396,105.6613 1.1914182,105.6679 1.3040786,105.6744 0.90456581,105.6809 1.4095901,105.6874 2.1395011,105.6940 2.1830628,105.7005 1.8604785,105.7070 1.2775581,105.7136 1.2084513,105.7201 1.2079426,105.7266 1.0428072,105.7331 0.86997175,105.7397 1.2008487,105.7462 1.4610958,105.7527 1.4177469,105.7593 1.3216236,105.7658 1.094906,105.7723 0.96489984,105.7789 1.1576787,105.7854 1.8178126,105.7919 1.5640544,105.7984 1.5386117,105.8050 1.4438829,105.8115 1.3914638,105.8180 0.91244441,105.8246 0.63431537,105.8311 0.57403761,105.8376 0.93179405,105.8442 1.8442525,105.8507 1.7471645,105.8572 1.1299299,105.8638 1.0085295,105.8703 1.0261815,105.8768 1.2697613,105.8834 1.051453,105.8899 0.46000054,105.8964 0.37419754,105.9030 0.68747979,105.9095 0.80010247,105.9160 0.73015904,105.9226 0.66997749,105.9291 1.1139073,105.9357 1.2952613,105.9422 1.0953875,105.9487 1.2788042,105.9553 1.5659375,105.9618 2.0266902,105.9683 2.1645026,105.9749 1.7998195,105.9814 2.0280297,105.9880 2.7572846,105.9945 2.4679198,106.0010 1.47656,106.0076 0.78163111,106.0141 0.47828498,106.0206 1.0011218,106.0272 1.496096,106.0337 1.721717,106.0403 2.1390822,106.0468 2.1743777,106.0533 2.5829301,106.0599 2.1649187,106.0664 2.4977577,106.0730 5.8338938,106.0795 12.907012,106.0860 19.101038,106.0926 18.500763,106.0991 13.91256,106.1057 9.2009506,106.1122 5.9711719,106.1187 4.0245328,106.1253 2.7036233,106.1318 2.59934,106.1384 2.6079507,106.1449 2.3478975,106.1515 1.6175727,106.1580 1.3471982,106.1645 0.95598352,106.1711 1.3650925,106.1776 1.1913697,106.1842 1.3313746,106.1907 1.9483051,106.1973 1.8946276,106.2038 1.1727307,106.2103 1.1823988,106.2169 1.2264526,106.2234 1.4614459,106.2300 1.5393133,106.2365 1.6001704,106.2431 1.6954893,106.2496 1.5299835,106.2562 1.2695644,106.2627 1.1572082,106.2692 1.4875184,106.2758 1.4694548,106.2823 1.4436752,106.2889 1.7652254,106.2954 1.886501,106.3020 1.8689547,106.3085 1.7303292,106.3151 1.5391172,106.3216 0.98226476,106.3282 0.53894377,106.3347 0.43446615,106.3413 0.46071613,106.3478 0.46112156,106.3544 0.64364153,106.3609 0.93969786,106.3675 1.6012635,106.3740 2.0870864,106.3806 1.4949701,106.3871 0.90343809,106.3937 0.51228154,106.4002 0.60953677,106.4068 1.2877265,106.4133 1.4090537,106.4199 2.2178833,106.4264 2.3820152,106.4330 1.6431164,106.4395 1.0955484,106.4461 0.81633264,106.4526 0.50409269,106.4592 0.80059469,106.4657 1.3048737,106.4723 1.4350622,106.4788 1.1909709,106.4854 1.0003059,106.4919 1.5222722,106.4985 1.7306825,106.5050 1.9217831,106.5116 1.7567023,106.5181 2.0778942,106.5247 1.6772978,106.5313 1.199404,106.5378 0.63463497,106.5444 0.86183405,106.5509 1.5222577,106.5575 1.4954163,106.5640 1.2693161,106.5706 1.199482,106.5771 0.88660151,106.5837 0.73024935,106.5903 0.67815691,106.5968 0.73980945,106.6034 1.2358406,106.6099 1.6696723,106.6165 1.3994509,106.6230 1.2614225,106.6296 2.1312964,106.6362 2.4078238,106.6427 1.6518914,106.6493 1.5570049,106.6558 1.6000977,106.6624 1.6862895,106.6689 1.1732365,106.6755 1.4006677,106.6821 1.8174354,106.6886 1.4685075,106.6952 0.8339231,106.7017 0.44341421,106.7083 0.38282296,106.7149 0.63573325,106.7214 1.0704379,106.7280 1.3741267,106.7345 1.6435734,106.7411 1.7651579,106.7477 1.5130315,106.7542 1.3650632,106.7608 1.5916637,106.7673 1.9134625,106.7739 2.0696869,106.7805 2.2782297,106.7870 2.625911,106.7936 2.5040567,106.8001 2.2604837,106.8067 2.1566536,106.8133 2.0355511,106.8198 2.1570592,106.8264 1.8247892,106.8330 1.0337162,106.8395 1.0792103,106.8461 1.608982,106.8527 1.6342667,106.8592 1.5481845,106.8658 1.4520055,106.8723 1.1470497,106.8789 1.0342138,106.8855 1.235384,106.8920 1.9576509,106.8986 1.930508,106.9052 1.9906478,106.9117 1.4509878,106.9183 0.85191935,106.9249 1.1571065,106.9314 1.6183127,106.9380 2.3051815,106.9446 2.4784214,106.9511 2.1822243,106.9577 1.4432077,106.9643 1.7749226,106.9708 3.1574502,106.9774 3.5728433,106.9840 2.7652001,106.9905 3.1492257,106.9971 3.6786685,107.0037 3.7308695,107.0103 4.8976107,107.0168 6.9512982,107.0234 9.1068001,107.0300 10.489244,107.0365 13.704135,107.0431 24.341578,107.0497 60.500031,107.0562 279.43991,107.0628 905.64362,107.0694 1336.9843,107.0760 1075.6486,107.0825 478.11255,107.0891 158.12471,107.0957 109.83136,107.1022 101.1,107.1088 76.933128,107.1154 42.992332,107.1220 17.979307,107.1285 8.8053379,107.1351 6.1114583,107.1417 4.3196063,107.1482 3.3630874,107.1548 1.9558845,107.1614 2.4265397,107.1680 2.3646278,107.1745 1.7736981,107.1811 1.7225093,107.1877 2.1216302,107.1943 2.1385665,107.2008 2.0000651,107.2074 1.8345604,107.2140 1.4520578,107.2206 1.5219409,107.2271 1.8872916,107.2337 2.4091284,107.2403 2.5218403,107.2469 2.2862306,107.2534 1.6087952,107.2600 2.0264871,107.2666 2.3739138,107.2732 2.0431449,107.2798 1.3033484,107.2863 0.9039948,107.2929 1.0874878,107.2995 1.3573246,107.3061 1.687255,107.3126 1.6946256,107.3192 1.1990892,107.3258 1.0175507,107.3324 0.9915005,107.3390 1.0953809,107.3455 1.2085558,107.3521 1.2174793,107.3587 0.84329468,107.3653 0.68682885,107.3719 0.59124929,107.3784 0.80048817,107.3850 1.5918584,107.3916 1.321859,107.3982 1.1477981,107.4048 1.3131622,107.4113 1.4524873,107.4179 1.1558281,107.4245 0.67770195,107.4311 0.88700032,107.4377 1.1575431,107.4442 1.5838293,107.4508 1.6256199,107.4574 1.3382971,107.4640 1.3654242,107.4706 1.5489165,107.4772 1.5127214,107.4837 1.189818,107.4903 1.0430052,107.4969 1.1482184,107.5035 1.0175707,107.5101 0.67821968,107.5167 0.73953235,107.5232 1.2784481,107.5298 1.4867734,107.5364 1.6783948,107.5430 1.8964781,107.5496 2.2614067,107.5562 2.6351874,107.5628 2.5046191,107.5693 2.155561,107.5759 1.4604363,107.5825 1.5916705,107.5891 1.9916151,107.5957 1.9471755,107.6023 1.294618,107.6089 0.93935639,107.6155 1.5401447,107.6220 2.157387,107.6286 2.3224018,107.6352 2.3652046,107.6418 2.460393,107.6484 2.7126513,107.6550 2.4520242,107.6616 2.1303234,107.6682 2.0513587,107.6747 1.5822376,107.6813 1.8186728,107.6879 2.4528606,107.6945 2.3391099,107.7011 2.2605758,107.7077 2.1214726,107.7143 2.2952876,107.7209 2.1739254,107.7275 2.3741615,107.7341 1.807453,107.7407 1.4688787,107.7472 1.7485744,107.7538 1.8961363,107.7604 1.4169279,107.7670 1.1294841,107.7736 0.84314424,107.7802 1.0615685,107.7868 1.3312943,107.7934 2.1050472,107.8000 2.4613483,107.8066 2.4080505,107.8132 1.4428495,107.8198 1.2434261,107.8264 1.1559262,107.8329 1.1127666,107.8395 1.1390874,107.8461 1.1914803,107.8527 1.1227072,107.8593 1.3739687,107.8659 1.0860689,107.8725 1.1569495,107.8791 1.5306202,107.8857 1.5040478,107.8923 1.286606,107.8989 0.92152214,107.9055 1.0179331,107.9121 1.1741774,107.9187 1.3390695,107.9253 1.3303083,107.9319 1.4091563,107.9385 1.8183007,107.9451 2.3911574,107.9517 2.086715,107.9583 1.8344187,107.9649 1.5728254,107.9715 1.1822333,107.9781 1.0696682,107.9847 1.3129305,107.9913 1.4608752,107.9979 1.4353229,108.0045 1.5838736,108.0111 1.9308215,108.0177 2.1038458,108.0243 2.0260344,108.0309 1.8868065,108.0375 2.2964411,108.0441 3.3149669,108.0507 5.5860462,108.0573 15.065071,108.0639 53.991104,108.0705 102.82745,108.0771 107.96019,108.0837 71.032639,108.0903 60.492458,108.0969 96.330101,108.1035 106.41233,108.1101 68.483528,108.1167 25.603565,108.1233 10.444304,108.1299 6.5369096,108.1365 3.7891135,108.1431 2.2251427,108.1497 1.591216,108.1563 1.7043663,108.1629 1.6510648,108.1695 1.2255669,108.1761 1.479049,108.1827 2.0267313,108.1893 1.7822174,108.1959 1.1214107,108.2025 1.1560664,108.2091 1.0171816,108.2158 1.6886665,108.2224 2.5395129,108.2290 2.4432485,108.2356 2.417141,108.2422 2.0864866,108.2488 2.131041,108.2554 2.5923369,108.2620 2.6170797,108.2686 1.7465142,108.2752 1.4258654,108.2818 1.6531394,108.2884 2.0533135,108.2950 2.2950256,108.3016 2.2250621,108.3083 1.9559405,108.3149 1.252039,108.3215 1.2702489,108.3281 1.4694662,108.3347 1.3473066,108.3413 1.6257747,108.3479 1.8438823,108.3545 1.8694513,108.3611 1.1556002,108.3677 0.91276366,108.3744 0.85234267,108.3810 0.98305869,108.3876 1.0780932,108.3942 0.73886806,108.4008 0.7220431,108.4074 1.0093217,108.4140 1.6093284,108.4206 2.1387413,108.4272 1.4951135,108.4339 1.1218024,108.4405 0.96554166,108.4471 1.6173627,108.4537 1.7215945,108.4603 1.7221918,108.4669 1.4255191,108.4735 1.0088878,108.4801 1.6879789,108.4868 1.8270142,108.4934 1.895576,108.5000 1.4594284,108.5066 1.2432531,108.5132 1.3912461,108.5198 1.2691154,108.5265 1.2267764,108.5331 1.6092967,108.5397 1.5559818,108.5463 1.3821886,108.5529 1.4268585,108.5595 1.5476645,108.5661 1.268838,108.5728 1.9582536,108.5794 2.801121,108.5860 2.3291976,108.5926 1.7199856,108.5992 1.2518193,108.6058 1.6093735,108.6125 1.8613625,108.6191 1.6793453,108.6257 2.3400917,108.6323 2.0595596,108.6389 1.0948623,108.6456 1.2185596,108.6522 1.6344174,108.6588 1.268061,108.6654 0.97331309,108.6720 1.174764,108.6787 1.9660805,108.6853 2.1215529,108.6919 1.9909332,108.6985 1.8788738,108.7051 2.2529447,108.7118 2.3387606,108.7184 1.7029361,108.7250 0.76457858,108.7316 0.80876964,108.7382 0.98326999,108.7449 1.7918991,108.7515 1.6261097,108.7581 1.625944,108.7647 1.3206047,108.7714 0.72975701,108.7780 0.83573091,108.7846 1.4100252,108.7912 1.6523237,108.7978 1.5826885,108.8045 1.9126458,108.8111 1.6074696,108.8177 1.1648211,108.8243 0.93927866,108.8310 0.90427619,108.8376 0.87815619,108.8442 1.0178556,108.8508 1.4099981,108.8575 1.8009479,108.8641 1.9385659,108.8707 1.512544,108.8773 1.6609273,108.8840 1.46917,108.8906 1.225203,108.8972 0.90368736,108.9039 0.97487479,108.9105 1.5927721,108.9171 2.0091159,108.9237 1.9028786,108.9304 1.5736704,108.9370 2.0443535,108.9436 2.4523151,108.9502 2.5564284,108.9569 2.0777438,108.9635 1.5215544,108.9701 1.1998128,108.9768 1.3736292,108.9834 1.4086491,108.9900 1.6003789,108.9966 1.5394255,109.0033 1.5649426,109.0099 1.4088213,109.0165 1.7229918,109.0232 2.2091072,109.0298 3.1738076,109.0364 3.7566707,109.0431 3.6266861,109.0497 4.3043814,109.0563 5.4201102,109.0630 9.5998373,109.0696 15.804029,109.0762 25.761242,109.0829 33.160931,109.0895 31.670502,109.0961 24.991871,109.1027 21.318455,109.1094 21.277946,109.1160 23.277529,109.1226 21.055389,109.1293 14.243252,109.1359 6.7152486,109.1426 3.3632264,109.1492 1.9995323,109.1558 1.9132655,109.1625 2.4603887,109.1691 2.6611776,109.1757 2.531492,109.1824 2.2172227,109.1890 1.9035017,109.1956 1.4074696,109.2023 0.68657911,109.2089 0.99205607,109.2155 1.5743024,109.2222 2.0697374,109.2288 1.8345653,109.2354 1.1908909,109.2421 1.0086715,109.2487 1.1660039,109.2554 1.6180694,109.2620 1.729727,109.2686 1.5294716,109.2753 1.1907361,109.2819 0.71283728,109.2886 1.0960783,109.2952 1.4698013,109.3018 1.3392245,109.3085 1.2780335,109.3151 1.2952143,109.3217 1.0351111,109.3284 1.4789151,109.3350 1.6171697,109.3417 1.2954229,109.3483 1.2954667,109.3549 0.77349663,109.3616 1.0274076,109.3682 2.0880923,109.3749 2.1475239,109.3815 1.7468884,109.3882 1.2780504,109.3948 1.3050689,109.4014 1.260299,109.4081 1.0598197,109.4147 1.1653446,109.4214 1.7135938,109.4280 1.6002251,109.4346 1.3474333,109.4413 0.77318555,109.4479 0.47818533,109.4546 0.5308311,109.4612 1.1491857,109.4679 2.1414423,109.4745 2.7479806,109.4812 2.3985188,109.4878 1.9814916,109.4944 1.4426544,109.5011 1.1744952,109.5077 1.8356508,109.5144 2.0524735,109.5210 2.4690568,109.5277 1.9555663,109.5343 1.3389897,109.5410 1.2782875,109.5476 1.2609258,109.5543 1.5837584,109.5609 2.1915302,109.5675 1.7816578,109.5742 1.3389708,109.5808 1.3219249,109.5875 1.2605344,109.5941 0.74718666,109.6008 0.81798106,109.6074 1.5045279,109.6141 1.5386822,109.6207 1.3222361,109.6274 1.6875094,109.6340 1.877564,109.6407 1.4864836,109.6473 1.5921422,109.6540 1.8438805,109.6606 1.9216852,109.6673 1.8618518,109.6739 2.3652916,109.6806 1.68573,109.6872 1.1473949,109.6939 1.2965277,109.7005 2.1655331,109.7072 2.3120699,109.7138 2.1306334,109.7205 1.9921833,109.7271 1.9130383,109.7338 1.6168157,109.7404 1.4084386,109.7471 1.5127758,109.7537 1.4776783,109.7604 1.2343267,109.7670 1.1738672,109.7737 1.2437952,109.7804 1.4610946,109.7870 1.5307056,109.7937 1.7743832,109.8003 1.7828486,109.8070 1.7296726,109.8136 1.2861814,109.8203 1.1743542,109.8269 1.1045541,109.8336 1.1909565,109.8402 1.2784486,109.8469 1.5570107,109.8536 1.49581,109.8602 1.4522417,109.8669 1.5306401,109.8735 1.6339684,109.8802 1.0775796,109.8868 1.2711658,109.8935 1.9143749,109.9002 2.0865257,109.9068 1.7553082,109.9135 1.3651617,109.9201 1.6532363,109.9268 1.8084841,109.9334 1.5216641,109.9401 1.7389828,109.9468 1.5817251,109.9534 1.103727,109.9601 0.62517405,109.9667 0.44393039,109.9734 1.2447162,109.9801 1.6175958,109.9867 1.6606826,109.9934 1.2952856,110.0000 1.0433185,110.0067 1.0260739,110.0134 1.3567796,110.0200 2.0963588,110.0267 2.2609315,110.0333 1.9385095,110.0400 2.2795904,110.0467 4.0201106,110.0533 4.4700208,110.0600 4.1826415,110.0666 7.4116249,110.0733 19.514219,110.0800 29.587692,110.0866 26.73591,110.0933 15.205367,110.1000 13.078356,110.1066 30.188089,110.1133 53.899052,110.1199 56.043545,110.1266 34.363384,110.1333 10.623645,110.1399 4.4347377,110.1466 3.9651589,110.1533 2.5287211,110.1599 2.068928,110.1666 2.0603657,110.1733 2.0519841,110.1799 2.0700157,110.1866 2.226047,110.1933 1.9206353,110.1999 1.4251702,110.2066 0.7564463,110.2133 0.62637758,110.2199 0.88691235,110.2266 0.91289014,110.2333 1.1488718,110.2399 1.8358605,110.2466 2.4702182,110.2533 2.4780874,110.2599 2.1383436,110.2666 1.36491,110.2733 1.1996094,110.2799 0.83424097,110.2866 0.6437549,110.2933 1.288339,110.2999 2.0787747,110.3066 1.7559941,110.3133 1.3298177,110.3200 1.0517441,110.3266 1.4004484,110.3333 1.757238,110.3400 1.7825713,110.3466 1.4691794,110.3533 1.556591,110.3600 1.5910673,110.3666 0.99028993,110.3733 0.55569869,110.3800 0.35663909,110.3867 0.70492649,110.3933 0.89570785,110.4000 0.97374654,110.4067 0.99140006,110.4133 0.95722163,110.4200 1.3919498,110.4267 1.5295752,110.4334 1.3475658,110.4400 1.4528993,110.4467 1.4092664,110.4534 1.652292,110.4601 1.4776883,110.4667 1.2349468,110.4734 1.5393581,110.4801 1.7997298,110.4868 1.8606817,110.4934 1.4868081,110.5001 1.0861515,110.5068 0.52992731,110.5135 0.72200418,110.5201 0.96562123,110.5268 1.4091951,110.5335 1.434785,110.5402 1.3740819,110.5468 1.5308911,110.5535 1.9830155,110.5602 2.2434874,110.5669 2.2170432,110.5735 2.2610958,110.5802 2.7999394,110.5869 2.3645906,110.5936 1.7478671,110.6003 1.5306568,110.6069 1.5569916,110.6136 1.8953724,110.6203 1.4339122,110.6270 1.3394071,110.6337 1.7486619,110.6403 2.0095663,110.6470 1.938651,110.6537 1.2507986,110.6604 1.2434208,110.6671 1.5741667,110.6737 1.3736851,110.6804 0.99965388,110.6871 0.89576781,110.6938 0.99150753,110.7005 1.0704517,110.7071 1.8965318,110.7138 2.0516815,110.7205 1.6340113,110.7272 1.3221889,110.7339 1.9923224,110.7405 2.2177248,110.7472 1.8859473,110.7539 0.93726367,110.7606 0.47782329,110.7673 0.84417391,110.7740 1.3138742,110.7806 1.4697114,110.7873 1.6259693,110.7940 1.608219,110.8007 1.0861689,110.8074 0.76471502,110.8141 0.78297848,110.8208 1.2699058,110.8274 1.3218838,110.8341 1.4262699,110.8408 1.0955814,110.8475 1.0956643,110.8542 1.1733408,110.8609 1.0087792,110.8676 1.1486262,110.8742 0.99081713,110.8809 0.66075689,110.8876 1.0012357,110.8943 1.365096,110.9010 1.2254204,110.9077 1.7043482,110.9144 2.0351641,110.9211 1.9311726,110.9277 1.678416,110.9344 1.3816938,110.9411 1.1727968,110.9478 1.1479049,110.9545 1.427207,110.9612 1.8788646,110.9679 1.8348603,110.9746 1.5565171,110.9813 1.6609769,110.9879 1.9478322,110.9946 1.9996362,111.0013 1.7646258,111.0080 1.4960793,111.0147 2.3934228,111.0214 4.4472051,111.0281 7.4640918,111.0348 9.1692104,111.0415 11.454533,111.0482 23.684649,111.0549 90.650162,111.0615 178.60905,111.0682 190.06116,111.0749 120.49892,111.0816 51.326698,111.0883 33.415218,111.0950 41.533321,111.1017 47.890034,111.1084 41.914818,111.1151 27.824364,111.1218 17.278238,111.1285 13.660845,111.1352 14.663681,111.1419 13.064219,111.1486 7.0012364,111.1553 3.8318307,111.1619 2.398005,111.1686 1.5728196,111.1753 1.1384995,111.1820 1.3652844,111.1887 1.4178646,111.1954 1.3915861,111.2021 1.2519898,111.2088 1.4170382,111.2155 1.0694818,111.2222 0.68705511,111.2289 1.0092388,111.2356 1.478422,111.2423 1.2513272,111.2490 0.80831307,111.2557 1.0698346,111.2624 1.157292,111.2691 1.4005779,111.2758 1.4525331,111.2825 1.8693895,111.2892 1.625654,111.2959 1.4694378,111.3026 1.2343946,111.3093 0.91327649,111.3160 1.2442756,111.3227 1.7573879,111.3294 2.2255089,111.3361 1.8686543,111.3428 1.5130982,111.3495 1.5134465,111.3562 1.3820451,111.3629 1.2169496,111.3696 1.5138655,111.3763 1.3824983,111.3830 0.86858934,111.3897 0.6779632,111.3964 1.0530381,111.4031 1.4699051,111.4098 1.260463,111.4165 0.99937993,111.4232 1.0779388,111.4299 1.3750983,111.4366 1.7143716,111.4433 1.938696,111.4500 1.9212986,111.4567 2.4868443,111.4634 2.1296799,111.4701 1.3822838,111.4768 1.2266126,111.4836 1.434643,111.4903 0.91209489,111.4970 0.53018743,111.5037 0.64366603,111.5104 0.79187387,111.5171 1.0279816,111.5238 2.0541093,111.5305 2.8257942,111.5372 2.4507136,111.5439 1.8162912,111.5506 1.5044482,111.5573 1.9745069,111.5640 1.7995085,111.5707 1.1823949,111.5774 1.0438976,111.5841 1.5142978,111.5909 2.1656485,111.5976 2.2862251,111.6043 2.251056,111.6110 1.5990839,111.6177 1.3828323,111.6244 2.148268,111.6311 2.7215624,111.6378 2.1038344,111.6445 1.1566517,111.6512 1.2788395,111.6579 1.6963722,111.6647 1.6519651,111.6714 1.4252139,111.6781 1.2777418,111.6848 1.3920488,111.6915 1.9575514,111.6982 1.8777524,111.7049 1.3815333,111.7116 1.2605275,111.7183 1.2707806,111.7251 2.1761661,111.7318 2.7127132,111.7385 1.8074007,111.7452 1.5561395,111.7519 1.4694746,111.7586 2.0432212,111.7653 2.1300662,111.7721 1.7039341,111.7788 1.3560024,111.7855 1.5221357,111.7922 1.7141637,111.7989 1.7740654,111.8056 1.3904287,111.8123 1.0777086,111.8191 1.0087341,111.8258 1.4703397,111.8325 2.1481316,111.8392 2.3304684,111.8459 2.0259702,111.8526 1.9911038,111.8593 1.9476634,111.8661 1.9478228,111.8728 1.5042289,111.8795 1.4168445,111.8862 1.3130773,111.8929 1.4347363,111.8996 0.8778975,111.9064 0.66976452,111.9131 1.2184321,111.9198 2.1748197,111.9265 2.4005249,111.9332 2.1738541,111.9400 1.8605478,111.9467 1.6259961,111.9534 1.3914838,111.9601 1.7310673,111.9668 2.4347775,111.9736 2.5907993,111.9803 2.4186594,111.9870 3.2098351,111.9937 3.6781509,112.0004 4.4867725,112.0072 4.234931,112.0139 3.9130657,112.0206 4.646071,112.0273 7.3412223,112.0340 7.9659142,112.0408 10.511717,112.0475 15.946236,112.0542 21.259638,112.0609 32.542652,112.0676 56.433918,112.0744 104.6892,112.0811 383.3465,112.0878 1377.4397,112.0945 2245.8865,112.1013 1985.4008,112.1080 980.50378,112.1147 297.55594,112.1214 149.46887,112.1282 110.97048,112.1349 70.58461,112.1416 38.719776,112.1483 18.928822,112.1551 10.088144,112.1618 6.1961422,112.1685 4.5129972,112.1752 3.6946495,112.1820 2.5553348,112.1887 2.7217948,112.1954 2.9911871,112.2021 2.861006,112.2089 2.4778275,112.2156 2.4346449,112.2223 3.1753428,112.2290 4.1672692,112.2358 4.4009748,112.2425 3.945837,112.2492 2.8852742,112.2560 2.5123277,112.2627 1.8423406,112.2694 1.6003407,112.2761 1.9220662,112.2829 1.921579,112.2896 1.8083606,112.2963 1.7742215,112.3031 2.6268082,112.3098 2.8618355,112.3165 2.9746315,112.3232 2.8257368,112.3300 2.9550741,112.3367 1.9115012,112.3434 1.4003898,112.3502 1.6789318,112.3569 2.1570065,112.3636 2.5738399,112.3704 2.8866441,112.3771 2.3127966,112.3838 1.5918148,112.3906 2.043344,112.3973 1.5814542,112.4040 1.4435662,112.4108 1.4963782,112.4175 1.390969,112.4242 0.87801993,112.4310 1.1302236,112.4377 0.92211145,112.4444 1.5057369,112.4512 2.3047178,112.4579 3.1823518,112.4646 3.3470414,112.4714 2.7727661,112.4781 1.4948449,112.4848 1.4525987,112.4916 1.7569205,112.4983 1.7650573,112.5050 1.5734119,112.5118 1.3131495,112.5185 1.2876335,112.5252 1.2525443,112.5320 1.4786322,112.5387 1.6614454,112.5454 2.0957367,112.5522 2.1817584,112.5589 1.7727813,112.5657 1.2779584,112.5724 1.1132011,112.5791 0.85188574,112.5859 1.1220167,112.5926 1.5051268,112.5994 1.6522802,112.6061 1.5910876,112.6128 1.5649605,112.6196 1.565587,112.6263 2.1308568,112.6330 1.9476941,112.6398 1.7826875,112.6465 1.6866434,112.6533 1.2435535,112.6600 1.8449075,112.6667 2.8529663,112.6735 2.5381212,112.6802 1.9377321,112.6870 1.7133923,112.6937 2.1573255,112.7004 1.7640418,112.7072 1.2958772,112.7139 1.9410436,112.7207 2.5996404,112.7274 2.1376829,112.7342 1.4511721,112.7409 1.130669,112.7476 1.6527512,112.7544 1.6430854,112.7611 1.53012,112.7679 1.4695488,112.7746 1.1911122,112.7814 0.97376502,112.7881 1.0878934,112.7948 1.6179368,112.8016 1.7996126,112.8083 1.7214961,112.8151 1.32144,112.8218 0.89552242,112.8286 0.94808978,112.8353 1.1832483,112.8421 1.4523778,112.8488 1.3905727,112.8556 1.1994789,112.8623 0.86945593,112.8690 1.122102,112.8758 1.3825382,112.8825 1.0867553,112.8893 1.2265114,112.8960 1.7915171,112.9028 1.887125,112.9095 1.4688766,112.9163 1.0168397,112.9230 1.2004974,112.9298 1.3477812,112.9365 1.2695676,112.9433 1.5225232,112.9500 1.6257058,112.9568 0.90406209,112.9635 1.2967119,112.9703 2.0095124,112.9770 2.435343,112.9838 2.6866715,112.9905 2.4077318,112.9973 2.0598047,113.0040 1.8255033,113.0108 1.5303261,113.0175 1.5214882,113.0243 1.4705974,113.0310 2.3501084,113.0378 3.340625,113.0445 4.1126828,113.0513 4.3835235,113.0580 6.0831547,113.0648 14.957828,113.0715 44.367924,113.0783 72.623711,113.0850 89.272736,113.0918 129.73317,113.0985 166.77391,113.1053 143.51125,113.1121 74.455376,113.1188 28.771748,113.1256 15.027275,113.1323 10.864315,113.1391 7.2826633,113.1458 4.9965777,113.1526 2.5526505,113.1593 1.5036155,113.1661 1.5652183,113.1728 1.3563181,113.1796 1.3578669,113.1864 2.3928075,113.1931 2.8171806,113.1999 2.3208737,113.2066 2.0610142,113.2134 2.1654575,113.2201 1.7211851,113.2269 1.3207068,113.2337 1.1735144,113.2404 1.4785045,113.2472 1.3910116,113.2539 1.1130383,113.2607 1.2179755,113.2674 1.3747985,113.2742 1.7824569,113.2810 1.6596224,113.2877 1.2776341,113.2945 1.0789917,113.3012 1.7571789,113.3080 1.5475448,113.3148 1.3656698,113.3215 1.8180944,113.3283 2.0870388,113.3350 2.0338075,113.3418 1.5210987,113.3486 1.5396097,113.3553 1.3648719,113.3621 1.2952942,113.3688 1.3302379,113.3756 0.8698222,113.3824 1.1573837,113.3891 1.6346757,113.3959 1.6690378,113.4026 1.4173054,113.4094 1.1917821,113.4162 1.3651084,113.4229 1.1556891,113.4297 1.0957642,113.4365 1.2525791,113.4432 1.0085889,113.4500 0.82612216,113.4568 1.0697457,113.4635 1.1215746,113.4703 1.1219285,113.4770 1.1657553,113.4838 1.12129,113.4906 0.91265917,113.4973 1.105306,113.5041 1.7319524,113.5109 2.2256808,113.5176 1.9468259,113.5244 1.6866142,113.5312 1.077839,113.5379 0.93000519,113.5447 0.80025679,113.5515 1.4525698,113.5582 1.7821937,113.5650 1.8002791,113.5718 1.6618149,113.5785 1.7481627,113.5853 1.8166714,113.5921 1.9134395,113.5988 2.5058396,113.6056 3.1820588,113.6124 2.1899786,113.6192 1.6180457,113.6259 1.8611495,113.6327 1.7205803,113.6395 1.1990838,113.6462 0.82581168,113.6530 0.94838989,113.6598 1.3568776,113.6665 1.1566988,113.6733 1.1737309,113.6801 1.1481929,113.6868 2.0183606,113.6936 2.1304259,113.7004 1.8863636,113.7072 1.8427633,113.7139 1.7825308,113.7207 1.826178,113.7275 1.8432287,113.7343 1.8263123,113.7410 1.9661644,113.7478 2.408663,113.7546 2.1031556,113.7613 1.1901288,113.7681 0.48690158,113.7749 0.72224444,113.7817 1.1312319,113.7884 1.4615413,113.7952 1.2690455,113.8020 0.98253161,113.8088 1.2533052,113.8155 1.975135,113.8223 2.5652218,113.8291 2.5813122,113.8359 2.1293306,113.8426 1.5299191,113.8494 0.93928397,113.8562 1.052416,113.8630 0.84317923,113.8697 0.71261495,113.8765 0.90506965,113.8833 1.7228026,113.8901 2.2086895,113.8968 2.2954426,113.9036 1.9647648,113.9104 1.591838,113.9172 1.8098638,113.9240 1.903955,113.9307 1.3901482,113.9375 0.85131615,113.9443 0.67025566,113.9511 1.7928849,113.9578 2.7743077,113.9646 2.677778,113.9714 2.0947528,113.9782 1.4253978,113.9850 1.0517229,113.9917 1.1388152,113.9985 1.3998691,114.0053 1.4697723,114.0121 1.3312389,114.0189 1.3653849,114.0256 1.4256356,114.0324 1.9649717,114.0392 2.1218197,114.0460 1.7480468,114.0528 1.3919784,114.0596 2.5838976,114.0663 5.2127199,114.0731 8.9284496,114.0799 12.979044,114.0867 14.976278,114.0935 25.276192,114.1002 83.315414,114.1070 176.47455,114.1138 196.36639,114.1206 126.6974,114.1274 45.761707,114.1342 17.620588,114.1410 12.299456,114.1477 8.0465546,114.1545 4.8046484,114.1613 2.9536994,114.1681 2.8250546,114.1749 2.399714,114.1817 1.7913889,114.1884 1.5910432,114.1952 1.373709,114.2020 1.6440399,114.2088 1.973564,114.2156 1.8164845,114.2224 1.2779722,114.2292 1.0871282,114.2360 1.5310489,114.2427 1.8614886,114.2495 1.7302998,114.2563 1.5908177,114.2631 1.4255916,114.2699 1.0598897,114.2767 0.53065747,114.2835 1.2274206,114.2903 1.5738761,114.2970 1.278074,114.3038 1.4790764,114.3106 1.714204,114.3174 2.2863309,114.3242 1.7465332,114.3310 1.7739384,114.3378 1.4780743,114.3446 1.1998466,114.3514 0.98247236,114.3582 1.0259174,114.3649 1.1050055,114.3717 1.5392895,114.3785 1.3117659,114.3853 0.95613927,114.3921 0.87028658,114.3989 1.2611717,114.4057 1.5217319,114.4125 1.8871964,114.4193 1.8521237,114.4261 1.5825732,114.4329 1.3744365,114.4397 1.3477027,114.4465 0.7555595,114.4532 0.45191407,114.4600 0.7830435,114.4668 1.017247,114.4736 0.75629503,114.4804 0.88764197,114.4872 1.3397299,114.4940 1.2786335,114.5008 1.3133466,114.5076 1.0863674,114.5144 0.72116977,114.5212 0.79089552,114.5280 0.91258115,114.5348 0.9217369,114.5416 0.91340184,114.5484 0.83624279,114.5552 1.5833607,114.5620 1.6600621,114.5688 1.6695195,114.5756 1.5042207,114.5824 1.182263,114.5892 1.4183775,114.5960 2.1835577,114.6028 2.425648,114.6096 2.0510662,114.6164 1.5388265,114.6232 1.3916337,114.6300 1.4265656,114.6368 1.8007588,114.6435 2.0525458,114.6503 2.1474202,114.6571 2.1383176,114.6639 1.4340692,114.6707 1.0517256,114.6775 0.99093729,114.6843 0.94840664,114.6912 1.5838516,114.6980 2.0520933,114.7048 1.9816821,114.7116 1.5647517,114.7184 1.5043882,114.7252 1.5910233,114.7320 1.5040494,114.7388 1.1833905,114.7456 1.4793055,114.7524 1.4342507,114.7592 1.0510771,114.7660 1.0344679,114.7728 0.87002188,114.7796 1.2005664,114.7864 1.3736711,114.7932 1.2254553,114.8000 1.060729,114.8068 1.2614754,114.8136 1.6613437,114.8204 1.635026,114.8272 1.6432577,114.8340 1.2340701,114.8408 0.91306853,114.8476 0.86132854,114.8544 1.0957282,114.8612 1.3567296,114.8680 1.7307632,114.8748 2.0006719,114.8817 2.3999648,114.8885 1.9905844,114.8953 1.6171515,114.9021 1.4610021,114.9089 1.7564557,114.9157 1.5303732,114.9225 1.1476207,114.9293 0.80804276,114.9361 0.71371764,114.9429 1.331797,114.9497 1.9050964,114.9565 1.9817255,114.9633 1.5467893,114.9702 1.7395009,114.9770 2.0352333,114.9838 1.8785759,114.9906 1.808561,114.9974 1.5738462,115.0042 1.9142376,115.0110 4.0334039,115.0178 11.761163,115.0246 20.178171,115.0314 19.146172,115.0383 11.940495,115.0451 10.754957,115.0519 19.42617,115.0587 50.176056,115.0655 150.42326,115.0723 244.46135,115.0791 219.07738,115.0859 111.48143,115.0927 39.09296,115.0996 24.675604,115.1064 22.676283,115.1132 20.994799,115.1200 15.425136,115.1268 7.9307256,115.1336 4.1883202,115.1404 3.2432895,115.1473 2.8515909,115.1541 2.4684663,115.1609 1.4855336,115.1677 0.79963374,115.1745 0.68744111,115.1813 1.3235477,115.1881 2.4794819,115.1950 2.4609327,115.2018 2.5822177,115.2086 1.9981576,115.2154 1.3218672,115.2222 1.8087693,115.2290 1.443651,115.2359 1.975034,115.2427 1.9824364,115.2495 2.2868748,115.2563 2.7044308,115.2631 2.9916623,115.2699 2.9384873,115.2768 1.8510914,115.2836 1.7130207,115.2904 1.8780264,115.2972 1.6438009,115.3040 1.7302941,115.3109 1.129714,115.3177 1.2521001,115.3245 1.4088649,115.3313 1.6625334,115.3381 2.2272673,115.3450 2.1462491,115.3518 1.2067569,115.3586 0.86976385,115.3654 1.4270118,115.3722 2.0615509,115.3791 2.7403581,115.3859 3.226903,115.3927 2.869513,115.3995 2.3113534,115.4063 1.4858147,115.4132 1.4958806,115.4200 1.5653442,115.4268 1.6610496,115.4336 1.3645974,115.4405 0.82547522,115.4473 0.83508646,115.4541 1.7226564,115.4609 2.3315969,115.4677 2.2347419,115.4746 1.7026829,115.4814 1.1819817,115.4882 1.3134029,115.4950 1.356583,115.5019 1.3832206,115.5087 1.5220802,115.5155 1.434654,115.5223 1.8961794,115.5292 1.9128742,115.5360 1.4435153,115.5428 1.8267831,115.5496 1.8956844,115.5565 1.7561798,115.5633 1.5037557,115.5701 1.3652092,115.5770 1.5045069,115.5838 1.4515153,115.5906 1.3124511,115.5974 1.2949536,115.6043 1.190864,115.6111 1.3744044,115.6179 1.7311232,115.6247 1.4433609,115.6316 0.86042708,115.6384 0.66117436,115.6452 0.96597725,115.6521 1.3130654,115.6589 1.5824329,115.6657 2.1915078,115.6725 2.2783222,115.6794 2.070147,115.6862 1.9997444,115.6930 1.7562319,115.6999 1.6522676,115.7067 1.3036138,115.7135 0.91255033,115.7204 0.80841434,115.7272 0.56491899,115.7340 0.71348864,115.7409 1.2528322,115.7477 1.7217351,115.7545 1.7564334,115.7614 1.8441875,115.7682 1.8610735,115.7750 1.3477228,115.7819 1.2962869,115.7887 1.5570554,115.7955 1.5560356,115.8024 1.3463718,115.8092 1.0252984,115.8160 0.78252286,115.8229 0.76574272,115.8297 1.1924987,115.8365 1.6697718,115.8434 1.8776288,115.8502 1.678075,115.8570 1.4785603,115.8639 1.4693822,115.8707 1.2864661,115.8775 1.392186,115.8844 2.2014225,115.8912 2.5125732,115.8980 2.1812866,115.9049 1.9042325,115.9117 1.791556,115.9186 1.4516033,115.9254 1.3914517,115.9322 1.9569417,115.9391 1.773759,115.9459 1.7568934,115.9527 1.9041342,115.9596 1.625737,115.9664 1.6269495,115.9733 2.3662183,115.9801 2.3219688,115.9869 1.9468799,115.9938 1.4859346,116.0006 1.3219011,116.0075 1.4003805,116.0143 1.7917192,116.0211 2.0704734,116.0280 3.540854,116.0348 5.2361341,116.0417 5.5306926,116.0485 6.8921328,116.0553 14.727266,116.0622 33.220909,116.0690 69.763832,116.0759 127.2192,116.0827 155.80931,116.0895 126.69579,116.0964 73.211716,116.1032 32.804729,116.1101 17.006165,116.1169 14.6111,116.1238 17.733349,116.1306 15.819507,116.1374 9.2345047,116.1443 5.2744427,116.1511 4.2163558,116.1580 3.1996768,116.1648 2.0872102,116.1717 1.773923,116.1785 1.8084434,116.1854 1.920836,116.1922 1.6859715,116.1990 1.2176641,116.2059 0.98245859,116.2127 0.68593836,116.2196 0.46914691,116.2264 0.47844332,116.2333 0.66152442,116.2401 0.90468532,116.2470 1.0519154,116.2538 0.86027038,116.2607 0.60893416,116.2675 1.0622052,116.2744 1.4614432,116.2812 1.496076,116.2880 2.0341654,116.2949 2.381603,116.3017 2.7311223,116.3086 2.5397372,116.3154 2.1475124,116.3223 1.6606256,116.3291 1.5133101,116.3360 1.7220455,116.3428 2.0522449,116.3497 1.912209,116.3565 1.2422976,116.3634 0.73889118,116.3702 0.86092067,116.3771 0.97398186,116.3839 1.1655626,116.3908 1.4174323,116.3976 1.3130832,116.4045 1.3305037,116.4113 1.3392261,116.4182 1.6093115,116.4250 2.009387,116.4319 1.9213406,116.4388 1.0512869,116.4456 0.88668823,116.4525 0.86183637,116.4593 1.5487734,116.4662 1.9473407,116.4730 2.0253532,116.4799 1.7828332,116.4867 1.8874645,116.4936 1.607671,116.5004 1.0516433,116.5073 1.4885793,116.5141 2.3137417,116.5210 2.2336786,116.5278 1.1897949,116.5347 0.40060318,116.5416 1.1239998,116.5484 1.9657245,116.5553 1.8687805,116.5621 2.417294,116.5690 3.2440023,116.5758 3.0696592,116.5827 2.6342168,116.5896 1.7813615,116.5964 1.2260417,116.6033 1.3739604,116.6101 1.269486,116.6170 1.3134142,116.6238 1.2608556,116.6307 1.4787769,116.6376 1.7217052,116.6444 1.8788403,116.6513 2.3220627,116.6581 1.7289802,116.6650 1.381649,116.6718 1.3736635,116.6787 1.0958209,116.6856 1.0703601,116.6924 1.3656931,116.6993 1.7646224,116.7061 1.7907033,116.7130 1.4084207,116.7199 1.2263454,116.7267 1.7920274,116.7336 2.2868693,116.7405 2.1214464,116.7473 1.8961853,116.7542 2.174541,116.7610 2.3134773,116.7679 2.739372,116.7748 2.2599297,116.7816 1.3553663,116.7885 0.82573527,116.7953 0.64312106,116.8022 0.68701154,116.8091 1.3312199,116.8159 1.8613577,116.8228 1.8261652,116.8297 1.4433908,116.8365 1.5827519,116.8434 1.6699256,116.8503 1.8781966,116.8571 1.8950438,116.8640 1.7301931,116.8709 1.9390761,116.8777 1.6084642,116.8846 0.89548159,116.8914 0.73899299,116.8983 1.0005519,116.9052 1.2881877,116.9120 1.6006254,116.9189 1.6530079,116.9258 2.2090416,116.9326 2.1731617,116.9395 1.7469616,116.9464 1.2426972,116.9532 1.0344073,116.9601 1.0517211,116.9670 0.87812686,116.9739 0.93970084,116.9807 1.4703294,116.9876 1.8603517,116.9945 1.372836,117.0013 1.2002778,117.0082 1.4784923,117.0151 1.1395957,117.0219 1.6444577,117.0288 2.0604208,117.0357 2.1214373,117.0425 3.2110403,117.0494 5.2035723,117.0563 6.4285283,117.0632 6.7901797,117.0700 9.2720747,117.0769 31.580942,117.0838 67.161652,117.0906 78.522705,117.0975 54.014809,117.1044 21.113024,117.1113 8.472743,117.1181 7.4709039,117.1250 6.8502841,117.1319 5.0426745,117.1387 3.7729657,117.1456 2.7114203,117.1525 2.1467986,117.1594 1.6597124,117.1662 1.2695138,117.1731 1.9654108,117.1800 1.6424868,117.1869 1.0344101,117.1937 1.3051245,117.2006 2.0618079,117.2075 2.5132349,117.2144 2.4168706,117.2212 1.9647508,117.2281 1.3563462,117.2350 1.1736435,117.2419 0.83448935,117.2487 0.634808,117.2556 1.0262096,117.2625 1.3566604,117.2694 1.3130878,117.2762 1.3047471,117.2831 1.5044935,117.2900 1.5648708,117.2969 1.6700493,117.3038 1.966267,117.3106 2.296268,117.3175 2.3825901,117.3244 2.3300533,117.3313 1.7991536,117.3381 1.2079676,117.3450 1.1039749,117.3519 0.89573395,117.3588 1.0260694,117.3657 0.90410048,117.3725 1.2171624,117.3794 1.4692838,117.3863 1.2345644,117.3932 0.71323168,117.4001 0.83543414,117.4069 0.98264384,117.4138 0.73857123,117.4207 0.6612584,117.4276 1.2532779,117.4345 1.7056588,117.4413 2.1827636,117.4482 1.5805783,117.4551 0.75554812,117.4620 0.85290879,117.4689 1.4614625,117.4758 1.5040565,117.4826 1.286938,117.4895 1.2355735,117.4964 1.5396014,117.5033 1.6607951,117.5102 1.6958462,117.5171 1.7217293,117.5239 1.3821929,117.5308 1.5570962,117.5377 2.0352428,117.5446 1.9650472,117.5515 1.9469054,117.5584 2.0781882,117.5653 2.9923933,117.5721 3.2085505,117.5790 2.6509979,117.5859 1.721257,117.5928 1.6699355,117.5997 2.1387055,117.6066 1.9822494,117.6135 1.5478703,117.6203 1.3912913,117.6272 1.5739195,117.6341 1.3473215,117.6410 0.86038971,117.6479 0.73914921,117.6548 0.85254997,117.6617 1.0263557,117.6686 1.1482236,117.6754 1.3835058,117.6823 1.8783973,117.6892 2.0080714,117.6961 1.5994641,117.7030 1.3924322,117.7099 2.1313424,117.7168 1.9731793,117.7237 1.6081611,117.7306 1.4173036,117.7375 1.3304412,117.7443 1.2959872,117.7512 1.4529223,117.7581 1.8953397,117.7650 1.991359,117.7719 2.2175057,117.7788 1.7738788,117.7857 1.6688677,117.7926 1.0941185,117.7995 1.095953,117.8064 1.2529856,117.8133 1.2961415,117.8202 1.4352595,117.8270 1.5298847,117.8339 1.1384375,117.8408 1.1911093,117.8477 1.3478566,117.8546 1.4176344,117.8615 1.277945,117.8684 1.0352626,117.8753 1.2090441,117.8822 1.1216109,117.8891 1.4341635,117.8960 1.1040155,117.9029 1.1753073,117.9098 1.8448039,117.9167 2.5487154,117.9236 2.9206779,117.9305 1.9458352,117.9374 1.5729737,117.9443 1.0527395,117.9512 1.19238,117.9581 1.3302431,117.9650 1.3391153,117.9718 1.8796513,117.9787 2.7134547,117.9856 2.6073015,117.9925 2.2955761,117.9994 2.609313,118.0063 2.5205808,118.0132 1.6071277,118.0201 0.98255271,118.0270 1.2106334,118.0339 2.3324659,118.0408 3.0522938,118.0477 3.140013,118.0546 4.2284985,118.0615 5.348475,118.0684 5.2771993,118.0753 6.0480404,118.0822 13.336119,118.0891 33.356789,118.0960 89.172638,118.1029 144.60143,118.1098 135.87248,118.1167 75.820305,118.1236 25.621758,118.1305 12.203676,118.1374 11.91339,118.1443 10.065291,118.1512 6.5867586,118.1582 4.1897845,118.1651 4.0792341,118.1720 3.9295681,118.1789 2.2940011,118.1858 1.8691193,118.1927 1.6515138,118.1996 1.6264063,118.2065 1.7127231,118.2134 1.0162804,118.2203 0.66108537,118.2272 1.2444444,118.2341 1.6096799,118.2410 1.8962239,118.2479 1.9992465,118.2548 1.6163704,118.2617 1.7396185,118.2686 2.1218541,118.2755 1.7217928,118.2824 1.608393,118.2893 1.277547,118.2962 1.2436565,118.3032 1.2257408,118.3101 0.99086595,118.3170 0.73122996,118.3239 1.33118,118.3308 1.3565434,118.3377 1.7046894,118.3446 2.0785391,118.3515 2.2525947,118.3584 2.2689085,118.3653 1.7206442,118.3722 1.6084081,118.3791 1.5043691,118.3861 1.2001727,118.3930 1.0349162,118.3999 1.1922985,118.4068 1.8092405,118.4137 1.9559664,118.4206 1.800186,118.4275 1.564886,118.4344 1.4950135,118.4413 1.573871,118.4482 1.3909833,118.4552 0.9914875,118.4621 1.2610445,118.4690 1.086639,118.4759 1.0005451,118.4828 1.4536959,118.4897 2.2966056,118.4966 2.5474389,118.5035 2.216361,118.5105 1.7823049,118.5174 2.0521638,118.5243 2.1140323,118.5312 2.6876712,118.5381 2.3462243,118.5450 1.3897976,118.5519 0.99138111,118.5589 1.3306328,118.5658 1.0083523,118.5727 1.0168952,118.5796 1.1831806,118.5865 1.835433,118.5934 1.4607866,118.6003 1.4601845,118.6073 1.3216377,118.6142 1.9142507,118.6211 1.8088822,118.6280 1.6167804,118.6349 1.2781463,118.6418 1.2353939,118.6488 1.1208252,118.6557 0.6258235,118.6626 1.1396556,118.6695 1.034392,118.6764 0.75660282,118.6833 0.87877554,118.6903 1.2524816,118.6972 1.4338907,118.7041 0.85146749,118.7110 0.8266421,118.7179 1.0873281,118.7249 1.0430977,118.7318 1.0264225,118.7387 1.1396996,118.7456 0.98261249,118.7525 1.0084934,118.7595 1.4089522,118.7664 1.8868321,118.7733 1.3122176,118.7802 1.3833151,118.7871 1.7757254,118.7941 2.4608638,118.8010 2.2596262,118.8079 1.8686465,118.8148 1.26028,118.8218 1.2265778,118.8287 1.6621244,118.8356 2.1838982,118.8425 2.2953556,118.8494 1.7993525,118.8564 1.5299584,118.8633 1.3383778,118.8702 1.3043327,118.8771 1.7310333,118.8841 2.3393855,118.8910 2.67787,118.8979 2.4863477,118.9048 1.6166735,118.9118 1.1825359,118.9187 1.2699467,118.9256 1.6000813,118.9325 1.8696899,118.9395 1.8263104,118.9464 1.7308346,118.9533 1.722353,118.9602 1.6782624,118.9672 1.3820226,118.9741 1.2256986,118.9810 1.3734072,118.9879 1.200152,118.9949 1.8970181,119.0018 2.505533,119.0087 2.4606698,119.0157 2.1467774,119.0226 2.4254038,119.0295 2.5039563,119.0364 2.7836177,119.0434 3.5605578,119.0503 9.482852,119.0572 41.15065,119.0642 91.721947,119.0711 103.32707,119.0780 67.809479,119.0849 31.242947,119.0919 40.502239,119.0988 98.769592,119.1057 130.3363,119.1127 96.604622,119.1196 38.619846,119.1265 11.515094,119.1335 8.5493031,119.1404 8.56388,119.1473 6.788177,119.1542 4.4743824,119.1612 2.040911,119.1681 1.4785141,119.1750 1.9137398,119.1820 2.2954376,119.1889 2.034214,119.1958 1.4611926,119.2028 1.4000939,119.2097 1.4342709,119.2166 1.7479038,119.2236 1.8521942,119.2305 1.4267869,119.2374 1.7405891,119.2444 2.1398177,119.2513 2.1724505,119.2583 1.3461993,119.2652 1.8085649,119.2721 2.1481001,119.2791 2.3569801,119.2860 2.0690789,119.2929 1.8609195,119.2999 1.8873631,119.3068 1.6081856,119.3137 1.0076807,119.3207 0.74783671,119.3276 1.4617665,119.3345 1.705436,119.3415 2.0264263,119.3484 1.7649516,119.3554 1.5820124,119.3623 1.190724,119.3692 1.4347982,119.3762 1.5737867,119.3831 1.6262702,119.3900 1.660956,119.3970 1.5126173,119.4039 1.8442616,119.4109 2.6967554,119.4178 2.52999,119.4247 1.755794,119.4317 1.2774631,119.4386 0.74710459,119.4456 0.33876693,119.4525 0.51392972,119.4594 1.4451178,119.4664 2.1913257,119.4733 1.9729581,119.4803 1.9038981,119.4872 1.8515114,119.4942 1.539591,119.5011 1.8097349,119.5080 1.3568712,119.5150 1.1304212,119.5219 1.6083651,119.5289 2.199363,119.5358 2.1470516,119.5428 1.4434894,119.5497 1.2785952,119.5566 1.4787829,119.5636 1.6874282,119.5705 1.565069,119.5775 1.2261174,119.5844 1.2785814,119.5914 1.3827171,119.5983 1.6612521,119.6052 2.2093093,119.6122 2.2951674,119.6191 1.3637533,119.6261 1.0517423,119.6330 1.4350284,119.6400 1.5563576,119.6469 1.2169262,119.6539 1.2700552,119.6608 1.7049358,119.6678 1.6258218,119.6747 1.4353852,119.6817 1.9402099,119.6886 2.3305869,119.6955 2.1205342,119.7025 1.2510555,119.7094 1.3226532,119.7164 1.7400668,119.7233 1.7392293,119.7303 1.9043384,119.7372 1.5386046,119.7442 1.4078897,119.7511 1.182281,119.7581 1.4528586,119.7650 1.7055366,119.7720 1.8611522,119.7789 1.572937,119.7859 1.3641003,119.7928 0.84298277,119.7998 0.73101413,119.8067 1.3837494,119.8137 1.7739882,119.8206 1.6423551,119.8276 1.3471531,119.8345 1.061054,119.8415 0.92188871,119.8484 0.96552277,119.8554 1.2265099,119.8623 1.3401866,119.8693 1.9393727,119.8763 1.5642105,119.8832 1.8515762,119.8902 1.651613,119.8971 1.3920135,119.9041 1.6968333,119.9110 1.6605705,119.9180 1.5298612,119.9249 1.7732695,119.9319 1.8605119,119.9388 2.1566119,119.9458 1.9744246,119.9527 1.8185742,119.9597 1.6175101,119.9667 1.5823926,119.9736 1.8958046,119.9806 1.8176105,119.9875 1.6353172,119.9945 1.8177795,120.0014 1.9034224,120.0084 1.8080974,120.0154 2.077961,120.0223 1.3820677,120.0293 1.3835926,120.0362 2.1313918,120.0432 2.4340742,120.0501 2.1389635,120.0571 3.6406772,120.0641 11.44341,120.0710 24.422758,120.0780 28.490578,120.0849 22.049444,120.0919 19.943411,120.0988 27.179409,120.1058 31.355268,120.1128 23.374664,120.1197 11.045921,120.1267 3.9588706,120.1336 2.5474532,120.1406 2.4442759,120.1476 1.8858141,120.1545 0.91242009,120.1615 0.80009818,120.1685 0.90474349,120.1754 1.7835362,120.1824 1.9216187,120.1893 1.495744,120.1963 1.6610093,120.2033 1.3294879,120.2102 1.069279,120.2172 1.5739797,120.2241 1.9735855,120.2311 2.2175577,120.2381 2.3570974,120.2450 2.1481116,120.2520 1.6166736,120.2590 1.112811,120.2659 1.4962003,120.2729 1.7561512,120.2799 1.2524275,120.2868 1.4877138,120.2938 1.408465,120.3008 1.1989635,120.3077 0.90412796,120.3147 1.1399405,120.3217 1.3308985,120.3286 1.4603537,120.3356 1.1642853,120.3425 1.1567384,120.3495 1.3916899,120.3565 1.3655949,120.3634 1.5130613,120.3704 1.6253686,120.3774 1.4082791,120.3844 1.3571194,120.3913 1.7922155,120.3983 2.0351069,120.4053 1.947428,120.4122 1.5304098,120.4192 1.4174219,120.4262 1.2429969,120.4331 1.3309155,120.4401 1.8014815,120.4471 2.2171152,120.4540 1.6326113,120.4610 0.85132414,120.4680 0.74836552,120.4749 1.0705805,120.4819 1.548906,120.4889 2.096493,120.4959 2.5388374,120.5028 2.0593457,120.5098 1.3645666,120.5168 1.1744984,120.5237 1.4440092,120.5307 1.6518157,120.5377 1.5037723,120.5447 1.348816,120.5516 1.8189225,120.5586 1.9906169,120.5656 1.5639187,120.5725 1.5567412,120.5795 1.6960207,120.5865 1.790994,120.5935 1.8774971,120.6004 1.9217057,120.6074 2.2703674,120.6144 2.3825738,120.6214 2.0081172,120.6283 1.703823,120.6353 1.4690824,120.6423 1.2530186,120.6493 1.7747774,120.6562 1.8350984,120.6632 1.8524127,120.6702 1.6515025,120.6772 1.3472306,120.6841 1.2521895,120.6911 0.9906069,120.6981 0.64312959,120.7051 1.1134878,120.7120 1.3215719,120.7190 1.3913808,120.7260 1.7223154,120.7330 1.9393303,120.7400 1.7036755,120.7469 1.1126292,120.7539 1.1742885,120.7609 1.3836552,120.7679 1.8272455,120.7749 2.2088051,120.7818 2.3124125,120.7888 1.83397,120.7958 1.6788168,120.8028 2.1139386,120.8097 1.9123207,120.8167 1.6079633,120.8237 1.573561,120.8307 1.5916208,120.8377 1.6088421,120.8446 1.521397,120.8516 1.338695,120.8586 1.008599,120.8656 1.1305844,120.8726 1.2436852,120.8796 1.7055126,120.8865 1.9828815,120.8935 1.9560978,120.9005 1.8168572,120.9075 1.5464714,120.9145 0.67803878,120.9215 0.75678241,120.9284 0.74755043,120.9354 0.73036981,120.9424 0.88742965,120.9494 1.2612723,120.9564 1.3213722,120.9634 1.2691665,120.9703 1.2518377,120.9773 0.98285609,120.9843 1.383453,120.9913 1.9225417,120.9983 2.0704956,121.0053 2.495646,121.0122 1.8422965,121.0192 1.0864397,121.0262 1.0693524,121.0332 3.4332149,121.0402 13.101384,121.0472 20.900782,121.0542 18.679518,121.0612 12.542312,121.0681 14.321217,121.0751 34.912624,121.0821 54.431984,121.0891 50.492706,121.0961 31.045794,121.1031 24.335577,121.1101 37.978954,121.1171 52.999565,121.1240 47.708317,121.1310 24.977465,121.1380 8.0039177,121.1450 3.5803173,121.1520 2.8339303,121.1590 2.538476,121.1660 1.9297,121.1730 1.6869177,121.1800 1.7482995,121.1870 1.5477427,121.1939 1.2518489,121.2009 1.3653708,121.2079 1.5832541,121.2149 1.61782,121.2219 1.5564451,121.2289 1.2515682,121.2359 0.8693226,121.2429 0.99151427,121.2499 1.1825078,121.2569 1.3477396,121.2639 1.6436124,121.2709 1.9127951,121.2779 1.6001115,121.2848 1.6958441,121.2918 1.3220071,121.2988 1.3916743,121.3058 1.1817821,121.3128 1.4607173,121.3198 1.8356791,121.3268 1.948145,121.3338 1.7211045,121.3408 1.5909585,121.3478 1.5571263,121.3548 1.6784663,121.3618 1.7650954,121.3688 1.8260237,121.3758 1.869931,121.3828 2.1654541,121.3898 1.7997432,121.3968 1.225368,121.4038 0.82602924,121.4108 1.4538872,121.4178 2.3921585,121.4248 2.373215,121.4318 1.8857917,121.4388 1.3470793,121.4458 1.0606807,121.4528 1.4696335,121.4597 1.6266384,121.4667 1.5479701,121.4737 1.1998482,121.4807 1.2697093,121.4877 1.4953542,121.4947 1.3386011,121.5017 1.0344234,121.5087 0.92182088,121.5157 1.2959416,121.5227 1.4873805,121.5297 1.6002324,121.5367 1.3559327,121.5437 0.93014717,121.5507 0.81730115,121.5577 0.81687951,121.5648 0.86933112,121.5718 0.75673634,121.5788 0.7394737,121.5858 0.93887234,121.5928 0.78216779,121.5998 0.68715352,121.6068 0.76546574,121.6138 1.1739603,121.6208 1.4170675,121.6278 1.060546,121.6348 0.9482218,121.6418 1.0266825,121.6488 1.4094087,121.6558 1.661773,121.6628 2.149508,121.6698 2.9484887,121.6768 2.581769,121.6838 2.3212135,121.6908 2.0603333,121.6978 1.8600585,121.7048 1.3385682,121.7118 1.1738619,121.7188 1.4005451,121.7258 1.5566143,121.7328 1.5127316,121.7399 1.6348056,121.7469 1.6427996,121.7539 1.5123988,121.7609 1.5219724,121.7679 1.375013,121.7749 1.7312179,121.7819 1.5293224,121.7889 1.0691414,121.7959 1.3052654,121.8029 1.5649394,121.8099 1.1293501,121.8169 0.88670099,121.8240 1.1485122,121.8310 1.2266639,121.8380 1.2610712,121.8450 1.235346,121.8520 1.8094426,121.8590 2.0082684,121.8660 1.5031914,121.8730 1.0686287,121.8800 0.7562533,121.8870 0.80077887,121.8941 1.2268381,121.9011 1.7571248,121.9081 2.3220353,121.9151 2.1477761,121.9221 2.0957534,121.9291 1.9728402,121.9361 1.2776808,121.9431 1.7221371,121.9501 1.8173281,121.9572 1.5915188,121.9642 1.357091,121.9712 1.486654,121.9782 1.6168879,121.9852 1.6875203,121.9922 1.7055848,121.9992 2.0785873,122.0063 1.9124287,122.0133 1.6250813,122.0203 1.4435872,122.0273 2.0187829,122.0343 2.7143445,122.0413 4.2558398,122.0483 7.169426,122.0554 9.7417269,122.0624 15.342611,122.0694 32.466087,122.0764 48.104332,122.0834 45.006069,122.0904 33.500866,122.0975 44.263798,122.1045 150.30228,122.1115 304.94934,122.1185 326.75223,122.1255 199.42332,122.1325 68.719131,122.1396 24.317867,122.1466 14.461058,122.1536 10.464429,122.1606 6.5441866,122.1676 4.337513,122.1747 2.7460101,122.1817 2.0771925,122.1887 1.495007,122.1957 1.5131862,122.2027 1.8265792,122.2098 1.9564153,122.2168 1.4078201,122.2238 1.0263253,122.2308 1.4614794,122.2378 1.5042617,122.2449 1.9218665,122.2519 2.1038086,122.2589 1.894951,122.2659 1.6089543,122.2729 1.6871319,122.2800 1.5393043,122.2870 1.513074,122.2940 1.6001245,122.3010 2.1226122,122.3081 2.2525856,122.3151 2.0776858,122.3221 1.6334208,122.3291 0.96471888,122.3362 0.93044925,122.3432 0.834934,122.3502 1.1737685,122.3572 0.94715762,122.3643 0.61717874,122.3713 0.52198708,122.3783 0.93135989,122.3853 1.5920472,122.3924 1.9131606,122.3994 2.2173216,122.4064 1.9470978,122.4134 1.1385847,122.4205 1.2008976,122.4275 1.923051,122.4345 2.3222232,122.4415 2.1220059,122.4486 2.0169508,122.4556 1.6770395,122.4626 1.5300239,122.4696 1.3912184,122.4767 1.3740966,122.4837 1.679522,122.4907 2.435606,122.4978 2.1988206,122.5048 1.3037547,122.5118 1.6873186,122.5188 1.921106,122.5259 1.7297388,122.5329 1.4095666,122.5399 2.0794611,122.5470 2.556392,122.5540 2.3218181,122.5610 2.2611499,122.5681 2.0523574,122.5751 1.9907519,122.5821 1.7030318,122.5891 1.8780918,122.5962 2.3046029,122.6032 2.2692704,122.6102 1.7908827,122.6173 1.478,122.6243 1.1391033,122.6313 0.9741568,122.6384 1.0436603,122.6454 1.122155,122.6524 1.5053333,122.6595 1.8525747,122.6665 1.6866937,122.6735 1.4773982,122.6806 1.2166734,122.6876 0.95630169,122.6946 0.82578242,122.7017 1.2094787,122.7087 1.9840895,122.7157 2.3135254,122.7228 1.8345364,122.7298 1.9564694,122.7368 1.9644693,122.7439 1.5130918,122.7509 2.009496,122.7579 2.0258908,122.7650 1.7645155,122.7720 1.5208683,122.7791 1.5396738,122.7861 1.8443156,122.7931 1.9045098,122.8002 2.2608593,122.8072 2.8788459,122.8142 3.234061,122.8213 1.9460281,122.8283 1.0778272,122.8354 0.58264244,122.8424 1.0439765,122.8494 1.6359062,122.8565 1.9746712,122.8635 1.9473506,122.8706 1.7643654,122.8776 1.2601492,122.8846 1.0604879,122.8917 1.008867,122.8987 1.2002962,122.9057 1.5138726,122.9128 2.0352213,122.9198 1.9389739,122.9269 1.6779701,122.9339 1.5740108,122.9410 1.7039933,122.9480 1.1386659,122.9550 1.1481351,122.9621 0.94778103,122.9691 1.3478137,122.9762 1.5566099,122.9832 1.5477408,122.9902 1.4002596,122.9973 1.9574442,123.0043 2.2693839,123.0114 1.9481335,123.0184 2.2356989,123.0255 2.4610522,123.0325 2.4781032,123.0395 3.2462289,123.0466 10.724112,123.0536 38.862694,123.0607 68.694328,123.0677 67.754265,123.0748 43.281975,123.0818 25.112837,123.0889 31.661545,123.0959 52.856216,123.1030 58.762287,123.1100 54.190495,123.1170 45.25803,123.1241 38.369877,123.1311 32.03051,123.1382 23.585588,123.1452 12.048055,123.1523 4.2657075,123.1593 3.713393,123.1664 3.6679881,123.1734 2.1901765,123.1805 1.2606777,123.1875 1.2515752,123.1946 1.0254837,123.2016 0.97371566,123.2087 0.82597983,123.2157 0.95769078,123.2228 1.8187137,123.2298 1.9653735,123.2369 1.5559196,123.2439 1.1562948,123.2510 1.5912513,123.2580 1.3645283,123.2651 1.1306108,123.2721 1.4259152,123.2792 1.0950508,123.2862 1.001254,123.2933 1.6359603,123.3003 1.8436025,123.3074 1.9558105,123.3144 1.215887,123.3215 0.70446014,123.3285 0.98314214,123.3356 0.92997187,123.3426 0.99118125,123.3497 1.2792805,123.3567 1.7746439,123.3638 1.7644627,123.3708 1.391524,123.3779 1.7740917,123.3849 1.2860726,123.3920 1.2003002,123.3991 1.6872337,123.4061 1.6606822,123.4132 1.4430552,123.4202 0.8866908,123.4273 0.77412105,123.4343 0.89514983,123.4414 1.018126,123.4484 1.8277048,123.4555 2.1219912,123.4626 2.1467679,123.4696 1.537967,123.4767 1.2610668,123.4837 1.4876826,123.4908 1.7911191,123.4978 1.4339938,123.5049 1.2703826,123.5120 1.8275456,123.5190 2.0957065,123.5261 1.6768221,123.5331 0.94782889,123.5402 1.4180971,123.5472 1.6689949,123.5543 1.6955988,123.5614 1.7827469,123.5684 1.7047863,123.5755 1.9738696,123.5825 1.7124985,123.5896 1.5304792,123.5967 1.6002798,123.6037 1.8609551,123.6108 1.7997941,123.6178 1.5384074,123.6249 1.4258555,123.6320 1.5043216,123.6390 1.2781096,123.6461 1.1131493,123.6531 1.243927,123.6602 1.7221937,123.6673 1.9473125,123.6743 1.3997654,123.6814 1.1394477,123.6885 1.3487002,123.6955 1.9221022,123.7026 1.5381759,123.7096 1.0254678,123.7167 1.0261031,123.7238 1.226687,123.7308 1.6878489,123.7379 1.9139459,123.7450 2.1216922,123.7520 1.9461943,123.7591 1.2862285,123.7662 1.2350481,123.7732 1.2083731,123.7803 0.98271537,123.7873 1.6180817,123.7944 1.9917871,123.8015 1.9478487,123.8085 1.5993825,123.8156 1.3471588,123.8227 1.3040105,123.8297 1.1126163,123.8368 0.95628995,123.8439 1.0355792,123.8509 1.2178525,123.8580 1.4443499,123.8651 2.1227329,123.8721 2.4687319,123.8792 2.2425301,123.8863 2.408977,123.8934 2.4178858,123.9004 2.0691109,123.9075 1.6783047,123.9146 1.7829012,123.9216 1.8077697,123.9287 1.3817024,123.9358 0.96527624,123.9428 1.165823,123.9499 1.6350617,123.9570 2.069741,123.9640 2.5753174,123.9711 3.4881971,123.9782 3.26036,123.9853 2.2260153,123.9923 2.2527585,123.9994 2.608357,124.0065 2.1984975,124.0135 1.4251716,124.0206 1.2698916,124.0277 1.8094138,124.0348 2.8368094,124.0418 4.3333583,124.0489 6.9429507,124.0560 12.396734,124.0631 19.513601,124.0701 27.096077,124.0772 59.876526,124.0843 230.58688,124.0913 450.27475,124.0984 466.87204,124.1055 271.39917,124.1126 103.23048,124.1196 94.681252,124.1267 153.73351,124.1338 157.49371,124.1409 96.300102,124.1479 34.215076,124.1550 13.257167,124.1621 9.9292936,124.1692 9.6918306,124.1763 7.3684659,124.1833 4.8401489,124.1904 3.1732624,124.1975 2.8608553,124.2046 2.1653755,124.2116 2.3658261,124.2187 2.3128457,124.2258 2.2082725,124.2329 1.5642197,124.2399 1.0865746,124.2470 1.4435787,124.2541 1.782793,124.2612 1.7130821,124.2683 1.347792,124.2753 1.113084,124.2824 1.1567022,124.2895 1.4784142,124.2966 1.5654613,124.3037 1.9134145,124.3107 2.0002556,124.3178 2.0693233,124.3249 1.5992695,124.3320 1.2434294,124.3391 1.452445,124.3461 1.5047278,124.3532 1.7138735,124.3603 1.9304588,124.3674 1.6865901,124.3745 1.5990777,124.3816 0.99969703,124.3886 1.4877385,124.3957 1.6864492,124.4028 1.3819933,124.4099 1.4439129,124.4170 2.4267724,124.4241 2.5477405,124.4311 1.8691988,124.4382 1.5473218,124.4453 1.4609559,124.4524 1.4699324,124.4595 1.2524662,124.4666 1.4783282,124.4736 1.200281,124.4807 1.6871783,124.4878 1.5647056,124.4949 1.24306,124.5020 0.91229516,124.5091 0.67785388,124.5162 0.79186118,124.5232 1.1484748,124.5303 1.3390597,124.5374 1.3470349,124.5445 0.91268533,124.5516 0.75672841,124.5587 0.82669413,124.5658 1.4267943,124.5729 1.4089341,124.5799 1.3130708,124.5870 1.3477049,124.5941 1.704881,124.6012 2.1209695,124.6083 1.3036342,124.6154 1.9661045,124.6225 2.1043122,124.6296 1.7909708,124.6367 1.9213383,124.6437 1.5210103,124.6508 1.6617997,124.6579 2.4187608,124.6650 2.4177465,124.6721 2.0700536,124.6792 1.7990903,124.6863 1.3026687,124.6934 0.91269982,124.7005 1.0090352,124.7076 1.1480916,124.7146 1.2953048,124.7217 0.99957764,124.7288 1.3484991,124.7359 1.861396,124.7430 1.6255434,124.7501 1.2341045,124.7572 1.0344437,124.7643 0.9567486,124.7714 1.0703701,124.7785 1.5051744,124.7856 1.7915465,124.7927 2.1212878,124.7998 2.0605805,124.8069 1.9132274,124.8140 1.625712,124.8210 1.0691217,124.8281 1.0171933,124.8352 1.2527778,124.8423 1.7752217,124.8494 1.7909069,124.8565 1.3553544,124.8636 1.451924,124.8707 1.6788499,124.8778 1.7748861,124.8849 1.8870934,124.8920 2.0429575,124.8991 1.6777714,124.9062 1.2167201,124.9133 0.75566095,124.9204 0.73968333,124.9275 1.6451359,124.9346 2.2002559,124.9417 1.7903165,124.9488 1.6252246,124.9559 1.4519377,124.9630 1.6871964,124.9701 2.0269034,124.9772 2.1232898,124.9843 2.4613922,124.9914 1.9989754,124.9985 1.6863497,125.0056 1.6256745,125.0127 1.1910235,125.0198 1.2000712,125.0269 1.5230173,125.0340 3.1067417,125.0411 4.6709533,125.0482 4.9922905,125.0553 6.0054388,125.0624 12.582916,125.0695 30.513142,125.0766 47.771969,125.0837 53.293243,125.0908 54.815273,125.0979 54.728073,125.1050 49.751251,125.1121 41.992035,125.1192 33.553291,125.1263 26.053108,125.1334 20.368433,125.1405 15.410212,125.1476 9.4437599,125.1547 5.222702,125.1618 4.0933938,125.1689 2.9102316,125.1760 2.0595965,125.1831 1.6341968,125.1903 1.5132978,125.1974 1.4781771,125.2045 1.2345325,125.2116 1.330402,125.2187 1.5051337,125.2258 2.4179308,125.2329 2.338891,125.2400 1.9217083,125.2471 1.6175399,125.2542 2.2181785,125.2613 2.2602305,125.2684 1.2946444,125.2755 1.0175416,125.2826 1.0350285,125.2897 1.5040764,125.2969 1.5390416,125.3040 1.6523235,125.3111 1.3740486,125.3182 1.3133307,125.3253 1.5738959,125.3324 1.7649491,125.3395 1.8352693,125.3466 2.0786972,125.3537 1.9476058,125.3608 1.9829208,125.3680 1.9561601,125.3751 1.4854642,125.3822 0.92099351,125.3893 0.95761162,125.3964 1.4538361,125.4035 1.8524388,125.4106 1.6779534,125.4177 2.1576166,125.4248 2.5048349,125.4320 2.4517851,125.4391 2.1380875,125.4462 1.4767929,125.4533 1.0685545,125.4604 0.61717629,125.4675 0.80944455,125.4746 1.2266157,125.4817 1.3561233,125.4889 1.0692259,125.4960 1.0268598,125.5031 1.0432982,125.5102 0.70354015,125.5173 0.76521903,125.5244 0.96578878,125.5315 1.2179558,125.5387 1.0775208,125.5458 0.75680375,125.5529 1.3142275,125.5600 1.6351551,125.5671 1.6607254,125.5742 1.4602015,125.5814 1.608308,125.5885 1.3303838,125.5956 1.0612171,125.6027 1.1041802,125.6098 1.0173513,125.6169 1.2256306,125.6241 0.86939543,125.6312 1.1224142,125.6383 1.2177949,125.6454 1.365887,125.6525 1.6521341,125.6596 1.8511949,125.6668 1.8166268,125.6739 1.6523582,125.6810 1.3738259,125.6881 1.1299471,125.6952 0.82596552,125.7024 0.99150515,125.7095 1.1393148,125.7166 1.4351951,125.7237 1.5311781,125.7308 1.3660829,125.7380 1.6958195,125.7451 1.9031866,125.7522 1.3119882,125.7593 0.90440768,125.7664 1.3229072,125.7736 2.0002141,125.7807 1.7122627,125.7878 1.6870425,125.7949 1.7035929,125.8021 0.93039864,125.8092 0.93127602,125.8163 1.0869495,125.8234 1.1733344,125.8306 0.92184168,125.8377 1.2359287,125.8448 1.5220388,125.8519 1.4166573,125.8590 1.190809,125.8662 1.4520999,125.8733 1.5998144,125.8804 1.8435612,125.8875 1.9483567,125.8947 1.887274,125.9018 1.5295608,125.9089 0.98228067,125.9160 1.2004237,125.9232 1.5303758,125.9303 1.3476959,125.9374 0.82601541,125.9446 0.81785947,125.9517 1.3053608,125.9588 2.1574967,125.9659 2.7483284,125.9731 2.3646049,125.9802 1.6165802,125.9873 1.2339549,125.9944 0.94737166,126.0016 1.3658316,126.0087 1.844347,126.0158 2.4092708,126.0230 2.3388615,126.0301 2.6176322,126.0372 3.4275098,126.0443 5.0554891,126.0515 7.5538898,126.0586 12.294916,126.0657 16.332987,126.0729 15.500244,126.0800 13.460664,126.0871 15.545163,126.0943 24.752687,126.1014 49.596066,126.1085 73.38205,126.1157 66.597366,126.1228 36.463287,126.1299 14.484412,126.1371 8.5432653,126.1442 7.2228394,126.1513 5.1360788,126.1584 3.1645315,126.1656 2.4426308,126.1727 1.6075227,126.1798 1.3308724,126.1870 1.3911557,126.1941 1.4087946,126.2012 1.8442998,126.2084 2.2178385,126.2155 2.1039667,126.2227 1.7561833,126.2298 1.9127216,126.2369 1.7297966,126.2441 1.6609217,126.2512 1.7222738,126.2583 1.77325,126.2655 1.1043756,126.2726 1.5230144,126.2797 2.0262196,126.2869 2.1302271,126.2940 2.0169017,126.3011 1.78205,126.3083 1.5735515,126.3154 1.06978,126.3226 1.1651697,126.3297 0.97336417,126.3368 0.91381854,126.3440 1.3491255,126.3511 1.7388164,126.3582 1.6518179,126.3654 1.686996,126.3725 1.3388882,126.3797 1.434507,126.3868 1.5736011,126.3939 1.4868529,126.4011 1.1905552,126.4082 1.2519243,126.4154 1.6005605,126.4225 1.7402196,126.4296 1.9146433,126.4368 1.9741415,126.4439 2.1038177,126.4511 2.1646795,126.4582 1.8256934,126.4653 1.6439294,126.4725 1.6955395,126.4796 1.6263902,126.4868 2.0442169,126.4939 2.0863004,126.5011 1.8256497,126.5082 1.7822274,126.5153 1.3644422,126.5225 1.4869874,126.5296 1.7479733,126.5368 1.6783104,126.5439 1.6353902,126.5511 1.9403656,126.5582 2.7214389,126.5653 2.2505691,126.5725 1.5728978,126.5796 1.2786124,126.5868 1.5138737,126.5939 1.4608362,126.6011 1.2348629,126.6082 1.2785774,126.6154 1.6179937,126.6225 1.964618,126.6297 1.2592884,126.6368 0.62550753,126.6439 0.91381931,126.6511 1.8796098,126.6582 2.5833545,126.6654 2.3820949,126.6725 1.7386502,126.6797 1.5651337,126.6868 1.4690931,126.6940 1.5826988,126.7011 1.7480752,126.7083 1.3471103,126.7154 1.0515385,126.7226 0.89556044,126.7297 0.66925037,126.7369 0.70452958,126.7440 0.88725519,126.7512 1.0266001,126.7583 1.3310151,126.7655 1.4612008,126.7726 1.8788882,126.7798 2.3133113,126.7869 2.1211574,126.7941 1.4082177,126.8012 1.1131934,126.8084 1.217234,126.8155 1.2611145,126.8227 1.5655608,126.8298 1.4434462,126.8370 1.0771524,126.8441 0.68639761,126.8513 1.2885447,126.8584 1.8003329,126.8656 1.6429243,126.8727 1.3910526,126.8799 1.2697886,126.8870 1.7575967,126.8942 2.5055275,126.9013 2.7038355,126.9085 1.6150315,126.9157 0.94800138,126.9228 1.7321781,126.9300 1.9034107,126.9371 1.4421359,126.9443 1.4175346,126.9514 1.6784506,126.9586 1.2693268,126.9657 1.2353965,126.9729 1.9659836,126.9801 2.173574,126.9872 1.5729896,126.9944 1.2258669,127.0015 1.5312372,127.0087 2.0879147,127.0158 2.3393881,127.0230 2.4960525,127.0301 3.8002353,127.0373 5.0878105,127.0445 6.2271957,127.0516 7.2631774,127.0588 9.6594267,127.0659 14.345734,127.0731 18.402918,127.0803 25.909784,127.0874 40.068531,127.0946 42.412418,127.1017 31.189495,127.1089 17.515163,127.1161 10.846857,127.1232 9.5563335,127.1304 10.028762,127.1375 10.277553,127.1447 7.3088746,127.1519 4.3696113,127.1590 2.0145781,127.1662 1.5136857,127.1733 1.8705308,127.1805 1.7123417,127.1877 1.1034666,127.1948 0.95646298,127.2020 0.78250647,127.2091 0.76533878,127.2163 0.86946213,127.2235 0.99119091,127.2306 1.6091331,127.2378 2.3052006,127.2450 2.549262,127.2521 2.4788487,127.2593 2.1815472,127.2665 1.9379917,127.2736 2.0699437,127.2808 2.1395562,127.2879 2.034137,127.2951 2.1301036,127.3023 2.0087852,127.3094 1.7138886,127.3166 2.1748111,127.3238 2.3650279,127.3309 1.7897335,127.3381 1.1474873,127.3453 1.4011587,127.3524 1.3560677,127.3596 1.0599537,127.3668 0.91266173,127.3739 0.91347688,127.3811 1.2968183,127.3883 1.5561074,127.3954 1.1123719,127.4026 1.2093166,127.4098 1.5042045,127.4169 1.3123181,127.4241 1.3651532,127.4313 1.5482695,127.4384 1.4003744,127.4456 1.1646864,127.4528 0.72999328,127.4600 0.87828636,127.4671 1.2171267,127.4743 1.260872,127.4815 1.4177079,127.4886 1.2952814,127.4958 0.92172873,127.5030 1.1834801,127.5101 1.609235,127.5173 1.574563,127.5245 1.7392623,127.5317 1.6690785,127.5388 1.4345579,127.5460 1.4256291,127.5532 1.2079519,127.5603 1.1218622,127.5675 1.7058543,127.5747 2.6529396,127.5819 2.2511804,127.5890 1.4771647,127.5962 0.83416611,127.6034 0.53951746,127.6106 0.80936617,127.6177 1.296067,127.6249 1.8346478,127.6321 1.6165559,127.6393 1.2955108,127.6464 1.5139985,127.6536 1.9043204,127.6608 1.5471623,127.6680 1.7752193,127.6751 2.8795311,127.6823 2.825515,127.6895 1.8769306,127.6967 1.0774553,127.7038 1.1130725,127.7110 1.1740751,127.7182 1.2521151,127.7254 1.2783581,127.7325 1.4694796,127.7397 1.1392663,127.7469 1.0873942,127.7541 1.270241,127.7613 1.9396164,127.7684 1.9041933,127.7756 1.6166101,127.7828 1.3213508,127.7900 1.3659259,127.7971 1.6000006,127.8043 1.495396,127.8115 1.6090826,127.8187 2.3389614,127.8259 2.6779308,127.8330 2.8088131,127.8402 2.4169405,127.8474 1.7134838,127.8546 1.7222152,127.8618 1.7298993,127.8689 1.5124304,127.8761 1.3211955,127.8833 1.1567125,127.8905 1.1307383,127.8977 1.2873279,127.9049 1.4696412,127.9120 1.269017,127.9192 1.0082947,127.9264 0.68677747,127.9336 0.78267801,127.9408 0.94771981,127.9479 1.0433846,127.9551 1.2269958,127.9623 1.6101627,127.9695 2.1400499,127.9767 2.2338991,127.9839 1.6343147,127.9911 1.7566991,127.9982 1.7301264,128.0054 2.0177364,128.0126 2.5833731,128.0198 3.2004414,128.0270 3.8865869,128.0342 4.3834758,128.0413 4.9593663,128.0485 5.8729515,128.0557 7.2779493,128.0629 14.554235,128.0701 59.999279,128.0773 124.22368,128.0845 140.48981,128.0917 97.116486,128.0988 46.516041,128.1060 30.214914,128.1132 67.63665,128.1204 142.77229,128.1276 164.76462,128.1348 109.51707,128.1420 40.319176,128.1492 13.887787,128.1563 9.2048445,128.1635 7.4508348,128.1707 5.5542374,128.1779 2.839586,128.1851 1.5123154,128.1923 1.5222852,128.1995 1.5831963,128.2067 2.3654892,128.2139 2.1909013,128.2211 1.9557694,128.2282 1.1640929,128.2354 0.86122954,128.2426 1.2183254,128.2498 1.4611272,128.2570 1.4869705,128.2642 1.4691925,128.2714 1.329525,128.2786 1.0346824,128.2858 1.2877975,128.2930 1.6177447,128.3002 1.5128013,128.3074 1.3474363,128.3146 0.94794929,128.3217 1.0259022,128.3289 0.8773855,128.3361 1.1224128,128.3433 1.8454707,128.3505 2.4530411,128.3577 2.3207126,128.3649 1.6685075,128.3721 1.6789446,128.3793 2.112726,128.3865 1.7984705,128.3937 1.2696724,128.4009 1.4532028,128.4081 1.6357837,128.4153 2.0522306,128.4225 2.1121335,128.4297 1.9397476,128.4369 2.2698629,128.4441 1.8334749,128.4513 1.2512912,128.4585 0.83546156,128.4657 1.2967576,128.4729 1.7647705,128.4801 1.5117879,128.4873 0.95618367,128.4945 1.0619746,128.5017 1.8264347,128.5089 1.9557167,128.5161 1.6775846,128.5233 1.1302938,128.5305 0.79141331,128.5377 0.68724436,128.5449 0.92190665,128.5521 1.2440537,128.5593 1.5488991,128.5665 1.6351861,128.5737 1.6604509,128.5809 1.4510258,128.5881 1.22598,128.5953 1.8096641,128.6025 2.2970586,128.6097 2.6606276,128.6169 1.8935802,128.6241 1.1385982,128.6313 1.2785602,128.6385 1.3746217,128.6457 1.9055612,128.6529 2.4961288,128.6601 2.6252573,128.6673 1.7117066,128.6745 1.2512697,128.6817 0.85205668,128.6889 1.0092083,128.6961 1.2439932,128.7033 1.3481683,128.7105 1.1652794,128.7177 1.1748629,128.7249 1.7653643,128.7321 1.4774432,128.7393 1.3296415,128.7465 1.1561316,128.7537 1.3402421,128.7609 1.8007221,128.7681 1.7828155,128.7754 2.0694823,128.7826 1.9213036,128.7898 1.808553,128.7970 1.7043437,128.8042 1.8696665,128.8114 1.8954815,128.8186 1.4000727,128.8258 1.4092392,128.8330 1.6957369,128.8402 2.2259805,128.8474 2.3646872,128.8546 1.9042668,128.8618 2.0784426,128.8691 1.9740691,128.8763 2.2004719,128.8835 1.8773738,128.8907 0.89439785,128.8979 0.67842609,128.9051 1.2006938,128.9123 1.5733798,128.9195 1.0427096,128.9267 0.83462095,128.9339 0.87923372,128.9412 1.6275438,128.9484 1.7653912,128.9556 1.5815421,128.9628 1.1299204,128.9700 1.6975169,128.9772 3.1237907,128.9844 3.3819332,128.9916 2.5720856,128.9988 2.2603338,129.0061 2.382621,129.0133 2.4524238,129.0205 2.6619878,129.0277 3.5498538,129.0349 5.2639298,129.0421 8.4500399,129.0493 16.581421,129.0566 53.775276,129.0638 142.85115,129.0710 200.46704,129.0782 186.12677,129.0854 132.76118,129.0926 87.64312,129.0998 50.603329,129.1071 27.655634,129.1143 27.617445,129.1215 32.977383,129.1287 30.866999,129.1359 20.86297,129.1431 11.780802,129.1504 6.1511059,129.1576 3.9891489,129.1648 2.6081591,129.1720 2.6779592,129.1792 2.0071235,129.1864 1.3994387,129.1937 1.2094053,129.2009 1.9220132,129.2081 2.0694463,129.2153 2.1490123,129.2225 2.1216078,129.2298 1.5637568,129.2370 1.3912165,129.2442 1.731625,129.2514 2.2346432,129.2586 1.7986357,129.2659 1.4089879,129.2731 1.5311124,129.2803 1.6610065,129.2875 1.6089242,129.2947 1.8081074,129.3020 1.7296203,129.3092 1.7221518,129.3164 2.0086913,129.3236 1.9042649,129.3308 2.1577845,129.3381 2.1219652,129.3453 1.5552343,129.3525 1.1294641,129.3597 0.88666266,129.3670 0.65191215,129.3742 0.39988172,129.3814 0.67897207,129.3886 1.392409,129.3959 1.7744544,129.4031 1.9733361,129.4103 1.5300305,129.4175 1.3832606,129.4247 1.6004723,129.4320 1.5742314,129.4392 2.0268407,129.4464 2.2270858,129.4536 2.3732235,129.4609 2.0157681,129.4681 1.9126451,129.4753 1.7566894,129.4826 1.8695711,129.4898 1.9389586,129.4970 2.3222985,129.5042 2.7043209,129.5115 2.2955058,129.5187 1.78184,129.5259 1.1038189,129.5331 1.3835295,129.5404 2.3142586,129.5476 2.8953991,129.5548 1.8506411,129.5621 1.2172827,129.5693 1.2004333,129.5765 1.2779001,129.5837 1.5485733,129.5910 2.7842739,129.5982 2.4694586,129.6054 1.6335186,129.6127 1.103369,129.6199 1.026235,129.6271 1.0692537,129.6343 1.0775661,129.6416 1.3304906,129.6488 1.0697901,129.6560 1.0874567,129.6633 1.261587,129.6705 1.6260316,129.6777 1.3473641,129.6850 1.1917229,129.6922 1.749437,129.6994 2.8963561,129.7067 2.7634134,129.7139 1.8339522,129.7211 1.8445221,129.7284 2.3043361,129.7356 2.1205537,129.7428 1.7381824,129.7501 1.8262448,129.7573 1.9751441,129.7645 2.4443147,129.7718 2.5305557,129.7790 2.3913388,129.7862 2.268898,129.7935 1.9119748,129.8007 1.7481483,129.8079 2.0354035,129.8152 2.0002511,129.8224 2.4350963,129.8296 2.1555004,129.8369 1.5209872,129.8441 1.5221748,129.8513 1.7310266,129.8586 1.7650539,129.8658 1.5736097,129.8731 1.8787632,129.8803 2.4620128,129.8875 2.7574241,129.8948 2.5913939,129.9020 2.6690969,129.9092 2.8096268,129.9165 3.7411954,129.9237 4.1567521,129.9310 4.5292659,129.9382 3.8941948,129.9454 3.3647346,129.9527 3.2963238,129.9599 3.4691012,129.9672 3.2511296,129.9744 3.3651209,129.9816 3.4184551,129.9889 4.1158981,129.9961 4.8808722,130.0034 6.3574705,130.0106 7.3929968,130.0178 9.2815933,130.0251 11.742219,130.0323 13.882638,130.0396 16.432245,130.0468 19.711449,130.0540 24.661806,130.0613 34.715672,130.0685 61.079517,130.0758 119.88537,130.0830 286.26065,130.0903 1136.3623,130.0975 3139.4451,130.1047 4291.9165,130.1120 3308.3008,130.1192 1412.2,130.1265 462.35583,130.1337 271.18631,130.1410 189.48184,130.1482 109.00349,130.1555 62.389305,130.1627 39.189957,130.1699 36.104519,130.1772 34.416508,130.1844 25.122442,130.1917 13.890675,130.1989 7.3338375,130.2062 5.5205855,130.2134 4.4602323,130.2207 4.6270266,130.2279 4.730473,130.2352 4.3730326,130.2424 3.6423478,130.2497 3.1306374,130.2569 3.390765,130.2642 3.1383667,130.2714 3.138705,130.2787 2.6858668,130.2859 3.0259776,130.2931 3.1573274,130.3004 3.3922768,130.3076 3.1827087,130.3149 2.9397449,130.3221 3.3396177,130.3294 3.625242,130.3366 3.660038,130.3439 3.4701989,130.3511 3.5045891,130.3584 2.7208302,130.3656 2.3569341,130.3729 2.5307267,130.3801 2.3374243,130.3874 1.6509668,130.3947 1.5042279,130.4019 1.7842114,130.4092 3.0376418,130.4164 3.7484522,130.4237 3.2334051,130.4309 2.1194875,130.4382 1.7993118,130.4454 2.4268286,130.4527 3.0187461,130.4599 3.3125319,130.4672 2.1730638,130.4744 2.5219905,130.4817 2.3209472,130.4889 2.2535448,130.4962 3.0887351,130.5034 3.0513425,130.5107 2.4679675,130.5180 2.1395667,130.5252 2.2695727,130.5325 1.7553127,130.5397 1.5734719,130.5470 1.6876698,130.5542 2.1927001,130.5615 2.6524541,130.5687 2.4164882,130.5760 1.9117794,130.5833 1.5824404,130.5905 1.6262922,130.5978 1.5828168,130.6050 1.8698199,130.6123 2.0004618,130.6195 2.149163,130.6268 2.4705019,130.6341 2.4344177,130.6413 2.3476863,130.6486 2.5303421,130.6558 2.7914624,130.6631 2.6939144,130.6704 1.6684681,130.6776 2.1928596,130.6849 2.9137416,130.6921 2.8259597,130.6994 2.4078977,130.7067 2.2345824,130.7139 2.0522618,130.7212 2.2270041,130.7284 3.0345163,130.7357 2.6947186,130.7430 2.2168586,130.7502 1.9130148,130.7575 2.1221917,130.7647 1.9213446,130.7720 1.7648855,130.7793 1.8872437,130.7865 1.9829179,130.7938 1.8261837,130.8011 1.9912765,130.8083 1.8608512,130.8156 1.9389216,130.8228 1.459787,130.8301 1.0946828,130.8374 0.93065536,130.8446 1.2793676,130.8519 1.6878129,130.8592 1.9130155,130.8664 1.7382157,130.8737 1.4866924,130.8810 1.5663925,130.8882 2.1658235,130.8955 2.3644526,130.9028 1.9297769,130.9100 1.7393998,130.9173 1.7310133,130.9246 1.6431752,130.9318 1.4690154,130.9391 1.2516295,130.9464 0.8522743,130.9536 1.0175214,130.9609 1.6083518,130.9682 2.2096443,130.9754 3.3748264,130.9827 3.4970043,130.9900 3.3657627,130.9972 2.8335989,131.0045 2.1041269,131.0118 3.1685593,131.0190 7.1200666,131.0263 12.446277,131.0336 31.958853,131.0408 103.97605,131.0481 179.27029,131.0554 188.54567,131.0627 150.51878,131.0699 119.64806,131.0772 125.173,131.0845 166.86084,131.0917 274.71027,131.0990 467.38165,131.1063 563.78357,131.1135 425.5217,131.1208 195.64005,131.1281 69.336189,131.1354 36.099812,131.1426 23.602976,131.1499 16.644112,131.1572 11.71593,131.1645 7.9613166,131.1717 6.2673244,131.1790 5.4863696,131.1863 5.0938778,131.1935 3.6678076,131.2008 2.31265,131.2081 2.0356452,131.2154 2.1827059,131.2226 2.1296093,131.2299 2.1388159,131.2372 2.1919327,131.2445 2.2444358,131.2517 2.3571987,131.2590 2.294543,131.2663 1.5890772,131.2736 1.234818,131.2808 2.1147292,131.2881 2.9060016,131.2954 3.1042223,131.3027 2.3810337,131.3100 1.9727997,131.3172 1.6517588,131.3245 1.4520345,131.3318 1.5478303,131.3391 1.565122,131.3463 1.2437425,131.3536 1.6352599,131.3609 1.7667048,131.3682 2.6800957,131.3755 3.2343752,131.3827 2.9898875,131.3900 2.5913734,131.3973 2.1473031,131.4046 1.2075218,131.4119 1.0954423,131.4191 1.2183143,131.4264 1.8617014,131.4337 2.060648,131.4410 2.5930338,131.4483 3.2092843,131.4555 2.5473354,131.4628 2.3737199,131.4701 2.2169623,131.4774 2.2684646,131.4847 1.8247163,131.4919 2.0441403,131.4992 2.3564997,131.5065 1.9039638,131.5138 1.9041609,131.5211 1.5300494,131.5284 1.6173518,131.5356 1.9397485,131.5429 2.25262,131.5502 1.8520653,131.5575 2.0004432,131.5648 2.2256827,131.5721 2.21718,131.5793 2.6606185,131.5866 2.0250797,131.5939 1.7039373,131.6012 1.4788442,131.6085 1.8102129,131.6158 2.627095,131.6231 2.537837,131.6303 1.8246672,131.6376 1.3741757,131.6449 1.2102498,131.6522 1.9141202,131.6595 2.0514908,131.6668 1.7821937,131.6741 1.9648191,131.6813 1.9386562,131.6886 1.5998117,131.6959 1.0605557,131.7032 0.79988873,131.7105 0.93032527,131.7178 1.0347477,131.7251 1.2964784,131.7324 1.6002891,131.7397 1.582334,131.7469 1.295627,131.7542 1.1476687,131.7615 1.4259174,131.7688 1.5387393,131.7761 1.0341197,131.7834 0.51275319,131.7907 0.83502197,131.7980 1.1481432,131.8053 1.3745357,131.8125 1.5751369,131.8198 1.9827199,131.8271 1.9643574,131.8344 1.7909846,131.8417 1.5564696,131.8490 1.6000171,131.8563 1.4958808,131.8636 1.4258279,131.8709 1.0513964,131.8782 1.0001717,131.8855 1.5921212,131.8928 1.9304682,131.9001 1.8438838,131.9073 1.9918021,131.9146 1.6338317,131.9219 1.078086,131.9292 1.4269743,131.9365 1.7823632,131.9438 1.8696396,131.9511 1.8091679,131.9584 1.294755,131.9657 0.80752975,131.9730 0.6876148,131.9803 1.4785426,131.9876 1.0599527,131.9949 0.87894565,132.0022 1.506335,132.0095 2.0870852,132.0168 1.5467571,132.0241 1.6433144,132.0314 2.1136365,132.0387 3.8400836,132.0460 7.5803299,132.0533 10.100255,132.0606 14.105756,132.0679 23.247246,132.0752 31.979437,132.0825 33.994766,132.0898 32.639229,132.0970 43.200459,132.1043 60.35392,132.1116 68.344032,132.1189 55.534153,132.1262 31.375692,132.1335 13.721574,132.1408 5.718441,132.1481 5.3231425,132.1554 5.1990204,132.1627 4.5716066,132.1700 3.5628748,132.1773 2.877089,132.1846 2.4439015,132.1920 2.7391241,132.1993 2.147326,132.2066 1.8516521,132.2139 1.6264198,132.2212 1.7999141,132.2285 1.3821044,132.2358 1.7047964,132.2431 1.6172816,132.2504 1.5994332,132.2577 1.0777446,132.2650 1.2616667,132.2723 1.8701371,132.2796 1.6434205,132.2869 1.96538,132.2942 2.0349433,132.3015 1.851963,132.3088 1.3822341,132.3161 1.3295994,132.3234 1.0169086,132.3307 1.1229377,132.3380 1.6527042,132.3453 1.7210835,132.3526 1.7301537,132.3599 1.7476646,132.3672 1.5653902,132.3745 1.4617893,132.3819 2.0269818,132.3892 2.3314552,132.3965 2.7305937,132.4038 2.4510169,132.4111 1.8858267,132.4184 1.4170669,132.4257 1.3312426,132.4330 1.5483477,132.4403 1.5910667,132.4476 1.4429737,132.4549 1.443162,132.4622 1.5128678,132.4696 1.2520944,132.4769 1.3651891,132.4842 1.5397236,132.4915 1.8969575,132.4988 2.1392536,132.5061 1.7723799,132.5134 1.3901561,132.5207 1.1914634,132.5280 1.4265561,132.5353 1.5740007,132.5427 1.4866121,132.5500 1.061025,132.5573 1.3571692,132.5646 1.7656451,132.5719 1.5652323,132.5792 1.6869614,132.5865 1.8169324,132.5938 1.2164193,132.6011 1.287344,132.6085 1.8618683,132.6158 1.9482888,132.6231 1.8966209,132.6304 2.2168717,132.6377 1.7723954,132.6450 1.2514458,132.6523 0.97337383,132.6597 0.87836105,132.6670 0.90512663,132.6743 1.2442346,132.6816 1.6087874,132.6889 1.807943,132.6962 1.8075677,132.7035 1.5126499,132.7109 1.3576887,132.7182 1.7403045,132.7255 1.7575635,132.7328 2.018311,132.7401 1.9988459,132.7474 1.2416381,132.7548 0.86882955,132.7621 1.0007765,132.7694 1.6875843,132.7767 1.574003,132.7840 1.5471674,132.7913 1.3044703,132.7987 1.6528299,132.8060 1.53859,132.8133 1.4602569,132.8206 1.2868543,132.8279 1.3052074,132.8353 1.4097798,132.8426 1.7215797,132.8499 1.556129,132.8572 1.6350576,132.8645 1.5644428,132.8719 1.3644338,132.8792 1.4785854,132.8865 1.7134303,132.8938 1.6776905,132.9011 1.3734947,132.9085 1.3565463,132.9158 1.2782888,132.9231 1.0955749,132.9304 0.79103744,132.9377 0.78279668,132.9451 0.90472198,132.9524 1.1047724,132.9597 1.3736774,132.9670 1.295171,132.9744 1.3395739,132.9817 1.3743776,132.9890 1.4524578,132.9963 1.9048108,133.0037 2.0086761,133.0110 2.0862327,133.0183 1.8778062,133.0256 2.1225255,133.0329 3.0899794,133.0403 4.5156832,133.0476 5.4096689,133.0549 6.5423388,133.0622 11.08602,133.0696 29.433294,133.0769 60.666103,133.0842 76.956032,133.0916 77.200394,133.0989 84.342827,133.1062 103.66264,133.1135 120.14693,133.1209 106.54435,133.1282 68.076073,133.1355 28.119654,133.1428 11.720788,133.1502 7.2943149,133.1575 5.7098584,133.1648 3.2580197,133.1722 2.130511,133.1795 2.1830957,133.1868 2.2515695,133.1941 2.1036851,133.2015 2.1382089,133.2088 1.7558796,133.2161 1.4352008,133.2235 1.6008632,133.2308 2.0616732,133.2381 2.2084692,133.2454 2.0950639,133.2528 1.8258271,133.2601 1.8604307,133.2674 1.678599,133.2748 1.9838879,133.2821 2.1656229,133.2894 2.0863831,133.2968 1.9043242,133.3041 1.9043015,133.3114 1.8782148,133.3188 2.1219232,133.3261 1.8509148,133.3334 1.1124426,133.3408 0.93914223,133.3481 0.70377064,133.3554 0.63477319,133.3628 1.0352199,133.3701 1.7050346,133.3774 1.781938,133.3848 0.90382022,133.3921 1.1052369,133.3994 1.3390102,133.4068 1.1645101,133.4141 0.992024,133.4214 1.4009566,133.4288 1.7998055,133.4361 1.8428998,133.4434 1.6964107,133.4508 1.8352829,133.4581 1.956659,133.4655 2.4786654,133.4728 2.2604773,133.4801 1.9646984,133.4875 1.8258883,133.4948 1.4779602,133.5021 1.0602856,133.5095 0.94799829,133.5168 1.1300105,133.5242 1.1906246,133.5315 1.4174861,133.5388 1.6016219,133.5462 2.8451953,133.5535 3.033386,133.5608 1.8939159,133.5682 1.0087463,133.5755 0.84469712,133.5829 1.5666807,133.5902 2.3831017,133.5975 2.3906734,133.6049 1.7904714,133.6122 1.6168153,133.6196 1.2869766,133.6269 1.5915587,133.6342 2.0086553,133.6416 2.3304114,133.6489 1.8785747,133.6563 1.6966261,133.6636 2.0699863,133.6710 2.3216007,133.6783 2.2860944,133.6856 1.7119579,133.6930 1.2689569,133.7003 1.1304156,133.7077 1.2097764,133.7150 1.8011976,133.7224 2.0523982,133.7297 1.9213516,133.7370 1.9386293,133.7444 1.9118769,133.7517 1.3382043,133.7591 1.1315566,133.7664 1.8362399,133.7738 2.2602758,133.7811 1.5547049,133.7885 0.84266275,133.7958 1.0963813,133.8031 1.83661,133.8105 2.5046132,133.8178 2.294955,133.8252 2.0598845,133.8325 1.0077212,133.8399 1.2702192,133.8472 1.3920809,133.8546 1.5129538,133.8619 1.1211818,133.8693 1.1913701,133.8766 1.3826809,133.8840 1.060845,133.8913 1.2448522,133.8987 2.3488588,133.9060 2.4427621,133.9134 1.6678991,133.9207 0.81730431,133.9281 1.35756,133.9354 1.600017,133.9428 1.4776163,133.9501 1.1303527,133.9575 1.5137467,133.9648 1.3560477,133.9722 1.1299266,133.9795 1.078733,133.9869 1.6361394,133.9942 2.0262234,134.0016 1.7205878,134.0089 1.3211097,134.0163 1.2434443,134.0236 1.30488,134.0310 1.5582395,134.0383 2.5840387,134.0457 3.6258602,134.0530 4.3910112,134.0604 4.7659078,134.0677 6.406002,134.0751 11.767171,134.0824 17.555614,134.0898 20.445992,134.0971 23.75503,134.1045 33.356792,134.1118 42.006275,134.1192 36.476215,134.1266 20.793245,134.1339 9.3093596,134.1413 4.083652,134.1486 2.4603133,134.1560 1.6952938,134.1633 1.6001221,134.1707 1.6438817,134.1780 1.9474372,134.1854 2.0259192,134.1928 2.217032,134.2001 1.555624,134.2075 1.156245,134.2148 1.086884,134.2222 1.3047769,134.2295 1.3299875,134.2369 1.1041907,134.2443 1.3833511,134.2516 1.3916345,134.2590 1.2343271,134.2663 1.1568538,134.2737 1.5306587,134.2811 1.3478326,134.2884 1.4959959,134.2958 1.5649225,134.3031 1.5474793,134.3105 1.1997484,134.3178 1.0694643,134.3252 1.1737162,134.3326 1.0430565,134.3399 1.0603254,134.3473 0.84369177,134.3547 1.2189517,134.3620 1.7831718,134.3694 1.5204449,134.3767 0.86039203,134.3841 0.86987376,134.3915 1.0345874,134.3988 0.96509904,134.4062 1.2087616,134.4135 1.5920211,134.4209 1.9222555,134.4283 1.8875096,134.4356 2.4087636,134.4430 1.9639207,134.4504 1.2863206,134.4577 1.1393683,134.4651 1.2785921,134.4725 1.4782596,134.4798 1.4607348,134.4872 1.5998828,134.4945 1.3300772,134.5019 0.99997026,134.5093 1.0610377,134.5166 1.6530529,134.5240 2.1485989,134.5314 1.8775933,134.5387 1.1212677,134.5461 0.95642018,134.5535 0.82581753,134.5608 1.2179643,134.5682 1.9487195,134.5756 2.2352953,134.5829 2.226058,134.5903 2.1645558,134.5977 1.8339183,134.6050 1.2603,134.6124 1.1574121,134.6198 1.6782485,134.6271 1.5039687,134.6345 1.9389943,134.6419 1.4689128,134.6492 1.2095203,134.6566 1.7230443,134.6640 2.3390877,134.6714 2.129509,134.6787 1.7483133,134.6861 2.1485453,134.6935 2.1218469,134.7008 2.164614,134.7082 1.6948112,134.7156 1.5306823,134.7229 1.6869535,134.7303 1.7823139,134.7377 1.9835222,134.7451 2.5496213,134.7524 3.0084896,134.7598 2.5982776,134.7672 1.9915127,134.7746 1.9490031,134.7819 2.487859,134.7893 3.0870101,134.7967 2.7644334,134.8040 2.199074,134.8114 1.8690277,134.8188 2.3223946,134.8262 2.4616866,134.8335 2.6869709,134.8409 2.9127853,134.8483 2.8701227,134.8557 2.5827472,134.8630 2.6860356,134.8704 3.2868562,134.8778 3.7916398,134.8852 3.0432615,134.8925 2.487052,134.8999 2.740231,134.9073 3.2173109,134.9147 2.7552834,134.9220 3.0360243,134.9294 4.7409167,134.9368 5.7585254,134.9442 6.0977287,134.9515 6.1658177,134.9589 6.6599922,134.9663 6.0333123,134.9737 5.9048085,134.9811 7.7500563,134.9884 10.012373,134.9958 13.49898,135.0032 15.927141,135.0106 20.096531,135.0180 24.058737,135.0253 26.804647,135.0327 32.899281,135.0401 45.716534,135.0475 68.467468,135.0549 102.10609,135.0622 160.55635,135.0696 279.34091,135.0770 674.26086,135.0844 2973.9854,135.0918 8113.7979,135.0991 10653.325,135.1065 7826.7617,135.1139 3319.8054,135.1213 1107.223,135.1287 709.07776,135.1360 467.50839,135.1434 260.93674,135.1508 141.97661,135.1582 72.34597,135.1656 41.138081,135.1730 27.880527,135.1803 19.779207,135.1877 14.006652,135.1951 8.654645,135.2025 6.9137263,135.2099 7.6621289,135.2173 7.4599085,135.2246 7.4791961,135.2320 9.2976294,135.2394 9.4614029,135.2468 9.444293,135.2542 8.8921957,135.2616 6.2418227,135.2690 6.5835629,135.2763 6.4587336,135.2837 5.4428806,135.2911 5.6362462,135.2985 6.2440248,135.3059 6.1990776,135.3133 5.2847791,135.3207 4.2514138,135.3281 4.3599658,135.3354 5.2703195,135.3428 5.7545805,135.3502 6.0167098,135.3576 5.3043246,135.3650 4.8862033,135.3724 4.2680483,135.3798 3.7385907,135.3872 3.6007748,135.3945 3.6602752,135.4019 3.3117349,135.4093 2.8170388,135.4167 3.3491986,135.4241 4.6015964,135.4315 4.9133053,135.4389 4.3477812,135.4463 3.7206042,135.4537 3.1561656,135.4611 3.7735548,135.4685 3.755996,135.4758 3.3742404,135.4832 3.3402488,135.4906 3.5139968,135.4980 3.5556927,135.5054 3.5294311,135.5128 3.6604803,135.5202 3.25209,135.5276 2.6602976,135.5350 2.208374,135.5424 2.4435186,135.5498 2.4695041,135.5572 2.8782275,135.5646 2.8435593,135.5720 2.5563593,135.5793 2.4778333,135.5867 2.1744344,135.5941 2.4696426,135.6015 2.4523571,135.6089 2.7051458,135.6163 2.5737355,135.6237 2.2858553,135.6311 2.1905744,135.6385 2.3569913,135.6459 2.722409,135.6533 2.8355048,135.6607 2.9133222,135.6681 2.4508126,135.6755 1.6773839,135.6829 1.8004349,135.6903 2.0431266,135.6977 1.8088799,135.7051 2.2201903,135.7125 3.2885437,135.7199 3.2072325,135.7273 2.8239157,135.7347 2.016716,135.7421 2.1133983,135.7495 1.7563337,135.7569 1.7912006,135.7643 1.8605999,135.7717 1.8610437,135.7791 1.9142933,135.7865 2.5221577,135.7939 2.4078817,135.8013 1.9734298,135.8087 1.6699362,135.8161 2.2273271,135.8235 2.7738478,135.8309 2.5734525,135.8383 3.0955205,135.8457 3.2772501,135.8531 3.2516587,135.8605 2.5044193,135.8679 1.6609775,135.8753 1.9828641,135.8827 2.2952111,135.8901 2.0257051,135.8975 2.0869133,135.9049 2.3657961,135.9123 2.7832482,135.9197 2.6089368,135.9271 2.7565684,135.9345 2.6086972,135.9419 2.8962443,135.9493 2.8955281,135.9567 2.2769473,135.9641 1.895335,135.9715 2.7138076,135.9789 3.6891751,135.9863 4.6095972,135.9937 3.4426208,136.0012 3.618464,136.0086 4.7064743,136.0160 7.0474062,136.0234 15.516758,136.0308 46.617466,136.0382 75.672058,136.0456 70.107307,136.0530 41.666733,136.0604 26.808083,136.0678 40.739487,136.0752 91.674507,136.0826 239.55562,136.0900 651.98065,136.0974 1133.6486,136.1049 1143.391,136.1123 681.34924,136.1197 277.47479,136.1271 154.07721,136.1345 119.18207,136.1419 68.672096,136.1493 33.744961,136.1567 17.723604,136.1641 10.095019,136.1715 7.1174054,136.1790 6.0152702,136.1864 4.3704395,136.1938 2.3801506,136.2012 1.8092942,136.2086 2.4618573,136.2160 2.495265,136.2234 2.4262733,136.2308 2.4001489,136.2382 2.6090043,136.2457 2.7049263,136.2531 2.9829147,136.2605 2.9040663,136.2679 2.4083745,136.2753 2.3045788,136.2827 2.4259987,136.2901 2.4440053,136.2976 2.7306254,136.3050 2.5120337,136.3124 2.0331082,136.3198 1.3034314,136.3272 1.3830731,136.3346 1.5568918,136.3420 2.1138024,136.3495 2.2530475,136.3569 2.5914829,136.3643 2.8609939,136.3717 3.2609422,136.3791 2.8258762,136.3865 2.7299287,136.3940 2.0685852,136.4014 1.773664,136.4088 1.687281,136.4162 2.0087912,136.4236 1.9131533,136.4310 1.8783474,136.4385 2.0267079,136.4459 2.7822702,136.4533 2.146538,136.4607 1.7302089,136.4681 1.7565234,136.4755 1.6182877,136.4830 1.669392,136.4904 1.1212268,136.4978 1.6355736,136.5052 1.7303321,136.5126 1.2687259,136.5201 1.0954252,136.5275 1.25262,136.5349 1.5572147,136.5423 1.90421,136.5497 1.555691,136.5572 1.6530719,136.5646 2.1669102,136.5720 2.7227337,136.5794 3.4789584,136.5869 4.3387394,136.5943 3.9029198,136.6017 2.7205613,136.6091 2.0870264,136.6165 2.1397119,136.6240 2.1124682,136.6314 2.0779889,136.6388 1.9475857,136.6462 1.4439601,136.6537 1.9653053,136.6611 2.0513239,136.6685 1.7215333,136.6759 1.565034,136.6834 1.843922,136.6908 2.1140335,136.6982 2.2964904,136.7056 2.112097,136.7131 1.4071405,136.7205 1.1481227,136.7279 1.4868639,136.7353 1.0684408,136.7428 0.6607343,136.7502 0.888152,136.7576 1.6363724,136.7650 2.4002054,136.7725 2.1733057,136.7799 1.9558685,136.7873 1.8947616,136.7947 1.5305023,136.8022 1.4970163,136.8096 1.808578,136.8170 1.5300471,136.8245 1.8005015,136.8319 1.7999012,136.8393 1.8955702,136.8467 1.5387824,136.8542 1.287299,136.8616 1.6619098,136.8690 1.9747363,136.8765 2.3395119,136.8839 2.4429641,136.8913 2.391731,136.8987 2.5564158,136.9062 2.3115218,136.9136 1.8430132,136.9210 2.1136119,136.9285 2.8348014,136.9359 2.8158519,136.9433 2.0080867,136.9508 1.4792418,136.9582 1.7836386,136.9656 2.3665934,136.9731 2.7563455,136.9805 2.233475,136.9879 2.242671,136.9954 2.3489759,137.0028 3.0198662,137.0102 3.6955063,137.0177 3.711406,137.0251 3.7332408,137.0325 6.509635,137.0400 9.3761492,137.0474 9.6666689,137.0548 7.661171,137.0623 15.702111,137.0697 38.627445,137.0771 56.552685,137.0846 59.940235,137.0920 76.585335,137.0994 108.83609,137.1069 111.26149,137.1143 75.978584,137.1218 39.526932,137.1292 21.899763,137.1366 15.59357,137.1441 11.59527,137.1515 8.3249121,137.1589 4.4024649,137.1664 2.023438,137.1738 1.4605151,137.1812 1.4176493,137.1887 1.8005875,137.1961 1.8002439,137.2036 1.6781107,137.2110 1.39121,137.2184 1.2176352,137.2259 1.3473155,137.2333 1.4270209,137.2408 2.0711424,137.2482 2.6172147,137.2556 2.494803,137.2631 2.1294343,137.2705 1.8261565,137.2780 2.1742074,137.2854 1.9824374,137.2928 2.0265553,137.3003 2.6271784,137.3077 3.0964744,137.3152 3.1387019,137.3226 2.5556755,137.3300 2.2518866,137.3375 2.0608594,137.3449 1.8608079,137.3524 1.6167928,137.3598 1.3989305,137.3673 0.99086463,137.3747 1.461925,137.3821 2.1405602,137.3896 2.3473971,137.3970 1.4771625,137.4045 0.93862706,137.4119 1.25323,137.4194 2.583827,137.4268 2.5037763,137.4343 2.2432368,137.4417 2.2263651,137.4491 2.2180002,137.4566 2.1913741,137.4640 1.6595018,137.4715 1.4425809,137.4789 1.4789659,137.4864 1.6524824,137.4938 1.4955173,137.5013 1.4698828,137.5087 1.7735476,137.5162 1.7388289,137.5236 1.4782566,137.5311 1.4345388,137.5385 1.59184,137.5460 1.8435316,137.5534 1.9211617,137.5608 1.5042162,137.5683 1.5138186,137.5757 2.3315837,137.5832 2.9222691,137.5906 3.2781227,137.5981 2.8424313,137.6055 1.7727939,137.6130 1.069441,137.6204 1.0090399,137.6279 1.1667923,137.6353 1.9582222,137.6428 2.120425,137.6502 1.7725526,137.6577 1.5387399,137.6651 1.2873455,137.6726 2.0271542,137.6800 2.9653807,137.6875 2.6865072,137.6949 2.2864244,137.7024 2.304358,137.7099 1.9908791,137.7173 1.791531,137.7248 2.5145245,137.7322 2.5741618,137.7397 2.0420051,137.7471 1.5810652,137.7546 1.5479639,137.7620 2.1918483,137.7695 1.7995064,137.7769 1.2865933,137.7844 1.2695073,137.7918 1.1389539,137.7993 1.1142849,137.8068 1.6009077,137.8142 1.5036393,137.8217 1.3734238,137.8291 1.4444478,137.8366 1.8796618,137.8440 2.4436128,137.8515 2.5031595,137.8589 1.9125592,137.8664 1.7828642,137.8739 1.6093801,137.8813 1.8959857,137.8888 1.8775611,137.8962 1.8342105,137.9037 1.9472563,137.9111 1.9653951,137.9186 1.9304091,137.9261 1.599389,137.9335 1.3648877,137.9410 1.1127543,137.9484 0.76486689,137.9559 0.76514488,137.9633 0.76551121,137.9708 0.87829101,137.9783 1.0614302,137.9857 1.1835066,137.9932 1.3128078,138.0006 1.5656641,138.0081 2.8891013,138.0156 4.5665894,138.0230 5.4971495,138.0305 7.6470304,138.0380 9.9135714,138.0454 8.2235823,138.0529 6.0956559,138.0603 7.3958731,138.0678 11.8922,138.0753 15.264501,138.0827 16.598701,138.0902 17.363022,138.0976 34.315987,138.1051 55.480984,138.1126 56.40522,138.1200 34.528309,138.1275 15.833128,138.1350 10.277314,138.1424 12.603168,138.1499 12.562883,138.1574 9.053503,138.1648 4.6364579,138.1723 1.8941083,138.1798 1.2538649,138.1872 1.6095538,138.1947 2.0444691,138.2021 2.9918635,138.2096 2.7118554,138.2171 2.1983345,138.2245 1.7033869,138.2320 1.8966013,138.2395 2.3395739,138.2469 1.7469317,138.2544 1.3037325,138.2619 1.3298628,138.2693 1.3306583,138.2768 1.4269085,138.2843 1.2260541,138.2917 1.3053312,138.2992 2.1589491,138.3067 3.1139967,138.3142 3.233465,138.3216 2.71191,138.3291 2.3999689,138.3366 2.5037656,138.3440 2.130049,138.3515 2.0518208,138.3590 1.5731535,138.3664 1.4429228,138.3739 1.3478181,138.3814 1.3651509,138.3889 1.2174752,138.3963 1.6352588,138.4038 1.9132038,138.4113 1.6785984,138.4187 1.4866108,138.4262 1.2168391,138.4337 1.4082427,138.4412 1.0783226,138.4486 1.2004482,138.4561 1.1218621,138.4636 1.2691337,138.4710 1.104037,138.4785 1.4526556,138.4860 1.6181464,138.4935 2.0089293,138.5009 1.9743198,138.5084 2.1139448,138.5159 2.8864048,138.5234 2.9566109,138.5308 3.0875647,138.5383 2.390264,138.5458 1.6170661,138.5533 1.5575587,138.5607 1.8437934,138.5682 1.8334244,138.5757 1.6429406,138.5832 2.2438214,138.5906 2.043308,138.5981 1.7571028,138.6056 1.9137914,138.6131 2.3482535,138.6205 2.4084787,138.6280 1.9215299,138.6355 2.2958016,138.6430 2.5733809,138.6504 2.1130111,138.6579 1.7908006,138.6654 1.4166702,138.6729 1.4696939,138.6804 1.9055887,138.6878 2.4450405,138.6953 2.3995032,138.7028 2.3122087,138.7103 2.3472288,138.7178 1.8260968,138.7252 1.6701558,138.7327 1.8528787,138.7402 2.1732473,138.7477 1.580456,138.7552 1.0523527,138.7626 1.6451995,138.7701 2.1305583,138.7776 1.7382998,138.7851 1.2344842,138.7926 1.3388541,138.8000 1.2953618,138.8075 1.0434496,138.8150 1.0094967,138.8225 1.6787579,138.8300 2.0259211,138.8375 2.3393357,138.8449 2.2776411,138.8524 1.860415,138.8599 1.6007442,138.8674 2.5569553,138.8749 2.8951871,138.8824 2.3210666,138.8898 1.9747972,138.8973 2.4966972,138.9048 2.5738037,138.9123 2.2527883,138.9198 2.7049036,138.9273 2.9471607,138.9347 2.4682865,138.9422 2.3128366,138.9497 2.4788368,138.9572 2.3307829,138.9647 3.2014182,138.9722 5.3003836,138.9797 9.8274975,138.9872 14.276364,138.9946 13.863626,139.0021 9.1658144,139.0096 7.1717186,139.0171 7.9836078,139.0246 9.297142,139.0321 10.830056,139.0396 17.623955,139.0471 32.514645,139.0545 56.346451,139.0620 93.825127,139.0695 181.52437,139.0770 677.70355,139.0845 1660.7572,139.0920 2063.0972,139.0995 1460.8616,139.1070 593.68701,139.1145 212.45917,139.1219 153.19859,139.1294 133.58095,139.1369 98.350121,139.1444 55.475597,139.1519 28.815205,139.1594 16.055563,139.1669 9.6026382,139.1744 5.6329284,139.1819 3.8257954,139.1894 3.2861962,139.1969 3.233691,139.2044 3.5566099,139.2118 3.512908,139.2193 3.2504263,139.2268 2.1561372,139.2343 2.2427306,139.2418 0.94602329,139.2493 0.96636325,139.2568 1.7755933,139.2643 2.182873,139.2718 2.1389766,139.2793 2.1562982,139.2868 2.1735845,139.2943 2.442812,139.3018 1.8954417,139.3093 1.965232,139.3168 2.3478742,139.3243 2.331012,139.3318 2.2786319,139.3393 2.4002492,139.3467 2.6088674,139.3542 2.3046525,139.3617 2.28725,139.3692 2.5306547,139.3767 2.5724812,139.3842 1.8334774,139.3917 1.9654939,139.3992 1.8093563,139.4067 2.1229808,139.4142 2.4176834,139.4217 2.321661,139.4292 2.7310736,139.4367 2.8274021,139.4442 3.1466584,139.4517 2.3462234,139.4592 3.0361049,139.4667 4.1139669,139.4742 3.9979274,139.4817 1.8497591,139.4892 0.5564003,139.4967 0.58340216,139.5042 1.0708005,139.5117 1.6095101,139.5192 1.8086408,139.5267 1.8776383,139.5342 1.6164089,139.5417 0.9646818,139.5492 0.88738936,139.5567 1.0521412,139.5642 1.4090873,139.5717 2.4267249,139.5792 2.1820693,139.5867 1.5656515,139.5942 1.8185643,139.6017 1.9555562,139.6093 1.563749,139.6168 1.4000901,139.6243 1.4180132,139.6318 1.5662419,139.6393 1.9229155,139.6468 2.4089119,139.6543 2.5902433,139.6618 1.9634519,139.6693 1.1645234,139.6768 1.4182643,139.6843 2.0186043,139.6918 2.313735,139.6993 2.417582,139.7068 2.4167316,139.7143 1.8511682,139.7218 1.3564849,139.7293 1.4515923,139.7368 1.2176782,139.7443 1.9316707,139.7519 2.3135452,139.7594 2.6780837,139.7669 2.4521387,139.7744 2.1652851,139.7819 2.3123505,139.7894 2.0775733,139.7969 1.8949554,139.8044 1.5212066,139.8119 1.1573704,139.8194 2.1844325,139.8269 3.1661303,139.8344 3.0424061,139.8420 1.9294429,139.8495 1.4783721,139.8570 1.6864089,139.8645 1.555408,139.8720 1.0182134,139.8795 1.7497551,139.8870 2.0873587,139.8945 2.1898358,139.9020 1.6331353,139.9096 1.2343044,139.9171 0.68779755,139.9246 1.332108,139.9321 2.1304522,139.9396 2.3905363,139.9471 2.0694444,139.9546 2.0267057,139.9621 2.4795408,139.9697 2.8433595,139.9772 2.2942481,139.9847 1.6871556,139.9922 1.8712547,139.9997 2.5576115,140.0072 2.9636116,140.0147 2.6770933,140.0223 2.8436208,140.0298 3.0181761,140.0373 4.1764956,140.0448 6.1010146,140.0523 9.806469,140.0598 13.553863,140.0673 24.651209,140.0749 72.023888,140.0824 174.70543,140.0899 248.13503,140.0974 213.63434,140.1049 120.29858,140.1124 84.897606,140.1200 116.2793,140.1275 123.11868,140.1350 81.28595,140.1425 33.537441,140.1500 12.351883,140.1575 7.404995,140.1651 4.9355936,140.1726 3.3631985,140.1801 2.4934959,140.1876 1.6257186,140.1951 1.9665529,140.2027 2.1652157,140.2102 1.8692276,140.2177 1.7306575,140.2252 1.6261331,140.2327 1.4611702,140.2403 1.3918694,140.2478 1.4175273,140.2553 1.3470939,140.2628 1.0606949,140.2703 1.3225731,140.2779 1.5998299,140.2854 1.3809428,140.2929 1.4600784,140.3004 2.0269034,140.3080 1.9833871,140.3155 1.8002031,140.3230 1.7564397,140.3305 1.6434466,140.3380 1.5994514,140.3456 1.260591,140.3531 1.4784955,140.3606 2.3489835,140.3681 2.9137263,140.3757 2.4078538,140.3832 1.7988321,140.3907 2.0077448,140.3982 1.7566484,140.4058 1.5916066,140.4133 0.98290479,140.4208 1.3048741,140.4283 1.4958602,140.4359 1.8171329,140.4434 1.8776101,140.4509 1.8704848,140.4584 2.1760941,140.4660 2.191298,140.4735 1.5456538,140.4810 0.88556141,140.4885 0.86111748,140.4961 1.3570737,140.5036 1.6958075,140.5111 1.5483552,140.5187 1.5997411,140.5262 1.1647232,140.5337 1.1742828,140.5412 1.1562287,140.5488 1.2439926,140.5563 2.2446587,140.5638 3.0173843,140.5714 2.4340262,140.5789 1.6258143,140.5864 1.9745305,140.5939 2.4867201,140.6015 2.2076414,140.6090 1.7997591,140.6165 1.6182479,140.6241 1.8086376,140.6316 1.5641913,140.6391 1.5481634,140.6467 1.7750769,140.6542 1.8870702,140.6617 1.8001488,140.6693 2.1568131,140.6768 2.0071812,140.6843 1.1465809,140.6919 0.82602388,140.6994 0.62613809,140.7069 0.81780219,140.7145 1.4008298,140.7220 1.8876295,140.7295 2.1046288,140.7371 1.9478279,140.7446 1.243072,140.7521 0.95603108,140.7597 0.7823227,140.7672 0.78287494,140.7747 0.96542704,140.7823 1.2174435,140.7898 1.6786491,140.7973 1.8084639,140.8049 1.886662,140.8124 1.6345029,140.8199 1.2081944,140.8275 1.0264119,140.8350 1.217602,140.8425 1.0432885,140.8501 1.0697358,140.8576 1.077971,140.8652 0.8866905,140.8727 1.1393377,140.8802 1.304478,140.8878 1.3392383,140.8953 1.4526064,140.9028 1.886878,140.9104 1.556391,140.9179 1.5580572,140.9255 2.1227655,140.9330 2.3738976,140.9405 2.4961827,140.9481 2.4354146,140.9556 2.3130684,140.9632 2.2254546,140.9707 2.4443719,140.9782 3.8019466,140.9858 5.33074,140.9933 5.4506011,141.0009 3.8596826,141.0084 2.9565167,141.0159 3.3660934,141.0235 4.1489282,141.0310 5.4405661,141.0386 9.3727961,141.0461 11.486529,141.0537 11.445624,141.0612 15.801498,141.0687 25.561716,141.0763 50.617596,141.0838 87.785027,141.0914 99.308487,141.0989 78.81646,141.1065 72.687363,141.1140 103.17205,141.1215 123.55853,141.1291 100.45503,141.1366 55.155174,141.1442 24.404688,141.1517 13.035332,141.1593 8.8910036,141.1668 5.2640009,141.1744 3.5368679,141.1819 3.3479128,141.1894 3.2171524,141.1970 2.1467547,141.2045 1.4697499,141.2121 1.4003135,141.2196 1.6524203,141.2272 1.8608574,141.2347 1.3550105,141.2423 0.89617616,141.2498 2.0276916,141.2574 2.6953437,141.2649 1.9722505,141.2725 0.8078025,141.2800 1.2351421,141.2876 1.4694442,141.2951 1.3568313,141.3027 0.94826096,141.3102 0.85147047,141.3178 0.73875362,141.3253 1.3317791,141.3329 2.1919694,141.3404 1.6512244,141.3480 0.85165089,141.3555 0.84359926,141.3631 1.1045361,141.3706 1.4259819,141.3782 1.269251,141.3857 1.1653427,141.3933 1.1401746,141.4008 1.6796371,141.4084 1.8953636,141.4159 1.4250249,141.4235 1.2435269,141.4310 1.4782367,141.4386 1.0772759,141.4461 1.043862,141.4537 1.6274558,141.4612 2.1479146,141.4688 1.8262388,141.4763 2.0523241,141.4839 1.9993361,141.4914 1.5389355,141.4990 1.5824362,141.5066 1.7384796,141.5141 1.4692663,141.5217 1.2610542,141.5292 1.1224225,141.5368 1.3478031,141.5443 1.0431154,141.5519 1.121971,141.5594 1.4274794,141.5670 2.2266943,141.5746 2.0073178,141.5821 1.2686859,141.5897 1.0693668,141.5972 1.0431247,141.6048 0.97327125,141.6123 1.305645,141.6199 2.2277052,141.6274 2.174156,141.6350 2.4614544,141.6426 2.9050615,141.6501 3.0517325,141.6577 2.729846,141.6652 2.7381432,141.6728 2.1130197,141.6804 2.4269166,141.6879 1.9727551,141.6955 1.1812955,141.7030 0.83438677,141.7106 0.86152565,141.7182 1.2610308,141.7257 1.3742852,141.7333 1.8964261,141.7408 2.0517588,141.7484 2.3563542,141.7560 2.5824256,141.7635 2.0525379,141.7711 1.6784282,141.7786 1.4339585,141.7862 1.364828,141.7938 1.2089231,141.8013 1.1221446,141.8089 1.3214267,141.8165 1.3739253,141.8240 1.5820806,141.8316 1.129333,141.8391 0.63474864,141.8467 0.67014992,141.8543 0.89565456,141.8618 0.66189128,141.8694 2.0022576,141.8770 3.3050985,141.8845 3.3997173,141.8921 2.8432691,141.8997 2.7738903,141.9072 3.008744,141.9148 2.1469626,141.9223 1.495127,141.9299 2.0174978,141.9375 2.521698,141.9450 2.8174574,141.9526 2.4003065,141.9602 2.6355505,141.9677 3.2455087,141.9753 4.2458854,141.9829 4.8281207,141.9904 5.4181104,141.9980 5.2668557,142.0056 4.2327404,142.0131 4.2258105,142.0207 4.1308002,142.0283 5.0449076,142.0359 6.5075736,142.0434 8.6473703,142.0510 11.877735,142.0586 18.413065,142.0661 30.025311,142.0737 51.905834,142.0813 109.43207,142.0888 439.49103,142.0964 1224.9938,142.1040 1677.9294,142.1115 1304.9108,142.1191 580.24854,142.1267 267.5141,142.1343 292.82138,142.1418 300.83142,142.1494 198.06349,142.1570 88.141495,142.1645 57.165466,142.1721 65.65596,142.1797 59.199924,142.1873 35.626766,142.1948 13.800233,142.2024 6.1500149,142.2100 3.2594507,142.2176 2.8960595,142.2251 2.9824471,142.2327 2.6511436,142.2403 2.12114,142.2479 2.4533434,142.2554 3.2189031,142.2630 3.59937,142.2706 2.8857577,142.2782 2.6696031,142.2857 3.0528321,142.2933 3.2868252,142.3009 2.8428359,142.3085 2.3304067,142.3160 1.964995,142.3236 1.7129105,142.3312 1.626143,142.3388 1.7133328,142.3463 1.9661405,142.3539 2.6434722,142.3615 2.1386738,142.3691 1.6521807,142.3766 2.1042767,142.3842 2.3480029,142.3918 2.7046227,142.3994 2.9652767,142.4070 3.1748006,142.4145 3.6013062,142.4221 3.260458,142.4297 2.3283324,142.4373 1.6432635,142.4448 2.3400755,142.4524 2.5814216,142.4600 1.7548043,142.4676 1.2614183,142.4752 1.7140436,142.4827 1.5474629,142.4903 1.2692792,142.4979 1.582388,142.5055 1.9047065,142.5131 2.2445869,142.5207 2.1050274,142.5282 2.496377,142.5358 3.4261465,142.5434 3.2504232,142.5510 2.4262383,142.5586 2.2791226,142.5661 1.7556187,142.5737 1.4512787,142.5813 1.6771468,142.5889 1.3992907,142.5965 1.2611787,142.6041 1.6264184,142.6116 1.5136323,142.6192 1.4361533,142.6268 1.7222974,142.6344 2.1473498,142.6420 2.3997927,142.6496 2.565407,142.6572 2.7132173,142.6647 2.4783344,142.6723 2.2867765,142.6799 2.2347915,142.6875 2.0967422,142.6951 2.3399813,142.7027 2.9223235,142.7103 2.9032624,142.7178 1.72754,142.7254 0.71192044,142.7330 0.5561589,142.7406 0.38269737,142.7482 0.99306327,142.7558 2.0092666,142.7634 2.0605688,142.7709 1.7560329,142.7785 1.5477769,142.7861 1.7573233,142.7937 1.8870311,142.8013 1.9561626,142.8089 2.0167823,142.8165 1.7039593,142.8241 1.4523407,142.8317 1.469623,142.8393 1.3043687,142.8468 1.2786928,142.8544 1.4091992,142.8620 1.3815002,142.8696 0.69461155,142.8772 0.75689977,142.8848 1.026346,142.8924 1.2003068,142.9000 1.0263526,142.9076 1.3221827,142.9152 1.6613021,142.9228 1.4172925,142.9303 1.6774541,142.9379 1.5560859,142.9455 1.4264688,142.9531 1.4698441,142.9607 1.7565211,142.9683 2.6462262,142.9759 5.3682866,142.9835 6.4513917,142.9911 4.9366736,142.9987 2.799309,143.0063 2.3827276,143.0139 2.547368,143.0215 2.9487476,143.0291 3.505758,143.0367 4.0268326,143.0443 4.6265841,143.0518 6.5048218,143.0594 12.556534,143.0670 21.796766,143.0746 64.196526,143.0822 136.9628,143.0898 188.20853,143.0974 210.12753,143.1050 206.45311,143.1126 159.88101,143.1202 85.117043,143.1278 37.842285,143.1354 31.397177,143.1430 35.347954,143.1506 27.983027,143.1582 14.693729,143.1658 6.2901497,143.1734 6.6277609,143.1810 7.0508251,143.1886 5.7356839,143.1962 3.2930768,143.2038 2.5906875,143.2114 2.3469539,143.2190 2.0687618,143.2266 1.9145751,143.2342 2.1402218,143.2418 1.5553582,143.2494 1.5391912,143.2570 2.0603096,143.2646 1.7127216,143.2722 1.956331,143.2798 1.4778317,143.2874 1.756721,143.2950 1.4781355,143.3026 1.2350186,143.3102 1.3389506,143.3178 1.5480466,143.3254 1.7046442,143.3330 1.6871198,143.3406 1.6515179,143.3482 1.3128217,143.3558 1.5487826,143.3634 1.6870275,143.3710 1.7208216,143.3786 1.4865127,143.3862 1.548463,143.3939 1.8262138,143.4015 1.6521832,143.4091 1.4695437,143.4167 1.3305843,143.4243 1.6526197,143.4319 1.904529,143.4395 1.8778752,143.4471 1.4266073,143.4547 1.862291,143.4623 2.1041176,143.4699 2.14656,143.4775 2.1995139,143.4851 2.2436295,143.4927 2.1659365,143.5003 2.5492036,143.5079 2.8535104,143.5156 3.1306732,143.5232 2.7375045,143.5308 1.8149486,143.5384 0.9724015,143.5460 0.65220332,143.5536 0.91431683,143.5612 1.2793279,143.5688 1.643778,143.5764 2.0530541,143.5840 2.5390882,143.5916 2.0952673,143.5992 1.9652483,143.6069 2.1120684,143.6145 2.1649697,143.6221 1.9655762,143.6297 2.0351906,143.6373 2.1308634,143.6449 2.0087247,143.6525 1.7386858,143.6601 1.5733846,143.6677 1.3472639,143.6754 1.3389548,143.6830 1.5917996,143.6906 1.6169723,143.6982 1.4518142,143.7058 1.5740044,143.7134 1.3572789,143.7210 1.6789501,143.7286 1.6080389,143.7363 1.3470069,143.7439 1.2087402,143.7515 1.4617286,143.7591 1.5211893,143.7667 0.92947519,143.7743 0.74795496,143.7819 0.85175914,143.7896 0.66909593,143.7972 0.74826968,143.8048 0.9394682,143.8124 0.912655,143.8200 0.79136527,143.8276 1.3752801,143.8353 2.2360466,143.8429 2.2863774,143.8505 1.363986,143.8581 0.93056542,143.8657 1.1397158,143.8733 1.3041519,143.8810 1.2345387,143.8886 1.4435879,143.8962 1.7563409,143.9038 1.5824811,143.9114 1.6956055,143.9190 1.7213067,143.9267 1.1732394,143.9343 0.54743445,143.9419 0.53955752,143.9495 1.070985,143.9571 1.7573379,143.9648 1.5732846,143.9724 1.2951454,143.9800 1.7306851,143.9876 2.2439823,143.9952 2.278549,144.0029 2.1905077,144.0105 1.4340495,144.0181 1.2174486,144.0257 1.3652495,144.0334 1.8272865,144.0410 3.1676188,144.0486 4.7852821,144.0562 7.5203686,144.0638 16.463692,144.0715 31.657846,144.0791 41.590897,144.0867 42.850143,144.0943 42.057705,144.1020 49.673634,144.1096 64.540947,144.1172 71.389641,144.1248 56.056854,144.1324 31.273602,144.1401 18.875332,144.1477 20.749763,144.1553 24.139204,144.1629 18.761148,144.1706 11.37165,144.1782 7.1551847,144.1858 9.7442646,144.1934 11.294456,144.2011 8.7241049,144.2087 4.8295426,144.2163 2.3622618,144.2240 1.6777254,144.2316 1.9398236,144.2392 2.1306584,144.2468 1.7121025,144.2545 1.1814547,144.2621 1.0955948,144.2697 1.557415,144.2773 1.8357129,144.2850 2.2957716,144.2926 1.9637115,144.3002 0.80728269,144.3079 0.86952698,144.3155 1.3221554,144.3231 1.9233735,144.3307 2.4111555,144.3384 2.6526961,144.3460 2.4341447,144.3536 2.5311828,144.3613 2.9483271,144.3689 2.5805945,144.3765 1.6756442,144.3842 0.99932957,144.3918 0.95722711,144.3994 1.1310575,144.4070 1.4444321,144.4147 2.1051364,144.4223 2.1993234,144.4299 1.790421,144.4376 1.6341642,144.4452 1.2957238,144.4528 1.2270386,144.4605 1.7569144,144.4681 1.860105,144.4757 1.3814549,144.4834 0.86049342,144.4910 0.90479589,144.4986 1.1834849,144.5063 1.6174916,144.5139 1.6264864,144.5215 2.0525942,144.5292 1.8081138,144.5368 1.7470284,144.5444 1.2346835,144.5521 1.3306667,144.5597 1.199299,144.5674 0.93938994,144.5750 1.1839195,144.5826 1.6790348,144.5903 1.5381857,144.5979 0.9730143,144.6055 0.90371412,144.6132 0.8171168,144.6208 1.5058827,144.6284 2.0447416,144.6361 2.1994534,144.6437 2.120944,144.6514 1.7038034,144.6590 1.060686,144.6666 1.1135769,144.6743 1.3048292,144.6819 1.2259078,144.6896 1.0432009,144.6972 1.6264149,144.7048 2.1056373,144.7125 2.6002028,144.7201 2.0854979,144.7277 1.8428904,144.7354 1.8002691,144.7430 1.8877454,144.7507 1.7128749,144.7583 1.2249528,144.7660 0.65200561,144.7736 0.80981076,144.7812 1.3053534,144.7889 1.817468,144.7965 2.1823716,144.8042 2.1827798,144.8118 1.8954667,144.8194 1.3727251,144.8271 1.0257864,144.8347 1.3749683,144.8424 1.9220767,144.8500 1.9909569,144.8577 1.8000929,144.8653 1.6782594,144.8729 1.5120302,144.8806 1.1476315,144.8882 1.3046679,144.8959 1.2695887,144.9035 1.4009403,144.9112 1.6702586,144.9188 1.8001157,144.9265 1.8351392,144.9341 2.2873516,144.9417 2.3653779,144.9494 2.3823576,144.9570 2.1466882,144.9647 1.8336781,144.9723 1.5822253,144.9800 1.3565743,144.9876 1.3836142,144.9953 1.7833952,145.0029 1.9569674,145.0106 2.4958069,145.0182 2.3997049,145.0259 2.0780945,145.0335 2.3140938,145.0412 4.0479379,145.0488 8.8485918,145.0565 19.798798,145.0641 33.670174,145.0717 68.015251,145.0794 106.52789,145.0870 109.42802,145.0947 72.341225,145.1023 39.256584,145.1100 33.753452,145.1176 37.116699,145.1253 28.837183,145.1329 15.208793,145.1406 7.0823092,145.1482 3.9904907,145.1559 3.6256442,145.1636 3.163686,145.1712 2.7470186,145.1789 2.6620984,145.1865 3.330596,145.1942 2.7724895,145.2018 2.2514024,145.2095 1.8609209,145.2171 2.0780337,145.2248 1.459825,145.2324 1.2877281,145.2401 1.8540865,145.2477 2.4791746,145.2554 2.2076461,145.2630 1.3372948,145.2707 1.2352343,145.2783 1.9228575,145.2860 2.1215398,145.2937 2.0430229,145.3013 1.6424577,145.3090 1.4692883,145.3166 1.5391139,145.3243 1.5916412,145.3319 2.2880399,145.3396 2.7915242,145.3472 2.9300961,145.3549 2.8084159,145.3626 2.417655,145.3702 2.1832385,145.3779 2.1135299,145.3855 2.199261,145.3932 2.0245857,145.4008 1.5384274,145.4085 1.6091043,145.4162 2.2099218,145.4238 2.6779082,145.4315 1.9726133,145.4391 1.3911721,145.4468 1.3573573,145.4545 1.2613479,145.4621 1.5566431,145.4698 1.9038872,145.4774 1.6176653,145.4851 1.7047693,145.4927 1.7121758,145.5004 2.4176681,145.5081 2.9830806,145.5157 2.4694552,145.5234 1.9123732,145.5311 1.408024,145.5387 1.4702058,145.5464 1.9573436,145.5540 1.9823189,145.5617 1.4861871,145.5694 1.3134893,145.5770 2.4286537,145.5847 4.620286,145.5923 5.2690616,145.6000 3.8317997,145.6077 2.3373711,145.6153 1.6177434,145.6230 1.8084925,145.6307 1.5812353,145.6383 1.1307371,145.6460 1.5662512,145.6537 1.6867871,145.6613 1.3123013,145.6690 1.1132764,145.6767 1.226344,145.6843 1.2178231,145.6920 1.5932759,145.6996 2.3575103,145.7073 2.259186,145.7150 1.4589914,145.7226 0.95651871,145.7303 1.131086,145.7380 1.2618297,145.7456 1.4351575,145.7533 1.4336402,145.7610 1.3473583,145.7686 1.5657245,145.7763 1.9221472,145.7840 2.3392825,145.7916 2.1644533,145.7993 1.6342372,145.8070 1.948356,145.8147 2.400893,145.8223 2.7140405,145.8300 2.3726673,145.8377 1.2418287,145.8453 1.0614986,145.8530 1.5751529,145.8607 2.026109,145.8683 1.7294949,145.8760 1.425573,145.8837 1.4254786,145.8913 1.2255815,145.8990 1.087049,145.9067 1.1308391,145.9144 1.3043766,145.9220 1.3489146,145.9297 2.1746306,145.9374 2.1911399,145.9450 2.0516796,145.9527 1.3384979,145.9604 1.3654619,145.9681 1.6871541,145.9757 1.8618501,145.9834 1.9478482,145.9911 1.4335389,145.9988 1.0600734,146.0064 0.82572043,146.0141 0.89617217,146.0218 1.4186587,146.0295 1.8439376,146.0371 1.7563838,146.0448 2.3745916,146.0525 4.0472269,146.0601 7.1090913,146.0678 9.8237705,146.0755 14.655228,146.0832 23.301916,146.0909 31.411114,146.0985 32.368599,146.1062 24.957949,146.1139 16.735525,146.1216 11.715405,146.1292 9.2758312,146.1369 7.3955717,146.1446 4.8569627,146.1523 3.6691158,146.1599 3.163986,146.1676 2.4424584,146.1753 1.999959,146.1830 1.7829547,146.1907 2.1045239,146.1983 2.0428774,146.2060 1.5819018,146.2137 1.1648949,146.2214 1.0692675,146.2290 1.0955578,146.2367 1.4357442,146.2444 1.5048695,146.2521 1.3299032,146.2598 1.1036392,146.2674 1.18285,146.2751 1.3129891,146.2828 1.051872,146.2905 1.1914467,146.2982 1.3216528,146.3059 1.6087002,146.3135 1.5386152,146.3212 0.99085402,146.3289 1.1661781,146.3366 1.8091619,146.3443 2.1213658,146.3519 1.8001888,146.3596 1.6442778,146.3673 1.6346447,146.3750 1.3553957,146.3827 1.0864651,146.3904 0.86049283,146.3980 0.66929299,146.4057 0.59144813,146.4134 0.80887133,146.4211 1.2268327,146.4288 2.1574318,146.4365 2.4082222,146.4442 1.9391358,146.4518 1.8704774,146.4595 1.9131918,146.4672 1.868892,146.4749 1.4000952,146.4826 1.2437065,146.4903 1.1996585,146.4980 1.4350728,146.5056 1.7220141,146.5133 1.5126112,146.5210 1.1821316,146.5287 1.0602829,146.5364 0.66891199,146.5441 1.052273,146.5518 1.7660356,146.5595 2.1574874,146.5671 2.2086141,146.5748 1.7728554,146.5825 1.3044876,146.5902 1.6448641,146.5979 2.2528706,146.6056 2.7646921,146.6133 2.5641358,146.6210 2.1043758,146.6287 2.1915464,146.6363 2.0608127,146.6440 1.9565656,146.6517 1.6519517,146.6594 1.8175229,146.6671 2.1134765,146.6748 1.9733666,146.6825 1.2775402,146.6902 1.1574899,146.6979 1.9320967,146.7056 2.2180429,146.7133 2.2264116,146.7209 2.3387451,146.7286 2.0595412,146.7363 1.7554026,146.7440 1.3644841,146.7517 1.2782564,146.7594 1.3656982,146.7671 1.3395231,146.7748 1.3994429,146.7825 1.2776477,146.7902 1.4350961,146.7979 1.9392945,146.8056 1.6348475,146.8133 1.2697917,146.8210 1.1387495,146.8287 0.86979955,146.8364 1.2613029,146.8441 1.5654086,146.8517 1.9224246,146.8594 2.3052177,146.8671 2.5217533,146.8748 2.3818367,146.8825 2.034004,146.8902 1.5124633,146.8979 1.2522397,146.9056 1.2521975,146.9133 1.1392754,146.9210 1.5475076,146.9287 1.2522091,146.9364 1.3833137,146.9441 1.3735702,146.9518 1.3916548,146.9595 1.8173668,146.9672 1.7818179,146.9749 2.2358003,146.9826 2.8189852,146.9903 2.9648962,146.9980 2.9663782,147.0057 4.175746,147.0134 4.0165763,147.0211 4.2869997,147.0288 5.3782778,147.0365 10.724916,147.0442 30.747429,147.0519 90.382385,147.0596 148.0883,147.0673 149.79521,147.0750 133.97813,147.0827 301.88873,147.0904 744.20508,147.0981 992.79584,147.1058 744.26318,147.1135 310.30807,147.1212 103.79619,147.1289 57.675022,147.1366 44.101875,147.1443 29.789949,147.1520 18.507786,147.1597 11.546926,147.1674 8.080719,147.1751 5.0327253,147.1829 4.0880599,147.1906 3.5464828,147.1983 2.6845002,147.2060 2.35621,147.2137 2.6606672,147.2214 1.4512026,147.2291 1.269236,147.2368 1.0518485,147.2445 1.0176711,147.2522 1.1046168,147.2599 1.5568489,147.2676 1.8016115,147.2753 2.4627407,147.2830 2.8947241,147.2907 2.1634617,147.2984 1.5556171,147.3062 1.251574,147.3139 1.6008373,147.3216 2.4100211,147.3293 2.2874584,147.3370 2.2258184,147.3447 1.8694164,147.3524 1.6602665,147.3601 1.3302374,147.3678 1.6174401,147.3755 1.3295249,147.3832 0.97360033,147.3909 0.9044894,147.3987 1.2264071,147.4064 1.5999522,147.4141 1.8956567,147.4218 2.3392985,147.4295 1.6261704,147.4372 1.0949358,147.4449 0.86109453,147.4526 1.4010484,147.4603 1.6254839,147.4681 1.3387343,147.4758 1.3138844,147.4835 1.5656416,147.4912 1.4340448,147.4989 1.2254195,147.5066 1.3660864,147.5143 2.0271554,147.5220 2.4780555,147.5298 2.0248196,147.5375 1.0598969,147.5452 0.85286373,147.5529 1.5920269,147.5606 2.0173123,147.5683 1.8697968,147.5760 2.0090141,147.5838 2.5218344,147.5915 2.4954221,147.5992 2.1125646,147.6069 1.6431721,147.6146 1.5820419,147.6223 1.2865884,147.6301 1.2877306,147.6378 1.8529394,147.6455 2.0166588,147.6532 1.6604565,147.6609 2.1136696,147.6686 2.6875932,147.6764 2.3389235,147.6841 1.5125648,147.6918 1.3820717,147.6995 1.4258518,147.7072 1.9738716,147.7149 1.8001347,147.7227 1.7749468,147.7304 1.8006458,147.7381 1.9913366,147.7458 1.9216839,147.7535 1.9399354,147.7613 2.2692752,147.7690 2.0245633,147.7767 1.7213864,147.7844 1.9044459,147.7921 1.7992761,147.7999 1.5647985,147.8076 1.2523866,147.8153 1.0707146,147.8230 1.6012405,147.8307 1.8521516,147.8385 1.9654067,147.8462 2.1821864,147.8539 1.7899262,147.8616 1.1729194,147.8694 0.82635158,147.8771 1.0794957,147.8848 1.6620442,147.8925 2.2262344,147.9002 2.4518192,147.9080 2.7127929,147.9157 2.7651465,147.9234 2.5568736,147.9311 2.7744193,147.9389 3.0181484,147.9466 2.6689219,147.9543 1.8770692,147.9620 1.8442637,147.9698 2.434727,147.9775 2.007618,147.9852 2.0343831,147.9929 2.0181413,148.0007 2.9159188,148.0084 4.724463,148.0161 5.4249067,148.0238 4.7306991,148.0316 5.8214784,148.0393 8.5703087,148.0470 12.705137,148.0547 21.319117,148.0625 30.935999,148.0702 37.305717,148.0779 50.409359,148.0857 103.79475,148.0934 278.04642,148.1011 851.89661,148.1088 1683.1536,148.1166 1849.2196,148.1243 1180.0125,148.1320 433.44595,148.1398 155.84607,148.1475 100.82672,148.1552 69.38459,148.1629 49.241344,148.1707 33.071091,148.1784 20.27914,148.1861 11.18839,148.1939 6.5511494,148.2016 6.0164289,148.2093 5.2084613,148.2171 3.8679302,148.2248 2.6606629,148.2325 3.1925638,148.2403 3.0427074,148.2480 2.3032207,148.2557 1.5731534,148.2635 1.4694388,148.2712 2.0175588,148.2789 2.4968266,148.2867 3.034488,148.2944 2.2952225,148.3021 1.9831483,148.3099 2.0867004,148.3176 2.375011,148.3253 2.9919012,148.3331 2.7909167,148.3408 2.320071,148.3485 1.3988132,148.3563 1.6702068,148.3640 1.8524373,148.3717 2.1914845,148.3795 2.3136637,148.3872 2.3127036,148.3949 1.7029289,148.4027 1.1646987,148.4104 1.5404614,148.4182 2.3411181,148.4259 2.5392754,148.4336 2.407109,148.4414 1.8856956,148.4491 1.7745512,148.4568 2.1568406,148.4646 1.6778824,148.4723 1.818014,148.4801 1.8778396,148.4878 1.4156187,148.4955 1.0350986,148.5033 1.6365271,148.5110 2.3577182,148.5187 2.4254084,148.5265 1.581799,148.5342 1.5400671,148.5420 1.8862302,148.5497 1.582177,148.5574 1.9480841,148.5652 1.7298729,148.5729 1.4954529,148.5807 1.5477501,148.5884 1.669518,148.5962 1.7038989,148.6039 1.1556213,148.6116 0.94866198,148.6194 1.6269766,148.6271 1.3044249,148.6349 1.4778353,148.6426 1.251588,148.6503 1.5743594,148.6581 1.6787117,148.6658 1.4525188,148.6736 1.6526774,148.6813 1.9921899,148.6891 2.0697923,148.6968 1.9823704,148.7045 2.0251484,148.7123 1.7390997,148.7200 1.6347444,148.7278 1.3557078,148.7355 1.5043899,148.7433 1.6783962,148.7510 1.5474612,148.7588 1.2252537,148.7665 1.0436196,148.7743 1.2008487,148.7820 1.3832694,148.7897 1.6173824,148.7975 1.6778362,148.8052 1.4687868,148.8130 1.3564334,148.8207 2.192332,148.8285 2.2258761,148.8362 1.6170267,148.8440 1.3651851,148.8517 1.4967468,148.8595 2.1835802,148.8672 2.1385512,148.8750 2.1987493,148.8827 1.955916,148.8905 1.7924668,148.8982 1.6877049,148.9060 1.956502,148.9137 2.1993785,148.9215 1.8167119,148.9292 1.8087362,148.9370 2.0003834,148.9447 2.0531151,148.9525 2.0611453,148.9602 2.0515261,148.9680 2.5579429,148.9757 3.4527297,148.9835 2.8846149,148.9912 2.7654467,148.9990 4.6994166,149.0067 7.6862378,149.0145 14.115078,149.0222 48.771175,149.0300 183.64633,149.0377 325.63263,149.0455 310.13174,149.0532 169.37874,149.0610 65.371559,149.0688 47.936798,149.0765 52.872597,149.0843 47.966183,149.0920 42.690273,149.0998 79.218628,149.1075 177.85988,149.1153 237.31113,149.1230 184.62891,149.1308 85.722351,149.1385 29.659653,149.1463 20.255829,149.1541 17.332396,149.1618 11.924411,149.1696 7.9260297,149.1773 5.0733657,149.1851 2.745975,149.1928 2.6262589,149.2006 2.703232,149.2083 2.3819411,149.2161 1.4692537,149.2239 1.2879705,149.2316 2.0360961,149.2394 2.800806,149.2471 2.8601031,149.2549 1.9039577,149.2627 1.9217269,149.2704 1.80887,149.2782 2.1735256,149.2859 1.8247238,149.2937 1.8346744,149.3015 1.8265231,149.3092 2.1386654,149.3170 1.3118809,149.3247 0.91386825,149.3325 1.2350851,149.3403 1.1740407,149.3480 1.6349422,149.3558 1.7310189,149.3635 2.1567686,149.3713 1.9558342,149.3791 2.3309846,149.3868 2.2172601,149.3946 1.7829868,149.4023 1.9132982,149.4101 1.8786905,149.4179 2.2964327,149.4256 2.1563423,149.4334 2.2699723,149.4412 2.3477616,149.4489 1.9460777,149.4567 1.2071854,149.4645 0.94741797,149.4722 0.76456082,149.4800 0.43466714,149.4877 0.60116267,149.4955 1.1227913,149.5033 1.5486965,149.5110 1.6689645,149.5188 1.0941111,149.5266 0.68638748,149.5343 0.64432597,149.5421 1.4014829,149.5499 1.8170891,149.5576 1.5904577,149.5654 1.5214182,149.5732 1.5567439,149.5809 1.6003196,149.5887 1.5209559,149.5965 1.156014,149.6042 1.5752716,149.6120 2.5405817,149.6198 2.6603637,149.6275 1.8249203,149.6353 1.6864291,149.6431 1.8611454,149.6508 1.7576286,149.6586 1.6960808,149.6664 1.7738674,149.6742 1.8605005,149.6819 1.6516514,149.6897 1.6347902,149.6975 1.4342215,149.7052 1.0259535,149.7130 1.1665049,149.7208 2.035867,149.7285 2.2516296,149.7363 1.8337798,149.7441 1.4001329,149.7519 1.4695789,149.7596 1.4078839,149.7674 1.3652223,149.7752 1.5739,149.7829 1.4869572,149.7907 1.4961193,149.7985 1.643889,149.8063 1.9223413,149.8140 2.0969045,149.8218 2.3910129,149.8296 1.7376647,149.8374 1.6694223,149.8451 1.920758,149.8529 1.4600163,149.8607 1.2352471,149.8685 1.3657774,149.8762 1.5826111,149.8840 1.5302279,149.8918 1.3566548,149.8996 1.7394295,149.9073 1.677899,149.9151 1.356493,149.9229 1.5133539,149.9307 2.0781906,149.9384 2.6866856,149.9462 2.1911635,149.9540 1.6959003,149.9618 1.3043345,149.9695 1.4085824,149.9773 1.7307271,149.9851 2.5920651,149.9929 2.9133866,150.0006 2.6183071,150.0084 2.4788392,150.0162 2.5742781,150.0240 4.3198619,150.0318 13.438417,150.0395 28.114264,150.0473 32.289722,150.0551 23.878244,150.0629 14.426908,150.0707 13.298629,150.0784 17.083946,150.0862 28.191889,150.0940 73.082436,150.1018 141.8167,150.1096 166.11229,150.1173 120.7004,150.1251 62.176613,150.1329 43.777153,150.1407 53.635155,150.1485 53.607864,150.1562 34.309097,150.1640 14.470226,150.1718 6.4296126,150.1796 5.2425303,150.1874 4.0067739,150.1952 3.3822839,150.2029 2.6157575,150.2107 1.4503996,150.2185 0.86929685,150.2263 0.98386157,150.2341 1.6095982,150.2419 2.1646812,150.2496 2.2605801,150.2574 2.0782382,150.2652 1.6779574,150.2730 1.5566472,150.2808 1.5735219,150.2886 1.2783816,150.2964 1.6788377,150.3041 1.8083116,150.3119 1.3732427,150.3197 1.0438575,150.3275 1.3920057,150.3353 1.4780332,150.3431 1.4956414,150.3509 1.6786972,150.3586 2.0266416,150.3664 2.3038597,150.3742 2.3303969,150.3820 2.296006,150.3898 1.5642843,150.3976 0.92096502,150.4054 0.95698589,150.4132 1.304754,150.4209 1.373163,150.4287 1.0603482,150.4365 1.1916361,150.4443 1.626289,150.4521 1.7565787,150.4599 1.4174669,150.4677 1.1821437,150.4755 0.79955679,150.4833 0.81750274,150.4911 1.0349852,150.4988 1.0430501,150.5066 0.77373821,150.5144 1.1312631,150.5222 1.9139576,150.5300 2.2796919,150.5378 2.4353712,150.5456 1.9723066,150.5534 1.3899493,150.5612 1.3561999,150.5690 1.1478651,150.5768 0.9822343,150.5846 0.68757874,150.5923 1.5850377,150.6001 2.313446,150.6079 1.6589974,150.6157 1.1391176,150.6235 1.4874784,150.6313 1.6860713,150.6391 1.4168197,150.6469 1.2081866,150.6547 0.64302438,150.6625 0.68722427,150.6703 1.4179562,150.6781 1.6003481,150.6859 1.6777779,150.6937 1.3661144,150.7015 1.91425,150.7093 2.373672,150.7171 2.6789231,150.7249 2.4777205,150.7327 1.7116508,150.7405 1.3387989,150.7483 1.0269524,150.7561 1.2793212,150.7638 1.5390797,150.7716 2.0525358,150.7794 2.12184,150.7872 1.6338555,150.7950 1.2082599,150.8028 1.3134228,150.8106 1.4955078,150.8184 1.2079693,150.8262 1.2344947,150.8340 1.5477027,150.8418 1.4870877,150.8496 1.731032,150.8574 1.9574878,150.8652 2.2270782,150.8730 2.5995975,150.8808 1.9203596,150.8886 1.3127762,150.8964 1.409268,150.9042 1.6609749,150.9120 1.5911121,150.9198 1.2954528,150.9276 1.3922119,150.9354 2.1587932,150.9432 3.0010827,150.9511 2.980767,150.9589 1.9719527,150.9667 1.2513174,150.9745 1.2693219,150.9823 1.9396178,150.9901 2.1131434,150.9979 1.8775352,151.0057 1.3043634,151.0135 1.6367064,151.0213 3.1417773,151.0291 5.6644087,151.0369 9.0148792,151.0447 12.160803,151.0525 12.734092,151.0603 16.799389,151.0681 27.843855,151.0759 81.693756,151.0837 228.07889,151.0915 336.96201,151.0993 295.73654,151.1071 172.78136,151.1149 102.00066,151.1228 86.391586,151.1306 72.025177,151.1384 50.260044,151.1462 27.509241,151.1540 17.354401,151.1618 10.163527,151.1696 7.3006086,151.1774 5.7103519,151.1852 4.2576127,151.1930 3.0321486,151.2008 2.3119819,151.2086 1.9392042,151.2165 1.9738836,151.2243 1.4865463,151.2321 1.5223049,151.2399 2.1750224,151.2477 2.3657787,151.2555 2.1997335,151.2633 1.9559498,151.2711 1.7391871,151.2789 1.8519205,151.2867 1.5819675,151.2946 1.4611077,151.3024 1.5047182,151.3102 1.3382552,151.3180 1.2175775,151.3258 1.5836526,151.3336 1.5747181,151.3414 1.9916486,151.3492 1.8419968,151.3571 1.2938277,151.3649 0.95622629,151.3727 1.130945,151.3805 1.1478345,151.3883 0.94773227,151.3961 0.75708383,151.4039 1.0439795,151.4118 1.3484666,151.4196 1.9216292,151.4274 1.5992984,151.4352 1.477798,151.4430 1.1907927,151.4508 1.3216363,151.4586 1.1564827,151.4665 0.82688689,151.4743 1.1489394,151.4821 1.4095409,151.4899 1.5214555,151.4977 1.3917514,151.5055 2.026041,151.5134 1.6942687,151.5212 1.4087793,151.5290 1.4963869,151.5368 1.6260905,151.5446 1.3820385,151.5524 1.4687105,151.5603 1.6696154,151.5681 1.887658,151.5759 1.6697658,151.5837 1.8699503,151.5915 1.7215064,151.5994 1.3565122,151.6072 1.7654397,151.6150 2.1822231,151.6228 1.999498,151.6306 1.547367,151.6385 1.0868349,151.6463 1.2700567,151.6541 1.9577368,151.6619 2.4172709,151.6697 1.9211143,151.6776 1.89614,151.6854 2.2360544,151.6932 2.3556445,151.7010 1.8171288,151.7088 2.2276824,151.7167 2.1899552,151.7245 1.5379217,151.7323 1.2261101,151.7401 1.0785826,151.7480 1.3830931,151.7558 1.6259967,151.7636 1.6952152,151.7714 1.983363,151.7793 2.9403527,151.7871 3.3214359,151.7949 2.3804245,151.8027 0.91214478,151.8105 0.99218905,151.8184 1.2256662,151.8262 1.0088986,151.8340 1.16593,151.8418 1.1300784,151.8497 1.2260822,151.8575 1.3920482,151.8653 1.7219495,151.8732 1.7384574,151.8810 1.4526428,151.8888 1.7660178,151.8966 2.1824999,151.9045 2.0863004,151.9123 1.4079669,151.9201 1.3835484,151.9279 2.2089875,151.9358 1.8777606,151.9436 2.0429125,151.9514 1.7907038,151.9593 1.5751148,151.9671 2.0100701,151.9749 2.0597572,151.9827 1.6154833,151.9906 1.4087939,151.9984 1.9841826,152.0062 2.4613457,152.0141 1.9473875,152.0219 2.3490245,152.0297 4.08989,152.0376 6.1520038,152.0454 8.6210461,152.0532 11.484038,152.0610 25.895576,152.0689 75.440025,152.0767 127.85289,152.0845 143.07596,152.0924 115.41528,152.1002 85.628273,152.1080 122.67496,152.1159 266.7518,152.1237 356.76596,152.1315 278.03482,152.1394 125.48986,152.1472 42.684456,152.1550 24.308708,152.1629 17.030436,152.1707 10.810582,152.1785 6.014852,152.1864 3.5454688,152.1942 2.3719704,152.2020 2.0955944,152.2099 2.2437057,152.2177 2.2508583,152.2255 1.7031645,152.2334 1.7482119,152.2412 1.9483272,152.2490 1.8959632,152.2569 1.9396029,152.2647 2.5827048,152.2726 2.5732024,152.2804 2.39048,152.2882 1.9733415,152.2961 1.8877223,152.3039 2.0274186,152.3117 2.4436269,152.3196 2.3658907,152.3274 2.6962817,152.3353 2.5989151,152.3431 1.9988171,152.3509 1.8690466,152.3588 2.253129,152.3666 2.7833714,152.3745 2.3821907,152.3823 2.1560245,152.3901 1.7301273,152.3980 1.8084345,152.4058 1.9395084,152.4136 2.130975,152.4215 2.0342722,152.4293 1.5991565,152.4372 1.3129952,152.4450 1.4273285,152.4529 1.9839216,152.4607 2.634722,152.4685 2.067852,152.4764 1.4243885,152.4842 1.2012587,152.4921 1.7402709,152.4999 1.4081082,152.5077 1.2344078,152.5156 0.99892259,152.5234 0.73031718,152.5313 0.96617907,152.5391 1.3131181,152.5470 1.2777613,152.5548 1.373921,152.5627 1.4864694,152.5705 1.2430197,152.5783 1.7579956,152.5862 2.4887586,152.5940 3.009954,152.6019 3.4959815,152.6097 2.9105179,152.6176 1.5801648,152.6254 0.99988341,152.6333 1.0872641,152.6411 1.2882283,152.6489 1.8525563,152.6568 1.5904944,152.6646 1.3742335,152.6725 1.4434645,152.6803 1.2434309,152.6882 1.1828449,152.6960 1.2881027,152.7039 2.0360725,152.7117 2.3472295,152.7196 2.4939365,152.7274 2.3986554,152.7353 1.8260235,152.7431 1.4004031,152.7510 1.2961346,152.7588 1.5733979,152.7667 1.0344058,152.7745 1.3493804,152.7824 2.5238922,152.7902 3.5738082,152.7981 2.7024004,152.8059 1.9036442,152.8138 1.7909114,152.8216 1.5652317,152.8295 1.4867461,152.8373 1.0696102,152.8452 1.6440639,152.8530 1.669065,152.8609 1.164343,152.8687 0.65212142,152.8766 0.80046856,152.8844 0.83526623,152.8923 1.1042514,152.9001 0.93842369,152.9080 1.1652633,152.9158 1.2085856,152.9237 0.71274018,152.9315 0.64363551,152.9394 0.92320853,152.9473 1.9753909,152.9551 2.3565495,152.9630 2.2518897,152.9708 2.1229563,152.9787 2.5821097,152.9865 1.850505,152.9944 1.8084989,153.0022 1.6614101,153.0101 2.1575356,153.0179 2.5136287,153.0258 3.3147211,153.0337 4.548852,153.0415 5.2345247,153.0494 8.7581472,153.0572 27.233122,153.0651 56.772598,153.0729 83.900146,153.0808 108.23517,153.0887 106.21343,153.0965 83.859398,153.1044 67.706573,153.1122 73.846283,153.1201 80.00309,153.1279 66.853203,153.1358 46.185959,153.1437 30.284216,153.1515 19.814287,153.1594 11.790234,153.1672 5.7593441,153.1751 3.3989847,153.1830 3.129904,153.1908 2.8868549,153.1987 2.3918254,153.2065 2.0698614,153.2144 2.1821318,153.2223 2.2776926,153.2301 2.3999183,153.2380 2.2345583,153.2458 1.8428037,153.2537 1.3216259,153.2616 1.2526406,153.2694 1.2778594,153.2773 1.3647411,153.2852 1.0351115,153.2930 0.84351885,153.3009 1.1308073,153.3087 1.8264891,153.3166 1.6863383,153.3245 1.3641453,153.3323 1.0172927,153.3402 1.15775,153.3481 1.8008624,153.3559 1.8340784,153.3638 1.2769463,153.3717 0.80823469,153.3795 0.55675119,153.3874 0.60932916,153.3953 0.73906171,153.4031 0.57356286,153.4110 0.66102427,153.4189 0.72195554,153.4267 0.94850367,153.4346 1.521305,153.4425 1.6258494,153.4503 1.7135161,153.4582 1.3821237,153.4661 1.1044414,153.4739 1.5661457,153.4818 1.8087738,153.4897 1.5649642,153.4975 1.3999963,153.5054 1.2519815,153.5133 1.3473438,153.5211 1.1567429,153.5290 1.2617152,153.5369 1.2447745,153.5447 1.7736386,153.5526 1.7897496,153.5605 2.3482857,153.5683 2.4009428,153.5762 2.1834598,153.5841 2.7049201,153.5920 3.4779673,153.5998 3.0859902,153.6077 2.1211724,153.6156 2.0271127,153.6234 2.7389376,153.6313 2.2163489,153.6392 1.6950045,153.6471 1.2251776,153.6549 1.1917909,153.6628 1.3829052,153.6707 1.2689915,153.6785 1.0956144,153.6864 1.0352856,153.6943 1.4873493,153.7022 2.1745462,153.7100 2.2094412,153.7179 1.9565912,153.7258 1.965023,153.7337 2.3054838,153.7415 2.6871378,153.7494 2.269141,153.7573 2.121949,153.7652 1.6854644,153.7730 1.1720732,153.7809 0.98220199,153.7888 1.245222,153.7967 1.8619198,153.8045 1.9990906,153.8124 1.7913074,153.8203 1.7051158,153.8282 1.7644663,153.8360 1.4685091,153.8439 1.6351382,153.8518 1.8792585,153.8597 2.2790112,153.8675 2.1478329,153.8754 1.9208977,153.8833 1.5294296,153.8912 1.1996143,153.8991 1.0694293,153.9069 1.10416,153.9148 1.2438608,153.9227 1.5138727,153.9306 1.8529888,153.9385 2.2263865,153.9463 2.1564019,153.9542 2.3214867,153.9621 2.0348582,153.9700 1.8000028,153.9779 2.0000641,153.9857 2.452101,153.9936 2.1032977,154.0015 1.5041151,154.0094 1.9401356,154.0173 2.3828151,154.0251 2.7056901,154.0330 4.0287724,154.0409 5.8887982,154.0488 7.6993284,154.0567 12.933695,154.0645 24.622984,154.0724 40.209015,154.0803 73.799835,154.0882 231.94234,154.0961 528.61896,154.1040 652.50311,154.1118 457.89676,154.1197 187.81631,154.1276 82.959694,154.1355 83.659203,154.1434 74.262718,154.1513 44.142452,154.1592 19.810883,154.1670 9.9335718,154.1749 7.5108552,154.1828 5.1271644,154.1907 3.1461833,154.1986 2.155987,154.2065 1.8950212,154.2144 2.0000184,154.2222 1.9381946,154.2301 1.4947902,154.2380 1.4534016,154.2459 2.106497,154.2538 2.5398142,154.2617 2.1811037,154.2696 2.0519555,154.2775 1.8774488,154.2853 1.3298926,154.2932 1.6275138,154.3011 1.9997523,154.3090 2.1208651,154.3169 2.1649492,154.3248 1.9824601,154.3327 1.4697661,154.3406 1.5218755,154.3485 1.6000634,154.3563 1.8177853,154.3642 1.7223233,154.3721 1.8438568,154.3800 1.7993624,154.3879 1.781673,154.3958 1.7124448,154.4037 1.3569016,154.4116 1.4352022,154.4195 1.4084036,154.4274 1.0775783,154.4353 0.66958266,154.4431 1.1147588,154.4510 2.1844578,154.4589 3.1130373,154.4668 2.6501646,154.4747 1.7381276,154.4826 2.0363667,154.4905 2.8972952,154.4984 3.2342322,154.5063 2.5985808,154.5142 1.902593,154.5221 1.0166389,154.5300 0.95686108,154.5379 0.91364664,154.5458 1.2353865,154.5537 1.2337883,154.5616 0.98224533,154.5694 1.5314049,154.5773 2.0525246,154.5852 2.0181372,154.5931 2.1843455,154.6010 2.3741486,154.6089 2.0940964,154.6168 1.5817316,154.6247 1.679322,154.6326 2.2441988,154.6405 2.1555009,154.6484 1.8597131,154.6563 1.5648459,154.6642 1.7645952,154.6721 1.4613767,154.6800 2.0015337,154.6879 2.1305201,154.6958 1.8076773,154.7037 1.3384029,154.7116 1.2610179,154.7195 1.418563,154.7274 1.8968114,154.7353 1.9047526,154.7432 2.1479902,154.7511 2.1735106,154.7590 2.163826,154.7669 1.41633,154.7748 1.1484125,154.7827 1.4438618,154.7906 1.7044392,154.7985 1.4597753,154.8064 0.59041047,154.8143 0.88742226,154.8222 1.4357384,154.8301 1.9841007,154.8380 2.2532039,154.8459 2.4422276,154.8538 1.4239706,154.8617 1.165362,154.8696 1.4792809,154.8775 2.0005436,154.8854 2.4004054,154.8933 2.6173477,154.9012 2.0953519,154.9091 1.6686252,154.9170 1.243048,154.9249 1.4092119,154.9329 1.3566581,154.9408 1.4521929,154.9487 1.3994519,154.9566 1.2170317,154.9645 1.2181466,154.9724 1.731763,154.9803 2.2345979,154.9882 2.1120017,154.9961 1.7565807,155.0040 1.7049,155.0119 1.7476523,155.0198 1.4691789,155.0277 1.5312613,155.0356 3.1361344,155.0435 8.2520523,155.0514 13.913271,155.0594 19.197718,155.0673 23.678949,155.0752 34.621723,155.0831 52.416702,155.0910 83.473755,155.0989 117.03529,155.1068 120.16867,155.1147 92.955879,155.1226 62.852505,155.1305 51.517754,155.1384 38.717346,155.1464 24.580896,155.1543 14.747014,155.1622 8.654253,155.1701 5.2653499,155.1780 3.7110555,155.1859 2.8860676,155.1938 3.4438069,155.2017 3.2442007,155.2096 3.2085552,155.2176 2.6512051,155.2255 2.1644866,155.2334 1.3382816,155.2413 0.98220074,155.2492 1.1653948,155.2571 1.94823,155.2650 2.0866623,155.2729 1.3050529,155.2809 1.6010849,155.2888 2.1305194,155.2967 2.3821321,155.3046 2.2517285,155.3125 2.1913292,155.3204 2.0956628,155.3283 2.1565583,155.3363 1.9216815,155.3442 1.7649474,155.3521 1.521325,155.3600 1.3995854,155.3679 1.2957299,155.3758 1.661454,155.3838 1.6524317,155.3917 1.6519434,155.3996 1.4869525,155.4075 1.4874334,155.4154 1.4778739,155.4233 1.2338232,155.4313 1.0525336,155.4392 1.4882617,155.4471 1.7389926,155.4550 1.4516071,155.4629 0.94804299,155.4708 1.2342757,155.4788 1.2431782,155.4867 1.3044689,155.4946 1.3223541,155.5025 1.601199,155.5104 1.7998985,155.5184 1.7040631,155.5263 1.9999509,155.5342 2.1471729,155.5421 2.1208255,155.5500 1.8023343,155.5580 3.0120513,155.5659 3.4340327,155.5738 2.884383,155.5817 1.9031317,155.5896 1.8178723,155.5976 2.1302896,155.6055 1.6338217,155.6134 1.234219,155.6213 1.2702045,155.6293 1.6443191,155.6372 1.7124207,155.6451 1.4602288,155.6530 1.5218873,155.6609 1.7394009,155.6689 2.0703094,155.6768 2.5841799,155.6847 2.9570897,155.6926 2.4334133,155.7006 1.6510077,155.7085 1.3567728,155.7164 1.6538301,155.7243 2.2009985,155.7323 2.1728392,155.7402 1.5900639,155.7481 1.5392683,155.7560 1.7915335,155.7640 1.5637881,155.7719 0.9030751,155.7798 0.99153829,155.7877 1.540166,155.7957 2.1316457,155.8036 2.1736038,155.8115 2.0947108,155.8195 1.7747813,155.8274 1.9140334,155.8353 1.8164947,155.8432 1.1814188,155.8512 1.1653318,155.8591 1.2347831,155.8670 1.0699993,155.8750 1.6093181,155.8829 1.7736797,155.8908 1.5125712,155.8987 1.208486,155.9067 1.2692547,155.9146 0.9210512,155.9225 0.84413123,155.9305 1.374207,155.9384 1.4434015,155.9463 1.9230201,155.9543 2.296185,155.9622 1.7470722,155.9701 1.4690871,155.9780 1.4089121,155.9860 1.5658631,155.9939 1.9913244,156.0018 1.9567357,156.0098 1.9316695,156.0177 2.739336,156.0256 3.1302004,156.0336 3.1386304,156.0415 2.9910097,156.0494 3.5129042,156.0574 4.1320267,156.0653 6.6601715,156.0732 11.306126,156.0812 16.675285,156.0891 27.673191,156.0970 43.670536,156.1050 61.649761,156.1129 70.870323,156.1208 62.130482,156.1288 41.721275,156.1367 32.260513,156.1446 65.205482,156.1526 96.405907,156.1605 84.49942,156.1685 43.415268,156.1764 16.593874,156.1843 13.051791,156.1923 13.319636,156.2002 11.490184,156.2081 6.820951,156.2161 4.4415183,156.2240 3.4425313,156.2320 3.4593861,156.2399 2.3980885,156.2478 1.9053164,156.2558 2.0096259,156.2637 1.9900203,156.2716 1.8775338,156.2796 2.3664498,156.2875 2.7050843,156.2955 2.3374436,156.3034 1.3203423,156.3113 1.4530382,156.3193 1.7399875,156.3272 1.7133558,156.3352 1.5129397,156.3431 1.3393615,156.3510 1.861115,156.3590 2.0432718,156.3669 1.7377591,156.3749 1.2973775,156.3828 2.4728434,156.3908 2.8075793,156.3987 2.0675056,156.4066 1.4164029,156.4146 1.4443642,156.4225 2.4539516,156.4305 3.3399704,156.4384 3.4612067,156.4463 2.9644966,156.4543 2.258939,156.4622 1.9295306,156.4702 2.1301007,156.4781 1.8257325,156.4861 1.4173626,156.4940 1.2169676,156.5020 1.3218169,156.5099 1.2521679,156.5178 0.8951574,156.5258 1.0880399,156.5337 1.8268808,156.5417 1.677292,156.5496 1.3737568,156.5576 1.7490654,156.5655 2.2275271,156.5735 2.3996375,156.5814 1.7982247,156.5894 1.1642101,156.5973 1.0348383,156.6053 1.4968815,156.6132 1.9152797,156.6212 2.3830862,156.6291 2.6166105,156.6370 2.6688602,156.6450 2.3989618,156.6529 2.1033065,156.6609 1.5820349,156.6688 1.2610584,156.6768 1.1483464,156.6847 1.3656715,156.6927 1.6529,156.7006 2.0702951,156.7086 2.4260867,156.7165 2.4073272,156.7245 1.7557867,156.7324 1.9322221,156.7404 2.4014919,156.7483 2.5391142,156.7563 2.4952106,156.7642 2.2956591,156.7722 2.1735687,156.7801 1.8773239,156.7881 1.9042251,156.7960 2.0700774,156.8040 2.252228,156.8120 1.9123867,156.8199 1.3645804,156.8279 1.3478509,156.8358 1.4875135,156.8438 1.6090066,156.8517 1.6425978,156.8597 1.1989173,156.8676 0.93986696,156.8756 1.5575572,156.8835 1.608462,156.8915 1.7047926,156.8994 2.3577437,156.9074 2.7035344,156.9154 2.0246603,156.9233 1.7831388,156.9313 2.0618255,156.9392 2.3474865,156.9472 2.181565,156.9551 1.9739403,156.9631 2.1832078,156.9710 2.5133343,156.9790 3.1332412,156.9870 5.2913651,156.9949 6.7138624,157.0029 6.2163382,157.0108 6.0973821,157.0188 6.8995085,157.0267 10.093161,157.0347 14.267312,157.0427 21.114494,157.0506 39.523529,157.0586 91.749771,157.0665 273.32324,157.0745 538.13007,157.0825 764.34534,157.0904 1169.043,157.0984 1463.1246,157.1063 1200.8892,157.1143 594.46106,157.1223 203.87155,157.1302 110.97205,157.1382 88.028412,157.1461 66.528389,157.1541 48.133209,157.1621 32.051434,157.1700 19.904518,157.1780 11.991403,157.1859 8.2239466,157.1939 6.545301,157.2019 3.9516749,157.2098 2.4061606,157.2178 1.904428,157.2258 2.0348561,157.2337 2.0866239,157.2417 2.5569301,157.2497 2.6445637,157.2576 3.1406648,157.2656 3.1222014,157.2735 2.8688338,157.2815 2.2513566,157.2895 2.259937,157.2974 2.0001659,157.3054 2.3394933,157.3134 2.242578,157.3213 1.8084916,157.3293 1.7127112,157.3373 1.4253492,157.3452 1.1227127,157.3532 2.2628083,157.3612 2.6877279,157.3691 2.7215865,157.3771 2.2429185,157.3851 2.5040209,157.3930 2.3988695,157.4010 1.6862154,157.4090 1.3995583,157.4169 1.4444542,157.4249 2.3407025,157.4329 2.6171875,157.4408 2.3303533,157.4488 2.0436933,157.4568 2.3133132,157.4647 2.3645067,157.4727 1.9288707,157.4807 1.3830297,157.4887 1.8878428,157.4966 2.1667025,157.5046 2.3904653,157.5126 1.2843975,157.5205 1.4177706,157.5285 1.8095645,157.5365 2.166203,157.5444 1.9901637,157.5524 1.2938856,157.5604 1.0441188,157.5684 1.3922439,157.5763 1.5474917,157.5843 1.2608057,157.5923 1.6623434,157.6003 2.6797273,157.6082 2.868288,157.6162 1.8682259,157.6242 2.1132746,157.6321 2.2955165,157.6401 1.8874264,157.6481 1.7747211,157.6561 1.8612431,157.6640 1.9643679,157.6720 1.7982957,157.6800 1.2430228,157.6880 1.3399632,157.6959 1.5838907,157.7039 1.8610393,157.7119 1.9566877,157.7199 2.696068,157.7278 2.5119991,157.7358 2.6785626,157.7438 3.5838208,157.7518 3.5899851,157.7597 2.0942278,157.7677 1.5742105,157.7757 1.2691634,157.7837 1.0954717,157.7917 1.5147465,157.7996 2.2353663,157.8076 1.9643877,157.8156 1.5993638,157.8236 1.2606941,157.8315 1.1217591,157.8395 1.1216942,157.8475 1.4783329,157.8555 1.5388291,157.8635 1.5643449,157.8714 0.84296983,157.8794 1.0008988,157.8874 1.6180066,157.8954 1.7476221,157.9034 1.5563014,157.9113 1.6965352,157.9193 2.3311045,157.9273 2.8615227,157.9353 3.078773,157.9433 2.747144,157.9512 2.3043818,157.9592 2.6092293,157.9672 3.2092807,157.9752 3.4088514,157.9832 3.173825,157.9911 3.4694724,157.9991 3.4868028,158.0071 3.5396245,158.0151 3.9232075,158.0231 5.0643182,158.0311 7.4747696,158.0390 10.142762,158.0470 12.169827,158.0550 16.757137,158.0630 27.959911,158.0710 65.80368,158.0790 195.19,158.0870 468.26974,158.0949 663.63403,158.1029 582.11212,158.1109 326.53091,158.1189 163.62463,158.1269 137.79456,158.1349 134.93507,158.1429 104.91805,158.1508 92.456558,158.1588 197.61339,158.1668 333.6174,158.1748 321.6413,158.1828 179.86736,158.1908 59.265461,158.1988 27.517469,158.2067 19.328356,158.2147 13.313977,158.2227 8.4633894,158.2307 5.3089728,158.2387 3.8592844,158.2467 3.8076262,158.2547 2.9972305,158.2627 1.6511799,158.2707 1.419155,158.2786 2.0096462,158.2866 2.0171883,158.2946 2.3558655,158.3026 2.6074975,158.3106 2.948107,158.3186 3.2438576,158.3266 2.9130752,158.3346 2.6699514,158.3426 2.6347971,158.3506 2.2615216,158.3586 2.4608679,158.3665 2.1743555,158.3745 2.808965,158.3825 2.6330717,158.3905 1.9114751,158.3985 0.93880415,158.4065 0.94872653,158.4145 1.5486578,158.4225 1.8433089,158.4305 1.1637667,158.4385 0.8344028,158.4465 1.1480292,158.4545 1.0527811,158.4625 1.6008813,158.4705 2.3996134,158.4785 2.2269356,158.4864 2.2879601,158.4944 2.095371,158.5024 2.2331755,158.5104 1.7479116,158.5184 2.1671178,158.5264 2.4957118,158.5344 2.7647383,158.5424 2.268028,158.5504 1.3743399,158.5584 2.1937935,158.5664 2.8259325,158.5744 2.415736,158.5824 1.790557,158.5904 1.7907188,158.5984 1.7311836,158.6064 2.1405973,158.6144 2.3909822,158.6224 2.2781959,158.6304 2.0868382,158.6384 1.8254378,158.6464 1.7043794,158.6544 1.8788767,158.6624 1.9734112,158.6704 1.6085725,158.6784 1.9046575,158.6864 1.7381392,158.6944 1.6432773,158.7024 1.8089024,158.7104 1.6688601,158.7184 1.5124269,158.7264 1.6618249,158.7344 2.1399121,158.7424 1.791167,158.7504 1.5041559,158.7584 1.4522216,158.7664 1.5310974,158.7744 1.7570179,158.7824 1.9826657,158.7904 2.513469,158.7984 2.5297,158.8064 1.6248522,158.8144 1.2704384,158.8224 1.5836663,158.8304 2.0347476,158.8384 2.1126285,158.8464 2.1652322,158.8544 2.1557674,158.8624 1.8091674,158.8704 2.38395,158.8784 2.4160302,158.8864 1.7113299,158.8945 1.4185625,158.9025 2.4542756,158.9105 2.5479317,158.9185 2.2424781,158.9265 1.7117078,158.9345 1.5477021,158.9425 2.2356727,158.9505 2.4015818,158.9585 3.2961655,158.9665 3.6870298,158.9745 3.9385948,158.9825 2.703285,158.9905 2.5235436,158.9985 3.5578032,159.0065 4.2798986,159.0146 6.0209966,159.0226 8.2463245,159.0306 10.344935,159.0386 16.190269,159.0466 29.85556,159.0546 50.755302,159.0626 71.874458,159.0706 105.51798,159.0786 228.85094,159.0866 619.28339,159.0946 964.71588,159.1027 855.07324,159.1107 437.77921,159.1187 161.22972,159.1267 109.19001,159.1347 97.036949,159.1427 65.713966,159.1507 38.183895,159.1587 35.304546,159.1667 45.472076,159.1748 47.169373,159.1828 32.657795,159.1908 15.912107,159.1988 7.5502024,159.2068 4.5097656,159.2148 2.659061,159.2228 2.0439637,159.2309 2.1407008,159.2389 2.1044934,159.2469 1.9640129,159.2549 1.4514488,159.2629 1.4615233,159.2709 1.6518552,159.2789 1.8010007,159.2870 2.6187801,159.2950 2.7299852,159.3030 2.3820329,159.3110 1.8943357,159.3190 1.5296596,159.3270 1.478227,159.3350 1.6613696,159.3431 2.1740155,159.3511 2.087014,159.3591 2.7150273,159.3671 3.3487675,159.3751 2.8860135,159.3831 2.398699,159.3912 2.138495,159.3992 1.9386818,159.4072 1.6426672,159.4152 1.6703622,159.4232 2.1574972,159.4313 2.5913255,159.4393 2.3386955,159.4473 1.7825218,159.4553 1.9212704,159.4633 1.7565247,159.4714 2.2877789,159.4794 2.2514086,159.4874 2.0603416,159.4954 1.8697596,159.5034 1.8607652,159.5115 1.7645583,159.5195 1.5913457,159.5275 1.8440026,159.5355 1.8084573,159.5435 1.6779153,159.5516 1.6874626,159.5596 1.8791525,159.5676 2.1561706,159.5756 2.0093014,159.5837 2.2022686,159.5917 2.5925229,159.5997 3.0601315,159.6077 3.1905103,159.6157 3.3745656,159.6238 3.1470258,159.6318 2.2164075,159.6398 2.200608,159.6478 2.6957157,159.6559 2.7823954,159.6639 2.3814578,159.6719 1.9553353,159.6799 2.0800695,159.6880 3.0702019,159.6960 2.6426857,159.7040 2.5217283,159.7120 1.8512107,159.7201 1.8711857,159.7281 3.4643493,159.7361 4.5139737,159.7441 3.7288566,159.7522 2.9277184,159.7602 2.5383408,159.7682 2.7488046,159.7763 2.5818744,159.7843 2.7741222,159.7923 3.4793952,159.8003 3.3126101,159.8084 2.667583,159.8164 2.3042855,159.8244 3.6880171,159.8324 3.6963089,159.8405 3.7668433,159.8485 3.9738894,159.8565 3.4873254,159.8646 3.8959148,159.8726 3.9391565,159.8806 4.367085,159.8887 4.8364644,159.8967 4.9570088,159.9047 4.7012053,159.9127 4.0767527,159.9208 4.9153099,159.9288 5.6706529,159.9368 6.7413268,159.9449 8.1335554,159.9529 9.1580925,159.9609 9.6786652,159.9690 9.8975735,159.9770 11.193217,159.9850 11.886036,159.9931 12.244804,160.0011 14.319166,160.0091 18.170259,160.0172 21.538242,160.0252 28.510399,160.0332 35.986023,160.0413 40.725109,160.0493 51.624973,160.0573 74.098434,160.0654 109.77875,160.0734 187.8373,160.0814 368.64911,160.0895 906.16522,160.0975 3510.8237,160.1055 8883.001,160.1136 11608.458,160.1216 8727.4365,160.1297 3721.2668,160.1377 1273.0328,160.1457 780.05341,160.1538 554.91113,160.1618 335.33801,160.1698 207.78835,160.1779 121.6292,160.1859 71.499931,160.1940 47.69352,160.2020 34.542957,160.2100 21.888409,160.2181 14.730758,160.2261 11.049587,160.2341 10.067402,160.2422 8.4572525,160.2502 7.7219753,160.2583 7.9742236,160.2663 7.2350388,160.2743 7.5390563,160.2824 7.0493102,160.2904 5.8666482,160.2985 4.8099184,160.3065 6.3328481,160.3145 5.8429756,160.3226 5.5730963,160.3306 6.2606573,160.3387 5.9393592,160.3467 5.9829292,160.3548 5.8005486,160.3628 5.766098,160.3708 5.8699417,160.3789 6.0346861,160.3869 5.1030698,160.3950 4.6597366,160.4030 4.8604035,160.4110 5.6183467,160.4191 6.5041475,160.4271 5.4860892,160.4352 4.8696904,160.4432 5.1408463,160.4513 5.9670062,160.4593 6.4849715,160.4674 6.0166903,160.4754 5.2522912,160.4834 4.2412958,160.4915 3.9031296,160.4995 3.7384949,160.5076 3.104548,160.5156 3.671905,160.5237 4.1678619,160.5317 5.0777817,160.5398 4.8148446,160.5478 4.1724825,160.5559 3.5308089,160.5639 4.1135883,160.5720 4.5903683,160.5800 4.1035404,160.5881 3.3738458,160.5961 3.3488364,160.6041 3.5219882,160.6122 3.66942,160.6202 3.6080954,160.6283 3.2604225,160.6363 3.155947,160.6444 2.659884,160.6524 2.6443009,160.6605 3.5579472,160.6685 4.2347732,160.6766 3.5896673,160.6846 2.2598293,160.6927 1.9563435,160.7007 2.2878511,160.7088 3.3759015,160.7168 4.0356674,160.7249 4.200232,160.7329 3.4518616,160.7410 3.0969856,160.7490 4.3051553,160.7571 4.0050325,160.7652 2.5111139,160.7732 3.0442543,160.7813 2.3571479,160.7893 2.2792196,160.7974 2.4610987,160.8054 2.7125492,160.8135 2.6246154,160.8215 1.8947903,160.8296 1.9919504,160.8376 2.1742415,160.8457 3.0272682,160.8537 3.9314609,160.8618 3.8860354,160.8698 3.6424541,160.8779 3.0860901,160.8860 2.4788849,160.8940 2.2879429,160.9021 2.6700587,160.9101 2.9468358,160.9182 2.5998991,160.9262 3.0538032,160.9343 3.2177398,160.9424 3.4345584,160.9504 3.0776289,160.9585 2.6782317,160.9665 2.7045443,160.9746 3.4797008,160.9826 3.8718319,160.9907 4.4524198,160.9988 4.7200284,161.0068 6.0288944,161.0149 9.4572954,161.0229 12.908312,161.0310 21.992998,161.0390 59.652744,161.0471 213.70107,161.0552 389.67001,161.0632 393.84418,161.0713 258.82355,161.0793 149.23381,161.0874 156.71558,161.0955 256.60016,161.1035 576.81433,161.1116 967.17896,161.1196 975.341,161.1277 576.71277,161.1358 205.39726,161.1438 89.002808,161.1519 69.689545,161.1600 47.628128,161.1680 30.109152,161.1761 18.244942,161.1841 11.43399,161.1922 7.8556614,161.2003 5.3442245,161.2083 3.347291,161.2164 3.4602513,161.2245 2.8777282,161.2325 3.7318287,161.2406 3.8705089,161.2487 3.9558856,161.2567 2.9453382,161.2648 2.0171576,161.2728 2.1925931,161.2809 2.3567667,161.2890 2.7117004,161.2970 2.2345784,161.3051 2.6455429,161.3132 3.4957347,161.3212 2.7370691,161.3293 2.1214938,161.3374 2.4183774,161.3454 2.5731647,161.3535 2.0423362,161.3616 2.0346358,161.3696 2.3830187,161.3777 2.4262183,161.3858 2.1302178,161.3938 1.9129686,161.4019 2.0956249,161.4100 2.8441672,161.4180 2.9046438,161.4261 2.0784681,161.4342 1.948692,161.4423 1.8796587,161.4503 2.4173141,161.4584 2.224129,161.4665 2.356035,161.4745 2.3735471,161.4826 2.120863,161.4907 1.860721,161.4987 1.8085307,161.5068 1.6610065,161.5149 2.2280321,161.5230 3.1146579,161.5310 3.1030931,161.5391 2.4327557,161.5472 2.0346844,161.5552 1.809013,161.5633 1.921867,161.5714 2.3135557,161.5795 2.3570645,161.5875 2.565882,161.5956 2.9137387,161.6037 3.1997876,161.6118 2.5634086,161.6198 1.6772761,161.6279 1.6794155,161.6360 2.2089469,161.6440 1.8611554,161.6521 2.3049312,161.6602 2.2442665,161.6683 2.7123928,161.6763 2.1974766,161.6844 1.9037269,161.6925 1.5755094,161.7006 2.340517,161.7086 2.4776893,161.7167 2.5656626,161.7248 3.131361,161.7329 3.1298525,161.7410 2.442646,161.7490 1.9035394,161.7571 1.4509754,161.7652 1.3561251,161.7733 1.8529965,161.7813 2.1130235,161.7894 1.6603198,161.7975 1.538951,161.8056 1.3389015,161.8136 1.2534701,161.8217 2.2099972,161.8298 2.5650797,161.8379 2.7398429,161.8460 3.1490848,161.8540 3.2258692,161.8621 2.8673406,161.8702 2.0854101,161.8783 1.4352006,161.8864 1.4523973,161.8944 1.3128248,161.9025 1.3393252,161.9106 1.5666772,161.9187 2.147943,161.9268 2.1986642,161.9348 2.0087805,161.9429 2.5145473,161.9510 2.7570927,161.9591 2.4336159,161.9672 2.5121288,161.9753 2.5220752,161.9833 2.0791404,161.9914 1.9565362,161.9995 1.9992821,162.0076 1.939169,162.0157 2.461777,162.0238 2.8529625,162.0318 3.3043375,162.0399 4.0918808,162.0480 9.2939062,162.0561 19.007244,162.0642 23.443716,162.0723 20.199587,162.0803 17.046305,162.0884 22.873838,162.0965 35.978657,162.1046 75.845222,162.1127 140.99855,162.1208 182.52115,162.1289 157.50389,162.1369 97.9823,162.1450 50.407616,162.1531 28.394472,162.1612 16.708639,162.1693 11.044863,162.1774 7.6985574,162.1855 5.1614528,162.1936 3.3542271,162.2016 2.0245886,162.2097 1.5567437,162.2178 2.1140432,162.2259 2.6177731,162.2340 2.6600642,162.2421 1.8688921,162.2502 1.6426818,162.2583 1.5474982,162.2664 1.8174739,162.2745 1.5730804,162.2825 1.4785718,162.2906 1.9238493,162.2987 2.5572476,162.3068 2.4089923,162.3149 2.6697471,162.3230 2.3212254,162.3311 2.3399098,162.3392 2.8686187,162.3473 2.329304,162.3554 2.1909525,162.3635 1.6598545,162.3715 1.557075,162.3796 1.8529353,162.3877 1.808892,162.3958 1.4774621,162.4039 1.5470588,162.4120 1.9132816,162.4201 1.8003626,162.4282 1.7570167,162.4363 1.4518499,162.4444 1.1997247,162.4525 1.2177866,162.4606 1.3128389,162.4687 1.5224999,162.4768 2.1504452,162.4849 2.6347907,162.4930 2.0062265,162.5010 1.4598248,162.5091 1.3222624,162.5172 1.6879145,162.5253 1.8507984,162.5334 1.3735822,162.5415 1.8112252,162.5496 2.3746412,162.5577 2.4251926,162.5658 2.4513979,162.5739 2.3120172,162.5820 2.2775247,162.5901 2.2350199,162.5982 2.2700069,162.6063 2.4172592,162.6144 1.922052,162.6225 2.2444386,162.6306 1.9556216,162.6387 1.4164284,162.6468 1.5741422,162.6549 1.5133338,162.6630 1.7130682,162.6711 1.4952756,162.6792 1.5659993,162.6873 1.9396783,162.6954 1.668686,162.7035 1.2606655,162.7116 1.6188244,162.7197 2.6179931,162.7278 2.31267,162.7359 2.0096464,162.7440 2.9653583,162.7521 3.1988859,162.7602 2.5814672,162.7683 1.5127068,162.7764 1.2348493,162.7845 1.2784692,162.7926 1.9397646,162.8007 2.1737471,162.8088 1.991286,162.8169 1.7039499,162.8250 1.0163385,162.8331 0.97394919,162.8412 1.8703671,162.8493 2.4957607,162.8575 2.1655846,162.8656 2.4541748,162.8737 2.9918981,162.8818 2.3545949,162.8899 1.8515224,162.8980 2.3053453,162.9061 2.9660411,162.9142 2.9035032,162.9223 2.0779433,162.9304 2.1129823,162.9385 2.0946686,162.9466 1.7742753,162.9547 1.7308376,162.9628 1.9656001,162.9709 2.4433408,162.9790 2.3821459,162.9871 2.64364,162.9953 2.6691024,163.0034 2.2172925,163.0115 2.3306856,163.0196 2.5222967,163.0277 3.3506918,163.0358 5.9631424,163.0439 11.425653,163.0520 16.627302,163.0601 21.836132,163.0682 31.480825,163.0763 76.891632,163.0845 168.9518,163.0926 209.19522,163.1007 150.6911,163.1088 68.893089,163.1169 37.218311,163.1250 35.144264,163.1331 31.946508,163.1412 26.276072,163.1493 18.982363,163.1575 14.446692,163.1656 11.211199,163.1737 7.271719,163.1818 4.2054491,163.1899 3.2877252,163.1980 3.5662489,163.2061 3.4347608,163.2142 3.0420735,163.2224 2.2249911,163.2305 2.1577146,163.2386 2.618155,163.2467 2.2595632,163.2548 1.9289598,163.2629 1.3647292,163.2710 1.3828018,163.2792 1.7997952,163.2873 1.4782939,163.2954 1.3828696,163.3035 1.6451495,163.3116 2.6447258,163.3197 2.4157748,163.3279 1.5380228,163.3360 1.4696416,163.3441 1.8090754,163.3522 2.0783606,163.3603 1.6689488,163.3684 1.217415,163.3766 1.6193448,163.3847 2.2434392,163.3928 1.6678663,163.4009 1.4689964,163.4090 1.3997704,163.4171 1.4533607,163.4253 1.9570935,163.4334 1.7218167,163.4415 2.2869201,163.4496 1.998559,163.4577 1.3647236,163.4659 1.452637,163.4740 1.3566265,163.4821 1.2181178,163.4902 1.7046403,163.4983 2.0605159,163.5065 2.0084653,163.5146 1.6870527,163.5227 1.6792873,163.5308 1.912294,163.5389 1.2166464,163.5471 1.4699551,163.5552 1.6083689,163.5633 1.3824964,163.5714 1.3473208,163.5796 1.0697532,163.5877 1.4097246,163.5958 1.5475061,163.6039 1.669466,163.6120 2.1577725,163.6202 2.6435578,163.6283 2.0773261,163.6364 1.7653408,163.6445 2.0351202,163.6527 2.0859725,163.6608 1.4336665,163.6689 1.4605919,163.6770 1.3918365,163.6852 1.6012733,163.6933 1.8347944,163.7014 1.5734237,163.7095 1.356016,163.7177 1.252269,163.7258 1.3485931,163.7339 1.4094629,163.7420 1.6948839,163.7502 1.2161617,163.7583 0.95619661,163.7664 0.76503444,163.7745 1.0879025,163.7827 1.3564203,163.7908 1.2342795,163.7989 1.3491527,163.8071 2.053278,163.8152 1.8860147,163.8233 1.7553778,163.8314 1.591518,163.8396 1.4437484,163.8477 1.1387566,163.8558 1.2265962,163.8640 1.7839321,163.8721 2.4003253,163.8802 2.3040144,163.8883 1.6165447,163.8965 1.1469961,163.9046 1.2515081,163.9127 1.296208,163.9209 1.7579569,163.9290 1.8514978,163.9371 1.3727995,163.9453 1.0437208,163.9534 1.1659701,163.9615 1.3737469,163.9697 1.3562235,163.9778 1.3919725,163.9859 1.5482062,163.9941 1.5131859,164.0022 1.5307121,164.0103 1.2345937,164.0185 1.4605511,164.0266 2.1477845,164.0347 2.9135299,164.0429 3.3573937,164.0510 3.4977984,164.0591 5.3331037,164.0673 7.581326,164.0754 15.211805,164.0835 29.736555,164.0917 41.5313,164.0998 41.481422,164.1079 38.724899,164.1161 50.656765,164.1242 56.440235,164.1323 41.422863,164.1405 20.61091,164.1486 16.33732,164.1568 22.974304,164.1649 22.53964,164.1730 14.148554,164.1812 5.8426414,164.1893 3.3643584,164.1974 3.0507569,164.2056 2.0944145,164.2137 1.9825133,164.2219 1.7379887,164.2300 1.1385692,164.2381 1.1050626,164.2463 2.3141806,164.2544 2.9565985,164.2625 2.3216727,164.2707 2.0524981,164.2788 1.9649744,164.2870 1.9818506,164.2951 1.799639,164.3032 1.9415499,164.3114 2.7225738,164.3195 1.989082,164.3277 1.1553612,164.3358 1.0358474,164.3440 1.714771,164.3521 1.8689764,164.3602 1.4505446,164.3684 1.4080038,164.3765 1.6437405,164.3847 1.5213789,164.3928 1.042698,164.4009 0.94812638,164.4091 1.200552,164.4172 1.575088,164.4254 2.3573124,164.4335 1.9299095,164.4417 1.3817611,164.4498 1.2866833,164.4580 1.5305897,164.4661 1.8787277,164.4742 1.939458,164.4824 1.6701112,164.4905 2.1825297,164.4987 2.0867856,164.5068 1.669366,164.5150 1.3130263,164.5231 1.5138217,164.5313 1.7477591,164.5394 1.6515617,164.5476 1.4875575,164.5557 1.9842056,164.5638 2.2354636,164.5720 2.1372402,164.5801 1.6592149,164.5883 2.1577914,164.5964 2.8008916,164.6046 2.2861381,164.6127 1.5559019,164.6209 1.7836289,164.6290 2.2093337,164.6372 2.0426602,164.6453 1.8693472,164.6535 1.8254348,164.6616 1.3820844,164.6698 1.3745388,164.6779 1.4960128,164.6861 2.0172758,164.6942 2.2953579,164.7024 1.9305995,164.7105 1.6512346,164.7187 0.95585936,164.7268 0.85286999,164.7350 1.4966778,164.7431 2.0791206,164.7513 2.0944726,164.7594 1.6868095,164.7676 2.1392937,164.7757 1.5822027,164.7839 1.3130509,164.7920 1.0431919,164.8002 1.3314571,164.8083 1.7925183,164.8165 2.1391158,164.8246 1.9461819,164.8328 1.6869644,164.8410 2.4443932,164.8491 2.8688018,164.8573 2.321306,164.8654 1.8174059,164.8736 1.878467,164.8817 2.2779334,164.8899 1.9212849,164.8980 1.539207,164.9062 1.3135384,164.9143 1.5755329,164.9225 2.0698903,164.9307 1.9558901,164.9388 2.2433951,164.9470 2.2347593,164.9551 2.2175577,164.9633 2.5908222,164.9714 2.6092567,164.9796 2.9582345,164.9878 3.1581872,164.9959 3.8797419,165.0041 4.4958735,165.0122 4.5143204,165.0204 5.3415742,165.0285 7.2188358,165.0367 8.7500162,165.0449 11.54569,165.0530 19.943897,165.0612 41.600166,165.0693 92.852524,165.0775 195.68629,165.0857 293.29056,165.0938 446.95746,165.1020 630.99347,165.1101 614.22412,165.1183 365.2926,165.1265 133.40501,165.1346 54.910328,165.1428 37.165443,165.1509 29.25613,165.1591 21.969213,165.1673 15.416061,165.1754 10.384419,165.1836 7.3875971,165.1917 5.0838194,165.1999 3.6764958,165.2081 3.1298847,165.2162 2.8339882,165.2244 2.4775395,165.2326 2.5205593,165.2407 1.8086928,165.2489 2.0457907,165.2571 2.4614651,165.2652 2.6604824,165.2734 2.7297916,165.2815 2.7301054,165.2897 3.3146982,165.2979 3.5932326,165.3060 3.3042867,165.3142 2.8231254,165.3224 1.9630848,165.3305 1.7826434,165.3387 1.5824728,165.3469 1.5911434,165.3550 1.5040804,165.3632 1.3564481,165.3714 1.6357279,165.3795 2.2094038,165.3877 2.1569722,165.3959 2.4432826,165.4040 2.6951618,165.4122 2.7043228,165.4204 2.2787051,165.4285 2.3403468,165.4367 2.8618097,165.4449 2.7300482,165.4530 2.0860944,165.4612 1.9124867,165.4694 1.720322,165.4776 1.2338114,165.4857 1.1999393,165.4939 1.5652415,165.5021 1.7491025,165.5102 2.2354782,165.5184 2.4875431,165.5266 2.8086271,165.5347 1.9905676,165.5429 2.2432251,165.5511 1.7994217,165.5593 1.7141486,165.5674 1.8966571,165.5756 1.9908025,165.5838 1.9992143,165.5919 2.0963085,165.6001 2.9574945,165.6083 3.0259535,165.6165 2.5123284,165.6246 2.3568356,165.6328 2.775414,165.6410 2.7301626,165.6492 2.0244937,165.6573 1.3725235,165.6655 1.0955629,165.6737 1.2436769,165.6819 1.2521067,165.6900 1.601007,165.6982 2.2445865,165.7064 2.7027259,165.7146 1.5291482,165.7227 1.218936,165.7309 1.8703715,165.7391 2.2783513,165.7473 2.2687917,165.7554 1.8864645,165.7636 1.9321362,165.7718 2.7043829,165.7800 2.4847252,165.7881 1.6596411,165.7963 1.0953989,165.8045 0.74827379,165.8127 0.94901109,165.8209 1.408883,165.8290 1.1989597,165.8372 0.82579458,165.8454 1.1580501,165.8536 2.026629,165.8617 1.8338097,165.8699 2.0343623,165.8781 1.7997022,165.8863 1.4529697,165.8945 1.6006144,165.9026 1.9300327,165.9108 1.894585,165.9190 1.2356982,165.9272 1.9144621,165.9354 2.191319,165.9435 2.5387962,165.9517 2.3123357,165.9599 2.0002413,165.9681 1.921822,165.9763 1.8348017,165.9845 2.0263538,165.9926 2.4700885,166.0008 2.4686329,166.0090 2.1134605,166.0172 3.1058865,166.0254 3.2854927,166.0335 2.4605966,166.0417 2.7936203,166.0499 3.8473825,166.0581 5.8640575,166.0663 8.7657528,166.0745 21.124523,166.0826 59.108322,166.0908 125.26309,166.0990 183.87863,166.1072 182.83054,166.1154 122.10516,166.1236 61.686687,166.1318 34.470684,166.1399 26.703873,166.1481 18.327532,166.1563 11.253106,166.1645 7.9857402,166.1727 5.5950704,166.1809 3.9194684,166.1891 2.9998014,166.1972 2.6259501,166.2054 2.2159767,166.2136 1.4336947,166.2218 1.1039438,166.2300 1.3307322,166.2382 1.4525506,166.2464 1.5472871,166.2546 1.3655053,166.2628 1.8975381,166.2709 2.6359971,166.2791 2.5286484,166.2873 1.8243353,166.2955 1.4869328,166.3037 1.3823824,166.3119 1.4782515,166.3201 1.4606324,166.3283 1.1480298,166.3365 1.2090837,166.3447 1.5832437,166.3528 2.2273362,166.3610 2.8009157,166.3692 2.565172,166.3774 1.7640787,166.3856 1.2512819,166.3938 1.1909086,166.4020 1.1995692,166.4102 1.1820412,166.4184 1.0870969,166.4266 1.4791015,166.4348 1.8614608,166.4430 1.9572909,166.4512 1.956267,166.4593 1.695682,166.4675 2.0089505,166.4757 1.7124529,166.4839 1.4437053,166.4921 1.5392599,166.5003 1.5906121,166.5085 1.4170928,166.5167 1.495151,166.5249 1.1211449,166.5331 1.2271605,166.5413 1.6274775,166.5495 1.9305674,166.5577 1.685858,166.5659 1.3042096,166.5741 1.870411,166.5823 2.2788165,166.5905 2.1820338,166.5987 1.3991474,166.6069 1.635018,166.6151 1.8519127,166.6233 1.6690816,166.6315 1.400054,166.6397 1.1474006,166.6479 1.244379,166.6560 1.9318018,166.6642 2.3483417,166.6724 2.5557902,166.6806 1.7295986,166.6888 1.7048163,166.6970 1.9046361,166.7052 2.0350065,166.7134 2.0169165,166.7216 1.634298,166.7298 1.3662044,166.7380 1.9397957,166.7462 1.7990738,166.7544 1.6428849,166.7626 1.6783147,166.7708 1.6612774,166.7790 1.6343586,166.7873 1.4163542,166.7955 1.2432445,166.8037 1.3921075,166.8119 1.7746227,166.8201 1.7211325,166.8283 1.1984348,166.8365 0.59978193,166.8447 0.87900591,166.8529 1.435084,166.8611 1.8532126,166.8693 1.7311115,166.8775 1.3127705,166.8857 1.0338787,166.8939 0.86829716,166.9021 0.72118038,166.9103 1.3486859,166.9185 2.2527752,166.9267 1.9476463,166.9349 1.3562073,166.9431 1.4960753,166.9513 2.1054065,166.9595 2.4183195,166.9677 2.8965721,166.9759 3.1908271,166.9842 2.676985,166.9924 2.0341494,167.0006 1.7745497,167.0088 2.4900248,167.0170 3.7400241,167.0252 4.5943341,167.0334 10.443835,167.0416 22.896709,167.0498 30.444897,167.0580 27.252495,167.0662 26.202841,167.0744 51.769276,167.0826 97.188179,167.0909 139.68102,167.0991 150.88197,167.1073 125.20329,167.1155 85.731834,167.1237 57.526131,167.1319 41.481266,167.1401 27.53056,167.1483 17.711918,167.1565 12.532153,167.1647 8.8268862,167.1730 5.6646562,167.1812 4.0600262,167.1894 3.6614325,167.1976 3.9390011,167.2058 3.050524,167.2140 2.0332098,167.2222 1.4520764,167.2304 1.9585609,167.2387 2.5391893,167.2469 1.9373273,167.2551 1.4000049,167.2633 1.6003951,167.2715 1.9654912,167.2797 2.1652787,167.2879 2.0774674,167.2961 1.7915711,167.3044 1.9222436,167.3126 1.7216587,167.3208 1.6693764,167.3290 1.7741808,167.3372 2.0097048,167.3454 1.8774686,167.3537 1.7286801,167.3619 1.4430915,167.3701 1.3389894,167.3783 1.1127632,167.3865 1.0274489,167.3947 1.3664188,167.4029 1.5034083,167.4112 1.9302812,167.4194 2.7572505,167.4276 2.8258605,167.4358 2.2513335,167.4440 1.9657682,167.4523 2.5928345,167.4605 2.3216217,167.4687 1.8421806,167.4769 1.6257832,167.4851 1.6700045,167.4933 1.547555,167.5016 1.295421,167.5098 1.4353558,167.5180 1.7557656,167.5262 1.2250639,167.5344 1.4529089,167.5427 1.947891,167.5509 1.5123208,167.5591 1.0170882,167.5673 1.1570152,167.5755 1.679256,167.5838 1.9829352,167.5920 1.6776375,167.6002 1.3301429,167.6084 1.6525801,167.6167 1.9565418,167.6249 1.4782552,167.6331 1.3476734,167.6413 1.0949576,167.6495 1.3655721,167.6578 1.879217,167.6660 1.722585,167.6742 1.774089,167.6824 1.5210444,167.6907 1.1731493,167.6989 1.2440372,167.7071 2.0098884,167.7153 2.3740366,167.7236 2.4077861,167.7318 1.6250634,167.7400 1.2603838,167.7482 1.2604696,167.7565 1.2441911,167.7647 1.8187726,167.7729 2.4707127,167.7811 2.8511074,167.7894 1.7978294,167.7976 1.1303072,167.8058 1.3311479,167.8140 1.6877408,167.8223 2.2181647,167.8305 2.2172348,167.8387 1.7554073,167.8470 1.530923,167.8552 2.5319674,167.8634 3.2436502,167.8716 2.6242855,167.8799 1.0686705,167.8881 1.2882739,167.8963 1.8190552,167.9046 2.1648891,167.9128 1.7990699,167.9210 2.0776896,167.9292 1.8158619,167.9375 1.5733125,167.9457 1.2781594,167.9539 0.82642031,167.9622 0.93087924,167.9704 1.0969858,167.9786 1.7923452,167.9869 2.0523984,167.9951 2.1649995,168.0033 2.0437093,168.0115 2.5048962,168.0198 2.8011496,168.0280 3.7672799,168.0362 5.2458243,168.0445 7.1926103,168.0527 10.963007,168.0609 28.280563,168.0692 49.608952,168.0774 55.641647,168.0856 50.2323,168.0939 48.095268,168.1021 57.712357,168.1103 68.807922,168.1186 65.378571,168.1268 49.629505,168.1350 40.821911,168.1433 59.764191,168.1515 78.515907,168.1598 64.538986,168.1680 30.220322,168.1762 10.503138,168.1845 6.4209576,168.1927 4.2484336,168.2009 3.9922807,168.2092 4.1743116,168.2174 3.1028364,168.2256 1.7630371,168.2339 0.90319759,168.2421 0.96545351,168.2504 1.2263217,168.2586 1.4455256,168.2668 2.5325391,168.2751 2.7299857,168.2833 2.2240038,168.2915 1.4075688,168.2998 1.3312272,168.3080 1.9317802,168.3163 2.8189998,168.3245 3.2605689,168.3327 2.6151669,168.3410 1.6159277,168.3492 1.2345649,168.3575 1.2961694,168.3657 1.9140339,168.3739 2.0702813,168.3822 1.869544,168.3904 1.7568567,168.3987 1.938491,168.4069 1.5296745,168.4151 1.5477436,168.4234 1.2522235,168.4316 1.7131081,168.4399 1.4601922,168.4481 1.3909457,168.4564 1.1388494,168.4646 1.1478362,168.4728 1.2437493,168.4811 1.1741102,168.4893 1.295562,168.4976 1.6793035,168.5058 2.3146079,168.5141 2.2601352,168.5223 1.6328723,168.5306 0.91226673,168.5388 0.77468693,168.5470 1.0181795,168.5553 1.0689728,168.5635 0.99106944,168.5718 1.1130319,168.5800 1.0959798,168.5883 1.2007658,168.5965 1.5393523,168.6048 1.6175174,168.6130 1.7568744,168.6213 1.7408997,168.6295 2.4350114,168.6377 2.4153423,168.6460 2.1477494,168.6542 2.2891884,168.6625 2.8188243,168.6707 2.8762989,168.6790 2.5288246,168.6872 2.226517,168.6955 1.9127544,168.7037 1.5207907,168.7120 1.0343968,168.7202 1.0355181,168.7285 1.2697293,168.7367 1.6525611,168.7450 2.4278076,168.7532 2.3740721,168.7615 2.0354691,168.7697 2.679215,168.7780 2.5983713,168.7862 2.0585766,168.7945 1.5207118,168.8027 1.3560544,168.8110 1.0960587,168.8192 1.4358929,168.8275 1.8174522,168.8357 2.0428605,168.8440 1.7557377,168.8522 1.5740767,168.8605 1.356769,168.8687 1.0268911,168.8770 1.3753552,168.8853 1.8435335,168.8935 2.0335805,168.9018 1.764028,168.9100 1.1822217,168.9183 1.3137865,168.9265 2.0800259,168.9348 2.9146156,168.9430 2.9304738,168.9513 2.502897,168.9595 1.7111882,168.9678 1.5125228,168.9760 1.5747364,168.9843 1.538853,168.9926 1.2604284,169.0008 1.6093788,169.0091 2.4546363,169.0173 3.7059674,169.0256 3.6190059,169.0338 5.5200291,169.0421 11.673753,169.0504 31.044283,169.0586 59.682365,169.0669 82.763878,169.0751 91.735336,169.0834 98.384216,169.0916 119.80363,169.0999 129.55804,169.1082 112.36286,169.1164 79.776382,169.1247 54.754936,169.1329 45.252403,169.1412 49.97427,169.1495 50.801392,169.1577 37.293465,169.1660 19.372952,169.1742 9.2582293,169.1825 5.9974971,169.1908 5.4839606,169.1990 4.1017165,169.2073 3.5384254,169.2155 2.355293,169.2238 1.4168019,169.2321 1.3046961,169.2403 1.4614753,169.2486 1.5743486,169.2568 1.7127626,169.2651 1.7740301,169.2734 2.4089048,169.2816 2.346823,169.2899 1.9038488,169.2982 1.5321162,169.3064 2.0713778,169.3147 2.0073717,169.3230 1.3639559,169.3312 1.3217191,169.3395 1.3745571,169.3477 1.9579248,169.3560 2.1038105,169.3643 1.6861118,169.3725 1.7743756,169.3808 2.3310518,169.3891 2.6698136,169.3973 2.6261499,169.4056 2.7049968,169.4139 2.7138135,169.4221 2.3900847,169.4304 1.7805147,169.4387 1.4691454,169.4469 1.8973376,169.4552 2.80252,169.4635 3.1658919,169.4717 2.6938365,169.4800 1.8417664,169.4883 1.2770268,169.4965 0.86880296,169.5048 1.1913198,169.5131 1.2435076,169.5213 1.1224099,169.5296 1.2872462,169.5379 1.3648177,169.5461 1.5133408,169.5544 1.9047942,169.5627 1.6426766,169.5710 1.0856968,169.5792 0.67760479,169.5875 0.55682385,169.5958 0.65259999,169.6040 0.69602519,169.6123 0.843817,169.6206 0.91339922,169.6289 1.2180948,169.6371 1.7661717,169.6454 1.939088,169.6537 1.478356,169.6619 1.4782541,169.6702 1.5657177,169.6785 2.4442,169.6868 2.6867373,169.6950 2.5830014,169.7033 2.3035641,169.7116 2.2781889,169.7198 2.7134368,169.7281 2.3293808,169.7364 1.7646753,169.7447 1.6437054,169.7529 1.5564979,169.7612 1.6171429,169.7695 1.5470746,169.7778 1.5394876,169.7860 1.9391363,169.7943 1.3386035,169.8026 1.5309964,169.8109 1.947773,169.8191 2.4180479,169.8274 3.0184727,169.8357 2.999732,169.8440 1.9638147,169.8523 1.077505,169.8605 1.2869285,169.8688 1.6956079,169.8771 2.0445049,169.8854 2.7153683,169.8936 3.226764,169.9019 2.6421711,169.9102 2.0252218,169.9185 2.0607841,169.9268 2.53915,169.9350 2.9483964,169.9433 3.2352073,169.9516 2.7645881,169.9599 2.4782307,169.9681 2.2706947,169.9764 2.4870644,169.9847 2.1900373,169.9930 2.2169955,170.0013 2.0870306,170.0095 2.0876608,170.0178 2.9515705,170.0261 4.8824267,170.0344 5.8606296,170.0427 5.4761848,170.0510 6.1150498,170.0592 9.1330452,170.0675 11.871016,170.0758 22.020607,170.0841 39.510853,170.0924 57.854958,170.1006 58.022312,170.1089 52.252258,170.1172 103.99109,170.1255 243.40218,170.1338 307.82007,170.1421 227.88646,170.1503 97.571632,170.1586 33.103878,170.1669 18.600315,170.1752 14.472949,170.1835 10.758561,170.1918 7.4819989,170.2001 5.607142,170.2083 4.1193151,170.2166 2.4930499,170.2249 1.4422034,170.2332 1.2005984,170.2415 1.9312768,170.2498 2.026088,170.2581 1.7824214,170.2663 1.4167609,170.2746 1.1129398,170.2829 1.5662669,170.2912 2.2262449,170.2995 1.8425403,170.3078 1.1206497,170.3161 0.83403713,170.3244 1.0877301,170.3326 1.2704141,170.3409 1.7662374,170.3492 2.7583115,170.3575 3.138696,170.3658 2.4080462,170.3741 2.8433557,170.3824 2.5808022,170.3907 2.1300921,170.3990 2.0704031,170.4072 2.0354586,170.4155 2.1129606,170.4238 1.8425977,170.4321 1.5228146,170.4404 1.7132689,170.4487 1.1281923,170.4570 0.59960365,170.4653 0.92254645,170.4736 1.7486088,170.4819 2.1219077,170.4902 1.8076203,170.4985 1.4950111,170.5067 1.2608286,170.5150 1.1916772,170.5233 1.4003383,170.5316 1.3657622,170.5399 1.3391387,170.5482 0.97319919,170.5565 0.8775689,170.5648 0.9220084,170.5731 1.4703553,170.5814 1.6965028,170.5897 1.8004303,170.5980 1.3644751,170.6063 1.3125838,170.6146 1.2783711,170.6229 1.3305973,170.6312 1.2263252,170.6395 1.3829168,170.6478 1.6353828,170.6560 1.7300884,170.6643 1.3288589,170.6726 0.87816012,170.6809 1.1139663,170.6892 2.0085552,170.6975 1.9731816,170.7058 1.6086822,170.7141 1.1046937,170.7224 1.0263327,170.7307 0.94791061,170.7390 1.0527427,170.7473 1.4431291,170.7556 1.4079386,170.7639 1.7567353,170.7722 2.0004716,170.7805 2.1834819,170.7888 2.4180713,170.7971 2.1816251,170.8054 1.4429011,170.8137 1.3664287,170.8220 1.5045356,170.8303 1.5642153,170.8386 1.7830418,170.8469 2.5568011,170.8552 2.5996878,170.8635 2.0871222,170.8718 2.0595846,170.8801 1.5295609,170.8884 1.4788494,170.8967 1.6269929,170.9050 1.8524114,170.9133 1.8520446,170.9216 1.6692539,170.9299 1.4518843,170.9382 1.1912676,170.9465 1.5226257,170.9548 1.9578896,170.9632 2.4445755,170.9715 2.781734,170.9798 2.6075909,170.9881 3.0630662,170.9964 4.2380581,171.0047 4.4521279,171.0130 3.9631376,171.0213 4.0870996,171.0296 5.7958121,171.0379 10.035836,171.0462 18.059629,171.0545 31.243,171.0628 63.0261,171.0711 121.74815,171.0794 175.03239,171.0877 212.26222,171.0960 233.73022,171.1043 291.97128,171.1127 359.24808,171.1210 382.34143,171.1293 319.50931,171.1376 205.03421,171.1459 100.80053,171.1542 45.252434,171.1625 27.682732,171.1708 19.900631,171.1791 13.017098,171.1874 9.6812782,171.1957 6.2471776,171.2040 5.1548457,171.2124 4.7188702,171.2207 3.0842607,171.2290 1.947183,171.2373 1.4437767,171.2456 1.7743183,171.2539 2.18308,171.2622 1.800896,171.2705 1.9140679,171.2788 1.6861235,171.2872 1.3728713,171.2955 1.3396978,171.3038 1.5737562,171.3121 1.6694571,171.3204 2.0603938,171.3287 1.7210203,171.3370 1.2698888,171.3453 1.5408411,171.3537 2.3927534,171.3620 2.511977,171.3703 2.2768142,171.3786 1.9480152,171.3869 2.1057415,171.3952 2.2784195,171.4035 2.0249579,171.4118 1.6174505,171.4202 2.0002096,171.4285 1.7032225,171.4368 1.3561534,171.4451 1.3223392,171.4534 1.721678,171.4617 1.7384189,171.4701 1.4343011,171.4784 0.78251135,171.4867 0.82657933,171.4950 1.1394823,171.5033 1.27063,171.5116 1.7486482,171.5200 1.5558878,171.5283 1.4777086,171.5366 1.6427619,171.5449 1.677817,171.5532 1.7125897,171.5615 1.3485028,171.5699 1.514065,171.5782 1.7747636,171.5865 2.5658913,171.5948 2.2427242,171.6031 1.6868612,171.6115 2.1490998,171.6198 3.1740787,171.6281 3.4073329,171.6364 2.5468721,171.6447 1.8254731,171.6531 1.4340858,171.6614 1.0002882,171.6697 1.5670528,171.6780 2.6793802,171.6863 2.8516066,171.6947 2.2678576,171.7030 1.3986374,171.7113 1.2779801,171.7196 1.0965586,171.7280 1.3661158,171.7363 1.4526832,171.7446 1.8612496,171.7529 1.8608353,171.7612 1.8262303,171.7696 2.1570768,171.7779 2.4170916,171.7862 2.0070951,171.7945 1.6960052,171.8029 1.9654071,171.8112 1.1812004,171.8195 0.61726135,171.8278 0.84416354,171.8362 1.3223253,171.8445 1.5563536,171.8528 1.5742234,171.8611 1.8531944,171.8695 1.9478329,171.8778 2.0867732,171.8861 2.2869811,171.8944 2.3309927,171.9028 2.2610562,171.9111 2.2260413,171.9194 2.9467499,171.9277 2.5122578,171.9361 2.3403485,171.9444 2.6701617,171.9527 3.6457,171.9611 5.1065826,171.9694 4.6942921,171.9777 4.337872,171.9860 4.5049801,171.9944 4.7235894,172.0027 5.3595309,172.0110 6.7070875,172.0194 7.8700185,172.0277 8.5920048,172.0360 8.9506254,172.0443 10.135407,172.0527 14.567679,172.0610 24.968431,172.0693 43.899052,172.0777 80.796707,172.0860 175.21364,172.0943 603.96643,172.1027 1602.7872,172.1110 2243.3015,172.1193 1790.6552,172.1277 828.77911,172.1360 307.8912,172.1443 191.63159,172.1527 156.89079,172.1610 106.1161,172.1693 61.192341,172.1777 41.629333,172.1860 31.511566,172.1943 22.617258,172.2027 13.176319,172.2110 6.8190837,172.2193 4.7379632,172.2277 4.0791616,172.2360 4.2881289,172.2443 4.8341236,172.2527 4.7097673,172.2610 3.7115831,172.2693 3.3492036,172.2777 3.8700619,172.2860 3.6596639,172.2943 2.7807446,172.3027 1.9557686,172.3110 1.7844679,172.3193 2.5483847,172.3277 2.0604331,172.3360 2.0693946,172.3444 1.6340311,172.3527 1.7394805,172.3610 2.4087651,172.3694 2.4871304,172.3777 2.5743759,172.3860 2.4610541,172.3944 2.4357605,172.4027 2.9145138,172.4111 3.2956324,172.4194 2.7022145,172.4277 1.7380345,172.4361 1.9828829,172.4444 1.9730202,172.4528 1.6087754,172.4611 1.9152081,172.4694 2.4963329,172.4778 2.1368325,172.4861 1.5296693,172.4945 1.8713191,172.5028 2.924288,172.5111 3.5044806,172.5195 3.2668207,172.5278 2.2683911,172.5362 2.6004989,172.5445 3.0265384,172.5529 2.9741385,172.5612 2.3738174,172.5695 2.4179034,172.5779 2.9740529,172.5862 2.6784337,172.5946 3.1585379,172.6029 3.5733871,172.6113 2.7804794,172.6196 2.477972,172.6279 2.5998516,172.6363 2.3212278,172.6446 1.9042116,172.6530 2.0164554,172.6613 1.8349384,172.6697 2.8014672,172.6780 3.0696769,172.6864 2.2593846,172.6947 1.6960622,172.7031 2.6460514,172.7114 3.2351177,172.7197 2.7209165,172.7281 2.416986,172.7364 2.4431825,172.7448 2.4167361,172.7531 2.3040934,172.7615 2.0785446,172.7698 2.2517819,172.7782 2.1816895,172.7865 1.6081959,172.7949 1.6792686,172.8032 2.3397844,172.8116 2.069999,172.8199 2.3477402,172.8283 2.1211567,172.8366 1.7388492,172.8450 1.4951712,172.8533 1.6268823,172.8617 2.4963882,172.8700 3.2098036,172.8784 4.2277875,172.8867 4.1733823,172.8951 3.9812953,172.9034 3.6179178,172.9118 3.8280401,172.9201 4.1995864,172.9285 3.6519065,172.9368 4.2730575,172.9452 5.5755782,172.9535 5.0760813,172.9619 4.7662716,172.9702 6.8307815,172.9786 9.3692369,172.9869 11.848321,172.9953 13.914473,173.0036 13.826522,173.0120 14.732644,173.0203 16.878107,173.0287 26.188416,173.0371 45.392769,173.0454 77.460594,173.0538 133.38631,173.0621 244.3499,173.0705 517.07397,173.0788 1843.1902,173.0872 4253.2134,173.0955 5182.4893,173.1039 3736.4373,173.1122 1655.3101,173.1206 659.2392,173.1290 381.52444,173.1373 242.69759,173.1457 168.34962,173.1540 122.41062,173.1624 79.077652,173.1707 48.076836,173.1791 29.43688,173.1875 20.162516,173.1958 13.809653,173.2042 10.005145,173.2125 8.1871996,173.2209 5.4471302,173.2292 4.1731043,173.2376 4.1729565,173.2460 4.3734941,173.2543 5.1047649,173.2627 5.1038351,173.2710 4.0421381,173.2794 3.1302907,173.2878 2.9663088,173.2961 3.4876001,173.3045 4.1406846,173.3128 4.4162707,173.3212 3.5288339,173.3296 3.2277036,173.3379 3.7814806,173.3463 2.867974,173.3546 3.0696545,173.3630 2.9825776,173.3714 3.1568477,173.3797 3.3750703,173.3881 4.1837263,173.3965 3.4849529,173.4048 2.7288847,173.4132 2.9223864,173.4215 2.5313447,173.4299 2.7381496,173.4383 2.9131205,173.4466 3.3159699,173.4550 3.8787479,173.4634 3.2607982,173.4717 3.6780179,173.4801 3.3007789,173.4885 2.1643643,173.4968 2.2620132,173.5052 2.1299682,173.5136 2.1222765,173.5219 2.4349754,173.5303 2.4870803,173.5387 2.5570517,173.5470 2.5208116,173.5554 2.4515731,173.5638 2.5654135,173.5721 2.407748,173.5805 1.5473119,173.5889 1.5572047,173.5972 1.8273723,173.6056 2.4013131,173.6140 2.6778567,173.6223 2.1816185,173.6307 2.0259321,173.6391 2.3393431,173.6474 2.4364028,173.6558 3.0349572,173.6642 2.7554109,173.6725 2.4426639,173.6809 2.3834808,173.6893 3.1681547,173.6976 3.4791429,173.7060 3.5371828,173.7144 2.4749937,173.7228 1.4511257,173.7311 1.6266409,173.7395 2.2189009,173.7479 3.2541006,173.7562 3.3401387,173.7646 3.0860853,173.7730 2.5022457,173.7814 1.8069125,173.7897 1.3306112,173.7981 1.5566516,173.8065 1.3994091,173.8148 1.6353664,173.8232 1.8354537,173.8316 2.0527847,173.8400 1.902527,173.8483 0.92052066,173.8567 1.2013386,173.8651 1.8620934,173.8735 2.5495608,173.8818 3.1136694,173.8902 2.7465079,173.8986 2.4068174,173.9070 1.5471272,173.9153 1.5492299,173.9237 2.0712228,173.9321 2.7828476,173.9405 2.6347001,173.9488 2.9038327,173.9572 2.8173833,173.9656 2.8534176,173.9740 2.6792223,173.9823 3.0964737,173.9907 3.5910132,173.9991 2.9019723,174.0075 2.2950776,174.0159 3.5155144,174.0242 4.9237504,174.0326 4.8087144,174.0410 4.5916014,174.0494 6.2919002,174.0577 11.058069,174.0661 21.717743,174.0745 47.241077,174.0829 147.36,174.0913 309.8335,174.0996 366.33353,174.1080 269.10349,174.1164 162.8759,174.1248 134.87953,174.1332 109.69911,174.1415 68.02845,174.1499 39.045845,174.1583 29.760649,174.1667 27.547131,174.1751 36.860374,174.1834 120.86212,174.1918 315.96512,174.2002 427.3024,174.2086 331.90198,174.2170 145.05804,174.2254 50.601891,174.2337 26.404322,174.2421 17.214748,174.2505 11.835974,174.2589 8.1584053,174.2673 5.3691621,174.2757 4.1114969,174.2840 2.9565327,174.2924 2.3120146,174.3008 2.3198671,174.3092 2.2342923,174.3176 2.4102898,174.3260 2.7317193,174.3343 2.5211186,174.3427 1.8852155,174.3511 0.97234094,174.3595 0.53074813,174.3679 1.2185465,174.3763 2.0711725,174.3847 2.556699,174.3930 2.1652603,174.4014 2.1997755,174.4098 1.6686326,174.4182 1.7399273,174.4266 2.3486912,174.4350 2.4597223,174.4434 1.5634722,174.4518 1.2442952,174.4601 1.7487444,174.4685 2.4782648,174.4769 2.6784611,174.4853 2.5478492,174.4937 2.5477595,174.5021 2.7476122,174.5105 2.529458,174.5189 1.7299397,174.5273 1.235361,174.5357 1.278694,174.5440 1.7570045,174.5524 2.1914206,174.5608 1.7652339,174.5692 1.7212864,174.5776 1.6862288,174.5860 1.852864,174.5944 2.4270494,174.6028 2.4692729,174.6112 1.9639391,174.6196 1.6006776,174.6280 2.4894099,174.6363 3.4176464,174.6447 2.6501968,174.6531 2.0944953,174.6615 1.7910903,174.6699 1.5386462,174.6783 1.4177965,174.6867 1.870003,174.6951 1.7911052,174.7035 1.5653384,174.7119 1.6175865,174.7203 1.8439546,174.7287 2.1223013,174.7371 2.2448387,174.7455 2.556833,174.7539 2.6946654,174.7623 2.7564383,174.7707 2.5381668,174.7791 1.7647022,174.7874 1.7391156,174.7958 1.3731245,174.8042 1.1481122,174.8126 1.3835692,174.8210 1.8254045,174.8294 1.4683013,174.8378 1.329456,174.8462 0.93854058,174.8546 0.97467494,174.8630 1.0530684,174.8714 1.2969955,174.8798 1.9219011,174.8882 1.6689123,174.8966 1.9477118,174.9050 1.9902172,174.9134 1.4958992,174.9218 1.2443526,174.9302 1.1208414,174.9386 0.79891163,174.9470 0.77417797,174.9554 0.99174899,174.9638 1.1999009,174.9722 1.670977,174.9806 2.4453008,174.9890 2.582757,174.9974 2.6346052,175.0058 2.8511541,175.0142 2.4778006,175.0226 2.4181402,175.0310 2.7930315,175.0394 3.9774709,175.0478 6.6347952,175.0562 15.76108,175.0646 38.169769,175.0730 57.502026,175.0814 71.139923,175.0898 83.329185,175.0982 85.648094,175.1066 66.92981,175.1151 50.496361,175.1235 46.114487,175.1319 39.870918,175.1403 29.202362,175.1487 24.463516,175.1571 29.739641,175.1655 30.1828,175.1739 21.531796,175.1823 16.188065,175.1907 28.406683,175.1991 48.862461,175.2075 50.18932,175.2159 31.260862,175.2243 12.076363,175.2327 5.742918,175.2411 3.8573558,175.2495 2.3537369,175.2580 1.4424053,175.2664 1.8707423,175.2748 1.8704512,175.2832 1.8266444,175.2916 2.1311615,175.3000 2.1825094,175.3084 1.8593398,175.3168 1.520681,175.3252 1.4346435,175.3336 1.4449056,175.3420 1.5998608,175.3504 1.2078563,175.3589 1.8092412,175.3673 1.7307177,175.3757 1.7736361,175.3841 1.5823725,175.3925 1.7386442,175.4009 1.3214257,175.4093 1.2700527,175.4177 1.5661137,175.4261 2.104403,175.4346 1.5809267,175.4430 1.3144829,175.4514 2.24547,175.4598 2.433696,175.4682 1.6678694,175.4766 1.0606157,175.4850 1.1918762,175.4934 1.3921227,175.5019 1.7220162,175.5103 1.5818399,175.5187 1.3033326,175.5271 1.1478344,175.5355 1.2960835,175.5439 1.4434978,175.5523 2.045393,175.5608 2.9407961,175.5692 3.0864799,175.5776 2.7477889,175.5860 2.9305422,175.5944 2.3982017,175.6028 1.3723686,175.6112 0.95587444,175.6197 0.67805386,175.6281 1.1398064,175.6365 1.5744851,175.6449 1.5308933,175.6533 1.6697688,175.6617 1.747088,175.6702 1.5121361,175.6786 1.2348704,175.6870 1.5145177,175.6954 2.2022178,175.7038 2.9305923,175.7122 2.6776659,175.7207 2.5469675,175.7291 2.3906398,175.7375 2.2523272,175.7459 1.6954713,175.7543 1.5564225,175.7628 1.3472939,175.7712 1.0951006,175.7796 1.1646131,175.7880 1.1651938,175.7964 1.1746606,175.8049 1.2534807,175.8133 2.0533724,175.8217 2.4598608,175.8301 1.9813809,175.8385 1.8348655,175.8470 1.6947565,175.8554 1.1909651,175.8638 1.2443875,175.8722 1.5138351,175.8807 2.1036282,175.8891 1.7819932,175.8975 1.7920485,175.9059 1.9570966,175.9143 2.0866563,175.9228 1.6341397,175.9312 1.5908012,175.9396 1.5217367,175.9480 1.7049628,175.9565 1.9663304,175.9649 2.3047535,175.9733 1.9211352,175.9817 1.5648799,175.9902 1.7480156,175.9986 2.0523663,176.0070 1.974107,176.0154 2.1212842,176.0239 1.7729316,176.0323 1.3909124,176.0407 1.5236697,176.0491 3.4308496,176.0576 6.8182034,176.0660 15.94855,176.0744 26.882452,176.0829 28.867998,176.0913 25.43152,176.0997 25.009665,176.1081 25.801682,176.1166 26.217997,176.1250 29.615961,176.1334 44.130119,176.1418 52.267467,176.1503 42.301083,176.1587 25.232798,176.1671 14.778473,176.1756 9.4366941,176.1840 4.5348983,176.1924 3.9165442,176.2009 6.5616312,176.2093 7.5660033,176.2177 5.9082232,176.2261 3.3783879,176.2346 2.7632847,176.2430 2.0678422,176.2514 1.5918376,176.2599 1.9659404,176.2683 2.0876718,176.2767 2.2877619,176.2852 1.9814535,176.2936 1.2586802,176.3020 1.0086923,176.3105 1.7315803,176.3189 1.9816628,176.3273 1.1474452,176.3358 1.4273843,176.3442 2.2105691,176.3526 3.1047232,176.3611 2.6248319,176.3695 1.9298171,176.3779 1.5386221,176.3864 1.3825436,176.3948 1.6961225,176.4032 2.1046221,176.4117 2.3741243,176.4201 2.7309654,176.4285 2.4008114,176.4370 2.0959945,176.4454 1.9030883,176.4538 1.5203375,176.4623 1.6443579,176.4707 2.3745046,176.4792 2.1813469,176.4876 1.9035456,176.4960 1.4434205,176.5045 1.0866305,176.5129 0.80809593,176.5213 0.90434569,176.5298 1.0701905,176.5382 1.4975152,176.5467 2.2530038,176.5551 2.0770154,176.5635 1.615907,176.5720 1.4688085,176.5804 1.644345,176.5889 1.8703557,176.5973 2.2530956,176.6057 2.8265209,176.6142 2.3984125,176.6226 1.5209383,176.6311 1.8179131,176.6395 1.92187,176.6479 1.722361,176.6564 1.9050301,176.6648 2.0954502,176.6733 2.1478257,176.6817 2.6170676,176.6901 2.4771111,176.6986 2.1212914,176.7070 1.5309379,176.7155 1.4692124,176.7239 1.2697637,176.7323 1.4702306,176.7408 1.3390162,176.7492 1.6170921,176.7577 1.6173294,176.7661 1.5827848,176.7746 1.2259247,176.7830 1.3480765,176.7915 1.8004981,176.7999 2.1920278,176.8083 3.0630422,176.8168 3.6538508,176.8252 3.3029604,176.8337 2.3709011,176.8421 1.2418941,176.8506 1.1396066,176.8590 1.392206,176.8675 1.8978193,176.8759 2.6621847,176.8844 2.425549,176.8928 2.6591172,176.9012 2.2676275,176.9097 1.896103,176.9181 2.8798692,176.9266 3.5747077,176.9350 3.8351836,176.9435 3.9126391,176.9519 3.3047941,176.9604 3.6099296,176.9688 4.4719205,176.9773 6.1235533,176.9857 6.3214374,176.9942 7.1336846,177.0026 8.9411697,177.0111 8.695611,177.0195 9.7877703,177.0280 14.242003,177.0364 20.243404,177.0449 29.650349,177.0533 57.319813,177.0618 116.77289,177.0702 170.49991,177.0787 212.55681,177.0871 390.48611,177.0956 1041.7933,177.1040 2255.2153,177.1125 3040.6685,177.1209 2470.7456,177.1294 1220.4257,177.1378 476.35181,177.1463 263.93738,177.1547 171.27234,177.1632 106.76788,177.1716 83.600357,177.1801 66.786072,177.1886 45.253056,177.1970 25.515139,177.2055 14.883589,177.2139 9.7519264,177.2224 8.2342777,177.2308 6.4407964,177.2393 5.0758343,177.2477 3.9463418,177.2562 3.2587681,177.2646 2.1122112,177.2731 2.1313555,177.2816 2.5834117,177.2900 3.174556,177.2985 4.080483,177.3069 4.5125813,177.3154 2.8140125,177.3238 2.120671,177.3323 2.0958765,177.3408 2.531642,177.3492 3.2793174,177.3577 3.8882878,177.3661 3.8700693,177.3746 3.3297763,177.3830 2.9379306,177.3915 2.6073275,177.4000 2.6340926,177.4084 2.4167957,177.4169 2.3476508,177.4253 2.3664308,177.4338 2.6790693,177.4423 2.6435122,177.4507 2.304498,177.4592 2.3384068,177.4676 2.496491,177.4761 3.3583751,177.4846 3.7738059,177.4930 3.1990006,177.5015 2.546541,177.5099 2.0178726,177.5184 2.3753488,177.5269 2.7987685,177.5353 2.6343665,177.5438 3.2872086,177.5522 3.0352793,177.5607 3.2963841,177.5692 2.5902328,177.5776 2.40693,177.5861 2.1298003,177.5946 2.1216917,177.6030 1.3212351,177.6115 1.0005056,177.6200 1.5219743,177.6284 1.9044456,177.6369 1.9734566,177.6453 1.774992,177.6538 2.6890121,177.6623 3.1567023,177.6707 3.1039832,177.6792 2.4868743,177.6877 2.2173793,177.6961 2.1726553,177.7046 2.0248206,177.7131 2.0973439,177.7215 3.3137639,177.7300 2.989718,177.7385 2.5387864,177.7469 2.6011953,177.7554 2.8182778,177.7639 2.5294099,177.7723 1.9298792,177.7808 1.9043053,177.7893 2.6006675,177.7977 2.9382584,177.8062 2.4772036,177.8147 2.3227837,177.8231 2.1575773,177.8316 2.478301,177.8401 2.320823,177.8486 2.0256557,177.8570 2.3228586,177.8655 2.9142766,177.8740 3.0615671,177.8824 3.5396457,177.8909 3.8176975,177.8994 3.9731336,177.9078 3.7118022,177.9163 3.6511056,177.9248 3.4094808,177.9333 5.1346221,177.9417 6.1929431,177.9502 5.5028725,177.9587 4.7563138,177.9671 4.974988,177.9756 5.8619304,177.9841 6.8201408,177.9926 8.6673288,178.0010 11.490085,178.0095 11.765268,178.0180 13.141548,178.0265 14.543191,178.0349 16.746426,178.0434 21.584074,178.0519 29.839685,178.0604 46.674706,178.0688 70.083092,178.0773 111.25421,178.0858 194.95248,178.0943 383.41608,178.1027 1088.7301,178.1112 3338.7095,178.1197 5517.0049,178.1282 5138.1626,178.1366 2760.9824,178.1451 915.65369,178.1536 392.01993,178.1621 279.2731,178.1705 200.98207,178.1790 146.20528,178.1875 96.530136,178.1960 57.478928,178.2044 36.625385,178.2129 25.322014,178.2214 17.519491,178.2299 11.635685,178.2384 7.0101519,178.2468 5.1551647,178.2553 5.7660327,178.2638 4.920599,178.2723 4.9810348,178.2808 4.1652594,178.2892 4.0716791,178.2977 4.0499978,178.3062 3.6679091,178.3147 4.2366281,178.3232 4.4008594,178.3316 4.4878983,178.3401 4.5900788,178.3486 3.5715656,178.3571 3.5225816,178.3656 4.332005,178.3740 4.2611556,178.3825 4.0859604,178.3910 3.4063511,178.3995 2.3470151,178.4080 2.7234952,178.4165 3.3652828,178.4249 3.0424173,178.4334 3.0861812,178.4419 2.9817169,178.4504 2.6355858,178.4589 3.6369948,178.4674 3.4962397,178.4758 3.1282206,178.4843 1.8943543,178.4928 2.0537362,178.5013 2.6182494,178.5098 2.7639127,178.5183 2.4347844,178.5268 2.9930036,178.5352 3.6256719,178.5437 2.9547575,178.5522 2.5034676,178.5607 2.0263131,178.5692 3.0003726,178.5777 3.6267762,178.5862 3.8523798,178.5946 2.9559002,178.6031 2.4097509,178.6116 3.3496721,178.6201 4.4608202,178.6286 3.8244252,178.6371 2.6778891,178.6456 2.6254859,178.6541 2.3297174,178.6625 2.3828614,178.6710 2.5400319,178.6795 3.1138489,178.6880 3.3296542,178.6965 2.7294321,178.7050 2.5828338,178.7135 2.8000178,178.7220 2.4173148,178.7305 2.6345329,178.7390 2.339874,178.7474 2.57443,178.7559 1.9729296,178.7644 1.6596668,178.7729 1.3384234,178.7814 1.8092811,178.7899 2.1573937,178.7984 2.0961745,178.8069 2.0428627,178.8154 2.0521989,178.8239 2.1129589,178.8324 1.7649733,178.8409 1.9922551,178.8494 2.2798102,178.8578 3.026273,178.8663 3.1037631,178.8748 2.8432708,178.8833 2.1552594,178.8918 1.9119573,178.9003 1.8776399,178.9088 1.5563339,178.9173 1.6878215,178.9258 2.3233597,178.9343 2.8793614,178.9428 2.6515903,178.9513 2.2253706,178.9598 2.2448847,178.9683 3.027226,178.9768 3.6849642,178.9853 3.5904994,178.9938 4.1070285,179.0023 5.9194579,179.0108 10.537936,179.0193 13.305763,179.0278 12.824011,179.0363 11.738448,179.0447 12.916553,179.0532 18.737684,179.0617 43.833809,179.0702 132.57823,179.0787 251.61885,179.0872 291.74274,179.0957 246.43095,179.1042 241.41238,179.1127 424.82086,179.1212 618.36603,179.1297 562.03949,179.1382 317.60886,179.1467 120.33051,179.1552 56.355663,179.1637 41.617249,179.1722 30.659073,179.1807 21.091053,179.1892 15.128389,179.1977 10.131417,179.2062 7.3292642,179.2147 6.3726707,179.2232 4.9795895,179.2317 3.5890951,179.2403 2.7647369,179.2488 2.9389451,179.2573 2.3812277,179.2658 1.5987222,179.2743 1.2436546,179.2828 1.2524534,179.2913 1.2606398,179.2998 1.6448308,179.3083 2.157522,179.3168 2.3914406,179.3253 2.2254074,179.3338 1.5991967,179.3423 1.843029,179.3508 1.9040748,179.3593 1.7572182,179.3678 2.0446796,179.3763 2.7567465,179.3848 2.6773748,179.3933 2.5915508,179.4018 3.348701,179.4103 4.0879006,179.4188 3.9036531,179.4274 2.729609,179.4359 2.1387405,179.4444 1.9036405,179.4529 2.1320193,179.4614 2.6800377,179.4699 3.0686049,179.4784 2.5716603,179.4869 1.9551946,179.4954 1.5043436,179.5039 1.7314887,179.5124 2.0696969,179.5209 1.5295776,179.5295 1.2257956,179.5380 1.2872981,179.5465 1.4607331,179.5550 1.251055,179.5635 0.95688134,179.5720 1.2447987,179.5805 1.4871936,179.5890 1.5921978,179.5975 2.2448208,179.6060 2.5999913,179.6146 2.955653,179.6231 2.7286527,179.6316 1.755896,179.6401 1.6621326,179.6486 2.1998744,179.6571 1.9903755,179.6656 1.435086,179.6741 1.5567807,179.6827 1.6601919,179.6912 1.5822182,179.6997 1.6966484,179.7082 2.0181682,179.7167 1.8011283,179.7252 2.3233101,179.7337 2.5996511,179.7423 2.3456237,179.7508 1.7646954,179.7593 2.0615101,179.7678 2.0254228,179.7763 1.9391766,179.7848 2.114527,179.7933 2.5137863,179.8019 2.30335,179.8104 1.9030418,179.8189 1.4079031,179.8274 1.2269251,179.8359 1.5404189,179.8444 1.7827492,179.8530 1.7297238,179.8615 1.4252324,179.8700 1.2604344,179.8785 1.4169757,179.8870 1.2697539,179.8955 1.6271536,179.9041 2.0273993,179.9126 2.1995168,179.9211 1.5816365,179.9296 1.835557,179.9381 2.1567376,179.9467 2.0342698,179.9552 2.2170658,179.9637 3.1131608,179.9722 3.060739,179.9807 2.1299849,179.9893 1.6613938,179.9978 2.1406081,180.0063 3.3315547,180.0148 3.8865077,180.0233 3.1650105,180.0319 2.879705,180.0404 3.6126037,180.0489 5.9608984,180.0574 8.3769493,180.0659 11.635088,180.0745 20.361723,180.0830 34.793133,180.0915 49.204239,180.1000 62.535236,180.1086 80.766083,180.1171 107.21017,180.1256 122.97067,180.1341 139.55345,180.1427 190.90131,180.1512 219.67053,180.1597 166.86342,180.1682 74.162666,180.1767 28.145176,180.1853 15.921168,180.1938 12.15053,180.2023 9.4631882,180.2108 7.2031584,180.2194 4.528543,180.2279 3.1480606,180.2364 2.2248373,180.2450 1.632707,180.2535 1.025865,180.2620 1.0872053,180.2705 0.95685071,180.2791 1.4356679,180.2876 1.7911578,180.2961 2.0612774,180.3046 2.2527862,180.3132 2.2949688,180.3217 1.9408045,180.3302 3.1592321,180.3388 3.3288417,180.3473 2.3619852,180.3558 1.7824755,180.3643 2.4889078,180.3729 2.5567203,180.3814 2.0500083,180.3899 1.1206388,180.3985 1.244523,180.4070 1.5480011,180.4155 1.9752212,180.4240 2.7828321,180.4326 2.5987327,180.4411 2.8780205,180.4496 2.7918053,180.4582 2.7829313,180.4667 2.260124,180.4752 1.9388932,180.4838 2.1390314,180.4923 2.1399133,180.5008 2.3652656,180.5094 1.8859559,180.5179 1.6169249,180.5264 1.4433045,180.5350 1.5389555,180.5435 1.1473496,180.5520 1.1479274,180.5606 1.305096,180.5691 1.6965741,180.5776 2.0259089,180.5862 2.0170186,180.5947 1.5743576,180.6032 1.8786834,180.6118 2.6094863,180.6203 3.1469874,180.6288 2.5209005,180.6374 1.9486761,180.6459 1.6264777,180.6544 1.6518834,180.6630 1.5292687,180.6715 1.6167129,180.6801 2.2009027,180.6886 2.5488024,180.6971 1.6255646,180.7057 1.2599754,180.7142 1.3215868,180.7227 1.477966,180.7313 1.3312629,180.7398 2.010169,180.7484 2.1915679,180.7569 1.877676,180.7654 1.4952464,180.7740 1.6188871,180.7825 2.4091897,180.7910 2.7385983,180.7996 2.8958502,180.8081 2.6431327,180.8167 2.0506978,180.8252 1.5818694,180.8337 1.5826405,180.8423 1.2164501,180.8508 0.80847299,180.8594 0.98284465,180.8679 0.87829715,180.8764 0.77406299,180.8850 0.93937629,180.8935 1.1661719,180.9021 1.9746361,180.9106 2.3043451,180.9192 2.2687569,180.9277 1.4427873,180.9362 1.339134,180.9448 1.3305933,180.9533 1.7231681,180.9619 2.6979551,180.9704 3.5310364,180.9790 3.4173732,180.9875 3.6016772,180.9960 4.7422996,181.0046 6.5515308,181.0131 8.4537477,181.0217 9.0861006,181.0302 8.3383379,181.0388 8.9445457,181.0473 16.698414,181.0559 32.906937,181.0644 65.576874,181.0730 122.96864,181.0815 161.55748,181.0900 173.4326,181.0986 156.30809,181.1071 127.35166,181.1157 93.106766,181.1242 66.393471,181.1328 48.834629,181.1413 45.921158,181.1499 45.670795,181.1584 35.02821,181.1670 20.606745,181.1755 12.505988,181.1841 9.4996109,181.1926 6.8052602,181.2012 4.9623375,181.2097 3.2927361,181.2183 3.1734536,181.2268 2.9472253,181.2354 2.4155445,181.2439 1.6088548,181.2525 2.0450199,181.2610 2.4355407,181.2696 2.4509902,181.2781 1.7123576,181.2867 1.7738992,181.2952 1.8076677,181.3038 1.556746,181.3123 1.5576147,181.3209 1.8267435,181.3294 1.7471691,181.3380 1.774081,181.3465 1.8950278,181.3551 1.494625,181.3636 1.8260564,181.3722 1.8784614,181.3807 1.7831079,181.3893 1.3996053,181.3978 1.2252002,181.4064 1.3476101,181.4149 1.8271906,181.4235 2.297039,181.4321 2.7226305,181.4406 2.5995431,181.4492 1.7826058,181.4577 1.7650858,181.4663 1.8163699,181.4748 1.9477822,181.4834 1.9737842,181.4919 2.0266867,181.5005 2.2884645,181.5091 2.2426198,181.5176 1.7636755,181.5262 1.8343508,181.5347 1.7916021,181.5433 1.9745843,181.5518 1.6778164,181.5604 1.5225755,181.5690 2.6286173,181.5775 3.3039596,181.5861 2.7726212,181.5946 2.2775402,181.6032 1.6434493,181.6117 1.8002657,181.6203 1.6510712,181.6289 1.2948799,181.6374 1.1393378,181.6460 1.4019784,181.6545 2.3501956,181.6631 3.2177513,181.6717 3.2863863,181.6802 3.4080839,181.6888 3.0504477,181.6973 2.0853438,181.7059 1.5733349,181.7145 1.9485441,181.7230 1.9139781,181.7316 1.652336,181.7401 1.5910419,181.7487 1.5816869,181.7573 1.4777305,181.7658 1.4706409,181.7744 1.8532798,181.7830 1.9386429,181.7915 2.322397,181.8001 2.9059613,181.8086 3.1213491,181.8172 2.2244034,181.8258 1.8080918,181.8343 1.9132524,181.8429 2.0615063,181.8515 2.3744886,181.8600 2.4609094,181.8686 2.3569772,181.8772 2.1027393,181.8857 1.302677,181.8943 1.1915283,181.9028 1.5134616,181.9114 2.296371,181.9200 2.6001627,181.9285 2.3834832,181.9371 2.3828447,181.9457 1.9732831,181.9542 2.2785716,181.9628 2.5911741,181.9714 2.3555725,181.9799 1.6425219,181.9885 1.3482628,181.9971 1.7663124,182.0056 2.1751053,182.0142 2.9676368,182.0228 4.0270543,182.0314 4.3812981,182.0399 4.2187243,182.0485 4.6893253,182.0571 6.5356364,182.0656 14.542565,182.0742 38.68158,182.0828 66.409088,182.0913 77.418655,182.0999 64.273849,182.1085 52.180698,182.1170 67.813721,182.1256 101.2511,182.1342 103.55715,182.1428 71.164368,182.1513 39.902802,182.1599 39.360325,182.1685 42.38488,182.1770 31.886177,182.1856 16.647776,182.1942 8.2430058,182.2028 6.27455,182.2113 4.6598563,182.2199 4.2265573,182.2285 3.9371746,182.2371 3.0846243,182.2456 2.7216609,182.2542 2.5659339,182.2628 2.4269094,182.2714 2.1384351,182.2799 1.6772025,182.2885 1.895496,182.2971 1.6170067,182.3056 1.4864081,182.3142 1.4433655,182.3228 1.8535877,182.3314 1.8787948,182.3399 1.9129642,182.3485 2.1401339,182.3571 2.5043731,182.3657 2.2071233,182.3743 1.6594999,182.3828 1.4530267,182.3914 1.9579983,182.4000 2.3492823,182.4086 3.1315382,182.4171 3.2430296,182.4257 2.7994454,182.4343 2.8334994,182.4429 2.1551325,182.4515 1.8515965,182.4600 1.5299656,182.4686 1.2258117,182.4772 1.0522465,182.4858 1.0781578,182.4943 1.5745744,182.5029 2.2003493,182.5115 1.9652267,182.5201 1.5653237,182.5287 1.4696616,182.5372 1.7651469,182.5458 1.5039527,182.5544 1.5656959,182.5630 1.9830872,182.5716 2.243607,182.5801 2.0959013,182.5887 1.7996699,182.5973 1.6958739,182.6059 2.09554,182.6145 1.9641552,182.6231 1.6346489,182.6316 1.3919191,182.6402 1.5308893,182.6488 1.3911558,182.6574 1.3910553,182.6660 1.460439,182.6746 1.5391377,182.6831 1.7917162,182.6917 1.8791925,182.7003 2.1565778,182.7089 1.7814693,182.7175 1.2078912,182.7261 1.4447432,182.7346 2.6973825,182.7432 2.8873484,182.7518 2.4774773,182.7604 1.9999995,182.7690 2.1732621,182.7776 1.3283777,182.7862 1.1129436,182.7947 1.4265286,182.8033 1.6005175,182.8119 1.6435566,182.8205 1.3652731,182.8291 1.40029,182.8377 1.5651497,182.8463 1.5910453,182.8549 1.4341893,182.8634 1.1125566,182.8720 1.0525484,182.8806 1.6009188,182.8892 1.9383898,182.8978 1.32961,182.9064 1.2345672,182.9150 1.2446679,182.9236 2.3760192,182.9322 2.913754,182.9407 3.4956937,182.9493 3.3559811,182.9579 2.3732872,182.9665 1.8696395,182.9751 2.4957042,182.9837 2.8267422,182.9923 3.4095676,183.0009 3.8802476,183.0095 5.2716613,183.0181 5.8171024,183.0267 5.4624591,183.0352 7.2845054,183.0438 11.566397,183.0524 18.979603,183.0610 39.75758,183.0696 87.386948,183.0782 162.27771,183.0868 256.68427,183.0954 349.41013,183.1040 483.95261,183.1126 561.55212,183.1212 469.14008,183.1298 264.77151,183.1384 122.17704,183.1470 63.08897,183.1556 43.347923,183.1641 31.618254,183.1727 24.384132,183.1813 20.358109,183.1899 15.458143,183.1985 10.015466,183.2071 6
[truncated: 2,258,411 more chars]
