# Supplementary material for: Polypy: A Framework to Interpret Polymer Properties from Mass Spectrometry Data
Source: Polymers (Basel). 2024 Jun 22;16(13):1771. doi: 10.3390/polym16131771 (PMC11244493; doi:10.3390/polym16131771)
Supplement: Supplementary file 1 [file polymers-16-01771-s001.zip › Aryl_resins_MS_raw_data/VV_22c_2h.ascii]

1.00879,+,NANO-ESI,ms1,-,profile,44.9213-2505.2438,136512,44.9213 1.0619147,44.9256 1.159389,44.9298 1.2747302,44.9341 1.5486928,44.9383 1.2829016,44.9426 1.2299784,44.9468 1.2741632,44.9511 1.0263609,44.9553 0.89394271,44.9596 0.99160326,44.9639 1.2564045,44.9681 0.8935672,44.9724 0.89381522,44.9766 0.76072115,44.9809 0.63715333,44.9851 0.95610368,44.9894 1.265605,44.9937 0.88451946,44.9979 0.5749777,45.0022 0.85859621,45.0064 1.0093042,45.0107 1.1506927,45.0150 1.1503316,45.0192 1.1148422,45.0235 0.81407499,45.0277 0.81433076,45.0320 0.93825638,45.0363 1.2037656,45.0405 1.513345,45.0448 1.3976467,45.0490 0.72525054,45.0533 0.70854491,45.0576 1.2659351,45.0618 1.4598893,45.0661 1.2119436,45.0703 0.81400335,45.0746 0.9293927,45.0789 1.3367347,45.0831 1.4868697,45.0874 1.4334725,45.0916 1.3978767,45.0959 0.83146226,45.1002 0.56619281,45.1044 0.3715755,45.1087 0.58419293,45.1130 1.0623416,45.1172 1.2659667,45.1215 1.2210824,45.1258 0.96400595,45.1300 0.69886464,45.1343 0.51345414,45.1385 0.5133127,45.1428 0.37170064,45.1471 0.67299533,45.1513 1.0624045,45.1556 1.4515076,45.1599 1.3714219,45.1641 1.1503978,45.1684 1.2921904,45.1727 1.2475843,45.1769 1.0172495,45.1812 0.71659023,45.1855 0.57517809,45.1897 0.61113685,45.1940 1.3013735,45.1983 1.2650715,45.2025 0.92886239,45.2068 1.0796933,45.2111 1.2832289,45.2153 1.2660888,45.2196 1.7261776,45.2239 1.5750406,45.2282 1.1673915,45.2324 0.521716,45.2367 0.81455863,45.2410 1.0533367,45.2452 1.2037913,45.2495 1.2652529,45.2538 0.99081886,45.2580 0.98234522,45.2623 1.176867,45.2666 1.026315,45.2709 0.82272649,45.2751 0.65497071,45.2794 1.0983249,45.2837 2.133064,45.2879 1.9198823,45.2922 1.6809493,45.2965 1.0528334,45.3008 0.75237423,45.3050 0.67274714,45.3093 0.80535769,45.3136 0.86720133,45.3178 1.0176382,45.3221 1.123891,45.3264 1.3012336,45.3307 1.3804975,45.3349 1.0971699,45.3392 0.89361894,45.3435 0.64591634,45.3478 0.97371,45.3520 1.0796944,45.3563 0.94686157,45.3606 0.9911738,45.3649 1.0176286,45.3691 0.80535358,45.3734 0.87613225,45.3777 0.94694656,45.3820 1.478002,45.3862 1.6369655,45.3905 1.1769055,45.3948 1.1861291,45.3991 1.424986,45.4034 1.2477325,45.4076 0.96447003,45.4119 0.87602788,45.4162 0.86697352,45.4205 0.48642346,45.4247 0.44259894,45.4290 0.61965382,45.4333 0.94718021,45.4376 1.2567356,45.4419 1.1237601,45.4461 1.3361663,45.4504 1.4953731,45.4547 1.4866724,45.4590 1.2036518,45.4633 0.83208311,45.4675 1.0179375,45.4718 1.5223927,45.4761 2.1065543,45.4804 2.2563088,45.4847 1.4681273,45.4889 0.87583131,45.4932 0.98282969,45.4975 1.2480327,45.5018 1.1857032,45.5061 0.91134357,45.5103 0.81426167,45.5146 1.2659075,45.5189 1.4423629,45.5232 0.9552598,45.5275 0.48634458,45.5318 0.74365383,45.5360 1.4078726,45.5403 1.726112,45.5446 1.7257977,45.5489 1.6544911,45.5532 1.3623705,45.5575 1.2475374,45.5618 1.1147971,45.5660 0.82283974,45.5703 0.60199451,45.5746 0.96528465,45.5789 1.6108187,45.5832 1.7250506,45.5875 1.017117,45.5917 0.77880645,45.5960 1.0178037,45.6003 0.90244162,45.6046 0.31840533,45.6089 0.3541041,45.6132 0.50448906,45.6175 0.31837422,45.6218 0.18584532,45.6260 0.38067898,45.6303 0.72594142,45.6346 0.94727939,45.6389 1.0708432,45.6432 0.91123289,45.6475 0.75187927,45.6518 0.66374326,45.6561 0.95595616,45.6604 1.0705585,45.6646 0.64599246,45.6689 0.77059186,45.6732 1.2749569,45.6775 1.8233629,45.6818 2.36325,45.6861 2.4064257,45.6904 1.3794184,45.6947 1.1150973,45.6990 1.0622871,45.7033 0.92043656,45.7076 0.99997163,45.7118 1.1328312,45.7161 1.3010491,45.7204 1.4954772,45.7247 1.4687577,45.7290 1.5134718,45.7333 1.9118731,45.7376 1.8670492,45.7419 1.3800023,45.7462 0.72554815,45.7505 0.66384065,45.7548 0.8852222,45.7591 1.4779222,45.7634 1.2917639,45.7677 1.0972767,45.7719 1.0883791,45.7762 0.7342509,45.7805 0.39819357,45.7848 0.59301668,45.7891 0.81464213,45.7934 1.425411,45.7977 1.717412,45.8020 1.9467404,45.8063 1.370831,45.8106 1.1238087,45.8149 1.1590565,45.8192 0.74322367,45.8235 0.99164277,45.8278 1.6287913,45.8321 1.9289597,45.8364 1.3093085,45.8407 0.85831767,45.8450 0.77858204,45.8493 0.72539014,45.8536 0.69034392,45.8579 1.044909,45.8622 1.4249071,45.8665 1.3270448,45.8708 1.0972761,45.8751 0.99126822,45.8794 1.1151148,45.8837 1.1947132,45.8880 1.061716,45.8923 0.67216372,45.8966 0.46923211,45.9009 1.0272372,45.9052 1.6199667,45.9095 1.7256446,45.9138 1.4777323,45.9181 1.3891391,45.9224 1.1235758,45.9267 1.0353898,45.9310 1.1239988,45.9353 1.1239824,45.9396 1.1504724,45.9439 1.2478824,45.9482 1.380679,45.9525 1.3358554,45.9568 0.91975242,45.9611 0.94718844,45.9654 1.407656,45.9697 1.5310091,45.9740 1.3094578,45.9783 1.052989,45.9826 1.0974678,45.9869 1.2920939,45.9912 1.3184443,45.9955 1.2743297,45.9998 1.3985317,46.0042 1.681174,46.0085 1.3359933,46.0128 1.3807437,46.0171 1.3538744,46.0214 0.99945581,46.0257 0.46033347,46.0300 0.90315205,46.0343 0.99129695,46.0386 0.99087369,46.0429 0.61004955,46.0472 0.52208817,46.0515 0.86761546,46.0558 1.2661774,46.0601 1.6196413,46.0645 1.380118,46.0688 1.2473021,46.0731 1.0535221,46.0774 1.4520936,46.0817 1.5574282,46.0860 1.3535427,46.0903 1.0173224,46.0946 0.95580959,46.0989 1.3362888,46.1032 1.5840039,46.1075 1.6194216,46.1119 1.1149856,46.1162 0.90242529,46.1205 0.63707447,46.1248 0.73470187,46.1291 0.85828644,46.1334 0.84067285,46.1377 0.67240864,46.1420 0.3716639,46.1463 0.70866323,46.1507 1.2304773,46.1550 1.6373285,46.1593 1.96429,46.1636 1.716917,46.1679 2.1509967,46.1722 2.0616684,46.1765 1.7075073,46.1809 1.0529021,46.1852 1.1416107,46.1895 1.0704589,46.1938 0.75219351,46.1981 0.92961222,46.2024 1.4514565,46.2067 1.52211,46.2111 1.2918657,46.2154 0.96445835,46.2197 0.9113341,46.2240 0.59259826,46.2283 0.3448565,46.2326 0.13266255,46.2369 0.22135186,46.2413 0.47799507,46.2456 0.97370505,46.2499 1.1329776,46.2542 0.92895895,46.2585 0.46010002,46.2629 0.60208011,46.2672 1.1335369,46.2715 1.947417,46.2758 1.6362722,46.2801 0.81347704,46.2844 0.77008486,46.2888 1.0443281,46.2931 0.82284683,46.2974 0.84061337,46.3017 0.78746027,46.3060 0.4866167,46.3104 0.34536859,46.3147 0.78803265,46.3190 1.1240615,46.3233 1.0707644,46.3276 0.97330976,46.3320 0.72526133,46.3363 0.35369548,46.3406 0.22122774,46.3449 0.2743732,46.3492 0.56647629,46.3536 0.97365367,46.3579 1.1946719,46.3622 0.84951854,46.3665 0.64597917,46.3709 0.56640512,46.3752 0.99140823,46.3795 1.2655343,46.3838 1.5310006,46.3881 1.8941021,46.3925 1.823187,46.3968 1.592674,46.4011 1.2124335,46.4054 1.655269,46.4098 2.0176599,46.4141 1.8050487,46.4184 1.6015542,46.4227 1.6634377,46.4271 1.371743,46.4314 1.2919348,46.4357 0.74322742,46.4400 0.91166472,46.4444 0.86707044,46.4487 0.61949289,46.4530 0.7259919,46.4573 1.0000452,46.4617 1.2123892,46.4660 1.4693418,46.4703 1.5578502,46.4747 1.7608982,46.4790 1.4512684,46.4833 1.3098501,46.4876 1.1412126,46.4920 0.83185828,46.4963 1.1862038,46.5006 1.5042154,46.5050 1.3447951,46.5093 1.1855876,46.5136 0.7520057,46.5179 0.46929929,46.5223 0.82369161,46.5266 1.3808361,46.5309 1.5215682,46.5353 1.2204598,46.5396 0.85830593,46.5439 1.3015749,46.5483 1.7174102,46.5526 1.6633049,46.5569 0.84045041,46.5612 0.96482599,46.5656 0.93793857,46.5699 0.81396121,46.5742 0.61929232,46.5786 0.67251849,46.5829 0.95617163,46.5872 1.4072025,46.5916 1.132646,46.5959 1.1064463,46.6002 1.1681118,46.6046 1.0617834,46.6089 0.97318137,46.6132 1.1325967,46.6176 1.3010665,46.6219 1.4873297,46.6262 1.832432,46.6306 1.8050452,46.6349 1.5392762,46.6392 1.2031747,46.6436 0.6988427,46.6479 0.48649746,46.6523 0.63705045,46.6566 0.78788066,46.6609 0.95595902,46.6653 0.9291591,46.6696 0.87596303,46.6739 0.57505637,46.6783 0.59308416,46.6826 1.1063503,46.6869 1.4960229,46.6913 1.947614,46.6956 2.0971334,46.7000 1.8485988,46.7043 1.2652402,46.7086 1.469555,46.7130 1.5754676,46.7173 1.3804903,46.7217 1.1419026,46.7260 1.2656553,46.7303 1.2917306,46.7347 1.2473482,46.7390 0.9288612,46.7434 1.0446056,46.7477 1.6728435,46.7520 1.8049624,46.7564 1.3715965,46.7607 1.0355693,46.7651 0.77869183,46.7694 0.61038733,46.7737 0.48650283,46.7781 0.40689129,46.7824 0.23906544,46.7868 0.55790347,46.7911 0.77895713,46.7954 0.79656827,46.7998 1.0268447,46.8041 1.3364764,46.8085 1.3895327,46.8128 1.7256769,46.8172 1.6278125,46.8215 1.2210376,46.8259 1.2390003,46.8302 1.1770146,46.8345 1.1506054,46.8389 1.088438,46.8432 1.0442455,46.8476 1.3363661,46.8519 1.3629625,46.8563 1.3806455,46.8606 1.5129157,46.8650 1.3270806,46.8693 1.0620579,46.8736 1.0176909,46.8780 0.65460479,46.8823 0.54870188,46.8867 0.90288234,46.8910 1.1948279,46.8954 1.2835182,46.8997 1.513311,46.9041 1.2212014,46.9084 1.1327654,46.9128 1.106092,46.9171 1.3449485,46.9215 1.1680976,46.9258 1.1678863,46.9302 0.67205602,46.9345 0.67270052,46.9389 0.90291017,46.9432 1.0179262,46.9476 1.0443517,46.9519 0.78741795,46.9563 0.87604988,46.9606 1.1683506,46.9650 1.168162,46.9693 0.94671321,46.9737 0.92013437,46.9780 0.8317771,46.9824 0.86724436,46.9867 0.74340254,46.9911 0.7171765,46.9954 1.0445161,46.9998 1.3007487,47.0041 1.2479299,47.0085 1.6818033,47.0128 2.115027,47.0172 1.7963227,47.0215 1.2651061,47.0259 0.67238665,47.0302 0.92926985,47.0346 0.84080195,47.0389 1.0884656,47.0433 1.2211616,47.0477 1.5045567,47.0520 1.0793381,47.0564 0.44217977,47.0607 0.27425233,47.0651 0.28340688,47.0694 0.67300367,47.0738 0.91142786,47.0781 0.6811654,47.0825 0.51321691,47.0868 0.49564177,47.0912 0.73453641,47.0956 1.1061645,47.0999 1.1418576,47.1043 1.1598822,47.1086 1.5048465,47.1130 1.5394534,47.1173 1.1143332,47.1217 0.84041739,47.1261 0.94733161,47.1304 1.3010844,47.1348 1.0172805,47.1391 0.76961601,47.1435 0.72585082,47.1478 0.99125987,47.1522 0.86700088,47.1566 0.66365105,47.1609 0.38936988,47.1653 0.27414319,47.1696 0.15916343,47.1740 0.35425696,47.1784 0.95608455,47.1827 1.2744269,47.1871 1.0972025,47.1914 0.71691167,47.1958 0.7792322,47.2002 1.0532907,47.2045 1.1944468,47.2089 1.159173,47.2133 1.0798354,47.2176 1.1419272,47.2220 1.3541801,47.2263 1.2915663,47.2307 0.88435251,47.2351 0.61915386,47.2394 0.51315904,47.2438 0.53135914,47.2482 0.95628172,47.2525 1.1150821,47.2569 0.92867267,47.2612 0.76969916,47.2656 1.0359499,47.2700 1.5492016,47.2743 1.5394859,47.2787 0.88434899,47.2831 0.84074777,47.2874 1.0974054,47.2918 1.0265176,47.2962 1.0711038,47.3005 1.4959446,47.3049 1.522166,47.3093 1.3977294,47.3136 0.89341158,47.3180 1.0625075,47.3224 1.7974403,47.3267 2.3717222,47.3311 1.6540326,47.3355 0.98177999,47.3398 0.83166319,47.3442 0.85835373,47.3486 0.66383302,47.3529 0.84119576,47.3573 1.5403794,47.3617 1.84964,47.3660 1.654976,47.3704 1.8140937,47.3748 1.6808891,47.3792 1.0436909,47.3835 0.47774953,47.3879 0.62866986,47.3923 0.9739098,47.3966 1.4605483,47.4010 1.6103829,47.4054 1.1410573,47.4097 0.92015785,47.4141 0.86717474,47.4185 0.65495872,47.4229 0.8851229,47.4272 1.1681311,47.4316 0.8669225,47.4360 0.48682383,47.4403 0.88536853,47.4447 1.1503696,47.4491 1.4248035,47.4535 1.6371529,47.4578 1.3625516,47.4622 0.99106264,47.4666 0.86707866,47.4710 0.54849672,47.4753 0.63751304,47.4797 0.87628686,47.4841 0.73451883,47.4885 0.79640269,47.4928 0.87603337,47.4972 0.89393318,47.5016 0.86747974,47.5060 1.346072,47.5103 2.3895714,47.5147 1.7602637,47.5191 1.1677445,47.5235 0.79646856,47.5278 1.1154568,47.5322 1.4782001,47.5366 1.6193248,47.5410 1.2735964,47.5453 0.58350462,47.5497 0.39830795,47.5541 0.72615194,47.5585 1.336555,47.5628 1.2122992,47.5672 1.1062933,47.5716 1.186184,47.5760 1.4512588,47.5804 1.0615565,47.5847 0.85821259,47.5891 0.73443264,47.5935 0.67236394,47.5979 0.62824184,47.6023 0.75250441,47.6066 0.95597702,47.6110 1.2122877,47.6154 1.0794368,47.6198 0.7967118,47.6242 0.98262417,47.6285 0.98196006,47.6329 0.53030276,47.6373 0.15039028,47.6417 0.38993582,47.6461 0.91175354,47.6504 1.0529166,47.6548 0.78756058,47.6592 0.89427954,47.6636 1.3011005,47.6680 1.1409889,47.6724 0.62773705,47.6767 0.31835303,47.6811 0.20369783,47.6855 0.45184082,47.6899 0.84089321,47.6943 0.89406347,47.6987 1.654941,47.7030 1.6720408,47.7074 0.98221672,47.7118 0.73468429,47.7162 0.64590961,47.7206 0.43326133,47.7250 0.2743516,47.7294 0.48706594,47.7337 0.80552244,47.7381 1.0358654,47.7425 1.4249126,47.7469 1.238538,47.7513 0.83142436,47.7557 0.57492507,47.7601 0.48672763,47.7644 0.53151488,47.7688 1.0888387,47.7732 1.026119,47.7776 0.66318929,47.7820 0.37146249,47.7864 0.47816586,47.7908 0.9473685,47.7952 1.124054,47.7996 1.0443916,47.8039 1.0533957,47.8083 1.2301562,47.8127 1.2031339,47.8171 0.72509748,47.8215 0.30054626,47.8259 0.11494905,47.8303 0.3099421,47.8347 0.78800714,47.8391 1.2744626,47.8435 1.2744566,47.8478 1.4337535,47.8522 1.4511975,47.8566 1.3894472,47.8610 1.6107742,47.8654 1.7609572,47.8698 1.3094604,47.8742 0.85820615,47.8786 0.51298672,47.8830 0.2390936,47.8874 0.59335434,47.8918 0.92913818,47.8962 0.87592417,47.9005 0.7343353,47.9049 0.67250055,47.9093 0.74364924,47.9137 1.0713406,47.9181 1.6374326,47.9225 1.9113779,47.9269 1.5039409,47.9313 0.85814929,47.9357 0.67283738,47.9401 0.86727816,47.9445 0.94688505,47.9489 1.0533607,47.9533 1.2124928,47.9577 1.1501131,47.9621 0.94665784,47.9665 0.89415032,47.9709 1.0179222,47.9753 0.90224999,47.9797 0.55712652,47.9841 0.4604446,47.9885 0.80584657,47.9929 0.98218542,47.9973 0.95538616,48.0017 0.93782175,48.0061 0.67240763,48.0105 0.40693176,48.0148 0.28346905,48.0192 0.66408032,48.0236 0.61039966,48.0280 0.3801758,48.0324 0.34505001,48.0368 0.68202382,48.0412 1.1243913,48.0456 1.1862844,48.0500 1.7173027,48.0544 1.9021862,48.0588 1.2205763,48.0632 0.83151722,48.0676 0.76109332,48.0720 1.2484305,48.0765 2.0181816,48.0809 2.3541117,48.0853 2.5575495,48.0897 2.3091815,48.0941 1.3622051,48.0985 0.76103026,48.1029 0.83185148,48.1073 0.7255227,48.1117 0.57517904,48.1161 0.53982919,48.1205 0.65519124,48.1249 1.0976925,48.1293 1.4511143,48.1337 1.5217912,48.1381 1.2655967,48.1425 1.0086946,48.1469 0.62798464,48.1513 0.68138528,48.1557 0.82311469,48.1601 0.9029057,48.1645 1.2217052,48.1689 1.7524143,48.1733 1.4776112,48.1777 1.1857904,48.1821 1.1858015,48.1866 1.0172783,48.1910 0.55726916,48.1954 0.53112125,48.1998 0.74381447,48.2042 1.2480227,48.2086 1.1146868,48.2130 0.81406808,48.2174 0.75223631,48.2218 0.65483034,48.2262 0.77043152,48.2306 1.4342459,48.2350 1.8141249,48.2394 1.6630517,48.2439 1.168205,48.2483 1.9565529,48.2527 2.3008528,48.2571 1.8579804,48.2615 1.5835416,48.2659 1.2472087,48.2703 0.60168922,48.2747 0.7257635,48.2791 1.0356094,48.2835 1.4338908,48.2880 1.1947538,48.2924 0.92898726,48.2968 0.7787686,48.3012 1.0271611,48.3056 1.5223647,48.3100 1.5129143,48.3144 1.2299365,48.3188 1.27416,48.3233 1.0881845,48.3277 0.964858,48.3321 1.3277923,48.3365 1.5576303,48.3409 1.5485868,48.3453 1.4336023,48.3497 1.4688081,48.3542 1.0793839,48.3586 0.92945284,48.3630 1.2570781,48.3674 2.1065199,48.3718 2.4069257,48.3762 1.8932728,48.3806 1.4864765,48.3851 1.3537785,48.3895 0.93798947,48.3939 1.0889288,48.3983 1.4336421,48.4027 1.2213957,48.4071 1.292101,48.4116 1.0526975,48.4160 1.2565064,48.4204 1.106262,48.4248 1.1237892,48.4292 1.1153628,48.4336 1.3544699,48.4381 1.3802315,48.4425 0.93745321,48.4469 0.54851747,48.4513 0.7966426,48.4557 0.95566976,48.4602 0.95561254,48.4646 0.74319619,48.4690 0.45136872,48.4734 0.43385902,48.4778 0.86771393,48.4823 1.619864,48.4867 1.6193556,48.4911 1.2828484,48.4955 0.9555518,48.4999 1.0264391,48.5044 1.114971,48.5088 1.1416252,48.5132 1.0533481,48.5176 1.106313,48.5220 0.73412848,48.5265 0.4509677,48.5309 0.28308651,48.5353 0.3897773,48.5397 0.85893708,48.5442 1.1327064,48.5486 0.88491952,48.5530 0.76976794,48.5574 0.45977864,48.5618 0.43356758,48.5663 0.62848616,48.5707 0.84112197,48.5751 1.2390064,48.5795 1.1678815,48.5840 1.1063224,48.5884 1.3365639,48.5928 1.725698,48.5972 1.7429491,48.6017 1.5308708,48.6061 1.2481241,48.6105 1.0441957,48.6149 0.98229414,48.6194 1.1326984,48.6238 0.88458747,48.6282 0.60166883,48.6327 0.69061452,48.6371 1.0179441,48.6415 1.0266085,48.6459 1.0620003,48.6504 1.0351902,48.6548 0.71639866,48.6592 0.40678483,48.6636 0.36291614,48.6681 0.64648867,48.6725 1.2748251,48.6769 1.6195819,48.6814 1.6283553,48.6858 1.4420756,48.6902 0.82265067,48.6946 0.70818895,48.6991 0.86756045,48.7035 1.3369271,48.7079 1.7432437,48.7124 1.2295115,48.7168 1.0619215,48.7212 1.0356195,48.7257 1.1679288,48.7301 0.77812183,48.7345 0.46006033,48.7390 0.54923105,48.7434 1.1064739,48.7478 1.1057798,48.7523 0.8759014,48.7567 0.77880526,48.7611 0.84082288,48.7656 1.1064838,48.7700 1.4869965,48.7744 1.4421879,48.7789 1.1588753,48.7833 1.1328534,48.7877 1.3275974,48.7922 0.99097228,48.7966 0.86735392,48.8010 1.0266507,48.8055 0.96441072,48.8099 0.95564914,48.8143 1.0086493,48.8188 0.86721772,48.8232 0.99152732,48.8276 1.2568531,48.8321 1.0442618,48.8365 1.1948137,48.8409 1.2567699,48.8454 1.1327639,48.8498 1.1859442,48.8543 1.442462,48.8587 1.2120361,48.8631 0.86693186,48.8676 0.68160534,48.8720 1.2573825,48.8764 1.8321103,48.8809 1.6900781,48.8853 1.4690845,48.8898 1.4687757,48.8942 1.1147372,48.8986 1.0705891,48.9031 0.90250641,48.9075 1.0442809,48.9120 0.85827905,48.9164 0.8590222,48.9208 1.7261167,48.9253 1.654411,48.9297 1.2913165,48.9342 0.59252864,48.9386 0.46039867,48.9430 0.54876894,48.9475 0.53083897,48.9519 0.56642526,48.9564 1.0797166,48.9608 1.1858798,48.9652 1.2127334,48.9697 1.3008839,48.9741 0.91131353,48.9786 0.79667574,48.9830 1.1770909,48.9875 1.5661978,48.9919 1.2033037,48.9963 0.60158604,49.0008 0.5398587,49.0052 0.72604454,49.0097 1.0622967,49.0141 1.1414527,49.0186 0.84047133,49.0230 0.67273647,49.0275 1.2301998,49.0319 1.5665087,49.0363 1.60195,49.0408 1.2207248,49.0452 0.53922796,49.0497 0.43357676,49.0541 0.55753368,49.0586 0.63735455,49.0630 1.009323,49.0675 1.3187792,49.0719 1.3456786,49.0764 1.7255439,49.0808 1.1498828,49.0853 1.2303114,49.0897 1.2655396,49.0942 1.079095,49.0986 0.56592429,49.1030 0.42479295,49.1075 0.433777,49.1119 0.69961661,49.1164 1.0091051,49.1208 1.0438211,49.1253 0.9822669,49.1297 1.2302283,49.1342 0.90274465,49.1386 1.1599302,49.1431 1.7348522,49.1475 1.9909824,49.1520 1.7074491,49.1564 0.99944609,49.1609 0.74318534,49.1653 0.78772551,49.1698 1.0178891,49.1742 1.3627008,49.1787 1.2921613,49.1832 1.1951202,49.1876 1.2124033,49.1921 1.1058594,49.1965 0.71635455,49.2010 0.52226967,49.2054 0.80590451,49.2099 1.1149369,49.2143 0.95510304,49.2188 0.68118674,49.2232 0.60204947,49.2277 0.84999305,49.2321 1.0353985,49.2366 0.75186825,49.2410 0.62859666,49.2455 1.2662927,49.2500 1.885216,49.2544 1.8490019,49.2589 1.1852624,49.2633 0.84960902,49.2678 1.2920535,49.2722 1.158983,49.2767 0.91179341,49.2811 1.3104281,49.2856 1.6722344,49.2901 0.94611871,49.2945 0.57537991,49.2990 1.0540246,49.3034 1.6466259,49.3079 1.7521282,49.3123 1.7431568,49.3168 2.0174479,49.3213 1.7869923,49.3257 0.98167759,49.3302 0.49558496,49.3346 0.60209745,49.3391 0.84982181,49.3436 1.0707773,49.3480 0.88491142,49.3525 0.81422561,49.3569 0.9381963,49.3614 0.98197383,49.3659 0.50425714,49.3703 0.71710896,49.3748 0.90258271,49.3792 0.91116273,49.3837 0.75203013,49.3882 0.47779396,49.3926 0.17695121,49.3971 0.3543511,49.4015 0.76155692,49.4060 1.0176524,49.4105 0.7519294,49.4149 0.73464268,49.4194 1.0624453,49.4239 1.4603957,49.4283 1.3094562,49.4328 1.3272022,49.4372 1.15931,49.4417 1.0797191,49.4462 1.1062131,49.4506 1.2833607,49.4551 1.389426,49.4596 1.2210134,49.4640 0.92881233,49.4685 0.61030829,49.4730 0.55758351,49.4774 0.74355811,49.4819 1.0883006,49.4864 1.4866271,49.4908 1.3896824,49.4953 1.3276374,49.4998 1.5488482,49.5042 1.6988556,49.5087 0.98207152,49.5132 0.97368944,49.5176 1.1240867,49.5221 1.2829853,49.5266 1.044171,49.5310 0.93792844,49.5355 0.40693849,49.5400 0.67303199,49.5444 0.94696039,49.5489 0.72529387,49.5534 0.6634621,49.5578 0.78756136,49.5623 0.71681029,49.5668 0.53991932,49.5712 0.66387606,49.5757 0.74324298,49.5802 0.63740098,49.5846 0.86756045,49.5891 0.8409521,49.5936 1.1684076,49.5981 1.4335052,49.6025 1.5925527,49.6070 1.4774921,49.6115 1.1592873,49.6159 1.2388526,49.6204 1.2301565,49.6249 1.4514487,49.6294 1.2389505,49.6338 1.2657959,49.6383 1.1061826,49.6428 0.7697984,49.6473 0.80552834,49.6517 1.0974754,49.6562 1.4245331,49.6607 1.2915913,49.6651 0.79624993,49.6696 0.65495247,49.6741 0.82305855,49.6786 0.72568744,49.6830 0.61952651,49.6875 0.70804906,49.6920 1.0537595,49.6965 1.6286936,49.7009 1.3799914,49.7054 0.89339608,49.7099 0.80537689,49.7144 0.90262002,49.7188 0.69020492,49.7233 0.7523157,49.7278 1.0265766,49.7323 1.2298602,49.7368 0.92901516,49.7412 0.7963081,49.7457 0.91167307,49.7502 1.3810835,49.7547 1.7525735,49.7591 1.6903073,49.7636 1.4956163,49.7681 1.6462568,49.7726 1.556998,49.7771 0.87549627,49.7815 0.76092714,49.7860 0.71670729,49.7905 0.57526106,49.7950 0.69930351,49.7994 0.94705111,49.8039 1.4603739,49.8084 1.5486465,49.8129 0.87607074,49.8174 0.7966249,49.8219 1.1063384,49.8263 1.4249772,49.8308 1.4778937,49.8353 1.4953053,49.8398 1.3716377,49.8443 1.5755513,49.8487 1.5396472,49.8532 1.1146182,49.8577 0.93785548,49.8622 0.94684869,49.8667 1.061942,49.8712 0.81398672,49.8756 0.52230138,49.8801 0.88614774,49.8846 1.70834,49.8891 1.5565568,49.8936 0.99959254,49.8981 0.9561168,49.9025 1.1328655,49.9070 1.0262177,49.9115 0.84056139,49.9160 0.93803549,49.9205 0.99982768,49.9250 0.92030454,49.9294 0.75228059,49.9339 0.92930835,49.9384 1.0264727,49.9429 0.84938133,49.9474 0.86747497,49.9519 1.2304342,49.9564 1.5312189,49.9609 1.5486891,49.9653 1.3542635,49.9698 1.4333924,49.9743 0.91091478,49.9788 0.89378744,49.9833 0.93794823,49.9878 0.92906761,49.9923 0.82298499,49.9968 0.8410545,50.0012 1.3721383,50.0057 1.4071982,50.0102 1.3097062,50.0147 1.3455591,50.0192 1.8144751,50.0237 1.6810601,50.0282 1.3359181,50.0327 1.2923425,50.0372 1.6199424,50.0417 1.7077864,50.0461 1.6633492,50.0506 1.6371838,50.0551 1.5750948,50.0596 0.89291024,50.0641 0.46894854,50.0686 1.1600597,50.0731 1.389341,50.0776 0.83998632,50.0821 0.44219786,50.0866 1.0980206,50.0911 1.6373545,50.0956 1.1942984,50.1001 0.92938942,50.1045 1.124458,50.1090 1.4603858,50.1135 1.5310434,50.1180 1.7965212,50.1225 1.5924175,50.1270 1.1411855,50.1315 0.98228854,50.1360 0.95572519,50.1405 1.0441204,50.1450 0.86693943,50.1495 0.71663678,50.1540 0.52249908,50.1585 1.0455047,50.1630 2.0187986,50.1675 2.4066069,50.1720 1.7512698,50.1765 1.4154105,50.1810 1.0350443,50.1855 0.85843921,50.1900 1.0180452,50.1945 1.4780746,50.1990 1.6902397,50.2035 1.3715149,50.2080 1.1327095,50.2124 1.1058123,50.2169 0.47753251,50.2214 0.40737611,50.2259 0.5840593,50.2304 0.54854965,50.2349 0.70827389,50.2394 0.95622611,50.2439 1.0087103,50.2484 0.78762442,50.2529 1.1509085,50.2574 1.4960173,50.2619 1.7695495,50.2664 1.1761034,50.2709 1.0971855,50.2754 1.1062732,50.2799 1.0887898,50.2844 1.2301797,50.2890 1.1059208,50.2935 0.83202684,50.2980 1.1685811,50.3025 1.3716099,50.3070 1.4246898,50.3115 1.5577259,50.3160 1.5661793,50.3205 1.3005819,50.3250 1.2122235,50.3295 1.0357094,50.3340 1.1861793,50.3385 1.1059891,50.3430 1.1943614,50.3475 1.1059636,50.3520 1.026669,50.3565 1.0177341,50.3610 0.98192209,50.3655 0.55721641,50.3700 0.48710433,50.3745 0.98274648,50.3790 1.2211609,50.3835 1.0969715,50.3880 0.68124735,50.3925 0.4603363,50.3971 0.53096157,50.4016 0.5132302,50.4061 0.70829886,50.4106 1.0533638,50.4151 1.1236118,50.4196 0.88479048,50.4241 0.61948192,50.4286 0.58401346,50.4331 0.69907492,50.4376 0.69902158,50.4421 0.42472455,50.4466 0.30092171,50.4511 0.5579139,50.4557 1.1512309,50.4602 1.9651858,50.4647 2.389986,50.4692 2.6196399,50.4737 2.1049373,50.4782 1.2378832,50.4827 1.1153835,50.4872 1.5405612,50.4917 1.8409383,50.4962 1.5923706,50.5008 1.0080626,50.5053 0.74325269,50.5098 1.0357933,50.5143 1.3987281,50.5188 1.7525177,50.5233 1.6902648,50.5278 1.4424142,50.5323 1.4157581,50.5369 1.3273215,50.5414 1.4958576,50.5459 2.0086942,50.5504 1.6190878,50.5549 1.2743053,50.5594 1.1502053,50.5639 1.0530236,50.5685 0.87589228,50.5730 0.48647332,50.5775 0.7437501,50.5820 1.531547,50.5865 1.9384807,50.5910 1.743083,50.5955 1.3977069,50.6001 1.2655091,50.6046 1.2036408,50.6091 1.123592,50.6136 0.80494606,50.6181 0.57506722,50.6226 0.43364635,50.6272 0.58435726,50.6317 0.95608157,50.6362 1.2213464,50.6407 1.0708805,50.6452 1.3365172,50.6497 1.3980532,50.6543 1.0704222,50.6588 0.75203037,50.6633 0.49535793,50.6678 0.50432855,50.6723 0.64615446,50.6769 0.81458479,50.6814 1.1864383,50.6859 1.5577353,50.6904 1.406971,50.6949 1.1943213,50.6995 1.0527337,50.7040 1.0442958,50.7085 1.1859509,50.7130 1.5399872,50.7175 1.5042845,50.7221 0.84948897,50.7266 0.75227821,50.7311 0.63678682,50.7356 0.33598819,50.7401 0.28314304,50.7447 0.52239376,50.7492 0.76114082,50.7537 0.74319589,50.7582 0.78767705,50.7628 0.64611626,50.7673 0.71698731,50.7718 1.1242815,50.7763 1.4158052,50.7808 1.1767093,50.7854 1.1063814,50.7899 0.92917114,50.7944 0.77850837,50.7989 0.59293276,50.8035 0.84103626,50.8080 1.1859628,50.8125 1.1326313,50.8170 1.1417539,50.8216 1.3894612,50.8261 1.4775649,50.8306 1.1236624,50.8352 0.88504022,50.8397 1.079692,50.8442 1.1238178,50.8487 1.0263416,50.8533 0.80547589,50.8578 0.91162038,50.8623 0.62796813,50.8668 0.49552616,50.8714 0.95617932,50.8759 1.4958975,50.8804 1.3187127,50.8850 1.2034879,50.8895 0.91113251,50.8940 0.91151309,50.8985 1.2572186,50.9031 1.8321968,50.9076 1.6545053,50.9121 1.264848,50.9167 0.80523396,50.9212 1.2571421,50.9257 1.5577122,50.9302 1.593138,50.9348 1.9291466,50.9393 1.7785656,50.9438 1.6019992,50.9484 1.539794,50.9529 1.247062,50.9574 0.63653207,50.9620 0.43382004,50.9665 0.91175067,50.9710 1.2743828,50.9756 1.2212787,50.9801 1.1240262,50.9846 1.3630871,50.9892 1.336725,50.9937 1.6995373,50.9982 1.8934902,51.0028 1.4953432,51.0073 1.389345,51.0118 1.0968968,51.0164 0.88505089,51.0209 1.2480804,51.0254 1.2650708,51.0300 0.83159792,51.0345 0.71687895,51.0390 0.84964192,51.0436 1.4255904,51.0481 1.9028401,51.0526 1.2733586,51.0572 0.69889641,51.0617 0.91198581,51.0663 1.2216185,51.0708 1.3802525,51.0753 1.1060642,51.0799 1.5224791,51.0844 1.6899779,51.0889 1.3980455,51.0935 1.1239597,51.0980 1.0265546,51.1026 0.97329628,51.1071 0.81408954,51.1116 0.8142193,51.1162 0.61921966,51.1207 0.61952621,51.1252 0.97373271,51.1298 1.1327204,51.1343 0.85806131,51.1389 0.62829226,51.1434 0.86753345,51.1479 0.94699764,51.1525 1.1061484,51.1570 1.1594034,51.1616 1.5755856,51.1661 1.9733148,51.1706 1.5131097,51.1752 1.1504772,51.1797 0.94677889,51.1843 0.92931789,51.1888 1.2301736,51.1934 1.4776485,51.1979 1.3804015,51.2024 1.6020944,51.2070 1.8850803,51.2115 1.3889282,51.2161 0.79629511,51.2206 1.1426467,51.2252 2.3017578,51.2297 2.3712323,51.2342 1.7603921,51.2388 1.194177,51.2433 0.72549343,51.2479 0.58380324,51.2524 0.57497936,51.2570 1.053628,51.2615 1.3543973,51.2661 1.3543054,51.2706 1.6109198,51.2751 1.5746654,51.2797 0.99074858,51.2842 0.94705045,51.2888 0.91143137,51.2933 0.87580305,51.2979 0.74370301,51.3024 1.2576159,51.3070 1.9294585,51.3115 1.9466407,51.3161 1.7073891,51.3206 1.0616884,51.3252 1.0885272,51.3297 1.1323681,51.3343 1.2387902,51.3388 1.2568681,51.3434 1.3806475,51.3479 1.22104,51.3525 1.2479852,51.3570 1.3983432,51.3616 1.0173298,51.3661 0.85839063,51.3707 1.0356356,51.3752 1.2478614,51.3798 1.3537571,51.3843 0.99966884,51.3889 0.6990931,51.3934 0.80538088,51.3980 0.98260337,51.4025 1.3897021,51.4071 1.300656,51.4116 1.2209594,51.4162 0.81399238,51.4207 0.74355429,51.4253 1.0180885,51.4298 1.1063864,51.4344 1.1593686,51.4389 1.0708344,51.4435 1.3980008,51.4480 1.4596785,51.4526 1.01762,51.4571 0.84987175,51.4617 1.0799572,51.4662 1.30998,51.4708 1.1943866,51.4754 0.83121961,51.4799 0.71654052,51.4845 0.602009,51.4890 0.9651646,51.4936 1.4958879,51.4981 1.5132369,51.5027 1.0173182,51.5072 0.54835486,51.5118 0.52223724,51.5164 0.79672533,51.5209 1.0355726,51.5255 1.1859509,51.5300 1.3185513,51.5346 1.1855835,51.5391 0.92010051,51.5437 0.69876081,51.5483 0.39803925,51.5528 0.38964313,51.5574 0.80532479,51.5619 0.99165529,51.5665 1.6465267,51.5710 1.2916675,51.5756 0.98187286,51.5802 0.92071396,51.5847 1.4256877,51.5893 1.8142809,51.5938 1.5660105,51.5984 1.433242,51.6030 1.2032939,51.6075 1.3010355,51.6121 1.6375114,51.6166 1.7432547,51.6212 1.1940712,51.6258 0.54829735,51.6303 0.50482601,51.6349 0.92062336,51.6395 0.85814959,51.6440 0.75215703,51.6486 0.81406146,51.6531 0.73456717,51.6577 0.93799293,51.6623 0.88487124,51.6668 0.97375518,51.6714 0.92038131,51.6760 0.83185631,51.6805 1.0178823,51.6851 1.1592485,51.6897 1.1236622,51.6942 1.132949,51.6988 1.3280599,51.7033 1.6020862,51.7079 1.6016732,51.7125 1.3268384,51.7170 0.91971189,51.7216 1.0087552,51.7262 1.0179088,51.7307 1.1947743,51.7353 1.0794073,51.7399 1.0711302,51.7444 1.3897491,51.7490 1.5041456,51.7536 1.4246297,51.7581 1.0705509,51.7627 0.83168024,51.7673 0.67269403,51.7718 0.6283499,51.7764 0.72573543,51.7810 0.9736771,51.7855 1.0442708,51.7901 1.0973356,51.7947 1.2917547,51.7992 1.0706677,51.8038 0.96505493,51.8084 0.91158509,51.8130 0.69010365,51.8175 0.73457605,51.8221 1.0355312,51.8267 1.1860205,51.8312 1.3009959,51.8358 1.1237876,51.8404 1.0349234,51.8449 0.99120468,51.8495 1.4607955,51.8541 1.681762,51.8587 1.8846821,51.8632 1.6985233,51.8678 1.398079,51.8724 1.2302301,51.8770 1.1325172,51.8815 0.58375847,51.8861 0.69955355,51.8907 1.3012922,51.8952 1.4513279,51.8998 1.4069316,51.9044 1.2298645,51.9090 1.1769481,51.9135 0.9822076,51.9181 0.72556698,51.9227 0.70795435,51.9273 0.66380447,51.9318 0.69943708,51.9364 1.0359448,51.9410 1.5309333,51.9456 1.6632056,51.9501 1.5659126,51.9547 1.1946982,51.9593 1.2490367,51.9639 1.8856872,51.9684 1.7692181,51.9730 1.0966241,51.9776 0.70754021,51.9822 0.69872975,51.9867 0.87603658,51.9913 0.8495658,51.9959 0.45142186,52.0005 0.59326661,52.0051 0.82294708,52.0096 0.70776629,52.0142 0.8408004,52.0188 0.8055768,52.0234 0.92935169,52.0280 1.230069,52.0325 1.8407102,52.0371 1.672123,52.0417 0.69894934,52.0463 0.38072208,52.0508 0.53984362,52.0554 0.99205732,52.0600 1.6641071,52.0646 1.2646755,52.0692 0.88455158,52.0738 0.76975906,52.0783 0.89379734,52.0829 0.96463662,52.0875 0.90253448,52.0921 0.94731313,52.0967 1.4257011,52.1012 2.0091779,52.1058 1.9461398,52.1104 1.4596932,52.1150 1.2747129,52.1196 1.1503072,52.1242 0.86671293,52.1287 0.67278892,52.1333 1.2659014,52.1379 1.6020962,52.1425 2.2041552,52.1471 2.0882001,52.1517 1.2204092,52.1562 1.0705528,52.1608 1.2478383,52.1654 1.0885096,52.1700 0.75207359,52.1746 0.51319015,52.1792 0.61985439,52.1838 1.168802,52.1883 1.6636363,52.1929 1.8225272,52.1975 1.6550486,52.2021 1.4165338,52.2067 1.6727381,52.2113 1.5392499,52.2159 1.026015,52.2205 0.69005716,52.2250 0.58396572,52.2296 0.58418387,52.2342 0.82291383,52.2388 0.80540663,52.2434 1.1242757,52.2480 1.3010761,52.2526 1.5048051,52.2572 1.6015047,52.2617 1.2297893,52.2663 1.3368753,52.2709 1.6997392,52.2755 1.9905688,52.2801 1.2206719,52.2847 1.3013034,52.2893 1.6639495,52.2939 1.8847524,52.2985 1.857987,52.3031 1.7784799,52.3077 1.539735,52.3122 1.2834103,52.3168 1.3897069,52.3214 1.5929002,52.3260 1.335871,52.3306 0.75207531,52.3352 1.0623516,52.3398 1.4159241,52.3444 0.98204559,52.3490 0.83182973,52.3536 0.94740433,52.3582 1.9303247,52.3628 2.6721325,52.3674 1.5915885,52.3720 0.70774609,52.3765 0.77001411,52.3811 0.73439854,52.3857 0.6637851,52.3903 0.88501251,52.3949 0.93785685,52.3995 0.71683902,52.4041 0.69048864,52.4087 0.88506401,52.4133 1.0354263,52.4179 1.0885115,52.4225 1.0883594,52.4271 1.0882638,52.4317 0.88506407,52.4363 0.69909114,52.4409 0.36242905,52.4455 0.097431257,52.4501 0.37212881,52.4547 0.70812595,52.4593 0.6901474,52.4639 0.6721763,52.4685 0.67276466,52.4731 1.1599152,52.4777 1.3097301,52.4823 1.141327,52.4869 0.87620068,52.4915 1.1593919,52.4961 1.2475531,52.5007 1.0971339,52.5053 0.65487909,52.5099 0.68158859,52.5145 0.80516148,52.5191 0.69059682,52.5237 1.2398907,52.5283 1.6549896,52.5329 1.4420956,52.5375 1.548561,52.5421 1.9735519,52.5467 1.8933736,52.5513 1.1938006,52.5559 0.50420469,52.5605 0.65528035,52.5651 1.2305192,52.5697 1.4337145,52.5743 1.3093828,52.5789 0.95565373,52.5835 0.81439048,52.5881 0.76995605,52.5927 0.69004482,52.5973 0.62846172,52.6019 0.93811458,52.6065 0.67234069,52.6111 0.87622815,52.6157 1.1064502,52.6203 1.1857939,52.6249 0.82268727,52.6295 0.7169351,52.6342 0.83206439,52.6388 0.9114182,52.6434 0.85846812,52.6480 1.0265806,52.6526 0.94679242,52.6572 0.97342104,52.6618 1.106207,52.6664 1.3184788,52.6710 1.0529323,52.6756 1.1238627,52.6802 1.1327208,52.6848 1.2040673,52.6894 1.682405,52.6940 2.00001,52.6987 1.5830972,52.7033 1.1590554,52.7079 1.3631792,52.7125 1.327688,52.7171 1.371675,52.7217 1.3182889,52.7263 1.0263511,52.7309 1.0176003,52.7355 1.0796911,52.7401 0.91133827,52.7447 0.69039965,52.7494 0.95593071,52.7540 0.81375039,52.7586 0.39782029,52.7632 0.25685257,52.7678 0.87701607,52.7724 1.5048091,52.7770 1.3712419,52.7816 1.1680968,52.7862 1.6732395,52.7909 2.2125165,52.7955 1.7869956,52.8001 1.2208123,52.8047 1.0263383,52.8093 0.91990376,52.8139 0.7254532,52.8185 0.63748848,52.8232 0.73505926,52.8278 0.95587587,52.8324 0.69866526,52.8370 0.46889389,52.8416 0.74375302,52.8462 1.1152775,52.8508 1.2121208,52.8555 1.0175977,52.8601 0.92958677,52.8647 1.0177387,52.8693 0.7870999,52.8739 0.45090413,52.8785 0.27422798,52.8832 0.46048364,52.8878 0.87635851,52.8924 0.88503623,52.8970 0.96480256,52.9016 1.0975432,52.9062 1.1767823,52.9109 0.86687589,52.9155 0.79667658,52.9201 1.1684434,52.9247 1.2031646,52.9293 0.61934346,52.9339 0.91264194,52.9386 1.8503046,52.9432 1.9549333,52.9478 1.3444394,52.9524 0.99998605,52.9570 1.0708213,52.9617 1.3097146,52.9663 1.2474068,52.9709 0.96442497,52.9755 0.90310144,52.9801 1.1953045,52.9848 1.6107017,52.9894 1.6278361,52.9940 1.5222607,52.9986 1.6550339,53.0033 1.3802489,53.0079 0.9908585,53.0125 0.9734447,53.0171 1.0087929,53.0217 0.70778036,53.0264 0.89393657,53.0310 1.1682981,53.0356 1.3450655,53.0402 1.1323378,53.0449 0.88484293,53.0495 0.76112705,53.0541 0.57522821,53.0587 0.38935816,53.0634 0.53997779,53.0680 1.0711423,53.0726 1.2215281,53.0772 1.5842783,53.0819 1.9114141,53.0865 1.6368277,53.0911 0.97328877,53.0957 0.72571242,53.1004 0.85852653,53.1050 1.0532522,53.1096 1.203831,53.1142 1.3541963,53.1189 1.2563902,53.1235 1.1859204,53.1281 1.4782137,53.1327 1.6109477,53.1374 2.1681964,53.1420 1.9903619,53.1466 1.3003429,53.1513 1.2211946,53.1559 1.026409,53.1605 0.9558199,53.1651 1.2215309,53.1698 1.3630887,53.1744 1.4427043,53.1790 1.5218484,53.1837 1.1592293,53.1883 1.4071584,53.1929 1.2563306,53.1976 1.1594906,53.2022 1.495864,53.2068 1.4330425,53.2114 1.1410908,53.2161 1.0445766,53.2207 1.2216858,53.2253 1.425218,53.2300 1.6283643,53.2346 1.2471958,53.2392 0.6630677,53.2439 0.67267138,53.2485 1.0180277,53.2531 1.4689573,53.2578 1.6459358,53.2624 1.212633,53.2670 0.9471426,53.2717 0.86712915,53.2763 0.81405884,53.2809 0.87607878,53.2856 1.0179642,53.2902 1.2484373,53.2948 1.4601358,53.2995 1.4161766,53.3041 1.9118465,53.3087 1.6102872,53.3134 1.4154737,53.3180 1.2472191,53.3226 1.0527657,53.3273 0.74347657,53.3319 0.87639403,53.3366 0.96480507,53.3412 1.203632,53.3458 1.3269569,53.3505 0.94685465,53.3551 1.0803367,53.3597 1.4782946,53.3644 1.5926955,53.3690 1.5128827,53.3736 1.31876,53.3783 1.4958071,53.3829 1.5304579,53.3876 0.9644531,53.3922 1.106598,53.3968 1.1325072,53.4015 0.8315205,53.4061 0.88546032,53.4108 1.3810798,53.4154 1.4333597,53.4200 1.3534396,53.4247 1.1681607,53.4293 1.4868478,53.4340 1.2827502,53.4386 0.77851135,53.4432 0.70813906,53.4479 0.84074944,53.4525 0.76097178,53.4572 0.96469867,53.4618 1.132627,53.4665 0.76967776,53.4711 0.46911639,53.4757 0.61096525,53.4804 0.92082208,53.4850 1.3276021,53.4897 1.5485572,53.4943 1.504123,53.4989 1.0264224,53.5036 0.93802238,53.5082 0.78728545,53.5129 0.69021398,53.5175 0.83213025,53.5222 0.84068656,53.5268 0.7080608,53.5315 0.87620991,53.5361 0.77833772,53.5407 0.48647502,53.5454 0.66389155,53.5500 1.0444243,53.5547 1.2743466,53.5593 1.1593559,53.5640 0.83169508,53.5686 0.53984904,53.5733 0.80565012,53.5779 1.0177041,53.5826 0.94690454,53.5872 1.0355093,53.5919 1.221469,53.5965 1.3450165,53.6012 0.96420634,53.6058 0.87616968,53.6105 1.0620493,53.6151 0.98214471,53.6197 0.86723721,53.6244 0.85825479,53.6290 0.57498139,53.6337 0.56642807,53.6383 0.61953145,53.6430 0.74355811,53.6476 1.1684883,53.6523 1.1590302,53.6569 0.70781702,53.6616 1.1333841,53.6662 1.920559,53.6709 1.7252405,53.6755 1.1414371,53.6802 1.2393929,53.6848 1.531021,53.6895 1.1676242,53.6942 0.84902781,53.6988 0.47757313,53.7035 0.25667426,53.7081 0.22128487,53.7128 0.26553863,53.7174 0.68215162,53.7221 1.5317614,53.7267 1.610431,53.7314 1.18516,53.7360 0.88460904,53.7407 0.95616263,53.7453 1.2747562,53.7500 1.3186747,53.7546 1.2561092,53.7593 0.85787612,53.7640 0.77879238,53.7686 0.79669708,53.7733 1.2126942,53.7779 1.2035612,53.7826 1.1150982,53.7872 1.0178368,53.7919 1.0086251,53.7965 0.84929085,53.8012 0.929223,53.8059 0.93845999,53.8105 1.4250344,53.8152 1.7255595,53.8198 1.6016766,53.8245 1.1861244,53.8291 1.7971566,53.8338 2.4068666,53.8385 1.8401268,53.8431 1.1767994,53.8478 1.1323557,53.8524 1.2032754,53.8571 1.1240349,53.8618 0.97356182,53.8664 0.72572929,53.8711 0.76125658,53.8757 1.0444677,53.8804 1.380708,53.8851 1.3094795,53.8897 0.78713393,53.8944 0.58386159,53.8990 0.69073355,53.9037 1.212926,53.9084 1.4422703,53.9130 1.1679516,53.9177 1.1596737,53.9223 1.354436,53.9270 1.5486523,53.9317 1.5045269,53.9363 1.6282029,53.9410 1.3974494,53.9457 0.99080586,53.9503 1.1949471,53.9550 1.3365409,53.9596 1.2298614,53.9643 1.0173421,53.9690 0.77003282,53.9736 0.96536559,53.9783 1.8680723,53.9830 2.2653251,53.9876 1.5388212,53.9923 0.78700656,53.9970 0.77890259,54.0016 0.99129033,54.0063 1.1331372,54.0110 1.3452042,54.0156 1.141052,54.0203 0.96472311,54.0249 1.3366734,54.0296 1.4512849,54.0343 1.6282178,54.0389 1.5660926,54.0436 0.99976951,54.0483 0.96468949,54.0529 1.2478415,54.0576 1.6548944,54.0623 1.433718,54.0670 1.1415761,54.0716 0.83173108,54.0763 0.63689643,54.0810 0.48665664,54.0856 0.84142703,54.0903 1.7442844,54.0950 2.3278382,54.0996 2.0346251,54.1043 0.88381666,54.1090 0.34493461,54.1136 0.42508233,54.1183 0.84077972,54.1230 0.86713451,54.1277 1.2218207,54.1323 1.7528394,54.1370 1.5756611,54.1417 1.8142503,54.1463 1.6808136,54.1510 1.3184782,54.1557 1.7967139,54.1604 1.9286481,54.1650 1.5038754,54.1697 1.1503146,54.1744 1.0793428,54.1790 0.84949309,54.1837 0.8762272,54.1884 0.74367857,54.1931 0.95618224,54.1977 1.1326464,54.2024 1.159199,54.2071 1.3543905,54.2118 1.5399097,54.2164 1.3358073,54.2211 0.9816519,54.2258 0.69899678,54.2305 0.8407765,54.2351 0.6728754,54.2398 0.90316522,54.2445 1.0266703,54.2492 1.1059426,54.2538 1.0969417,54.2585 0.91164398,54.2632 1.0890064,54.2679 1.5135412,54.2725 1.6725596,54.2772 1.7787039,54.2819 1.5837973,54.2866 1.2918578,54.2913 0.99128866,54.2959 1.0356458,54.3006 1.4159218,54.3053 1.5043116,54.3100 1.5042053,54.3146 0.92004651,54.3193 0.72592759,54.3240 1.0713218,54.3287 1.5044791,54.3334 1.4067503,54.3380 1.2034274,54.3427 1.1330385,54.3474 1.194404,54.3521 0.71629703,54.3568 0.61064035,54.3614 0.8673842,54.3661 1.1239128,54.3708 0.95560855,54.3755 0.98228383,54.3802 1.0178156,54.3848 1.026599,54.3895 1.0536506,54.3942 1.5136852,54.3989 1.3888878,54.4036 0.99971175,54.4083 1.0087731,54.4129 1.0973964,54.4176 1.1236657,54.4223 0.68120116,54.4270 0.91192389,54.4317 1.1948147,54.4364 0.95553088,54.4410 0.66365945,54.4457 0.72589922,54.4504 1.1329879,54.4551 1.2032866,54.4598 0.99960113,54.4645 0.61934614,54.4692 0.5490489,54.4738 1.097858,54.4785 1.4603335,54.4832 1.5397118,54.4879 1.5399699,54.4926 1.7697194,54.4973 1.3713385,54.5020 1.0972595,54.5066 0.73434758,54.5113 0.72567308,54.5160 0.79631734,54.5207 0.95579267,54.5254 1.3631589,54.5301 1.4778388,54.5348 1.0706158,54.5395 1.0177203,54.5441 0.90248966,54.5488 0.60163301,54.5535 0.67243075,54.5582 0.62822312,54.5629 0.53101689,54.5676 0.69056851,54.5723 1.0356207,54.5770 1.0175173,54.5817 0.80508494,54.5864 0.70805424,54.5910 0.92926466,54.5957 1.0887294,54.6004 1.4958533,54.6051 1.1677456,54.6098 0.69002646,54.6145 0.51316965,54.6192 0.47814044,54.6239 0.90305537,54.6286 1.3367207,54.6333 1.9295576,54.6380 1.8224686,54.6427 1.2649435,54.6473 0.92937958,54.6520 1.380963,54.6567 1.7167847,54.6614 1.3359698,54.6661 0.86687601,54.6708 0.55749422,54.6755 0.65506375,54.6802 0.67242718,54.6849 0.64608717,54.6896 0.79656529,54.6943 0.75202399,54.6990 0.67238951,54.7037 0.63705766,54.7084 0.50451934,54.7131 0.99151093,54.7178 1.3541511,54.7225 1.5754223,54.7272 1.8229517,54.7319 1.2298828,54.7365 0.9915151,54.7412 1.3718587,54.7459 1.4860889,54.7506 0.88460732,54.7553 0.8853882,54.7600 1.0176815,54.7647 1.0794839,54.7694 1.2920308,54.7741 1.0530039,54.7788 0.84100246,54.7835 1.0886676,54.7882 1.026073,54.7929 0.69913596,54.7976 1.0801858,54.8023 1.300658,54.8070 0.778427,54.8117 0.65504473,54.8164 0.8584131,54.8211 1.0356627,54.8258 1.4428853,54.8305 1.64589,54.8352 1.5751544,54.8399 1.672563,54.8446 1.3452733,54.8493 1.4335235,54.8540 1.0703723,54.8587 0.80497402,54.8634 0.53979224,54.8681 0.76165938,54.8728 1.2482444,54.8775 1.4776638,54.8822 1.2738938,54.8870 0.92018723,54.8917 0.82317358,54.8964 0.99139315,54.9011 1.0707923,54.9058 1.0622526,54.9105 1.4604616,54.9152 1.9200178,54.9199 2.1324918,54.9246 1.8760617,54.9293 1.4600976,54.9340 1.1683475,54.9387 1.2300699,54.9434 0.87588763,54.9481 0.87603384,54.9528 0.90262353,54.9575 1.2391819,54.9622 1.5844795,54.9669 1.8406186,54.9716 1.433087,54.9764 1.3183893,54.9811 1.2655327,54.9858 1.2387991,54.9905 0.71657056,54.9952 0.47795853,54.9999 0.61993903,55.0046 0.91142619,55.0093 0.78729695,55.0140 1.4339217,55.0187 1.6462603,55.0234 1.3361487,55.0281 1.1771854,55.0329 1.7789336,55.0376 1.530593,55.0423 0.89352822,55.0470 0.80556381,55.0517 1.195402,55.0564 1.7880127,55.0611 1.8049246,55.0658 1.1850969,55.0705 0.61913711,55.0752 0.63753086,55.0800 1.0887488,55.0847 1.1681978,55.0894 1.4957782,55.0941 1.8672041,55.0988 1.7606261,55.1035 1.2652185,55.1082 0.99140328,55.1129 0.84952247,55.1177 0.65496171,55.1224 0.9205268,55.1271 1.0705153,55.1318 0.8935445,55.1365 0.71711266,55.1412 1.0442996,55.1459 1.1234612,55.1507 1.1506691,55.1554 1.3280779,55.1601 1.3362708,55.1648 0.85785198,55.1695 0.6017307,55.1742 0.75211865,55.1789 0.65457284,55.1837 0.52214241,55.1884 0.61977428,55.1931 0.89381915,55.1978 0.79615259,55.2025 0.69028872,55.2072 0.64616889,55.2120 0.64624524,55.2167 0.76124215,55.2214 1.0268044,55.2261 1.4335717,55.2308 1.1590537,55.2356 1.0352528,55.2403 0.75206566,55.2450 0.74346715,55.2497 0.78767198,55.2544 0.69898629,55.2591 0.50423223,55.2639 0.4249855,55.2686 0.94767457,55.2733 1.9916584,55.2780 2.0526428,55.2827 1.2913642,55.2875 0.84087867,55.2922 1.2753875,55.2969 1.7876179,55.3016 1.2644665,55.3064 0.97312331,55.3111 1.2572569,55.3158 1.8406483,55.3205 0.928231,55.3252 0.21205814,55.3300 0.13277537,55.3347 0.24806793,55.3394 0.54892766,55.3441 0.63725793,55.3489 0.8852151,55.3536 1.6111213,55.3583 2.3542182,55.3630 1.8932967,55.3677 1.0259751,55.3725 0.75224829,55.3772 0.9828828,55.3819 1.3631864,55.3866 1.2916522,55.3914 0.84911484,55.3961 0.80538678,55.4008 0.89367521,55.4055 0.53931004,55.4103 0.28345114,55.4150 0.95668101,55.4197 1.4338294,55.4244 1.0967973,55.4292 0.85837841,55.4339 1.2922364,55.4386 1.4866276,55.4434 1.6103902,55.4481 1.354116,55.4528 1.2214347,55.4575 1.15925,55.4623 1.5847273,55.4670 2.1242397,55.4717 1.8229897,55.4765 1.6634495,55.4812 1.3797005,55.4859 1.0524209,55.4906 0.60209537,55.4954 0.920672,55.5001 0.77873284,55.5048 0.95612711,55.5096 1.1950998,55.5143 1.5040214,55.5190 0.99906558,55.5237 0.58385873,55.5285 0.59291726,55.5332 0.78781182,55.5379 0.98285991,55.5427 1.4164845,55.5474 1.6726024,55.5521 1.8846281,55.5569 1.8315204,55.5616 1.7437079,55.5663 1.8587352,55.5711 1.3977969,55.5758 1.2210512,55.5805 1.1767528,55.5853 0.95556217,55.5900 1.2130104,55.5947 1.6640147,55.5995 1.5840693,55.6042 1.6371614,55.6089 1.5748059,55.6137 1.2565339,55.6184 1.1241106,55.6231 1.2038853,55.6279 1.3362471,55.6326 1.1945417,55.6373 1.1058967,55.6421 0.8761937,55.6468 1.2127367,55.6515 1.3801298,55.6563 1.1854261,55.6610 0.80538636,55.6658 0.73471081,55.6705 0.72574645,55.6752 0.89385796,55.6800 1.0619701,55.6847 1.1681886,55.6894 1.2212111,55.6942 1.0531073,55.6989 1.1065091,55.7037 1.5930055,55.7084 1.5573528,55.7131 1.4952035,55.7179 0.95574075,55.7226 1.1595619,55.7273 1.0262156,55.7321 0.68979096,55.7368 0.44238329,55.7416 0.89380217,55.7463 0.95577788,55.7510 0.92967141,55.7558 1.1151201,55.7605 0.90275687,55.7653 1.088758,55.7700 1.4339166,55.7748 1.7259401,55.7795 1.7431502,55.7842 1.5132352,55.7890 1.5489064,55.7937 1.4689484,55.7985 1.5044084,55.8032 1.7165515,55.8079 1.3270909,55.8127 1.2035414,55.8174 1.1239321,55.8222 1.1240401,55.8269 1.2032834,55.8317 1.0790516,55.8364 0.6194706,55.8411 1.0269835,55.8459 1.3807039,55.8506 1.3276021,55.8554 1.4430951,55.8601 1.9208962,55.8649 1.9998537,55.8696 1.7428079,55.8744 1.5659873,55.8791 1.5400019,55.8839 1.6551139,55.8886 1.4600403,55.8933 1.2122815,55.8981 1.3278456,55.9028 1.8054525,55.9076 1.7694174,55.9123 1.4064193,55.9171 0.94663584,55.9218 0.92940402,55.9266 1.2308689,55.9313 1.8861972,55.9361 2.3005326,55.9408 1.547276,55.9456 0.80479002,55.9503 0.61967415,55.9551 0.82322353,55.9598 0.85845947,55.9646 0.92062539,55.9693 1.2390395,55.9741 1.3273515,55.9788 1.3807217,55.9836 1.185655,55.9883 0.86661124,55.9931 0.71675265,55.9978 1.0710905,56.0026 1.0264757,56.0073 0.77853668,56.0121 0.92953533,56.0168 1.6995827,56.0216 1.8939707,56.0263 1.9558481,56.0311 1.7962114,56.0358 1.5040724,56.0406 1.1503794,56.0453 0.99071574,56.0501 0.43335593,56.0548 0.67310375,56.0596 1.2567739,56.0643 1.3361061,56.0691 1.2036184,56.0739 1.0004987,56.0786 1.443115,56.0834 1.8053867,56.0881 2.0529597,56.0929 1.9647729,56.0976 2.0797987,56.1024 2.3268893,56.1071 1.7429454,56.1119 1.4690552,56.1166 1.1949489,56.1214 1.637316,56.1262 1.804871,56.1309 1.6278049,56.1357 1.088352,56.1404 0.80552024,56.1452 0.84086627,56.1499 0.83152831,56.1547 0.53959346,56.1595 0.69054478,56.1642 0.88522881,56.1690 1.2304976,56.1737 1.557905,56.1785 1.5571085,56.1832 1.3004496,56.1880 1.3632689,56.1928 1.4513235,56.1975 1.079326,56.2023 0.91118199,56.2070 0.53085774,56.2118 0.58422679,56.2166 1.0628434,56.2213 2.2485814,56.2261 2.2298579,56.2308 1.769707,56.2356 1.4864098,56.2404 1.5307573,56.2451 1.5397371,56.2499 1.3809397,56.2547 1.6018404,56.2594 1.2647867,56.2642 1.4600664,56.2689 2.0092466,56.2737 1.8587867,56.2785 1.8057637,56.2832 1.7170556,56.2880 1.5920717,56.2928 0.75093549,56.2975 0.24767096,56.3023 0.77106738,56.3070 1.6116281,56.3118 1.999427,56.3166 1.5211813,56.3213 0.99950373,56.3261 0.43343046,56.3309 0.45149213,56.3356 0.71689254,56.3404 0.88500565,56.3452 0.73466361,56.3499 0.70788789,56.3547 0.87616175,56.3595 1.1861579,56.3642 1.1329347,56.3690 1.0532485,56.3738 1.1414709,56.3785 1.0794339,56.3833 0.92002565,56.3881 0.69016898,56.3928 0.70814747,56.3976 0.87632757,56.4024 1.301121,56.4071 1.3362172,56.4119 1.0974673,56.4167 1.5492187,56.4214 2.0001061,56.4262 1.6097993,56.4310 0.92880344,56.4357 0.98219615,56.4405 0.61061037,56.4453 0.70846999,56.4500 0.99126905,56.4548 1.097308,56.4596 1.3454044,56.4644 1.9556754,56.4691 1.6720777,56.4739 1.1501733,56.4787 0.85844463,56.4834 0.86727846,56.4882 0.69007015,56.4930 0.60183144,56.4978 0.64607561,56.5025 0.84100854,56.5073 1.2574086,56.5121 1.5574037,56.5168 1.2471056,56.5216 1.0089458,56.5264 1.1771668,56.5312 1.0704774,56.5359 0.96439856,56.5407 0.98253226,56.5455 1.4428763,56.5503 1.4691715,56.5550 1.3718942,56.5598 1.3805016,56.5646 1.2739048,56.5694 1.1764193,56.5741 0.73413283,56.5789 0.57546765,56.5837 0.77049565,56.5885 1.4077715,56.5932 1.9648479,56.5980 1.6543453,56.6028 0.87533474,56.6076 0.41554812,56.6123 0.3719871,56.6171 0.90284789,56.6219 0.875884,56.6267 0.77012378,56.6315 0.84963274,56.6362 0.88516504,56.6410 1.3277001,56.6458 1.2922575,56.6506 1.4603209,56.6553 1.6020964,56.6601 2.2832544,56.6649 2.2388153,56.6697 2.017405,56.6745 1.1938792,56.6792 0.96441442,56.6840 0.97365111,56.6888 1.3364615,56.6936 1.3628247,56.6984 1.1064408,56.7031 1.1327075,56.7079 1.1060191,56.7127 1.3365581,56.7175 1.451396,56.7223 1.4072887,56.7270 1.6992208,56.7318 1.6542337,56.7366 1.2563213,56.7414 0.97345924,56.7462 0.876176,56.7510 1.0269085,56.7557 1.5225016,56.7605 1.8317509,56.7653 1.6190957,56.7701 1.1414442,56.7749 0.95570523,56.7797 0.77879775,56.7844 0.72539061,56.7892 0.52184063,56.7940 0.57524449,56.7988 0.68155587,56.8036 0.9913131,56.8084 0.90269184,56.8131 1.0176699,56.8179 1.1059123,56.8227 1.0621328,56.8275 1.1776416,56.8323 1.2655234,56.8371 1.0346444,56.8419 0.67219865,56.8466 0.8675589,56.8514 1.1241361,56.8562 1.2832791,56.8610 1.2300538,56.8658 1.0264627,56.8706 0.81384903,56.8754 0.61084694,56.8802 1.5228161,56.8849 1.9113066,56.8897 1.5483803,56.8945 1.5314205,56.8993 1.5576724,56.9041 1.3978524,56.9089 1.1947829,56.9137 1.3629704,56.9185 1.0439104,56.9233 0.80520457,56.9281 0.83178979,56.9328 0.78729182,56.9376 0.53977984,56.9424 0.8412326,56.9472 1.2836092,56.9520 1.3185381,56.9568 1.1592672,56.9616 1.1590801,56.9664 1.0709521,56.9712 1.4073632,56.9760 1.2651801,56.9808 1.256874,56.9855 1.6107332,56.9903 1.5039257,56.9951 1.2208883,56.9999 1.1236662,57.0047 1.2482349,57.0095 1.717236,57.0143 1.7792434,57.0191 2.0445008,57.0239 1.5833963,57.0287 1.0703071,57.0335 0.9024505,57.0383 0.83209544,57.0431 1.0450981,57.0479 1.5933987,57.0527 1.6279105,57.0575 1.4953735,57.0623 1.3979725,57.0671 1.0968933,57.0718 1.035387,57.0766 1.1949726,57.0814 1.8142191,57.0862 2.017616,57.0910 1.8850979,57.0958 1.8586212,57.1006 1.9731286,57.1054 1.4862509,57.1102 1.0261941,57.1150 0.5660426,57.1198 0.47777718,57.1246 0.46903834,57.1294 0.42501804,57.1342 0.52222955,57.1390 0.54885548,57.1438 0.69049025,57.1486 0.84999079,57.1534 1.1326903,57.1582 0.82269508,57.1630 1.1418972,57.1678 1.5485864,57.1726 1.2473636,57.1774 0.97316349,57.1822 0.8495549,57.1870 0.78753191,57.1918 0.51327652,57.1966 0.55780399,57.2014 0.68173361,57.2062 0.97342092,57.2110 0.73402643,57.2158 0.54903126,57.2206 1.1332014,57.2254 1.0262895,57.2302 0.80514711,57.2350 0.79640126,57.2398 0.99140328,57.2446 1.3104917,57.2494 1.6549675,57.2542 1.3267121,57.2591 1.0175803,57.2639 1.2036432,57.2687 1.0618691,57.2735 1.0883236,57.2783 0.78747422,57.2831 1.0708996,57.2879 1.3631212,57.2927 1.2835162,57.2975 1.1592865,57.3023 1.1057147,57.3071 0.65436661,57.3119 0.34487256,57.3167 0.49556112,57.3215 1.0538765,57.3263 2.1248267,57.3311 2.6906052,57.3359 2.5128639,57.3407 1.6363269,57.3456 0.84009922,57.3504 0.64601427,57.3552 0.89425564,57.3600 1.3806567,57.3648 1.3451662,57.3696 1.1948775,57.3744 1.0974545,57.3792 1.1945705,57.3840 1.2655219,57.3888 1.3981801,57.3936 1.0704948,57.3985 0.85835028,57.4033 0.84952867,57.4081 0.87618196,57.4129 0.85859793,57.4177 0.84970087,57.4225 0.9379521,57.4273 1.0529976,57.4321 1.2211922,57.4369 1.0974495,57.4417 1.0176848,57.4466 0.91130024,57.4514 1.0088031,57.4562 1.088918,57.4610 1.2923954,57.4658 1.2828717,57.4706 1.044055,57.4754 0.9027257,57.4802 0.95573598,57.4851 1.0618777,57.4899 1.0709057,57.4947 1.1856383,57.4995 1.0613766,57.5043 1.0089674,57.5091 1.0891855,57.5139 1.5400543,57.5188 1.3624572,57.5236 1.1855398,57.5284 0.94696617,57.5332 0.77006024,57.5380 0.86732465,57.5428 0.93813407,57.5477 0.93814808,57.5525 0.83155334,57.5573 0.85831624,57.5621 1.2218052,57.5669 1.5666406,57.5717 1.3096147,57.5766 1.3628442,57.5814 1.5042406,57.5862 1.4951755,57.5910 1.5396049,57.5958 1.3803122,57.6006 0.93797743,57.6055 0.83199722,57.6103 0.98243052,57.6151 0.97334963,57.6199 0.69013476,57.6247 0.39821047,57.6296 0.43405733,57.6344 0.87678379,57.6392 1.3632121,57.6440 1.7252561,57.6488 1.3796949,57.6537 0.97321725,57.6585 1.0974313,57.6633 1.0708896,57.6681 0.75238514,57.6729 0.9564718,57.6778 1.3894204,57.6826 1.0523542,57.6874 0.88489157,57.6922 0.98246455,57.6971 1.3804624,57.7019 1.6635807,57.7067 1.5046855,57.7115 1.6021245,57.7163 1.521827,57.7212 1.0705578,57.7260 0.92946267,57.7308 1.2569004,57.7356 1.5841075,57.7405 1.4866037,57.7453 1.3890344,57.7501 1.1414753,57.7549 1.2659855,57.7598 1.3628783,57.7646 0.9551819,57.7694 0.60180634,57.7742 1.0003818,57.7791 1.0531881,57.7839 1.2747232,57.7887 1.6106131,57.7935 1.2117572,57.7984 0.7252,57.8032 0.41585201,57.8080 0.5311752,57.8128 0.62860453,57.8177 0.94757879,57.8225 1.4514637,57.8273 1.5746385,57.8322 1.5396016,57.8370 1.4250751,57.8418 1.5930164,57.8466 1.3096449,57.8515 1.3896817,57.8563 1.3451425,57.8611 1.1146533,57.8660 0.83154571,57.8708 0.61046058,57.8756 0.60187,57.8804 0.80564213,57.8853 1.0973781,57.8901 1.1234353,57.8949 1.2299275,57.8998 1.0531102,57.9046 0.77875125,57.9094 0.78815985,57.9143 1.1153159,57.9191 1.18625,57.9239 1.7875576,57.9288 1.4593489,57.9336 0.98183554,57.9384 0.76979095,57.9433 0.75257057,57.9481 0.98252481,57.9529 0.94655055,57.9578 0.53949046,57.9626 0.62884521,57.9674 1.1068789,57.9723 1.3984088,57.9771 1.6724271,57.9819 1.575021,57.9868 1.2829763,57.9916 0.8846398,57.9964 0.60149544,58.0013 0.52193063,58.0061 0.38043985,58.0109 0.45166764,58.0158 0.92085248,58.0206 1.2215885,58.0254 1.2743795,58.0303 1.1592314,58.0351 1.1680865,58.0400 1.1946352,58.0448 1.3274794,58.0496 1.26561,58.0545 1.2211599,58.0593 0.86646187,58.0641 0.44213989,58.0690 0.61111706,58.0738 1.017903,58.0787 1.0528789,58.0835 1.1417003,58.0883 1.4426266,58.0932 1.1766905,58.0980 0.65474504,58.1028 0.51321781,58.1077 0.44262141,58.1125 0.75239652,58.1174 0.66368693,58.1222 0.66385251,58.1270 0.77878833,58.1319 0.84979165,58.1367 1.2569134,58.1416 1.1856027,58.1464 0.94679117,58.1512 1.1683817,58.1561 1.4694011,58.1609 1.7614774,58.1658 1.9823923,58.1706 1.6629425,58.1755 0.813411,58.1803 0.74349791,58.1851 0.79650354,58.1900 0.74312896,58.1948 0.70765114,58.1997 0.59283185,58.2045 0.46932152,58.2094 0.53991592,58.2142 0.63737673,58.2190 0.87660056,58.2239 1.0622219,58.2287 1.1499352,58.2336 0.78708088,58.2384 0.83202094,58.2433 1.0800601,58.2481 1.4870404,58.2530 1.3978062,58.2578 0.83155125,58.2627 1.0531669,58.2675 1.3719534,58.2723 1.6902405,58.2772 1.1059021,58.2820 0.84960169,58.2869 0.77893627,58.2917 1.2921861,58.2966 1.5133607,58.3014 1.7878394,58.3063 1.8760272,58.3111 1.6896583,58.3160 0.96439707,58.3208 1.0977525,58.3257 1.7615038,58.3305 2.0885997,58.3354 1.9464327,58.3402 1.6899136,58.3451 1.3895364,58.3499 1.637565,58.3548 1.6902144,58.3596 1.4066539,58.3645 0.80527401,58.3693 0.69929719,58.3742 0.72583914,58.3790 0.94692445,58.3839 1.1855956,58.3887 1.1503125,58.3936 0.96450889,58.3984 0.78745717,58.4033 0.58435249,58.4081 0.8853929,58.4130 1.0886374,58.4178 1.3093784,58.4227 1.0701431,58.4275 0.78755116,58.4324 0.92967236,58.4372 0.9381997,58.4421 0.99993479,58.4469 1.115007,58.4518 0.97345918,58.4567 0.80525297,58.4615 0.61968392,58.4664 0.80523235,58.4712 0.53959388,58.4761 0.93838239,58.4809 1.0798651,58.4858 0.94680792,58.4906 0.95539844,58.4955 0.72548932,58.5003 0.86753225,58.5052 1.2483,58.5101 1.4512283,58.5149 1.1943939,58.5198 1.3716173,58.5246 1.3538562,58.5295 0.93827969,58.5343 1.0357287,58.5392 1.2126404,58.5441 1.5488816,58.5489 1.5127852,58.5538 1.230014,58.5586 1.6823276,58.5635 1.9115008,58.5684 1.1316847,58.5732 0.64569896,58.5781 0.92937791,58.5829 1.32803,58.5878 2.0003762,58.5926 1.9205568,58.5975 2.1505795,58.6024 1.8751099,58.6072 1.2736712,58.6121 1.0088049,58.6169 0.76095194,58.6218 0.53972,58.6267 0.46906275,58.6315 0.47796535,58.6364 0.46056229,58.6413 0.9827438,58.6461 1.0880917,58.6510 0.67223799,58.6558 0.62848806,58.6607 0.66394597,58.6656 0.76986355,58.6704 0.80556583,58.6753 1.2748259,58.6802 1.4068964,58.6850 1.2117033,58.6899 0.6189971,58.6947 0.4868471,58.6996 0.61972749,58.7045 0.93836057,58.7093 1.053,58.7142 0.84054208,58.7191 0.71696287,58.7239 0.91169119,58.7288 1.3098366,58.7337 1.2210747,58.7385 1.0262411,58.7434 1.0883923,58.7483 1.0622723,58.7531 1.1065284,58.7580 0.95571369,58.7629 0.92932993,58.7677 1.0261549,58.7726 0.44171986,58.7775 0.38937503,58.7823 0.74364722,58.7872 0.83246315,58.7921 1.2578074,58.7969 1.9822971,58.8018 1.7867994,58.8067 1.3981019,58.8115 1.1499996,58.8164 1.0001277,58.8213 1.7528961,58.8261 1.9205576,58.8310 1.7075411,58.8359 1.0434576,58.8408 0.84077084,58.8456 1.1596204,58.8505 1.0353168,58.8554 0.85832787,58.8602 0.77020055,58.8651 1.0800301,58.8700 1.389551,58.8748 1.716464,58.8797 1.5660534,58.8846 1.5929263,58.8895 1.3187448,58.8943 1.4608543,58.8992 1.7255235,58.9041 1.2736685,58.9090 0.95550489,58.9138 0.66345012,58.9187 0.41594419,58.9236 0.62886405,58.9284 1.0888486,58.9333 1.1238661,58.9382 1.0177878,58.9431 1.0176457,58.9479 1.008615,58.9528 0.98210329,58.9577 0.82302409,58.9626 0.90267885,58.9674 0.96452802,58.9723 0.98227811,58.9772 0.90265363,58.9821 0.84969884,58.9869 1.0442028,58.9918 1.2564732,58.9967 1.5135628,59.0016 1.6104053,59.0065 1.3359042,59.0113 1.442373,59.0162 0.87580723,59.0211 0.47778827,59.0260 0.48695353,59.0308 0.75281388,59.0357 1.1598479,59.0406 1.3366281,59.0455 1.521868,59.0504 1.4065192,59.0552 1.1589267,59.0601 0.86715448,59.0650 0.85894883,59.0699 1.3191159,59.0747 1.344946,59.0796 1.2208477,59.0845 1.0882285,59.0894 0.72526383,59.0943 0.44235936,59.0991 0.45144573,59.1040 0.64664519,59.1089 1.3722289,59.1138 1.9560201,59.1187 2.3809044,59.1236 2.1237094,59.1284 1.6542839,59.1333 1.3801032,59.1382 1.2210391,59.1431 1.0619971,59.1480 1.0180569,59.1528 1.4871438,59.1577 1.5929214,59.1626 1.3004304,59.1675 0.98203409,59.1724 0.86709023,59.1773 0.76997346,59.1821 1.1156282,59.1870 1.7971053,59.1919 2.3360722,59.1968 1.9730414,59.2017 1.5133115,59.2066 1.4960647,59.2115 1.805153,59.2163 1.3800993,59.2212 1.2656729,59.2261 1.5222307,59.2310 1.6723695,59.2359 1.2116747,59.2408 0.61043108,59.2457 0.88518691,59.2505 0.88482249,59.2554 0.62832296,59.2603 0.77934456,59.2652 1.1859195,59.2701 1.0789791,59.2750 0.75207055,59.2799 0.74355561,59.2848 0.70799041,59.2896 0.94750768,59.2945 1.6994675,59.2994 1.4949812,59.3043 0.99107516,59.3092 1.0534325,59.3141 1.3452687,59.3190 1.5750554,59.3239 1.3709911,59.3288 0.96444249,59.3337 0.84993809,59.3385 0.84088856,59.3434 0.98245281,59.3483 1.2032048,59.3532 0.82275379,59.3581 0.78779,59.3630 0.81388634,59.3679 0.56611842,59.3728 0.67289674,59.3777 1.0710492,59.3826 0.90238351,59.3875 0.42451206,59.3924 0.52227873,59.3972 0.67280763,59.4021 0.94697803,59.4070 1.0706151,59.4119 1.0531843,59.4168 1.3541485,59.4217 1.2833205,59.4266 1.2039331,59.4315 1.123768,59.4364 0.99959362,59.4413 1.1148751,59.4462 1.3631215,59.4511 1.5759203,59.4560 1.7878857,59.4609 1.698826,59.4658 1.424518,59.4707 1.1234957,59.4756 0.93795061,59.4805 1.1063366,59.4854 0.9201839,59.4902 0.93792725,59.4951 1.1858877,59.5000 1.2389692,59.5049 0.84974653,59.5098 0.97366428,59.5147 1.1589457,59.5196 0.72530156,59.5245 0.61085427,59.5294 0.83213949,59.5343 0.9645589,59.5392 0.96427965,59.5441 0.83182925,59.5490 1.0447069,59.5539 1.2480954,59.5588 1.3364165,59.5637 1.3363003,59.5686 1.3005502,59.5735 1.043848,59.5784 0.75203198,59.5833 0.55752832,59.5882 0.70811009,59.5931 0.94707447,59.5980 1.0354781,59.6029 0.91195405,59.6078 1.1505395,59.6127 0.8844505,59.6176 0.81424284,59.6225 1.0354636,59.6274 1.1058483,59.6323 0.91997766,59.6372 0.58417189,59.6421 0.66381764,59.6471 0.84962451,59.6520 1.1503991,59.6569 0.73411554,59.6618 0.66367733,59.6667 0.87665427,59.6716 1.3635969,59.6765 1.4422988,59.6814 1.256559,59.6863 1.4427602,59.6912 1.3804636,59.6961 1.2562021,59.7010 0.70738542,59.7059 0.52227694,59.7108 1.0178702,59.7157 1.3365805,59.7206 1.5667096,59.7255 1.398295,59.7304 1.3808177,59.7353 1.4069861,59.7402 1.2121397,59.7452 1.3716309,59.7501 1.6546253,59.7550 1.6455991,59.7599 1.0968896,59.7648 0.69920403,59.7697 0.77909708,59.7746 1.0265729,59.7795 0.96453714,59.7844 1.1860689,59.7893 2.0090294,59.7942 1.8318776,59.7991 1.2656059,59.8041 1.1149795,59.8090 1.0529377,59.8139 1.31897,59.8188 1.6908495,59.8237 1.7609539,59.8286 1.5923209,59.8335 1.2119367,59.8384 1.0262454,59.8433 1.0267338,59.8483 1.9386901,59.8532 2.1860597,59.8581 1.6457052,59.8630 1.0441898,59.8679 1.1863865,59.8728 1.3448921,59.8777 1.0347513,59.8826 0.7960338,59.8876 0.37154949,59.8925 0.40750369,59.8974 0.67270958,59.9023 0.76130229,59.9072 1.2836426,59.9121 1.5310413,59.9170 1.4508613,59.9220 0.99042982,59.9269 0.77916753,59.9318 1.5053338,59.9367 2.2210636,59.9416 1.7692196,59.9465 1.0440052,59.9514 1.3808473,59.9564 1.6546338,59.9613 0.8047536,59.9662 0.45172799,59.9711 0.87675822,59.9760 1.3014307,59.9809 1.5485793,59.9859 1.0609379,59.9908 0.57504117,59.9957 0.80609232,60.0006 1.2038084,60.0055 1.1144234,60.0104 0.73411006,60.0154 0.69046509,60.0203 1.1064408,60.0252 1.5133327,60.0301 1.7167336,60.0350 1.3983704,60.0400 1.5841162,60.0449 1.442273,60.0498 1.0352887,60.0547 0.84070706,60.0596 1.0351967,60.0646 0.85826039,60.0695 0.89398748,60.0744 0.84051734,60.0793 0.65457594,60.0842 0.65520287,60.0892 0.7794041,60.0941 1.0356301,60.0990 1.0969085,60.1039 0.83164895,60.1089 0.99148184,60.1138 1.0000222,60.1187 0.81416833,60.1236 0.94691068,60.1285 1.0796434,60.1335 1.2923224,60.1384 1.5844573,60.1433 1.9384195,60.1482 2.1237171,60.1532 1.6633793,60.1581 1.3181182,60.1630 0.99958408,60.1679 0.98232818,60.1729 1.3011045,60.1778 1.318419,60.1827 0.69020927,60.1876 0.90312493,60.1926 1.2567619,60.1975 1.1587423,60.2024 0.65439874,60.2073 0.53128099,60.2123 0.85922557,60.2172 1.4252267,60.2221 1.6190687,60.2270 1.3359534,60.2320 1.0882189,60.2369 0.84936208,60.2418 0.95601279,60.2468 1.1151094,60.2517 1.0885217,60.2566 1.1059792,60.2615 0.78745711,60.2665 0.95629722,60.2714 1.3808199,60.2763 1.5041254,60.2813 1.2830645,60.2862 1.1594808,60.2911 1.1324396,60.2960 0.94650757,60.3010 1.0268794,60.3059 1.2303616,60.3108 1.1859524,60.3158 1.2566059,60.3207 1.0709969,60.3256 1.460006,60.3306 1.4065021,60.3355 1.2301853,60.3404 1.0177772,60.3454 0.83152467,60.3503 0.64575124,60.3552 0.58431441,60.3601 0.73462456,60.3651 0.81439835,60.3700 1.275093,60.3749 1.8145883,60.3799 1.8317249,60.3848 1.7517778,60.3897 1.4952589,60.3947 1.0970534,60.3996 0.72552145,60.4045 0.85886043,60.4095 1.2571043,60.4144 1.4859693,60.4194 0.56569254,60.4243 0.44285288,60.4292 0.56654525,60.4342 0.69030726,60.4391 0.66352934,60.4440 0.4952926,60.4490 0.41588464,60.4539 0.74388313,60.4588 1.4961623,60.4638 1.7343142,60.4687 1.2916197,60.4736 1.2921767,60.4786 1.3185686,60.4835 1.1235406,60.4885 1.071052,60.4934 1.549035,60.4983 1.4509866,60.5033 1.0619084,60.5082 1.2482115,60.5132 1.6818684,60.5181 1.9202728,60.5230 1.4951929,60.5280 1.2742476,60.5329 1.0703835,60.5378 0.70777392,60.5428 0.81479138,60.5477 1.3901501,60.5527 1.459838,60.5576 0.83093208,60.5626 0.46869019,60.5675 0.45130584,60.5724 0.47804397,60.5774 0.59325659,60.5823 0.78810287,60.5873 1.1156114,60.5922 1.344505,60.5971 0.80458742,60.6021 0.91166693,60.6070 0.99120718,60.6120 0.78751683,60.6169 0.56596768,60.6219 0.48717743,60.6268 1.3458693,60.6317 1.5570998,60.6367 0.89314258,60.6416 0.52206028,60.6466 1.0003656,60.6515 1.5046903,60.6565 1.5042754,60.6614 1.0086907,60.6664 0.72589153,60.6713 1.0534749,60.6762 1.336158,60.6812 1.1148639,60.6861 1.0266063,60.6911 0.78740835,60.6960 0.69894344,60.7010 0.72598404,60.7059 1.1771848,60.7109 1.1322104,60.7158 0.7433399,60.7208 0.90293014,60.7257 0.81414133,60.7307 0.86745238,60.7356 1.1152866,60.7406 1.008405,60.7455 0.56594223,60.7504 0.66394055,60.7554 0.92954063,60.7603 1.2130306,60.7653 1.548643,60.7702 1.2563249,60.7752 1.3801727,60.7801 1.0883832,60.7851 1.2219801,60.7900 1.4604013,60.7950 1.344692,60.7999 1.1058544,60.8049 1.0884148,60.8098 1.1776127,60.8148 1.6197803,60.8197 1.1142617,60.8247 0.52161556,60.8296 0.55774868,60.8346 1.3186314,60.8396 1.5219618,60.8445 1.66396,60.8495 1.5134845,60.8544 1.6730133,60.8594 2.0179079,60.8643 1.5392412,60.8693 0.6719259,60.8742 0.64588922,60.8792 1.0624923,60.8841 1.3896976,60.8891 1.1236509,60.8940 0.82280892,60.8990 0.7166239,60.9039 0.57531893,60.9089 0.62844783,60.9139 0.61922407,60.9188 0.61957973,60.9238 1.0183167,60.9287 1.3362027,60.9337 0.86666465,60.9386 0.41546154,60.9436 0.23014706,60.9485 0.71733701,60.9535 1.1065823,60.9585 1.327726,60.9634 1.3184526,60.9684 1.2124249,60.9733 1.3008006,60.9783 0.90208381,60.9832 0.52188921,60.9882 0.58465809,60.9932 1.4527148,60.9981 2.2304907,61.0031 1.8487192,61.0080 1.3623213,61.0130 1.274079,61.0180 1.000054,61.0229 1.5485493,61.0279 1.6985759,61.0328 1.1062214,61.0378 1.0000777,61.0428 1.0177919,61.0477 1.5755517,61.0527 1.7965033,61.0576 1.3093543,61.0626 0.90259886,61.0676 0.99109519,61.0725 0.96441519,61.0775 0.81412774,61.0824 0.59300244,61.0874 0.95587903,61.0924 0.85816568,61.0973 0.74317509,61.1023 0.6991362,61.1073 0.76144493,61.1122 1.0623547,61.1172 1.1947571,61.1221 1.0440946,61.1271 0.74314368,61.1321 0.5925619,61.1370 0.52211976,61.1420 0.7081899,61.1470 0.62824726,61.1519 0.68169135,61.1569 1.0091925,61.1619 1.0710859,61.1668 1.0967522,61.1718 0.38887045,61.1768 0.5310787,61.1817 0.6461612,61.1867 0.97388715,61.1917 1.1326092,61.1966 1.1505548,61.2016 1.371924,61.2066 1.380298,61.2115 1.0263283,61.2165 0.85843945,61.2215 0.81409258,61.2264 0.76114887,61.2314 1.0975159,61.2364 1.1587383,61.2413 0.85824692,61.2463 0.8056792,61.2513 0.79658645,61.2562 0.92935187,61.2612 1.0972457,61.2662 0.84935015,61.2711 1.2569814,61.2761 1.6816338,61.2811 1.3186419,61.2861 1.1684043,61.2910 1.1502448,61.2960 1.0794382,61.3010 1.2037032,61.3059 1.4159782,61.3109 1.2831089,61.3159 1.0266024,61.3209 1.15907,61.3258 1.2478418,61.3308 1.39852,61.3358 1.3536303,61.3407 1.0350678,61.3457 0.95588833,61.3507 1.1770962,61.3557 1.1146688,61.3606 0.7785961,61.3656 0.97361356,61.3706 0.90315825,61.3756 1.2395704,61.3805 1.4425184,61.3855 1.4155555,61.3905 1.043668,61.3955 0.72547817,61.4004 0.82296652,61.4054 0.8144359,61.4104 1.0978459,61.4154 1.2656711,61.4203 1.3982749,61.4253 1.4245352,61.4303 1.2473733,61.4353 1.2124047,61.4402 1.2923688,61.4452 1.4958524,61.4502 1.8939259,61.4552 2.0531456,61.4601 1.8313526,61.4651 0.82244343,61.4701 0.73461294,61.4751 0.90252036,61.4801 0.76951891,61.4850 0.66363955,61.4900 0.54017317,61.4950 0.83263367,61.5000 1.7525383,61.5049 1.7515143,61.5099 1.1853672,61.5149 0.66385341,61.5199 0.64594507,61.5249 0.60156751,61.5298 0.53983015,61.5348 0.56646311,61.5398 0.8413102,61.5448 1.6736287,61.5498 2.5307879,61.5547 2.0165646,61.5597 1.2919334,61.5647 1.2746145,61.5697 1.4161303,61.5747 1.5758067,61.5797 1.9385821,61.5846 2.1677568,61.5896 1.6185405,61.5946 1.3268598,61.5996 1.0529557,61.6046 0.81456107,61.6096 0.97393745,61.6145 1.0443912,61.6195 1.0529923,61.6245 0.92875123,61.6295 0.77886045,61.6345 1.3543993,61.6395 1.5397782,61.6444 1.3536668,61.6494 1.0883955,61.6544 0.99164593,61.6594 1.0887345,61.6644 1.0618474,61.6694 1.2390198,61.6744 1.6287441,61.6793 2.0175707,61.6843 1.4766999,61.6893 0.5484547,61.6943 0.87658501,61.6993 1.1859591,61.7043 1.221173,61.7093 1.1418678,61.7142 1.90273,61.7192 1.9111347,61.7242 1.5396458,61.7292 0.85827935,61.7342 0.7167331,61.7392 0.58411503,61.7442 0.94699848,61.7492 1.0885557,61.7542 1.1770338,61.7591 0.92911643,61.7641 0.82298994,61.7691 0.68153024,61.7741 0.8767212,61.7791 1.4162062,61.7841 1.3799838,61.7891 1.0620075,61.7941 1.2393432,61.7991 1.220957,61.8041 1.1146957,61.8090 1.0529852,61.8140 1.4695222,61.8190 2.009213,61.8240 1.6012858,61.8290 1.27411,61.8340 1.1325545,61.8390 0.7430895,61.8440 0.68146867,61.8490 0.82369286,61.8540 1.4164087,61.8590 1.5128732,61.8640 1.18554,61.8690 0.96435618,61.8740 0.74305016,61.8789 0.48672464,61.8839 0.47796762,61.8889 0.60191345,61.8939 1.0978416,61.8989 1.398224,61.9039 1.0352055,61.9089 0.92061144,61.9139 1.1507066,61.9189 1.3005879,61.9239 1.1058911,61.9289 0.92900246,61.9339 0.66378236,61.9389 1.0273365,61.9439 1.5492313,61.9489 1.8496958,61.9539 1.9644502,61.9589 1.7426009,61.9639 1.1678622,61.9689 1.2571079,61.9739 1.3185158,61.9789 1.1143675,61.9839 0.83153838,61.9889 1.1152689,61.9939 1.5045,61.9989 1.2035722,62.0039 0.92881763,62.0089 0.71683216,62.0139 1.0977156,62.0189 0.85817689,62.0239 0.61087018,62.0289 1.1160059,62.0339 1.7794222,62.0389 2.1412029,62.0439 1.6982445,62.0489 1.070177,62.0539 0.61911631,62.0589 0.40713677,62.0639 0.62003613,62.0689 1.0714536,62.0739 1.4248562,62.0789 1.6634523,62.0839 1.6015306,62.0889 1.1676205,62.0939 0.69881344,62.0989 0.77889347,62.1039 1.0091829,62.1089 1.2922189,62.1139 1.3272393,62.1189 0.93793893,62.1239 0.91156769,62.1289 1.0181295,62.1339 1.4249886,62.1389 1.3005952,62.1439 0.80486488,62.1489 0.5049994,62.1539 1.1509109,62.1589 0.99932814,62.1639 0.66322714,62.1690 0.55769622,62.1740 0.87677968,62.1790 1.2745162,62.1840 1.327177,62.1890 1.5044962,62.1940 1.7078285,62.1990 1.3626691,62.2040 1.2212335,62.2090 1.0706441,62.2140 1.1769193,62.2190 1.1236372,62.2240 0.85847366,62.2290 1.1152538,62.2340 0.99091047,62.2391 0.50420332,62.2441 0.52206051,62.2491 0.61084437,62.2541 0.9561125,62.2591 1.0355468,62.2641 1.26553,62.2691 1.2657268,62.2741 1.3096555,62.2791 0.91099042,62.2841 0.95594501,62.2892 1.2301903,62.2942 1.0083554,62.2992 0.60150117,62.3042 0.60180694,62.3092 0.86743474,62.3142 1.0533179,62.3192 1.2039906,62.3242 1.2566309,62.3292 1.0792893,62.3343 1.0886217,62.3393 1.4252653,62.3443 1.9649742,62.3493 2.2566822,62.3543 2.1853106,62.3593 1.2652887,62.3643 1.1508604,62.3694 1.2832443,62.3744 1.4424466,62.3794 1.5310547,62.3844 1.5483499,62.3894 1.0615832,62.3944 0.96469432,62.3994 1.2215977,62.4045 1.8763492,62.4095 1.9555626,62.4145 1.8050443,62.4195 1.5220981,62.4245 1.1503592,62.4295 0.82309067,62.4346 1.1858249,62.4396 1.2917705,62.4446 1.1325911,62.4496 0.4950197,62.4546 0.15957731,62.4596 0.6111334,62.4647 0.6989041,62.4697 0.64576656,62.4747 0.73440713,62.4797 0.91181034,62.4847 1.2124749,62.4897 0.93784666,62.4948 0.79664743,62.4998 0.95598352,62.5048 1.0619003,62.5098 1.1858602,62.5148 1.4515445,62.5199 1.4692214,62.5249 1.3987347,62.5299 1.5129544,62.5349 0.84864652,62.5399 0.66358048,62.5450 0.75253516,62.5500 0.93825072,62.5550 0.96453965,62.5600 1.1415917,62.5651 0.9287976,62.5701 0.56616676,62.5751 0.61078256,62.5801 0.71705526,62.5851 1.0443926,62.5902 1.0352558,62.5952 0.77003211,62.6002 0.78765726,62.6052 0.81406772,62.6103 1.3098319,62.6153 1.699334,62.6203 1.7789599,62.6253 1.4957416,62.6304 1.4953433,62.6354 1.0880102,62.6404 0.70791966,62.6454 0.86757404,62.6505 1.0621142,62.6555 1.2478008,62.6605 1.1592929,62.6655 1.4156705,62.6706 1.4069833,62.6756 1.4955658,62.6806 1.0704745,62.6856 0.54848874,62.6907 0.55780345,62.6957 0.98245806,62.7007 0.84917462,62.7057 0.4865948,62.7108 0.5312618,62.7158 0.82306331,62.7208 0.76967114,62.7259 0.44229835,62.7309 0.43363824,62.7359 0.61062229,62.7409 0.72560894,62.7460 0.566351,62.7510 0.51353008,62.7560 0.62859213,62.7611 0.59291989,62.7661 0.59281164,62.7711 0.86727953,62.7762 0.92052823,62.7812 0.95590681,62.7862 1.0707074,62.7912 1.185714,62.7963 1.4162905,62.8013 1.5670266,62.8063 1.4155406,62.8114 0.96374279,62.8164 0.84068513,62.8214 1.0532612,62.8265 0.79649031,62.8315 0.87610465,62.8365 1.0976138,62.8416 1.1328474,62.8466 0.92895031,62.8516 1.0443261,62.8567 1.3278267,62.8617 1.4959755,62.8667 1.9647135,62.8718 2.0349247,62.8768 1.5480622,62.8818 1.1502011,62.8869 1.150708,62.8919 1.1688223,62.8969 1.4075949,62.9020 1.5661184,62.9070 1.1408901,62.9120 0.69877762,62.9171 0.53985202,62.9221 0.54874361,62.9272 0.7348218,62.9322 1.186026,62.9372 1.3184029,62.9423 1.2121164,62.9473 1.0443743,62.9523 1.1682781,62.9574 0.92027903,62.9624 0.84048736,62.9675 0.51330811,62.9725 0.76118523,62.9775 1.0619842,62.9826 1.4779801,62.9876 1.2298962,62.9926 0.80532837,62.9977 0.80526942,63.0027 0.8673442,63.0078 0.98238581,63.0128 0.71658933,63.0178 0.64642596,63.0229 1.3192867,63.0279 1.6012326,63.0330 1.1143461,63.0380 0.83168995,63.0430 0.77010483,63.0481 0.92070401,63.0531 0.90285921,63.0582 0.99966115,63.0632 0.6545366,63.0683 1.0891674,63.0733 1.5401126,63.0783 1.4949161,63.0834 0.94641131,63.0884 0.67303079,63.0935 1.0449635,63.0985 1.4340404,63.1036 1.5215343,63.1086 1.1942538,63.1136 1.3983079,63.1187 1.1857487,63.1237 1.0533717,63.1288 1.1686888,63.1338 1.7439944,63.1389 2.1144984,63.1439 1.6718498,63.1490 1.7434591,63.1540 1.4334434,63.1590 0.86689806,63.1641 0.61073905,63.1691 0.85886759,63.1742 1.4517769,63.1792 2.0175254,63.1843 1.7516094,63.1893 1.2742606,63.1944 1.1770074,63.1994 0.97370911,63.2045 1.1240257,63.2095 1.4422604,63.2146 1.3894329,63.2196 1.2485191,63.2247 1.7882683,63.2297 2.1418645,63.2348 2.2294385,63.2398 1.0958974,63.2449 0.42436805,63.2499 0.69947696,63.2549 1.5580436,63.2600 1.982604,63.2650 1.6812782,63.2701 1.2561117,63.2751 0.6810708,63.2802 0.68140543,63.2852 1.3013899,63.2903 1.673075,63.2954 1.6103468,63.3004 1.4774865,63.3055 1.318588,63.3105 0.95575356,63.3156 0.79643697,63.3206 0.84979945,63.3257 1.0529362,63.3307 0.9112553,63.3358 0.86744386,63.3408 1.1594446,63.3459 1.0885304,63.3509 0.8318243,63.3560 0.84960699,63.3610 0.86718094,63.3661 0.76970804,63.3711 0.82335567,63.3762 1.0977042,63.3813 1.1149137,63.3863 0.92904967,63.3914 0.89356172,63.3964 0.75235718,63.4015 1.1600472,63.4065 1.8055159,63.4116 1.8137031,63.4166 1.6104175,63.4217 1.7255688,63.4268 1.3624358,63.4318 0.68991888,63.4369 0.44251266,63.4419 0.62887174,63.4470 1.2040256,63.4520 1.4953973,63.4571 1.3802539,63.4621 1.0793419,63.4672 0.74304217,63.4723 0.79661745,63.4773 0.8142224,63.4824 0.63723987,63.4874 0.86734939,63.4925 0.79641318,63.4976 0.93808132,63.5026 1.070569,63.5077 0.69902211,63.5127 0.74355972,63.5178 0.97379363,63.5229 1.1947491,63.5279 1.0263107,63.5330 0.79617178,63.5380 0.592839,63.5431 0.93835491,63.5482 1.1418796,63.5532 0.92007691,63.5583 0.65489542,63.5633 1.1862913,63.5684 1.2475634,63.5735 0.88498503,63.5785 0.98232919,63.5836 0.85810697,63.5887 0.85829377,63.5937 0.95558167,63.5988 0.75237316,63.6038 0.87667334,63.6089 1.0709095,63.6140 1.0528684,63.6190 1.194731,63.6241 1.3892678,63.6292 1.0173266,63.6342 0.57514107,63.6393 0.62833041,63.6444 0.90261543,63.6494 1.177142,63.6545 1.1151913,63.6596 1.0357865,63.6646 1.0707223,63.6697 0.82275152,63.6748 1.1239849,63.6798 1.3184745,63.6849 1.3543049,63.6900 1.4070536,63.6950 0.78703481,63.7001 0.61065602,63.7052 0.95620656,63.7102 1.132996,63.7153 1.3538082,63.7204 1.4333371,63.7254 1.3629625,63.7305 1.1504145,63.7356 0.84023225,63.7406 0.83194691,63.7457 1.1861534,63.7508 1.0974677,63.7558 0.93810678,63.7609 0.81373662,63.7660 0.59262586,63.7711 0.84995949,63.7761 1.2839141,63.7812 1.4602128,63.7863 0.95513403,63.7913 0.71684313,63.7964 0.87641406,63.8015 0.90229559,63.8065 0.74345791,63.8116 1.151044,63.8167 1.4693451,63.8218 1.7169503,63.8268 1.7786193,63.8319 1.8760751,63.8370 2.1507144,63.8421 2.0083981,63.8471 1.0607966,63.8522 0.43318507,63.8573 0.54040176,63.8623 1.2486091,63.8674 1.7878706,63.8725 1.893538,63.8776 1.53976,63.8826 1.5664995,63.8877 1.6192738,63.8928 1.3802996,63.8979 1.1948193,63.9029 1.4248099,63.9080 1.3362578,63.9131 1.2481275,63.9182 1.2564533,63.9232 1.0347778,63.9283 0.63684958,63.9334 0.53106481,63.9385 0.74349511,63.9436 0.99115813,63.9486 1.2921897,63.9537 1.2654549,63.9588 0.74298036,63.9639 0.66379714,63.9689 1.062189,63.9740 1.0977281,63.9791 1.769994,63.9842 1.3448311,63.9893 1.0441715,63.9943 0.63702142,63.9994 0.54851156,64.0045 0.55745834,64.0096 0.81419802,64.0146 1.1061852,64.0197 1.3544145,64.0248 1.4429221,64.0299 1.4599562,64.0350 1.1234605,64.0401 0.79641873,64.0451 0.69039249,64.0502 0.66360027,64.0553 0.72557443,64.0604 0.87642109,64.0655 1.1154131,64.0705 1.4696747,64.0756 2.1242001,64.0807 2.239011,64.0858 2.1413622,64.0909 1.5303283,64.0960 1.2028664,64.1010 0.86703688,64.1061 1.2130721,64.1112 1.5930623,64.1163 1.5216765,64.1214 1.2654049,64.1265 1.3808388,64.1315 1.3010112,64.1366 1.363047,64.1417 1.6725618,64.1468 1.6638591,64.1519 1.7524163,64.1570 1.5215116,64.1620 1.096928,64.1671 0.87624389,64.1722 0.87617147,64.1773 0.99116272,64.1824 1.3184557,64.1875 1.0704378,64.1926 0.67249215,64.1977 0.6110279,64.2027 0.96533191,64.2078 1.3190775,64.2129 1.3001802,64.2180 0.93735743,64.2231 0.98228568,64.2282 0.875956,64.2333 0.59273183,64.2384 0.5399254,64.2434 0.70824748,64.2485 1.0003394,64.2536 1.2039523,64.2587 1.1773943,64.2638 1.6198632,64.2689 1.7961369,64.2740 1.3091973,64.2791 0.97301579,64.2842 0.89361691,64.2893 1.0886599,64.2943 1.2829133,64.2994 1.1504327,64.3045 1.0974758,64.3096 0.82261211,64.3147 0.50438428,64.3198 0.5311631,64.3249 0.69021016,64.3300 0.74357307,64.3351 0.97366518,64.3402 1.1418437,64.3453 1.6464037,64.3504 1.8584857,64.3554 1.46822,64.3605 0.57492316,64.3656 0.77058977,64.3707 1.0176215,64.3758 0.8135317,64.3809 0.53091896,64.3860 0.61949086,64.3911 0.46020386,64.3962 0.65512949,64.4013 0.82313383,64.4064 1.3626417,64.4115 1.1503398,64.4166 1.1862317,64.4217 1.4337069,64.4268 1.4602191,64.4319 1.310468,64.4370 1.593459,64.4421 1.7697475,64.4472 1.7695272,64.4523 1.4066631,64.4574 1.2217144,64.4625 2.009757,64.4676 2.1059852,64.4726 1.5300556,64.4777 1.3270572,64.4828 1.5841523,64.4879 1.4954644,64.4930 1.123371,64.4981 0.73440009,64.5032 0.94775939,64.5083 1.4166522,64.5134 1.6812588,64.5185 1.4508446,64.5236 1.1852909,64.5287 0.73399079,64.5338 0.55739951,64.5389 0.5933882,64.5440 1.0182588,64.5491 1.2031693,64.5542 0.72515267,64.5593 0.82355082,64.5644 1.4516929,64.5695 1.2296273,64.5746 0.6544106,64.5797 0.61962646,64.5849 0.81427711,64.5900 0.76981831,64.5951 0.92958456,64.6002 1.0531137,64.6053 0.82263112,64.6104 0.681306,64.6155 0.66373551,64.6206 0.78757524,64.6257 0.82295299,64.6308 0.71691656,64.6359 0.6547997,64.6410 0.67286539,64.6461 1.1596839,64.6512 1.3448875,64.6563 1.079357,64.6614 0.9116087,64.6665 1.0003442,64.6716 1.2565808,64.6767 1.1326094,64.6818 1.1502857,64.6869 0.88478005,64.6920 0.64610052,64.6972 0.664141,64.7023 0.973607,64.7074 0.94631726,64.7125 0.68136352,64.7176 0.88552684,64.7227 1.2390434,64.7278 1.2473371,64.7329 0.99979806,64.7380 0.97369593,64.7431 1.0798898,64.7482 1.2392739,64.7533 1.3005377,64.7585 0.7694872,64.7636 1.2129321,64.7687 1.9116931,64.7738 2.008678,64.7789 1.4067059,64.7840 0.88464707,64.7891 0.89425719,64.7942 1.203969,64.7993 1.3096204,64.8044 1.0881424,64.8096 0.87596393,64.8147 0.76075315,64.8198 0.44237778,64.8249 0.63745582,64.8300 0.71678996,64.8351 0.60152757,64.8402 0.3450416,64.8453 0.42485976,64.8504 0.69075108,64.8556 1.24827,64.8607 1.3182303,64.8658 1.3005934,64.8709 1.4165913,64.8760 1.7879527,64.8811 1.36256,64.8862 1.2386638,64.8914 0.90245086,64.8965 0.84933406,64.9016 0.5042122,64.9067 0.47750813,64.9118 0.41568318,64.9169 0.6818741,64.9220 0.95614505,64.9272 1.5663818,64.9323 1.7607238,64.9374 1.2121217,64.9425 1.0004252,64.9476 1.8233771,64.9527 1.6278228,64.9579 0.75171715,64.9630 0.58463079,64.9681 1.372269,64.9732 1.4421467,64.9783 1.0086602,64.9835 1.1859646,64.9886 1.1592185,64.9937 1.0178515,64.9988 1.2662065,65.0039 1.5043666,65.0090 1.3979074,65.0142 1.3275558,65.0193 1.0616051,65.0244 1.0000675,65.0295 1.3368112,65.0346 1.5042248,65.0398 1.0970054,65.0449 0.90250504,65.0500 0.7700634,65.0551 1.230183,65.0602 1.2561173,65.0654 0.99088728,65.0705 0.81414527,65.0756 0.87635332,65.0807 1.0532402,65.0859 1.2305615,65.0910 2.0987072,65.0961 2.6734211,65.1012 2.5651593,65.1063 1.387831,65.1115 0.97349757,65.1166 1.1068338,65.1217 1.4695292,65.1268 1.5751096,65.1320 1.1583055,65.1371 0.45069358,65.1422 0.58474612,65.1473 1.3373148,65.1525 1.8233203,65.1576 1.7166446,65.1627 1.619535,65.1678 1.627791,65.1730 1.1674579,65.1781 0.79597664,65.1832 0.28290069,65.1883 0.34531462,65.1935 0.56634825,65.1986 0.77877903,65.2037 0.78774953,65.2088 0.69910753,65.2140 0.63687998,65.2191 0.44250393,65.2242 0.84133053,65.2294 1.3279148,65.2345 1.3186656,65.2396 1.114881,65.2447 1.2121606,65.2499 1.6461315,65.2550 1.8320092,65.2601 1.3893626,65.2653 1.1327523,65.2704 1.0710697,65.2755 1.2747837,65.2806 1.59306,65.2858 1.494805,65.2909 1.1055442,65.2960 1.2034895,65.3012 0.96434957,65.3063 0.35397533,65.3114 0.47815958,65.3166 0.92079955,65.3217 1.1414641,65.3268 0.87567592,65.3320 0.79646605,65.3371 0.74340117,65.3422 0.89430994,65.3473 1.4518037,65.3525 1.5663493,65.3576 1.3801116,65.3627 0.97367048,65.3679 1.2923603,65.3730 1.2032789,65.3781 1.2124573,65.3833 1.2122694,65.3884 1.1413007,65.3935 1.1058488,65.3987 0.92036194,65.4038 0.77904069,65.4090 0.81417549,65.4141 0.86708719,65.4192 0.94680566,65.4244 0.89366865,65.4295 0.77890807,65.4346 1.0625902,65.4398 1.5674295,65.4449 2.0089469,65.4500 1.4588946,65.4552 0.70713544,65.4603 0.55759394,65.4654 0.86785424,65.4706 1.230309,65.4757 1.1680315,65.4809 1.1593014,65.4860 1.2212195,65.4911 1.2478033,65.4963 1.2033638,65.5014 0.99982822,65.5066 0.97322637,65.5117 1.0263629,65.5168 0.90267903,65.5220 0.83185685,65.5271 0.85854268,65.5322 1.1771166,65.5374 1.3543334,65.5425 1.7257901,65.5477 1.5922427,65.5528 1.1326621,65.5579 1.2746335,65.5631 1.0177244,65.5682 0.90281916,65.5734 0.95599627,65.5785 1.2125725,65.5837 1.3983911,65.5888 1.2915791,65.5939 0.64526033,65.5991 0.51346904,65.6042 1.0355655,65.6094 0.81404579,65.6145 0.75247562,65.6197 0.90264314,65.6248 0.74313504,65.6299 0.9204334,65.6351 1.3278054,65.6402 1.6463295,65.6454 1.442292,65.6505 1.141271,65.6557 1.0618675,65.6608 0.94717824,65.6659 1.7260641,65.6711 2.5131218,65.6762 2.3799846,65.6814 1.31857,65.6865 0.92911905,65.6917 0.53100097,65.6968 0.65499711,65.7020 0.77063483,65.7071 1.9395158,65.7123 2.5489845,65.7174 2.1672497,65.7226 1.3173734,65.7277 0.97330844,65.7328 1.283223,65.7380 0.95529342,65.7431 0.69031596,65.7483 0.77901268,65.7534 1.1063752,65.7586 1.3007663,65.7637 1.2122872,65.7689 1.1770881,65.7740 1.2123336,65.7792 0.81401891,65.7843 0.79655164,65.7895 1.2036113,65.7946 1.0885831,65.7998 1.1682848,65.8049 1.256654,65.8101 1.5310302,65.8152 1.4689243,65.8204 1.0969763,65.8255 0.7256636,65.8307 0.74332714,65.8358 0.73443943,65.8410 0.92954624,65.8461 1.0442944,65.8513 1.0797652,65.8564 1.4701079,65.8616 2.32794,65.8668 2.016753,65.8719 1.397325,65.8771 0.96442324,65.8822 1.0091569,65.8874 1.1237996,65.8925 1.1064905,65.8977 1.3636352,65.9028 1.6104332,65.9080 1.1494347,65.9131 1.0613687,65.9183 1.3539542,65.9234 1.2746137,65.9286 1.2748098,65.9338 1.0617813,65.9389 0.6547237,65.9441 1.1240973,65.9492 1.6105282,65.9544 1.8758378,65.9595 1.3187708,65.9647 1.1065028,65.9699 0.90244335,65.9750 0.87605238,65.9802 0.97334236,65.9853 0.83196199,65.9905 0.89427692,65.9956 1.1861342,66.0008 1.4598572,66.0060 1.3187121,66.0111 1.6374788,66.0163 1.619168,66.0214 1.3712348,66.0266 0.64560795,66.0317 0.51323694,66.0369 0.71693963,66.0421 1.0091698,66.0472 1.3898166,66.0524 1.7790813,66.0575 1.441929,66.0627 0.69841009,66.0679 0.66404313,66.0730 1.3280209,66.0782 1.6725203,66.0834 1.530831,66.0885 1.6815743,66.0937 1.6193342,66.0988 1.1233803,66.1040 0.71683598,66.1092 0.82351023,66.1143 0.92047417,66.1195 0.98258311,66.1246 1.4693178,66.1298 1.4686493,66.1350 1.0084823,66.1401 0.90268826,66.1453 1.0532123,66.1505 1.4251578,66.1556 1.7436616,66.1608 1.3536786,66.1660 0.97278482,66.1711 0.7426123,66.1763 0.54866105,66.1815 0.77081156,66.1866 1.4783763,66.1918 1.9024222,66.1969 1.8673577,66.2021 1.9474765,66.2073 1.9381604,66.2124 1.5927422,66.2176 1.4333669,66.2228 1.2299041,66.2279 1.3006548,66.2331 1.2386707,66.2383 1.4068091,66.2434 1.0971823,66.2486 1.0179129,66.2538 1.0799092,66.2590 1.1589334,66.2641 0.66371977,66.2693 1.1157162,66.2745 1.4957582,66.2796 1.6638672,66.2848 1.8056846,66.2900 2.0176322,66.2951 1.6451739,66.3003 1.1767856,66.3055 1.33637,66.3106 1.1678864,66.3158 0.7517516,66.3210 0.44260079,66.3262 1.0093255,66.3313 1.2922029,66.3365 1.8324431,66.3417 2.1771421,66.3468 1.619123,66.3520 1.1592214,66.3572 1.1680799,66.3624 1.1412693,66.3675 1.0704379,66.3727 1.2475399,66.3779 1.2478805,66.3830 0.96494263,66.3882 0.87649143,66.3934 0.97345722,66.3986 1.1145618,66.4037 1.1853881,66.4089 1.0797586,66.4141 0.93836379,66.4193 0.86741221,66.4244 1.0179844,66.4296 1.4785397,66.4348 2.0091791,66.4400 1.6368307,66.4451 1.2916716,66.4503 1.0613421,66.4555 1.0349492,66.4607 1.1682882,66.4658 1.2482923,66.4710 1.2478827,66.4762 1.1945339,66.4814 1.1854963,66.4865 0.84066516,66.4917 1.1417637,66.4969 1.1150738,66.5021 1.336462,66.5073 1.2830094,66.5124 1.1146147,66.5176 0.9471131,66.5228 1.4696547,66.5280 1.7526685,66.5331 1.8235091,66.5383 1.689629,66.5435 0.97257096,66.5487 0.85875648,66.5539 1.3454809,66.5590 1.3984916,66.5642 1.7263212,66.5694 2.035702,66.5746 1.8578101,66.5798 1.2736498,66.5849 1.0615826,66.5901 0.82269132,66.5953 0.61927307,66.6005 0.59310502,66.6057 0.90313911,66.6109 1.2122837,66.6160 1.2389427,66.6212 1.5753561,66.6264 1.3537402,66.6316 1.0350089,66.6368 0.81410033,66.6419 1.1596295,66.6471 1.3722194,66.6523 1.6815243,66.6575 1.5926266,66.6627 1.3270887,66.6679 0.66313374,66.6730 0.39860559,66.6782 0.80580306,66.6834 0.73414683,66.6886 0.55753928,66.6938 1.0714911,66.6990 1.4958946,66.7042 1.3892403,66.7093 1.1763003,66.7145 0.65423787,66.7197 0.68131906,66.7249 0.78774506,66.7301 0.96518034,66.7353 1.2039218,66.7405 1.3363849,66.7456 1.45157,66.7508 1.8413206,66.7560 2.2392848,66.7612 1.9992261,66.7664 1.2289066,66.7716 0.75182229,66.7768 0.7703706,66.7820 0.84103483,66.7872 0.95589697,66.7923 1.248382,66.7975 1.6546516,66.8027 1.1852721,66.8079 1.1503969,66.8131 1.0705422,66.8183 0.9556278,66.8235 0.96463823,66.8287 0.97353309,66.8339 1.0266241,66.8391 1.0535603,66.8442 1.2036489,66.8494 1.0087843,66.8546 1.3984683,66.8598 1.4509841,66.8650 1.0973138,66.8702 1.2569394,66.8754 1.2566373,66.8806 1.150098,66.8858 0.86717921,66.8910 1.0269058,66.8962 1.0526285,66.9014 0.48604247,66.9065 0.41628617,66.9117 1.0356604,66.9169 0.911053,66.9221 0.60156381,66.9273 0.5221085,66.9325 0.67270207,66.9377 1.0096638,66.9429 1.5760144,66.9481 1.8407834,66.9533 1.8314872,66.9585 1.2827328,66.9637 0.91173416,66.9689 1.2128195,66.9741 1.4157431,66.9793 1.291649,66.9845 0.97300506,66.9897 0.72565991,66.9949 0.95626968,67.0001 1.3276561,67.0053 1.56653,67.0105 1.8582802,67.0157 1.7607738,67.0209 1.2300764,67.0260 1.168047,67.0312 1.1592984,67.0364 1.380502,67.0416 1.2119781,67.0468 0.91165304,67.0520 1.4429303,67.0572 1.4508709,67.0624 0.77841586,67.0676 0.80572265,67.0728 1.3808012,67.0780 1.4514916,67.0832 1.2658871,67.0884 1.3803632,67.0936 1.300606,67.0988 1.610755,67.1040 1.4604923,67.1092 1.3806001,67.1144 1.1856833,67.1196 0.98153162,67.1248 0.57497019,67.1300 1.0268025,67.1353 1.3271039,67.1405 1.2304904,67.1457 1.6199263,67.1509 1.8672667,67.1561 1.7164701,67.1613 1.3007768,67.1665 1.203712,67.1717 1.0263537,67.1769 0.80504,67.1821 0.75189954,67.1873 0.6903739,67.1925 0.98282135,67.1977 1.2127942,67.2029 1.4601216,67.2081 1.2206265,67.2133 0.79604107,67.2185 0.68160695,67.2237 1.0886072,67.2289 1.1854972,67.2341 1.0090077,67.2393 1.0534137,67.2445 0.89367419,67.2497 0.72541571,67.2550 0.58387458,67.2602 0.46056697,67.2654 0.72599322,67.2706 0.81410134,67.2758 0.92033774,67.2810 0.87610036,67.2862 0.92924649,67.2914 1.2390621,67.2966 1.5046839,67.3018 1.5666145,67.3070 1.6109191,67.3122 1.6546073,67.3175 1.3093187,67.3227 1.1505179,67.3279 1.1060998,67.3331 0.92883623,67.3383 0.8139419,67.3435 0.90270478,67.3487 1.5577313,67.3539 1.8499686,67.3591 1.7436767,67.3643 1.3887516,67.3696 0.92115498,67.3748 2.2492681,67.3800 2.4417026,67.3852 1.5293834,67.3904 0.80483758,67.3956 0.85854459,67.4008 0.76989293,67.4060 1.0534173,67.4113 1.1507403,67.4165 0.98207206,67.4217 0.601587,67.4269 0.82285565,67.4321 0.84099722,67.4373 1.2126517,67.4425 0.74287277,67.4477 0.48680359,67.4530 0.71709377,67.4582 1.0090696,67.4634 1.2923582,67.4686 1.5131886,67.4738 1.4070734,67.4790 1.6103344,67.4843 1.3356642,67.4895 1.1770163,67.4947 1.0797982,67.4999 0.78796399,67.5051 0.92060703,67.5103 0.87574607,67.5156 0.50401783,67.5208 0.40712202,67.5260 0.54863876,67.5312 1.1950997,67.5364 2.1422369,67.5416 2.4691787,67.5469 2.0349665,67.5521 1.6278329,67.5573 1.354417,67.5625 1.6022888,67.5677 1.6810476,67.5730 1.3448653,67.5782 1.3272848,67.5834 0.95570511,67.5886 1.1683065,67.5938 1.0177573,67.5991 1.2126974,67.6043 1.3273023,67.6095 1.1765337,67.6147 1.0087066,67.6199 1.062187,67.6252 1.2391913,67.6304 1.5486798,67.6356 1.4688002,67.6408 1.1415882,67.6460 1.026646,67.6513 1.2211281,67.6565 1.5132439,67.6617 1.3713615,67.6669 0.69004267,67.6722 0.59304261,67.6774 0.8320123,67.6826 1.2657634,67.6878 1.5046662,67.6930 1.4778845,67.6983 0.99963087,67.7035 0.76970166,67.7087 0.95605737,67.7139 1.3012296,67.7192 1.5838327,67.7244 1.1500334,67.7296 0.79638362,67.7348 0.66363263,67.7401 0.49529061,67.7453 0.46922335,67.7505 0.74355322,67.7557 0.92915696,67.7610 1.1951013,67.7662 1.2920569,67.7714 1.0618483,67.7767 1.2659532,67.7819 2.0628421,67.7871 2.8768573,67.7923 3.044234,67.7976 2.5212772,67.8028 1.5392183,67.8080 1.2830967,67.8132 1.1772027,67.8185 1.5748688,67.8237 1.0346322,67.8289 0.55748767,67.8342 0.69036734,67.8394 1.0620086,67.8446 1.2123208,67.8499 0.88471538,67.8551 0.65495974,67.8603 1.0002534,67.8655 1.0619147,67.8708 0.76990783,67.8760 0.69042158,67.8812 0.98231316,67.8865 0.98221248,67.8917 1.0974936,67.8969 1.0180037,67.9022 1.0086918,67.9074 1.0975389,67.9126 1.6468648,67.9179 1.7430959,67.9231 1.1145631,67.9283 1.0264239,67.9336 1.1236776,67.9388 1.070509,67.9440 0.87583721,67.9493 1.0802794,67.9545 1.7882856,67.9597 2.0088117,67.9650 2.0527337,67.9702 1.7339031,67.9754 1.0793328,67.9807 0.76131499,67.9859 0.8146084,67.9911 1.2392526,67.9964 1.2296852,68.0016 0.74293178,68.0068 0.59297025,68.0121 0.9382292,68.0173 1.3539823,68.0225 1.344802,68.0278 0.90257967,68.0330 0.77903014,68.0383 1.3366365,68.0435 1.4519074,68.0487 1.4159302,68.0540 0.94625008,68.0592 0.6634782,68.0644 0.61057144,68.0697 0.61086714,68.0749 1.0094362,68.0802 1.4253269,68.0854 1.6815342,68.0906 1.9113268,68.0959 1.9731226,68.1011 1.4152393,68.1064 0.7518574,68.1116 0.52205008,68.1168 0.44268468,68.1221 0.78797674,68.1273 1.0089889,68.1326 1.1235697,68.1378 0.93759376,68.1430 0.92921287,68.1483 0.85839283,68.1535 0.65475684,68.1588 0.61951131,68.1640 1.0714734,68.1693 1.7261997,68.1745 1.5838561,68.1797 1.5305332,68.1850 1.336091,68.1902 1.0087901,68.1955 0.79640645,68.2007 0.75234628,68.2060 0.80522805,68.2112 0.70779586,68.2164 0.77924341,68.2217 1.3898103,68.2269 1.3269931,68.2322 0.82262009,68.2374 0.62836617,68.2427 0.61075205,68.2479 0.84978384,68.2532 1.2479582,68.2584 1.2917477,68.2636 0.93779904,68.2689 1.0712786,68.2741 1.2299205,68.2794 0.64544666,68.2846 0.63727885,68.2899 0.84971148,68.2951 1.0355844,68.3004 1.0795687,68.3056 1.0089293,68.3109 1.0887841,68.3161 0.9200871,68.3214 0.88456631,68.3266 1.0181875,68.3319 1.2746255,68.3371 0.9463262,68.3424 0.72593981,68.3476 1.0446427,68.3529 0.82235664,68.3581 0.46868792,68.3633 0.48681539,68.3686 0.44232991,68.3738 0.49570519,68.3791 0.7880463,68.3844 1.1507522,68.3896 1.3274831,68.3949 1.1766288,68.4001 0.94658744,68.4054 0.93807459,68.4106 0.84944594,68.4159 0.53082693,68.4211 0.38041082,68.4264 0.29208142,68.4316 0.54042608,68.4369 0.90321565,68.4421 1.1240114,68.4474 1.2211081,68.4526 1.4334743,68.4579 1.8406838,68.4631 2.3899593,68.4684 2.9032845,68.4736 2.9374275,68.4789 1.9814093,68.4841 1.5220613,68.4894 1.5400897,68.4947 1.3898185,68.4999 1.7079467,68.5052 1.3270175,68.5104 1.2740769,68.5157 1.2122979,68.5209 1.2480217,68.5262 1.2922802,68.5314 1.5224186,68.5367 1.6195204,68.5420 1.4329246,68.5472 0.7960034,68.5525 0.66392803,68.5577 0.69917631,68.5630 0.71674633,68.5682 0.82339633,68.5735 1.1065103,68.5788 1.0085571,68.5840 0.97346669,68.5893 1.0619719,68.5945 0.84051627,68.5998 0.79641229,68.6050 0.8759082,68.6103 0.85830414,68.6156 0.99132043,68.6208 0.95611745,68.6261 1.0623968,68.6313 1.5578281,68.6366 1.6015999,68.6419 1.1852744,68.6471 0.86705786,68.6524 1.1864237,68.6576 1.7260059,68.6629 1.5125427,68.6682 0.85795832,68.6734 0.9116537,68.6787 0.8938967,68.6840 0.89380854,68.6892 0.82311606,68.6945 1.1678947,68.6997 1.1060566,68.7050 1.1774193,68.7103 1.3451439,68.7155 1.265337,68.7208 1.1590606,68.7261 1.061923,68.7313 0.86738372,68.7366 0.84112835,68.7418 1.3191662,68.7471 1.6105694,68.7524 1.4860343,68.7576 1.1058445,68.7629 0.84978938,68.7682 0.86711067,68.7734 0.82272583,68.7787 0.80525517,68.7840 0.82330048,68.7892 1.1949284,68.7945 1.0968868,68.7998 0.41562584,68.8050 0.46924734,68.8103 0.8229357,68.8156 0.96443194,68.8208 0.7700606,68.8261 0.58440876,68.8314 1.0710367,68.8366 1.6199158,68.8419 2.133117,68.8472 1.7346147,68.8524 1.9027772,68.8577 2.1589854,68.8630 1.6629326,68.8682 0.75184172,68.8735 0.83219713,68.8788 1.2573016,68.8841 1.6549792,68.8893 1.3359771,68.8946 1.2298161,68.8999 0.87602651,68.9051 0.84949744,68.9104 0.83179665,68.9157 0.92048043,68.9209 0.84939444,68.9262 0.68117833,68.9315 0.5575515,68.9368 0.76127064,68.9420 0.74339616,68.9473 0.76114196,68.9526 1.0533417,68.9578 1.5316468,68.9631 1.9562043,68.9684 1.8048522,68.9737 1.3976294,68.9789 1.4066346,68.9842 1.6192832,68.9895 1.3539859,68.9948 0.86722332,69.0000 0.70791173,69.0053 0.6285364,69.0106 0.84105998,69.0159 0.99110806,69.0211 1.1770775,69.0264 1.2481273,69.0317 1.2565402,69.0370 1.0350882,69.0422 0.99090636,69.0475 0.91129392,69.0528 0.92075074,69.0581 1.3638122,69.0633 1.9471682,69.0686 1.6718869,69.0739 1.2561433,69.0792 1.3981307,69.0844 1.4424394,69.0897 1.0974048,69.0950 0.97332728,69.1003 0.84066296,69.1056 0.9648295,69.1108 1.1329764,69.1161 1.3008126,69.1214 1.0882199,69.1267 0.8672266,69.1319 0.81415421,69.1372 1.0000247,69.1425 1.0885409,69.1478 0.83190548,69.1531 1.0446516,69.1583 1.7611107,69.1636 1.8671299,69.1689 2.0709946,69.1742 1.7168763,69.1795 1.5304563,69.1848 0.82225567,69.1900 0.6282143,69.1953 0.69955903,69.2006 0.97376043,69.2059 0.90222281,69.2112 0.61928087,69.2164 0.83246523,69.2217 1.2568972,69.2270 1.1061345,69.2323 1.3100613,69.2376 1.6904072,69.2429 1.3801492,69.2481 1.0349582,69.2534 1.0175906,69.2587 0.9734928,69.2640 0.67246056,69.2693 0.52208298,69.2746 0.66410756,69.2798 0.89410889,69.2851 1.0794339,69.2904 1.1235892,69.2957 1.0881257,69.3010 0.75242442,69.3063 0.85877258,69.3116 0.82320476,69.3168 1.026756,69.3221 0.98197114,69.3274 0.96468234,69.3327 1.5317023,69.3380 1.7168825,69.3433 1.2202926,69.3486 0.84897047,69.3539 0.91156465,69.3591 1.0268089,69.3644 1.0531697,69.3697 0.84087312,69.3750 0.95597309,69.3803 0.96446496,69.3856 0.89366513,69.3909 0.76963657,69.3962 0.52191132,69.4014 0.62877589,69.4067 1.1070948,69.4120 1.5223215,69.4173 1.5214443,69.4226 1.2295494,69.4279 0.94715106,69.4332 1.0888103,69.4385 1.4692326,69.4438 2.2921162,69.4491 2.5045128,69.4544 2.070843,69.4596 1.5133917,69.4649 1.5931194,69.4702 1.805048,69.4755 1.7254304,69.4808 1.5489411,69.4861 1.8228697,69.4914 1.9995667,69.4967 2.1415505,69.5020 1.8851298,69.5073 1.5218407,69.5126 0.84036523,69.5179 0.88487756,69.5232 0.64556164,69.5285 0.55761182,69.5337 0.94725102,69.5390 1.0532541,69.5443 0.92941982,69.5496 1.0800641,69.5549 1.5842407,69.5602 1.3889605,69.5655 0.84019917,69.5708 0.64600176,69.5761 1.0355353,69.5814 1.3095713,69.5867 1.2302212,69.5920 1.1423845,69.5973 1.5579218,69.6026 1.6367881,69.6079 1.2294234,69.6132 0.62800789,69.6185 0.72594494,69.6238 1.0888554,69.6291 1.4429257,69.6344 1.6459562,69.6397 1.3709579,69.6450 1.1059997,69.6503 1.1774496,69.6556 1.1061183,69.6609 0.71616882,69.6662 0.38044775,69.6715 0.50460327,69.6768 0.59290099,69.6821 0.92911333,69.6874 0.74337637,69.6927 0.63730174,69.6980 0.65520072,69.7033 1.0709614,69.7086 1.1414691,69.7139 1.1152339,69.7192 1.1415033,69.7245 0.93781245,69.7298 1.2213624,69.7351 1.628329,69.7404 1.3182064,69.7457 0.62819207,69.7510 0.70884299,69.7563 1.5940963,69.7616 2.2920983,69.7669 2.2473624,69.7722 1.9287304,69.7775 1.2562181,69.7828 1.0704755,69.7881 0.94682544,69.7934 1.097773,69.7987 1.0707055,69.8040 0.86660075,69.8093 0.7430802,69.8146 0.93822259,69.8199 0.89365476,69.8252 0.51325238,69.8305 0.61993235,69.8359 0.91180074,69.8412 0.91147292,69.8465 0.85829484,69.8518 0.86706424,69.8571 0.76949465,69.8624 0.69904786,69.8677 0.83253795,69.8730 1.4786069,69.8783 1.8057828,69.8836 1.6900072,69.8889 1.0967429,69.8942 0.93762302,69.8995 0.85815114,69.9048 1.0799247,69.9102 1.1774273,69.9155 1.3721151,69.9208 1.6905845,69.9261 1.8850242,69.9314 1.6452411,69.9367 1.061223,69.9420 1.2394824,69.9473 1.6551957,69.9526 1.1854573,69.9579 0.96467948,69.9633 1.1860516,69.9686 1.0709807,69.9739 1.2123761,69.9792 1.3184278,69.9845 1.2739958,69.9898 0.70758498,69.9951 0.63726819,70.0004 0.75268137,70.0057 1.1062655,70.0111 1.0531768,70.0164 1.5139213,70.0217 1.6900251,70.0270 1.1053582,70.0323 0.71642864,70.0376 0.94692922,70.0429 1.1240168,70.0483 0.98216581,70.0536 1.0973487,70.0589 1.5493721,70.0642 2.0092969,70.0695 1.5746782,70.0748 0.7074194,70.0801 0.68173766,70.0855 1.3455186,70.0908 1.5308604,70.0961 1.1589725,70.1014 0.67218739,70.1067 0.46010911,70.1120 0.88516074,70.1174 1.0620507,70.1227 1.4519243,70.1280 1.8234149,70.1333 2.0263813,70.1386 1.8404306,70.1439 1.3005536,70.1493 0.92028439,70.1546 0.78734118,70.1599 0.59250075,70.1652 0.56645375,70.1705 1.0978668,70.1758 1.3278799,70.1812 1.2929298,70.1865 1.7255367,70.1918 1.2204688,70.1971 1.0617087,70.2024 0.76940745,70.2078 0.61050737,70.2131 0.66355598,70.2184 0.59289277,70.2237 0.74378085,70.2290 0.98249519,70.2344 1.0884225,70.2397 1.0617712,70.2450 0.92004174,70.2503 0.86751699,70.2557 1.1068555,70.2610 1.1238269,70.2663 0.68076992,70.2716 0.3626745,70.2769 0.49570188,70.2823 0.46922043,70.2876 0.69080883,70.2929 1.2302834,70.2982 1.9821248,70.3036 2.0885928,70.3089 1.6904448,70.3142 1.3539858,70.3195 1.3096358,70.3249 1.388984,70.3302 1.0084652,70.3355 0.64606899,70.3408 1.1154947,70.3462 1.9560595,70.3515 1.8849382,70.3568 1.5394548,70.3621 1.149896,70.3675 0.78751504,70.3728 0.67269391,70.3781 0.65505433,70.3834 1.0979948,70.3888 1.460538,70.3941 1.2300357,70.3994 1.2921995,70.4047 1.4954761,70.4101 1.2913612,70.4154 0.77823347,70.4207 0.67275757,70.4261 0.88541555,70.4314 1.0355475,70.4367 1.0969217,70.4420 0.99085224,70.4474 0.91161603,70.4527 0.92049885,70.4580 1.1064032,70.4634 1.070765,70.4687 0.97359675,70.4740 1.407115,70.4794 1.141152,70.4847 0.82290488,70.4900 0.84065717,70.4953 0.70772672,70.5007 0.84069401,70.5060 0.98258126,70.5113 1.0443555,70.5167 1.1860826,70.5220 1.3544692,70.5273 1.5045094,70.5327 1.6284909,70.5380 1.8405236,70.5433 1.4861238,70.5487 1.4159864,70.5540 1.9295541,70.5593 2.2217448,70.5647 2.3189006,70.5700 1.7165084,70.5753 1.4152954,70.5807 0.94641405,70.5860 0.84051156,70.5913 0.92025965,70.5967 1.1328087,70.6020 0.88524038,70.6073 0.92049605,70.6127 1.1685421,70.6180 1.6196948,70.6233 1.6900831,70.6287 1.7256067,70.6340 1.7168041,70.6394 1.41555,70.6447 1.0619266,70.6500 1.2131264,70.6554 1.5930729,70.6607 1.4064761,70.6660 1.0970006,70.6714 1.274821,70.6767 1.7437418,70.6820 1.8671865,70.6874 1.4508289,70.6927 0.82239461,70.6981 0.69880074,70.7034 0.6282934,70.7087 0.61063153,70.7141 0.53981525,70.7194 0.77934265,70.7248 1.3013486,70.7301 1.3183054,70.7354 1.1679782,70.7408 1.3103452,70.7461 1.8766577,70.7515 1.7783036,70.7568 1.317816,70.7621 1.10581,70.7675 1.2390174,70.7728 1.2213278,70.7782 0.88553751,70.7835 1.2219443,70.7889 1.3893055,70.7942 1.4158324,70.7995 1.3538413,70.8049 1.2563698,70.8102 1.2656538,70.8156 1.5578238,70.8209 1.7966208,70.8262 1.6371844,70.8316 1.3982776,70.8369 1.530879,70.8423 1.6189995,70.8476 1.344359,70.8530 0.61900198,70.8583 0.39850506,70.8637 0.57566547,70.8690 0.89385945,70.8743 1.1071579,70.8797 1.8678313,70.8850 1.5739866,70.8904 0.69828928,70.8957 0.63780069,70.9011 1.3459082,70.9064 1.7694221,70.9118 1.3711364,70.9171 1.1859722,70.9225 1.1858441,70.9278 1.0350907,70.9332 0.91194201,70.9385 1.2396047,70.9439 1.4249595,70.9492 1.5126017,70.9546 0.90210825,70.9599 0.75229645,70.9652 0.61921799,70.9706 0.42479834,70.9759 1.0625501,70.9813 1.6549226,70.9866 1.3715482,70.9920 1.1503721,70.9973 0.94649595,71.0027 0.74341595,71.0080 0.92988491,71.0134 1.4510636,71.0187 0.98191988,71.0241 1.0799413,71.0294 1.026503,71.0348 0.92953968,71.0401 1.1946707,71.0455 1.0793332,71.0509 1.1413127,71.0562 1.2741932,71.0616 1.2216647,71.0669 1.1596924,71.0723 1.451369,71.0776 1.5309994,71.0830 1.5308511,71.0883 1.2297509,71.0937 0.87599957,71.0990 0.96482855,71.1044 1.2922981,71.1097 1.2652477,71.1151 0.82245314,71.1204 0.50456333,71.1258 0.64618838,71.1312 0.58372122,71.1365 0.55754596,71.1419 0.64601934,71.1472 0.43346947,71.1526 0.58433706,71.1579 1.0358289,71.1633 1.3006642,71.1686 0.8226639,71.1740 0.66382039,71.1794 0.56618375,71.1847 0.29190293,71.1901 0.29207841,71.1954 0.30099615,71.2008 0.69083953,71.2061 1.5935037,71.2115 1.8846428,71.2169 1.1855234,71.2222 1.0178925,71.2276 1.0618898,71.2329 1.1944339,71.2383 1.1412388,71.2437 0.82323807,71.2490 1.089102,71.2544 1.3542895,71.2597 1.2827201,71.2651 0.86706579,71.2705 1.1949494,71.2758 1.27421,71.2812 1.1323693,71.2865 0.63735026,71.2919 1.1335571,71.2973 1.7258381,71.3026 1.663432,71.3080 1.5665722,71.3133 1.9560852,71.3187 1.9999032,71.3241 1.7698733,71.3294 1.7696038,71.3348 1.6100829,71.3402 1.0442533,71.3455 1.0002118,71.3509 1.1857607,71.3562 1.3362658,71.3616 1.2477828,71.3670 0.91991681,71.3723 0.74331397,71.3777 1.2394869,71.3831 1.4784414,71.3884 1.6372719,71.3938 1.3180866,71.3992 1.087615,71.4045 0.68100798,71.4099 0.53100443,71.4153 0.39843449,71.4206 0.79670686,71.4260 0.85823768,71.4313 0.70792645,71.4367 0.57531279,71.4421 0.779001,71.4474 1.1773247,71.4528 1.4335592,71.4582 1.2387617,71.4635 1.3186837,71.4689 1.4606856,71.4743 1.7171692,71.4797 1.4600254,71.4850 1.2563289,71.4904 0.87538111,71.4958 0.4685719,71.5011 0.38951853,71.5065 0.78828484,71.5119 1.4607645,71.5172 1.5754709,71.5226 1.690367,71.5280 1.9735804,71.5333 2.0968578,71.5387 1.4947084,71.5441 1.0707818,71.5495 0.97361213,71.5548 0.76087552,71.5602 0.46861908,71.5656 0.26542509,71.5709 0.55769026,71.5763 0.76996845,71.5817 1.0264174,71.5871 0.77869529,71.5924 0.77884156,71.5978 0.81478781,71.6032 1.3459756,71.6085 1.4859827,71.6139 0.79543358,71.6193 0.50449991,71.6247 0.40726367,71.6300 0.46052092,71.6354 0.86787099,71.6408 1.1768557,71.6462 0.97316355,71.6515 1.2484088,71.6569 1.9393457,71.6623 2.6198492,71.6677 2.2026668,71.6730 1.4861904,71.6784 1.3448194,71.6838 1.1587915,71.6892 0.82292187,71.6945 0.88546818,71.6999 1.1418049,71.7053 1.185457,71.7107 0.89323378,71.7160 0.59298491,71.7214 1.1597048,71.7268 1.4865938,71.7322 1.4514889,71.7376 1.318786,71.7429 1.0882871,71.7483 0.90231556,71.7537 0.72577626,71.7591 0.97356069,71.7644 1.1771202,71.7698 1.6641874,71.7752 1.8675531,71.7806 1.6276056,71.7860 0.7870872,71.7913 0.89427829,71.7967 1.035324,71.8021 1.2036619,71.8075 1.6732533,71.8129 2.0088861,71.8182 1.530333,71.8236 1.026358,71.8290 1.0708715,71.8344 1.0353112,71.8398 0.89367807,71.8451 1.1242923,71.8505 1.6378051,71.8559 1.8492917,71.8613 1.6012353,71.8667 1.5222512,71.8721 1.4959038,71.8774 1.5751686,71.8828 1.3534881,71.8882 1.2475137,71.8936 1.3980907,71.8990 1.0088476,71.9044 0.81426859,71.9097 0.86742169,71.9151 1.0174936,71.9205 0.72532296,71.9259 0.6989966,71.9313 0.40692705,71.9367 0.4874112,71.9421 1.1780059,71.9474 1.8324237,71.9528 2.1769216,71.9582 1.9022471,71.9636 1.5037464,71.9690 0.98163128,71.9744 0.65480918,71.9798 0.68169397,71.9851 1.1773268,71.9905 1.8761582,71.9959 1.9290966,72.0013 1.4781468,72.0067 1.5312949,72.0121 1.6016302,72.0175 1.3448926,72.0229 1.3096833,72.0282 1.1946702,72.0336 1.2211905,72.0390 1.3895534,72.0444 1.5048567,72.0498 1.5838826,72.0552 1.2030487,72.0606 0.91995662,72.0660 0.61923814,72.0714 0.74365485,72.0768 0.92050666,72.0821 0.85828787,72.0875 0.77907509,72.0929 1.079958,72.0983 1.1594859,72.1037 1.5485581,72.1091 1.4600453,72.1145 1.646035,72.1199 1.3358529,72.1253 1.0440093,72.1307 0.99150676,72.1361 1.2393147,72.1415 1.0705427,72.1468 0.86691689,72.1522 1.0976315,72.1576 1.5842086,72.1630 1.3623508,72.1684 0.93835127,72.1738 1.5937762,72.1792 2.1239934,72.1846 1.7162923,72.1900 1.0790749,72.1954 0.63678527,72.2008 0.51311153,72.2062 0.54879099,72.2116 0.71687073,72.2170 0.85851425,72.2224 1.0976585,72.2278 1.2566589,72.2332 1.1235412,72.2386 0.92017478,72.2440 0.83222026,72.2493 0.9468013,72.2547 0.82275599,72.2601 0.81439561,72.2655 0.9466061,72.2709 0.73439783,72.2763 0.7880286,72.2817 0.82313198,72.2871 0.7521674,72.2925 0.70791769,72.2979 1.0710431,72.3033 1.3719181,72.3087 1.1059697,72.3141 0.75205743,72.3195 0.69026804,72.3249 0.65492481,72.3303 0.76105803,72.3357 0.65474081,72.3411 0.57501727,72.3465 0.61926508,72.3519 0.90257096,72.3573 0.92916983,72.3627 1.1416154,72.3681 0.80556917,72.3735 0.69956762,72.3789 1.0447793,72.3843 1.4956199,72.3897 1.2738867,72.3951 1.0265149,72.4005 0.88486409,72.4059 0.86701977,72.4113 1.1060364,72.4168 0.85855657,72.4222 1.0710521,72.4276 1.3187715,72.4330 1.28318,72.4384 0.87590295,72.4438 0.77871794,72.4492 0.76990032,72.4546 0.9116469,72.4600 1.2390802,72.4654 1.2034392,72.4708 1.1059197,72.4762 1.0971236,72.4816 1.0177976,72.4870 0.97352177,72.4924 0.87622237,72.4978 1.160103,72.5032 1.6733804,72.5086 1.7605885,72.5140 1.1936752,72.5194 0.86686993,72.5249 0.69015503,72.5303 0.49538216,72.5357 0.42485431,72.5411 0.67316324,72.5465 1.1685611,72.5519 1.3802069,72.5573 1.0702575,72.5627 0.92929751,72.5681 1.1858944,72.5735 1.0084748,72.5789 0.81434566,72.5843 1.1151446,72.5898 0.98261458,72.5952 1.3370206,72.6006 1.6104187,72.6060 1.1140907,72.6114 0.45995021,72.6168 0.67307448,72.6222 1.079973,72.6276 1.381001,72.6330 1.5132184,72.6385 1.0880992,72.6439 1.1503322,72.6493 1.3984519,72.6547 1.7170553,72.6601 1.4514672,72.6655 1.4429457,72.6709 2.0182197,72.6763 2.2296655,72.6817 1.4945568,72.6872 0.70721263,72.6926 0.27418673,72.6980 0.43376601,72.7034 0.62844127,72.7088 0.92985672,72.7142 1.5322989,72.7196 2.5582433,72.7251 2.7076421,72.7305 2.6548867,72.7359 2.5310447,72.7413 2.0256729,72.7467 1.2025099,72.7521 0.8225562,72.7576 0.61921805,72.7630 0.63739532,72.7684 1.0268465,72.7738 1.0176377,72.7792 0.68110371,72.7846 0.44227403,72.7901 0.46897134,72.7955 0.79665428,72.8009 1.1239088,72.8063 0.68997091,72.8117 0.46907839,72.8171 0.54902291,72.8226 0.84101254,72.8280 0.99098456,72.8334 0.85790908,72.8388 1.0089148,72.8442 1.2659692,72.8497 1.2393402,72.8551 1.3278739,72.8605 1.5664675,72.8659 1.3978162,72.8713 0.93740904,72.8767 0.52186072,72.8822 0.45133382,72.8876 0.56671149,72.8930 1.0715171,72.8984 1.5577343,72.9039 1.4152931,72.9093 0.85813159,72.9147 0.95618254,72.9201 1.0882969,72.9255 0.9198699,72.9310 0.73443091,72.9364 0.70806462,72.9418 1.0442117,72.9472 1.0088531,72.9527 0.90316886,72.9581 1.097821,72.9635 1.1500806,72.9689 0.90201169,72.9743 0.73467571,72.9798 1.1950481,72.9852 1.6280833,72.9906 1.1943206,72.9960 0.7607668,73.0015 0.40710062,73.0069 0.64657646,73.0123 0.99164665,73.0177 1.2486306,73.0232 1.7172356,73.0286 1.671833,73.0340 1.2915864,73.0394 1.1328857,73.0449 1.2918559,73.0503 1.47776,73.0557 1.5397905,73.0612 1.0703843,73.0666 0.73468167,73.0720 1.0451244,73.0774 1.5663261,73.0829 1.2026187,73.0883 0.76095128,73.0937 0.83218729,73.0992 1.0355468,73.1046 1.3273665,73.1100 1.3096375,73.1154 1.2833127,73.1209 1.1592866,73.1263 0.86711788,73.1317 0.9024902,73.1372 1.0351804,73.1426 1.0354527,73.1480 0.94710737,73.1534 1.0181696,73.1589 1.1769409,73.1643 0.87552977,73.1697 0.74333489,73.1752 0.78782791,73.1806 0.99124163,73.1860 1.1415167,73.1915 1.1328102,73.1969 1.5223299,73.2023 1.6017467,73.2078 1.2035128,73.2132 1.487311,73.2186 2.124393,73.2241 1.9992919,73.2295 0.99909222,73.2349 0.73432517,73.2404 0.91200203,73.2458 1.3723636,73.2512 1.5841848,73.2567 1.424889,73.2621 1.3626233,73.2675 1.1325443,73.2730 1.3273662,73.2784 1.265363,73.2838 1.0881999,73.2893 0.98224872,73.2947 1.4958571,73.3001 1.4156505,73.3056 1.3893896,73.3110 1.4692243,73.3165 1.5395094,73.3219 1.1591159,73.3273 1.3364539,73.3328 1.2476137,73.3382 0.88460714,73.3436 0.6994496,73.3491 1.425932,73.3545 1.9298029,73.3600 1.4416337,73.3654 0.67186642,73.3708 0.6995163,73.3763 1.1862594,73.3817 1.3714105,73.3872 0.9286077,73.3926 0.58400422,73.3980 0.65512097,73.4035 0.79684913,73.4089 1.1859527,73.4143 1.1590562,73.4198 1.1504679,73.4252 1.2124257,73.4307 1.0705404,73.4361 0.70726728,73.4416 0.38940606,73.4470 1.0633132,73.4524 1.8415349,73.4579 1.9114054,73.4633 1.9727529,73.4688 1.5389748,73.4742 0.96418899,73.4796 0.58440632,73.4851 1.2665958,73.4905 1.8496308,73.4960 1.3973564,73.5014 0.98207998,73.5069 1.0351787,73.5123 0.69865769,73.5178 0.38036519,73.5232 0.40720969,73.5286 0.70809603,73.5341 0.7525298,73.5395 1.1330837,73.5450 1.3538257,73.5504 1.256482,73.5559 1.0173895,73.5613 0.504224,73.5668 0.40776169,73.5722 0.90349436,73.5776 1.3454748,73.5831 1.530425,73.5885 1.0080869,73.5940 0.64605063,73.5994 0.84130204,73.6049 1.2566139,73.6103 0.982068,73.6158 1.0535259,73.6212 1.3537245,73.6267 1.1323794,73.6321 1.0443119,73.6376 1.0530549,73.6430 1.0532223,73.6485 1.3454109,73.6539 1.4597216,73.6594 0.79598838,73.6648 0.6370225,73.6703 0.61961782,73.6757 1.1511967,73.6812 1.3363789,73.6866 0.7956934,73.6921 0.5928539,73.6975 1.3905399,73.7030 2.0095289,73.7084 1.689353,73.7139 0.81331688,73.7193 0.76118118,73.7248 0.92070478,73.7302 1.0003201,73.7357 1.0616437,73.7411 1.0704693,73.7466 1.097603,73.7520 1.1155915,73.7575 1.1948597,73.7629 1.0792634,73.7684 1.1681809,73.7738 1.5399634,73.7793 1.3095727,73.7848 1.0706723,73.7902 0.88485223,73.7957 0.88494444,73.8011 0.98231512,73.8066 1.1148334,73.8120 0.99128592,73.8175 1.1860313,73.8229 0.97293246,73.8284 0.68119842,73.8338 0.84967244,73.8393 0.75193006,73.8448 0.327288,73.8502 0.42519158,73.8557 0.96524453,73.8611 1.5399944,73.8666 1.3005816,73.8720 0.92886508,73.8775 0.58377957,73.8830 0.38037643,73.8884 0.39849141,73.8939 0.78829455,73.8993 1.1152242,73.9048 1.0525836,73.9103 0.74321699,73.9157 0.73501241,73.9212 0.92041224,73.9266 0.9287461,73.9321 0.8230142,73.9375 0.93842173,73.9430 1.2306888,73.9485 1.753051,73.9539 2.230336,73.9594 2.3001673,73.9648 2.2385962,73.9703 2.265507,73.9758 1.5750958,73.9812 1.3979948,73.9867 1.5129476,73.9922 1.5838488,73.9976 1.2566966,74.0031 1.0978447,74.0085 1.1328523,74.0140 1.0348957,74.0195 0.88463807,74.0249 1.0264976,74.0304 0.88514489,74.0359 0.93838573,74.0413 1.1066087,74.0468 1.3451641,74.0522 1.1854171,74.0577 0.97323722,74.0632 1.0355713,74.0686 1.6644523,74.0741 2.1152923,74.0796 1.7338444,74.0850 1.0877887,74.0905 0.74321252,74.0960 0.80532795,74.1014 0.74325573,74.1069 0.70793384,74.1124 0.62824231,74.1178 0.60153604,74.1233 0.44256258,74.1288 0.63756913,74.1342 0.9565053,74.1397 1.4781339,74.1452 1.2917295,74.1506 1.3272302,74.1561 1.3097329,74.1616 1.5576272,74.1670 1.4425476,74.1725 1.5490285,74.1780 1.5398668,74.1834 1.407167,74.1889 1.840637,74.1944 1.91117,74.1998 1.7876977,74.2053 1.6194358,74.2108 1.5658444,74.2163 1.3271044,74.2217 1.2567604,74.2272 0.96458536,74.2327 0.725425,74.2381 0.71685201,74.2436 0.70799041,74.2491 0.4424541,74.2545 0.5753752,74.2600 0.85907489,74.2655 1.4696039,74.2710 1.4157777,74.2764 1.3361267,74.2819 1.291801,74.2874 1.3363518,74.2929 1.4776683,74.2983 1.0972065,74.3038 1.0353059,74.3093 0.73411751,74.3147 0.68136209,74.3202 0.65495384,74.3257 0.75224912,74.3312 0.63700086,74.3366 0.57509398,74.3421 0.67237943,74.3476 0.88480276,74.3531 1.0092678,74.3585 0.94726467,74.3640 0.7963413,74.3695 0.76988173,74.3750 0.90295559,74.3804 1.3543909,74.3859 1.6903439,74.3914 1.6545329,74.3969 1.1414633,74.4023 1.1862458,74.4078 1.3628888,74.4133 1.1588712,74.4188 0.96423918,74.4243 0.91165918,74.4297 1.4786446,74.4352 1.8496217,74.4407 1.5574598,74.4462 1.5846053,74.4516 1.8409595,74.4571 2.0434358,74.4626 1.5565057,74.4681 0.87614578,74.4736 0.77875388,74.4790 0.71707982,74.4845 1.1953592,74.4900 1.4776877,74.4955 1.1237278,74.5010 1.4338278,74.5064 1.5220873,74.5119 1.3450022,74.5174 1.247654,74.5229 1.3451545,74.5284 1.5131336,74.5338 1.5305787,74.5393 1.1064032,74.5448 1.2480884,74.5503 1.2919786,74.5558 1.1771171,74.5613 0.96450621,74.5667 0.66309834,74.5722 0.22970763,74.5777 0.37201324,74.5832 0.64664239,74.5887 1.0797068,74.5942 0.97316509,74.5996 0.93814319,74.6051 0.91187865,74.6106 1.1949756,74.6161 1.3631465,74.6216 1.7084057,74.6271 1.7785769,74.6326 1.3881803,74.6380 0.68065989,74.6435 0.57556564,74.6490 0.65497589,74.6545 0.63721722,74.6600 0.87684387,74.6655 1.6641812,74.6710 1.7429037,74.6764 1.3623683,74.6819 1.1234605,74.6874 0.88466859,74.6929 0.50436848,74.6984 0.4072738,74.7039 0.88536847,74.7094 1.1595839,74.7149 1.3187062,74.7203 1.2300373,74.7258 1.1412238,74.7313 1.061619,74.7368 1.23068,74.7423 1.770422,74.7478 1.4157376,74.7533 1.3626645,74.7588 1.850044,74.7643 2.3898177,74.7697 2.0618241,74.7752 1.8228731,74.7807 1.8406633,74.7862 2.3096595,74.7917 1.9733331,74.7972 1.6017153,74.8027 1.3181858,74.8082 0.77802318,74.8137 0.38942906,74.8192 1.0007671,74.8247 1.32735,74.8302 0.99993306,74.8356 1.0356528,74.8411 1.0261186,74.8466 1.2387065,74.8521 1.6642164,74.8576 1.9645772,74.8631 1.4243666,74.8686 1.159487,74.8741 1.301322,74.8796 1.406812,74.8851 0.85774803,74.8906 0.59287584,74.8961 0.69043821,74.9016 0.77010483,74.9071 1.0091116,74.9126 1.1771126,74.9181 1.2477008,74.9236 1.353583,74.9290 1.1326413,74.9345 1.1423138,74.9400 1.3721335,74.9455 1.5480682,74.9510 1.1147261,74.9565 1.1423044,74.9620 1.4424497,74.9675 1.2829349,74.9730 1.5315546,74.9785 1.8058468,74.9840 1.9285617,74.9895 1.1317543,74.9950 0.68996322,75.0005 0.82295173,75.0060 1.0622495,75.0115 1.1066837,75.0170 1.3101197,75.0225 1.5047505,75.0280 1.5577735,75.0335 1.5837033,75.0390 1.4156134,75.0445 1.1765105,75.0500 0.71611392,75.0555 0.74379963,75.0610 1.3017629,75.0665 1.3183464,75.0720 0.94671822,75.0775 1.150996,75.0830 1.3093443,75.0885 0.70713824,75.0940 0.34492192,75.0995 0.46932569,75.1050 0.77917796,75.1105 1.2568641,75.1160 1.4779989,75.1215 1.2832682,75.1270 1.28374,75.1325 1.6992809,75.1380 1.5834466,75.1436 1.2473155,75.1491 0.94682169,75.1546 1.0709004,75.1601 1.2831129,75.1656 1.2921534,75.1711 1.4512239,75.1766 1.3182116,75.1821 1.0268126,75.1876 1.1953251,75.1931 1.5839264,75.1986 1.2383689,75.2041 0.99126923,75.2096 1.1062911,75.2151 1.0799844,75.2206 1.5134366,75.2261 1.4777056,75.2316 1.5308645,75.2372 1.282879,75.2427 1.2832603,75.2482 1.5048099,75.2537 1.4247615,75.2592 0.89336818,75.2647 0.8139475,75.2702 1.0263952,75.2757 1.0087786,75.2812 0.90296382,75.2867 1.186627,75.2922 1.4955666,75.2977 1.1592191,75.3033 1.3103384,75.3088 1.6462715,75.3143 1.8759017,75.3198 1.5476276,75.3253 0.751432,75.3308 0.55782568,75.3363 0.71702176,75.3418 0.72559398,75.3473 0.77854419,75.3529 0.76136619,75.3584 1.230599,75.3639 1.265151,75.3694 0.99091244,75.3749 0.84979725,75.3804 1.0356025,75.3859 1.3540895,75.3914 1.7701005,75.3970 1.9203918,75.4025 1.9644769,75.4080 1.5307106,75.4135 1.0882183,75.4190 0.84909612,75.4245 0.72537148,75.4300 0.74366671,75.4356 0.8410145,75.4411 1.0532081,75.4466 1.2657555,75.4521 1.318331,75.4576 1.0086707,75.4631 1.1769016,75.4686 0.99119198,75.4742 1.1861671,75.4797 1.0177635,75.4852 0.95622087,75.4907 1.141571,75.4962 0.90245968,75.5017 1.0176773,75.5073 1.0880439,75.5128 0.90214747,75.5183 0.61013323,75.5238 0.12395015,75.5293 0.31043324,75.5348 0.93842739,75.5404 1.1766032,75.5459 0.91128755,75.5514 0.94714904,75.5569 0.83167201,75.5624 0.54877025,75.5680 0.75256413,75.5735 0.8315078,75.5790 0.59263617,75.5845 0.57532263,75.5900 0.56651574,75.5956 0.89380276,75.6011 1.0089245,75.6066 1.1151354,75.6121 0.93829465,75.6176 0.91184509,75.6232 1.0620502,75.6287 1.2746887,75.6342 1.5220802,75.6397 1.3354639,75.6453 1.1674197,75.6508 1.2568656,75.6563 1.469575,75.6618 1.0175161,75.6673 0.71655411,75.6729 1.0622301,75.6784 1.1243397,75.6839 1.309803,75.6894 1.3273354,75.6950 1.4427503,75.7005 1.4246656,75.7060 1.185596,75.7115 1.3452297,75.7171 1.3360049,75.7226 1.0620278,75.7281 1.2746061,75.7336 1.2032324,75.7392 0.98208863,75.7447 0.80514628,75.7502 0.5928719,75.7557 0.69931799,75.7613 0.70794898,75.7668 0.65473467,75.7723 0.77875328,75.7779 1.0003257,75.7834 1.3015046,75.7889 1.5753621,75.7944 1.5040134,75.8000 1.2739058,75.8055 1.1501625,75.8110 0.99996835,75.8165 1.0445065,75.8221 1.1243402,75.8276 1.0792331,75.8331 0.59233719,75.8387 0.40715057,75.8442 0.36301184,75.8497 0.59318286,75.8553 0.8142463,75.8608 0.96416521,75.8663 0.68998259,75.8718 0.57535619,75.8774 0.38069376,75.8829 0.56678939,75.8884 0.69904226,75.8940 0.45975441,75.8995 0.38966462,75.9050 0.84126991,75.9106 1.1943277,75.9161 0.7960785,75.9216 1.1947044,75.9272 1.256958,75.9327 1.3369048,75.9382 1.1946092,75.9438 1.0966266,75.9493 0.94687319,75.9548 1.3816068,75.9604 1.9124494,75.9659 1.9201,75.9714 1.3886799,75.9770 1.3540499,75.9825 1.4869229,75.9880 1.442055,75.9936 1.1238189,75.9991 1.4073912,76.0046 1.4953979,76.0102 1.3272717,76.0157 1.1858982,76.0212 1.1148019,76.0268 0.87570435,76.0323 0.8938272,76.0379 0.88470817,76.0434 0.46002734,76.0489 0.52247626,76.0545 0.64610034,76.0600 0.70801473,76.0655 0.89398295,76.0711 1.1508553,76.0766 1.3893594,76.0822 1.3890922,76.0877 1.3275278,76.0932 1.3008944,76.0988 1.2565664,76.1043 1.0530782,76.1098 1.1237049,76.1154 0.90234512,76.1209 0.698901,76.1265 0.58411294,76.1320 0.73501796,76.1375 0.95587611,76.1431 0.91999549,76.1486 0.91130883,76.1542 0.75216246,76.1597 0.64639533,76.1653 1.0449522,76.1708 1.5757836,76.1763 1.5925431,76.1819 1.2028933,76.1874 1.2740846,76.1930 1.0086074,76.1985 0.69035763,76.2040 0.69015473,76.2096 0.64614195,76.2151 0.9034245,76.2207 1.4958446,76.2262 1.3178928,76.2318 0.95539516,76.2373 0.84951419,76.2429 0.56588227,76.2484 0.25691772,76.2539 0.95676517,76.2595 1.5578403,76.2650 1.4242271,76.2706 0.92857099,76.2761 0.92954171,76.2817 1.4340458,76.2872 1.1852884,76.2928 0.76073086,76.2983 0.82293975,76.3038 0.7963469,76.3094 0.85860461,76.3149 1.0266434,76.3205 0.84037483,76.3260 0.71649879,76.3316 0.73465389,76.3371 0.84984601,76.3427 0.82316375,76.3482 0.70772517,76.3538 0.35376793,76.3593 0.46935925,76.3649 0.69946355,76.3704 0.81429708,76.3760 0.81412029,76.3815 1.0181571,76.3871 1.7440697,76.3926 1.831646,76.3982 1.2735401,76.4037 0.90252948,76.4093 1.3191997,76.4148 1.6990254,76.4204 1.2828044,76.4259 1.1857786,76.4315 1.1946305,76.4370 1.1328017,76.4426 0.96449637,76.4481 0.70767266,76.4537 0.50427216,76.4592 0.46037728,76.4648 0.53959101,76.4703 0.28288773,76.4759 0.39019731,76.4814 1.0540328,76.4870 1.4507331,76.4925 0.8928858,76.4981 0.64629406,76.5037 0.72584724,76.5092 0.53051263,76.5148 0.27421626,76.5203 0.6286152,76.5259 1.0356266,76.5314 1.1417525,76.5370 1.1241149,76.5425 1.1780142,76.5481 1.477687,76.5536 0.99034762,76.5592 1.0622864,76.5648 1.1684179,76.5703 1.4691447,76.5759 1.5569199,76.5814 1.4065704,76.5870 1.1147921,76.5925 0.60171849,76.5981 0.77016717,76.6036 0.8584891,76.6092 1.0353422,76.6148 1.079397,76.6203 1.0266978,76.6259 1.1331271,76.6314 1.0444139,76.6370 1.1681625,76.6426 1.1679798,76.6481 1.1770763,76.6537 1.5841658,76.6592 1.8490173,76.6648 1.8410047,76.6704 2.2041631,76.6759 1.5127048,76.6815 0.84922945,76.6870 0.77926534,76.6926 1.3363496,76.6982 1.6812092,76.7037 1.6014955,76.7093 0.97300458,76.7148 0.50436985,76.7204 0.70863199,76.7260 1.5667419,76.7315 1.5750699,76.7371 1.4335104,76.7426 1.0174522,76.7482 1.0807781,76.7538 1.9121937,76.7593 1.9201845,76.7649 1.8046854,76.7705 0.98115927,76.7760 0.69867516,76.7816 0.56681305,76.7871 1.0805575,76.7927 1.3804426,76.7983 1.2562827,76.8038 1.1770296,76.8094 1.2041312,76.8150 1.5931796,76.8205 1.3359709,76.8261 1.2830181,76.8317 1.1327701,76.8372 1.2215556,76.8428 1.4157766,76.8484 1.3623753,76.8539 1.176638,76.8595 1.0795101,76.8651 1.2741858,76.8706 1.0972149,76.8762 0.90303397,76.8818 1.0714372,76.8873 1.3630471,76.8929 1.2560484,76.8985 0.91970235,76.9040 1.1413863,76.9096 1.2127911,76.9152 1.3724933,76.9207 1.5582093,76.9263 1.822873,76.9319 1.6892096,76.9374 1.3801379,76.9430 1.2834079,76.9486 1.3538339,76.9542 1.1769413,76.9597 1.07098,76.9653 0.98223728,76.9709 0.87600422,76.9764 1.0619894,76.9820 1.1946501,76.9876 1.2920308,76.9932 1.1950203,76.9987 1.0883534,77.0043 0.80496776,77.0099 0.76098895,77.0154 0.71660423,77.0210 0.59285212,77.0266 0.46917224,77.0322 0.68183064,77.0377 1.0888277,77.0433 1.717815,77.0489 2.8502429,77.0545 2.9473414,77.0600 2.796258,77.0656 1.8482472,77.0712 1.1850262,77.0767 0.84032011,77.0823 0.79651862,77.0879 0.69922376,77.0935 0.77860147,77.0990 0.87618363,77.1046 1.0089892,77.1102 0.65446943,77.1158 0.39820784,77.1213 0.50441688,77.1269 0.5844605,77.1325 1.0098706,77.1381 1.2831956,77.1437 1.043663,77.1492 0.84041208,77.1548 0.92914015,77.1604 0.82284278,77.1660 0.80595028,77.1715 1.576064,77.1771 1.8315052,77.1827 1.4417825,77.1883 1.0354476,77.1939 1.1240655,77.1994 0.93779993,77.2050 0.87619323,77.2106 0.95567638,77.2162 0.93805969,77.2218 1.2833575,77.2273 1.4069333,77.2329 1.1499665,77.2385 0.67225856,77.2441 0.53104889,77.2497 0.54894781,77.2552 0.88536888,77.2608 0.99090952,77.2664 0.62768912,77.2720 0.36323282,77.2776 0.97472632,77.2831 1.7347324,77.2887 1.5211252,77.2943 1.0173405,77.2999 1.0266595,77.3055 0.98232359,77.3111 1.0176743,77.3166 0.96476054,77.3222 1.3279406,77.3278 1.6726193,77.3334 1.8055402,77.3390 2.0088565,77.3446 1.5921786,77.3501 1.2121446,77.3557 1.5137292,77.3613 1.7256643,77.3669 1.6105632,77.3725 1.6903317,77.3781 1.3890102,77.3836 0.8936317,77.3892 0.78751838,77.3948 0.72604614,77.4004 1.1770915,77.4060 1.0082664,77.4116 0.94715774,77.4172 1.5585808,77.4228 1.9559119,77.4283 1.4421179,77.4339 1.291805,77.4395 1.0524634,77.4451 0.9821803,77.4507 1.2926493,77.4563 1.8679467,77.4619 1.9731207,77.4675 1.4773372,77.4730 1.4868486,77.4786 1.4866769,77.4842 1.2392201,77.4898 1.2656831,77.4954 1.3356892,77.5010 1.1681688,77.5066 1.4521177,77.5122 2.0708373,77.5178 1.9638213,77.5233 1.1233414,77.5289 0.84067404,77.5345 1.141706,77.5401 1.1241844,77.5457 1.3368554,77.5513 1.6730285,77.5569 1.6277506,77.5625 0.8219735,77.5681 0.28288674,77.5737 0.34537753,77.5793 0.76130837,77.5849 0.85857207,77.5904 0.7431429,77.5960 0.41578904,77.6016 0.83232075,77.6072 1.3456217,77.6128 1.8055098,77.6184 1.6103443,77.6240 1.2647685,77.6296 0.75191927,77.6352 1.0799125,77.6408 1.2212331,77.6464 1.0439863,77.6520 0.9651823,77.6576 1.3992354,77.6632 1.4688004,77.6688 1.2916558,77.6744 1.1859374,77.6800 1.1504228,77.6856 1.0880678,77.6912 0.74307942,77.6968 0.70815629,77.7024 0.78754729,77.7079 0.73458141,77.7135 1.0888064,77.7191 1.3455458,77.7247 1.6020958,77.7303 1.565868,77.7359 0.99025935,77.7415 0.71674645,77.7471 0.90302134,77.7527 1.0975507,77.7583 1.008992,77.7639 1.1504302,77.7695 1.3809471,77.7751 1.646054,77.7807 1.4775404,77.7863 1.6457592,77.7919 1.4955943,77.7975 1.6732224,77.8031 1.9744514,77.8087 2.2927742,77.8143 2.1588557,77.8199 1.7778881,77.8255 1.4599041,77.8311 1.406819,77.8367 1.0172675,77.8423 1.0270444,77.8479 1.7089698,77.8535 2.0617678,77.8591 1.5925381,77.8647 1.7788006,77.8704 1.8229524,77.8760 2.0352082,77.8816 1.795789,77.8872 1.486514,77.8928 1.3100343,77.8984 1.3450747,77.9040 0.98206246,77.9096 0.7786569,77.9152 0.62818331,77.9208 0.6815989,77.9264 0.88511813,77.9320 0.82280004,77.9376 0.69914234,77.9432 0.90308148,77.9488 1.1859097,77.9544 1.1506635,77.9600 1.4074862,77.9656 1.5219665,77.9712 1.4156781,77.9768 1.2300843,77.9825 1.1146479,77.9881 0.97315204,77.9937 1.540311,77.9993 2.0889928,78.0049 2.2298133,78.0105 1.4598197,78.0161 1.3452973,78.0217 1.3892444,78.0273 1.1680698,78.0329 1.221854,78.0385 1.6903872,78.0441 1.565829,78.0498 1.566175,78.0554 1.2563425,78.0610 0.83234626,78.0666 1.3461938,78.0722 1.6190146,78.0778 1.1407286,78.0834 1.1857007,78.0890 1.46031,78.0946 1.2122549,78.1002 0.78712797,78.1059 0.71681148,78.1115 0.82319504,78.1171 0.66345119,78.1227 0.38923261,78.1283 0.51352692,78.1339 0.5577243,78.1395 0.65495104,78.1451 0.81438154,78.1508 1.0179459,78.1564 1.3538054,78.1620 1.2827531,78.1676 1.115213,78.1732 1.2663385,78.1788 1.681567,78.1844 1.4951303,78.1901 1.2563885,78.1957 1.0261728,78.2013 0.84064531,78.2069 1.1067427,78.2125 1.5934826,78.2181 1.4688852,78.2237 1.0256364,78.2294 0.77899134,78.2350 1.3544862,78.2406 1.3888149,78.2462 0.83162326,78.2518 0.75263792,78.2574 1.0357717,78.2631 1.0081085,78.2687 0.5662753,78.2743 1.1515629,78.2799 1.5843917,78.2855 1.3888003,78.2912 1.0613415,78.2968 0.83168346,78.3024 0.90277088,78.3080 0.94704777,78.3136 0.9031179,78.3192 1.2389532,78.3249 1.34487,78.3305 1.4781383,78.3361 1.663599,78.3417 1.5570061,78.3473 1.0350149,78.3530 0.50431585,78.3586 0.407235,78.3642 0.52210677,78.3698 0.52207494,78.3754 0.74388546,78.3811 1.1063366,78.3867 0.87599051,78.3923 0.79633445,78.3979 0.61956638,78.4036 1.000302,78.4092 1.0794564,78.4148 0.94677132,78.4204 1.1857708,78.4260 1.3186228,78.4317 1.4253885,78.4373 1.5224382,78.4429 1.2734474,78.4485 0.76953584,78.4542 0.86780006,78.4598 1.2393937,78.4654 1.9473652,78.4710 2.6197186,78.4767 2.4335282,78.4823 1.9641191,78.4879 1.3802599,78.4935 1.5405558,78.4992 2.0797665,78.5048 1.5834459,78.5104 1.2296293,78.5160 0.90206009,78.5217 0.68121392,78.5273 0.77901304,78.5329 1.1683607,78.5385 1.0798547,78.5442 1.0354338,78.5498 0.98184776,78.5554 0.87608355,78.5611 1.2218952,78.5667 1.8944635,78.5723 2.0887079,78.5779 1.8932492,78.5836 1.1410736,78.5892 0.77849913,78.5948 0.74297422,78.6005 0.71682483,78.6061 0.81490314,78.6117 1.3723186,78.6173 1.3624551,78.6230 1.0525743,78.6286 1.0177981,78.6342 1.2127061,78.6399 1.3718189,78.6455 1.3894002,78.6511 1.283071,78.6568 1.2126616,78.6624 1.4779382,78.6680 1.3356587,78.6737 1.1326616,78.6793 1.2569702,78.6849 1.2032533,78.6906 0.74281621,78.6962 0.51327527,78.7018 0.47795811,78.7075 0.4421697,78.7131 0.32711887,78.7187 0.44341752,78.7244 1.3207468,78.7300 2.3900387,78.7356 2.5478249,78.7413 1.9813033,78.7469 1.2649773,78.7525 1.2210588,78.7582 1.0789628,78.7638 0.72590846,78.7694 1.05356,78.7751 0.98182321,78.7807 0.80517125,78.7863 1.133024,78.7920 1.2479582,78.7976 1.3012434,78.8032 1.4338443,78.8089 1.1674916,78.8145 0.6897099,78.8202 0.68134046,78.8258 0.69017708,78.8314 0.6285035,78.8371 0.6107955,78.8427 0.8237794,78.8483 1.4347312,78.8540 1.9656602,78.8596 2.5307643,78.8653 1.9982985,78.8709 1.264715,78.8765 0.82314879,78.8822 0.84954393,78.8878 0.99123639,78.8935 1.4875906,78.8991 2.1682668,78.9047 1.6451107,78.9104 1.1854148,78.9160 1.0177097,78.9217 1.2484192,78.9273 1.885401,78.9329 1.7695744,78.9386 1.4246067,78.9442 1.433708,78.9499 1.4250746,78.9555 1.531143,78.9611 1.4686151,78.9668 1.2383522,78.9724 1.0711269,78.9781 1.5936463,78.9837 1.6899437,78.9894 1.5131146,78.9950 1.6548821,79.0006 1.3537912,79.0063 1.1242023,79.0119 1.1589507,79.0176 0.92893767,79.0232 0.99162298,79.0289 1.1948789,79.0345 1.3630586,79.0402 1.7525017,79.0458 2.1064501,79.0514 2.5665238,79.0571 2.6195617,79.0627 2.3178544,79.0684 1.4325935,79.0740 1.186079,79.0797 1.4164591,79.0853 1.3977741,79.0910 0.91981751,79.0966 0.7609458,79.1023 0.76082885,79.1079 0.72569382,79.1136 0.8494783,79.1192 0.51312774,79.1249 0.49602476,79.1305 0.93858558,79.1362 1.2393515,79.1418 1.6903476,79.1474 1.5129794,79.1531 1.5755615,79.1587 1.7258229,79.1644 1.4862541,79.1700 1.247384,79.1757 0.9468109,79.1813 0.85835397,79.1870 0.80559671,79.1926 1.1862097,79.1983 1.3895479,79.2039 1.4865112,79.2096 0.99947691,79.2153 0.79634506,79.2209 0.84086341,79.2266 0.95561212,79.2322 0.57487732,79.2379 0.49559242,79.2435 0.70802498,79.2492 0.90262043,79.2548 0.74342501,79.2605 0.93881696,79.2661 1.2750368,79.2718 1.5936143,79.2774 1.9204569,79.2831 1.4146369,79.2887 0.99029166,79.2944 0.91176343,79.3000 1.0885273,79.3057 0.95536292,79.3114 0.6547538,79.3170 0.52207685,79.3227 0.56665313,79.3283 0.82337737,79.3340 0.90288055,79.3396 0.92901236,79.3453 0.59212703,79.3509 0.2830548,79.3566 0.76185811,79.3623 1.3808993,79.3679 1.5043389,79.3736 1.5484405,79.3792 1.1321863,79.3849 0.90278018,79.3905 1.177754,79.3962 1.513782,79.4019 1.6106889,79.4075 1.4243612,79.4132 1.0353888,79.4188 1.0707887,79.4245 0.85798532,79.4301 1.2387137,79.4358 1.5928651,79.4415 1.3625379,79.4471 0.88461053,79.4528 0.51355922,79.4584 0.61996388,79.4641 0.80526966,79.4698 0.69895411,79.4754 0.76991022,79.4811 0.92029989,79.4867 1.0796438,79.4924 0.80506796,79.4981 0.41554648,79.5037 0.2742992,79.5094 0.54036313,79.5151 0.89409226,79.5207 0.96469951,79.5264 1.1325016,79.5320 0.69889814,79.5377 0.77894908,79.5434 0.79605275,79.5490 0.64628482,79.5547 1.0890726,79.5604 0.99989593,79.5660 0.82263601,79.5717 0.4243091,79.5773 0.23905751,79.5830 0.49594343,79.5887 0.67260301,79.5943 0.72510052,79.6000 0.50424671,79.6057 0.58485872,79.6113 0.93854147,79.6170 1.3366152,79.6227 1.6725569,79.6283 1.76063,79.6340 1.6992004,79.6397 1.5485771,79.6453 0.89348453,79.6510 0.89390737,79.6567 0.89407867,79.6623 1.1422029,79.6680 1.4515018,79.6737 1.4418185,79.6793 1.0790912,79.6850 0.85840338,79.6907 0.86767787,79.6963 0.99145561,79.7020 1.0267427,79.7077 1.2215493,79.7133 1.7879113,79.7190 2.1236198,79.7247 1.5831007,79.7304 0.84055585,79.7360 1.0624892,79.7417 1.1769648,79.7474 1.0616732,79.7530 0.92898661,79.7587 1.0267514,79.7644 1.2482214,79.7700 1.3094323,79.7757 0.9112922,79.7814 1.0534575,79.7871 1.3099002,79.7927 1.3450263,79.7984 1.1678814,79.8041 1.1595197,79.8097 1.3717871,79.8154 1.0880381,79.8211 0.77840918,79.8268 0.68173718,79.8324 1.0975263,79.8381 0.84032094,79.8438 0.59276569,79.8495 0.66397297,79.8551 1.0179819,79.8608 1.123715,79.8665 0.98200703,79.8722 0.66339123,79.8778 0.2830216,79.8835 0.23899613,79.8892 0.3008844,79.8949 0.46931008,79.9005 0.93854076,79.9062 1.1059967,79.9119 0.78735715,79.9176 0.94697624,79.9232 1.2299351,79.9289 1.0886358,79.9346 1.1064478,79.9403 0.85828006,79.9459 0.66359097,79.9516 0.88507277,79.9573 1.2836051,79.9630 1.2570342,79.9687 1.0795358,79.9743 1.0524731,79.9800 1.0087341,79.9857 1.5491762,79.9914 2.0090075,79.9971 1.990885,80.0027 1.150059,80.0084 0.78799343,80.0141 1.1775976,80.0198 1.3891608,80.0254 1.3624724,80.0311 1.336251,80.0368 1.3364216,80.0425 1.1862439,80.0482 1.3276379,80.0539 1.3368064,80.0595 2.0361552,80.0652 2.5312686,80.0709 2.6634114,80.0766 2.0523424,80.0823 1.3531709,80.0879 1.0706468,80.0936 1.3542037,80.0993 1.7348957,80.1050 2.1061091,80.1107 1.3529931,80.1164 0.84072208,80.1220 1.1685495,80.1277 1.4779917,80.1334 1.575212,80.1391 1.9735761,80.1448 2.2919426,80.1505 1.7433144,80.1561 1.3980477,80.1618 1.0705278,80.1675 1.1329083,80.1732 1.1150185,80.1789 1.1942499,80.1846 0.90243584,80.1903 0.95591921,80.1959 0.91163135,80.2016 1.3895339,80.2073 1.8674299,80.2130 2.213099,80.2187 2.053576,80.2244 1.9999361,80.2301 1.9377851,80.2358 1.707612,80.2414 1.6906455,80.2471 2.1156743,80.2528 2.1501641,80.2585 1.7073516,80.2642 1.3536966,80.2699 1.0883496,80.2756 0.97333986,80.2813 1.1148192,80.2869 1.0971642,80.2926 0.93822277,80.2983 0.92026371,80.3040 1.070973,80.3097 1.7083091,80.3154 1.9561088,80.3211 2.1504443,80.3268 1.388665,80.3325 0.81358498,80.3382 0.40707788,80.3439 0.8414883,80.3495 1.2922136,80.3552 1.097645,80.3609 1.4081749,80.3666 2.1157894,80.3723 2.4244306,80.3780 1.8576998,80.3837 1.5131266,80.3894 1.4335439,80.3951 1.477704,80.4008 1.5133494,80.4065 1.7968476,80.4122 2.1500292,80.4179 1.5829468,80.4236 0.76084477,80.4292 0.77907318,80.4349 0.82274663,80.4406 0.63679415,80.4463 0.72614563,80.4520 1.1508822,80.4577 1.2211368,80.4634 1.2740124,80.4691 0.8758384,80.4748 0.83221328,80.4805 0.9916597,80.4862 1.3986824,80.4919 1.4953325,80.4976 0.97231954,80.5033 0.45110646,80.5090 0.95622033,80.5147 1.0707239,80.5204 0.96490818,80.5261 1.1418476,80.5318 1.1237631,80.5375 1.1328713,80.5432 1.0263945,80.5489 0.97358686,80.5546 1.425535,80.5603 1.965168,80.5660 2.2299542,80.5717 2.0257828,80.5774 1.4688269,80.5831 1.4334992,80.5888 1.3092136,80.5945 1.0088402,80.6002 1.0526342,80.6059 0.45088968,80.6116 0.48724306,80.6173 0.83191061,80.6230 0.90260071,80.6287 0.85865408,80.6344 0.9291392,80.6401 1.0004227,80.6458 1.4608554,80.6515 1.8495812,80.6572 1.7960941,80.6629 1.2832015,80.6686 1.3806875,80.6743 1.4247375,80.6800 1.566028,80.6857 1.0882196,80.6914 1.1594932,80.6971 1.3540579,80.7028 1.5045871,80.7085 1.353487,80.7142 0.76094174,80.7199 1.0451247,80.7256 1.6910645,80.7313 2.3624365,80.7370 1.7778872,80.7427 1.4951868,80.7485 1.0443094,80.7542 1.1864989,80.7599 1.2298113,80.7656 1.5751293,80.7713 2.0362062,80.7770 2.0971513,80.7827 1.282478,80.7884 0.96447408,80.7941 0.8760891,80.7998 0.83181876,80.8055 0.91173977,80.8112 1.1512051,80.8169 1.5756781,80.8226 1.5745065,80.8284 1.229143,80.8341 0.99975485,80.8398 0.86743814,80.8455 0.84969175,80.8512 0.76994795,80.8569 0.84945416,80.8626 0.9646315,80.8683 1.3545085,80.8740 1.8857552,80.8797 1.9025531,80.8855 1.1500167,80.8912 0.95554262,80.8969 1.1324269,80.9026 1.150641,80.9083 1.2921202,80.9140 1.2212439,80.9197 1.3902783,80.9254 2.195497,80.9311 2.3001094,80.9369 1.5294842,80.9426 0.80534101,80.9483 1.373042,80.9540 2.1424272,80.9597 2.406924,80.9654 2.1584537,80.9711 1.5481536,80.9768 1.0789347,80.9826 0.53935581,80.9883 0.88565969,80.9940 1.610947,80.9997 1.5303866,81.0054 1.0090669,81.0111 1.380913,81.0168 1.2030195,81.0226 0.68956226,81.0283 0.27435374,81.0340 0.71770436,81.0397 1.3457328,81.0454 1.6196227,81.0511 1.6461084,81.0569 1.6813687,81.0626 1.5745878,81.0683 0.99043131,81.0740 0.64654583,81.0797 1.0979137,81.0854 1.0259609,81.0912 0.68125576,81.0969 0.8858127,81.1026 1.7088001,81.1083 2.1238906,81.1140 1.6895571,81.1198 0.99038339,81.1255 0.68096316,81.1312 1.0271101,81.1369 1.8947066,81.1426 1.831296,81.1484 1.0877408,81.1541 0.94685119,81.1598 1.0796207,81.1655 1.0000855,81.1712 0.81412864,81.1770 0.70775074,81.1827 0.81448781,81.1884 1.2125469,81.1941 1.0969722,81.1998 0.8757661,81.2056 0.51323712,81.2113 0.54009044,81.2170 0.57538408,81.2227 0.82343209,81.2285 1.1150326,81.2342 1.1771865,81.2399 1.6198932,81.2456 1.5042273,81.2513 1.3361269,81.2571 1.2834771,81.2628 1.7613842,81.2685 1.8232462,81.2742 1.6631563,81.2800 0.95490831,81.2857 0.70812172,81.2914 0.99148118,81.2971 1.3891618,81.3029 1.3537703,81.3086 1.2652545,81.3143 0.66342562,81.3200 0.42478493,81.3258 0.62892473,81.3315 1.4080974,81.3372 1.8230416,81.3429 1.3354377,81.3487 0.68965656,81.3544 0.71694559,81.3601 0.93812388,81.3659 1.0534163,81.3716 1.2041248,81.3773 1.2032796,81.3830 0.93771553,81.3888 1.0446255,81.3945 1.3368814,81.4002 1.6459421,81.4060 1.5126553,81.4117 1.1675409,81.4174 0.75228626,81.4231 0.86729985,81.4289 0.84943235,81.4346 1.0003239,81.4403 1.2214422,81.4461 1.406852,81.4518 1.0082387,81.4575 0.55766511,81.4633 0.59311819,81.4690 0.63686162,81.4747 0.69031554,81.4804 0.91169649,81.4862 1.0710304,81.4919 1.0890744,81.4976 1.2302136,81.5034 1.1149336,81.5091 1.291979,81.5148 1.309148,81.5206 1.3097463,81.5263 1.3102624,81.5320 1.4066855,81.5378 1.0168897,81.5435 0.69041586,81.5492 0.74392253,81.5550 0.8585819,81.5607 0.92902219,81.5664 0.6545164,81.5722 0.49562708,81.5779 0.47762138,81.5836 0.16784319,81.5894 0.40753299,81.5951 0.85900545,81.6009 1.1947194,81.6066 1.1766982,81.6123 1.0881255,81.6181 0.6459561,81.6238 0.78821295,81.6295 1.1949096,81.6353 1.4068855,81.6410 1.0795202,81.6467 0.9555074,81.6525 0.71637696,81.6582 0.38919184,81.6640 0.2835851,81.6697 0.50479859,81.6754 0.62851226,81.6812 0.73442823,81.6869 0.6190781,81.6927 0.79681665,81.6984 1.3991832,81.7041 1.8851755,81.7099 1.8223633,81.7156 1.4067587,81.7214 1.1416857,81.7271 1.0884749,81.7328 1.3188301,81.7386 1.6551058,81.7443 1.4067203,81.7501 0.9378745,81.7558 0.94689089,81.7615 0.95580816,81.7673 1.2477226,81.7730 1.2917556,81.7788 1.0977992,81.7845 1.2747508,81.7902 1.229436,81.7960 0.75176203,81.8017 0.77866358,81.8075 0.53982866,81.8132 0.74355882,81.8190 1.2569624,81.8247 1.66434,81.8304 1.5841516,81.8362 1.211629,81.8419 0.75170499,81.8477 0.87630796,81.8534 1.0267118,81.8592 0.9291175,81.8649 0.76979166,81.8707 0.8767674,81.8764 1.3906491,81.8822 2.0973735,81.8879 1.6623231,81.8936 0.87543041,81.8994 0.85034233,81.9051 1.6647886,81.9109 1.8937304,81.9166 1.4860649,81.9224 1.0615643,81.9281 0.90246332,81.9339 1.1688282,81.9396 1.7444129,81.9454 1.9380872,81.9511 1.5391077,81.9569 1.3090765,81.9626 1.1056752,81.9684 0.71645099,81.9741 0.4248293,81.9799 0.50443363,81.9856 0.64634413,81.9914 1.1419295,81.9971 1.3628082,82.0029 1.2564315,82.0086 1.0263175,82.0144 1.7529596,82.0201 2.3279016,82.0259 1.9727241,82.0316 1.079262,82.0374 0.89409727,82.0431 1.1066825,82.0489 1.3899555,82.0546 1.5930419,82.0604 1.6808869,82.0661 1.530519,82.0719 1.8413025,82.0776 3.2776814,82.0834 6.5800538,82.0891 8.2652626,82.0949 5.8983488,82.1006 2.9523339,82.1064 1.530127,82.1121 1.7349807,82.1179 1.7607577,82.1236 1.2826438,82.1294 0.91122007,82.1352 0.83195221,82.1409 0.95581144,82.1467 0.85828131,82.1524 0.68992156,82.1582 0.3624678,82.1639 0.35415402,82.1697 0.7262814,82.1754 1.0181146,82.1812 1.1859837,82.1870 1.1505456,82.1927 1.1592997,82.1985 1.070508,82.2042 0.88452643,82.2100 0.68153012,82.2157 0.92094481,82.2215 1.1860359,82.2273 1.3447813,82.2330 1.3095397,82.2388 1.3634886,82.2445 1.8052965,82.2503 1.3973026,82.2560 0.92932028,82.2618 1.1598752,82.2676 1.2303333,82.2733 1.2567985,82.2791 1.256394,82.2848 1.1058379,82.2906 1.0354861,82.2964 1.1061163,82.3021 0.96441483,82.3079 1.0883571,82.3136 0.91136771,82.3194 0.84058601,82.3252 0.98231715,82.3309 1.4435704,82.3367 2.0801187,82.3425 2.0172238,82.3482 1.7608981,82.3540 1.7432717,82.3597 1.6196358,82.3655 1.4423839,82.3713 1.2032545,82.3770 1.2473236,82.3828 0.96388203,82.3886 0.69903404,82.3943 0.57553768,82.4001 0.7521947,82.4058 0.91162556,82.4116 1.2302598,82.4174 1.1588964,82.4231 0.62827402,82.4289 0.54038584,82.4347 0.78806108,82.4404 1.0268724,82.4462 1.6373292,82.4520 1.9997138,82.4577 1.7159336,82.4635 0.92884374,82.4693 0.74378794,82.4750 0.92947805,82.4808 1.3898274,82.4866 1.9385478,82.4923 1.9469022,82.4981 1.4330578,82.5039 1.061465,82.5096 0.76970118,82.5154 0.47776026,82.5212 0.64671475,82.5269 1.1683593,82.5327 0.93713617,82.5385 0.54913974,82.5442 1.2485679,82.5500 1.3180611,82.5558 1.0436691,82.5615 0.89355212,82.5673 0.89397144,82.5731 1.3899637,82.5789 1.5755312,82.5846 1.1145897,82.5904 0.69875526,82.5962 0.88550788,82.6019 1.5760323,82.6077 1.8583198,82.6135 1.777964,82.6193 1.2561458,82.6250 1.0354592,82.6308 1.1596179,82.6366 1.407122,82.6423 1.2121823,82.6481 1.0794702,82.6539 0.75211787,82.6597 0.62836421,82.6654 0.64653862,82.6712 1.1065345,82.6770 1.274201,82.6828 1.2389278,82.6885 1.0795224,82.6943 1.2123681,82.7001 1.3805332,82.7058 1.327576,82.7116 1.3541937,82.7174 1.6106753,82.7232 1.6990546,82.7289 1.3979069,82.7347 1.1236804,82.7405 1.1686289,82.7463 1.4871812,82.7521 1.3897882,82.7578 1.6634531,82.7636 1.353116,82.7694 1.1587923,82.7752 1.2040906,82.7809 1.9123478,82.7867 2.1857977,82.7925 1.7957373,82.7983 0.90201682,82.8040 0.77908903,82.8098 1.1241471,82.8156 1.2564164,82.8214 1.3448265,82.8272 1.3183041,82.8329 1.0976875,82.8387 1.1687369,82.8445 1.124018,82.8503 1.1056393,82.8561 0.96462107,82.8618 1.5407457,82.8676 1.7342638,82.8734 1.255795,82.8792 1.0089161,82.8850 1.2128011,82.8907 1.2926942,82.8965 1.7702478,82.9023 1.7427776,82.9081 1.4859759,82.9139 1.2211988,82.9196 1.3809896,82.9254 1.2032765,82.9312 0.73424894,82.9370 0.84996444,82.9428 1.3720392,82.9486 1.2827134,82.9543 0.96453512,82.9601 1.1688783,82.9659 1.4958807,82.9717 1.4155546,82.9775 1.2825247,82.9833 1.123982,82.9890 1.2035623,82.9948 0.84908706,83.0006 0.8145557,83.0064 1.4167132,83.0122 1.9113618,83.0180 1.6104443,83.0238 1.5397789,83.0295 1.1233175,83.0353 0.67250431,83.0411 0.91198868,83.0469 1.398343,83.0527 1.2476392,83.0585 1.3902453,83.0643 2.2399561,83.0700 2.3183975,83.0758 1.8841186,83.0816 1.557301,83.0874 1.7700267,83.0932 1.786864,83.0990 1.2647681,83.1048 1.0354612,83.1106 1.1418875,83.1164 1.1151183,83.1221 0.99166423,83.1279 1.336715,83.1337 1.3001326,83.1395 0.83148772,83.1453 1.1159821,83.1511 1.6463993,83.1569 1.3706927,83.1627 0.84900504,83.1685 0.96463925,83.1743 0.81393135,83.1800 0.77007085,83.1858 1.0797457,83.1916 0.88464183,83.1974 0.7790705,83.2032 1.1602681,83.2090 1.3720977,83.2148 1.4948539,83.2206 1.2559434,83.2264 1.0354496,83.2322 1.0713758,83.2380 1.6116503,83.2438 1.9023386,83.2495 1.441986,83.2553 1.5754346,83.2611 1.3090432,83.2669 0.81366283,83.2727 0.8585006,83.2785 1.000157,83.2843 1.2481799,83.2901 1.4603796,83.2959 1.185461,83.3017 0.8933506,83.3075 0.83214813,83.3133 1.0890224,83.3191 1.3187023,83.3249 1.4421738,83.3307 1.1854411,83.3365 1.0797788,83.3423 1.1415167,83.3481 1.1590165,83.3539 1.0263133,83.3597 0.72562206,83.3655 0.77006847,83.3713 0.75212187,83.3771 0.71737623,83.3829 1.1866659,83.3887 1.5044318,83.3945 1.3801159,83.4002 1.1592017,83.4060 1.2388902,83.4118 0.99063641,83.4176 0.62792236,83.4234 0.54891562,83.4292 0.89464009,83.4350 1.2570225,83.4408 1.0434829,83.4466 0.61888939,83.4524 0.76125836,83.4582 0.92048526,83.4640 0.92031741,83.4698 0.69903564,83.4756 0.62810063,83.4815 0.51290786,83.4873 0.30120695,83.4931 0.8502264,83.4989 1.0884441,83.5047 0.84919846,83.5105 0.92911625,83.5163 1.4696215,83.5221 2.0178902,83.5279 1.2918711,83.5337 1.1771599,83.5395 1.2834131,83.5453 1.5132886,83.5511 1.1850486,83.5569 0.76073158,83.5627 0.92063516,83.5685 0.99998182,83.5743 1.0710741,83.5801 1.3191061,83.5859 1.3627214,83.5917 1.0880355,83.5975 0.85822725,83.6033 0.83212632,83.6091 1.1507254,83.6149 1.3274193,83.6207 1.5397236,83.6266 1.229646,83.6324 0.71682644,83.6382 0.92090803,83.6440 1.1770729,83.6498 1.2474231,83.6556 1.1412317,83.6614 0.97337538,83.6672 1.0617794,83.6730 0.84083873,83.6788 0.78797764,83.6846 0.83214355,83.6904 1.2576591,83.6962 1.9209969,83.7021 2.0434568,83.7079 1.6182425,83.7137 1.0791333,83.7195 0.84051442,83.7253 0.49573511,83.7311 0.69982201,83.7369 1.0709504,83.7427 0.96411037,83.7485 0.67224073,83.7543 0.80578035,83.7602 1.2754327,83.7660 1.7614144,83.7718 1.6812212,83.7776 1.7960619,83.7834 1.3532071,83.7892 0.69876391,83.7950 0.59285843,83.8008 0.62841648,83.8067 0.74343061,83.8125 0.74362177,83.8183 0.83206779,83.8241 1.0001131,83.8299 1.5575161,83.8357 1.6988071,83.8415 1.3895888,83.8474 1.5052909,83.8532 2.1863842,83.8590 2.4151185,83.8648 1.6982675,83.8706 1.1415201,83.8764 0.78724039,83.8822 0.48631924,83.8881 0.52247196,83.8939 1.1337919,83.8997 1.6551403,83.9055 1.3799167,83.9113 0.89351445,83.9171 0.65483999,83.9230 0.87614352,83.9288 1.1770557,83.9346 1.459915,83.9404 1.1772088,83.9462 1.522598,83.9520 1.8232429,83.9579 2.1592665,83.9637 1.5218387,83.9695 1.0882814,83.9753 0.89340562,83.9811 0.80529314,83.9870 0.94744354,83.9928 1.2214993,83.9986 1.3189381,84.0044 1.4514436,84.0102 1.3183393,84.0161 1.2384241,84.0219 1.0795276,84.0277 1.5136462,84.0335 1.3721017,84.0393 1.48686,84.0452 1.1406331,84.0510 0.76968992,84.0568 1.1423562,84.0626 1.699327,84.0684 1.628011,84.0743 1.5224783,84.0801 1.6634078,84.0859 0.99925172,84.0917 1.5247145,84.0976 5.3766809,84.1034 8.576705,84.1092 7.3594756,84.1150 3.8103774,84.1208 1.467205,84.1267 0.64552319,84.1325 0.69933569,84.1383 0.87636429,84.1441 0.88504189,84.1500 1.1507938,84.1558 1.6374567,84.1616 1.5216246,84.1674 0.86643136,84.1733 0.56657004,84.1791 0.81462866,84.1849 0.81400853,84.1907 0.67218727,84.1966 0.61980385,84.2024 0.85901201,84.2082 1.194616,84.2141 1.433199,84.2199 1.1417878,84.2257 1.3458364,84.2315 1.4424703,84.2374 1.39816,84.2432 1.5482543,84.2490 1.2477193,84.2548 1.3631064,84.2607 1.3977464,84.2665 1.1236708,84.2723 1.0358342,84.2782 1.328248,84.2840 1.5485986,84.2898 1.1585976,84.2957 0.9643169,84.3015 1.0532259,84.3073 1.1679893,84.3131 0.82264525,84.3190 0.66386431,84.3248 0.63749743,84.3306 0.89394176,84.3365 1.2040054,84.3423 1.8232275,84.3481 1.6806802,84.3540 1.1674818,84.3598 0.86714953,84.3656 0.98284525,84.3715 1.3544676,84.3773 1.416105,84.3831 1.3541963,84.3890 1.4514261,84.3948 1.5394338,84.4006 1.1320962,84.4065 0.83194613,84.4123 1.0713049,84.4181 1.5667174,84.4240 1.4333448,84.4298 1.0529841,84.4356 1.2305701,84.4415 1.3542138,84.4473 1.6461349,84.4531 1.6988137,84.4590 1.5043056,84.4648 1.5397432,84.4706 1.5662925,84.4765 1.8317862,84.4823 1.6634169,84.4881 1.5215749,84.4940 0.86707449,84.4998 0.95662427,84.5057 1.682217,84.5115 1.8136952,84.5173 1.1405171,84.5232 0.67232329,84.5290 0.59283501,84.5348 0.59260821,84.5407 0.52206916,84.5465 0.3720538,84.5524 0.47800761,84.5582 0.42467886,84.5640 0.50451666,84.5699 0.68175828,84.5757 0.92056191,84.5816 0.81374776,84.5874 0.56593406,84.5932 0.46919218,84.5991 0.76158893,84.6049 1.0355291,84.6108 1.3009112,84.6166 1.5220833,84.6224 1.6014874,84.6283 1.3892423,84.6341 1.1060547,84.6400 0.73509568,84.6458 1.1774728,84.6516 1.0789911,84.6575 0.67211008,84.6633 0.48675174,84.6692 0.54887658,84.6750 0.61946529,84.6809 0.60179561,84.6867 0.79662716,84.6925 0.77878183,84.6984 0.75239521,84.7042 0.88511318,84.7101 0.84019363,84.7159 0.59249818,84.7218 0.85047436,84.7276 1.6118724,84.7335 2.3104854,84.7393 2.9551275,84.7451 2.2380042,84.7510 1.7432122,84.7568 1.6899517,84.7627 1.3712395,84.7685 0.85804439,84.7744 0.53075302,84.7802 0.38965687,84.7861 0.69075638,84.7919 0.83197081,84.7978 1.0799309,84.8036 1.3276196,84.8095 1.3801939,84.8153 0.99962878,84.8212 0.84119028,84.8270 1.2923212,84.8328 1.0615999,84.8387 0.85803437,84.8445 0.65473717,84.8504 1.2400882,84.8562 2.1780882,84.8621 2.0790856,84.8679 1.2645041,84.8738 0.86687726,84.8796 0.76949972,84.8855 0.63721156,84.8913 0.75273365,84.8972 1.1420592,84.9030 1.3806391,84.9089 1.1502073,84.9147 0.89334261,84.9206 0.60162753,84.9264 0.76124305,84.9323 0.73457235,84.9382 0.911538,84.9440 0.98221499,84.9499 1.1860942,84.9557 1.5939085,84.9616 2.1683276,84.9674 1.6627661,84.9733 1.0348392,84.9791 0.81421185,84.9850 0.99158192,84.9908 1.0793514,84.9967 0.73394042,85.0025 0.55764186,85.0084 0.76160163,85.0142 0.98237354,85.0201 0.80472553,85.0260 0.65499401,85.0318 1.1515069,85.0377 1.7260057,85.0435 1.5389,85.0494 0.91977775,85.0552 0.99127352,85.0611 1.3983059,85.0669 1.5757586,85.0728 1.7526956,85.0787 1.5308771,85.0845 1.1673276,85.0904 0.68129212,85.0962 1.0896136,85.1021 2.0006733,85.1079 2.5489881,85.1138 2.5306928,85.1197 1.9108547,85.1255 1.8230556,85.1314 1.7604285,85.1372 1.1850421,85.1431 1.0263915,85.1490 0.74326724,85.1548 0.61984575,85.1607 0.92967021,85.1665 1.2297258,85.1724 1.0089208,85.1783 1.3733,85.1841 2.3278124,85.1900 2.3174193,85.1958 1.6806804,85.2017 1.309657,85.2076 0.98229021,85.2134 0.82323462,85.2193 0.9024232,85.2251 0.66374016,85.2310 0.94723552,85.2369 0.76923352,85.2427 0.41565046,85.2486 0.60226595,85.2545 1.0532373,85.2603 1.0445093,85.2662 1.1682414,85.2720 1.0883617,85.2779 1.4865671,85.2838 1.4332643,85.2896 1.1155753,85.2955 1.248185,85.3014 1.1855993,85.3072 1.1500828,85.3131 0.90235269,85.3190 0.75175565,85.3248 0.42458349,85.3307 0.52231842,85.3366 0.48665932,85.3424 0.76174515,85.3483 1.4521077,85.3542 1.770175,85.3600 1.9819723,85.3659 1.3885034,85.3718 1.2387389,85.3776 1.0891218,85.3835 1.6638964,85.3894 1.7521828,85.3952 1.5930829,85.4011 1.2127943,85.4070 1.4070907,85.4128 1.096656,85.4187 0.96439409,85.4246 0.92905527,85.4304 0.77899331,85.4363 1.1771485,85.4422 1.2212044,85.4480 1.2303308,85.4539 1.2211933,85.4598 1.0438637,85.4657 0.83133137,85.4715 0.62814647,85.4774 0.66397887,85.4833 1.0444828,85.4891 1.2302082,85.4950 1.1682343,85.5009 1.1948804,85.5067 1.256865,85.5126 1.415518,85.5185 1.1149462,85.5244 1.2131552,85.5302 1.5043972,85.5361 1.5922334,85.5420 1.4866462,85.5479 1.4956651,85.5537 1.4161028,85.5596 1.9300718,85.5655 2.3452518,85.5713 1.8221484,85.5772 1.3360742,85.5831 1.2566816,85.5890 1.0083784,85.5948 0.60153151,85.6007 0.84999681,85.6066 1.2837508,85.6125 1.5576413,85.6183 1.424346,85.6242 1.0971591,85.6301 1.0442071,85.6360 1.0440855,85.6418 1.0706719,85.6477 0.89369631,85.6536 1.0004576,85.6595 1.3721243,85.6654 1.3447477,85.6712 1.0086696,85.6771 1.0623131,85.6830 1.1241319,85.6889 1.3980583,85.6947 1.6550922,85.7006 1.7879155,85.7065 1.6189127,85.7124 1.2208946,85.7183 1.1330574,85.7241 1.1950655,85.7300 1.1412798,85.7359 0.84038222,85.7418 1.1330028,85.7477 1.4958789,85.7535 1.4686613,85.7594 1.150216,85.7653 1.2925142,85.7712 1.6903504,85.7771 1.3003402,85.7829 0.81369781,85.7888 0.57523465,85.7947 0.59302503,85.8006 0.67287147,85.8065 1.1246135,85.8123 1.7615393,85.8182 1.8225007,85.8241 1.114225,85.8300 0.76110685,85.8359 1.018352,85.8418 1.1679895,85.8476 0.76051921,85.8535 0.69036084,85.8594 0.92962688,85.8653 1.1682156,85.8712 1.0257227,85.8771 0.87553507,85.8829 0.911901,85.8888 1.1068386,85.8947 1.4431581,85.9006 2.0002716,85.9065 2.2211096,85.9124 2.0169964,85.9183 1.1231539,85.9241 0.74320263,85.9300 0.69056845,85.9359 1.1868721,85.9418 1.8062775,85.9477 2.3191731,85.9536 2.5660658,85.9595 2.2294593,85.9653 1.9648147,85.9712 1.9467285,85.9771 1.3617303,85.9830 0.96403706,85.9889 1.062284,85.9948 1.0979464,86.0007 1.2745887,86.0066 1.4332025,86.0124 1.274183,86.0183 0.97315276,86.0242 0.73444837,86.0301 1.2044905,86.0360 1.5490714,86.0419 1.5478687,86.0478 0.82196182,86.0537 0.46023062,86.0596 0.66404355,86.0655 0.86767173,86.0713 1.3988634,86.0772 1.8053434,86.0831 1.6544319,86.0890 1.1502435,86.0949 1.1593354,86.1008 1.1858294,86.1067 1.4342908,86.1126 1.9741139,86.1185 2.2652781,86.1244 1.9281373,86.1303 1.0167472,86.1362 0.88483971,86.1421 1.1243783,86.1479 1.2746193,86.1538 0.76958871,86.1597 0.4952206,86.1656 0.40731362,86.1715 0.69062775,86.1774 0.6900624,86.1833 0.57528394,86.1892 0.94750345,86.1951 1.3009121,86.2010 0.99960071,86.2069 1.0710429,86.2128 1.3273319,86.2187 1.0970534,86.2246 1.1860913,86.2305 1.4867328,86.2364 1.4868828,86.2423 1.5926703,86.2482 1.1676564,86.2541 0.93822157,86.2600 0.9911378,86.2659 0.97372377,86.2718 1.2925407,86.2777 1.57601,86.2836 2.2215526,86.2895 2.0523257,86.2954 1.3534003,86.3012 0.79630625,86.3071 0.69008088,86.3130 0.57474452,86.3189 0.54890275,86.3248 0.96535379,86.3307 1.3450787,86.3366 1.1056089,86.3425 0.83192343,86.3484 0.84974128,86.3543 0.77898061,86.3602 1.2307675,86.3661 1.6019616,86.3720 1.6630731,86.3780 1.388844,86.3839 1.2299851,86.3898 1.2388825,86.3957 1.1412657,86.4016 0.49525478,86.4075 0.53129125,86.4134 0.89445794,86.4193 1.1949786,86.4252 1.1236758,86.4311 0.95571953,86.4370 1.0265867,86.4429 0.99118888,86.4488 1.0885639,86.4547 1.3094412,86.4606 1.0702705,86.4665 0.52194256,86.4724 0.62853581,86.4783 0.76124436,86.4842 1.0176247,86.4901 1.0529253,86.4960 1.0531583,86.5019 1.30101,86.5078 0.92950869,86.5137 1.0094244,86.5196 1.2743968,86.5256 1.2828999,86.5315 1.442678,86.5374 1.6017879,86.5433 1.4158474,86.5492 1.3626591,86.5551 1.2299972,86.5610 1.3360435,86.5669 0.90255648,86.5728 1.2928931,86.5787 1.9654542,86.5846 2.6899297,86.5905 2.3173571,86.5964 1.2298745,86.6024 0.81452501,86.6083 0.90268153,86.6142 1.2124118,86.6201 1.557317,86.6260 1.4599903,86.6319 1.2656537,86.6378 1.1149502,86.6437 1.0353051,86.6496 0.93797523,86.6555 0.66365153,86.6615 0.6992088,86.6674 0.82337803,86.6733 1.1950399,86.6792 1.0883272,86.6851 1.0704912,86.6910 1.026445,86.6969 0.94665611,86.7028 0.78779483,86.7087 1.275344,86.7147 1.8764794,86.7206 1.619516,86.7265 1.6286781,86.7324 1.8581655,86.7383 1.7339773,86.7442 1.2920814,86.7501 1.3626662,86.7561 1.2205884,86.7620 1.0085367,86.7679 1.0178065,86.7738 0.96452737,86.7797 0.62807244,86.7856 0.44245854,86.7915 0.77900279,86.7975 1.4250995,86.8034 1.6728749,86.8093 1.6373452,86.8152 1.2830631,86.8211 1.0791609,86.8270 0.72517496,86.8330 0.5396297,86.8389 0.49588108,86.8448 0.70816791,86.8507 0.80493522,86.8566 0.83215827,86.8625 1.1248081,86.8685 1.6464171,86.8744 1.760576,86.8803 1.4952273,86.8862 1.4868461,86.8921 1.1411027,86.8981 0.45977372,86.9040 0.41615921,86.9099 0.69028109,86.9158 0.91120577,86.9217 0.74344337,86.9277 0.672741,86.9336 0.69914186,86.9395 0.78814334,86.9454 1.1242328,86.9513 1.2479116,86.9573 1.2916449,86.9632 0.91055715,86.9691 0.50448924,86.9750 0.72613829,86.9809 1.0003695,86.9869 1.1151505,86.9928 0.82259279,86.9987 0.84965301,87.0046 1.4780555,87.0106 1.7438149,87.0165 2.0096653,87.0224 1.9028023,87.0283 1.7515967,87.0343 1.4158766,87.0402 1.6824892,87.0461 2.0623584,87.0520 2.0701933,87.0580 1.9634562,87.0639 1.7873929,87.0698 1.9206465,87.0757 1.7959994,87.0817 1.5484658,87.0876 1.7171657,87.0935 1.7789068,87.0994 1.7255605,87.1054 1.9385885,87.1113 2.3630548,87.1172 2.0881593,87.1231 1.7784505,87.1291 1.2297927,87.1350 1.0528525,87.1409 1.0973457,87.1468 1.3803715,87.1528 1.2211443,87.1587 1.3188158,87.1646 1.3099662,87.1706 1.1859471,87.1765 1.070408,87.1824 0.68966186,87.1883 0.2475248,87.1943 0.18591225,87.2002 0.29203594,87.2061 0.4424479,87.2121 0.52260822,87.2180 0.95633429,87.2239 1.0793999,87.2299 0.93812704,87.2358 1.0535815,87.2417 1.1682426,87.2476 1.0788579,87.2536 0.61018819,87.2595 0.81455618,87.2654 0.86747402,87.2714 1.0800649,87.2773 1.3190149,87.2832 1.5395857,87.2892 1.3800408,87.2951 1.1945294,87.3010 0.85835093,87.3070 0.68128562,87.3129 0.6017217,87.3188 0.83207446,87.3248 0.95547092,87.3307 0.81453663,87.3366 1.0534604,87.3426 0.9111805,87.3485 0.94705069,87.3544 1.1685479,87.3604 1.4511702,87.3663 0.9641341,87.3722 0.690292,87.3782 0.70784932,87.3841 0.82311481,87.3900 1.5137837,87.3960 2.1155105,87.4019 2.2297692,87.4079 1.4510527,87.4138 1.097654,87.4197 1.1594332,87.4257 1.6638125,87.4316 1.8669252,87.4375 1.4864168,87.4435 1.2210747,87.4494 1.0711925,87.4554 1.5049736,87.4613 1.9824344,87.4672 2.2204282,87.4732 1.4325106,87.4791 0.79613644,87.4850 0.41603258,87.4910 0.6907928,87.4969 0.85873616,87.5029 0.86704528,87.5088 0.69019026,87.5147 0.84118688,87.5207 1.1419628,87.5266 1.5662237,87.5326 1.7872115,87.5385 1.5664679,87.5444 1.2653754,87.5504 0.84090084,87.5563 1.0715441,87.5623 1.717226,87.5682 2.2474499,87.5742 1.6184109,87.5801 0.69857645,87.5860 0.64662427,87.5920 1.1866893,87.5979 1.3628564,87.6039 1.1851065,87.6098 0.89349759,87.6158 1.1509084,87.6217 1.2124287,87.6276 1.0085865,87.6336 0.90258455,87.6395 1.0001659,87.6455 1.7260773,87.6514 2.5397463,87.6574 1.9908975,87.6633 1.6022524,87.6693 1.7796221,87.6752 1.9999247,87.6812 1.3973175,87.6871 0.97319388,87.6930 1.3542174,87.6990 1.4072248,87.7049 1.3984921,87.7109 1.4869547,87.7168 1.6105245,87.7228 1.751995,87.7287 1.7692324,87.7347 1.1586572,87.7406 0.92049414,87.7466 1.1859617,87.7525 1.2209711,87.7585 0.69009185,87.7644 0.49566221,87.7704 0.86773342,87.7763 1.5580834,87.7823 1.7082542,87.7882 1.3889364,87.7942 0.82290232,87.8001 1.168692,87.8061 1.3897823,87.8120 1.6462765,87.8180 1.7963325,87.8239 2.2829854,87.8299 2.3178229,87.8358 1.5659902,87.8418 1.2127346,87.8477 1.2656223,87.8537 1.2572384,87.8596 1.9296831,87.8656 2.1235001,87.8715 1.8046223,87.8775 1.1411139,87.8834 0.88484329,87.8894 0.69892329,87.8953 0.57517958,87.9013 0.64640337,87.9072 0.86736155,87.9132 0.78728759,87.9191 0.9119156,87.9251 1.6202086,87.9311 2.1326101,87.9370 1.8140169,87.9430 1.6993134,87.9489 1.5837156,87.9549 1.2293624,87.9608 0.83164078,87.9668 0.74315745,87.9727 0.65473622,87.9787 1.0888313,87.9846 1.0976906,87.9906 0.94718736,87.9966 1.0537512,88.0025 1.5487577,88.0085 1.2203133,88.0144 0.67234123,88.0204 0.70814723,88.0263 1.1511047,88.0323 2.0185242,88.0383 2.0973961,88.0442 2.1686122,88.0502 2.5932055,88.0561 2.025836,88.0621 1.3971119,88.0681 0.72508663,88.0740 0.81465054,88.0800 1.3634239,88.0859 1.761367,88.0919 2.7447531,88.0979 3.9130528,88.1038 3.8135469,88.1098 2.6709094,88.1157 2.0258613,88.1217 2.1327171,88.1277 1.866685,88.1336 1.3974255,88.1396 0.83198959,88.1455 1.2219259,88.1515 1.7788821,88.1575 1.8317204,88.1634 1.3802181,88.1694 0.88445455,88.1753 0.43338972,88.1813 0.593126,88.1873 1.0534506,88.1932 1.2304935,88.1992 1.1769277,88.2052 0.82245547,88.2111 0.53943831,88.2171 0.65498143,88.2231 0.99162847,88.2290 1.0172451,88.2350 0.53952986,88.2409 0.77972096,88.2469 1.2037905,88.2529 1.2475805,88.2588 1.2566384,88.2648 1.1150706,88.2708 0.95556748,88.2767 0.82280725,88.2827 1.0622534,88.2887 1.4606708,88.2946 1.9648405,88.3006 1.8140756,88.3066 1.6990807,88.3125 1.5128489,88.3185 1.0346351,88.3245 0.58376139,88.3304 0.58391476,88.3364 0.45144981,88.3424 0.77097374,88.3483 1.8502057,88.3543 1.9639504,88.3603 1.3800374,88.3663 0.92957848,88.3722 1.2039418,88.3782 1.3275634,88.3842 1.4691586,88.3901 1.8589993,88.3961 2.2393937,88.4021 2.2115924,88.4080 1.4589334,88.4140 0.80479038,88.4200 0.699251,88.4260 0.88491762,88.4319 0.85863799,88.4379 1.0267091,88.4439 0.74296772,88.4498 0.89438736,88.4558 1.5672992,88.4618 1.9028931,88.4678 1.982076,88.4737 1.7604257,88.4797 1.3535336,88.4857 1.2917572,88.4916 1.0268147,88.4976 1.124609,88.5036 1.5840908,88.5096 1.5921211,88.5155 0.98150212,88.5215 0.55756932,88.5275 0.58444971,88.5335 0.89408678,88.5394 1.1066701,88.5454 1.3543802,88.5514 1.4951739,88.5574 1.3895429,88.5633 1.6467704,88.5693 1.8584257,88.5753 1.7694905,88.5813 1.7516631,88.5872 1.5835701,88.5932 1.2128003,88.5992 1.3461107,88.6052 1.8056003,88.6112 1.7691698,88.6171 1.2292316,88.6231 0.91140026,88.6291 0.87658876,88.6351 1.3991324,88.6410 1.7432603,88.6470 1.2997339,88.6530 0.68104267,88.6590 0.67308795,88.6650 0.95621794,88.6709 1.3367656,88.6769 2.0717876,88.6829 2.7698684,88.6889 2.1140783,88.6949 1.3442913,88.7008 0.83183914,88.7068 1.1781909,88.7128 1.7616471,88.7188 1.9731365,88.7248 2.0708749,88.7307 2.053046,88.7367 1.7166189,88.7427 1.8851174,88.7487 2.017705,88.7547 1.8308902,88.7606 0.9547146,88.7666 0.59282035,88.7726 0.82328665,88.7786 1.0886567,88.7846 0.84939849,88.7906 0.74343938,88.7965 0.78773868,88.8025 0.8850401,88.8085 1.3103354,88.8145 1.9120909,88.8205 1.982155,88.8265 1.6899292,88.8325 1.0610641,88.8384 0.55733079,88.8444 1.1515023,88.8504 1.5574819,88.8564 1.078881,88.8624 1.0170544,88.8684 0.51310605,88.8743 0.44267187,88.8803 0.30072325,88.8863 0.31859821,88.8923 0.61116725,88.8983 1.2570378,88.9043 1.3361586,88.9103 1.1861836,88.9163 1.2660191,88.9222 1.3623817,88.9282 1.3980956,88.9342 1.6372521,88.9402 1.0612425,88.9462 0.4422043,88.9522 0.5579741,88.9582 1.0626304,88.9642 1.1946808,88.9702 1.1145328,88.9761 1.079493,88.9821 1.5224572,88.9881 1.7346493,88.9941 1.5038301,89.0001 0.73467869,89.0061 1.1156929,89.0121 1.2831142,89.0181 1.1771291,89.0241 1.2034774,89.0301 1.0349995,89.0360 1.2829044,89.0420 1.2035027,89.0480 1.1333596,89.0540 1.4960653,89.0600 1.5834758,89.0660 0.91981369,89.0720 1.1783627,89.0780 2.6481688,89.0840 3.5496705,89.0900 3.4332526,89.0960 2.9455991,89.1020 2.1754854,89.1080 1.3439604,89.1140 0.83175826,89.1200 1.0623156,89.1259 1.0088568,89.1319 0.97319269,89.1379 0.98231405,89.1439 1.3008305,89.1499 1.415861,89.1559 1.5929538,89.1619 1.2923312,89.1679 1.2925959,89.1739 1.3360451,89.1799 1.1498532,89.1859 0.73414236,89.1919 0.56649256,89.1979 0.84096384,89.2039 1.1065708,89.2099 1.50518,89.2159 1.8668144,89.2219 1.2646511,89.2279 1.088547,89.2339 0.92924184,89.2399 0.89404386,89.2459 1.354547,89.2519 1.6377187,89.2579 1.7523129,89.2639 1.6810604,89.2699 1.6104587,89.2759 1.5844855,89.2819 1.7970845,89.2879 1.8845328,89.2939 1.2377803,89.2999 0.84923649,89.3059 1.3010486,89.3119 1.6196795,89.3179 1.5926442,89.3239 0.83143169,89.3299 0.63761055,89.3359 1.1063886,89.3419 1.1145482,89.3479 0.87587065,89.3539 0.89450413,89.3599 1.4607893,89.3659 1.744045,89.3719 2.0177641,89.3779 1.5658586,89.3839 1.5923407,89.3899 1.2205746,89.3959 1.0974684,89.4019 0.94684893,89.4079 0.81437194,89.4139 0.90284282,89.4199 0.92036247,89.4259 1.0001998,89.4319 0.99075943,89.4379 0.6721577,89.4439 0.63697571,89.4500 0.531012,89.4560 0.89441627,89.4620 1.2744554,89.4680 1.0259957,89.4740 0.59320748,89.4800 1.0802803,89.4860 1.3182844,89.4920 0.91984093,89.4980 0.66342658,89.5040 0.65482199,89.5100 0.69034868,89.5160 0.92933458,89.5220 1.2126373,89.5280 1.664309,89.5340 1.6814636,89.5401 1.0966265,89.5461 0.79640144,89.5521 1.1331451,89.5581 1.2918378,89.5641 0.81366718,89.5701 0.59260297,89.5761 0.38933709,89.5821 0.55750763,89.5881 0.69088149,89.5941 1.1600782,89.6002 1.3451914,89.6062 1.5132316,89.6122 1.5134393,89.6182 1.5484983,89.6242 0.94611818,89.6302 0.55732733,89.6362 0.84982294,89.6422 1.1061406,89.6482 1.1861511,89.6543 1.3988386,89.6603 1.6639217,89.6663 1.6189109,89.6723 1.0169581,89.6783 0.52168828,89.6843 0.3719694,89.6903 0.91229689,89.6963 1.1860253,89.7024 1.0701883,89.7084 0.4864634,89.7144 0.69094586,89.7204 1.3986691,89.7264 1.4951552,89.7324 1.0528873,89.7384 1.0977998,89.7445 1.3983723,89.7505 1.1320447,89.7565 0.57506037,89.7625 1.0801064,89.7685 1.371736,89.7745 1.7346903,89.7806 1.8227191,89.7866 1.2473843,89.7926 0.94669807,89.7986 0.69916487,89.8046 0.88570577,89.8106 1.5231458,89.8167 2.3902113,89.8227 2.4774826,89.8287 1.6362276,89.8347 1.0705391,89.8407 1.0704436,89.8468 1.0530442,89.8528 1.2923967,89.8588 1.3713562,89.8648 1.0970852,89.8708 1.0262747,89.8769 0.76060724,89.8829 0.96480221,89.8889 1.1240447,89.8949 1.5488055,89.9009 1.690663,89.9070 1.4513391,89.9130 1.416099,89.9190 1.7965821,89.9250 1.7343675,89.9310 1.3979372,89.9371 0.88448167,89.9431 0.92119706,89.9491 1.815266,89.9551 2.0440443,89.9612 1.4865099,89.9672 1.4594705,89.9732 0.9374544,89.9792 0.85898113,89.9852 1.1688759,89.9913 1.4775841,89.9973 1.0347372,90.0033 0.90296507,90.0093 1.2749789,90.0154 2.0001357,90.0214 2.0704954,90.0274 1.6633236,90.0334 1.3180777,90.0395 1.1237481,90.0455 0.70780134,90.0515 0.5222984,90.0575 0.75230801,90.0636 0.82293594,90.0696 1.0448071,90.0756 1.4609389,90.0816 1.8408352,90.0877 1.8668722,90.0937 1.574928,90.0997 1.4511369,90.1058 1.6370686,90.1118 1.6461291,90.1178 1.9381065,90.1238 2.0346022,90.1299 1.2648268,90.1359 0.68168521,90.1419 0.53108877,90.1480 0.47777659,90.1540 0.68170238,90.1600 1.2393014,90.1660 1.3805251,90.1721 1.0532333,90.1781 1.0529979,90.1841 0.70740217,90.1902 0.4600518,90.1962 0.60160208,90.2022 0.57540774,90.2083 0.85909832,90.2143 1.283491,90.2203 1.3537695,90.2263 1.0266609,90.2324 1.1683906,90.2384 1.0970964,90.2444 0.92009652,90.2505 0.73426855,90.2565 0.73446333,90.2625 0.9645806,90.2686 1.1592581,90.2746 1.0178052,90.2806 0.84096521,90.2867 1.0975484,90.2927 1.6726763,90.2987 1.7966557,90.3048 1.4692689,90.3108 1.2299435,90.3168 1.0612112,90.3229 0.8141728,90.3289 0.94687533,90.3349 0.62759316,90.3410 0.56648707,90.3470 1.2484442,90.3531 1.6726925,90.3591 1.5306356,90.3651 0.95522046,90.3712 0.41600955,90.3772 0.54022843,90.3832 0.7436077,90.3893 1.1508831,90.3953 1.4688903,90.4013 1.3005835,90.4074 1.1948687,90.4134 1.0086207,90.4195 0.71667767,90.4255 0.92097616,90.4315 1.4867461,90.4376 1.2829858,90.4436 1.1682693,90.4496 1.1502305,90.4557 1.0616883,90.4617 0.93790966,90.4678 0.63690293,90.4738 0.62883639,90.4798 1.1777474,90.4859 1.39821,90.4919 1.4867647,90.4980 1.5482547,90.5040 1.1591928,90.5100 1.230198,90.5161 1.0792067,90.5221 0.9550876,90.5282 0.37135521,90.5342 0.63738215,90.5403 0.92939818,90.5463 1.1863027,90.5523 1.4607656,90.5584 2.0096741,90.5644 2.4167261,90.5705 2.5398481,90.5765 2.229219,90.5826 1.689079,90.5886 1.0881321,90.5946 1.1327448,90.6007 0.93797052,90.6067 0.77898389,90.6128 0.92938346,90.6188 1.1417457,90.6249 1.1324489,90.6309 0.61921316,90.6370 0.53101087,90.6430 0.78794754,90.6490 1.1419519,90.6551 1.159047,90.6611 1.0532938,90.6672 1.3900923,90.6732 1.6995312,90.6793 1.6363583,90.6853 1.2827053,90.6914 1.6021059,90.6974 1.4953904,90.7035 1.017475,90.7095 0.89361435,90.7156 0.93794155,90.7216 0.81408399,90.7277 0.61076987,90.7337 0.77038604,90.7398 0.95583791,90.7458 1.1504723,90.7519 1.407071,90.7579 1.3271475,90.7640 0.98234826,90.7700 1.239781,90.7761 1.7701467,90.7821 1.6899364,90.7882 1.6811643,90.7942 1.273586,90.8003 1.0619797,90.8063 1.319083,90.8124 1.3806572,90.8184 1.5397173,90.8245 1.3984159,90.8305 1.6641555,90.8366 1.5749652,90.8426 1.6548582,90.8487 2.230593,90.8547 2.4073169,90.8608 2.3359783,90.8668 1.8138822,90.8729 1.6907132,90.8789 1.6461948,90.8850 1.4858264,90.8910 0.89273357,90.8971 0.52224237,90.9031 0.94751287,90.9092 1.5752287,90.9153 1.5394591,90.9213 1.2837876,90.9274 1.761682,90.9334 1.8848503,90.9395 1.6013212,90.9455 1.0877799,90.9516 0.79655367,90.9576 1.0003483,90.9637 1.3274329,90.9698 1.3888682,90.9758 0.86684334,90.9819 0.74357063,90.9879 0.80540472,90.9940 0.72564393,91.0000 0.90257889,91.0061 1.0092654,91.0122 1.0711616,91.0182 0.95539492,91.0243 0.73433733,91.0303 0.96528035,91.0364 1.638343,91.0424 2.1594951,91.0485 1.7868153,91.0546 1.7695771,91.0606 4.6392255,91.0667 21.371693,91.0727 49.522213,91.0788 53.958462,91.0849 32.735844,91.0909 10.344564,91.0970 4.8027844,91.1030 3.476341,91.1091 2.4677737,91.1152 1.7075919,91.1212 1.6019932,91.1273 1.1585578,91.1333 0.83164877,91.1394 0.82292444,91.1455 0.73391318,91.1515 0.53989279,91.1576 0.88576669,91.1637 1.3101778,91.1697 1.3360273,91.1758 1.0262088,91.1818 1.1156363,91.1879 1.62858,91.1940 1.4244828,91.2000 1.5307069,91.2061 1.3363781,91.2122 1.5846859,91.2182 1.9382956,91.2243 1.9907359,91.2304 1.3353813,91.2364 0.99970502,91.2425 0.81426781,91.2486 0.92962193,91.2546 1.3987358,91.2607 1.3803532,91.2668 1.3894989,91.2728 1.6724734,91.2789 1.2823077,91.2850 0.73445541,91.2910 1.0710869,91.2971 1.1599259,91.3032 1.7088996,91.3092 1.8055494,91.3153 1.8578606,91.3214 2.0174091,91.3274 2.1149173,91.3335 1.5126598,91.3396 1.1767612,91.3456 1.1415472,91.3517 1.115075,91.3578 1.0262438,91.3638 0.59252775,91.3699 0.50487781,91.3760 0.93018007,91.3821 1.5050554,91.3881 1.7170066,91.3942 1.627889,91.4003 1.1761881,91.4063 0.93757874,91.4124 0.85847169,91.4185 0.99124742,91.4245 1.0266949,91.4306 1.088786,91.4367 1.2834916,91.4428 1.3716656,91.4488 0.96388561,91.4549 0.61918014,91.4610 0.93834174,91.4671 1.1594744,91.4731 1.0797499,91.4792 1.0794165,91.4853 0.83147699,91.4913 0.65472496,91.4974 0.73452061,91.5035 0.88559222,91.5096 1.4966956,91.5156 1.8320396,91.5217 1.6718291,91.5278 1.5575584,91.5339 1.5844662,91.5399 1.5927367,91.5460 1.3451079,91.5521 1.2561553,91.5582 0.9556334,91.5642 1.3276409,91.5703 1.3360195,91.5764 1.1059591,91.5825 0.92046207,91.5886 1.106468,91.5946 1.1952933,91.6007 1.769997,91.6068 1.2736297,91.6129 1.1500633,91.6189 1.1409676,91.6250 0.86714268,91.6311 0.71717268,91.6372 0.85848624,91.6433 0.94672751,91.6493 0.78749865,91.6554 0.54858327,91.6615 0.65512526,91.6676 0.93878639,91.6736 1.6113399,91.6797 2.1243637,91.6858 2.2387373,91.6919 1.7603292,91.6980 1.1409729,91.7040 0.83169395,91.7101 0.90364975,91.7162 1.6019225,91.7223 1.398008,91.7284 1.6290129,91.7345 1.9740578,91.7405 2.1056287,91.7466 1.3611417,91.7527 0.91085619,91.7588 0.93881619,91.7649 1.3280338,91.7709 1.0525031,91.7770 0.66348374,91.7831 0.97409511,91.7892 1.2656329,91.7953 1.043741,91.8014 0.82291168,91.8075 0.97384888,91.8135 1.3537992,91.8196 0.96429145,91.8257 0.92061067,91.8318 0.9913438,91.8379 1.1504906,91.8440 1.0085127,91.8500 0.76108074,91.8561 0.98250031,91.8622 1.0089251,91.8683 1.0352257,91.8744 0.73434746,91.8805 0.85840118,91.8866 0.78755653,91.8927 1.1153101,91.8987 1.1412119,91.9048 0.65468132,91.9109 0.99164003,91.9170 1.522319,91.9231 1.5753028,91.9292 1.4692178,91.9353 1.5661874,91.9414 1.3713124,91.9474 1.3984814,91.9535 1.5849028,91.9596 1.8944879,91.9657 2.0707538,91.9718 1.6540283,91.9779 1.0259151,91.9840 0.8405382,91.9901 0.75214887,91.9962 0.72558647,92.0022 0.62815058,92.0083 0.81482399,92.0144 1.779974,92.0205 2.3106396,92.0266 2.3982265,92.0327 1.9724975,92.0388 1.3796197,92.0449 1.2919909,92.0510 1.6109551,92.0571 1.8496497,92.0632 2.0357201,92.0693 3.3570938,92.0754 6.5606503,92.0814 6.7765532,92.0875 3.5886624,92.0936 1.1843636,92.0997 1.1425283,92.1058 1.6114259,92.1119 1.6367017,92.1180 1.4509294,92.1241 1.7698985,92.1302 1.4506327,92.1363 0.99190223,92.1424 1.7805359,92.1485 2.4601953,92.1546 1.9538759,92.1607 0.92814869,92.1668 1.3100452,92.1729 1.3186165,92.1790 1.1506069,92.1851 1.2481916,92.1912 1.5934343,92.1973 1.655089,92.2034 1.9113948,92.2094 1.8313761,92.2155 1.1323504,92.2216 0.86740488,92.2277 1.1248999,92.2338 1.7260169,92.2399 1.6448966,92.2460 1.2824512,92.2521 0.92933929,92.2582 1.0269866,92.2643 1.4256055,92.2704 2.124604,92.2765 2.0706112,92.2826 1.485912,92.2887 1.1770836,92.2948 1.6818254,92.3009 1.6894426,92.3070 1.2203726,92.3131 0.86708814,92.3192 0.73505116,92.3253 1.2397114,92.3314 1.5662843,92.3375 1.1409839,92.3436 0.82282621,92.3497 0.90291411,92.3558 1.1507205,92.3619 1.2651999,92.3681 1.0616702,92.3742 1.221207,92.3803 1.5576792,92.3864 1.5756047,92.3925 1.3624706,92.3986 0.73401469,92.4047 0.87600714,92.4108 0.96455795,92.4169 1.1150635,92.4230 1.0886886,92.4291 1.2930804,92.4352 1.5845324,92.4413 1.7254351,92.4474 1.7699226,92.4535 1.548008,92.4596 1.1058528,92.4657 1.150946,92.4718 1.044165,92.4779 0.84116364,92.4840 1.3103517,92.4901 1.3625932,92.4963 1.4596338,92.5024 1.1674559,92.5085 0.72516602,92.5146 0.30072296,92.5207 0.5223794,92.5268 0.75232589,92.5329 0.69031572,92.5390 0.7702679,92.5451 1.1159494,92.5512 1.5402395,92.5573 1.2909212,92.5634 0.59200132,92.5696 0.57529217,92.5757 0.57539123,92.5818 0.77880567,92.5879 0.80525964,92.5940 0.76197565,92.6001 1.363445,92.6062 1.4246507,92.6123 1.4599032,92.6184 1.0528569,92.6245 0.95584315,92.6307 0.84913361,92.6368 0.63699353,92.6429 0.84985781,92.6490 1.1596392,92.6551 1.4426432,92.6612 1.2296181,92.6673 0.91184074,92.6734 1.4432912,92.6796 1.6633569,92.6857 1.6542243,92.6918 1.5310678,92.6979 1.6290668,92.7040 2.0008662,92.7101 2.3803461,92.7162 1.8490385,92.7224 1.5833758,92.7285 1.1146526,92.7346 1.1149901,92.7407 0.83993071,92.7468 0.74355322,92.7529 1.4613653,92.7590 2.2216959,92.7652 1.8310075,92.7713 1.0613618,92.7774 0.84099406,92.7835 1.0977023,92.7896 1.1416289,92.7957 1.1325377,92.8019 0.93784404,92.8080 1.0799208,92.8141 1.5487438,92.8202 1.3267448,92.8263 0.75206649,92.8324 0.82357055,92.8386 1.2575948,92.8447 1.8323901,92.8508 2.1057162,92.8569 2.1413074,92.8630 1.8585339,92.8692 1.646338,92.8753 1.8759164,92.8814 1.6900972,92.8875 1.6106297,92.8936 1.3531871,92.8998 0.93760359,92.9059 0.92933774,92.9120 1.1334704,92.9181 1.7175518,92.9242 1.822719,92.9304 1.530272,92.9365 1.0792621,92.9426 0.85834867,92.9487 0.93825954,92.9548 1.2211189,92.9610 1.2660679,92.9671 1.9389805,92.9732 1.8225244,92.9793 1.4777844,92.9855 1.7261047,92.9916 1.9385028,92.9977 2.5133336,93.0038 2.4151137,93.0100 1.5389037,93.0161 0.99971533,93.0222 1.2930647,93.0283 1.8857094,93.0345 1.7604582,93.0406 1.5841926,93.0467 2.2661486,93.0528 2.8681536,93.0590 3.3712845,93.0651 3.64011,93.0712 6.9990039,93.0773 11.753805,93.0835 20.595715,93.0896 26.513746,93.0957 21.561527,93.1018 10.798707,93.1080 3.5163205,93.1141 2.3807244,93.1202 1.8492144,93.1263 1.4340829,93.1325 1.7966139,93.1386 1.6097887,93.1447 1.3356498,93.1509 1.0530125,93.1570 1.3191327,93.1631 1.6649716,93.1692 2.3280241,93.1754 2.0877898,93.1815 1.6187054,93.1876 1.1497679,93.1938 0.80478501,93.1999 0.53952885,93.2060 0.44286141,93.2122 0.81508732,93.2183 1.3717102,93.2244 1.0436684,93.2305 0.61049455,93.2367 0.61091912,93.2428 0.90301472,93.2489 1.1681316,93.2551 1.1675692,93.2612 0.98211038,93.2673 1.5499877,93.2735 2.3722134,93.2796 1.8042566,93.2857 1.0437479,93.2919 1.1507212,93.2980 1.3809487,93.3041 1.3715209,93.3103 1.0881187,93.3164 1.0796398,93.3225 1.0352577,93.3287 0.81433409,93.3348 0.94702852,93.3409 0.77822703,93.3471 0.63706809,93.3532 0.78797638,93.3593 1.026756,93.3655 1.1682733,93.3716 1.239202,93.3778 1.29198,93.3839 1.1417844,93.3900 1.4429618,93.3962 1.6011344,93.4023 1.0077995,93.4084 0.54860681,93.4146 0.64609081,93.4207 0.72553343,93.4269 0.80567306,93.4330 0.97338629,93.4391 1.0442575,93.4453 1.372069,93.4514 1.5487297,93.4575 1.4068778,93.4637 1.5045445,93.4698 1.725897,93.4760 1.3535661,93.4821 1.0436838,93.4882 0.64626634,93.4944 0.97479033,93.5005 1.8768337,93.5067 1.7873157,93.5128 1.4682004,93.5189 0.87519944,93.5251 0.9202382,93.5312 0.91150159,93.5374 0.60159147,93.5435 0.39830583,93.5496 0.78781033,93.5558 1.0803448,93.5619 1.3105485,93.5681 1.3361042,93.5742 1.1501566,93.5804 1.2565056,93.5865 1.3633233,93.5926 2.2842529,93.5988 2.6458013,93.6049 1.8571303,93.6111 0.97327793,93.6172 1.2130287,93.6234 1.4959009,93.6295 1.5837168,93.6356 1.3355658,93.6418 1.1945012,93.6479 1.3801547,93.6541 1.1414217,93.6602 1.3189754,93.6664 1.3191831,93.6725 1.35358,93.6787 0.84957433,93.6848 1.1954943,93.6910 1.4426938,93.6971 1.7340424,93.7032 1.3885996,93.7094 1.0798723,93.7155 1.1337003,93.7217 1.5754657,93.7278 1.3976393,93.7340 1.4244453,93.7401 1.3713758,93.7463 1.1946779,93.7524 1.3365377,93.7586 1.5752234,93.7647 1.5127673,93.7709 0.98251814,93.7770 1.2924955,93.7832 1.602069,93.7893 2.1332748,93.7955 2.0353789,93.8016 1.6368288,93.8078 1.5931022,93.8139 1.7251452,93.8201 1.0612421,93.8262 1.2926505,93.8324 1.7876139,93.8385 1.5479903,93.8447 1.1591418,93.8508 1.035515,93.8570 0.79659915,93.8631 0.93810385,93.8693 0.85836637,93.8754 0.86702108,93.8816 0.69011801,93.8877 1.0271187,93.8939 1.2211956,93.9000 0.70727837,93.9062 0.46905789,93.9124 0.69954991,93.9185 0.92939585,93.9247 0.99994355,93.9308 0.96474588,93.9370 1.247653,93.9431 0.98242652,93.9493 1.1065501,93.9554 0.87544566,93.9616 0.69891208,93.9677 0.99155354,93.9739 0.96455175,93.9801 0.82279438,93.9862 0.80560708,93.9924 1.1328726,93.9985 1.1057416,94.0047 0.84971821,94.0108 0.92982012,94.0170 1.1060363,94.0232 0.98166513,94.0293 1.0529969,94.0355 1.3110673,94.0416 2.4269083,94.0478 3.2219701,94.0539 3.2120354,94.0601 3.0084226,94.0663 3.248621,94.0724 6.5323796,94.0786 17.753201,94.0847 29.070669,94.0909 28.609768,94.0971 18.054783,94.1032 8.7969799,94.1094 4.678586,94.1155 3.4219253,94.1217 1.874457,94.1279 1.2036206,94.1340 1.1948614,94.1402 1.11523,94.1463 1.3454007,94.1525 1.3628256,94.1587 1.5307763,94.1648 1.0962182,94.1710 0.45992336,94.1771 0.67338645,94.1833 1.1151825,94.1895 1.0880846,94.1956 0.78731608,94.2018 0.53959775,94.2080 0.65497828,94.2141 0.98285282,94.2203 1.3275361,94.2265 1.3450193,94.2326 1.2922249,94.2388 1.2216305,94.2449 1.3714504,94.2511 1.061217,94.2573 0.76116168,94.2634 0.80576986,94.2696 0.99142945,94.2758 1.3715049,94.2819 1.7083051,94.2881 2.3018489,94.2943 2.168364,94.3004 1.8139268,94.3066 1.5833199,94.3128 1.1582906,94.3189 0.75191301,94.3251 0.69025892,94.3313 0.64614362,94.3374 0.65540427,94.3436 1.0535222,94.3498 1.5481609,94.3559 1.637225,94.3621 2.035886,94.3683 2.1501606,94.3744 1.9377859,94.3806 1.5488447,94.3868 1.5317577,94.3929 1.6727122,94.3991 1.5746815,94.4053 1.6457047,94.4115 1.5038931,94.4176 0.89371628,94.4238 0.95628172,94.4300 1.2574259,94.4361 1.8677325,94.4423 2.0706851,94.4485 1.9288989,94.4547 1.521823,94.4608 1.6194577,94.4670 1.6283587,94.4732 1.5753478,94.4793 1.4158221,94.4855 1.477634,94.4917 1.4421076,94.4979 0.81324446,94.5040 0.35397545,94.5102 1.0276842,94.5164 2.1066849,94.5226 2.318146,94.5287 1.5570568,94.5349 1.1329712,94.5411 1.2481809,94.5472 1.3447737,94.5534 0.99963796,94.5596 0.77014804,94.5658 0.76978534,94.5719 0.82308334,94.5781 1.2834413,94.5843 1.2566246,94.5905 1.1510316,94.5966 1.4608603,94.6028 1.5925742,94.6090 1.4066772,94.6152 1.5661709,94.6214 1.6018219,94.6275 2.2134736,94.6337 2.2745709,94.6399 1.5915251,94.6461 0.7954331,94.6522 0.78778839,94.6584 1.4607682,94.6646 2.1506083,94.6708 2.1505494,94.6770 1.805331,94.6831 1.4692768,94.6893 1.770564,94.6955 1.91124,94.7017 1.5397574,94.7078 1.5747632,94.7140 0.99056804,94.7202 1.2037692,94.7264 1.5485058,94.7326 1.7430174,94.7387 1.5754901,94.7449 1.5931346,94.7511 1.2828104,94.7573 1.1239204,94.7635 1.3012315,94.7697 2.177341,94.7758 2.6378663,94.7820 2.6549308,94.7882 2.025677,94.7944 1.4681602,94.8006 1.0617232,94.8067 1.0625232,94.8129 1.407217,94.8191 1.3978026,94.8253 1.1329542,94.8315 1.3459824,94.8377 1.6991358,94.8438 1.4952016,94.8500 1.4067665,94.8562 1.3093332,94.8624 1.1324462,94.8686 0.59305209,94.8748 0.67299318,94.8810 0.89362198,94.8871 0.84070289,94.8933 0.96497911,94.8995 1.0262524,94.9057 0.80487812,94.9119 0.79660165,94.9181 0.92973447,94.9243 1.1422048,94.9304 1.4958873,94.9366 1.8942524,94.9428 2.2033303,94.9490 1.6804305,94.9552 1.1053897,94.9614 0.86701608,94.9676 0.88541383,94.9738 0.96487498,94.9799 1.2123177,94.9861 1.1854824,94.9923 1.0882086,94.9985 0.95584762,95.0047 0.88492262,95.0109 0.7785629,95.0171 0.64628047,95.0233 0.93837112,95.0295 1.0798994,95.0357 1.3631307,95.0418 1.7969581,95.0480 2.008384,95.0542 2.7231419,95.0604 13.597609,95.0666 32.055367,95.0728 38.24036,95.0790 25.174269,95.0852 11.927,95.0914 8.3378229,95.0976 13.388856,95.1038 17.655052,95.1100 13.787372,95.1161 6.9477849,95.1223 2.9180498,95.1285 2.1504021,95.1347 1.5392548,95.1409 1.2651016,95.1471 1.2833645,95.1533 1.3633978,95.1595 1.5316632,95.1657 1.9821723,95.1719 2.0352714,95.1781 2.4428914,95.1843 2.3800457,95.1905 1.5564615,95.1967 0.60105097,95.2029 0.44301382,95.2091 0.95662063,95.2153 1.3538932,95.2215 1.3548279,95.2276 2.1689312,95.2338 2.0696313,95.2400 1.4677995,95.2462 1.4154737,95.2524 1.3806461,95.2586 1.0089742,95.2648 0.52220434,95.2710 0.61974204,95.2772 0.85866499,95.2834 1.0090369,95.2896 1.2210457,95.2958 1.035102,95.3020 1.1333456,95.3082 1.2742149,95.3144 0.94639796,95.3206 0.89394385,95.3268 1.3095895,95.3330 1.3533636,95.3392 0.76119471,95.3454 0.9122718,95.3516 1.17744,95.3578 1.4342233,95.3640 1.6906937,95.3702 1.964048,95.3764 1.5738677,95.3826 0.84044611,95.3888 0.8239122,95.3950 1.1240537,95.4012 0.88446081,95.4074 0.80538905,95.4136 0.8408283,95.4198 0.88447475,95.4260 0.74276322,95.4322 0.68165839,95.4384 1.0982392,95.4447 1.4343829,95.4509 1.8321242,95.4571 1.81339,95.4633 1.0790457,95.4695 0.90285623,95.4757 1.1505175,95.4819 1.212149,95.4881 0.95595396,95.4943 1.0976237,95.5005 1.1499734,95.5067 0.97342169,95.5129 1.1599296,95.5191 1.4694126,95.5253 1.2824106,95.5315 0.74260342,95.5377 0.54871029,95.5439 0.6547718,95.5501 0.68109363,95.5564 0.72584903,95.5626 1.1069636,95.5688 1.3095405,95.5750 0.72563279,95.5812 0.98319662,95.5874 1.4606309,95.5936 1.6012635,95.5998 1.2649019,95.6060 1.230478,95.6122 1.5311391,95.6184 1.3181241,95.6246 0.95520777,95.6309 0.50398248,95.6371 0.46011946,95.6433 0.64671689,95.6495 1.1778864,95.6557 1.3714206,95.6619 0.98180455,95.6681 0.86694592,95.6743 0.75257653,95.6805 1.1954519,95.6867 1.2828285,95.6930 0.99932313,95.6992 0.69012266,95.7054 0.89418876,95.7116 1.0179396,95.7178 1.0355279,95.7240 1.1859363,95.7302 1.3716793,95.7364 1.1058578,95.7427 0.82318074,95.7489 1.2395288,95.7551 1.424946,95.7613 1.2472402,95.7675 0.84882921,95.7737 0.76114464,95.7799 0.93807846,95.7862 0.88489777,95.7924 1.097361,95.7986 1.3361936,95.8048 1.1679788,95.8110 0.83209544,95.8172 0.84960938,95.8234 0.74339485,95.8297 1.1864899,95.8359 1.5936797,95.8421 1.8404582,95.8483 1.2118137,95.8545 1.1153992,95.8607 1.2121161,95.8670 1.0087672,95.8732 1.389514,95.8794 1.4952046,95.8856 1.5485799,95.8918 1.58409,95.8981 1.5927891,95.9043 1.3094561,95.9105 1.2210832,95.9167 1.3453865,95.9229 1.2654783,95.9291 0.91153789,95.9354 1.2126845,95.9416 1.3188031,95.9478 1.5223334,95.9540 1.4155291,95.9602 0.92874104,95.9665 0.72563219,95.9727 0.82321155,95.9789 1.1328704,95.9851 1.1502241,95.9914 0.86721128,95.9976 0.89392793,96.0038 0.95576549,96.0100 0.8670525,96.0162 0.84030974,96.0225 0.8938182,96.0287 0.83200318,96.0349 0.72676158,96.0411 1.3903263,96.0474 1.5934764,96.0536 2.898124,96.0598 6.6963329,96.0660 9.4339819,96.0722 7.8802338,96.0785 5.0046067,96.0847 4.0115509,96.0909 11.706582,96.0971 32.667809,96.1034 43.207848,96.1096 29.536278,96.1158 11.57377,96.1220 4.7837162,96.1283 3.3259397,96.1345 2.1926091,96.1407 1.7787081,96.1470 2.5762281,96.1532 2.4863439,96.1594 2.0351334,96.1656 1.9645166,96.1719 1.8492887,96.1781 1.7520714,96.1843 1.9378669,96.1905 1.7517401,96.1968 1.4600302,96.2030 1.2919003,96.2092 0.92897964,96.2155 1.0885285,96.2217 1.2390816,96.2279 1.2390832,96.2341 1.1063432,96.2404 1.1680721,96.2466 1.3542163,96.2528 1.7964244,96.2591 1.3181044,96.2653 0.96481025,96.2715 1.0889875,96.2778 1.478309,96.2840 1.5660094,96.2902 1.1145711,96.2964 1.0713376,96.3027 1.8149436,96.3089 2.3626399,96.3151 2.3794777,96.3214 1.4864945,96.3276 1.0180476,96.3338 0.92033583,96.3401 1.1677641,96.3463 1.1680176,96.3525 1.3014327,96.3588 1.114941,96.3650 0.77810621,96.3712 0.53978384,96.3775 0.70823634,96.3837 0.87670714,96.3899 1.3370961,96.3962 1.4068048,96.4024 1.0878034,96.4086 1.0266826,96.4149 1.3730516,96.4211 2.1866777,96.4273 2.4595838,96.4336 2.2026336,96.4398 1.5568755,96.4461 1.3898001,96.4523 1.5929725,96.4585 1.3268059,96.4648 0.99108142,96.4710 1.1767281,96.4772 1.2295904,96.4835 1.3004661,96.4897 1.0179856,96.4959 0.96502727,96.5022 0.90308535,96.5084 1.257297,96.5147 1.4426764,96.5209 1.4427165,96.5271 1.5926269,96.5334 1.0431824,96.5396 0.55695629,96.5459 0.52241552,96.5521 0.77022666,96.5583 0.99139005,96.5646 1.5044317,96.5708 1.2561626,96.5771 0.79607379,96.5833 0.74316186,96.5895 0.67264557,96.5958 0.94739217,96.6020 0.96468347,96.6083 0.76988614,96.6145 0.93814903,96.6207 1.2219005,96.6270 1.7620165,96.6332 1.8407001,96.6395 1.8139968,96.6457 1.8323617,96.6520 2.2304358,96.6582 2.078742,96.6644 1.441523,96.6707 1.35367,96.6769 1.1674614,96.6832 0.69062132,96.6894 1.3110384,96.6957 1.8054434,96.7019 1.6894327,96.7081 1.0350317,96.7144 1.0003667,96.7206 1.203306,96.7269 1.0880493,96.7331 1.3274523,96.7394 1.5581496,96.7456 1.7881536,96.7519 1.6550808,96.7581 1.5928106,96.7644 1.5838046,96.7706 1.3803662,96.7768 1.1502328,96.7831 1.2569076,96.7893 1.3624772,96.7956 0.94652987,96.8018 1.0706046,96.8081 0.84922487,96.8143 1.0269215,96.8206 0.94749236,96.8268 1.0622771,96.8331 1.1327355,96.8393 1.2476459,96.8456 1.4506422,96.8518 1.0349783,96.8581 0.85930502,96.8643 1.5585611,96.8706 1.769163,96.8768 1.2029181,96.8831 1.4074382,96.8893 1.4516004,96.8956 1.3804427,96.9018 1.0347797,96.9081 0.85855412,96.9143 1.2128153,96.9206 1.691077,96.9268 2.062511,96.9331 1.8842261,96.9393 1.4150747,96.9456 1.2211921,96.9518 1.2301104,96.9581 1.035423,96.9643 1.0438405,96.9706 0.55737078,96.9768 0.78830659,96.9831 1.3190378,96.9894 1.6016449,96.9956 1.3984417,97.0019 1.5938991,97.0081 1.9028639,97.0144 1.8670429,97.0206 1.9382572,97.0269 2.2392759,97.0331 2.5129645,97.0394 2.2834964,97.0456 2.5850854,97.0519 3.2649782,97.0582 3.1324284,97.0644 3.5320489,97.0707 4.8632755,97.0769 10.79002,97.0832 18.078215,97.0894 18.46434,97.0957 12.787492,97.1020 8.3933611,97.1082 6.306839,97.1145 4.2278938,97.1207 3.1764286,97.1270 3.2827971,97.1332 3.123316,97.1395 2.4594083,97.1458 1.7869369,97.1520 1.1857983,97.1583 1.4074284,97.1645 1.7877613,97.1708 1.7427897,97.1771 0.89295793,97.1833 0.58401388,97.1896 0.86810321,97.1958 1.6996442,97.2021 1.7431794,97.2084 1.5750751,97.2146 1.4775119,97.2209 1.2565148,97.2271 1.1591849,97.2334 1.1148508,97.2397 1.2394623,97.2459 1.5933656,97.2522 1.5751405,97.2585 1.4686327,97.2647 1.2384855,97.2710 1.2125632,97.2772 1.2836568,97.2835 1.2475058,97.2898 0.94721466,97.2960 1.5228914,97.3023 1.6988901,97.3086 1.6807535,97.3148 1.3449035,97.3211 1.2036567,97.3273 0.99087763,97.3336 0.95627248,97.3399 1.3371924,97.3461 1.8141034,97.3524 2.0258477,97.3587 1.786888,97.3649 1.4340249,97.3712 1.4163047,97.3775 1.043499,97.3837 1.008737,97.3900 1.3983641,97.3963 1.5752474,97.4025 1.3367317,97.4088 1.4432547,97.4151 1.7787709,97.4213 1.6630372,97.4276 1.1851439,97.4339 0.69015872,97.4401 1.2043445,97.4464 1.8327265,97.4527 2.2300718,97.4589 2.1405735,97.4652 1.4950436,97.4715 1.3012877,97.4778 1.8151386,97.4840 2.1327827,97.4903 1.5570664,97.4966 1.6107994,97.5028 1.6456959,97.5091 1.415575,97.5154 1.2919496,97.5216 1.0795835,97.5279 1.2387298,97.5342 1.1502076,97.5405 1.3719635,97.5467 1.4782515,97.5530 1.6904329,97.5593 1.947481,97.5655 2.4511178,97.5718 1.803992,97.5781 0.85810447,97.5844 0.71706969,97.5906 0.66392982,97.5969 0.83229774,97.6032 1.0263333,97.6095 0.73397183,97.6157 0.60191047,97.6220 0.89423221,97.6283 1.3541776,97.6346 1.3364973,97.6408 1.4605771,97.6471 1.3181905,97.6534 1.0085664,97.6597 0.97321665,97.6659 0.60130715,97.6722 0.52203077,97.6785 0.46859387,97.6848 0.23901907,97.6910 0.65559977,97.6973 1.1597537,97.7036 1.5750573,97.7099 1.4338871,97.7161 1.6472214,97.7224 2.0973909,97.7287 1.857619,97.7350 1.7608609,97.7412 1.6370891,97.7475 1.2653279,97.7538 0.99164814,97.7601 1.4516736,97.7664 1.4774824,97.7726 1.2116385,97.7789 0.68968976,97.7852 0.61046177,97.7915 0.57553577,97.7978 0.97452438,97.8040 1.5140038,97.8103 1.7785788,97.8166 1.7248216,97.8229 1.4331535,97.8292 1.2387974,97.8354 1.1510834,97.8417 1.7092834,97.8480 2.0083547,97.8543 1.3001081,97.8606 1.1682625,97.8668 1.1235992,97.8731 0.93787682,97.8794 0.93811917,97.8857 0.99997365,97.8920 1.035059,97.8983 0.99129212,97.9045 1.2039858,97.9108 1.3274856,97.9171 1.3713162,97.9234 1.1330874,97.9297 1.3367962,97.9360 1.5227194,97.9422 2.0362554,97.9485 2.2385993,97.9548 2.0258322,97.9611 1.7605758,97.9674 1.6992818,97.9737 2.0182073,97.9800 2.1415398,97.9862 1.8846518,97.9925 1.6276127,97.9988 0.97323185,98.0051 1.407801,98.0114 1.6813408,98.0177 1.3359377,98.0240 1.3980068,98.0302 1.2118448,98.0365 0.84023494,98.0428 0.64618278,98.0491 1.1428827,98.0554 2.0275822,98.0617 2.5224743,98.0680 3.9969075,98.0743 10.489393,98.0805 16.172047,98.0868 14.266738,98.0931 8.3807669,98.0994 3.988174,98.1057 4.8294182,98.1120 12.612521,98.1183 17.496355,98.1246 13.166901,98.1309 5.3985066,98.1372 2.0690248,98.1434 1.9730048,98.1497 1.4418104,98.1560 1.7356441,98.1623 2.6207621,98.1686 3.0258656,98.1749 1.9892519,98.1812 1.0167538,98.1875 0.8054021,98.1938 0.82328814,98.2001 0.90285254,98.2064 1.0886818,98.2127 1.3185202,98.2189 1.1591997,98.2252 0.92034066,98.2315 0.92063183,98.2378 1.2039198,98.2441 1.3980427,98.2504 1.2736638,98.2567 0.76984721,98.2630 0.86805958,98.2693 1.4350263,98.2756 2.3723543,98.2819 2.6097174,98.2882 2.1224165,98.2945 1.0434403,98.3008 0.77862513,98.3071 0.43338919,98.3134 0.40745732,98.3197 0.67306077,98.3260 0.99139148,98.3323 1.1590616,98.3386 1.1857835,98.3449 1.3982726,98.3512 0.98177284,98.3574 0.54850852,98.3637 0.5485279,98.3700 0.46031767,98.3763 0.68211627,98.3826 1.0359503,98.3889 1.2207388,98.3952 0.90231997,98.4015 1.000437,98.4078 0.86701536,98.4141 0.73391587,98.4204 0.68178034,98.4267 1.3634804,98.4330 1.5306816,98.4393 1.3359962,98.4456 1.5217552,98.4519 1.3271875,98.4582 1.1064481,98.4645 1.0535525,98.4708 1.301174,98.4771 1.7256001,98.4834 1.6814514,98.4897 1.4246559,98.4960 1.0083091,98.5023 0.79638022,98.5086 0.94745064,98.5150 1.1683877,98.5213 0.79598141,98.5276 0.38889337,98.5339 0.38962612,98.5402 0.96541405,98.5465 1.4161279,98.5528 1.1595386,98.5591 1.4076475,98.5654 1.6456136,98.5717 1.2378346,98.5780 0.89366812,98.5843 1.1864181,98.5906 1.4073696,98.5969 1.4689718,98.6032 1.1586735,98.6095 0.92046827,98.6158 1.3374176,98.6221 2.1240799,98.6284 1.8134363,98.6347 1.2383684,98.6410 0.86690491,98.6474 0.87668681,98.6537 1.1243391,98.6600 1.4069953,98.6663 1.7964184,98.6726 1.6548183,98.6789 1.4068079,98.6852 1.0973793,98.6915 1.5489585,98.6978 1.8231062,98.7041 1.6727997,98.7104 1.5045847,98.7167 1.4507151,98.7231 1.1676164,98.7294 1.318669,98.7357 1.1592304,98.7420 1.0353441,98.7483 0.87634832,98.7546 0.92081046,98.7609 1.1332008,98.7672 1.425141,98.7735 1.609722,98.7798 1.2649677,98.7862 1.5050719,98.7925 1.8763629,98.7988 1.6276124,98.8051 1.0794146,98.8114 1.5139495,98.8177 1.5751196,98.8240 1.1322615,98.8303 0.84938425,98.8367 1.0092393,98.8430 1.4960712,98.8493 1.6546468,98.8556 1.3267093,98.8619 0.83179516,98.8682 0.67262834,98.8745 0.68162674,98.8808 1.195114,98.8872 1.2299308,98.8935 1.0351164,98.8998 1.053398,98.9061 1.452256,98.9124 1.7521579,98.9187 1.672289,98.9251 1.894418,98.9314 1.9645191,98.9377 1.5036044,98.9440 0.93744397,98.9503 0.73404437,98.9566 0.71686488,98.9630 0.99170166,98.9693 1.3718432,98.9756 1.3984312,98.9819 1.7079457,98.9882 3.9468226,98.9945 20.12822,99.0009 48.725361,99.0072 57.352047,99.0135 37.570061,99.0198 13.584411,99.0261 5.5637298,99.0324 3.2459652,99.0388 2.4505968,99.0451 2.5409813,99.0514 4.3754892,99.0577 6.4893661,99.0640 7.486764,99.0704 6.6889577,99.0767 5.4756846,99.0830 4.4056206,99.0893 4.6665993,99.0957 7.8004704,99.1020 9.3451719,99.1083 8.2989521,99.1146 6.2373405,99.1209 4.6614571,99.1273 3.0855124,99.1336 1.8304739,99.1399 2.0797343,99.1462 1.6987374,99.1526 1.1143025,99.1589 0.70780355,99.1652 0.94715238,99.1715 1.168296,99.1778 1.1151663,99.1842 0.99099439,99.1905 0.98215961,99.1968 1.0002526,99.2031 0.98240596,99.2095 0.84050906,99.2158 0.92920679,99.2221 1.0797558,99.2284 0.92029297,99.2348 0.81422079,99.2411 0.9200902,99.2474 0.66381496,99.2537 1.1160574,99.2601 1.4688201,99.2664 1.1498414,99.2727 1.2475983,99.2791 1.0705388,99.2854 0.98209733,99.2917 0.80593938,99.2980 1.2756904,99.3044 1.8680186,99.3107 2.061461,99.3170 1.6550174,99.3233 2.027426,99.3297 2.1855776,99.3360 2.4418273,99.3423 2.4064658,99.3487 2.0174725,99.3550 1.8316189,99.3613 1.4249325,99.3677 1.5042896,99.3740 1.132121,99.3803 1.035395,99.3866 1.3277463,99.3930 1.6107064,99.3993 1.5837917,99.4056 1.3711859,99.4120 1.2303122,99.4183 1.5143114,99.4246 1.867511,99.4310 1.4592378,99.4373 0.77817112,99.4436 0.69921148,99.4500 0.77916831,99.4563 1.1780344,99.4626 1.7878989,99.4690 1.5921043,99.4753 1.2379855,99.4816 1.0703305,99.4880 1.2036544,99.4943 1.0001762,99.5006 0.71649361,99.5070 0.39783627,99.5133 0.20349126,99.5196 0.29257879,99.5260 0.9037376,99.5323 1.3989503,99.5386 1.7518575,99.5450 1.751651,99.5513 1.8229443,99.5576 1.9470239,99.5640 2.0176926,99.5703 1.6102915,99.5766 1.0270691,99.5830 1.4075145,99.5893 1.5569665,99.5957 1.3802913,99.6020 1.4608284,99.6083 1.6283523,99.6147 1.1497908,99.6210 0.8491739,99.6273 0.78748327,99.6337 1.0977668,99.6400 1.150223,99.6464 0.68108267,99.6527 0.61964929,99.6590 0.73514134,99.6654 1.1333734,99.6717 1.0968162,99.6781 0.84010476,99.6844 0.74297839,99.6907 0.64599943,99.6971 0.89429629,99.7034 1.1595463,99.7098 1.3453157,99.7161 1.4249032,99.7224 1.1057128,99.7288 0.61012542,99.7351 0.68164313,99.7415 1.0889844,99.7478 1.2034075,99.7542 0.86678028,99.7605 0.77039182,99.7668 1.0890397,99.7732 1.0794303,99.7795 1.1060321,99.7859 1.2833089,99.7922 1.3278204,99.7986 1.5929741,99.8049 1.3802637,99.8112 1.0264546,99.8176 0.9999088,99.8239 1.3804953,99.8303 1.3006592,99.8366 0.98213917,99.8430 0.74323326,99.8493 0.69022167,99.8557 1.1158314,99.8620 1.6464016,99.8683 2.0442188,99.8747 2.2386794,99.8810 1.6006682,99.8874 0.77873248,99.8937 1.0271101,99.9001 1.1504773,99.9064 0.92883283,99.9128 0.61939257,99.9191 1.0270548,99.9255 1.3275727,99.9318 1.0705786,99.9382 0.95564818,99.9445 0.91145688,99.9509 1.0885217,99.9572 1.3184363,99.9636 1.0174891,99.9699 0.81494188,99.9763 1.4079419,99.9826 1.5128391,99.9890 1.2908919,99.9953 1.2296506,100.0017 1.3100456,100.0080 1.4698509,100.0144 1.6997989,100.0207 1.8497266,100.0271 1.9117757,100.0334 2.0269163,100.0398 1.9641967,100.0461 2.3274601,100.0525 3.4350615,100.0588 4.7470217,100.0652 6.8010392,100.0715 8.993679,100.0779 17.788385,100.0842 93.678238,100.0906 299.07047,100.0969 424.53119,100.1033 327.34247,100.1096 133.15538,100.1160 41.049522,100.1223 28.895201,100.1287 29.714561,100.1350 25.140785,100.1414 15.650835,100.1478 6.655911,100.1541 4.1138949,100.1605 4.5484524,100.1668 4.0246081,100.1732 2.3352046,100.1795 1.7613271,100.1859 1.4689364,100.1922 1.3538303,100.1986 1.2916991,100.2050 1.1861132,100.2113 1.5755929,100.2177 1.9020925,100.2240 1.3090782,100.2304 0.80530053,100.2367 0.93861127,100.2431 1.3013458,100.2495 1.5490823,100.2558 1.7080818,100.2622 1.7875459,100.2685 1.8052052,100.2749 1.503701,100.2813 1.1326438,100.2876 1.1593556,100.2940 0.83132851,100.3003 0.68182796,100.3067 0.89392734,100.3130 0.70765424,100.3194 0.87653339,100.3258 1.6204684,100.3321 2.2748244,100.3385 2.1856844,100.3449 1.9198066,100.3512 1.468654,100.3576 1.8139729,100.3639 1.6983796,100.3703 1.2828025,100.3767 0.9825533,100.3830 1.1063753,100.3894 1.0622751,100.3957 1.4784056,100.4021 1.7702924,100.4085 1.8577173,100.4148 1.0518796,100.4212 0.42475152,100.4276 0.64659309,100.4339 1.1418813,100.4403 1.1678243,100.4467 0.97326308,100.4530 0.92045242,100.4594 0.83185768,100.4657 0.84093547,100.4721 1.1247504,100.4785 1.4336251,100.4848 1.140898,100.4912 1.035236,100.4976 1.1070777,100.5039 1.6201922,100.5103 1.6368728,100.5167 1.716149,100.5230 1.6719649,100.5294 1.4069828,100.5358 0.99114716,100.5421 0.88496596,100.5485 1.0087988,100.5549 0.96464348,100.5612 0.78731465,100.5676 0.69028258,100.5740 0.94747788,100.5803 1.3368713,100.5867 1.7083032,100.5931 1.5567749,100.5995 1.194021,100.6058 0.97359449,100.6122 0.75255919,100.6186 1.0890239,100.6249 1.3801903,100.6313 1.2483101,100.6377 1.7702248,100.6440 1.1935279,100.6504 0.73417503,100.6568 0.67280114,100.6632 0.94707447,100.6695 0.96475607,100.6759 1.0979098,100.6823 1.3628621,100.6886 1.3443785,100.6950 0.94640923,100.7014 0.68139493,100.7078 0.74398696,100.7141 1.4342701,100.7205 1.5755595,100.7269 1.8320121,100.7332 2.1142359,100.7396 1.5301538,100.7460 0.92935067,100.7524 0.92900544,100.7587 0.6808753,100.7651 0.53145498,100.7715 0.87682694,100.7779 0.98212737,100.7842 0.68969947,100.7906 0.50417578,100.7970 0.51335007,100.8034 0.54003906,100.8097 0.62832475,100.8161 0.56602174,100.8225 0.77022547,100.8289 1.0098609,100.8352 1.4250759,100.8416 1.1939268,100.8480 0.79573762,100.8544 0.52185225,100.8608 0.43432963,100.8671 1.0365142,100.8735 1.4156096,100.8799 1.3004218,100.8863 1.6463511,100.8926 1.6197406,100.8990 1.5571097,100.9054 1.2210284,100.9118 1.3009498,100.9182 1.2385057,100.9245 1.1770282,100.9309 0.99999237,100.9373 0.59246057,100.9437 0.48705116,100.9501 0.92093301,100.9564 0.98193008,100.9628 0.87649703,100.9692 1.3724567,100.9756 1.6643215,100.9820 1.8493418,100.9883 1.3171818,100.9947 0.90286553,101.0011 1.7438551,101.0075 2.9399049,101.0139 6.8316202,101.0202 14.521152,101.0266 16.581776,101.0330 11.699204,101.0394 4.8004236,101.0458 3.327179,101.0522 3.0086963,101.0585 2.8404505,101.0649 3.1363783,101.0713 7.8940501,101.0777 13.358852,101.0841 16.521181,101.0905 26.071648,101.0969 35.281746,101.1032 31.992935,101.1096 18.518457,101.1160 7.9188933,101.1224 4.2187958,101.1288 2.7155023,101.1352 2.2646966,101.1415 1.7067126,101.1479 0.78626031,101.1543 0.68137312,101.1607 0.83200336,101.1671 0.69010222,101.1735 0.42485282,101.1799 0.5760228,101.1863 1.3811677,101.1926 1.4953865,101.1990 1.2657044,101.2054 1.416453,101.2118 1.840553,101.2182 1.8580328,101.2246 1.6190972,101.2310 1.2119327,101.2374 0.66348022,101.2438 0.79687434,101.2501 1.5675759,101.2565 2.3544295,101.2629 2.2646828,101.2693 1.4769607,101.2757 1.1147655,101.2821 1.0884504,101.2885 0.8139891,101.2949 0.62822461,101.3013 0.76145661,101.3077 1.1687336,101.3140 1.1766446,101.3204 0.61015224,101.3268 0.75247556,101.3332 1.186329,101.3396 1.7788273,101.3460 1.5748026,101.3524 1.1684204,101.3588 1.2218961,101.3652 1.6370469,101.3716 1.5835646,101.3780 1.0262431,101.3844 0.73442721,101.3908 0.75245887,101.3972 1.0890436,101.4036 1.4073561,101.4099 1.5569071,101.4163 1.2202696,101.4227 0.71629953,101.4291 0.46024325,101.4355 0.62870127,101.4419 0.85011321,101.4483 1.0357945,101.4547 1.2298899,101.4611 1.017166,101.4675 0.58358836,101.4739 0.23894633,101.4803 0.33660746,101.4867 0.43378398,101.4931 0.6371389,101.4995 0.90271211,101.5059 0.98257428,101.5123 1.1505165,101.5187 0.89324701,101.5251 0.46855593,101.5315 0.46067882,101.5379 0.79686397,101.5443 1.0264102,101.5507 1.0268757,101.5571 1.3811907,101.5635 1.504941,101.5699 1.6018584,101.5763 1.3890134,101.5827 1.2649243,101.5891 1.2387942,101.5955 1.2387463,101.6019 0.96457964,101.6083 1.0797503,101.6147 1.1331687,101.6211 1.4070011,101.6275 1.0439285,101.6339 1.3899143,101.6403 1.9206324,101.6467 1.9207015,101.6531 1.8052789,101.6595 1.4864684,101.6659 1.1855559,101.6723 1.0885673,101.6787 1.1944757,101.6851 0.88443053,101.6915 0.84053242,101.6979 0.88524109,101.7043 1.2397979,101.7107 1.67257,101.7171 1.4148693,101.7235 1.0266439,101.7299 1.4517263,101.7363 1.309847,101.7427 1.3539518,101.7491 0.99960959,101.7556 1.0884269,101.7620 1.3092328,101.7684 0.91150951,101.7748 0.80561113,101.7812 0.53946286,101.7876 0.36245242,101.7940 0.38941914,101.8004 0.52219647,101.8068 0.64637738,101.8132 1.1244951,101.8196 1.2918568,101.8260 0.84892917,101.8324 0.53098404,101.8388 0.87680387,101.8453 1.2840393,101.8517 1.5043416,101.8581 1.2028579,101.8645 1.1240778,101.8709 1.3631521,101.8773 1.3186973,101.8837 1.2650644,101.8901 0.80460083,101.8965 0.71713036,101.9029 1.0360461,101.9093 1.168053,101.9158 0.94608873,101.9222 0.81389368,101.9286 1.3812115,101.9350 1.9474031,101.9414 2.1333475,101.9478 2.6105597,101.9542 2.2656746,101.9606 2.2569542,101.9670 1.919347,101.9735 1.3178229,101.9799 1.0441315,101.9863 0.99121559,101.9927 1.1857964,101.9991 1.3898382,102.0055 1.6460483,102.0119 1.2914889,102.0184 1.1862087,102.0248 1.6026626,102.0312 1.9030406,102.0376 1.7525995,102.0440 2.1414223,102.0504 2.0883996,102.0568 2.2481921,102.0633 2.4965694,102.0697 3.6389034,102.0761 4.6902413,102.0825 4.4417291,102.0889 3.9371419,102.0953 4.7503309,102.1017 14.080835,102.1082 25.690586,102.1146 24.6516,102.1210 12.849832,102.1274 3.7096519,102.1338 2.7101061,102.1403 6.1308756,102.1467 10.914776,102.1531 10.065912,102.1595 5.3648696,102.1659 1.1216605,102.1723 1.2308135,102.1788 1.2298292,102.1852 1.3898965,102.1916 1.4425694,102.1980 1.2031369,102.2044 0.8044979,102.2109 0.4771871,102.2173 0.3452532,102.2237 0.60267174,102.2301 1.177871,102.2365 1.6285876,102.2430 1.707207,102.2494 1.3275824,102.2558 1.7003396,102.2622 1.9913806,102.2686 1.911024,102.2751 1.4149461,102.2815 1.0529511,102.2879 1.3457345,102.2943 1.725433,102.3008 2.0086746,102.3072 2.0173886,102.3136 1.7962508,102.3200 1.3366269,102.3264 1.2298067,102.3329 0.95519495,102.3393 1.0359823,102.3457 1.7969112,102.3521 1.495008,102.3586 0.90273595,102.3650 0.96505564,102.3714 1.1235397,102.3778 1.0000333,102.3843 1.3992877,102.3907 2.0189369,102.3971 2.8236792,102.4035 2.3526158,102.4100 1.3350974,102.4164 1.2390127,102.4228 1.4339447,102.4292 1.7612305,102.4357 1.433002,102.4421 0.87571126,102.4485 0.78769028,102.4550 0.76959372,102.4614 0.74297988,102.4678 0.89376801,102.4742 0.87660033,102.4807 1.5848092,102.4871 2.282928,102.4935 1.689887,102.5000 1.2476565,102.5064 0.73437226,102.5128 0.5836997,102.5192 0.36266986,102.5257 0.61979103,102.5321 0.65470934,102.5385 0.46886769,102.5450 0.54022223,102.5514 0.92964029,102.5578 1.035795,102.5643 1.2125722,102.5707 1.1503589,102.5771 1.2301821,102.5835 1.0345504,102.5900 0.51262534,102.5964 0.77032989,102.6028 1.0535913,102.6093 1.4164453,102.6157 1.6637297,102.6221 1.4508256,102.6286 1.3454161,102.6350 1.8235786,102.6414 1.7256498,102.6479 1.3800893,102.6543 1.0791934,102.6607 1.1243455,102.6672 1.3807832,102.6736 1.2833868,102.6800 1.3629551,102.6865 1.2745261,102.6929 1.7345022,102.6994 1.6721649,102.7058 1.716272,102.7122 1.3978711,102.7187 1.3892653,102.7251 0.99967873,102.7315 0.81428498,102.7380 0.74332255,102.7444 0.82300919,102.7508 0.89369446,102.7573 0.7524237,102.7637 0.84116876,102.7702 0.91097599,102.7766 0.91139138,102.7830 1.213564,102.7895 1.6640817,102.7959 1.3000888,102.8023 0.85776973,102.8088 1.0000566,102.8152 1.3188093,102.8217 1.2388549,102.8281 1.0534334,102.8345 1.123912,102.8410 0.95576167,102.8474 1.522825,102.8539 2.0711665,102.8603 1.9907776,102.8667 1.1142266,102.8732 0.84930384,102.8796 1.1150274,102.8861 0.87597322,102.8925 0.69912142,102.8989 0.88546252,102.9054 1.2039285,102.9118 1.3536943,102.9183 1.3358436,102.9247 1.1057155,102.9311 0.84070528,102.9376 0.93838471,102.9440 0.82301831,102.9505 0.6281327,102.9569 0.72551763,102.9634 0.71711648,102.9698 0.83199722,102.9763 0.80537266,102.9827 1.0001651,102.9891 1.0620437,102.9956 1.2304556,103.0020 1.7617046,103.0085 2.1954188,103.0149 2.6551478,103.0214 2.6819403,103.0278 2.8321133,103.0343 2.7251818,103.0407 2.556411,103.0471 1.9020274,103.0536 2.2036421,103.0600 3.4212704,103.0665 11.154541,103.0729 19.555471,103.0794 18.798239,103.0858 10.989345,103.0923 4.8003774,103.0987 3.0613558,103.1052 2.9918621,103.1116 3.6023905,103.1181 3.8314261,103.1245 3.2109675,103.1310 2.024909,103.1374 1.5749429,103.1439 1.8588544,103.1503 1.9292909,103.1568 1.7434828,103.1632 1.9737183,103.1697 2.1055806,103.1761 1.4680885,103.1826 0.87614435,103.1890 0.96511477,103.1955 1.389581,103.2019 1.3445861,103.2084 0.83170414,103.2148 0.87702024,103.2213 1.354606,103.2277 1.4686853,103.2342 1.1852043,103.2406 1.0441738,103.2471 1.2481704,103.2535 1.478462,103.2600 1.9738537,103.2664 1.9109262,103.2729 1.1670756,103.2793 0.73376727,103.2858 0.45103863,103.2922 0.42526901,103.2987 0.76164436,103.3052 1.044258,103.3116 1.1151267,103.3181 1.2212039,103.3245 1.1864419,103.3310 1.7708999,103.3374 2.0357809,103.3439 1.9908541,103.3503 1.7430397,103.3568 1.7964903,103.3632 1.6188724,103.3697 1.2556927,103.3762 0.82270312,103.3826 0.82388496,103.3891 1.2040359,103.3955 1.1855531,103.4020 0.9727658,103.4084 0.54830796,103.4149 0.90405571,103.4214 1.7086608,103.4278 1.4324144,103.4343 0.71592414,103.4407 0.55778563,103.4472 0.89434189,103.4537 1.2391996,103.4601 1.4865495,103.4666 1.1677399,103.4730 0.80490553,103.4795 0.89389658,103.4859 1.2126126,103.4924 0.92014408,103.4989 0.73467749,103.5053 0.85855848,103.5118 1.0356766,103.5182 1.3627264,103.5247 1.0966771,103.5312 0.86737359,103.5376 1.0538504,103.5441 1.4257406,103.5506 1.655146,103.5570 1.5834757,103.5635 1.4244633,103.5699 1.3537793,103.5764 1.2650895,103.5829 1.0263369,103.5893 1.1326807,103.5958 1.159217,103.6023 1.0089252,103.6087 0.82281715,103.6152 0.62848616,103.6216 1.0885878,103.6281 1.1942887,103.6346 0.99987537,103.6410 0.92898673,103.6475 1.0266149,103.6540 1.0183604,103.6604 1.1154771,103.6669 1.4513445,103.6734 1.6367478,103.6798 0.9109261,103.6863 0.59317875,103.6928 0.87656879,103.6992 0.96496165,103.7057 1.2744406,103.7122 1.4154925,103.7186 1.4953178,103.7251 1.7079675,103.7316 1.8493876,103.7380 1.8326515,103.7445 2.4973311,103.7510 3.0530951,103.7574 2.3349483,103.7639 1.4945914,103.7704 1.0707844,103.7768 1.2656505,103.7833 1.1502978,103.7898 1.0625079,103.7963 1.3369861,103.8027 1.6011056,103.8092 1.0519111,103.8157 1.0705016,103.8221 1.230707,103.8286 1.4782305,103.8351 1.0613919,103.8415 0.76089609,103.8480 0.73433429,103.8545 0.48667887,103.8610 0.45168492,103.8674 0.69112605,103.8739 1.4432763,103.8804 1.7260549,103.8868 1.7342305,103.8933 1.3002667,103.8998 1.0080229,103.9063 0.45950836,103.9127 0.55766439,103.9192 0.80557144,103.9257 1.0265515,103.9322 0.92904836,103.9386 0.77010995,103.9451 0.63701069,103.9516 0.51296878,103.9581 0.46929631,103.9645 0.7704367,103.9710 1.1416644,103.9775 1.0880696,103.9840 0.78735769,103.9904 0.84961593,103.9969 1.0530273,104.0034 1.0972373,104.0099 0.86744606,104.0163 0.64613199,104.0228 0.63711375,104.0293 1.0448008,104.0358 1.7086163,104.0422 1.8592395,104.0487 2.0616119,104.0552 1.3977053,104.0617 1.5849948,104.0681 2.7629108,104.0746 4.9595227,104.0811 7.1350207,104.0876 7.034071,104.0941 5.1195793,104.1005 2.4924963,104.1070 1.7788287,104.1135 1.6463741,104.1200 1.4778111,104.1265 1.6367514,104.1329 1.6812849,104.1394 1.380007,104.1459 0.53903055,104.1524 0.39825687,104.1589 0.69101208,104.1653 0.92084998,104.1718 1.00899,104.1783 1.0173502,104.1848 0.80471528,104.1913 0.66340572,104.1977 0.85868514,104.2042 1.2396507,104.2107 1.5758857,104.2172 2.1595612,104.2237 2.0881414,104.2302 1.5036411,104.2366 0.99947143,104.2431 1.1241747,104.2496 1.5138901,104.2561 1.9294659,104.2626 1.893677,104.2691 1.6104455,104.2755 1.2563626,104.2820 0.9822008,104.2885 1.0179102,104.2950 1.3452314,104.3015 1.5132378,104.3080 1.8054851,104.3145 2.1070352,104.3209 2.6021988,104.3274 2.6548679,104.3339 2.3808236,104.3404 1.9819502,104.3469 1.6712319,104.3534 1.1409352,104.3599 1.0973328,104.3663 0.85825247,104.3728 0.88499737,104.3793 0.70804834,104.3858 0.78761089,104.3923 0.65475273,104.3988 0.55743754,104.4053 0.51313013,104.4118 0.47770095,104.4183 0.35409752,104.4247 0.83293003,104.4312 1.5138713,104.4377 1.5925314,104.4442 1.2737557,104.4507 0.94667399,104.4572 1.0624771,104.4637 1.4785624,104.4702 1.6016886,104.4767 1.3796136,104.4832 1.0258114,104.4896 0.85841745,104.4961 0.94733995,104.5026 0.84109944,104.5091 1.0892271,104.5156 1.8850925,104.5221 1.8577379,104.5286 1.4069709,104.5351 1.1773373,104.5416 1.4157867,104.5481 1.4425424,104.5546 1.5401577,104.5611 1.3005542,104.5676 1.2206565,104.5740 1.0086746,104.5805 0.8141343,104.5870 0.58368307,104.5935 0.5485639,104.6000 0.7524004,104.6065 0.84952807,104.6130 0.93818313,104.6195 1.0183003,104.6260 1.3368398,104.6325 1.6374007,104.6390 1.6107291,104.6455 1.4603455,104.6520 1.3359209,104.6585 0.92827725,104.6650 0.50384766,104.6715 0.53084427,104.6780 0.82321084,104.6845 0.90320587,104.6910 1.3818269,104.6975 2.2483323,104.7040 2.388773,104.7105 1.9735559,104.7170 1.9474306,104.7235 2.2562239,104.7300 1.7689425,104.7365 1.0701667,104.7430 0.69034868,104.7494 0.89424223,104.7559 1.0088154,104.7624 1.1590313,104.7689 0.99103558,104.7754 0.84927636,104.7819 0.4509083,104.7884 0.35428616,104.7949 0.73499602,104.8014 0.86727917,104.8080 0.78739256,104.8145 0.91208613,104.8210 1.5230033,104.8275 1.7088844,104.8340 1.9999095,104.8405 1.5744191,104.8470 1.672792,104.8535 1.9557325,104.8600 1.8040916,104.8665 1.2030033,104.8730 1.5405457,104.8795 1.5308656,104.8860 0.93760884,104.8925 0.84970862,104.8990 0.93833953,104.9055 0.99971861,104.9120 0.91993743,104.9185 1.0355475,104.9250 1.4610409,104.9315 1.8238338,104.9380 1.8139198,104.9445 1.3089499,104.9510 1.1416503,104.9575 1.4517995,104.9640 1.5837598,104.9705 1.3539951,104.9770 1.5136986,104.9836 1.6901004,104.9901 1.5395098,104.9966 1.2743262,105.0031 1.3898025,105.0096 1.8052964,105.0161 1.4595305,105.0226 0.99054414,105.0291 0.97413242,105.0356 2.1001818,105.0421 5.530272,105.0486 12.691835,105.0551 16.558418,105.0616 12.973975,105.0682 7.3736353,105.0747 9.870923,105.0812 38.334713,105.0877 75.523483,105.0942 76.958328,105.1007 44.067287,105.1072 14.475804,105.1137 4.606843,105.1202 3.6276219,105.1267 2.5291851,105.1333 1.9634335,105.1398 1.6279235,105.1463 1.601606,105.1528 1.1851338,105.1593 0.89428371,105.1658 1.4874902,105.1723 1.6106874,105.1788 1.8320895,105.1853 1.7874912,105.1919 1.4863468,105.1984 1.513566,105.2049 1.7256918,105.2114 1.5576396,105.2179 1.6913143,105.2244 1.8147246,105.2309 1.8043336,105.2375 1.2906315,105.2440 0.79566759,105.2505 0.41585094,105.2570 0.75258374,105.2635 1.1688639,105.2700 1.6912272,105.2765 1.6990699,105.2831 1.2380128,105.2896 0.9735204,105.2961 1.3279487,105.3026 1.3445345,105.3091 1.2384682,105.3156 1.2216047,105.3222 1.6024337,105.3287 1.9295675,105.3352 1.7342339,105.3417 1.5039691,105.3482 1.2297193,105.3547 0.96485955,105.3613 1.2663888,105.3678 1.6728121,105.3743 1.5830708,105.3808 0.89306939,105.3873 0.91159672,105.3939 1.0001099,105.4004 1.3366219,105.4069 1.6637433,105.4134 1.5486804,105.4199 1.495906,105.4265 1.2566365,105.4330 1.2388237,105.4395 1.574764,105.4460 1.4774007,105.4525 0.93839002,105.4591 0.76130921,105.4656 0.83168185,105.4721 1.2485454,105.4786 1.7614268,105.4851 1.645775,105.4917 1.5487429,105.4982 1.6641866,105.5047 1.6900434,105.5112 1.2203834,105.5178 1.292289,105.5243 1.7174126,105.5308 1.9563963,105.5373 1.9202406,105.5438 1.5567275,105.5504 1.6719034,105.5569 1.7781706,105.5634 1.3983163,105.5699 1.478609,105.5765 1.6460625,105.5830 1.0708776,105.5895 1.0708051,105.5960 0.77800232,105.6026 0.53062063,105.6091 0.85023111,105.6156 1.6029336,105.6221 1.8942603,105.6287 1.8576139,105.6352 1.2916191,105.6417 1.2924227,105.6483 1.4509997,105.6548 1.4510002,105.6613 1.3363086,105.6678 0.99111938,105.6744 0.84028417,105.6809 0.49500331,105.6874 0.38980839,105.6939 0.91183525,105.7005 1.1059773,105.7070 1.1237398,105.7135 0.99091333,105.7201 0.96471035,105.7266 1.053315,105.7331 0.85830647,105.7397 0.96498001,105.7462 1.4251026,105.7527 1.4067193,105.7592 0.99964112,105.7658 0.58421922,105.7723 0.83237725,105.7788 0.99085087,105.7854 0.70787424,105.7919 0.93861294,105.7984 1.2922032,105.8050 1.292384,105.8115 1.6819032,105.8180 1.8314685,105.8246 1.4061395,105.8311 0.76075095,105.8376 0.77911633,105.8442 1.1684325,105.8507 1.1497984,105.8572 0.78775543,105.8638 1.3545668,105.8703 1.4775265,105.8768 1.2741691,105.8834 1.15992,105.8899 1.5052693,105.8964 2.0001159,105.9030 2.1589658,105.9095 1.4942884,105.9160 0.45934176,105.9226 0.540389,105.9291 0.96478009,105.9356 0.98247427,105.9422 1.0709321,105.9487 0.93788463,105.9552 1.3809375,105.9618 1.9293071,105.9683 1.6191605,105.9749 1.2121868,105.9814 1.203607,105.9879 1.3279706,105.9945 1.6377826,106.0010 2.0528367,106.0075 1.5828259,106.0141 0.74282843,106.0206 0.96568024,106.0272 1.6208154,106.0337 2.2214258,106.0402 2.3192561,106.0468 3.0624774,106.0533 3.2301004,106.0599 3.2037196,106.0664 3.2837374,106.0729 6.0714068,106.0795 16.874151,106.0860 26.579945,106.0926 24.574684,106.0991 15.519184,106.1056 8.276824,106.1122 4.7845988,106.1187 2.6975248,106.1253 2.2386985,106.1318 2.2038243,106.1383 2.0885658,106.1449 1.9293959,106.1514 1.8670417,106.1580 1.2909718,106.1645 1.1406994,106.1711 1.1677418,106.1776 1.2662377,106.1841 1.4871291,106.1907 1.1056002,106.1972 0.79682612,106.2038 1.3374189,106.2103 1.6193616,106.2169 1.5036243,106.2234 1.1945084,106.2300 1.2119972,106.2365 1.0174661,106.2430 1.0266994,106.2496 0.89358526,106.2561 0.87583464,106.2627 0.75237626,106.2692 0.93815273,106.2758 0.61064315,106.2823 0.85024428,106.2889 1.3902324,106.2954 1.7079561,106.3020 1.3533721,106.3085 1.1150639,106.3151 1.2038192,106.3216 1.185691,106.3282 1.0881596,106.3347 1.0886557,106.3413 1.2745005,106.3478 1.3095815,106.3543 1.2210938,106.3609 1.0176489,106.3674 1.0619831,106.3740 1.0972996,106.3805 1.0353469,106.3871 0.96407455,106.3936 0.69012219,106.4002 0.92090344,106.4067 1.3366886,106.4133 1.3804314,106.4198 1.0079619,106.4264 0.58357686,106.4329 0.78819919,106.4395 1.4436041,106.4461 1.8055502,106.4526 1.6813067,106.4592 1.8495231,106.4657 1.5213726,106.4723 0.86664712,106.4788 0.59299666,106.4854 1.0357269,106.4919 1.5928732,106.4985 1.2208637,106.5050 0.85892826,106.5116 1.1511178,106.5181 1.3005614,106.5247 1.1235594,106.5312 1.1942743,106.5378 1.0439208,106.5443 0.78753066,106.5509 0.62877399,106.5575 0.99162871,106.5640 1.0705433,106.5706 1.0084395,106.5771 0.82293397,106.5837 0.94710749,106.5902 0.84934419,106.5968 0.48660702,106.6033 0.39837363,106.6099 0.61107588,106.6165 1.115311,106.6230 1.3276498,106.6296 1.6377861,106.6361 1.5132719,106.6427 1.3708774,106.6492 1.2298733,106.6558 1.4518239,106.6624 1.3896053,106.6689 1.2653006,106.6755 1.3182926,106.6820 1.2561802,106.6886 1.1058304,106.6952 0.96446842,106.7017 1.0001925,106.7083 0.94745278,106.7148 0.91167462,106.7214 1.1592598,106.7280 1.4515481,106.7345 1.4777757,106.7411 1.0262859,106.7476 1.0890007,106.7542 1.5311959,106.7608 1.5573052,106.7673 1.6377469,106.7739 2.1421204,106.7804 2.0346973,106.7870 1.3972079,106.7936 1.0526266,106.8001 0.87603188,106.8067 0.69985688,106.8133 1.2134081,106.8198 1.7077346,106.8264 1.468043,106.8329 0.99085432,106.8395 0.83217734,106.8461 1.0448004,106.8526 1.5761619,106.8592 1.9738423,106.8658 2.0347021,106.8723 1.7250994,106.8789 1.7529939,106.8855 2.3651216,106.8920 3.3724759,106.8986 3.1227221,106.9052 2.4670532,106.9117 1.2550323,106.9183 0.92063808,106.9249 1.0183371,106.9314 1.3104094,106.9380 1.7518662,106.9446 1.7882684,106.9511 2.5147319,106.9577 2.3882353,106.9643 1.6446157,106.9708 1.6016192,106.9774 1.6641995,106.9840 2.2571366,106.9905 2.8320904,106.9971 2.9833241,107.0037 3.0890026,107.0102 2.7265108,107.0168 4.2044773,107.0234 4.3441205,107.0299 3.2279644,107.0365 3.7401187,107.0431 12.557778,107.0497 38.610378,107.0562 167.49756,107.0628 500.81619,107.0694 718.59918,107.0759 571.43866,107.0825 260.85727,107.0891 101.60669,107.0956 92.033546,107.1022 104.57879,107.1088 91.057564,107.1154 52.633945,107.1219 21.261642,107.1285 10.905451,107.1351 7.3223839,107.1417 3.0855103,107.1482 2.2028437,107.1548 1.3966535,107.1614 0.90203059,107.1679 1.4354415,107.1745 2.584722,107.1811 1.9278489,107.1877 1.4869286,107.1942 2.0272872,107.2008 2.4157524,107.2074 1.990154,107.2140 1.4776326,107.2205 1.7259858,107.2271 2.2391315,107.2337 2.229634,107.2403 1.5035033,107.2468 1.0267203,107.2534 1.150777,107.2600 1.3282168,107.2666 1.6812927,107.2732 1.1581256,107.2797 0.65461713,107.2863 0.68152624,107.2929 1.1425444,107.2995 1.6820467,107.3060 1.9738495,107.3126 2.0793707,107.3192 1.6717551,107.3258 1.2653902,107.3324 1.1331747,107.3389 1.3803611,107.3455 0.9547084,107.3521 0.60197246,107.3587 1.0891625,107.3653 1.1590304,107.3718 0.86733514,107.3784 1.2572665,107.3850 1.1674206,107.3916 0.7074579,107.3982 0.95619297,107.4047 1.1683198,107.4113 1.2563965,107.4179 0.92055494,107.4245 1.3722292,107.4311 1.5836684,107.4376 1.4336948,107.4442 1.5043172,107.4508 1.0085353,107.4574 0.97414756,107.4640 1.3275194,107.4706 1.4153845,107.4771 1.6367112,107.4837 1.5135896,107.4903 1.4075085,107.4969 1.5748463,107.5035 1.2475733,107.5101 1.0181141,107.5166 1.3454471,107.5232 1.3446431,107.5298 1.0175301,107.5364 1.3905507,107.5430 2.1510389,107.5496 2.04427,107.5562 2.5859933,107.5627 4.2763777,107.5693 4.6799479,107.5759 3.3605852,107.5825 2.7161217,107.5891 2.1234477,107.5957 1.7886316,107.6023 2.0001199,107.6088 1.6268294,107.6154 1.300696,107.6220 1.4163815,107.6286 1.7791048,107.6352 2.0882554,107.6418 1.6896458,107.6484 1.4510139,107.6550 1.1065645,107.6616 1.3014764,107.6681 1.4512453,107.6747 1.3888041,107.6813 1.0966607,107.6879 0.90226173,107.6945 0.67248428,107.7011 0.81566048,107.7077 1.8419644,107.7143 1.9905508,107.7209 1.4058121,107.7274 0.83206445,107.7340 1.4879763,107.7406 1.7960691,107.7472 1.1491343,107.7538 0.57491523,107.7604 0.7089926,107.7670 1.2663485,107.7736 1.4866892,107.7802 1.3092754,107.7868 1.2389764,107.7934 1.4067392,107.8000 0.90152651,107.8066 0.57508659,107.8131 1.2044128,107.8197 1.5844448,107.8263 1.3101152,107.8329 1.5581518,107.8395 1.7163452,107.8461 1.1314472,107.8527 0.63696247,107.8593 1.1334068,107.8659 1.4962472,107.8725 1.6284392,107.8791 1.3622521,107.8857 1.4428114,107.8923 2.0271351,107.8989 2.1770277,107.9055 1.8848616,107.9121 1.8140714,107.9187 2.0086896,107.9253 1.813208,107.9319 0.90183377,107.9385 0.4865717,107.9451 0.62922037,107.9517 1.5589932,107.9583 1.8936367,107.9649 1.5303835,107.9715 1.557205,107.9781 1.3005849,107.9847 1.1680969,107.9912 1.2835318,107.9978 1.4875348,108.0044 1.6994088,108.0110 1.6639946,108.0176 1.9564056,108.0242 2.5395422,108.0308 2.6452284,108.0374 2.3103361,108.0440 3.3747556,108.0506 6.1641641,108.0572 13.154889,108.0639 35.891571,108.0705 59.879459,108.0771 58.960808,108.0837 43.59655,108.0903 67.974915,108.0969 132.36194,108.1035 151.01277,108.1101 100.93736,108.1167 40.827454,108.1233 16.788023,108.1299 9.0802383,108.1365 4.439682,108.1431 3.5654931,108.1497 2.5027299,108.1563 1.9288365,108.1629 1.8582134,108.1695 1.6187491,108.1761 1.2831184,108.1827 1.3453393,108.1893 1.1416694,108.1959 1.5231065,108.2025 2.2047882,108.2091 2.1582155,108.2157 1.0869012,108.2223 0.87638283,108.2289 1.6472495,108.2356 2.6728354,108.2422 1.9989519,108.2488 1.1232029,108.2554 0.91975248,108.2620 0.84091586,108.2686 1.0804808,108.2752 1.3804986,108.2818 1.2824563,108.2884 0.920394,108.2950 0.88550782,108.3016 1.5050521,108.3082 2.0356514,108.3148 1.7433403,108.3215 1.4598317,108.3281 0.99938667,108.3347 0.94642216,108.3413 0.69019473,108.3479 0.77873796,108.3545 0.92950511,108.3611 1.4347169,108.3677 1.8053483,108.3743 1.1936789,108.3809 0.62798631,108.3876 0.87625033,108.3942 1.3278995,108.4008 1.5309924,108.4074 0.86651844,108.4140 0.53969806,108.4206 0.71696824,108.4272 0.99997288,108.4338 1.0267373,108.4404 1.1153512,108.4471 1.1947386,108.4537 1.017557,108.4603 0.92053211,108.4669 0.98186779,108.4735 0.64560074,108.4801 0.86778975,108.4867 0.97394776,108.4934 1.0268322,108.5000 1.026291,108.5066 0.84915364,108.5132 0.69909632,108.5198 0.84997892,108.5264 1.2390859,108.5330 1.3892955,108.5397 1.389338,108.5463 1.2745211,108.5529 1.3193368,108.5595 1.5666597,108.5661 1.6372464,108.5727 2.071336,108.5794 2.6285305,108.5860 2.5659206,108.5926 2.1056521,108.5992 2.1236465,108.6058 2.2648535,108.6124 1.58333,108.6191 1.1857411,108.6257 0.9913702,108.6323 1.1153306,108.6389 1.3277537,108.6455 1.3272574,108.6522 1.2123612,108.6588 1.5402455,108.6654 1.6459322,108.6720 1.3000009,108.6786 0.73407054,108.6853 0.73496819,108.6919 1.3274879,108.6985 1.5040913,108.7051 1.097096,108.7117 0.61080688,108.7184 0.66418046,108.7250 0.92115307,108.7316 1.2923689,108.7382 1.1233319,108.7448 0.9730832,108.7515 1.0261188,108.7581 0.82284337,108.7647 0.67266572,108.7713 0.59277314,108.7780 0.8060599,108.7846 1.5322617,108.7912 2.2748146,108.7978 2.3530843,108.8045 1.405977,108.8111 0.97327489,108.8177 1.2035798,108.8243 1.0441473,108.8310 0.98238796,108.8376 1.1775285,108.8442 1.6282281,108.8508 1.3442767,108.8575 1.0439796,108.8641 0.93847007,108.8707 1.0538654,108.8773 1.6111014,108.8840 1.7785554,108.8906 1.6729978,108.8972 1.7170219,108.9038 1.6543865,108.9105 1.6188803,108.9171 1.1321621,108.9237 0.92905003,108.9303 0.91190302,108.9370 1.3809119,108.9436 1.6104033,108.9502 1.6902137,108.9569 1.7079856,108.9635 1.7703604,108.9701 2.0711336,108.9767 1.6010765,108.9834 1.3803253,108.9900 1.496159,108.9966 1.6552143,109.0033 1.6284864,109.0099 1.7973607,109.0165 2.5940344,109.0232 3.0706482,109.0298 3.283174,109.0364 3.8777459,109.0430 5.9134483,109.0497 6.902535,109.0563 6.2838459,109.0629 7.2853465,109.0696 12.004534,109.0762 28.038937,109.0828 48.012245,109.0895 54.981014,109.0961 49.538631,109.1027 41.101055,109.1094 39.876129,109.1160 48.58493,109.1226 48.552094,109.1293 31.924143,109.1359 12.206651,109.1425 3.2773645,109.1492 2.7097573,109.1558 3.1152921,109.1624 2.7601173,109.1691 1.9631244,109.1757 0.83981305,109.1823 0.76116544,109.1890 0.92958426,109.1956 1.4340707,109.2022 1.6726896,109.2089 1.6641074,109.2155 1.5485909,109.2222 1.6725256,109.2288 1.9557601,109.2354 1.9464359,109.2421 1.4688312,109.2487 1.2216427,109.2553 1.2303337,109.2620 1.3360596,109.2686 1.5485075,109.2753 1.4511081,109.2819 1.5143287,109.2885 2.2663212,109.2952 2.7606418,109.3018 2.5213375,109.3084 1.4771086,109.3151 0.84078616,109.3217 0.80522901,109.3284 0.74327618,109.3350 0.81381613,109.3416 0.61968517,109.3483 1.3903915,109.3549 2.0714512,109.3616 2.2122676,109.3682 1.5387784,109.3748 1.0435169,109.3815 0.90270305,109.3881 1.1596984,109.3948 1.1235315,109.4014 0.60178745,109.4081 0.78781259,109.4147 0.8229447,109.4213 0.93808401,109.4280 0.90322185,109.4346 1.4249125,109.4413 1.3002836,109.4479 1.2477577,109.4546 1.1594208,109.4612 1.2741327,109.4678 0.90262771,109.4745 1.2401096,109.4811 2.0537789,109.4878 1.9816823,109.4944 1.3262612,109.5011 0.78708982,109.5077 0.72590047,109.5144 0.79640901,109.5210 0.97344607,109.5277 1.5846729,109.5343 1.9559094,109.5409 1.6369981,109.5476 1.2298062,109.5542 0.86685658,109.5609 0.98225623,109.5675 1.2571756,109.5742 1.6729275,109.5808 1.5306653,109.5875 1.3979532,109.5941 1.4335024,109.6008 1.106097,109.6074 0.80558878,109.6141 0.75266451,109.6207 1.026723,109.6274 1.2211725,109.6340 1.2831178,109.6407 1.5489793,109.6473 1.575035,109.6540 1.1494952,109.6606 0.61029148,109.6673 0.54009998,109.6739 0.60177934,109.6806 0.56610185,109.6872 0.4421646,109.6939 0.37187058,109.7005 0.47832617,109.7072 0.79730982,109.7138 1.3104389,109.7205 1.6195385,109.7271 1.6724733,109.7338 1.6461656,109.7404 1.7428592,109.7471 1.300048,109.7537 0.84940642,109.7604 0.64602649,109.7670 0.86759001,109.7737 1.1241301,109.7803 1.3805671,109.7870 1.3895631,109.7936 1.451733,109.8003 1.5488296,109.8070 1.6817752,109.8136 1.8321068,109.8203 1.468744,109.8269 1.2384855,109.8336 1.0970384,109.8402 1.1678765,109.8469 1.3804994,109.8535 1.7613822,109.8602 1.5837311,109.8668 0.84011859,109.8735 0.73410445,109.8802 0.64618969,109.8868 0.85039264,109.8935 1.2745717,109.9001 1.3708858,109.9068 0.85776788,109.9134 0.38069466,109.9201 0.51362008,109.9268 0.84123468,109.9334 1.2749633,109.9401 1.3982583,109.9467 1.229461,109.9534 0.91992092,109.9601 0.82337576,109.9667 1.1329529,109.9734 1.1237948,109.9800 0.95567495,109.9867 0.8579722,109.9934 0.70755553,110.0000 0.53083527,110.0067 0.3808409,110.0133 0.7090221,110.0200 1.674173,110.0267 2.5767026,110.0333 2.9460323,110.0400 2.2468061,110.0466 3.3389125,110.0533 6.100719,110.0600 7.7709732,110.0666 11.135533,110.0733 24.625278,110.0799 37.293983,110.0866 35.450054,110.0933 24.690929,110.0999 26.655436,110.1066 90.152939,110.1133 182.72165,110.1199 196.26134,110.1266 117.31255,110.1333 37.593513,110.1399 14.414804,110.1466 10.287029,110.1532 7.1278644,110.1599 4.4490733,110.1666 3.2558863,110.1732 2.8667257,110.1799 2.2822526,110.1866 1.7246962,110.1932 1.5395607,110.1999 1.6021651,110.2066 1.9031322,110.2132 2.2123401,110.2199 1.6273572,110.2266 0.90225559,110.2332 0.99135035,110.2399 1.3802985,110.2466 1.8319275,110.2532 2.071775,110.2599 2.1505625,110.2666 1.8145789,110.2732 2.0709536,110.2799 1.6906805,110.2866 2.2664096,110.2933 2.0875382,110.2999 1.4407681,110.3066 0.76009369,110.3133 0.81498969,110.3199 1.3457671,110.3266 1.4068098,110.3333 1.1771511,110.3399 1.2037102,110.3466 1.132061,110.3533 0.84898698,110.3600 0.86735749,110.3666 0.99115616,110.3733 1.221422,110.3800 1.51406,110.3866 1.7350576,110.3933 1.7079712,110.4000 1.7254775,110.4067 1.6460425,110.4133 1.4245211,110.4200 1.0968093,110.4267 0.92023045,110.4333 1.1505587,110.4400 1.5134207,110.4467 1.3976926,110.4534 0.94635504,110.4600 1.1419864,110.4667 1.5490762,110.4734 1.2919079,110.4801 1.2653486,110.4867 1.2831399,110.4934 0.97330576,110.5001 0.62852675,110.5068 0.78786969,110.5134 0.90272057,110.5201 1.0887921,110.5268 1.0085955,110.5335 0.6720261,110.5401 0.54847759,110.5468 0.83216327,110.5535 1.2757622,110.5602 1.7974966,110.5669 1.6803237,110.5735 1.0078669,110.5802 0.88515568,110.5869 1.2127635,110.5936 1.4602916,110.6002 1.1761806,110.6069 0.6721431,110.6136 1.0365639,110.6203 1.6819479,110.6270 1.3973747,110.6336 0.99031079,110.6403 0.94709414,110.6470 1.2664788,110.6537 1.5672703,110.6604 1.7430875,110.6670 1.3528253,110.6737 1.1323944,110.6804 1.3719897,110.6871 1.4959406,110.6938 1.3094968,110.7004 0.99045759,110.7071 0.89378011,110.7138 1.4787015,110.7205 1.85035,110.7272 1.6460115,110.7338 1.3532234,110.7405 1.238399,110.7472 1.3192865,110.7539 1.770317,110.7606 1.6283593,110.7673 1.6724389,110.7739 1.3532856,110.7806 1.0000904,110.7873 0.97366655,110.7940 0.99938172,110.8007 0.68092638,110.8074 0.65515566,110.8141 0.95597148,110.8207 1.053021,110.8274 1.0444218,110.8341 1.1151432,110.8408 0.93799728,110.8475 0.84990692,110.8542 1.2212645,110.8608 1.4245988,110.8675 1.4333634,110.8742 1.1414374,110.8809 1.0622809,110.8876 1.0793858,110.8943 0.74280053,110.9010 0.82295883,110.9077 1.0713097,110.9143 1.3101279,110.9210 1.2121197,110.9277 0.90266836,110.9344 0.77877778,110.9411 0.61900663,110.9478 0.46862233,110.9545 0.48698542,110.9612 1.0186151,110.9679 1.4251705,110.9745 1.3716786,110.9812 1.4693545,110.9879 1.6106694,110.9946 1.5310835,111.0013 1.5568073,111.0080 2.383831,111.0147 9.8914804,111.0214 22.093439,111.0281 24.917831,111.0348 17.686483,111.0414 9.0712395,111.0481 10.796634,111.0548 35.13588,111.0615 75.147331,111.0682 98.419899,111.0749 82.524498,111.0816 47.841957,111.0883 35.265244,111.0950 55.928883,111.1017 86.272713,111.1084 103.87569,111.1151 94.311745,111.1218 66.309685,111.1285 45.705795,111.1352 41.241089,111.1418 32.955608,111.1485 18.334339,111.1552 7.0520825,111.1619 3.3790417,111.1686 3.0084531,111.1753 2.5391314,111.1820 2.1230981,111.1887 1.6720182,111.1954 1.5045071,111.2021 1.5484343,111.2088 1.3001809,111.2155 0.8848694,111.2222 0.91145521,111.2289 0.99166179,111.2356 1.5055496,111.2423 1.5660238,111.2490 1.3008063,111.2557 1.5310032,111.2624 1.3355247,111.2691 1.008514,111.2758 0.98251748,111.2825 1.1064157,111.2892 1.061922,111.2959 0.88442636,111.3026 0.60160524,111.3093 0.69069821,111.3160 0.77855629,111.3227 0.87606424,111.3294 1.1239125,111.3361 1.0887554,111.3428 1.3634626,111.3495 1.6023308,111.3562 1.8494263,111.3629 1.8138075,111.3696 1.9202293,111.3763 1.725176,111.3830 1.3980308,111.3897 1.5670618,111.3964 2.2305336,111.4031 2.1675904,111.4098 1.5393635,111.4165 0.89337647,111.4232 0.92060161,111.4299 1.1858394,111.4366 0.68117213,111.4433 0.70817202,111.4500 0.90298676,111.4567 1.1770518,111.4634 1.0530578,111.4701 1.1507974,111.4768 1.3184478,111.4835 1.0792996,111.4902 0.86706597,111.4969 1.0180014,111.5036 1.6731077,111.5104 1.9914336,111.5171 1.690599,111.5238 1.7964829,111.5305 1.4503906,111.5372 0.91107476,111.5439 1.0087347,111.5506 0.90310878,111.5573 1.5052623,111.5640 1.7613535,111.5707 2.0264285,111.5774 1.7698274,111.5841 1.7078048,111.5908 1.5570868,111.5975 1.5927665,111.6043 1.68089,111.6110 1.1762117,111.6177 0.60204095,111.6244 0.99225241,111.6311 1.4079769,111.6378 1.6635708,111.6445 1.3356827,111.6512 1.3897755,111.6579 1.5571439,111.6646 1.078432,111.6714 0.7518788,111.6781 1.0090325,111.6848 1.053547,111.6915 1.3194294,111.6982 1.5406264,111.7049 1.7875299,111.7116 1.6457961,111.7183 1.6902081,111.7250 1.5044991,111.7318 1.5396349,111.7385 1.1316479,111.7452 0.6898194,111.7519 0.72634524,111.7586 1.2841069,111.7653 1.5304302,111.7720 0.8573283,111.7787 0.67265475,111.7855 1.0443374,111.7922 1.0971465,111.7989 1.0095032,111.8056 1.4518278,111.8123 1.4688249,111.8190 1.7961774,111.8257 1.7350061,111.8325 1.9113699,111.8392 1.0963268,111.8459 0.53068298,111.8526 0.44241646,111.8593 0.5934155,111.8660 0.8411119,111.8728 0.86709738,111.8795 0.94684684,111.8862 1.1514201,111.8929 1.7528994,111.8996 1.6909611,111.9063 2.0712285,111.9131 2.087728,111.9198 1.9019144,111.9265 1.5572901,111.9332 1.5666503,111.9399 1.451587,111.9467 1.8408052,111.9534 2.2297761,111.9601 1.910707,111.9668 1.1237252,111.9735 1.3192773,111.9803 1.7002096,111.9870 2.2131453,111.9937 2.450948,112.0004 2.3978472,112.0071 2.3538244,112.0139 2.8065698,112.0206 3.780283,112.0273 3.9905748,112.0340 3.8494909,112.0407 4.4988861,112.0475 7.2002401,112.0542 11.406101,112.0609 18.206266,112.0676 28.18882,112.0743 53.585274,112.0811 204.86633,112.0878 729.9201,112.0945 1177.2566,112.1012 1033.1107,112.1080 509.94327,112.1147 160.75471,112.1214 84.846786,112.1281 68.949547,112.1349 51.90744,112.1416 31.146692,112.1483 15.389662,112.1550 7.3107643,112.1618 3.8636115,112.1685 2.751899,112.1752 1.9026781,112.1819 1.8407708,112.1887 1.9647783,112.1954 1.9019263,112.2021 1.1582801,112.2088 1.2743552,112.2156 1.3983318,112.2223 1.5040437,112.2290 1.2127519,112.2358 1.5408012,112.2425 1.5391459,112.2492 1.1141864,112.2559 1.0089507,112.2627 1.168928,112.2694 1.3280978,112.2761 1.4512054,112.2828 1.5576873,112.2896 1.7438282,112.2963 2.2045536,112.3030 2.9122767,112.3098 2.7953849,112.3165 2.0164254,112.3232 1.5401253,112.3300 1.6997442,112.3367 1.6628597,112.3434 1.3180209,112.3501 1.2385392,112.3569 0.80466574,112.3636 0.81397676,112.3703 0.82394904,112.3771 1.6391269,112.3838 2.2738411,112.3905 1.6005182,112.3973 1.1051679,112.4040 0.35378781,112.4107 1.1427261,112.4175 2.1514151,112.4242 2.8589473,112.4309 2.7075922,112.4377 2.2026916,112.4444 1.4683347,112.4511 1.2745337,112.4579 1.3542247,112.4646 1.0970721,112.4713 0.88419753,112.4781 0.69901174,112.4848 0.87672114,112.4915 1.2485378,112.4983 1.8672559,112.5050 1.5041093,112.5117 1.3454926,112.5185 1.5130556,112.5252 1.1765356,112.5320 0.9730587,112.5387 0.80537689,112.5454 1.2217426,112.5522 1.4603542,112.5589 1.4155414,112.5656 1.238978,112.5724 1.4429362,112.5791 1.2476116,112.5859 1.2217745,112.5926 1.531448,112.5993 1.5490427,112.6061 2.0794795,112.6128 1.6890912,112.6195 1.1765127,112.6263 1.0087427,112.6330 1.0175811,112.6398 0.84890258,112.6465 0.37224564,112.6532 1.0987117,112.6600 1.4332173,112.6667 1.0079998,112.6735 0.73445171,112.6802 0.86725891,112.6869 0.88473451,112.6937 0.83216608,112.7004 1.0103518,112.7072 1.6464379,112.7139 1.2997668,112.7207 1.1326984,112.7274 1.4866441,112.7341 1.2911968,112.7409 0.74297339,112.7476 0.60200697,112.7544 0.77916807,112.7611 0.8491475,112.7679 0.53092986,112.7746 0.90332091,112.7813 1.0792605,112.7881 0.76071227,112.7948 1.0798012,112.8016 1.1945833,112.8083 1.0264345,112.8151 0.61048996,112.8218 0.42493558,112.8286 0.6820991,112.8353 0.96500939,112.8420 1.1238954,112.8488 1.0087334,112.8555 0.9472121,112.8623 1.4608442,112.8690 1.7786269,112.8758 1.4150958,112.8825 1.0793732,112.8893 1.4162843,112.8960 1.9468803,112.9028 1.7968702,112.9095 1.628548,112.9163 1.2294171,112.9230 0.95527458,112.9298 0.84941763,112.9365 0.81426549,112.9433 0.78738374,112.9500 0.79661661,112.9567 1.1689254,112.9635 1.3804318,112.9702 1.1143708,112.9770 1.1416105,112.9837 1.6202595,112.9905 1.8851901,112.9972 1.5042207,113.0040 1.2919158,113.0107 1.1321965,113.0175 1.2219948,113.0243 2.3463874,113.0310 3.6941698,113.0378 6.6956391,113.0445 9.0093193,113.0513 8.7761126,113.0580 8.8229074,113.0648 16.763626,113.0715 53.084377,113.0783 90.842941,113.0850 97.583443,113.0918 102.2299,113.0985 104.47026,113.1053 83.93676,113.1120 41.602207,113.1188 18.921728,113.1255 11.648633,113.1323 7.543385,113.1390 5.775928,113.1458 4.432394,113.1526 3.9905355,113.1593 2.9370995,113.1661 2.3975792,113.1728 2.0969286,113.1796 1.7874566,113.1863 1.2559136,113.1931 0.76065046,113.1998 0.8322885,113.2066 1.043916,113.2134 0.68116182,113.2201 0.95653898,113.2269 1.3809896,113.2336 1.6816281,113.2404 1.8233289,113.2471 1.9996167,113.2539 1.6367995,113.2607 1.4510423,113.2674 1.1067331,113.2742 1.6290609,113.2809 1.5655593,113.2877 1.0696882,113.2945 1.0090157,113.3012 1.5404284,113.3080 1.7168692,113.3147 1.5568088,113.3215 1.0700866,113.3283 1.0624444,113.3350 1.2840084,113.3418 1.5134536,113.3485 1.2911807,113.3553 0.82248449,113.3621 0.74383354,113.3688 1.1332035,113.3756 1.4339978,113.3823 1.7342408,113.3891 1.468374,113.3959 1.1240513,113.4026 0.88497168,113.4094 0.86731893,113.4162 1.3544116,113.4229 1.4254687,113.4297 1.4068131,113.4364 0.96384311,113.4432 0.73422593,113.4500 0.63700414,113.4567 0.76159805,113.4635 1.1063755,113.4703 1.0261115,113.4770 0.89344978,113.4838 0.79644167,113.4906 0.85870457,113.4973 0.9473297,113.5041 1.1505483,113.5109 0.98167354,113.5176 0.71673816,113.5244 1.0006025,113.5312 1.2573239,113.5379 1.7701232,113.5447 1.7962264,113.5515 1.5042663,113.5582 1.1943052,113.5650 1.1324428,113.5718 1.0175097,113.5785 0.84072047,113.5853 0.93792778,113.5921 0.92913157,113.5988 0.94745797,113.6056 1.1599596,113.6124 1.2741474,113.6191 1.0438401,113.6259 1.1503265,113.6327 1.2658155,113.6394 1.5841949,113.6462 1.1850879,113.6530 0.80498111,113.6597 0.84081918,113.6665 0.90297788,113.6733 1.1774484,113.6801 1.6021798,113.6868 2.0527089,113.6936 1.5121264,113.7004 0.67247957,113.7071 0.77064908,113.7139 1.1687565,113.7207 1.3724793,113.7275 1.6640227,113.7342 1.5921959,113.7410 1.2289578,113.7478 1.0530359,113.7545 1.3898727,113.7613 1.3538605,113.7681 1.0617456,113.7749 0.88555342,113.7816 1.3722339,113.7884 1.7168353,113.7952 2.2391596,113.8020 2.4075317,113.8087 2.6376891,113.8155 2.113519,113.8223 1.1493177,113.8291 1.1951354,113.8358 1.2298299,113.8426 0.93764818,113.8494 0.84094703,113.8562 1.2227533,113.8629 2.0450118,113.8697 1.8573714,113.8765 1.2383302,113.8833 1.3802446,113.8900 1.1504297,113.8968 1.7883958,113.9036 2.814374,113.9104 3.238584,113.9172 2.8052578,113.9239 2.0616686,113.9307 1.2297444,113.9375 0.89423656,113.9443 1.0082939,113.9510 0.55683321,113.9578 0.68208867,113.9646 1.0798031,113.9714 1.2297579,113.9782 1.0972105,113.9849 0.84111184,113.9917 1.1957816,113.9985 2.0892498,114.0053 2.2914777,114.0121 1.8395485,114.0188 1.3363451,114.0256 1.5765079,114.0324 2.0179167,114.0392 1.8132944,114.0460 1.8504167,114.0528 2.7893522,114.0595 4.1096897,114.0663 7.9286408,114.0731 14.467651,114.0799 19.871006,114.0867 21.82058,114.0934 33.543743,114.1002 121.3055,114.1070 261.55466,114.1138 292.55084,114.1206 185.55382,114.1274 64.411209,114.1341 23.150335,114.1409 16.429165,114.1477 12.737389,114.1545 9.4186878,114.1613 5.4213343,114.1681 3.291496,114.1749 2.4142737,114.1816 1.8843863,114.1884 1.929361,114.1952 1.9204191,114.2020 1.7078227,114.2088 1.4154633,114.2156 1.2743114,114.2224 1.433773,114.2291 1.1862017,114.2359 1.3801796,114.2427 0.95565575,114.2495 1.5410275,114.2563 2.0619671,114.2631 1.7163975,114.2699 1.4776852,114.2767 1.2296977,114.2834 1.0173978,114.2902 1.1942997,114.2970 1.1155535,114.3038 1.3634647,114.3106 1.4687932,114.3174 1.3629191,114.3242 1.6104555,114.3310 1.5392307,114.3378 1.1502513,114.3446 0.89433092,114.3513 1.2926247,114.3581 2.0708005,114.3649 2.3360333,114.3717 1.8935292,114.3785 1.3630465,114.3853 1.1769835,114.3921 0.83981812,114.3989 0.50385934,114.4057 0.61966211,114.4125 0.96527362,114.4193 1.2658765,114.4261 1.0260444,114.4328 0.64541179,114.4396 0.50447297,114.4464 0.54888767,114.4532 0.62844014,114.4600 0.8680678,114.4668 1.4602958,114.4736 1.2472303,114.4804 1.1599368,114.4872 1.5758555,114.4940 2.0180936,114.5008 2.2567253,114.5076 2.0613308,114.5144 1.4234703,114.5212 0.44151986,114.5280 0.3718127,114.5348 0.80598253,114.5416 1.1509426,114.5484 1.2035332,114.5552 1.3630683,114.5620 1.7348108,114.5687 1.8317299,114.5755 1.8143803,114.5823 1.8938885,114.5891 1.8586313,114.5959 2.0180697,114.6027 1.9200808,114.6095 1.7249529,114.6163 1.3178886,114.6231 1.0974877,114.6299 1.1066734,114.6367 1.381238,114.6435 1.7429777,114.6503 1.2295518,114.6571 0.98212844,114.6639 0.80496943,114.6707 0.93875653,114.6775 1.3196247,114.6843 1.6900616,114.6911 1.6632613,114.6979 1.486541,114.7047 1.034802,114.7115 0.99095857,114.7183 1.3190502,114.7251 1.5753639,114.7319 1.1499827,114.7387 0.78718883,114.7455 0.52229369,114.7523 0.96545768,114.7591 1.5483553,114.7660 1.2116474,114.7728 0.77896529,114.7796 0.81450057,114.7864 0.89392048,114.7932 0.77889752,114.8000 1.0806037,114.8068 1.6107352,114.8136 1.3972039,114.8204 0.89303452,114.8272 0.73495871,114.8340 1.6203245,114.8408 1.5569437,114.8476 0.96454197,114.8544 1.1685339,114.8612 1.0877968,114.8680 0.69885957,114.8748 1.045072,114.8816 1.5226296,114.8884 1.6018738,114.8952 1.4330655,114.9021 1.0169387,114.9089 0.73439783,114.9157 0.77024478,114.9225 1.0884159,114.9293 1.070504,114.9361 1.0179131,114.9429 0.81379348,114.9497 0.60164845,114.9565 1.0807714,114.9633 1.6816214,114.9701 1.2559993,114.9769 0.88478351,114.9837 1.0799515,114.9906 1.327523,114.9974 1.0975256,115.0042 1.2482069,115.0110 3.5591285,115.0178 14.107039,115.0246 22.465969,115.0314 20.309153,115.0382 13.901198,115.0450 12.561989,115.0519 21.49276,115.0587 37.259323,115.0655 76.997528,115.0723 116.56805,115.0791 108.43222,115.0859 68.270294,115.0927 39.364758,115.0995 32.474762,115.1064 31.957434,115.1132 30.88052,115.1200 23.012901,115.1268 12.562637,115.1336 6.5521793,115.1404 5.1487556,115.1472 3.7426758,115.1540 3.0433993,115.1609 1.777482,115.1677 1.3276104,115.1745 1.5755394,115.1813 1.3710636,115.1881 1.2476321,115.1949 1.74394,115.2018 2.1509891,115.2086 1.9112953,115.2154 1.2383051,115.2222 1.1147144,115.2290 1.1151961,115.2358 1.5050595,115.2427 2.2567024,115.2495 2.3004823,115.2563 2.0525689,115.2631 1.5482385,115.2699 1.3094913,115.2767 0.94649976,115.2836 1.0801877,115.2904 1.0979531,115.2972 1.3095347,115.3040 1.2210337,115.3108 0.99113935,115.3177 0.87614834,115.3245 0.72562301,115.3313 0.61034077,115.3381 0.62002164,115.3449 1.2136879,115.3518 1.6463709,115.3586 1.441998,115.3654 1.1676047,115.3722 0.86641788,115.3790 0.57477993,115.3859 0.53973097,115.3927 0.38037711,115.3995 0.52272487,115.4063 1.0448015,115.4131 1.2125195,115.4200 1.1145369,115.4268 0.70754254,115.4336 0.8852731,115.4404 1.1593736,115.4473 1.1323787,115.4541 0.86719126,115.4609 0.92054152,115.4677 0.73438603,115.4745 0.70850462,115.4814 1.1064459,115.4882 1.123883,115.4950 1.2215021,115.5018 1.2651215,115.5087 0.96458316,115.5155 0.96483743,115.5223 0.9645192,115.5291 0.91100049,115.5360 0.78730524,115.5428 1.0003053,115.5496 1.5403196,115.5565 1.734436,115.5633 1.4421231,115.5701 1.3365761,115.5769 1.5666491,115.5838 1.4154205,115.5906 1.0794775,115.5974 1.035639,115.6042 1.0091913,115.6111 1.4601508,115.6179 1.2034082,115.6247 1.4258051,115.6316 2.0359364,115.6384 1.9899253,115.6452 1.2290987,115.6520 1.1155145,115.6589 1.4340837,115.6657 1.3887806,115.6725 0.76030976,115.6794 0.66379035,115.6862 0.77897882,115.6930 1.2219359,115.6998 2.0190804,115.7067 3.0714128,115.7135 2.9198258,115.7203 2.1140802,115.7272 1.1232405,115.7340 0.8318193,115.7408 0.9382,115.7477 1.1776445,115.7545 1.5847172,115.7613 1.7517354,115.7682 1.4328308,115.7750 1.1321019,115.7818 0.76953727,115.7887 0.57519835,115.7955 0.44331175,115.8023 1.053995,115.8092 1.2919772,115.8160 1.282889,115.8228 1.087822,115.8297 0.76954836,115.8365 0.71690565,115.8433 0.85850924,115.8502 0.93789941,115.8570 0.82289034,115.8638 0.82346702,115.8707 0.99144799,115.8775 0.93788052,115.8843 0.82272053,115.8912 0.84083962,115.8980 1.0179292,115.9049 1.2035125,115.9117 1.4430754,115.9185 1.9300729,115.9254 2.1061907,115.9322 1.7787107,115.9390 1.7350979,115.9459 1.7697489,115.9527 1.3353832,115.9596 1.0527933,115.9664 1.1589967,115.9732 1.08849,115.9801 1.5314754,115.9869 1.8226501,115.9938 1.1231681,116.0006 0.72578645,116.0074 0.9915626,116.0143 1.1772345,116.0211 1.7534811,116.0280 3.1793153,116.0348 4.436007,116.0416 5.4245849,116.0485 5.874011,116.0553 18.751087,116.0622 48.766418,116.0690 77.661842,116.0758 90.718163,116.0827 87.849617,116.0895 69.173637,116.0964 44.279675,116.1032 23.013727,116.1100 16.509169,116.1169 25.817038,116.1237 36.495159,116.1306 33.07021,116.1374 18.816465,116.1443 7.1682868,116.1511 4.804431,116.1580 3.4660547,116.1648 2.0599768,116.1716 1.0880243,116.1785 1.1512444,116.1853 1.5665859,116.1922 1.6728678,116.1990 2.0714502,116.2059 2.3096762,116.2127 2.0964904,116.2196 1.4681873,116.2264 1.0706313,116.2333 0.911421,116.2401 1.0626588,116.2469 1.531033,116.2538 1.2476096,116.2606 1.4599609,116.2675 1.3538231,116.2743 1.8143079,116.2812 1.6819686,116.2880 1.8766903,116.2949 1.7519047,116.3017 1.4865215,116.3086 1.4066509,116.3154 1.3269751,116.3223 1.3533376,116.3291 0.97318107,116.3360 0.78776056,116.3428 0.69936925,116.3497 1.1513497,116.3565 1.7437124,116.3634 1.4062284,116.3702 0.9552955,116.3771 1.1597363,116.3839 1.3815539,116.3908 1.5933429,116.3976 1.4153639,116.4045 1.2207443,116.4113 1.1324096,116.4182 1.0091553,116.4250 1.0352584,116.4319 0.89432049,116.4387 1.4786909,116.4456 1.6193285,116.4524 1.5571754,116.4593 1.2206178,116.4661 1.2123463,116.4730 1.2653247,116.4798 0.8756637,116.4867 0.75187415,116.4936 0.6639691,116.5004 0.92118919,116.5073 1.1327648,116.5141 1.0255131,116.5210 0.61012715,116.5278 0.38943377,116.5347 0.45213979,116.5415 1.4259977,116.5484 2.0268669,116.5553 2.531179,116.5621 3.4441857,116.5690 4.1774549,116.5758 3.1132624,116.5827 1.9012849,116.5895 1.4157948,116.5964 1.7794257,116.6032 2.0180223,116.6101 1.9562681,116.6170 1.8053663,116.6238 1.8936759,116.6307 2.0259504,116.6375 1.3798902,116.6444 1.2391069,116.6513 1.4776773,116.6581 1.3266203,116.6650 0.68980503,116.6718 0.69929516,116.6787 0.72627836,116.6855 1.185977,116.6924 1.0265067,116.6993 1.372597,116.7061 1.7882998,116.7130 1.999292,116.7198 1.5914751,116.7267 1.1234583,116.7336 0.83216709,116.7404 0.91204882,116.7473 1.3188627,116.7542 1.3891475,116.7610 1.0263914,116.7679 1.1508152,116.7747 1.3189901,116.7816 1.2649337,116.7885 0.92052031,116.7953 1.3992208,116.8022 1.6101922,116.8091 1.088027,116.8159 1.1769663,116.8228 1.2562246,116.8296 1.1859032,116.8365 1.3895191,116.8434 1.2743244,116.8502 1.5580024,116.8571 2.0713453,116.8640 2.1766875,116.8708 1.4948126,116.8777 0.99963242,116.8846 0.91219789,116.8914 1.5849736,116.8983 1.8398676,116.9052 1.3268024,116.9120 1.2215574,116.9189 1.1677217,116.9258 1.0617341,116.9326 1.1419599,116.9395 1.3106695,116.9464 1.5485954,116.9532 1.1228765,116.9601 0.68116605,116.9670 0.57511795,116.9738 0.72568595,116.9807 1.1156855,116.9876 1.6111093,116.9944 1.3713732,117.0013 1.088587,117.0082 1.3369138,117.0150 1.6991973,117.0219 1.5566069,117.0288 1.0972465,117.0357 1.6742319,117.0425 2.9406111,117.0494 4.4967027,117.0563 4.9303613,117.0631 6.4097385,117.0700 10.23188,117.0769 23.320797,117.0837 44.182384,117.0906 49.886845,117.0975 36.477318,117.1044 19.193441,117.1112 12.321794,117.1181 8.224493,117.1250 4.474535,117.1319 3.0259347,117.1387 2.8483312,117.1456 1.9808496,117.1525 1.442014,117.1593 1.194743,117.1662 1.3717511,117.1731 1.4155829,117.1800 1.6729767,117.1868 1.9119986,117.1937 1.6983237,117.2006 0.90188742,117.2075 0.97395855,117.2143 1.4076314,117.2212 1.4515659,117.2281 1.397814,117.2350 0.92863375,117.2418 0.86689526,117.2487 0.6547401,117.2556 0.66406977,117.2625 0.72608173,117.2693 0.99188149,117.2762 1.4516267,117.2831 1.4688691,117.2900 1.3094791,117.2969 1.3005564,117.3037 1.7169535,117.3106 2.0264237,117.3175 1.4237745,117.3244 0.55728722,117.3312 0.75280106,117.3381 1.045042,117.3450 1.3539395,117.3519 1.1673892,117.3588 1.1599576,117.3656 1.9033173,117.3725 2.1418629,117.3794 1.9378111,117.3863 1.4331144,117.3932 1.4159396,117.4000 1.5133158,117.4069 1.6193908,117.4138 1.3182888,117.4207 1.0437,117.4276 0.61913615,117.4344 0.69075364,117.4413 0.96465725,117.4482 0.94681406,117.4551 1.3455963,117.4620 1.5225321,117.4689 1.5846443,117.4757 1.8588389,117.4826 2.0621607,117.4895 1.8579438,117.4964 1.5486379,117.5033 1.6190786,117.5102 1.1675893,117.5170 1.2211741,117.5239 1.061296,117.5308 1.0624646,117.5377 1.8859954,117.5446 2.8589194,117.5515 3.0969121,117.5583 2.2649741,117.5652 2.0710981,117.5721 2.0262001,117.5790 1.663865,117.5859 1.9566046,117.5928 1.920349,117.5997 1.6184813,117.6066 1.1405761,117.6134 0.97316146,117.6203 1.2395874,117.6272 1.6992067,117.6341 1.4865339,117.6410 1.4074155,117.6479 1.1942686,117.6548 0.89340365,117.6617 0.78792471,117.6685 0.95589465,117.6754 0.75143182,117.6823 0.60201555,117.6892 1.1687084,117.6961 1.3367218,117.7030 1.7170378,117.7099 1.8227513,117.7168 1.8406229,117.7237 1.29151,117.7305 0.76908374,117.7374 0.30957854,117.7443 0.54935086,117.7512 0.8943277,117.7581 1.2483584,117.7650 1.7525327,117.7719 1.8046901,117.7788 1.326751,117.7857 0.99044198,117.7926 0.69010115,117.7995 1.0537698,117.8064 1.1949159,117.8132 1.1862534,117.8201 1.5226777,117.8270 1.690632,117.8339 1.8320721,117.8408 2.0357494,117.8477 2.326998,117.8546 1.5213135,117.8615 1.106863,117.8684 1.3980645,117.8753 1.4423797,117.8822 2.0362134,117.8891 2.1773572,117.8960 2.0789702,117.9029 1.3257877,117.9098 0.68139815,117.9167 1.0182496,117.9236 1.168258,117.9304 1.389493,117.9373 1.3715619,117.9442 1.2295809,117.9511 0.81390798,117.9580 0.77021241,117.9649 0.85849404,117.9718 0.99127001,117.9787 1.1590729,117.9856 1.0974332,117.9925 1.6373206,117.9994 1.4778404,118.0063 1.3279223,118.0132 1.7792532,118.0201 2.3358014,118.0270 1.8673306,118.0339 2.2220416,118.0408 2.8413215,118.0477 3.6139727,118.0546 5.658824,118.0615 6.9835167,118.0684 7.7088866,118.0753 10.069435,118.0822 16.206362,118.0891 36.137367,118.0960 119.88482,118.1029 218.88757,118.1098 214.07277,118.1167 119.87534,118.1236 39.72522,118.1305 29.180996,118.1374 43.41177,118.1443 43.570152,118.1512 26.263742,118.1581 8.7172947,118.1650 2.9350822,118.1719 2.8669832,118.1788 2.4856076,118.1857 1.5653602,118.1926 1.0171043,118.1996 1.0444098,118.2065 1.2921206,118.2134 0.98221993,118.2203 0.84969181,118.2272 1.1065824,118.2341 1.2655134,118.2410 1.2027875,118.2479 0.68118608,118.2548 0.7081514,118.2617 0.66373986,118.2686 1.2395077,118.2755 1.5755961,118.2824 1.6991284,118.2893 1.3271955,118.2962 1.0437822,118.3031 1.079456,118.3100 1.0884045,118.3169 1.0624501,118.3239 1.567261,118.3308 1.7254443,118.3377 1.238348,118.3446 1.1151023,118.3515 1.3363014,118.3584 1.1677165,118.3653 0.8231076,118.3722 0.88506323,118.3791 0.9742018,118.3860 1.6729412,118.3929 1.5840738,118.3999 1.6465201,118.4068 1.5661429,118.4137 1.4418582,118.4206 1.1144763,118.4275 1.0802982,118.4344 1.3541245,118.4413 1.194265,118.4482 1.6646806,118.4551 2.3199203,118.4621 2.788065,118.4690 2.4499035,118.4759 1.5295111,118.4828 1.1150973,118.4897 1.0355926,118.4966 0.99121606,118.5035 1.0263971,118.5104 1.3007029,118.5174 1.6817024,118.5243 1.7170465,118.5312 1.3888961,118.5381 1.167258,118.5450 0.90209693,118.5519 0.75258368,118.5588 1.089292,118.5657 1.6470264,118.5727 2.0353687,118.5796 1.4416658,118.5865 0.98231798,118.5934 1.1155574,118.6003 1.3631889,118.6072 1.5401533,118.6142 1.867269,118.6211 1.6625851,118.6280 1.300227,118.6349 1.2126235,118.6418 1.2481197,118.6487 1.3717686,118.6557 1.5927535,118.6626 1.5042957,118.6695 1.3633569,118.6764 1.7878492,118.6833 1.4504786,118.6902 1.0263735,118.6972 1.6378313,118.7041 1.8408852,118.7110 1.7253877,118.7179 1.5216036,118.7248 0.97312927,118.7318 0.86763793,118.7387 1.1777295,118.7456 1.8944191,118.7525 2.1236539,118.7594 1.6895127,118.7664 1.2560588,118.7733 0.83144921,118.7802 0.56646341,118.7871 0.93031865,118.7940 1.3809246,118.8010 1.1143368,118.8079 1.0174992,118.8148 1.3460311,118.8217 1.9480435,118.8287 2.1502194,118.8356 1.8572429,118.8425 1.1937209,118.8494 0.92034101,118.8563 1.1692239,118.8633 1.6913222,118.8702 2.0089645,118.8771 1.9286838,118.8840 1.7871519,118.8910 1.637693,118.8979 1.9291381,118.9048 1.4502311,118.9117 0.94638425,118.9187 0.98204231,118.9256 1.3904228,118.9325 2.2045281,118.9394 2.1411548,118.9464 1.6362733,118.9533 1.0877051,118.9602 1.036219,118.9671 1.611366,118.9741 1.539917,118.9810 1.5219979,118.9879 1.5478144,118.9948 1.3535322,119.0018 1.2477047,119.0087 0.96486294,119.0156 1.1688796,119.0226 1.5679643,119.0295 2.5676887,119.0364 3.160296,119.0433 4.0365529,119.0503 7.9962163,119.0572 27.156445,119.0641 57.783848,119.0711 63.515423,119.0780 42.176022,119.0849 24.818626,119.0919 37.7089,119.0988 74.194321,119.1057 96.008583,119.1126 75.395386,119.1196 34.373688,119.1265 11.867585,119.1334 6.8197012,119.1404 6.042038,119.1473 4.7423935,119.1542 3.2374587,119.1612 1.9019746,119.1681 1.9651425,119.1750 1.6988207,119.1820 1.3359864,119.1889 1.2923814,119.1958 1.7257445,119.2028 1.9814616,119.2097 1.5215701,119.2166 1.2388774,119.2236 1.061977,119.2305 0.86697334,119.2374 0.64641076,119.2444 1.3106283,119.2513 1.4333442,119.2582 0.93730688,119.2652 0.55714345,119.2721 0.54882973,119.2790 0.76987779,119.2860 0.64593399,119.2929 0.61967725,119.2998 0.87657416,119.3068 1.1948805,119.3137 1.0877357,119.3207 0.62830615,119.3276 1.0454516,119.3345 1.6998589,119.3415 1.875455,119.3484 1.4860269,119.3553 1.4871222,119.3623 1.6464396,119.3692 1.4066561,119.3762 0.91989869,119.3831 1.1329132,119.3900 1.2743734,119.3970 1.1326483,119.4039 1.1327842,119.4108 1.3987818,119.4178 1.6728233,119.4247 1.3086989,119.4317 0.76037657,119.4386 0.61040968,119.4455 0.51357859,119.4525 0.95653445,119.4594 1.2569662,119.4664 1.4425236,119.4733 1.583668,119.4802 1.7259357,119.4872 2.1596413,119.4941 1.5744298,119.5011 0.87553042,119.5080 0.8416248,119.5150 1.5051031,119.5219 1.3355807,119.5288 1.0884475,119.5358 1.4693698,119.5427 1.592466,119.5497 1.6102867,119.5566 1.6370668,119.5636 1.1149384,119.5705 0.99128973,119.5774 1.318725,119.5844 1.849564,119.5913 2.0003095,119.5983 1.7872999,119.6052 1.0173392,119.6122 1.2127049,119.6191 1.6638345,119.6261 1.7872823,119.6330 1.1152014,119.6400 1.2661568,119.6469 1.3803799,119.6538 0.99950999,119.6608 0.66334701,119.6677 0.77041149,119.6747 1.1504589,119.6816 0.67164451,119.6886 0.40716085,119.6955 0.69937932,119.7025 0.72590107,119.7094 1.1599916,119.7164 1.5128039,119.7233 0.93731838,119.7303 0.88612825,119.7372 1.5934763,119.7442 1.557196,119.7511 1.7077732,119.7581 1.3630563,119.7650 1.4603465,119.7720 1.1588858,119.7789 1.4506899,119.7859 1.4067934,119.7928 1.6910954,119.7998 1.734784,119.8067 1.5130053,119.8137 1.2473894,119.8206 1.1684283,119.8276 1.5490435,119.8345 1.6463182,119.8415 1.7786855,119.8484 1.1942229,119.8554 1.3194919,119.8623 2.1684849,119.8693 2.3093948,119.8762 2.7877386,119.8832 2.4860449,119.8901 1.6186053,119.8971 0.982099,119.9040 0.98240477,119.9110 1.1156418,119.9180 1.486668,119.9249 1.177024,119.9319 1.1771038,119.9388 1.194592,119.9458 1.6370389,119.9527 1.9561404,119.9597 2.1252806,119.9666 2.2670045,119.9736 2.5487196,119.9805 2.0156283,119.9875 1.0690014,119.9945 0.37986025,120.0014 0.41667131,120.0084 1.1249382,120.0153 1.4244615,120.0223 1.0964525,120.0292 0.84922296,120.0362 0.62848461,120.0432 1.0006195,120.0501 1.7275468,120.0571 4.2453661,120.0640 11.445743,120.0710 20.060759,120.0780 21.244476,120.0849 18.684862,120.0919 28.611258,120.0988 41.318882,120.1058 39.481125,120.1127 23.712605,120.1197 10.475024,120.1267 5.581161,120.1336 4.387886,120.1406 2.8661547,120.1475 2.2737796,120.1545 2.1854358,120.1615 1.9463029,120.1684 1.3269089,120.1754 1.2127236,120.1824 1.6993238,120.1893 1.7783549,120.1963 1.4336236,120.2032 1.3102192,120.2102 1.4422187,120.2172 1.096908,120.2241 1.0180026,120.2311 1.2217536,120.2381 1.628074,120.2450 1.4506613,120.2520 1.5045193,120.2589 1.6642588,120.2659 1.4158095,120.2729 0.95513505,120.2798 0.71681285,120.2868 0.90283692,120.2938 1.1679679,120.3007 1.2920167,120.3077 1.1148142,120.3147 0.62813061,120.3216 0.86812663,120.3286 1.7088369,120.3356 1.9028846,120.3425 1.8497843,120.3495 1.9206116,120.3565 1.8929839,120.3634 1.2466209,120.3704 1.2304399,120.3774 1.513799,120.3843 1.3359933,120.3913 1.1679237,120.3983 1.0797405,120.4052 1.1062558,120.4122 1.2037009,120.4192 1.5483763,120.4261 1.2563778,120.4331 1.1422651,120.4401 1.2475867,120.4470 0.95511132,120.4540 1.0622749,120.4610 1.3369954,120.4680 1.6113244,120.4749 1.8409613,120.4819 1.9467001,120.4889 1.7160908,120.4958 1.2645254,120.5028 1.2031406,120.5098 0.89349282,120.5167 0.49528366,120.5237 0.54056376,120.5307 0.95645076,120.5377 1.0352358,120.5446 1.2385964,120.5516 1.3540255,120.5586 1.2744218,120.5656 1.2214679,120.5725 1.5049635,120.5795 1.5752988,120.5865 1.3710932,120.5934 1.0787991,120.6004 0.7874487,120.6074 0.97443956,120.6144 1.461198,120.6213 1.6548456,120.6283 1.4415921,120.6353 0.82236689,120.6423 0.7969147,120.6492 1.3194386,120.6562 1.840201,120.6632 1.4687303,120.6702 1.496542,120.6771 1.6557863,120.6841 1.9201387,120.6911 1.5827012,120.6981 1.5128491,120.7051 1.9121499,120.7120 2.0713818,120.7190 1.9201448,120.7260 1.5656042,120.7330 1.0881937,120.7399 1.1240861,120.7469 1.3188161,120.7539 1.1592686,120.7609 0.94629121,120.7679 0.76116341,120.7748 1.2394563,120.7818 1.5219567,120.7888 1.4688863,120.7958 1.3449286,120.8027 1.2396455,120.8097 1.6819048,120.8167 1.7431195,120.8237 1.7700417,120.8307 1.6369215,120.8376 1.6371069,120.8446 1.6809685,120.8516 1.3000822,120.8586 0.9561196,120.8656 1.284021,120.8726 1.6292014,120.8795 2.0976272,120.8865 1.5390625,120.8935 1.1408546,120.9005 0.86676598,120.9075 0.73428619,120.9144 0.89399117,120.9214 1.1951456,120.9284 1.3191582,120.9354 1.6284964,120.9424 1.4862455,120.9494 1.0962876,120.9563 0.41558442,120.9633 0.69127458,120.9703 1.177188,120.9773 1.3277327,120.9843 1.5756258,120.9913 1.3623919,120.9983 1.1415954,121.0052 1.354715,121.0122 1.5843719,121.0192 1.7964809,121.0262 2.2589338,121.0332 6.099391,121.0402 16.749001,121.0472 25.333057,121.0541 25.224909,121.0611 19.479248,121.0681 17.989878,121.0751 28.419872,121.0821 39.922062,121.0891 40.657486,121.0961 39.237194,121.1031 46.301224,121.1100 61.708324,121.1170 70.756981,121.1240 60.454891,121.1310 33.736763,121.1380 12.395093,121.1450 5.6057544,121.1520 2.8381889,121.1590 1.8667794,121.1660 1.8491584,121.1730 1.2379345,121.1799 0.87631786,121.1869 0.96471798,121.1939 0.83183748,121.2009 1.1781566,121.2079 2.2133424,121.2149 2.5836627,121.2219 2.0700252,121.2289 1.5924299,121.2359 1.3087375,121.2429 0.74287683,121.2499 1.0184895,121.2569 1.6203758,121.2638 1.761518,121.2708 1.9105533,121.2778 1.2642677,121.2848 0.98216015,121.2918 1.0091062,121.2988 1.0357335,121.3058 1.1594476,121.3128 0.95614779,121.3198 1.1767873,121.3268 1.1504523,121.3338 1.6029958,121.3408 2.1591208,121.3478 1.6447815,121.3548 1.0615439,121.3618 0.83207589,121.3688 0.80599707,121.3758 1.3908436,121.3828 2.1330335,121.3898 1.9551945,121.3967 1.5301603,121.4037 1.1941445,121.4107 1.3276144,121.4177 1.0882144,121.4247 0.95550036,121.4317 1.1867774,121.4387 2.0007086,121.4457 2.1318874,121.4527 1.6812471,121.4597 1.708847,121.4667 1.9463848,121.4737 1.0961868,121.4807 0.68176663,121.4877 0.9651078,121.4947 1.1592214,121.5017 1.2737348,121.5087 1.0440432,121.5157 1.257269,121.5227 1.2486173,121.5297 1.4249165,121.5367 1.3001486,121.5437 1.3444582,121.5507 1.0437703,121.5577 0.83205712,121.5647 1.4704999,121.5717 2.4166486,121.5787 2.0260646,121.5857 1.4244174,121.5927 1.4068851,121.5997 1.4512168,121.6067 1.3893797,121.6137 1.2566024,121.6207 1.0614976,121.6278 0.79600936,121.6348 0.6724211,121.6418 0.85902196,121.6488 1.2303107,121.6558 1.0171332,121.6628 0.61892968,121.6698 0.38046905,121.6768 0.67290401,121.6838 0.85859483,121.6908 1.2923764,121.6978 1.5753115,121.7048 1.2479035,121.7118 1.0884961,121.7188 1.0088973,121.7258 1.4252161,121.7328 1.6370887,121.7398 1.3707604,121.7468 0.89401537,121.7538 1.6387968,121.7609 2.3009293,121.7679 1.910944,121.7749 1.6902732,121.7819 1.8770466,121.7889 2.4779756,121.7959 1.8125893,121.8029 0.99020731,121.8099 0.50427657,121.8169 0.67271954,121.8239 0.80576468,121.8309 1.0536182,121.8379 1.1501616,121.8450 0.98234081,121.8520 1.2574899,121.8590 1.4334368,121.8660 1.3976334,121.8730 1.5218896,121.8800 1.3188559,121.8870 1.3547555,121.8940 1.8051088,121.9010 1.5216814,121.9081 1.3893626,121.9151 1.2651832,121.9221 1.141682,121.9291 1.7710234,121.9361 2.4250371,121.9431 1.7516408,121.9501 1.2917681,121.9571 1.1504385,121.9642 1.2566323,121.9712 1.540284,121.9782 2.3281188,121.9852 2.8238728,121.9922 3.354259,121.9992 2.6713331,122.0062 1.8939767,122.0132 2.3642943,122.0203 3.0187187,122.0273 3.6111927,122.0343 4.2232423,122.0413 6.3156819,122.0483 10.413609,122.0553 16.694931,122.0624 40.576931,122.0694 100.35827,122.0764 144.01933,122.0834 127.49747,122.0904 92.695526,122.0974 135.96695,122.1045 481.51593,122.1115 979.44421,122.1185 1053.9756,122.1255 643.4444,122.1325 213.60382,122.1395 74.940079,122.1466 49.935406,122.1536 34.812702,122.1606 22.878189,122.1676 12.711886,122.1746 6.9514666,122.1817 5.4231963,122.1887 3.8371561,122.1957 2.1128333,122.2027 1.3179897,122.2097 0.99993277,122.2168 0.80549121,122.2238 0.85005999,122.2308 1.1243958,122.2378 1.4341244,122.2448 1.5662884,122.2519 1.6990917,122.2589 1.8317492,122.2659 1.6722594,122.2729 1.5221881,122.2799 1.5219158,122.2870 1.5931536,122.2940 2.3547423,122.3010 2.6469271,122.3080 2.7874041,122.3151 2.1321478,122.3221 1.8136458,122.3291 1.5742326,122.3361 1.380495,122.3432 1.2832985,122.3502 1.389092,122.3572 1.2033019,122.3642 1.2212129,122.3713 1.4960523,122.3783 1.5046459,122.3853 1.1683055,122.3923 1.3359653,122.3994 0.99025172,122.4064 0.69938326,122.4134 1.1337416,122.4204 1.5492959,122.4275 1.5040479,122.4345 1.2383393,122.4415 1.3631376,122.4485 1.6283556,122.4556 1.4153897,122.4626 1.1412373,122.4696 0.97342253,122.4767 1.1334298,122.4837 1.5749205,122.4907 1.3359541,122.4977 1.3729261,122.5048 1.5493165,122.5118 1.4419262,122.5188 1.1140765,122.5259 0.73421872,122.5329 0.94746202,122.5399 1.5580757,122.5469 1.8319784,122.5540 1.893883,122.5610 1.9556953,122.5680 1.7424273,122.5751 1.1065136,122.5821 1.9582174,122.5891 2.8056476,122.5962 2.0508456,122.6032 1.0251288,122.6102 0.72536182,122.6172 0.76991343,122.6243 0.81406605,122.6313 0.74353194,122.6383 0.92106736,122.6454 1.0886023,122.6524 0.92859507,122.6594 0.84944159,122.6665 1.1594415,122.6735 1.1776702,122.6805 1.6295977,122.6876 2.001008,122.6946 2.2565973,122.7016 1.9542067,122.7087 1.3710791,122.7157 1.3805237,122.7228 1.3368807,122.7298 1.9385886,122.7368 1.8226131,122.7439 1.6540464,122.7509 1.0707392,122.7579 1.4165076,122.7650 1.3359326,122.7720 1.2656596,122.7790 1.3985394,122.7861 1.6191795,122.7931 1.6011064,122.8001 1.4869467,122.8072 1.9838656,122.8142 2.6914115,122.8213 2.6985836,122.8283 2.3794,122.8353 1.6182566,122.8424 0.76960588,122.8494 1.1511458,122.8565 1.6814432,122.8635 1.4960529,122.8705 1.6024179,122.8776 1.9199398,122.8846 1.9551015,122.8916 1.752249,122.8987 1.6726749,122.9057 1.3444488,122.9128 0.86694586,122.9198 0.88518095,122.9268 1.0884048,122.9339 1.2565492,122.9409 1.5407025,122.9480 1.9742912,122.9550 2.0709939,122.9621 2.0354824,122.9691 2.1497483,122.9761 1.4942915,122.9832 0.59222078,122.9902 0.37151709,122.9973 0.74423558,123.0043 1.6652906,123.0114 2.5678906,123.0184 3.0791273,123.0254 2.336699,123.0325 3.8258986,123.0395 6.8234634,123.0466 22.54059,123.0536 74.215157,123.0607 117.15898,123.0677 109.39573,123.0747 70.004715,123.0818 42.008553,123.0888 42.636253,123.0959 58.444988,123.1029 84.550545,123.1100 130.26105,123.1170 160.18938,123.1241 142.13136,123.1311 100.10142,123.1382 63.7714,123.1452 36.12484,123.1523 16.428806,123.1593 8.7991638,123.1664 5.7487955,123.1734 3.519001,123.1804 1.4755505,123.1875 0.41537419,123.1945 0.31887227,123.2016 0.64645809,123.2086 1.1337459,123.2157 1.6997333,123.2227 1.7877364,123.2298 1.9295893,123.2368 2.2033675,123.2439 1.7336214,123.2509 1.3987324,123.2580 1.9032763,123.2650 1.7784908,123.2721 1.4416518,123.2791 0.87576813,123.2862 1.21258,123.2932 1.1588095,123.3003 1.1150186,123.3073 1.1951094,123.3144 1.4517126,123.3214 1.7084306,123.3285 2.1954529,123.3356 2.3275602,123.3426 2.0442314,123.3497 1.6982385,123.3567 1.1053289,123.3638 1.0882525,123.3708 1.0359507,123.3779 1.6374159,123.3849 1.7162893,123.3920 1.6904014,123.3990 1.5218996,123.4061 1.3895874,123.4131 1.4780244,123.4202 1.407138,123.4273 1.2033551,123.4343 0.9559592,123.4414 1.4248574,123.4484 1.5394342,123.4555 1.5217105,123.4625 1.0530682,123.4696 1.346085,123.4766 1.7262715,123.4837 1.8935525,123.4908 1.4595944,123.4978 1.5397251,123.5049 1.3357862,123.5119 0.7518422,123.5190 0.74349433,123.5260 1.3991433,123.5331 2.5405226,123.5402 2.6454802,123.5472 1.7428598,123.5543 1.2563659,123.5613 1.4338993,123.5684 2.1509006,123.5755 1.8845907,123.5825 1.4240171,123.5896 1.1325903,123.5966 1.1250558,123.6037 1.7089831,123.6108 1.9108635,123.6178 1.3972925,123.6249 1.1768323,123.6319 1.1152579,123.6390 1.2041612,123.6461 1.5665791,123.6531 1.3356448,123.6602 0.96406698,123.6672 0.83183128,123.6743 1.1771914,123.6814 1.2212691,123.6884 1.221023,123.6955 1.0173082,123.7026 0.76969546,123.7096 0.67244202,123.7167 0.49547255,123.7237 0.51350272,123.7308 0.80546653,123.7379 0.93854129,123.7449 1.248739,123.7520 1.5672191,123.7591 1.7521808,123.7661 1.415141,123.7732 1.1772586,123.7803 1.4158953,123.7873 1.2829218,123.7944 1.4335551,123.8015 1.4778996,123.8085 1.5309669,123.8156 1.3095757,123.8227 1.203246,123.8297 0.88485223,123.8368 1.3892994,123.8439 1.2383132,123.8509 1.1068282,123.8580 1.398664,123.8651 1.1411282,123.8721 1.0269394,123.8792 1.4077983,123.8863 1.5926617,123.8933 1.380585,123.9004 1.3718764,123.9075 1.4072286,123.9145 1.7162548,123.9216 1.1938658,123.9287 0.92030811,123.9357 0.8588782,123.9428 1.2929124,123.9499 1.5850573,123.9570 2.2039289,123.9640 2.2380695,123.9711 1.8045764,123.9782 1.4509192,123.9852 1.2740813,123.9923 1.354316,123.9994 1.593815,124.0065 2.1334155,124.0135 2.8059921,124.0206 3.0892484,124.0277 3.1508558,124.0347 3.4877999,124.0418 6.0966592,124.0489 14.68665,124.0560 23.726482,124.0630 28.098465,124.0701 29.020798,124.0772 58.197968,124.0843 205.34071,124.0913 395.01035,124.0984 408.56088,124.1055 240.74011,124.1125 106.44741,124.1196 116.32964,124.1267 183.78264,124.1338 185.51282,124.1409 112.16095,124.1479 41.793678,124.1550 15.904836,124.1621 10.667528,124.1692 6.7206964,124.1762 4.4124093,124.1833 2.7326429,124.1904 2.0258083,124.1975 1.5930187,124.2045 2.0713348,124.2116 2.2557328,124.2187 1.8576611,124.2258 1.8400452,124.2328 1.291522,124.2399 1.0620592,124.2470 1.0264318,124.2541 0.70746607,124.2612 0.55775011,124.2682 1.2311237,124.2753 1.9734725,124.2824 1.9463507,124.2895 1.4334731,124.2966 1.071101,124.3036 1.2119426,124.3107 0.76949477,124.3178 0.90323007,124.3249 0.96526128,124.3320 1.4518536,124.3390 1.6985767,124.3461 1.4866099,124.3532 1.4779439,124.3603 1.2472304,124.3674 0.999672,124.3745 1.0887152,124.3815 1.3457643,124.3886 1.5314913,124.3957 1.4333394,124.4028 1.1411879,124.4099 0.98247069,124.4169 1.0443116,124.4240 1.15992,124.4311 1.4605787,124.4382 1.4330374,124.4453 1.3531219,124.4524 1.2657312,124.4595 1.5221837,124.4665 1.1944085,124.4736 1.284435,124.4807 1.8503833,124.4878 1.9904596,124.4949 1.5392454,124.5020 1.2561029,124.5090 0.90227973,124.5161 1.186566,124.5232 1.8501911,124.5303 2.0348613,124.5374 1.3351125,124.5445 0.80517328,124.5516 1.0449716,124.5587 1.2566642,124.5657 1.088412,124.5728 1.1332009,124.5799 1.2745978,124.5870 1.4951719,124.5941 1.2117903,124.6012 1.0088469,124.6083 1.0621901,124.6154 1.2034858,124.6225 1.1507027,124.6295 1.4606614,124.6366 1.4154692,124.6437 1.0790805,124.6508 0.90218556,124.6579 0.69899344,124.6650 0.88574022,124.6721 1.239511,124.6792 1.4871297,124.6863 2.071511,124.6934 2.2651207,124.7004 1.9105808,124.7075 1.5309166,124.7146 1.2918639,124.7217 0.95511055,124.7288 0.58400577,124.7359 0.74423027,124.7430 1.1775732,124.7501 1.3892744,124.7572 1.7520095,124.7643 1.8323337,124.7714 1.9833078,124.7785 2.1324353,124.7856 1.6712718,124.7926 1.1587614,124.7997 1.1153725,124.8068 1.5049807,124.8139 1.7696824,124.8210 1.3004131,124.8281 1.1507143,124.8352 1.2565937,124.8423 1.1679987,124.8494 1.088321,124.8565 0.84970248,124.8636 1.0708463,124.8707 0.84057921,124.8778 0.95569521,124.8849 0.84941953,124.8920 1.1412941,124.8991 1.1056887,124.9062 1.2039565,124.9133 1.549157,124.9204 1.664093,124.9275 1.7530408,124.9346 1.7878994,124.9417 1.7425265,124.9488 1.4416534,124.9559 0.82269353,124.9630 0.575284,124.9701 0.8056308,124.9772 1.2033973,124.9843 1.2653545,124.9914 1.3278646,124.9985 1.4080008,125.0056 1.8776937,125.0127 2.7263346,125.0198 3.1522574,125.0269 6.9552722,125.0340 14.107289,125.0411 17.928003,125.0482 14.125328,125.0553 13.406567,125.0624 28.632568,125.0695 60.312534,125.0766 80.930771,125.0837 75.328987,125.0908 64.8116,125.0979 60.969429,125.1050 59.938618,125.1121 59.957432,125.1192 58.055473,125.1263 50.098927,125.1334 37.535004,125.1405 23.378244,125.1476 13.003541,125.1547 6.1602468,125.1618 3.8204744,125.1689 2.0778356,125.1760 1.4072419,125.1831 1.256717,125.1902 1.1598891,125.1973 1.5490479,125.2044 1.619457,125.2115 1.725884,125.2187 1.7607807,125.2258 1.6193991,125.2329 1.5575881,125.2400 1.3363101,125.2471 1.4512541,125.2542 1.5314331,125.2613 1.9298779,125.2684 1.7072102,125.2755 1.0698391,125.2826 1.0437665,125.2897 1.2657288,125.2968 1.6025666,125.3039 1.4862725,125.3111 1.5133728,125.3182 2.0533073,125.3253 1.9121712,125.3324 2.3903968,125.3395 2.2914665,125.3466 1.8754028,125.3537 1.3619905,125.3608 0.88487899,125.3679 0.98253936,125.3750 0.84922951,125.3822 0.79667836,125.3893 1.0805004,125.3964 1.4690853,125.4035 1.5040261,125.4106 1.4256496,125.4177 1.9745322,125.4248 2.007493,125.4319 1.1760125,125.4390 1.4076515,125.4462 1.4063087,125.4533 0.99989027,125.4604 1.6205182,125.4675 2.0268967,125.4746 1.8133061,125.4817 1.0348254,125.4888 1.2573568,125.4959 1.6905481,125.5031 1.5479959,125.5102 0.95497262,125.5173 0.98248231,125.5244 1.3014305,125.5315 1.273986,125.5386 1.1676818,125.5458 1.0268633,125.5529 1.2664062,125.5600 1.7540886,125.5671 2.6828163,125.5742 2.8397763,125.5813 2.2464542,125.5884 2.0798678,125.5956 2.4960396,125.6027 2.4600668,125.6098 2.1413329,125.6169 1.59164,125.6240 0.84830219,125.6312 0.72587746,125.6383 0.96509719,125.6454 1.0262344,125.6525 0.70784301,125.6596 0.8850432,125.6667 0.94745106,125.6739 1.4258537,125.6810 1.6112307,125.6881 1.7788787,125.6952 1.8753712,125.7023 1.9726363,125.7095 1.8224763,125.7166 1.5141761,125.7237 1.8241419,125.7308 1.8318002,125.7379 1.8317771,125.7451 1.8224692,125.7522 1.6807151,125.7593 1.3716034,125.7664 1.1772505,125.7735 1.4964826,125.7807 2.4086146,125.7878 2.9294024,125.7949 2.4581039,125.8020 1.378544,125.8092 0.86708999,125.8163 0.80548251,125.8234 0.7083143,125.8305 0.99150068,125.8377 1.1415912,125.8448 1.2833703,125.8519 1.2829745,125.8590 1.0884975,125.8662 1.3369656,125.8733 1.6555624,125.8804 1.8225268,125.8875 1.1494547,125.8947 0.86713058,125.9018 1.03588,125.9089 1.2656238,125.9160 1.2387214,125.9232 1.2653685,125.9303 1.0173014,125.9374 0.8049069,125.9445 0.85842395,125.9517 0.99195307,125.9588 1.3987306,125.9659 1.6287062,125.9730 1.8678131,125.9802 2.1161892,125.9873 2.7617774,125.9944 2.6361513,126.0016 2.0339973,126.0087 1.3623929,126.0158 1.45208,126.0229 1.9919684,126.0301 2.3720405,126.0372 2.9317217,126.0443 5.9509521,126.0515 9.3314943,126.0586 13.584204,126.0657 20.607378,126.0728 29.768902,126.0800 57.672016,126.0871 156.40407,126.0942 263.25797,126.1014 270.17227,126.1085 182.72617,126.1156 96.994347,126.1228 49.124409,126.1299 24.249527,126.1370 15.276272,126.1442 12.207958,126.1513 9.1540804,126.1584 5.02141,126.1656 2.3952298,126.1727 1.4859653,126.1798 1.3627926,126.1870 1.2299371,126.1941 1.4782708,126.2012 2.0268269,126.2084 1.911643,126.2155 1.716836,126.2226 1.5217897,126.2298 1.5841258,126.2369 1.5391955,126.2440 0.80414569,126.2512 0.30966052,126.2583 0.45147505,126.2654 0.72594714,126.2726 1.3632835,126.2797 1.5493411,126.2868 1.4346211,126.2940 1.7356505,126.3011 2.1057165,126.3083 1.6801585,126.3154 1.4513454,126.3225 1.6735505,126.3297 2.4871161,126.3368 2.2372723,126.3439 1.0783443,126.3511 0.7175073,126.3582 1.1157997,126.3654 1.0794874,126.3725 1.3359519,126.3796 1.4695309,126.3868 1.5928886,126.3939 1.2471514,126.4011 1.1685394,126.4082 1.3366003,126.4153 1.3182298,126.4225 1.0792332,126.4296 1.0271285,126.4368 1.2831463,126.4439 1.0969573,126.4510 1.1596692,126.4582 1.2842185,126.4653 1.6642022,126.4725 1.5124441,126.4796 1.2292609,126.4867 0.90179944,126.4939 0.52160978,126.5010 0.47824606,126.5082 0.81494331,126.5153 1.2221016,126.5225 1.4957567,126.5296 1.2827868,126.5367 1.1413479,126.5439 1.2660625,126.5510 1.6645449,126.5582 1.7516671,126.5653 1.4945186,126.5725 1.1861877,126.5796 1.7357869,126.5868 2.1061261,126.5939 1.8133036,126.6010 1.7427299,126.6082 1.2389601,126.6153 1.3453044,126.6225 1.5488096,126.6296 1.7616588,126.6368 2.141371,126.6439 2.0877283,126.6511 1.6187402,126.6582 0.84918922,126.6654 0.60171056,126.6725 0.77006137,126.6797 0.89409292,126.6868 0.74312925,126.6940 0.4779847,126.7011 0.62905079,126.7082 1.2927657,126.7154 2.1596627,126.7225 2.1587791,126.7297 1.2470913,126.7368 0.68089688,126.7440 0.69906247,126.7511 1.106727,126.7583 1.0532066,126.7654 0.99100906,126.7726 1.1680094,126.7797 1.2122356,126.7869 1.15061,126.7940 1.0887978,126.8012 1.3814212,126.8083 1.9035877,126.8155 1.8405321,126.8226 1.5563662,126.8298 1.3095368,126.8370 1.6996144,126.8441 1.5304139,126.8513 1.1144245,126.8584 0.71675265,126.8656 0.832735,126.8727 1.2743512,126.8799 1.0523815,126.8870 1.1855215,126.8942 1.1149194,126.9013 1.2037296,126.9085 0.8761431,126.9156 0.81467903,126.9228 1.0709867,126.9299 1.2652185,126.9371 1.4774601,126.9443 0.99976385,126.9514 0.9208681,126.9586 1.0971819,126.9657 0.96503365,126.9729 1.2218403,126.9800 1.2921408,126.9872 1.708129,126.9943 1.9380026,127.0015 2.0976138,127.0087 2.1503868,127.0158 2.6393034,127.0230 5.9978247,127.0301 10.686579,127.0373 12.050496,127.0444 9.6956654,127.0516 9.2763786,127.0588 11.971325,127.0659 17.028286,127.0731 27.006903,127.0802 54.507641,127.0874 98.123543,127.0946 116.08909,127.1017 90.061317,127.1089 51.812641,127.1160 31.274937,127.1232 25.708122,127.1304 28.167738,127.1375 33.798267,127.1447 29.358059,127.1518 17.213268,127.1590 7.2735462,127.1662 4.4140263,127.1733 3.9279311,127.1805 3.1131949,127.1876 2.4145658,127.1948 1.6096005,127.2020 1.3451873,127.2091 1.4697499,127.2163 1.5394802,127.2235 1.1149328,127.2306 1.5756093,127.2378 1.5834767,127.2449 1.4153227,127.2521 1.3186216,127.2593 1.3983779,127.2664 1.0795687,127.2736 1.0704906,127.2808 1.0883218,127.2879 1.2483283,127.2951 1.2211708,127.3023 0.99050897,127.3094 0.99145657,127.3166 1.2129151,127.3238 1.2214199,127.3309 1.1238283,127.3381 1.0713707,127.3452 1.6196778,127.3524 1.4327985,127.3596 1.0090451,127.3667 1.1865611,127.3739 1.4513426,127.3811 1.4952686,127.3882 1.2471439,127.3954 1.1765035,127.4026 1.1592909,127.4098 0.84974611,127.4169 0.99191123,127.4241 1.2478168,127.4313 0.95465595,127.4384 0.73399603,127.4456 0.77888906,127.4528 0.88579458,127.4599 1.3730894,127.4671 1.8234924,127.4743 2.0796022,127.4814 2.1590405,127.4886 1.6631685,127.4958 1.211804,127.5030 1.0973185,127.5101 1.3720574,127.5173 1.3634142,127.5245 1.6378949,127.5316 1.7606758,127.5388 1.6011186,127.5460 1.6547102,127.5532 1.8323914,127.5603 2.1500978,127.5675 1.5120288,127.5747 1.044557,127.5818 1.2393788,127.5890 1.0348594,127.5962 0.74310064,127.6034 0.76969445,127.6105 0.71674645,127.6177 0.9028095,127.6249 0.97359914,127.6321 1.0622562,127.6392 1.1060846,127.6464 0.84028918,127.6536 0.60190111,127.6608 1.0802242,127.6679 1.4073795,127.6751 1.2386466,127.6823 0.91977757,127.6895 0.86707103,127.6966 0.90295839,127.7038 0.84080231,127.7110 0.73432291,127.7182 0.81461436,127.7253 1.266255,127.7325 1.9290485,127.7397 1.7956825,127.7469 1.398314,127.7541 1.5668176,127.7612 1.637157,127.7684 1.335377,127.7756 0.58341086,127.7828 0.40759069,127.7899 0.7171554,127.7971 0.79661846,127.8043 0.90257156,127.8115 0.90219969,127.8187 0.85814834,127.8258 0.64574295,127.8330 0.46888372,127.8402 0.52303982,127.8474 1.4170697,127.8546 1.8578224,127.8617 1.370806,127.8689 0.91228127,127.8761 1.5592601,127.8833 2.4610581,127.8905 2.5832398,127.8976 1.9719501,127.9048 1.2731533,127.9120 0.79643548,127.9192 0.80570292,127.9264 0.80520415,127.9336 0.84114021,127.9407 1.1333153,127.9479 1.0703201,127.9551 0.78751087,127.9623 1.2395775,127.9695 1.6905438,127.9767 1.6106431,127.9838 1.5313706,127.9910 1.6901648,127.9982 1.9025873,128.0054 2.6390343,128.0126 3.7889311,128.0198 4.1942091,128.0270 4.3802867,128.0341 4.2574716,128.0413 4.7191534,128.0485 6.1892166,128.0557 7.9510026,128.0629 12.908021,128.0701 30.361702,128.0773 58.746197,128.0844 82.114372,128.0916 85.258072,128.0988 81.971497,128.1060 131.71359,128.1132 515.41534,128.1204 1178.0061,128.1276 1374.1311,128.1348 896.71045,128.1419 324.85416,128.1491 112.38301,128.1563 77.904884,128.1635 55.031834,128.1707 34.482967,128.1779 19.632816,128.1851 10.707106,128.1923 6.721488,128.1995 5.3094678,128.2067 5.6720023,128.2138 4.1653142,128.2210 2.8128533,128.2282 2.1318364,128.2354 1.9567354,128.2426 2.7709258,128.2498 2.9368098,128.2570 2.255815,128.2642 1.964684,128.2714 1.8144909,128.2786 1.7251545,128.2858 1.149552,128.2930 0.92007047,128.3001 0.93794286,128.3073 1.381075,128.3145 1.9648675,128.3217 1.7697079,128.3289 1.2742504,128.3361 1.2741498,128.3433 1.849937,128.3505 2.4341016,128.3577 2.2299025,128.3649 1.8232096,128.3721 2.1417265,128.3793 2.1857569,128.3865 2.1682854,128.3937 2.2384746,128.4009 1.7695169,128.4081 1.7876424,128.4153 1.4687113,128.4225 0.92881298,128.4297 1.1067975,128.4369 2.1341701,128.4440 2.5222228,128.4512 1.8658572,128.4584 1.5041411,128.4656 2.0708454,128.4728 1.619418,128.4800 1.1861951,128.4872 1.3003231,128.4944 1.0348579,128.5016 0.60991162,128.5088 0.58511347,128.5160 1.9314561,128.5232 2.8858981,128.5304 3.4868584,128.5376 3.0163743,128.5448 1.7238197,128.5520 1.0611252,128.5592 1.0091332,128.5664 1.2834564,128.5736 1.4069293,128.5808 1.6210999,128.5880 2.7368286,128.5952 3.4336689,128.6024 2.9543388,128.6096 2.0702116,128.6168 1.9027213,128.6240 1.7517167,128.6312 1.6186923,128.6384 1.176587,128.6456 1.0619345,128.6529 1.1066115,128.6601 1.5224943,128.6673 1.5486096,128.6745 1.5309234,128.6817 1.4776595,128.6889 1.3361815,128.6961 1.3896773,128.7033 1.8242735,128.7105 2.2480187,128.7177 1.8304106,128.7249 1.2204913,128.7321 1.0794294,128.7393 1.1592818,128.7465 1.221184,128.7537 0.97337455,128.7609 1.2039462,128.7681 1.336859,128.7753 1.2829318,128.7825 1.1149582,128.7897 1.2928963,128.7970 1.4692605,128.8042 1.5046611,128.8114 1.7784519,128.8186 1.628584,128.8258 2.009383,128.8330 2.0346975,128.8402 1.6811662,128.8474 1.9118487,128.8546 1.8493854,128.8618 1.4158211,128.8690 1.3898457,128.8762 1.7343066,128.8834 1.7340246,128.8907 1.3973958,128.8979 1.1319219,128.9051 1.1953065,128.9123 1.9567882,128.9195 2.1599908,128.9267 2.3892601,128.9339 2.0529358,128.9411 2.3373263,128.9483 2.6365228,128.9556 2.8517227,128.9628 6.5740709,128.9700 10.409603,128.9772 9.3316174,128.9844 5.632977,128.9916 3.3788295,128.9988 2.4148719,129.0060 2.2205935,129.0133 2.5500164,129.0205 4.3318033,129.0277 7.5453148,129.0349 12.355452,129.0421 22.777212,129.0493 50.006966,129.0565 185.68689,129.0637 513.68121,129.0710 712.49268,129.0782 563.89099,129.0854 269.22095,129.0926 112.81828,129.0998 69.221634,129.1070 54.14703,129.1143 69.493607,129.1215 120.0114,129.1287 140.78018,129.1359 102.46108,129.1431 45.752602,129.1503 15.947927,129.1576 9.2868023,129.1648 6.50877,129.1720 4.0854616,129.1792 2.2020688,129.1864 1.9027233,129.1936 1.6452326,129.2009 1.46851,129.2081 1.229797,129.2153 1.1768054,129.2225 1.265455,129.2297 1.5136387,129.2370 1.8232107,129.2442 1.7881643,129.2514 2.1949165,129.2586 1.8932717,129.2658 1.6104298,129.2731 1.3720101,129.2803 1.9220295,129.2875 2.5759523,129.2947 2.2383523,129.3019 2.113735,129.3092 1.3790565,129.3164 0.90217549,129.3236 0.80637431,129.3308 2.0189583,129.3380 2.1411667,129.3453 1.6804502,129.3525 0.92901784,129.3597 1.0180374,129.3669 0.91977531,129.3742 0.72538495,129.3814 0.84082067,129.3886 0.76076967,129.3958 0.54885936,129.4031 0.94716018,129.4103 1.2396269,129.4175 1.5314152,129.4247 1.1143198,129.4319 0.95571351,129.4392 1.4790957,129.4464 2.0005701,129.4536 1.9816529,129.4609 1.5132324,129.4681 1.442937,129.4753 1.849884,129.4825 2.1144152,129.4898 1.6894232,129.4970 1.6731439,129.5042 1.7613381,129.5114 1.406178,129.5187 1.2294924,129.5259 1.0969899,129.5331 0.99996698,129.5403 1.1688446,129.5476 1.5136461,129.5548 1.1940622,129.5620 0.7513116,129.5693 0.54015797,129.5765 0.89446241,129.5837 0.89382172,129.5909 1.0361681,129.5982 1.7087746,129.6054 2.1234522,129.6126 1.7062711,129.6199 0.99974942,129.6271 1.0801876,129.6343 0.8402853,129.6416 0.63704288,129.6488 0.9823333,129.6560 1.5855615,129.6632 2.1162858,129.6705 1.9378436,129.6777 1.9289308,129.6849 1.9383405,129.6922 2.0528536,129.6994 1.6186128,129.7066 1.7697614,129.7139 1.7166889,129.7211 1.3978833,129.7283 0.99083555,129.7356 0.87682033,129.7428 1.425683,129.7500 1.6098437,129.7573 1.2294542,129.7645 1.6911123,129.7717 2.0800638,129.7790 2.2916083,129.7862 2.1328416,129.7934 2.1149685,129.8007 1.7867413,129.8079 1.0965174,129.8151 0.9377324,129.8224 0.95604903,129.8296 0.87634444,129.8369 0.86798596,129.8441 1.4606515,129.8513 1.4863067,129.8586 1.0791332,129.8658 0.92895311,129.8730 0.94735467,129.8803 1.5321021,129.8875 2.2044578,129.8947 1.9905502,129.9020 1.4239429,129.9092 1.4243894,129.9165 1.2564745,129.9237 1.2568673,129.9309 1.4958038,129.9382 1.6279514,129.9454 1.1856482,129.9527 1.3547333,129.9599 1.6909904,129.9671 2.3114731,129.9744 3.1072881,129.9816 2.8840823,129.9889 2.7071452,129.9961 3.1708229,130.0033 6.0048451,130.0106 7.9490676,130.0178 7.8671923,130.0251 7.3530889,130.0323 7.2727375,130.0395 7.1064358,130.0468 9.1724586,130.0540 14.305521,130.0613 27.250959,130.0685 53.641743,130.0758 87.789566,130.0830 141.63666,130.0902 431.39902,130.0975 1166.2394,130.1047 1598.4865,130.1120 1233.3363,130.1192 527.71094,130.1265 180.73244,130.1337 131.97897,130.1409 113.86109,130.1482 77.519958,130.1554 43.767246,130.1627 43.601215,130.1699 95.33902,130.1772 128.53116,130.1844 98.267212,130.1917 42.067654,130.1989 15.164135,130.2062 8.5537891,130.2134 5.926384,130.2206 3.8205404,130.2279 3.7697546,130.2351 3.7338943,130.2424 2.8484845,130.2496 2.0974898,130.2569 2.3103559,130.2641 2.592257,130.2714 2.1668513,130.2786 1.5394934,130.2859 1.7973545,130.2931 2.3454428,130.3004 2.0793278,130.3076 1.5043532,130.3149 1.4333816,130.3221 1.3533163,130.3294 0.9372955,130.3366 0.54853535,130.3439 0.83310038,130.3511 1.7971655,130.3584 1.6370506,130.3656 1.6819985,130.3729 2.0270116,130.3801 2.008311,130.3874 1.6017586,130.3946 1.6807967,130.4019 1.2378272,130.4091 1.0705482,130.4164 0.81351137,130.4236 0.5666877,130.4309 1.15185,130.4381 1.5316759,130.4454 1.4242271,130.4526 1.3983741,130.4599 1.8677367,130.4672 1.7337501,130.4744 1.3981864,130.4817 1.6908449,130.4889 1.7873709,130.4962 1.4601452,130.5034 1.5578464,130.5107 1.8230172,130.5179 1.8401639,130.5252 1.3887861,130.5324 0.88448626,130.5397 0.52218157,130.5470 0.84055161,130.5542 0.90221614,130.5615 1.1859579,130.5687 1.2932774,130.5760 1.8959076,130.5832 2.4698889,130.5905 2.2466993,130.5978 1.5564524,130.6050 1.3269174,130.6123 1.1052263,130.6195 0.90244836,130.6268 1.0002053,130.6340 0.9653464,130.6413 1.3902788,130.6486 1.4776953,130.6558 1.3627146,130.6631 1.5403534,130.6703 1.8045801,130.6776 1.3971648,130.6849 1.4525601,130.6921 2.0360184,130.6994 1.5215086,130.7066 1.2561557,130.7139 0.96456397,130.7212 1.2657278,130.7284 1.6195942,130.7357 2.1156564,130.7429 2.3012497,130.7502 2.0085895,130.7575 1.6805545,130.7647 1.1234057,130.7720 0.99946576,130.7792 0.98257023,130.7865 1.7804174,130.7938 2.2567594,130.8010 1.7066277,130.8083 1.2470829,130.8156 1.2214664,130.8228 2.0097778,130.8301 2.3280168,130.8374 2.0173888,130.8446 1.6273296,130.8519 0.81328982,130.8591 0.67263305,130.8664 0.90356499,130.8737 1.3547835,130.8809 1.6282284,130.8882 1.7608384,130.8955 1.6102154,130.9027 1.1327237,130.9100 1.283233,130.9173 1.1851991,130.9245 1.2217588,130.9318 1.8688195,130.9391 2.2394226,130.9463 2.1762872,130.9536 1.6806701,130.9609 1.9285461,130.9681 2.2299504,130.9754 2.2843621,130.9827 2.4970281,130.9899 2.6820369,130.9972 3.159816,131.0045 3.6896858,131.0117 3.6567245,131.0190 5.6342392,131.0263 8.2962208,131.0336 12.046763,131.0408 21.485971,131.0481 30.25952,131.0554 38.712986,131.0626 49.993061,131.0699 55.461796,131.0772 56.705479,131.0844 67.248825,131.0917 115.19859,131.0990 211.65184,131.1063 259.57657,131.1135 195.54068,131.1208 86.363075,131.1281 30.114058,131.1353 17.214815,131.1426 13.9688,131.1499 10.472576,131.1572 7.6683407,131.1644 6.7992172,131.1717 11.123277,131.1790 14.328322,131.1863 11.824007,131.1935 6.2305622,131.2008 2.6516156,131.2081 1.707664,131.2153 1.7430658,131.2226 1.4955789,131.2299 1.5042673,131.2372 0.91122079,131.2444 1.0708038,131.2517 1.132838,131.2590 1.2389263,131.2663 0.93781126,131.2735 1.0268682,131.2808 1.0532552,131.2881 1.168749,131.2954 1.4782689,131.3027 1.4419081,131.3099 1.0965899,131.3172 0.8135398,131.3245 0.60134023,131.3318 0.66437775,131.3390 1.1161141,131.3463 1.3185965,131.3536 1.2032195,131.3609 1.3017536,131.3682 2.1949837,131.3754 2.2822654,131.3827 1.8225728,131.3900 1.2833029,131.3973 1.0879436,131.4046 0.64537352,131.4118 0.77048349,131.4191 1.178138,131.4264 1.6734154,131.4337 1.6544377,131.4410 1.5482537,131.4482 1.5400869,131.4555 1.4599184,131.4628 1.3886455,131.4701 1.4242362,131.4774 1.2123078,131.4846 0.96477568,131.4919 0.93848622,131.4992 1.3105853,131.5065 1.6903075,131.5138 1.5035186,131.5211 1.1499686,131.5283 1.0177293,131.5356 1.0884116,131.5429 1.4423692,131.5502 1.0351086,131.5575 0.98233533,131.5648 1.2216237,131.5720 1.2750014,131.5793 1.4609706,131.5866 1.8146573,131.5939 2.0178638,131.6012 1.840431,131.6085 1.4325223,131.6157 1.1590422,131.6230 1.5053322,131.6303 1.4952472,131.6376 1.2385548,131.6449 1.0796555,131.6522 1.1411858,131.6595 0.95553488,131.6667 0.95597386,131.6740 1.3988806,131.6813 2.0711784,131.6886 2.2121646,131.6959 2.1681871,131.7032 1.8230014,131.7105 1.2562631,131.7178 0.93729997,131.7250 0.58393443,131.7323 0.87656283,131.7396 1.0085573,131.7469 1.0971593,131.7542 1.2840372,131.7615 1.6293845,131.7688 1.6544721,131.7761 1.0340564,131.7834 0.59250402,131.7907 0.7352832,131.7979 1.2040595,131.8052 1.3536235,131.8125 1.2736875,131.8198 1.070333,131.8271 0.92942083,131.8344 0.94769776,131.8417 1.1156654,131.8490 1.3633363,131.8563 1.4597334,131.8636 1.1500509,131.8709 1.3284965,131.8782 1.8675704,131.8854 1.8927619,131.8927 1.6719093,131.9000 1.3808454,131.9073 1.4781761,131.9146 1.4864818,131.9219 1.2653791,131.9292 1.2303488,131.9365 1.3448161,131.9438 1.3624285,131.9511 1.4069009,131.9584 1.2744123,131.9657 1.4695501,131.9730 1.5848078,131.9803 1.8320134,131.9876 1.5654767,131.9949 1.3272192,132.0022 1.7174997,132.0095 2.3554008,132.0168 3.0626996,132.0240 2.8049035,132.0313 2.6716611,132.0386 2.8930032,132.0459 2.7973397,132.0532 3.3563147,132.0605 5.751173,132.0678 11.676492,132.0751 16.872389,132.0824 17.333586,132.0897 19.916521,132.0970 28.678646,132.1043 39.572884,132.1116 45.702446,132.1189 41.134109,132.1262 27.064034,132.1335 13.638157,132.1408 5.7383299,132.1481 3.3088832,132.1554 2.3718626,132.1627 2.3451972,132.1700 1.8753408,132.1773 1.9999286,132.1846 1.8846008,132.1919 1.5655891,132.1992 1.0874228,132.2065 0.90260422,132.2138 0.76967156,132.2211 0.38906583,132.2284 0.58427298,132.2357 1.0007657,132.2430 1.4700228,132.2503 1.451526,132.2576 1.5396534,132.2650 1.6277177,132.2723 1.0259471,132.2796 0.78771394,132.2869 0.87620735,132.2942 0.86718428,132.3015 0.94666177,132.3088 0.88570291,132.3161 1.5757315,132.3234 1.2913491,132.3307 1.1060382,132.3380 1.2394936,132.3453 1.45118,132.3526 0.86608374,132.3599 0.38888076,132.3672 0.55807489,132.3745 1.1336174,132.3818 1.2474418,132.3891 0.75211316,132.3964 0.98343039,132.4038 1.2477064,132.4111 1.0618334,132.4184 1.558944,132.4257 2.1062117,132.4330 1.6091166,132.4403 1.4685577,132.4476 1.6990356,132.4549 1.3539176,132.4622 0.99102521,132.4695 0.8584584,132.4768 0.98204702,132.4841 0.65452456,132.4915 0.77016681,132.4988 0.78847355,132.5061 1.2313049,132.5134 1.8137598,132.5207 1.3965981,132.5280 0.858163,132.5353 1.0275292,132.5426 1.2922672,132.5499 1.4688439,132.5573 1.5848136,132.5646 1.7701783,132.5719 1.3351697,132.5792 1.450832,132.5865 1.7613319,132.5938 1.5841255,132.6011 1.0972682,132.6084 1.1680691,132.6158 1.310411,132.6231 1.655007,132.6304 1.6191838,132.6377 1.7260044,132.6450 1.8761082,132.6523 1.8493267,132.6596 1.7426679,132.6669 1.3092734,132.6743 0.85828751,132.6816 0.57504171,132.6889 0.54023677,132.6962 0.77906853,132.7035 0.70784342,132.7108 0.72541136,132.7182 0.65498412,132.7255 1.071659,132.7328 1.5937405,132.7401 1.884989,132.7474 1.6190164,132.7547 1.3977984,132.7621 1.3546497,132.7694 1.9654579,132.7767 1.9199016,132.7840 1.5566838,132.7913 1.1501393,132.7986 1.1233625,132.8060 0.56593347,132.8133 0.70835221,132.8206 0.98256439,132.8279 1.1328505,132.8352 1.1064543,132.8426 1.3543016,132.8499 1.5927467,132.8572 1.5486158,132.8645 1.2563326,132.8718 0.78705293,132.8792 0.50403613,132.8865 0.62886798,132.8938 1.5583693,132.9011 2.0801296,132.9084 2.1058967,132.9158 1.4595094,132.9231 1.0175128,132.9304 0.70767426,132.9377 0.59296989,132.9450 0.99147236,132.9524 1.5135599,132.9597 1.8673478,132.9670 1.6638867,132.9743 1.6730466,132.9817 1.9380945,132.9890 2.0346026,132.9963 1.7257079,133.0036 1.8767798,133.0110 2.1684823,133.0183 2.416944,133.0256 2.8066442,133.0329 3.3993371,133.0403 4.3558984,133.0476 5.7984433,133.0549 6.6923676,133.0622 10.282739,133.0696 22.101187,133.0769 47.253246,133.0842 65.847504,133.0915 98.402069,133.0989 156.30148,133.1062 207.66907,133.1135 243.64143,133.1208 212.34555,133.1282 131.16608,133.1355 48.788082,133.1428 17.12331,133.1501 12.164324,133.1575 9.249896,133.1648 5.6324577,133.1721 3.608691,133.1795 2.6357284,133.1868 1.812791,133.1941 1.3803562,133.2014 1.7085459,133.2088 1.6637018,133.2161 1.6098522,133.2234 1.2829986,133.2308 1.2387971,133.2381 0.82209539,133.2454 0.69014168,133.2528 0.8852824,133.2601 1.1161925,133.2674 1.7622155,133.2747 2.2311099,133.2821 2.7974615,133.2894 2.9549398,133.2967 2.1930516,133.3041 1.8485483,133.3114 1.7163562,133.3187 1.4954131,133.3261 1.3814206,133.3334 1.6645908,133.3407 1.7343631,133.3481 1.6185999,133.3554 1.291914,133.3627 1.6641362,133.3701 1.6630833,133.3774 1.5390127,133.3847 1.1950377,133.3921 1.4964508,133.3994 1.5837309,133.4067 1.2823006,133.4141 0.89316255,133.4214 0.71703047,133.4288 0.7879681,133.4361 1.1692294,133.4434 2.0811186,133.4508 2.4863973,133.4581 2.1765752,133.4654 1.9910333,133.4728 1.4514141,133.4801 1.4065925,133.4874 0.99863487,133.4948 0.77904969,133.5021 1.1339437,133.5095 1.3803892,133.5168 1.0962625,133.5241 0.99153584,133.5315 1.5134724,133.5388 0.94606584,133.5461 0.56620818,133.5535 0.59335548,133.5608 1.0987347,133.5682 1.7975039,133.5755 1.8403383,133.5828 1.8577437,133.5902 1.5566161,133.5975 0.84873104,133.6049 0.5397619,133.6122 0.58422136,133.6195 0.79712069,133.6269 1.1420404,133.6342 1.1680104,133.6416 1.1498972,133.6489 1.1859049,133.6562 1.363169,133.6636 1.2122892,133.6709 1.274232,133.6783 1.1324369,133.6856 1.0091105,133.6930 1.2744287,133.7003 1.1943501,133.7076 0.97330558,133.7150 1.0711091,133.7223 1.142061,133.7297 1.2743329,133.7370 1.0706122,133.7444 0.94667596,133.7517 0.89425147,133.7591 1.4701179,133.7664 1.7782125,133.7737 1.4150387,133.7811 1.4337507,133.7884 1.3001738,133.7958 0.76893973,133.8031 0.38087189,133.8105 0.97479081,133.8178 1.7175572,133.8252 1.7696328,133.8325 1.4239339,133.8399 1.0173786,133.8472 1.0272444,133.8545 1.2395822,133.8619 1.4951823,133.8692 1.2034854,133.8766 1.3367947,133.8839 1.3361357,133.8913 1.6991113,133.8986 2.097199,133.9060 1.8849152,133.9133 1.7971913,133.9207 1.920615,133.9280 1.7250831,133.9354 1.4062043,133.9427 0.95485973,133.9501 0.84932554,133.9574 0.77015209,133.9648 1.0014942,133.9721 1.8769596,133.9795 1.7421253,133.9868 0.9814924,133.9942 0.81489831,134.0015 1.3280555,134.0089 1.2736753,134.0162 1.1949928,134.0236 1.6646178,134.0309 1.8929456,134.0383 1.857614,134.0456 2.0718715,134.0530 3.109098,134.0604 5.0932627,134.0677 8.5023422,134.0751 13.165622,134.0824 16.232748,134.0898 18.43631,134.0971 25.037621,134.1045 45.87566,134.1118 70.372643,134.1192 70.612915,134.1265 44.481659,134.1339 17.544195,134.1412 6.4878159,134.1486 4.033865,134.1560 2.9621909,134.1633 2.3698919,134.1707 2.0612547,134.1780 1.4072601,134.1854 1.7970141,134.1927 2.1241925,134.2001 1.9111513,134.2074 0.9375596,134.2148 0.79657948,134.2222 0.81436902,134.2295 0.9911443,134.2369 1.1238644,134.2442 1.4864637,134.2516 1.2825351,134.2590 0.69007063,134.2663 0.42533499,134.2737 0.78847265,134.2810 1.2306213,134.2884 1.4779074,134.2957 1.4069339,134.3031 1.1941018,134.3105 1.2564147,134.3178 1.5666442,134.3252 1.4598317,134.3325 1.0705194,134.3399 1.1507363,134.3473 1.3895358,134.3546 1.495797,134.3620 1.6370168,134.3693 1.1937655,134.3767 0.61948401,134.3841 0.80581546,134.3914 1.2476341,134.3988 1.309616,134.4062 1.3188355,134.4135 1.398306,134.4209 1.2655129,134.4282 0.91181499,134.4356 0.92033064,134.4430 1.142536,134.4503 1.8854338,134.4577 1.5743449,134.4651 1.1228886,134.4724 0.55699551,134.4798 0.68208903,134.4872 1.0803251,134.4945 1.3801843,134.5019 1.1949232,134.5093 1.6387239,134.5166 2.0356057,134.5240 1.5825217,134.5313 0.91082627,134.5387 0.9381296,134.5461 1.1504954,134.5534 1.9741311,134.5608 2.4872558,134.5682 2.1856227,134.5755 1.4858384,134.5829 1.0528561,134.5903 1.0885078,134.5976 1.0882081,134.6050 0.85818028,134.6124 0.77969229,134.6198 1.3637077,134.6271 1.3177365,134.6345 1.0519773,134.6419 0.97322178,134.6492 1.1864239,134.6566 1.1691556,134.6640 1.6737691,134.6713 2.319001,134.6787 2.3177738,134.6861 1.9287597,134.6934 2.0089886,134.7008 1.7523603,134.7082 1.7530926,134.7156 2.3360853,134.7229 1.7331194,134.7303 1.1413455,134.7377 1.3187438,134.7450 1.4256191,134.7524 2.1073279,134.7598 2.2299538,134.7672 2.2205906,134.7745 2.1412041,134.7819 2.2033229,134.7893 1.8582683,134.7966 2.0801651,134.8040 2.1067126,134.8114 2.0087004,134.8188 1.7784467,134.8261 1.956331,134.8335 2.3099873,134.8409 2.0794256,134.8483 2.1945512,134.8556 2.0271316,134.8630 2.7446859,134.8704 3.2299292,134.8778 2.8387761,134.8851 1.9902576,134.8925 2.0444782,134.8999 2.1942604,134.9073 1.8586652,134.9146 2.2492921,134.9220 3.3734627,134.9294 4.1427627,134.9368 4.6634521,134.9441 4.1666884,134.9515 3.1669884,134.9589 2.442136,134.9663 2.7535284,134.9737 3.6486864,134.9810 5.107862,134.9884 6.5245733,134.9958 9.3058968,135.0032 13.477018,135.0105 20.760313,135.0179 29.974882,135.0253 29.7516,135.0327 23.600813,135.0401 25.324656,135.0474 43.192314,135.0548 74.776039,135.0622 116.96871,135.0696 181.60017,135.0770 395.98349,135.0843 1698.8174,135.0917 4705.6108,135.0991 6206.418,135.1065 4564.5776,135.1139 1933.7677,135.1213 639.76813,135.1286 407.9231,135.1360 289.87051,135.1434 173.62251,135.1508 90.770752,135.1582 46.956676,135.1656 26.317997,135.1729 17.635136,135.1803 12.002184,135.1877 9.5362873,135.1951 6.6771231,135.2025 4.5907121,135.2099 3.6479232,135.2172 5.2053318,135.2246 5.175086,135.2320 4.741993,135.2394 4.8042727,135.2468 4.0436106,135.2542 3.8597243,135.2615 4.4780188,135.2689 3.7244949,135.2763 3.1408768,135.2837 2.9105673,135.2911 2.6741767,135.2985 3.8156929,135.3059 4.1225505,135.3133 3.5126441,135.3206 3.3539166,135.3280 3.2383099,135.3354 2.8575075,135.3428 2.4247561,135.3502 2.9393709,135.3576 3.0794575,135.3650 2.2469804,135.3724 2.0792704,135.3797 1.9383467,135.3871 2.7006624,135.3945 3.3021824,135.4019 3.6649294,135.4093 3.724308,135.4167 2.3423495,135.4241 1.9104899,135.4315 1.7525513,135.4389 2.1860797,135.4463 1.9207537,135.4536 2.3733814,135.4610 3.258388,135.4684 3.8935604,135.4758 2.740865,135.4832 1.5118064,135.4906 1.5222596,135.4980 2.274961,135.5054 2.9032576,135.5128 2.8670597,135.5202 2.5749006,135.5276 2.3981726,135.5350 1.9999125,135.5424 2.1144445,135.5497 1.9733441,135.5571 2.0095289,135.5645 2.150367,135.5719 1.999446,135.5793 2.1691597,135.5867 3.0897238,135.5941 2.7778714,135.6015 1.9908764,135.6089 2.4177761,135.6163 3.3454573,135.6237 2.4760787,135.6311 1.5822432,135.6385 1.1231449,135.6459 1.3104031,135.6533 1.4783008,135.6607 1.4687901,135.6681 1.637385,135.6755 1.8854982,135.6829 1.6368787,135.6903 1.3711351,135.6977 1.6634886,135.7051 1.70814,135.7125 1.5045447,135.7199 1.1857191,135.7273 1.8763065,135.7346 2.2475359,135.7420 1.5569541,135.7494 0.99140567,135.7568 1.1854476,135.7642 1.0708834,135.7716 1.7091523,135.7790 2.1778088,135.7864 2.5222826,135.7938 2.025641,135.8012 1.5306302,135.8086 1.7082405,135.8160 2.0265694,135.8234 1.9813786,135.8308 1.0790957,135.8383 1.2226729,135.8457 2.1159432,135.8531 2.6099565,135.8605 2.2388511,135.8679 2.079567,135.8753 1.7789143,135.8827 1.9292974,135.8901 1.8051969,135.8975 2.3363626,135.9049 2.0343895,135.9123 1.6723006,135.9197 1.7353108,135.9271 1.9918265,135.9345 2.354697,135.9419 2.3176339,135.9493 1.8230095,135.9567 2.3199337,135.9641 2.5402114,135.9715 3.017437,135.9789 2.5399637,135.9863 2.8498039,135.9937 2.9821393,136.0011 4.0113406,136.0085 5.204495,136.0159 6.0569787,136.0234 16.822041,136.0308 48.1992,136.0382 74.912994,136.0456 66.208908,136.0530 37.901516,136.0604 27.830215,136.0678 48.125263,136.0752 121.4757,136.0826 305.16531,136.0900 616.41858,136.0974 869.53796,136.1048 777.4223,136.1122 464.14523,136.1197 295.44452,136.1271 318.34265,136.1345 288.65738,136.1419 156.44887,136.1493 58.130775,136.1567 25.812979,136.1641 18.052984,136.1715 10.794629,136.1789 5.9148312,136.1863 4.4150414,136.1938 3.9360662,136.2012 2.5109558,136.2086 1.9292853,136.2160 1.54843,136.2234 1.3095741,136.2308 1.5755168,136.2382 1.79735,136.2456 2.1065495,136.2531 1.9200842,136.2605 2.0358434,136.2679 2.6194372,136.2753 2.4771123,136.2827 1.9468106,136.2901 2.0274801,136.2975 2.3360839,136.3049 1.7510312,136.3124 1.6367642,136.3198 1.4508959,136.3272 0.99049956,136.3346 0.88498455,136.3420 1.2308919,136.3494 1.4164929,136.3568 1.5849359,136.3643 1.9380944,136.3717 1.9994205,136.3791 2.0710413,136.3865 1.9561826,136.3939 2.0436733,136.4013 1.6906641,136.4088 1.9918162,136.4162 1.8937354,136.4236 1.9736177,136.4310 1.7333703,136.4384 1.4416195,136.4459 1.5397304,136.4533 1.3634682,136.4607 1.8515217,136.4681 2.6910422,136.4755 2.3793905,136.4829 1.857541,136.4904 1.8315092,136.4978 1.7521901,136.5052 1.7078584,136.5126 1.60247,136.5200 2.1418087,136.5275 2.0698712,136.5349 1.7520995,136.5423 1.5398284,136.5497 1.7086753,136.5571 2.5847797,136.5646 3.4623523,136.5720 5.5797396,136.5794 7.6213293,136.5868 8.0247221,136.5943 6.208777,136.6017 3.4304376,136.6091 2.1052999,136.6165 1.7687629,136.6239 1.0346855,136.6314 1.3104136,136.6388 1.2474359,136.6462 0.87585288,136.6536 0.93867755,136.6611 1.3635865,136.6685 1.6811188,136.6759 1.2300518,136.6833 1.4599692,136.6908 1.2829331,136.6982 1.6025796,136.7056 1.5126656,136.7130 1.0262499,136.7205 1.4433067,136.7279 1.6815162,136.7353 1.3088646,136.7427 0.68089896,136.7502 0.77052373,136.7576 1.0707912,136.7650 1.0435957,136.7724 0.99118012,136.7799 0.94725829,136.7873 1.0801923,136.7947 1.3989941,136.8021 1.8673882,136.8096 1.7695031,136.8170 1.2119021,136.8244 1.0348104,136.8319 0.85796714,136.8393 0.80556989,136.8467 1.0181354,136.8541 1.0883905,136.8616 1.0968755,136.8690 0.77869147,136.8764 0.76081079,136.8839 0.69105089,136.8913 1.6117256,136.8987 1.628177,136.9062 1.6014956,136.9136 1.3977498,136.9210 1.0612674,136.9284 0.90216202,136.9359 0.46883059,136.9433 0.38077816,136.9507 1.0981051,136.9582 1.7797122,136.9656 2.0096209,136.9730 1.9638163,136.9805 1.7428707,136.9879 1.8856047,136.9953 2.2574725,137.0028 2.913326,137.0102 3.532074,137.0176 3.67314,137.0251 4.9691844,137.0325 9.1408844,137.0399 13.455618,137.0474 13.711983,137.0548 12.067325,137.0622 27.267935,137.0697 64.180229,137.0771 87.033852,137.0845 81.012199,137.0920 80.816017,137.0994 95.741508,137.1069 98.347176,137.1143 79.600533,137.1217 62.304653,137.1292 54.842999,137.1366 44.854816,137.1440 29.946236,137.1515 18.351643,137.1589 11.87708,137.1663 7.0106721,137.1738 4.1200824,137.1812 2.9280505,137.1887 2.3003607,137.1961 1.9907876,137.2035 2.1947629,137.2110 2.1771069,137.2184 2.2389462,137.2259 2.3001032,137.2333 1.5837034,137.2407 1.4700991,137.2482 1.9912304,137.2556 1.7245498,137.2631 0.88418746,137.2705 0.72630858,137.2779 1.3814605,137.2854 1.637045,137.2928 1.3443631,137.3003 0.90209663,137.3077 0.83224636,137.3151 1.3381672,137.3226 2.1610882,137.3300 2.352968,137.3375 1.4313661,137.3449 0.79601842,137.3524 1.0094683,137.3598 1.5315193,137.3672 1.858979,137.3747 1.9902716,137.3821 0.93712109,137.3896 1.0898979,137.3970 2.0194352,137.4045 2.3620856,137.4119 1.6091367,137.4193 1.3363519,137.4268 1.1769106,137.4342 1.0438868,137.4417 1.3464071,137.4491 2.1341588,137.4566 2.0164485,137.4640 1.3171263,137.4715 1.0791093,137.4789 1.1415275,137.4864 1.4255645,137.4938 1.6117696,137.5012 1.8763218,137.5087 1.9643922,137.5161 2.0438013,137.5236 1.4059807,137.5310 1.1234814,137.5385 1.3545961,137.5459 1.895021,137.5534 2.0267246,137.5608 1.5836011,137.5683 1.2649596,137.5757 1.0439103,137.5832 1.24831,137.5906 1.7613177,137.5981 2.0439231,137.6055 1.9466139,137.6130 1.3802717,137.6204 0.98222905,137.6279 1.15052,137.6353 1.1326671,137.6428 1.0803577,137.6502 1.6026123,137.6577 1.6899964,137.6651 1.4419982,137.6726 1.2737811,137.6800 1.1144294,137.6875 1.2925787,137.6949 1.8068511,137.7024 2.2839127,137.7098 2.0789371,137.7173 1.5298135,137.7247 1.0963507,137.7322 1.026706,137.7396 1.5493337,137.7471 1.6990221,137.7545 2.0002146,137.7620 2.5234056,137.7695 2.9559143,137.7769 2.042881,137.7844 1.1941051,137.7918 0.9557302,137.7993 1.123946,137.8067 1.2389042,137.8142 1.0615063,137.8216 0.6898278,137.8291 0.71712089,137.8365 0.88496214,137.8440 0.76962471,137.8515 0.80600923,137.8589 1.3284425,137.8664 1.6099466,137.8738 1.1855195,137.8813 1.5308952,137.8887 1.1944466,137.8962 1.248739,137.9037 1.4961923,137.9111 1.9823681,137.9186 2.2567847,137.9260 2.6548443,137.9335 2.2208102,137.9409 1.618492,137.9484 0.94636822,137.9559 0.83222085,137.9633 0.94693887,137.9708 1.0004309,137.9782 1.3366388,137.9857 1.5404854,137.9932 1.760636,138.0006 1.3098743,138.0081 2.1704311,138.0155 3.4355071,138.0230 4.8609829,138.0305 7.1823835,138.0379 10.659554,138.0454 12.221986,138.0529 12.934248,138.0603 18.537153,138.0678 28.623566,138.0752 33.749229,138.0827 29.049803,138.0902 26.946758,138.0976 52.50647,138.1051 90.2463,138.1125 93.875206,138.1200 57.727909,138.1275 25.22809,138.1349 20.452845,138.1424 26.829063,138.1499 24.801102,138.1573 14.637438,138.1648 6.4603176,138.1723 3.6795709,138.1797 3.0426741,138.1872 1.7865912,138.1947 1.3895657,138.2021 1.4342456,138.2096 1.7176354,138.2171 1.7958492,138.2245 1.1843278,138.2320 0.66287094,138.2395 0.59331787,138.2469 0.84177256,138.2544 1.3099763,138.2619 1.2207845,138.2693 1.1858402,138.2768 1.6464535,138.2843 2.1863947,138.2917 2.2911606,138.2992 1.1498255,138.3067 1.2133762,138.3141 1.5753601,138.3216 1.6191577,138.3291 1.681078,138.3365 1.1586189,138.3440 0.99102783,138.3515 1.2577424,138.3589 2.2404017,138.3664 2.7253873,138.3739 2.0251875,138.3814 1.4948671,138.3888 1.3449857,138.3963 1.1683245,138.4038 1.177237,138.4112 1.212265,138.4187 1.5133638,138.4262 1.6373359,138.4337 1.4511213,138.4411 1.2570148,138.4486 1.2390704,138.4561 1.0616686,138.4635 1.1775484,138.4710 1.5309101,138.4785 1.530301,138.4860 1.4255543,138.4934 1.7258277,138.5009 1.4955865,138.5084 1.7080458,138.5159 1.3178954,138.5233 1.2296101,138.5308 0.84888971,138.5383 0.61144209,138.5458 1.6560106,138.5532 2.1942754,138.5607 1.8664763,138.5682 1.4165004,138.5757 1.9299407,138.5831 1.8579922,138.5906 1.1669476,138.5981 0.52242601,138.6056 1.2225583,138.6130 1.4773742,138.6205 1.1054106,138.6280 0.94755423,138.6355 1.5046434,138.6429 1.5931275,138.6504 2.6741707,138.6579 3.3720727,138.6654 2.6799786,138.6729 1.6187357,138.6803 1.3893248,138.6878 1.3362931,138.6953 1.4968201,138.7028 1.956695,138.7103 2.2927995,138.7177 2.8591092,138.7252 2.9285331,138.7327 2.7516556,138.7402 3.0697532,138.7477 2.2643085,138.7551 1.8318478,138.7626 1.4782254,138.7701 1.6821344,138.7776 1.8932722,138.7851 1.4680536,138.7925 1.4879344,138.8000 2.7797937,138.8075 3.1592426,138.8150 2.9022453,138.8225 2.2915995,138.8299 2.1417129,138.8374 2.1777544,138.8449 2.8322384,138.8524 2.8487422,138.8599 2.4854593,138.8674 1.876469,138.8748 2.4264569,138.8823 2.7965846,138.8898 2.3086908,138.8973 2.1589353,138.9048 2.4254098,138.9123 3.3118079,138.9198 4.4796214,138.9272 4.7160654,138.9347 4.1053643,138.9422 4.43434,138.9497 5.6657662,138.9572 6.4456825,138.9647 8.347271,138.9722 9.8265305,138.9796 13.159199,138.9871 18.12044,138.9946 20.06156,139.0021 20.228188,139.0096 19.239668,139.0171 21.565279,139.0246 27.894167,139.0321 41.826687,139.0395 70.908638,139.0470 125.98428,139.0545 193.65617,139.0620 304.87906,139.0695 678.41107,139.0770 2925.9751,139.0845 7290.7827,139.0920 9036.5146,139.0995 6382.4736,139.1069 2558.3235,139.1144 920.00378,139.1219 628.82495,139.1294 515.73157,139.1369 418.99268,139.1444 303.35974,139.1519 167.24834,139.1594 73.277603,139.1669 38.174942,139.1744 25.177784,139.1819 16.669054,139.1893 11.693419,139.1968 9.2361135,139.2043 8.0866871,139.2118 6.9283538,139.2193 6.8848338,139.2268 7.2906413,139.2343 6.4496632,139.2418 5.2920966,139.2493 5.3542738,139.2568 5.0884809,139.2643 5.884644,139.2718 4.9809017,139.2793 3.9661422,139.2868 5.8433743,139.2943 6.3704233,139.3018 5.5384126,139.3092 4.9811287,139.3167 3.8916466,139.3242 2.5930274,139.3317 3.4618344,139.3392 3.9478292,139.3467 3.7413983,139.3542 2.4757438,139.3617 2.2831128,139.3692 2.5317218,139.3767 3.7262158,139.3842 3.2385883,139.3917 2.9550197,139.3992 2.5216734,139.4067 2.4161797,139.4142 2.2571886,139.4217 2.6551049,139.4292 2.5229609,139.4367 3.1787853,139.4442 3.6806455,139.4517 3.4772754,139.4592 3.9557915,139.4667 2.6887159,139.4742 1.8669182,139.4817 2.1950688,139.4892 2.3448806,139.4967 2.3267817,139.5042 1.8317924,139.5117 1.8766007,139.5192 1.8583615,139.5267 1.7690476,139.5342 1.5047323,139.5417 2.168967,139.5492 1.9196333,139.5567 1.6905851,139.5642 2.2127337,139.5717 2.3722346,139.5792 2.5323529,139.5867 2.7871783,139.5942 2.2811699,139.6017 1.7430267,139.6092 2.0268333,139.6167 1.9378495,139.6242 2.3105977,139.6317 2.8065734,139.6392 3.3356097,139.6467 2.4686668,139.6543 2.3537085,139.6618 1.6984682,139.6693 1.769364,139.6768 1.5659888,139.6843 1.98365,139.6918 1.8761222,139.6993 1.5921614,139.7068 1.7349092,139.7143 1.9908314,139.7218 1.4148134,139.7293 1.0710346,139.7368 1.6382041,139.7443 2.4340093,139.7518 2.3624485,139.7593 2.1952271,139.7668 2.5220196,139.7744 1.8667666,139.7819 1.7522674,139.7894 1.5484184,139.7969 1.5846561,139.8044 2.1600554,139.8119 2.5046329,139.8194 2.468781,139.8269 2.2648242,139.8344 1.9902927,139.8419 1.2477028,139.8494 1.948048,139.8570 2.2030764,139.8645 1.4942834,139.8720 1.4256846,139.8795 1.7438257,139.8870 1.5926665,139.8945 1.601331,139.9020 1.3364002,139.9095 1.93987,139.9170 2.5047221,139.9246 2.2304547,139.9321 2.6991656,139.9396 2.3875148,139.9471 1.7949769,139.9546 1.3365352,139.9621 1.6388726,139.9696 1.9817685,139.9771 1.300076,139.9847 1.9847168,139.9922 4.0833073,139.9997 5.1063762,140.0072 3.9622867,140.0147 3.4059534,140.0222 3.4260824,140.0297 4.4364424,140.0373 6.8816838,140.0448 12.026563,140.0523 18.391514,140.0598 27.577934,140.0673 50.193584,140.0748 144.29761,140.0824 426.8204,140.0899 729.58459,140.0974 714.58075,140.1049 419.70889,140.1124 229.45615,140.1199 259.32932,140.1275 269.30646,140.1350 183.11501,140.1425 88.151932,140.1500 45.518486,140.1575 29.105612,140.1650 19.83659,140.1726 12.637322,140.1801 8.3406582,140.1876 5.6521778,140.1951 4.5552874,140.2026 3.2013035,140.2102 3.0879674,140.2177 3.1142113,140.2252 2.7958369,140.2327 2.1233203,140.2402 1.8489411,140.2478 2.0538704,140.2553 2.8338253,140.2628 2.9821723,140.2703 1.9811231,140.2778 1.885065,140.2854 2.0176797,140.2929 1.9376966,140.3004 1.8396944,140.3079 1.2827522,140.3155 1.5407034,140.3230 1.7797272,140.3305 1.8855947,140.3380 1.8400258,140.3455 1.5835493,140.3531 1.8768431,140.3606 2.5318887,140.3681 2.8491423,140.3756 2.2285426,140.3832 1.5655923,140.3907 1.3542389,140.3982 1.3362085,140.4057 1.1319547,140.4133 0.86702222,140.4208 0.77908176,140.4283 0.85024172,140.4358 1.3635281,140.4434 1.6813824,140.4509 1.4955378,140.4584 1.5044272,140.4659 1.4776772,140.4735 1.5311424,140.4810 1.5581353,140.4885 1.5931804,140.4961 1.6638232,140.5036 1.8752478,140.5111 1.3352678,140.5186 1.1237659,140.5262 1.0443403,140.5337 1.2751741,140.5412 2.027554,140.5487 2.1504695,140.5563 2.0171916,140.5638 1.8405302,140.5713 1.7346491,140.5789 2.0895195,140.5864 2.7610176,140.5939 2.5389276,140.6015 1.9638345,140.6090 1.0701764,140.6165 0.91160005,140.6240 1.1602821,140.6316 2.1420906,140.6391 2.2736926,140.6466 1.6899738,140.6542 1.1060164,140.6617 0.99958444,140.6692 0.87600929,140.6768 1.0719928,140.6843 1.5228812,140.6918 1.7343286,140.6994 1.6008579,140.7069 1.2033423,140.7144 1.8683987,140.7220 2.2745686,140.7295 2.1327815,140.7370 1.9281751,140.7446 1.5217038,140.7521 1.8413486,140.7596 1.708378,140.7672 2.0985787,140.7747 2.6994555,140.7822 2.4946878,140.7898 1.7771962,140.7973 0.91089594,140.8048 1.1424681,140.8124 1.8768669,140.8199 2.1769514,140.8274 1.9916319,140.8350 2.6553996,140.8425 2.2557318,140.8501 1.7065167,140.8576 1.2386242,140.8651 1.24892,140.8727 1.6728417,140.8802 1.5479591,140.8877 1.1855569,140.8953 1.1156321,140.9028 1.6462801,140.9104 1.6814246,140.9179 1.7166291,140.9254 1.3975633,140.9330 1.3888302,140.9405 1.087839,140.9481 0.89484501,140.9556 1.7452592,140.9631 1.946386,140.9707 1.5040715,140.9782 3.2420084,140.9858 5.276103,140.9933 4.7322745,141.0008 2.9643154,141.0084 3.7280033,141.0159 5.2936025,141.0235 7.2240772,141.0310 13.225908,141.0385 25.520603,141.0461 30.883547,141.0536 25.479784,141.0612 22.668116,141.0687 29.780245,141.0763 48.184189,141.0838 80.784729,141.0913 113.44376,141.0989 131.99997,141.1064 188.56409,141.1140 312.72485,141.1215 355.71851,141.1291 254.62544,141.1366 112.43176,141.1441 52.405285,141.1517 34.674225,141.1592 25.729404,141.1668 16.580425,141.1743 10.178539,141.1819 7.5114884,141.1894 6.102457,141.1970 3.8359153,141.2045 2.2637265,141.2121 1.2216409,141.2196 1.5497791,141.2272 1.8762336,141.2347 1.8395976,141.2422 1.3531506,141.2498 1.4608498,141.2573 1.7259551,141.2649 1.451818,141.2724 1.6997149,141.2800 1.7072479,141.2875 1.3437879,141.2951 1.0438396,141.3026 1.2036605,141.3102 1.0887461,141.3177 1.0448319,141.3253 1.0977823,141.3328 1.3903159,141.3404 1.8675736,141.3479 1.627026,141.3555 1.0169488,141.3630 1.0097736,141.3706 1.6379049,141.3781 1.7958891,141.3857 1.716697,141.3932 1.8860799,141.4008 2.106828,141.4083 1.9460135,141.4159 1.6716536,141.4234 1.5392236,141.4310 1.02632,141.4385 1.2130988,141.4461 2.1514094,141.4537 2.6191044,141.4612 1.9817686,141.4688 1.4964237,141.4763 1.7177323,141.4839 1.8926601,141.4914 1.5478992,141.4990 2.0624573,141.5065 2.2389126,141.5141 2.2386901,141.5216 1.8318261,141.5292 2.0718052,141.5367 2.0269892,141.5443 2.2823193,141.5519 1.8400158,141.5594 1.3622352,141.5670 1.0530812,141.5745 1.5400765,141.5821 1.3623602,141.5896 1.0089064,141.5972 1.0979124,141.6048 1.1586715,141.6123 0.87552178,141.6199 1.0442121,141.6274 0.80544949,141.6350 0.92077208,141.6425 0.8316521,141.6501 0.95627487,141.6577 1.3456873,141.6652 1.3448894,141.6728 1.3102174,141.6803 2.0007446,141.6879 2.1943212,141.6955 2.1870153,141.7030 2.6653223,141.7106 2.5475035,141.7181 1.9454257,141.7257 1.8667002,141.7333 1.5393025,141.7408 1.3444924,141.7484 1.4517754,141.7559 1.6994803,141.7635 1.6196455,141.7711 2.133584,141.7786 2.3541489,141.7862 2.1323321,141.7937 1.6540475,141.8013 1.6273997,141.8089 1.2920754,141.8164 1.1240538,141.8240 0.62772006,141.8316 0.54007566,141.8391 0.89453989,141.8467 1.2665333,141.8542 1.8140167,141.8618 1.1666781,141.8694 0.84046316,141.8769 1.3106821,141.8845 1.6465702,141.8921 1.6993475,141.8996 1.8403115,141.9072 1.4857516,141.9148 1.212373,141.9223 0.9909786,141.9299 0.70817,141.9375 1.2579348,141.9450 1.8059566,141.9526 1.9206786,141.9602 2.2919619,141.9677 2.4871752,141.9753 3.1150122,141.9829 2.4504688,141.9904 2.318732,141.9980 2.6820481,142.0056 3.2849388,142.0131 3.9476361,142.0207 3.7778358,142.0283 4.1436062,142.0358 6.0208683,142.0434 7.3389788,142.0510 9.3590841,142.0585 12.652566,142.0661 18.21633,142.0737 28.867563,142.0812 55.836914,142.0888 200.55472,142.0964 543.71216,142.1040 738.12665,142.1115 589.83124,142.1191 298.2814,142.1267 211.65065,142.1342 308.89966,142.1418 346.25952,142.1494 240.63773,142.1570 112.8448,142.1645 100.29455,142.1721 157.89366,142.1797 163.31548,142.1872 100.80185,142.1948 36.565067,142.2024 13.425783,142.2100 9.26194,142.2175 6.7945037,142.2251 4.696353,142.2327 2.9708729,142.2403 2.2995408,142.2478 1.3798522,142.2554 1.470572,142.2630 2.2931001,142.2706 2.6908138,142.2781 2.5561612,142.2857 1.6981072,142.2933 2.0719306,142.3009 1.9736077,142.3084 2.1236129,142.3160 2.2831225,142.3236 2.3184996,142.3312 1.8133742,142.3387 1.6909997,142.3463 2.337055,142.3539 2.0697947,142.3615 1.6894442,142.3690 1.3805135,142.3766 1.4784942,142.3842 1.9653826,142.3918 2.1684403,142.3994 1.9911093,142.4069 2.4070029,142.4145 2.2919023,142.4221 2.0888548,142.4297 2.2032862,142.4372 1.8217075,142.4448 1.2114094,142.4524 1.2037705,142.4600 1.5492176,142.4676 1.3891288,142.4751 1.2382711,142.4827 0.99947476,142.4903 0.5395698,142.4979 0.59337026,142.5055 1.3458822,142.5130 1.6015185,142.5206 1.0619091,142.5282 0.81453359,142.5358 0.9208371,142.5434 1.3729486,142.5510 2.0884464,142.5585 1.7775148,142.5661 1.3098114,142.5737 1.4075918,142.5813 1.3978755,142.5889 1.3545003,142.5965 2.1603482,142.6040 2.477515,142.6116 2.0877624,142.6192 1.8052806,142.6268 1.8314655,142.6344 1.6632212,142.6420 1.2389486,142.6495 0.99946445,142.6571 0.52152193,142.6647 0.37139726,142.6723 0.45172447,142.6799 0.99247444,142.6875 1.6113594,142.6951 1.5742294,142.7026 1.3272403,142.7102 1.823668,142.7178 1.8409727,142.7254 1.8144723,142.7330 1.8490111,142.7406 1.3440427,142.7482 0.97300053,142.7557 1.0273533,142.7633 1.7352675,142.7709 1.8757393,142.7785 1.5047238,142.7861 1.9207332,142.7937 1.6372041,142.8013 1.6815497,142.8089 1.4068892,142.8165 1.4241954,142.8240 0.93743283,142.8316 0.83201534,142.8392 0.96476704,142.8468 1.0351323,142.8544 0.9378435,142.8620 0.95621783,142.8696 0.99075454,142.8772 0.68040627,142.8848 0.6282444,142.8924 0.91233873,142.9000 1.3463258,142.9075 1.5399817,142.9151 1.3533487,142.9227 1.1411743,142.9303 0.92921764,142.9379 1.0438551,142.9455 1.043939,142.9531 1.0086471,142.9607 0.41561061,142.9683 0.62060815,142.9759 1.7901111,142.9835 3.6914234,142.9911 3.8484859,142.9987 2.7771723,143.0063 1.8842089,143.0138 1.9220073,143.0214 2.7724059,143.0290 3.9393499,143.0366 4.6642132,143.0442 5.0528164,143.0518 6.4726186,143.0594 11.201757,143.0670 20.312307,143.0746 50.384007,143.0822 88.189125,143.0898 110.45018,143.0974 116.08412,143.1050 106.54917,143.1126 80.737518,143.1202 49.96006,143.1278 34.003315,143.1354 36.32309,143.1430 36.059135,143.1506 26.596701,143.1582 13.454061,143.1658 10.642133,143.1734 16.459499,143.1810 17.950939,143.1886 11.519652,143.1962 5.6222591,143.2038 3.5738592,143.2114 2.7784126,143.2190 2.9826515,143.2266 2.8841596,143.2342 2.0076339,143.2418 1.4336652,143.2494 1.1498902,143.2570 0.69882536,143.2646 0.97413868,143.2722 1.3898828,143.2798 1.4509218,143.2874 1.0258461,143.2950 1.0894305,143.3026 1.7703663,143.3102 1.9108828,143.3178 1.8845143,143.3254 1.5839003,143.3330 1.5395541,143.3406 1.043726,143.3482 0.76986611,143.3558 0.89435589,143.3634 1.5050708,143.3710 1.8408014,143.3786 1.3092176,143.3862 0.82245225,143.3938 0.69919556,143.4014 1.0182883,143.4090 1.2748928,143.4166 1.2740409,143.4242 0.93735796,143.4319 0.82310253,143.4395 0.99152792,143.4471 1.3982115,143.4547 1.4332061,143.4623 0.89350677,143.4699 0.84173751,143.4775 1.7448803,143.4851 2.3983314,143.4927 2.0958996,143.5003 1.2730471,143.5079 0.97342879,143.5155 1.4524691,143.5231 1.9032291,143.5307 1.539537,143.5383 1.4779884,143.5460 1.6017444,143.5536 1.6552083,143.5612 1.7794399,143.5688 1.8755524,143.5764 1.4939258,143.5840 0.89372045,143.5916 1.1787312,143.5992 1.8415064,143.6068 1.8493757,143.6144 2.0617595,143.6221 2.0876687,143.6297 1.7160056,143.6373 1.6026578,143.6449 2.239707,143.6525 2.2383432,143.6601 1.6894704,143.6677 1.1674949,143.6753 1.2479954,143.6829 1.4166452,143.6906 1.5581744,143.6982 1.7696618,143.7058 1.5749756,143.7134 1.7433937,143.7210 1.6983263,143.7286 1.1411387,143.7362 1.1598088,143.7439 1.3009766,143.7515 0.9107362,143.7591 0.58367139,143.7667 0.55767959,143.7743 0.80588853,143.7819 1.1241441,143.7895 1.0532477,143.7972 1.2927636,143.8048 1.4866446,143.8124 1.2563404,143.8200 1.3631734,143.8276 1.6546296,143.8352 1.4955467,143.8428 1.7261802,143.8505 1.4506215,143.8581 0.8221795,143.8657 0.74336952,143.8733 0.61024266,143.8809 0.61037678,143.8886 0.89492685,143.8962 1.7001964,143.9038 1.8136425,143.9114 1.7254425,143.9190 1.8328215,143.9266 2.0629704,143.9343 2.1505013,143.9419 1.8395307,143.9495 1.4772066,143.9571 1.4866844,143.9647 1.4515868,143.9724 1.8411857,143.9800 1.5741489,143.9876 0.96361583,143.9952 1.1513416,144.0028 2.3017769,144.0105 2.6546619,144.0181 1.972824,144.0257 1.4595897,144.0333 1.5044829,144.0409 1.8156942,144.0486 2.9498239,144.0562 6.0768523,144.0638 10.540416,144.0714 16.533897,144.0791 24.004133,144.0867 36.063473,144.0943 50.280327,144.1019 58.032185,144.1096 76.870834,144.1172 90.907738,144.1248 76.870789,144.1324 41.273579,144.1400 22.855255,144.1477 31.434591,144.1553 38.526543,144.1629 30.126778,144.1705 15.906049,144.1782 13.902452,144.1858 21.418404,144.1934 24.065458,144.2010 16.348499,144.2087 7.3078818,144.2163 2.1369364,144.2239 1.3357379,144.2316 1.2033124,144.2392 0.96459138,144.2468 0.85904622,144.2544 1.4880474,144.2621 2.0353696,144.2697 1.698133,144.2773 1.7611651,144.2849 1.8855294,144.2926 1.9380866,144.3002 1.9465731,144.3078 1.7698854,144.3155 1.5576258,144.3231 1.5138676,144.3307 1.8315731,144.3383 1.4320811,144.3460 1.1323849,144.3536 1.2567476,144.3612 1.2653148,144.3689 1.2123361,144.3765 1.1148541,144.3841 0.91170835,144.3918 0.77051866,144.3994 0.97354364,144.4070 1.1325895,144.4147 1.0881345,144.4223 0.56576246,144.4299 0.4160504,144.4376 0.8592211,144.4452 1.3453588,144.4528 1.1237251,144.4604 1.0440843,144.4681 0.98203468,144.4757 0.95553023,144.4833 0.98213959,144.4910 1.0090256,144.4986 1.0267248,144.5063 0.91152894,144.5139 0.95627087,144.5215 1.4257035,144.5292 1.7341245,144.5368 1.3533502,144.5444 1.0350438,144.5521 0.77856135,144.5597 1.0273389,144.5673 1.3545831,144.5750 1.5933443,144.5826 1.6018012,144.5902 1.583325,144.5979 1.2032357,144.6055 1.2740345,144.6131 1.0703132,144.6208 1.0180606,144.6284 0.98258811,144.6361 0.87620556,144.6437 1.2832425,144.6513 1.3536636,144.6590 1.1861646,144.6666 1.593963,144.6742 1.9201504,144.6819 1.3888611,144.6895 1.4427285,144.6972 1.4776483,144.7048 1.3722194,144.7124 1.5047538,144.7201 1.2558725,144.7277 1.14133,144.7354 1.2745035,144.7430 1.4157922,144.7506 1.3097628,144.7583 1.6816734,144.7659 1.8942431,144.7736 2.5392897,144.7812 1.999487,144.7888 1.6642406,144.7965 1.3809186,144.8041 1.5402901,144.8118 1.7168831,144.8194 1.6635014,144.8271 1.4148204,144.8347 0.75959921,144.8423 0.47846222,144.8500 1.3905007,144.8576 1.5748451,144.8653 0.96439558,144.8729 1.1591144,144.8806 1.2745713,144.8882 1.4607711,144.8959 1.1854125,144.9035 0.8758651,144.9111 0.98284513,144.9188 1.1949495,144.9264 1.2210999,144.9341 1.4334693,144.9417 1.4245931,144.9494 1.1145418,144.9570 0.68112963,144.9647 0.75287521,144.9723 1.0976351,144.9800 1.3459711,144.9876 2.2572188,144.9952 2.539288,145.0029 2.1765244,145.0105 1.8224846,145.0182 1.8058616,145.0258 2.7183368,145.0335 4.0291843,145.0411 5.0640221,145.0488 5.7195683,145.0564 9.0880451,145.0641 19.371244,145.0717 44.922256,145.0794 75.029495,145.0870 80.549011,145.0947 58.479145,145.1023 34.058891,145.1100 28.211317,145.1176 30.22291,145.1253 25.446201,145.1329 16.151787,145.1406 9.1697187,145.1482 6.804275,145.1559 6.6268182,145.1635 5.500361,145.1712 2.8460629,145.1788 1.9215242,145.1865 2.3726506,145.1941 2.9995806,145.2018 3.1142128,145.2094 2.4327209,145.2171 1.4331051,145.2247 1.0628796,145.2324 1.8154572,145.2401 2.0174756,145.2477 1.9555721,145.2554 1.9469424,145.2630 1.760655,145.2707 1.3795085,145.2783 1.1672993,145.2860 1.2477345,145.2936 1.4334251,145.3013 1.3101673,145.3089 1.5232382,145.3166 1.5224823,145.3243 1.6718243,145.3319 1.5747792,145.3396 1.3718019,145.3472 0.91096902,145.3549 0.84990853,145.3625 1.3016074,145.3702 1.4158705,145.3778 1.3361329,145.3855 1.327052,145.3932 1.1771171,145.4008 1.1237596,145.4085 1.1502194,145.4161 1.424771,145.4238 1.3365666,145.4314 1.8600305,145.4391 2.5759151,145.4468 2.1137528,145.4544 1.5659329,145.4621 1.8768635,145.4697 1.9816443,145.4774 1.344032,145.4851 0.94692761,145.4927 1.0360744,145.5004 1.4514788,145.5080 2.0531516,145.5157 2.4068465,145.5234 1.7607669,145.5310 1.7268344,145.5387 2.0804191,145.5463 1.8040806,145.5540 1.1754712,145.5617 1.0081396,145.5693 0.76218486,145.5770 2.2166257,145.5847 4.9762783,145.5923 5.4488983,145.6000 2.9875462,145.6076 1.4509636,145.6153 1.6648859,145.6230 2.3102601,145.6306 2.406651,145.6383 2.1586256,145.6460 1.7603601,145.6536 1.2566177,145.6613 1.5580268,145.6690 1.7701514,145.6766 1.7969333,145.6843 1.7339485,145.6920 1.3533472,145.6996 1.6728686,145.7073 1.8669333,145.7150 1.4592984,145.7226 1.0882567,145.7303 1.0542107,145.7380 1.4613175,145.7456 1.5218087,145.7533 1.4678018,145.7610 1.1589378,145.7686 0.97363377,145.7763 0.69013345,145.7840 0.80504781,145.7916 0.89453989,145.7993 1.6216509,145.8070 2.2923212,145.8146 2.0074625,145.8223 1.5930297,145.8300 1.7520242,145.8376 1.175966,145.8453 1.14159,145.8530 1.4341522,145.8606 1.5048635,145.8683 1.5127653,145.8760 1.4331645,145.8837 1.3632127,145.8913 1.451113,145.8990 1.3535867,145.9067 1.3447335,145.9143 0.94659013,145.9220 0.93916607,145.9297 1.4520535,145.9373 1.3269732,145.9450 1.0883191,145.9527 1.177174,145.9604 1.3005298,145.9680 1.0791324,145.9757 1.160212,145.9834 1.8767158,145.9911 1.6447996,145.9987 0.9734351,146.0064 1.5854857,146.0141 2.0535958,146.0218 1.9729159,146.0294 1.8942095,146.0371 2.3279576,146.0448 2.8861098,146.0524 4.6590824,146.0601 8.1653881,146.0678 12.501734,146.0755 16.439295,146.0831 20.601156,146.0908 24.51877,146.0985 24.352903,146.1062 21.259315,146.1139 16.45532,146.1215 15.840828,146.1292 16.158768,146.1369 15.267031,146.1446 9.3936043,146.1522 3.1983953,146.1599 2.6311204,146.1676 3.2213964,146.1753 2.4757876,146.1829 2.007463,146.1906 1.6721244,146.1983 1.5139581,146.2060 2.0798235,146.2137 2.0702989,146.2213 1.9912148,146.2290 1.4951423,146.2367 0.98190296,146.2444 0.99983013,146.2521 1.0796996,146.2597 0.98257977,146.2674 0.98228055,146.2751 1.1058542,146.2828 0.79602361,146.2905 0.54874426,146.2981 0.6465559,146.3058 1.0184684,146.3135 1.4424421,146.3212 1.1058381,146.3289 1.0800028,146.3366 1.2478203,146.3442 1.2475837,146.3519 1.3543602,146.3596 1.6816952,146.3673 1.6809009,146.3750 1.2296911,146.3827 1.2225788,146.3903 2.0100439,146.3980 2.0250347,146.4057 1.1312927,146.4134 1.0720963,146.4211 1.9397844,146.4288 2.4159245,146.4364 2.0611405,146.4441 1.7960585,146.4518 1.9730325,146.4595 1.5573387,146.4672 1.3902332,146.4749 1.6634843,146.4826 1.3797395,146.4902 1.2743784,146.4979 1.3636017,146.5056 1.7789624,146.5133 1.6811879,146.5210 1.6548421,146.5287 1.1673248,146.5364 0.86655432,146.5441 0.76057881,146.5517 0.57555401,146.5594 0.93892437,146.5671 1.3362478,146.5748 1.2123324,146.5825 1.2212613,146.5902 1.1852838,146.5979 1.0530889,146.6056 1.1688333,146.6132 1.1057489,146.6209 0.70724177,146.6286 0.74332458,146.6363 0.85006082,146.6440 1.0269145,146.6517 0.74252737,146.6594 0.55749202,146.6671 1.3372259,146.6748 2.3546343,146.6825 2.7877626,146.6902 2.2387686,146.6978 1.6277615,146.7055 0.91978097,146.7132 0.68177444,146.7209 0.99141353,146.7286 1.4602481,146.7363 1.8230481,146.7440 1.9464438,146.7517 1.6014757,146.7594 1.1419567,146.7671 1.2034473,146.7748 1.0785424,146.7825 0.65502149,146.7902 0.95666993,146.7979 1.3013302,146.8056 1.4689624,146.8132 1.1596639,146.8209 1.4868506,146.8286 1.3976727,146.8363 1.3716615,146.8440 1.3898948,146.8517 1.8589545,146.8594 1.7864987,146.8671 1.0348146,146.8748 1.1598977,146.8825 1.4869398,146.8902 1.698639,146.8979 1.2742777,146.9056 1.5492861,146.9133 2.0188167,146.9210 2.7446077,146.9287 2.5744534,146.9364 1.7684821,146.9441 1.3807193,146.9518 1.7703989,146.9595 1.8317938,146.9672 2.0532706,146.9749 2.2652266,146.9826 2.6658688,146.9903 4.6222506,146.9980 6.953753,147.0057 19.004967,147.0134 44.849426,147.0211 56.439945,147.0288 42.198696,147.0365 22.576788,147.0442 26.307209,147.0519 60.520321,147.0596 93.392761,147.0673 94.553406,147.0750 84.309944,147.0827 183.19221,147.0904 440.07828,147.0981 575.16351,147.1058 422.60675,147.1135 171.32372,147.1212 60.042728,147.1289 42.832355,147.1366 32.821198,147.1443 20.503422,147.1520 10.696367,147.1597 5.4030833,147.1674 4.6016197,147.1751 4.8303995,147.1828 3.5369611,147.1905 1.9359901,147.1982 1.2911161,147.2059 0.91160005,147.2136 0.91149765,147.2214 0.87637925,147.2291 1.549019,147.2368 1.760988,147.2445 1.3807085,147.2522 1.0527931,147.2599 0.91167837,147.2676 1.3910656,147.2753 2.0453682,147.2830 2.1678922,147.2907 1.9288383,147.2984 1.7781128,147.3061 1.7171221,147.3138 1.9556496,147.3215 1.6900151,147.3292 1.9649549,147.3370 1.8137987,147.3447 1.5738885,147.3524 0.7776534,147.3601 0.71757114,147.3678 1.2833294,147.3755 1.3798661,147.3832 1.4865257,147.3909 1.4606279,147.3986 1.7180992,147.4063 1.8679284,147.4141 1.9030145,147.4218 2.1860924,147.4295 1.9725189,147.4372 1.5312185,147.4449 1.7967945,147.4526 1.5926281,147.4603 1.574741,147.4680 1.2204255,147.4757 1.0263599,147.4835 1.0967313,147.4912 0.60972339,147.4989 0.46030739,147.5066 0.85898072,147.5143 0.96460968,147.5220 0.75243479,147.5297 0.92066801,147.5374 0.86687678,147.5452 0.53055573,147.5529 0.78828543,147.5606 1.3551264,147.5683 1.9382609,147.5760 2.2912209,147.5837 2.1067381,147.5914 2.3991718,147.5992 2.3183813,147.6069 2.1318264,147.6146 1.2467753,147.6223 1.0270444,147.6300 1.8060628,147.6377 2.0258875,147.6455 1.5401152,147.6532 1.5497578,147.6609 1.7691562,147.6686 2.0962753,147.6763 2.1156781,147.6840 1.9559742,147.6918 1.5659757,147.6995 1.6115881,147.7072 2.2396045,147.7149 1.955166,147.7226 1.5921457,147.7304 1.5485369,147.7381 1.4687105,147.7458 1.0350845,147.7535 1.1427629,147.7612 1.9127071,147.7689 1.9108008,147.7767 1.4249001,147.7844 2.0358617,147.7921 2.060766,147.7998 1.5566978,147.8076 1.5933961,147.8153 1.9738463,147.8230 1.716916,147.8307 1.9115218,147.8384 2.2203832,147.8462 1.6543264,147.8539 1.2307569,147.8616 1.2035961,147.8693 1.0260985,147.8770 1.0713465,147.8848 1.2120391,147.8925 0.8756727,147.9002 1.000476,147.9079 1.2217959,147.9157 1.8236672,147.9234 2.425565,147.9311 2.5574114,147.9388 1.6270151,147.9466 1.4247413,147.9543 1.8591322,147.9620 2.1865313,147.9697 2.6373019,147.9775 2.3617606,147.9852 2.1146858,147.9929 2.3458173,148.0006 2.6292133,148.0084 2.6113071,148.0161 3.4531195,148.0238 5.2596493,148.0315 6.3893156,148.0393 5.4059196,148.0470 6.6184301,148.0547 14.135253,148.0624 19.366587,148.0702 21.209475,148.0779 31.096985,148.0856 65.101944,148.0934 149.06248,148.1011 406.68774,148.1088 777.50037,148.1165 868.7641,148.1243 591.13788,148.1320 253.68073,148.1397 104.36349,148.1475 53.880562,148.1552 34.517654,148.1629 24.197882,148.1707 16.383104,148.1784 9.1134615,148.1861 5.712996,148.1938 3.8565083,148.2016 3.3351932,148.2093 2.4403055,148.2170 1.5829419,148.2248 1.4160783,148.2325 1.9119408,148.2402 2.0968602,148.2480 1.6815621,148.2557 2.1155605,148.2634 2.3360488,148.2712 2.0970781,148.2789 1.8762569,148.2866 2.1413794,148.2944 2.0522993,148.3021 1.8328576,148.3098 2.1858759,148.3176 1.4496533,148.3253 1.1417403,148.3330 1.3014506,148.3408 1.1588074,148.3485 0.96480328,148.3562 1.6474509,148.3640 2.3372774,148.3717 2.2020752,148.3794 1.0161074,148.3872 0.9910745,148.3949 1.1593447,148.4027 1.6655986,148.4104 2.5940509,148.4181 2.4149966,148.4259 2.1584995,148.4336 1.6634301,148.4413 1.62816,148.4491 1.6550937,148.4568 1.8420744,148.4645 2.2652097,148.4723 2.0430057,148.4800 2.0979688,148.4878 2.1334133,148.4955 1.7431142,148.5032 1.556556,148.5110 1.1679294,148.5187 1.5222427,148.5265 1.3182626,148.5342 1.1948162,148.5419 1.1946071,148.5497 1.3715875,148.5574 1.4777414,148.5652 1.4598562,148.5729 1.3194842,148.5806 1.8156294,148.5884 2.3540998,148.5961 1.9365579,148.6039 1.2113997,148.6116 1.2125213,148.6193 1.247869,148.6271 1.451942,148.6348 1.9214312,148.6426 2.1419399,148.6503 2.1326299,148.6581 2.1323082,148.6658 1.7068982,148.6735 1.264851,148.6813 0.98214483,148.6890 0.81406814,148.6968 0.885167,148.7045 1.1422268,148.7123 1.274704,148.7200 1.4160346,148.7278 1.6019182,148.7355 1.6991451,148.7432 1.902794,148.7510 1.6102114,148.7587 1.0792334,148.7665 1.4160483,148.7742 1.5043372,148.7820 1.1684246,148.7897 1.230752,148.7975 1.6546643,148.8052 1.4239968,148.8130 1.1414193,148.8207 0.98250574,148.8285 1.0619576,148.8362 0.97315532,148.8440 1.0184422,148.8517 1.7721673,148.8594 2.8684475,148.8672 2.5818298,148.8749 1.2634128,148.8827 0.92022061,148.8904 1.2394722,148.8982 1.708866,148.9059 2.2563305,148.9137 1.911069,148.9214 1.6903659,148.9292 1.8858732,148.9369 2.5402236,148.9447 2.1321571,148.9524 1.9300083,148.9602 2.1775155,148.9679 2.6550107,148.9757 3.2654166,148.9834 3.1767204,148.9912 3.9513261,148.9989 6.6709375,149.0067 11.171535,149.0145 21.202665,149.0222 67.536804,149.0300 252.29932,149.0377 440.84915,149.0455 418.92273,149.0532 232.62662,149.0610 107.0566,149.0687 108.19771,149.0765 117.94629,149.0842 90.47039,149.0920 61.751419,149.0997 76.191414,149.1075 130.75943,149.1153 157.36203,149.1230 118.35555,149.1308 62.134052,149.1385 33.42881,149.1463 27.909313,149.1540 23.210484,149.1618 14.753819,149.1695 7.4942737,149.1773 4.4134488,149.1851 3.0874214,149.1928 2.512059,149.2006 1.8741391,149.2083 0.81355399,149.2161 1.3021448,149.2238 1.6549882,149.2316 1.5843952,149.2394 1.663615,149.2471 1.6629263,149.2549 1.8674115,149.2626 2.1411273,149.2704 1.5658436,149.2781 1.3016468,149.2859 1.3623272,149.2937 0.92884558,149.3014 1.3190401,149.3092 1.4157416,149.3169 1.1856879,149.3247 1.0178108,149.3325 1.1601324,149.3402 1.5845704,149.3480 1.3704368,149.3557 0.67177212,149.3635 0.82338846,149.3713 1.2306006,149.3790 1.3983208,149.3868 1.2738343,149.3946 0.99140787,149.4023 1.3105904,149.4101 1.7792619,149.4178 1.7957978,149.4256 1.1500113,149.4334 1.1861155,149.4411 1.1328729,149.4489 1.3362762,149.4567 1.0610145,149.4644 0.77802467,149.4722 0.98294324,149.4800 1.762377,149.4877 1.9739054,149.4955 1.7256233,149.5032 1.9030674,149.5110 2.0175917,149.5188 1.6629574,149.5265 1.3540479,149.5343 1.6824669,149.5421 1.7963253,149.5498 1.3177308,149.5576 1.1322776,149.5654 1.0088875,149.5731 1.39843,149.5809 1.5920962,149.5887 1.2127788,149.5964 1.6827694,149.6042 2.0795801,149.6120 1.8219653,149.6197 1.3535389,149.6275 1.5052583,149.6353 1.6369324,149.6431 1.1050448,149.6508 0.89409566,149.6586 1.5934732,149.6664 1.6720247,149.6741 1.0703423,149.6819 0.92056793,149.6897 0.95572579,149.6974 0.77004689,149.7052 0.80552351,149.7130 0.84077752,149.7207 1.0533482,149.7285 1.3361034,149.7363 1.0085692,149.7441 0.82311249,149.7518 1.0979033,149.7596 1.5660577,149.7674 1.2910321,149.7751 0.82263392,149.7829 0.38030258,149.7907 0.31918713,149.7985 0.8413108,149.8062 1.2043986,149.8140 1.8682345,149.8218 1.9818963,149.8296 1.521425,149.8373 1.4162905,149.8451 2.1689146,149.8529 2.5129483,149.8607 1.9994297,149.8684 1.6202663,149.8762 1.8584635,149.8840 1.54843,149.8917 2.1152942,149.8995 1.919436,149.9073 1.2908194,149.9151 0.83179468,149.9229 1.1425424,149.9306 1.2659276,149.9384 1.5315992,149.9462 2.2754941,149.9540 2.6106021,149.9617 1.9992746,149.9695 1.6818713,149.9773 1.9206953,149.9851 1.909917,149.9928 1.5124131,150.0006 2.3557551,150.0084 3.267477,150.0162 3.460465,150.0240 5.5689278,150.0317 19.236065,150.0395 39.539413,150.0473 44.557037,150.0551 31.816347,150.0629 22.454824,150.0706 26.989954,150.0784 41.870071,150.0862 87.717041,150.0940 281.5683,150.1018 564.20886,150.1095 610.62439,150.1173 380.59344,150.1251 161.09619,150.1329 132.34132,150.1407 185.1562,150.1484 176.76445,150.1562 103.34907,150.1640 37.25518,150.1718 16.091196,150.1796 10.293173,150.1873 7.3601036,150.1951 5.6179976,150.2029 3.2018201,150.2107 2.2036963,150.2185 1.9729525,150.2263 1.6892856,150.2340 1.397692,150.2418 1.6550609,150.2496 1.8323853,150.2574 1.9114784,150.2652 1.4511576,150.2730 1.4597909,150.2808 1.0795563,150.2885 1.1248413,150.2963 1.3007526,150.3041 1.0164837,150.3119 0.61042589,150.3197 0.88539803,150.3275 1.044426,150.3353 0.87572283,150.3430 0.48656601,150.3508 0.69999611,150.3586 1.1153611,150.3664 1.2385732,150.3742 1.4158924,150.3820 1.5927619,150.3898 1.2388102,150.3976 0.98300481,150.4053 1.2844065,150.4131 1.8585862,150.4209 1.9814081,150.4287 1.5301466,150.4365 1.0346622,150.4443 0.74347693,150.4521 1.0712729,150.4599 1.0615897,150.4677 0.92883003,150.4754 1.3453275,150.4832 1.4514149,150.4910 1.2130326,150.4988 1.6202511,150.5066 1.7709638,150.5144 2.407371,150.5222 2.2198424,150.5300 1.4238474,150.5378 0.87566853,150.5456 0.84101504,150.5534 1.4348388,150.5612 1.8676857,150.5689 1.7514184,150.5767 1.4592104,150.5845 1.5942488,150.5923 2.5866847,150.6001 3.3268673,150.6079 2.4579303,150.6157 1.3890868,150.6235 1.6377606,150.6313 1.9555539,150.6391 2.0794883,150.6469 2.0181141,150.6547 1.9647119,150.6625 1.9907057,150.6703 1.7167617,150.6781 1.4869405,150.6859 1.3979857,150.6937 1.1763908,150.7014 0.87534124,150.7092 0.58415985,150.7170 0.94753814,150.7248 1.1060576,150.7326 0.94590473,150.7404 0.48626098,150.7482 0.85874671,150.7560 1.212404,150.7638 1.070624,150.7716 0.63786435,150.7794 0.92083728,150.7872 0.79578483,150.7950 0.80546856,150.8028 1.0624977,150.8106 1.1417027,150.8184 1.5579413,150.8262 1.787801,150.8340 1.3269907,150.8418 1.0442055,150.8496 1.1595613,150.8574 1.0525997,150.8652 1.0259658,150.8730 1.2479082,150.8808 1.1680151,150.8886 0.86820114,150.8964 1.7544501,150.9042 2.5400984,150.9120 1.8564537,150.9198 0.86610889,150.9276 0.87653869,150.9354 1.5046713,150.9432 2.1321125,150.9510 2.0088935,150.9588 1.9390208,150.9666 1.7880986,150.9744 1.8230389,150.9822 2.0084689,150.9900 1.8488034,150.9978 1.273643,151.0056 1.3550694,151.0135 2.7276027,151.0213 3.2408817,151.0291 4.5913968,151.0369 11.114535,151.0447 21.545553,151.0525 26.064789,151.0603 25.978706,151.0681 32.247677,151.0759 88.007408,151.0837 222.35973,151.0915 332.65536,151.0993 336.66483,151.1071 269.19522,151.1149 211.45056,151.1227 183.6286,151.1305 159.53081,151.1383 121.9164,151.1462 77.262512,151.1540 45.205589,151.1618 24.594763,151.1696 14.164434,151.1774 8.3126888,151.1852 5.9344006,151.1930 3.6069567,151.2008 2.1052873,151.2086 1.9381355,151.2164 1.9822223,151.2242 2.0709894,151.2320 1.9465573,151.2399 1.5036249,151.2477 1.2570564,151.2555 1.5047922,151.2633 1.3450452,151.2711 1.4432722,151.2789 1.7349504,151.2867 1.8763155,151.2945 2.3535037,151.3023 2.1935079,151.3102 1.8853815,151.3180 2.0631731,151.3258 2.2565677,151.3336 1.8659984,151.3414 1.2997235,151.3492 0.73369545,151.3570 0.51327491,151.3648 0.74470186,151.3727 1.4877319,151.3805 1.6364491,151.3883 0.97222191,151.3961 0.67243284,151.4039 0.89380687,151.4117 0.85873377,151.4195 1.2308871,151.4274 1.3893903,151.4352 1.2117982,151.4430 0.96449566,151.4508 1.1686699,151.4586 1.3902369,151.4664 1.7613343,151.4742 1.5220777,151.4821 1.4779785,151.4899 1.273751,151.4977 0.9728139,151.5055 0.83144009,151.5133 0.9025628,151.5211 1.1511104,151.5290 1.6017768,151.5368 1.318539,151.5446 1.4694408,151.5524 1.4250299,151.5602 1.4686373,151.5681 1.105323,151.5759 1.1417389,151.5837 1.2834779,151.5915 1.1775604,151.5993 1.452158,151.6071 1.7444394,151.6150 2.3457701,151.6228 2.3619249,151.6306 1.5909833,151.6384 0.89284331,151.6462 0.98224276,151.6541 1.0440291,151.6619 1.3724426,151.6697 2.2489784,151.6775 2.5937448,151.6854 2.5392351,151.6932 1.6797652,151.7010 1.2205778,151.7088 1.1684722,151.7166 1.3990675,151.7245 1.5758941,151.7323 1.5487837,151.7401 1.3092496,151.7479 1.0171046,151.7558 1.2652706,151.7636 1.3982027,151.7714 1.3280274,151.7792 1.3893297,151.7870 1.2296716,151.7949 1.1060766,151.8027 0.94656914,151.8105 0.96525931,151.8183 1.2837843,151.8262 1.4425181,151.8340 1.5923246,151.8418 1.1230549,151.8496 0.72633886,151.8575 1.116172,151.8653 1.3715374,151.8731 1.3536627,151.8810 1.7262956,151.8888 2.168565,151.8966 2.0884805,151.9044 1.7603335,151.9123 1.3537149,151.9201 1.5753675,151.9279 1.6201597,151.9357 2.3107722,151.9436 2.4687259,151.9514 2.3004353,151.9592 2.1595883,151.9671 2.2475469,151.9749 1.9994802,151.9827 2.106282,151.9905 2.2749295,151.9984 2.7881682,152.0062 3.1763976,152.0140 2.4684169,152.0219 2.0903969,152.0297 3.2952368,152.0375 5.1798716,152.0454 7.8266335,152.0532 10.561323,152.0610 15.444442,152.0688 34.232742,152.0767 64.570023,152.0845 84.936218,152.0923 84.980118,152.1002 79.412773,152.1080 150.31932,152.1158 360.52805,152.1237 489.93375,152.1315 384.44138,152.1393 178.58188,152.1472 63.542526,152.1550 37.201729,152.1628 27.646149,152.1707 18.79133,152.1785 10.584236,152.1863 7.0401258,152.1942 4.3864141,152.2020 3.3785274,152.2098 2.1921048,152.2177 1.5740529,152.2255 1.2207714,152.2334 1.319334,152.2412 1.7793987,152.2490 1.6103904,152.2569 1.5490271,152.2647 2.3813069,152.2725 3.3538313,152.2804 2.8485975,152.2882 1.6541882,152.2960 1.2484556,152.3039 1.5937176,152.3117 1.6098377,152.3196 1.2559029,152.3274 1.3720014,152.3352 1.6280144,152.3431 1.3363265,152.3509 1.8240012,152.3587 2.4081364,152.3666 2.3887463,152.3744 1.4407073,152.3823 1.2658362,152.3901 1.9662119,152.3979 2.3458076,152.4058 2.4241397,152.4136 2.123281,152.4215 2.1871586,152.4293 2.8771489,152.4371 2.626169,152.4450 1.3084497,152.4528 1.27516,152.4607 1.5751476,152.4685 1.4421622,152.4764 1.3542643,152.4842 1.522027,152.4920 1.5042467,152.4999 1.3715925,152.5077 1.1324012,152.5156 1.548591,152.5234 1.7428081,152.5312 1.4692492,152.5391 2.0098751,152.5469 2.0800443,152.5548 2.0175185,152.5626 1.4503981,152.5705 1.3537121,152.5783 1.6816775,152.5862 1.5491526,152.5940 1.5844243,152.6018 1.3371868,152.6097 1.9564751,152.6175 1.7064615,152.6254 1.2037865,152.6332 1.9036409,152.6411 2.2030542,152.6489 2.0342073,152.6568 1.4055768,152.6646 1.3628356,152.6725 1.426434,152.6803 1.7535113,152.6882 1.8588444,152.6960 2.247848,152.7038 2.1140249,152.7117 1.4596107,152.7195 1.52266,152.7274 1.8670356,152.7352 1.7162215,152.7431 1.5043689,152.7509 1.1766808,152.7588 1.0616558,152.7666 1.389605,152.7745 1.5930504,152.7823 1.4956158,152.7902 1.3539612,152.7980 1.1764632,152.8059 0.98193949,152.8137 1.0442724,152.8216 0.90254265,152.8294 0.76134342,152.8373 0.87630916,152.8451 0.96519309,152.8530 1.3988702,152.8608 1.3800981,152.8687 1.1940632,152.8765 0.82246697,152.8844 0.67224085,152.8923 0.63704664,152.9001 1.0091509,152.9080 1.2306343,152.9158 1.3719391,152.9237 1.1769427,152.9315 1.1240255,152.9394 1.2207605,152.9472 0.9376235,152.9551 1.0534548,152.9629 1.133616,152.9708 1.5315651,152.9786 2.0809705,152.9865 2.9756262,152.9944 3.328089,153.0022 3.1575446,153.0101 2.8864698,153.0179 6.1776161,153.0258 12.402491,153.0336 18.955946,153.0415 23.041649,153.0493 49.036469,153.0572 164.88013,153.0651 314.51117,153.0729 332.9433,153.0808 215.63072,153.0886 108.7934,153.0965 86.551231,153.1043 115.48032,153.1122 156.96213,153.1201 169.75984,153.1279 136.87495,153.1358 87.803711,153.1436 57.179882,153.1515 43.478111,153.1594 31.132568,153.1672 16.33947,153.1751 8.433486,153.1829 5.7136555,153.1908 3.9798501,153.1987 3.2819362,153.2065 3.09675,153.2144 3.0524814,153.2222 2.6002209,153.2301 1.7160096,153.2380 1.5752372,153.2458 1.6374899,153.2537 2.0084348,153.2615 1.3883436,153.2694 1.1595801,153.2773 1.6290041,153.2851 1.8862001,153.2930 2.2841799,153.3009 2.0430465,153.3087 1.2553854,153.3166 1.1323086,153.3244 0.91145879,153.3323 1.1509999,153.3402 1.59365,153.3480 2.0000749,153.3559 1.4063673,153.3638 0.93751723,153.3716 0.71635771,153.3795 0.6636644,153.3874 0.64613473,153.3952 0.85900491,153.4031 1.2573483,153.4110 1.549014,153.4188 1.6718841,153.4267 1.3887495,153.4346 1.5579456,153.4424 1.398525,153.4503 1.336669,153.4582 1.5401589,153.4660 1.593238,153.4739 1.8239616,153.4818 1.9910773,153.4896 1.7514488,153.4975 1.7078606,153.5054 1.7173306,153.5132 1.8321514,153.5211 2.1506441,153.5290 2.370888,153.5368 1.3607714,153.5447 0.45912534,153.5526 0.11484069,153.5604 0.23035465,153.5683 0.54910827,153.5762 0.9033193,153.5841 1.4963135,153.5919 1.5495504,153.5998 1.6279954,153.6077 1.1399311,153.6155 0.78706837,153.6234 0.79748881,153.6313 1.3017814,153.6392 1.5489957,153.6470 1.4686965,153.6549 1.0609086,153.6628 0.70796466,153.6706 1.0271614,153.6785 1.2921195,153.6864 1.3185557,153.6943 1.211868,153.7021 0.8846513,153.7100 1.0094275,153.7179 1.4155676,153.7258 0.99076432,153.7336 0.87691498,153.7415 1.2570121,153.7494 1.486258,153.7573 1.4686967,153.7651 1.4158368,153.7730 1.4330573,153.7809 1.3631941,153.7888 1.5851736,153.7966 1.583853,153.8045 1.149842,153.8124 0.92936713,153.8203 1.1684065,153.8281 1.3182341,153.8360 1.1678232,153.8439 1.1416308,153.8518 1.1680939,153.8596 1.3899651,153.8675 1.7086041,153.8754 1.6361126,153.8833 1.034883,153.8912 0.99172986,153.8990 0.8410241,153.9069 0.90291786,153.9148 1.1412995,153.9227 1.4077634,153.9305 1.9737236,153.9384 1.423946,153.9463 1.2128534,153.9542 1.5321083,153.9621 1.9290652,153.9699 1.698743,153.9778 1.9295708,153.9857 2.0792837,153.9936 1.8927344,154.0015 1.6464022,154.0093 2.1256683,154.0172 2.6823263,154.0251 3.4003263,154.0330 5.3385944,154.0409 6.2958388,154.0488 10.350414,154.0566 25.523537,154.0645 60.927315,154.0724 92.802406,154.0803 108.01832,154.0882 216.9332,154.0961 468.96838,154.1039 579.42969,154.1118 410.37549,154.1197 176.88664,154.1276 95.276741,154.1355 105.56313,154.1434 93.432083,154.1512 53.825283,154.1591 23.322443,154.1670 14.426141,154.1749 11.18849,154.1828 7.888083,154.1907 4.6533494,154.1986 4.4419789,154.2064 3.5113075,154.2143 3.1765344,154.2222 2.6013033,154.2301 2.4158289,154.2380 2.2386844,154.2459 2.122659,154.2538 1.415038,154.2616 1.4431837,154.2695 1.6020063,154.2774 1.3448685,154.2853 1.1327298,154.2932 1.4519233,154.3011 2.1946263,154.3090 2.1417201,154.3169 2.0438664,154.3248 1.3442469,154.3326 1.389841,154.3405 1.4155794,154.3484 1.2030033,154.3563 1.3186544,154.3642 1.4608723,154.3721 1.8416482,154.3800 1.848946,154.3879 1.397405,154.3958 1.4072549,154.4037 1.3006531,154.4116 0.98222667,154.4194 0.93818909,154.4273 0.92957252,154.4352 1.061465,154.4431 0.70709819,154.4510 0.78846395,154.4589 1.4699103,154.4668 1.7427728,154.4747 1.1228085,154.4826 0.54870284,154.4905 0.71708423,154.4984 0.83208072,154.5063 1.1334807,154.5142 1.8413898,154.5221 1.9552549,154.5299 1.1674716,154.5378 1.1242011,154.5457 1.2655725,154.5536 1.3013526,154.5615 2.0185325,154.5694 2.3448956,154.5773 2.0610502,154.5852 1.6201183,154.5931 1.9297141,154.6010 1.8131703,154.6089 1.4952786,154.6168 1.292285,154.6247 1.2569716,154.6326 1.3806517,154.6405 1.5307443,154.6484 1.6897974,154.6563 1.4421943,154.6642 1.4694287,154.6721 1.6817938,154.6800 1.9207834,154.6879 2.2484593,154.6958 2.1677711,154.7037 1.8753533,154.7116 1.5929576,154.7195 1.796753,154.7274 1.7601818,154.7353 0.98134112,154.7432 0.67213202,154.7511 0.3536678,154.7590 0.59331471,154.7669 0.87646872,154.7748 1.0270592,154.7827 1.1418521,154.7906 1.0973332,154.7985 1.3542122,154.8064 1.7869945,154.8143 1.6457448,154.8222 1.5583249,154.8301 1.3715222,154.8380 0.9552772,154.8459 1.0887872,154.8538 1.6027516,154.8617 2.1064906,154.8696 1.7781287,154.8775 1.3357993,154.8854 1.0261269,154.8933 0.90256196,154.9012 1.0091478,154.9091 1.3012511,154.9170 1.4950446,154.9249 1.3631171,154.9328 1.6207559,154.9407 2.1510098,154.9486 2.547658,154.9565 1.9722071,154.9644 1.5045793,154.9724 1.681561,154.9803 1.7525188,154.9882 1.8851236,154.9961 1.8588527,155.0040 2.3906066,155.0119 2.9564495,155.0198 3.4959311,155.0277 6.0267134,155.0356 15.656318,155.0435 32.692875,155.0514 44.146099,155.0593 49.273415,155.0672 52.937016,155.0751 72.232018,155.0831 97.952827,155.0910 117.58002,155.0989 128.82491,155.1068 146.58267,155.1147 179.18881,155.1226 192.78947,155.1305 170.23741,155.1384 112.43813,155.1463 58.776566,155.1542 30.069695,155.1622 18.377314,155.1701 13.550225,155.1780 9.3478212,155.1859 6.6063271,155.1938 4.0318375,155.2017 2.0773349,155.2096 1.2998618,155.2175 1.018116,155.2254 1.4700916,155.2334 1.9117768,155.2413 1.7506629,155.2492 1.0612034,155.2571 1.381209,155.2650 1.5666072,155.2729 1.3803644,155.2808 0.96367848,155.2887 0.62781388,155.2967 1.1244512,155.3046 1.4609643,155.3125 1.4692146,155.3204 1.1502576,155.3283 1.2218933,155.3362 1.4076953,155.3441 1.4595131,155.3521 1.3530227,155.3600 1.2825416,155.3679 0.92957252,155.3758 1.1242186,155.3837 0.72517651,155.3916 0.5491578,155.3996 1.3111104,155.4075 2.2134275,155.4154 2.5124493,155.4233 1.6361372,155.4312 1.1773151,155.4391 1.2387089,155.4471 1.0084598,155.4550 1.2033929,155.4629 1.1058351,155.4708 0.88489223,155.4787 0.93802148,155.4867 1.3102368,155.4946 1.7795613,155.5025 1.6729621,155.5104 1.7255726,155.5183 1.3880187,155.5263 0.67157596,155.5342 0.5047664,155.5421 0.63758022,155.5500 0.75198251,155.5579 0.66469157,155.5659 1.4530501,155.5738 1.9287579,155.5817 1.4058002,155.5896 1.141471,155.5975 1.4337004,155.6055 1.203433,155.6134 1.2389593,155.6213 1.5054394,155.6292 2.1075029,155.6372 2.060842,155.6451 1.3077685,155.6530 0.84012306,155.6609 0.95602489,155.6688 0.87642306,155.6768 0.87669355,155.6847 0.94668847,155.6926 0.68980652,155.7005 0.96586537,155.7085 1.9394357,155.7164 2.1675682,155.7243 1.4586343,155.7322 1.1590518,155.7402 1.3278676,155.7481 1.2479388,155.7560 1.0530496,155.7639 0.85840636,155.7719 0.86736888,155.7798 0.9201842,155.7877 0.90249622,155.7956 0.79624182,155.8036 0.84084213,155.8115 1.4695823,155.8194 2.0454087,155.8274 2.5755908,155.8353 2.1856067,155.8432 1.9109124,155.8511 1.3265636,155.8591 1.2206174,155.8670 0.84916908,155.8749 0.91273105,155.8829 1.488061,155.8908 1.6018524,155.8987 1.4686998,155.9066 1.4152718,155.9146 1.1935371,155.9225 1.1951425,155.9304 1.744831,155.9384 2.053339,155.9463 1.5918304,155.9542 0.99080622,155.9622 1.1507335,155.9701 1.1327549,155.9780 1.1770492,155.9859 1.1765126,155.9939 1.3013086,156.0018 1.5667255,156.0097 1.344806,156.0177 1.4699708,156.0256 2.2570012,156.0335 2.1240218,156.0415 3.0216689,156.0494 6.3593025,156.0573 9.45644,156.0653 13.58462,156.0732 18.898819,156.0811 28.312851,156.0891 43.188282,156.0970 54.572369,156.1049 64.729515,156.1129 82.690369,156.1208 86.953537,156.1287 71.349792,156.1367 59.05761,156.1446 103.38536,156.1526 153.94308,156.1605 139.23557,156.1684 74.716393,156.1764 32.950562,156.1843 32.25811,156.1922 32.819477,156.2002 19.505951,156.2081 8.1731129,156.2160 3.9973009,156.2240 3.3714178,156.2319 2.0956225,156.2399 1.149434,156.2478 1.0533553,156.2557 1.4786541,156.2637 1.8940222,156.2716 1.6008683,156.2796 1.2210212,156.2875 1.5679994,156.2954 2.1774924,156.3034 1.7604094,156.3113 1.5738461,156.3193 1.0261528,156.3272 1.3112824,156.3351 1.7526735,156.3431 1.7958608,156.3510 1.1755314,156.3590 0.80499452,156.3669 1.6384367,156.3748 2.620461,156.3828 2.4779251,156.3907 1.9286096,156.3987 1.3444927,156.4066 0.83090609,156.4145 0.49566901,156.4225 0.90354508,156.4304 1.5407012,156.4384 2.1062839,156.4463 1.6363527,156.4543 1.3097606,156.4622 1.5576305,156.4702 1.3717215,156.4781 1.2033207,156.4860 1.0888044,156.4940 1.5941268,156.5019 1.8931212,156.5099 1.7246624,156.5178 1.8682626,156.5258 2.106874,156.5337 1.9191928,156.5417 1.1408079,156.5496 1.1509819,156.5575 1.1945996,156.5655 1.5140076,156.5734 2.506326,156.5814 3.2207725,156.5893 2.5382419,156.5973 1.6101747,156.6052 1.4606297,156.6132 1.9038219,156.6211 2.3633673,156.6291 2.2736819,156.6370 1.7777541,156.6450 1.494657,156.6529 1.2031715,156.6609 1.0708938,156.6688 1.1238693,156.6768 1.0969703,156.6847 1.1777191,156.6927 1.7440839,156.7006 1.875491,156.7086 1.8584188,156.7165 2.0539305,156.7245 2.5936983,156.7324 2.57513,156.7404 1.8840035,156.7483 1.3619968,156.7563 1.6642656,156.7642 2.4520338,156.7722 2.2650032,156.7801 1.397608,156.7881 1.1242064,156.7960 1.7441801,156.8040 2.2743638,156.8119 2.2471108,156.8199 2.0791774,156.8278 2.5490277,156.8358 2.966115,156.8437 2.8063827,156.8517 2.4421062,156.8596 2.2469234,156.8676 2.0879388,156.8756 1.769343,156.8835 1.5850192,156.8915 2.4429028,156.8994 2.4334633,156.9074 3.0374584,156.9153 4.4072371,156.9233 4.0782843,156.9312 3.9653161,156.9392 4.5150409,156.9472 5.7273102,156.9551 6.4249544,156.9631 5.6561031,156.9710 6.2157226,156.9790 7.8695407,156.9869 9.5864506,156.9949 10.707859,157.0028 10.574388,157.0108 11.977629,157.0188 16.540852,157.0267 25.036688,157.0347 39.490322,157.0426 56.939934,157.0506 103.95536,157.0586 232.6322,157.0665 577.22461,157.0745 1076.4747,157.0824 1779.8113,157.0904 3502.8809,157.0984 4833.1558,157.1063 4049.8083,157.1143 2001.3662,157.1222 651.88855,157.1302 325.13892,157.1382 242.80177,157.1461 177.5513,157.1541 125.68058,157.1620 82.41378,157.1700 47.359715,157.1780 26.657238,157.1859 18.476755,157.1939 15.53575,157.2018 11.23124,157.2098 6.1630197,157.2178 4.6024275,157.2257 4.4406462,157.2337 3.1571331,157.2417 3.2128057,157.2496 3.3106277,157.2576 4.0260696,157.2656 3.707058,157.2735 3.026336,157.2815 2.6367414,157.2894 2.5132036,157.2974 2.5395303,157.3054 2.3189299,157.3133 2.9832523,157.3213 3.2303932,157.3293 3.7172127,157.3372 3.9289651,157.3452 3.9296463,157.3532 3.8317559,157.3611 3.3004458,157.3691 3.2822735,157.3771 2.3360438,157.3850 2.7797005,157.3930 2.7160141,157.4010 2.4052672,157.4089 1.5040956,157.4169 1.841392,157.4249 2.2032418,157.4328 2.5305786,157.4408 2.45137,157.4488 2.5674763,157.4567 3.3030798,157.4647 3.4867435,157.4727 2.7339916,157.4807 3.0440719,157.4886 2.6448915,157.4966 2.7157595,157.5046 2.2386527,157.5125 2.2748778,157.5205 2.3629086,157.5285 2.2218318,157.5364 2.2834811,157.5444 2.4245684,157.5524 2.273629,157.5604 1.7155865,157.5683 1.2740694,157.5763 1.1059412,157.5843 1.053786,157.5923 1.9750109,157.6002 2.7616389,157.6082 3.2921231,157.6162 2.9646223,157.6241 2.6466975,157.6321 2.7614422,157.6401 2.7870045,157.6481 2.2815306,157.6560 1.777342,157.6640 1.362239,157.6720 1.5059536,157.6800 2.735054,157.6879 2.0429237,157.6959 1.3987527,157.7039 1.8505347,157.7119 2.4338062,157.7198 2.2208366,157.7278 1.4059339,157.7358 0.84073496,157.7438 1.2927952,157.7517 1.3352767,157.7597 1.4863539,157.7677 2.0449491,157.7757 1.814757,157.7836 1.7083402,157.7916 1.6807594,157.7996 1.8233974,157.8076 2.000277,157.8156 1.5826194,157.8235 1.6378288,157.8315 2.3908105,157.8395 1.9810317,157.8475 1.0250024,157.8554 0.71707314,157.8634 1.1782006,157.8714 1.6997616,157.8794 1.8494408,157.8874 2.106514,157.8953 2.4957421,157.9033 2.1146903,157.9113 2.0003984,157.9193 2.416713,157.9273 2.504621,157.9352 2.6450036,157.9432 2.2914658,157.9512 2.3017988,157.9592 2.247066,157.9672 1.6536826,157.9752 2.0708308,157.9831 2.6207063,157.9911 3.0541136,157.9991 3.0803845,158.0071 4.0819969,158.0151 5.3203049,158.0231 6.0120559,158.0310 8.5106249,158.0390 12.235499,158.0470 15.677261,158.0550 19.83359,158.0630 36.90659,158.0710 85.897682,158.0789 171.17122,158.0869 314.53378,158.0949 510.11108,158.1029 601.73785,158.1109 505.66376,158.1189 406.71414,158.1269 489.60934,158.1348 544.7417,158.1428 398.13525,158.1508 235.30577,158.1588 341.83572,158.1668 550.44659,158.1748 527.91516,158.1828 293.27164,158.1907 95.572517,158.1987 42.717281,158.2067 32.524712,158.2147 24.293795,158.2227 16.344015,158.2307 11.137266,158.2387 7.5167723,158.2467 4.4733963,158.2547 2.9281378,158.2626 2.6275444,158.2706 2.0621102,158.2786 2.327883,158.2866 2.3900824,158.2946 2.9109292,158.3026 1.989695,158.3106 1.4781148,158.3186 1.6459053,158.3266 1.831714,158.3346 1.699407,158.3425 1.6991756,158.3505 1.4767218,158.3585 1.053076,158.3665 1.4963894,158.3745 2.3458948,158.3825 2.6018324,158.3905 1.9898703,158.3985 1.6986945,158.4065 1.3097717,158.4145 1.1237277,158.4225 1.3361449,158.4305 1.0349952,158.4385 0.67276615,158.4464 1.1079625,158.4544 1.9747485,158.4624 2.0260999,158.4704 1.7332416,158.4784 1.1765002,158.4864 1.2838843,158.4944 1.5304501,158.5024 1.15851,158.5104 1.2922047,158.5184 1.4507667,158.5264 1.1143202,158.5344 0.91259336,158.5424 1.6473385,158.5504 1.955794,158.5584 1.7603397,158.5664 1.2476603,158.5744 1.5581735,158.5824 1.5475405,158.5904 0.99922067,158.5984 1.3196021,158.6064 1.6728899,158.6144 1.3087192,158.6224 0.66379684,158.6304 0.97425735,158.6384 1.3367343,158.6464 1.5485244,158.6544 1.3267977,158.6624 1.4431728,158.6704 1.8142592,158.6784 1.3085406,158.6864 0.93754661,158.6944 1.0885419,158.7024 0.77020234,158.7104 1.0189242,158.7184 2.0097873,158.7264 2.744771,158.7344 3.2836652,158.7424 2.5469203,158.7504 1.8399851,158.7584 1.4869375,158.7664 1.5130775,158.7744 1.4782132,158.7824 1.7253991,158.7904 1.3795301,158.7984 1.593372,158.8064 2.106611,158.8144 2.1590931,158.8224 2.0354574,158.8304 2.0707726,158.8384 1.8220989,158.8464 1.1583761,158.8544 0.87639713,158.8624 0.95717943,158.8704 1.7261343,158.8784 1.8673104,158.8864 1.9116393,158.8944 1.6812173,158.9024 2.0451527,158.9104 2.3100333,158.9184 2.1589367,158.9264 1.9105346,158.9345 1.6187196,158.9425 1.8590345,158.9505 2.1061833,158.9585 1.8225026,158.9665 1.5484815,158.9745 1.4694734,158.9825 1.6994426,158.9905 2.062808,158.9985 3.0733659,159.0065 4.1963768,159.0145 4.9393234,159.0225 6.1977038,159.0305 8.657733,159.0386 12.36438,159.0466 23.167675,159.0546 39.361145,159.0626 53.426117,159.0706 82.598892,159.0786 180.53436,159.0866 466.36292,159.0946 714.68677,159.1026 645.50873,159.1106 355.73846,159.1187 154.72646,159.1267 127.43828,159.1347 126.73161,159.1427 95.080032,159.1507 53.673939,159.1587 38.756798,159.1667 56.330879,159.1747 62.759701,159.1827 43.603035,159.1908 18.328726,159.1988 7.4248738,159.2068 5.299778,159.2148 4.8056316,159.2228 5.1071935,159.2308 4.5910282,159.2388 2.2710698,159.2469 1.2994616,159.2549 1.1504396,159.2629 1.3902682,159.2709 2.1334026,159.2789 2.1412561,159.2869 2.3010962,159.2949 2.5224178,159.3030 2.1595688,159.3110 2.1674676,159.3190 1.5646721,159.3270 0.88457692,159.3350 0.7175104,159.3430 1.0622404,159.3511 1.2305748,159.3591 1.6112372,159.3671 1.9824384,159.3751 2.2123842,159.3831 1.9372357,159.3911 1.4418304,159.3992 1.2483969,159.4072 1.8597034,159.4152 2.6722114,159.4232 2.1224082,159.4312 1.4516392,159.4392 1.7880592,159.4473 1.72505,159.4553 1.3275903,159.4633 1.407946,159.4713 1.6990169,159.4793 1.6277838,159.4874 1.5043905,159.4954 1.469268,159.5034 1.6553286,159.5114 1.7786222,159.5194 1.6459558,159.5275 1.521439,159.5355 1.1405749,159.5435 1.044319,159.5515 1.3812144,159.5596 1.9207537,159.5676 1.7782167,159.5756 1.2657336,159.5836 1.4615235,159.5916 2.3903186,159.5997 3.212765,159.6077 3.0435514,159.6157 2.0522091,159.6237 1.9641422,159.6318 1.7689769,159.6398 1.247426,159.6478 1.5057033,159.6558 1.9388447,159.6639 1.627557,159.6719 1.3805606,159.6799 1.8671765,159.6879 2.1857183,159.6960 2.5401502,159.7040 2.8055916,159.7120 2.7167616,159.7200 1.9454418,159.7281 1.1593835,159.7361 1.710461,159.7441 2.6999531,159.7521 2.272341,159.7602 1.0511097,159.7682 0.5127486,159.7762 0.51303846,159.7843 0.36283493,159.7923 0.5314976,159.8003 0.67297298,159.8083 1.2847308,159.8164 1.8324772,159.8244 1.6627007,159.8324 1.3621097,159.8404 1.1146982,159.8485 0.97382873,159.8565 1.4529626,159.8645 2.2312462,159.8726 2.3971779,159.8806 2.1762037,159.8886 1.8933257,159.8967 1.5397159,159.9047 1.5668839,159.9127 1.6199085,159.9208 1.7709609,159.9288 1.8848197,159.9368 1.7786243,159.9448 2.2313797,159.9529 2.5136294,159.9609 2.8044477,159.9689 3.3807027,159.9770 4.0888562,159.9850 3.4236133,159.9930 2.6890726,160.0011 2.2838027,160.0091 3.0740943,160.0171 4.586659,160.0252 5.2140923,160.0332 6.7900114,160.0412 9.587944,160.0493 14.150022,160.0573 18.644789,160.0653 23.261419,160.0734 40.18158,160.0814 83.885445,160.0894 196.97952,160.0975 639.7265,160.1055 1544.8383,160.1136 1985.8131,160.1216 1487.8601,160.1296 626.90216,160.1377 211.43581,160.1457 124.24604,160.1537 92.064697,160.1618 67.916801,160.1698 49.644814,160.1778 39.375572,160.1859 32.631084,160.1939 23.742743,160.2020 13.554271,160.2100 7.889873,160.2180 5.4938426,160.2261 4.4420471,160.2341 4.32728,160.2422 4.1576242,160.2502 3.4498217,160.2582 3.3806112,160.2663 3.4336936,160.2743 2.5556645,160.2824 1.70763,160.2904 2.4968526,160.2984 2.8138139,160.3065 2.3448327,160.3145 1.9823136,160.3226 1.8044022,160.3306 1.6543124,160.3386 1.532547,160.3467 2.5054042,160.3547 2.9209085,160.3628 3.2387018,160.3708 2.5210733,160.3788 2.3448815,160.3869 2.3731158,160.3949 3.523205,160.4030 2.927151,160.4110 1.8124526,160.4191 1.3626702,160.4271 1.477775,160.4352 1.069993,160.4432 0.86813402,160.4512 1.9576427,160.4593 2.5218043,160.4673 2.0170019,160.4754 1.823122,160.4834 1.6280811,160.4915 1.6186705,160.4995 1.566045,160.5076 1.3271457,160.5156 0.95560437,160.5236 1.3468714,160.5317 2.3102643,160.5397 2.1051416,160.5478 1.7254996,160.5558 1.5488453,160.5639 1.8224418,160.5719 1.7076093,160.5800 1.5054435,160.5880 2.0363245,160.5961 2.4155149,160.6041 2.2647014,160.6122 1.6631675,160.6202 0.99937725,160.6283 0.79625958,160.6363 0.57499069,160.6444 0.59306759,160.6524 0.98360527,160.6605 1.7535902,160.6685 2.0355067,160.6766 1.7515414,160.6846 1.5387743,160.6927 1.1235859,160.7007 1.1509207,160.7088 1.7173275,160.7168 2.07061,160.7249 1.6895684,160.7329 1.5313969,160.7410 1.7699206,160.7490 1.2563958,160.7571 1.2574811,160.7651 1.8327348,160.7732 1.9901996,160.7812 1.1135042,160.7893 0.74303722,160.7973 0.87661898,160.8054 1.0269337,160.8134 1.0712466,160.8215 1.7172376,160.8295 2.1872349,160.8376 2.7977383,160.8457 2.4855986,160.8537 1.6975228,160.8618 1.3275489,160.8698 1.6642609,160.8779 1.6809226,160.8859 1.4866117,160.8940 1.593293,160.9020 1.7707266,160.9101 2.2474756,160.9182 2.0872734,160.9262 1.6187379,160.9343 1.3809167,160.9423 1.8675648,160.9504 2.1412609,160.9584 2.1145394,160.9665 1.2122936,160.9746 1.0357174,160.9826 1.267064,160.9907 2.5602376,160.9987 3.3907893,161.0068 3.805222,161.0148 3.7174582,161.0229 5.0038643,161.0310 8.4303274,161.0390 13.578217,161.0471 22.975218,161.0551 35.965088,161.0632 61.365143,161.0713 87.872368,161.0793 90.849846,161.0874 77.712433,161.0954 91.294319,161.1035 183.16417,161.1116 278.61969,161.1196 262.54938,161.1277 151.40865,161.1357 67.017662,161.1438 42.83456,161.1519 34.044861,161.1599 21.774433,161.1680 11.458168,161.1761 7.8569379,161.1841 6.8113699,161.1922 5.1110625,161.2002 3.4049006,161.2083 2.592629,161.2164 2.6016214,161.2244 2.4947095,161.2325 1.8754004,161.2406 1.326874,161.2486 1.132669,161.2567 1.1593071,161.2648 1.301085,161.2728 1.3188651,161.2809 1.4601994,161.2889 1.5048392,161.2970 1.7255036,161.3051 1.654659,161.3131 1.9034648,161.3212 2.0971332,161.3293 1.7071147,161.3373 1.5041887,161.3454 1.6286638,161.3535 1.8409728,161.3615 1.4245721,161.3696 1.2746035,161.3777 1.3894502,161.3857 1.3986287,161.3938 1.5403003,161.4019 1.6998227,161.4099 2.1948998,161.4180 1.9187962,161.4261 1.7437704,161.4342 2.2486651,161.4422 2.0786176,161.4503 1.4861013,161.4584 1.5750551,161.4664 1.7873832,161.4745 1.6275271,161.4826 1.4601661,161.4906 1.9216561,161.4987 2.0885451,161.5068 1.5208377,161.5149 0.92088479,161.5229 1.50556,161.5310 1.6286306,161.5391 1.6453472,161.5471 0.93654341,161.5552 0.63717914,161.5633 1.3194731,161.5714 1.734256,161.5794 1.1321245,161.5875 0.92167974,161.5956 1.8687963,161.6036 2.1939452,161.6117 1.5119022,161.6198 1.0880121,161.6279 1.0714154,161.6359 1.8331541,161.6440 2.1150446,161.6521 1.7245839,161.6602 1.1669556,161.6682 0.6279304,161.6763 0.75240934,161.6844 1.1070708,161.6925 1.5849497,161.7005 1.5221018,161.7086 1.2295766,161.7167 1.2221506,161.7248 1.9747219,161.7328 2.0350196,161.7409 1.8751508,161.7490 1.34413,161.7571 1.2031466,161.7652 1.0352323,161.7732 0.86692923,161.7813 0.91108543,161.7894 0.88515288,161.7975 1.1423535,161.8055 1.274865,161.8136 1.6819233,161.8217 1.5573304,161.8298 1.4605968,161.8379 1.8499752,161.8459 1.6009054,161.8540 1.185378,161.8621 1.0794761,161.8702 1.2036572,161.8783 1.3275616,161.8863 1.3979486,161.8944 1.5048321,161.9025 2.0537932,161.9106 2.2472963,161.9187 1.689195,161.9267 1.0349449,161.9348 0.89414561,161.9429 1.1253138,161.9510 1.7619962,161.9591 1.6188701,161.9671 1.6718862,161.9752 1.5923824,161.9833 1.1947117,161.9914 1.6301446,161.9995 2.6996508,162.0076 2.1760166,162.0156 1.7433736,162.0237 1.6906502,162.0318 2.2742302,162.0399 2.3444197,162.0480 2.0967155,162.0561 2.3908124,162.0642 5.3285728,162.0722 12.392592,162.0803 17.132614,162.0884 23.490589,162.0965 33.556164,162.1046 53.482155,162.1127 74.816605,162.1207 81.336769,162.1288 75.996376,162.1369 69.609131,162.1450 58.093025,162.1531 38.194633,162.1612 18.940775,162.1693 8.7083349,162.1774 5.5004773,162.1854 3.9179227,162.1935 2.9824181,162.2016 2.4774985,162.2097 1.6268249,162.2178 1.3798912,162.2259 1.3357337,162.2340 1.3985097,162.2421 1.6819793,162.2502 1.6635373,162.2582 1.645569,162.2663 1.9465803,162.2744 1.9821868,162.2825 1.4957305,162.2906 1.2303834,162.2987 1.3365631,162.3068 1.4430366,162.3149 1.3444848,162.3230 0.75108552,162.3311 0.75298965,162.3391 1.5055935,162.3472 1.8315545,162.3553 1.7339555,162.3634 1.4600729,162.3715 1.1587766,162.3796 0.76953769,162.3877 1.035298,162.3958 0.99154824,162.4039 1.3724803,162.4120 1.8674644,162.4201 2.1764257,162.4282 1.5307568,162.4363 1.4698131,162.4444 1.5488627,162.4525 1.4955513,162.4605 1.7259026,162.4686 1.565627,162.4767 1.3088157,162.4848 1.3542274,162.4929 1.3540683,162.5010 1.0350986,162.5091 1.0003808,162.5172 1.5675067,162.5253 2.5845747,162.5334 2.6809998,162.5415 2.3180141,162.5496 1.8223265,162.5577 1.5757557,162.5658 1.8147168,162.5739 1.8496975,162.5820 2.0268822,162.5901 1.8494501,162.5982 1.6280657,162.6063 1.5937952,162.6144 1.9997501,162.6225 1.2729213,162.6306 1.1148877,162.6387 1.3102204,162.6468 1.5669063,162.6549 1.4242425,162.6630 1.0165032,162.6711 0.56550509,162.6792 0.54953665,162.6873 1.0192173,162.6954 1.4071319,162.7035 1.3619944,162.7116 1.0167415,162.7197 0.49542743,162.7278 0.59356314,162.7359 0.96516055,162.7440 1.4704336,162.7521 2.0888195,162.7602 1.8311666,162.7683 1.6722329,162.7764 1.5581237,162.7845 1.9125067,162.7926 2.0881956,162.8007 2.1318552,162.8088 1.5921662,162.8169 1.3892602,162.8250 1.4694335,162.8331 1.743767,162.8412 1.8494254,162.8493 1.4149255,162.8574 1.0530832,162.8655 1.4165057,162.8736 1.4786451,162.8817 2.0092766,162.8898 1.8840196,162.8979 1.7787304,162.9061 1.8946004,162.9142 2.1856482,162.9223 1.8488755,162.9304 1.8773195,162.9385 2.4252825,162.9466 2.1856072,162.9547 2.3354373,162.9628 1.4942451,162.9709 1.1415191,162.9790 1.5408754,162.9871 2.5680423,162.9952 3.3194635,163.0033 3.539609,163.0114 3.1048822,163.0196 2.4503806,163.0277 2.5227034,163.0358 4.3800039,163.0439 10.686927,163.0520 17.966629,163.0601 22.605637,163.0682 33.321114,163.0763 96.388329,163.0844 198.08568,163.0925 225.62886,163.1006 151.80318,163.1088 65.099586,163.1169 38.712357,163.1250 37.792381,163.1331 41.926918,163.1412 44.651016,163.1493 40.276241,163.1574 30.125631,163.1655 19.687244,163.1737 11.696787,163.1818 5.8232856,163.1899 3.1561108,163.1980 2.6186824,163.2061 2.0082216,163.2142 1.8052247,163.2223 1.7966584,163.2304 1.7698668,163.2386 1.5665572,163.2467 1.4606956,163.2548 1.6992525,163.2629 1.9031364,163.2710 2.3277235,163.2791 2.2383139,163.2872 1.4945127,163.2954 1.1508788,163.3035 1.6819202,163.3116 1.7252289,163.3197 1.4601179,163.3278 1.2740967,163.3359 1.0974276,163.3441 1.0177016,163.3522 1.0617509,163.3603 1.1324896,163.3684 1.0967911,163.3765 0.99049008,163.3846 0.41562369,163.3928 0.32798228,163.4009 0.6909644,163.4090 1.2391559,163.4171 1.7264121,163.4252 2.0707629,163.4334 1.432662,163.4415 1.0968924,163.4496 0.92042249,163.4577 1.026805,163.4658 1.4440315,163.4739 2.5502884,163.4821 2.5476441,163.4902 1.7247052,163.4983 1.3628097,163.5064 1.1586734,163.5145 0.89314729,163.5227 0.83151376,163.5308 0.82292879,163.5389 0.97434628,163.5470 1.204735,163.5552 1.380317,163.5633 1.2559252,163.5714 1.3625243,163.5795 1.2386992,163.5876 1.6733056,163.5958 2.5243819,163.6039 3.3460515,163.6120 2.5645487,163.6201 1.5028055,163.6283 1.0350958,163.6364 0.91115618,163.6445 0.67202258,163.6526 0.7086376,163.6608 1.4790648,163.6689 1.8321862,163.6770 1.5569434,163.6851 0.96341926,163.6933 0.5747689,163.7014 0.85867476,163.7095 0.91184121,163.7176 1.1606388,163.7258 1.7705681,163.7339 1.5206409,163.7420 0.87511504,163.7501 0.84075743,163.7583 1.1511337,163.7664 1.7797172,163.7745 1.804638,163.7826 0.95510662,163.7908 1.1070966,163.7989 1.5932828,163.8070 1.5040393,163.8152 0.9637391,163.8233 0.63701493,163.8314 0.99220043,163.8395 1.4428215,163.8477 1.4419786,163.8558 1.486378,163.8639 1.3097029,163.8721 1.2030977,163.8802 0.68996674,163.8883 0.6373232,163.8965 0.71683025,163.9046 0.84977549,163.9127 0.99165601,163.9208 1.1683769,163.9290 1.4162664,163.9371 1.4871573,163.9452 1.583356,163.9534 1.1758581,163.9615 0.64549118,163.9696 0.41605121,163.9778 0.67327785,163.9859 0.97423369,163.9940 2.1340141,164.0022 2.9296119,164.0103 2.7077713,164.0184 2.3981037,164.0266 2.2395711,164.0347 2.7971318,164.0428 3.1509576,164.0510 3.9765334,164.0591 6.039804,164.0672 11.125116,164.0754 27.336475,164.0835 48.510574,164.0916 63.163067,164.0998 67.33931,164.1079 124.14298,164.1160 253.38844,164.1242 308.5563,164.1323 225.93774,164.1405 113.4008,164.1486 103.11259,164.1567 136.94398,164.1649 120.09688,164.1730 65.364105,164.1811 23.366282,164.1893 9.6724138,164.1974 5.8911905,164.2055 5.1851439,164.2137 4.6100683,164.2218 3.9725952,164.2300 2.7679608,164.2381 1.9283962,164.2462 1.6635123,164.2544 1.1589715,164.2625 1.1058636,164.2707 1.2040967,164.2788 1.7435621,164.2869 1.5041538,164.2951 1.619615,164.3032 1.8584621,164.3114 2.1159184,164.3195 2.2133365,164.3276 1.9111685,164.3358 1.6275028,164.3439 1.2999901,164.3521 1.1147482,164.3602 1.2751093,164.3683 1.434191,164.3765 1.3179233,164.3846 1.0441548,164.3928 1.4167869,164.4009 1.441589,164.4091 0.99930763,164.4172 1.1328549,164.4253 1.0175632,164.4335 0.98213428,164.4416 0.77908945,164.4498 1.0721008,164.4579 1.71828,164.4661 2.3449588,164.4742 2.1227589,164.4824 1.7252492,164.4905 1.4864258,164.4986 1.4419802,164.5068 1.495236,164.5149 1.3802301,164.5231 0.8758027,164.5312 0.92984861,164.5394 1.3902802,164.5475 1.5763834,164.5557 2.081192,164.5638 2.4687059,164.5720 2.1498775,164.5801 2.2124057,164.5883 2.1771016,164.5964 2.4505115,164.6046 1.760218,164.6127 1.5305316,164.6208 1.1847252,164.6290 0.88465357,164.6371 0.77906084,164.6453 0.80613768,164.6534 1.213082,164.6616 1.3357182,164.6697 0.88419896,164.6779 0.69041753,164.6860 0.90409243,164.6942 1.7359946,164.7023 2.2751479,164.7105 2.5577834,164.7186 2.3264201,164.7268 1.7325622,164.7349 1.0164636,164.7431 0.87620115,164.7512 0.85822296,164.7594 0.71668434,164.7675 0.9121384,164.7757 1.4607899,164.7839 1.743794,164.7920 2.0439937,164.8002 1.7165222,164.8083 1.3982527,164.8165 0.98175466,164.8246 0.85821325,164.8328 1.1331279,164.8409 1.5318007,164.8491 1.894632,164.8572 2.1592047,164.8654 1.9825402,164.8735 2.1866729,164.8817 2.2031083,164.8899 1.7511932,164.8980 1.6280049,164.9062 2.0092139,164.9143 1.8589164,164.9225 1.8401747,164.9306 1.7427572,164.9388 1.7797846,164.9469 2.3365698,164.9551 2.1577799,164.9633 1.9019789,164.9714 1.9654046,164.9796 1.9119256,164.9877 1.9917644,164.9959 2.3278959,165.0040 2.1318102,165.0122 2.0730493,165.0204 4.4731832,165.0285 6.4909759,165.0367 9.3513432,165.0448 13.73824,165.0530 27.536964,165.0611 60.175339,165.0693 94.224876,165.0775 131.07668,165.0856 215.59132,165.0938 487.46942,165.1019 785.9646,165.1101 752.36786,165.1183 437.60602,165.1264 180.73701,165.1346 90.838799,165.1428 68.387489,165.1509 58.14785,165.1591 52.210152,165.1672 38.146713,165.1754 22.375179,165.1836 11.857469,165.1917 7.4496636,165.1999 5.183012,165.2080 3.4049127,165.2162 2.8571856,165.2244 2.5215399,165.2325 2.2217443,165.2407 2.3098402,165.2489 1.9814639,165.2570 1.7781582,165.2652 1.8489337,165.2734 1.5484957,165.2815 1.3897891,165.2897 1.76157,165.2978 2.0187743,165.3060 2.1424479,165.3142 2.6987898,165.3223 2.4859052,165.3305 2.0352783,165.3387 2.0622046,165.3468 1.8932294,165.3550 1.7163657,165.3632 2.3365638,165.3713 2.5575819,165.3795 2.1060545,165.3877 1.5837946,165.3958 1.698487,165.4040 1.3887838,165.4122 0.99118483,165.4203 0.84966326,165.4285 0.84102333,165.4367 1.1605921,165.4449 1.6290885,165.4530 1.7956316,165.4612 1.4238231,165.4694 1.1856579,165.4775 1.0975358,165.4857 1.3538411,165.4939 1.6469145,165.5020 2.0188069,165.5102 2.0172205,165.5184 2.0530858,165.5265 2.6109781,165.5347 2.9108074,165.5429 2.6901731,165.5511 2.106091,165.5592 1.6101922,165.5674 1.5397125,165.5756 1.566821,165.5837 1.85903,165.5919 1.8768044,165.6001 2.3639877,165.6083 2.8148842,165.6164 3.0356562,165.6246 2.9188013,165.6328 2.2457764,165.6410 1.6539991,165.6491 1.3360267,165.6573 1.2035962,165.6655 1.3632245,165.6737 1.6290818,165.6818 1.7701256,165.6900 1.6463501,165.6982 2.1336379,165.7064 2.5567415,165.7145 1.9904336,165.7227 2.0276096,165.7309 2.2837491,165.7391 2.3091178,165.7472 1.7863902,165.7554 1.5396888,165.7636 1.4957643,165.7718 1.5573453,165.7799 1.5304372,165.7881 1.4253385,165.7963 2.1254265,165.8045 2.7438388,165.8126 2.680769,165.8208 1.9808816,165.8290 1.3980533,165.8372 1.3277434,165.8454 1.114664,165.8535 1.0265958,165.8617 1.1235189,165.8699 0.89360654,165.8781 1.0977588,165.8863 1.2476857,165.8944 1.4695272,165.9026 1.6113193,165.9108 1.5393357,165.9190 1.3624891,165.9272 1.7263387,165.9353 2.2666297,165.9435 2.7966352,165.9517 2.6541035,165.9599 2.3794863,165.9681 2.0877314,165.9762 2.1069043,165.9844 2.6994791,165.9926 2.5573003,166.0008 1.8937336,166.0090 1.4870822,166.0172 1.5753175,166.0253 1.7700579,166.0335 2.4435203,166.0417 3.0021565,166.0499 4.8542089,166.0581 8.5223665,166.0663 14.948604,166.0744 22.209547,166.0826 39.899807,166.0908 81.125084,166.0990 135.77155,166.1072 151.23885,166.1154 112.09699,166.1235 67.650955,166.1317 54.12463,166.1399 48.957619,166.1481 34.14138,166.1563 21.81489,166.1645 13.982626,166.1727 10.163276,166.1808 6.1898036,166.1890 4.0046329,166.1972 2.0688701,166.2054 1.7528865,166.2136 2.0363479,166.2218 2.3097351,166.2300 1.9107119,166.2382 1.6541582,166.2463 1.3537128,166.2545 1.7441806,166.2627 2.2315052,166.2709 2.2130551,166.2791 2.070045,166.2873 1.6181792,166.2955 1.2561418,166.3037 1.3277433,166.3119 1.5039588,166.3201 1.2115176,166.3282 1.1768985,166.3364 1.4163419,166.3446 1.3538043,166.3528 0.98183602,166.3610 1.0005265,166.3692 1.6999788,166.3774 1.9564434,166.3856 1.8404255,166.3938 1.2209092,166.4020 1.6203967,166.4102 2.1422892,166.4183 2.0967379,166.4265 1.6446301,166.4347 1.2120898,166.4429 1.4872348,166.4511 1.2738502,166.4593 0.71614462,166.4675 0.61038327,166.4757 0.8148976,166.4839 1.3545471,166.4921 1.3088955,166.5003 1.0177217,166.5085 1.5231214,166.5167 2.3190777,166.5249 2.131784,166.5331 1.4153761,166.5413 1.3637198,166.5495 1.3978038,166.5577 0.71587932,166.5658 0.51368189,166.5740 0.95695293,166.5822 1.380774,166.5904 1.1674201,166.5986 0.92876261,166.6068 0.87586671,166.6150 0.80534792,166.6232 1.0183694,166.6314 1.248455,166.6396 1.3000981,166.6478 0.96377909,166.6560 1.0534908,166.6642 1.292259,166.6724 1.5405052,166.6806 1.9739481,166.6888 1.8313463,166.6970 1.6991706,166.7052 1.7171456,166.7134 1.5658623,166.7216 1.2736361,166.7298 1.1150358,166.7380 1.0798502,166.7462 1.1859607,166.7544 1.2392863,166.7626 1.504971,166.7708 1.9738566,166.7790 2.2652018,166.7872 1.458735,166.7954 0.78817499,166.8036 1.5760878,166.8118 1.8228844,166.8200 1.6723402,166.8282 1.0793324,166.8364 1.2841837,166.8446 1.6373653,166.8528 1.5742353,166.8610 1.1940144,166.8692 1.0001708,166.8775 0.97348785,166.8857 0.94686955,166.8939 1.1418797,166.9021 1.5839132,166.9103 1.7606686,166.9185 2.1599917,166.9267 2.5228131,166.9349 2.1500404,166.9431 1.7252705,166.9513 1.2743489,166.9595 1.3278887,166.9677 1.3976047,166.9759 0.92926317,166.9841 1.5607741,166.9923 3.2145674,167.0005 3.679836,167.0087 3.3084979,167.0169 3.8601639,167.0252 5.7685032,167.0334 15.144096,167.0416 37.267891,167.0498 52.540634,167.0580 49.893551,167.0662 56.683304,167.0744 119.98196,167.0826 181.23003,167.0908 173.84059,167.0990 120.97727,167.1072 91.738724,167.1155 95.096268,167.1237 97.773132,167.1319 81.202354,167.1401 53.333496,167.1483 30.965036,167.1565 23.551462,167.1647 21.064457,167.1729 16.078106,167.1811 10.469431,167.1893 6.5605621,167.1976 4.2008376,167.2058 3.2023275,167.2140 2.0791597,167.2222 1.81349,167.2304 1.4061267,167.2386 1.1499119,167.2468 1.337424,167.2550 2.3640397,167.2633 2.2646399,167.2715 1.6533343,167.2797 0.84965557,167.2879 1.4350091,167.2961 1.7083524,167.3043 2.0611258,167.3125 1.4773141,167.3208 1.5840855,167.3290 1.7972988,167.3372 2.7711933,167.3454 2.3624091,167.3536 1.6626364,167.3618 1.3986117,167.3701 2.0529437,167.3783 1.5560789,167.3865 1.0706369,167.3947 1.2130307,167.4029 1.699103,167.4111 1.6013268,167.4194 1.0972774,167.4276 1.1242976,167.4358 1.3899412,167.4440 1.5754905,167.4522 1.876341,167.4604 1.9829133,167.4687 1.8935729,167.4769 1.2997539,167.4851 1.1235975,167.4933 1.1501402,167.5015 1.0349023,167.5098 1.0441918,167.5180 1.5409991,167.5262 2.072304,167.5344 2.2652545,167.5426 1.9547302,167.5509 1.6631593,167.5591 1.336044,167.5673 1.2745025,167.5755 1.4791608,167.5837 1.9831811,167.5920 2.0615718,167.6002 1.7948079,167.6084 1.0433336,167.6166 0.97366202,167.6248 0.91213089,167.6331 1.5669894,167.6413 1.6096387,167.6495 1.3010643,167.6577 2.0193391,167.6660 2.3723307,167.6742 2.0082247,167.6824 1.6640784,167.6906 2.4074445,167.6989 2.2733843,167.7071 1.5118713,167.7153 0.86667138,167.7235 1.1330746,167.7318 1.7713646,167.7400 2.6035056,167.7482 2.548785,167.7564 2.2386639,167.7647 2.1853812,167.7729 2.2024887,167.7811 1.8306948,167.7893 1.309265,167.7976 0.7960577,167.8058 0.54836512,167.8140 0.58533955,167.8222 1.2670093,167.8305 1.7082503,167.8387 1.9204437,167.8469 2.0258286,167.8552 1.3883392,167.8634 1.0350078,167.8716 0.85843897,167.8798 1.3015927,167.8881 1.8769065,167.8963 2.1966116,167.9045 2.8416536,167.9128 2.4227052,167.9210 1.3517905,167.9292 0.81346369,167.9374 0.82305789,167.9457 1.0266956,167.9539 1.4162822,167.9621 1.6105888,167.9704 1.2739736,167.9786 0.90231633,167.9868 0.77989328,167.9951 1.8965579,168.0033 2.7968061,168.0115 2.3350172,168.0198 1.9363598,168.0280 1.5145129,168.0362 4.2904735,168.0444 9.7796097,168.0527 15.148443,168.0609 19.924742,168.0691 33.683254,168.0774 53.815823,168.0856 73.457207,168.0938 78.36734,168.1021 79.444595,168.1103 93.577217,168.1185 99.758316,168.1268 79.603218,168.1350 59.363277,168.1433 83.829315,168.1515 115.50069,168.1597 102.82687,168.1680 56.145374,168.1762 21.174335,168.1844 10.125096,168.1927 6.9957252,168.2009 4.8295164,168.2091 3.5394011,168.2174 2.7508366,168.2256 2.0077283,168.2339 1.893204,168.2421 1.5032123,168.2503 0.99045318,168.2586 0.96508479,168.2668 1.5146124,168.2750 2.3014264,168.2833 2.0798438,168.2915 2.2745197,168.2998 1.999006,168.3080 1.5297159,168.3162 1.2475175,168.3245 1.3997986,168.3327 2.2490675,168.3410 2.3267338,168.3492 2.1499538,168.3574 2.2573593,168.3657 2.4507906,168.3739 1.9107484,168.3822 1.716856,168.3904 1.3978186,168.3986 1.4071083,168.4069 1.6022941,168.4151 1.681782,168.4234 1.5748758,168.4316 1.4065822,168.4398 1.264987,168.4481 1.3715569,168.4563 1.1414537,168.4646 1.1060886,168.4728 1.2124044,168.4811 1.1235589,168.4893 1.1156555,168.4975 1.6556143,168.5058 1.6191647,168.5140 1.4517751,168.5223 1.7434343,168.5305 1.6626575,168.5388 1.2830669,168.5470 1.3457116,168.5553 1.4777679,168.5635 1.486277,168.5717 1.256488,168.5800 1.1510153,168.5882 1.3983586,168.5965 1.5301235,168.6047 1.3006527,168.6130 1.1691617,168.6212 1.5762105,168.6295 1.5033209,168.6377 0.78668022,168.6460 0.86817819,168.6542 1.1511505,168.6625 1.2653373,168.6707 1.1320199,168.6790 0.94646204,168.6872 1.177462,168.6955 1.3363131,168.7037 1.0879625,168.7119 0.97362375,168.7202 1.1423323,168.7284 1.292796,168.7367 1.6374154,168.7449 1.7788738,168.7532 2.11501,168.7614 2.5481606,168.7697 2.3445108,168.7779 1.9908942,168.7862 1.9378182,168.7944 1.4515761,168.8027 1.310047,168.8110 1.0525516,168.8192 0.87562394,168.8275 1.0000726,168.8357 1.3015304,168.8440 1.4602977,168.8522 1.6371291,168.8605 1.6197248,168.8687 1.6642437,168.8770 1.8146008,168.8852 1.5923796,168.8935 1.007597,168.9017 0.49471381,168.9100 0.37198836,168.9182 0.85076278,168.9265 1.5581832,168.9347 1.618973,168.9430 1.3269306,168.9513 1.2478253,168.9595 1.3195972,168.9678 1.9564073,168.9760 2.149667,168.9843 2.2830124,168.9925 2.6998529,169.0008 3.1354535,169.0090 4.6586924,169.0173 6.3208213,169.0256 9.3425894,169.0338 13.971654,169.0421 23.357378,169.0503 68.107216,169.0586 133.99409,169.0668 151.23589,169.0751 111.82117,169.0834 92.537018,169.0916 122.55254,169.0999 139.46333,169.1081 112.92712,169.1164 77.829926,169.1246 74.053406,169.1329 136.5715,169.1412 267.035,169.1494 323.76959,169.1577 235.3232,169.1659 101.80029,169.1742 36.873795,169.1825 22.2223,169.1907 13.285653,169.1990 8.1913929,169.2072 8.3379192,169.2155 7.5992436,169.2238 5.5274086,169.2320 3.3946884,169.2403 1.6876996,169.2486 1.2913822,169.2568 1.8776139,169.2651 2.6111796,169.2733 2.1222436,169.2816 1.2648965,169.2899 1.0803163,169.2981 1.7532573,169.3064 2.4784203,169.3147 2.3359551,169.3229 1.7785107,169.3312 1.6103598,169.3395 1.2469373,169.3477 0.95599502,169.3560 1.3370968,169.3642 1.9202092,169.3725 2.1323798,169.3808 2.0526323,169.3890 1.6552726,169.3973 1.7966706,169.4056 1.51273,169.4138 1.5675635,169.4221 1.7873809,169.4304 1.2111218,169.4386 1.371912,169.4469 1.6190166,169.4552 1.3448822,169.4634 1.4249235,169.4717 1.5046021,169.4800 1.9822779,169.4882 1.9384267,169.4965 2.5760574,169.5048 2.7525542,169.5130 2.4608765,169.5213 2.4695394,169.5296 2.1495588,169.5379 1.6723354,169.5461 2.1864755,169.5544 2.4064393,169.5627 2.2204163,169.5709 1.946153,169.5792 2.0270469,169.5875 2.2752156,169.5957 2.0354474,169.6040 1.6103085,169.6123 1.3710873,169.6206 1.2926682,169.6288 1.7257774,169.6371 1.6105622,169.6454 1.5574545,169.6536 1.3007365,169.6619 1.5848249,169.6702 1.9470624,169.6785 1.8576052,169.6867 1.5480032,169.6950 1.6017234,169.7033 1.4512768,169.7115 1.1411377,169.7198 0.82286334,169.7281 1.1603057,169.7364 1.5309896,169.7446 1.2649369,169.7529 1.1684144,169.7612 1.2566817,169.7695 1.2127838,169.7777 1.5667484,169.7860 1.6272002,169.7943 1.2295338,169.8026 1.0881692,169.8108 0.84059215,169.8191 1.3285669,169.8274 1.6201315,169.8357 1.5042853,169.8439 1.2383949,169.8522 1.2567796,169.8605 1.9737848,169.8688 1.9288014,169.8771 1.3889657,169.8853 1.3989897,169.8936 1.9121463,169.9019 2.0442204,169.9102 2.1583803,169.9184 1.3353174,169.9267 1.1415355,169.9350 1.1505588,169.9433 1.584506,169.9516 1.9926434,169.9598 2.4258904,169.9681 2.0876579,169.9764 1.7520779,169.9847 1.6640476,169.9930 2.0709047,170.0012 2.4954653,170.0095 2.6118505,170.0178 4.1897035,170.0261 6.2962751,170.0344 7.4347343,170.0426 7.6545792,170.0509 9.7149601,170.0592 16.42108,170.0675 23.268587,170.0758 28.794773,170.0841 35.410927,170.0923 50.157024,170.1006 62.438854,170.1089 81.871727,170.1172 211.69099,170.1255 504.06955,170.1337 649.03912,170.1420 491.93906,170.1503 229.05768,170.1586 92.475601,170.1669 52.103333,170.1752 34.052521,170.1835 22.404066,170.1917 15.041112,170.2000 10.286635,170.2083 6.7576838,170.2166 4.3866692,170.2249 3.1656704,170.2332 1.6881535,170.2415 1.1763924,170.2497 1.2124653,170.2580 1.7795546,170.2663 2.0888317,170.2746 1.8586503,170.2829 1.5931576,170.2912 1.6280203,170.2995 1.5130866,170.3077 1.4249086,170.3160 1.752284,170.3243 1.9728312,170.3326 1.6368694,170.3409 1.3901979,170.3492 1.7087256,170.3575 2.1762855,170.3658 1.7871883,170.3741 1.6289864,170.3823 1.4591607,170.3906 0.94620872,170.3989 1.0984224,170.4072 1.9124784,170.4155 2.6634209,170.4238 2.2727563,170.4321 0.98128617,170.4404 0.65491426,170.4487 1.0182793,170.4570 1.1689988,170.4653 1.5321636,170.4735 1.9737704,170.4818 1.7779676,170.4901 1.2732064,170.4984 0.95564663,170.5067 2.0807657,170.5150 2.6909118,170.5233 2.4338565,170.5316 2.0536005,170.5399 2.0791571,170.5482 1.5915426,170.5565 1.5135251,170.5648 2.231452,170.5731 2.9309652,170.5814 3.2563524,170.5897 2.5648544,170.5979 2.2286701,170.6062 1.7433935,170.6145 1.7886834,170.6228 1.5832094,170.6311 1.3717967,170.6394 1.6644253,170.6477 1.6012399,170.6560 1.4859703,170.6643 1.415682,170.6726 1.6468413,170.6809 2.1066163,170.6892 1.910485,170.6975 1.1853787,170.7058 1.1427344,170.7141 1.7711202,170.7224 2.070364,170.7307 1.6272019,170.7390 1.3974643,170.7473 1.3895558,170.7556 1.7880423,170.7639 1.6456943,170.7722 1.1676897,170.7805 1.3026594,170.7888 2.43606,170.7971 2.8494093,170.8054 2.688256,170.8137 1.8219045,170.8220 1.5403408,170.8303 1.4689146,170.8386 1.3624277,170.8469 1.4421415,170.8552 1.4865456,170.8635 1.3276659,170.8718 1.3011132,170.8801 1.4424751,170.8884 1.6100535,170.8967 1.6108788,170.9050 2.532057,170.9133 2.975137,170.9216 3.1694014,170.9299 2.8850567,170.9382 3.0086205,170.9465 3.2031839,170.9548 3.4336202,170.9631 2.9908786,170.9714 2.592592,170.9797 2.2564921,170.9880 2.7888019,170.9963 3.8594952,171.0046 4.8608742,171.0129 6.8338952,171.0213 8.7387915,171.0296 12.531693,171.0379 19.479038,171.0462 33.82336,171.0545 54.038326,171.0628 106.79591,171.0711 208.13771,171.0794 276.2966,171.0877 286.76877,171.0960 392.57965,171.1043 883.62646,171.1126 1401.6633,171.1209 1411.2336,171.1292 965.28265,171.1375 518.84613,171.1459 252.33043,171.1542 136.39925,171.1625 88.618973,171.1708 62.797287,171.1791 38.982704,171.1874 23.772385,171.1957 15.944231,171.2040 9.2236919,171.2123 7.6279759,171.2206 5.9520173,171.2289 4.7233477,171.2373 3.9548764,171.2456 3.5656152,171.2539 3.4865677,171.2622 2.8938496,171.2705 2.0076878,171.2788 1.423655,171.2871 1.5134674,171.2954 1.6196866,171.3037 1.4166673,171.3121 1.9216279,171.3204 2.7963445,171.3287 2.4138329,171.3370 1.1233811,171.3453 1.3565218,171.3536 2.1336036,171.3619 2.0959902,171.3702 2.388792,171.3786 2.5039835,171.3869 1.6544762,171.3952 1.5397341,171.4035 1.4604746,171.4118 1.3898039,171.4201 1.5678234,171.4284 2.151006,171.4368 2.0701458,171.4451 2.0875354,171.4534 1.4674226,171.4617 1.0707861,171.4700 1.4426833,171.4783 1.149848,171.4867 1.07947,171.4950 0.9122749,171.5033 1.2485334,171.5116 1.5225918,171.5199 2.0186286,171.5282 2.3100443,171.5366 1.9369241,171.5449 1.5659356,171.5532 1.8148662,171.5615 1.8400912,171.5698 1.6723247,171.5782 1.5489681,171.5865 1.3182777,171.5948 1.2214311,171.6031 1.4865688,171.6114 1.8588735,171.6197 2.256598,171.6281 2.2916675,171.6364 2.3360662,171.6447 1.8486273,171.6530 1.0445051,171.6614 1.0185424,171.6697 1.3366164,171.6780 1.5225101,171.6863 1.3893288,171.6946 1.2737396,171.7030 1.3897295,171.7113 1.8857353,171.7196 2.2030671,171.7279 1.6183921,171.7362 1.4521532,171.7446 2.1067469,171.7529 1.8945535,171.7612 2.3904488,171.7695 2.5031538,171.7779 2.0775826,171.7862 1.0434022,171.7945 0.78847778,171.8028 1.2307673,171.8112 1.5480409,171.8195 1.4417684,171.8278 1.4513191,171.8361 1.1063524,171.8445 0.89393878,171.8528 1.062537,171.8611 1.5324299,171.8694 1.9739516,171.8778 2.0805824,171.8861 3.1341679,171.8944 3.6538932,171.9027 2.722856,171.9111 1.6015911,171.9194 1.9305904,171.9277 2.2753661,171.9360 2.6544428,171.9444 2.2117569,171.9527 3.1061437,171.9610 2.928443,171.9694 2.7083397,171.9777 2.5228758,171.9860 2.3196959,171.9943 2.8787453,172.0027 4.5157514,172.0110 5.3170915,172.0193 4.8845391,172.0277 6.7297039,172.0360 9.7475986,172.0443 12.129353,172.0526 17.2794,172.0610 28.737087,172.0693 50.133411,172.0776 84.003662,172.0860 157.28023,172.0943 497.45959,172.1026 1251.5,172.1110 1729.9973,172.1193 1404.7571,172.1276 690.03375,172.1360 288.97882,172.1443 183.15617,172.1526 138.54224,172.1610 91.001839,172.1693 56.684387,172.1776 46.421131,172.1860 40.38026,172.1943 27.505482,172.2026 14.052541,172.2110 7.8364263,172.2193 7.1232448,172.2276 5.6434951,172.2360 4.0243444,172.2443 2.5373621,172.2526 2.0625319,172.2610 2.6912532,172.2693 2.6279576,172.2776 2.8317003,172.2860 2.3442326,172.2943 2.2751038,172.3026 2.9657512,172.3110 3.0733821,172.3193 4.1493602,172.3277 2.341651,172.3360 2.1059968,172.3443 1.9902989,172.3527 1.9817762,172.3610 1.6376898,172.3693 1.7178102,172.3777 1.8764414,172.3860 2.1329589,172.3944 2.0877874,172.4027 1.8592688,172.4110 2.5584865,172.4194 2.6895688,172.4277 2.7955649,172.4361 2.2303996,172.4444 2.9304824,172.4527 2.6802626,172.4611 2.0430889,172.4694 2.2292678,172.4778 2.1065459,172.4861 2.6647224,172.4944 2.4250908,172.5028 2.2835135,172.5111 2.0083966,172.5195 1.9368485,172.5278 2.0541766,172.5361 2.8526053,172.5445 3.8250487,172.5528 4.4330163,172.5612 4.2194862,172.5695 3.9627619,172.5779 2.4147727,172.5862 1.9210217,172.5945 1.8936725,172.6029 1.8845156,172.6112 1.8853443,172.6196 2.3016,172.6279 2.7260718,172.6363 3.3635578,172.6446 3.8861609,172.6529 3.8228681,172.6613 3.6898892,172.6696 3.3702028,172.6780 2.2021697,172.6863 2.1425421,172.6947 2.5837402,172.7030 2.496367,172.7114 2.7258849,172.7197 1.9541525,172.7281 2.1590753,172.7364 3.231971,172.7448 4.204824,172.7531 3.1848984,172.7614 2.2375798,172.7698 2.1149056,172.7781 2.8944011,172.7865 3.0178308,172.7948 2.7794094,172.8032 2.5934172,172.8115 2.8309183,172.8199 2.5211525,172.8282 2.6643336,172.8366 3.178211,172.8449 3.7886207,172.8533 3.7271013,172.8616 4.2836428,172.8700 4.6285834,172.8783 5.4356432,172.8867 5.805027,172.8950 5.6114655,172.9034 6.8967204,172.9117 8.4198494,172.9201 10.683424,172.9284 11.868182,172.9368 13.98429,172.9451 14.387947,172.9535 13.230206,172.9618 14.396144,172.9702 18.036297,172.9785 22.936556,172.9869 27.032131,172.9953 30.271862,173.0036 34.531845,173.0120 41.354916,173.0203 53.252247,173.0287 72.877876,173.0370 107.10143,173.0454 182.22029,173.0537 331.27313,173.0621 619.57648,173.0704 1432.5208,173.0788 5438.0864,173.0871 12395.55,173.0955 14928.122,173.1039 10553.354,173.1122 4425.9346,173.1206 1688.3209,173.1289 1077.0607,173.1373 723.37964,173.1456 455.22052,173.1540 310.26669,173.1624 193.70317,173.1707 115.72925,173.1791 74.849976,173.1874 49.909107,173.1958 31.25881,173.2041 20.137196,173.2125 14.222843,173.2209 10.932602,173.2292 8.7766829,173.2376 9.5776739,173.2459 9.4788275,173.2543 10.160091,173.2627 10.850103,173.2710 10.290622,173.2794 7.979218,173.2877 6.6078563,173.2961 6.3245091,173.3045 5.3891692,173.3128 5.6837354,173.3212 7.0291295,173.3295 8.1954184,173.3379 7.9633245,173.3463 7.0347424,173.3546 6.2289171,173.3630 5.9822822,173.3713 6.8595524,173.3797 7.3808975,173.3881 7.1749034,173.3964 5.9904656,173.4048 6.2512708,173.4132 7.6195493,173.4215 6.9261479,173.4299 5.9807906,173.4382 5.2209997,173.4466 5.0694237,173.4550 5.0094275,173.4633 5.9655609,173.4717 5.7185292,173.4801 6.4595633,173.4884 5.4847441,173.4968 5.4070106,173.5052 4.6976314,173.5135 4.522543,173.5219 4.8228354,173.5303 4.1148562,173.5386 3.8671656,173.5470 3.3084612,173.5554 3.0695202,173.5637 3.2761381,173.5721 4.1682081,173.5805 3.229377,173.5888 2.9728909,173.5972 2.4065402,173.6056 3.266315,173.6139 3.2653072,173.6223 3.4071801,173.6307 3.9480016,173.6390 3.8315935,173.6474 3.2998276,173.6558 3.5410936,173.6641 4.2127433,173.6725 4.052093,173.6809 3.67939,173.6892 2.7972703,173.6976 3.1880314,173.7060 3.1046226,173.7144 2.6000876,173.7227 2.5503039,173.7311 3.1502016,173.7395 2.7426805,173.7478 3.604043,173.7562 3.8222122,173.7646 2.6704242,173.7730 2.2555859,173.7813 2.2665238,173.7897 3.2934148,173.7981 4.0780911,173.8064 3.3618264,173.8148 2.7615776,173.8232 2.673835,173.8316 2.8934114,173.8399 2.8054605,173.8483 3.7631853,173.8567 4.425149,173.8651 3.8921366,173.8734 2.4672763,173.8818 2.0010345,173.8902 2.939302,173.8986 3.0444832,173.9069 3.4513752,173.9153 3.496803,173.9237 3.9302516,173.9321 4.0158925,173.9404 3.362045,173.9488 3.4081807,173.9572 3.4154358,173.9656 3.1841743,173.9739 3.3105326,173.9823 4.2245393,173.9907 5.5338101,173.9991 5.7860813,174.0074 4.3243585,174.0158 4.3134999,174.0242 7.2530594,174.0326 10.542352,174.0410 13.049664,174.0493 17.708136,174.0577 27.928698,174.0661 52.593315,174.0745 119.21827,174.0828 414.22046,174.0912 878.56812,174.0996 1016.0165,174.1080 699.85895,174.1164 315.11115,174.1247 173.25676,174.1331 137.19078,174.1415 102.02869,174.1499 78.870857,174.1583 80.474617,174.1667 105.34736,174.1750 198.43114,174.1834 738.33588,174.1918 2002.0341,174.2002 2783.9292,174.2086 2202.7898,174.2169 968.41412,174.2253 302.85315,174.2337 159.62003,174.2421 118.74212,174.2505 86.602844,174.2589 59.909176,174.2672 38.871346,174.2756 25.240067,174.2840 16.619562,174.2924 11.906425,174.3008 8.5613451,174.3092 6.2098908,174.3175 5.9296069,174.3259 5.4777274,174.3343 4.8907838,174.3427 3.5027676,174.3511 3.6197422,174.3595 3.3707614,174.3679 3.1144447,174.3762 3.2229123,174.3846 4.1259742,174.3930 4.3351994,174.4014 3.3605323,174.4098 3.4856336,174.4182 3.1058922,174.4266 2.7796669,174.4350 3.4072607,174.4433 2.6350245,174.4517 1.9474795,174.4601 2.6125944,174.4685 2.6291406,174.4769 3.2123184,174.4853 3.0871086,174.4937 3.3545375,174.5021 3.8673608,174.5105 2.9900751,174.5188 2.7873127,174.5272 2.4343798,174.5356 2.6995237,174.5440 2.8398902,174.5524 2.9729731,174.5608 2.9738014,174.5692 2.9034867,174.5776 2.877048,174.5860 3.4079895,174.5944 3.3880396,174.6028 2.9445291,174.6111 2.504214,174.6195 2.5320423,174.6279 2.8239918,174.6363 2.9833066,174.6447 3.5579503,174.6531 3.6099753,174.6615 3.6366949,174.6699 3.247015,174.6783 2.7776532,174.6867 2.239222,174.6951 1.9284346,174.7035 1.6632318,174.7119 2.0452814,174.7203 2.3007443,174.7286 2.1500659,174.7370 1.6379107,174.7454 2.0360785,174.7538 2.380343,174.7622 2.2035189,174.7706 1.9189514,174.7790 1.3796847,174.7874 1.7623609,174.7958 2.2476022,174.8042 1.7349724,174.8126 2.266283,174.8210 2.4509962,174.8294 2.0343599,174.8378 1.4070615,174.8462 1.8060477,174.8546 1.8851819,174.8630 2.1249859,174.8714 2.4782093,174.8798 2.4589479,174.8882 1.9808204,174.8966 2.3909802,174.9050 3.9738646,174.9134 3.3184464,174.9218 3.2483888,174.9302 2.5832705,174.9386 2.2572415,174.9470 2.3458068,174.9554 2.2824793,174.9638 2.2385786,174.9722 2.4339654,174.9806 2.6278841,174.9890 3.0450277,174.9974 4.9410982,175.0058 6.5503716,175.0142 6.2377696,175.0226 4.5925331,175.0310 4.9516191,175.0394 8.848567,175.0478 12.81037,175.0562 16.610907,175.0646 25.967335,175.0730 44.997044,175.0814 97.294098,175.0898 175.36128,175.0982 205.89359,175.1066 154.78383,175.1150 91.156914,175.1234 67.05542,175.1318 55.766342,175.1402 45.669476,175.1486 44.305393,175.1570 51.492943,175.1655 50.610931,175.1739 38.368553,175.1823 47.871918,175.1907 154.15611,175.1991 303.25174,175.2075 316.91232,175.2159 192.50664,175.2243 65.058411,175.2327 23.436275,175.2411 15.454593,175.2495 13.604486,175.2579 9.4874353,175.2663 6.4200573,175.2747 3.7134457,175.2831 2.8222923,175.2916 2.1334603,175.3000 2.717891,175.3084 2.7072995,175.3168 2.0071316,175.3252 1.3805758,175.3336 1.8771034,175.3420 1.9995409,175.3504 1.592338,175.3588 1.4694725,175.3672 2.2041681,175.3756 2.0443707,175.3841 1.8059844,175.3925 1.875091,175.4009 1.1575894,175.4093 1.3638866,175.4177 1.9567617,175.4261 2.0622303,175.4345 1.9372423,175.4429 1.4766181,175.4513 1.3269442,175.4598 1.2392402,175.4682 1.3816154,175.4766 1.6201808,175.4850 1.8309908,175.4934 1.4949508,175.5018 1.9036701,175.5102 2.8595502,175.5186 3.2395451,175.5271 2.529783,175.5355 1.5380313,175.5439 0.9731124,175.5523 1.1079323,175.5607 2.2937801,175.5691 3.1954854,175.5776 3.7351851,175.5860 3.7795484,175.5944 3.6546884,175.6028 2.9717145,175.6112 2.0970449,175.6196 2.6291604,175.6280 3.0434957,175.6365 2.2548068,175.6449 1.8316528,175.6533 1.9650807,175.6617 1.5482244,175.6701 1.282452,175.6785 1.1322898,175.6870 1.3549997,175.6954 1.9208136,175.7038 1.769861,175.7122 1.7788572,175.7206 1.4506706,175.7291 1.1146638,175.7375 0.99134755,175.7459 1.3728912,175.7543 2.0620041,175.7627 1.7870961,175.7712 1.9647845,175.7796 1.7698102,175.7880 1.7344044,175.7964 1.5828477,175.8048 1.0875769,175.8133 1.1338755,175.8217 1.6832054,175.8301 2.0975533,175.8385 1.9285092,175.8469 1.8492795,175.8554 1.4871244,175.8638 1.7880561,175.8722 1.6540192,175.8806 1.3002846,175.8890 1.3542336,175.8975 1.4604386,175.9059 1.6460916,175.9143 1.4864205,175.9227 1.5312554,175.9312 1.9921051,175.9396 2.2398946,175.9480 2.3799474,175.9564 1.7593942,175.9649 1.2555323,175.9733 0.81392092,175.9817 0.99126577,175.9901 1.106606,175.9986 1.5144032,176.0070 2.1154838,176.0154 2.4073973,176.0238 2.6109776,176.0323 3.0100243,176.0407 3.9582934,176.0491 5.2689581,176.0575 7.8820286,176.0660 12.663877,176.0744 17.983789,176.0828 23.240196,176.0912 29.208055,176.0997 35.832085,176.1081 37.514332,176.1165 37.938808,176.1250 43.65329,176.1334 66.850693,176.1418 85.430351,176.1502 81.71315,176.1587 60.82412,176.1671 38.153034,176.1755 21.083952,176.1840 12.64797,176.1924 14.781737,176.2008 23.115273,176.2093 23.468128,176.2177 14.593783,176.2261 5.5757771,176.2345 3.1229548,176.2430 2.6800148,176.2514 2.5133543,176.2598 2.8505936,176.2683 3.3991799,176.2767 4.0179267,176.2851 3.7070591,176.2936 2.945626,176.3020 1.9989244,176.3104 2.1144991,176.3189 1.7615964,176.3273 2.0271754,176.3357 1.6890401,176.3442 1.5389179,176.3526 1.5754851,176.3610 1.8153068,176.3695 2.0975826,176.3779 1.6807352,176.3863 1.7881124,176.3948 2.2033069,176.4032 1.9199684,176.4116 1.8148303,176.4201 1.7972975,176.4285 2.3539071,176.4369 2.3881202,176.4454 1.9555945,176.4538 2.0183566,176.4623 1.9018116,176.4707 1.5042908,176.4791 1.6995442,176.4876 1.4071289,176.4960 1.5489435,176.5044 1.9029028,176.5129 2.3103011,176.5213 2.5589504,176.5298 3.6379054,176.5382 3.8396611,176.5466 3.5396953,176.5551 3.1329319,176.5635 2.8236556,176.5719 3.45309,176.5804 3.9817715,176.5888 3.0604651,176.5973 2.5042589,176.6057 2.4597752,176.6141 2.3705404,176.6226 1.8573254,176.6310 1.5403608,176.6395 1.7969767,176.6479 1.9029291,176.6563 2.2048454,176.6648 2.6368191,176.6732 2.4667346,176.6817 1.9022275,176.6901 2.0620518,176.6985 1.3631914,176.7070 1.6556078,176.7154 1.9482203,176.7239 3.1440649,176.7323 3.7333868,176.7408 2.6523011,176.7492 2.3274772,176.7576 2.8322375,176.7661 2.5763099,176.7745 3.1962874,176.7830 3.2742569,176.7914 3.0526462,176.7999 2.9821219,176.8083 3.053622,176.8168 3.7263613,176.8252 4.1320858,176.8336 3.9200983,176.8421 3.7090409,176.8505 4.319581,176.8590 4.7160311,176.8674 4.0150313,176.8759 3.0437512,176.8843 3.4795578,176.8928 4.1785173,176.9012 4.0164828,176.9097 2.6794984,176.9181 3.0468163,176.9266 6.1271176,176.9350 7.8965797,176.9435 8.727603,176.9519 8.877861,176.9603 9.9923668,176.9688 11.391848,176.9772 13.322214,176.9857 15.631234,176.9941 19.21888,177.0026 23.947269,177.0110 26.591078,177.0195 30.426579,177.0279 39.044365,177.0364 51.722549,177.0448 74.868416,177.0533 126.10966,177.0617 226.97635,177.0702 337.63391,177.0786 512.16699,177.0871 1282.9854,177.0955 3746.093,177.1040 8170.0308,177.1124 10996.103,177.1209 8960.0273,177.1294 4462.8403,177.1378 1711.405,177.1463 922.72021,177.1547 638.92114,177.1632 416.68365,177.1716 311.70514,177.1801 227.12852,177.1885 147.92476,177.1970 85.377785,177.2054 51.332329,177.2139 31.637938,177.2223 20.721666,177.2308 15.954082,177.2392 15.22879,177.2477 12.135599,177.2562 10.474752,177.2646 8.63375,177.2731 6.8219275,177.2815 7.3723755,177.2900 6.9897938,177.2984 6.9377718,177.3069 7.5663524,177.3154 6.8763518,177.3238 6.9645028,177.3323 6.187109,177.3407 6.8928938,177.3492 5.9964595,177.3576 5.3363552,177.3661 5.3541775,177.3746 4.1848488,177.3830 4.5316443,177.3915 5.6460271,177.3999 4.6452932,177.4084 4.3555241,177.4168 5.5499096,177.4253 5.0870924,177.4338 4.2108226,177.4422 4.0537672,177.4507 4.1679492,177.4591 4.2287102,177.4676 3.796643,177.4761 4.4434881,177.4845 4.1058402,177.4930 3.7267184,177.5014 4.2393365,177.5099 4.0514903,177.5184 4.0797381,177.5268 3.8951495,177.5353 4.6543159,177.5438 4.3972116,177.5522 4.3800797,177.5607 4.1676273,177.5691 4.2309422,177.5776 3.9902377,177.5861 3.2379036,177.5945 2.7708881,177.6030 3.0967164,177.6115 2.9831681,177.6199 4.2335868,177.6284 5.2490902,177.6369 5.2636056,177.6453 4.1753497,177.6538 3.9199018,177.6622 4.0244145,177.6707 3.5572977,177.6792 3.3378599,177.6876 2.8934612,177.6961 2.7059329,177.7046 2.5303445,177.7130 2.5493321,177.7215 2.3543174,177.7300 2.3446844,177.7384 1.8923954,177.7469 1.2386322,177.7554 1.6121629,177.7638 2.1951277,177.7723 2.1939096,177.7808 2.3370755,177.7892 2.2651341,177.7977 1.6552212,177.8062 2.5761805,177.8146 2.8403912,177.8231 2.9210334,177.8316 3.1592486,177.8401 2.9724338,177.8485 2.6375344,177.8570 3.655365,177.8655 3.1676123,177.8739 2.610347,177.8824 2.3797367,177.8909 2.13304,177.8993 3.1168206,177.9078 3.6553669,177.9163 3.3446827,177.9248 3.1762946,177.9332 2.6464217,177.9417 3.3373151,177.9502 3.6992841,177.9586 3.4155538,177.9671 2.8668108,177.9756 3.0981946,177.9841 3.5312874,177.9925 4.338378,178.0010 6.5321445,178.0095 6.4678626,178.0180 6.5415158,178.0264 7.7215118,178.0349 10.013323,178.0434 11.988877,178.0518 17.996319,178.0603 28.963722,178.0688 47.010468,178.0773 70.167908,178.0857 126.38783,178.0942 306.07666,178.1027 729.53992,178.1112 1420.3993,178.1196 1778.5775,178.1281 1397.3721,178.1366 688.36053,178.1451 261.08179,178.1536 146.20259,178.1620 133.60013,178.1705 144.93221,178.1790 127.01252,178.1875 74.483925,178.1959 32.076675,178.2044 18.16334,178.2129 13.251411,178.2214 10.369531,178.2299 8.556078,178.2383 7.4029431,178.2468 4.5693784,178.2553 3.1232464,178.2638 3.4609442,178.2722 2.9110048,178.2807 2.7876685,178.2892 2.8314033,178.2977 2.9211059,178.3062 3.6192575,178.3146 2.8916967,178.3231 2.1153159,178.3316 2.2311702,178.3401 2.6359403,178.3486 2.1237826,178.3571 2.9927702,178.3655 3.6105399,178.3740 2.8655257,178.3825 1.6718411,178.3910 1.6645763,178.3995 2.4164524,178.4079 2.6983609,178.4164 2.1955435,178.4249 2.9398446,178.4334 2.7975709,178.4419 3.0789433,178.4504 2.5993488,178.4588 1.8765433,178.4673 2.3544583,178.4758 2.1857419,178.4843 2.3631897,178.4928 2.3632977,178.5013 2.6463637,178.5098 2.5925422,178.5182 2.8238044,178.5267 3.7440293,178.5352 3.7151806,178.5437 2.4139764,178.5522 1.7687554,178.5607 1.620661,178.5692 2.3917842,178.5776 3.0177686,178.5861 3.4949815,178.5946 3.6018412,178.6031 3.4516377,178.6116 3.1240029,178.6201 2.9909267,178.6286 2.7428205,178.6371 2.4062343,178.6455 2.1497595,178.6540 2.0093746,178.6625 2.3555202,178.6710 3.0005155,178.6795 3.1946537,178.6880 3.2476678,178.6965 3.6989577,178.7050 3.6277854,178.7135 2.8925557,178.7219 1.9374839,178.7304 1.477458,178.7389 1.2472576,178.7474 1.0530372,178.7559 1.3285451,178.7644 2.0446098,178.7729 2.132587,178.7814 2.1327217,178.7899 1.9643596,178.7984 2.0615246,178.8069 1.9558449,178.8153 2.0442512,178.8238 1.7432942,178.8323 1.5755731,178.8408 1.3443177,178.8493 0.99093068,178.8578 1.4252336,178.8663 1.7444061,178.8748 2.5058167,178.8833 2.7601299,178.8918 2.1575315,178.9003 1.6277198,178.9088 1.2121255,178.9173 0.93833375,178.9258 1.0095619,178.9343 1.3011802,178.9428 1.6727394,178.9513 2.0364094,178.9597 3.0099485,178.9682 3.4250605,178.9767 3.1062028,178.9852 3.0009367,178.9937 4.0640173,179.0022 6.0858531,179.0107 10.912125,179.0192 16.352663,179.0277 18.817642,179.0362 19.676817,179.0447 22.994532,179.0532 33.079563,179.0617 78.942657,179.0702 261.96082,179.0787 500.37909,179.0872 531.5387,179.0957 382.26065,179.1042 375.26651,179.1127 622.06836,179.1212 733.56348,179.1297 526.41827,179.1382 236.31339,179.1467 94.146034,179.1552 63.673241,179.1637 57.354408,179.1722 52.849419,179.1807 40.049129,179.1892 24.435265,179.1977 13.979298,179.2062 9.3567085,179.2147 6.6514292,179.2232 5.6088452,179.2317 4.3167844,179.2402 3.4944444,179.2487 2.9010987,179.2572 2.3790712,179.2657 2.0176656,179.2742 2.0455287,179.2827 2.5678017,179.2912 3.0620964,179.2997 2.9014854,179.3082 2.1224558,179.3168 1.299664,179.3253 1.5763371,179.3338 2.7271631,179.3423 2.9649725,179.3508 2.9376297,179.3593 2.308718,179.3678 2.2385426,179.3763 2.5315688,179.3848 2.9200425,179.3933 2.6981885,179.4018 3.2572441,179.4103 3.089663,179.4188 3.0265572,179.4273 2.0778563,179.4358 1.5383178,179.4443 1.0972064,179.4528 1.3459913,179.4614 1.7092588,179.4699 2.0979433,179.4784 1.9465709,179.4869 1.6539862,179.4954 1.3268008,179.5039 1.5314147,179.5124 1.4329726,179.5209 0.97309709,179.5294 1.2672596,179.5379 2.5511293,179.5464 3.3635798,179.5550 2.9540677,179.5635 2.0692194,179.5720 1.4860939,179.5805 1.5405273,179.5890 2.0094037,179.5975 1.6718138,179.6060 1.3088776,179.6145 1.2477323,179.6230 1.7974255,179.6315 1.7434862,179.6401 1.6998695,179.6486 2.1511981,179.6571 2.1756785,179.6656 1.5555085,179.6741 0.84943449,179.6826 1.1165129,179.6911 1.3804083,179.6996 0.96344572,179.7082 0.6635167,179.7167 0.79736638,179.7252 1.2303903,179.7337 1.2649176,179.7422 1.0798237,179.7507 1.3099395,179.7592 1.5578729,179.7678 1.716869,179.7763 1.3712498,179.7848 1.5931921,179.7933 1.7168152,179.8018 1.8234398,179.8103 2.0886686,179.8189 2.1062286,179.8274 1.9643009,179.8359 1.5920364,179.8444 1.6552547,179.8529 2.0452228,179.8614 2.1947241,179.8700 1.6014894,179.8785 1.5575919,179.8870 1.5396986,179.8955 1.3260492,179.9040 0.86701572,179.9125 1.4172809,179.9211 1.655607,179.9296 1.6196587,179.9381 1.672012,179.9466 1.7529228,179.9551 2.4876003,179.9637 2.7168541,179.9722 2.3531084,179.9807 1.8042049,179.9892 1.8151078,179.9977 2.3820448,180.0063 3.1608222,180.0148 3.939846,180.0233 5.0113659,180.0318 6.2388005,180.0403 6.1096287,180.0489 9.8673029,180.0574 14.45017,180.0659 22.191557,180.0744 43.476433,180.0830 65.473717,180.0915 74.687714,180.1000 75.654518,180.1085 98.607094,180.1170 142.1834,180.1256 171.22939,180.1341 308.26196,180.1426 671.39014,180.1511 868.86865,180.1597 656.04846,180.1682 274.56085,180.1767 91.195961,180.1852 52.741642,180.1938 38.041588,180.2023 28.325455,180.2108 22.072279,180.2193 17.443277,180.2279 11.289638,180.2364 4.9918141,180.2449 2.7509274,180.2534 2.7801282,180.2620 3.4617383,180.2705 3.6102867,180.2790 2.9536786,180.2876 1.9803213,180.2961 1.2737572,180.3046 1.5758394,180.3131 2.1236818,180.3217 1.5838423,180.3302 1.992574,180.3387 3.0463111,180.3473 3.6911318,180.3558 3.2279418,180.3643 1.9366615,180.3728 2.2128828,180.3814 2.7618315,180.3899 3.1157742,180.3984 2.5119479,180.4070 1.565078,180.4155 1.7521929,180.4240 1.770687,180.4325 1.8664293,180.4411 1.0604793,180.4496 1.0885941,180.4581 1.2486879,180.4667 1.6918283,180.4752 1.9912443,180.4837 1.4852153,180.4923 0.88427722,180.5008 1.1512256,180.5093 1.3098603,180.5179 1.097499,180.5264 1.4163291,180.5349 1.6104178,180.5435 1.7605795,180.5520 1.5220549,180.5605 1.5047309,180.5691 1.8053402,180.5776 2.2744379,180.5861 2.0352998,180.5947 1.9833696,180.6032 2.4251461,180.6117 2.1681626,180.6203 2.1943996,180.6288 1.7164642,180.6373 2.0716915,180.6459 2.0700119,180.6544 1.7690192,180.6630 1.8147066,180.6715 1.9927551,180.6800 2.5322936,180.6886 2.7782154,180.6971 2.2273874,180.7056 1.6001548,180.7142 1.3540139,180.7227 1.318792,180.7312 1.5312201,180.7398 1.5486426,180.7483 1.3278507,180.7569 1.4250429,180.7654 1.6024414,180.7739 1.7346262,180.7825 1.8321824,180.7910 2.2745376,180.7996 1.9371887,180.8081 1.7428088,180.8166 1.6456066,180.8252 1.4955993,180.8337 1.1502526,180.8423 1.1235678,180.8508 1.3193368,180.8593 1.9744337,180.8679 1.769156,180.8764 1.2468395,180.8850 0.92062575,180.8935 1.0626283,180.9020 1.4337049,180.9106 1.6107554,180.9191 1.8060285,180.9277 1.8941588,180.9362 1.8757585,180.9448 1.8232424,180.9533 2.2483413,180.9618 1.8124677,180.9704 1.1678569,180.9789 2.0560379,180.9875 3.666523,180.9960 5.7540026,181.0046 7.8799515,181.0131 10.872437,181.0216 13.066523,181.0302 15.102338,181.0387 21.687853,181.0473 58.537621,181.0558 127.7774,181.0644 168.44701,181.0729 164.93367,181.0815 207.07359,181.0900 367.14423,181.0986 456.83298,181.1071 350.52277,181.1157 185.10715,181.1242 116.29642,181.1327 136.90535,181.1413 193.06107,181.1498 217.97369,181.1584 173.39662,181.1669 95.141304,181.1755 44.27898,181.1840 26.901875,181.1926 18.508333,181.2011 11.69838,181.2097 6.8522835,181.2182 4.7238412,181.2268 3.8853714,181.2353 3.5568864,181.2439 3.0963676,181.2524 2.803648,181.2610 2.0867333,181.2695 1.8223064,181.2781 1.8051513,181.2866 1.902958,181.2952 1.6278144,181.3037 1.0705584,181.3123 1.1948483,181.3208 1.2476619,181.3294 1.248821,181.3379 2.0015693,181.3465 2.7698677,181.3550 2.5118628,181.3636 1.9288841,181.3721 2.2303545,181.3807 2.1051524,181.3893 1.9298953,181.3978 2.3898568,181.4064 2.0787232,181.4149 1.6103957,181.4235 1.283825,181.4320 1.7362731,181.4406 2.1331415,181.4491 2.0784519,181.4577 1.6093696,181.4662 1.4512291,181.4748 1.6380299,181.4834 1.7252854,181.4919 1.5128899,181.5005 1.5666646,181.5090 1.4333445,181.5176 1.1504338,181.5261 1.0788627,181.5347 1.0355073,181.5432 1.8166684,181.5518 2.479207,181.5604 2.5306151,181.5689 2.5032241,181.5775 1.6625419,181.5860 1.3534477,181.5946 1.1941608,181.6032 1.5584952,181.6117 2.5142381,181.6203 2.6633675,181.6288 2.4513826,181.6374 1.9376364,181.6459 1.7163552,181.6545 1.7701846,181.6631 1.6378136,181.6716 2.0359237,181.6802 2.273772,181.6887 2.0073044,181.6973 0.92867947,181.7059 1.0804688,181.7144 1.4786346,181.7230 1.8405182,181.7315 1.4063485,181.7401 1.4250643,181.7487 1.5674615,181.7572 1.8766299,181.7658 2.0088277,181.7744 2.4158666,181.7829 2.2558987,181.7915 1.7070817,181.8000 1.238621,181.8086 1.2931029,181.8172 1.9652947,181.8257 2.0080707,181.8343 2.0440381,181.8429 2.061909,181.8514 1.796244,181.8600 1.7523664,181.8686 1.4952151,181.8771 1.7430938,181.8857 2.0539432,181.8943 1.9373046,181.9028 0.94595867,181.9114 1.0364631,181.9199 1.6024066,181.9285 1.6640738,181.9371 1.5833571,181.9456 0.98178202,181.9542 1.3729007,181.9628 1.7351286,181.9713 1.8059686,181.9799 1.9821032,181.9885 1.8575799,181.9971 2.0275686,182.0056 3.1257043,182.0142 4.4708266,182.0228 5.2401371,182.0313 4.5657554,182.0399 4.0450549,182.0485 6.2105007,182.0570 12.720717,182.0656 22.118355,182.0742 36.808895,182.0827 63.104885,182.0913 94.179031,182.0999 100.00346,182.1084 79.55806,182.1170 71.414009,182.1256 94.157394,182.1342 102.14364,182.1427 84.001999,182.1513 64.233788,182.1599 69.58931,182.1684 69.180969,182.1770 51.30764,182.1856 23.843048,182.1942 10.670026,182.2027 8.7236223,182.2113 7.6163616,182.2199 5.1549516,182.2285 3.1390729,182.2370 2.8494833,182.2456 2.9654336,182.2542 2.76174,182.2627 2.6175165,182.2713 1.5746779,182.2799 1.9923007,182.2885 1.839775,182.2970 1.592371,182.3056 1.6289572,182.3142 2.0176973,182.3228 1.7873107,182.3313 1.7163898,182.3399 1.6544813,182.3485 1.6723763,182.3571 1.6105335,182.3656 1.5133953,182.3742 1.3536702,182.3828 1.1762142,182.3914 0.70803159,182.4000 1.0278746,182.40
[truncated: 2,252,154 more chars]
