# Supplementary material for: Polypy: A Framework to Interpret Polymer Properties from Mass Spectrometry Data
Source: Polymers (Basel). 2024 Jun 22;16(13):1771. doi: 10.3390/polym16131771 (PMC11244493; doi:10.3390/polym16131771)
Supplement: Supplementary file 1 [file polymers-16-01771-s001.zip › Aryl_resins_MS_raw_data/VV_22c_3h.ascii]

0.992292,+,NANO-ESI,ms1,-,profile,44.9213-2505.2433,136512,44.9213 0.51309472,44.9256 0.20362468,44.9298 0.6639536,44.9341 0.90264016,44.9383 0.72550774,44.9426 0.76097685,44.9468 0.95576924,44.9511 0.89385283,44.9553 0.71674955,44.9596 0.46031514,44.9639 0.86761123,44.9681 1.2123467,44.9724 0.88464016,44.9766 0.41582671,44.9809 0.4336836,44.9851 0.71682388,44.9894 0.82301587,44.9937 0.91153854,44.9979 0.80523723,45.0022 0.36278731,45.0064 0.72578394,45.0107 1.0177442,45.0149 0.78746802,45.0192 0.38038555,45.0235 0.23010963,45.0277 0.53104895,45.0320 0.76105309,45.0362 0.52205741,45.0405 0.345117,45.0448 0.28318614,45.0490 0.31860903,45.0533 0.47794083,45.0575 0.50442737,45.0618 0.50441808,45.0661 0.68144238,45.0703 0.79648203,45.0746 0.53091925,45.0789 0.20344761,45.0831 0.070764631,45.0874 0.053124469,45.0916 0.16818509,45.0959 0.26549628,45.1002 0.34510463,45.1044 0.36283138,45.1087 0.42479992,45.1130 0.3893759,45.1172 0.46913323,45.1215 0.92044926,45.1257 0.88502556,45.1300 0.94700134,45.1343 0.96451199,45.1385 0.72547513,45.1428 0.51320565,45.1471 0.53981894,45.1513 0.28316438,45.1556 0.36292362,45.1599 0.85852581,45.1641 1.0530789,45.1684 0.68130803,45.1727 0.36279938,45.1769 0.46021998,45.1812 0.5841018,45.1855 0.63728023,45.1897 0.74343413,45.1940 0.76981556,45.1983 0.53091365,45.2025 0.46907851,45.2068 0.73451293,45.2111 0.8318069,45.2153 0.54859024,45.2196 0.33623204,45.2239 0.43367183,45.2281 0.63730222,45.2324 0.87620687,45.2367 0.88502473,45.2410 0.96456927,45.2452 0.66354001,45.2495 0.56629115,45.2538 0.80530548,45.2580 0.74334466,45.2623 0.49560219,45.2666 0.5486722,45.2708 0.3273415,45.2751 0.08843416,45.2794 0.1949065,45.2837 0.79673934,45.2879 1.0707604,45.2922 0.77854627,45.2965 0.38935015,45.3007 0.44248864,45.3050 0.22994904,45.3093 0.2123927,45.3136 0.58425194,45.3178 0.86735106,45.3221 0.89373672,45.3264 0.92914933,45.3307 0.72568542,45.3349 0.84072727,45.3392 1.0884804,45.3435 0.92925537,45.3478 0.76111794,45.3520 0.74336594,45.3563 0.80518848,45.3606 0.55747539,45.3649 0.68146479,45.3691 0.7344054,45.3734 0.64597589,45.3777 0.84075147,45.3820 0.7787475,45.3862 0.69043487,45.3905 0.86738998,45.3948 0.67250156,45.3991 0.60174048,45.4033 0.78764641,45.4076 0.76986289,45.4119 0.62815928,45.4162 0.53977388,45.4205 0.57528025,45.4247 0.69020063,45.4290 0.36275998,45.4333 0.49564686,45.4376 0.65493685,45.4418 0.61951029,45.4461 0.51324141,45.4504 0.46893993,45.4547 0.32740188,45.4590 0.28323364,45.4632 0.56659961,45.4675 1.1683664,45.4718 1.3274032,45.4761 0.97327006,45.4804 0.67251402,45.4846 0.69909066,45.4889 0.58398789,45.4932 0.61057913,45.4975 0.52212441,45.5018 0.60176629,45.5061 0.45130473,45.5103 0.39820695,45.5146 0.18577729,45.5189 0.079608254,45.5232 0.24790692,45.5275 0.83212709,45.5318 1.2655743,45.5360 1.2742686,45.5403 1.2653621,45.5446 1.0972488,45.5489 0.89380056,45.5532 0.65487564,45.5575 0.53981245,45.5617 0.50433367,45.5660 0.27432409,45.5703 0.46918023,45.5746 0.86738652,45.5789 1.177013,45.5832 1.0618099,45.5875 0.96450204,45.5917 1.2390043,45.5960 1.5664254,45.6003 1.2301084,45.6046 0.86729324,45.6089 0.99997091,45.6132 0.88495362,45.6175 0.97357929,45.6217 1.0973349,45.6260 0.93786383,45.6303 0.78752017,45.6346 0.63718468,45.6389 0.52216613,45.6432 0.72573155,45.6475 0.84956574,45.6518 0.85845292,45.6561 0.76106066,45.6603 0.49542552,45.6646 0.34510496,45.6689 0.69038206,45.6732 0.74334347,45.6775 0.59281749,45.6818 0.53094995,45.6861 0.44245443,45.6904 0.47788537,45.6947 0.84079218,45.6990 1.1150255,45.7032 0.65478271,45.7075 0.33631608,45.7118 0.43371949,45.7161 0.64608037,45.7204 0.77876312,45.7247 0.84957898,45.7290 1.1681089,45.7333 1.0707461,45.7376 0.71686405,45.7419 0.74334109,45.7462 0.72558862,45.7505 0.61937451,45.7548 0.29204324,45.7591 0.3984113,45.7633 0.61962324,45.7676 0.64597768,45.7719 0.82282466,45.7762 0.84069628,45.7805 1.0090318,45.7848 1.2212939,45.7891 1.0264125,45.7934 0.60165823,45.7977 0.46020535,45.8020 0.4603247,45.8063 0.67258298,45.8106 0.6547212,45.8149 0.58402967,45.8192 0.61066186,45.8235 0.68142992,45.8278 0.65487844,45.8321 0.68140143,45.8364 0.57532513,45.8407 0.65493113,45.8450 0.49539694,45.8493 0.30961514,45.8536 0.30975208,45.8579 0.38939464,45.8622 0.43364257,45.8665 0.58411795,45.8708 0.65486175,45.8751 0.6460709,45.8794 0.65501398,45.8837 0.72566855,45.8880 0.69026715,45.8923 0.86736923,45.8966 1.052986,45.9009 0.74314928,45.9052 0.39815226,45.9095 0.24780512,45.9138 0.24788019,45.9181 0.56645846,45.9224 0.78765106,45.9267 0.84065568,45.9310 0.95558119,45.9353 0.64604384,45.9396 0.74348509,45.9439 0.69021422,45.9482 0.56628585,45.9525 0.43359613,45.9568 0.41592151,45.9611 0.32742175,45.9654 0.53111106,45.9697 0.75230712,45.9740 0.53970063,45.9783 0.53103393,45.9826 0.92940652,45.9869 1.1239735,45.9912 1.0264813,45.9955 0.97328746,45.9998 0.77885979,46.0041 0.91164708,46.0084 0.86705643,46.0128 0.59283996,46.0171 0.72577393,46.0214 0.90264654,46.0257 0.88498324,46.0300 0.79654682,46.0343 0.7079795,46.0386 0.7256242,46.0429 0.65465504,46.0472 0.2918635,46.0515 0.23010942,46.0558 0.30977419,46.0601 0.49563649,46.0644 0.46013439,46.0688 0.168027,46.0731 0.15936008,46.0774 0.66384947,46.0817 0.91158193,46.0860 1.1327338,46.0903 0.83177483,46.0946 0.74339485,46.0989 0.71683311,46.1032 0.65494132,46.1075 0.74344653,46.1118 0.87617338,46.1162 1.1505004,46.1205 1.4865712,46.1248 1.2387539,46.1291 0.74331158,46.1334 0.48674205,46.1377 0.7434026,46.1420 0.91150856,46.1463 0.75213706,46.1506 0.30083227,46.1550 0.20350327,46.1593 0.17696939,46.1636 0.48683268,46.1679 0.78765118,46.1722 0.61063051,46.1765 0.62853444,46.1808 1.0354593,46.1852 0.97325152,46.1895 0.63721699,46.1938 1.0001657,46.1981 1.0175097,46.2024 0.6104275,46.2067 0.52213991,46.2110 0.64604837,46.2154 0.46021804,46.2197 0.58436352,46.2240 1.2037157,46.2283 1.1681349,46.2326 1.1326972,46.2369 0.84049976,46.2413 0.52204043,46.2456 0.57536262,46.2499 1.0532955,46.2542 1.3539026,46.2585 1.1591235,46.2628 0.79627317,46.2672 0.45121694,46.2715 0.46909484,46.2758 0.69032001,46.2801 0.66372681,46.2844 0.59293997,46.2888 0.63714439,46.2931 0.74330652,46.2974 0.99996215,46.3017 0.69026393,46.3060 0.44252598,46.3103 0.53095961,46.3147 0.43361282,46.3190 0.45130101,46.3233 0.38937983,46.3276 0.44253242,46.3319 0.43363836,46.3363 0.46905604,46.3406 0.61951756,46.3449 0.74334598,46.3492 0.53978932,46.3536 0.43359315,46.3579 0.40705785,46.3622 0.39828011,46.3665 0.46915036,46.3708 0.63729328,46.3752 0.72552657,46.3795 0.45997804,46.3838 0.20353405,46.3881 0.36303082,46.3925 0.95584977,46.3968 0.93792617,46.4011 0.81408328,46.4054 0.94693571,46.4098 0.96462017,46.4141 0.60171932,46.4184 0.4158054,46.4227 0.15926895,46.4271 0.30982083,46.4314 0.38942912,46.4357 0.49558353,46.4400 0.30083132,46.4444 0.26544988,46.4487 0.22998989,46.4530 0.15934308,46.4573 0.42489627,46.4617 0.55752373,46.4660 0.34512919,46.4703 0.47788113,46.4746 0.7257309,46.4790 0.7965048,46.4833 0.73443389,46.4876 0.53083992,46.4920 0.32738668,46.4963 0.42484012,46.5006 0.55755138,46.5049 0.5044229,46.5093 0.44252837,46.5136 0.4425858,46.5179 0.53095907,46.5223 0.40689409,46.5266 0.30971038,46.5309 0.54878753,46.5353 0.58413965,46.5396 0.68147093,46.5439 0.61051834,46.5482 0.57520449,46.5526 0.82305789,46.5569 0.69905955,46.5612 0.57527143,46.5656 0.59298229,46.5699 0.82297558,46.5742 0.81405813,46.5786 0.63715154,46.5829 0.72587299,46.5872 1.2390083,46.5916 0.97333354,46.5959 1.0354993,46.6002 1.619625,46.6046 1.7789167,46.6089 2.1593575,46.6132 2.0352628,46.6176 1.4688331,46.6219 0.90242451,46.6262 0.43354115,46.6306 0.45130566,46.6349 0.32738113,46.6392 0.31861174,46.6436 0.46025756,46.6479 0.80533659,46.6522 0.70792341,46.6566 0.54862529,46.6609 0.53091627,46.6653 0.49563864,46.6696 0.94708794,46.6739 1.2655722,46.6783 1.0883584,46.6826 0.56625891,46.6869 0.44249377,46.6913 0.55763137,46.6956 0.98242098,46.7000 1.4512926,46.7043 1.4334805,46.7086 0.82291245,46.7130 0.48679507,46.7173 0.53988147,46.7216 0.46903485,46.7260 0.56657696,46.7303 1.1949627,46.7347 1.4956237,46.7390 1.4246105,46.7433 1.0086045,46.7477 0.62817854,46.7520 0.34506327,46.7564 0.25658026,46.7607 0.29206076,46.7650 0.46020222,46.7694 0.54868573,46.7737 0.57519293,46.7781 0.43359852,46.7824 0.57526088,46.7868 0.72564155,46.7911 0.54871792,46.7954 0.38058364,46.7998 0.40697756,46.8041 0.43358749,46.8085 0.69931889,46.8128 1.1329143,46.8172 0.94682831,46.8215 0.82291925,46.8258 0.80526996,46.8302 0.72561216,46.8345 0.60170597,46.8389 0.54865736,46.8432 0.50441402,46.8476 0.45135963,46.8519 0.71688944,46.8563 0.79645807,46.8606 0.6548053,46.8649 0.43357387,46.8693 0.41607243,46.8736 0.77888829,46.8780 0.7080006,46.8823 0.57518315,46.8867 0.45123851,46.8910 0.44244054,46.8954 0.38929549,46.8997 0.41589409,46.9041 0.48668945,46.9084 0.33623549,46.9128 0.2655507,46.9171 0.29214552,46.9215 0.54867834,46.9258 0.63708413,46.9302 0.54868251,46.9345 0.6726346,46.9388 0.74340791,46.9432 0.89374578,46.9475 0.57516372,46.9519 0.50449377,46.9562 0.57529062,46.9606 0.58400148,46.9649 0.33621264,46.9693 0.4337309,46.9736 0.50456399,46.9780 0.68137676,46.9824 0.7255525,46.9867 0.91161907,46.9911 1.2124065,46.9954 0.90254319,46.9998 0.71674478,47.0041 0.69914311,47.0085 0.8673684,47.0128 0.88494968,47.0172 0.92921692,47.0215 1.2920973,47.0259 1.3804193,47.0302 0.84939712,47.0346 0.52218175,47.0389 0.68150288,47.0433 0.68136531,47.0476 0.71680439,47.0520 0.85857219,47.0563 0.93807942,47.0607 0.5928064,47.0651 0.47773764,47.0694 0.41588032,47.0738 0.55760282,47.0781 0.5133118,47.0825 0.60181004,47.0868 0.7610172,47.0912 0.61943519,47.0955 0.66380358,47.0999 0.80546117,47.1043 0.81422645,47.1086 0.87610775,47.1130 0.84946847,47.1173 0.53083187,47.1217 0.29192367,47.1260 0.15920411,47.1304 0.32746404,47.1348 0.50454313,47.1391 0.55765766,47.1435 0.69027412,47.1478 0.60171354,47.1522 0.49555984,47.1566 0.38050917,47.1609 0.35392669,47.1653 0.28313681,47.1696 0.24775317,47.1740 0.2920872,47.1784 0.79661191,47.1827 1.1150103,47.1871 0.65476632,47.1914 0.45131564,47.1958 0.64609575,47.2002 1.0178307,47.2045 1.2920506,47.2089 1.1680013,47.2132 0.6371243,47.2176 0.53115433,47.2220 0.79655182,47.2263 0.91140294,47.2307 0.68119466,47.2351 0.23881714,47.2394 0.26561993,47.2438 0.7700603,47.2481 0.85834146,47.2525 0.61049694,47.2569 0.52210766,47.2612 0.54001898,47.2656 0.97365725,47.2700 1.1859323,47.2743 1.3804293,47.2787 1.0793999,47.2831 0.70798999,47.2874 0.7344991,47.2918 0.51319921,47.2962 0.58406258,47.3005 0.52203906,47.3049 0.38938934,47.3093 0.46030271,47.3136 0.96478522,47.3180 1.7966605,47.3224 2.0531251,47.3267 1.4689212,47.3311 0.9201228,47.3355 0.49544001,47.3398 0.46905345,47.3442 0.29196775,47.3486 0.3805514,47.3529 0.75235105,47.3573 0.94695598,47.3617 0.70783538,47.3660 0.33618492,47.3704 0.32746053,47.3748 0.38059649,47.3791 0.59296864,47.3835 0.65485656,47.3879 0.66372895,47.3923 0.61055613,47.3966 0.37159646,47.4010 0.34523231,47.4054 0.52218205,47.4097 0.55741912,47.4141 0.40701646,47.4185 0.3362852,47.4228 0.22135696,47.4272 0.50451553,47.4316 0.74327123,47.4360 0.72557211,47.4403 0.4867399,47.4447 0.45141059,47.4491 0.73448944,47.4535 0.62820852,47.4578 0.30970645,47.4622 0.39829946,47.4666 0.69915277,47.4709 0.58400822,47.4753 0.30084583,47.4797 0.30091226,47.4841 0.25665468,47.4884 0.30090913,47.4928 0.67272663,47.4972 1.0001684,47.5016 0.84057659,47.5059 0.40684101,47.5103 0.35394239,47.5147 0.49572021,47.5191 0.72571629,47.5234 0.59290838,47.5278 0.53988755,47.5322 0.67260301,47.5366 1.0354058,47.5410 1.0087453,47.5453 0.5663467,47.5497 0.77892399,47.5541 1.1681633,47.5585 0.79629916,47.5628 0.39827141,47.5672 0.61966914,47.5716 0.76989055,47.5760 0.65467256,47.5804 0.4777422,47.5847 0.44254091,47.5891 0.56646824,47.5935 0.62838018,47.5979 0.75222427,47.6022 0.99994832,47.6066 1.3098274,47.6110 1.2036881,47.6154 0.84942454,47.6198 0.47761434,47.6241 0.30969173,47.6285 0.45134425,47.6329 0.53994024,47.6373 0.9381243,47.6417 0.77862549,47.6461 0.46007496,47.6504 0.38942257,47.6548 0.69040287,47.6592 0.82301617,47.6636 0.56631386,47.6680 0.6105718,47.6724 0.61058515,47.6767 0.54866344,47.6811 0.345119,47.6855 0.29196835,47.6899 0.1505011,47.6943 0.3895596,47.6987 0.72570324,47.7030 0.84061438,47.7074 0.61052907,47.7118 0.54873276,47.7162 0.51325238,47.7206 0.28313363,47.7250 0.36290598,47.7293 0.5664171,47.7337 0.61947536,47.7381 0.63722032,47.7425 0.80521917,47.7469 0.57522386,47.7513 0.61964959,47.7557 0.61928755,47.7601 0.22110638,47.7644 0.35408825,47.7688 0.57528681,47.7732 0.61952347,47.7776 0.47782105,47.7820 0.36281493,47.7864 0.50441164,47.7908 0.60168952,47.7952 0.47787958,47.7995 0.53104115,47.8039 0.59310693,47.8083 0.82312101,47.8127 0.74325567,47.8171 0.64586085,47.8215 0.7256313,47.8259 0.98229301,47.8303 0.87607342,47.8347 0.95574814,47.8391 0.75223178,47.8434 0.73452306,47.8478 0.78758639,47.8522 0.86718631,47.8566 0.54863411,47.8610 0.52222782,47.8654 0.60192555,47.8698 0.76999211,47.8742 0.53979009,47.8786 0.48665443,47.8830 0.35383344,47.8874 0.20346715,47.8918 0.28329217,47.8961 0.39823988,47.9005 0.41603571,47.9049 0.69039762,47.9093 0.69904536,47.9137 0.72565836,47.9181 0.72554773,47.9225 0.32725725,47.9269 0.088432759,47.9313 3.066275e-006,47.9357 0.053150691,47.9401 0.12396863,47.9445 0.35402519,47.9489 0.58407325,47.9533 0.76993597,47.9577 0.70795989,47.9621 0.71684527,47.9665 0.93816227,47.9709 1.0264105,47.9753 0.39807203,47.9797 0.3629905,47.9841 0.86745769,47.9885 1.1327477,47.9928 1.0087304,47.9972 0.83177131,48.0016 0.57527524,48.0060 0.92042166,48.0104 1.0176647,48.0148 0.99111551,48.0192 0.8229335,48.0236 0.6194213,48.0280 0.53095537,48.0324 0.72569793,48.0368 1.0089666,48.0412 1.0266389,48.0456 1.035305,48.0500 0.84059155,48.0544 0.72568035,48.0588 0.61952984,48.0632 0.48673892,48.0676 0.38042086,48.0720 0.30080837,48.0764 0.26549894,48.0808 0.24787457,48.0852 0.49568415,48.0896 0.74337202,48.0940 0.61941397,48.0985 0.45128,48.1029 0.58406985,48.1073 0.93815815,48.1117 1.3453615,48.1161 1.699175,48.1205 1.2210499,48.1249 0.80515522,48.1293 0.75222814,48.1337 0.93812054,48.1381 0.83178592,48.1425 0.50428957,48.1469 0.18579955,48.1513 0.16814156,48.1557 0.22124046,48.1601 0.36283234,48.1645 0.30978984,48.1689 0.39840898,48.1733 0.75222981,48.1777 0.69016111,48.1821 0.60177439,48.1865 1.0266274,48.1910 1.3628747,48.1954 1.0087434,48.1998 0.42463881,48.2042 0.19465901,48.2086 0.33632141,48.2130 0.49565589,48.2174 0.4337081,48.2218 0.33629709,48.2262 0.36277065,48.2306 0.49548864,48.2350 0.56638104,48.2394 0.76991802,48.2438 0.58409691,48.2483 0.53105372,48.2527 0.3097325,48.2571 0.3096877,48.2615 0.30081502,48.2659 0.38068125,48.2703 0.80546498,48.2747 0.69014639,48.2791 0.38039231,48.2835 0.23889045,48.2879 0.47786164,48.2924 0.47786739,48.2968 0.54870975,48.3012 0.69024748,48.3056 0.59288687,48.3100 0.36288318,48.3144 0.29216191,48.3188 0.50454801,48.3232 0.58410019,48.3277 0.53976226,48.3321 0.55749398,48.3365 0.8762666,48.3409 1.2833347,48.3453 1.4070737,48.3497 1.2210907,48.3541 0.78739029,48.3586 0.4865976,48.3630 0.40712076,48.3674 0.57529461,48.3718 0.58401525,48.3762 0.26541281,48.3806 0.34521255,48.3850 0.73474067,48.3895 0.90262657,48.3939 0.56612462,48.3983 0.38048354,48.4027 0.6107161,48.4071 0.86734515,48.4115 1.1150718,48.4160 1.1770579,48.4204 1.2833719,48.4248 1.1947113,48.4292 0.97323561,48.4336 0.55736136,48.4380 0.42481172,48.4425 0.5929845,48.4469 0.78758609,48.4513 0.83177602,48.4557 0.58396792,48.4601 0.15038416,48.4646 0.20358182,48.4690 0.58409774,48.4734 0.55750501,48.4778 0.47790122,48.4822 0.69918925,48.4867 0.76994938,48.4911 0.69920278,48.4955 0.69026113,48.4999 0.43346462,48.5043 0.29210404,48.5088 0.63737327,48.5132 0.91153044,48.5176 0.82282788,48.5220 0.46886066,48.5265 0.23889379,48.5309 0.13282794,48.5353 0.28329206,48.5397 0.56637257,48.5441 0.81416273,48.5486 1.0530827,48.5530 0.86715287,48.5574 0.38936064,48.5618 0.3540535,48.5663 0.44257566,48.5707 0.65490109,48.5751 0.5308733,48.5795 0.38046831,48.5840 0.49559981,48.5884 0.6460917,48.5928 0.66374266,48.5972 0.57528293,48.6017 0.77876425,48.6061 0.7255469,48.6105 0.5839678,48.6149 0.34511828,48.6194 0.5930174,48.6238 0.71682131,48.6282 0.42467985,48.6326 0.22116548,48.6371 0.10622679,48.6415 0.19473021,48.6459 0.38052896,48.6504 0.40707052,48.6548 0.34510717,48.6592 0.29203871,48.6636 0.4248032,48.6681 0.51330674,48.6725 0.6195398,48.6769 0.69917709,48.6814 0.70794511,48.6858 0.55747902,48.6902 0.46901405,48.6946 0.46907783,48.6991 0.39826933,48.7035 0.65489554,48.7079 0.85836905,48.7124 0.80526882,48.7168 1.0089154,48.7212 0.9911778,48.7257 0.93797189,48.7301 0.68139493,48.7345 0.61958915,48.7389 0.69905752,48.7434 0.50438261,48.7478 0.70813882,48.7522 0.87613791,48.7567 0.8141728,48.7611 0.89390188,48.7655 1.0973897,48.7700 1.1148077,48.7744 0.54853576,48.7788 0.80554366,48.7833 1.0442698,48.7877 0.89379752,48.7921 0.85846186,48.7966 0.67242348,48.8010 0.3448979,48.8054 0.20344888,48.8099 0.23008591,48.8143 0.24777105,48.8188 0.24777761,48.8232 0.21248588,48.8276 0.81432027,48.8321 1.1947266,48.8365 0.98217893,48.8409 0.4512246,48.8454 0.61084968,48.8498 1.0179282,48.8542 0.99997699,48.8587 0.76978678,48.8631 0.57518005,48.8676 0.55752432,48.8720 0.53080064,48.8764 0.5574584,48.8809 0.85844088,48.8853 0.76100481,48.8897 0.45140108,48.8942 0.5046587,48.8986 0.68147653,48.9031 0.69890147,48.9075 0.58392489,48.9119 0.51329249,48.9164 0.44254988,48.9208 0.39831513,48.9253 0.38045919,48.9297 0.35388255,48.9341 0.47786579,48.9386 0.61061209,48.9430 0.53098398,48.9475 0.42479736,48.9519 0.55761677,48.9564 0.76114666,48.9608 0.8406412,48.9652 0.56630623,48.9697 0.33628157,48.9741 0.24779925,48.9786 0.29208776,48.9830 0.39823693,48.9874 0.42477372,48.9919 0.46012422,48.9963 0.45135975,49.0008 0.72577095,49.0052 0.77876455,49.0097 0.72557884,49.0141 0.52203333,49.0186 0.37170586,49.0230 0.55755949,49.0274 0.71675402,49.0319 0.46892786,49.0363 0.23010239,49.0408 0.19476873,49.0452 0.2920818,49.0497 0.41590807,49.0541 0.49564037,49.0586 0.76115435,49.0630 0.92027724,49.0675 0.7698254,49.0719 0.78759521,49.0764 0.83183652,49.0808 0.65483254,49.0852 0.43362179,49.0897 0.44254518,49.0941 0.59292072,49.0986 0.54862148,49.1030 0.51332515,49.1075 0.55755591,49.1119 0.49556738,49.1164 0.54871982,49.1208 0.86728811,49.1253 0.86720622,49.1297 0.69019651,49.1342 0.61071253,49.1386 0.76117802,49.1431 0.75213033,49.1475 0.42461425,49.1520 0.19468692,49.1564 0.44258311,49.1609 0.61942679,49.1653 0.40706983,49.1698 0.39826569,49.1742 0.47781965,49.1787 0.37161681,49.1831 0.2831746,49.1876 0.35398683,49.1920 0.44254661,49.1965 0.61064297,49.2009 0.35392275,49.2054 0.4513748,49.2099 0.69030821,49.2143 0.70791715,49.2188 0.6194607,49.2232 0.69922268,49.2277 0.90277201,49.2321 1.0176322,49.2366 0.70791513,49.2410 0.69025409,49.2455 0.52198941,49.2499 0.38060132,49.2544 0.8143993,49.2589 0.98245692,49.2633 0.88475525,49.2678 0.36252254,49.2722 0.088447645,49.2767 0.088506013,49.2811 0.12390116,49.2856 0.22140759,49.2900 0.7437129,49.2945 1.3010292,49.2990 1.2123767,49.3034 1.0441523,49.3079 0.67232716,49.3123 0.40688682,49.3168 0.37175548,49.3212 0.53107661,49.3257 0.46006227,49.3302 0.38940904,49.3346 0.62833291,49.3391 0.70791322,49.3435 0.62829804,49.3480 0.5929141,49.3525 0.66389066,49.3569 0.9381423,49.3614 1.0263883,49.3658 0.75207162,49.3703 0.58406961,49.3748 0.62844169,49.3792 0.96460581,49.3837 0.67247933,49.3881 0.55757773,49.3926 0.61956483,49.3971 0.72563088,49.4015 0.67243755,49.4060 0.59285635,49.4105 0.51328486,49.4149 0.53984183,49.4194 0.40709561,49.4238 0.37184033,49.4283 0.50452995,49.4328 0.59293056,49.4372 0.66358632,49.4417 0.35377446,49.4462 0.26550108,49.4506 0.52234715,49.4551 0.83195263,49.4596 0.53969175,49.4640 0.44240847,49.4685 0.5575369,49.4729 0.70791614,49.4774 0.48665899,49.4819 0.42474493,49.4863 0.23890053,49.4908 0.1858485,49.4953 0.31860626,49.4997 0.39827907,49.5042 0.49562448,49.5087 0.62834591,49.5131 0.80532116,49.5176 0.79648238,49.5221 0.58414847,49.5265 0.7346831,49.5310 1.0620091,49.5355 1.203389,49.5399 0.89360338,49.5444 0.67253256,49.5489 0.61947358,49.5534 0.37164026,49.5578 0.34518808,49.5623 0.44251639,49.5668 0.4248248,49.5712 0.47783399,49.5757 0.4600434,49.5802 0.39818746,49.5846 0.47802249,49.5891 0.7701484,49.5936 1.0354431,49.5980 0.76078963,49.6025 0.38039535,49.6070 0.5221796,49.6115 0.45128617,49.6159 0.34521437,49.6204 0.46032691,49.6249 0.60176659,49.6294 0.54860204,49.6338 0.51322138,49.6383 0.38049325,49.6428 0.46027753,49.6472 0.78769141,49.6517 0.79646367,49.6562 0.74329776,49.6607 0.69019377,49.6651 0.62826109,49.6696 0.28316611,49.6741 0.32749334,49.6786 0.4247641,49.6830 0.47779825,49.6875 0.32739338,49.6920 0.19472286,49.6965 0.14156432,49.7009 0.079638019,49.7054 0.17700638,49.7099 0.17697737,49.7144 0.12387943,49.7188 0.026522864,49.7233 0.070853002,49.7278 0.22136585,49.7323 0.4337503,49.7367 0.61943394,49.7412 0.48656237,49.7457 0.34510016,49.7502 0.36289155,49.7547 0.36277145,49.7591 0.11499848,49.7636 0.18600222,49.7681 0.67274767,49.7726 0.85833454,49.7770 0.52200371,49.7815 0.26549104,49.7860 0.45135751,49.7905 0.69032449,49.7950 0.68135202,49.7994 0.27424085,49.8039 0.34520859,49.8084 0.78779936,49.8129 1.0620822,49.8174 1.0000317,49.8218 0.85817939,49.8263 0.37143457,49.8308 0.5222649,49.8353 0.8231371,49.8398 0.77869511,49.8442 0.53986722,49.8487 0.57523263,49.8532 0.57514513,49.8577 0.82297683,49.8622 0.69019437,49.8667 0.3451044,49.8711 0.32745638,49.8756 0.31862736,49.8801 0.42475662,49.8846 0.26540798,49.8891 0.20354263,49.8936 0.50459272,49.8980 0.93821204,49.9025 1.1149278,49.9070 0.90248662,49.9115 0.67258161,49.9160 0.6371733,49.9205 0.40702701,49.9250 0.3717837,49.9294 0.61961627,49.9339 0.79642296,49.9384 0.61947018,49.9429 0.64613438,49.9474 0.81421238,49.9519 0.90266937,49.9564 0.85824794,49.9608 0.52194393,49.9653 0.46019781,49.9698 0.77878463,49.9743 0.6902554,49.9788 0.3893396,49.9833 0.25656882,49.9878 0.42481139,49.9923 0.65489888,49.9967 0.5220741,50.0012 0.40704086,50.0057 0.50449765,50.0102 0.75237638,50.0147 0.80528516,50.0192 0.44238237,50.0237 0.24783197,50.0282 0.46914658,50.0327 0.58399183,50.0372 0.26525468,50.0416 0.070903964,50.0461 0.72610825,50.0506 1.3628947,50.0551 1.1324589,50.0596 0.69894123,50.0641 0.39813417,50.0686 0.2654303,50.0731 0.05307024,50.0776 0.15053567,50.0821 0.44250649,50.0866 0.4601233,50.0911 0.31860679,50.0955 0.43379545,50.1000 0.91155738,50.1045 0.80521089,50.1090 0.62827057,50.1135 0.57525438,50.1180 0.61950892,50.1225 0.59295571,50.1270 0.7079531,50.1315 0.796377,50.1360 0.91151857,50.1405 1.0088855,50.1450 0.867329,50.1495 0.79652059,50.1540 0.6193738,50.1585 0.53977442,50.1630 0.66379678,50.1675 0.73469561,50.1720 1.1328391,50.1765 1.0529079,50.1810 0.68128544,50.1855 0.73463374,50.1899 0.90265048,50.1944 0.89375442,50.1989 0.87614179,50.2034 0.70783192,50.2079 0.42478859,50.2124 0.49565202,50.2169 0.54870367,50.2214 0.86737102,50.2259 1.3452523,50.2304 1.1237551,50.2349 0.46875098,50.2394 0.32736471,50.2439 0.59296823,50.2484 0.84987408,50.2529 1.2922721,50.2574 1.3007386,50.2619 1.0176005,50.2664 1.0797862,50.2709 1.5221895,50.2754 1.4688597,50.2799 1.1059897,50.2844 0.66366303,50.2889 0.70820647,50.2934 1.0088738,50.2979 0.69029087,50.3024 0.89389795,50.3069 0.7963028,50.3115 0.64583302,50.3160 0.32726943,50.3205 0.21245654,50.3250 0.38947925,50.3295 0.60197735,50.3340 0.87606293,50.3385 0.47756124,50.3430 0.28311872,50.3475 0.38055447,50.3520 0.34514183,50.3565 0.44249898,50.3610 0.7523185,50.3655 0.9647541,50.3700 1.0796468,50.3745 0.84941059,50.3790 0.41584626,50.3835 0.46905172,50.3880 0.55747855,50.3925 0.25657976,50.3970 0.30987832,50.4015 0.68150902,50.4061 0.61932564,50.4106 0.35390273,50.4151 0.38054073,50.4196 0.30084261,50.4241 0.26552367,50.4286 0.46916863,50.4331 0.9470166,50.4376 1.2477844,50.4421 1.2389276,50.4466 1.1858693,50.4511 1.0353835,50.4556 0.8406384,50.4602 0.77867514,50.4647 0.61060447,50.4692 0.65479207,50.4737 0.29195428,50.4782 0.150433,50.4827 0.079688691,50.4872 0.36292261,50.4917 0.46899211,50.4962 0.27430359,50.5007 0.30986959,50.5053 0.57522976,50.5098 0.49548087,50.5143 0.49564931,50.5188 0.55762249,50.5233 0.51332241,50.5278 0.65492803,50.5323 0.76980829,50.5368 0.60157555,50.5414 0.283178,50.5459 0.34519592,50.5504 0.48672864,50.5549 0.38929826,50.5594 0.20352545,50.5639 0.3186239,50.5684 0.31861523,50.5730 0.37173083,50.5775 0.44246289,50.5820 0.45129707,50.5865 0.4779011,50.5910 0.72566032,50.5955 0.99996644,50.6000 1.0530715,50.6046 0.61951089,50.6091 0.70808804,50.6136 1.0974917,50.6181 1.3187042,50.6226 1.1237638,50.6271 0.62807435,50.6317 0.51325482,50.6362 0.65490043,50.6407 0.54865378,50.6452 0.7081809,50.6497 1.3452522,50.6543 1.3804661,50.6588 1.0441171,50.6633 0.44226456,50.6678 0.18582492,50.6723 0.34517291,50.6768 0.46022704,50.6814 0.77880609,50.6859 0.87618357,50.6904 0.87624186,50.6949 0.76988637,50.6994 0.61927378,50.7040 0.46896687,50.7085 0.64614457,50.7130 0.82309425,50.7175 0.88494068,50.7220 0.73435098,50.7266 0.34498847,50.7311 0.11505103,50.7356 0.34520417,50.7401 0.59295619,50.7447 0.57521778,50.7492 0.50445551,50.7537 0.45133922,50.7582 0.30086306,50.7627 0.36280498,50.7673 0.53979605,50.7718 0.61061901,50.7763 0.59295768,50.7808 0.65496618,50.7854 0.84974563,50.7899 0.96491659,50.7944 1.2391142,50.7989 1.2210164,50.8035 0.92883706,50.8080 0.6016084,50.8125 0.52203453,50.8170 0.185819,50.8216 0.29221725,50.8261 0.64612609,50.8306 0.59279883,50.8351 0.3007611,50.8397 0.20353104,50.8442 0.30088189,50.8487 0.30087402,50.8532 0.3098022,50.8578 0.46917596,50.8623 0.66373456,50.8668 0.50434369,50.8714 0.31851193,50.8759 0.24782445,50.8804 0.53107214,50.8849 0.70798105,50.8895 0.6725356,50.8940 0.55751729,50.8985 0.56646341,50.9031 0.73456359,50.9076 0.69898438,50.9121 0.46888995,50.9166 0.46018305,50.9212 0.69039237,50.9257 0.93817389,50.9302 0.97343552,50.9348 0.93806982,50.9393 0.9380101,50.9438 0.75223088,50.9484 0.91145635,50.9529 0.52194947,50.9574 0.48676705,50.9620 0.89386386,50.9665 0.89375806,50.9710 0.58399773,50.9756 0.54882473,50.9801 0.82312715,50.9846 0.81417727,50.9891 0.77877009,50.9937 0.62816125,50.9982 0.43344623,51.0027 0.19463572,51.0073 0.3540321,51.0118 0.46016276,51.0164 0.29203406,51.0209 0.48674974,51.0254 0.57518786,51.0300 0.34510642,51.0345 0.30979031,51.0390 0.50459886,51.0436 0.72573906,51.0481 0.74316615,51.0526 0.51334399,51.0572 0.70809889,51.0617 0.58388764,51.0662 0.57521611,51.0708 0.75220752,51.0753 0.46009377,51.0799 0.43363333,51.0844 0.57534176,51.0889 0.96464396,51.0935 0.92914969,51.0980 0.83183765,51.1025 0.54860616,51.1071 0.47789353,51.1116 0.63724047,51.1162 0.72563189,51.1207 0.42468578,51.1252 0.230059,51.1298 0.23895603,51.1343 0.3983033,51.1389 0.50442755,51.1434 0.30972579,51.1479 0.27435154,51.1525 0.65488875,51.1570 0.95576596,51.1616 0.79639757,51.1661 0.46016696,51.1706 0.39825574,51.1752 0.43362775,51.1797 0.41595992,51.1843 0.50444913,51.1888 0.64610851,51.1933 0.75222164,51.1979 0.45117325,51.2024 0.19459482,51.2070 0.15931422,51.2115 0.30980784,51.2161 0.32740641,51.2206 0.20356217,51.2251 0.53115243,51.2297 0.98238492,51.2342 0.88487512,51.2388 0.55741006,51.2433 0.4601585,51.2479 0.62852442,51.2524 1.0090728,51.2570 0.89363372,51.2615 0.40676686,51.2660 0.2035539,51.2706 0.50446314,51.2751 0.40696287,51.2797 0.17696084,51.2842 0.33642843,51.2888 0.64623344,51.2933 0.78762126,51.2979 0.62812561,51.3024 0.3715862,51.3070 0.53093147,51.3115 0.63721305,51.3161 0.80547845,51.3206 0.82297152,51.3252 0.38039047,51.3297 0.38938949,51.3342 0.52209896,51.3388 0.65491569,51.3433 0.74346155,51.3479 0.60184437,51.3524 0.61948514,51.3570 0.51309228,51.3615 0.35398325,51.3661 0.46027109,51.3706 0.39815006,51.3752 0.28307125,51.3797 0.20364067,51.3843 0.52230686,51.3888 0.74331421,51.3934 0.76092112,51.3979 0.56640011,51.4025 0.40716854,51.4070 0.53976887,51.4116 0.53975946,51.4162 0.59298402,51.4207 0.75233722,51.4253 1.053208,51.4298 0.98225433,51.4344 0.59276438,51.4389 0.33617607,51.4435 0.21230938,51.4480 0.15042646,51.4526 0.16814068,51.4571 0.1947002,51.4617 0.2566416,51.4662 0.23903145,51.4708 0.38062847,51.4753 0.52209038,51.4799 0.53981936,51.4845 0.56635767,51.4890 0.62837911,51.4936 0.70805007,51.4981 0.61939138,51.5027 0.92035586,51.5072 1.1238824,51.5118 0.59277278,51.5163 0.18579258,51.5209 0.25663403,51.5255 0.37177184,51.5300 0.61069781,51.5346 0.6017828,51.5391 0.61942238,51.5437 0.33624464,51.5482 0.31858334,51.5528 0.22116564,51.5574 0.19470766,51.5619 0.27440029,51.5665 0.33630615,51.5710 0.2034224,51.5756 -6.3424675e-005,51.5802 0.10622894,51.5847 0.14161249,51.5893 0.11505904,51.5938 0.15046693,51.5984 0.45138094,51.6030 0.76113379,51.6075 0.91153705,51.6121 0.63712317,51.6166 0.54862934,51.6212 0.54876477,51.6258 0.82318044,51.6303 0.78745568,51.6349 0.30961338,51.6394 0.40720758,51.6440 0.57519782,51.6486 0.38926551,51.6531 0.1857651,51.6577 0.18581542,51.6623 0.18586533,51.6668 0.40725702,51.6714 1.1417457,51.6759 1.2742288,51.6805 1.0087054,51.6851 0.69908768,51.6896 0.42481402,51.6942 0.35397023,51.6988 0.45130739,51.7033 0.46021247,51.7079 0.42476341,51.7125 0.51326078,51.7170 0.59296554,51.7216 0.46016917,51.7262 0.28319779,51.7307 0.55753064,51.7353 0.58412874,51.7399 0.61081421,51.7444 0.62825972,51.7490 0.45111993,51.7536 0.55751413,51.7581 0.88496435,51.7627 0.73450589,51.7673 0.69028902,51.7718 0.62829554,51.7764 0.38049746,51.7810 0.32751432,51.7855 0.69041049,51.7901 0.86728829,51.7947 0.66357088,51.7992 0.41582698,51.8038 0.58408618,51.8084 0.62833899,51.8129 0.69915938,51.8175 0.7080552,51.8221 0.78758579,51.8267 0.45114946,51.8312 0.17693487,51.8358 0.23019691,51.8404 0.5223487,51.8449 0.84960562,51.8495 0.78743643,51.8541 0.6901657,51.8587 0.67255193,51.8632 0.62828112,51.8678 0.32737046,51.8724 0.19475161,51.8769 0.53991234,51.8815 0.69910365,51.8861 0.61942178,51.8907 0.53975821,51.8952 0.29204643,51.8998 0.48696917,51.9044 1.2125328,51.9090 1.070567,51.9135 0.67248303,51.9181 0.76117194,51.9227 0.65485847,51.9272 0.46895504,51.9318 0.39832455,51.9364 0.45135897,51.9410 0.29191524,51.9455 0.25655121,51.9501 0.15927644,51.9547 0.24785066,51.9593 0.43375495,51.9639 0.94707185,51.9684 0.98224795,51.9730 0.66356772,51.9776 0.63713944,51.9822 0.74338979,51.9867 0.69024861,51.9913 0.55746019,51.9959 0.63721609,52.0005 1.1773483,52.0050 1.5134075,52.0096 1.0262927,52.0142 0.56615835,52.0188 0.43351868,52.0234 0.6018036,52.0279 0.76117671,52.0325 1.0178467,52.0371 1.0974045,52.0417 0.85819203,52.0463 0.31839442,52.0508 0.1681951,52.0554 0.29211119,52.0600 0.57535058,52.0646 0.8143279,52.0692 0.76099443,52.0737 0.60163873,52.0783 0.64600998,52.0829 0.8229593,52.0875 0.67247742,52.0921 0.3273769,52.0967 0.14156115,52.1012 0.14159709,52.1058 0.36297283,52.1104 0.57536328,52.1150 0.67254293,52.1196 0.67249596,52.1241 0.59288871,52.1287 0.39821652,52.1333 0.3540003,52.1379 0.34513506,52.1425 0.46901575,52.1471 0.4778254,52.1517 0.47785974,52.1562 0.53106469,52.1608 0.70816201,52.1654 0.71679056,52.1700 0.48647684,52.1746 0.23884241,52.1792 0.1150044,52.1837 0.12392468,52.1883 0.25675985,52.1929 0.43378821,52.1975 0.92048323,52.2021 1.327399,52.2067 1.2565398,52.2113 0.99994612,52.2159 0.89372253,52.2204 0.90259266,52.2250 0.83185852,52.2296 0.77883482,52.2342 1.0354187,52.2388 0.76108938,52.2434 0.71702272,52.2480 1.2389325,52.2526 1.1060958,52.2571 1.0000411,52.2617 0.84954202,52.2663 1.0883611,52.2709 0.8848359,52.2755 0.83196348,52.2801 0.84094071,52.2847 1.0002676,52.2893 1.0973245,52.2939 1.026294,52.2985 1.052953,52.3031 0.96442789,52.3076 0.44238961,52.3122 0.42481077,52.3168 0.3628698,52.3214 0.50444531,52.3260 0.66371429,52.3306 0.6283589,52.3352 0.47778636,52.3398 0.30084807,52.3444 0.52228177,52.3490 0.6815989,52.3536 0.92926973,52.3582 0.79626161,52.3628 0.38038182,52.3673 0.43369976,52.3719 0.53100717,52.3765 0.37157598,52.3811 0.28315172,52.3857 0.60185695,52.3903 0.77881002,52.3949 0.66368693,52.3995 0.61948895,52.4041 0.7611863,52.4087 0.91162616,52.4133 0.88489443,52.4179 0.72553247,52.4225 0.86714929,52.4271 0.64594471,52.4317 0.35396752,52.4363 0.16810037,52.4409 0.33631349,52.4455 0.68153107,52.4501 1.0354174,52.4547 0.84946167,52.4593 0.79649287,52.4639 0.81425685,52.4685 0.78775531,52.4731 0.87603307,52.4777 0.51312745,52.4823 0.49558589,52.4869 0.45129499,52.4915 0.44247487,52.4961 0.49556971,52.5007 0.70829707,52.5053 1.5580229,52.5099 1.8584119,52.5145 1.4066155,52.5191 0.84927601,52.5237 0.86735994,52.5283 1.1857851,52.5329 0.90249765,52.5375 0.52213728,52.5421 0.51329309,52.5467 0.66368568,52.5513 0.67252868,52.5559 0.48678076,52.5605 0.59295768,52.5651 0.58403003,52.5697 0.57519341,52.5743 0.37170559,52.5789 0.52217925,52.5835 0.5928936,52.5881 0.49559981,52.5927 0.55760938,52.5973 0.73461598,52.6019 0.73446381,52.6065 0.86713696,52.6111 1.0088707,52.6157 1.0087866,52.6203 0.53084904,52.6249 0.25667226,52.6295 0.68152404,52.6341 1.1947846,52.6387 1.2124467,52.6434 0.90262365,52.6480 0.70799971,52.6526 0.66380244,52.6572 0.59279728,52.6618 0.30969119,52.6664 0.53992325,52.6710 0.75211573,52.6756 0.61940819,52.6802 0.53098804,52.6848 0.55755746,52.6894 0.8319698,52.6940 1.1772122,52.6986 1.5664921,52.7032 1.6459196,52.7079 1.6989621,52.7125 1.831781,52.7171 1.6548083,52.7217 1.2387836,52.7263 0.40702432,52.7309 0.44250131,52.7355 0.51328945,52.7401 0.50444949,52.7447 0.70814097,52.7493 1.0977027,52.7540 1.415997,52.7586 1.282904,52.7632 0.86715239,52.7678 0.85838503,52.7724 0.50427467,52.7770 0.29191381,52.7816 0.41606748,52.7862 0.76999056,52.7909 0.62817228,52.7955 0.468968,52.8001 0.26547581,52.8047 0.31862366,52.8093 0.38940707,52.8139 0.35417759,52.8185 0.69044656,52.8231 0.64578927,52.8278 0.28300509,52.8324 0.40719813,52.8370 0.7876448,52.8416 0.64586735,52.8462 0.34505531,52.8508 0.26555267,52.8554 0.32744375,52.8601 0.41594854,52.8647 0.72570187,52.8693 0.68141562,52.8739 0.73456353,52.8785 0.84957236,52.8831 0.76103407,52.8878 0.6018213,52.8924 0.68151855,52.8970 0.69022632,52.9016 0.56630081,52.9062 0.69027442,52.9108 0.92918867,52.9155 0.86728054,52.9201 0.79653198,52.9247 0.75217736,52.9293 0.60168415,52.9339 0.42465234,52.9386 0.19471473,52.9432 0.3806608,52.9478 0.66396958,52.9524 1.1239932,52.9570 0.93779236,52.9617 0.59278178,52.9663 0.522201,52.9709 0.91157937,52.9755 0.95562899,52.9801 0.73450607,52.9848 0.7700007,52.9894 0.77875984,52.9940 0.53093433,52.9986 0.43367496,53.0032 0.84074235,53.0079 1.2034484,53.0125 1.0353625,53.0171 0.81426281,53.0217 0.79645073,53.0264 0.56622177,53.0310 0.41592389,53.0356 0.72578734,53.0402 1.1327841,53.0448 1.1945873,53.0495 0.84958106,53.0541 0.81426513,53.0587 0.76100248,53.0633 0.52208352,53.0680 0.54865611,53.0726 0.51320279,53.0772 0.45132303,53.0818 0.42480731,53.0865 0.3981941,53.0911 0.30964789,53.0957 0.15931413,53.1003 0.42480743,53.1050 0.39817485,53.1096 0.23893765,53.1142 0.34516594,53.1189 0.39820156,53.1235 0.23889144,53.1281 0.16815719,53.1327 0.27441159,53.1374 0.32743704,53.1420 0.48677233,53.1466 0.78763765,53.1512 0.68138182,53.1559 0.4779056,53.1605 0.31856099,53.1651 0.49575838,53.1698 1.00015,53.1744 1.0707775,53.1790 1.0087115,53.1837 0.45997298,53.1883 0.42480198,53.1929 0.41596603,53.1975 0.3628951,53.2022 0.49556842,53.2068 0.39809015,53.2114 0.27428627,53.2161 0.25665712,53.2207 0.20356555,53.2253 0.32739696,53.2300 0.42479697,53.2346 0.4248594,53.2392 0.45131692,53.2439 0.34504715,53.2485 0.32746786,53.2531 0.64612216,53.2578 0.81418806,53.2624 0.70789075,53.2670 0.50452483,53.2717 0.85864145,53.2763 1.1062084,53.2809 1.1060311,53.2856 0.82291842,53.2902 0.93805575,53.2948 1.0266676,53.2995 1.3451769,53.3041 1.0087391,53.3087 0.77871639,53.3134 0.61057496,53.3180 0.58400303,53.3226 0.31847101,53.3273 0.2567066,53.3319 0.7346583,53.3365 0.76096755,53.3412 0.43357566,53.3458 0.44262087,53.3505 0.54873359,53.3551 0.49539301,53.3597 0.19460194,53.3644 0.20362979,53.3690 0.25665841,53.3736 0.28315058,53.3783 0.22122775,53.3829 0.3274712,53.3876 0.59294039,53.3922 0.78755218,53.3968 0.58406913,53.4015 0.6284464,53.4061 0.72563052,53.4107 0.67254835,53.4154 0.9825052,53.4200 1.2303417,53.4247 1.1238737,53.4293 0.71664882,53.4340 0.56612992,53.4386 0.35383642,53.4432 0.46913114,53.4479 0.48683515,53.4525 0.48684937,53.4572 0.66369331,53.4618 0.61057043,53.4664 0.61949933,53.4711 0.54865712,53.4757 0.55744052,53.4804 0.32733127,53.4850 0.27433345,53.4897 0.24777427,53.4943 0.1858065,53.4989 0.2300479,53.5036 0.23897955,53.5082 0.52227992,53.5129 0.60177344,53.5175 0.53976923,53.5222 0.57515275,53.5268 0.415858,53.5314 0.31859788,53.5361 0.32747236,53.5407 0.40714562,53.5454 0.47788915,53.5500 0.46901956,53.5547 0.44243917,53.5593 0.49551392,53.5640 0.6106264,53.5686 0.61958081,53.5733 0.87631059,53.5779 1.141625,53.5826 1.0971258,53.5872 0.62815815,53.5918 0.41593236,53.5965 0.30089059,53.6011 0.31858909,53.6058 0.56639165,53.6104 0.67264903,53.6151 0.91175652,53.6197 1.4338874,53.6244 1.7080089,53.6290 1.4511338,53.6337 1.0882839,53.6383 0.78753668,53.6430 0.566387,53.6476 0.68159252,53.6523 0.99116534,53.6569 1.2920196,53.6616 1.4248407,53.6662 1.194571,53.6709 0.99988848,53.6755 0.80520737,53.6802 0.47779143,53.6848 0.309724,53.6895 0.34519291,53.6941 0.41587776,53.6988 0.25662985,53.7034 0.44258708,53.7081 0.68140936,53.7128 0.73448592,53.7174 0.70790881,53.7221 0.43364629,53.7267 0.43370733,53.7314 0.37162858,53.7360 0.30078456,53.7407 0.29199961,53.7453 0.40722793,53.7500 0.65495676,53.7546 0.48665842,53.7593 0.41600037,53.7639 0.65498829,53.7686 0.76983279,53.7733 0.58390075,53.7779 0.34503737,53.7826 0.17704371,53.7872 0.62842214,53.7919 0.91155183,53.7965 0.82295996,53.8012 0.4954527,53.8058 0.30097705,53.8105 0.50458914,53.8152 0.69929236,53.8198 1.194939,53.8245 1.3805021,53.8291 1.1500862,53.8338 0.7519657,53.8384 0.44253039,53.8431 0.54880232,53.8478 0.71685475,53.8524 0.72558814,53.8571 0.61943847,53.8617 0.70801693,53.8664 0.8053987,53.8711 1.0884321,53.8757 0.74322253,53.8804 0.51324838,53.8850 0.52219439,53.8897 0.72581595,53.8944 0.84064531,53.8990 0.83180451,53.9037 0.74342352,53.9083 0.63714564,53.9130 0.92913187,53.9177 0.80535144,53.9223 0.61945921,53.9270 0.30069494,53.9317 0.1858761,53.9363 0.56648952,53.9410 0.6017819,53.9456 0.64601833,53.9503 0.69912857,53.9550 0.61946416,53.9596 0.40699217,53.9643 0.42474744,53.9690 0.62835449,53.9736 0.61951309,53.9783 0.74337411,53.9829 0.70790958,53.9876 0.59287715,53.9923 0.52210659,53.9969 0.61947846,54.0016 0.68144512,54.0063 0.58413583,54.0109 0.75229812,54.0156 0.89383191,54.0203 0.77868897,54.0249 0.51317859,54.0296 0.37169072,54.0343 0.3628864,54.0389 0.38933849,54.0436 0.31851014,54.0483 0.27435192,54.0529 0.36284226,54.0576 0.36279356,54.0623 0.29203832,54.0669 0.36299056,54.0716 0.89383662,54.0763 0.84958023,54.0809 1.1505746,54.0856 1.1061151,54.0903 0.84941852,54.0950 0.62828368,54.0996 0.66381365,54.1043 0.68148506,54.1090 0.64588231,54.1136 0.44239321,54.1183 0.35404816,54.1230 0.4336448,54.1276 0.51315457,54.1323 0.30971104,54.1370 0.46035945,54.1417 0.55764675,54.1463 0.58399445,54.1510 0.34491408,54.1557 0.2035315,54.1603 0.45156649,54.1650 0.79655445,54.1697 0.74329728,54.1744 0.73445863,54.1790 0.6458984,54.1837 0.43358186,54.1884 0.31859991,54.1931 0.25655565,54.1977 0.12389268,54.2024 0.24785399,54.2071 0.28317523,54.2117 0.2920866,54.2164 0.55773157,54.2211 1.0267351,54.2258 1.2122504,54.2304 0.77855068,54.2351 0.51322585,54.2398 0.38930643,54.2445 0.31857947,54.2491 0.56644773,54.2538 0.80529773,54.2585 0.65483487,54.2632 0.3539719,54.2679 0.17693943,54.2725 0.15926805,54.2772 0.15049066,54.2819 0.28343272,54.2866 0.77016711,54.2912 1.0531034,54.2959 1.3362048,54.3006 1.1326866,54.3053 0.94682002,54.3100 0.84069675,54.3146 1.0443226,54.3193 1.3363054,54.3240 1.3451161,54.3287 1.0973542,54.3333 0.86740774,54.3380 0.83186346,54.3427 0.6899066,54.3474 0.28299734,54.3521 0.3451896,54.3567 0.41597301,54.3614 0.39819166,54.3661 0.26544425,54.3708 0.26544908,54.3755 0.14165463,54.3802 0.5135392,54.3848 0.91150749,54.3895 0.68123275,54.3942 0.61953479,54.3989 0.84081352,54.4036 0.89372146,54.4082 0.52199715,54.4129 0.29200479,54.4176 0.39836383,54.4223 0.63722551,54.4270 0.58397716,54.4317 0.46893495,54.4363 0.35396227,54.4410 0.48683411,54.4457 0.40713987,54.4504 0.35395065,54.4551 0.51332539,54.4598 0.69926554,54.4645 1.0619899,54.4691 0.94674897,54.4738 0.64587903,54.4785 0.50437486,54.4832 0.62839061,54.4879 1.0974947,54.4926 1.0885885,54.4973 1.0264804,54.5019 0.65472382,54.5066 0.48674399,54.5113 0.62839007,54.5160 0.62820601,54.5207 0.48668891,54.5254 0.53100693,54.5301 0.5221954,54.5348 0.7434324,54.5394 0.57514864,54.5441 0.47776854,54.5488 0.43353504,54.5535 0.43359625,54.5582 0.23006223,54.5629 0.16812578,54.5676 0.11505882,54.5723 0.21246621,54.5770 0.33633903,54.5816 0.49567369,54.5863 0.78770924,54.5910 0.8407709,54.5957 0.9202829,54.6004 0.60156643,54.6051 0.33622411,54.6098 0.52216643,54.6145 0.59289801,54.6192 0.35394329,54.6239 0.26552257,54.6286 0.49567693,54.6333 0.74338746,54.6379 0.62823111,54.6426 0.42472678,54.6473 0.6284588,54.6520 1.0621098,54.6567 1.1237867,54.6614 0.98225868,54.6661 0.94700521,54.6708 0.78758544,54.6755 0.67246228,54.6802 0.72564858,54.6849 0.6990968,54.6896 0.30964839,54.6943 0.20359766,54.6990 0.61087137,54.7037 1.168169,54.7084 0.7962901,54.7131 0.4158383,54.7178 0.23887865,54.7224 0.27433437,54.7271 0.27439478,54.7318 0.40715706,54.7365 0.58415139,54.7412 0.92927688,54.7459 0.88496417,54.7506 0.78771508,54.7553 1.0000713,54.7600 0.92027646,54.7647 0.76991141,54.7694 0.90248477,54.7741 0.77859396,54.7788 0.68144411,54.7835 0.54879612,54.7882 0.75233811,54.7929 0.9114753,54.7976 0.84939271,54.8023 0.49547544,54.8070 0.40706632,54.8117 0.30079976,54.8164 0.36290902,54.8211 0.80560589,54.8258 1.478066,54.8305 1.4511678,54.8352 0.99979013,54.8399 0.78757346,54.8446 0.61946338,54.8493 0.49562836,54.8540 0.77883768,54.8587 0.97340155,54.8634 0.76974487,54.8681 0.29193553,54.8728 0.25668979,54.8775 0.66385341,54.8822 1.0531967,54.8869 0.80524766,54.8916 0.45124441,54.8963 0.49566272,54.9011 0.6372689,54.9058 0.61049867,54.9105 0.34496921,54.9152 0.25666696,54.9199 0.35405028,54.9246 0.47796074,54.9293 0.86753738,54.9340 1.3541299,54.9387 1.0970279,54.9434 0.48642904,54.9481 0.19469427,54.9528 0.32750311,54.9575 0.53982651,54.9622 0.53101319,54.9669 0.53986138,54.9716 0.43358564,54.9763 0.47783417,54.9810 0.44254625,54.9858 0.55765074,54.9905 0.58403987,54.9952 0.53968465,54.9999 0.38045892,55.0046 0.43375567,55.0093 0.63733971,55.0140 0.65479314,55.0187 0.49548629,55.0234 0.95586962,55.0281 0.98224187,55.0328 0.55732465,55.0376 0.17689666,55.0423 0.079701386,55.0470 0.19490486,55.0517 0.45134902,55.0564 0.45116317,55.0611 0.45132944,55.0658 0.5929786,55.0705 0.63721168,55.0752 0.76994914,55.0799 0.54861408,55.0847 0.39819354,55.0894 0.51333261,55.0941 0.64598674,55.0988 0.43360886,55.1035 0.53108901,55.1082 0.94693828,55.1129 0.9910388,55.1176 0.5928731,55.1224 0.54874307,55.1271 0.82307649,55.1318 0.88496161,55.1365 0.71680349,55.1412 0.73456484,55.1459 1.0001086,55.1506 1.2566606,55.1554 1.2476646,55.1601 0.84946352,55.1648 0.65485394,55.1695 0.69906753,55.1742 0.64590406,55.1789 0.433669,55.1837 0.60194618,55.1884 0.94692403,55.1931 0.93796724,55.1978 0.55752623,55.2025 0.47790584,55.2072 0.52215999,55.2120 0.90265048,55.2167 0.8849141,55.2214 0.91142595,55.2261 0.5397228,55.2308 0.46027598,55.2355 1.017876,55.2403 1.4159998,55.2450 1.5399265,55.2497 1.4335349,55.2544 0.95554101,55.2591 0.93812084,55.2639 1.1682267,55.2686 1.0264469,55.2733 0.73442096,55.2780 0.69031256,55.2827 0.58409518,55.2875 0.53977185,55.2922 0.46009246,55.2969 0.57522959,55.3016 0.69026709,55.3063 0.41583651,55.3111 0.4957796,55.3158 1.0446166,55.3205 1.4513607,55.3252 1.0350457,55.3299 0.44225246,55.3347 0.26551175,55.3394 0.23889261,55.3441 0.17700447,55.3488 0.46918818,55.3536 0.78764325,55.3583 0.42462564,55.3630 0.31861311,55.3677 0.53996277,55.3725 0.87611407,55.3772 1.0796211,55.3819 0.92912465,55.3866 0.65497571,55.3914 0.81429118,55.3961 0.76101172,55.4008 0.76973265,55.4055 0.39807627,55.4103 0.19469032,55.4150 0.1238931,55.4197 0.40718597,55.4244 0.62831467,55.4292 0.35395592,55.4339 0.52216864,55.4386 0.56634992,55.4433 0.68138725,55.4481 0.63715708,55.4528 0.50442505,55.4575 0.30974865,55.4623 0.53984994,55.4670 0.76993644,55.4717 0.57521045,55.4764 0.47789314,55.4812 0.92052406,55.4859 1.2479025,55.4906 0.99991304,55.4954 0.60166341,55.5001 0.57521808,55.5048 0.68135917,55.5095 0.4334906,55.5143 0.23006803,55.5190 0.3452372,55.5237 0.72573328,55.5285 0.86728561,55.5332 0.76999557,55.5379 0.92944032,55.5427 1.1769476,55.5474 0.87580681,55.5521 0.53088641,55.5569 0.47787136,55.5616 0.39821264,55.5663 0.46910301,55.5711 0.92065191,55.5758 1.2302505,55.5805 1.2564822,55.5852 1.0086336,55.5900 0.62826574,55.5947 0.46900883,55.5995 0.46011901,55.6042 0.64605981,55.6089 0.805462,55.6137 1.0000318,55.6184 0.90261644,55.6231 1.221342,55.6279 1.2656028,55.6326 1.1415284,55.6373 0.61924917,55.6421 0.56629676,55.6468 0.81427449,55.6515 1.1683763,55.6563 1.3806505,55.6610 1.0350274,55.6657 0.22980529,55.6705 0.26557001,55.6752 0.4337478,55.6800 0.63728678,55.6847 0.72558862,55.6894 0.5662123,55.6942 0.29201466,55.6989 0.18585254,55.7036 0.18581368,55.7084 0.44253853,55.7131 0.77882087,55.7179 0.87611628,55.7226 0.81415594,55.7273 0.7256636,55.7321 0.849549,55.7368 0.84954423,55.7416 0.63713527,55.7463 0.30964467,55.7510 0.070789345,55.7558 0.25672483,55.7605 0.78767842,55.7653 1.0088289,55.7700 0.64601946,55.7747 0.69038302,55.7795 0.92041361,55.7842 1.0176797,55.7890 0.79641432,55.7937 0.43357512,55.7984 0.44246638,55.8032 0.63716388,55.8079 0.60172379,55.8127 0.44244242,55.8174 0.48682919,55.8222 0.72574228,55.8269 0.90268534,55.8317 1.1239026,55.8364 0.92028028,55.8411 0.69918734,55.8459 0.85859305,55.8506 0.88474566,55.8554 0.4244923,55.8601 0.46910605,55.8649 0.53099525,55.8696 0.32734978,55.8744 0.27439043,55.8791 0.40715826,55.8838 0.46008587,55.8886 0.30082428,55.8933 0.3451663,55.8981 0.45133701,55.9028 0.45134637,55.9076 0.53105372,55.9123 0.58417541,55.9171 0.58411461,55.9218 0.49548182,55.9266 0.36274934,55.9313 0.30970836,55.9361 0.32746565,55.9408 0.68150234,55.9456 1.2124387,55.9503 1.2831117,55.9551 0.74323899,55.9598 0.3451061,55.9646 0.30971298,55.9693 0.29204556,55.9741 0.38937902,55.9788 0.33626911,55.9836 0.25660491,55.9883 0.097375005,55.9931 0.35424158,55.9978 0.80541044,56.0026 0.76097673,56.0073 0.65494603,56.0121 0.92030072,56.0168 0.65469474,56.0216 0.38046372,56.0263 0.32741109,56.0311 0.63730687,56.0358 1.1416891,56.0406 0.98223007,56.0453 0.67246246,56.0501 0.38050276,56.0548 0.52216274,56.0596 0.66370535,56.0643 0.58414811,56.0691 0.59294546,56.0738 0.46011662,56.0786 0.34511015,56.0834 0.34509745,56.0881 0.26541865,56.0929 0.14154303,56.0976 0.17706707,56.1024 0.42479905,56.1071 0.31858501,56.1119 0.30095476,56.1166 0.37172675,56.1214 0.47785711,56.1261 0.61942101,56.1309 0.70802575,56.1357 0.73456424,56.1404 0.65500295,56.1452 0.95587087,56.1499 1.1061338,56.1547 1.0353209,56.1594 0.80512393,56.1642 0.37151015,56.1690 0.21237557,56.1737 0.30990389,56.1785 0.80550516,56.1832 0.8582381,56.1880 0.61057132,56.1928 0.9116683,56.1975 0.82289487,56.2023 0.31851664,56.2070 0.33636323,56.2118 0.58413035,56.2166 0.79658037,56.2213 1.1239741,56.2261 1.0088915,56.2308 1.01756,56.2356 0.61034936,56.2404 0.61961728,56.2451 1.2302976,56.2499 1.407042,56.2546 1.1768684,56.2594 0.73431456,56.2642 0.22120447,56.2689 0.24787314,56.2737 0.53980988,56.2785 0.65493298,56.2832 0.86741281,56.2880 0.90259975,56.2927 0.73451191,56.2975 0.84965122,56.3023 0.85835224,56.3070 0.85838479,56.3118 0.93807518,56.3166 1.1150913,56.3213 1.2566417,56.3261 0.94684887,56.3309 0.87602049,56.3356 0.79640818,56.3404 0.59292716,56.3451 0.60189533,56.3499 1.1506157,56.3547 1.3451265,56.3594 1.1858052,56.3642 1.1326571,56.3690 0.84048414,56.3737 0.58395422,56.3785 0.43362269,56.3833 0.17698075,56.3880 0.19473194,56.3928 0.35398388,56.3976 0.46905211,56.4023 0.5221867,56.4071 0.46899027,56.4119 0.32743967,56.4167 0.46907017,56.4214 0.6018489,56.4262 0.77874488,56.4310 0.69904143,56.4357 0.6460734,56.4405 0.63713729,56.4453 0.530922,56.4500 0.35396117,56.4548 0.23005478,56.4596 0.31858078,56.4643 0.47795868,56.4691 0.76114535,56.4739 0.63714957,56.4787 0.47789147,56.4834 0.71686858,56.4882 0.75216377,56.4930 0.44236192,56.4977 0.36276168,56.5025 0.26545963,56.5073 0.23008409,56.5121 0.30986893,56.5168 0.73474282,56.5216 1.0087974,56.5264 1.0175338,56.5312 0.9469263,56.5359 0.80530071,56.5407 0.5662598,56.5455 0.29200688,56.5503 0.274344,56.5550 0.28313246,56.5598 0.17701513,56.5646 0.61077762,56.5693 1.3363705,56.5741 1.274338,56.5789 1.0354122,56.5837 0.92918324,56.5885 0.84067196,56.5932 0.58412343,56.5980 0.69027239,56.6028 0.84956712,56.6076 1.2389872,56.6123 1.0529468,56.6171 0.49546543,56.6219 0.41607127,56.6267 0.5310846,56.6314 0.77873737,56.6362 0.90260333,56.6410 0.69018257,56.6458 0.40700608,56.6506 0.37177497,56.6553 0.72587335,56.6601 0.97343546,56.6649 0.77861691,56.6697 0.51324302,56.6744 0.59304047,56.6792 0.83188027,56.6840 0.70796192,56.6888 0.78769749,56.6936 0.97337484,56.6983 0.91136646,56.7031 0.69905496,56.7079 0.55742997,56.7127 0.30976182,56.7175 0.53118211,56.7223 0.92939848,56.7270 1.0707142,56.7318 0.88475132,56.7366 0.69028521,56.7414 0.74340224,56.7462 0.72561449,56.7509 0.61059618,56.7557 0.69022471,56.7605 0.46897855,56.7653 0.37164775,56.7701 0.23888314,56.7749 0.36315119,56.7796 1.2127973,56.7844 1.5486952,56.7892 1.645684,56.7940 1.1590787,56.7988 0.81424606,56.8036 0.84076369,56.8084 0.94687867,56.8131 0.89373678,56.8179 0.52205336,56.8227 0.33617938,56.8275 0.2831811,56.8323 0.38062721,56.8371 0.52214301,56.8419 0.44234544,56.8466 0.13264905,56.8514 0.20368978,56.8562 0.43376204,56.8610 0.37161231,56.8658 0.31846881,56.8706 0.39822507,56.8754 0.60181051,56.8801 0.61951613,56.8849 0.81423134,56.8897 1.1238301,56.8945 0.88482392,56.8993 0.40706289,56.9041 0.40710899,56.9089 0.50443661,56.9137 0.65494519,56.9185 0.911713,56.9233 1.123895,56.9280 0.70767546,56.9328 0.33634415,56.9376 0.6730448,56.9424 1.2745588,56.9472 1.3537987,56.9520 0.86686337,56.9568 0.32722631,56.9616 0.34529197,56.9664 0.54882818,56.9712 0.59274638,56.9760 0.23886892,56.9807 0.48691109,56.9855 0.66369474,56.9903 0.77866119,56.9951 0.69904745,56.9999 0.48665774,57.0047 0.16807564,57.0095 0.035374988,57.0143 0.053152014,57.0191 0.31878924,57.0239 0.69932586,57.0287 0.83198106,57.0335 0.99115723,57.0383 1.1060534,57.0431 1.0883207,57.0479 0.75212818,57.0527 0.50443763,57.0574 0.46909896,57.0622 0.57523429,57.0670 0.62827563,57.0718 0.62828833,57.0766 0.62822944,57.0814 0.42469335,57.0862 0.23898794,57.0910 0.38054779,57.0958 0.44255662,57.1006 0.77002889,57.1054 0.6990869,57.1102 0.56639189,57.1150 0.81426096,57.1198 0.97346556,57.1246 0.59272832,57.1294 0.63714528,57.1342 0.88510448,57.1390 0.76109177,57.1438 0.53083247,57.1486 0.61058813,57.1534 1.1416887,57.1582 1.0441372,57.1630 0.77882707,57.1678 0.92042994,57.1726 0.74325722,57.1774 0.52211171,57.1822 0.56633943,57.1870 0.39812949,57.1918 0.15041459,57.1966 0.39839473,57.2014 0.91175771,57.2062 1.3275779,57.2110 1.4159735,57.2158 1.3274575,57.2206 1.1414087,57.2254 0.92908609,57.2302 1.0089852,57.2350 0.9292087,57.2398 0.92021978,57.2446 0.84057122,57.2494 0.73444945,57.2542 0.65489048,57.2590 0.64618075,57.2638 0.9204151,57.2686 0.72551847,57.2735 0.45118481,57.2783 0.32750955,57.2831 0.57525128,57.2879 0.34497809,57.2927 0.26546717,57.2975 0.30987081,57.3023 0.8320424,57.3071 1.2742729,57.3119 1.0175697,57.3167 0.66373193,57.3215 0.58404207,57.3263 0.35386294,57.3311 0.16808611,57.3359 0.32761672,57.3407 0.66395724,57.3455 0.79649609,57.3504 0.99099594,57.3552 0.98214608,57.3600 0.83181798,57.3648 0.45133886,57.3696 0.35408649,57.3744 0.53101599,57.3792 0.58394754,57.3840 0.41582775,57.3888 0.47794041,57.3936 0.69920063,57.3984 0.645962,57.4033 0.45126438,57.4081 0.3185848,57.4129 0.28323552,57.4177 0.3628495,57.4225 0.33628315,57.4273 0.29203171,57.4321 0.19471939,57.4369 0.56658089,57.4417 1.5488675,57.4465 1.8230551,57.4514 1.5927969,57.4562 1.1324767,57.4610 0.64591074,57.4658 0.61948687,57.4706 0.39829201,57.4754 0.49571466,57.4802 0.69902104,57.4851 0.61935967,57.4899 0.78761643,57.4947 0.63723624,57.4995 0.61064321,57.5043 0.46006849,57.5091 0.55749416,57.5139 0.47784784,57.5188 0.37172222,57.5236 0.52218014,57.5284 0.55756879,57.5332 0.53982455,57.5380 0.40699711,57.5428 0.46015924,57.5476 0.43361253,57.5525 0.31858885,57.5573 0.34518537,57.5621 0.49555862,57.5669 0.53091288,57.5717 0.38941386,57.5765 0.37178192,57.5814 0.38059127,57.5862 0.40711218,57.5910 0.69030547,57.5958 1.0354449,57.6006 1.1680959,57.6055 0.90251195,57.6103 0.63720006,57.6151 0.69924366,57.6199 0.81411082,57.6247 0.7167111,57.6295 0.4335627,57.6344 0.274257,57.6392 0.22124553,57.6440 0.48680589,57.6488 0.63725013,57.6536 0.59292185,57.6585 0.69903404,57.6633 0.72564197,57.6681 0.69923258,57.6729 1.1773013,57.6778 1.6727653,57.6826 1.5485697,57.6874 0.95537335,57.6922 0.30947807,57.6970 0.37180862,57.7019 0.99129492,57.7067 1.1858506,57.7115 0.89386463,57.7163 0.81416631,57.7212 0.58391708,57.7260 0.53084612,57.7308 0.21229568,57.7356 0.14162549,57.7405 0.45144433,57.7453 0.62836796,57.7501 0.7611016,57.7549 0.86736059,57.7597 0.92040819,57.7646 0.80517173,57.7694 0.66370857,57.7742 0.87622726,57.7791 0.87607682,57.7839 0.9114331,57.7887 0.84059638,57.7935 0.69907731,57.7984 0.65497112,57.8032 0.61949801,57.8080 0.47780955,57.8128 0.28308672,57.8177 0.16804945,57.8225 0.088541478,57.8273 0.21259356,57.8321 0.42485869,57.8370 0.44245964,57.8418 0.54855037,57.8466 0.30074257,57.8515 0.3629086,57.8563 0.72578973,57.8611 0.9911108,57.8659 0.57510883,57.8708 0.28320193,57.8756 0.20361514,57.8804 0.28323755,57.8853 0.40710357,57.8901 0.53974599,57.8949 0.32733738,57.8998 0.47792101,57.9046 0.80540472,57.9094 1.0089202,57.9143 0.97343385,57.9191 0.68137902,57.9239 0.53976321,57.9287 0.45126423,57.9336 0.46903372,57.9384 0.63727641,57.9432 0.90292776,57.9481 1.212404,57.9529 0.90242583,57.9577 0.68130356,57.9626 0.52216065,57.9674 0.72569036,57.9722 0.62825233,57.9771 0.61950266,57.9819 0.61944067,57.9867 0.53091627,57.9916 0.43372416,57.9964 0.50446171,58.0013 0.50432086,58.0061 0.6283254,58.0109 0.9558714,58.0158 0.96463114,58.0206 0.82296586,58.0254 0.78774738,58.0303 0.938097,58.0351 0.88472688,58.0399 0.63708085,58.0448 0.59303594,58.0496 0.70797843,58.0544 0.48658314,58.0593 0.27429879,58.0641 0.38069591,58.0690 0.91171193,58.0738 1.1770746,58.0786 1.23892,58.0835 1.1326263,58.0883 0.8759374,58.0932 0.69013727,58.0980 0.40702319,58.1028 0.22128414,58.1077 0.4779706,58.1125 0.76991969,58.1174 0.64603287,58.1222 0.61943686,58.1270 0.39817253,58.1319 0.70807481,58.1367 0.96463579,58.1416 0.78748524,58.1464 0.4955,58.1512 0.47790793,58.1561 0.59299833,58.1609 0.85846579,58.1658 1.079676,58.1706 1.035399,58.1754 0.80535036,58.1803 0.77878821,58.1851 0.71683061,58.1900 0.76111639,58.1948 0.8850382,58.1997 1.1061052,58.2045 0.67234498,58.2093 0.45137513,58.2142 0.80547583,58.2190 1.0973152,58.2239 0.89367133,58.2287 0.57525402,58.2336 0.77875042,58.2384 0.86726117,58.2433 1.0530428,58.2481 0.72574925,58.2529 0.83206326,58.2578 0.72546744,58.2626 0.42460173,58.2675 0.35398307,58.2723 0.30092183,58.2772 0.49559781,58.2820 0.55751288,58.2869 0.75226676,58.2917 0.88493437,58.2966 0.67256784,58.3014 0.69927227,58.3063 0.88504958,58.3111 0.71669155,58.3160 0.55753666,58.3208 0.93815011,58.3257 0.90254658,58.3305 0.822936,58.3354 1.000078,58.3402 1.1239567,58.3451 0.96460253,58.3499 0.92032689,58.3548 0.94678122,58.3596 0.86716169,58.3645 0.64595252,58.3693 0.52227676,58.3742 1.0975207,58.3790 1.2832167,58.3839 1.017601,58.3887 0.4599824,58.3936 0.4514527,58.3984 0.8940208,58.4033 1.0352802,58.4081 0.82286978,58.4130 0.77877706,58.4178 0.76097953,58.4227 0.57513422,58.4275 0.47793904,58.4324 0.5310275,58.4372 0.60178083,58.4421 0.89384204,58.4469 1.1062396,58.4518 1.2212758,58.4566 1.2388712,58.4615 1.0353478,58.4664 0.92929131,58.4712 0.67262584,58.4761 0.55742556,58.4809 0.40694335,58.4858 0.36281744,58.4906 0.44252935,58.4955 0.67265064,58.5003 0.96466643,58.5052 0.91145492,58.5100 0.68128759,58.5149 0.30965832,58.5198 0.23903839,58.5246 0.54021001,58.5295 1.123981,58.5343 0.90243524,58.5392 0.79640192,58.5440 0.86717588,58.5489 0.75209254,58.5538 0.46028101,58.5586 0.7612859,58.5635 1.1505095,58.5683 1.1945443,58.5732 0.69886464,58.5781 0.51338685,58.5829 0.69047427,58.5878 0.6370936,58.5926 0.44232538,58.5975 0.39816588,58.6024 0.3804507,58.6072 0.27426636,58.6121 0.23898187,58.6169 0.27446613,58.6218 0.41593528,58.6267 0.46018577,58.6315 0.76110184,58.6364 0.62828124,58.6412 0.70801353,58.6461 0.7521767,58.6510 0.63719326,58.6558 0.72584957,58.6607 0.91152304,58.6656 0.72544873,58.6704 0.39814815,58.6753 0.5132618,58.6801 0.46009043,58.6850 0.53993791,58.6899 0.95591646,58.6947 1.0796294,58.6996 0.75210947,58.7045 0.39811671,58.7093 0.21230879,58.7142 0.19478263,58.7191 0.51348364,58.7239 0.78765863,58.7288 0.86722249,58.7337 0.90276062,58.7385 0.92932671,58.7434 0.76974475,58.7482 0.56618351,58.7531 0.50436699,58.7580 0.39820725,58.7628 0.56653184,58.7677 0.74356043,58.7726 0.84943444,58.7774 0.60170496,58.7823 1.1239012,58.7872 0.80513304,58.7921 0.42471766,58.7969 0.47787958,58.8018 0.44248232,58.8067 0.38052553,58.8115 0.46913043,58.8164 0.72577155,58.8213 0.84080577,58.8261 0.97341627,58.8310 0.69006419,58.8359 0.33625537,58.8407 0.42497247,58.8456 0.69918722,58.8505 0.66356599,58.8554 0.4866015,58.8602 0.4335891,58.8651 0.38945633,58.8700 0.57528341,58.8748 0.56633639,58.8797 0.45117736,58.8846 0.2036135,58.8895 0.548868,58.8943 0.61061877,58.8992 0.69906926,58.9041 0.53084016,58.9089 0.35401562,58.9138 0.75235993,58.9187 0.9380672,58.9236 0.84054154,58.9284 0.42465499,58.9333 0.49562159,58.9382 0.75224173,58.9431 0.93804437,58.9479 0.56631464,58.9528 0.26552778,58.9577 0.38055143,58.9626 0.29197487,58.9674 0.26549774,58.9723 0.30094984,58.9772 0.53104067,58.9821 0.54866034,58.9869 0.41592923,58.9918 0.61944634,58.9967 0.62828416,59.0016 0.63734013,59.0064 0.96477258,59.0113 1.0706962,59.0162 0.62810731,59.0211 0.31856737,59.0259 0.46912339,59.0308 0.6107257,59.0357 0.85850739,59.0406 0.99104631,59.0455 0.72558391,59.0503 0.66375524,59.0552 0.54853618,59.0601 0.24769737,59.0650 0.58432275,59.0699 1.247975,59.0747 1.5220153,59.0796 1.1768354,59.0845 1.2123525,59.0894 1.1858103,59.0943 0.78759372,59.0991 0.54874104,59.1040 0.60178357,59.1089 0.57513422,59.1138 0.36273578,59.1187 0.27431217,59.1235 0.14160274,59.1284 0.19471814,59.1333 0.46026093,59.1382 0.97348255,59.1431 0.95570642,59.1480 0.65497655,59.1528 0.96472776,59.1577 1.0619045,59.1626 0.90253723,59.1675 0.69016534,59.1724 0.49553156,59.1773 0.38056108,59.1821 0.53104174,59.1870 0.61951131,59.1919 0.65482622,59.1968 0.46010199,59.2017 0.46018139,59.2066 0.47791377,59.2114 0.66369271,59.2163 0.62835807,59.2212 0.5840714,59.2261 0.41594437,59.2310 0.52230293,59.2359 0.77006382,59.2408 1.1061972,59.2456 1.194499,59.2505 0.8670997,59.2554 0.5309149,59.2603 0.4336209,59.2652 0.72583604,59.2701 1.3187046,59.2750 1.3007526,59.2799 0.97332811,59.2847 0.6725691,59.2896 0.46015462,59.2945 0.31853333,59.2994 0.33636633,59.3043 0.68150616,59.3092 0.67264026,59.3141 0.65484512,59.3190 0.61938387,59.3239 0.63726264,59.3288 0.81446087,59.3336 1.2834431,59.3385 1.3449538,59.3434 1.0263766,59.3483 1.0353581,59.3532 0.84945321,59.3581 1.026599,59.3630 1.1415528,59.3679 0.6192804,59.3728 0.35391465,59.3777 0.3717756,59.3826 0.42482558,59.3874 0.32730556,59.3923 0.38047001,59.3972 0.50443679,59.4021 0.45131794,59.4070 0.39832968,59.4119 0.47803277,59.4168 0.65485209,59.4217 0.5661965,59.4266 0.20340991,59.4315 0.14170092,59.4364 0.61982131,59.4413 1.2036602,59.4462 1.1857039,59.4511 0.9556483,59.4560 0.70784748,59.4609 0.53972042,59.4658 0.57536018,59.4707 0.99134362,59.4755 1.0089648,59.4804 1.1152174,59.4853 1.1768922,59.4902 0.91993785,59.4951 0.45124555,59.5000 0.44265392,59.5049 0.45121032,59.5098 0.31849295,59.5147 0.30976504,59.5196 0.60179472,59.5245 0.69921929,59.5294 0.76112574,59.5343 0.76995611,59.5392 0.70783949,59.5441 0.27410185,59.5490 0.11509016,59.5539 0.47808611,59.5588 0.83193189,59.5637 0.83176112,59.5686 0.74341094,59.5735 0.83193654,59.5784 0.63701266,59.5833 0.39808801,59.5882 0.33627591,59.5931 0.33628824,59.5980 0.38062724,59.6029 0.6815604,59.6078 0.79638982,59.6127 0.42467722,59.6176 0.29202577,59.6225 0.27450407,59.6274 0.71698087,59.6323 0.85829532,59.6372 0.64590067,59.6421 0.46896976,59.6470 0.38929981,59.6519 0.26537672,59.6568 0.088564709,59.6617 0.37185577,59.6667 0.59303856,59.6716 0.74331397,59.6765 0.51309693,59.6814 0.31859803,59.6863 0.45148918,59.6912 0.76119161,59.6961 0.99112022,59.7010 0.88486296,59.7059 0.57505274,59.7108 0.32745796,59.7157 0.69053173,59.7206 1.0265343,59.7255 0.76978821,59.7304 0.67250979,59.7353 0.59298915,59.7402 0.99129719,59.7451 1.3718159,59.7501 1.424823,59.7550 0.99992061,59.7599 0.87610543,59.7648 1.0000327,59.7697 0.91130006,59.7746 0.48644695,59.7795 0.32739937,59.7844 0.45142671,59.7893 0.79657197,59.7942 0.82308757,59.7991 0.84964365,59.8040 0.84952474,59.8090 0.69893998,59.8139 0.55740738,59.8188 0.57535124,59.8237 0.61071348,59.8286 0.4866527,59.8335 0.44232938,59.8384 0.3540225,59.8433 0.61974579,59.8482 0.84073365,59.8532 0.75209999,59.8581 0.65480226,59.8630 0.69023561,59.8679 0.61064255,59.8728 0.63714546,59.8777 0.60175186,59.8826 0.7610721,59.8875 0.73445731,59.8925 0.58397132,59.8974 0.5486995,59.9023 0.77002883,59.9072 0.91162944,59.9121 0.93795866,59.9170 0.53974622,59.9219 0.50445068,59.9269 0.32736653,59.9318 0.29198262,59.9367 0.15039721,59.9416 0.097309634,59.9465 0.053064238,59.9514 0.097349986,59.9563 0.11511883,59.9613 0.34532607,59.9662 0.71694505,59.9711 0.71663898,59.9760 0.2298665,59.9809 0.079710856,59.9858 0.25671938,59.9908 0.38069367,59.9957 0.67286837,60.0006 1.0265603,60.0055 1.0174183,60.0104 0.65469807,60.0154 0.51335001,60.0203 0.61073756,60.0252 0.69909573,60.0301 0.83180273,60.0350 1.0708021,60.0399 1.3008605,60.0449 1.2477186,60.0498 1.0531068,60.0547 0.81418651,60.0596 0.76991218,60.0645 0.92039806,60.0695 0.98236299,60.0744 0.9468118,60.0793 0.6813063,60.0842 0.58405262,60.0892 0.40707266,60.0941 0.42480898,60.0990 0.45132238,60.1039 0.47788385,60.1088 0.48680907,60.1138 0.42479941,60.1187 0.37165579,60.1236 0.74331814,60.1285 0.71686697,60.1335 0.61951005,60.1384 0.62828052,60.1433 0.82313043,60.1482 1.1770905,60.1531 1.2388601,60.1581 1.0530384,60.1630 1.0266615,60.1679 1.141731,60.1728 1.1505599,60.1778 1.0972358,60.1827 0.84934878,60.1876 0.84063905,60.1925 0.83180225,60.1975 0.87609112,60.2024 0.9912008,60.2073 0.93812627,60.2122 0.99990928,60.2172 0.7345922,60.2221 1.1330285,60.2270 1.4513459,60.2320 1.3184574,60.2369 0.97318435,60.2418 0.44234645,60.2467 0.51326495,60.2517 0.36275715,60.2566 0.27434281,60.2615 0.33633524,60.2665 0.39820343,60.2714 0.36293757,60.2763 0.74350178,60.2812 0.72554201,60.2862 0.55747831,60.2911 0.46019015,60.2960 0.2565442,60.3010 0.28323412,60.3059 0.90286148,60.3108 1.230032,60.3158 0.79637766,60.3207 0.82310218,60.3256 0.83187628,60.3305 0.64594817,60.3355 0.53092206,60.3404 0.53984773,60.3453 0.47790104,60.3503 0.48666692,60.3552 0.5486027,60.3601 0.56641728,60.3651 0.57545644,60.3700 0.64624488,60.3749 0.79633391,60.3799 0.6192739,60.3848 0.51322925,60.3897 0.3361823,60.3947 0.30975357,60.3996 0.53099853,60.4045 0.41597453,60.4095 0.47800207,60.4144 0.57531869,60.4193 0.72568733,60.4243 0.73462743,60.4292 0.9026013,60.4341 0.58384335,60.4391 0.5131951,60.4440 0.3893033,60.4490 0.48680347,60.4539 0.67262989,60.4588 0.70793951,60.4638 0.7877267,60.4687 1.3010776,60.4736 1.3539691,60.4786 0.92017573,60.4835 0.63699573,60.4884 0.58411354,60.4934 1.0710865,60.4983 1.3894331,60.5033 0.94667137,60.5082 0.70785969,60.5131 0.70795184,60.5181 0.73451149,60.5230 0.63710576,60.5280 0.41592443,60.5329 0.36294585,60.5378 0.44256166,60.5428 0.55761409,60.5477 0.72566271,60.5527 0.69890147,60.5576 0.46897802,60.5625 0.48686761,60.5675 0.64611733,60.5724 0.94694418,60.5774 1.0264177,60.5823 0.61923683,60.5872 0.55753988,60.5922 0.69035155,60.5971 0.59285104,60.6021 0.76118332,60.6070 0.98236817,60.6120 0.7698319,60.6169 0.53978336,60.6218 0.57522959,60.6268 0.69022661,60.6317 0.51320177,60.6367 0.3274534,60.6416 0.24787723,60.6466 0.39823109,60.6515 0.47797716,60.6565 0.73473424,60.6614 1.0000068,60.6663 1.0883482,60.6713 0.74319965,60.6762 0.53094977,60.6812 0.77875328,60.6861 0.77870131,60.6911 0.63718718,60.6960 0.60184991,60.7010 0.58408958,60.7059 0.64596713,60.7109 0.64601654,60.7158 0.6726653,60.7207 0.83195913,60.7257 1.0356294,60.7306 1.4959108,60.7356 1.4600264,60.7405 0.76062053,60.7455 0.57500952,60.7504 0.84959346,60.7554 1.0443192,60.7603 0.77873087,60.7653 0.84076393,60.7702 1.0442699,60.7752 0.92021638,60.7801 0.61939204,60.7851 0.50441593,60.7900 0.3450833,60.7950 0.33638641,60.7999 0.66392183,60.8049 0.92924386,60.8098 1.1415657,60.8148 1.1770883,60.8197 1.150367,60.8247 0.96456087,60.8296 1.1150415,60.8346 0.88480973,60.8395 0.59280133,60.8445 0.25655961,60.8494 0.25665477,60.8544 0.47793862,60.8593 0.70805925,60.8643 0.66374981,60.8693 0.54859525,60.8742 0.50454551,60.8792 0.91180551,60.8841 1.1238859,60.8891 0.92017663,60.8940 0.67243546,60.8990 0.60169351,60.9039 0.57525641,60.9089 0.58410531,60.9138 0.52204674,60.9188 0.43363014,60.9238 0.69910693,60.9287 0.65485895,60.9337 0.8938843,60.9386 0.98228216,60.9436 0.7611081,60.9485 0.7876367,60.9535 0.44232026,60.9584 0.18572479,60.9634 0.23010312,60.9684 0.53108633,60.9733 0.71693993,60.9783 0.87613326,60.9832 0.85838187,60.9882 0.77869362,60.9932 0.53085566,60.9981 0.49573016,61.0031 1.0444615,61.0080 1.1503971,61.0130 0.85824895,61.0179 0.55741185,61.0229 0.56634068,61.0279 0.57517713,61.0328 0.45134449,61.0378 0.45132208,61.0427 0.44250515,61.0477 0.31867298,61.0527 0.42488739,61.0576 0.76137269,61.0626 1.5489551,61.0675 1.8404828,61.0725 1.1942178,61.0775 0.50436234,61.0824 0.57537287,61.0874 0.65473652,61.0924 0.30073059,61.0973 0.25665998,61.1023 0.61964244,61.1072 0.9293595,61.1122 0.91145384,61.1172 0.84062994,61.1221 0.64593643,61.1271 0.38929483,61.1321 0.51329988,61.1370 0.62845039,61.1420 0.69047093,61.1470 0.87616187,61.1519 0.70768547,61.1569 0.2476238,61.1619 0.3186309,61.1668 0.46028495,61.1718 0.92049158,61.1767 1.3451754,61.1817 1.44239,61.1867 0.91143984,61.1916 0.6460942,61.1966 0.69025731,61.2016 0.67248285,61.2065 0.86737972,61.2115 1.5401089,61.2165 1.7080052,61.2214 1.3006493,61.2264 0.698852,61.2314 0.47792616,61.2364 0.75239116,61.2413 0.77878261,61.2463 0.74341488,61.2513 0.77873039,61.2562 0.71657926,61.2612 0.41588005,61.2662 0.54885644,61.2711 0.8762452,61.2761 0.9645921,61.2811 0.81395423,61.2860 0.68148005,61.2910 1.1331259,61.2960 1.3717418,61.3010 1.0615964,61.3059 0.68998671,61.3109 0.53098416,61.3159 0.64606923,61.3208 0.65499282,61.3258 0.9205851,61.3308 1.0353167,61.3358 0.90244633,61.3407 1.0354081,61.3457 1.0620899,61.3507 1.0620584,61.3556 0.92915076,61.3606 0.69900835,61.3656 0.51332414,61.3706 0.57514822,61.3755 0.53969824,61.3805 0.52217495,61.3855 0.68156189,61.3905 0.79641998,61.3954 0.47768375,61.4004 0.38047972,61.4054 0.3362475,61.4104 0.33629146,61.4153 0.33628848,61.4203 0.2831853,61.4253 0.32746065,61.4303 0.40716201,61.4352 0.69045061,61.4402 1.1859305,61.4452 1.274156,61.4502 0.98213738,61.4552 0.71691734,61.4601 0.81429458,61.4651 1.0442479,61.4701 1.0530559,61.4751 0.82300097,61.4800 0.74338239,61.4850 0.8583017,61.4900 0.6635837,61.4950 0.4335891,61.5000 0.37168938,61.5049 0.50444883,61.5099 0.57527584,61.5149 0.65482014,61.5199 0.37159798,61.5249 0.25674036,61.5298 0.38059059,61.5348 0.34508339,61.5398 0.37174168,61.5448 0.57525361,61.5498 0.56626642,61.5547 0.3362577,61.5597 0.29211029,61.5647 0.30086544,61.5697 0.38943052,61.5747 0.7257933,61.5796 1.06205,61.5846 1.4248575,61.5896 1.1769031,61.5946 0.76103097,61.5996 0.60168934,61.6046 0.55750167,61.6095 1.0708003,61.6145 1.0086871,61.6195 0.73450619,61.6245 0.54877239,61.6295 0.53100771,61.6345 0.5397622,61.6394 0.47777668,61.6444 0.51329291,61.6494 0.80538058,61.6544 0.69024968,61.6594 0.62829506,61.6644 0.60175437,61.6694 0.58406413,61.6743 0.52217132,61.6793 0.5930379,61.6843 0.64600211,61.6893 0.45997247,61.6943 0.318645,61.6993 0.68186229,61.7043 1.2567716,61.7092 1.1501634,61.7142 0.60167199,61.7192 0.55753338,61.7242 0.53086132,61.7292 0.46903333,61.7342 0.78772467,61.7392 0.87601501,61.7442 0.6723997,61.7492 0.66388583,61.7541 0.87610394,61.7591 0.3980563,61.7641 0.28319255,61.7691 0.23894465,61.7741 0.46903381,61.7791 0.72584164,61.7841 1.0798801,61.7891 1.0795673,61.7941 1.1148059,61.7991 0.64587051,61.8040 0.31863794,61.8090 0.3717716,61.8140 0.35396528,61.8190 0.32741439,61.8240 0.51319975,61.8290 0.49551564,61.8340 0.37179521,61.8390 0.38063446,61.8440 0.37165582,61.8490 0.29198653,61.8540 0.44255024,61.8590 0.91160893,61.8640 1.1415769,61.8689 0.84952641,61.8739 0.78752804,61.8789 0.70785558,61.8839 0.6548667,61.8889 0.61946493,61.8939 0.59299153,61.8989 0.85846537,61.9039 0.6636191,61.9089 0.41592583,61.9139 0.4778704,61.9189 0.37163386,61.9239 0.3362838,61.9289 0.39817941,61.9339 0.46910471,61.9389 0.71709377,61.9439 1.0443764,61.9489 0.86706948,61.9539 0.45112506,61.9589 0.44250971,61.9639 0.858513,61.9689 0.92913568,61.9739 0.53085017,61.9789 0.36281925,61.9839 0.69913238,61.9889 0.84067124,61.9939 0.59290683,61.9989 0.37170351,62.0039 0.24781461,62.0089 0.23904979,62.0139 0.28316304,62.0189 0.29197156,62.0239 0.43380889,62.0289 0.61059439,62.0339 0.35377035,62.0389 0.13273278,62.0439 0.36293912,62.0489 0.76999199,62.0539 0.86722207,62.0589 0.52205139,62.0639 0.26551235,62.0689 0.46917859,62.0739 0.81426203,62.0789 0.84066111,62.0839 0.76980019,62.0889 0.54850483,62.0939 0.20343746,62.0989 0.15940724,62.1039 0.52223748,62.1089 0.61055148,62.1139 0.51325822,62.1189 0.53099638,62.1239 0.63728535,62.1289 1.0535297,62.1339 1.6109917,62.1389 1.6457536,62.1439 0.80486953,62.1489 0.48668417,62.1539 0.61947906,62.1589 0.59285873,62.1639 0.64599556,62.1689 0.54862094,62.1739 0.52204239,62.1790 0.5398196,62.1840 0.69033122,62.1890 0.75218779,62.1940 0.53092813,62.1990 0.31862912,62.2040 0.4957332,62.2090 0.68140721,62.2140 0.6372534,62.2190 0.91167873,62.2240 0.91138601,62.2290 0.87590438,62.2340 0.88494062,62.2390 1.159391,62.2441 1.0618515,62.2491 0.65472513,62.2541 0.47786438,62.2591 0.76110518,62.2641 1.0443785,62.2691 1.0443089,62.2741 0.76979721,62.2791 0.69901985,62.2841 0.5751878,62.2891 0.49556577,62.2942 0.31853712,62.2992 0.185862,62.3042 0.49581379,62.3092 0.89396048,62.3142 0.69012952,62.3192 0.41582763,62.3242 0.57534087,62.3292 0.93814123,62.3342 0.9290722,62.3393 0.63708556,62.3443 0.62834513,62.3493 0.59290677,62.3543 0.44244736,62.3593 0.40717602,62.3643 0.59304416,62.3693 0.81421036,62.3744 1.0708848,62.3794 1.1414338,62.3844 0.54839367,62.3894 0.27433702,62.3944 0.45151117,62.3994 1.0001143,62.4044 1.1679742,62.4095 0.73441947,62.4145 0.61958319,62.4195 0.59302461,62.4245 0.69032228,62.4295 1.0089153,62.4345 1.2655479,62.4396 1.0353274,62.4446 0.72551811,62.4496 0.59285283,62.4546 0.59282172,62.4596 0.49555138,62.4646 0.66380221,62.4697 0.76112688,62.4747 0.82299632,62.4797 0.57509369,62.4847 0.35386333,62.4897 0.3895182,62.4948 0.75248414,62.4998 0.96463436,62.5048 0.96441501,62.5098 0.55733925,62.5148 0.30969468,62.5199 0.31861904,62.5249 0.38056916,62.5299 0.30977333,62.5349 0.33642468,62.5399 0.56658834,62.5450 1.2566572,62.5500 1.5308373,62.5550 1.2478335,62.5600 0.84059805,62.5650 0.35380754,62.5701 0.43364149,62.5751 0.69038296,62.5801 0.92042863,62.5851 0.81402856,62.5902 0.59276783,62.5952 0.55759645,62.6002 0.88514197,62.6052 1.0441495,62.6102 0.56625408,62.6153 0.60184038,62.6203 0.62828571,62.6253 0.42468363,62.6303 0.42480391,62.6354 0.65489298,62.6404 0.46008676,62.6454 0.19472745,62.6504 0.51339483,62.6555 0.66369981,62.6605 0.58400434,62.6655 0.3185384,62.6705 0.22123709,62.6756 0.17702426,62.6806 0.24790245,62.6856 0.76998514,62.6907 1.0087882,62.6957 0.78761858,62.7007 0.82310265,62.7057 0.81419206,62.7108 0.68130487,62.7158 0.33613756,62.7208 0.21235894,62.7258 0.29206577,62.7309 0.41595873,62.7359 0.41588184,62.7409 0.38052988,62.7460 0.53993654,62.7510 0.61066318,62.7560 0.53099531,62.7611 0.46894571,62.7661 0.27423653,62.7711 0.38053772,62.7761 0.45137373,62.7812 0.56641859,62.7862 0.55745769,62.7912 0.38045022,62.7963 0.30100095,62.8013 0.56660008,62.8063 0.68138593,62.8114 0.70776582,62.8164 0.54864663,62.8214 0.49559346,62.8265 0.36285153,62.8315 0.39821839,62.8365 0.36291254,62.8416 0.46032238,62.8466 0.46012047,62.8516 0.41580737,62.8567 0.46897501,62.8617 0.71682978,62.8667 1.0176769,62.8718 1.1770332,62.8768 1.0089333,62.8818 0.76989877,62.8869 0.53977591,62.8919 0.56642032,62.8969 0.81420052,62.9020 0.84946984,62.9070 0.56633848,62.9120 0.45148283,62.9171 0.62847805,62.9221 0.672607,62.9271 0.64583057,62.9322 0.41568303,62.9372 0.34504288,62.9423 0.22133391,62.9473 0.37176269,62.9523 0.62846673,62.9574 1.3365679,62.9624 1.9203552,62.9674 1.5661952,62.9725 1.03528,62.9775 0.67255038,62.9826 0.56628805,62.9876 0.3362737,62.9926 0.4248375,62.9977 0.44240063,63.0027 0.34506196,63.0078 0.40708259,63.0128 0.6991846,63.0178 0.99117899,63.0229 0.84956533,63.0279 0.5841043,63.0330 0.61942935,63.0380 0.59302419,63.0430 0.77900273,63.0481 1.0797601,63.0531 1.2918707,63.0582 0.96440095,63.0632 0.72568548,63.0682 0.69919628,63.0733 0.96464545,63.0783 0.97333968,63.0834 0.80527872,63.0884 0.70788223,63.0935 0.67252618,63.0985 0.71688139,63.1035 0.6018371,63.1086 0.8674072,63.1136 1.0441397,63.1187 0.72546947,63.1237 0.54866654,63.1288 0.53107625,63.1338 0.49555191,63.1389 0.31838715,63.1439 0.2212645,63.1489 0.61976683,63.1540 0.92945611,63.1590 0.92023015,63.1641 0.66345614,63.1691 0.87608296,63.1742 0.81408226,63.1792 0.41591746,63.1843 0.36281309,63.1893 0.28309634,63.1944 0.24785955,63.1994 0.36286193,63.2045 0.55759078,63.2095 0.80533302,63.2145 0.61938024,63.2196 0.42481858,63.2246 0.43370366,63.2297 0.41588703,63.2347 0.4512327,63.2398 0.55760497,63.2448 0.72566932,63.2499 0.43354985,63.2549 0.34511089,63.2600 0.23894416,63.2650 0.30975729,63.2701 0.24770993,63.2751 0.12386286,63.2802 0.12396228,63.2852 0.31888726,63.2903 0.86749971,63.2953 0.97334403,63.3004 0.75197923,63.3054 0.47770336,63.3105 0.23885699,63.3155 0.21245053,63.3206 0.69053984,63.3256 1.3011752,63.3307 1.6194825,63.3358 1.3005464,63.3408 0.69001901,63.3459 0.33632293,63.3509 0.35403121,63.3560 0.52209389,63.3610 0.43360853,63.3661 0.53101009,63.3711 0.78764534,63.3762 0.805264,63.3812 0.63715267,63.3863 0.59300774,63.3913 0.53977013,63.3964 0.38928598,63.4015 0.26557434,63.4065 0.40715358,63.4116 0.49552307,63.4166 0.43373996,63.4217 0.77005279,63.4267 1.1592408,63.4318 1.2389131,63.4369 1.0442932,63.4419 0.86721134,63.4470 0.82285714,63.4520 0.73440212,63.4571 0.53096342,63.4621 0.51344121,63.4672 0.80542368,63.4723 0.92912394,63.4773 0.99993962,63.4824 0.92031151,63.4874 0.7521435,63.4925 0.56630737,63.4975 0.42477638,63.5026 0.44268388,63.5077 1.0179842,63.5127 1.2565494,63.5178 0.70767152,63.5228 0.57523918,63.5279 0.9117018,63.5330 1.106132,63.5380 0.72550929,63.5431 0.49558261,63.5481 0.50446153,63.5532 0.53979009,63.5583 0.53094482,63.5633 0.66372383,63.5684 0.63717753,63.5735 0.61941236,63.5785 0.40699664,63.5836 0.35399434,63.5886 0.32740295,63.5937 0.30102801,63.5988 0.6817143,63.6038 0.8848784,63.6089 0.99988133,63.6140 1.2478828,63.6190 1.1769837,63.6241 0.70784789,63.6292 0.48665932,63.6342 0.55759817,63.6393 0.81415409,63.6443 0.80540818,63.6494 0.80539805,63.6545 0.5751884,63.6595 0.64611048,63.6646 0.75204998,63.6697 0.50423944,63.6747 0.73456031,63.6798 0.72557747,63.6849 0.38046438,63.6899 0.2832135,63.6950 0.19465524,63.7001 0.11501996,63.7051 0.15045841,63.7102 0.37182093,63.7153 0.69042814,63.7203 0.79638219,63.7254 0.53973061,63.7305 0.5664748,63.7356 1.0445687,63.7406 1.5755991,63.7457 1.8586835,63.7508 1.8051398,63.7558 1.1146582,63.7609 0.89348364,63.7660 0.62807453,63.7710 0.72568393,63.7761 0.70795864,63.7812 0.60184127,63.7862 0.58417267,63.7913 0.61947799,63.7964 0.54852098,63.8015 0.28309473,63.8065 0.35399753,63.8116 0.25663012,63.8167 0.43363044,63.8217 0.37161931,63.8268 0.27436435,63.8319 0.24788326,63.8370 0.31858268,63.8420 0.30084634,63.8471 0.4071019,63.8522 0.54004538,63.8573 0.96487474,63.8623 1.0177442,63.8674 0.84950596,63.8725 1.1591098,63.8776 1.0263395,63.8826 1.0619441,63.8877 1.1327734,63.8928 1.0087938,63.8979 0.6105091,63.9029 0.30967414,63.9080 0.15934123,63.9131 0.15042864,63.9182 0.11501037,63.9232 0.26553848,63.9283 0.47789949,63.9334 0.47789565,63.9385 0.54875451,63.9435 0.71690899,63.9486 0.90285432,63.9537 1.0441216,63.9588 0.67233396,63.9638 0.57527691,63.9689 0.70809531,63.9740 0.97348756,63.9791 0.76986063,63.9842 0.55749762,63.9892 0.4868376,63.9943 0.79644316,63.9994 0.52184284,64.0045 0.28311762,64.0096 0.36294717,64.0146 0.55758518,64.0197 0.53094035,64.0248 0.61075151,64.0299 1.1860502,64.0350 1.5044447,64.0400 1.1592033,64.0451 1.1150916,64.0502 1.1151129,64.0553 0.8228327,64.0604 0.42449293,64.0654 0.15920296,64.0705 0.20358337,64.0756 0.37172833,64.0807 0.48673064,64.0858 0.31855598,64.0909 0.20349513,64.0959 0.23905039,64.1010 0.71701187,64.1061 1.0354105,64.1112 0.89363867,64.1163 0.56638443,64.1214 0.6372807,64.1264 0.61952549,64.1315 0.75217986,64.1366 0.64587587,64.1417 0.61956525,64.1468 1.0266488,64.1519 1.1859585,64.1569 1.3362449,64.1620 0.8494336,64.1671 0.55754942,64.1722 0.50427413,64.1773 0.26527902,64.1824 0.19488281,64.1875 0.61079717,64.1926 0.64588553,64.1976 0.78767669,64.2027 1.0533332,64.2078 1.2478456,64.2129 0.98224145,64.2180 0.92021072,64.2231 0.72549242,64.2282 0.64598525,64.2333 0.51325715,64.2383 0.44261679,64.2434 0.69916844,64.2485 0.64580351,64.2536 0.41579768,64.2587 0.37189052,64.2638 0.64616972,64.2689 0.60155249,64.2740 0.55740517,64.2791 0.4689835,64.2841 0.12384637,64.2892 0.13277763,64.2943 0.35409641,64.2994 0.67279595,64.3045 0.87624592,64.3096 0.77874875,64.3147 0.75218189,64.3198 0.77865791,64.3249 0.54854655,64.3300 0.2919907,64.3351 0.22997783,64.3402 0.13270503,64.3452 0.32756957,64.3503 0.61079103,64.3554 0.64599371,64.3605 0.46891218,64.3656 0.59295797,64.3707 0.67255563,64.3758 0.52213156,64.3809 0.76129782,64.3860 1.3983277,64.3911 1.566298,64.3962 1.4600877,64.4013 1.0707583,64.4064 0.79650068,64.4115 0.7964462,64.4166 0.98229492,64.4217 1.2389772,64.4268 1.3893609,64.4319 0.98207802,64.4370 0.3715589,64.4421 0.4603008,64.4471 0.97350472,64.4522 0.90256768,64.4573 0.5928638,64.4624 0.5752275,64.4675 0.48670384,64.4726 0.23003754,64.4777 0.21235187,64.4828 0.079657644,64.4879 0.10627535,64.4930 0.2479379,64.4981 0.44248834,64.5032 0.26531029,64.5083 0.14152543,64.5134 0.15056387,64.5185 0.28327876,64.5236 0.28322244,64.5287 0.31858388,64.5338 0.36278892,64.5389 0.58419007,64.5440 0.97352058,64.5491 0.87599605,64.5542 0.63706124,64.5593 0.3716509,64.5644 0.43362707,64.5695 0.4601503,64.5746 0.5752458,64.5797 0.78763008,64.5848 0.71678013,64.5899 0.59289533,64.5950 0.50438476,64.6001 0.38940355,64.6053 0.45144734,64.6104 0.4691475,64.6155 0.55747563,64.6206 0.58396155,64.6257 1.0000167,64.6308 1.2655296,64.6359 0.9822666,64.6410 0.69913393,64.6461 0.72573221,64.6512 0.55755097,64.6563 0.49548957,64.6614 0.42470351,64.6665 0.51323897,64.6716 0.52209741,64.6767 0.48678005,64.6818 0.5222373,64.6869 0.53092283,64.6920 0.27428603,64.6971 0.5134387,64.7022 0.79662484,64.7074 1.0265479,64.7125 0.93794042,64.7176 0.84078264,64.7227 0.97349083,64.7278 0.76091295,64.7329 0.60168242,64.7380 0.61066556,64.7431 0.88500267,64.7482 0.84951574,64.7533 0.66350722,64.7584 0.28314397,64.7635 0.54011786,64.7687 0.86733639,64.7738 0.76085186,64.7789 0.72569722,64.7840 0.92051476,64.7891 0.86732996,64.7942 0.90267062,64.7993 0.87586284,64.8044 0.40685621,64.8095 0.23898472,64.8147 0.38949865,64.8198 0.46017271,64.8249 0.4158279,64.8300 0.6726076,64.8351 1.1328005,64.8402 1.0530747,64.8453 0.85848695,64.8504 0.84083951,64.8555 0.78779942,64.8607 1.0619664,64.8658 0.94668394,64.8709 0.71661687,64.8760 0.69030148,64.8811 1.1063608,64.8862 1.0000275,64.8913 0.8937906,64.8965 0.70802379,64.9016 0.97349048,64.9067 0.94665837,64.9118 0.36260456,64.9169 0.19475827,64.9220 0.44263059,64.9272 0.67280334,64.9323 0.95576233,64.9374 0.68110502,64.9425 0.28304806,64.9476 0.50454885,64.9527 1.0799017,64.9579 1.0532398,64.9630 0.91132462,64.9681 0.76087981,64.9732 1.026562,64.9783 0.99111384,64.9834 0.53085381,64.9886 0.17695975,64.9937 0.1504239,64.9988 0.13278759,65.0039 0.1770224,65.0090 0.25666019,65.0142 0.69918871,65.0193 0.68136173,65.0244 0.53984582,65.0295 0.61952001,65.0346 0.6637063,65.0398 0.58409798,65.0449 0.52228957,65.0500 0.73455054,65.0551 0.69015491,65.0602 0.69037712,65.0654 0.81440723,65.0705 1.0353491,65.0756 0.84927166,65.0807 0.62825477,65.0858 0.53977066,65.0910 0.38045076,65.0961 0.4159508,65.1012 0.39822412,65.1063 0.39822316,65.1115 0.53993654,65.1166 0.76118267,65.1217 0.85835522,65.1268 0.85850477,65.1319 1.0976666,65.1371 1.4426608,65.1422 1.5131426,65.1473 1.0881493,65.1524 0.68116558,65.1576 0.39810207,65.1627 0.15932786,65.1678 0.39847106,65.1729 0.95587313,65.1781 1.1768925,65.1832 0.90246391,65.1883 0.48666322,65.1935 0.49557668,65.1986 0.37171733,65.2037 0.55764037,65.2088 0.65486431,65.2140 0.46890706,65.2191 0.2212999,65.2242 0.37170479,65.2293 0.34500581,65.2345 0.38050991,65.2396 0.30086342,65.2447 0.27437297,65.2499 0.68171561,65.2550 1.1595148,65.2601 1.0971707,65.2652 0.89365429,65.2704 0.79649729,65.2755 0.65480512,65.2806 0.38049117,65.2858 0.38954738,65.2909 0.7168988,65.2960 0.92907345,65.3012 0.71666729,65.3063 0.4247072,65.3114 0.23007712,65.3165 0.45136842,65.3217 0.62844294,65.3268 0.61942363,65.3319 0.33617482,65.3371 0.38937038,65.3422 0.23884518,65.3473 0.23011555,65.3525 0.38068414,65.3576 0.49577469,65.3627 0.71686214,65.3679 0.9909209,65.3730 0.89362913,65.3781 0.94704133,65.3833 1.1771308,65.3884 0.84941441,65.3935 0.43352455,65.3987 0.43383524,65.4038 0.61964667,65.4089 0.75214899,65.4141 0.81401479,65.4192 0.92928052,65.4243 1.061964,65.4295 0.54842496,65.4346 0.38047323,65.4398 0.48688757,65.4449 0.65499318,65.4500 0.79652101,65.4552 0.8937403,65.4603 0.69026911,65.4654 0.94701117,65.4706 1.1415843,65.4757 1.0088203,65.4808 0.83189714,65.4860 0.81424373,65.4911 0.84949887,65.4963 0.77864563,65.5014 0.75209951,65.5065 0.53972119,65.5117 0.52209425,65.5168 0.43358463,65.5220 0.33628693,65.5271 0.51337045,65.5322 0.71686858,65.5374 0.57520312,65.5425 0.43359253,65.5477 0.51326936,65.5528 0.68146944,65.5579 0.76998276,65.5631 0.70789295,65.5682 0.37162787,65.5734 0.37170568,65.5785 0.31862655,65.5836 0.48672044,65.5888 0.43360689,65.5939 0.67263067,65.5991 0.95582312,65.6042 1.0885625,65.6094 0.85830957,65.6145 0.49536788,65.6196 0.30968839,65.6248 0.69035125,65.6299 0.80533689,65.6351 0.60170335,65.6402 0.23887485,65.6454 0.16813128,65.6505 0.14158599,65.6556 0.15927431,65.6608 0.097385041,65.6659 0.25685838,65.6711 0.61946708,65.6762 0.64588279,65.6814 0.56655562,65.6865 0.70812982,65.6917 0.699112,65.6968 0.75212717,65.7020 0.6458177,65.7071 0.40697256,65.7122 0.39830345,65.7174 0.61079639,65.7225 0.95579159,65.7277 0.77864039,65.7328 0.50431967,65.7380 0.33621988,65.7431 0.31860641,65.7483 0.39827618,65.7534 0.56637472,65.7586 0.645998,65.7637 0.50440359,65.7689 0.49559888,65.7740 0.45142025,65.7792 0.46898618,65.7843 0.4954651,65.7895 0.57531589,65.7946 0.66380596,65.7998 0.54871845,65.8049 0.69933301,65.8101 0.95586187,65.8152 1.0795803,65.8204 1.0351973,65.8255 0.75202018,65.8307 0.52221364,65.8358 0.69946039,65.8410 0.8761155,65.8461 0.51287705,65.8513 0.18571392,65.8564 0.23015128,65.8616 0.47794306,65.8667 0.84955102,65.8719 0.85840642,65.8770 0.92042279,65.8822 0.84957784,65.8874 0.72572589,65.8925 0.77871388,65.8977 0.45114523,65.9028 0.22120732,65.9080 0.30094787,65.9131 0.41595465,65.9183 0.42478743,65.9234 0.56641853,65.9286 0.92040783,65.9337 0.94680721,65.9389 0.70788288,65.9441 0.90269899,65.9492 0.94690955,65.9544 0.69030613,65.9595 0.53984761,65.9647 0.45124057,65.9698 0.31851763,65.9750 0.24778034,65.9802 0.34524202,65.9853 0.66392994,65.9905 1.1062089,65.9956 0.94672054,66.0008 0.42462626,66.0059 0.24780612,66.0111 0.42485142,66.0163 0.371654,66.0214 0.23001789,66.0266 0.13272825,66.0317 0.17704497,66.0369 0.3983416,66.0421 0.73455065,66.0472 0.77868783,66.0524 0.8053183,66.0575 0.79652792,66.0627 0.66382587,66.0679 0.6017924,66.0730 0.50443131,66.0782 0.62837732,66.0833 0.84946859,66.0885 0.78743279,66.0937 0.47777945,66.0988 0.43365577,66.1040 0.59297746,66.1091 0.72562242,66.1143 0.62824118,66.1195 0.34507832,66.1246 0.12387354,66.1298 0.13285646,66.1350 0.47812,66.1401 1.0885835,66.1453 1.1414114,66.1505 0.71662337,66.1556 0.36280197,66.1608 0.37174535,66.1659 0.2743451,66.1711 0.30983204,66.1763 0.46029001,66.1814 0.55748731,66.1866 0.85849029,66.1918 1.4780388,66.1969 1.7787789,66.2021 1.4866235,66.2073 1.0353025,66.2124 0.96448076,66.2176 0.88485307,66.2228 0.84964615,66.2279 0.72592115,66.2331 0.67261589,66.2383 0.69000143,66.2434 0.63708401,66.2486 0.64609975,66.2538 0.66367799,66.2589 0.51323676,66.2641 0.4866994,66.2693 0.53099161,66.2744 0.69042724,66.2796 0.84967113,66.2848 1.0175625,66.2900 0.88489181,66.2951 0.76107633,66.3003 0.34501523,66.3055 0.28317493,66.3106 0.56654245,66.3158 0.99120295,66.3210 0.90264231,66.3261 0.92929643,66.3313 1.0089025,66.3365 1.061923,66.3417 0.73434782,66.3468 0.35379481,66.3520 0.37160364,66.3572 0.35401541,66.3623 0.27439997,66.3675 0.37195924,66.3727 0.75259757,66.3779 0.92910939,66.3830 0.55706567,66.3882 0.25643733,66.3934 0.33633745,66.3986 0.7788921,66.4037 1.0178463,66.4089 0.96462458,66.4141 0.99107224,66.4192 0.76985568,66.4244 0.5132671,66.4296 0.53094572,66.4348 0.75224406,66.4399 0.84961438,66.4451 0.77879912,66.4503 1.0177141,66.4555 1.7167534,66.4606 1.814026,66.4658 1.2477591,66.4710 1.008936,66.4762 0.75219733,66.4814 0.47772467,66.4865 0.34515402,66.4917 0.60197639,66.4969 0.90268999,66.5021 0.86712188,66.5072 0.68130344,66.5124 0.39820653,66.5176 0.32744783,66.5228 0.31863001,66.5280 0.37168774,66.5331 0.3805258,66.5383 0.58404338,66.5435 0.51324576,66.5487 0.51328516,66.5539 0.51331729,66.5590 0.61953986,66.5642 0.5751965,66.5694 0.62848473,66.5746 1.195027,66.5798 1.3363272,66.5849 1.2476395,66.5901 1.0707,66.5953 1.0352896,66.6005 0.88519549,66.6057 1.5224092,66.6108 1.4422884,66.6160 1.0439273,66.6212 0.63695431,66.6264 0.3804993,66.6316 0.3629061,66.6368 0.46017963,66.6419 0.43357426,66.6471 0.4335905,66.6523 0.29195148,66.6575 0.18606858,66.6627 0.92970109,66.6679 1.7257005,66.6730 1.3979101,66.6782 0.8404547,66.6834 0.77869242,66.6886 1.0177115,66.6938 0.98242134,66.6990 1.0533476,66.7041 1.2037432,66.7093 1.2299731,66.7145 0.86704284,66.7197 0.64580679,66.7249 0.35386047,66.7301 0.4160243,66.7353 0.40709579,66.7404 0.64620501,66.7456 1.2037731,66.7508 1.4423238,66.7560 0.90244555,66.7612 0.54870486,66.7664 0.48675799,66.7716 0.69908249,66.7768 0.80525905,66.7820 0.78755271,66.7871 0.55740696,66.7923 0.29202667,66.7975 0.42488298,66.8027 0.53984052,66.8079 0.38043573,66.8131 0.17714541,66.8183 0.45151708,66.8235 0.61954361,66.8287 0.81426692,66.8338 0.87602556,66.8390 0.79641116,66.8442 0.69898003,66.8494 0.3803302,66.8546 0.3275061,66.8598 0.47798923,66.8650 0.51328558,66.8702 0.60194486,66.8754 1.0089409,66.8806 0.9999786,66.8858 0.911367,66.8910 0.59266412,66.8961 0.36274618,66.9013 0.38938171,66.9065 0.49561659,66.9117 0.38938412,66.9169 0.28307045,66.9221 0.19470525,66.9273 0.53118598,66.9325 0.6903978,66.9377 0.80527186,66.9429 0.65469611,66.9481 0.42471763,66.9533 0.40710902,66.9585 0.46899086,66.9637 0.49560675,66.9689 0.74348253,66.9741 0.9824124,66.9793 1.0708489,66.9845 0.95555937,66.9897 0.60163981,66.9949 0.76116574,67.0000 0.98249906,67.0052 1.1949097,67.0104 1.2653883,67.0156 1.0351317,67.0208 0.72556722,67.0260 0.51336962,67.0312 0.51337844,67.0364 0.50439018,67.0416 0.51314873,67.0468 0.53101921,67.0520 0.72585613,67.0572 0.88500524,67.0624 1.1148548,67.0676 0.83165759,67.0728 0.51321554,67.0780 0.20351204,67.0832 0.21252067,67.0884 0.54873425,67.0936 0.51319319,67.0988 0.40710032,67.1040 0.37173927,67.1092 0.57527304,67.1144 0.81407917,67.1196 0.60171878,67.1248 0.53985244,67.1300 0.72567999,67.1352 0.77876997,67.1404 0.49555051,67.1456 0.25664389,67.1508 0.29218018,67.1560 0.68144184,67.1613 0.76975191,67.1665 0.84063792,67.1717 0.91154212,67.1769 1.0001309,67.1821 0.92939591,67.1873 0.81414992,67.1925 0.85834992,67.1977 1.3096923,67.2029 1.0264573,67.2081 0.74347043,67.2133 0.6725167,67.2185 0.406845,67.2237 0.19468735,67.2289 0.26558459,67.2341 0.41589278,67.2393 0.48671594,67.2445 0.51330471,67.2497 0.35394639,67.2549 0.30091628,67.2601 0.38072306,67.2654 0.51327735,67.2706 0.66373032,67.2758 1.0711188,67.2810 1.7611713,67.2862 1.778453,67.2914 1.5307804,67.2966 1.7523423,67.3018 1.814154,67.3070 1.2653319,67.3122 1.0265596,67.3174 1.2655745,67.3226 1.3805205,67.3279 0.98234427,67.3331 1.1503407,67.3383 0.92909086,67.3435 0.96457613,67.3487 0.46892551,67.3539 0.32746816,67.3591 0.42478287,67.3643 0.46906832,67.3695 0.87633586,67.3748 1.1416252,67.3800 0.89357561,67.3852 0.50431842,67.3904 0.36281157,67.3956 0.33632332,67.4008 0.59301442,67.4060 0.77879524,67.4112 0.59285116,67.4165 0.27424157,67.4217 0.44253162,67.4269 0.82314086,67.4321 0.83185852,67.4373 0.34510753,67.4425 0.29205254,67.4477 0.36286724,67.4529 0.61950272,67.4582 0.69024414,67.4634 0.58399236,67.4686 0.59290165,67.4738 0.90261048,67.4790 0.75219017,67.4842 0.64608067,67.4895 0.49555972,67.4947 0.40702099,67.4999 0.33623871,67.5051 0.28322536,67.5103 0.469179,67.5155 0.71684128,67.5208 0.49546605,67.5260 0.34513122,67.5312 0.4692125,67.5364 0.81425518,67.5416 0.79635853,67.5468 0.76994568,67.5521 0.82300925,67.5573 0.68125641,67.5625 0.48666677,67.5677 0.4779076,67.5729 0.53981775,67.5782 0.51321238,67.5834 0.38046858,67.5886 0.38052627,67.5938 0.29204577,67.5990 0.25667349,67.6043 0.469129,67.6095 0.76996928,67.6147 0.58400834,67.6199 0.42477807,67.6251 0.70800948,67.6304 0.85833526,67.6356 0.60163522,67.6408 0.13268772,67.6460 0.2479092,67.6512 0.57531273,67.6565 0.54859841,67.6617 0.46896148,67.6669 0.38943127,67.6721 0.59296262,67.6774 0.58411366,67.6826 0.71694386,67.6878 1.0885602,67.6930 1.3096157,67.6983 0.79625505,67.7035 0.33623335,67.7087 0.36291471,67.7139 0.64615041,67.7192 0.89395863,67.7244 1.0442413,67.7296 0.87605727,67.7348 0.88491619,67.7401 0.72571903,67.7453 0.8317951,67.7505 0.33614522,67.7557 0.35405114,67.7610 0.5752219,67.7662 0.63713902,67.7714 0.72573084,67.7766 0.78769583,67.7819 0.69906825,67.7871 0.43358123,67.7923 0.30091852,67.7975 0.36276785,67.8028 0.38926318,67.8080 0.46906561,67.8132 0.7524122,67.8185 1.3629973,67.8237 1.5220541,67.8289 1.1591586,67.8341 1.0530845,67.8394 1.0176404,67.8446 0.71669656,67.8498 0.46014267,67.8551 0.54870707,67.8603 0.637173,67.8655 0.52212387,67.8708 0.55759692,67.8760 0.6372937,67.8812 0.74338895,67.8865 0.69900358,67.8917 0.67249441,67.8969 0.69028318,67.9021 0.61061865,67.9074 0.610636,67.9126 0.86724842,67.9178 0.82296002,67.9231 0.61061406,67.9283 0.40705308,67.9335 0.48681709,67.9388 0.96486914,67.9440 1.3540125,67.9492 0.91118169,67.9545 0.33624747,67.9597 0.55779576,67.9649 0.86717486,67.9702 0.6546517,67.9754 0.49555597,67.9806 0.37168026,67.9859 0.31866226,67.9911 0.50457811,67.9964 0.74332637,68.0016 0.6724878,68.0068 0.69919777,68.0121 0.6106568,68.0173 0.47781593,68.0225 0.48679554,68.0278 0.76110494,68.0330 0.59279424,68.0382 0.53093505,68.0435 0.58410043,68.0487 0.74360198,68.0540 1.1239399,68.0592 0.99985725,68.0644 1.1061598,68.0697 0.99989063,68.0749 0.64598674,68.0801 0.407159,68.0854 0.44242188,68.0906 0.29199126,68.0959 0.46919557,68.1011 0.69025981,68.1063 0.65480125,68.1116 0.7081309,68.1168 1.0266943,68.1221 1.1769391,68.1273 0.97319329,68.1325 0.41578481,68.1378 0.52223819,68.1430 0.5929296,68.1483 0.38037044,68.1535 0.1326457,68.1588 0.10621882,68.1640 0.14160064,68.1692 0.34516534,68.1745 0.53113824,68.1797 0.76113236,68.1850 0.75225866,68.1902 0.96470118,68.1955 0.93800414,68.2007 0.71671134,68.2059 0.59284419,68.2112 0.59287781,68.2164 0.53095138,68.2217 0.60183305,68.2269 0.74347067,68.2322 0.73456359,68.2374 0.87604403,68.2426 0.76092637,68.2479 0.49545461,68.2531 0.32740125,68.2584 0.2389881,68.2636 0.19464667,68.2689 0.10615408,68.2741 0.21250367,68.2794 0.57542175,68.2846 0.73454756,68.2899 0.6371733,68.2951 0.87627828,68.3004 1.1149467,68.3056 0.76083201,68.3108 0.58397418,68.3161 0.33625114,68.3213 0.25674948,68.3266 0.47801566,68.3318 0.68133479,68.3371 0.49546951,68.3423 0.39824197,68.3476 0.4513863,68.3528 0.53983659,68.3581 0.38044545,68.3633 0.33631271,68.3686 0.67273659,68.3738 1.1062553,68.3791 1.0530155,68.3843 0.76992911,68.3896 0.68146563,68.3948 0.58397013,68.4001 0.41585442,68.4053 0.44264606,68.4106 0.84954375,68.4158 0.84046507,68.4211 0.72572976,68.4263 0.97359788,68.4316 0.73444706,68.4369 0.84069878,68.4421 1.0531141,68.4474 0.76988465,68.4526 0.65486193,68.4579 0.61937904,68.4631 0.36272776,68.4684 0.34524307,68.4736 0.74346405,68.4789 0.75223148,68.4841 0.71686691,68.4894 0.73460895,68.4946 0.7168293,68.4999 0.59278047,68.5052 0.46893668,68.5104 0.50440097,68.5157 0.58409989,68.5209 0.66370577,68.5262 0.61056513,68.5314 0.98242277,68.5367 1.1504244,68.5419 0.50427389,68.5472 0.53987473,68.5525 0.7523064,68.5577 0.73447877,68.5630 0.38927308,68.5682 0.3982529,68.5735 0.51326656,68.5787 0.45130432,68.5840 0.28311712,68.5893 0.12393922,68.5945 0.42489946,68.5998 0.59295517,68.6050 0.59318376,68.6103 0.66369241,68.6156 0.35367271,68.6208 0.28311956,68.6261 0.39827111,68.6313 0.45130458,68.6366 0.39821109,68.6419 0.61081177,68.6471 0.92043185,68.6524 0.62807894,68.6576 0.12372985,68.6629 0.088652395,68.6682 0.48693043,68.6734 0.84954536,68.6787 0.66357893,68.6839 0.61059785,68.6892 0.61949009,68.6945 0.47786593,68.6997 0.51343066,68.7050 0.61945146,68.7103 0.27408782,68.7155 0.15926281,68.7208 0.26555297,68.7260 0.27429676,68.7313 0.25670698,68.7366 0.72602189,68.7418 1.1063761,68.7471 1.0707953,68.7524 0.99104762,68.7576 0.61028504,68.7629 0.45127228,68.7682 0.94699156,68.7734 0.92924464,68.7787 0.68159229,68.7840 0.66372472,68.7892 0.58379465,68.7945 0.30073553,68.7998 0.29209745,68.8050 0.37169844,68.8103 0.24777567,68.8156 0.38062102,68.8208 0.56638348,68.8261 0.53974038,68.8314 0.37161109,68.8366 0.20350914,68.8419 0.26551604,68.8472 0.2920278,68.8524 0.4159711,68.8577 0.7168262,68.8630 0.5663656,68.8682 0.47788516,68.8735 0.36272866,68.8788 0.18588333,68.8840 0.38070846,68.8893 0.55751508,68.8946 0.41596094,68.8999 0.48681989,68.9051 0.53087109,68.9104 0.4777503,68.9157 0.55761844,68.9209 0.93817258,68.9262 1.0177149,68.9315 0.87608021,68.9367 0.95581561,68.9420 1.362929,68.9473 1.2833835,68.9526 1.3364035,68.9578 1.0617015,68.9631 0.83162832,68.9684 0.63704836,68.9737 0.58423418,68.9789 0.92054498,68.9842 0.94685954,68.9895 1.0529706,68.9947 0.89371091,69.0000 0.76983547,69.0053 0.61934936,69.0106 0.45126352,69.0158 0.33625132,69.0211 0.2124048,69.0264 0.26554391,69.0317 0.47794136,69.0369 0.61955613,69.0422 0.62838978,69.0475 0.61934096,69.0528 0.39816639,69.0580 0.3806546,69.0633 0.61946374,69.0686 0.82295936,69.0739 0.79637384,69.0792 0.3627401,69.0844 0.18583137,69.0897 0.1682402,69.0950 0.3274987,69.1003 0.45124558,69.1055 0.46904689,69.1108 0.52224892,69.1161 0.53978664,69.1214 0.61941481,69.1267 0.68147874,69.1319 0.56641889,69.1372 0.65498966,69.1425 1.044365,69.1478 1.0000404,69.1531 0.79651952,69.1583 0.75225282,69.1636 0.7432695,69.1689 0.57493383,69.1742 0.37158048,69.1795 0.73464572,69.1847 0.82307422,69.1900 0.77873337,69.1953 0.66368473,69.2006 0.76107806,69.2059 0.68154556,69.2111 0.71674001,69.2164 0.4688471,69.2217 0.67265433,69.2270 0.94693196,69.2323 0.92910349,69.2376 0.61061996,69.2428 0.53983259,69.2481 0.31844994,69.2534 0.14154628,69.2587 0.20373343,69.2640 0.74373555,69.2693 1.5399213,69.2745 1.5217822,69.2798 0.86701864,69.2851 0.6993311,69.2904 1.2037438,69.2957 0.99977583,69.3010 0.45106527,69.3063 0.12384925,69.3115 0.11512775,69.3168 0.53996658,69.3221 0.92918646,69.3274 0.8052305,69.3327 0.58404386,69.3380 0.34509069,69.3433 0.28314659,69.3485 0.22127594,69.3538 0.40714768,69.3591 0.29200107,69.3644 0.29203567,69.3697 0.75229704,69.3750 0.96458894,69.3803 0.7787739,69.3856 0.71690708,69.3909 0.70801342,69.3961 0.85839683,69.4014 0.81434661,69.4067 0.8584286,69.4120 0.67232686,69.4173 0.7167089,69.4226 0.68158531,69.4279 1.1505767,69.4332 1.0174675,69.4385 0.53081346,69.4438 0.19465943,69.4490 0.23017742,69.4543 0.50463623,69.4596 0.71699697,69.4649 0.78769583,69.4702 0.74330992,69.4755 0.62804323,69.4808 0.40692794,69.4861 0.42486146,69.4914 0.38052365,69.4967 0.53098625,69.5020 0.84964883,69.5073 0.71683699,69.5126 0.59292537,69.5178 0.77000999,69.5231 1.008875,69.5284 1.1149385,69.5337 1.0177298,69.5390 1.0354158,69.5443 0.91140437,69.5496 0.69903159,69.5549 0.60181522,69.5602 0.88502026,69.5655 0.75214493,69.5708 0.55740631,69.5761 0.46018824,69.5814 0.61951363,69.5867 0.60175985,69.5920 0.60172266,69.5973 0.41588968,69.6026 0.3363139,69.6079 0.38048372,69.6132 0.43361443,69.6185 0.61953938,69.6238 0.76996374,69.6291 0.77879584,69.6344 0.74347788,69.6397 0.71691841,69.6450 0.69015992,69.6503 0.67258555,69.6556 0.71690482,69.6609 0.56615007,69.6662 0.29182687,69.6715 0.2744208,69.6768 0.45146686,69.6821 0.6902827,69.6874 0.74326539,69.6927 0.60177261,69.6980 0.88512808,69.7033 1.2301923,69.7086 1.2034496,69.7139 0.75209802,69.7192 0.49553332,69.7245 0.38929421,69.7298 0.23009762,69.7351 0.69940615,69.7404 1.3720722,69.7457 1.433533,69.7510 0.72540128,69.7563 0.46893647,69.7616 0.37149948,69.7669 0.26538229,69.7722 0.283261,69.7775 0.35399541,69.7828 0.35389605,69.7881 0.33625513,69.7934 0.39829403,69.7987 0.59303588,69.8040 0.56640178,69.8093 0.55769908,69.8146 0.84959167,69.8199 0.7610085,69.8252 0.99119008,69.8305 1.0264767,69.8358 0.85832518,69.8411 0.6814338,69.8465 0.73465258,69.8518 0.81403035,69.8571 0.44228423,69.8624 0.30977514,69.8677 0.57520723,69.8730 0.53976732,69.8783 0.53099906,69.8836 0.46905458,69.8889 0.592978,69.8942 0.69910318,69.8995 0.63709462,69.9048 0.60171878,69.9101 0.53101778,69.9155 0.61954927,69.9208 0.55748993,69.9261 0.60174161,69.9314 0.71697783,69.9367 1.0797564,69.9420 1.1238351,69.9473 0.85834128,69.9526 0.61935574,69.9579 0.46897459,69.9632 0.47789553,69.9686 0.63717818,69.9739 0.68173009,69.9792 1.2391573,69.9845 1.2742449,69.9898 1.1325514,69.9951 0.61039102,70.0004 0.50443828,70.0057 0.73451644,70.0110 0.54868472,70.0164 0.40722659,70.0217 0.47786307,70.0270 0.43350643,70.0323 0.61948651,70.0376 0.63705248,70.0429 0.29194185,70.0482 0.47790742,70.0536 0.41603243,70.0589 0.43390971,70.0642 0.66363424,70.0695 0.6103937,70.0748 0.50443572,70.0801 0.53985989,70.0854 0.65496778,70.0908 0.90266711,70.0961 0.76983672,70.1014 0.61941761,70.1067 0.69025314,70.1120 0.77875835,70.1173 0.64594948,70.1227 0.45134741,70.1280 0.75234264,70.1333 0.95591211,70.1386 1.2302027,70.1439 1.3450621,70.1492 0.97323829,70.1546 0.67257124,70.1599 1.0533952,70.1652 1.4072329,70.1705 1.4689924,70.1758 1.274255,70.1812 1.0705498,70.1865 0.60150981,70.1918 0.42486641,70.1971 0.91184348,70.2024 1.1769536,70.2078 0.82288027,70.2131 0.79644603,70.2184 0.59282452,70.2237 0.55749297,70.2290 0.4514944,70.2344 0.64615279,70.2397 0.74346966,70.2450 0.98221284,70.2503 0.71663123,70.2556 0.72569442,70.2610 0.73446953,70.2663 0.62833577,70.2716 0.53984451,70.2769 0.58412576,70.2823 0.73445684,70.2876 0.61938697,70.2929 0.52199876,70.2982 0.35393691,70.3035 0.63741934,70.3089 1.0531207,70.3142 0.88470352,70.3195 0.46903718,70.3248 0.47804278,70.3302 0.71680021,70.3355 0.73437333,70.3408 0.30962038,70.3461 0.19469559,70.3515 0.30099142,70.3568 0.5134654,70.3621 0.67270184,70.3674 0.65480709,70.3728 0.55740637,70.3781 0.66366518,70.3834 0.7080304,70.3887 0.97360778,70.3941 1.1948199,70.3994 1.3717993,70.4047 1.2565585,70.4101 0.92898953,70.4154 0.81397468,70.4207 0.74325156,70.4260 0.50438035,70.4314 0.31853735,70.4367 0.23010045,70.4420 0.45133334,70.4474 0.41594589,70.4527 0.48680201,70.4580 0.66370332,70.4633 0.55749935,70.4687 0.51361078,70.4740 1.0267888,70.4793 0.99991149,70.4847 0.97342944,70.4900 0.90239441,70.4953 0.40692419,70.5007 0.35416737,70.5060 0.75258416,70.5113 1.5046271,70.5167 1.8406228,70.5220 1.8138887,70.5273 1.3449614,70.5326 1.088434,70.5380 0.53083253,70.5433 0.46023658,70.5486 0.6460824,70.5540 0.72576618,70.5593 1.0178509,70.5646 1.1503961,70.5700 0.98217773,70.5753 0.86734295,70.5806 1.0620328,70.5860 1.1414644,70.5913 0.82283729,70.5967 0.58390898,70.6020 0.44240835,70.6073 0.548715,70.6127 0.51330686,70.6180 0.60182786,70.6233 0.53099322,70.6287 0.42476407,70.6340 0.38940459,70.6393 0.55763692,70.6447 0.77011752,70.6500 0.93802983,70.6553 0.83175993,70.6607 1.0708852,70.6660 1.1414965,70.6714 0.89369321,70.6767 0.80547464,70.6820 1.0798682,70.6874 1.2390289,70.6927 1.2389269,70.6980 1.3272909,70.7034 0.84924668,70.7087 0.37151924,70.7141 0.21232983,70.7194 0.19476633,70.7247 0.71705592,70.7301 1.0974239,70.7354 1.0706961,70.7408 0.76092774,70.7461 0.56624722,70.7514 0.32736105,70.7568 0.3718819,70.7621 0.95615435,70.7675 1.3363101,70.7728 0.90242094,70.7782 0.92930764,70.7835 1.2833109,70.7888 1.3538861,70.7942 1.0796194,70.7995 0.86717182,70.8049 0.55738509,70.8102 0.54868025,70.8155 0.69024128,70.8209 0.76983029,70.8262 0.65478516,70.8316 0.38048804,70.8369 0.46906349,70.8423 0.64606214,70.8476 0.68149966,70.8530 0.74352771,70.8583 0.90267593,70.8636 1.0706209,70.8690 1.0441105,70.8743 0.68137223,70.8797 0.33630171,70.8850 0.34513134,70.8904 0.26542458,70.8957 0.19465013,70.9011 0.09729927,70.9064 0.16834272,70.9118 0.57551372,70.9171 1.0712298,70.9224 1.6372113,70.9278 1.4419761,70.9331 1.2652805,70.9385 1.0707496,70.9438 0.71681625,70.9492 0.64602047,70.9545 0.72559953,70.9599 0.54863787,70.9652 0.58413708,70.9706 0.50448877,70.9759 0.47795874,70.9813 0.5574559,70.9866 0.38042235,70.9920 0.65501475,70.9973 1.2479187,71.0027 1.4070234,71.0080 1.0263902,71.0134 0.63706881,71.0187 0.26545289,71.0241 0.18580796,71.0294 0.23894148,71.0348 0.44249898,71.0401 0.42477438,71.0455 0.21235941,71.0508 0.20356432,71.0562 0.50449979,71.0615 0.59288257,71.0669 0.35397309,71.0722 0.30096057,71.0776 0.35393724,71.0830 0.300872,71.0883 0.52241826,71.0937 1.0002246,71.0990 0.95547521,71.1044 0.43345636,71.1097 0.47800037,71.1151 0.69915265,71.1204 0.81404048,71.1258 0.51317096,71.1311 0.37179825,71.1365 0.53994215,71.1419 0.51330554,71.1472 0.53090435,71.1526 0.45114031,71.1579 0.34511405,71.1633 0.43381277,71.1686 0.66381389,71.1740 0.71679556,71.1793 0.93808818,71.1847 1.0088114,71.1901 0.79632497,71.1954 0.54871625,71.2008 0.7436716,71.2061 1.1595025,71.2115 1.1768202,71.2168 0.76954639,71.2222 0.32722443,71.2276 0.19471689,71.2329 0.20378113,71.2383 0.48692703,71.2436 0.83184665,71.2490 1.114928,71.2544 0.77861392,71.2597 0.54887909,71.2651 0.92064714,71.2704 1.3008761,71.2758 1.1324645,71.2812 0.84930867,71.2865 0.60183018,71.2919 0.77020931,71.2972 1.4781911,71.3026 1.6990693,71.3080 1.2385842,71.3133 0.61915505,71.3187 0.3893519,71.3240 0.98254669,71.3294 1.5134381,71.3348 1.1149642,71.3401 0.61929679,71.3455 0.3450816,71.3509 0.28315035,71.3562 0.27443466,71.3616 0.57555419,71.3670 0.99131978,71.3723 1.1855762,71.3777 0.75198048,71.3830 0.46897411,71.3884 0.38042426,71.3938 0.35392287,71.3991 0.43377081,71.4045 0.89408475,71.4099 1.1330147,71.4152 1.4425811,71.4206 1.4687843,71.4260 1.1325054,71.4313 0.87594873,71.4367 0.51312476,71.4421 0.38054094,71.4474 0.48684874,71.4528 0.56651241,71.4582 1.1417682,71.4635 1.4425573,71.4689 1.3361344,71.4743 0.79624993,71.4796 0.6017924,71.4850 0.54873627,71.4904 0.51318806,71.4957 0.41592148,71.5011 0.55753952,71.5065 0.50430435,71.5119 0.30081174,71.5172 0.49569327,71.5226 0.89390475,71.5280 0.92051077,71.5333 0.91160119,71.5387 0.71667975,71.5441 0.72558421,71.5494 0.88498759,71.5548 0.91148615,71.5602 0.69904357,71.5656 0.69907063,71.5709 0.72558105,71.5763 0.46898723,71.5817 0.31867832,71.5870 0.58422983,71.5924 0.96482742,71.5978 1.4336261,71.6032 1.256424,71.6085 0.84951794,71.6139 0.75227046,71.6193 0.95571125,71.6246 0.86714447,71.6300 0.62828207,71.6354 0.4689976,71.6408 0.39816827,71.6461 0.30975601,71.6515 0.69043243,71.6569 1.1594384,71.6623 1.2034777,71.6676 0.77861011,71.6730 0.74346274,71.6784 0.94692391,71.6838 0.72560942,71.6891 0.65492409,71.6945 0.69015807,71.6999 0.59275901,71.7053 0.35413256,71.7107 0.90298665,71.7160 1.3981407,71.7214 1.1236404,71.7268 0.76990497,71.7322 0.72580498,71.7375 0.9913196,71.7429 1.1681026,71.7483 0.7962116,71.7537 0.45125043,71.7591 0.63726002,71.7644 1.0001837,71.7698 1.4071546,71.7752 1.3982128,71.7806 1.4423065,71.7859 0.7166056,71.7913 0.60194486,71.7967 0.9118759,71.8021 1.433913,71.8075 1.5043468,71.8128 1.0438453,71.8182 0.57502413,71.8236 0.67277718,71.8290 0.92925167,71.8344 0.82294178,71.8398 0.97341603,71.8451 0.94684869,71.8505 1.0884433,71.8559 0.98218822,71.8613 0.67256474,71.8667 0.7345106,71.8720 0.65482676,71.8774 0.76125127,71.8828 0.89386714,71.8882 0.52194685,71.8936 0.41592032,71.8990 0.49565259,71.9043 0.58411801,71.9097 0.64607859,71.9151 0.7876963,71.9205 0.8671869,71.9259 0.76096553,71.9313 0.91149837,71.9367 1.1149731,71.9420 0.99123901,71.9474 1.4867606,71.9528 1.3715366,71.9582 0.95560884,71.9636 0.22113079,71.9690 0.079740711,71.9744 0.44274679,71.9797 1.0444838,71.9851 1.3716328,71.9905 1.0618626,71.9959 0.92932874,72.0013 0.8849591,72.0067 0.80540907,72.0121 0.87611681,72.0175 0.71643597,72.0228 0.50419712,72.0282 0.46899801,72.0336 0.41596687,72.0390 0.5575757,72.0444 0.48663777,72.0498 0.19470833,72.0552 0.47831523,72.0606 1.0180032,72.0660 0.97314507,72.0713 0.67241585,72.0767 1.0797584,72.0821 1.2123948,72.0875 0.93804234,72.0929 0.70788842,72.0983 0.67249095,72.1037 0.70797569,72.1091 1.0886669,72.1145 1.3007141,72.1199 0.44220158,72.1253 0.15941304,72.1307 0.50462443,72.1360 0.69026458,72.1414 0.54846352,72.1468 0.35390124,72.1522 0.52238226,72.1576 0.78777009,72.1630 0.65468413,72.1684 0.35387012,72.1738 0.34508708,72.1792 0.45129228,72.1846 0.53101462,72.1900 0.4866997,72.1954 0.47797602,72.2008 0.73472857,72.2062 1.0089688,72.2116 1.1414338,72.2170 0.84935182,72.2224 0.72581059,72.2277 0.7435261,72.2331 0.59265429,72.2385 0.37155366,72.2439 1.0090193,72.2493 1.3009156,72.2547 1.2035044,72.2601 0.77874571,72.2655 0.76997215,72.2709 0.69910437,72.2763 0.72582203,72.2817 1.0620413,72.2871 0.91130811,72.2925 0.60172474,72.2979 0.55779237,72.3033 0.84956241,72.3087 0.68107009,72.3141 0.38041884,72.3195 0.44248775,72.3249 0.49555859,72.3303 0.34520161,72.3357 0.47795564,72.3411 0.57520324,72.3465 0.59292084,72.3519 0.53980595,72.3573 0.41591316,72.3627 0.46902207,72.3681 0.50433141,72.3735 0.4159314,72.3789 0.38056338,72.3843 0.38933292,72.3897 0.46011719,72.3951 0.35404333,72.4005 0.46039662,72.4059 0.74352109,72.4113 1.0265276,72.4167 0.75198764,72.4221 0.44240868,72.4275 0.43371379,72.4329 0.36281416,72.4384 0.45128101,72.4438 0.46007428,72.4492 0.40715909,72.4546 0.92939764,72.4600 1.2654897,72.4654 0.94676656,72.4708 0.63707107,72.4762 0.34513217,72.4816 0.27439785,72.4870 0.45139098,72.4924 0.65494847,72.4978 0.69913149,72.5032 0.53960693,72.5086 0.36268982,72.5140 0.35403344,72.5194 0.41598663,72.5248 0.43366855,72.5302 0.53106576,72.5357 0.62832183,72.5411 0.58411759,72.5465 0.90285033,72.5519 1.1681082,72.5573 0.81401914,72.5627 0.44234332,72.5681 0.42468747,72.5735 0.63721406,72.5789 0.69025576,72.5843 0.49552861,72.5897 0.39831111,72.5952 0.45136687,72.6006 0.42466456,72.6060 0.34522584,72.6114 0.40721211,72.6168 0.41577214,72.6222 0.48671508,72.6276 0.74365306,72.6330 1.2922983,72.6384 1.592947,72.6438 1.3360622,72.6493 0.89360809,72.6547 0.75215846,72.6601 0.77899361,72.6655 1.0354717,72.6709 0.7165879,72.6763 0.43344897,72.6817 0.30078477,72.6871 0.3540256,72.6926 0.4513973,72.6980 0.83195662,72.7034 0.92913932,72.7088 0.57515305,72.7142 0.4338446,72.7196 0.61072874,72.7250 0.72551888,72.7305 1.1151061,72.7359 1.584252,72.7413 1.5309764,72.7467 1.0353711,72.7521 0.89360106,72.7575 0.76969779,72.7630 0.85846663,72.7684 0.84067339,72.7738 0.45129079,72.7792 0.46018991,72.7846 0.38065729,72.7900 0.44272459,72.7955 0.54866773,72.8009 0.45995757,72.8063 0.30958557,72.8117 0.30977291,72.8171 0.43366188,72.8225 0.58411568,72.8280 0.61945933,72.8334 0.38930756,72.8388 0.4159871,72.8442 0.91162902,72.8496 0.99995732,72.8551 0.76120013,72.8605 0.78776503,72.8659 0.70784539,72.8713 0.90267366,72.8767 1.0707666,72.8822 0.82298124,72.8876 0.75219011,72.8930 0.59272766,72.8984 0.4335216,72.9038 0.32742208,72.9093 0.24800721,72.9147 0.51336586,72.9201 0.35372639,72.9255 0.24770012,72.9309 0.3274377,72.9364 0.33629933,72.9418 0.52239954,72.9472 0.98256969,72.9526 1.1768883,72.9581 1.0263728,72.9635 0.90251291,72.9689 0.59284616,72.9743 0.30966839,72.9798 0.15046008,72.9852 0.44260955,72.9906 0.61069196,72.9960 0.70786786,73.0015 0.49543509,73.0069 0.31855881,73.0123 0.1859027,73.0177 0.44282287,73.0232 1.0357836,73.0286 1.2743489,73.0340 0.90218842,73.0394 0.38908228,73.0449 0.48678616,73.0503 0.76122493,73.0557 1.1771238,73.0611 1.194634,73.0666 0.97331125,73.0720 0.62836224,73.0774 0.90298611,73.0829 1.6375384,73.0883 1.9999919,73.0937 1.3712609,73.0991 0.80505228,73.1046 0.69903272,73.1100 0.75237596,73.1154 1.0179002,73.1209 1.0352156,73.1263 0.59259844,73.1317 0.20366749,73.1371 0.8412143,73.1426 1.8321165,73.1480 2.3184974,73.1534 1.9554526,73.1589 1.2387093,73.1643 0.80521077,73.1697 0.51323771,73.1752 0.46903434,73.1806 0.42468753,73.1860 0.33630595,73.1915 0.77007788,73.1969 1.053261,73.2023 1.0620662,73.2077 0.91140074,73.2132 0.92030025,73.2186 1.0088875,73.2240 0.77890748,73.2295 0.92927545,73.2349 0.86714262,73.2403 0.71673882,73.2458 0.64590997,73.2512 0.57508677,73.2567 0.55744135,73.2621 0.61942041,73.2675 0.45127416,73.2730 0.53103018,73.2784 0.64604038,73.2838 0.52203846,73.2893 0.28318423,73.2947 0.40724003,73.3001 0.76121402,73.3056 1.0088387,73.3110 0.98237956,73.3164 1.4339468,73.3219 1.6724845,73.3273 0.92884302,73.3328 0.4157435,73.3382 0.34512931,73.3436 0.68148869,73.3491 0.72570449,73.3545 0.93815428,73.3599 1.106082,73.3654 0.70781183,73.3708 0.49566978,73.3763 0.63724357,73.3817 0.6637634,73.3871 0.75240237,73.3926 1.0089471,73.3980 1.0352179,73.4035 0.78747773,73.4089 0.72565103,73.4143 0.45117173,73.4198 0.23893014,73.4252 0.45139,73.4307 0.25654542,73.4361 0.14160509,73.4415 0.30094594,73.4470 0.52218717,73.4524 0.70797002,73.4579 0.65483177,73.4633 0.55744523,73.4687 0.38935149,73.4742 0.58415306,73.4796 0.59310752,73.4851 0.79679853,73.4905 1.0266801,73.4960 1.079541,73.5014 1.0352634,73.5068 0.85815471,73.5123 0.48653063,73.5177 0.50441951,73.5232 0.6019451,73.5286 0.9205634,73.5341 1.0973116,73.5395 0.92903179,73.5450 0.65479118,73.5504 0.60179377,73.5559 0.5309099,73.5613 0.3982895,73.5667 0.6727078,73.5722 0.65478563,73.5776 0.55737776,73.5831 0.6194846,73.5885 0.81449062,73.5940 0.9822979,73.5994 0.47751734,73.6049 0.34509885,73.6103 0.4602589,73.6158 0.57529151,73.6212 0.84073091,73.6267 0.95576966,73.6321 1.0354337,73.6376 0.8495611,73.6430 0.66358173,73.6485 0.56637931,73.6539 1.0356718,73.6594 1.2656833,73.6648 1.1945012,73.6703 0.73438942,73.6757 0.90267593,73.6812 0.75220823,73.6866 0.84067327,73.6921 0.6015237,73.6975 0.26543289,73.7030 0.17704746,73.7084 0.37198469,73.7139 0.9384023,73.7193 1.1413127,73.7248 0.76079965,73.7302 0.9115563,73.7357 0.91148275,73.7411 0.67252851,73.7466 0.40695587,73.7520 0.31857002,73.7575 0.42487696,73.7629 0.53095096,73.7684 0.44238886,73.7738 0.41601926,73.7793 0.88517159,73.7847 1.0442638,73.7902 0.77855253,73.7956 0.42470875,73.8011 0.53103077,73.8066 0.53979915,73.8120 0.42474169,73.8175 0.23887527,73.8229 0.15924834,73.8284 0.13275933,73.8338 0.15933125,73.8393 0.16815473,73.8447 0.41607952,73.8502 0.97358787,73.8557 0.83173037,73.8611 0.48668221,73.8666 0.62836623,73.8720 0.61065054,73.8775 0.67258519,73.8829 0.58397359,73.8884 0.34509358,73.8939 0.32743093,73.8993 0.49558026,73.9048 0.69914937,73.9102 0.74338412,73.9157 0.74339533,73.9212 0.78761262,73.9266 0.76981568,73.9321 0.57525182,73.9375 0.57540148,73.9430 0.6460464,73.9485 0.56625539,73.9539 0.60169458,73.9594 0.69906121,73.9648 0.39823508,73.9703 0.39831463,73.9758 0.45132691,73.9812 0.57512367,73.9867 0.48670542,73.9921 0.6107161,73.9976 0.65490907,74.0031 0.75225598,74.0085 0.68147284,74.0140 0.53979945,74.0194 0.43353078,74.0249 0.47805643,74.0304 0.75231105,74.0358 0.53961086,74.0413 0.38924545,74.0468 0.28323567,74.0522 0.3539966,74.0577 0.46029121,74.0632 1.1594932,74.0686 1.3538537,74.0741 0.90249497,74.0796 0.5663324,74.0850 0.48671067,74.0905 0.46901006,74.0959 0.33619809,74.1014 0.1681658,74.1069 0.43368956,74.1123 0.48673251,74.1178 0.50446552,74.1233 0.3450391,74.1287 0.29214191,74.1342 0.91178048,74.1397 1.2920454,74.1451 1.0352674,74.1506 0.68147856,74.1561 0.81424713,74.1615 1.00016,74.1670 1.079553,74.1725 0.61916983,74.1780 0.8495568,74.1834 1.1859006,74.1889 1.1769712,74.1944 0.83176929,74.1998 0.77874434,74.2053 0.53107607,74.2108 0.65496778,74.2162 0.83175659,74.2217 0.84948981,74.2272 0.76110047,74.2326 0.69910789,74.2381 0.77876657,74.2436 0.75208348,74.2491 0.4868432,74.2545 0.72581273,74.2600 0.58386934,74.2655 0.38924822,74.2709 0.41608533,74.2764 0.79665411,74.2819 0.86699492,74.2874 0.38048169,74.2928 0.59315437,74.2983 0.61049914,74.3038 0.28299794,74.3093 0.27434373,74.3147 0.59306377,74.3202 0.82309842,74.3257 0.87615198,74.3311 0.81408376,74.3366 0.62824672,74.3421 0.69925791,74.3476 0.84082216,74.3530 0.76096845,74.3585 0.62818414,74.3640 0.53974885,74.3695 0.50442988,74.3749 0.47802228,74.3804 0.52218628,74.3859 0.54857236,74.3914 0.71680647,74.3969 0.84081489,74.4023 0.9999879,74.4078 0.80523723,74.4133 0.54861563,74.4188 0.52233946,74.4242 0.83218706,74.4297 1.0796051,74.4352 0.87591136,74.4407 0.72556639,74.4462 0.68130594,74.4516 0.54852176,74.4571 0.42474812,74.4626 0.57528418,74.4681 0.93808234,74.4735 0.89377993,74.4790 0.71674651,74.4845 0.53988159,74.4900 0.58413005,74.4955 0.55745602,74.5009 0.50452727,74.5064 0.66378129,74.5119 0.61940593,74.5174 0.55751073,74.5229 0.52208501,74.5284 0.72579092,74.5338 0.99119228,74.5393 0.78746194,74.5448 0.73442441,74.5503 0.68147832,74.5558 0.81441003,74.5612 1.1595117,74.5667 1.3449131,74.5722 0.68988895,74.5777 0.38931224,74.5832 0.67267728,74.5887 1.1774136,74.5941 1.3364813,74.5996 0.99080992,74.6051 0.6900171,74.6106 0.75222409,74.6161 0.6283955,74.6216 0.43360421,74.6270 0.28305414,74.6325 0.20352389,74.6380 0.45153069,74.6435 0.92045307,74.6490 1.1062328,74.6545 1.1062025,74.6600 0.70783967,74.6655 0.62827605,74.6709 0.70790917,74.6764 0.46008638,74.6819 0.30969164,74.6874 0.40706193,74.6929 0.53986931,74.6984 0.54864675,74.7039 0.28321186,74.7093 0.35429841,74.7148 0.71701306,74.7203 0.91147304,74.7258 0.97338903,74.7313 0.91137397,74.7368 0.66370845,74.7423 0.86741793,74.7478 1.1061655,74.7533 0.9201619,74.7587 0.54853064,74.7642 0.38045639,74.7697 0.46908137,74.7752 0.51330549,74.7807 0.53995866,74.7862 0.9381606,74.7917 0.91142005,74.7972 0.63698113,74.8027 0.43356419,74.8082 0.68148732,74.8137 0.65480179,74.8192 0.46022552,74.8246 0.46912387,74.8301 0.44240749,74.8356 0.44239557,74.8411 0.55746359,74.8466 0.38936538,74.8521 0.52220732,74.8576 0.62844658,74.8631 0.53984386,74.8686 0.37168264,74.8741 0.67264748,74.8796 0.84951472,74.8851 0.81405801,74.8906 0.60173333,74.8961 0.50439769,74.9016 0.34505978,74.9071 0.27429983,74.9125 0.27438208,74.9180 0.66385335,74.9235 1.3541136,74.9290 1.4777988,74.9345 0.83171225,74.9400 0.36280394,74.9455 0.28328875,74.9510 0.48676708,74.9565 0.54857576,74.9620 0.58419406,74.9675 0.82325512,74.9730 0.97347528,74.9785 0.99085534,74.9840 0.74319911,74.9895 0.74346006,74.9950 0.91170335,75.0005 1.0707955,75.0060 0.61043149,75.0115 0.40702549,75.0170 0.3717494,75.0225 0.50435597,75.0280 0.22995648,75.0335 0.29212821,75.0390 0.68158966,75.0445 0.88504976,75.0500 0.56625301,75.0555 0.33618209,75.0610 0.41608498,75.0665 0.84096116,75.0720 1.2035995,75.0775 1.1236715,75.0830 0.97328556,75.0885 1.0265617,75.0940 0.99997449,75.0995 0.8938145,75.1050 0.72561657,75.1105 0.46903706,75.1160 0.58418316,75.1215 0.96484292,75.1270 1.4868202,75.1325 1.0528334,75.1380 0.64580905,75.1435 0.69022399,75.1490 0.73458457,75.1545 0.6637513,75.1601 0.46013594,75.1656 0.56638217,75.1711 0.83184117,75.1766 0.63712049,75.1821 0.45128939,75.1876 0.30968025,75.1931 0.37173694,75.1986 0.637299,75.2041 0.73458219,75.2096 0.58394223,75.2151 0.3273049,75.2206 0.24777722,75.2261 0.24779731,75.2316 0.49563649,75.2371 0.70807576,75.2426 0.84083557,75.2482 0.99132508,75.2537 1.256622,75.2592 1.1946441,75.2647 1.2037051,75.2702 1.3273864,75.2757 1.1501657,75.2812 0.64578956,75.2867 0.20344074,75.2922 0.18595111,75.2977 0.55787778,75.3032 0.95579332,75.3087 0.63687861,75.3143 0.40696383,75.3198 0.3540113,75.3253 0.48691246,75.3308 0.93820959,75.3363 1.2123982,75.3418 1.2830632,75.3473 1.0617528,75.3528 0.61051553,75.3583 0.38936767,75.3639 0.55768198,75.3694 0.73456943,75.3749 0.58398128,75.3804 0.56636608,75.3859 0.57522893,75.3914 0.54862064,75.3969 0.42477372,75.4025 0.59308726,75.4080 1.185882,75.4135 1.4691111,75.4190 1.5135119,75.4245 1.4335552,75.4300 1.061767,75.4355 1.0707171,75.4410 0.87607157,75.4466 1.0089463,75.4521 1.2037514,75.4576 1.1504353,75.4631 0.82274818,75.4686 0.84945178,75.4741 0.90259641,75.4797 0.69032222,75.4852 0.62844831,75.4907 0.51331723,75.4962 0.53087533,75.5017 0.46894827,75.5072 0.73465574,75.5128 1.0708342,75.5183 0.82289082,75.5238 0.56625539,75.5293 0.62837565,75.5348 1.0885966,75.5404 1.1858174,75.5459 0.82303452,75.5514 0.84976315,75.5569 1.2213749,75.5624 1.1324681,75.5679 0.4422318,75.5735 0.33636886,75.5790 0.57527262,75.5845 0.68141842,75.5900 0.70796442,75.5955 0.69029349,75.6011 0.858428,75.6066 1.0620619,75.6121 1.2832235,75.6176 0.98221529,75.6232 0.79647797,75.6287 0.9380914,75.6342 1.2921664,75.6397 1.4515055,75.6452 1.3803368,75.6508 0.91110992,75.6563 0.64596778,75.6618 0.72581685,75.6673 0.94705468,75.6729 0.94682807,75.6784 0.51317608,75.6839 0.58421463,75.6894 0.89382917,75.6950 0.7344389,75.7005 0.6813758,75.7060 0.60169369,75.7115 0.75216782,75.7170 0.75222427,75.7226 0.72576082,75.7281 0.83188212,75.7336 0.68139714,75.7392 0.76115364,75.7447 1.1063941,75.7502 1.2653235,75.7557 0.50409454,75.7613 0.28317964,75.7668 0.37185398,75.7723 0.78766161,75.7778 0.69909418,75.7834 0.76981562,75.7889 0.38923299,75.7944 0.25671819,75.7999 0.28319159,75.8055 0.25660315,75.8110 0.36306986,75.8165 0.74353343,75.8221 0.73429585,75.8276 0.45115629,75.8331 0.43363068,75.8386 0.60183352,75.8442 0.88508368,75.8497 1.1327785,75.8552 1.1061257,75.8608 0.99106669,75.8663 0.89374799,75.8718 0.86735266,75.8774 0.91171861,75.8829 1.1064656,75.8884 1.2389513,75.8940 1.0172986,75.8995 0.8050586,75.9050 0.75220132,75.9105 0.48668846,75.9161 0.19466414,75.9216 0.10619858,75.9271 0.18593501,75.9327 0.46022493,75.9382 0.43358877,75.9437 0.51331598,75.9493 0.60191989,75.9548 0.77895105,75.9603 0.86717898,75.9659 0.5572539,75.9714 0.24764094,75.9769 0.19469368,75.9825 0.30097151,75.9880 0.48678437,75.9936 0.65506798,75.9991 0.95590246,76.0046 0.91145539,76.0102 0.87608224,76.0157 1.0002079,76.0212 1.1681874,76.0268 0.78721547,76.0323 0.41576287,76.0378 0.46021447,76.0434 0.42485681,76.0489 0.65500951,76.0544 0.62826538,76.0600 0.42459819,76.0655 0.38954577,76.0711 0.87633121,76.0766 1.0617973,76.0821 0.83167714,76.0877 0.46008503,76.0932 0.43366954,76.0988 0.86738801,76.1043 1.0265118,76.1098 0.61934346,76.1154 0.3453021,76.1209 0.69948184,76.1265 1.0796679,76.1320 0.84925747,76.1375 0.5310567,76.1431 0.80557674,76.1486 1.0353216,76.1542 1.1680288,76.1597 1.0795174,76.1652 0.89376032,76.1708 0.89384782,76.1763 0.7167567,76.1819 0.52204072,76.1874 0.40710211,76.1929 0.76108366,76.1985 0.82287049,76.2040 0.71687424,76.2096 0.9206233,76.2151 0.90249586,76.2207 0.27405852,76.2262 0.36302051,76.2317 0.92932636,76.2373 0.91150516,76.2428 0.92057788,76.2484 1.0619217,76.2539 0.78746593,76.2595 0.69021827,76.2650 0.54858536,76.2706 0.58413798,76.2761 0.88513124,76.2816 1.2834587,76.2872 1.7080349,76.2927 1.3181881,76.2983 0.71654069,76.3038 0.69028276,76.3094 0.57534283,76.3149 0.92939085,76.3205 0.9113028,76.3260 0.41573432,76.3316 0.63723415,76.3371 0.88496363,76.3427 1.0090238,76.3482 1.0709029,76.3538 0.99130839,76.3593 1.2568082,76.3649 1.2918044,76.3704 1.1590699,76.3760 1.0440947,76.3815 0.71682823,76.3871 0.73459405,76.3926 0.73436755,76.3982 0.37167668,76.4037 0.47823796,76.4093 0.94705284,76.4148 0.90245193,76.4204 0.91134137,76.4259 0.90256751,76.4315 0.63709378,76.4370 0.42469969,76.4426 0.42477441,76.4481 0.41606665,76.4537 0.64606518,76.4592 0.52203494,76.4648 0.46903789,76.4703 0.50440276,76.4759 0.40709203,76.4814 0.4513326,76.4870 0.42479911,76.4925 0.40717921,76.4981 0.54882663,76.5036 0.7521593,76.5092 0.49536133,76.5147 0.34505367,76.5203 0.30974904,76.5259 0.55754149,76.5314 0.52222556,76.5370 0.50463361,76.5425 0.59287602,76.5481 0.75213403,76.5536 1.088429,76.5592 0.7697798,76.5647 0.38055041,76.5703 0.38070655,76.5758 0.79669762,76.5814 0.9644298,76.5870 0.45100725,76.5925 0.19462013,76.5981 0.11507212,76.6036 0.48696536,76.6092 1.0179627,76.6147 0.9912492,76.6203 0.85841888,76.6259 0.91147578,76.6314 0.89377153,76.6370 1.0089023,76.6425 1.0442213,76.6481 0.86725873,76.6537 1.0354621,76.6592 0.98198956,76.6648 0.54847246,76.6703 0.53098607,76.6759 0.49551183,76.6815 0.39831817,76.6870 0.48675275,76.6926 0.46893331,76.6981 0.41592672,76.7037 0.50461739,76.7093 0.76999533,76.7148 0.68120712,76.7204 0.3450681,76.7259 0.45134154,76.7315 0.58408827,76.7371 0.74337941,76.7426 0.79657084,76.7482 1.1594414,76.7538 1.2744589,76.7593 1.2654138,76.7649 0.79620421,76.7704 0.52212834,76.7760 0.46022293,76.7816 0.67265505,76.7871 0.96466595,76.7927 0.91143066,76.7983 0.67241716,76.8038 0.33614352,76.8094 0.10618077,76.8150 0.24787101,76.8205 0.42490265,76.8261 0.61081576,76.8317 0.86724108,76.8372 1.0529726,76.8428 0.99998987,76.8483 0.64594936,76.8539 0.39816955,76.8595 0.25652105,76.8650 0.15050671,76.8706 0.59336424,76.8762 1.2567838,76.8817 1.3447815,76.8873 0.69001395,76.8929 0.53987491,76.8985 0.9381665,76.9040 0.84957361,76.9096 0.61058748,76.9152 0.53089303,76.9207 0.38046119,76.9263 0.33629864,76.9319 0.36285421,76.9374 0.30090684,76.9430 0.36288187,76.9486 0.51320684,76.9541 0.38937357,76.9597 0.53098994,76.9653 0.59293985,76.9709 0.95592833,76.9764 1.2833223,76.9820 1.309648,76.9876 0.99099153,76.9931 0.80533653,76.9987 0.84068865,77.0043 0.61939478,77.0099 0.48669657,77.0154 0.46026868,77.0210 0.90285254,77.0266 1.0707313,77.0321 0.6812641,77.0377 0.6461271,77.0433 1.079809,77.0489 1.5488341,77.0544 2.354852,77.0600 3.8944576,77.0656 3.7781394,77.0712 2.3176668,77.0767 1.0440416,77.0823 0.78767359,77.0879 0.7787087,77.0935 0.92036593,77.0990 1.0529671,77.1046 0.84059584,77.1102 0.56641662,77.1158 0.7170288,77.1213 0.8674041,77.1269 0.97349751,77.1325 1.1237061,77.1381 0.87587112,77.1436 0.7256155,77.1492 0.69019705,77.1548 0.64599741,77.1604 0.60176945,77.1659 0.37167391,77.1715 0.46026906,77.1771 0.69930094,77.1827 0.98271954,77.1883 1.2391359,77.1938 1.1325173,77.1994 0.92889577,77.2050 0.60160512,77.2106 0.60181391,77.2162 0.77882946,77.2217 0.78756517,77.2273 0.71669036,77.2329 1.0622394,77.2385 1.6817253,77.2441 1.8670665,77.2496 1.353588,77.2552 0.67242497,77.2608 0.45135906,77.2664 0.51338774,77.2720 0.81427681,77.2775 0.60162717,77.2831 0.32725808,77.2887 0.17695579,77.2943 0.2921606,77.2999 0.57536501,77.3055 0.85852867,77.3110 0.97342271,77.3166 0.6546995,77.3222 0.58401167,77.3278 0.63712162,77.3334 0.4955664,77.3390 0.4779751,77.3445 0.54000175,77.3501 0.64598835,77.3557 0.53977805,77.3613 0.76126289,77.3669 0.90281135,77.3725 0.89361519,77.3780 0.61029673,77.3836 0.5043425,77.3892 0.35396609,77.3948 0.32750672,77.4004 0.53985918,77.4060 0.4246881,77.4116 0.27435526,77.4171 0.31863138,77.4227 0.24769171,77.4283 0.17703234,77.4339 0.47800362,77.4395 0.743478,77.4451 0.89379156,77.4507 0.50428402,77.4563 0.35385075,77.4618 0.13268463,77.4674 0.22131641,77.4730 0.56663167,77.4786 1.1417749,77.4842 1.1327367,77.4898 1.1149564,77.4954 0.89374644,77.5010 0.96457726,77.5066 0.68128514,77.5122 0.71682853,77.5177 0.72574514,77.5233 0.68148792,77.5289 0.68147933,77.5345 0.92934895,77.5401 1.2833418,77.5457 1.4867029,77.5513 0.99088424,77.5569 0.4686749,77.5625 0.20352033,77.5681 0.3806785,77.5737 0.48673314,77.5792 0.42468822,77.5848 0.26546583,77.5904 0.36293197,77.5960 0.53989607,77.6016 0.69925827,77.6072 1.0354602,77.6128 1.1326976,77.6184 0.99112689,77.6240 0.73432118,77.6296 0.34496835,77.6352 0.30978039,77.6408 0.48680708,77.6464 0.68157685,77.6520 1.1505759,77.6576 1.2300148,77.6632 0.9378742,77.6688 0.53091711,77.6744 0.46915022,77.6799 0.44243002,77.6855 0.22994541,77.6911 0.17701294,77.6967 0.32758909,77.7023 0.72579962,77.7079 0.99987936,77.7135 0.85829782,77.7191 0.911605,77.7247 1.0177038,77.7303 0.73435682,77.7359 0.28312412,77.7415 0.23898987,77.7471 0.2477006,77.7527 0.20357148,77.7583 0.33642542,77.7639 0.35388812,77.7695 0.23004454,77.7751 0.32745245,77.7807 0.46911922,77.7863 0.98249882,77.7919 1.0530591,77.7975 0.5750249,77.8031 0.32746232,77.8087 0.73460841,77.8143 0.78764188,77.8199 0.85849267,77.8255 1.212501,77.8311 1.451305,77.8367 1.1059848,77.8423 0.83178651,77.8479 0.94695628,77.8535 0.83197194,77.8591 1.0089959,77.8647 1.1327722,77.8703 1.1061492,77.8759 0.86716151,77.8815 0.71681267,77.8871 0.69917655,77.8927 0.85849029,77.8984 0.93794316,77.9040 0.725411,77.9096 0.59301114,77.9152 0.92936051,77.9208 1.0353863,77.9264 1.0619452,77.9320 1.3098351,77.9376 1.5751299,77.9432 0.94669372,77.9488 0.48671713,77.9544 0.49562329,77.9600 0.53082949,77.9656 0.28317532,77.9712 0.42506179,77.9768 0.61075038,77.9824 0.60172462,77.9880 0.75214183,77.9937 0.8759011,77.9993 0.54849303,78.0049 0.29206678,78.0105 0.33638135,78.0161 0.48696423,78.0217 0.62839955,78.0273 0.54844898,78.0329 0.42476848,78.0385 0.76132542,78.0441 1.0177101,78.0497 0.88483071,78.0553 0.8849715,78.0610 0.99993587,78.0666 0.88481635,78.0722 0.55755389,78.0778 0.79664576,78.0834 1.1595421,78.0890 1.239028,78.0946 1.0618714,78.1002 1.0263538,78.1058 0.74319243,78.1115 0.77884287,78.1171 0.79655778,78.1227 0.84946024,78.1283 0.55726528,78.1339 0.31853393,78.1395 0.53105593,78.1451 0.69038582,78.1507 0.86735094,78.1564 0.84058172,78.1620 0.58393127,78.1676 0.41586027,78.1732 0.46039018,78.1788 0.88531971,78.1844 1.2477398,78.1900 0.89348543,78.1957 0.44230908,78.2013 0.42480159,78.2069 0.55756295,78.2125 0.66379505,78.2181 0.67281085,78.2237 0.97357333,78.2293 0.87581044,78.2350 0.42462128,78.2406 0.54877537,78.2462 0.61943126,78.2518 0.39820728,78.2574 0.49556985,78.2630 0.58418179,78.2687 0.81436878,78.2743 0.84064806,78.2799 0.67235976,78.2855 0.51320148,78.2911 0.58407849,78.2968 0.53993297,78.3024 0.74339908,78.3080 0.5750581,78.3136 0.26537713,78.3192 0.13270731,78.3248 0.079646111,78.3305 0.14164297,78.3361 0.32746708,78.3417 0.43361861,78.3473 0.68161702,78.3529 1.0976067,78.3586 1.1591346,78.3642 0.62807858,78.3698 0.36283916,78.3754 0.43375775,78.3811 0.65498829,78.3867 0.76992643,78.3923 0.76104623,78.3979 0.70784563,78.4035 0.72566283,78.4092 1.0178584,78.4148 1.1239237,78.4204 1.1858203,78.4260 0.99107343,78.4317 0.74319148,78.4373 0.72568381,78.4429 1.0177164,78.4485 0.76097494,78.4541 0.59297913,78.4598 0.59290355,78.4654 0.56651217,78.4710 0.92944396,78.4766 1.1061578,78.4823 0.82271385,78.4879 0.58393753,78.4935 0.90300411,78.4991 1.5488085,78.5048 1.2652698,78.5104 0.63699359,78.5160 0.40723017,78.5217 0.74357849,78.5273 0.74335945,78.5329 0.67246789,78.5385 0.67253333,78.5442 0.88505256,78.5498 0.80523801,78.5554 0.83176333,78.5610 1.2124962,78.5667 1.3717142,78.5723 1.0972179,78.5779 0.70783836,78.5836 0.37157544,78.5892 0.37186754,78.5948 0.67277461,78.6004 1.0617915,78.6061 1.1061825,78.6117 1.0621132,78.6173 0.77859294,78.6230 0.46886784,78.6286 0.61063677,78.6342 0.5929845,78.6399 0.59310764,78.6455 0.78767812,78.6511 0.86710447,78.6567 0.45989284,78.6624 0.29202962,78.6680 0.54895425,78.6736 0.71683073,78.6793 0.63699001,78.6849 0.60173327,78.6905 0.53989702,78.6962 0.59292555,78.7018 0.64607912,78.7074 0.8143068,78.7131 0.95562482,78.7187 0.62805265,78.7243 0.44246274,78.7300 0.52220505,78.7356 0.50438881,78.7412 0.256551,78.7469 0.10622922,78.7525 0.27446878,78.7581 0.38933516,78.7638 0.30086797,78.7694 0.38938683,78.7750 0.30077195,78.7807 0.22127871,78.7863 0.46033534,78.7920 0.7346071,78.7976 0.6636709,78.8032 0.53106165,78.8089 0.64613765,78.8145 0.57508039,78.8201 0.4954671,78.8258 0.40715775,78.8314 0.53105968,78.8371 0.60181385,78.8427 0.63710034,78.8483 0.58404434,78.8540 0.94693923,78.8596 0.77860814,78.8652 0.37147185,78.8709 0.12385944,78.8765 0.38055986,78.8822 0.38055184,78.8878 0.35401428,78.8934 0.24777535,78.8991 0.34513831,78.9047 0.39823684,78.9104 0.41600722,78.9160 0.78789604,78.9216 1.3365103,78.9273 1.4248161,78.9329 1.106052,78.9386 0.80514085,78.9442 0.76089495,78.9498 0.5841502,78.9555 0.90291089,78.9611 1.0265228,78.9668 0.98210496,78.9724 0.63696992,78.9781 0.43361542,78.9837 0.6195848,78.9893 0.75235516,78.9950 0.84078372,79.0006 0.93797386,79.0063 0.92043191,79.0119 1.1416465,79.0176 0.89361787,79.0232 0.62822312,79.0289 0.59289515,79.0345 0.61072153,79.0401 0.90290976,79.0458 1.1682037,79.0514 1.035163,79.0571 0.60154295,79.0627 0.32737964,79.0684 0.4691025,79.0740 1.0090914,79.0797 1.4071347,79.0853 0.9111948,79.0910 0.33618218,79.0966 0.31880984,79.1022 0.60188305,79.1079 0.63722366,79.1135 0.77002746,79.1192 0.97345269,79.1248 1.1680753,79.1305 0.8847453,79.1361 0.46884862,79.1418 0.37168717,79.1474 0.48682228,79.1531 0.59297323,79.1587 0.49550918,79.1644 0.2565009,79.1700 0.30974451,79.1757 0.55761373,79.1813 0.59297973,79.1870 0.49563515,79.1926 0.54862398,79.1983 0.46012679,79.2039 0.39811981,79.2096 0.14149873,79.2152 0.088498704,79.2209 0.15957798,79.2265 0.63747609,79.2322 0.822846,79.2378 0.66350091,79.2435 0.89401418,79.2491 1.5223798,79.2548 1.5839112,79.2605 1.1326286,79.2661 1.0885596,79.2718 1.2389957,79.2774 1.2300391,79.2831 0.72541147,79.2887 0.38043052,79.2944 0.42482361,79.3000 0.38049707,79.3057 0.50446403,79.3113 0.70803106,79.3170 0.76994443,79.3226 0.65484911,79.3283 0.54866534,79.3340 0.56645656,79.3396 0.51321387,79.3453 0.30953109,79.3509 0.28325516,79.3566 0.83201325,79.3622 1.0088327,79.3679 0.97343236,79.3736 0.65478873,79.3792 0.46021497,79.3849 0.52218682,79.3905 0.42473993,79.3962 0.46019912,79.4018 0.70808923,79.4075 1.0354149,79.4132 0.70778269,79.4188 0.30958438,79.4245 0.26553342,79.4301 0.59319252,79.4358 0.82306409,79.4414 0.75203991,79.4471 0.61053836,79.4528 0.5574289,79.4584 0.3716383,79.4641 0.3894569,79.4697 0.49567175,79.4754 0.44244981,79.4811 0.32755178,79.4867 0.52221942,79.4924 0.53078604,79.4981 0.36264348,79.5037 0.053004522,79.5094 0.035457931,79.5150 0.17712134,79.5207 0.57547551,79.5264 1.1417249,79.5320 1.1679817,79.5377 0.93786401,79.5433 0.70787114,79.5490 0.6018033,79.5547 0.72566563,79.5603 0.5309521,79.5660 0.38940445,79.5717 0.38943127,79.5773 0.50449473,79.5830 0.59291065,79.5887 0.46893445,79.5943 0.38050744,79.6000 0.53109503,79.6057 0.84078765,79.6113 0.80524498,79.6170 0.61933243,79.6227 0.47788614,79.6283 0.52224201,79.6340 0.70796067,79.6396 0.56622404,79.6453 0.31862381,79.6510 0.40717858,79.6566 0.39819765,79.6623 0.46904519,79.6680 0.53982663,79.6737 0.57529706,79.6793 0.80571258,79.6850 1.283217,79.6907 0.95565474,79.6963 1.2036849,79.7020 1.0883652,79.7077 0.71648657,79.7133 0.42455402,79.7190 0.37169015,79.7247 0.40711781,79.7303 0.65491778,79.7360 0.7257151,79.7417 0.85844135,79.7473 0.66355276,79.7530 0.39814144,79.7587 0.40708748,79.7644 0.30975747,79.7700 0.38947454,79.7757 0.46017838,79.7814 0.30966398,79.7870 0.1680629,79.7927 0.12386089,79.7984 0.19477654,79.8041 0.38972372,79.8097 0.71696758,79.8154 0.60146403,79.8211 0.38041919,79.8268 0.49574208,79.8324 0.64606071,79.8381 0.8229835,79.8438 0.88483691,79.8494 0.44241086,79.8551 0.54885525,79.8608 0.743487,79.8665 0.76085633,79.8721 0.38029817,79.8778 0.30097386,79.8835 0.58428383,79.8892 0.7256726,79.8948 0.46882492,79.9005 0.38057292,79.9062 0.67281616,79.9119 0.75211477,79.9175 0.41577044,79.9232 0.40730506,79.9289 0.86744177,79.9346 1.2565399,79.9403 1.2565486,79.9459 0.94679809,79.9516 0.60167462,79.9573 0.38946879,79.9630 0.45136499,79.9686 0.5221172,79.9743 0.73448068,79.9800 0.61057121,79.9857 0.60176802,79.9914 0.50438482,79.9970 0.38930267,80.0027 0.25664389,80.0084 0.46031621,80.0141 1.0355819,80.0198 1.5487379,80.0254 1.4069415,80.0311 0.82285416,80.0368 0.63713849,80.0425 0.68151921,80.0482 0.71694726,80.0538 0.72563481,80.0595 0.65480894,80.0652 0.7787798,80.0709 0.93811816,80.0766 1.1326653,80.0822 0.6989249,80.0879 0.41590577,80.0936 0.3363035,80.0993 0.37167341,80.1050 0.26547468,80.1107 0.26556924,80.1163 0.53112042,80.1220 0.87628222,80.1277 1.2831923,80.1334 0.97330409,80.1391 0.69012851,80.1448 0.67264557,80.1504 0.78760177,80.1561 0.5840494,80.1618 0.6904363,80.1675 0.71672291,80.1732 0.51310021,80.1789 0.45124203,80.1846 0.53106898,80.1902 0.64606613,80.1959 0.40703496,80.2016 0.50459921,80.2073 0.84961849,80.2130 0.76081496,80.2187 0.37156379,80.2244 0.31871283,80.2300 0.56654227,80.2357 0.84071738,80.2414 0.67250168,80.2471 0.42470658,80.2528 0.35397997,80.2585 0.59308356,80.2642 0.769934,80.2699 0.89387852,80.2756 1.0798186,80.2812 1.1769441,80.2869 1.1678845,80.2926 0.86716926,80.2983 0.57521629,80.3040 0.39809984,80.3097 0.33623812,80.3154 0.34514815,80.3211 0.49562234,80.3268 0.584032,80.3325 0.63723624,80.3381 0.72572261,80.3438 0.66377914,80.3495 1.00904,80.3552 1.1769185,80.3609 0.99999779,80.3666 0.93803573,80.3723 0.55743539,80.3780 0.43350959,80.3837 0.15029666,80.3894 0.30980787,80.3951 0.62847286,80.4008 1.0798585,80.4065 1.1946238,80.4121 0.74315226,80.4178 0.52208799,80.4235 0.75231063,80.4292 0.87626511,80.4349 1.0797453,80.4406 1.1592793,80.4463 0.91140091,80.4520 0.6104722,80.4577 0.57533205,80.4634 1.168487,80.4691 1.5045925,80.4748 1.4245121,80.4805 0.79614508,80.4862 0.58398646,80.4919 0.44238469,80.4976 0.48669311,80.5033 0.83188099,80.5090 0.76992327,80.5147 0.42475355,80.5204 0.30085963,80.5261 0.38057661,80.5318 0.76997513,80.5375 1.0264885,80.5432 0.76096451,80.5489 0.42479274,80.5546 0.4160088,80.5603 0.60210633,80.5660 0.88512361,80.5717 0.72546339,80.5774 0.71674377,80.5831 0.8053118,80.5888 0.9379859,80.5945 0.77874434,80.6002 0.85861021,80.6059 1.0798086,80.6116 1.017553,80.6173 0.81389719,80.6230 0.65479994,80.6287 0.71695262,80.6344 0.73452163,80.6401 0.47778788,80.6458 0.36291552,80.6515 0.6371932,80.6572 0.90267396,80.6629 0.85838789,80.6686 0.48657227,80.6743 0.44240928,80.6800 0.60176611,80.6857 0.6194458,80.6914 0.52210259,80.6971 0.5487079,80.7028 0.45134616,80.7085 0.38939837,80.7142 0.53987491,80.7199 0.67272121,80.7256 0.77878207,80.7313 0.64585209,80.7370 0.45134437,80.7427 0.53992862,80.7484 0.63706195,80.7541 0.4689191,80.7599 0.5664658,80.7656 0.70801491,80.7713 0.62822729,80.7770 0.40695786,80.7827 0.22120473,80.7884 0.32759404,80.7941 0.76122683,80.7998 1.2921203,80.8055 1.6901875,80.8112 1.2211449,80.8169 0.85843194,80.8226 0.81422538,80.8283 0.84072846,80.8340 0.64591807,80.8398 0.75210148,80.8455 0.61057884,80.8512 0.51337028,80.8569 0.63725418,80.8626 0.71679658,80.8683 0.62822169,80.8740 0.30970284,80.8797 0.45137793,80.8854 0.79649645,80.8911 0.81419981,80.8969 0.61065966,80.9026 0.41590327,80.9083 0.42481583,80.9140 0.69026089,80.9197 0.87599981,80.9254 0.80527377,80.9311 0.77877951,80.9368 1.0620464,80.9426 1.132769,80.9483 0.80520463,80.9540 0.52211589,80.9597 0.55751395,80.9654 0.48666716,80.9711 0.6460591,80.9768 0.83191913,80.9825 0.85836071,80.9883 0.84964234,80.9940 1.0620258,80.9997 0.99993092,81.0054 0.5751946,81.0111 0.30973315,81.0168 0.48671672,81.0225 0.54860902,81.0283 0.3893033,81.0340 0.39849016,81.0397 1.115357,81.0454 1.4068922,81.0511 0.96446759,81.0568 0.80533534,81.0626 0.60181814,81.0683 0.79639018,81.0740 0.8052249,81.0797 0.92025256,81.0854 0.60171795,81.0911 0.69926292,81.0969 0.8407988,81.1026 0.92915863,81.1083 0.72566748,81.1140 0.68136156,81.1197 0.4246437,81.1255 0.38057557,81.1312 0.43361127,81.1369 0.38928443,81.1426 0.31860691,81.1483 0.43379262,81.1541 0.41596833,81.1598 0.71691418,81.1655 1.0710255,81.1712 1.0707026,81.1769 0.70780098,81.1827 0.79636264,81.1884 0.67256474,81.1941 0.78778577,81.1998 0.89386964,81.2055 0.71667534,81.2113 0.53102869,81.2170 1.088987,81.2227 1.6991009,81.2284 1.3800875,81.2342 0.81393963,81.2399 0.45123616,81.2456 0.38937816,81.2513 0.46026877,81.2571 0.69912636,81.2628 0.57523233,81.2685 0.58410835,81.2742 0.50439984,81.2799 0.56626368,81.2857 0.39813155,81.2914 0.47799718,81.2971 0.77007395,81.3028 0.86757392,81.3086 1.1947501,81.3143 1.1235826,81.3200 1.0707178,81.3257 1.0089954,81.3315 1.0531549,81.3372 1.0618329,81.3429 0.89362627,81.3487 0.47787088,81.3544 0.55750406,81.3601 0.3007004,81.3658 0.14160098,81.3716 0.34531328,81.3773 0.6904062,81.3830 0.65478945,81.3887 0.45115727,81.3945 0.33625326,81.4002 0.3185142,81.4059 0.19484413,81.4117 0.60214847,81.4174 1.008883,81.4231 1.0262578,81.4289 0.61040616,81.4346 0.54866874,81.4403 0.46027288,81.4460 0.66379333,81.4518 0.72565126,81.4575 0.62836987,81.4632 0.66367829,81.4690 0.42472669,81.4747 0.61969352,81.4804 1.0355515,81.4862 0.92916161,81.4919 0.72548527,81.4976 0.45116925,81.5034 0.46910405,81.5091 0.68142128,81.5148 0.53969675,81.5206 0.26546714,81.5263 0.30969292,81.5320 0.29195437,81.5378 0.30977497,81.5435 0.38944846,81.5492 0.62851954,81.5550 1.1062726,81.5607 0.95561647,81.5664 0.63711017,81.5722 0.77004182,81.5779 1.212423,81.5836 0.81402385,81.5894 0.35396001,81.5951 0.6196177,81.6008 1.1152097,81.6066 0.87600344,81.6123 0.521864,81.6180 0.31850463,81.6238 0.2389019,81.6295 0.23886816,81.6353 0.26552096,81.6410 0.37177399,81.6467 0.50458771,81.6525 0.46026647,81.6582 0.44230929,81.6639 0.22110827,81.6697 0.18582135,81.6754 0.079593726,81.6812 0.18589874,81.6869 0.5134241,81.6926 0.81429523,81.6984 0.65482706,81.7041 0.41580358,81.7099 0.34506276,81.7156 0.43357661,81.7213 0.34511998,81.7271 0.30978078,81.7328 0.44247025,81.7386 0.27434263,81.7443 0.42491126,81.7500 0.70804656,81.7558 0.82311457,81.7615 0.90274519,81.7673 0.82287103,81.7730 0.61951691,81.7787 0.89383936,81.7845 0.87593532,81.7902 0.77867758,81.7960 0.7699753,81.8017 0.81426597,81.8075 0.81417906,81.8132 0.95592201,81.8189 1.4603623,81.8247 1.6726115,81.8304 1.4157277,81.8362 0.91120285,81.8419 0.48660183,81.8477 0.32740906,81.8534 0.40711313,81.8592 0.51322919,81.8649 0.33623129,81.8706 0.27442923,81.8764 0.3451913,81.8821 0.38946992,81.8879 0.61972129,81.8936 0.78768623,81.8994 0.65481043,81.9051 0.75209105,81.9109 0.82287848,81.9166 0.90258217,81.9224 0.63715249,81.9281 0.44249782,81.9339 0.40705404,81.9396 0.47795743,81.9453 0.88507468,81.9511 1.1681441,81.9568 0.98212838,81.9626 0.59277606,81.9683 0.52214515,81.9741 0.69912159,81.9798 0.56630385,81.9856 0.38938275,81.9913 0.6284532,81.9971 1.0443398,82.0028 0.9204188,82.0086 0.93803459,82.0143 0.94682074,82.0201 0.70796233,82.0258 0.57528901,82.0316 0.71704477,82.0373 0.95572728,82.0431 0.66344243,82.0488 0.55746073,82.0546 0.54864198,82.0603 0.38054779,82.0661 0.37164736,82.0719 0.35400981,82.0776 0.84104055,82.0834 1.6376011,82.0891 2.30966,82.0949 1.5836428,82.1006 0.98201913,82.1064 0.45122907,82.1121 0.47796118,82.1179 0.54864359,82.1236 0.36274788,82.1294 0.4336428,82.1351 0.6638189,82.1409 0.81416434,82.1466 0.53970861,82.1524 0.25657105,82.1582 0.24786711,82.1639 0.46921733,82.1697 0.74347466,82.1754 0.69032884,82.1812 0.68152571,82.1869 0.87610078,82.1927 1.0706551,82.1985 0.83174473,82.2042 0.76127249,82.2100 0.9382354,82.2157 0.84069616,82.2215 1.0264133,82.2272 1.1238747,82.2330 1.3717184,82.2388 0.86720419,82.2445 0.79639167,82.2503 0.5130561,82.2560 0.31853101,82.2618 0.41603723,82.2675 0.5663904,82.2733 0.51310861,82.2791 0.3362577,82.2848 0.54881901,82.2906 0.68155879,82.2963 0.77900296,82.3021 0.91157317,82.3079 0.84929389,82.3136 0.58398908,82.3194 0.58416587,82.3252 0.60169214,82.3309 0.62815672,82.3367 0.48661622,82.3424 0.33632463,82.3482 0.362921,82.3540 0.30960336,82.3597 0.15924186,82.3655 0.54013747,82.3712 1.2744731,82.3770 1.1768286,82.3828 0.63697696,82.3885 0.28319395,82.3943 0.35407558,82.4001 0.28313082,82.4058 0.34519136,82.4116 0.77000344,82.4174 0.9115302,82.4231 0.76979977,82.4289 0.4159739,82.4347 0.69948447,82.4404 1.2567788,82.4462 1.4068736,82.4519 1.0085957,82.4577 0.66360676,82.4635 0.70818985,82.4692 1.1683358,82.4750 1.3628347,82.4808 1.3628417,82.4865 1.1679151,82.4923 0.58386439,82.4981 0.35397616,82.5038 0.36284429,82.5096 0.46035734,82.5154 0.92053634,82.5212 0.98218888,82.5269 0.69008625,82.5327 0.60186523,82.5385 0.85850555,82.5442 0.769831,82.5500 0.71669048,82.5558 0.59302658,82.5615 0.77893901,82.5673 0.66354024,82.5731 0.52204645,82.5788 0.56631219,82.5846 0.44237641,82.5904 0.42481682,82.5962 0.45134249,82.6019 0.3538973,82.6077 0.29199803,82.6135 0.5842858,82.6192 1.0710901,82.6250 1.1505121,82.6308 0.90247399,82.6366 0.64578348,82.6423 0.3538236,82.6481 0.30969045,82.6539 0.27444634,82.6596 0.38067049,82.6654 0.52235496,82.6712 0.82322025,82.6770 0.8849802,82.6827 0.83163953,82.6885 0.58388484,82.6943 0.93836635,82.7001 1.4781996,82.7058 1.5750257,82.7116 1.2120022,82.7174 0.91140217,82.7232 0.92044008,82.7289 1.0796525,82.7347 0.86727226,82.7405 0.92036706,82.7463 1.0972761,82.7520 0.99987662,82.7578 0.73445463,82.7636 0.90288043,82.7694 1.062127,82.7751 1.0177277,82.7809 1.0086522,82.7867 0.6369279,82.7925 0.50448829,82.7983 0.69025987,82.8040 0.39812759,82.8098 0.17690204,82.8156 0.15047742,82.8214 0.49567932,82.8271 0.94710225,82.8329 1.5667845,82.8387 1.7876501,82.8445 1.5660765,82.8503 1.1944689,82.8560 0.67250693,82.8618 0.46907493,82.8676 0.44242424,82.8734 0.42468151,82.8792 0.38052332,82.8849 0.40722227,82.8907 0.49568194,82.8965 0.50425643,82.9023 0.31842068,82.9081 0.36282206,82.9138 0.61072373,82.9196 1.0356259,82.9254 1.2389801,82.9312 1.0707315,82.9370 0.83208394,82.9428 1.1417228,82.9485 1.0263395,82.9543 0.84057659,82.9601 0.66365951,82.9659 0.71667582,82.9717 0.46889031,82.9775 0.23007847,82.9832 0.34515589,82.9890 0.35396451,82.9948 0.40719101,83.0006 0.61960471,83.0064 0.78754556,83.0122 0.71673769,83.0180 0.53106755,83.0237 0.72593242,83.0295 1.0710162,83.0353 1.2299877,83.0411 0.96431798,83.0469 0.46001309,83.0527 0.28325117,83.0585 0.5313397,83.0642 1.3015076,83.0700 1.9737356,83.0758 2.0703366,83.0816 1.4066918,83.0874 1.097262,83.0932 0.83177137,83.0990 0.80550164,83.1048 0.85840857,83.1105 0.7253111,83.1163 0.66348821,83.1221 0.5574683,83.1279 0.29207271,83.1337 0.3540647,83.1395 0.84979212,83.1453 1.3629851,83.1511 1.1591777,83.1569 0.90259665,83.1627 0.80524558,83.1684 0.7080636,83.1742 0.94702816,83.1800 0.92015314,83.1858 0.68131804,83.1916 0.56636697,83.1974 0.56649411,83.2032 0.91164827,83.2090 0.90261477,83.2148 0.76085877,83.2206 0.46890774,83.2264 0.61086643,83.2322 0.84961885,83.2379 0.75210983,83.2437 0.67261255,83.2495 0.69035208,83.2553 0.81403542,83.2611 0.6194014,83.2669 0.71690035,83.2727 0.70786852,83.2785 0.62819314,83.2843 0.5131945,83.2901 0.39828447,83.2959 0.55754554,83.3017 0.6725412,83.3075 0.73450971,83.3133 0.6018123,83.3191 0.7522791,83.3249 0.69021755,83.3307 0.62833744,83.3365 0.70808542,83.3423 0.86725414,83.3481 0.87597215,83.3538 0.69022876,83.3596 0.60180736,83.3654 0.69037747,83.3712 0.69034737,83.3770 0.61929178,83.3828 0.40693811,83.3886 0.3717331,83.3944 0.51334339,83.4002 0.6018436,83.4060 0.73447424,83.4118 0.49542347,83.4176 0.23000413,83.4234 0.24793285,83.4292 0.55764049,83.4350 0.48668152,83.4408 0.44254389,83.4466 0.81430328,83.4524 1.2034353,83.4582 1.2567085,83.4640 1.5401597,83.4698 1.442317,83.4756 0.91119218,83.4814 0.72566354,83.4872 0.9202944,83.4930 0.6902054,83.4988 0.66385806,83.5046 0.53995585,83.5104 0.72568327,83.5162 0.73436832,83.5221 0.55740601,83.5279 0.85858423,83.5337 1.4426646,83.5395 1.3627452,83.5453 0.86707896,83.5511 0.34503886,83.5569 0.39818224,83.5627 0.4337483,83.5685 0.85000473,83.5743 1.5577205,83.5801 1.5836958,83.5859 1.0705805,83.5917 0.83203399,83.5975 1.0177492,83.6033 1.0352527,83.6091 0.90265059,83.6149 0.86735266,83.6207 0.64603013,83.6265 0.54840958,83.6323 0.34505481,83.6382 0.5753547,83.6440 0.38931555,83.6498 0.49555659,83.6556 0.7258082,83.6614 0.94708413,83.6672 0.91154164,83.6730 0.9645803,83.6788 0.90262181,83.6846 0.77856743,83.6904 0.35385674,83.6962 0.35398397,83.7020 0.21223955,83.7078 0.06191884,83.7137 0.2125231,83.7195 0.53991199,83.7253 0.6990456,83.7311 0.4601647,83.7369 0.42482689,83.7427 0.56659323,83.7485 1.018108,83.7543 1.5401367,83.7601 1.6103325,83.7660 0.82237715,83.7718 0.23875701,83.7776 0.26552543,83.7834 0.52234954,83.7892 0.89391416,83.7950 0.82285464,83.8008 0.58409381,83.8066 0.72583413,83.8125 0.84961408,83.8183 0.83159375,83.8241 0.48662037,83.8299 0.53999007,83.8357 0.71679395,83.8415 0.6548062,83.8473 0.77006423,83.8531 0.92927665,83.8590 0.6635958,83.8648 0.74334604,83.8706 1.008903,83.8764 1.1947185,83.8822 1.1945972,83.8880 0.90259278,83.8939 0.75225097,83.8997 0.55749851,83.9055 0.38934934,83.9113 0.35396451,83.9171 0.36281264,83.9229 0.55750513,83.9288 0.57526684,83.9346 0.64614469,83.9404 0.73454189,83.9462 0.75214273,83.9520 0.76095593,83.9578 0.51312339,83.9637 0.23888054,83.9695 0.25673425,83.9753 0.45136696,83.9811 0.61945736,83.9869 0.74352461,83.9928 1.0624139,83.9986 1.6906593,84.0044 1.6367805,84.0102 0.73400271,84.0160 0.51333016,84.0219 0.84093863,84.0277 1.1948614,84.0335 1.2920884,84.0393 1.2123098,84.0451 0.99090177,84.0510 0.55728358,84.0568 0.46014816,84.0626 0.47788271,84.0684 0.55749923,84.0742 0.50443846,84.0801 0.52217853,84.0859 0.75245315,84.0917 1.2569135,84.0975 1.5400093,84.1034 1.8053118,84.1092 1.4686522,84.1150 0.82292181,84.1208 0.95586073,84.1267 0.91131204,84.1325 0.58384949,84.1383 0.24768628,84.1441 0.57542574,84.1500 1.3099524,84.1558 1.1768905,84.1616 0.53959996,84.1674 0.32743418,84.1733 0.53989661,84.1791 0.66364503,84.1849 0.66372067,84.1907 0.8673172,84.1966 0.72565055,84.2024 0.46898085,84.2082 0.45131895,84.2140 0.58428967,84.2199 0.94714171,84.2257 0.96449578,84.2315 0.57497561,84.2373 0.3538225,84.2432 0.31858122,84.2490 0.67256224,84.2548 0.61067194,84.2607 0.53102767,84.2665 0.49555454,84.2723 0.63720661,84.2781 0.79680747,84.2840 1.0888022,84.2898 1.0352249,84.2956 0.76083142,84.3015 0.63723457,84.3073 0.69029593,84.3131 0.61919981,84.3190 0.64604425,84.3248 1.1329949,84.3306 1.1062419,84.3364 0.8228389,84.3423 0.55742913,84.3481 0.65489608,84.3539 0.53079641,84.3598 0.25653553,84.3656 0.38947099,84.3714 0.55750149,84.3773 0.39810419,84.3831 0.18583167,84.3889 0.32748592,84.3948 0.30090466,84.4006 0.38065934,84.4064 0.67268932,84.4123 1.0710115,84.4181 1.3363973,84.4239 1.0174929,84.4298 0.53952837,84.4356 0.26536441,84.4414 0.41591269,84.4473 0.42481691,84.4531 0.44252643,84.4589 0.3450239,84.4648 0.17698203,84.4706 0.28325114,84.4765 0.42484608,84.4823 0.68149382,84.4881 0.69022477,84.4940 0.4337258,84.4998 0.62850505,84.5056 0.74338114,84.5115 0.7785902,84.5173 0.49546558,84.5231 0.42471617,84.5290 0.29196838,84.5348 0.2567077,84.5407 0.27427739,84.5465 0.22132021,84.5523 0.67292941,84.5582 1.2301302,84.5640 1.0175022,84.5699 0.66359603,84.5757 0.36271536,84.5815 0.59313828,84.5874 1.4251426,84.5932 1.5839903,84.5991 0.88454443,84.6049 0.29193121,84.6107 0.3896111,84.6166 0.74359363,84.6224 1.3275516,84.6283 1.4777464,84.6341 1.1147608,84.6399 0.66352874,84.6458 0.50439215,84.6516 0.41609085,84.6575 0.53101772,84.6633 0.39803526,84.6692 0.23003308,84.6750 0.24779405,84.6808 0.37180337,84.6867 0.681611,84.6925 0.80537468,84.6984 1.0266812,84.7042 1.3541044,84.7101 1.3717123,84.7159 1.3185382,84.7217 1.0618356,84.7276 0.85838795,84.7334 0.71677637,84.7393 0.54867458,84.7451 0.70796543,84.7510 0.98230743,84.7568 1.2123462,84.7627 0.78737837,84.7685 0.5220601,84.7744 0.81424558,84.7802 0.90262693,84.7861 0.57517606,84.7919 0.48684606,84.7977 0.73474687,84.8036 1.0353558,84.8094 1.0441431,84.8153 1.3096927,84.8211 0.9644686,84.8270 0.56641495,84.8328 0.42477071,84.8387 0.27418157,84.8445 0.21244276,84.8504 0.35407382,84.8562 0.33613572,84.8621 0.19464649,84.8679 0.28330404,84.8738 0.59293228,84.8796 0.71679127,84.8855 0.73455238,84.8913 0.51333368,84.8972 0.451368,84.9030 0.65500373,84.9089 0.8496955,84.9147 0.81415063,84.9206 0.9909324,84.9264 0.66353577,84.9323 0.46023422,84.9381 0.50455743,84.9440 0.64609164,84.9498 0.73456019,84.9557 0.82291162,84.9615 0.71669024,84.9674 0.65484834,84.9733 0.3184624,84.9791 0.25659245,84.9850 0.52227449,84.9908 0.84973842,84.9967 1.0796399,85.0025 0.87593037,85.0084 0.70798427,85.0142 0.92065722,85.0201 1.1772356,85.0259 1.185621,85.0318 0.68111116,85.0376 0.66381806,85.0435 0.82319301,85.0494 0.96466327,85.0552 0.94682533,85.0611 0.96451426,85.0669 0.96447593,85.0728 0.64587158,85.0786 0.46044132,85.0845 0.86750525,85.0904 0.91137779,85.0962 0.7342937,85.1021 0.76982582,85.1079 1.0354815,85.1138 1.1770242,85.1196 0.92912948,85.1255 0.56630218,85.1314 0.38060755,85.1372 0.43358567,85.1431 0.49558762,85.1489 0.77021265,85.1548 0.87627614,85.1607 0.76095641,85.1665 0.734285,85.1724 0.69901156,85.1782 0.68151963,85.1841 0.78765988,85.1900 0.87599707,85.1958 0.86719006,85.2017 0.92929375,85.2075 0.94694585,85.2134 0.71672916,85.2193 0.56627625,85.2251 0.54866189,85.2310 0.65494436,85.2368 0.79661143,85.2427 1.0266469,85.2486 1.026449,85.2544 0.84072399,85.2603 1.0619611,85.2662 0.86698502,85.2720 0.51331717,85.2779 0.72604167,85.2838 1.0886509,85.2896 1.2121966,85.2955 1.0528606,85.3013 0.77863002,85.3072 0.46884519,85.3131 0.23025657,85.3189 0.6375227,85.3248 0.74332941,85.3307 0.74316269,85.3365 0.73439991,85.3424 0.83198643,85.3483 1.1595033,85.3541 1.371755,85.3600 1.4600916,85.3659 1.1149634,85.3717 0.84959126,85.3776 0.84935349,85.3835 0.60157669,85.3893 0.77878404,85.3952 0.64594537,85.4011 0.38950923,85.4069 0.5224542,85.4128 0.81419456,85.4187 0.76099235,85.4245 0.64586449,85.4304 0.61066985,85.4363 0.91153026,85.4422 0.67237294,85.4480 0.53101456,85.4539 0.72567028,85.4598 0.92917448,85.4656 0.90276277,85.4715 0.92929542,85.4774 0.840635,85.4832 0.6104511,85.4891 0.4069984,85.4950 0.47788855,85.5009 0.49549997,85.5067 0.57535022,85.5126 0.75236052,85.5185 0.47770733,85.5243 0.2477576,85.5302 0.45155129,85.5361 0.69915181,85.5420 0.64603496,85.5478 0.76982927,85.5537 0.55739307,85.5596 0.54870975,85.5655 0.48673502,85.5713 0.69034427,85.5772 0.93801016,85.5831 0.9468435,85.5890 1.1593568,85.5948 0.9556945,85.6007 0.42468411,85.6066 0.30971202,85.6125 0.69044363,85.6183 1.4515504,85.6242 1.6194706,85.6301 1.4424646,85.6360 1.2654408,85.6418 0.94679409,85.6477 0.57512784,85.6536 0.46901503,85.6595 0.637182,85.6653 0.55747032,85.6712 0.49557114,85.6771 0.49555501,85.6830 0.35385537,85.6888 0.21252604,85.6947 0.60225844,85.7006 1.0354974,85.7065 0.92896372,85.7124 0.92023665,85.7182 0.84066612,85.7241 0.77877855,85.7300 0.84063524,85.7359 0.67250329,85.7418 0.70804334,85.7476 0.95590919,85.7535 0.98241019,85.7594 0.88492215,85.7653 0.93777537,85.7712 0.54854894,85.7770 0.6109302,85.7829 1.132892,85.7888 1.3627471,85.7947 1.1858311,85.8006 1.0178318,85.8064 1.3982972,85.8123 1.2299008,85.8182 0.99990249,85.8241 0.67257231,85.8300 0.53094125,85.8359 0.60202181,85.8417 1.1595111,85.8476 1.4156508,85.8535 1.0349939,85.8594 0.48669961,85.8653 0.46037927,85.8712 0.57521069,85.8770 0.52204382,85.8829 0.58406878,85.8888 0.46896037,85.8947 0.44253844,85.9006 0.84965098,85.9065 1.0531073,85.9123 1.1770185,85.9182 1.1592573,85.9241 1.0973474,85.9300 1.247805,85.9359 1.1503502,85.9418 0.71676177,85.9477 0.42495769,85.9536 0.71683675,85.9594 0.79643416,85.9653 1.0619093,85.9712 1.0263848,85.9771 0.89371324,85.9830 0.61071873,85.9889 0.82336867,85.9948 1.1416422,86.0007 0.85803139,86.0065 0.35378453,86.0124 0.37183067,86.0183 0.80554169,86.0242 1.203519,86.0301 1.0441017,86.0360 0.71670502,86.0419 0.32735366,86.0478 0.34522322,86.0537 0.48692557,86.0595 0.73467368,86.0654 0.98246658,86.0713 1.6195202,86.0772 1.6723711,86.0831 1.2654111,86.0890 1.070768,86.0949 0.8496123,86.1008 1.0354457,86.1067 1.0175843,86.1126 0.82280308,86.1185 0.3715072,86.1244 0.3186025,86.1303 0.66380507,86.1361 0.73457372,86.1420 0.61953652,86.1479 0.57518268,86.1538 0.45124909,86.1597 0.48678973,86.1656 0.56632745,86.1715 0.44240776,86.1774 0.52241808,86.1833 1.0798953,86.1892 1.3981012,86.1951 1.1059989,86.2010 0.6281473,86.2069 0.27428409,86.2128 0.30099884,86.2187 0.49580985,86.2246 0.91162682,86.2305 0.93804675,86.2364 0.85831559,86.2423 0.6634922,86.2482 0.6459316,86.2540 0.51332885,86.2599 0.38940778,86.2658 0.22111987,86.2717 0.12386551,86.2776 0.27449873,86.2835 0.6195218,86.2894 0.66360337,86.2953 0.40694061,86.3012 0.1681491,86.3071 0.33633807,86.3130 0.49555594,86.3189 0.49568322,86.3248 0.49588323,86.3307 0.62826401,86.3366 0.38906419,86.3425 0.23889638,86.3484 0.30096027,86.3543 0.49551764,86.3602 0.50436932,86.3661 0.61955202,86.3720 0.7788192,86.3779 0.60175562,86.3838 0.43366313,86.3897 0.57520258,86.3956 0.49552795,86.4015 0.59292704,86.4074 0.62837434,86.4133 0.83196086,86.4192 0.8583262,86.4252 0.56624937,86.4311 0.4335866,86.4370 0.37177074,86.4429 0.52221566,86.4488 0.75229836,86.4547 1.2214833,86.4606 1.4424232,86.4665 1.1501634,86.4724 0.90256137,86.4783 0.70820767,86.4842 1.2037916,86.4901 1.2830077,86.4960 0.79613459,86.5019 0.44233355,86.5078 0.33628431,86.5137 0.34517461,86.5196 0.54871649,86.5255 0.57520461,86.5314 0.36275938,86.5373 0.14159919,86.5433 0.16822484,86.5492 0.45139906,86.5551 0.8053844,86.5610 0.88507485,86.5669 0.84085804,86.5728 1.0796567,86.5787 1.0264655,86.5846 0.91142589,86.5905 0.60168934,86.5964 0.41579035,86.6023 0.30964187,86.6082 0.24775837,86.6142 0.17693086,86.6201 0.088474788,86.6260 0.26563466,86.6319 0.68152589,86.6378 0.69018805,86.6437 0.55748129,86.6496 0.54866016,86.6555 0.57537168,86.6614 0.95592457,86.6673 1.0087763,86.6733 0.82296157,86.6792 0.88511413,86.6851 0.89387083,86.6910 0.67255187,86.6969 0.88502055,86.7028 0.92915237,86.7087 0.76977926,86.7146 0.5661664,86.7206 0.38042951,86.7265 0.43364608,86.7324 0.45133621,86.7383 0.65501696,86.7442 0.94704914,86.7501 1.035365,86.7560 0.79641461,86.7620 0.77885836,86.7679 0.92047465,86.7738 1.0532403,86.7797 1.1857668,86.7856 0.87579751,86.7915 0.5927701,86.7974 0.61077726,86.8034 0.83195841,86.8093 0.6724624,86.8152 0.58403051,86.8211 0.61053324,86.8270 0.45127758,86.8329 0.3983444,86.8389 0.64608938,86.8448 0.73453403,86.8507 0.7699427,86.8566 0.76097709,86.8625 0.65478683,86.8684 0.62838745,86.8744 0.65496576,86.8803 0.83176202,86.8862 0.76085341,86.8921 0.35389948,86.8980 0.12391587,86.9040 0.23011006,86.9099 0.28320533,86.9158 0.26557231,86.9217 0.40716162,86.9276 0.43370271,86.9336 0.48690692,86.9395 0.69051254,86.9454 0.93799508,86.9513 0.95563912,86.9572 1.185998,86.9632 1.3273612,86.9691 1.2475615,86.9750 1.1237941,86.9809 1.070677,86.9869 0.64600271,86.9928 0.57525676,86.9987 0.53978437,87.0046 0.68149275,87.0105 1.0089372,87.0165 0.88490242,87.0224 0.58396453,87.0283 0.47781694,87.0342 0.46032515,87.0402 0.72587317,87.0461 0.90257674,87.0520 0.9115926,87.0579 1.1859372,87.0639 0.99097127,87.0698 0.97342724,87.0757 0.84971273,87.0816 1.0354636,87.0876 0.9555766,87.0935 0.68994349,87.0994 0.27433366,87.1053 0.47808594,87.1113 0.61078179,87.1172 0.68142658,87.1231 0.62815493,87.1290 0.58400965,87.1350 0.69922233,87.1409 1.2833978,87.1468 1.5574957,87.1528 1.0705689,87.1587 0.70799106,87.1646 0.87636501,87.1705 0.99103075,87.1765 0.58380944,87.1824 0.6902563,87.1883 0.9116084,87.1943 1.0886105,87.2002 0.97336829,87.2061 0.64586329,87.2120 0.70802057,87.2180 0.7787118,87.2239 0.48670784,87.2298 0.47809935,87.2358 0.62842447,87.2417 0.66367126,87.2476 0.65472329,87.2536 0.46892881,87.2595 0.46027553,87.2654 0.6284942,87.2714 0.71684307,87.2773 0.48656601,87.2832 0.38921982,87.2891 0.50432158,87.2951 0.3982119,87.3010 0.37175143,87.3069 0.29198867,87.3129 0.42495176,87.3188 0.76115507,87.3247 0.6016643,87.3307 0.76120162,87.3366 0.91143173,87.3425 0.68114221,87.3485 0.19458817,87.3544 0.088510841,87.3604 0.12388785,87.3663 0.13277343,87.3722 0.2568706,87.3782 0.55765843,87.3841 0.51308692,87.3900 0.25649866,87.3960 0.17696385,87.4019 0.20359895,87.4078 0.49568269,87.4138 0.53091311,87.4197 0.33619255,87.4256 0.40713862,87.4316 0.61953801,87.4375 0.72572678,87.4435 0.9203741,87.4494 0.69011313,87.4553 0.22113055,87.4613 0.17703855,87.4672 0.29210484,87.4732 0.46022165,87.4791 0.63731807,87.4850 0.68135345,87.4910 0.43362501,87.4969 0.91181266,87.5028 1.2654747,87.5088 0.91140491,87.5147 1.0972899,87.5207 1.1237469,87.5266 0.84062898,87.5325 0.49560446,87.5385 0.42475444,87.5444 0.33622032,87.5504 0.48672608,87.5563 0.46900272,87.5623 0.39832821,87.5682 0.86741424,87.5741 1.1681174,87.5801 1.1415966,87.5860 1.3984336,87.5920 1.3982886,87.5979 0.96436411,87.6039 0.69897288,87.6098 0.68134546,87.6157 0.38943946,87.6217 0.5222792,87.6276 0.57522696,87.6336 0.89387971,87.6395 0.95570511,87.6455 0.58381099,87.6514 0.30078375,87.6574 0.34516555,87.6633 0.23895814,87.6692 0.24793814,87.6752 0.73467553,87.6811 0.92033744,87.6871 0.64593387,87.6930 0.33612955,87.6990 0.2565906,87.7049 0.49569193,87.7109 0.62829375,87.7168 0.46899098,87.7228 0.45141619,87.7287 0.61062425,87.7347 0.64591688,87.7406 0.59292036,87.7465 0.73452336,87.7525 0.5929386,87.7584 0.54869694,87.7644 0.45141217,87.7703 0.64617109,87.7763 0.69016135,87.7822 0.4689458,87.7882 0.45136583,87.7941 0.46915835,87.8001 0.67251557,87.8060 0.57510799,87.8120 0.83191001,87.8179 0.76990741,87.8239 0.76110476,87.8298 0.59300846,87.8358 0.50439364,87.8417 0.49536854,87.8477 0.3982681,87.8536 0.48675013,87.8596 0.33622912,87.8655 0.45125827,87.8715 0.3450368,87.8775 0.3807168,87.8834 0.5577451,87.8894 0.63710076,87.8953 0.46878093,87.9013 0.44243506,87.9072 0.69921046,87.9132 0.77891749,87.9191 0.93810213,87.9251 0.84059662,87.9310 0.58398199,87.9370 0.33637786,87.9429 0.4779987,87.9489 0.6638037,87.9549 0.94690156,87.9608 0.84048265,87.9668 0.67247862,87.9727 0.66390222,87.9787 0.86724085,87.9846 0.69891757,87.9906 0.49554116,87.9965 0.53991503,88.0025 0.58416599,88.0085 0.39815313,88.0144 0.28312999,88.0204 0.30975339,88.0263 0.38939846,88.0323 0.53099054,88.0382 0.75221872,88.0442 0.87622929,88.0502 1.0973884,88.0561 1.0618747,88.0621 1.1415894,88.0680 0.92919648,88.0740 0.7963208,88.0800 0.38925558,88.0859 0.43380943,88.0919 1.0888928,88.0978 1.9736097,88.1038 1.6810697,88.1098 0.8758325,88.1157 0.46023178,88.1217 0.43367988,88.1276 0.46918038,88.1336 0.70795387,88.1396 0.62816572,88.1455 0.72576106,88.1515 0.99151593,88.1574 1.4869782,88.1634 1.5131751,88.1694 1.30066,88.1753 0.867181,88.1813 1.026531,88.1873 1.176945,88.1932 1.0707076,88.1992 0.68127137,88.2051 0.55751878,88.2111 0.37153304,88.2171 0.097225524,88.2230 0.11511502,88.2290 0.37172318,88.2350 0.56643569,88.2409 0.6284278,88.2469 0.61945397,88.2529 0.42467484,88.2588 0.86750174,88.2648 1.5843154,88.2708 1.2916951,88.2767 0.47770244,88.2827 0.53098869,88.2887 0.35388088,88.2946 0.32745206,88.3006 0.50474811,88.3066 0.92055136,88.3125 0.84058678,88.3185 0.66357082,88.3245 0.48656133,88.3304 0.46021587,88.3364 0.58409125,88.3424 0.53092164,88.3483 0.54870158,88.3543 0.53102082,88.3603 0.53089452,88.3662 0.41599444,88.3722 0.74354786,88.3782 0.82290858,88.3841 0.81407058,88.3901 1.0710583,88.3961 1.4514403,88.4021 1.2654761,88.4080 1.6549213,88.4140 1.6811275,88.4200 1.0617398,88.4259 0.67256981,88.4319 0.46021637,88.4379 0.62841249,88.4439 0.79642743,88.4498 0.79652041,88.4558 0.95589191,88.4618 1.2037144,88.4677 1.247882,88.4737 0.86700958,88.4797 0.66367221,88.4857 0.99131584,88.4916 1.0619843,88.4976 1.0087197,88.5036 0.70764166,88.5096 0.39809147,88.5155 0.16814573,88.5215 0.19478881,88.5275 0.52221042,88.5334 0.46903223,88.5394 0.81440586,88.5454 1.1330553,88.5514 1.2299798,88.5573 0.80495685,88.5633 0.47772107,88.5693 0.52233034,88.5753 0.95614511,88.5813 1.1769736,88.5872 0.8314296,88.5932 0.38023731,88.5992 0.17703819,88.6052 0.19477147,88.6111 0.33639634,88.6171 0.51333964,88.6231 0.486709,88.6291 0.45122397,88.6350 0.34496424,88.6410 0.24780235,88.6470 0.46925652,88.6530 0.87634271,88.6590 0.9202854,88.6649 0.6812042,88.6709 0.31843871,88.6769 0.37177408,88.6829 0.7523163,88.6889 0.67259109,88.6948 0.66368073,88.7008 0.49543405,88.7068 0.42470863,88.7128 0.32746693,88.7188 0.38070861,88.7247 0.59317017,88.7307 0.99127722,88.7367 1.2389009,88.7427 1.2123282,88.7487 1.2389261,88.7546 1.2034003,88.7606 0.71655035,88.7666 0.27417493,88.7726 0.1062782,88.7786 0.29221401,88.7846 0.42490819,88.7905 0.64603758,88.7965 0.59279019,88.8025 0.57508022,88.8085 0.56649137,88.8145 0.73476112,88.8205 0.69900477,88.8264 0.57503873,88.8324 0.61950672,88.8384 0.64606649,88.8444 0.55748552,88.8504 0.57518649,88.8564 0.72576588,88.8624 0.94701999,88.8683 0.79631084,88.8743 0.43352738,88.8803 0.45148349,88.8863 0.71708632,88.8923 0.92037469,88.8983 0.70780504,88.9043 0.6016112,88.9103 0.2829062,88.9162 0.079591997,88.9222 0.29214254,88.9282 0.52214533,88.9342 0.41599724,88.9402 0.31862664,88.9462 0.34505209,88.9522 0.41597643,88.9582 0.68165743,88.9641 1.1240227,88.9701 1.1856091,88.9761 0.51301634,88.9821 0.22120403,88.9881 0.45140132,88.9941 0.65507364,89.0001 0.85850453,89.0061 0.72549152,89.0121 0.45112908,89.0181 0.22120093,89.0240 0.31865063,89.0300 0.53105175,89.0360 0.72572172,89.0420 0.8849535,89.0480 0.87619114,89.0540 1.5667868,89.0600 2.5047402,89.0660 2.2921436,89.0720 1.9473056,89.0780 2.5403624,89.0840 2.8225999,89.0900 2.1586509,89.0960 2.4602263,89.1020 2.7964156,89.1079 2.0703831,89.1139 0.93758631,89.1199 0.22112295,89.1259 0.44250616,89.1319 0.53096354,89.1379 0.41590923,89.1439 0.31859821,89.1499 0.57546884,89.1559 1.2392366,89.1619 1.4070903,89.1679 1.2123222,89.1739 0.9643696,89.1799 0.67240286,89.1859 0.6283617,89.1919 0.51323098,89.1979 0.46017021,89.2039 0.42481399,89.2099 0.46010649,89.2159 0.37168106,89.2219 0.56648058,89.2279 0.65503442,89.2339 0.86725146,89.2399 0.57496458,89.2459 0.23892415,89.2519 0.28335693,89.2579 0.56643063,89.2639 0.70799971,89.2699 0.8496629,89.2759 0.79651481,89.2819 0.8142603,89.2879 1.0354891,89.2939 1.2564856,89.2999 1.2300295,89.3059 1.3629296,89.3119 1.1060479,89.3179 0.77859175,89.3239 0.58411592,89.3299 0.68151259,89.3359 0.74337518,89.3419 0.75223154,89.3479 0.66360605,89.3539 0.44234288,89.3599 0.68143356,89.3659 0.77872258,89.3719 0.51321894,89.3779 0.31852376,89.3839 0.30981746,89.3899 0.52222705,89.3959 0.59300184,89.4019 0.6902017,89.4079 0.51309603,89.4139 0.53994602,89.4199 0.95596147,89.4259 1.115056,89.4319 1.0088158,89.4379 1.1504371,89.4439 1.1505188,89.4499 1.3185344,89.4559 1.0265566,89.4619 1.1681356,89.4680 0.78776836,89.4740 1.0355904,89.4800 0.94668031,89.4860 0.73424917,89.4920 0.41577673,89.4980 0.56659681,89.5040 1.3012478,89.5100 1.8318465,89.5160 1.4510996,89.5220 0.94685763,89.5280 0.96462774,89.5340 0.76971364,89.5400 0.37144709,89.5460 0.23898441,89.5521 0.32754266,89.5581 0.46038944,89.5641 0.78779453,89.5701 0.86712712,89.5761 0.54851639,89.5821 0.50457412,89.5881 0.93818504,89.5941 1.0264868,89.6001 0.97325933,89.6061 0.71660507,89.6122 0.35393721,89.6182 0.15040363,89.6242 0.20362185,89.6302 0.53108138,89.6362 0.53985834,89.6422 0.69035327,89.6482 0.92034721,89.6542 0.725667,89.6603 0.67252511,89.6663 0.70782441,89.6723 0.46017274,89.6783 0.48672712,89.6843 0.38046512,89.6903 0.23886555,89.6963 0.20354262,89.7023 0.38947567,89.7084 0.5310396,89.7144 0.76991868,89.7204 0.75219423,89.7264 0.78763622,89.7324 0.70803899,89.7384 0.65505487,89.7444 0.72570169,89.7505 0.95577788,89.7565 1.1946006,89.7625 0.85812694,89.7685 0.33622563,89.7745 0.24776864,89.7805 0.28318805,89.7866 0.38071391,89.7926 0.55758995,89.7986 0.48653409,89.8046 0.40704545,89.8106 0.55763865,89.8166 0.62840629,89.8227 0.81420559,89.8287 0.78752297,89.8347 0.68138224,89.8407 0.91155952,89.8467 0.89372867,89.8528 0.56632119,89.8588 0.47795019,89.8648 0.57538563,89.8708 0.71678007,89.8768 0.5840376,89.8829 0.70794564,89.8889 0.61040694,89.8949 0.37158468,89.9009 0.25663126,89.9069 0.27439535,89.9130 0.48696977,89.9190 0.72572798,89.9250 0.38921934,89.9310 0.34515822,89.9370 0.57524091,89.9431 0.79639477,89.9491 0.63718963,89.9551 0.32743028,89.9611 0.23011991,89.9672 0.36290586,89.9732 0.59296578,89.9792 0.69908082,89.9852 0.50429517,89.9912 0.38939837,89.9973 0.4426035,90.0033 0.42472029,90.0093 0.39819738,90.0153 0.76109535,90.0214 0.83184057,90.0274 0.82312691,90.0334 0.9735747,90.0394 0.84046263,90.0455 0.24749731,90.0515 0.17710814,90.0575 0.52243561,90.0635 1.3099875,90.0696 1.6817659,90.0756 2.0179296,90.0816 1.8846656,90.0877 1.2385854,90.0937 0.76980799,90.0997 0.94690454,90.1057 0.9378739,90.1118 0.49534902,90.1178 0.20353404,90.1238 0.3894439,90.1298 0.58411252,90.1359 0.67260492,90.1419 0.57531732,90.1479 0.8054409,90.1540 1.2655102,90.1600 1.3894395,90.1660 1.3185855,90.1720 1.1150069,90.1781 0.84048879,90.1841 0.33609825,90.1901 0.34515142,90.1962 0.31857035,90.2022 0.43367973,90.2082 0.49574485,90.2143 0.79649246,90.2203 0.61048734,90.2263 0.50437504,90.2324 0.43367827,90.2384 0.43372807,90.2444 0.57522583,90.2505 0.6989913,90.2565 0.63705271,90.2625 0.38932163,90.2686 0.12384319,90.2746 0.16814312,90.2806 0.42497849,90.2867 0.96485817,90.2927 1.0087559,90.2987 0.66352069,90.3048 0.68141419,90.3108 0.90266573,90.3168 0.93818474,90.3229 1.1596607,90.3289 1.2388988,90.3349 0.66344553,90.3410 0.57537252,90.3470 1.0001651,90.3530 1.0528704,90.3591 0.81416124,90.3651 1.2038021,90.3711 1.2565874,90.3772 0.90243298,90.3832 0.62819791,90.3893 0.61941499,90.3953 0.38041815,90.4013 0.30088019,90.4074 0.59296829,90.4134 0.74336284,90.4194 0.67268801,90.4255 0.58429176,90.4315 0.6815626,90.4376 0.67238569,90.4436 0.53968048,90.4496 0.58398122,90.4557 0.37143189,90.4617 0.19478822,90.4677 0.60207671,90.4738 0.99123913,90.4798 0.92019689,90.4859 0.67241073,90.4919 0.43349218,90.4979 0.23898354,90.5040 0.41630125,90.5100 0.92056644,90.5161 0.89352465,90.5221 0.53962243,90.5282 0.54877508,90.5342 0.55750912,90.5402 0.5928272,90.5463 0.84963214,90.5523 1.0619782,90.5584 0.82289577,90.5644 0.45144656,90.5705 0.6197471,90.5765 0.7965588,90.5825 0.86721796,90.5886 0.92061758,90.5946 1.2655119,90.6007 1.2474046,90.6067 1.3097018,90.6128 1.3627092,90.6188 0.81410503,90.6248 0.83196759,90.6309 0.6280551,90.6369 0.21231201,90.6430 0.3010397,90.6490 0.45125607,90.6551 0.44238618,90.6611 0.48673892,90.6672 0.38936096,90.6732 0.17690428,90.6793 0.17709619,90.6853 0.63752347,90.6914 1.0710701,90.6974 1.3539174,90.7034 1.3361051,90.7095 1.5751095,90.7155 1.345057,90.7216 0.99996328,90.7276 0.69037515,90.7337 0.80537122,90.7397 0.69017041,90.7458 0.52197915,90.7518 0.36277467,90.7579 0.56643099,90.7639 0.49556503,90.7700 0.32747197,90.7760 0.28314766,90.7821 0.32736865,90.7881 0.58420563,90.7942 0.87618732,90.8002 0.76114005,90.8063 1.1683801,90.8123 1.4601049,90.8184 1.2121383,90.8244 0.77865952,90.8305 0.76983476,90.8365 0.51322079,90.8426 0.36278278,90.8486 0.30970117,90.8547 0.27430975,90.8608 0.17706709,90.8668 0.29213893,90.8729 0.31849945,90.8789 0.32737091,90.8850 0.45139548,90.8910 0.45156124,90.8971 0.80550337,90.9031 0.8582443,90.9092 0.58394206,90.9152 0.5753808,90.9213 0.88519764,90.9273 1.4070778,90.9334 1.1944354,90.9395 0.902475,90.9455 0.6196872,90.9516 0.96473396,90.9576 0.9291653,90.9637 0.92924976,90.9697 0.69010323,90.9758 0.69008315,90.9818 0.73453224,90.9879 0.53978503,90.9940 0.36307305,91.0000 0.90293264,91.0061 1.0970993,91.0121 0.69008547,91.0182 0.51332855,91.0242 0.70820171,91.0303 1.1151218,91.0364 1.3008425,91.0424 1.3274384,91.0485 1.4250952,91.0545 2.1064897,91.0606 5.7229867,91.0667 31.592541,91.0727 67.331139,91.0788 70.983154,91.0848 39.513535,91.0909 11.018026,91.0970 4.9637923,91.1030 3.9635453,91.1091 2.2203853,91.1151 1.2563616,91.1212 0.78742176,91.1273 0.68147397,91.1333 0.66379386,91.1394 0.56625235,91.1455 0.26542881,91.1515 0.35401246,91.1576 0.35394105,91.1636 0.56671977,91.1697 0.97367728,91.1758 0.95561516,91.1818 0.84933317,91.1879 0.78763992,91.1940 1.0711654,91.2000 1.3539122,91.2061 0.86692762,91.2121 0.69900632,91.2182 0.69913882,91.2243 0.70799774,91.2303 0.62832141,91.2364 0.70812356,91.2425 1.0090778,91.2485 1.3010252,91.2546 1.2829092,91.2607 0.69870591,91.2667 0.60203207,91.2728 1.4162619,91.2789 1.4423358,91.2849 1.2121134,91.2910 1.0530005,91.2971 1.0443261,91.3031 0.94682783,91.3092 0.5663352,91.3153 0.91166884,91.3213 0.9381488,91.3274 0.82321739,91.3335 0.84970081,91.3395 0.84071136,91.3456 0.86701649,91.3517 0.67225301,91.3578 0.44237527,91.3638 0.17689501,91.3699 0.25671661,91.3760 0.47787049,91.3820 0.30969122,91.3881 0.48679531,91.3942 0.58418286,91.4002 0.74341112,91.4063 0.83195591,91.4124 1.4603479,91.4185 1.5396839,91.4245 0.85819328,91.4306 0.53114349,91.4367 0.94697773,91.4427 0.86700833,91.4488 0.56624341,91.4549 0.44264883,91.4610 0.6286149,91.4670 0.69926155,91.4731 0.6900624,91.4792 0.46871856,91.4853 0.46016786,91.4913 0.69055927,91.4974 1.1331266,91.5035 1.2123259,91.5095 0.90231186,91.5156 0.70783901,91.5217 0.69922006,91.5278 0.71686,91.5338 0.59275192,91.5399 0.39812469,91.5460 0.29194275,91.5521 0.29208621,91.5581 0.46031091,91.5642 0.6106537,91.5703 0.72564602,91.5764 0.57519841,91.5825 0.64600235,91.5885 0.48675889,91.5946 0.66372609,91.6007 0.52192938,91.6068 0.353971,91.6128 0.50450957,91.6189 0.56635779,91.6250 0.52223337,91.6311 0.73466593,91.6372 0.9291445,91.6432 0.9823851,91.6493 1.2568492,91.6554 1.2477577,91.6615 0.86711949,91.6675 0.68130738,91.6736 0.55739909,91.6797 0.451361,91.6858 0.65503538,91.6919 0.69899607,91.6979 0.37143654,91.7040 0.24772848,91.7101 0.31865665,91.7162 0.35402071,91.7223 0.39821869,91.7284 0.43370432,91.7344 0.47792953,91.7405 0.42471611,91.7466 0.56646407,91.7527 1.0622215,91.7588 1.3629177,91.7648 0.99084765,91.7709 0.48646739,91.7770 0.37172946,91.7831 0.38065541,91.7892 0.51324868,91.7953 0.41580832,91.8013 0.4424451,91.8074 0.34511152,91.8135 0.38062888,91.8196 0.76129961,91.8257 0.89394206,91.8318 0.89358199,91.8379 0.56612408,91.8439 0.38932505,91.8500 0.32759017,91.8561 0.82333964,91.8622 1.2035939,91.8683 0.91133881,91.8744 0.56618428,91.8805 0.33613315,91.8865 0.24796702,91.8926 0.61103672,91.8987 1.0266529,91.9048 1.0705184,91.9109 0.71657389,91.9170 0.51326239,91.9231 0.5224188,91.9292 0.84972775,91.9352 0.79612529,91.9413 0.53959787,91.9474 0.55776125,91.9535 0.6907143,91.9596 1.123952,91.9657 1.2654024,91.9718 1.2388017,91.9779 0.76955903,91.9840 0.37158588,91.9900 0.6284104,91.9961 0.76103842,92.0022 0.4157778,92.0083 0.30970082,92.0144 0.64626276,92.0205 1.3277152,92.0266 1.3008779,92.0327 0.84928191,92.0388 0.51316339,92.0449 0.46907741,92.0510 0.76998127,92.0571 1.1681926,92.0631 1.6467472,92.0692 3.8686252,92.0753 5.9562421,92.0814 5.4148555,92.0875 2.3791726,92.0936 0.86693746,92.0997 0.84977525,92.1058 1.0001471,92.1119 0.81397855,92.1180 0.4333218,92.1241 0.21234602,92.1302 0.3542248,92.1363 0.65507084,92.1424 0.82288969,92.1485 0.73432481,92.1546 0.67264557,92.1607 1.0355381,92.1668 1.2653669,92.1728 0.86707759,92.1789 0.53098428,92.1850 0.63721174,92.1911 0.62833011,92.1972 0.50431943,92.2033 0.22116189,92.2094 0.32765573,92.2155 0.73474735,92.2216 0.8406136,92.2277 0.59293002,92.2338 0.74361694,92.2399 0.90264517,92.2460 1.0086905,92.2521 1.4690887,92.2582 1.5309792,92.2643 1.052902,92.2704 0.75213176,92.2765 0.81411707,92.2826 0.76093155,92.2887 0.46013021,92.2948 0.41604239,92.3009 0.53989136,92.3070 0.49563012,92.3131 0.72572339,92.3192 1.0177511,92.3253 1.4160584,92.3314 1.4337268,92.3375 1.2388672,92.3436 0.99110329,92.3497 1.0266103,92.3558 1.0621123,92.3619 1.2479675,92.3680 1.2477578,92.3741 1.0794399,92.3802 0.72539181,92.3863 0.49535304,92.3924 0.48678368,92.3985 0.63732231,92.4047 0.57513678,92.4108 0.43364218,92.4169 0.73460644,92.4230 0.84941286,92.4291 0.56618309,92.4352 0.30986711,92.4413 0.51342779,92.4474 0.61066324,92.4535 0.50423181,92.4596 0.30076036,92.4657 0.66402739,92.4718 1.1329334,92.4779 1.1502837,92.4840 0.88479221,92.4901 0.78757733,92.4962 0.61065227,92.5023 1.0090168,92.5085 1.5045542,92.5146 1.3980349,92.5207 0.72549367,92.5268 0.61060494,92.5329 0.69055247,92.5390 1.0798098,92.5451 0.86696631,92.5512 0.87597561,92.5573 0.95570457,92.5634 0.74330962,92.5695 0.50442392,92.5756 0.46912339,92.5818 0.58410728,92.5879 1.1416047,92.5940 1.6283499,92.6001 1.2300113,92.6062 0.46887732,92.6123 0.1946604,92.6184 0.48696247,92.6245 0.96470916,92.6306 0.78751314,92.6368 0.53974485,92.6429 0.74360859,92.6490 1.3543723,92.6551 1.5840521,92.6612 1.3624418,92.6673 0.61916357,92.6734 0.48679164,92.6795 0.69910926,92.6857 0.48668441,92.6918 0.42488062,92.6979 0.36279798,92.7040 0.21232589,92.7101 0.38929373,92.7162 0.40717408,92.7223 0.64627063,92.7284 0.97357118,92.7346 1.1237767,92.7407 0.8937546,92.7468 0.87646139,92.7529 1.0445008,92.7590 1.026395,92.7651 0.65432751,92.7713 0.1944256,92.7774 0.2213731,92.7835 0.26557118,92.7896 0.39832205,92.7957 0.66378391,92.8018 0.75218654,92.8080 0.62833422,92.8141 0.61950904,92.8202 0.74325359,92.8263 0.69029588,92.8324 0.92958546,92.8385 1.3010848,92.8447 1.4688131,92.8508 1.17685,92.8569 1.0353637,92.8630 1.1414481,92.8691 1.097294,92.8753 1.0000489,92.8814 1.0088309,92.8875 1.0265499,92.8936 0.94678086,92.8997 0.60166341,92.9059 0.67264849,92.9120 0.96474421,92.9181 1.1150699,92.9242 0.69016808,92.9303 0.56629133,92.9365 0.5132789,92.9426 0.69920015,92.9487 0.82309705,92.9548 0.86724567,92.9610 0.89368016,92.9671 1.0176688,92.9732 0.89403462,92.9793 0.95595461,92.9854 0.94701809,92.9916 1.123793,92.9977 0.9555245,93.0038 1.1326461,93.0099 1.1858692,93.0161 1.2478241,93.0222 0.91127431,93.0283 0.41595,93.0344 0.74354595,93.0406 0.89398766,93.0467 1.0533311,93.0528 1.2213427,93.0589 1.38916,93.0651 1.7701536,93.0712 3.8331506,93.0773 7.6669302,93.0834 16.712971,93.0896 23.807085,93.0957 20.182058,93.1018 10.402156,93.1079 3.7762904,93.1141 1.8225201,93.1202 1.106123,93.1263 0.63695121,93.1325 0.44234583,93.1386 0.56647015,93.1447 0.64605117,93.1508 0.4689928,93.1570 0.5044809,93.1631 0.60188121,93.1692 0.67259049,93.1754 0.75212771,93.1815 0.61052388,93.1876 0.43360016,93.1937 0.61068171,93.1999 0.63717532,93.2060 0.77011102,93.2121 1.0443631,93.2183 0.84939629,93.2244 0.72552425,93.2305 0.66360807,93.2367 0.61060286,93.2428 0.80544209,93.2489 0.87617344,93.2551 0.55743325,93.2612 0.40702915,93.2673 0.61946088,93.2735 0.69920361,93.2796 0.8318736,93.2857 0.62822026,93.2919 0.5928508,93.2980 0.58411855,93.3041 0.87618297,93.3103 0.69904935,93.3164 0.48678106,93.3225 0.5753364,93.3287 0.63722444,93.3348 0.76109803,93.3409 0.71700877,93.3471 0.82303715,93.3532 0.63701081,93.3593 0.58396369,93.3655 0.44227934,93.3716 0.29195133,93.3777 0.38062409,93.3839 0.82338071,93.3900 1.6373583,93.3961 1.6723452,93.4023 1.1944742,93.4084 0.97333813,93.4146 0.82299954,93.4207 0.78782409,93.4268 1.1860862,93.4330 1.3539237,93.4391 1.0439752,93.4452 0.54864335,93.4514 0.80559278,93.4575 1.1150948,93.4637 0.99984759,93.4698 0.84950632,93.4759 0.76101941,93.4821 0.63723636,93.4882 0.82295221,93.4944 0.72559804,93.5005 0.77871132,93.5066 0.78761184,93.5128 1.1770774,93.5189 1.2830956,93.5251 1.2211562,93.5312 0.94686341,93.5373 0.90270799,93.5435 0.84067869,93.5496 0.58403045,93.5558 0.68152905,93.5619 1.0089461,93.5681 0.92907923,93.5742 0.61944276,93.5803 0.6550653,93.5865 0.82296485,93.5926 0.48641258,93.5988 0.070696317,93.6049 0.19481479,93.6111 0.49588707,93.6172 1.009164,93.6233 1.0796725,93.6295 0.90231127,93.6356 0.55731672,93.6418 0.61076319,93.6479 0.66363949,93.6541 0.55744356,93.6602 0.66385925,93.6664 0.80538952,93.6725 0.69915581,93.6786 0.64603382,93.6848 0.43336159,93.6909 0.33621445,93.6971 0.81433356,93.7032 0.96457368,93.7094 0.72560036,93.7155 0.60176516,93.7217 0.59293127,93.7278 0.74370539,93.7340 1.1330312,93.7401 1.230055,93.7463 1.5309707,93.7524 1.4422342,93.7586 0.80499238,93.7647 0.53087795,93.7709 0.68145406,93.7770 0.77009541,93.7832 0.97357893,93.7893 0.97350395,93.7955 1.0707459,93.8016 0.75203735,93.8078 0.69901979,93.8139 0.53084368,93.8201 0.33630496,93.8262 0.52237201,93.8324 0.87628073,93.8385 0.88506299,93.8447 0.87595302,93.8508 0.6279946,93.8570 0.55744743,93.8631 0.53095329,93.8693 0.26541799,93.8754 0.38945866,93.8816 0.6817041,93.8877 0.88517153,93.8939 0.67232615,93.9000 0.39799675,93.9062 0.2920588,93.9123 0.21238042,93.9185 0.41618118,93.9246 0.90280163,93.9308 0.97342664,93.9370 1.0883968,93.9431 0.92895895,93.9493 0.61957771,93.9554 0.71691066,93.9616 0.72562337,93.9677 0.76097888,93.9739 0.48669881,93.9800 0.38951868,93.9862 0.47813296,93.9923 0.87625331,93.9985 0.96451038,94.0047 0.9377898,94.0108 0.92022109,94.0170 1.3010151,94.0231 1.2919865,94.0293 0.94671863,94.0354 0.70810181,94.0416 1.0711312,94.0478 1.1329213,94.0539 1.5753733,94.0601 2.212599,94.0662 2.7611072,94.0724 5.4376802,94.0786 19.31028,94.0847 35.456898,94.0909 36.11866,94.0970 20.982347,94.1032 8.8100023,94.1094 3.7243178,94.1155 1.8933238,94.1217 0.92036378,94.1278 0.44253761,94.1340 0.46015793,94.1402 0.62825578,94.1463 0.64604706,94.1525 0.84078819,94.1586 1.168157,94.1648 1.0885453,94.1710 0.84060144,94.1771 0.39812058,94.1833 0.43365774,94.1895 0.42470959,94.1956 0.45139268,94.2018 0.6817072,94.2079 0.90284896,94.2141 0.96443093,94.2203 0.6545223,94.2264 0.38059759,94.2326 0.66409487,94.2388 1.1151223,94.2449 1.2299173,94.2511 1.0617373,94.2573 0.84076387,94.2634 0.84082639,94.2696 0.74308324,94.2757 0.2918559,94.2819 0.30986446,94.2881 0.59320587,94.2942 0.85859001,94.3004 0.89369631,94.3066 0.78750777,94.3127 0.64586657,94.3189 0.24759501,94.3251 0.37177727,94.3312 0.70805633,94.3374 0.52206826,94.3436 0.40717286,94.3498 0.61957771,94.3559 0.71673155,94.3621 0.53965229,94.3683 0.42484102,94.3744 0.56655514,94.3806 0.68128985,94.3868 0.30959186,94.3929 0.28325304,94.3991 0.33634111,94.4053 0.55759734,94.4114 0.79648089,94.4176 0.68122333,94.4238 0.37158108,94.4300 0.50449562,94.4361 0.53104329,94.4423 0.53093249,94.4485 0.48687416,94.4546 1.0178888,94.4608 1.114942,94.4670 0.83174998,94.4731 0.57504869,94.4793 0.4958092,94.4855 1.1507806,94.4917 1.1326692,94.4978 1.1768194,94.5040 0.97336847,94.5102 1.1062285,94.5164 1.0176306,94.5225 0.86713982,94.5287 0.61953032,94.5349 0.49565309,94.5411 0.38924927,94.5472 0.33630395,94.5534 0.47799829,94.5596 0.49546653,94.5658 0.35386369,94.5719 0.38948092,94.5781 0.77032655,94.5843 1.3718319,94.5905 1.0439351,94.5966 0.97323972,94.6028 0.98237747,94.6090 1.1240195,94.6152 0.92904973,94.6213 0.61062264,94.6275 0.61959809,94.6337 0.61929631,94.6399 0.37151539,94.6460 0.37174344,94.6522 0.50450182,94.6584 0.58404016,94.6646 0.53095299,94.6708 0.43357503,94.6769 0.42476645,94.6831 0.54864347,94.6893 0.29205143,94.6955 0.43375722,94.7016 0.61056948,94.7078 0.59283185,94.7140 0.53104365,94.7202 0.49555665,94.7264 0.38928267,94.7325 0.35404301,94.7387 0.47816271,94.7449 0.76998895,94.7511 0.6638335,94.7573 1.2568036,94.7635 1.2031587,94.7696 0.48639834,94.7758 0.2035166,94.7820 0.34518123,94.7882 0.58410454,94.7944 0.60174322,94.8005 0.46908212,94.8067 0.58432096,94.8129 0.90266609,94.8191 0.6812399,94.8253 0.6372661,94.8315 0.86741197,94.8376 1.03553,94.8438 0.94683927,94.8500 0.67235851,94.8562 0.69903648,94.8624 0.69906527,94.8686 0.62840354,94.8748 0.96470946,94.8809 1.0175836,94.8871 0.83187854,94.8933 0.86742824,94.8995 0.77860558,94.9057 0.58391434,94.9119 0.6991775,94.9181 1.0355461,94.9242 1.2566302,94.9304 0.91142082,94.9366 0.72567177,94.9428 0.86716175,94.9490 0.69019347,94.9552 0.62841964,94.9614 0.7964564,94.9676 0.79643852,94.9737 0.73465794,94.9799 0.71686983,94.9861 0.85858786,94.9923 1.0974399,94.9985 1.2301348,95.0047 1.3097901,95.0109 1.4423175,95.0171 1.5307366,95.0233 1.106212,95.0294 0.96478778,95.0356 1.3808125,95.0418 2.363482,95.0480 4.3902054,95.0542 12.186501,95.0604 51.402508,95.0666 116.71713,95.0728 133.16714,95.0790 86.20829,95.0852 34.884151,95.0914 18.750261,95.0975 18.38172,95.1037 17.795607,95.1099 13.87277,95.1161 6.9877915,95.1223 2.3435845,95.1285 0.71641368,95.1347 0.5752008,95.1409 0.45135218,95.1471 0.50433087,95.1533 0.38041583,95.1595 0.56643182,95.1657 0.84998798,95.1719 1.2215433,95.1781 0.92015386,95.1843 0.54832071,95.1905 0.50439417,95.1966 0.73466337,95.2028 0.77880907,95.2090 0.86730683,95.2152 0.83164781,95.2214 0.51306003,95.2276 0.39829639,95.2338 0.53989321,95.2400 0.51331139,95.2462 0.52208918,95.2524 0.30963418,95.2586 0.29205596,95.2648 0.36288053,95.2710 0.49554184,95.2772 0.64602506,95.2834 0.77905673,95.2896 1.1507107,95.2958 0.96445942,95.3020 0.70760441,95.3082 0.51335829,95.3144 0.76123476,95.3206 0.54845178,95.3268 0.48661277,95.3330 0.48685199,95.3392 0.69040257,95.3454 0.71674013,95.3516 0.38917407,95.3578 0.088328637,95.3640 0.05314035,95.3702 0.32759252,95.3764 0.69025469,95.3826 0.54859048,95.3888 0.29215106,95.3950 0.44258779,95.4012 0.52199,95.4074 0.51327127,95.4136 0.5134325,95.4198 0.56647521,95.4260 0.58409876,95.4322 0.49552378,95.4384 0.52207643,95.4446 0.79648477,95.4508 1.1327544,95.4570 0.94676071,95.4632 0.45122817,95.4694 0.38051403,95.4757 0.4957667,95.4819 1.0355617,95.4881 1.0618941,95.4943 0.92039794,95.5005 0.93807441,95.5067 0.8674221,95.5129 0.91161031,95.5191 0.92038661,95.5253 1.2565895,95.5315 1.2034787,95.5377 1.1414368,95.5439 0.68103373,95.5501 0.31848559,95.5563 0.30977499,95.5625 0.4425132,95.5687 0.52209848,95.5750 0.35403872,95.5812 0.53119975,95.5874 0.87622517,95.5936 0.71667898,95.5998 0.37144396,95.6060 0.36296141,95.6122 1.0001929,95.6184 1.3096781,95.6246 1.1770777,95.6308 1.0974159,95.6370 1.0618387,95.6433 0.82283479,95.6495 0.78761917,95.6557 0.93816638,95.6619 0.84949982,95.6681 0.62822253,95.6743 0.88511556,95.6805 1.2036023,95.6867 0.84048021,95.6929 0.30952659,95.6992 0.13267416,95.7054 0.41613251,95.7116 0.57534647,95.7178 0.38041484,95.7240 0.22113328,95.7302 0.16807319,95.7364 0.21250835,95.7426 0.82336527,95.7489 0.94720095,95.7551 0.91135579,95.7613 0.66355062,95.7675 0.80558771,95.7737 1.1327299,95.7799 0.990695,95.7861 0.49541295,95.7924 0.4160367,95.7986 0.64609766,95.8048 0.96471614,95.8110 1.0708302,95.8172 0.84945166,95.8234 0.76982111,95.8296 0.66359508,95.8359 0.30076346,95.8421 0.2568996,95.8483 0.74381059,95.8545 1.1415982,95.8607 1.0262587,95.8669 0.80521947,95.8732 0.89384818,95.8794 1.0973161,95.8856 1.000047,95.8918 1.1063118,95.8980 1.1945894,95.9043 0.86721689,95.9105 0.92030847,95.9167 0.59278345,95.9229 0.62851411,95.9291 0.82310861,95.9353 0.68121636,95.9416 0.51317745,95.9478 0.73453945,95.9540 0.61060071,95.9602 0.37169874,95.9664 0.42475033,95.9727 0.35390833,95.9789 0.32748365,95.9851 0.35396975,95.9913 0.43374449,95.9976 0.77001351,96.0038 0.9027403,96.0100 1.3098804,96.0162 1.1238611,96.0224 0.87602991,96.0287 1.0796884,96.0349 1.2390124,96.0411 1.3450705,96.0473 1.3806176,96.0536 2.4610307,96.0598 6.781311,96.0660 13.719676,96.0722 16.814674,96.0785 14.166059,96.0847 8.3882561,96.0909 11.996287,96.0971 26.104118,96.1034 31.547592,96.1096 20.523634,96.1158 7.54319,96.1220 2.2556779,96.1283 2.1679516,96.1345 1.3268286,96.1407 0.82280672,96.1469 0.73447669,96.1532 0.77001762,96.1594 0.52212912,96.1656 0.41590789,96.1718 0.64612037,96.1781 1.0357156,96.1843 1.2834303,96.1905 1.141413,96.1967 0.7252599,96.2030 0.46882501,96.2092 0.56638098,96.2154 0.70812494,96.2217 0.93805945,96.2279 0.84062213,96.2341 0.6990791,96.2403 0.47778884,96.2466 0.42488754,96.2528 0.65496731,96.2590 0.69032097,96.2653 0.94705343,96.2715 1.0176295,96.2777 0.81422669,96.2840 1.0621582,96.2902 1.2387861,96.2964 0.9997679,96.3027 0.73433644,96.3089 0.53986067,96.3151 0.56652308,96.3213 0.73460346,96.3276 1.0177194,96.3338 0.88474369,96.3400 0.44218743,96.3463 0.22135192,96.3525 0.60217434,96.3587 1.1684802,96.3650 1.7521818,96.3712 1.6634909,96.3774 1.1414058,96.3837 0.61934304,96.3899 0.64604145,96.3961 0.57509172,96.4024 0.28304675,96.4086 0.56649274,96.4149 1.2656566,96.4211 1.265412,96.4273 0.76086944,96.4336 0.53997254,96.4398 0.99141115,96.4460 1.0707209,96.4523 0.69898057,96.4585 0.71683842,96.4647 0.91143942,96.4710 0.61932671,96.4772 0.48676383,96.4835 0.66385669,96.4897 0.87628138,96.4959 1.3274524,96.5022 1.0972173,96.5084 0.8317883,96.5146 0.91150063,96.5209 0.85841584,96.5271 0.699027,96.5334 0.58447552,96.5396 1.0799699,96.5458 0.99962819,96.5521 0.76963812,96.5583 0.67261904,96.5646 0.84076083,96.5708 0.75212288,96.5770 0.79641485,96.5833 0.75235695,96.5895 1.1152687,96.5958 1.2035679,96.6020 1.265494,96.6082 1.0618978,96.6145 0.86707801,96.6207 0.5308193,96.6270 0.67281973,96.6332 1.1862426,96.6394 1.4510485,96.6457 0.92007101,96.6519 0.55763656,96.6582 0.68138438,96.6644 1.0884351,96.6707 1.265512,96.6769 1.1238197,96.6831 0.72551233,96.6894 0.48666829,96.6956 0.38933152,96.7019 0.2302556,96.7081 0.49582851,96.7144 0.82306194,96.7206 1.0794832,96.7269 0.73426825,96.7331 0.23886476,96.7394 0.1504949,96.7456 0.4247914,96.7518 0.7435419,96.7581 1.0977726,96.7643 1.1151245,96.7706 0.86696047,96.7768 0.55745697,96.7831 0.69925094,96.7893 0.90258688,96.7956 0.61036462,96.8018 0.2918016,96.8081 0.23011598,96.8143 0.43387043,96.8206 0.61963284,96.8268 0.65484416,96.8331 0.6635856,96.8393 0.42458785,96.8456 0.07950224,96.8518 0.14160526,96.8581 0.31864476,96.8643 0.37171283,96.8706 0.3009049,96.8768 0.27441359,96.8831 0.49586129,96.8893 0.88514042,96.8956 0.91137081,96.9018 0.73429567,96.9081 0.62825125,96.9143 0.73461568,96.9206 0.79651606,96.9268 0.81412703,96.9331 0.8318091,96.9393 0.79645544,96.9456 0.79636496,96.9518 0.59278214,96.9581 0.3895095,96.9643 0.36300808,96.9706 0.58413559,96.9768 0.75226891,96.9831 0.6990962,96.9893 0.82301295,96.9956 0.84971482,97.0018 0.97343433,97.0081 0.82293248,97.0144 0.76987308,97.0206 0.61043906,97.0269 0.54853749,97.0331 0.45160899,97.0394 1.1688902,97.0456 2.0093701,97.0519 2.3629453,97.0581 2.3454785,97.0644 3.7446249,97.0707 9.8925409,97.0769 34.501221,97.0832 60.458874,97.0894 59.372219,97.0957 34.34008,97.1019 13.524624,97.1082 7.6978068,97.1145 4.7243476,97.1207 3.2116835,97.1270 2.4686146,97.1332 1.5837798,97.1395 0.94682306,97.1457 1.2300771,97.1520 1.2831949,97.1583 1.150367,97.1645 0.7432555,97.1708 0.61947083,97.1770 0.50462437,97.1833 0.87651116,97.1896 1.1062695,97.1958 0.84020329,97.2021 0.39793214,97.2083 0.57543653,97.2146 0.9470973,97.2209 1.1237288,97.2271 0.57494777,97.2334 0.30987072,97.2396 0.70830125,97.2459 1.0265362,97.2522 0.68111026,97.2584 0.53095764,97.2647 0.72588503,97.2710 0.97347343,97.2772 0.86710829,97.2835 0.63704646,97.2897 0.45126149,97.2960 0.35411993,97.3023 0.5931167,97.3085 0.68145621,97.3148 0.76113337,97.3211 0.92027527,97.3273 0.80511981,97.3336 0.66376203,97.3399 0.77003288,97.3461 0.72551274,97.3524 0.44231397,97.3587 0.70795459,97.3649 0.92920417,97.3712 0.99998879,97.3775 0.56637365,97.3837 0.34525079,97.3900 0.48693281,97.3963 0.84976357,97.4025 1.1326094,97.4088 0.96430546,97.4151 0.76983774,97.4213 0.84083402,97.4276 0.95587099,97.4339 1.0708512,97.4401 1.0885222,97.4464 1.0705895,97.4527 0.50423652,97.4589 0.25677037,97.4652 0.43374211,97.4715 0.47766429,97.4777 0.23890555,97.4840 0.45153293,97.4903 0.66374248,97.4965 0.645845,97.5028 0.30965659,97.5091 0.2832154,97.5154 0.40729329,97.5216 0.91186184,97.5279 1.230301,97.5342 1.2120625,97.5404 0.4861882,97.5467 0.14159533,97.5530 0.48683551,97.5593 0.72564495,97.5655 0.64600277,97.5718 0.43366936,97.5781 0.37175471,97.5843 0.68180656,97.5906 1.389784,97.5969 1.619419,97.6032 1.2828431,97.6094 0.71644497,97.6157 0.3538059,97.6220 0.16810642,97.6283 0.18599117,97.6345 0.67296666,97.6408 1.1242349,97.6471 1.1501037,97.6534 0.79610741,97.6596 0.71684617,97.6659 0.54863381,97.6722 0.39818633,97.6785 0.48681241,97.6847 0.71681738,97.6910 0.53987336,97.6973 0.56649405,97.7036 0.54842722,97.7098 0.30960441,97.7161 0.68161637,97.7224 1.1329697,97.7287 1.2125064,97.7350 1.2122903,97.7412 1.2565864,97.7475 1.3717477,97.7538 1.3008949,97.7601 1.4602247,97.7663 1.282962,97.7726 0.62825775,97.7789 0.57531953,97.7852 0.56627285,97.7915 0.61968923,97.7977 1.0356188,97.8040 1.141588,97.8103 1.0175897,97.8166 1.2830676,97.8229 1.2476622,97.8291 0.89365447,97.8354 0.63719463,97.8417 0.67269629,97.8480 0.66380244,97.8543 0.62831634,97.8605 0.68147981,97.8668 0.99998891,97.8731 0.77844238,97.8794 0.18560438,97.8857 0.079626128,97.8920 0.17729655,97.8982 0.9208709,97.9045 1.44239,97.9108 0.84910554,97.9171 0.24760197,97.9234 0.15937854,97.9297 0.30105343,97.9359 0.41593674,97.9422 0.42457816,97.9485 0.24773213,97.9548 0.46031404,97.9611 0.53099811,97.9674 0.92036897,97.9736 1.1947196,97.9799 1.0708575,97.9862 1.062111,97.9925 1.0265654,97.9988 0.70767373,98.0051 0.45112726,98.0114 0.39837003,98.0176 0.54900783,98.0239 1.1596658,98.0302 1.7610197,98.0365 1.4156075,98.0428 1.203796,98.0491 2.222013,98.0554 3.487304,98.0617 4.6992011,98.0679 5.9837923,98.0742 11.897074,98.0805 17.922235,98.0868 17.971233,98.0931 10.093683,98.0994 4.9458904,98.1057 6.7641854,98.1120 16.872147,98.1183 22.849554,98.1246 17.030663,98.1308 7.4394855,98.1371 3.8407168,98.1434 3.2206779,98.1497 1.7334219,98.1560 0.72528946,98.1623 0.49559769,98.1686 0.74344951,98.1749 0.84083033,98.1812 1.1241559,98.1875 1.2920326,98.1938 1.300573,98.2000 1.1148219,98.2063 0.98229629,98.2126 0.80525166,98.2189 0.61071163,98.2252 0.99996865,98.2315 0.84086168,98.2378 1.0533838,98.2441 0.99989814,98.2504 0.93791741,98.2567 0.85835218,98.2630 0.84958905,98.2693 0.97334141,98.2756 0.88496315,98.2819 1.0709541,98.2882 1.0972791,98.2945 0.8050704,98.3008 0.54879409,98.3071 1.0356014,98.3133 0.9823032,98.3196 1.0442966,98.3259 0.95572555,98.3322 0.87590426,98.3385 0.45999449,98.3448 0.28315759,98.3511 0.15932396,98.3574 0.24781947,98.3637 0.22116442,98.3700 0.22124574,98.3763 0.35408318,98.3826 0.51333505,98.3889 0.58403558,98.3952 0.73473471,98.4015 1.2570757,98.4078 1.5753849,98.4141 1.4599123,98.4204 1.0439485,98.4267 0.85855287,98.4330 1.0266975,98.4393 1.0087541,98.4456 0.99981904,98.4519 0.77852774,98.4582 0.75228029,98.4645 1.1332796,98.4708 1.5578125,98.4771 1.4774387,98.4834 0.99955487,98.4897 0.69038457,98.4960 0.80566233,98.5023 1.0531971,98.5086 1.0175169,98.5149 0.93784028,98.5212 0.83179861,98.5275 1.035388,98.5338 1.070732,98.5401 0.89385366,98.5464 0.85844314,98.5528 0.97341084,98.5591 1.0884968,98.5654 1.1327111,98.5717 0.85825723,98.5780 0.37157896,98.5843 0.30981278,98.5906 0.72595805,98.5969 1.3454912,98.6032 1.4776798,98.6095 0.67208952,98.6158 0.2388308,98.6221 0.26558727,98.6284 0.30087018,98.6347 0.1769872,98.6410 0.34529522,98.6473 0.71707416,98.6536 1.1326103,98.6599 0.74317628,98.6663 0.71698523,98.6726 0.78766143,98.6789 0.64581865,98.6852 0.28306293,98.6915 0.39828014,98.6978 0.41598734,98.7041 0.36287805,98.7104 0.30978745,98.7167 0.47788727,98.7230 0.59299624,98.7293 0.98239732,98.7356 1.0088118,98.7420 1.0709254,98.7483 1.1945384,98.7546 0.5571993,98.7609 0.17694372,98.7672 0.24784058,98.7735 0.52215755,98.7798 0.65501869,98.7861 1.0089134,98.7924 0.78757918,98.7988 0.7611441,98.8051 0.62833351,98.8114 0.51334614,98.8177 0.63718885,98.8240 0.76111215,98.8303 1.0087492,98.8366 0.82302445,98.8429 0.99125868,98.8493 0.86703527,98.8556 0.71671301,98.8619 0.90289378,98.8682 1.2657635,98.8745 1.2742851,98.8808 0.85817838,98.8871 0.68126428,98.8935 0.49545395,98.8998 0.63729388,98.9061 1.2745861,98.9124 1.3184353,98.9187 0.87583876,98.9250 0.79641753,98.9313 0.90277302,98.9377 0.83199358,98.9440 0.65486306,98.9503 0.48663881,98.9566 0.53094029,98.9629 0.61942607,98.9692 0.83214039,98.9756 1.3898343,98.9819 1.4599776,98.9882 1.1859397,98.9945 4.631886,99.0008 14.606268,99.0072 19.309311,99.0135 13.632977,99.0198 4.8286977,99.0261 1.4328845,99.0324 1.1593885,99.0387 1.1416477,99.0451 1.0529281,99.0514 1.0445026,99.0577 2.8240421,99.0640 5.0892453,99.0703 5.3799815,99.0767 3.8664389,99.0830 3.5401416,99.0893 5.0985322,99.0956 6.8503432,99.1020 7.1589022,99.1083 5.821836,99.1146 3.7515922,99.1209 2.7520652,99.1272 1.6988468,99.1336 1.1593902,99.1399 1.4338684,99.1462 1.7166517,99.1525 1.1944406,99.1589 0.97316837,99.1652 0.70774829,99.1715 0.79661202,99.1778 0.77882832,99.1841 0.90257585,99.1905 0.94686288,99.1968 0.991301,99.2031 1.1239084,99.2094 0.70780033,99.2158 0.68146253,99.2221 0.69924361,99.2284 0.69021535,99.2347 0.69008535,99.2411 0.68139476,99.2474 0.64624542,99.2537 0.8674463,99.2601 0.94674957,99.2664 0.57495463,99.2727 0.31867185,99.2790 0.51341981,99.2854 0.69033426,99.2917 0.84957296,99.2980 0.71668357,99.3043 0.42473009,99.3107 0.41590047,99.3170 0.43351796,99.3233 0.45131549,99.3297 0.42478603,99.3360 0.38933843,99.3423 0.23895085,99.3486 0.40719354,99.3550 1.0177242,99.3613 1.0087118,99.3676 0.61940551,99.3740 0.33632761,99.3803 0.39827251,99.3866 0.35393962,99.3930 0.41605026,99.3993 0.97388864,99.4056 1.5843514,99.4119 1.6636059,99.4183 1.4687116,99.4246 1.0706868,99.4309 0.85849386,99.4373 0.94683188,99.4436 0.84935397,99.4499 0.4688974,99.4563 0.38078001,99.4626 0.88531333,99.4689 1.0265876,99.4753 0.81388503,99.4816 0.53099436,99.4879 0.76121575,99.4943 0.92039305,99.5006 1.1860983,99.5069 1.4515016,99.5133 1.4334702,99.5196 1.2917358,99.5259 1.2034545,99.5323 1.1770988,99.5386 1.300688,99.5449 0.72532552,99.5513 0.21236506,99.5576 0.24788107,99.5640 0.58408111,99.5703 0.62825203,99.5766 0.63719881,99.5830 0.91155499,99.5893 0.92042297,99.5956 0.8673954,99.6020 0.76979512,99.6083 0.47788537,99.6147 0.57533371,99.6210 0.56626475,99.6273 0.53093487,99.6337 0.57516003,99.6400 0.53088146,99.6463 0.61949521,99.6527 0.72577566,99.6590 0.6017037,99.6654 0.46007964,99.6717 0.43359166,99.6780 0.44251534,99.6844 0.59304357,99.6907 0.91158247,99.6971 0.98237008,99.7034 0.89380223,99.7097 0.7431742,99.7161 0.52196747,99.7224 0.3274447,99.7288 0.37180126,99.7351 0.71696275,99.7414 0.84949589,99.7478 0.70785934,99.7541 0.67262977,99.7605 0.64624375,99.7668 0.68150342,99.7732 0.84070593,99.7795 0.96457946,99.7858 1.0001581,99.7922 1.4956298,99.7985 1.2297224,99.8049 0.5130527,99.8112 0.29206729,99.8176 0.5045445,99.8239 0.9115932,99.8303 1.2212309,99.8366 1.0352153,99.8429 0.6637432,99.8493 0.76133966,99.8556 1.0004035,99.8620 1.3277565,99.8683 1.2563199,99.8747 0.79595399,99.8810 0.53971529,99.8874 0.54857308,99.8937 0.51339388,99.9001 1.0003215,99.9064 1.1238118,99.9128 0.89349675,99.9191 0.45996961,99.9254 0.37179065,99.9318 0.66385478,99.9381 0.70790976,99.9445 0.6547662,99.9508 0.47782421,99.9572 0.40729845,99.9635 0.55761528,99.9699 0.61937732,99.9762 0.67263705,99.9826 0.70803869,99.9889 0.78750038,99.9953 0.76098943,100.0016 0.78759432,100.0080 0.72561765,100.0143 0.71708512,100.0207 1.0532907,100.0270 1.0441437,100.0334 0.88497883,100.0397 1.0446303,100.0461 1.5487763,100.0524 1.690223,100.0588 2.5225811,100.0651 4.0004845,100.0715 5.5051522,100.0778 9.6692085,100.0842 42.627548,100.0906 134.83409,100.0969 189.95798,100.1033 145.62166,100.1096 57.989643,100.1160 15.159132,100.1223 8.7441645,100.1287 8.1945372,100.1350 6.2286053,100.1414 3.8301976,100.1477 1.7691914,100.1541 1.4248438,100.1604 1.3453817,100.1668 1.5666766,100.1732 1.6902111,100.1795 1.4599223,100.1859 1.1678083,100.1922 0.61036849,100.1986 0.24773353,100.2049 0.26560512,100.2113 0.75235301,100.2177 1.017603,100.2240 0.70806158,100.2304 0.79664886,100.2367 0.84959298,100.2431 1.0885115,100.2494 0.96437663,100.2558 0.59271258,100.2622 0.36297232,100.2685 0.58412874,100.2749 0.53084987,100.2812 0.52213401,100.2876 0.64610094,100.2939 0.81414759,100.3003 0.89375216,100.3067 0.8496514,100.3130 0.69027895,100.3194 0.67251301,100.3257 0.76108748,100.3321 0.94690293,100.3385 0.80521536,100.3448 0.41582078,100.3512 0.1947464,100.3576 0.46022943,100.3639 0.46891376,100.3703 0.24773276,100.3766 0.32751361,100.3830 0.40718874,100.3894 0.6195401,100.3957 0.76994133,100.4021 0.75226849,100.4084 1.0089525,100.4148 1.5930427,100.4212 1.7610332,100.4275 1.1148562,100.4339 0.72548544,100.4403 0.46887073,100.4466 0.47792622,100.4530 0.76995486,100.4594 0.61055088,100.4657 0.46909937,100.4721 0.73468113,100.4785 0.92937708,100.4848 1.0353894,100.4912 0.88486218,100.4976 0.85843933,100.5039 0.83180827,100.5103 0.68129337,100.5167 0.72559953,100.5230 0.63727218,100.5294 1.0356741,100.5358 1.3097012,100.5421 0.95554781,100.5485 0.89378244,100.5549 0.86718351,100.5612 0.86724705,100.5676 1.0265162,100.5740 0.92038876,100.5803 0.82322723,100.5867 0.73470503,100.5931 0.88507825,100.5994 1.017464,100.6058 0.64573294,100.6122 0.38041145,100.6185 0.30097803,100.6249 0.71700865,100.6313 0.80521041,100.6376 0.63714284,100.6440 0.91159654,100.6504 0.99108797,100.6568 0.70802402,100.6631 0.63717467,100.6695 0.64596397,100.6759 0.80528754,100.6822 0.70799488,100.6886 0.76114237,100.6950 0.50434244,100.7014 0.45122421,100.7077 0.53981334,100.7141 0.57529616,100.7205 0.6372475,100.7269 0.65472853,100.7332 0.42472243,100.7396 0.66381109,100.7460 0.56620073,100.7523 0.33633211,100.7587 0.56668812,100.7651 0.90288222,100.7715 1.1592363,100.7778 1.0087124,100.7842 1.0000134,100.7906 1.0796328,100.7970 1.0708983,100.8033 1.1949914,100.8097 1.3543233,100.8161 1.3537742,100.8225 1.0084221,100.8288 0.89353472,100.8352 0.66349995,100.8416 0.31857222,100.8480 0.2565378,100.8544 0.12391622,100.8607 0.43382967,100.8671 0.78775758,100.8735 0.8318665,100.8799 0.83201683,100.8862 1.5225934,100.8926 1.8673409,100.8990 1.5483652,100.9054 1.3713012,100.9118 0.89362854,100.9181 0.65486228,100.9245 0.49553809,100.9309 0.478048,100.9373 0.69916373,100.9437 0.62822932,100.9500 0.73449451,100.9564 0.86725163,100.9628 1.0618289,100.9692 0.71673751,100.9756 0.69925141,100.9819 0.87623525,100.9883 0.93797445,100.9947 0.60172188,101.0011 0.84972346,101.0075 1.2304425,101.0138 2.3813593,101.0202 4.2836561,101.0266 4.4332442,101.0330 2.7959907,101.0394 1.7788465,101.0458 1.9381437,101.0521 2.0088019,101.0585 2.5839632,101.0649 2.6906209,101.0713 4.2317028,101.0777 6.7265878,101.0841 7.6019473,101.0904 9.3822565,101.0968 13.081162,101.1032 12.750166,101.1096 6.6775951,101.1160 1.6534028,101.1224 1.0355983,101.1288 0.93801361,101.1351 1.0621746,101.1415 1.2569067,101.1479 1.6282833,101.1543 1.4775983,101.1607 1.1680021,101.1671 1.0531114,101.1735 0.95582551,101.1798 1.008974,101.1862 0.76975816,101.1926 0.70779711,101.1990 0.88521677,101.2054 1.1683407,101.2118 0.92015231,101.2182 0.76105607,101.2246 1.0444747,101.2310 1.6371965,101.2373 1.6900167,101.2437 1.1412711,101.2501 0.57511407,101.2565 0.44258174,101.2629 0.72568756,101.2693 1.0000455,101.2757 1.0885763,101.2821 0.8141607,101.2885 0.68130749,101.2949 0.51315022,101.3012 0.42481127,101.3076 0.61944914,101.3140 0.69920975,101.3204 0.9384129,101.3268 1.1418607,101.3332 1.1856525,101.3396 0.76069528,101.3460 0.56625891,101.3524 0.5930512,101.3588 0.86734176,101.3652 0.91145217,101.3716 0.77865446,101.3780 0.61957848,101.3843 1.0620677,101.3907 1.3273828,101.3971 1.5838971,101.4035 0.81414038,101.4099 0.59306014,101.4163 0.62814909,101.4227 0.53085202,101.4291 0.60180873,101.4355 0.7434833,101.4419 0.98228985,101.4483 0.86722904,101.4547 0.89389807,101.4611 0.80536145,101.4675 0.8407867,101.4739 0.88507229,101.4803 1.0354404,101.4867 1.0530639,101.4931 0.84045297,101.4995 0.33622608,101.5059 0.59302878,101.5123 0.69019258,101.5187 0.68139219,101.5251 0.78749377,101.5315 0.77882016,101.5379 1.0710863,101.5443 1.3008736,101.5507 0.86696899,101.5571 0.73446995,101.5635 0.79652864,101.5699 0.65481347,101.5763 0.57524139,101.5827 0.60193527,101.5891 0.80535835,101.5955 0.79636377,101.6019 1.2212927,101.6083 1.6107483,101.6147 1.4956248,101.6211 1.1592255,101.6275 0.81395358,101.6339 0.52202779,101.6403 0.69051528,101.6467 1.0443462,101.6531 1.0440722,101.6595 1.2123264,101.6659 1.0795463,101.6723 0.48653454,101.6787 0.061871644,101.6851 0.062110931,101.6915 0.46027663,101.6979 0.6107024,101.7043 0.73468834,101.7107 0.79633361,101.7171 0.62818003,101.7235 0.56645358,101.7299 0.60176241,101.7363 0.5043692,101.7427 0.56632566,101.7491 0.39827922,101.7555 0.53992933,101.7619 0.61953449,101.7683 0.79643238,101.7748 0.75206226,101.7812 0.72577298,101.7876 0.98253101,101.7940 0.9646607,101.8004 1.1682644,101.8068 1.4603471,101.8132 1.5397003,101.8196 0.95553267,101.8260 0.82300556,101.8324 1.0796304,101.8388 0.84053469,101.8452 0.49542382,101.8516 0.55745536,101.8580 0.7699039,101.8645 0.66382897,101.8709 0.83200526,101.8773 1.0442562,101.8837 1.1770809,101.8901 1.2567986,101.8965 1.0441635,101.9029 0.8936758,101.9093 0.80527502,101.9157 0.80526441,101.9221 0.71690917,101.9286 0.64620566,101.9350 0.7342779,101.9414 0.57489568,101.9478 0.6727047,101.9542 0.97361755,101.9606 0.89371425,101.9670 0.59269083,101.9734 0.36282673,101.9799 0.7348628,101.9863 1.0266024,101.9927 0.94694972,101.9991 1.1771731,102.0055 1.2389015,102.0119 1.1147738,102.0183 0.920192,102.0247 0.89395082,102.0312 0.73457581,102.0376 0.68131214,102.0440 0.61937225,102.0504 0.85021353,102.0568 2.2765524,102.0632 5.0728474,102.0696 7.3269606,102.0761 6.5465498,102.0825 3.7506945,102.0889 2.132555,102.0953 3.1606896,102.1017 8.2686205,102.1081 14.683721,102.1146 15.334865,102.1210 9.0317497,102.1274 3.1751726,102.1338 2.017868,102.1402 3.2841721,102.1466 5.3813996,102.1531 5.1675243,102.1595 3.1756496,102.1659 1.2561684,102.1723 1.1330273,102.1787 1.442548,102.1852 1.3273261,102.1916 1.0085913,102.1980 0.69901705,102.2044 0.89385259,102.2108 1.1328654,102.2173 1.2036964,102.2237 1.3095975,102.2301 1.0705345,102.2365 0.50427669,102.2429 0.27437335,102.2494 0.35398304,102.2558 0.36286798,102.2622 0.67253983,102.2686 0.51325154,102.2750 0.7523877,102.2815 0.92930037,102.2879 0.96468848,102.2943 1.1592884,102.3007 0.81394076,102.3072 0.43357512,102.3136 0.61095947,102.3200 1.0001309,102.3264 1.167927,102.3328 0.95554614,102.3393 0.63709241,102.3457 0.38052163,102.3521 0.3717747,102.3585 0.69037527,102.3650 0.84094578,102.3714 1.3366879,102.3778 1.6549101,102.3842 1.4774026,102.3907 1.0174009,102.3971 1.1947936,102.4035 1.3363096,102.4099 1.0353625,102.4164 0.57518172,102.4228 0.48666427,102.4292 0.31841248,102.4357 0.19471909,102.4421 0.63761908,102.4485 1.2836962,102.4549 1.4954145,102.4614 0.88441652,102.4678 0.53079772,102.4742 0.38051143,102.4806 0.46029747,102.4871 0.902951,102.4935 1.4337223,102.4999 1.1855115,102.5064 0.48642251,102.5128 0.39819479,102.5192 0.59304839,102.5257 0.69923824,102.5321 0.70794934,102.5385 0.53991216,102.5449 0.69925147,102.5514 0.8584705,102.5578 0.86719209,102.5642 0.72557032,102.5707 0.69020486,102.5771 0.44237265,102.5835 0.4778946,102.5900 0.63724506,102.5964 0.69917125,102.6028 0.59271765,102.6093 0.29202065,102.6157 0.56670749,102.6221 0.78756297,102.6286 0.56603843,102.6350 0.26535973,102.6414 0.24781708,102.6479 0.30996433,102.6543 0.81468338,102.6607 1.3187608,102.6672 1.0174143,102.6736 0.70780379,102.6800 0.79672915,102.6865 1.150686,102.6929 1.1946719,102.6993 0.99987197,102.7058 0.88456517,102.7122 0.77838552,102.7186 0.46901679,102.7251 0.38072532,102.7315 0.61953723,102.7379 0.7874639,102.7444 0.53974056,102.7508 0.60185534,102.7573 0.88501978,102.7637 1.0266608,102.7701 1.0000241,102.7766 0.69913632,102.7830 0.70794672,102.7894 0.59289938,102.7959 0.75241405,102.8023 0.86715752,102.8088 0.62822014,102.8152 0.54871488,102.8216 0.56620717,102.8281 0.53100044,102.8345 0.67273819,102.8410 0.54857033,102.8474 0.34492949,102.8538 0.26546532,102.8603 0.30092186,102.8667 0.32746297,102.8732 0.52214652,102.8796 0.67256719,102.8860 0.67246842,102.8925 0.26535866,102.8989 0.18583989,102.9054 0.51339906,102.9118 1.0178051,102.9182 1.0443537,102.9247 1.0444354,102.9311 1.0354288,102.9376 1.0085369,102.9440 0.49547282,102.9505 0.61974508,102.9569 0.8318612,102.9633 0.51300246,102.9698 0.18576393,102.9762 0.31867239,102.9827 0.47794884,102.9891 0.66391993,102.9956 0.67253923,103.0020 0.38936257,103.0085 1.0000474,103.0149 1.2034341,103.0213 1.0176685,103.0278 0.7168259,103.0342 0.67263138,103.0407 1.0002184,103.0471 1.593182,103.0536 1.9824657,103.0600 4.7130089,103.0665 20.523756,103.0729 35.916153,103.0794 32.427242,103.0858 16.335773,103.0923 4.9518967,103.0987 3.1858783,103.1051 3.4157152,103.1116 3.0969191,103.1180 2.5481915,103.1245 1.273957,103.1309 0.52200198,103.1374 0.28331357,103.1438 0.95602572,103.1503 1.3541538,103.1567 1.5750741,103.1632 1.1680317,103.1696 1.0267277,103.1761 0.96441954,103.1825 0.47761077,103.1890 0.39835969,103.1954 0.58423972,103.2019 0.71679837,103.2083 0.9202525,103.2148 0.87621355,103.2212 0.85845184,103.2277 0.69022101,103.2341 0.78764039,103.2406 0.69021392,103.2471 0.71667701,103.2535 0.60174453,103.2600 0.88508946,103.2664 0.99105,103.2729 0.53969115,103.2793 0.42479068,103.2858 0.54004055,103.2922 0.8585909,103.2987 0.93796134,103.3051 0.84948736,103.3116 0.66364354,103.3180 0.37165415,103.3245 0.48674798,103.3309 0.61945891,103.3374 0.58394819,103.3439 0.37154308,103.3503 0.41612524,103.3568 0.83214223,103.3632 1.0886947,103.3697 0.98231459,103.3761 0.80522329,103.3826 1.0177493,103.3891 1.3629078,103.3955 1.2919422,103.4020 0.84925735,103.4084 0.52207911,103.4149 0.82326919,103.4213 1.0795993,103.4278 0.64579636,103.4343 0.87642753,103.4407 1.3453591,103.4472 1.1235834,103.4536 0.73418641,103.4601 0.38034394,103.4665 0.106205,103.4730 0.20390487,103.4795 0.63749003,103.4859 0.63694543,103.4924 0.39787349,103.4988 0.38049755,103.5053 0.57540059,103.5118 0.80540603,103.5182 0.8230449,103.5247 0.94686341,103.5312 0.96458405,103.5376 1.265789,103.5441 1.7966025,103.5505 1.4510403,103.5570 0.93781227,103.5635 0.7256698,103.5699 0.90272677,103.5764 0.88485146,103.5828 0.76982915,103.5893 0.52206373,103.5958 0.47807175,103.6022 1.0975826,103.6087 1.1858723,103.6152 1.2832029,103.6216 1.1680204,103.6281 1.0972744,103.6346 1.1150984,103.6410 0.90269208,103.6475 0.72564411,103.6540 0.57509166,103.6604 0.38036558,103.6669 0.39822885,103.6733 0.6107015,103.6798 1.0445981,103.6863 1.867575,103.6927 1.6548047,103.6992 1.0794744,103.7057 0.76961285,103.7121 0.40684351,103.7186 0.24773458,103.7251 0.30098003,103.7315 0.7438795,103.7380 1.3456392,103.7445 1.3360212,103.7509 0.71623987,103.7574 0.50423265,103.7639 0.6638732,103.7704 0.74349004,103.7768 0.57501972,103.7833 0.309468,103.7898 0.053070262,103.7962 0.18596564,103.8027 0.3628715,103.8092 0.45137176,103.8156 0.77888441,103.8221 0.91160053,103.8286 1.1062356,103.8351 1.0088578,103.8415 0.7343908,103.8480 0.46008852,103.8545 0.6637041,103.8609 0.84963185,103.8674 1.1330051,103.8739 1.0710517,103.8804 1.1683308,103.8868 1.3007122,103.8933 1.1057987,103.8998 1.0972489,103.9062 0.98223948,103.9127 0.40693647,103.9192 0.35414821,103.9257 0.78772479,103.9321 0.85852885,103.9386 1.1595147,103.9451 1.3006268,103.9516 0.72531378,103.9580 0.46020836,103.9645 0.58410627,103.9710 0.69041109,103.9775 1.1416017,103.9839 0.87614709,103.9904 0.82306612,103.9969 0.7788325,104.0034 1.0706478,104.0098 0.53079218,104.0163 0.61081487,104.0228 0.59284675,104.0293 0.43346536,104.0357 0.39835945,104.0422 1.0800395,104.0487 1.7965889,104.0552 1.973629,104.0617 2.1597204,104.0681 3.2048442,104.0746 6.6035185,104.0811 8.8846855,104.0876 7.3346076,104.0940 4.0870056,104.1005 1.362237,104.1070 1.0267618,104.1135 0.95562035,104.1200 0.67232162,104.1264 0.60176259,104.1329 0.63718462,104.1394 0.63728887,104.1459 0.77901489,104.1524 1.1592824,104.1588 1.1677947,104.1653 0.59267688,104.1718 0.28321227,104.1783 0.37175339,104.1848 0.58403844,104.1912 0.53978771,104.1977 0.65509015,104.2042 1.0533606,104.2107 1.1149502,104.2172 0.74308592,104.2237 0.52202255,104.2301 0.76130527,104.2366 1.0355539,104.2431 0.82288915,104.2496 0.68126798,104.2561 0.73445922,104.2626 0.69916362,104.2690 0.9468962,104.2755 0.98231089,104.2820 1.0000011,104.2885 0.92923391,104.2950 0.90273827,104.3015 0.75209105,104.3080 0.34489569,104.3144 0.13281253,104.3209 0.43391335,104.3274 0.787763,104.3339 0.91151297,104.3404 0.81404507,104.3469 0.68128657,104.3534 0.64594156,104.3598 0.56650299,104.3663 0.76128674,104.3728 0.91138875,104.3793 0.66350812,104.3858 0.53983146,104.3923 0.58417684,104.3988 0.63716376,104.4053 0.65485495,104.4117 0.84952223,104.4182 0.71676975,104.4247 0.56644493,104.4312 0.41585839,104.4377 0.26535121,104.4442 0.17700614,104.4507 0.25676119,104.4572 0.46902627,104.4637 0.52216887,104.4702 0.69039297,104.4766 0.76982391,104.4831 0.58391196,104.4896 0.40693319,104.4961 0.26552245,104.5026 0.53998399,104.5091 0.54868072,104.5156 0.40705875,104.5221 0.6284253,104.5286 0.72566748,104.5351 0.46012798,104.5416 0.53999215,104.5481 0.90257251,104.5545 0.90272665,104.5610 1.2479848,104.5675 0.97329801,104.5740 0.63694984,104.5805 0.37161025,104.5870 0.47785318,104.5935 0.46026856,104.6000 0.84107518,104.6065 1.0176772,104.6130 0.80509216,104.6195 0.76993489,104.6260 0.82307732,104.6325 0.88502467,104.6390 1.1060915,104.6455 1.0973512,104.6520 1.4073001,104.6585 1.1591899,104.6650 0.58372486,104.6715 0.23892953,104.6779 0.53999615,104.6844 0.69900751,104.6909 0.61046517,104.6974 0.55762601,104.7039 0.77015948,104.7104 0.8760761,104.7169 0.77872938,104.7234 1.0355158,104.7299 1.1149265,104.7364 0.5927949,104.7429 0.38051233,104.7494 0.38048965,104.7559 0.58414197,104.7624 0.71691585,104.7689 0.59279275,104.7754 0.3717165,104.7819 0.77015227,104.7884 1.106243,104.7949 1.1325415,104.8014 0.52177626,104.8079 0.14157996,104.8144 0.38964432,104.8209 0.70798731,104.8274 0.79627448,104.8339 0.59283203,104.8404 0.35407031,104.8469 0.53099972,104.8534 0.41583684,104.8599 0.38943395,104.8664 0.69038105,104.8729 0.75230831,104.8795 0.79636455,104.8860 0.61947429,104.8925 0.65517956,104.8990 0.88493192,104.9055 0.69001871,104.9120 0.76097631,104.9185 0.78760564,104.9250 0.87616998,104.9315 1.0178545,104.9380 0.8496542,104.9445 0.6459583,104.9510 0.60177583,104.9575 0.9204095,104.9640 1.1237491,104.9705 0.83166915,104.9770 0.42472291,104.9835 0.45139194,104.9900 0.53992754,104.9965 0.61936355,105.0030 0.24763143,105.0096 0.23008573,105.0161 0.61086577,105.0226 1.0268993,105.0291 1.327756,105.0356 1.9120928,105.0421 4.0290389,105.0486 11.331166,105.0551 16.380816,105.0616 13.519344,105.0681 8.5023375,105.0746 13.081275,105.0811 51.125069,105.0877 99.902092,105.0942 103.15385,105.1007 58.389191,105.1072 18.827412,105.1137 6.768517,105.1202 5.9284883,105.1267 3.7336824,105.1332 2.265213,105.1397 1.229908,105.1463 0.86698252,105.1528 0.76087606,105.1593 0.76136291,105.1658 1.0177515,105.1723 0.92914224,105.1788 0.92034698,105.1853 0.76081175,105.1918 0.48660448,105.1984 0.61958534,105.2049 0.9027276,105.2114 0.9646045,105.2179 0.99989796,105.2244 0.66363114,105.2309 0.60167372,105.2374 0.23882335,105.2439 0.18586759,105.2505 0.37170771,105.2570 0.77003115,105.2635 1.0530438,105.2700 0.58397841,105.2765 0.29214153,105.2830 0.37163249,105.2896 0.38943702,105.2961 0.80540609,105.3026 0.69018823,105.3091 0.75234979,105.3156 0.88493365,105.3221 0.50428903,105.3287 0.58411616,105.3352 0.60175669,105.3417 0.59313446,105.3482 0.86754239,105.3547 1.0706251,105.3612 0.72550672,105.3678 0.57512856,105.3743 0.38925341,105.3808 0.41585031,105.3873 0.27427331,105.3938 0.59305418,105.4004 0.74341124,105.4069 0.6370641,105.4134 0.39824533,105.4199 0.61078411,105.4264 0.84945667,105.4330 0.45112458,105.4395 0.28329366,105.4460 0.48681414,105.4525 0.49565348,105.4590 0.87634766,105.4656 0.89384955,105.4721 0.86715633,105.4786 0.79631197,105.4851 0.56628859,105.4916 0.44268498,105.4982 0.9913218,105.5047 1.1324794,105.5112 0.76081014,105.5177 0.65493262,105.5243 0.67261821,105.5308 0.51319951,105.5373 0.29190749,105.5438 0.19471639,105.5504 0.44257677,105.5569 0.73468387,105.5634 1.3010318,105.5699 1.2919071,105.5764 0.76973611,105.5830 0.27437085,105.5895 0.38078722,105.5960 0.89404207,105.6025 1.0972072,105.6091 0.77846748,105.6156 0.46014833,105.6221 0.35411412,105.6287 0.60192668,105.6352 0.87614435,105.6417 0.78754699,105.6482 0.63708806,105.6548 0.62825048,105.6613 0.68140274,105.6678 0.80525649,105.6743 0.6725347,105.6809 0.51326668,105.6874 0.35388127,105.6939 0.11490777,105.7005 0.0088129761,105.7070 0.053128757,105.7135 0.1947798,105.7200 0.30085108,105.7266 0.11503492,105.7331 0.23029087,105.7396 0.50468069,105.7462 0.72582161,105.7527 0.76093799,105.7592 0.74309456,105.7658 0.54852009,105.7723 0.4249253,105.7788 0.6728062,105.7853 0.92028052,105.7919 0.6635583,105.7984 0.46018392,105.8049 0.40707228,105.8115 0.33632892,105.8180 0.53112078,105.8245 0.64592296,105.8311 0.60179383,105.8376 1.2923682,105.8441 2.0797787,105.8507 1.9377329,105.8572 0.92009997,105.8637 0.61067474,105.8703 0.53981191,105.8768 0.59297162,105.8833 0.61053711,105.8899 0.49542984,105.8964 0.58432961,105.9029 0.91177785,105.9095 0.90250355,105.9160 0.8935945,105.9225 1.0442156,105.9291 0.91148847,105.9356 0.72559255,105.9422 0.50434804,105.9487 0.27436656,105.9552 0.50463414,105.9618 0.7081278,105.9683 0.71667117,105.9748 0.62830323,105.9814 0.68171346,105.9879 0.69926178,105.9944 0.72543353,106.0010 0.49517575,106.0075 0.33616769,106.0141 0.32760781,106.0206 0.41588882,106.0271 0.24778478,106.0337 0.40731004,106.0402 0.70791489,106.0468 0.96465135,106.0533 1.2925055,106.0598 1.6548218,106.0664 1.9119433,106.0729 5.3313727,106.0795 16.335135,106.0860 27.978354,106.0925 28.208593,106.0991 17.037188,106.1056 7.3588367,106.1122 3.0076339,106.1187 1.910892,106.1252 1.0700901,106.1318 0.47762537,106.1383 0.35391915,106.1449 0.33628723,106.1514 0.38086003,106.1580 0.65509152,106.1645 0.70782024,106.1710 0.88471514,106.1776 0.76088059,106.1841 0.59291995,106.1907 0.38078457,106.1972 0.92059523,106.2038 1.3008325,106.2103 1.5307351,106.2168 0.86702037,106.2234 0.50436991,106.2299 0.36283308,106.2365 0.28324363,106.2430 0.46924907,106.2496 0.79653758,106.2561 0.70777994,106.2627 0.53968263,106.2692 0.36280787,106.2758 0.24785624,106.2823 0.30978861,106.2888 0.33634439,106.2954 0.67259169,106.3019 0.84074318,106.3085 0.87615007,106.3150 0.64605802,106.3216 0.71711814,106.3281 1.0532089,106.3347 1.0174615,106.3412 0.796188,106.3478 0.48667222,106.3543 0.47804216,106.3609 0.61055911,106.3674 0.53975946,106.3740 0.59291565,106.3805 0.53108817,106.3871 0.90278023,106.3936 1.0087547,106.4002 1.1591848,106.4067 0.9998768,106.4133 0.71680158,106.4198 0.55756319,106.4264 0.48683381,106.4329 0.66393012,106.4395 0.79648876,106.4460 0.64585221,106.4526 0.51309675,106.4591 0.53106523,106.4657 0.97372788,106.4722 1.3097297,106.4788 1.0705792,106.4853 0.62810183,106.4919 0.38945192,106.4984 0.62842113,106.5050 0.4866612,106.5116 0.54885924,106.5181 1.0178342,106.5247 1.0972792,106.5312 0.99981946,106.5378 0.80532122,106.5443 0.93821347,106.5509 0.84939963,106.5574 0.44224906,106.5640 0.33637625,106.5705 0.73480541,106.5771 1.0974506,106.5837 1.1415712,106.5902 1.0087517,106.5968 0.57522553,106.6033 0.72576588,106.6099 0.78736943,106.6164 0.52185291,106.6230 0.29203761,106.6296 0.38072512,106.6361 0.82313836,106.6427 0.9381246,106.6492 0.82313824,106.6558 0.91152966,106.6623 0.97331643,106.6689 0.92019212,106.6755 0.92931312,106.6820 1.2038183,106.6886 1.2210817,106.6951 0.619371,106.7017 0.761262,106.7083 0.93790281,106.7148 0.65470022,106.7214 0.58425248,106.7279 0.80538076,106.7345 0.82291043,106.7411 0.89375746,106.7476 0.81409955,106.7542 0.61044037,106.7607 0.26541421,106.7673 0.58448672,106.7739 1.1418389,106.7804 1.1235955,106.7870 0.92013139,106.7935 1.0531732,106.8001 0.7609663,106.8067 0.33621979,106.8132 0.4338412,106.8198 0.75222439,106.8264 0.63718879,106.8329 0.84082651,106.8395 0.99106377,106.8461 0.99987072,106.8526 0.74333298,106.8592 0.73458499,106.8657 0.73448861,106.8723 0.7257396,106.8789 1.0268525,106.8854 1.3718754,106.8920 1.4954647,106.8986 1.2209609,106.9051 1.0177118,106.9117 1.4691169,106.9183 1.9823813,106.9248 2.3450782,106.9314 1.9203625,106.9380 1.9560026,106.9445 2.3273785,106.9511 2.0796051,106.9577 1.5223565,106.9642 1.7350278,106.9708 2.8054235,106.9774 3.3627484,106.9839 3.6552019,106.9905 3.2129922,106.9971 3.9211254,107.0036 5.4869518,107.0102 7.026885,107.0168 8.992404,107.0234 11.808015,107.0299 18.05776,107.0365 31.833155,107.0431 61.948795,107.0496 145.56444,107.0562 639.77228,107.0628 2072.3147,107.0693 3043.531,107.0759 2439.2183,107.0825 1084.6084,107.0891 356.56198,107.0956 242.00401,107.1022 212.51671,107.1088 150.87354,107.1153 82.346474,107.1219 33.142078,107.1285 14.101633,107.1351 9.3162031,107.1416 5.4232593,107.1482 3.3621581,107.1548 1.7781591,107.1614 1.0707295,107.1679 1.2212383,107.1745 1.1240761,107.1811 1.3012064,107.1876 1.6373755,107.1942 2.1149578,107.2008 2.0085196,107.2074 1.5842681,107.2139 1.8585933,107.2205 1.7877427,107.2271 2.0533364,107.2337 1.9736713,107.2402 2.1590385,107.2468 1.9905285,107.2534 1.7079332,107.2600 1.6372143,107.2666 1.707999,107.2731 1.6459037,107.2797 1.433479,107.2863 1.2566283,107.2929 1.1418021,107.2994 1.2655607,107.3060 1.0617063,107.3126 1.2125863,107.3192 1.3809377,107.3258 1.6284102,107.3323 1.6280998,107.3389 1.3361372,107.3455 1.3183765,107.3521 1.2830722,107.3587 1.3807648,107.3652 1.6196097,107.3718 1.5577829,107.3784 1.6635618,107.3850 1.2028707,107.3916 0.74309832,107.3981 0.57536215,107.4047 0.8054533,107.4113 1.0619048,107.4179 1.2303661,107.4245 1.7523935,107.4310 1.4865658,107.4376 1.0352323,107.4442 0.7431981,107.4508 1.0178312,107.4574 1.5132679,107.4640 0.89355171,107.4705 0.53996873,107.4771 0.86745113,107.4837 1.0441016,107.4903 1.0176446,107.4969 1.185823,107.5035 1.0353186,107.5100 0.80537617,107.5166 0.58421713,107.5232 0.63731134,107.5298 0.8938638,107.5364 1.2123382,107.5430 1.3894607,107.5495 1.5310019,107.5561 1.5045463,107.5627 1.7434231,107.5693 1.159022,107.5759 0.75191104,107.5825 0.68135136,107.5891 1.1419261,107.5956 1.309834,107.6022 0.91129667,107.6088 0.77862895,107.6154 0.8230139,107.6220 0.91135341,107.6286 0.48664492,107.6352 0.62855774,107.6418 0.7258473,107.6484 0.86720788,107.6549 0.81400347,107.6615 0.82291377,107.6681 1.1415319,107.6747 1.0177861,107.6813 0.70788974,107.6879 0.46906993,107.6945 0.74392009,107.7011 1.2389401,107.7077 0.95534039,107.7142 0.72555178,107.7208 0.9292689,107.7274 1.3185761,107.7340 0.97338939,107.7406 0.65494472,107.7472 0.71665353,107.7538 0.62819451,107.7604 0.7080642,107.7670 0.70806473,107.7736 0.88492441,107.7802 0.82290608,107.7868 0.69034994,107.7933 1.0093949,107.7999 1.7083011,107.8065 1.4951866,107.8131 0.93776393,107.8197 1.0886735,107.8263 1.1770973,107.8329 1.0794619,107.8395 0.7697103,107.8461 0.45121297,107.8527 0.32753661,107.8593 0.49567723,107.8659 0.61952686,107.8725 0.73435181,107.8791 0.69025064,107.8857 0.94700676,107.8923 0.76982933,107.8989 0.71674407,107.9055 0.59284043,107.9121 0.5929969,107.9186 0.77884573,107.9252 0.68126625,107.9318 0.40704066,107.9384 0.77896136,107.9450 0.83194876,107.9516 0.63716501,107.9582 0.72560561,107.9648 0.82318789,107.9714 1.0000969,107.9780 0.99985552,107.9846 1.0178796,107.9912 1.1859853,107.9978 0.96423733,108.0044 0.71658021,108.0110 1.0710877,108.0176 1.3719275,108.0242 1.3540325,108.0308 1.7435976,108.0374 1.9736627,108.0440 2.7184618,108.0506 8.303874,108.0572 31.410934,108.0638 123.562,108.0704 233.45273,108.0770 235.91953,108.0836 142.88484,108.0902 118.02432,108.0968 199.28232,108.1034 227.55792,108.1100 147.70331,108.1166 52.609123,108.1232 17.859409,108.1299 9.7234192,108.1365 5.9275212,108.1431 4.8404341,108.1497 4.4420171,108.1563 2.7244244,108.1629 0.90201885,108.1695 0.74334168,108.1761 1.008819,108.1827 0.87610847,108.1893 0.59325242,108.1959 1.1329685,108.2025 1.2742554,108.2091 1.3094412,108.2157 0.76086211,108.2223 0.62858427,108.2289 1.026643,108.2355 0.90239108,108.2421 0.95558465,108.2487 0.96468443,108.2553 1.0622933,108.2620 1.203663,108.2686 1.0882607,108.2752 0.94687611,108.2818 1.0796207,108.2884 0.91144449,108.2950 0.91145569,108.3016 0.6193909,108.3082 0.7788853,108.3148 1.2390877,108.3214 1.1503228,108.3280 0.67259938,108.3346 1.0269371,108.3413 1.3363999,108.3479 1.2208998,108.3545 0.76074386,108.3611 0.61965144,108.3677 0.80542743,108.3743 0.7166813,108.3809 0.6015498,108.3875 0.41581556,108.3941 0.53108925,108.4008 0.61090374,108.4074 0.94703668,108.4140 1.0529746,108.4206 0.96443969,108.4272 0.71661943,108.4338 0.63738447,108.4404 0.9736377,108.4470 0.98206729,108.4537 0.73427564,108.4603 0.46034333,108.4669 0.77890718,108.4735 0.81405681,108.4801 1.1596174,108.4867 1.7880057,108.4933 1.8670189,108.4999 1.2385504,108.5066 0.80519056,108.5132 0.7787683,108.5198 0.68132269,108.5264 0.433505,108.5330 0.40718099,108.5396 0.57548255,108.5463 0.84976959,108.5529 1.5486126,108.5595 1.7874606,108.5661 1.4070463,108.5727 1.0089061,108.5793 0.89372617,108.5860 0.93789119,108.5926 0.8938086,108.5992 0.73460495,108.6058 0.93807572,108.6124 1.1948678,108.6190 1.4870049,108.6257 1.4071344,108.6323 1.2388903,108.6389 0.99974692,108.6455 0.65465999,108.6521 0.55746871,108.6588 0.57524723,108.6654 0.83198649,108.6720 0.80525017,108.6786 0.7876581,108.6852 1.0088947,108.6919 0.8405633,108.6985 0.66399491,108.7051 1.195354,108.7117 1.6460452,108.7183 1.3622597,108.7250 1.0706717,108.7316 1.1240599,108.7382 1.177161,108.7448 1.3275948,108.7514 1.292269,108.7581 1.4687451,108.7647 1.0523745,108.7713 0.82280052,108.7779 0.73452091,108.7846 0.66370207,108.7912 0.51323068,108.7978 0.43363038,108.8044 0.48696908,108.8111 1.0092443,108.8177 1.3451566,108.8243 0.83147192,108.8309 0.38026795,108.8376 0.32752407,108.8442 0.58414489,108.8508 0.58395231,108.8574 0.31848058,108.8641 0.22136334,108.8707 0.54029334,108.8773 1.2038524,108.8839 1.2918192,108.8906 0.90276444,108.8972 0.90263587,108.9038 0.59259087,108.9104 0.44232428,108.9171 0.40698937,108.9237 0.77898335,108.9303 1.1063021,108.9369 1.2122688,108.9436 0.96463984,108.9502 1.079883,108.9568 1.7346144,108.9635 2.0265338,108.9701 1.9379864,108.9767 1.4776042,108.9833 0.77848583,108.9900 0.47786885,108.9966 0.80538017,109.0032 1.2303545,109.0099 1.6374655,109.0165 1.5840921,109.0231 1.4779971,109.0298 1.8054636,109.0364 2.2391577,109.0430 2.9558444,109.0497 2.8228338,109.0563 3.3288324,109.0629 8.1902199,109.0695 18.520969,109.0762 35.381008,109.0828 51.720291,109.0894 52.706383,109.0961 49.858261,109.1027 48.653439,109.1093 45.052799,109.1160 44.28315,109.1226 38.800358,109.1292 26.168427,109.1359 10.754271,109.1425 3.9450846,109.1491 2.884043,109.1558 1.7603772,109.1624 1.1860044,109.1690 1.2214556,109.1757 1.1678839,109.1823 0.59259135,109.1890 0.59284806,109.1956 0.28312108,109.2022 0.26562697,109.2089 0.46903288,109.2155 0.47784966,109.2221 0.62855208,109.2288 0.87636054,109.2354 1.0971998,109.2420 0.73426354,109.2487 0.53087872,109.2553 0.34506378,109.2620 0.38051319,109.2686 0.49561965,109.2752 0.83195859,109.2819 1.0708197,109.2885 0.92036235,109.2951 0.84081227,109.3018 0.98242122,109.3084 1.1062679,109.3151 1.1768116,109.3217 0.80511159,109.3283 1.000074,109.3350 1.3274758,109.3416 1.1858666,109.3483 0.91144359,109.3549 0.71700233,109.3615 1.3187783,109.3682 1.1593192,109.3748 1.2300692,109.3815 1.1058898,109.3881 0.61933124,109.3948 0.41587311,109.4014 0.30974379,109.4080 0.38058352,109.4147 0.36284745,109.4213 0.60190392,109.4280 0.88520879,109.4346 1.1418514,109.4412 1.2742249,109.4479 1.0883547,109.4545 1.1946657,109.4612 1.2036165,109.4678 1.628325,109.4745 1.3981984,109.4811 1.3363624,109.4878 1.1590919,109.4944 0.78750181,109.5010 0.90288997,109.5077 1.0177023,109.5143 0.99110675,109.5210 1.3097868,109.5276 1.2743137,109.5343 1.1946115,109.5409 0.76997405,109.5476 0.91167808,109.5542 0.84052747,109.5609 0.54827344,109.5675 0.22124861,109.5742 0.41607085,109.5808 0.38917413,109.5874 0.40702224,109.5941 0.51336843,109.6007 0.63724154,109.6074 0.57530904,109.6140 0.59312242,109.6207 0.70791203,109.6273 0.7612235,109.6340 1.3274671,109.6406 1.0529989,109.6473 1.0177579,109.6539 0.85833555,109.6606 1.0267508,109.6672 1.2038375,109.6739 1.3183175,109.6805 0.76060987,109.6872 0.81411314,109.6938 0.88493955,109.7005 0.72564739,109.7071 0.89385223,109.7138 1.1150875,109.7204 1.0707877,109.7271 1.0353454,109.7337 0.81416899,109.7404 0.79649293,109.7470 0.57526445,109.7537 0.74342299,109.7604 0.769903,109.7670 0.88514084,109.7737 1.0620432,109.7803 1.1325595,109.7870 1.0263613,109.7936 1.0087463,109.8003 0.89382815,109.8069 0.90265489,109.8136 0.54851866,109.8202 0.19480896,109.8269 0.48705184,109.8335 0.80528164,109.8402 0.76092601,109.8469 0.83175135,109.8535 0.63709509,109.8602 0.86737204,109.8668 1.283424,109.8735 1.7257166,109.8801 1.336118,109.8868 0.9999423,109.8935 1.0089879,109.9001 1.0531437,109.9068 0.81404197,109.9134 0.68127972,109.9201 0.61953974,109.9267 0.81409943,109.9334 0.60154194,109.9401 0.71715605,109.9467 1.0799208,109.9534 1.1502713,109.9600 0.78733581,109.9667 0.57539171,109.9734 0.94723016,109.9800 0.9113999,109.9867 0.80518514,109.9933 0.9113676,110.0000 0.91139066,110.0066 1.4160254,110.0133 1.5400155,110.0200 1.4959248,110.0266 1.4252354,110.0333 1.7522603,110.0400 2.0091999,110.0466 2.876291,110.0533 3.0799513,110.0599 4.8768001,110.0666 11.653169,110.0733 34.261177,110.0799 50.78334,110.0866 45.276371,110.0933 29.841871,110.0999 39.988045,110.1066 151.94957,110.1132 305.27945,110.1199 319.69724,110.1266 187.35368,110.1332 59.564915,110.1399 21.373735,110.1466 11.970147,110.1532 6.5379224,110.1599 3.8139246,110.1666 3.1680622,110.1732 2.65452,110.1799 2.0968518,110.1866 1.5215945,110.1932 1.0438206,110.1999 0.89373261,110.2066 0.93813288,110.2132 0.95566702,110.2199 0.69905496,110.2266 0.63729399,110.2332 0.92046183,110.2399 1.0263858,110.2466 0.69000453,110.2532 0.38056791,110.2599 0.51366031,110.2666 0.77901101,110.2732 1.0528532,110.2799 1.0350317,110.2866 0.92932314,110.2932 1.5046439,110.2999 1.8495686,110.3066 2.0087705,110.3132 1.5573927,110.3199 0.95551717,110.3266 0.30957192,110.3332 0.2478338,110.3399 0.33633325,110.3466 0.55764842,110.3533 0.77879125,110.3599 0.75225818,110.3666 0.92057401,110.3733 1.0887239,110.3799 1.0352123,110.3866 0.67222995,110.3933 0.51315659,110.4000 0.42478308,110.4066 0.57538849,110.4133 0.69920176,110.4200 0.76097393,110.4267 0.72560698,110.4333 0.80542439,110.4400 0.81417328,110.4467 0.84958732,110.4533 0.84065837,110.4600 0.64592278,110.4667 0.68145275,110.4734 0.70799071,110.4800 0.90283436,110.4867 1.0974016,110.4934 0.9735586,110.5001 1.0354725,110.5067 0.76090509,110.5134 0.6990056,110.5201 0.7697373,110.5268 0.57520211,110.5334 0.61955822,110.5401 0.71673536,110.5468 0.75217199,110.5535 0.95585781,110.5602 1.0265436,110.5668 0.99152017,110.5735 1.1861668,110.5802 1.0263382,110.5869 1.0881402,110.5935 0.71655929,110.6002 0.5308044,110.6069 0.18573464,110.6136 0.11514751,110.6203 0.24781998,110.6269 0.3096807,110.6336 0.32768345,110.6403 0.60187805,110.6470 0.41569698,110.6537 0.31863919,110.6603 0.61090714,110.6670 1.2479093,110.6737 1.3448828,110.6804 0.94670773,110.6871 0.60177261,110.6937 0.41600707,110.7004 0.40702894,110.7071 0.39821085,110.7138 0.67262006,110.7205 0.84952736,110.7271 0.82314789,110.7338 0.92032522,110.7405 0.59288704,110.7472 0.70804048,110.7539 0.65480822,110.7606 0.55745655,110.7672 0.4335126,110.7739 0.35406256,110.7806 0.761208,110.7873 0.91162163,110.7940 0.98241234,110.8007 1.0177019,110.8073 1.0086403,110.8140 0.63694876,110.8207 0.61060798,110.8274 0.59301031,110.8341 0.5842213,110.8408 0.70797229,110.8475 0.71679783,110.8541 0.56634462,110.8608 0.64608371,110.8675 0.79666197,110.8742 1.4337666,110.8809 1.9732267,110.8876 1.6014569,110.8943 1.0091285,110.9009 1.0890731,110.9076 1.4511646,110.9143 1.0703286,110.9210 0.69885021,110.9277 0.33614767,110.9344 0.33639812,110.9411 0.47805297,110.9478 0.86746782,110.9545 1.0974277,110.9611 1.4070011,110.9678 1.4512818,110.9745 1.6020185,110.9812 1.8054405,110.9879 1.716591,110.9946 1.3980863,111.0013 1.0264102,111.0080 0.93860465,111.0147 2.1960828,111.0214 4.5323906,111.0280 6.8055816,111.0347 7.7360325,111.0414 12.38225,111.0481 37.243412,111.0548 164.552,111.0615 328.62701,111.0682 339.64142,111.0749 205.05069,111.0816 75.213005,111.0883 48.846127,111.0950 65.127617,111.1017 80.108513,111.1084 74.993301,111.1150 63.338821,111.1217 50.746777,111.1284 41.137161,111.1351 35.340191,111.1418 25.921494,111.1485 12.551345,111.1552 5.2016292,111.1619 2.9376259,111.1686 2.4249914,111.1753 2.6284084,111.1820 2.0879993,111.1887 1.5746977,111.1954 1.0262005,111.2021 0.69024235,111.2088 0.80531812,111.2155 0.79656422,111.2222 0.80561996,111.2289 1.0091527,111.2356 1.2742317,111.2423 1.1059558,111.2490 0.98236543,111.2557 1.026366,111.2624 0.89358664,111.2691 1.1596133,111.2758 1.4425439,111.2825 0.98214966,111.2892 0.8937124,111.2959 0.92022491,111.3026 1.0974697,111.3093 0.9290669,111.3160 0.45105165,111.3227 0.44250312,111.3294 0.62850285,111.3361 0.71680039,111.3428 0.40695772,111.3495 0.35407293,111.3562 0.65496475,111.3629 0.80535793,111.3696 0.87622458,111.3763 0.79631376,111.3830 0.5485779,111.3897 0.79675448,111.3964 1.1595936,111.4031 1.3362867,111.4098 0.9907006,111.4165 0.50412381,111.4232 0.41593093,111.4299 0.43374565,111.4366 0.70816839,111.4433 0.84971398,111.4500 0.85844845,111.4567 0.7431851,111.4634 0.57492632,111.4701 0.29186469,111.4768 0.15929128,111.4835 0.15047897,111.4902 0.42490718,111.4969 0.71697861,111.5036 1.0445578,111.5103 1.3543044,111.5170 1.2742918,111.5237 1.061782,111.5305 0.84936988,111.5372 0.62804061,111.5439 0.3448725,111.5506 0.08849936,111.5573 0.42495856,111.5640 0.76994115,111.5707 0.70804507,111.5774 0.81422317,111.5841 0.77867013,111.5908 0.72564602,111.5975 0.82306659,111.6042 1.0354435,111.6109 1.0883574,111.6176 0.89380497,111.6244 1.0709944,111.6311 1.0973555,111.6378 0.99124163,111.6445 1.2036252,111.6512 1.2741841,111.6579 1.2387906,111.6646 1.0618926,111.6713 0.91142404,111.6780 0.62830269,111.6847 0.51326644,111.6915 0.47782424,111.6982 0.69920588,111.7049 1.2036338,111.7116 1.4512603,111.7183 1.2301602,111.7250 1.1593325,111.7317 0.82298565,111.7384 0.88517994,111.7452 1.159339,111.7519 1.2121376,111.7586 0.82283342,111.7653 0.584059,111.7720 0.46912378,111.7787 0.64601767,111.7854 0.62815762,111.7922 0.41587937,111.7989 0.4336195,111.8056 0.41593528,111.8123 0.32755834,111.8190 0.6019451,111.8257 1.1063193,111.8324 1.2033588,111.8392 0.69915789,111.8459 1.1328818,111.8526 1.2036152,111.8593 1.8145921,111.8660 2.0002859,111.8727 2.0529699,111.8795 1.4685721,111.8862 1.221006,111.8929 1.1328042,111.8996 0.95578974,111.9063 0.94680923,111.9130 0.87585765,111.9198 0.49544677,111.9265 0.37167317,111.9332 0.37169918,111.9399 0.57526392,111.9466 0.77882779,111.9533 0.68155652,111.9601 0.70839626,111.9668 1.3455756,111.9735 1.9380337,111.9802 1.7698987,111.9869 1.8404182,111.9937 1.2471994,112.0004 0.81431448,112.0071 1.0621765,112.0138 1.0619414,112.0206 1.1151552,112.0273 1.389745,112.0340 2.1859078,112.0407 3.0978713,112.0474 5.9496694,112.0542 13.555696,112.0609 28.300951,112.0676 40.562519,112.0743 49.38591,112.0810 117.65634,112.0878 399.43109,112.0945 651.55603,112.1012 573.78015,112.1079 277.82321,112.1147 80.818031,112.1214 41.518787,112.1281 34.4814,112.1348 23.178856,112.1416 12.968859,112.1483 6.3068581,112.1550 2.0696042,112.1617 1.9912434,112.1685 2.4161587,112.1752 2.3188255,112.1819 1.7960477,112.1886 1.096863,112.1954 1.274541,112.2021 1.8765969,112.2088 2.0886748,112.2155 1.6458111,112.2223 1.1944202,112.2290 1.1414409,112.2357 1.15914,112.2425 1.0442976,112.2492 0.80536103,112.2559 0.47769594,112.2626 0.41596201,112.2694 0.94713521,112.2761 1.5313205,112.2828 1.6726114,112.2896 0.96407664,112.2963 0.46868753,112.3030 0.70808297,112.3097 0.81439322,112.3165 0.91147846,112.3232 0.6280691,112.3299 0.6194979,112.3367 0.91156471,112.3434 1.0267057,112.3501 1.2568849,112.3569 1.5398315,112.3636 1.3803437,112.3703 0.8229301,112.3770 0.7255646,112.3838 0.92025256,112.3905 0.97361243,112.3972 0.99991083,112.4040 0.82279301,112.4107 0.57517719,112.4174 0.80553991,112.4242 1.2568486,112.4309 1.2212869,112.4376 1.3187075,112.4444 1.4071196,112.4511 1.4158592,112.4578 1.2298088,112.4646 0.43336007,112.4713 0.15038362,112.4780 0.27431175,112.4848 0.36287609,112.4915 0.55757546,112.4983 0.66375268,112.5050 0.77905107,112.5117 1.486869,112.5185 1.3096222,112.5252 1.026626,112.5319 1.0442548,112.5387 1.2744,112.5454 1.6460127,112.5521 1.3804629,112.5589 1.2301258,112.5656 1.0795784,112.5724 0.94672823,112.5791 0.76980579,112.5858 0.76104897,112.5926 0.67254084,112.5993 0.73452067,112.6060 0.61943597,112.6128 0.43354833,112.6195 0.34529239,112.6263 0.64622849,112.6330 0.79637498,112.6397 0.91146654,112.6465 1.2213836,112.6532 1.4160509,112.6600 1.3185278,112.6667 0.99993366,112.6734 1.0975022,112.6802 1.2123933,112.6869 0.88474268,112.6937 0.69017845,112.7004 0.87621504,112.7071 0.93826175,112.7139 0.94703877,112.7206 0.95565963,112.7274 0.83156556,112.7341 0.75240386,112.7409 1.1683654,112.7476 1.2123321,112.7543 1.0177524,112.7611 1.1150607,112.7678 1.1501575,112.7746 0.84925401,112.7813 0.57531828,112.7881 0.60178274,112.7948 0.45112833,112.8016 0.49561188,112.8083 0.85854995,112.8150 0.81412852,112.8218 0.54869401,112.8285 0.56625664,112.8353 0.50439477,112.8420 0.65503877,112.8488 0.72596353,112.8555 0.83194113,112.8623 0.68104249,112.8690 0.38922212,112.8758 0.49569499,112.8825 0.62836516,112.8892 0.53087634,112.8960 0.37166917,112.9027 0.47794592,112.9095 0.4334383,112.9162 0.22124395,112.9230 0.45174742,112.9297 0.83196837,112.9365 0.83158523,112.9432 0.56624824,112.9500 0.59292054,112.9567 0.56642914,112.9635 0.71684432,112.9702 0.64582932,112.9770 0.40699935,112.9837 0.53995812,112.9905 0.83202499,112.9972 0.84943497,113.0040 0.51313341,113.0107 0.62849474,113.0175 1.1062468,113.0242 1.0884672,113.0310 1.212543,113.0377 1.8410655,113.0445 3.1245365,113.0512 5.1072316,113.0580 6.9927258,113.0647 11.289251,113.0715 25.513992,113.0782 39.216759,113.0850 43.178093,113.0917 47.81641,113.0985 50.996578,113.1053 39.494083,113.1120 20.896191,113.1188 12.520651,113.1255 8.6793642,113.1323 5.1664333,113.1390 3.5127718,113.1458 3.0796337,113.1525 3.1501262,113.1593 2.3712389,113.1660 1.3713042,113.1728 0.46892345,113.1796 0.63740242,113.1863 0.78757155,113.1931 0.66360211,113.1998 0.69904077,113.2066 0.95575052,113.2133 1.0707875,113.2201 0.9999761,113.2269 0.90285248,113.2336 0.90303242,113.2404 1.2477471,113.2471 1.1058235,113.2539 0.99108279,113.2606 0.86731952,113.2674 0.80554706,113.2742 1.0531294,113.2809 0.82272243,113.2877 0.61930144,113.2944 0.48676866,113.3012 0.46028,113.3080 0.54865277,113.3147 0.72587395,113.3215 1.2485331,113.3282 2.0179613,113.3350 1.8311207,113.3418 1.096857,113.3485 0.69040012,113.3553 0.96455467,113.3620 0.6635614,113.3688 0.63714212,113.3756 0.56639057,113.3823 0.46907523,113.3891 0.3273848,113.3958 0.27418897,113.4026 0.17698452,113.4094 0.22132476,113.4161 0.43359131,113.4229 0.64617187,113.4297 0.97370893,113.4364 0.87612098,113.4432 1.044396,113.4499 1.6549348,113.4567 1.6014487,113.4635 0.96436352,113.4702 0.85833454,113.4770 0.94700843,113.4838 0.92053163,113.4905 0.89377064,113.4973 0.59277213,113.5041 0.61963099,113.5108 1.1419417,113.5176 1.3626872,113.5244 0.98223501,113.5311 0.99125934,113.5379 0.82281262,113.5447 0.66355586,113.5514 0.76988542,113.5582 0.93828011,113.5650 1.398427,113.5717 1.5042425,113.5785 1.1060503,113.5853 1.1506917,113.5920 1.2035526,113.5988 0.84944409,113.6056 0.84066635,113.6123 0.73446423,113.6191 0.85831624,113.6259 0.61925602,113.6326 0.35437283,113.6394 0.91200322,113.6462 1.2828946,113.6530 1.0793855,113.6597 1.0000919,113.6665 0.78750813,113.6733 0.70787883,113.6800 0.69914043,113.6868 0.85870057,113.6936 1.1240461,113.7003 0.98195338,113.7071 0.72548532,113.7139 0.82301694,113.7207 0.88506883,113.7274 1.1596143,113.7342 1.4158223,113.7410 0.82260197,113.7478 0.5664264,113.7545 0.83194113,113.7613 0.79627639,113.7681 0.43357363,113.7748 0.37180743,113.7816 0.6815536,113.7884 0.80516595,113.7952 0.42474756,113.8019 0.54020673,113.8087 0.84082299,113.8155 0.87604129,113.8223 1.0177046,113.8290 1.0176532,113.8358 1.1151241,113.8426 1.4426868,113.8494 1.80515,113.8561 1.1500368,113.8629 0.62840188,113.8697 0.84101707,113.8765 0.86721253,113.8832 0.53067791,113.8900 0.31855819,113.8968 0.58435482,113.9036 0.87615764,113.9104 0.95569718,113.9171 0.90246493,113.9239 0.52188462,113.9307 0.51333827,113.9375 0.73462737,113.9442 0.69902098,113.9510 0.52203053,113.9578 0.42476097,113.9646 0.30083188,113.9714 0.38070261,113.9781 0.57521242,113.9849 0.34505677,113.9917 0.69031316,113.9985 0.84965992,114.0053 1.1860386,114.0120 1.2831962,114.0188 1.2478259,114.0256 1.0886257,114.0324 1.0088408,114.0392 0.8674137,114.0459 1.4424913,114.0527 1.5308125,114.0595 2.7010257,114.0663 7.6055579,114.0731 13.171085,114.0799 16.771441,114.0866 19.018177,114.0934 33.846439,114.1002 122.15637,114.1070 270.36462,114.1138 304.98279,114.1206 195.74333,114.1273 65.656815,114.1341 20.991402,114.1409 15.485119,114.1477 12.253542,114.1545 6.5014482,114.1613 2.4410377,114.1680 0.8316474,114.1748 1.1506848,114.1816 1.2475353,114.1884 1.0087441,114.1952 1.1151217,114.2020 1.0618905,114.2088 0.78739488,114.2155 0.48661935,114.2223 0.61067623,114.2291 0.61069065,114.2359 0.81424767,114.2427 1.0796959,114.2495 0.93793231,114.2563 0.46894279,114.2631 0.71701354,114.2698 1.1948212,114.2766 1.1505243,114.2834 0.7521323,114.2902 0.50430489,114.2970 0.85882485,114.3038 1.6110421,114.3106 1.4334106,114.3174 1.2917705,114.3242 1.32732,114.3310 1.4071417,114.3377 1.5666063,114.3445 1.5753813,114.3513 1.6371464,114.3581 1.1679462,114.3649 0.84921879,114.3717 0.50411868,114.3785 0.47789657,114.3853 0.65486968,114.3921 0.58395433,114.3989 0.32735968,114.4057 0.35433927,114.4124 1.0712708,114.4192 1.265488,114.4260 0.96440369,114.4328 0.86739105,114.4396 1.0531065,114.4464 0.94661933,114.4532 1.3007983,114.4600 1.3274045,114.4668 1.1148934,114.4736 0.61932898,114.4804 0.3982327,114.4872 0.53100044,114.4940 0.70807785,114.5008 0.95595491,114.5076 0.99119514,114.5144 0.69894511,114.5212 0.61937046,114.5279 0.64602959,114.5347 0.5752306,114.5415 0.5310263,114.5483 0.70801044,114.5551 1.0797625,114.5619 1.5222778,114.5687 1.610512,114.5755 1.1503227,114.5823 0.76096505,114.5891 0.4334237,114.5959 0.15929517,114.6027 0.30103636,114.6095 0.57525951,114.6163 0.57521456,114.6231 0.531106,114.6299 0.79643846,114.6367 0.6634655,114.6435 0.48683774,114.6503 0.78770399,114.6571 0.74324971,114.6639 0.72560149,114.6707 0.3981407,114.6775 0.30084452,114.6843 0.54902685,114.6911 0.82347,114.6979 0.86694986,114.7047 0.58372742,114.7115 0.77880955,114.7183 0.8406626,114.7251 0.7610566,114.7319 0.92923284,114.7387 0.78754079,114.7455 0.53981251,114.7523 0.5401544,114.7591 1.0444593,114.7659 1.008696,114.7727 0.83160859,114.7795 0.48666748,114.7863 0.6019724,114.7931 0.76109558,114.7999 0.94693649,114.8067 1.1504543,114.8136 1.0353646,114.8204 0.77864766,114.8272 0.4510777,114.8340 0.32749602,114.8408 0.56645143,114.8476 0.54858387,114.8544 0.58423424,114.8612 0.77890378,114.8680 0.99116486,114.8748 1.1151308,114.8816 1.1593288,114.8884 1.3096809,114.8952 1.1681623,114.9020 1.0353552,114.9088 0.91141254,114.9156 0.95577472,114.9224 0.946841,114.9293 0.769741,114.9361 0.53086311,114.9429 0.4160358,114.9497 0.66394466,114.9565 0.9736138,114.9633 1.0354567,114.9701 1.2833157,114.9769 1.6726234,114.9837 1.8318706,114.9905 2.0175374,114.9973 1.3271523,115.0042 0.84987688,115.0110 3.1368699,115.0178 13.493019,115.0246 22.718054,115.0314 20.216124,115.0382 10.015272,115.0450 13.193121,115.0518 31.692013,115.0586 63.506931,115.0655 145.40526,115.0723 222.96498,115.0791 198.55278,115.0859 102.5532,115.0927 38.319168,115.0995 26.612488,115.1063 31.851973,115.1131 32.697033,115.1200 23.93128,115.1268 11.976017,115.1336 4.6081409,115.1404 3.2919297,115.1472 2.9023745,115.1540 1.7248981,115.1608 0.76062196,115.1677 0.61043817,115.1745 0.62822783,115.1813 0.72597867,115.1881 1.1063675,115.1949 1.0352772,115.2017 0.92919546,115.2085 1.1946377,115.2154 1.0265359,115.2222 0.8054387,115.2290 0.76994133,115.2358 1.0885013,115.2426 1.1503825,115.2494 0.87588674,115.2563 0.94702536,115.2631 1.3985689,115.2699 1.4074537,115.2767 1.5220965,115.2835 1.2297901,115.2904 1.2739618,115.2972 0.79610795,115.3040 0.62843746,115.3108 0.59302205,115.3176 0.88511747,115.3244 1.5223399,115.3313 1.645921,115.3381 1.2563792,115.3449 0.90260804,115.3517 0.84968418,115.3585 0.98215556,115.3654 0.6902312,115.3722 0.80537432,115.3790 0.68151522,115.3858 1.0354192,115.3927 0.76077163,115.3995 0.50443387,115.4063 0.58428544,115.4131 0.75225163,115.4199 0.78768986,115.4268 1.017674,115.4336 0.76077467,115.4404 0.47784165,115.4472 0.63746321,115.4541 1.1152899,115.4609 1.0883305,115.4677 0.65474695,115.4745 0.7788285,115.4814 1.1150129,115.4882 1.1768433,115.4950 0.70785469,115.5018 0.48685226,115.5086 0.53101951,115.5155 0.4157652,115.5223 0.23890169,115.5291 0.37182719,115.5359 0.66388255,115.5428 0.79635274,115.5496 0.69025326,115.5564 1.3012159,115.5633 1.5931404,115.5701 1.6369271,115.5769 1.1057808,115.5837 0.65475076,115.5906 0.40707165,115.5974 0.30976793,115.6042 0.4249872,115.6110 0.82344103,115.6179 1.2920491,115.6247 1.0351695,115.6315 0.66358519,115.6384 0.42463756,115.6452 0.46894065,115.6520 0.54871565,115.6588 0.69038177,115.6657 0.58397681,115.6725 0.55772895,115.6793 0.8058731,115.6862 1.1150105,115.6930 0.9552601,115.6998 0.89360791,115.7067 0.75216824,115.7135 0.69901145,115.7203 0.76990509,115.7272 1.0089637,115.7340 1.1681867,115.7408 0.87604892,115.7476 0.35400814,115.7545 0.35403574,115.7613 0.34493557,115.7681 0.17689691,115.7750 0.25679913,115.7818 0.65508008,115.7886 0.94706053,115.7955 1.2035573,115.8023 1.2740569,115.8091 0.68114388,115.8160 0.43373659,115.8228 0.58428794,115.8296 0.76114959,115.8365 0.62826735,115.8433 0.49546629,115.8501 0.54863888,115.8570 0.67255366,115.8638 0.73465973,115.8707 1.4513996,115.8775 1.3538694,115.8843 1.1326365,115.8912 0.69014859,115.8980 0.59295601,115.9048 0.69932032,115.9117 1.0975736,115.9185 1.2036061,115.9253 1.1415771,115.9322 1.1856892,115.9390 0.87614042,115.9459 1.03556,115.9527 0.96448171,115.9595 0.5747875,115.9664 0.10597529,115.9732 0.36298367,115.9801 0.63732636,115.9869 0.90291852,115.9937 1.1682595,116.0006 1.3807915,116.0074 1.9293714,116.0142 2.123894,116.0211 2.7792766,116.0279 4.6385107,116.0348 7.3990002,116.0416 6.8489914,116.0484 6.0365024,116.0553 15.079019,116.0621 40.609104,116.0690 77.448059,116.0758 116.02736,116.0827 125.35621,116.0895 92.133362,116.0963 46.76553,116.1032 18.911087,116.1100 12.799275,116.1169 22.450979,116.1237 30.60368,116.1306 25.452621,116.1374 12.283658,116.1442 4.2630014,116.1511 2.5132833,116.1579 1.4949937,116.1648 0.81377298,116.1716 0.47781095,116.1785 0.54877591,116.1853 0.55735141,116.1922 0.36264372,116.1990 0.30983707,116.2058 0.50464851,116.2127 0.9205817,116.2195 1.2124407,116.2264 1.2919711,116.2332 1.203512,116.2401 1.0885713,116.2469 0.9823131,116.2538 0.77864122,116.2606 0.65466768,116.2675 0.67262053,116.2743 0.74339736,116.2812 0.5397045,116.2880 0.67265171,116.2949 0.87612563,116.3017 0.9113825,116.3085 0.69024903,116.3154 0.69914591,116.3222 0.92954588,116.3291 1.3632036,116.3359 1.35356,116.3428 0.74297059,116.3496 0.69908416,116.3565 0.51319867,116.3633 0.2654388,116.3702 0.17714904,116.3770 0.29224122,116.3839 0.43359789,116.3907 0.53093553,116.3976 0.69914925,116.4044 0.68139505,116.4113 0.60173339,116.4182 0.50441355,116.4250 0.46905866,116.4319 0.51320678,116.4387 0.4423728,116.4456 0.61073977,116.4524 1.0090817,116.4593 1.1593474,116.4661 1.1326491,116.4730 1.2477051,116.4798 0.99130452,116.4867 1.0442718,116.4935 0.94699091,116.5004 1.265641,116.5072 1.1323533,116.5141 0.61925465,116.5210 0.69918633,116.5278 0.72564965,116.5347 0.72567058,116.5415 0.911789,116.5484 1.3807137,116.5552 1.4340882,116.5621 2.3989873,116.5689 3.0706751,116.5758 2.4683084,116.5827 1.5305233,116.5895 1.1504182,116.5964 1.3364038,116.6032 1.2831359,116.6101 1.0795053,116.6169 0.98234105,116.6238 1.1503907,116.6307 1.017462,116.6375 0.76980019,116.6444 1.0089486,116.6512 1.0797271,116.6581 0.84073997,116.6649 0.88475525,116.6718 0.54856831,116.6787 0.64618438,116.6855 0.68149,116.6924 0.77008557,116.6992 0.84060037,116.7061 0.76970571,116.7130 0.92927682,116.7198 1.1769615,116.7267 0.93800426,116.7335 0.91150868,116.7404 1.0709507,116.7473 1.4513997,116.7541 0.99989158,116.7610 0.73472852,116.7679 0.83199877,116.7747 0.74308735,116.7816 0.55735785,116.7884 1.0798749,116.7953 1.7081662,116.8022 1.3891375,116.8090 0.84057224,116.8159 0.81407642,116.8228 0.46000171,116.8296 0.52224362,116.8365 0.6285919,116.8433 0.83211011,116.8502 1.0443295,116.8571 1.1059099,116.8639 0.87587041,116.8708 0.76098818,116.8777 0.59287101,116.8845 0.53108752,116.8914 0.6903851,116.8983 0.69902068,116.9051 0.45134515,116.9120 0.53121388,116.9189 0.68146586,116.9257 0.91130096,116.9326 0.91135049,116.9395 0.70805919,116.9463 0.69920903,116.9532 0.68149966,116.9601 0.77877158,116.9669 0.82281077,116.9738 0.69013637,116.9807 0.92043996,116.9875 1.2213573,116.9944 1.1682017,117.0013 1.1151844,117.0081 1.3275554,117.0150 1.5397027,117.0219 1.3627493,117.0288 1.4957602,117.0356 2.168298,117.0425 3.2658706,117.0494 4.5761175,117.0562 5.6558714,117.0631 6.6999922,117.0700 12.069553,117.0769 39.186478,117.0837 90.707741,117.0906 109.82632,117.0975 77.378395,117.1043 31.448708,117.1112 14.881216,117.1181 11.281436,117.1250 7.1835752,117.1318 4.4503441,117.1387 2.8578057,117.1456 1.3181167,117.1524 0.76067883,117.1593 0.46880013,117.1662 0.54880697,117.1731 0.75242066,117.1799 0.90275848,117.1868 0.7168451,117.1937 0.69028521,117.2006 0.840716,117.2074 1.0796447,117.2143 0.99984574,117.2212 0.76110297,117.2281 0.98253,117.2349 1.0353955,117.2418 1.0263516,117.2487 1.0086445,117.2556 0.72548252,117.2624 0.43351212,117.2693 0.35408562,117.2762 0.31874803,117.2831 0.53109753,117.2900 0.99116611,117.2968 1.0882801,117.3037 0.6281485,117.3106 0.4161025,117.3175 0.60197175,117.3243 0.70799541,117.3312 1.0266399,117.3381 1.3982542,117.3450 1.2121482,117.3519 0.51304781,117.3587 0.26546308,117.3656 0.30093628,117.3725 0.31858066,117.3794 0.35415503,117.3863 0.92951441,117.3931 1.0886028,117.4000 0.867082,117.4069 0.59271348,117.4138 0.78749657,117.4207 0.76111263,117.4275 0.86732745,117.4344 0.56625122,117.4413 0.36280087,117.4482 0.45150554,117.4551 0.79659104,117.4620 0.81400907,117.4688 0.61939847,117.4757 0.66363311,117.4826 0.6282447,117.4895 0.84969908,117.4964 0.89393175,117.5033 1.124097,117.5101 1.2833405,117.5170 1.2475218,117.5239 0.62797856,117.5308 0.35405263,117.5377 0.5667451,117.5446 0.84097058,117.5514 0.94704378,117.5583 1.0793831,117.5652 0.56605655,117.5721 0.51347458,117.5790 0.86733532,117.5859 1.301028,117.5928 1.8232715,117.5996 1.8404083,117.6065 1.1234066,117.6134 0.78745568,117.6203 0.46905258,117.6272 0.48685914,117.6341 0.8142603,117.6410 1.1150615,117.6479 1.3272957,117.6547 0.92911816,117.6616 0.50452054,117.6685 0.52221507,117.6754 0.50436014,117.6823 0.55750549,117.6892 0.73454964,117.6961 0.61937612,117.7030 0.54871553,117.7099 0.73470807,117.7167 0.99140304,117.7236 1.2389228,117.7305 0.95544565,117.7374 0.55719566,117.7443 0.22993191,117.7512 0.18589918,117.7581 0.41640398,117.7650 0.97360718,117.7719 0.73433036,117.7788 0.72573966,117.7856 0.82308125,117.7925 0.99108154,117.7994 0.76085931,117.8063 0.583983,117.8132 0.47782692,117.8201 0.47784403,117.8270 0.39816609,117.8339 0.37169209,117.8408 0.30978513,117.8477 0.33629304,117.8546 0.38055441,117.8615 0.52224624,117.8684 0.87608099,117.8753 0.87620944,117.8822 1.1151243,117.8891 0.92916822,117.8959 0.86731452,117.9028 0.83181924,117.9097 0.85822874,117.9166 0.61940956,117.9235 0.70826048,117.9304 0.79656875,117.9373 0.89357817,117.9442 0.8054226,117.9511 0.94702619,117.9580 0.94680053,117.9649 0.94693816,117.9718 0.98234981,117.9787 0.96458006,117.9856 0.73417377,117.9925 0.29185155,117.9994 0.51346421,118.0063 0.89399827,118.0132 1.0621135,118.0201 1.1949964,118.0270 1.389567,118.0339 1.4954979,118.0408 1.5841583,118.0477 2.8415582,118.0546 5.5947342,118.0615 7.9220047,118.0684 7.7076855,118.0753 7.2215762,118.0822 12.073223,118.0891 20.254084,118.0960 34.610889,118.1029 43.877647,118.1098 35.434113,118.1167 17.591866,118.1236 5.8814287,118.1305 5.5325713,118.1374 9.0282745,118.1443 10.565706,118.1512 7.5901546,118.1581 3.9716382,118.1650 2.1233804,118.1719 1.3804457,118.1788 1.3982464,118.1857 1.2301371,118.1926 0.89392841,118.1995 0.80526465,118.2064 0.63695663,118.2133 0.69914663,118.2202 0.77880925,118.2271 0.55726051,118.2341 0.33606651,118.2410 0.30969664,118.2479 0.44256559,118.2548 0.66420609,118.2617 1.2746845,118.2686 1.2476026,118.2755 1.2741271,118.2824 1.1414237,118.2893 0.91174048,118.2962 1.0534726,118.3031 1.3716577,118.3100 1.0526695,118.3169 0.65454477,118.3238 0.41589639,118.3307 0.42486319,118.3376 0.584144,118.3446 0.47779614,118.3515 0.59289259,118.3584 0.74336284,118.3653 0.69019949,118.3722 0.46018165,118.3791 0.66383094,118.3860 0.77878827,118.3929 0.73457938,118.3998 0.84951472,118.4067 0.81396556,118.4136 0.69040424,118.4206 1.0711348,118.4275 1.4159226,118.4344 1.1591552,118.4413 0.72558951,118.4482 0.41583607,118.4551 0.44240111,118.4620 0.5220874,118.4689 0.73462057,118.4759 0.9825235,118.4828 0.99996424,118.4897 0.68129098,118.4966 0.6727159,118.5035 0.80522209,118.5104 0.45988116,118.5173 0.44244733,118.5242 0.66378486,118.5312 0.6284095,118.5381 0.60186607,118.5450 0.81429088,118.5519 1.1506286,118.5588 1.3538736,118.5657 1.0173516,118.5726 0.48659977,118.5796 0.38939279,118.5865 0.54882872,118.5934 0.92065603,118.6003 1.0621061,118.6072 1.0618335,118.6141 0.84051728,118.6210 1.0265713,118.6280 0.92045307,118.6349 0.70784098,118.6418 0.51312625,118.6487 0.53097677,118.6556 0.49553964,118.6626 0.76990056,118.6695 1.1416013,118.6764 1.0972424,118.6833 0.47788891,118.6902 0.37186098,118.6971 0.58422208,118.7041 0.79666442,118.7110 1.0797501,118.7179 1.2299687,118.7248 1.2298334,118.7317 1.0797549,118.7387 1.3985189,118.7456 1.3983463,118.7525 1.5840679,118.7594 1.5132871,118.7663 1.3625847,118.7733 0.72523844,118.7802 0.57542783,118.7871 1.1418525,118.7940 1.2830186,118.8009 1.0706137,118.8079 0.84939867,118.8148 0.52191675,118.8217 0.19461775,118.8286 0.1239012,118.8356 0.13277189,118.8425 0.23902813,118.8494 0.36287749,118.8563 0.40704504,118.8632 0.48681736,118.8702 0.62846482,118.8771 0.69956613,118.8840 1.2390296,118.8909 0.8668974,118.8979 0.81414747,118.9048 0.86713153,118.9117 0.4777157,118.9186 0.46950412,118.9256 1.0714837,118.9325 1.663445,118.9394 1.3091257,118.9463 0.96439666,118.9533 0.92914069,118.9602 0.96461171,118.9671 1.3451853,118.9740 1.2655221,118.9810 0.91186845,118.9879 1.4694095,118.9948 2.1504705,119.0018 2.5927393,119.0087 2.0972781,119.0156 1.6373729,119.0225 1.4601603,119.0295 1.6721524,119.0364 1.9741076,119.0433 4.257833,119.0502 11.45449,119.0572 56.056652,119.0641 128.93605,119.0710 148.59805,119.0780 98.138931,119.0849 44.292648,119.0918 51.443066,119.0988 113.84946,119.1057 142.29724,119.1126 101.79504,119.1195 38.120701,119.1265 11.860138,119.1334 7.7866364,119.1403 5.2642136,119.1473 3.1588476,119.1542 2.3714745,119.1611 1.9996794,119.1681 1.4068749,119.1750 1.0264292,119.1819 0.92015797,119.1889 0.67224932,119.1958 0.61957061,119.2027 0.92050868,119.2097 0.86718577,119.2166 0.73457205,119.2235 0.81430119,119.2305 0.97336358,119.2374 0.716546,119.2443 0.46901095,119.2513 0.6373865,119.2582 1.0090295,119.2651 1.0707068,119.2721 0.73428279,119.2790 0.39815211,119.2859 0.42484504,119.2929 0.80537885,119.2998 0.89379078,119.3068 0.64591169,119.3137 0.36270082,119.3206 0.36294246,119.3276 0.72580963,119.3345 0.9911204,119.3414 0.89376897,119.3484 0.82325679,119.3553 1.212636,119.3623 1.2476114,119.3692 0.81394899,119.3761 0.58397144,119.3831 0.41590112,119.3900 0.45128074,119.3969 0.56627941,119.4039 0.69920301,119.4108 1.0442786,119.4178 0.87605751,119.4247 0.92049521,119.4316 1.1771308,119.4386 1.0530283,119.4455 0.5927856,119.4525 0.38048738,119.4594 0.34505919,119.4663 0.41599268,119.4733 1.1683315,119.4802 1.6548058,119.4872 1.3273112,119.4941 1.1682014,119.5010 1.3452991,119.5080 1.3450742,119.5149 0.83165026,119.5219 0.46010518,119.5288 0.37188628,119.5358 0.63755035,119.5427 1.0177853,119.5496 1.3362621,119.5566 1.5575732,119.5635 1.4598794,119.5705 0.74309832,119.5774 0.65502018,119.5844 0.92958671,119.5913 1.1415608,119.5983 0.6985904,119.6052 0.40695933,119.6121 0.77895969,119.6191 1.1416813,119.6260 1.1593323,119.6330 0.9822762,119.6399 0.82300961,119.6469 0.82290554,119.6538 0.57524037,119.6608 0.77894622,119.6677 0.7608282,119.6747 0.48657411,119.6816 0.4159981,119.6886 0.53973758,119.6955 0.33615696,119.7025 0.25671887,119.7094 0.734689,119.7163 0.98228204,119.7233 0.69897723,119.7302 0.35402817,119.7372 0.5047189,119.7441 0.76110643,119.7511 0.65455967,119.7580 0.36276287,119.7650 0.54002094,119.7719 0.94721466,119.7789 1.2567737,119.7858 1.0439019,119.7928 0.53089839,119.7997 0.67284644,119.8067 1.0443907,119.8136 1.2121606,119.8206 0.94667608,119.8275 0.8939088,119.8345 0.85845399,119.8414 0.86708182,119.8484 0.48661828,119.8554 0.64610159,119.8623 0.81421733,119.8693 0.84061795,119.8762 0.54858512,119.8832 0.4514181,119.8901 0.4955548,119.8971 0.62831372,119.9040 1.0623074,119.9110 1.5312068,119.9179 1.3360276,119.9249 0.88473928,119.9318 0.74342519,119.9388 1.0266488,119.9457 1.1238613,119.9527 1.0442816,119.9597 1.0000978,119.9666 0.88500929,119.9736 1.0177227,119.9805 1.4158448,119.9875 1.5132475,119.9944 1.256745,120.0014 1.0618894,120.0083 0.86731964,120.0153 1.2922169,120.0223 1.4335952,120.0292 1.3537322,120.0362 1.0264779,120.0431 1.7352659,120.0501 3.5053697,120.0571 7.9619918,120.0640 25.128109,120.0710 46.007587,120.0779 47.435593,120.0849 32.738022,120.0918 35.697903,120.0988 49.51017,120.1058 47.595917,120.1127 29.501694,120.1197 12.74413,120.1266 5.0237927,120.1336 2.663125,120.1406 1.8668044,120.1475 1.1148118,120.1545 0.76964051,120.1614 0.46025079,120.1684 0.77012283,120.1754 0.90256643,120.1823 1.0353853,120.1893 0.9912042,120.1963 0.88479728,120.2032 0.53947306,120.2102 0.34522423,120.2171 0.77018571,120.2241 0.99102497,120.2311 0.79621297,120.2380 0.39811343,120.2450 0.28321835,120.2520 0.4249523,120.2589 0.53101546,120.2659 0.45130432,120.2728 0.62848312,120.2798 0.79653978,120.2868 0.76992017,120.2937 0.69920963,120.3007 0.67252231,120.3077 0.73443115,120.3146 0.96473604,120.3216 1.1683555,120.3286 1.4335746,120.3355 1.3891366,120.3425 1.2122898,120.3495 0.84950107,120.3564 0.5042668,120.3634 0.37158427,120.3704 0.36276275,120.3773 0.24789989,120.3843 0.7082088,120.3913 1.2832876,120.3982 1.3715689,120.4052 0.85827088,120.4122 0.49561951,120.4191 0.59297431,120.4261 0.64605761,120.4331 0.69027579,120.4401 0.65504956,120.4470 0.76988661,120.4540 0.52193457,120.4610 0.62841505,120.4679 0.85854429,120.4749 0.92035818,120.4819 0.81391138,120.4888 0.64587992,120.4958 0.49562964,120.5028 0.4778392,120.5098 0.54862839,120.5167 0.53984034,120.5237 0.55752599,120.5307 0.74338132,120.5376 0.66363287,120.5446 0.28305712,120.5516 0.25678527,120.5586 0.53991675,120.5655 0.57538623,120.5725 0.78791797,120.5795 0.93804741,120.5864 0.87589931,120.5934 0.67251146,120.6004 0.88525027,120.6074 1.3718182,120.6143 1.1767137,120.6213 0.68124092,120.6283 0.69072789,120.6353 1.3012203,120.6422 1.5664575,120.6492 1.5396982,120.6562 1.1322725,120.6632 1.0175316,120.6701 1.203763,120.6771 1.265615,120.6841 1.0262619,120.6911 0.69885516,120.6980 0.90275335,120.7050 1.0973784,120.7120 0.94667399,120.7190 1.0443043,120.7260 1.3894439,120.7329 1.070624,120.7399 0.66373873,120.7469 0.64613271,120.7539 0.77871144,120.7608 1.0002518,120.7678 1.5314236,120.7748 1.7875248,120.7818 1.4774398,120.7888 0.92894089,120.7957 0.52218455,120.8027 0.63744473,120.8097 0.91152668,120.8167 0.90262127,120.8237 1.0706909,120.8306 0.75197047,120.8376 0.59290832,120.8446 0.65496707,120.8516 0.77874416,120.8586 0.72561014,120.8655 0.93822652,120.8725 1.256855,120.8795 1.1592461,120.8865 0.64562774,120.8935 0.24768113,120.9005 0.52231085,120.9074 0.79653984,120.9144 0.89381802,120.9214 0.9114818,120.9284 0.80517584,120.9354 0.34502241,120.9424 0.33640265,120.9493 0.52219832,120.9563 0.69027323,120.9633 0.79660851,120.9703 1.071237,120.9773 1.770234,120.9843 1.7434984,120.9912 1.7698981,120.9982 1.4686859,121.0052 1.1946582,121.0122 1.5222231,121.0192 1.6991529,121.0262 2.150985,121.0332 5.6063714,121.0401 17.309153,121.0471 28.305815,121.0541 29.386379,121.0611 20.701792,121.0681 18.738066,121.0751 36.261791,121.0821 57.583729,121.0891 58.728539,121.0960 42.936813,121.1030 35.923275,121.1100 53.794132,121.1170 75.360527,121.1240 68.845451,121.1310 37.989395,121.1380 11.902333,121.1450 5.2829099,121.1520 4.1057358,121.1589 2.7423255,121.1659 1.8312732,121.1729 1.2472823,121.1799 0.78726995,121.1869 0.84958631,121.1939 1.1681762,121.2009 0.9467383,121.2079 0.521972,121.2149 0.29203507,121.2219 0.36297256,121.2289 0.65518636,121.2358 0.9823339,121.2428 0.66363472,121.2498 0.87651652,121.2568 1.5135256,121.2638 1.344968,121.2708 0.98185438,121.2778 0.65451223,121.2848 0.55748981,121.2918 0.49570298,121.2988 0.72584528,121.3058 0.78754342,121.3128 0.61935365,121.3198 0.52221507,121.3268 0.71701753,121.3338 0.70785719,121.3408 0.35380518,121.3478 0.26553729,121.3547 0.34499386,121.3617 0.34508979,121.3687 0.49588707,121.3757 0.77016091,121.3827 1.0972824,121.3897 1.0440346,121.3967 0.79633898,121.4037 0.5220778,121.4107 0.50445932,121.4177 0.49552941,121.4247 0.43359631,121.4317 0.66378784,121.4387 0.73450476,121.4457 0.46013263,121.4527 0.28315428,121.4597 0.36293146,121.4667 0.53996468,121.4737 0.66364831,121.4807 0.64589375,121.4877 0.522089,121.4947 0.39815643,121.5017 0.25655955,121.5087 0.34515348,121.5157 0.43380386,121.5227 0.47800037,121.5297 0.57536548,121.5367 0.84965068,121.5437 0.84943938,121.5507 0.91143209,121.5577 0.85826904,121.5647 0.45111939,121.5717 0.37173232,121.5787 0.92064518,121.5857 1.3275352,121.5927 1.1768324,121.5997 0.67239136,121.6067 0.4513019,121.6137 0.55760425,121.6207 0.65497017,121.6277 0.61954939,121.6347 0.77897751,121.6417 1.2921999,121.6487 1.5396324,121.6557 1.3537906,121.6627 1.0176522,121.6698 0.69898057,121.6768 0.54859382,121.6838 0.86745322,121.6908 1.371871,121.6978 1.3981524,121.7048 1.0086238,121.7118 0.55742168,121.7188 0.43374699,121.7258 0.68172801,121.7328 0.97344381,121.7398 0.61930341,121.7468 0.4778966,121.7538 0.4958438,121.7608 0.96475285,121.7678 1.3893799,121.7748 1.7345074,121.7819 1.5309241,121.7889 1.3187071,121.7959 1.2212633,121.8029 1.0353371,121.8099 0.93811285,121.8169 1.0440475,121.8239 0.75189805,121.8309 0.73455673,121.8379 0.77870858,121.8449 0.69898421,121.8519 0.54877174,121.8590 0.70798451,121.8660 0.8139959,121.8730 1.0619987,121.8800 1.1505277,121.8870 1.0619755,121.8940 0.88483095,121.9010 0.49542764,121.9080 0.34521219,121.9150 0.59307319,121.9221 0.8229562,121.9291 0.84954542,121.9361 0.97362155,121.9431 1.053066,121.9501 0.6105141,121.9571 0.67256773,121.9641 0.7699706,121.9711 1.0442766,121.9782 0.94684792,121.9852 0.72567332,121.9922 0.73463249,121.9992 0.77889538,122.0062 1.053149,122.0132 0.79627836,122.0202 0.76098579,122.0273 0.90299565,122.0343 1.3896173,122.0413 1.9914621,122.0483 2.7882638,122.0553 4.5153871,122.0623 11.015265,122.0693 26.37368,122.0764 43.01363,122.0834 43.094017,122.0904 36.094723,122.0974 61.05994,122.1044 223.23024,122.1114 447.30991,122.1185 474.29095,122.1255 284.25659,122.1325 93.493935,122.1395 32.042255,122.1465 22.607786,122.1536 16.287989,122.1606 8.9165993,122.1676 3.3516417,122.1746 1.3094866,122.1816 1.6375357,122.1887 1.769927,122.1957 1.4245517,122.2027 1.4600701,122.2097 1.4511536,122.2167 1.1858091,122.2238 1.0885448,122.2308 0.89360416,122.2378 0.75229913,122.2448 0.78776073,122.2518 0.88490152,122.2589 1.0176109,122.2659 0.94681537,122.2729 0.6638478,122.2799 0.56656235,122.2869 0.65486652,122.2940 0.68117929,122.3010 0.52197564,122.3080 0.47792178,122.3150 0.83197367,122.3221 1.2922845,122.3291 1.6819764,122.3361 1.9560535,122.3431 1.9200234,122.3502 1.6100671,122.3572 0.93786323,122.3642 0.80552399,122.3712 0.90266287,122.3783 0.92890239,122.3853 0.8228544,122.3923 0.75226122,122.3993 0.68156862,122.4064 0.82301229,122.4134 0.64577466,122.4204 0.73465538,122.4274 1.2482303,122.4345 1.6553876,122.4415 2.0355413,122.4485 1.9374686,122.4555 1.1588157,122.4626 0.93820208,122.4696 1.3807403,122.4766 1.8230883,122.4837 1.6370118,122.4907 1.2299242,122.4977 0.84936363,122.5047 0.42457888,122.5118 0.30089593,122.5188 0.13267387,122.5258 0.1505146,122.5329 0.33635753,122.5399 0.37170136,122.5469 0.51332313,122.5539 0.56630373,122.5610 0.66374159,122.5680 0.94695354,122.5750 0.77873951,122.5821 0.58408874,122.5891 0.43362206,122.5961 0.39814118,122.6032 0.52216524,122.6102 0.61063248,122.6172 0.35396859,122.6243 0.34529439,122.6313 0.50440639,122.6383 0.63713294,122.6454 0.79655576,122.6524 1.035669,122.6594 1.2034709,122.6665 0.87581605,122.6735 0.72554588,122.6805 0.38040569,122.6876 0.2566067,122.6946 0.24775352,122.7016 0.30090767,122.7087 0.34533733,122.7157 0.60185665,122.7227 0.73444265,122.7298 0.92047918,122.7368 0.96468997,122.7438 0.82291806,122.7509 0.75216907,122.7579 0.9557634,122.7649 0.92041153,122.7720 0.84089386,122.7790 0.77869332,122.7860 0.77865887,122.7931 1.0266035,122.8001 0.96466315,122.8072 0.90278637,122.8142 0.83182716,122.8212 0.69012183,122.8283 0.62823272,122.8353 0.5574069,122.8423 0.46022472,122.8494 0.72604305,122.8564 0.86725879,122.8635 0.77844989,122.8705 0.81402862,122.8775 0.78774959,122.8846 1.0267358,122.8916 0.94678646,122.8987 0.63708305,122.9057 0.70814019,122.9127 0.90264225,122.9198 1.0088383,122.9268 1.2213688,122.9339 1.0263889,122.9409 0.85808736,122.9479 0.55756366,122.9550 0.77904886,122.9620 0.99120402,122.9691 1.0175824,122.9761 0.99137592,122.9832 1.566927,122.9902 1.8142375,122.9972 1.3713425,123.0043 1.1238146,123.0113 1.3185022,123.0184 1.3806108,123.0254 1.5931714,123.0325 1.6462606,123.0395 2.6475363,123.0465 13.305057,123.0536 48.103767,123.0606 82.127602,123.0677 80.750916,123.0747 52.680901,123.0818 34.819221,123.0888 48.503071,123.0959 76.804688,123.1029 90.125305,123.1100 86.186668,123.1170 77.258972,123.1240 68.314362,123.1311 55.763454,123.1381 40.140755,123.1452 23.440517,123.1522 9.4096766,123.1593 5.0606542,123.1663 3.6454811,123.1734 3.0532284,123.1804 2.6282187,123.1875 1.7428294,123.1945 1.3623972,123.2016 0.76082146,123.2086 0.89386851,123.2157 0.96466571,123.2227 1.1418679,123.2298 1.4158578,123.2368 1.1237308,123.2439 1.017683,123.2509 0.74307454,123.2580 0.3982763,123.2650 0.68168378,123.2721 0.82310516,123.2791 0.95575899,123.2862 1.0706515,123.2932 0.96446133,123.3003 0.77884251,123.3073 0.8584075,123.3144 0.84052587,123.3214 0.61053699,123.3285 0.3804982,123.3355 0.23886913,123.3426 0.25671521,123.3496 0.8940177,123.3567 1.1681153,123.3637 0.66349661,123.3708 0.30981845,123.3778 0.61964834,123.3849 0.59294134,123.3920 0.59288615,123.3990 0.94732481,123.4061 1.6019402,123.4131 1.0880207,123.4202 0.84078336,123.4272 1.097476,123.4343 0.80501246,123.4413 0.46882984,123.4484 0.67271888,123.4555 1.2126631,123.4625 1.159139,123.4696 0.92028922,123.4766 1.1595346,123.4837 0.96474767,123.4907 0.99097073,123.4978 0.70766377,123.5048 0.46883187,123.5119 0.20340908,123.5190 0.15931201,123.5260 0.13289304,123.5331 0.34524757,123.5401 0.45125794,123.5472 0.46018615,123.5543 0.56654572,123.5613 0.85863858,123.5684 1.1416978,123.5754 1.0263965,123.5825 0.6900183,123.5895 0.566414,123.5966 0.67256159,123.6037 0.52202225,123.6107 0.53982973,123.6178 0.60171658,123.6249 0.40698609,123.6319 0.38946721,123.6390 0.71714693,123.6460 0.98269331,123.6531 1.486901,123.6602 1.5661454,123.6672 1.1943866,123.6743 0.81393129,123.6813 0.54850441,123.6884 0.51329535,123.6955 0.61082107,123.7025 0.95593494,123.7096 1.0354803,123.7167 0.94678414,123.7237 0.63688308,123.7308 0.58423889,123.7378 1.0532992,123.7449 1.1768502,123.7520 0.78740621,123.7590 0.61950922,123.7661 0.99124187,123.7732 1.1503831,123.7802 1.2216758,123.7873 1.4340289,123.7944 1.2474945,123.8014 0.7694732,123.8085 0.56614745,123.8156 0.35382989,123.8226 0.28324932,123.8297 0.4780218,123.8368 0.3539474,123.8438 0.40708748,123.8509 0.73480994,123.8580 1.2480025,123.8650 1.1326917,123.8721 1.2918501,123.8792 1.1680062,123.8862 1.1770409,123.8933 1.2213472,123.9004 1.4601694,123.9074 1.0351169,123.9145 0.64591283,123.9216 0.64616764,123.9287 0.67267948,123.9357 0.75220358,123.9428 0.71684635,123.9499 0.9558987,123.9569 1.1148783,123.9640 0.80518526,123.9711 1.132954,123.9781 1.1682435,123.9852 1.2037896,123.9923 1.5221782,123.9994 1.4246596,124.0064 1.5401609,124.0135 1.7878332,124.0206 1.8324684,124.0276 3.1335628,124.0347 4.0265484,124.0418 4.691,124.0489 7.7371254,124.0559 14.589013,124.0630 23.803642,124.0701 35.039787,124.0772 83.582581,124.0842 322.89606,124.0913 618.34546,124.0984 634.49579,124.1054 361.91046,124.1125 135.03839,124.1196 125.48967,124.1267 201.45338,124.1337 202.80054,124.1408 122.42318,124.1479 44.005505,124.1550 17.454603,124.1621 11.776698,124.1691 7.626286,124.1762 4.2729506,124.1833 1.8842373,124.1904 1.1061656,124.1974 1.0352041,124.2045 0.71660262,124.2116 0.5931319,124.2187 1.0534608,124.2257 1.1773781,124.2328 1.5750122,124.2399 1.0173998,124.2470 1.0620317,124.2541 0.9468435,124.2611 0.76979786,124.2682 0.55738109,124.2753 0.62839615,124.2824 0.80530965,124.2895 0.86733466,124.2965 0.95579398,124.3036 0.87607121,124.3107 0.99112874,124.3178 0.84052044,124.3249 0.78762376,124.3319 1.0088819,124.3390 0.75209576,124.3461 0.56629831,124.3532 0.45128661,124.3603 0.49558824,124.3673 0.74365097,124.3744 1.3542836,124.3815 1.3806885,124.3886 1.433612,124.3957 1.2120816,124.4028 1.2476921,124.4098 1.2565883,124.4169 0.88471019,124.4240 0.47777176,124.4311 0.50453168,124.4382 0.55750877,124.4453 0.51324654,124.4523 0.6107682,124.4594 0.72588319,124.4665 0.92925125,124.4736 0.89382666,124.4807 1.159427,124.4878 1.2121785,124.4949 0.78752542,124.5019 1.0797534,124.5090 1.0089117,124.5161 0.99117434,124.5232 1.0086982,124.5303 0.97340202,124.5374 0.69020474,124.5445 0.47770193,124.5515 0.37158889,124.5586 0.40720314,124.5657 0.70806468,124.5728 0.90271622,124.5799 1.0444254,124.5870 1.2038227,124.5941 1.2655799,124.6012 1.2212147,124.6082 1.3892283,124.6153 1.2917565,124.6224 1.1503543,124.6295 0.98220527,124.6366 0.76101321,124.6437 0.74345887,124.6508 0.78763258,124.6579 0.76116198,124.6650 0.95593518,124.6721 1.3452132,124.6791 1.4512962,124.6862 1.3539585,124.6933 1.3274167,124.7004 1.088393,124.7075 0.99121773,124.7146 1.1061543,124.7217 0.85836428,124.7288 0.87640548,124.7359 0.99096406,124.7430 0.64575547,124.7501 0.59313744,124.7572 0.86746883,124.7642 1.3628782,124.7713 1.3008413,124.7784 1.1327182,124.7855 0.92028522,124.7926 0.87600189,124.7997 0.73417747,124.8068 0.46900439,124.8139 0.91186059,124.8210 1.2831974,124.8281 0.90229183,124.8352 0.4157424,124.8423 0.40724951,124.8494 0.69041258,124.8565 0.93820274,124.8636 0.90269381,124.8707 0.63711041,124.8778 0.6900782,124.8849 0.61049658,124.8920 0.84970963,124.8991 0.9204362,124.9062 0.84067523,124.9133 0.76987296,124.9203 0.88507932,124.9274 0.98232085,124.9345 0.79631662,124.9416 0.90273243,124.9487 0.96459109,124.9558 0.66360646,124.9629 0.79653323,124.9700 1.0266577,124.9771 1.114961,124.9842 1.0620618,124.9913 1.4162402,124.9984 1.566487,125.0055 1.8406512,125.0126 1.7607493,125.0197 1.4336687,125.0268 1.7708833,125.0339 3.5766528,125.0410 5.3990855,125.0481 6.3282895,125.0552 8.3380375,125.0623 17.0373,125.0694 43.449303,125.0765 62.048607,125.0836 62.665165,125.0908 70.694633,125.0979 76.017334,125.1050 71.26944,125.1121 62.094704,125.1192 58.450546,125.1263 51.117714,125.1334 36.582333,125.1405 20.636168,125.1476 9.4904957,125.1547 5.1047888,125.1618 2.6012142,125.1689 1.6104544,125.1760 1.3892633,125.1831 0.99097049,125.1902 0.80534011,125.1973 0.93813515,125.2044 1.0000451,125.2115 0.99994385,125.2186 0.74316913,125.2257 0.4776682,125.2328 0.33636171,125.2399 0.61087954,125.2471 0.97376508,125.2542 1.4867953,125.2613 1.300892,125.2684 1.1058946,125.2755 0.45088261,125.2826 0.39825791,125.2897 0.4071731,125.2968 0.55765992,125.3039 0.77879405,125.3110 0.80532968,125.3181 0.69903213,125.3252 0.59296781,125.3324 0.90269136,125.3395 0.74335092,125.3466 0.92059255,125.3537 0.83171904,125.3608 0.70801157,125.3679 1.1153222,125.3750 1.2032332,125.3821 0.62822926,125.3892 1.0889754,125.3963 1.4337904,125.4035 1.2033319,125.4106 1.0265466,125.4177 1.1858034,125.4248 1.1590954,125.4319 1.1237589,125.4390 0.92897224,125.4461 0.48668122,125.4532 0.55776453,125.4604 0.74337888,125.4675 0.73469651,125.4746 1.1682569,125.4817 1.017489,125.4888 0.840675,125.4959 0.7962994,125.5030 0.47778577,125.5102 0.56672043,125.5173 1.4162772,125.5244 1.6369617,125.5315 1.2298158,125.5386 1.0530627,125.5457 0.78761351,125.5528 0.87635732,125.5600 1.2481198,125.5671 1.4248793,125.5742 1.7431667,125.5813 1.7520763,125.5884 1.8495705,125.5955 1.6899533,125.6027 0.91132241,125.6098 0.84971654,125.6169 0.84094769,125.6240 1.0267698,125.6311 1.2920651,125.6382 1.2386554,125.6454 0.79601902,125.6525 0.48663023,125.6596 0.57529378,125.6667 0.78770965,125.6738 1.132782,125.6810 0.93808991,125.6881 0.86759788,125.6952 1.2039737,125.7023 1.4335681,125.7094 1.3448092,125.7166 0.97318339,125.7237 0.69026101,125.7308 0.90279865,125.7379 1.026594,125.7450 0.99997878,125.7522 0.84948838,125.7593 0.9557941,125.7664 0.99113482,125.7735 1.0175779,125.7806 0.89367473,125.7878 0.91168904,125.7949 1.0886788,125.8020 0.99090081,125.8091 0.79611766,125.8163 0.47784761,125.8234 0.50441509,125.8305 0.56651545,125.8376 0.97396344,125.8448 1.4606417,125.8519 1.4598553,125.8590 0.75149506,125.8661 0.3538146,125.8733 0.30974653,125.8804 0.39837465,125.8875 0.83222759,125.8946 1.3187226,125.9018 1.1766661,125.9089 0.67236382,125.9160 0.61078954,125.9231 0.81435615,125.9303 1.0797472,125.9374 1.1415505,125.9445 0.92913991,125.9516 0.88531637,125.9588 1.3719127,125.9659 1.4688902,125.9730 1.4602753,125.9801 1.7433909,125.9873 1.7433132,125.9944 1.8051231,126.0015 1.5043087,126.0087 1.6724138,126.0158 1.2387351,126.0229 1.1326966,126.0300 0.79642826,126.0372 1.2842561,126.0443 4.1168137,126.0514 7.7190952,126.0586 10.550732,126.0657 11.673945,126.0728 12.867365,126.0800 13.28229,126.0871 13.672757,126.0942 18.909996,126.1013 43.202499,126.1085 68.141335,126.1156 64.245651,126.1227 35.044991,126.1299 13.036296,126.1370 7.9630752,126.1441 6.4325962,126.1513 4.5034671,126.1584 2.1586316,126.1655 1.1773373,126.1727 1.5574861,126.1798 1.1585275,126.1869 0.53953058,126.1941 0.41608509,126.2012 0.75264144,126.2083 0.93818569,126.2155 0.88492328,126.2226 1.0264415,126.2297 0.95570308,126.2369 0.99108654,126.2440 0.91139138,126.2511 1.1063024,126.2583 1.1680535,126.2654 0.93798059,126.2726 0.69905287,126.2797 0.57520294,126.2868 0.68159145,126.2940 0.73461491,126.3011 0.90280008,126.3082 1.2921332,126.3154 1.3361118,126.3225 1.1678668,126.3296 0.86724937,126.3368 0.58412331,126.3439 0.40700778,126.3511 0.45135039,126.3582 0.5487361,126.3653 0.64609516,126.3725 0.77904898,126.3796 1.2301698,126.3868 1.1857131,126.3939 1.2920624,126.4010 1.2563629,126.4082 0.78726131,126.4153 0.38034371,126.4225 0.12393987,126.4296 0.30123553,126.4367 0.92994571,126.4439 1.7083015,126.4510 1.3532579,126.4582 0.5038268,126.4653 0.45143542,126.4724 0.84091908,126.4796 1.026749,126.4867 1.2214131,126.4939 1.4246684,126.5010 1.3362226,126.5081 1.2565671,126.5153 1.0351757,126.5224 0.75203913,126.5296 0.31862873,126.5367 0.6549294,126.5439 0.69898736,126.5510 0.69044125,126.5582 0.77012277,126.5653 0.72559261,126.5724 0.59288669,126.5796 0.69904584,126.5867 0.75213623,126.5939 1.1417937,126.6010 1.3629109,126.6082 0.95563477,126.6153 0.76999462,126.6225 0.94710189,126.6296 1.1859967,126.6367 1.1769829,126.6439 0.92896712,126.6510 0.84946531,126.6582 1.1591142,126.6653 0.86707139,126.6725 0.59300363,126.6796 0.64640599,126.6868 1.0975823,126.6939 0.99084824,126.7011 0.69021851,126.7082 0.8494122,126.7154 0.55734771,126.7225 0.59309882,126.7297 0.69911104,126.7368 0.39799714,126.7440 0.21225151,126.7511 0.30973619,126.7583 0.44251826,126.7654 0.55770183,126.7726 0.8146112,126.7797 1.4869171,126.7869 1.5305932,126.7940 0.92006642,126.8012 0.3980917,126.8083 0.25679722,126.8155 0.59311789,126.8226 0.62840515,126.8298 0.72576606,126.8369 0.72555804,126.8441 0.82292134,126.8512 0.76991111,126.8584 0.601789,126.8655 0.54842871,126.8727 0.35383147,126.8798 0.55777121,126.8870 0.69031918,126.8941 0.530904,126.9013 0.5929845,126.9085 0.8142361,126.9156 1.0353701,126.9228 0.95563668,126.9299 0.7077896,126.9371 0.26534751,126.9442 0.12387028,126.9514 0.061975006,126.9585 0.28332064,126.9657 0.54870409,126.9728 0.70820385,126.9800 1.062374,126.9872 1.3010399,126.9943 1.3538216,127.0015 1.4689016,127.0086 1.3186634,127.0158 1.0268581,127.0229 1.7526304,127.0301 2.8144391,127.0373 3.7789381,127.0444 4.4255567,127.0516 6.4004083,127.0587 10.569309,127.0659 15.054909,127.0730 18.790771,127.0802 31.657013,127.0874 53.498676,127.0945 61.34288,127.1017 45.446659,127.1088 24.41523,127.1160 14.43055,127.1232 11.8405,127.1303 14.524487,127.1375 17.275993,127.1446 16.192184,127.1518 9.8715763,127.1590 4.8559041,127.1661 2.6366918,127.1733 2.1503742,127.1805 1.8582305,127.1876 1.6545156,127.1948 1.2386111,127.2019 1.0620775,127.2091 1.3983456,127.2163 1.2654158,127.2234 0.72554564,127.2306 0.5751375,127.2378 0.67249769,127.2449 0.54859686,127.2521 0.49563879,127.2592 0.84109426,127.2664 1.1594462,127.2736 0.93784976,127.2807 0.60155404,127.2879 0.42470118,127.2951 0.53115797,127.3022 0.66392249,127.3094 0.73458147,127.3166 0.97358179,127.3237 1.3981025,127.3309 1.2739928,127.3381 0.95566815,127.3452 0.61081767,127.3524 0.7701633,127.3596 1.0442641,127.3667 1.0883341,127.3739 0.73428249,127.3811 0.54869598,127.3882 0.77874827,127.3954 0.83180368,127.4026 1.0973793,127.4097 0.95585591,127.4169 1.3098996,127.4241 1.3805867,127.4312 1.1946658,127.4384 0.849388,127.4456 0.46883586,127.4527 0.69041348,127.4599 1.3275341,127.4671 1.1592242,127.4742 1.0708159,127.4814 0.99995935,127.4886 0.73436177,127.4958 0.38924539,127.5029 0.57532364,127.5101 0.66379339,127.5173 0.69026899,127.5244 0.84947067,127.5316 0.58404958,127.5388 0.45153302,127.5460 0.63717759,127.5531 0.52217346,127.5603 0.69041455,127.5675 1.0000985,127.5746 1.3543394,127.5818 1.6549665,127.5890 1.4421369,127.5962 1.150327,127.6033 1.3720948,127.6105 1.7789941,127.6177 1.7517154,127.6249 1.2120275,127.6320 1.1594057,127.6392 1.0885078,127.6464 0.76080477,127.6536 0.42449611,127.6607 0.24777247,127.6679 0.39837906,127.6751 0.51335788,127.6823 0.38936159,127.6894 0.31853312,127.6966 0.33643666,127.7038 0.45138431,127.7110 0.41586015,127.7181 0.57557023,127.7253 1.1419849,127.7325 1.1857371,127.7397 0.87567335,127.7468 0.77867717,127.7540 1.2040534,127.7612 1.7614391,127.7684 1.7698511,127.7756 1.4597664,127.7827 1.1590017,127.7899 1.1414938,127.7971 0.92050827,127.8043 0.92081076,127.8115 1.1857975,127.8186 1.1858338,127.8258 1.7610543,127.8330 1.6988728,127.8402 1.2829353,127.8474 0.62805015,127.8545 0.68151385,127.8617 1.0360399,127.8689 1.5934365,127.8761 1.7341183,127.8833 1.3092855,127.8904 1.0441856,127.8976 0.93800348,127.9048 0.92906743,127.9120 1.0179082,127.9192 1.4515649,127.9264 1.3803918,127.9335 1.4338002,127.9407 2.0268288,127.9479 2.291765,127.9551 1.5216669,127.9623 1.017679,127.9695 1.522683,127.9766 2.4074264,127.9838 2.3361936,127.9910 2.0881486,127.9982 1.6813135,128.0054 1.9647738,128.0126 2.3363969,128.0197 3.2484646,128.0269 4.1603317,128.0341 4.4337354,128.0413 4.3810916,128.0485 7.3207793,128.0557 11.727815,128.0629 20.578955,128.0700 56.057148,128.0772 109.65428,128.0844 133.56561,128.0916 121.4556,128.0988 117.59182,128.1060 212.82555,128.1132 858.89673,128.1204 1971.5361,128.1275 2311.3916,128.1347 1521.1138,128.1419 554.04108,128.1491 187.45499,128.1563 122.20959,128.1635 80.939903,128.1707 49.312038,128.1779 28.476692,128.1851 16.109495,128.1922 10.359972,128.1994 6.936295,128.2066 5.1764359,128.2138 3.6985066,128.2210 1.9018917,128.2282 1.1854483,128.2354 0.84091461,128.2426 1.735222,128.2498 2.088382,128.2570 1.6898679,128.2642 1.9121629,128.2713 2.5223408,128.2785 2.3891141,128.2857 2.6199217,128.2929 3.0173814,128.3001 2.2647119,128.3073 1.6723143,128.3145 1.478121,128.3217 1.956454,128.3289 2.2830579,128.3361 1.6454139,128.3433 1.6463873,128.3505 2.03562,128.3577 1.6367179,128.3649 1.6190904,128.3721 1.1857057,128.3793 1.176959,128.3865 1.1328075,128.3936 1.4603248,128.4008 1.6815808,128.4080 1.5486141,128.4152 0.82263267,128.4224 0.58401018,128.4296 1.0623702,128.4368 1.6726774,128.4440 1.3181908,128.4512 0.87625617,128.4584 1.4784014,128.4656 1.8848437,128.4728 1.5041013,128.4800 1.0175986,128.4872 0.69003564,128.4944 0.47787222,128.5016 0.58417273,128.5088 0.66391051,128.5160 0.81433809,128.5232 1.0883214,128.5304 0.90246236,128.5376 0.56640536,128.5448 0.71686983,128.5520 0.76108611,128.5592 0.8762747,128.5664 0.84041935,128.5736 0.41580856,128.5808 0.71730137,128.5880 1.1239964,128.5952 0.98215151,128.6024 0.96473831,128.6096 1.2565683,128.6168 0.9201709,128.6240 0.89386189,128.6312 0.84969652,128.6384 1.1062498,128.6456 1.185838,128.6528 1.1767877,128.6600 0.58375722,128.6672 0.47805303,128.6744 0.72568929,128.6816 0.76993203,128.6888 1.1772451,128.6960 1.2298861,128.7033 0.70769894,128.7105 0.55768758,128.7177 0.93835872,128.7249 1.3808199,128.7321 1.7702026,128.7393 1.8048098,128.7465 0.98212844,128.7537 1.4874266,128.7609 1.9467269,128.7681 1.4773344,128.7753 1.0797112,128.7825 1.2834411,128.7897 1.1413677,128.7969 0.72569358,128.8041 1.0798862,128.8113 1.105878,128.8185 0.89348185,128.8258 0.88506317,128.8330 1.0178843,128.8402 1.1060328,128.8474 0.66340894,128.8546 0.51332736,128.8618 0.78782743,128.8690 0.72540587,128.8762 0.37154937,128.8834 0.45151779,128.8906 0.51360947,128.8978 0.92951137,128.9051 1.3449907,128.9123 1.1234843,128.9195 0.53071213,128.9267 0.5222227,128.9339 0.98248452,128.9411 1.2478878,128.9483 1.4515442,128.9555 1.9738437,128.9627 2.5224228,128.9700 2.5661898,128.9772 1.9643451,128.9844 1.8232328,128.9916 2.1151655,128.9988 2.1149371,129.0060 2.1417565,129.0132 2.8678572,129.0204 3.5043437,129.0277 2.8581834,129.0349 3.8775647,129.0421 7.8356528,129.0493 17.64706,129.0565 60.811291,129.0637 176.98094,129.0709 252.32439,129.0782 220.7198,129.0854 139.06097,129.0926 82.753319,129.0998 53.14571,129.1070 45.677528,129.1142 83.185104,129.1214 174.33354,129.1287 218.16554,129.1359 164.38216,129.1431 71.175133,129.1503 22.782042,129.1575 13.28977,129.1647 9.7937841,129.1720 5.9266796,129.1792 2.8571301,129.1864 1.3003894,129.1936 1.0442613,129.2008 1.2389866,129.2081 1.2746154,129.2153 1.3450751,129.2225 0.90216589,129.2297 0.66370225,129.2369 0.89394766,129.2441 1.0354749,129.2514 1.0531532,129.2586 1.1504558,129.2658 1.3984029,129.2730 1.6992204,129.2802 1.5928324,129.2875 1.4512646,129.2947 1.3805287,129.3019 1.3009734,129.3091 1.2741971,129.3164 0.91991204,129.3236 0.6637435,129.3308 0.80562133,129.3380 0.91149831,129.3452 0.84046865,129.3525 0.69013762,129.3597 0.77898967,129.3669 1.06218,129.3741 0.99100709,129.3814 0.8227579,129.3886 0.80515379,129.3958 0.84068972,129.4030 0.4954412,129.4102 0.31846699,129.4175 0.53102636,129.4247 0.62845182,129.4319 0.71691179,129.4391 0.49547002,129.4464 0.36279801,129.4536 0.37175485,129.4608 0.41596904,129.4680 0.50447702,129.4753 0.64596593,129.4825 0.54878348,129.4897 0.85861677,129.4970 1.1240774,129.5042 1.2390847,129.5114 0.92895424,129.5186 0.85822052,129.5259 1.0001936,129.5331 1.4161481,129.5403 1.4513322,129.5475 1.220861,129.5548 0.68118441,129.5620 0.6639787,129.5692 0.81431186,129.5765 1.1327538,129.5837 1.026526,129.5909 0.71655262,129.5981 0.46012911,129.6054 0.60203189,129.6126 0.92039245,129.6198 0.76096785,129.6271 0.71674889,129.6343 0.88492626,129.6415 0.87609446,129.6488 0.97369415,129.6560 1.4337606,129.6632 1.57517,129.6705 1.6458746,129.6777 1.1679808,129.6849 0.84094024,129.6921 1.0621911,129.6994 1.3807834,129.7066 1.5751159,129.7138 1.1764139,129.7211 0.67230695,129.7283 0.52223921,129.7355 0.55745244,129.7428 0.52218854,129.7500 0.93836182,129.7572 1.0884652,129.7645 0.83150846,129.7717 0.6195339,129.7789 1.3277396,129.7862 1.3804717,129.7934 1.0441694,129.8006 0.86759424,129.8079 1.3630371,129.8151 1.5217829,129.8224 1.4246105,129.8296 1.557498,129.8368 1.2122759,129.8441 1.3186159,129.8513 1.5929126,129.8585 1.1946226,129.8658 1.0618482,129.8730 0.7345475,129.8802 0.69940019,129.8875 0.95565271,129.8947 0.94671643,129.9020 1.0973841,129.9092 1.4691012,129.9164 1.5928974,129.9237 1.0175729,129.9309 0.64592832,129.9382 0.53987229,129.9454 0.7878018,129.9526 1.1506145,129.9599 1.4690239,129.9671 1.0886796,129.9743 1.1151241,129.9816 1.0972446,129.9888 1.5046444,129.9961 2.142477,130.0033 3.7177818,130.0106 4.734086,130.0178 3.9814777,130.0250 3.5483329,130.0323 3.1062801,130.0395 3.3187478,130.0468 3.2564657,130.0540 3.9836888,130.0612 9.3062038,130.0685 21.070362,130.0757 35.990017,130.0830 52.253544,130.0902 101.56955,130.0975 217.62578,130.1047 282.64407,130.1119 220.02032,130.1192 101.41079,130.1264 46.715832,130.1337 48.863873,130.1409 47.853092,130.1482 31.394838,130.1554 13.66464,130.1627 11.393411,130.1699 23.901386,130.1771 31.31811,130.1844 23.010349,130.1916 10.31314,130.1989 4.9277554,130.2061 3.0793128,130.2134 2.3537557,130.2206 1.7605275,130.2279 1.1587912,130.2351 1.2299898,130.2424 1.2832308,130.2496 1.0617888,130.2569 0.90265208,130.2641 1.1239603,130.2714 1.3719788,130.2786 1.6637675,130.2859 1.2119763,130.2931 0.81400728,130.3003 0.68163776,130.3076 1.0178745,130.3148 0.84958386,130.3221 0.93801922,130.3293 0.79621732,130.3366 0.69904363,130.3438 0.79667312,130.3511 0.93825001,130.3583 0.99996865,130.3656 0.88502669,130.3728 0.87627643,130.3801 0.89353114,130.3874 0.5837515,130.3946 0.5044536,130.4019 0.55766505,130.4091 0.78761894,130.4164 0.71670163,130.4236 0.62831724,130.4309 0.4864845,130.4381 0.28332081,130.4454 0.5844388,130.4526 0.68157387,130.4599 0.81395894,130.4671 0.5573293,130.4744 0.96464485,130.4816 0.96445072,130.4889 0.68137121,130.4961 0.57524675,130.5034 0.62844855,130.5107 0.69035333,130.5179 0.8229773,130.5252 1.0618197,130.5324 0.92034727,130.5397 0.5930689,130.5469 0.57530731,130.5542 0.78747135,130.5614 0.67236239,130.5687 0.7791037,130.5760 1.2659442,130.5832 1.3449391,130.5905 1.0172007,130.5977 0.70782405,130.6050 0.89397073,130.6122 0.98223346,130.6195 0.53970838,130.6268 0.34509963,130.6340 0.29208171,130.6413 0.57550251,130.6485 1.1771332,130.6558 1.2387769,130.6630 0.89378989,130.6703 0.60189706,130.6776 0.59275222,130.6848 0.51334065,130.6921 0.81436157,130.6993 0.91134697,130.7066 0.9025774,130.7139 0.89382356,130.7211 0.96464467,130.7284 1.0709237,130.7356 1.168257,130.7429 1.2477144,130.7502 0.96434081,130.7574 0.53078574,130.7647 0.44249094,130.7720 0.55763185,130.7792 0.74343622,130.7865 0.69018191,130.7937 0.52212387,130.8010 0.55750388,130.8083 0.51322567,130.8155 0.53980666,130.8228 0.6194334,130.8301 0.83214366,130.8373 1.0532711,130.8446 0.84053314,130.8519 0.65481496,130.8591 0.61070853,130.8664 0.63719112,130.8736 0.69899154,130.8809 0.82302952,130.8882 1.1243539,130.8954 1.4427562,130.9027 1.4775267,130.9100 1.0613776,130.9172 0.49556774,130.9245 0.79679292,130.9318 1.1861776,130.9390 1.5666634,130.9463 1.2917988,130.9536 0.94656742,130.9608 0.82297683,130.9681 0.86730874,130.9754 1.124694,130.9826 3.2848856,130.9899 7.1514134,130.9972 9.008275,131.0044 7.069418,131.0117 3.5213172,131.0190 1.9647095,131.0263 2.7173765,131.0335 3.913641,131.0408 7.2061882,131.0481 12.633714,131.0553 31.254238,131.0626 62.324142,131.0699 73.032272,131.0771 55.535488,131.0844 40.873413,131.0917 84.701393,131.0990 174.5898,131.1062 197.18369,131.1135 126.46069,131.1208 49.349667,131.1280 22.011673,131.1353 15.864902,131.1426 11.157454,131.1499 8.9096327,131.1571 5.1925821,131.1644 2.9287884,131.1717 3.4076726,131.1790 4.4249277,131.1862 3.4682481,131.1935 1.7692617,131.2008 1.2565453,131.2080 1.3450456,131.2153 1.0971643,131.2226 1.0092956,131.2299 1.3544178,131.2371 1.3800212,131.2444 0.92878509,131.2517 0.84083134,131.2590 0.90287876,131.2662 1.0707573,131.2735 0.83156008,131.2808 0.46883705,131.2881 0.32732603,131.2954 0.35398817,131.3026 0.47805294,131.3099 1.0534346,131.3172 1.2038059,131.3245 1.229962,131.3317 0.91108364,131.3390 0.62816054,131.3463 0.58409488,131.3536 0.44238856,131.3608 0.33627862,131.3681 0.70820659,131.3754 1.0531628,131.3827 1.0353298,131.3900 0.84063482,131.3972 0.69913816,131.4045 0.99127585,131.4118 0.84080118,131.4191 0.76994395,131.4264 0.96459359,131.4336 1.2476496,131.4409 0.89363819,131.4482 0.58392996,131.4555 0.34518498,131.4628 0.69927716,131.4700 1.0354795,131.4773 1.2653996,131.4846 0.61047399,131.4919 0.48687959,131.4992 0.84954691,131.5065 0.82284755,131.5137 0.41573802,131.5210 0.079680018,131.5283 0.59327537,131.5356 1.3099924,131.5429 1.1769332,131.5502 0.86704314,131.5574 0.61048341,131.5647 0.38045549,131.5720 0.3008638,131.5793 0.32767832,131.5866 0.65527147,131.5939 1.0885384,131.6011 1.1858116,131.6084 1.3187325,131.6157 1.4337085,131.6230 1.4245996,131.6303 0.99981856,131.6376 0.90265846,131.6449 0.83159977,131.6521 0.56619465,131.6594 0.56646848,131.6667 0.73458332,131.6740 1.2742931,131.6813 1.336225,131.6886 0.884969,131.6959 0.52213001,131.7032 0.61953372,131.7104 0.69910532,131.7177 0.63708162,131.7250 0.52229261,131.7323 0.74346358,131.7396 0.58384126,131.7469 0.62833142,131.7542 0.7964527,131.7615 0.65485245,131.7688 0.84976685,131.7760 1.1951317,131.7833 1.6815803,131.7906 1.3269181,131.7979 0.58367628,131.8052 0.40716299,131.8125 0.43365249,131.8198 0.50465906,131.8271 0.92932785,131.8344 0.64555597,131.8417 0.25655818,131.8490 0.63751262,131.8562 0.93806887,131.8635 0.76081228,131.8708 0.97364074,131.8781 1.3188397,131.8854 1.061802,131.8927 0.5484162,131.9000 0.48693436,131.9073 0.98246545,131.9146 0.81384879,131.9219 0.61928445,131.9292 0.53980386,131.9365 0.51323044,131.9438 0.43359545,131.9511 0.45138729,131.9584 0.65494406,131.9657 0.7521615,131.9729 0.37165785,131.9802 0.32756984,131.9875 0.60183495,131.9948 0.69902396,132.0021 0.63725835,132.0094 0.75239426,132.0167 0.82309997,132.0240 1.2123247,132.0313 1.2478116,132.0386 1.6022666,132.0459 2.3630025,132.0532 3.2224338,132.0605 9.8730412,132.0678 21.520716,132.0751 28.61257,132.0824 26.297878,132.0897 22.565567,132.0970 27.569353,132.1043 33.328606,132.1116 30.651901,132.1189 22.455418,132.1262 13.951613,132.1335 7.6347165,132.1408 4.6533842,132.1481 2.5034676,132.1554 1.8843716,132.1627 1.2563728,132.1700 1.2301158,132.1773 1.0352403,132.1846 0.66367739,132.1919 0.56652951,132.1992 0.67251974,132.2065 0.69899589,132.2138 0.57522029,132.2211 0.71702868,132.2284 0.96460181,132.2357 0.64575052,132.2430 0.46028662,132.2503 0.64626318,132.2576 0.73455298,132.2649 0.71683574,132.2722 0.76109177,132.2795 0.72560585,132.2868 0.98230839,132.2941 1.0794283,132.3014 0.55725116,132.3087 0.30975327,132.3161 0.39835063,132.3234 0.56636387,132.3307 0.48661107,132.3380 0.36276597,132.3453 0.2034933,132.3526 0.18615708,132.3599 0.72622412,132.3672 1.1415961,132.3745 1.0614763,132.3818 0.73430294,132.3891 0.67266548,132.3964 0.81431794,132.4037 1.1771442,132.4110 1.061867,132.4183 0.84056038,132.4256 0.84958547,132.4330 0.8406179,132.4403 0.53973931,132.4476 0.50444955,132.4549 0.61057013,132.4622 0.69044298,132.4695 0.9560681,132.4768 1.1415824,132.4841 0.95557755,132.4914 1.1681949,132.4987 1.3982595,132.5060 1.0972372,132.5134 0.75224847,132.5207 0.65477926,132.5280 0.81406844,132.5353 1.2832206,132.5426 1.1769245,132.5499 0.90271544,132.5572 0.81443238,132.5645 1.1593101,132.5718 1.3804786,132.5792 1.3450527,132.5865 0.86710423,132.5938 0.57524115,132.6011 0.70803356,132.6084 1.1860982,132.6157 1.5398725,132.6230 1.2564934,132.6303 1.088401,132.6377 0.9736008,132.6450 1.2302523,132.6523 1.0086373,132.6596 0.75201982,132.6669 0.73476553,132.6742 1.1771266,132.6815 1.3273523,132.6889 1.5310225,132.6962 1.3805624,132.7035 1.1412566,132.7108 0.78722185,132.7181 0.50447142,132.7254 0.78770763,132.7328 0.86720192,132.7401 0.4954766,132.7474 0.42497736,132.7547 0.6284163,132.7620 0.42461672,132.7693 0.35399419,132.7767 0.54021138,132.7840 0.84980249,132.7913 0.70756495,132.7986 0.24737829,132.8059 0.32759506,132.8133 0.97373497,132.8206 1.3275521,132.8279 1.2565653,132.8352 0.81392407,132.8425 0.53963554,132.8498 0.256585,132.8572 0.25662747,132.8645 0.16807483,132.8718 0.079637341,132.8791 0.097396791,132.8864 0.274481,132.8938 0.47793639,132.9011 0.38931075,132.9084 0.30091909,132.9157 0.31860346,132.9231 0.5485732,132.9304 0.61949265,132.9377 0.82321858,132.9450 0.88506627,132.9523 0.73449516,132.9597 0.90259898,132.9670 1.132772,132.9743 1.4868456,132.9816 1.327473,132.9890 1.0269408,132.9963 1.7352606,133.0036 2.2654018,133.0109 1.8841978,133.0183 1.2120787,133.0256 1.5400503,133.0329 2.309963,133.0402 3.0448771,133.0475 4.6742625,133.0549 7.1872392,133.0622 10.952115,133.0695 30.249269,133.0769 69.693405,133.0842 91.209152,133.0915 98.60862,133.0988 125.64012,133.1062 161.23308,133.1135 177.41539,133.1208 149.52937,133.1281 91.032097,133.1355 36.780865,133.1428 13.427552,133.1501 8.2818851,133.1574 5.6529799,133.1648 2.927963,133.1721 1.7159824,133.1794 0.59270233,133.1868 0.99147397,133.1941 0.72537643,133.2014 0.52198595,133.2087 0.80554265,133.2161 1.2037299,133.2234 1.035202,133.2307 0.85820526,133.2381 1.0884126,133.2454 0.68129963,133.2527 0.29209757,133.2601 0.6286453,133.2674 1.0266777,133.2747 1.1947308,133.2821 1.2477223,133.2894 0.81403005,133.2967 0.69026995,133.3040 0.76097822,133.3114 1.0089763,133.3187 1.1507531,133.3260 1.0354037,133.3334 1.0351754,133.3407 1.0883632,133.3480 1.1772068,133.3554 1.5844239,133.3627 1.8053446,133.3700 1.5042076,133.3774 1.0974593,133.3847 1.2124087,133.3920 0.91984236,133.3994 0.47760138,133.4067 0.42480585,133.4141 0.56655836,133.4214 0.84084046,133.4287 0.96457511,133.4361 1.0087546,133.4434 0.93807799,133.4507 1.1417398,133.4581 1.3539609,133.4654 1.0353155,133.4727 0.84947795,133.4801 0.65488148,133.4874 0.99156177,133.4948 1.3190563,133.5021 1.34507,133.5094 1.043872,133.5168 1.1502115,133.5241 1.0264337,133.5314 0.90253192,133.5388 0.62830335,133.5461 0.90281987,133.5535 1.1593254,133.5608 1.0175442,133.5681 0.79636383,133.5755 0.69903213,133.5828 0.56632674,133.5902 0.65509492,133.5975 0.86767691,133.6048 1.1860625,133.6122 1.2922281,133.6195 1.6639456,133.6269 1.8049083,133.6342 1.2031181,133.6415 0.8672806,133.6489 0.79635388,133.6562 0.83179164,133.6636 0.8672964,133.6709 0.84940004,133.6782 0.7256341,133.6856 0.72599167,133.6929 1.044378,133.7003 0.98210198,133.7076 0.8228187,133.7150 0.69008267,133.7223 0.66362643,133.7296 0.69911808,133.7370 0.46006906,133.7443 0.3185741,133.7517 0.34527496,133.7590 0.69035453,133.7664 0.83194631,133.7737 1.1062577,133.7811 1.106217,133.7884 0.91147971,133.7958 0.72542357,133.8031 0.48664725,133.8104 0.34529349,133.8178 0.39821163,133.8251 0.38065818,133.8325 0.45137274,133.8398 0.44220701,133.8472 0.55752307,133.8545 0.87624562,133.8619 0.8318851,133.8692 0.93834573,133.8766 1.2391063,133.8839 1.2655647,133.8913 1.4692211,133.8986 1.3801152,133.9060 0.74285138,133.9133 0.3715629,133.9207 0.28318769,133.9280 0.18587622,133.9354 0.21249661,133.9427 0.3630043,133.9501 0.39828119,133.9574 0.37154159,133.9648 0.43355885,133.9721 0.54867995,133.9795 0.52202976,133.9868 0.61989999,133.9942 1.4695393,134.0015 1.7786649,134.0089 1.7695739,134.0162 1.2741952,134.0236 1.0798838,134.0309 1.1947817,134.0383 1.2215204,134.0456 2.1595333,134.0530 2.4776692,134.0603 1.9644049,134.0677 3.0472164,134.0750 10.537037,134.0824 18.781345,134.0897 19.963724,134.0971 21.915756,134.1044 36.05669,134.1118 55.519375,134.1192 55.018433,134.1265 36.243389,134.1339 15.212642,134.1412 5.4223638,134.1486 3.3974752,134.1559 2.6106412,134.1633 1.8935063,134.1706 1.0701913,134.1780 0.78748119,134.1854 1.0000874,134.1927 1.5665574,134.2001 1.6459196,134.2074 1.3274209,134.2148 1.5400851,134.2221 1.6017941,134.2295 1.3540676,134.2369 1.4867241,134.2442 1.1590457,134.2516 0.94660503,134.2589 0.42460757,134.2663 0.61098719,134.2736 1.1063942,134.2810 0.96471143,134.2884 1.0797929,134.2957 1.0619192,134.3031 1.239109,134.3104 1.3450284,134.3178 0.87574738,134.3252 0.50401056,134.3325 0.344969,134.3399 0.57541227,134.3472 0.95610672,134.3546 1.4340847,134.3620 1.8496064,134.3693 1.6103482,134.3767 1.1679111,134.3840 1.0708897,134.3914 1.5046215,134.3988 1.9380196,134.4061 1.7432845,134.4135 1.6194067,134.4209 1.3626614,134.4282 1.0000886,134.4356 1.185841,134.4429 1.0354061,134.4503 1.3720106,134.4577 1.6640772,134.4650 1.663904,134.4724 1.5836622,134.4798 1.2297317,134.4871 1.1058902,134.4945 0.76075298,134.5019 0.56672561,134.5092 1.2659529,134.5166 1.4865674,134.5240 1.1325711,134.5313 1.2921499,134.5387 1.4510956,134.5461 0.65451348,134.5534 0.40738425,134.5608 0.9208793,134.5682 1.5575529,134.5755 1.486517,134.5829 1.3183222,134.5903 0.9114415,134.5976 1.1150984,134.6050 1.0706725,134.6124 1.088439,134.6197 1.2659626,134.6271 1.84135,134.6345 2.2210293,134.6418 1.3977301,134.6492 0.79616904,134.6566 0.5131529,134.6639 1.0004545,134.6713 2.1517804,134.6787 4.071425,134.6860 3.8314521,134.6934 3.2914953,134.7008 2.4949834,134.7082 2.7789447,134.7155 3.6993473,134.7229 3.7783415,134.7303 2.4774489,134.7376 1.8407632,134.7450 2.1151695,134.7524 2.4955504,134.7598 2.4071884,134.7671 2.362941,134.7745 2.0177605,134.7819 2.0354543,134.7892 2.4870389,134.7966 2.8940971,134.8040 2.7165403,134.8114 2.4865658,134.8187 2.7963324,134.8261 2.6638441,134.8335 3.283993,134.8409 4.3190646,134.8482 5.0264406,134.8556 4.6902018,134.8630 4.2829418,134.8704 3.3982761,134.8777 3.9294684,134.8851 4.3985043,134.8925 5.4161429,134.8999 5.1853685,134.9072 4.8582644,134.9146 5.9302697,134.9220 7.9390383,134.9294 8.8859377,134.9367 10.983095,134.9441 12.054576,134.9515 14.25834,134.9589 15.32812,134.9663 18.487995,134.9736 20.417046,134.9810 23.010925,134.9884 27.295111,134.9958 30.259306,135.0031 35.226395,135.0105 47.256535,135.0179 62.786114,135.0253 73.218369,135.0327 86.887314,135.0400 111.48913,135.0474 155.78154,135.0548 237.15628,135.0622 386.96274,135.0696 707.41895,135.0769 1834.6034,135.0843 8400.2549,135.0917 22264.898,135.0991 29007.867,135.1065 21377.363,135.1138 9384.7012,135.1212 3490.0752,135.1286 2465.9065,135.1360 1611.0819,135.1434 787.79224,135.1508 405.23666,135.1581 209.58049,135.1655 115.10471,135.1729 72.565689,135.1803 47.503246,135.1877 32.31002,135.1951 20.631966,135.2024 17.36186,135.2098 16.0888,135.2172 17.328087,135.2246 17.052336,135.2320 15.193756,135.2394 15.265216,135.2467 16.725868,135.2541 15.663206,135.2615 13.848896,135.2689 12.531113,135.2763 13.203316,135.2837 13.14111,135.2911 14.115788,135.2985 12.211236,135.3058 9.5130587,135.3132 11.159694,135.3206 10.318005,135.3280 11.488484,135.3354 12.991384,135.3428 11.803746,135.3502 11.308994,135.3576 10.805698,135.3649 10.602586,135.3723 10.672129,135.3797 9.1129913,135.3871 7.2212825,135.3945 7.9027519,135.4019 7.8049583,135.4093 8.3287973,135.4167 9.0618153,135.4241 7.467845,135.4314 6.3271742,135.4388 6.7435837,135.4462 6.9378419,135.4536 6.7253685,135.4610 6.397769,135.4684 6.5224433,135.4758 7.2478933,135.4832 5.8487048,135.4906 4.7868018,135.4980 4.0445571,135.5054 5.6029325,135.5128 5.9821711,135.5201 4.8313808,135.5275 4.9830737,135.5349 6.6992688,135.5423 6.6274281,135.5497 5.052968,135.5571 5.0352063,135.5645 4.6460242,135.5719 4.981986,135.5793 4.4517484,135.5867 5.0621061,135.5941 4.3535147,135.6015 3.9467609,135.6089 3.3983495,135.6163 4.115046,135.6237 3.2293801,135.6311 3.2213545,135.6385 3.6813836,135.6459 3.6812825,135.6532 4.4779873,135.6606 4.7259941,135.6680 4.2920556,135.6754 3.9022038,135.6828 2.7782533,135.6902 2.8140259,135.6976 3.3811135,135.7050 3.7882943,135.7124 3.3983421,135.7198 3.4954145,135.7272 3.9732165,135.7346 3.6281714,135.7420 2.9817052,135.7494 2.3187973,135.7568 3.5582318,135.7642 3.5218797,135.7716 2.9291174,135.7790 2.7607198,135.7864 1.9554859,135.7938 2.9028618,135.8012 3.3716323,135.8086 2.8589087,135.8160 3.3542011,135.8234 3.2208514,135.8308 2.8315976,135.8382 2.4868245,135.8456 3.2303505,135.8530 3.9105968,135.8604 2.4863768,135.8678 2.2038538,135.8752 2.2039418,135.8826 2.540206,135.8900 2.5666676,135.8974 3.3094666,135.9048 2.8496692,135.9122 3.0001268,135.9197 2.3179348,135.9271 2.2211683,135.9345 2.4249558,135.9419 3.3723578,135.9493 4.1329417,135.9567 4.4871221,135.9641 4.7794352,135.9715 5.2827439,135.9789 5.168335,135.9863 5.9564767,135.9937 7.4167657,136.0011 9.0277166,136.0085 9.3896437,136.0159 10.595011,136.0233 27.074169,136.0307 82.515045,136.0381 130.65804,136.0455 115.70139,136.0530 66.497627,136.0604 45.452507,136.0678 71.22831,136.0752 152.85336,136.0826 403.60547,136.0900 1353.9205,136.0974 2653.9504,136.1048 2792.8665,136.1122 1677.6271,136.1196 643.6933,136.1270 311.51279,136.1344 239.46693,136.1419 145.41446,136.1493 76.740517,136.1567 40.329945,136.1641 24.205837,136.1715 15.199005,136.1789 9.8021984,136.1863 7.3608437,136.1937 4.4854689,136.2011 3.0092435,136.2085 3.5403562,136.2160 4.1413641,136.2234 3.6808927,136.2308 2.8404834,136.2382 2.265527,136.2456 2.1944156,136.2530 1.5661601,136.2604 1.7169894,136.2678 2.5045729,136.2753 2.0617268,136.2827 2.0178683,136.2901 2.4257958,136.2975 3.8588469,136.3049 3.6897347,136.3123 3.9285417,136.3197 3.2212198,136.3272 2.4956849,136.3346 2.080019,136.3420 2.4698219,136.3494 2.7520394,136.3568 2.6276877,136.3642 2.5659444,136.3717 1.867102,136.3791 2.4606347,136.3865 2.6371851,136.3939 2.5043526,136.4013 3.1766584,136.4087 2.5926049,136.4162 2.6549504,136.4236 2.0527864,136.4310 1.4777541,136.4384 1.7348769,136.4458 2.5399292,136.4532 2.2119596,136.4607 1.5043144,136.4681 1.3184705,136.4755 1.2388942,136.4829 1.4072416,136.4903 1.5489107,136.4978 1.7793303,136.5052 2.3897886,136.5126 2.7609575,136.5200 2.8315551,136.5274 2.0613678,136.5349 1.2031068,136.5423 1.1242161,136.5497 1.4962095,136.5571 1.8139344,136.5645 1.8060317,136.5720 4.4007463,136.5794 7.9208531,136.5868 7.0249596,136.5942 4.3083625,136.6016 2.2825313,136.6091 2.2036099,136.6165 2.9116554,136.6239 2.3803096,136.6313 1.4685546,136.6388 1.2743695,136.6462 1.6194232,136.6536 1.362609,136.6610 1.1768647,136.6685 0.96447563,136.6759 1.3455349,136.6833 2.2391412,136.6907 2.0262823,136.6982 1.3272774,136.7056 0.99087465,136.7130 0.6017971,136.7204 1.2659072,136.7279 1.7084802,136.7353 2.1241131,136.7427 2.1498609,136.7501 1.3181417,136.7576 0.99995416,136.7650 0.87627155,136.7724 1.3540515,136.7798 1.4423521,136.7873 1.5579853,136.7947 2.079916,136.8021 1.9732878,136.8095 1.6283641,136.8170 1.7699108,136.8244 1.5218803,136.8318 1.1235971,136.8393 1.18567,136.8467 0.80515802,136.8541 0.51339078,136.8615 1.1418895,136.8690 1.9293667,136.8764 2.0088937,136.8838 1.8495319,136.8913 1.8406363,136.8987 1.583919,136.9061 1.2475868,136.9136 1.0883338,136.9210 0.88518292,136.9284 1.2657233,136.9359 1.3098371,136.9433 1.6372221,136.9507 1.3625294,136.9581 0.82293612,136.9656 1.088577,136.9730 1.0351993,136.9804 1.0978795,136.9879 2.0629306,136.9953 2.6734009,137.0027 3.8061929,137.0102 4.6996336,137.0176 4.9733434,137.0250 5.9296432,137.0325 9.9845181,137.0399 14.452938,137.0473 13.653638,137.0548 11.133136,137.0622 19.419594,137.0696 50.020546,137.0771 76.90992,137.0845 85.452538,137.0920 129.90865,137.0994 214.70203,137.1068 235.21805,137.1143 159.79636,137.1217 73.667442,137.1291 37.633759,137.1366 26.800482,137.1440 21.536686,137.1514 16.102745,137.1589 10.349986,137.1663 5.3163905,137.1738 3.5929594,137.1812 3.0084383,137.1886 2.1410484,137.1961 1.7433205,137.2035 1.6457897,137.2109 1.0971117,137.2184 1.0353053,137.2258 0.9556908,137.2333 0.81420654,137.2407 0.69014376,137.2481 1.0177789,137.2556 1.2214204,137.2630 1.221409,137.2705 1.2656211,137.2779 1.3273864,137.2853 1.2121855,137.2928 0.86710787,137.3002 0.93803698,137.3077 0.97349435,137.3151 0.92913008,137.3226 0.78759164,137.3300 1.0886823,137.3374 1.3363504,137.3449 1.3629099,137.3523 1.1946043,137.3598 0.98238558,137.3672 1.6373756,137.3747 1.5130649,137.3821 1.2477112,137.3895 1.2125806,137.3970 1.5397342,137.4044 1.5398983,137.4119 1.7611244,137.4193 1.5837488,137.4268 1.3892837,137.4342 1.3185886,137.4416 0.88488472,137.4491 0.982427,137.4565 1.2483286,137.4640 1.9647549,137.4714 1.7429649,137.4789 1.4247059,137.4863 1.4070768,137.4938 1.0970626,137.5012 0.69902956,137.5087 0.96497971,137.5161 1.6019408,137.5236 1.5579525,137.5310 1.9824363,137.5385 1.6808288,137.5459 1.17653,137.5533 0.88502818,137.5608 1.212736,137.5682 1.2565662,137.5757 1.3188345,137.5831 1.8853912,137.5906 1.8047469,137.5980 1.1940624,137.6055 1.0000355,137.6129 0.84960413,137.6204 0.88499701,137.6278 0.99996799,137.6353 1.026607,137.6427 0.93837625,137.6502 1.2566252,137.6576 1.1679735,137.6651 1.2653413,137.6725 1.0706162,137.6800 1.0001491,137.6874 1.1861255,137.6949 1.5664144,137.7023 1.4509965,137.7098 0.94686699,137.7173 1.1151756,137.7247 1.0441812,137.7322 0.96444893,137.7396 0.96476132,137.7471 1.3099589,137.7545 1.3005368,137.7620 0.7166248,137.7694 0.65497369,137.7769 0.5043624,137.7843 0.32736096,137.7918 0.52242792,137.7992 0.93828416,137.8067 0.92893827,137.8142 0.65470845,137.8216 0.60178971,137.8291 0.5398525,137.8365 0.50431603,137.8440 0.37157497,137.8514 0.52225578,137.8589 0.87646538,137.8663 1.6018382,137.8738 1.3272192,137.8813 1.0175859,137.8887 0.89383739,137.8962 1.1949365,137.9036 1.0975094,137.9111 0.96434492,137.9185 0.61930686,137.9260 0.88507229,137.9335 0.74326622,137.9409 0.67244709,137.9484 0.54878306,137.9558 0.87639821,137.9633 1.212689,137.9708 1.4694062,137.9782 1.6813833,137.9857 1.4244158,137.9931 1.1946205,138.0006 1.5136315,138.0081 2.1948075,138.0155 2.2304816,138.0230 3.9224105,138.0304 7.2403202,138.0379 7.6009531,138.0454 5.9545074,138.0528 4.257556,138.0603 7.8107691,138.0677 18.077265,138.0752 25.326984,138.0827 22.587732,138.0901 22.34586,138.0976 52.270657,138.1051 96.382492,138.1125 99.592712,138.1200 60.218662,138.1274 26.501364,138.1349 18.745552,138.1424 21.796926,138.1498 19.490187,138.1573 11.923717,138.1648 4.9091921,138.1722 2.9203808,138.1797 2.7873063,138.1872 2.1943104,138.1946 1.9738874,138.2021 2.1945188,138.2096 1.4682311,138.2170 1.2741919,138.2245 1.1592543,138.2320 1.0264996,138.2394 1.221959,138.2469 2.2127519,138.2544 1.8932536,138.2618 1.4155825,138.2693 1.0795202,138.2768 1.008875,138.2842 0.84979337,138.2917 0.87619209,138.2992 0.89398426,138.3066 1.3101388,138.3141 1.5220302,138.3216 1.2562411,138.3290 1.0706353,138.3365 1.1060594,138.3440 0.56611997,138.3514 0.50427598,138.3589 0.44248322,138.3664 0.89406979,138.3739 1.5402588,138.3813 2.044714,138.3888 1.6464598,138.3963 1.9112936,138.4037 1.8579897,138.4112 2.0705509,138.4187 1.7872453,138.4262 1.3538362,138.4336 1.2215017,138.4411 1.2035584,138.4486 0.81395155,138.4560 0.96488619,138.4635 1.4601798,138.4710 1.468876,138.4785 1.6991432,138.4859 1.4603106,138.4934 1.2125373,138.5009 1.1857663,138.5084 1.3362131,138.5158 1.3893064,138.5233 0.99091023,138.5308 0.61929667,138.5383 0.52212989,138.5457 0.67267138,138.5532 0.77886206,138.5607 0.97328067,138.5682 1.026513,138.5756 1.9385146,138.5831 2.6463985,138.5906 2.5483904,138.5981 1.4420701,138.6055 0.92919272,138.6130 0.6903953,138.6205 0.69021213,138.6280 0.69024396,138.6354 0.94696051,138.6429 1.3807027,138.6504 2.1858914,138.6579 1.7873577,138.6654 1.2034278,138.6728 0.72561055,138.6803 0.68145704,138.6878 0.7964564,138.6953 0.97366071,138.7027 1.4606923,138.7102 2.0091054,138.7177 2.052676,138.7252 1.3268151,138.7327 0.69009686,138.7401 0.59314525,138.7476 0.7168895,138.7551 0.55736554,138.7626 0.60186875,138.7701 0.920389,138.7775 0.77880162,138.7850 0.99128407,138.7925 1.1237739,138.8000 0.89355147,138.8075 0.38928902,138.8150 0.45164207,138.8224 1.0094992,138.8299 1.6728393,138.8374 1.9910252,138.8449 1.8228372,138.8524 1.4510912,138.8599 1.1856947,138.8673 1.0619122,138.8748 1.0000013,138.8823 0.92902648,138.8898 0.91156781,138.8973 1.6728829,138.9048 1.9561582,138.9122 2.0005078,138.9197 1.8319491,138.9272 1.7342023,138.9347 2.1240752,138.9422 2.832453,138.9497 3.2830935,138.9572 3.02687,138.9646 3.753705,138.9721 6.7056575,138.9796 16.366798,138.9871 27.211876,138.9946 28.32214,139.0021 19.582317,139.0096 12.489184,139.0170 8.9004183,139.0245 9.1869354,139.0320 12.773317,139.0395 21.273264,139.0470 37.798615,139.0545 62.223862,139.0620 101.50578,139.0695 206.89972,139.0770 789.66882,139.0844 1932.4631,139.0919 2359.1238,139.0994 1650.6852,139.1069 656.78851,139.1144 258.8205,139.1219 231.41708,139.1294 290.90652,139.1369 334.36194,139.1444 272.68964,139.1519 148.74051,139.1593 56.659649,139.1668 22.981085,139.1743 13.305711,139.1818 8.1213636,139.1893 5.7858076,139.1968 3.7333777,139.2043 2.2299964,139.2118 2.0976074,139.2193 2.1682868,139.2268 1.8668476,139.2343 1.2830659,139.2418 2.2040222,139.2493 3.0617921,139.2568 2.45964,139.2642 1.5488076,139.2717 2.0799825,139.2792 1.6987215,139.2867 1.4598186,139.2942 1.3538206,139.3017 1.1683007,139.3092 1.4426852,139.3167 1.6460717,139.3242 1.8230774,139.3317 1.5926729,139.3392 1.2304833,139.3467 1.7173183,139.3542 1.6720457,139.3617 1.0616241,139.3692 1.230504,139.3767 1.9119601,139.3842 2.0265217,139.3917 1.7254946,139.3992 1.601487,139.4067 1.1234144,139.4142 1.0705752,139.4217 0.91144764,139.4292 1.0000484,139.4367 1.2566913,139.4442 1.398404,139.4517 1.5315025,139.4592 2.1152492,139.4667 1.7869501,139.4742 0.88444245,139.4817 0.90312332,139.4892 1.5402157,139.4967 1.2920284,139.5042 1.2388631,139.5117 1.0795646,139.5192 1.2746309,139.5267 1.5928797,139.5342 1.4155163,139.5417 0.86702645,139.5492 0.77870691,139.5567 1.0000943,139.5642 1.2833482,139.5717 1.336296,139.5792 1.3627954,139.5867 1.4600641,139.5942 1.1946653,139.6017 1.1063262,139.6092 0.96471256,139.6167 1.1858777,139.6242 1.3890851,139.6317 1.1325376,139.6392 0.80551082,139.6467 0.79651546,139.6542 0.98213768,139.6617 1.1769955,139.6692 1.5311007,139.6767 1.6727803,139.6842 1.7524025,139.6917 1.0883259,139.6993 0.91141647,139.7068 0.90257752,139.7143 0.86726981,139.7218 0.96460193,139.7293 0.71663171,139.7368 0.78806257,139.7443 1.1062813,139.7518 0.92011279,139.7593 1.061986,139.7668 1.0707258,139.7743 0.76082999,139.7818 0.46882275,139.7893 0.46901205,139.7968 0.51339096,139.8044 0.71721417,139.8119 0.95587367,139.8194 1.0089841,139.8269 1.3277272,139.8344 1.3981048,139.8419 1.3979712,139.8494 1.33603,139.8569 1.2478588,139.8644 1.0351286,139.8719 0.57495421,139.8795 0.8588776,139.8870 1.1505597,139.8945 1.1414472,139.9020 1.168209,139.9095 1.1681721,139.9170 0.96459597,139.9245 0.96459752,139.9320 1.0975261,139.9395 1.3453768,139.9471 1.3359829,139.9546 1.0614623,139.9621 0.90254223,139.9696 0.93797344,139.9771 0.88516945,139.9846 1.5318943,139.9921 2.7532613,139.9997 3.5579023,140.0072 3.3799965,140.0147 2.3000271,140.0222 1.5392257,140.0297 1.3364228,140.0372 1.9746324,140.0447 4.169322,140.0523 6.5856438,140.0598 10.38453,140.0673 18.008022,140.0748 42.709209,140.0823 114.29147,140.0898 193.79022,140.0974 190.52808,140.1049 121.09762,140.1124 106.9878,140.1199 171.35486,140.1274 192.40837,140.1349 135.20103,140.1425 67.703278,140.1500 35.11272,140.1575 20.89632,140.1650 11.508828,140.1725 5.6259937,140.1801 3.2558067,140.1876 2.4865239,140.1951 2.5572965,140.2026 2.1677375,140.2101 1.4334344,140.2176 1.0085764,140.2252 0.67253351,140.2327 1.0354549,140.2402 0.88478321,140.2477 0.90282637,140.2552 1.0797305,140.2628 0.84936655,140.2703 0.72587377,140.2778 1.3100419,140.2853 1.6813061,140.2929 1.3539295,140.3004 1.1239297,140.3079 0.73461169,140.3154 1.1593596,140.3229 1.0705894,140.3305 0.80518478,140.3380 0.60164303,140.3455 0.46881461,140.3530 0.60186428,140.3606 0.98253572,140.3681 1.5753136,140.3756 1.2564911,140.3831 1.0887073,140.3907 1.5665627,140.3982 1.495302,140.4057 1.0438789,140.4132 0.47758669,140.4208 0.36326623,140.4283 0.97410238,140.4358 1.3361692,140.4433 1.2388296,140.4509 1.5400307,140.4584 1.0793201,140.4659 0.82303333,140.4734 1.1594815,140.4810 1.0261718,140.4885 0.67228347,140.4960 0.61968064,140.5035 1.2837579,140.5111 1.5573924,140.5186 0.96406591,140.5261 0.66362602,140.5337 0.82312131,140.5412 1.1062599,140.5487 1.0264999,140.5562 0.87625182,140.5638 0.97354192,140.5713 0.82308698,140.5788 0.92916638,140.5864 0.78732252,140.5939 0.61971742,140.6014 1.1331875,140.6090 1.4775567,140.6165 0.89338231,140.6240 0.70792079,140.6315 0.61938316,140.6391 0.4158726,140.6466 0.39825591,140.6541 0.61961895,140.6617 0.83206296,140.6692 0.81415671,140.6767 0.83178514,140.6843 1.1593411,140.6918 1.2742912,140.6993 0.973176,140.7069 0.40705493,140.7144 1.0004679,140.7219 1.6994427,140.7295 1.5663055,140.7370 1.1945032,140.7445 1.1769181,140.7521 1.1149275,140.7596 0.76087201,140.7671 0.62813818,140.7747 0.38037696,140.7822 0.29209208,140.7897 0.3629303,140.7973 0.53992271,140.8048 0.65494478,140.8123 0.70782,140.8199 0.70794576,140.8274 0.97380626,140.8350 1.2659289,140.8425 1.3629663,140.8500 1.3890215,140.8576 0.93749601,140.8651 0.46884832,140.8726 0.38951474,140.8802 0.46024597,140.8877 0.46913812,140.8953 0.64592028,140.9028 0.47781023,140.9103 0.67268431,140.9179 0.69917125,140.9254 0.76116943,140.9329 0.6900804,140.9405 0.30946517,140.9480 0.35416493,140.9556 0.81436628,140.9631 0.77917212,140.9706 2.3949609,140.9782 9.8784456,140.9857 17.978489,140.9933 17.258232,141.0008 10.195161,141.0083 7.1136889,141.0159 7.291326,141.0234 7.4264946,141.0310 17.09981,141.0385 38.270203,141.0461 48.920803,141.0536 37.925999,141.0611 21.522629,141.0687 18.817917,141.0762 33.811737,141.0838 59.295071,141.0913 66.669548,141.0989 54.76157,141.1064 46.072762,141.1139 59.142639,141.1215 68.327698,141.1290 56.756805,141.1366 33.940968,141.1441 18.36525,141.1517 12.722946,141.1592 7.9974709,141.1668 4.998589,141.1743 3.1405022,141.1818 1.9467442,141.1894 1.6726662,141.1969 1.3450491,141.2045 1.2387859,141.2120 1.3007863,141.2196 1.4162537,141.2271 1.6549268,141.2347 1.2650777,141.2422 0.94676679,141.2498 0.91161275,141.2573 1.1772038,141.2649 1.3186419,141.2724 1.2387261,141.2800 1.0439078,141.2875 0.85848308,141.2951 1.1773196,141.3026 1.5221301,141.3102 1.3889837,141.3177 0.67232138,141.3253 0.55762351,141.3328 0.69032949,141.3404 0.84959853,141.3479 1.0176882,141.3555 1.1680267,141.3630 0.84055537,141.3706 0.61955857,141.3781 0.911892,141.3857 1.3277529,141.3932 1.4246765,141.4008 1.1413052,141.4083 0.96451974,141.4159 1.0176325,141.4234 0.80511779,141.4310 0.41585648,141.4385 0.38056079,141.4461 0.584297,141.4536 1.3099566,141.4612 1.2210321,141.4687 0.59278923,141.4763 0.55767339,141.4838 0.66361862,141.4914 0.55754101,141.4989 0.83201277,141.5065 0.99099916,141.5141 0.95568913,141.5216 0.89398283,141.5292 1.1683463,141.5367 1.3453033,141.5443 1.3538077,141.5518 1.2831342,141.5594 1.3806709,141.5669 1.0617167,141.5745 0.63690877,141.5821 0.52207154,141.5896 0.59304333,141.5972 0.7612673,141.6047 0.92086351,141.6123 1.3185953,141.6198 1.3979626,141.6274 1.3273621,141.6350 0.95549428,141.6425 0.62818104,141.6501 0.92045319,141.6576 1.4249647,141.6652 1.6726296,141.6727 1.265723,141.6803 1.1859806,141.6879 1.1592762,141.6954 1.3806444,141.7030 1.3715826,141.7105 0.99074984,141.7181 0.53059727,141.7257 0.33613232,141.7332 0.34516609,141.7408 0.4426024,141.7483 0.56645012,141.7559 0.8675335,141.7635 1.4871225,141.7710 1.4069787,141.7786 0.91145593,141.7861 0.97339165,141.7937 0.91125119,141.8013 0.98239279,141.8088 1.168164,141.8164 0.90241587,141.8240 0.69904602,141.8315 1.1240313,141.8391 1.3804861,141.8467 0.99088013,141.8542 0.38038549,141.8618 0.32751796,141.8693 0.52219307,141.8769 0.5663507,141.8845 0.41590357,141.8920 0.25653765,141.8996 0.52252817,141.9072 1.5226004,141.9147 1.5309905,141.9223 1.4692515,141.9299 1.5309322,141.9374 1.1679772,141.9450 1.1061932,141.9526 1.052914,141.9601 0.96469283,141.9677 1.2747405,141.9753 1.6114951,141.9828 2.3195992,141.9904 2.9288173,141.9980 2.5651822,142.0055 2.0260959,142.0131 2.1335087,142.0207 3.053859,142.0282 3.4697413,142.0358 4.5497108,142.0434 6.0533648,142.0509 6.9559789,142.0585 8.133955,142.0661 11.888229,142.0736 18.545797,142.0812 38.584549,142.0888 137.61011,142.0964 353.60263,142.1039 467.02655,142.1115 358.18521,142.1191 169.88176,142.1266 130.65024,142.1342 218.60077,142.1418 247.94379,142.1494 167.17087,142.1569 67.824188,142.1645 36.148296,142.1721 42.960979,142.1796 40.772148,142.1872 24.492889,142.1948 10.648684,142.2024 5.1928215,142.2099 3.4506171,142.2175 2.6369057,142.2251 2.0086329,142.2327 1.964407,142.2402 2.2124667,142.2478 1.929268,142.2554 1.1591319,142.2629 0.76963395,142.2705 0.47763816,142.2781 0.5133813,142.2857 0.7965768,142.2932 1.0266532,142.3008 0.96448785,142.3084 0.59271508,142.3160 0.42481744,142.3235 0.68154097,142.3311 0.82299942,142.3387 0.74323523,142.3463 0.6193707,142.3539 0.57528579,142.3614 0.99125373,142.3690 1.0088977,142.3766 0.64591449,142.3842 0.33641893,142.3917 0.68176436,142.3993 1.07969,142.4069 1.0796231,142.4145 1.1504024,142.4221 1.2831411,142.4296 1.221185,142.4372 1.1503756,142.4448 1.1061606,142.4524 1.3100812,142.4600 1.9119768,142.4675 2.584074,142.4751 2.1500089,142.4827 1.2917188,142.4903 1.1414309,142.4979 0.67236906,142.5054 0.68155336,142.5130 1.1064456,142.5206 1.2655038,142.5282 0.95569944,142.5358 0.97332543,142.5433 0.8848955,142.5509 0.8053329,142.5585 0.40690002,142.5661 0.38057274,142.5737 0.51341969,142.5813 0.51323664,142.5888 0.46010998,142.5964 0.40716165,142.6040 0.76145262,142.6116 1.0973381,142.6192 0.85821682,142.6268 0.92049956,142.6343 1.1506153,142.6419 1.3361274,142.6495 1.0882671,142.6571 0.7963596,142.6647 0.50445068,142.6723 0.92051888,142.6799 1.2211753,142.6874 0.98216999,142.6950 0.69016868,142.7026 0.61050206,142.7102 0.65498668,142.7178 1.2922269,142.7254 1.6994121,142.7330 2.185816,142.7405 1.2829903,142.7481 0.84064245,142.7557 0.45996535,142.7633 0.67256916,142.7709 1.035725,142.7785 1.4073302,142.7861 1.3184228,142.7937 0.93777549,142.8012 0.73436445,142.8088 0.74332541,142.8164 0.5043146,142.8240 0.5930993,142.8316 1.1151984,142.8392 1.0532243,142.8468 1.0798417,142.8544 1.0352207,142.8620 0.84928089,142.8696 0.72569621,142.8771 0.89389688,142.8847 0.95586503,142.8923 1.115224,142.8999 1.0882528,142.9075 0.63681656,142.9151 0.6549139,142.9227 1.1063801,142.9303 1.062157,142.9379 1.1772153,142.9455 0.9823817,142.9531 0.91131198,142.9607 0.707672,142.9683 1.1345168,142.9758 4.4033375,142.9834 8.233139,142.9910 8.1214676,142.9986 4.96945,143.0062 2.4051628,143.0138 1.7874602,143.0214 2.0614395,143.0290 2.0353723,143.0366 2.726675,143.0442 4.3372798,143.0518 5.4430389,143.0594 5.6021576,143.0670 7.4901171,143.0746 17.363014,143.0822 34.037579,143.0898 51.488777,143.0974 68.662209,143.1050 73.12851,143.1126 58.676014,143.1202 35.446808,143.1278 22.751015,143.1354 25.766455,143.1430 28.423513,143.1506 21.33737,143.1581 9.9492435,143.1657 4.123724,143.1733 5.6742768,143.1809 6.122612,143.1885 3.3520501,143.1961 1.5841403,143.2037 1.7170448,143.2113 1.3002175,143.2189 0.87569857,143.2265 1.0088388,143.2341 0.91146255,143.2417 0.7788052,143.2493 1.0708894,143.2569 1.1945825,143.2645 0.74330664,143.2721 0.56642455,143.2797 0.88501334,143.2874 1.1239628,143.2950 1.0531965,143.3026 1.0443895,143.3102 1.1768721,143.3178 1.0177153,143.3254 1.4072095,143.3330 1.1678494,143.3406 0.55729824,143.3482 0.42480728,143.3558 0.60199785,143.3634 0.90295786,143.3710 1.3806454,143.3786 1.2740701,143.3862 0.77837229,143.3938 0.47786453,143.4014 0.72588664,143.4090 0.92938042,143.4166 1.1416756,143.4242 1.3893616,143.4318 1.3807636,143.4394 1.5839658,143.4470 0.99068862,143.4546 0.72554809,143.4622 0.68142903,143.4699 0.64614522,143.4775 0.68168062,143.4851 0.98232287,143.4927 0.78733885,143.5003 0.68141484,143.5079 1.1063076,143.5155 1.2212683,143.5231 0.72553504,143.5307 0.44233772,143.5383 0.39814171,143.5459 0.42483121,143.5535 0.66391951,143.5611 0.86744601,143.5688 1.3542861,143.5764 1.8234314,143.5840 2.0974092,143.5916 1.6277142,143.5992 1.0792987,143.6068 1.1416837,143.6144 1.6639093,143.6220 2.0884495,143.6296 1.4423139,143.6372 0.96453065,143.6449 1.008679,143.6525 0.90261978,143.6601 0.91164136,143.6677 1.3188877,143.6753 1.4159151,143.6829 0.8761124,143.6905 1.1238717,143.6981 0.90244991,143.7058 0.7962445,143.7134 0.59280628,143.7210 0.58422345,143.7286 0.67299211,143.7362 1.1595536,143.7438 1.1945248,143.7514 1.0353364,143.7591 0.99122262,143.7667 0.94692832,143.7743 0.911439,143.7819 1.0619889,143.7895 1.3096229,143.7971 1.2569141,143.8047 1.6997572,143.8124 1.6637301,143.8200 1.2736564,143.8276 0.64542794,143.8352 0.38912284,143.8428 0.28317839,143.8504 0.42505628,143.8581 0.68142587,143.8657 0.77860445,143.8733 0.69912833,143.8809 0.48671082,143.8885 0.46065184,143.8961 1.044705,143.9038 1.1059865,143.9114 1.1058221,143.9190 1.1060665,143.9266 0.98264313,143.9342 1.0799288,143.9419 1.10601,143.9495 1.2386112,143.9571 1.3364815,143.9647 1.3543601,143.9723 1.1678867,143.9799 0.72520846,143.9876 0.77898234,143.9952 1.4519017,144.0028 1.5574553,144.0104 1.3004607,144.0181 0.92911273,144.0257 0.75211495,144.0333 0.51311344,144.0409 0.76154053,144.0485 1.5581725,144.0562 4.46281,144.0638 13.289227,144.0714 22.339886,144.0790 23.239046,144.0867 23.587141,144.0943 31.075407,144.1019 39.334347,144.1095 51.328041,144.1171 58.80534,144.1248 47.251606,144.1324 23.286736,144.1400 15.170209,144.1476 29.267467,144.1553 39.124718,144.1629 29.670658,144.1705 11.707315,144.1781 4.6174932,144.1858 4.6115251,144.1934 5.1330123,144.2010 3.4326382,144.2086 1.4945384,144.2163 0.54819518,144.2239 0.25658217,144.2315 0.33657089,144.2392 0.65498239,144.2468 0.51303083,144.2544 0.34515452,144.2620 0.67274588,144.2697 0.89384204,144.2773 0.69890201,144.2849 0.47802705,144.2925 0.9827351,144.3002 1.1326574,144.3078 1.0175185,144.3154 0.78741246,144.3231 0.36260849,144.3307 0.43394232,144.3383 1.1594578,144.3459 1.0705507,144.3536 0.85828787,144.3612 0.76122975,144.3688 1.1064831,144.3765 1.2389271,144.3841 0.98227507,144.3917 0.99118453,144.3994 1.1769056,144.4070 1.0088015,144.4146 0.78749359,144.4223 0.60156882,144.4299 0.4779101,144.4375 0.50457621,144.4452 0.68129981,144.4528 0.45113239,144.4604 0.33645171,144.4681 0.57549125,144.4757 0.75231034,144.4833 0.88486743,144.4910 1.2743528,144.4986 1.4250724,144.5062 1.3982637,144.5139 1.2387614,144.5215 1.1327816,144.5291 1.0352639,144.5368 0.7785328,144.5444 0.8407436,144.5520 0.84071219,144.5597 0.66359866,144.5673 0.76984477,144.5749 1.0442842,144.5826 0.91154069,144.5902 0.66361541,144.5978 0.60167038,144.6055 0.63710994,144.6131 0.32737494,144.6208 0.23904333,144.6284 0.51370555,144.6360 1.0268254,144.6437 1.0707726,144.6513 1.0356016,144.6589 1.3276348,144.6666 1.1942466,144.6742 0.61012542,144.6819 0.45129678,144.6895 0.59295797,144.6971 0.53094882,144.7048 0.4515641,144.7124 0.81451648,144.7201 1.0794693,144.7277 0.76950586,144.7353 0.53970265,144.7430 0.59301239,144.7506 0.72575873,144.7583 0.96471721,144.7659 1.0531259,144.7735 1.0088197,144.7812 0.91139764,144.7888 0.86734927,144.7965 1.0533079,144.8041 0.97353959,144.8117 1.0176581,144.8194 0.8492707,144.8270 0.46001825,144.8347 0.32739106,144.8423 0.31855962,144.8500 0.61090678,144.8576 1.257244,144.8652 1.6816105,144.8729 1.3095533,144.8805 1.1060683,144.8882 1.1236957,144.8958 1.1680014,144.9035 0.71660382,144.9111 0.46897858,144.9188 0.56640238,144.9264 0.60180718,144.9340 0.97358412,144.9417 1.2036185,144.9493 1.1238475,144.9570 0.80525523,144.9646 0.69905078,144.9723 0.87634617,144.9799 1.7436554,144.9876 1.911317,144.9952 1.6634215,145.0029 1.6373056,145.0105 1.902946,145.0182 1.6370145,145.0258 1.7080574,145.0335 1.991452,145.0411 2.3110213,145.0487 6.0216846,145.0564 15.120829,145.0640 29.678921,145.0717 64.939629,145.0793 109.00001,145.0870 116.70499,145.0946 81.521217,145.1023 40.897049,145.1099 32.772842,145.1176 37.585567,145.1252 30.284014,145.1329 15.035467,145.1405 7.2714763,145.1482 6.0623345,145.1558 6.3090415,145.1635 4.3697906,145.1711 2.3706143,145.1788 1.5130363,145.1865 1.6195807,145.1941 1.7789418,145.2018 1.8581272,145.2094 1.1766182,145.2171 0.97362632,145.2247 1.0444587,145.2324 0.95551449,145.2400 0.55710024,145.2477 0.43350688,145.2553 0.39828074,145.2630 0.56638849,145.2706 0.54004282,145.2783 0.93821859,145.2859 0.76097476,145.2936 0.58397913,145.3013 0.33604404,145.3089 0.24788982,145.3166 0.5223611,145.3242 0.58395153,145.3319 0.42468527,145.3395 0.41600221,145.3472 0.58442825,145.3548 1.1417687,145.3625 1.1323383,145.3702 0.68994534,145.3778 0.34507778,145.3855 0.34531382,145.3931 0.63767141,145.4008 0.92944407,145.4084 0.87568355,145.4161 0.57498074,145.4238 0.51344568,145.4314 0.58416748,145.4391 0.63723892,145.4467 0.84056252,145.4544 0.83171743,145.4621 0.93832266,145.4697 1.00927,145.4774 1.2742709,145.4850 1.362636,145.4927 1.5575464,145.5004 1.2476804,145.5080 0.86720067,145.5157 0.85828656,145.5233 0.72539991,145.5310 0.46883407,145.5387 0.32745925,145.5463 0.48678166,145.5540 0.76146239,145.5616 1.2041527,145.5693 1.8060236,145.5770 4.1079292,145.5846 8.505393,145.5923 8.5297394,145.6000 4.9272795,145.6076 1.3794768,145.6153 0.73448026,145.6229 1.1946913,145.6306 0.76092941,145.6383 0.51325679,145.6459 0.57537735,145.6536 0.93820494,145.6613 1.1504843,145.6689 1.318855,145.6766 1.398477,145.6843 1.3007009,145.6919 1.3451653,145.6996 1.7434136,145.7073 1.433647,145.7149 1.6459893,145.7226 1.1854291,145.7303 0.64577883,145.7379 0.40690437,145.7456 0.22997712,145.7533 0.14166993,145.7609 0.46056116,145.7686 1.1863376,145.7763 1.8583601,145.7839 1.3448348,145.7916 1.044349,145.7993 1.0975367,145.8069 1.203441,145.8146 0.99088132,145.8223 0.85818285,145.8299 0.69907624,145.8376 0.83217126,145.8453 1.3897369,145.8529 1.5044976,145.8606 1.3802742,145.8683 1.0000364,145.8760 1.2302966,145.8836 1.088196,145.8913 0.94664723,145.8990 1.2920177,145.9066 1.3186153,145.9143 0.85844576,145.9220 0.89386278,145.9296 1.3365813,145.9373 1.5574249,145.9450 0.99959421,145.9527 0.67256564,145.9603 0.59292763,145.9680 0.47791922,145.9757 0.72560114,145.9834 0.69018865,145.9910 0.63723975,145.9987 0.85864508,146.0064 1.3722523,146.0140 1.9293847,146.0217 1.557066,146.0294 0.98203266,146.0371 1.0354317,146.0447 1.0797482,146.0524 1.9567819,146.0601 4.2936172,146.0678 6.7099943,146.0754 12.686094,146.0831 22.731281,146.0908 28.20483,146.0985 23.951971,146.1061 16.978424,146.1138 14.087409,146.1215 14.345904,146.1292 15.611297,146.1369 14.794759,146.1445 10.252871,146.1522 5.378264,146.1599 3.5660999,146.1676 2.8848915,146.1752 2.0793352,146.1829 1.5927774,146.1906 1.8674475,146.1983 1.7518505,146.2060 1.1500367,146.2136 0.84951371,146.2213 1.0090029,146.2290 1.3806354,146.2367 1.2653507,146.2444 1.0177472,146.2520 1.0354519,146.2597 0.96435332,146.2674 0.86693609,146.2751 0.65483761,146.2828 1.1598244,146.2904 1.8499646,146.2981 1.9998362,146.3058 1.4244,146.3135 0.99091035,146.3212 0.82294863,146.3288 0.78783679,146.3365 0.77889037,146.3442 0.63695776,146.3519 0.51310962,146.3596 0.39829695,146.3673 0.48688656,146.3749 0.69057012,146.3826 0.89384776,146.3903 0.62795293,146.3980 0.47764969,146.4057 0.63718021,146.4134 0.8586449,146.4210 0.8495025,146.4287 0.55731833,146.4364 0.54013807,146.4441 1.0712157,146.4518 1.2653412,146.4595 1.1943779,146.4672 1.168229,146.4748 1.3189582,146.4825 1.4956125,146.4902 1.1148813,146.4979 0.91127735,146.5056 0.83174902,146.5133 1.088714,146.5210 1.1504695,146.5286 0.91124034,146.5363 0.51298404,146.5440 0.18571341,146.5517 0.15933153,146.5594 0.37198156,146.5671 1.0358036,146.5748 1.6106584,146.5825 1.3979532,146.5902 1.0086716,146.5978 1.221385,146.6055 1.566859,146.6132 1.9383767,146.6209 2.2213182,146.6286 2.2916512,146.6363 1.5658807,146.6440 1.3714765,146.6517 1.0088651,146.6594 1.15955,146.6670 1.0440845,146.6747 0.61044759,146.6824 0.65521038,146.6901 0.97424817,146.6978 1.5756025,146.7055 1.5303491,146.7132 1.1587777,146.7209 0.87605852,146.7286 0.87613201,146.7363 0.86722559,146.7440 0.70789194,146.7517 0.66366839,146.7594 0.56625021,146.7670 0.54865652,146.7747 0.70821565,146.7824 0.80537242,146.7901 0.69881183,146.7978 0.65489298,146.8055 0.79657018,146.8132 0.58401012,146.8209 0.55753011,146.8286 0.59278756,146.8363 0.522129,146.8440 0.6905728,146.8517 0.94726247,146.8594 0.99991268,146.8671 0.64553279,146.8748 0.47773179,146.8825 0.6283775,146.8902 0.46914801,146.8979 0.47795337,146.9056 0.38900626,146.9133 0.15036905,146.9210 0.4161554,146.9287 0.69934452,146.9364 0.95586139,146.9441 0.93771267,146.9518 0.99100536,146.9595 0.93803,146.9672 0.70805115,146.9748 0.84996474,146.9825 1.0356582,146.9902 2.0711231,146.9979 3.0272844,147.0056 3.4426053,147.0133 3.6640956,147.0210 5.487545,147.0287 7.0735111,147.0364 11.15486,147.0441 27.96221,147.0519 87.895386,147.0596 144.91466,147.0673 141.57216,147.0750 123.16997,147.0827 288.51279,147.0904 732.76373,147.0981 970.46088,147.1058 724.96906,147.1135 301.14352,147.1212 103.74786,147.1289 62.300175,147.1366 47.717018,147.1443 31.779177,147.1520 19.214367,147.1597 9.5527639,147.1674 5.4671021,147.1751 3.2290421,147.1828 1.9991843,147.1905 1.3983166,147.1982 1.9119575,147.2059 1.6987946,147.2136 1.0878954,147.2213 0.68130159,147.2290 1.3101673,147.2367 1.8765341,147.2444 1.9557041,147.2521 1.4332985,147.2599 0.73415041,147.2676 0.61054552,147.2753 1.2745847,147.2830 1.7611192,147.2907 1.5929199,147.2984 1.2655853,147.3061 1.2920431,147.3138 1.4953932,147.3215 1.2475954,147.3292 0.79623717,147.3369 0.57520527,147.3446 0.50457311,147.3523 0.66390628,147.3601 1.2834516,147.3678 1.5575471,147.3755 1.2562917,147.3832 0.69893253,147.3909 0.67274058,147.3986 0.79663557,147.4063 0.91138977,147.4140 0.68129361,147.4217 0.7522822,147.4294 0.9292022,147.4372 0.92034161,147.4449 0.87618834,147.4526 1.008809,147.4603 0.88489974,147.4680 0.93800652,147.4757 1.0707253,147.4834 1.1859416,147.4911 1.0712142,147.4988 1.1593373,147.5066 0.84032971,147.5143 0.53970498,147.5220 0.52205414,147.5297 0.60173523,147.5374 0.56645775,147.5451 0.67274582,147.5528 0.72587997,147.5606 0.98252606,147.5683 1.2298127,147.5760 0.81368989,147.5837 0.52209187,147.5914 0.49558952,147.5991 0.4424836,147.6068 0.61968476,147.6146 0.86733025,147.6223 1.0972177,147.6300 1.0353464,147.6377 0.93821365,147.6454 1.1592938,147.6531 0.8935945,147.6609 0.67243034,147.6686 0.34509373,147.6763 0.28341895,147.6840 0.77902001,147.6917 0.89369851,147.6994 0.48649114,147.7072 0.36284691,147.7149 0.73463708,147.7226 1.1769887,147.7303 1.035519,147.7380 0.87602627,147.7458 0.80522531,147.7535 0.97349823,147.7612 0.75204605,147.7689 0.5575527,147.7766 0.52208602,147.7844 0.28301677,147.7921 0.23026823,147.7998 0.55793548,147.8075 1.0267121,147.8152 1.2918642,147.8230 1.1856347,147.8307 1.0352275,147.8384 0.73442757,147.8461 0.64624655,147.8538 0.92074054,147.8616 1.2479831,147.8693 1.1501935,147.8770 0.5927484,147.8847 0.67270303,147.8925 1.0709274,147.9002 1.2919923,147.9079 1.0439435,147.9156 0.58381039,147.9234 0.46015915,147.9311 0.65512705,147.9388 1.1241127,147.9465 1.0441705,147.9543 1.159662,147.9620 1.9737339,147.9697 1.9376258,147.9774 1.4244967,147.9852 1.1149402,147.9929 0.99991667,148.0006 0.95572633,148.0083 1.2391874,148.0161 1.4425882,148.0238 1.1681167,148.0315 1.17694,148.0392 1.7532706,148.0470 5.3579345,148.0547 13.616846,148.0624 22.038887,148.0701 21.961399,148.0779 19.808014,148.0856 42.283543,148.0933 95.33448,148.1011 126.03001,148.1088 112.78823,148.1165 125.22292,148.1242 182.73686,148.1320 183.57356,148.1397 110.45803,148.1474 40.215912,148.1552 13.541627,148.1629 7.0955272,148.1706 4.0782218,148.1784 3.1856167,148.1861 3.2651219,148.1938 2.4776034,148.2015 1.90255,148.2093 1.1943452,148.2170 0.86703122,148.2247 0.85851049,148.2325 1.000105,148.2402 0.95567954,148.2479 1.070703,148.2557 1.2211672,148.2634 1.2920616,148.2711 1.1860785,148.2789 1.1773726,148.2866 1.3629407,148.2943 1.5661684,148.3021 1.3713148,148.3098 0.96434724,148.3175 0.69034535,148.3253 0.75234109,148.3330 0.73476696,148.3407 0.92959142,148.3485 1.2390548,148.3562 1.468758,148.3639 1.31804,148.3717 0.86695588,148.3794 0.78784895,148.3871 1.3896259,148.3949 1.6284609,148.4026 1.3979733,148.4104 0.65439498,148.4181 0.40695512,148.4258 0.32746801,148.4336 0.6550523,148.4413 0.92059845,148.4490 1.3808167,148.4568 1.4601431,148.4645 1.0973279,148.4723 1.1415724,148.4800 0.93787831,148.4877 1.097604,148.4955 1.5046313,148.5032 1.4776208,148.5110 1.1236844,148.5187 0.97341782,148.5264 0.96488357,148.5342 1.3098931,148.5419 1.274099,148.5496 1.2122492,148.5574 1.0885745,148.5651 1.1947354,148.5729 1.2741288,148.5806 0.89366078,148.5884 0.86725706,148.5961 0.6194697,148.6038 0.43357053,148.6116 0.63721997,148.6193 1.1062654,148.6271 0.9735831,148.6348 1.1772158,148.6425 1.4955829,148.6503 1.194436,148.6580 0.69885463,148.6658 0.44231269,148.6735 0.52225375,148.6813 0.98246491,148.6890 0.95573169,148.6967 0.84127843,148.7045 1.3544098,148.7122 1.3534992,148.7200 0.87567186,148.7277 0.76094633,148.7355 0.84976065,148.7432 1.3366158,148.7510 1.2564191,148.7587 0.7519896,148.7665 0.76994354,148.7742 0.77861214,148.7819 0.46881998,148.7897 0.46011692,148.7974 0.54874766,148.8052 0.65481466,148.8129 0.44240829,148.8207 0.48684585,148.8284 0.65502822,148.8362 0.72578108,148.8439 0.78764784,148.8517 0.84061396,148.8594 0.78775567,148.8672 1.1592935,148.8749 0.90238482,148.8827 0.71682346,148.8904 0.85862267,148.8982 0.97377419,148.9059 1.1771828,148.9137 1.1590902,148.9214 0.92053467,148.9292 1.6022706,148.9369 1.8139931,148.9447 1.5218666,148.9524 1.2301476,148.9602 1.6020082,148.9679 2.5309393,148.9757 2.894012,148.9834 3.1603398,148.9912 4.6215577,148.9989 7.5954981,149.0067 13.563918,149.0144 27.636953,149.0222 86.354225,149.0299 328.39084,149.0377 586.86841,149.0454 561.76617,149.0532 305.48468,149.0609 113.68166,149.0687 80.735992,149.0764 79.877609,149.0842 62.418091,149.0920 42.809566,149.0997 59.898384,149.1075 105.22646,149.1152 117.71092,149.1230 89.181091,149.1307 56.691509,149.1385 41.612476,149.1462 33.481155,149.1540 23.710367,149.1618 13.05599,149.1695 4.7320242,149.1773 3.3540742,149.1850 2.3885806,149.1928 1.2383142,149.2005 0.93792355,149.2083 1.0972064,149.2161 1.0529512,149.2238 0.99142152,149.2316 1.2479769,149.2393 1.1061739,149.2471 1.1594337,149.2548 1.4686904,149.2626 0.68096077,149.2704 0.48680124,149.2781 0.7523582,149.2859 1.0354788,149.2936 1.1503955,149.3014 1.053099,149.3092 1.0267112,149.3169 1.0266603,149.3247 0.92010236,149.3324 0.86715025,149.3402 1.2838113,149.3480 1.9471859,149.3557 1.8404896,149.3635 1.3624352,149.3712 0.75184375,149.3790 0.47805414,149.3868 0.77009922,149.3945 0.84940028,149.4023 0.74353284,149.4101 1.2124693,149.4178 1.043933,149.4256 0.58394855,149.4333 0.45132118,149.4411 0.61959267,149.4489 0.75222731,149.4566 0.90259963,149.4644 0.99118036,149.4722 0.94682765,149.4799 0.88484353,149.4877 0.80533135,149.4955 0.84074187,149.5032 0.73461843,149.5110 0.79667777,149.5187 1.1065074,149.5265 1.5045841,149.5343 1.4598855,149.5420 0.98193127,149.5498 0.83220023,149.5576 1.3811873,149.5653 1.8934004,149.5731 1.0700647,149.5809 0.62813836,149.5886 0.54007328,149.5964 1.0709006,149.6042 0.78768474,149.6119 0.9825604,149.6197 1.1686008,149.6275 1.4689436,149.6353 0.831415,149.6430 1.0087655,149.6508 0.89352739,149.6586 0.46889997,149.6663 0.37167084,149.6741 0.51343107,149.6819 0.79655707,149.6896 0.95584601,149.6974 1.2921234,149.7052 1.3183582,149.7129 0.93779057,149.7207 0.71713364,149.7285 1.1513019,149.7363 1.6020619,149.7440 1.3445699,149.7518 0.7606262,149.7596 0.6283958,149.7673 0.6990518,149.7751 0.5750441,149.7829 0.61931521,149.7907 0.42461449,149.7984 0.30990624,149.8062 0.57562363,149.8140 1.0177898,149.8218 0.98197639,149.8295 0.70798767,149.8373 0.91179669,149.8451 0.89361686,149.8528 0.61936939,149.8606 0.8409276,149.8684 0.90253699,149.8762 0.56621969,149.8839 0.66394293,149.8917 1.0532763,149.8995 1.0795012,149.9073 0.97316504,149.9150 0.88486165,149.9228 0.80534464,149.9306 0.61048728,149.9384 0.50457042,149.9461 1.1509571,149.9539 1.7258959,149.9617 1.7786236,149.9695 1.645798,149.9773 1.2034334,149.9850 0.8936075,149.9928 0.93815356,150.0006 1.3098981,150.0084 1.1064218,150.0161 1.6022197,150.0239 5.9713273,150.0317 23.953861,150.0395 47.673855,150.0473 52.462883,150.0550 36.554363,150.0628 21.552944,150.0706 19.223965,150.0784 23.640614,150.0862 33.84956,150.0939 85.551567,150.1017 176.88968,150.1095 204.18567,150.1173 139.22575,150.1251 65.411354,150.1328 55.930786,150.1406 78.487762,150.1484 74.216866,150.1562 44.208736,150.1640 17.022955,150.1718 7.3856211,150.1795 3.9982541,150.1873 1.8752533,150.1951 1.0884488,150.2029 1.2570322,150.2107 1.813995,150.2184 1.2829118,150.2262 1.0618974,150.2340 0.91123289,150.2418 0.60159546,150.2496 0.48679662,150.2574 0.53118563,150.2652 0.8406617,150.2729 0.74327666,150.2807 0.9206363,150.2885 1.38955,150.2963 1.4248466,150.3041 1.61079,150.3119 1.6724222,150.3197 1.5219635,150.3274 1.363068,150.3352 1.4866275,150.3430 1.0968708,150.3508 0.67244732,150.3586 0.46019307,150.3664 0.28303739,150.3742 0.2124377,150.3819 0.52228618,150.3897 0.7702688,150.3975 1.3192149,150.4053 2.1063426,150.4131 1.9731672,150.4209 1.3979155,150.4287 0.99080026,150.4365 0.87590623,150.4443 1.1062599,150.4520 1.2479613,150.4598 1.2479686,150.4676 1.2653967,150.4754 0.86690891,150.4832 0.53086025,150.4910 0.74340111,150.4988 0.73463202,150.5066 0.87645632,150.5144 1.2655076,150.5222 1.2567749,150.5300 1.6197184,150.5377 1.3093687,150.5455 0.82262051,150.5533 0.85852927,150.5611 1.0800321,150.5689 1.1065406,150.5767 1.1948289,150.5845 1.4248925,150.5923 1.9998292,150.6001 1.6099708,150.6079 1.0084985,150.6157 0.63735968,150.6235 0.95604038,150.6313 1.0531524,150.6391 1.1060637,150.6469 1.0705318,150.6546 0.73438293,150.6624 0.49553925,150.6702 0.58439475,150.6780 1.2041208,150.6858 1.6283749,150.6936 1.3181182,150.7014 0.75205618,150.7092 0.70782399,150.7170 0.52182251,150.7248 0.59300166,150.7326 0.76115203,150.7404 0.6547851,150.7482 0.58417058,150.7560 0.72602469,150.7638 0.76110911,150.7716 0.55725425,150.7794 0.4423669,150.7872 0.54864997,150.7950 0.4600684,150.8028 0.4689967,150.8106 0.5663318,150.8184 0.40711191,150.8262 0.47798923,150.8340 0.59286898,150.8418 0.88496011,150.8496 1.159766,150.8574 1.6550032,150.8652 1.2651622,150.8730 0.88474876,150.8808 0.55737537,150.8886 0.65497673,150.8964 0.86761904,150.9042 1.1596251,150.9120 1.2389679,150.9198 1.15036,150.9276 1.2652619,150.9354 1.4068041,150.9432 1.1414295,150.9510 0.75224668,150.9588 0.74363554,150.9666 1.0620052,150.9744 1.0175261,150.9822 0.87614441,150.9900 0.67280519,150.9978 1.0090425,151.0056 1.5842574,151.0134 2.0174971,151.0212 1.9294323,151.0290 4.2861104,151.0368 9.509429,151.0446 15.516529,151.0524 19.027592,151.0602 21.74637,151.0681 35.23494,151.0759 103.28394,151.0837 297.49841,151.0915 439.76849,151.0993 385.40729,151.1071 229.78395,151.1149 143.6617,151.1227 128.30087,151.1305 122.89747,151.1383 100.84959,151.1461 67.561569,151.1539 37.806599,151.1617 21.044716,151.1695 11.933684,151.1774 7.5026479,151.1852 5.0967445,151.1930 4.3183279,151.2008 3.0526381,151.2086 2.8488781,151.2164 2.0613003,151.2242 1.5753083,151.2320 1.7171863,151.2398 1.6456153,151.2476 0.87540853,151.2554 0.56621253,151.2633 0.38936949,151.2711 0.41607079,151.2789 0.68159437,151.2867 0.92911839,151.2945 0.85831875,151.3023 0.91145629,151.3101 0.68155736,151.3179 0.72579795,151.3257 0.5485782,151.3336 0.52216393,151.3414 0.74327695,151.3492 0.84959155,151.3570 1.336418,151.3648 1.2831175,151.3726 0.96457028,151.3804 0.71675658,151.3883 0.72575837,151.3961 0.84972841,151.4039 0.96465653,151.4117 1.2036622,151.4195 1.4424056,151.4273 1.1857615,151.4351 1.0888513,151.4430 1.6283547,151.4508 1.5485276,151.4586 1.867573,151.4664 2.1061213,151.4742 1.5659304,151.4820 1.0617195,151.4898 0.80537558,151.4977 0.91167176,151.5055 0.90261483,151.5133 0.88488501,151.5211 0.87617445,151.5289 1.1947048,151.5368 1.0970222,151.5446 0.51329458,151.5524 0.78785342,151.5602 1.2039021,151.5680 1.628442,151.5758 1.6370503,151.5837 2.0440259,151.5915 1.3003724,151.5993 0.64579612,151.6071 0.28315631,151.6149 0.46036196,151.6228 0.78767532,151.6306 0.86736989,151.6384 0.80539262,151.6462 0.76083523,151.6540 0.64593256,151.6619 0.75254017,151.6697 1.2659637,151.6775 1.4338609,151.6853 1.3626934,151.6931 1.0883107,151.7010 1.1595544,151.7088 1.5401011,151.7166 1.7253704,151.7244 1.5037326,151.7323 0.84036833,151.7401 0.46907672,151.7479 0.55769098,151.7557 1.0711724,151.7635 1.6196662,151.7714 1.4068459,151.7792 0.94666177,151.7870 0.64606786,151.7948 0.90278113,151.8027 1.4692438,151.8105 1.6461084,151.8183 1.3005135,151.8261 0.61926967,151.8340 0.77890879,151.8418 0.73444855,151.8496 0.55745411,151.8574 0.63715374,151.8653 0.77871311,151.8731 0.93834955,151.8809 1.4517177,151.8887 1.4599379,151.8966 1.105848,151.9044 1.0795879,151.9122 0.84960043,151.9201 0.60182917,151.9279 0.61932057,151.9357 0.69945222,151.9435 1.53162,151.9514 1.9202486,151.9592 1.2649221,151.9670 1.0175009,151.9749 1.2216339,151.9827 1.4869664,151.9905 1.6194493,151.9983 1.566293,152.0062 1.1677257,152.0140 0.8405596,152.0218 1.4519532,152.0297 3.1955323,152.0375 4.6912346,152.0453 6.4879313,152.0532 7.6914248,152.0610 14.933129,152.0688 46.010258,152.0766 89.263802,152.0845 116.2737,152.0923 113.89001,152.1001 99.934334,152.1080 171.71146,152.1158 385.52505,152.1236 523.19067,152.1315 409.6958,152.1393 186.36237,152.1471 66.843315,152.1550 35.414387,152.1628 22.727516,152.1706 13.588688,152.1785 9.4402046,152.1863 6.0866199,152.1941 3.7514815,152.2020 3.0349309,152.2098 1.9814037,152.2176 1.0881156,152.2255 0.9647038,152.2333 1.2214793,152.2412 1.5046834,152.2490 1.8581926,152.2568 1.4596772,152.2647 1.0087907,152.2725 0.81407714,152.2803 0.37156668,152.2882 0.37171885,152.2960 0.53105915,152.3038 0.72570807,152.3117 0.84094787,152.3195 1.3808193,152.3274 1.4067556,152.3352 0.89359844,152.3430 1.0443023,152.3509 0.73436141,152.3587 0.50459284,152.3666 0.89408463,152.3744 1.265622,152.3822 1.0884219,152.3901 0.77864975,152.3979 1.0533781,152.4058 1.4164343,152.4136 1.7523061,152.4214 1.4507178,152.4293 0.7341643,152.4371 0.56618929,152.4450 0.54843158,152.4528 0.46018353,152.4606 0.55763096,152.4685 0.67298293,152.4763 0.84079808,152.4842 0.72537464,152.4920 0.69019735,152.4998 0.66370678,152.5077 0.45150405,152.5155 0.56639856,152.5234 0.58397871,152.5312 0.79655492,152.5391 0.90245968,152.5469 0.57493603,152.5547 0.29203305,152.5626 0.2748653,152.5704 0.77960616,152.5783 1.2743419,152.5861 1.2649804,152.5940 1.070397,152.6018 0.82284921,152.6097 0.91144758,152.6175 0.81404257,152.6254 0.83194387,152.6332 0.79657167,152.6410 0.86778623,152.6489 1.3280083,152.6567 1.4865656,152.6646 1.3799044,152.6724 0.9287681,152.6803 0.64586753,152.6881 0.41584122,152.6960 0.30970895,152.7038 0.42492682,152.7117 0.69932288,152.7195 0.83216894,152.7274 0.9735347,152.7352 0.72552133,152.7431 0.69003516,152.7509 0.41570914,152.7588 0.52233261,152.7666 0.69917995,152.7745 0.51314068,152.7823 0.52229106,152.7902 0.87642401,152.7980 1.0443083,152.8059 0.93781751,152.8137 0.82310355,152.8216 1.1507558,152.8294 1.274333,152.8373 1.203371,152.8451 1.212605,152.8530 1.301303,152.8608 1.3095672,152.8687 1.3006494,152.8765 1.2477479,152.8844 1.0174305,152.8922 0.84057188,152.9001 1.2920749,152.9079 1.2829996,152.9158 0.92899126,152.9236 0.98241949,152.9315 1.3189727,152.9393 1.6020508,152.9472 1.4953552,152.9550 0.91108149,152.9629 0.48675859,152.9708 0.55753714,152.9786 0.51326138,152.9865 0.82341015,152.9943 1.212743,153.0022 1.3898678,153.0100 2.1068909,153.0179 3.1954353,153.0257 4.3277245,153.0336 4.2914038,153.0415 3.9294226,153.0493 8.8917952,153.0572 29.035807,153.0650 63.473434,153.0729 91.437973,153.0807 100.02571,153.0886 87.307487,153.0965 72.16069,153.1043 69.537498,153.1122 86.208099,153.1200 101.03009,153.1279 95.49221,153.1357 72.098396,153.1436 49.872864,153.1515 34.664509,153.1593 24.197119,153.1672 14.383983,153.1750 6.7576947,153.1829 3.8480756,153.1908 2.8135736,153.1986 2.3538351,153.2065 2.0086989,153.2143 1.4780684,153.2222 1.6283271,153.2301 1.2120767,153.2379 0.98224533,153.2458 1.123688,153.2537 0.67220879,153.2615 0.43368754,153.2694 0.75251716,153.2772 0.94688886,153.2851 0.5750832,153.2930 0.53980702,153.3008 0.53101295,153.3087 0.61069977,153.3166 1.0975114,153.3244 1.4958293,153.3323 1.54877,153.3401 1.2918141,153.3480 0.76079255,153.3559 0.73439753,153.3637 0.62819672,153.3716 0.54878068,153.3795 0.97386473,153.3873 1.4514375,153.3952 1.1854472,153.4031 0.74320674,153.4109 0.77007633,153.4188 1.0619401,153.4267 0.88487428,153.4345 0.74359483,153.4424 0.86759877,153.4503 0.787624,153.4581 0.64562821,153.4660 0.54854387,153.4739 0.62823403,153.4817 0.53971905,153.4896 0.74345535,153.4975 1.0178871,153.5053 1.2036654,153.5132 0.88482052,153.5211 0.69014233,153.5289 0.67249244,153.5368 0.70817667,153.5447 1.0178617,153.5525 0.99109501,153.5604 0.97343898,153.5683 1.0973336,153.5762 1.2921308,153.5840 1.8672909,153.5919 1.4156226,153.5998 0.75214368,153.6076 0.99150443,153.6155 1.3542806,153.6234 1.4953916,153.6313 1.0348849,153.6391 0.96460736,153.6470 1.1417469,153.6549 0.95558035,153.6627 0.46000931,153.6706 0.18578741,153.6785 0.26562089,153.6864 0.51356727,153.6942 0.6991716,153.7021 0.67251474,153.7100 0.71690643,153.7179 0.61935616,153.7257 0.47789666,153.7336 0.75237852,153.7415 0.86705178,153.7493 0.69015318,153.7572 0.66377854,153.7651 0.67244625,153.7730 0.63715988,153.7808 0.62855256,153.7887 0.87636405,153.7966 0.92010188,153.8045 0.48634717,153.8123 0.31853509,153.8202 0.53119999,153.8281 0.90308243,153.8360 1.0707783,153.8439 0.79606438,153.8517 0.49538395,153.8596 0.54892516,153.8675 0.99146062,153.8754 1.1504364,153.8832 1.2388817,153.8911 1.2478713,153.8990 1.2212665,153.9069 1.1681755,153.9148 1.2210708,153.9226 0.89386821,153.9305 1.2745472,153.9384 1.4776167,153.9463 1.2210104,153.9542 0.92946208,153.9620 1.1063789,153.9699 0.98191243,153.9778 0.56613445,153.9857 0.77890229,153.9936 1.0533862,154.0014 1.2925323,154.0093 1.8412526,154.0172 2.3803658,154.0251 1.9376767,154.0330 2.2570198,154.0408 3.2658169,154.0487 4.7006283,154.0566 10.120896,154.0645 21.140329,154.0724 31.704193,154.0803 46.144341,154.0881 106.26438,154.0960 222.62524,154.1039 269.21964,154.1118 191.32268,154.1197 88.201996,154.1276 55.664848,154.1354 65.44706,154.1433 61.208458,154.1512 36.583241,154.1591 13.557211,154.1670 6.9552879,154.1749 5.4246373,154.1828 4.1406341,154.1906 2.8838313,154.1985 1.9019083,154.2064 1.0882915,154.2143 0.8582496,154.2222 0.73438883,154.2301 0.72565597,154.2380 0.77863687,154.2458 0.98223579,154.2537 0.8230418,154.2616 0.81434727,154.2695 0.9385013,154.2774 1.3808135,154.2853 1.3800446,154.2932 1.0880389,154.3011 0.75206554,154.3089 0.46029475,154.3168 0.73470086,154.3247 0.99994797,154.3326 1.04426,154.3405 1.0175946,154.3484 0.56628132,154.3563 0.74367166,154.3642 1.0798525,154.3721 0.84964585,154.3800 0.92933965,154.3878 1.0975096,154.3957 1.40737,154.4036 1.4511033,154.4115 1.0526508,154.4194 1.2124219,154.4273 1.5930525,154.4352 1.5129973,154.4431 0.85817003,154.4510 0.74343878,154.4589 0.9026649,154.4668 0.9825837,154.4747 1.168285,154.4826 1.008575,154.4904 0.84049314,154.4983 0.84074008,154.5062 0.80532306,154.5141 0.44226217,154.5220 0.22999628,154.5299 0.29203814,154.5378 0.37165639,154.5457 0.40717739,154.5536 0.73465556,154.5615 0.6903078,154.5694 0.73455113,154.5773 0.92930716,154.5852 1.3188753,154.5931 1.6109769,154.6010 1.6724546,154.6089 1.4332151,154.6168 1.0617138,154.6247 0.82321525,154.6326 1.3367435,154.6405 1.663685,154.6484 1.2120302,154.6563 0.93824667,154.6641 1.2303457,154.6720 1.2828254,154.6799 1.1325661,154.6878 1.2566602,154.6957 1.1592069,154.7036 0.62820452,154.7115 0.58409154,154.7194 0.98249787,154.7273 0.95565373,154.7352 0.46879816,154.7431 0.4780004,154.7510 0.95588064,154.7589 0.99095142,154.7668 0.62805146,154.7747 0.25657579,154.7826 0.22145259,154.7905 0.38087216,154.7984 0.55752969,154.8063 0.5307951,154.8142 0.67257547,154.8221 0.67260897,154.8301 0.61039788,154.8380 0.39825794,154.8459 0.69951439,154.8538 0.92933452,154.8617 1.0624485,154.8696 1.6115441,154.8775 2.2476449,154.8854 1.7425965,154.8933 1.2739068,154.9012 0.89337468,154.9091 0.6548245,154.9170 0.83194596,154.9249 0.83257401,154.9328 1.3192214,154.9407 1.2210399,154.9486 0.99931681,154.9565 0.59243858,154.9644 0.63728172,154.9723 0.72583121,154.9802 1.2304618,154.9881 1.4421872,154.9960 1.1587732,155.0039 1.194991,155.0119 1.690979,155.0198 1.9028672,155.0277 2.0275934,155.0356 5.5347829,155.0435 12.579779,155.0514 19.775288,155.0593 26.871534,155.0672 31.748159,155.0751 41.337002,155.0830 58.676884,155.0909 81.720589,155.0988 99.853523,155.1067 98.363548,155.1147 82.557022,155.1226 72.836723,155.1305 65.904518,155.1384 49.323708,155.1463 28.316685,155.1542 14.525781,155.1621 9.5386648,155.1700 8.8667097,155.1779 6.8206615,155.1859 3.7238293,155.1938 1.7073561,155.2017 1.176636,155.2096 1.0791944,155.2175 1.0176064,155.2254 0.77873492,155.2333 0.56654674,155.2412 0.93861979,155.2491 1.7789582,155.2571 1.6453907,155.2650 0.61891484,155.2729 0.3273741,155.2808 0.46030399,155.2887 0.86751294,155.2966 0.91152644,155.3045 0.50421476,155.3125 0.3007459,155.3204 0.3540644,155.3283 0.64605284,155.3362 0.73448491,155.3441 0.69922489,155.3520 0.67249513,155.3599 0.39808303,155.3679 0.26551074,155.3758 0.25663462,155.3837 0.30971709,155.3916 0.53137517,155.3995 1.0888801,155.4074 1.1504316,155.4154 1.0441216,155.4233 0.80507326,155.4312 0.67235512,155.4391 0.51318502,155.4470 0.55768692,155.4550 0.61956799,155.4629 0.60162807,155.4708 0.50423199,155.4787 0.7525174,155.4866 1.4693494,155.4945 1.3096229,155.5025 0.88477832,155.5104 0.52197814,155.5183 0.4778831,155.5262 0.5753814,155.5341 0.86751455,155.5421 1.2568896,155.5500 1.6368847,155.5579 1.0792065,155.5658 0.71679032,155.5737 0.78770411,155.5817 1.1329811,155.5896 1.2300701,155.5975 0.91136217,155.6054 0.83211243,155.6134 1.0178938,155.6213 1.0970935,155.6292 0.93774831,155.6371 0.51312923,155.6450 0.46020907,155.6530 0.60168105,155.6609 0.38055816,155.6688 0.45171934,155.6767 0.59308696,155.6847 0.5750289,155.6926 0.67237806,155.7005 0.76977122,155.7084 0.53995585,155.7164 0.59305269,155.7243 0.70783937,155.7322 0.61945575,155.7401 0.59298253,155.7481 0.70785248,155.7560 0.44227269,155.7639 0.46026236,155.7718 0.73477763,155.7798 0.84083396,155.7877 0.84072936,155.7956 0.94691283,155.8035 0.92029768,155.8115 0.99992359,155.8194 0.99127573,155.8273 1.0975417,155.8353 1.1415741,155.8432 1.0795575,155.8511 0.89361119,155.8590 0.67241877,155.8670 0.59282804,155.8749 0.46021396,155.8828 0.69042552,155.8908 0.63711613,155.8987 0.51329714,155.9066 0.48678949,155.9145 0.61058819,155.9225 0.89391732,155.9304 1.141519,155.9383 1.1415995,155.9463 1.1062931,155.9542 0.75204378,155.9621 0.6105234,155.9701 0.76124668,155.9780 1.0266604,155.9859 0.80498749,155.9938 0.36267617,156.0018 0.4691661,156.0097 0.58435893,156.0176 0.78782338,156.0256 1.2830272,156.0335 2.2571855,156.0414 3.6120601,156.0494 4.3548994,156.0573 4.7623644,156.0652 9.2877951,156.0732 18.607887,156.0811 27.677725,156.0890 35.215321,156.0970 41.767742,156.1049 57.731716,156.1128 75.02459,156.1208 70.616844,156.1287 49.081905,156.1367 41.417,156.1446 80.503052,156.1525 120.8625,156.1605 106.14037,156.1684 53.143257,156.1763 18.74884,156.1843 13.512295,156.1922 12.866391,156.2001 9.9271154,156.2081 5.750195,156.2160 3.4682086,156.2240 2.5217454,156.2319 2.2563508,156.2398 1.7255718,156.2478 1.4957011,156.2557 1.4952843,156.2636 0.84032011,156.2716 0.63720894,156.2795 0.76112509,156.2875 0.81413817,156.2954 0.64613658,156.3033 0.55748117,156.3113 0.49576783,156.3192 1.2393317,156.3272 1.6282004,156.3351 1.3273094,156.3430 0.97354937,156.3510 0.85830778,156.3589 0.58364391,156.3669 0.33614916,156.3748 0.69938374,156.3827 1.2302462,156.3907 1.3451977,156.3986 1.1682822,156.4066 1.0090159,156.4145 1.0617995,156.4225 0.94658697,156.4304 0.71670908,156.4383 0.53114796,156.4463 0.90280598,156.4542 1.0794185,156.4622 1.0351919,156.4701 0.74334908,156.4781 0.64604527,156.4860 0.73453581,156.4940 0.85848033,156.5019 0.67242461,156.5098 0.39813209,156.5178 0.62843478,156.5257 0.74351758,156.5337 0.96475667,156.5416 0.96449018,156.5496 0.62799186,156.5575 0.30991644,156.5655 0.6198532,156.5734 0.79664093,156.5814 0.95584941,156.5893 1.1062328,156.5972 1.4603522,156.6052 1.6901765,156.6131 1.522151,156.6211 1.5131884,156.6290 1.1412284,156.6370 0.99971038,156.6449 0.76992399,156.6529 0.85839802,156.6608 0.58377939,156.6688 0.6902563,156.6767 0.72586954,156.6847 0.74350804,156.6926 0.83191448,156.7006 1.0267154,156.7085 0.95577407,156.7165 1.0087225,156.7244 1.0883822,156.7324 1.3010842,156.7403 1.7347436,156.7483 1.5130422,156.7562 0.86702901,156.7642 0.77877772,156.7721 0.86756808,156.7801 1.0357925,156.7880 1.2743237,156.7960 1.2650886,156.8039 1.026291,156.8119 0.69919688,156.8198 0.78758305,156.8278 0.90274501,156.8358 1.3365937,156.8437 1.2386326,156.8517 0.53939396,156.8596 0.59319115,156.8676 1.0711882,156.8755 1.1237381,156.8835 0.76964122,156.8914 0.67254043,156.8994 0.73480582,156.9073 1.2038519,156.9153 1.6019112,156.9233 1.8586344,156.9312 1.9554994,156.9392 1.5840507,156.9471 1.9737194,156.9551 2.3007793,156.9630 2.1944277,156.9710 1.7521709,156.9789 1.6022451,156.9869 2.381597,156.9949 4.0279303,157.0028 5.4964843,157.0108 6.4160514,157.0187 6.3181071,157.0267 6.3101926,157.0346 8.4544277,157.0426 16.591866,157.0506 32.4394,157.0585 72.700043,157.0665 197.14063,157.0744 373.95105,157.0824 574.00793,157.0904 1021.438,157.0983 1351.692,157.1063 1118.4218,157.1142 549.3479,157.1222 190.5052,157.1302 106.4054,157.1381 83.836121,157.1461 64.020386,157.1540 44.63319,157.1620 28.476374,157.1700 15.665677,157.1779 8.8469257,157.1859 6.0165763,157.1939 4.485724,157.2018 3.1678164,157.2098 2.3447623,157.2177 1.4864502,157.2257 1.6113222,157.2337 2.3099971,157.2416 2.3093092,157.2496 1.7340431,157.2576 1.4335662,157.2655 1.4426657,157.2735 1.486551,157.2814 1.2300808,157.2894 1.3895245,157.2974 1.4419707,157.3053 0.8756963,157.3133 0.9471975,157.3213 1.2039529,157.3292 1.6727413,157.3372 2.0531502,157.3452 2.2566657,157.3531 2.1501153,157.3611 1.4420907,157.3691 1.079414,157.3770 0.87602848,157.3850 0.90313625,157.3930 1.3540483,157.4009 0.98195398,157.4089 1.0886534,157.4169 1.6373674,157.4248 1.6459428,157.4328 1.3099612,157.4408 1.3897859,157.4487 1.4422998,157.4567 1.4511491,157.4647 1.4689206,157.4727 1.1945581,157.4806 1.0351589,157.4886 0.65470129,157.4966 0.93825179,157.5045 1.1946678,157.5125 0.9203217,157.5205 0.69924295,157.5284 0.7610423,157.5364 1.0622979,157.5444 1.5666871,157.5524 1.4065402,157.5603 1.1146169,157.5683 1.3454764,157.5763 1.672938,157.5842 1.5839877,157.5922 1.2119697,157.6002 0.97339386,157.6082 1.3984113,157.6161 1.3450267,157.6241 1.0442519,157.6321 0.84965193,157.6401 0.99128336,157.6480 1.2833033,157.6560 1.3452387,157.6640 1.5664395,157.6720 1.6194279,157.6799 1.6458601,157.6879 1.3891492,157.6959 1.2566197,157.7039 1.1060498,157.7118 0.56619996,157.7198 0.67273337,157.7278 0.94701624,157.7358 1.2034445,157.7437 1.2038995,157.7517 1.3809824,157.7597 1.1854024,157.7677 0.86693823,157.7756 0.98236942,157.7836 0.92017996,157.7916 0.70768249,157.7996 0.33617902,157.8075 0.23015437,157.8155 0.40734583,157.8235 0.92923945,157.8315 0.58403766,157.8395 0.66373903,157.8474 0.64589262,157.8554 0.54883152,157.8634 0.71690589,157.8714 0.80537975,157.8794 0.94704753,157.8873 1.0620497,157.8953 1.4161078,157.9033 1.6196764,157.9113 1.8140624,157.9193 1.7162508,157.9272 1.4953072,157.9352 1.4956576,157.9432 1.3894856,157.9512 1.0884475,157.9592 0.69909716,157.9671 1.1331666,157.9751 2.027215,157.9831 2.3278966,157.9911 2.1857657,157.9991 2.167588,158.0071 2.1234584,158.0150 1.7784719,158.0230 1.5673685,158.0310 3.4969959,158.0390 4.5761571,158.0470 5.9119034,158.0550 6.841435,158.0629 12.265574,158.0709 32.035049,158.0789 64.298119,158.0869 108.24377,158.0949 155.62312,158.1029 181.99417,158.1108 163.08846,158.1188 150.25154,158.1268 190.7298,158.1348 211.51096,158.1428 164.48578,158.1508 143.76524,158.1588 339.07629,158.1668 585.75366,158.1747 564.4093,158.1827 308.33902,158.1907 96.63327,158.1987 36.811092,158.2067 27.46549,158.2147 19.916521,158.2227 14.784397,158.2307 10.07697,158.2386 6.2455072,158.2466 3.3704474,158.2546 2.3712239,158.2626 1.7077283,158.2706 1.9028771,158.2786 2.3008633,158.2866 2.0618157,158.2946 1.6461204,158.3026 1.9295994,158.3105 2.221303,158.3185 1.9463632,158.3265 1.3358827,158.3345 1.3279285,158.3425 1.9560832,158.3505 1.6635687,158.3585 1.6990238,158.3665 1.1943566,158.3745 0.97372127,158.3825 1.5488578,158.3905 1.2474159,158.3985 1.0086018,158.4064 0.75225466,158.4144 0.95632583,158.4224 1.25674,158.4304 1.2120545,158.4384 1.8410493,158.4464 2.2742915,158.4544 1.6543273,158.4624 1.1591637,158.4704 1.2037383,158.4784 1.8408303,158.4864 1.6545738,158.4944 0.77849168,158.5024 0.37175149,158.5104 0.77938622,158.5184 1.7259117,158.5264 1.5480978,158.5344 0.82254505,158.5424 0.46017098,158.5504 0.8054027,158.5584 1.0620741,158.5663 1.3542581,158.5743 1.6108295,158.5823 1.5664036,158.5903 1.5575697,158.5983 1.6727496,158.6063 1.8055366,158.6143 1.8583692,158.6223 1.4334078,158.6303 1.2295207,158.6383 0.73430502,158.6463 1.062124,158.6543 0.87585938,158.6623 0.83175343,158.6703 1.0178598,158.6783 1.3364739,158.6863 1.1418741,158.6943 1.4252403,158.7023 1.3626237,158.7103 0.90229565,158.7183 0.97341359,158.7263 1.1061047,158.7343 1.0178272,158.7423 0.81393695,158.7503 0.4601213,158.7583 0.74366629,158.7663 0.87619895,158.7743 1.4511921,158.7823 1.3980167,158.7903 1.4426466,158.7983 1.3097756,158.8063 0.80505812,158.8144 0.52187365,158.8224 0.43363073,158.8304 0.53102392,158.8384 0.4334828,158.8464 0.37173167,158.8544 0.53121746,158.8624 0.67270911,158.8704 0.61064452,158.8784 0.97366494,158.8864 1.7523836,158.8944 2.0267351,158.9024 1.7697111,158.9104 1.1411275,158.9184 0.99107552,158.9264 0.99113399,158.9344 1.0354447,158.9424 1.0001898,158.9504 1.3103086,158.9584 1.7792118,158.9664 1.7607745,158.9745 1.4247643,158.9825 2.2131748,158.9905 3.0892386,158.9985 4.0444255,159.0065 4.1417384,159.0145 4.7959456,159.0225 4.5663977,159.0305 6.2150102,159.0385 11.740787,159.0465 24.912184,159.0545 40.096149,159.0625 49.758919,159.0706 69.604599,159.0786 168.2887,159.0866 478.16403,159.0946 746.75427,159.1026 658.14783,159.1106 342.50708,159.1186 156.08278,159.1266 162.09494,159.1346 170.31886,159.1427 120.76795,159.1507 59.378872,159.1587 45.588398,159.1667 61.585567,159.1747 66.737686,159.1827 46.389648,159.1907 22.101168,159.1987 7.3923755,159.2068 3.5123405,159.2148 2.8763556,159.2228 2.8494949,159.2308 2.565836,159.2388 1.760594,159.2468 1.132668,159.2548 0.85855114,159.2628 1.3986702,159.2709 2.3011456,159.2789 2.3539782,159.2869 1.822795,159.2949 1.6017298,159.3029 1.5755756,159.3109 1.5397515,159.3190 1.3979256,159.3270 1.2562977,159.3350 0.76946229,159.3430 0.48686698,159.3510 0.7350257,159.3590 1.5228719,159.3671 2.4868653,159.3751 2.2917366,159.3831 2.0616808,159.3911 1.8048713,159.3991 2.0004096,159.4071 2.3634524,159.4152 2.1589735,159.4232 1.2733828,159.4312 0.25612783,159.4392 0.097376756,159.4472 0.14167637,159.4553 0.51369923,159.4633 0.96494961,159.4713 0.90239114,159.4793 0.66335362,159.4873 0.69022304,159.4954 0.64594066,159.5034 0.71695441,159.5114 1.1864103,159.5194 1.4427603,159.5274 1.3007159,159.5355 1.1410489,159.5435 0.80533653,159.5515 1.3279223,159.5595 1.8673236,159.5675 1.7608372,159.5756 1.1501789,159.5836 0.77887219,159.5916 1.2305119,159.5996 1.7081341,159.6077 1.5221487,159.6157 1.4687154,159.6237 0.91096324,159.6317 0.54854363,159.6398 0.74366802,159.6478 1.2039959,159.6558 1.2033182,159.6638 0.67211729,159.6719 0.56634808,159.6799 0.73460722,159.6879 0.83182293,159.6959 1.0180451,159.7040 1.4783525,159.7120 1.3539338,159.7200 1.0613931,159.7280 0.58368617,159.7361 0.63727379,159.7441 0.71672988,159.7521 0.72582549,159.7601 0.92944932,159.7682 0.82279545,159.7762 0.61942285,159.7842 1.1150959,159.7922 1.2832694,159.8003 1.1418074,159.8083 1.3540291,159.8163 1.229902,159.8244 0.80515903,159.8324 0.72570556,159.8404 0.97336119,159.8484 1.0708038,159.8565 0.80544245,159.8645 0.67269254,159.8725 0.70804709,159.8806 0.79638571,159.8886 0.77865535,159.8966 0.81410998,159.9047 1.0974832,159.9127 1.4250613,159.9207 1.3982726,159.9287 1.1148268,159.9368 0.90256292,159.9448 0.99995458,159.9528 1.1858535,159.9609 1.3717601,159.9689 1.2303749,159.9769 1.451532,159.9850 1.840867,159.9930 2.1680741,160.0010 1.7429279,160.0091 1.6550618,160.0171 2.1861784,160.0251 2.4423645,160.0332 2.5402939,160.0412 3.2569177,160.0492 3.8505847,160.0573 5.9845014,160.0653 7.7461443,160.0733 12.695226,160.0814 28.832037,160.0894 74.938477,160.0974 164.71216,160.1055 271.18466,160.1135 292.67413,160.1216 212.06682,160.1296 106.05026,160.1376 55.078323,160.1457 33.670223,160.1537 19.284161,160.1617 10.828708,160.1698 8.2918539,160.1778 7.4339533,160.1859 6.804409,160.1939 5.0507135,160.2019 2.4053102,160.2100 0.99080569,160.2180 0.84956414,160.2260 0.92941439,160.2341 1.1769632,160.2421 0.9998368,160.2502 0.85856277,160.2582 0.91166222,160.2662 1.1947842,160.2743 1.4422894,160.2823 1.0797633,160.2904 1.0003043,160.2984 1.0884235,160.3064 1.2124777,160.3145 1.5573202,160.3225 1.2563794,160.3306 1.1950665,160.3386 1.1330634,160.3466 1.0968566,160.3547 0.67204428,160.3627 0.84078604,160.3708 1.1681054,160.3788 1.0618856,160.3869 1.0177755,160.3949 0.75232476,160.4029 0.63718212,160.4110 0.84079063,160.4190 0.95576018,160.4271 0.62804776,160.4351 0.35394228,160.4432 0.62847257,160.4512 0.95612264,160.4593 1.4870321,160.4673 1.7873976,160.4753 1.3535239,160.4834 0.85823196,160.4914 0.84955513,160.4995 0.73459047,160.5075 0.61971164,160.5156 0.69918913,160.5236 0.93828028,160.5317 1.3540213,160.5397 1.1234406,160.5478 0.5221445,160.5558 1.0096394,160.5638 1.8144033,160.5719 1.6278493,160.5799 1.2032286,160.5880 0.84047133,160.5960 0.66360205,160.6041 0.75207388,160.6121 0.47784221,160.6202 0.60222775,160.6282 1.1418211,160.6363 0.84906089,160.6443 0.35377288,160.6524 0.51366353,160.6604 0.7964747,160.6685 0.63687497,160.6765 0.38050875,160.6846 0.45127407,160.6926 0.40699086,160.7007 0.32741109,160.7087 0.38068324,160.7168 0.6373204,160.7248 0.97339457,160.7329 0.9910422,160.7409 0.76103926,160.7490 0.73468834,160.7570 0.75261188,160.7651 0.91182756,160.7731 1.0707265,160.7812 1.0794932,160.7892 0.99094611,160.7973 0.68123454,160.8054 0.69921309,160.8134 0.83182508,160.8215 0.73445451,160.8295 0.85864764,160.8376 0.99104625,160.8456 0.76970512,160.8537 0.81413764,160.8617 0.87633878,160.8698 1.0444759,160.8778 0.91140938,160.8859 0.94661802,160.8940 0.80543667,160.9020 1.5225499,160.9101 1.601751,160.9181 1.2742096,160.9262 1.0351892,160.9342 0.80532056,160.9423 0.85851812,160.9503 0.96436703,160.9584 0.74313587,160.9665 0.66379452,160.9745 1.1505191,160.9826 1.5578234,160.9906 2.2573838,160.9987 2.6556931,161.0067 2.6728365,161.0148 2.300312,161.0229 2.2651844,161.0309 3.1504247,161.0390 3.9925764,161.0470 7.7208195,161.0551 17.772064,161.0632 45.546135,161.0712 82.903374,161.0793 89.416496,161.0873 64.47686,161.0954 59.930134,161.1035 123.04702,161.1115 172.77403,161.1196 148.28226,161.1276 79.739403,161.1357 43.501343,161.1438 37.962933,161.1518 33.614319,161.1599 21.451679,161.1680 10.782397,161.1760 5.4230547,161.1841 2.9902861,161.1921 1.5570091,161.2002 1.5660369,161.2083 1.4070289,161.2163 1.0528892,161.2244 0.68139911,161.2325 1.1154255,161.2405 1.4962165,161.2486 1.5133603,161.2567 1.3092916,161.2647 1.2739607,161.2728 0.98218328,161.2808 0.94703299,161.2889 1.0709006,161.2970 1.4602418,161.3050 1.6903225,161.3131 1.9645355,161.3212 1.2477949,161.3292 1.2570086,161.3373 1.5755688,161.3454 1.7255099,161.3534 1.3885328,161.3615 0.63660198,161.3696 0.43350312,161.3776 0.23899888,161.3857 0.3542425,161.3938 0.44281575,161.4018 0.67243385,161.4099 0.44208503,161.4180 0.33626413,161.4261 0.52228123,161.4341 0.83195275,161.4422 0.92919111,161.4503 0.83176088,161.4583 0.62848175,161.4664 1.2126646,161.4745 1.2121758,161.4825 0.67243183,161.4906 0.74352437,161.4987 1.0000852,161.5068 0.84040695,161.5148 0.53962654,161.5229 0.59305948,161.5310 0.71683037,161.5390 0.84963381,161.5471 0.97345954,161.5552 0.78778994,161.5633 0.89411461,161.5713 0.94700044,161.5794 1.1683439,161.5875 1.4513215,161.5955 1.1059737,161.6036 0.91112721,161.6117 0.78754014,161.6198 1.0624341,161.6278 1.4601539,161.6359 1.2474161,161.6440 1.1062205,161.6521 1.1771137,161.6601 0.86700195,161.6682 0.53983808,161.6763 1.0713478,161.6844 1.8145698,161.6924 1.9467907,161.7005 1.3886411,161.7086 0.76089311,161.7167 1.2127012,161.7247 1.3626384,161.7328 1.2123652,161.7409 0.90267831,161.7490 0.73462075,161.7570 1.0973933,161.7651 1.1326386,161.7732 1.1416696,161.7813 1.1682243,161.7894 1.0795362,161.7974 0.92020649,161.8055 0.84950548,161.8136 0.73460418,161.8217 0.88506275,161.8297 0.91151524,161.8378 0.91150314,161.8459 0.93778789,161.8540 0.7522518,161.8621 0.87634969,161.8701 0.76121718,161.8782 1.1506878,161.8863 1.3803438,161.8944 1.2475433,161.9025 1.1680909,161.9105 1.1238203,161.9186 0.84956056,161.9267 0.72569239,161.9348 0.77918696,161.9429 1.3279295,161.9510 1.5661618,161.9590 1.1411037,161.9671 0.88488728,161.9752 0.78780025,161.9833 1.0000834,161.9914 1.2212749,161.9994 1.2834109,162.0075 1.3275086,162.0156 1.273927,162.0237 1.1145703,162.0318 0.94708312,162.0399 1.2486968,162.0479 2.4783452,162.0560 3.354768,162.0641 5.9682565,162.0722 10.942507,162.0803 14.594444,162.0884 14.919106,162.0965 16.835182,162.1045 25.050684,162.1126 30.708755,162.1207 28.978889,162.1288 26.796482,162.1369 31.047398,162.1450 33.069355,162.1531 25.984127,162.1611 12.993174,162.1692 5.5279231,162.1773 3.1138904,162.1854 2.5571191,162.1935 2.0351405,162.2016 1.4244511,162.2097 1.2298222,162.2178 0.92007309,162.2259 0.83176315,162.2339 1.0000888,162.2420 1.0089347,162.2501 1.0353516,162.2582 0.80521631,162.2663 0.74332511,162.2744 0.76118398,162.2825 1.0625018,162.2906 1.682055,162.2987 2.088516,162.3068 1.6632857,162.3148 1.6988277,162.3229 1.699102,162.3310 1.5043885,162.3391 1.2479445,162.3472 1.6905107,162.3553 1.8051245,162.3634 1.3801404,162.3715 0.97331661,162.3796 1.2124996,162.3877 1.3363365,162.3958 1.0974489,162.4039 1.088552,162.4119 1.3273826,162.4200 1.2210457,162.4281 0.8760466,162.4362 0.84951115,162.4443 0.78770608,162.4524 0.84962398,162.4605 0.87600636,162.4686 0.89376873,162.4767 0.78739595,162.4848 0.62811136,162.4929 0.30965659,162.5010 0.30101609,162.5091 0.4869189,162.5172 0.57532316,162.5253 0.60171801,162.5334 0.57504618,162.5415 0.43362579,162.5496 0.6197691,162.5577 1.2215471,162.5658 1.7611641,162.5739 1.690286,162.5820 1.4424798,162.5901 1.0352541,162.5981 0.92880672,162.6062 0.52185291,162.6143 0.63728803,162.6224 0.90266979,162.6305 0.761002,162.6386 0.97359437,162.6467 1.3806763,162.6548 1.3274757,162.6629 1.424889,162.6710 1.7966781,162.6791 1.6371329,162.6872 1.3096763,162.6953 1.5399386,162.7034 1.5223695,162.7115 1.2740513,162.7196 0.97296995,162.7277 0.78761292,162.7358 0.62830675,162.7439 0.49546975,162.7520 0.38931632,162.7601 0.46019229,162.7683 0.77882582,162.7764 1.1153411,162.7845 1.593178,162.7926 1.513142,162.8007 1.1500744,162.8088 0.55734187,162.8169 0.36285517,162.8250 0.46918267,162.8331 0.69013727,162.8412 0.42473611,162.8493 0.82339627,162.8574 1.2393059,162.8655 1.433617,162.8736 0.92878115,162.8817 0.50427932,162.8898 0.51330507,162.8979 0.69028413,162.9060 0.7612505,162.9141 1.0176373,162.9222 1.0443418,162.9303 1.6640859,162.9384 1.6637585,162.9466 1.3006564,162.9547 0.94685131,162.9628 1.194845,162.9709 1.5221491,162.9790 1.5842446,162.9871 1.7522951,162.9952 1.3802766,163.0033 1.0706295,163.0114 1.3015095,163.0195 1.9388229,163.0276 3.2130489,163.0357 6.9058838,163.0438 15.599138,163.0520 24.721664,163.0601 28.487844,163.0682 33.112198,163.0763 82.953857,163.0844 191.09,163.0925 237.5457,163.1006 168.60287,163.1087 71.208046,163.1168 31.816015,163.1249 30.69272,163.1331 31.274069,163.1412 30.121588,163.1493 27.325211,163.1574 25.315516,163.1655 19.004181,163.1736 11.34065,163.1817 4.3956866,163.1898 2.3089526,163.1980 1.6716931,163.2061 1.5307852,163.2142 1.2741758,163.2223 0.90260744,163.2304 0.69905275,163.2385 0.46021801,163.2466 0.4778561,163.2548 0.78758156,163.2629 0.98235321,163.2710 0.73453867,163.2791 0.7967363,163.2872 1.1505827,163.2953 1.513333,163.3034 1.6724424,163.3116 1.5930117,163.3197 1.9382535,163.3278 1.6106614,163.3359 1.6812805,163.3440 1.2475634,163.3521 1.0442066,163.3603 1.0531961,163.3684 1.4337653,163.3765 1.5753385,163.3846 1.5662116,163.3927 0.83141255,163.4008 0.68126458,163.4090 0.89389688,163.4171 1.0709184,163.4252 0.92038637,163.4333 1.0089267,163.4414 1.2036529,163.4496 1.3185136,163.4577 1.1683537,163.4658 1.6020151,163.4739 1.4244636,163.4820 0.70747775,163.4902 0.30965954,163.4983 0.6552431,163.5064 0.91148788,163.5145 0.61904037,163.5226 0.31862086,163.5308 0.6906513,163.5389 0.86746764,163.5470 0.92908698,163.5551 0.79624134,163.5632 0.96463883,163.5714 1.2565969,163.5795 0.93790692,163.5876 0.76992816,163.5957 0.75224406,163.6039 0.61932027,163.6120 0.38048521,163.6201 0.28334856,163.6282 0.4336141,163.6364 0.50432676,163.6445 0.61982435,163.6526 1.1507741,163.6607 1.4069659,163.6688 1.1501344,163.6770 0.9379518,163.6851 1.1507522,163.6932 1.3986641,163.7013 1.3452827,163.7095 1.4069761,163.7176 1.3980391,163.7257 1.0793799,163.7339 0.76087087,163.7420 0.78760427,163.7501 0.9294461,163.7582 1.2392139,163.7664 1.3981712,163.7745 1.1500242,163.7826 0.76981413,163.7907 0.91201937,163.7989 1.4426172,163.8070 1.5306445,163.8151 1.3981159,163.8233 1.2653191,163.8314 0.77862549,163.8395 0.80541849,163.8476 1.185961,163.8558 1.115113,163.8639 0.99134469,163.8720 0.83182788,163.8802 0.68147725,163.8883 0.8493498,163.8964 0.60167748,163.9045 0.79672098,163.9127 0.85810995,163.9208 0.5837341,163.9289 0.48672819,163.9371 0.46909583,163.9452 0.45132172,163.9533 0.61090803,163.9615 0.77870184,163.9696 0.61052197,163.9777 0.89403707,163.9859 1.0974429,163.9940 1.1238018,164.0021 1.0616764,164.0103 0.74338686,164.0184 1.0181217,164.0265 1.4073001,164.0347 1.9292554,164.0428 2.6554182,164.0509 3.9391222,164.0591 5.7093821,164.0672 8.6846399,164.0753 16.450872,164.0835 31.665562,164.0916 42.277317,164.0997 37.879791,164.1079 34.374928,164.1160 46.948112,164.1241 54.041939,164.1323 41.304829,164.1404 24.055466,164.1486 24.623131,164.1567 28.770414,164.1648 24.436262,164.1730 12.700285,164.1811 4.5990896,164.1892 2.9379261,164.1974 2.3087621,164.2055 1.7518811,164.2137 2.2129054,164.2218 2.7256749,164.2299 2.0701442,164.2381 1.1676828,164.2462 1.0176355,164.2543 0.99118847,164.2625 1.0091797,164.2706 1.2123406,164.2788 0.99108332,164.2869 1.0798646,164.2950 0.99999964,164.3032 1.1680539,164.3113 1.1412275,164.3195 0.84938955,164.3276 0.87609035,164.3357 1.0974267,164.3439 1.1505572,164.3520 1.1768732,164.3602 0.97332257,164.3683 1.1506205,164.3765 1.1591315,164.3846 0.55732739,164.3927 0.83195072,164.4009 1.0001092,164.4090 0.9559086,164.4172 0.88490736,164.4253 0.9556967,164.4335 0.98239017,164.4416 1.1151307,164.4497 1.1858075,164.4579 0.89360493,164.4660 0.61044544,164.4742 0.47792783,164.4823 0.50465077,164.4905 0.71710122,164.4986 0.81402022,164.5068 0.5217135,164.5149 0.23881955,164.5230 0.23903553,164.5312 0.3985233,164.5393 0.7081818,164.5475 0.78778291,164.5556 0.92912275,164.5638 0.5747931,164.5719 0.35385329,164.5801 0.48677936,164.5882 0.67255044,164.5964 0.73443043,164.6045 0.60177964,164.6127 0.73464072,164.6208 0.88509017,164.6290 0.95599252,164.6371 1.0444106,164.6453 0.85829973,164.6534 0.83162618,164.6616 0.71662098,164.6697 0.55747676,164.6779 0.54886085,164.6860 0.89383531,164.6942 0.6811561,164.7023 0.30958673,164.7105 0.26553279,164.7186 0.38075745,164.7268 0.42483363,164.7349 0.34491417,164.7431 0.35391009,164.7512 0.50441575,164.7594 0.68167555,164.7675 1.097695,164.7757 1.2653341,164.7838 1.141471,164.7920 1.2479455,164.8001 1.2566667,164.8083 1.0970278,164.8164 0.45986986,164.8246 0.21243748,164.8327 0.55785304,164.8409 0.87610942,164.8490 0.61922663,164.8572 0.45149851,164.8654 0.86737555,164.8735 0.92029977,164.8817 0.85846347,164.8898 0.69902891,164.8980 0.61056411,164.9061 0.86742061,164.9143 1.0798643,164.9224 1.0708071,164.9306 1.0442059,164.9387 1.5312756,164.9469 1.894222,164.9551 2.4689469,164.9632 2.2119291,164.9714 1.8583391,164.9795 1.6990774,164.9877 1.3721789,164.9958 2.071665,165.0040 2.1413045,165.0122 2.2120521,165.0203 3.8324549,165.0285 6.0189085,165.0366 7.6123371,165.0448 9.9237385,165.0530 17.32518,165.0611 34.301842,165.0693 80.224289,165.0774 155.98724,165.0856 223.12555,165.0938 340.68472,165.1019 480.84897,165.1101 469.23837,165.1182 283.71545,165.1264 114.23158,165.1346 53.261406,165.1427 44.654179,165.1509 39.753593,165.1590 29.087854,165.1672 17.40966,165.1754 9.2263832,165.1835 5.1126819,165.1917 3.6714723,165.1998 2.7428033,165.2080 1.8138878,165.2162 1.4778862,165.2243 1.3273948,165.2325 1.2476778,165.2407 0.96452808,165.2488 1.1241417,165.2570 1.4603654,165.2652 1.2918057,165.2733 0.71640325,165.2815 0.46899438,165.2897 0.80550456,165.2978 0.67259234,165.3060 0.70791322,165.3141 0.60181332,165.3223 0.76107275,165.3305 0.6015563,165.3386 0.76115561,165.3468 1.3187218,165.3550 1.1679287,165.3631 0.46890149,165.3713 0.49598241,165.3795 0.92936838,165.3876 0.91131765,165.3958 0.63689798,165.4040 0.34516719,165.4121 1.0889815,165.4203 1.5752926,165.4285 1.3093498,165.4366 0.93812239,165.4448 1.3720602,165.4530 1.5927451,165.4612 1.1942476,165.4693 0.71662074,165.4775 0.61956567,165.4857 0.8056854,165.4938 1.4252094,165.5020 1.9911587,165.5102 1.7961727,165.5183 1.25635,165.5265 0.95550638,165.5347 0.65482217,165.5429 0.59309018,165.5510 0.65493774,165.5592 0.95600778,165.5674 1.407442,165.5755 1.5842022,165.5837 1.6105059,165.5919 1.7698561,165.6001 2.1858768,165.6082 1.9025258,165.6164 1.3003988,165.6246 0.56623107,165.6328 0.8410852,165.6409 1.1329434,165.6491 1.1325351,165.6573 0.7787329,165.6654 1.00011,165.6736 1.123942,165.6818 1.4781832,165.6900 1.6903994,165.6981 1.2650863,165.7063 0.77825403,165.7145 0.85842001,165.7227 1.2125347,165.7308 1.3007805,165.7390 0.93784422,165.7472 0.79653937,165.7554 0.77017808,165.7635 0.91177398,165.7717 1.0352877,165.7799 0.70771551,165.7881 0.44226736,165.7963 0.32769284,165.8044 0.75237614,165.8126 0.92908216,165.8208 1.1419126,165.8290 1.3363241,165.8371 1.3359097,165.8453 0.98223042,165.8535 0.9204672,165.8617 0.77877235,165.8699 0.87604469,165.8780 1.1325538,165.8862 0.91164994,165.8944 0.78789252,165.9026 1.0356382,165.9108 1.3361809,165.9189 1.3011494,165.9271 1.6727667,165.9353 1.3266715,165.9435 0.5749048,165.9517 0.85885501,165.9598 1.4427022,165.9680 1.3185514,165.9762 1.1945709,165.9844 0.98216981,165.9926 1.0002586,166.0008 1.1506298,166.0089 1.5223769,166.0171 2.0535765,166.0253 2.4246318,166.0335 2.2917805,166.0417 2.6907516,166.0498 4.0363965,166.0580 6.4537539,166.0662 11.890561,166.0744 22.319016,166.0826 42.592602,166.0908 77.29071,166.0990 110.30737,166.1071 112.07857,166.1153 79.61396,166.1235 52.972916,166.1317 54.581757,166.1399 60.111988,166.1481 42.805531,166.1563 19.747835,166.1644 9.0849981,166.1726 7.1053686,166.1808 5.4145641,166.1890 3.4859173,166.1972 2.3711846,166.2054 1.6540599,166.2136 0.72518313,166.2217 0.64626652,166.2299 1.0799942,166.2381 1.2478746,166.2463 1.0619574,166.2545 1.1772336,166.2627 1.5486253,166.2709 1.4774272,166.2791 1.3716981,166.2873 1.363061,166.2954 1.1945139,166.3036 0.94678897,166.3118 0.9999879,166.3200 0.73439348,166.3282 0.58406126,166.3364 0.69933122,166.3446 1.0089484,166.3528 1.04403,166.3610 0.91155589,166.3692 1.2125529,166.3774 1.1503582,166.3855 1.2388489,166.3937 1.124019,166.4019 0.82302415,166.4101 0.63721246,166.4183 1.0000414,166.4265 1.0705875,166.4347 1.0971431,166.4429 0.7342732,166.4511 0.57533354,166.4593 0.8852551,166.4675 1.0444913,166.4757 1.1239753,166.4839 1.3095737,166.4921 1.363048,166.5003 1.6022053,166.5084 1.5484273,166.5166 1.1410999,166.5248 1.0529009,166.5330 1.0088243,166.5412 0.92919147,166.5494 0.89422917,166.5576 1.3544674,166.5658 1.6280247,166.5740 1.1057713,166.5822 0.752258,166.5904 1.017851,166.5986 1.2299248,166.6068 1.2123692,166.6150 1.0710174,166.6232 0.99141294,166.6314 1.380901,166.6396 1.6902394,166.6478 1.3621022,166.6560 0.80486077,166.6642 0.73452359,166.6724 0.56656784,166.6806 0.7880407,166.6888 1.1860282,166.6970 1.3095644,166.7052 1.1329159,166.7134 1.5932183,166.7216 1.8937049,166.7298 1.8491321,166.7380 1.3361881,166.7462 1.6553805,166.7544 1.7521588,166.7626 1.1055576,166.7708 0.65466833,166.7790 0.54864031,166.7872 0.57553297,166.7954 1.212819,166.8036 1.2298118,166.8118 0.79614735,166.8200 0.53986233,166.8282 0.68132275,166.8364 0.54853499,166.8446 0.72626579,166.8528 1.5053012,166.8610 2.1414587,166.8692 1.4860495,166.8774 0.82263738,166.8856 0.71669143,166.8938 0.69939709,166.9020 0.84058249,166.9102 0.73416185,166.9184 0.45128024,166.9266 0.32749057,166.9349 0.39845687,166.9431 0.45134601,166.9513 0.47756526,166.9595 0.49560252,166.9677 1.0799539,166.9759 1.5400124,166.9841 1.6728679,166.9923 1.8232477,167.0005 1.9646444,167.0087 2.3278217,167.0169 2.8768461,167.0251 5.0743051,167.0333 14.578494,167.0415 34.775326,167.0497 47.727936,167.0580 42.317867,167.0662 31.725492,167.0744 44.351398,167.0826 68.733978,167.0908 91.168869,167.0990 97.261131,167.1072 88.14576,167.1154 91.823837,167.1236 130.79819,167.1318 154.3598,167.1400 122.3848,167.1483 63.33778,167.1565 34.451782,167.1647 26.094856,167.1729 19.534286,167.1811 11.153289,167.1893 6.1120744,167.1975 3.3529375,167.2057 2.1857095,167.2140 1.5220965,167.2222 1.416335,167.2304 1.5312076,167.2386 1.7604524,167.2468 1.9908623,167.2550 2.2125611,167.2632 1.7346376,167.2714 1.5045727,167.2797 1.7077045,167.2879 1.282847,167.2961 1.1862049,167.3043 1.4603631,167.3125 1.2384534,167.3207 0.76065928,167.3289 0.56625605,167.3372 0.59291124,167.3454 0.53100717,167.3536 0.57532597,167.3618 0.85862327,167.3700 1.1239984,167.3782 0.8493911,167.3865 0.66353154,167.3947 0.51332939,167.4029 0.5931685,167.4111 1.0974842,167.4193 1.4070363,167.4275 1.3717805,167.4358 1.3275837,167.4440 1.4601213,167.4522 1.1855121,167.4604 0.58387661,167.4686 0.39829156,167.4768 0.46003276,167.4851 0.34524265,167.4933 0.65520847,167.5015 1.0441608,167.5097 0.96456981,167.5179 1.2216648,167.5262 1.5576067,167.5344 1.1677955,167.5426 0.68100703,167.5508 0.58405679,167.5590 0.90291029,167.5673 1.1417058,167.5755 1.0794809,167.5837 0.73449945,167.5919 0.7080611,167.6001 0.51309985,167.6084 0.68123978,167.6166 0.90262765,167.6248 0.92923212,167.6330 0.50429463,167.6413 0.23894235,167.6495 0.44258949,167.6577 0.6816951,167.6659 1.0533079,167.6742 1.344993,167.6824 1.3363248,167.6906 1.5311677,167.6988 1.5485904,167.7070 1.2033211,167.7153 0.84953886,167.7235 0.93820322,167.7317 0.92032194,167.7399 0.7611261,167.7482 0.77885532,167.7564 1.0088782,167.7646 1.256808,167.7728 1.203469,167.7811 0.93778759,167.7893 0.9825629,167.7975 1.5845096,167.8058 1.645599,167.8140 0.97292113,167.8222 0.76124197,167.8304 1.0622189,167.8387 1.1679826,167.8469 0.93786526,167.8551 0.97339076,167.8633 0.92921585,167.8716 0.80520189,167.8798 0.48660779,167.8880 0.59299713,167.8963 0.58411443,167.9045 0.56636304,167.9127 0.57525933,167.9209 0.60187751,167.9292 0.46891028,167.9374 0.74346894,167.9456 1.44321,167.9539 1.9567393,167.9621 2.1241407,167.9703 1.6453123,167.9786 1.1763562,167.9868 1.141533,167.9950 1.4601518,168.0033 1.3096362,168.0115 1.3009017,168.0197 1.4075572,168.0279 2.1596534,168.0362 2.9746077,168.0444 6.5249143,168.0526 11.899543,168.0609 23.452562,168.0691 38.877441,168.0773 50.906898,168.0856 54.328606,168.0938 57.452312,168.1020 64.302643,168.1103 87.865959,168.1185 97.645683,168.1267 82.36586,168.1350 68.535759,168.1432 97.227554,168.1515 132.74748,168.1597 117.93397,168.1679 62.99403,168.1762 22.112934,168.1844 10.085101,168.1926 7.3878093,168.2009 5.2556653,168.2091 3.6632595,168.2173 2.7073162,168.2256 2.548219,168.2338 2.2740169,168.2421 2.0970225,168.2503 1.6460642,168.2585 1.885486,168.2668 1.938249,168.2750 1.5216092,168.2832 0.84008646,168.2915 0.5928241,168.2997 0.6372776,168.3080 1.0445458,168.3162 1.717175,168.3244 2.0883975,168.3327 1.6100899,168.3409 0.82312489,168.3492 1.1863039,168.3574 1.5839304,168.3656 1.6458489,168.3739 1.5220311,168.3821 1.2653397,168.3904 1.2212017,168.3986 1.2833534,168.4068 1.0619506,168.4151 0.74321145,168.4233 0.74307597,168.4316 0.35374847,168.4398 0.28335124,168.4481 0.7968604,168.4563 1.3363403,168.4645 1.0795885,168.4728 1.2927117,168.4810 1.8944424,168.4893 2.4071875,168.4975 2.4329352,168.5058 1.2646867,168.5140 0.63688546,168.5222 0.47794524,168.5305 0.74371028,168.5387 0.97351193,168.5470 1.0706303,168.5552 1.0356373,168.5635 1.1239814,168.5717 0.81380957,168.5800 0.90269881,168.5882 1.0530136,168.5964 0.84952527,168.6047 0.96488118,168.6129 0.99148589,168.6212 1.1860832,168.6294 1.229972,168.6377 1.1944814,168.6459 1.3715951,168.6542 1.3185307,168.6624 1.1768547,168.6707 1.1857065,168.6789 1.1060895,168.6872 0.92926061,168.6954 1.0442679,168.7037 0.73430085,168.7119 0.389238,168.7202 0.30969006,168.7284 0.36280969,168.7367 0.38943219,168.7449 0.63735437,168.7532 1.0178858,168.7614 1.203541,168.7697 0.83163154,168.7779 0.30068603,168.7862 0.23896371,168.7944 0.42492157,168.8027 0.6640166,168.8109 1.0445282,168.8192 1.6640539,168.8274 2.1948621,168.8357 1.8314404,168.8439 1.0527444,168.8522 0.76986557,168.8604 0.70786834,168.8687 0.84072858,168.8769 0.95591205,168.8852 1.0443664,168.8934 1.4426433,168.9017 2.0264435,168.9099 1.4420042,168.9182 0.53954411,168.9265 0.45155773,168.9347 0.82340837,168.9430 1.318725,168.9512 1.6728184,168.9595 2.1065631,168.9677 1.9467111,168.9760 1.6988639,168.9842 1.6285877,168.9925 2.1421175,169.0008 2.6553059,169.0090 3.088721,169.0173 4.2579117,169.0255 7.241478,169.0338 10.638201,169.0420 17.604193,169.0503 52.724281,169.0585 105.79324,169.0668 129.22226,169.0751 110.83043,169.0833 88.238167,169.0916 85.955246,169.0998 81.067795,169.1081 74.497246,169.1164 62.212978,169.1246 57.466461,169.1329 88.05761,169.1411 160.78137,169.1494 196.23486,169.1577 147.51463,169.1659 70.210655,169.1742 25.681042,169.1824 11.702774,169.1907 7.7945628,169.1990 7.2562923,169.2072 6.0347209,169.2155 3.9812605,169.2237 2.4413929,169.2320 1.0700423,169.2403 0.8142454,169.2485 1.1064428,169.2568 1.2831006,169.2650 0.97341698,169.2733 0.91186535,169.2816 1.3897427,169.2898 2.1329515,169.2981 2.3364606,169.3064 1.8138669,169.3146 1.3362159,169.3229 1.5575942,169.3312 1.5305642,169.3394 1.2208245,169.3477 0.83166164,169.3559 0.78760165,169.3642 1.0444813,169.3725 1.3010459,169.3807 1.0883586,169.3890 1.2036557,169.3973 1.3539482,169.4055 1.1767725,169.4138 0.97346348,169.4221 0.97338516,169.4303 0.53083628,169.4386 0.35388947,169.4469 0.41597876,169.4551 0.8054834,169.4634 1.1861295,169.4717 1.5225688,169.4799 1.6107116,169.4882 1.5572588,169.4965 1.5749433,169.5047 1.3361299,169.5130 0.99974602,169.5213 0.53983074,169.5295 0.88524443,169.5378 1.2833219,169.5461 1.3450186,169.5544 1.0086045,169.5626 0.68131626,169.5709 0.5043537,169.5792 0.52232176,169.5874 1.088521,169.5957 0.85805815,169.6040 0.41608253,169.6122 0.74363351,169.6205 1.0619551,169.6288 1.2922199,169.6371 1.5752696,169.6453 1.4248717,169.6536 1.6819509,169.6619 2.0887775,169.6701 1.9198372,169.6784 1.0882962,169.6867 1.2300446,169.6950 0.99971908,169.7032 0.86711735,169.7115 0.85859817,169.7198 1.283762,169.7281 1.7080051,169.7363 1.6721292,169.7446 1.2474114,169.7529 0.79657131,169.7612 1.566504,169.7694 1.7524098,169.7777 1.6991946,169.7860 1.2298073,169.7943 0.92006034,169.8025 0.4510406,169.8108 0.3539409,169.8191 0.38960892,169.8274 0.58431864,169.8356 0.56638634,169.8439 0.7611323,169.8522 1.0620123,169.8605 1.3626873,169.8687 1.0884914,169.8770 1.3277518,169.8853 1.9380687,169.8936 1.7075484,169.9019 0.98209572,169.9101 0.47795582,169.9184 0.53114092,169.9267 0.9824878,169.9350 1.2655365,169.9432 1.0529457,169.9515 0.82304376,169.9598 0.96458679,169.9681 0.77876419,169.9764 0.90272641,169.9846 0.92901683,169.9929 1.2924076,170.0012 1.7794476,170.0095 2.2746189,170.0178 2.619833,170.0260 3.0446784,170.0343 4.1870766,170.0426 6.3116708,170.0509 9.1167793,170.0592 12.604191,170.0675 17.713297,170.0757 27.503832,170.0840 38.45911,170.0923 47.925953,170.1006 56.013653,170.1089 85.678535,170.1171 263.88351,170.1254 658.33661,170.1337 846.29321,170.1420 629.94238,170.1503 264.38214,170.1586 90.712349,170.1669 51.289616,170.1751 37.266754,170.1834 27.985968,170.1917 20.207216,170.2000 14.040472,170.2083 9.6346664,170.2166 6.4584775,170.2248 4.0254531,170.2331 2.4856892,170.2414 2.0349023,170.2497 1.9201443,170.2580 1.3184816,170.2663 1.0353491,170.2746 1.0972855,170.2829 0.92045534,170.2911 1.2213125,170.2994 1.2477207,170.3077 1.1593584,170.3160 1.2747368,170.3243 1.8322666,170.3326 1.7610679,170.3409 1.7077342,170.3492 1.2915059,170.3574 0.75184685,170.3657 0.84963846,170.3740 1.1682401,170.3823 1.2211965,170.3906 1.283309,170.3989 1.238861,170.4072 0.97346485,170.4155 0.94702649,170.4238 0.88498074,170.4321 0.88493079,170.4403 1.0618864,170.4486 1.4158421,170.4569 1.1153237,170.4652 1.1331748,170.4735 1.292183,170.4818 1.8228716,170.4901 1.574831,170.4984 0.91997039,170.5067 0.69897491,170.5150 1.0532931,170.5233 1.2036408,170.5316 1.3188282,170.5399 1.6371385,170.5481 1.2386239,170.5564 0.83177143,170.5647 0.51323223,170.5730 0.65487784,170.5813 1.1861358,170.5896 1.7792153,170.5979 2.0709653,170.6062 1.7163039,170.6145 0.85807896,170.6228 0.94700766,170.6311 1.1061924,170.6394 1.2299393,170.6477 1.1239977,170.6560 1.2036215,170.6643 0.71677977,170.6726 0.72570914,170.6809 0.72570348,170.6892 0.88483059,170.6975 0.61906767,170.7058 0.32743782,170.7141 0.49582437,170.7224 1.0002897,170.7307 1.7169495,170.7390 1.610553,170.7473 1.3451598,170.7556 1.4247741,170.7639 1.212486,170.7722 1.2477975,170.7805 1.0617839,170.7887 0.95599204,170.7970 0.98221439,170.8053 0.75198483,170.8136 0.9911353,170.8219 1.0883455,170.8303 0.88484663,170.8386 0.82299685,170.8469 1.1682005,170.8552 1.1770476,170.8635 1.1772747,170.8718 1.5224382,170.8801 1.6014123,170.8884 0.85800403,170.8967 0.61952257,170.9050 0.6459167,170.9133 0.64612257,170.9216 0.8146475,170.9299 1.1596601,170.9382 1.4160786,170.9465 1.6729841,170.9548 2.1683068,170.9631 2.1499817,170.9714 1.8493549,170.9797 1.6813475,170.9880 1.6635123,170.9963 1.9380801,171.0046 2.6377561,171.0129 3.6377811,171.0212 4.4074931,171.0295 5.0981145,171.0378 7.932869,171.0461 15.032831,171.0544 22.634653,171.0627 35.051163,171.0711 65.620811,171.0794 108.70715,171.0877 156.2641,171.0960 191.51968,171.1043 252.95107,171.1126 298.91272,171.1209 278.11252,171.1292 216.61681,171.1375 156.99683,171.1458 102.39023,171.1541 60.08131,171.1624 35.387318,171.1707 24.949907,171.1791 15.29431,171.1874 8.27882,171.1957 4.3967471,171.2040 4.2034602,171.2123 4.0348315,171.2206 2.7424119,171.2289 1.8584795,171.2372 1.938049,171.2455 1.4958829,171.2538 1.9030125,171.2622 1.4859846,171.2705 0.78708899,171.2788 0.60172564,171.2871 0.88507301,171.2954 1.3097874,171.3037 1.2389789,171.3120 0.9557628,171.3203 0.68154925,171.3286 1.2215976,171.3370 1.8764997,171.3453 2.141639,171.3536 1.787195,171.3619 1.4067637,171.3702 1.6549466,171.3785 1.3897986,171.3868 1.4866245,171.3952 1.1765733,171.4035 1.336284,171.4118 1.4428118,171.4201 1.6283391,171.4284 1.1410251,171.4367 0.89351153,171.4450 0.87615401,171.4534 0.84960973,171.4617 0.99132645,171.4700 1.6907369,171.4783 2.2833583,171.4866 1.7428429,171.4949 0.85832703,171.5033 1.0533868,171.5116 1.1327089,171.5199 1.3184421,171.5282 0.99987847,171.5365 0.92048788,171.5448 1.2126341,171.5532 1.1416869,171.5615 1.0618633,171.5698 1.1946212,171.5781 1.1857961,171.5864 1.1677489,171.5948 0.74312127,171.6031 0.80536866,171.6114 0.82320362,171.6197 1.4159281,171.6280 1.5400789,171.6364 2.2658911,171.6447 1.7872262,171.6530 0.99984509,171.6613 0.91171807,171.6696 1.0889325,171.6780 1.5313151,171.6863 1.4063729,171.6946 0.63640702,171.7029 0.424817,171.7112 0.73496634,171.7196 1.2832427,171.7279 1.079303,171.7362 0.92937028,171.7445 1.3012183,171.7529 1.4334283,171.7612 0.99073845,171.7695 0.5573473,171.7778 0.61980337,171.7861 1.1950761,171.7945 1.0794024,171.8028 0.63692939,171.8111 0.51356351,171.8194 1.0888973,171.8278 1.3626454,171.8361 1.079565,171.8444 0.99164206,171.8527 1.2125903,171.8611 1.2030948,171.8694 0.95550734,171.8777 1.230167,171.8860 1.4602215,171.8944 1.4249582,171.9027 1.327281,171.9110 1.0791949,171.9194 0.92950135,171.9277 1.752828,171.9360 2.1240609,171.9443 1.9906913,171.9527 1.3711282,171.9610 1.1857789,171.9693 1.0356297,171.9776 1.0886375,171.9860 1.1151314,171.9943 1.3368107,172.0026 2.2395506,172.0110 2.7346175,172.0193 2.9641523,172.0276 3.2033181,172.0360 3.8502467,172.0443 5.9223304,172.0526 8.8882904,172.0609 13.519279,172.0693 23.087284,172.0776 35.56567,172.0859 66.478264,172.0943 212.49243,172.1026 558.4754,172.1109 794.87677,172.1193 647.84534,172.1276 312.27454,172.1359 123.59698,172.1443 80.893471,172.1526 64.56311,172.1609 46.014427,172.1693 33.935116,172.1776 34.391758,172.1859 34.208759,172.1943 24.724556,172.2026 11.231394,172.2109 4.608005,172.2193 3.1322107,172.2276 3.1768653,172.2359 2.7429914,172.2443 2.6193771,172.2526 2.4068906,172.2609 1.5663086,172.2693 1.1859384,172.2776 1.2745094,172.2859 1.6108364,172.2943 1.5047231,172.3026 1.7168174,172.3109 1.7073148,172.3193 1.300405,172.3276 0.92926341,172.3360 0.85870099,172.3443 0.84949458,172.3526 0.92057908,172.3610 1.4427611,172.3693 1.6723616,172.3776 1.6369513,172.3860 1.4426758,172.3943 1.60221,172.4027 1.6108853,172.4110 1.7342448,172.4193 1.610185,172.4277 1.6549646,172.4360 1.6547815,172.4444 1.5306337,172.4527 1.1148988,172.4610 1.1682898,172.4694 1.3009777,172.4777 1.1148105,172.4861 0.93802649,172.4944 1.2391713,172.5027 1.1679022,172.5111 0.64565933,172.5194 0.45142943,172.5278 0.77039379,172.5361 1.3542714,172.5444 1.3184257,172.5528 1.017372,172.5611 0.93792576,172.5695 1.2124983,172.5778 1.1772103,172.5862 1.2301165,172.5945 1.0617204,172.6028 1.0531563,172.6112 1.0797223,172.6195 1.2299188,172.6279 1.1503303,172.6362 1.1858102,172.6446 1.1681144,172.6529 1.2217075,172.6613 1.6110296,172.6696 1.6016613,172.6779 1.6814015,172.6863 1.5929193,172.6946 1.3449568,172.7030 1.0883015,172.7113 1.1591632,172.7197 1.221224,172.7280 1.194617,172.7364 1.0883187,172.7447 0.88511568,172.7531 0.92924303,172.7614 0.97328991,172.7698 0.76090157,172.7781 0.62868929,172.7865 1.0632044,172.7948 2.1242561,172.8032 2.1582837,172.8115 1.3091148,172.8198 0.96462029,172.8282 0.99123192,172.8365 1.4339142,172.8449 1.6374462,172.8532 1.6370541,172.8616 1.9999871,172.8699 2.185904,172.8783 1.7079281,172.8866 1.460178,172.8950 1.7522813,172.9033 2.2921684,172.9117 2.4158475,172.9200 2.0353656,172.9284 2.5397263,172.9368 2.5134697,172.9451 2.5222461,172.9535 2.3274415,172.9618 3.1956718,172.9702 5.0630779,172.9785 6.674634,172.9869 9.7114601,172.9952 12.737011,173.0036 15.098463,173.0119 17.222115,173.0203 19.445583,173.0286 26.857405,173.0370 47.008995,173.0453 105.28125,173.0537 200.88248,173.0620 287.65146,173.0704 468.65057,173.0788 1498.3856,173.0871 3381.4397,173.0955 4062.7808,173.1038 2867.9736,173.1122 1213.3888,173.1205 460.09787,173.1289 267.30579,173.1372 179.77661,173.1456 122.524,173.1540 86.294388,173.1623 56.371483,173.1707 37.990391,173.1790 27.640598,173.1874 20.154341,173.1957 13.490129,173.2041 7.908462,173.2125 5.2901273,173.2208 3.3441422,173.2292 2.6020217,173.2375 2.3446872,173.2459 1.6018625,173.2543 2.487185,173.2626 3.061923,173.2710 3.2126741,173.2793 3.2480404,173.2877 2.8402121,173.2961 2.5304549,173.3044 2.3896744,173.3128 2.3537555,173.3211 1.7783359,173.3295 1.3006946,173.3379 1.0620283,173.3462 1.6286424,173.3546 2.3186643,173.3629 2.4868431,173.3713 2.5488138,173.3797 2.8847477,173.3880 2.7789741,173.3964 2.6197731,173.4048 2.0882423,173.4131 1.9559143,173.4215 2.1682487,173.4298 2.2206323,173.4382 1.618818,173.4466 1.3101737,173.4549 1.6108203,173.4633 1.5304193,173.4717 1.3097073,173.4800 1.1238726,173.4884 1.2478094,173.4968 1.4338042,173.5051 1.6378002,173.5135 2.2837293,173.5219 2.1942263,173.5302 1.6542524,173.5386 1.1239403,173.5470 1.3013299,173.5553 1.7523485,173.5637 2.2566452,173.5721 2.1591821,173.5804 1.8137751,173.5888 1.4155074,173.5972 1.1415552,173.6055 1.5848235,173.6139 2.009011,173.6223 1.6272515,173.6306 0.92918092,173.6390 1.7176057,173.6474 2.1591058,173.6557 1.5835053,173.6641 1.2830942,173.6725 1.3987643,173.6808 1.9737499,173.6892 1.6370617,173.6976 1.0881977,173.7060 0.82285863,173.7143 1.0355529,173.7227 1.3363413,173.7311 1.486801,173.7394 1.5044385,173.7478 1.3008879,173.7562 1.247386,173.7645 0.99975091,173.7729 1.0627342,173.7813 1.3899209,173.7897 1.3182631,173.7980 1.096604,173.8064 0.76067781,173.8148 0.81419575,173.8232 0.87607062,173.8315 0.83214271,173.8399 1.0091318,173.8483 1.2564346,173.8566 0.92918235,173.8650 1.0444841,173.8734 1.1949054,173.8818 1.3008404,173.8901 0.98189461,173.8985 0.95556521,173.9069 0.92938191,173.9153 1.5135082,173.9236 1.646166,173.9320 1.522307,173.9404 1.5311408,173.9488 1.7433846,173.9571 2.0265753,173.9655 1.9645634,173.9739 1.8049697,173.9823 1.0527639,173.9907 1.053382,173.9990 1.6199617,174.0074 1.920272,174.0158 2.6283596,174.0242 3.0450208,174.0325 3.8680449,174.0409 5.2851138,174.0493 9.861865,174.0577 15.641674,174.0661 21.544989,174.0744 37.623337,174.0828 116.6725,174.0912 245.59521,174.0996 280.5903,174.1080 191.40204,174.1163 94.28756,174.1247 65.745361,174.1331 58.197922,174.1415 44.193142,174.1499 29.540785,174.1582 23.9105,174.1666 22.690937,174.1750 32.710243,174.1834 116.19304,174.1918 326.38419,174.2001 450.57626,174.2085 351.54193,174.2169 149.368,174.2253 44.77895,174.2337 22.59553,174.2421 15.217658,174.2504 10.253295,174.2588 7.3685665,174.2672 5.1484914,174.2756 4.141542,174.2840 3.5042241,174.2924 2.3708272,174.3007 1.477697,174.3091 1.5665666,174.3175 1.7168559,174.3259 1.6722009,174.3343 1.3181896,174.3427 1.3455647,174.3511 1.8323933,174.3594 2.0974643,174.3678 2.1769905,174.3762 1.9467177,174.3846 1.4597919,174.3930 1.0794395,174.4014 0.9732601,174.4098 0.74317235,174.4181 0.99125451,174.4265 0.99116027,174.4349 0.60181445,174.4433 0.67260808,174.4517 0.95596266,174.4601 1.3099926,174.4685 1.4073942,174.4769 1.5840095,174.4852 1.0436227,174.4936 0.71651793,174.5020 0.57528174,174.5104 0.85863191,174.5188 1.2122954,174.5272 0.81391925,174.5356 0.58405066,174.5440 0.54867113,174.5524 0.77907604,174.5608 1.2656416,174.5691 1.336207,174.5775 1.4424273,174.5859 1.0972269,174.5943 0.77862597,174.6027 0.3715097,174.6111 0.52229834,174.6195 0.94707495,174.6279 1.0619718,174.6363 1.097461,174.6447 0.95566505,174.6531 0.70780092,174.6615 1.1064843,174.6699 1.7259893,174.6782 1.6193835,174.6866 1.1147455,174.6950 0.77840656,174.7034 0.51323301,174.7118 0.76116335,174.7202 0.7434352,174.7286 0.94708997,174.7370 1.0532869,174.7454 1.1327579,174.7538 0.89349478,174.7622 0.69016826,174.7706 0.74358761,174.7790 0.99149442,174.7874 1.1415588,174.7958 0.89348382,174.8042 0.85826862,174.8126 0.75202167,174.8210 0.3981925,174.8294 0.57534444,174.8378 0.75228506,174.8462 0.6017521,174.8546 0.5928058,174.8630 0.50428694,174.8714 0.29203844,174.8798 0.31879893,174.8882 0.59346801,174.8965 0.99988103,174.9049 0.8492918,174.9133 1.2305299,174.9217 1.7878007,174.9301 1.539561,174.9385 1.0173279,174.9469 0.75217658,174.9553 0.91170144,174.9637 1.2038685,174.9721 1.4512479,174.9805 1.1855265,174.9889 1.0802011,174.9973 2.4351032,175.0058 3.9831705,175.0142 4.1141968,175.0226 3.0784769,175.0310 2.4954565,175.0394 3.089453,175.0478 5.3737831,175.0562 10.430146,175.0646 22.400763,175.0730 39.436386,175.0814 54.002102,175.0898 68.441483,175.0982 69.851448,175.1066 54.627228,175.1150 47.938942,175.1234 52.16291,175.1318 51.39476,175.1402 43.880333,175.1486 44.471294,175.1570 51.717712,175.1654 47.053364,175.1738 28.083811,175.1822 14.272044,175.1906 25.193535,175.1990 49.650558,175.2074 52.195683,175.2158 30.946321,175.2243 10.317554,175.2327 4.9995079,175.2411 5.0793757,175.2495 3.8485603,175.2579 2.5033228,175.2663 1.477791,175.2747 1.9297442,175.2831 2.1856217,175.2915 1.6632653,175.2999 1.2653359,175.3083 1.185927,175.3167 1.3716401,175.3252 1.2476815,175.3336 0.95585006,175.3420 0.90262431,175.3504 0.77846634,175.3588 0.59314311,175.3672 1.0267156,175.3756 0.82291067,175.3840 0.95593613,175.3924 1.2478807,175.4008 1.5132809,175.4093 1.2739762,175.4177 0.86726844,175.4261 0.76985723,175.4345 0.62809736,175.4429 0.89409286,175.4513 1.1328877,175.4597 0.99984217,175.4681 0.71647137,175.4765 0.21235913,175.4850 0.4604063,175.4934 0.63712025,175.5018 0.55749309,175.5102 0.83192831,175.5186 1.1065249,175.5270 1.1682342,175.5354 0.61902469,175.5439 0.32747608,175.5523 0.62856513,175.5607 1.0088031,175.5691 1.1681807,175.5775 1.0973723,175.5859 1.1155622,175.5943 1.8945513,175.6028 2.1855404,175.6112 1.7691495,175.6196 1.247615,175.6280 0.98209125,175.6364 0.63705844,175.6448 0.77076435,175.6533 1.5847701,175.6617 1.68064,175.6701 0.8487249,175.6785 0.77872914,175.6869 0.92064273,175.6953 1.4870441,175.7038 1.3716086,175.7122 1.1324958,175.7206 0.75214648,175.7290 1.0974265,175.7374 1.1768628,175.7459 0.88468963,175.7543 0.41604578,175.7627 0.67296761,175.7711 1.0530229,175.7795 1.0087183,175.7880 0.84995139,175.7964 1.026516,175.8048 0.79607534,175.8132 0.7346102,175.8216 0.8585363,175.8301 0.96519405,175.8385 1.4692096,175.8469 1.397626,175.8553 1.026105,175.8637 0.566459,175.8722 0.93841052,175.8806 1.3449205,175.8890 0.90230751,175.8974 0.57517135,175.9059 0.53118074,175.9143 0.64618486,175.9227 0.66360015,175.9311 0.6105026,175.9396 0.66374242,175.9480 0.75229502,175.9564 0.89413345,175.9648 1.6817477,175.9732 1.9111158,175.9817 1.0262794,175.9901 0.7522065,175.9985 0.65466607,176.0069 0.62821168,176.0154 0.53120768,176.0238 0.85914445,176.0322 1.5844173,176.0407 1.9024768,176.0491 2.6553302,176.0575 4.6845789,176.0659 10.41232,176.0744 16.693571,176.0828 19.506626,176.0912 25.282524,176.0996 40.798489,176.1081 49.514603,176.1165 45.240986,176.1249 37.473656,176.1334 36.178471,176.1418 37.352821,176.1502 32.064392,176.1586 22.931322,176.1671 14.047891,176.1755 7.7315297,176.1839 4.4235306,176.1924 3.6276698,176.2008 3.0263286,176.2092 3.646066,176.2176 3.4070885,176.2261 3.2212877,176.2345 2.7517643,176.2429 2.1146154,176.2514 1.7164402,176.2598 0.91993594,176.2682 0.50420654,176.2767 0.46017021,176.2851 0.54008532,176.2935 0.90290529,176.3020 1.0618143,176.3104 0.97326297,176.3188 0.93812764,176.3273 1.0619905,176.3357 0.8850894,176.3441 0.99131972,176.3526 0.96451652,176.3610 0.83166474,176.3694 0.67241573,176.3779 0.60183448,176.3863 0.82347596,176.3947 1.3542589,176.4032 1.2652417,176.4116 1.3716521,176.4200 1.3451396,176.4285 1.3804556,176.4369 1.3450234,176.4453 1.0174809,176.4538 0.53976405,176.4622 0.58429509,176.4707 0.94738203,176.4791 1.3361785,176.4875 1.1233943,176.4960 0.94675124,176.5044 0.78784388,176.5128 0.79641819,176.5213 0.46901864,176.5297 0.78812021,176.5382 1.3276201,176.5466 1.5218978,176.5550 1.0348226,176.5635 0.53085536,176.5719 1.1155007,176.5803 1.4778485,176.5888 0.98221487,176.5972 0.74356532,176.6057 0.89407992,176.6141 1.2570312,176.6225 1.7611157,176.6310 1.8495735,176.6394 2.1146998,176.6479 1.5039275,176.6563 1.4870012,176.6647 1.8940682,176.6732 1.6279852,176.6816 0.98187512,176.6901 0.57513368,176.6985 0.80543715,176.7070 1.1238194,176.7154 0.8404839,176.7238 0.63713473,176.7323 0.77886468,176.7407 1.0531659,176.7492 1.1947254,176.7576 1.3366054,176.7661 1.7168835,176.7745 1.2916119,176.7829 1.0794525,176.7914 1.3010242,176.7998 1.4604033,176.8083 1.2654308,176.8167 0.9290297,176.8252 0.85868943,176.8336 1.3546939,176.8421 2.098031,176.8505 2.3979597,176.8589 2.0168221,176.8674 1.6369486,176.8758 1.5047537,176.8843 1.5221697,176.8927 1.4071969,176.9012 2.2483807,176.9096 2.8940275,176.9181 3.0975606,176.9265 3.3623843,176.9350 2.3001876,176.9434 2.0359406,176.9519 3.2926061,176.9603 4.3278518,176.9688 4.8229957,176.9772 3.8051856,176.9857 3.4331036,176.9941 2.8230655,177.0026 4.3293409,177.0110 6.1605725,177.0195 7.6646614,177.0279 10.826775,177.0364 17.464643,177.0448 28.616581,177.0533 75.251198,177.0617 179.87758,177.0702 254.425,177.0786 266.69742,177.0871 367.6528,177.0955 909.03143,177.1040 2068.3523,177.1124 2885.9207,177.1209 2398.0247,177.1293 1250.0311,177.1378 584.52643,177.1462 383.52139,177.1547 248.5145,177.1631 139.08463,177.1716 98.874802,177.1800 79.232758,177.1885 56.506359,177.1969 33.483063,177.2054 19.232964,177.2138 13.368517,177.2223 9.2271042,177.2308 6.6624742,177.2392 5.1584554,177.2477 4.2648258,177.2561 3.7611899,177.2646 3.2203748,177.2730 2.1316564,177.2815 2.0267737,177.2899 2.3983333,177.2984 2.584234,177.3069 3.1327767,177.3153 3.0439534,177.3238 2.6986487,177.3322 1.4866514,177.3407 1.6640446,177.3491 2.1771042,177.3576 2.8410416,177.3661 2.8847888,177.3745 2.353586,177.3830 2.0440412,177.3914 1.3891805,177.3999 1.1771121,177.4084 1.5224273,177.4168 1.6548032,177.4253 1.9290452,177.4337 1.9467194,177.4422 1.4775943,177.4506 1.2305322,177.4591 1.974118,177.4676 2.3625066,177.4760 2.0526872,177.4845 1.6377847,177.4930 1.9649637,177.5014 1.769237,177.5099 1.3533552,177.5183 1.5045367,177.5268 2.0977848,177.5353 2.2121682,177.5437 1.2208126,177.5522 0.71684164,177.5606 0.70824099,177.5691 1.3278747,177.5776 1.8319675,177.5860 1.8408626,177.5945 1.8409655,177.6030 1.7607876,177.6114 1.4864513,177.6199 1.3363688,177.6284 1.2740246,177.6368 1.0972204,177.6453 1.6730298,177.6537 1.9561124,177.6622 2.0616024,177.6707 1.0170926,177.6791 0.84940511,177.6876 0.94686282,177.6961 1.177349,177.7045 1.5663635,177.7130 1.2030201,177.7215 0.89371222,177.7299 1.0268251,177.7384 1.2035902,177.7469 1.1238725,177.7553 1.2654819,177.7638 0.9820177,177.7723 0.6104672,177.7807 0.47797471,177.7892 0.78763527,177.7977 0.93825316,177.8061 0.97368407,177.8146 0.81425476,177.8231 1.0444099,177.8315 1.0793905,177.8400 0.69880927,177.8485 0.68125349,177.8570 0.60174644,177.8654 0.86756182,177.8739 1.3188647,177.8824 1.557866,177.8908 1.7345469,177.8993 1.557438,177.9078 1.1767687,177.9162 0.86669368,177.9247 0.62834173,177.9332 1.0092059,177.9417 1.1417003,177.9501 0.9113003,177.9586 0.80501747,177.9671 0.69915742,177.9756 1.0447007,177.9840 1.4957685,177.9925 1.4512244,178.0010 1.6638664,178.0094 2.283098,178.0179 2.0707889,178.0264 2.1506059,178.0349 2.4959996,178.0433 3.7624002,178.0518 7.3228641,178.0603 17.725933,178.0688 34.852299,178.0772 52.876125,178.0857 82.691299,178.0942 127.6284,178.1027 205.13356,178.1111 296.95944,178.1196 304.60474,178.1281 223.74364,178.1366 140.40099,178.1450 96.08548,178.1535 64.24527,178.1620 40.744682,178.1705 33.040897,178.1789 25.575922,178.1874 15.506056,178.1959 8.7228518,178.2044 6.4669499,178.2129 3.5917766,178.2213 3.8237565,178.2298 4.2476339,178.2383 3.70734,178.2468 2.5926602,178.2553 2.2297904,178.2637 1.2302951,178.2722 1.4071231,178.2807 0.99913317,178.2892 0.61922717,178.2976 0.69051093,178.3061 1.017704,178.3146 1.0175887,178.3231 1.0976671,178.3316 1.2037896,178.3401 1.1766311,178.3485 1.0085586,178.3570 1.0885037,178.3655 0.80530185,178.3740 1.0620915,178.3825 1.2655785,178.3909 1.097374,178.3994 1.1947447,178.4079 1.1238481,178.4164 0.94657034,178.4249 0.55730969,178.4334 0.71707034,178.4418 1.2391208,178.4503 1.1857226,178.4588 0.76973116,178.4673 0.66388458,178.4758 0.88490748,178.4843 0.53965318,178.4927 0.84096187,178.5012 1.6111056,178.5097 2.2038009,178.5182 1.7786536,178.5267 1.3269235,178.5352 0.77828884,178.5437 0.74334323,178.5521 0.6991083,178.5606 0.8410663,178.5691 1.2658415,178.5776 1.8854742,178.5861 2.4162886,178.5946 2.1589155,178.6031 1.4598176,178.6116 1.2565,178.6200 1.2744093,178.6285 1.4158057,178.6370 1.2562876,178.6455 1.2479435,178.6540 1.5842999,178.6625 1.3187017,178.6710 1.221175,178.6795 1.0083995,178.6879 0.81392115,178.6964 0.85840476,178.7049 0.91172028,178.7134 1.0623387,178.7219 1.1857489,178.7304 1.0706924,178.7389 1.3540808,178.7474 1.22101
[truncated: 2,266,931 more chars]
