# Supplementary material for: Polypy: A Framework to Interpret Polymer Properties from Mass Spectrometry Data
Source: Polymers (Basel). 2024 Jun 22;16(13):1771. doi: 10.3390/polym16131771 (PMC11244493; doi:10.3390/polym16131771)
Supplement: Supplementary file 1 [file polymers-16-01771-s001.zip › Aryl_resins_MS_raw_data/VV_22c_4h.ascii]

1.02551,+,NANO-ESI,ms1,-,profile,44.9213-2505.2428,136512,44.9213 0.36278373,44.9255 0.45136556,44.9298 0.3717038,44.9341 0.43360469,44.9383 0.59298408,44.9426 0.81423509,44.9468 0.80531502,44.9511 0.72557938,44.9553 0.50440097,44.9596 0.55754453,44.9638 0.30081061,44.9681 0.2743493,44.9724 0.73458457,44.9766 0.81416565,44.9809 0.60175973,44.9851 0.69030315,44.9894 0.92045134,44.9936 0.96465093,44.9979 0.68142772,45.0022 0.70784473,45.0064 0.38037375,45.0107 0.10622627,45.0149 0.28326011,45.0192 0.46024954,45.0235 0.52212703,45.0277 0.54853851,45.0320 0.63704902,45.0362 0.51331156,45.0405 0.59300655,45.0448 0.78760815,45.0490 0.72560745,45.0533 0.32742858,45.0575 0.51331437,45.0618 0.6902386,45.0661 0.38054743,45.0703 0.53113151,45.0746 0.90276051,45.0788 0.73441404,45.0831 0.5751614,45.0874 0.65486616,45.0916 0.49550512,45.0959 0.36289701,45.1002 0.67271066,45.1044 0.99992341,45.1087 0.66362345,45.1129 0.72569191,45.1172 0.66371006,45.1215 0.54863381,45.1257 0.33618906,45.1300 0.41590506,45.1343 0.5222047,45.1385 0.47795773,45.1428 0.81409514,45.1471 0.69019568,45.1513 0.43369207,45.1556 0.46904179,45.1599 0.38931024,45.1641 0.21235476,45.1684 0.21242273,45.1727 0.4159584,45.1769 0.56639796,45.1812 0.71686536,45.1855 0.60177118,45.1897 0.23887077,45.1940 0.097324967,45.1983 0.17696284,45.2025 0.1415655,45.2068 0.11504333,45.2111 0.33628362,45.2153 0.68143404,45.2196 0.60176778,45.2239 0.31860852,45.2281 0.23898084,45.2324 0.24782905,45.2367 0.31862465,45.2409 0.34524369,45.2452 0.5044679,45.2495 0.43350485,45.2538 0.28307372,45.2580 0.27427435,45.2623 0.38056904,45.2666 0.56643432,45.2708 0.51326245,45.2751 0.41590366,45.2794 0.23892352,45.2836 0.14160043,45.2879 0.28320494,45.2922 0.5663898,45.2965 0.68147057,45.3007 0.50439513,45.3050 0.19463912,45.3093 0.48673406,45.3136 0.64599454,45.3178 0.41590154,45.3221 0.22120376,45.3264 0.37170985,45.3306 0.64611369,45.3349 0.79649842,45.3392 0.79648966,45.3435 0.95585227,45.3477 1.1062931,45.3520 0.94684654,45.3563 0.5396412,45.3606 0.30079141,45.3648 0.23891956,45.3691 0.32750657,45.3734 0.4956179,45.3777 0.35391241,45.3820 0.22120732,45.3862 0.1858435,45.3905 0.19469464,45.3948 0.3628695,45.3991 0.40707329,45.4033 0.24770726,45.4076 0.35395142,45.4119 0.88496661,45.4162 0.90275806,45.4204 0.68156117,45.4247 0.93805033,45.4290 1.0706096,45.4333 0.59282243,45.4376 0.28323591,45.4418 0.14159586,45.4461 0.097337738,45.4504 0.026555745,45.4547 -8.1424569e-006,45.4590 0.17699906,45.4632 0.41595435,45.4675 0.32743663,45.4718 0.20353843,45.4761 0.26552996,45.4804 0.5221622,45.4846 0.49553084,45.4889 0.27430147,45.4932 0.30969009,45.4975 0.36285079,45.5018 0.41601843,45.5060 0.38936925,45.5103 0.23004477,45.5146 0.25665331,45.5189 0.46024045,45.5232 0.65486926,45.5275 0.42468694,45.5317 0.24772882,45.5360 0.22126406,45.5403 0.29211968,45.5446 0.619546,45.5489 0.74345618,45.5532 0.82302493,45.5574 0.68132579,45.5617 0.66363943,45.5660 0.5486424,45.5703 0.45133001,45.5746 0.54864049,45.5789 0.43362117,45.5832 0.61948103,45.5874 0.90269202,45.5917 0.99996555,45.5960 0.48666805,45.6003 0.47792715,45.6046 0.65491134,45.6089 0.52214056,45.6132 0.48672968,45.6175 0.30968583,45.6217 0.25661027,45.6260 0.51335412,45.6303 0.89382178,45.6346 0.86718702,45.6389 0.84959745,45.6432 0.92924464,45.6475 0.61060953,45.6518 0.40709051,45.6560 0.29199076,45.6603 0.24772674,45.6646 0.25661573,45.6689 0.16814081,45.6732 0.10617798,45.6775 0.28316468,45.6818 0.45131758,45.6861 0.57525015,45.6904 0.71686816,45.6947 0.63715106,45.6989 0.3539584,45.7032 0.14163297,45.7075 0.15936626,45.7118 0.34524563,45.7161 0.77006447,45.7204 1.0708667,45.7247 1.1327361,45.7290 1.1857516,45.7333 0.99094766,45.7376 0.61939436,45.7419 0.66375238,45.7462 0.80527246,45.7505 0.70794642,45.7548 0.47786075,45.7590 0.21233901,45.7633 0.079653352,45.7676 0.026534516,45.7719 0.14168209,45.7762 0.86737454,45.7805 1.0973219,45.7848 0.74328583,45.7891 0.61053759,45.7934 0.53097856,45.7977 0.45134586,45.8020 0.31851825,45.8063 0.41588786,45.8106 0.47793096,45.8149 0.60186648,45.8192 0.84072268,45.8235 0.6105606,45.8278 0.28317848,45.8321 0.21239616,45.8364 0.19469526,45.8407 0.34519371,45.8450 0.48674631,45.8493 0.38939384,45.8536 0.36285427,45.8579 0.76097143,45.8622 0.92024893,45.8665 0.82308102,45.8708 0.80551195,45.8751 0.7876718,45.8794 0.84951711,45.8837 0.93794978,45.8880 0.57511806,45.8923 0.25664189,45.8966 0.44255424,45.9009 1.0177804,45.9052 1.238905,45.9095 0.7698136,45.9138 0.3716132,45.9181 0.2743465,45.9224 0.36285535,45.9267 0.39824098,45.9310 0.50440538,45.9353 0.65489399,45.9396 0.69925302,45.9439 0.84956253,45.9482 0.75209016,45.9525 0.31852189,45.9568 0.19473897,45.9611 0.37176785,45.9654 0.47788829,45.9697 0.56634718,45.9740 0.71687049,45.9783 0.75225365,45.9826 0.73441452,45.9869 0.86716825,45.9912 0.69029683,45.9955 0.53102243,45.9998 0.52209902,46.0041 0.45128202,46.0084 0.40705976,46.0127 0.40707275,46.0171 0.40713254,46.0214 0.40709972,46.0257 0.26545906,46.0300 0.2566089,46.0343 0.19466642,46.0386 0.37164977,46.0429 0.50440234,46.0472 0.6461646,46.0515 0.70805901,46.0558 0.51318365,46.0601 0.27431506,46.0644 0.39826277,46.0687 0.4070228,46.0730 0.22117355,46.0774 0.2654905,46.0817 0.39836106,46.0860 0.74351358,46.0903 1.0088422,46.0946 0.74324006,46.0989 0.5485791,46.1032 0.49552029,46.1075 0.26547137,46.1118 0.30097294,46.1161 0.36290839,46.1205 0.32735792,46.1248 0.21231526,46.1291 0.41607833,46.1334 0.84963322,46.1377 0.65482992,46.1420 0.59285295,46.1463 0.48664382,46.1506 0.5840556,46.1550 0.58412039,46.1593 0.69039327,46.1636 0.95575541,46.1679 1.0176345,46.1722 0.90255362,46.1765 0.69908416,46.1808 0.64612728,46.1851 0.60183984,46.1895 0.65485066,46.1938 0.60170645,46.1981 0.3717404,46.2024 0.47789621,46.2067 0.57509226,46.2110 0.56633407,46.2153 0.46905348,46.2197 0.1858163,46.2240 0.061911009,46.2283 0.035396297,46.2326 0.1858981,46.2369 0.52223736,46.2412 0.51334625,46.2456 0.51328355,46.2499 0.57510275,46.2542 0.32734194,46.2585 0.6107958,46.2628 0.82315016,46.2671 0.78751057,46.2715 0.55732441,46.2758 0.14151181,46.2801 0.14160381,46.2844 0.18582179,46.2887 0.46905923,46.2931 0.69034016,46.2974 0.50446224,46.3017 0.4601852,46.3060 0.55754423,46.3103 0.6813857,46.3147 0.46011919,46.3190 0.46906289,46.3233 0.601789,46.3276 0.46892262,46.3319 0.30083984,46.3363 0.45138529,46.3406 0.63724613,46.3449 0.55754906,46.3492 0.53092265,46.3535 0.78757238,46.3579 0.88503784,46.3622 1.0177491,46.3665 0.62827712,46.3708 0.41587374,46.3752 0.27426463,46.3795 0.33629248,46.3838 0.39830688,46.3881 0.52213037,46.3925 0.32736284,46.3968 0.28315258,46.4011 0.34517083,46.4054 0.66375303,46.4097 0.90269643,46.4141 0.96480918,46.4184 0.94694299,46.4227 0.80510247,46.4270 0.48664087,46.4314 0.20358859,46.4357 0.38937509,46.4400 0.43357298,46.4444 0.30969903,46.4487 0.2034948,46.4530 0.24784011,46.4573 0.46909881,46.4617 0.63714629,46.4660 0.59286195,46.4703 0.47786281,46.4746 0.47791493,46.4790 0.23010221,46.4833 0.19473368,46.4876 0.31867555,46.4920 0.54869276,46.4963 0.59293938,46.5006 0.59294796,46.5049 0.43354332,46.5093 0.22113308,46.5136 0.22117347,46.5179 0.18582958,46.5223 0.25672504,46.5266 0.52227259,46.5309 0.82307285,46.5352 0.80525124,46.5396 0.70792806,46.5439 0.69024372,46.5482 0.58399642,46.5526 0.56639588,46.5569 0.6107493,46.5612 0.71682709,46.5656 0.92020667,46.5699 0.93794775,46.5742 0.73452383,46.5786 0.42477432,46.5829 0.15931506,46.5872 0.44255644,46.5916 0.98231858,46.5959 0.83187056,46.6002 0.58404607,46.6046 0.21228789,46.6089 0.061938394,46.6132 0.35404944,46.6176 0.64603055,46.6219 0.57515001,46.6262 0.22124752,46.6306 0.43379411,46.6349 0.5310719,46.6392 0.69031644,46.6436 1.0708647,46.6479 1.1326007,46.6522 0.51306683,46.6566 0.12384013,46.6609 0.15046297,46.6652 0.37168318,46.6696 0.37168577,46.6739 0.3009195,46.6783 0.26553398,46.6826 0.50449681,46.6869 0.79647279,46.6913 0.8494556,46.6956 0.66362542,46.6999 0.4425292,46.7043 0.51333016,46.7086 0.44240543,46.7130 0.30971935,46.7173 0.62835652,46.7216 0.80527431,46.7260 0.46901006,46.7303 0.40708044,46.7347 0.48674217,46.7390 0.84079725,46.7433 1.0885164,46.7477 0.87605977,46.7520 0.46013466,46.7564 0.15040286,46.7607 0.24782908,46.7650 0.53996193,46.7694 1.0266474,46.7737 1.0707617,46.7781 0.88482505,46.7824 0.67241973,46.7867 0.52213067,46.7911 0.42485404,46.7954 0.57538092,46.7998 0.85845447,46.8041 0.68127602,46.8085 0.6282953,46.8128 0.56643623,46.8171 0.56641155,46.8215 0.49549502,46.8258 0.29197413,46.8302 0.5310815,46.8345 1.0797284,46.8389 1.0530275,46.8432 0.64594615,46.8476 0.65486515,46.8519 0.58405405,46.8562 0.2831502,46.8606 0.30972704,46.8649 0.42487261,46.8693 0.6638748,46.8736 0.8141678,46.8780 0.6635865,46.8823 0.58391541,46.8867 0.36278638,46.8910 0.15052283,46.8954 0.35403553,46.8997 0.5574851,46.9041 0.57516414,46.9084 0.45127884,46.9127 0.38936007,46.9171 0.46027112,46.9214 0.68154007,46.9258 0.8141318,46.9301 0.49547479,46.9345 0.41586438,46.9388 0.27431563,46.9432 0.45140871,46.9475 0.73454171,46.9519 0.8583796,46.9562 0.63716179,46.9606 0.38930824,46.9649 0.46013764,46.9693 0.30977976,46.9736 0.044271175,46.9780 0.05311121,46.9823 0.18586008,46.9867 0.34514111,46.9910 0.4336451,46.9954 0.4690735,46.9997 0.46908671,47.0041 0.36281544,47.0085 0.28308994,47.0128 0.29199064,47.0172 0.26547173,47.0215 0.2920182,47.0259 0.15931809,47.0302 0.15045869,47.0346 0.1238996,47.0389 0.19466639,47.0433 0.53976882,47.0476 0.63716602,47.0520 0.63726568,47.0563 0.69035101,47.0607 0.77872598,47.0651 0.61054981,47.0694 0.41588116,47.0738 0.24783117,47.0781 0.19481114,47.0825 0.33636418,47.0868 0.54872674,47.0912 0.82298481,47.0955 0.71677059,47.0999 0.61060077,47.1043 0.70798188,47.1086 0.88498819,47.1130 0.734451,47.1173 0.5928939,47.1217 0.62829727,47.1260 0.3893283,47.1304 0.35400566,47.1348 0.47784525,47.1391 0.51322752,47.1435 0.54868764,47.1478 0.51324874,47.1522 0.36282071,47.1565 0.46908975,47.1609 0.66389835,47.1653 1.0355495,47.1696 0.94678539,47.1740 0.62818813,47.1783 0.645962,47.1827 0.53974634,47.1871 0.34511545,47.1914 0.41596282,47.1958 0.44244507,47.2002 0.34510836,47.2045 0.34518576,47.2089 0.24779697,47.2132 0.13273564,47.2176 0.23013788,47.2220 0.46025446,47.2263 0.66370344,47.2307 0.65479767,47.2350 0.62828273,47.2394 0.45130455,47.2438 0.36281526,47.2481 0.2743341,47.2525 0.14159144,47.2569 0.23893496,47.2612 0.318609,47.2656 0.49565479,47.2700 0.54867411,47.2743 0.51326001,47.2787 0.57524329,47.2831 1.1062464,47.2874 0.88496667,47.2918 0.59289211,47.2961 0.70791429,47.3005 0.61940193,47.3049 0.46900412,47.3092 0.43365192,47.3136 0.53096664,47.3180 0.29202908,47.3223 0.42491251,47.3267 0.77882928,47.3311 0.64594203,47.3354 0.54856479,47.3398 0.72561026,47.3442 0.73453015,47.3485 0.55753547,47.3529 0.33627352,47.3573 0.25663388,47.3617 0.30977565,47.3660 0.38055676,47.3704 0.50443918,47.3748 0.5310179,47.3791 0.77877772,47.3835 0.77873498,47.3879 0.61062175,47.3922 0.46021163,47.3966 0.3804625,47.4010 0.22120593,47.4054 0.3629005,47.4097 0.54867601,47.4141 0.54874796,47.4185 0.56645399,47.4228 0.61936295,47.4272 0.69025773,47.4316 0.70809954,47.4360 0.62822133,47.4403 0.24763662,47.4447 0.24777938,47.4491 0.23891211,47.4534 0.026523825,47.4578 0.088480964,47.4622 0.21243042,47.4666 0.44254267,47.4709 0.5929777,47.4753 0.94688159,47.4797 0.6990512,47.4841 0.69018763,47.4884 0.48668367,47.4928 0.36289594,47.4972 0.53996921,47.5016 0.83186907,47.5059 0.64599198,47.5103 0.60193431,47.5147 0.9292655,47.5191 1.1148916,47.5234 0.61927533,47.5278 0.43363157,47.5322 0.55754119,47.5366 0.45131457,47.5409 0.50444847,47.5453 0.77878928,47.5497 0.94693714,47.5541 0.67266119,47.5585 0.73460937,47.5628 0.82298273,47.5672 0.77883285,47.5716 0.91161519,47.5760 0.93790299,47.5803 0.59269631,47.5847 0.3186065,47.5891 0.38052943,47.5935 0.11493774,47.5979 0.35396111,47.6022 0.80532277,47.6066 1.168205,47.6110 1.1593413,47.6154 0.87608552,47.6198 0.62825686,47.6241 0.3893764,47.6285 0.35397646,47.6329 0.23892868,47.6373 0.39832464,47.6417 0.92035782,47.6460 1.0088381,47.6504 0.78762054,47.6548 0.57515222,47.6592 0.38054127,47.6636 0.60180974,47.6680 0.38048056,47.6723 0.30968913,47.6767 0.53095126,47.6811 0.51328498,47.6855 0.28322801,47.6899 0.53101867,47.6943 0.67258573,47.6986 0.45133713,47.7030 0.39824882,47.7074 0.3539792,47.7118 0.38050032,47.7162 0.22122188,47.7206 0.21245117,47.7250 0.35396203,47.7293 0.60170811,47.7337 0.62828875,47.7381 0.34519342,47.7425 0.2212566,47.7469 0.31847692,47.7513 0.32742724,47.7557 0.18588769,47.7600 0.24786018,47.7644 0.67265838,47.7688 0.91152376,47.7732 0.61938,47.7776 0.50442469,47.7820 0.60187781,47.7864 0.52206689,47.7908 0.32732892,47.7951 0.49558663,47.7995 0.61066276,47.8039 0.67261416,47.8083 0.68134224,47.8127 0.57513702,47.8171 0.56636477,47.8215 0.76120549,47.8259 1.0975544,47.8303 0.94685048,47.8347 0.68121898,47.8390 0.23886666,47.8434 0.27441576,47.8478 0.52213764,47.8522 0.80525839,47.8566 0.60175836,47.8610 0.42478019,47.8654 0.36284029,47.8698 0.25665241,47.8742 0.13271224,47.8786 0.16812272,47.8830 0.42485341,47.8874 0.65489167,47.8917 0.68135065,47.8961 0.51326597,47.9005 0.52213383,47.9049 0.44247457,47.9093 0.32742479,47.9137 0.2035463,47.9181 0.21243753,47.9225 0.35401931,47.9269 0.53096271,47.9313 0.77874964,47.9357 0.4955509,47.9401 0.23004967,47.9445 0.22123466,47.9489 0.1769444,47.9533 0.16813955,47.9577 0.52219844,47.9621 0.69914597,47.9665 0.54868567,47.9709 0.60177606,47.9752 0.63710827,47.9796 0.66375583,47.9840 0.71689737,47.9884 0.59282625,47.9928 0.45119762,47.9972 0.57520843,48.0016 0.61954463,48.0060 0.66384286,48.0104 0.83196956,48.0148 0.77871102,48.0192 0.56626099,48.0236 0.62831312,48.0280 0.63720703,48.0324 0.43358737,48.0368 0.19463387,48.0412 0.088454336,48.0456 0.17697272,48.0500 0.33630225,48.0544 0.46021858,48.0588 0.73457485,48.0632 0.71680874,48.0676 0.35400689,48.0720 0.51328266,48.0764 0.46009943,48.0808 0.18581481,48.0852 0.24781358,48.0896 0.38055822,48.0940 0.42477512,48.0984 0.40703452,48.1028 0.35399684,48.1072 0.21246263,48.1117 0.23007166,48.1161 0.19461413,48.1205 0.25662476,48.1249 0.39825135,48.1293 0.46011302,48.1337 0.48666301,48.1381 0.46907645,48.1425 0.33632633,48.1469 0.24780948,48.1513 0.3982541,48.1557 0.31858099,48.1601 0.30969676,48.1645 0.23894079,48.1689 0.19470881,48.1733 0.1327201,48.1777 0.053088408,48.1821 0.02653664,48.1865 0.23891543,48.1909 0.53984088,48.1953 0.80536038,48.1998 0.81415087,48.2042 0.93804371,48.2086 0.85842234,48.2130 0.53982949,48.2174 0.46023083,48.2218 0.5310902,48.2262 0.86725718,48.2306 0.55737609,48.2350 0.17691307,48.2394 0.17702769,48.2438 0.28323576,48.2482 0.31857017,48.2527 0.24778323,48.2571 0.13269117,48.2615 0.35405001,48.2659 0.83206642,48.2703 1.1592584,48.2747 0.92908365,48.2791 0.61054248,48.2835 0.46012467,48.2879 0.46023321,48.2924 0.47792357,48.2968 0.44245327,48.3012 0.46899968,48.3056 0.5044179,48.3100 0.6814124,48.3144 0.76107347,48.3188 0.60179609,48.3232 0.77884048,48.3276 1.0708274,48.3321 0.84078681,48.3365 0.86727494,48.3409 0.71670997,48.3453 0.72557878,48.3497 0.68133438,48.3541 0.69907486,48.3585 0.2035529,48.3630 0.16815102,48.3674 0.26543868,48.3718 0.43365717,48.3762 0.47795004,48.3806 0.65491199,48.3850 0.47788721,48.3895 0.45133904,48.3939 0.40710554,48.3983 0.47782561,48.4027 0.42473248,48.4071 0.424817,48.4115 0.40707505,48.4160 0.27430937,48.4204 0.25663501,48.4248 0.32739112,48.4292 0.4071129,48.4336 0.72575325,48.4380 0.88493073,48.4425 0.66369981,48.4469 0.67257428,48.4513 0.75219554,48.4557 0.69027573,48.4601 0.50442654,48.4646 0.47786766,48.4690 0.81413722,48.4734 1.1504356,48.4778 0.99111736,48.4822 0.53092968,48.4867 0.27439496,48.4911 0.5930053,48.4955 0.96465552,48.4999 0.91152143,48.5043 0.67256308,48.5088 0.70800644,48.5132 0.84960306,48.5176 0.8140654,48.5220 0.36265522,48.5264 0.34512261,48.5309 0.59301233,48.5353 0.72568446,48.5397 0.49550596,48.5441 0.1946674,48.5486 0.16822718,48.5530 0.42483497,48.5574 0.39815953,48.5618 0.23002748,48.5662 0.22125143,48.5707 0.22134298,48.5751 0.59301567,48.5795 0.84066886,48.5839 0.70783186,48.5884 0.38928619,48.5928 0.11508835,48.5972 0.18587159,48.6016 0.18585336,48.6061 0.47792864,48.6105 0.82305354,48.6149 0.73447734,48.6194 0.56637329,48.6238 0.61947948,48.6282 0.62826037,48.6326 0.42478138,48.6371 0.41595685,48.6415 0.46895692,48.6459 0.30976257,48.6503 0.78773695,48.6548 1.0088927,48.6592 0.99113882,48.6636 0.81410664,48.6681 0.7787075,48.6725 0.61061758,48.6769 0.46016774,48.6813 0.33629823,48.6858 0.60186678,48.6902 0.87616229,48.6946 0.82291609,48.6991 0.47777587,48.7035 0.48672381,48.7079 0.54870927,48.7124 0.46906829,48.7168 0.49554732,48.7212 0.73451102,48.7256 1.0088654,48.7301 0.94690704,48.7345 0.64598221,48.7389 0.30967152,48.7434 0.21236601,48.7478 0.23892729,48.7522 0.30088127,48.7567 0.30976155,48.7611 0.48677409,48.7655 0.96462977,48.7700 1.0884726,48.7744 0.6194436,48.7788 0.51326835,48.7833 0.54866558,48.7877 0.63715661,48.7921 0.61942869,48.7966 0.64597774,48.8010 0.82302088,48.8054 0.73460662,48.8099 0.47787338,48.8143 0.42470431,48.8187 0.30091685,48.8232 0.33638373,48.8276 0.3804802,48.8321 0.19461156,48.8365 0.22126202,48.8409 0.22125444,48.8454 0.73454022,48.8498 0.68140703,48.8542 0.38056359,48.8587 0.44252837,48.8631 0.50440103,48.8675 0.69025332,48.8720 0.98225635,48.8764 0.83187002,48.8809 0.77004308,48.8853 0.88504362,48.8897 1.150367,48.8942 0.76089329,48.8986 0.24772361,48.9031 0.097348407,48.9075 0.22125725,48.9119 0.46902317,48.9164 0.51327991,48.9208 0.42478848,48.9253 0.39821401,48.9297 0.30089244,48.9341 0.31862637,48.9386 0.66373289,48.9430 0.62831348,48.9475 0.3893832,48.9519 0.39820883,48.9563 0.29200992,48.9608 0.035391245,48.9652 0.19470505,48.9697 0.31863385,48.9741 0.41596967,48.9786 0.30083737,48.9830 0.11500446,48.9874 0.097368695,48.9919 0.08849436,48.9963 0.026500786,49.0008 0.1680962,49.0052 0.2920514,49.0097 0.33638385,49.0141 0.46020868,49.0185 0.46011585,49.0230 0.40705839,49.0274 0.55754733,49.0319 0.63718927,49.0363 0.79649609,49.0408 1.1770256,49.0452 1.1327293,49.0497 0.84961885,49.0541 0.87613386,49.0586 0.69019353,49.0630 0.60169637,49.0674 0.23004533,49.0719 0.15043731,49.0763 0.17698298,49.0808 0.15930654,49.0852 0.12399552,49.0897 0.38060829,49.0941 0.40697896,49.0986 0.1503614,49.1030 0.30974916,49.1075 0.59295136,49.1119 0.72566998,49.1164 0.48669648,49.1208 0.38053685,49.1253 0.60183424,49.1297 0.69036919,49.1342 0.71684837,49.1386 0.6017254,49.1431 0.35388574,49.1475 0.13269281,49.1520 0.16812515,49.1564 0.22119141,49.1609 0.52219838,49.1653 0.62837029,49.1698 0.43358213,49.1742 0.60170805,49.1787 0.70796931,49.1831 0.85846323,49.1876 1.0088609,49.1920 0.70795494,49.1965 0.27430105,49.2009 0.20352933,49.2054 0.23008838,49.2098 0.21238662,49.2143 0.16813904,49.2188 0.15042777,49.2232 0.30091605,49.2277 0.60185987,49.2321 0.76109445,49.2366 0.63705945,49.2410 0.36273783,49.2455 0.51326132,49.2499 0.74338788,49.2544 1.1859516,49.2588 1.5221995,49.2633 0.92027813,49.2678 0.43355107,49.2722 0.19469951,49.2767 0.26548609,49.2811 0.55752629,49.2856 0.8584854,49.2900 0.84075987,49.2945 0.59289175,49.2990 0.58401406,49.3034 0.65490478,49.3079 1.1416513,49.3123 0.9910748,49.3168 0.41588622,49.3212 0.30098698,49.3257 0.69913787,49.3302 0.70782274,49.3346 0.46010751,49.3391 0.55751896,49.3435 0.75221896,49.3480 0.57530433,49.3525 0.55766231,49.3569 0.79650682,49.3614 0.65473419,49.3658 0.44243294,49.3703 0.45138752,49.3748 0.31853747,49.3792 0.40705532,49.3837 0.36285084,49.3881 0.60180998,49.3926 0.96465665,49.3971 1.1149876,49.4015 0.72560924,49.4060 0.38942423,49.4104 0.40723702,49.4149 0.83199102,49.4194 0.7609036,49.4238 0.30953005,49.4283 0.088486023,49.4328 0.28323659,49.4372 0.38940957,49.4417 0.38050902,49.4462 0.46900147,49.4506 0.59297264,49.4551 0.61066628,49.4595 0.7964229,49.4640 0.97358853,49.4685 0.93810713,49.4729 0.64585817,49.4774 0.46901873,49.4819 0.58410358,49.4863 0.51323694,49.4908 0.44240579,49.4953 0.61067104,49.4997 0.60195231,49.5042 0.68147701,49.5087 0.57510614,49.5131 0.45127589,49.5176 0.50439602,49.5221 0.40700483,49.5265 0.38938031,49.5310 0.30093479,49.5355 0.43363366,49.5399 0.45137915,49.5444 0.87615448,49.5489 0.87599009,49.5533 0.63707495,49.5578 0.7434572,49.5623 0.91161251,49.5667 0.74329829,49.5712 0.25651428,49.5757 -3.3679135e-005,49.5802 0.12393525,49.5846 0.5221653,49.5891 0.72565466,49.5936 0.5663256,49.5980 0.23008703,49.6025 0.16818628,49.6070 0.31863302,49.6115 0.51332825,49.6159 0.78762752,49.6204 0.79641002,49.6249 0.4512822,49.6293 0.2034905,49.6338 0.14155941,49.6383 0.23896381,49.6428 0.37169448,49.6472 0.34513703,49.6517 0.19467714,49.6562 0.13272876,49.6607 0.11505002,49.6651 0.10622904,49.6696 0.24785322,49.6741 0.4335894,49.6785 0.36272311,49.6830 0.2035313,49.6875 0.21239513,49.6920 0.45130587,49.6964 0.48674551,49.7009 0.41595882,49.7054 0.29202795,49.7099 0.24786903,49.7143 0.43372703,49.7188 0.45128992,49.7233 0.49553943,49.7278 0.86734462,49.7323 1.0708064,49.7367 0.68134058,49.7412 0.45125803,49.7457 0.21236508,49.7502 0.23905472,49.7546 0.51337391,49.7591 1.0264907,49.7636 0.9467423,49.7681 0.63723105,49.7726 0.79660851,49.7770 0.83184797,49.7815 0.76102847,49.7860 0.63714719,49.7905 0.71677113,49.7949 0.68135285,49.7994 0.44244859,49.8039 0.39824069,49.8084 0.38054129,49.8129 0.53098005,49.8173 0.7079916,49.8218 0.61063045,49.8263 0.38937882,49.8308 0.36283365,49.8353 0.37171417,49.8398 0.53111047,49.8442 0.76102597,49.8487 0.49544331,49.8532 0.47787502,49.8577 0.6637482,49.8622 0.92916137,49.8666 0.91142523,49.8711 1.0088975,49.8756 0.9558478,49.8801 0.73451406,49.8846 0.63714427,49.8891 0.73449087,49.8936 0.83179241,49.8980 0.62833661,49.9025 0.5311271,49.9070 0.51330936,49.9115 0.33617654,49.9160 0.415833,49.9205 0.41587976,49.9249 0.21243379,49.9294 0.17697299,49.9339 0.4336077,49.9384 0.5309816,49.9429 0.4867062,49.9474 0.68145955,49.9519 0.8761695,49.9563 0.65484071,49.9608 0.23002844,49.9653 0.21236937,49.9698 0.33625823,49.9743 0.37167552,49.9788 0.32745072,49.9833 0.25662392,49.9878 0.4956485,49.9922 0.61075145,49.9967 0.74329513,50.0012 0.40705189,50.0057 0.55763555,50.0102 0.60173845,50.0147 0.28313437,50.0192 0.35406774,50.0237 0.61953175,50.0282 0.56624651,50.0327 0.21228582,50.0371 0.24785428,50.0416 0.4602479,50.0461 0.60175967,50.0506 0.56629467,50.0551 0.26540396,50.0596 0.28318831,50.0641 0.57527918,50.0686 0.53099775,50.0731 0.27430865,50.0776 0.19466771,50.0821 0.49556935,50.0866 0.57521611,50.0910 0.53097904,50.0955 0.42482272,50.1000 0.77877319,50.1045 0.51323485,50.1090 0.41588497,50.1135 0.69025999,50.1180 0.61069864,50.1225 0.46902424,50.1270 0.39818493,50.1315 0.21240093,50.1360 0.25672233,50.1405 0.39831901,50.1450 0.45130411,50.1495 0.66370595,50.1540 0.89386404,50.1585 0.97348869,50.1630 0.92040384,50.1675 1.1769304,50.1720 0.96445358,50.1764 0.77875775,50.1809 0.76993072,50.1854 0.6991064,50.1899 0.43359441,50.1944 0.14156292,50.1989 0.25663555,50.2034 0.44250086,50.2079 0.75223339,50.2124 0.66367573,50.2169 0.47784841,50.2214 0.21243384,50.2259 0.38063651,50.2304 0.53095555,50.2349 0.47775578,50.2394 0.48665383,50.2439 0.43369493,50.2484 0.38949633,50.2529 0.47791231,50.2574 0.53981179,50.2619 0.64598978,50.2664 0.6725871,50.2709 0.59288454,50.2754 0.38930178,50.2799 0.40707821,50.2844 0.53098422,50.2889 0.51323253,50.2934 0.42477542,50.2979 0.5310483,50.3024 0.5221315,50.3069 0.30087397,50.3114 0.35401285,50.3159 0.38055015,50.3204 0.38936871,50.3250 0.3893548,50.3295 0.31861907,50.3340 0.33629405,50.3385 0.34509212,50.3430 0.32742518,50.3475 0.37175271,50.3520 0.60180175,50.3565 0.64590466,50.3610 0.37157661,50.3655 0.13273065,50.3700 0.44254339,50.3745 0.64601403,50.3790 0.72570044,50.3835 0.752316,50.3880 0.92038655,50.3925 0.78756285,50.3970 0.72569132,50.4015 0.8407169,50.4060 0.51316762,50.4106 0.25661337,50.4151 0.21238375,50.4196 0.35401788,50.4241 0.46908724,50.4286 0.3804808,50.4331 0.31853145,50.4376 0.46018451,50.4421 0.68138611,50.4466 0.89379019,50.4511 0.76107639,50.4556 0.33627591,50.4601 0.14156848,50.4647 0.18584307,50.4692 0.22128867,50.4737 0.28323296,50.4782 0.41592383,50.4827 0.5929693,50.4872 0.60177094,50.4917 0.37166035,50.4962 0.49561763,50.5007 0.5575155,50.5053 0.57512003,50.5098 0.30085826,50.5143 0.21244398,50.5188 0.2211827,50.5233 0.4247998,50.5278 0.62839246,50.5323 0.46017614,50.5368 0.63714045,50.5414 0.76994056,50.5459 0.63718051,50.5504 0.40700743,50.5549 0.60171676,50.5594 0.47787777,50.5639 0.34524515,50.5684 0.64605045,50.5729 0.57514375,50.5775 0.48668334,50.5820 0.25664058,50.5865 0.30093047,50.5910 0.38936415,50.5955 0.36277753,50.6000 0.20358036,50.6046 0.35413572,50.6091 0.68151355,50.6136 0.69902587,50.6181 0.44238815,50.6226 0.44240946,50.6271 0.5662722,50.6317 0.50443923,50.6362 0.6461584,50.6407 1.1594517,50.6452 1.6017677,50.6497 1.2830126,50.6542 0.73448783,50.6588 0.57529235,50.6633 0.43359944,50.6678 0.49557474,50.6723 0.43361512,50.6768 0.22120371,50.6814 0.12386905,50.6859 0.11505321,50.6904 0.32748905,50.6949 0.37167645,50.6994 0.33630982,50.7040 0.57526946,50.7085 0.77869302,50.7130 0.55747896,50.7175 0.40722299,50.7220 0.6195479,50.7266 0.8052029,50.7311 0.61934328,50.7356 0.4512772,50.7401 0.55758733,50.7446 0.89384657,50.7492 0.71684957,50.7537 0.48668998,50.7582 0.15036242,50.7627 0.21239108,50.7673 0.53098851,50.7718 0.53095281,50.7763 0.30972975,50.7808 0.5929454,50.7854 0.81419438,50.7899 0.63716847,50.7944 0.44239783,50.7989 0.23896855,50.8035 0.38065791,50.8080 0.62831211,50.8125 0.4600569,50.8170 0.13263783,50.8216 0.30094293,50.8261 0.4691259,50.8306 0.5398792,50.8351 0.60183752,50.8397 0.80527627,50.8442 0.88487095,50.8487 0.54860055,50.8532 0.14156808,50.8578 1.3977533e-006,50.8623 3.6069555e-006,50.8668 0.0088300677,50.8713 0.17702356,50.8759 0.34529668,50.8804 0.69037801,50.8849 0.81410795,50.8895 0.59279937,50.8940 0.26544455,50.8985 0.33631304,50.9030 0.46018291,50.9076 0.60172981,50.9121 0.44246766,50.9166 0.36292604,50.9212 0.62846547,50.9257 0.70798796,50.9302 0.61053568,50.9348 0.50435644,50.9393 0.46893254,50.9438 0.22119078,50.9483 0.15043978,50.9529 0.21240264,50.9574 0.45132172,50.9619 0.53097719,50.9665 0.71690482,50.9710 0.97348773,50.9755 0.66362256,50.9801 0.58401632,50.9846 0.63717395,50.9891 0.53982204,50.9937 0.52217388,50.9982 0.50444293,51.0027 0.31856349,51.0073 0.2035467,51.0118 0.23012725,51.0163 0.37171671,51.0209 0.57517737,51.0254 0.66359192,51.0299 0.77873224,51.0345 0.71686256,51.0390 0.94689196,51.0436 0.84075385,51.0481 0.41598326,51.0526 0.2478127,51.0572 0.37168559,51.0617 0.43360779,51.0662 0.40704009,51.0708 0.27436012,51.0753 0.38955495,51.0798 0.80555522,51.0844 1.0619425,51.0889 0.96428561,51.0935 0.9997834,51.0980 0.74341786,51.1025 0.36291501,51.1071 0.25662228,51.1116 0.345146,51.1161 0.4867042,51.1207 0.35392895,51.1252 0.35397133,51.1298 0.30091223,51.1343 0.19471322,51.1388 0.19468318,51.1434 0.29201287,51.1479 0.23889042,51.1525 0.54867649,51.1570 0.73457521,51.1615 0.48672846,51.1661 0.2742666,51.1706 0.51329446,51.1752 0.8851468,51.1797 0.90273881,51.1842 0.54854751,51.1888 0.27427959,51.1933 0.25663087,51.1979 0.14154488,51.2024 0.20355208,51.2070 0.30973348,51.2115 0.33628762,51.2160 0.58411252,51.2206 0.94694841,51.2251 1.0884944,51.2297 0.73457897,51.2342 0.68148965,51.2388 0.65480894,51.2433 0.75215954,51.2479 0.54856479,51.2524 0.17688014,51.2569 0.38940537,51.2615 0.48680043,51.2660 0.42482653,51.2706 0.51327544,51.2751 0.5575614,51.2797 0.80529225,51.2842 0.50434363,51.2888 0.21237268,51.2933 0.061947305,51.2979 0.097380489,51.3024 0.15925954,51.3070 0.14155492,51.3115 0.19475189,51.3160 0.23006986,51.3206 0.49562675,51.3251 0.98247176,51.3297 1.0442959,51.3342 1.0529951,51.3388 0.69897604,51.3433 0.38055468,51.3479 0.53109407,51.3524 0.63718915,51.3570 0.48661754,51.3615 0.30081961,51.3661 0.4425112,51.3706 0.57520127,51.3752 0.55752069,51.3797 0.64612383,51.3843 0.73453987,51.3888 0.73446542,51.3934 0.5751645,51.3979 0.41592079,51.4025 0.56640363,51.4070 0.71681803,51.4116 0.628268,51.4161 0.41588458,51.4207 0.36288255,51.4252 0.52212054,51.4298 0.46900177,51.4344 0.56639922,51.4389 0.66376597,51.4435 0.69925529,51.4480 0.88502604,51.4526 1.1060442,51.4571 0.92908192,51.4617 0.63717794,51.4662 0.50445068,51.4708 0.58405387,51.4753 0.42471793,51.4799 0.15928,51.4844 0.31858191,51.4890 0.38936648,51.4936 0.3185963,51.4981 0.12390113,51.5027 0.15048802,51.5072 0.26553988,51.5118 0.28312844,51.5163 0.22117874,51.5209 0.65485197,51.5254 0.93805498,51.5300 0.86728734,51.5346 0.67266554,51.5391 0.79653084,51.5437 0.74322474,51.5482 0.34502843,51.5528 0.16818377,51.5574 0.38944575,51.5619 0.55754769,51.5665 0.39824936,51.5710 0.44249591,51.5756 0.55749357,51.5801 0.38933328,51.5847 0.26557598,51.5893 0.36285704,51.5938 0.30958837,51.5984 0.26545128,51.6029 0.31865421,51.6075 0.30981019,51.6121 0.2920818,51.6166 0.42472553,51.6212 0.31848416,51.6258 0.48675036,51.6303 0.66379392,51.6349 0.51324409,51.6394 0.24774693,51.6440 0.40717512,51.6486 0.70819819,51.6531 0.81412286,51.6577 0.53075504,51.6622 0.48669761,51.6668 0.60171413,51.6714 0.59286296,51.6759 0.72568828,51.6805 0.70804203,51.6851 0.84074289,51.6896 0.58399749,51.6942 0.44247663,51.6988 0.46027252,51.7033 0.43362242,51.7079 0.54870218,51.7125 0.8851012,51.7170 0.91152924,51.7216 0.89368266,51.7261 0.71671045,51.7307 0.49558768,51.7353 0.61062062,51.7398 0.73447454,51.7444 0.67256564,51.7490 0.57526195,51.7535 0.64601451,51.7581 0.49548891,51.7627 0.5044232,51.7672 0.77880609,51.7718 0.73452026,51.7764 0.54864913,51.7810 0.41588932,51.7855 0.24778825,51.7901 0.35403523,51.7947 0.79642099,51.7992 0.74325603,51.8038 0.50450981,51.8084 0.59308606,51.8129 0.64599884,51.8175 0.53092158,51.8221 0.42489073,51.8266 0.57531244,51.8312 0.67246306,51.8358 0.75210369,51.8404 0.62828541,51.8449 0.66379356,51.8495 0.9027769,51.8541 1.026597,51.8586 0.98224974,51.8632 0.64591825,51.8678 0.6017589,51.8724 0.65478635,51.8769 0.43356669,51.8815 0.29208192,51.8861 0.16813478,51.8906 0.14154558,51.8952 0.39820775,51.8998 0.4159396,51.9044 0.14158411,51.9089 0.2743361,51.9135 0.41603142,51.9181 0.46911767,51.9227 0.42476115,51.9272 0.49553779,51.9318 0.66370136,51.9364 0.70791984,51.9410 0.4866696,51.9455 0.19471334,51.9501 0.09736111,51.9547 0.20361066,51.9593 0.49567854,51.9638 0.63712323,51.9684 0.59291947,51.9730 0.80534518,51.9776 0.99106067,51.9821 0.79637212,51.9867 0.5133397,51.9913 0.69035655,51.9959 0.51319492,52.0005 0.30078375,52.0050 0.34508753,52.0096 0.50442755,52.0142 0.71688646,52.0188 0.73458093,52.0234 0.7167908,52.0279 0.46011853,52.0325 0.20352019,52.0371 0.10618585,52.0417 0.44258878,52.0462 0.8850953,52.0508 0.69907075,52.0554 0.50437379,52.0600 0.59295517,52.0646 0.69908285,52.0692 0.48668286,52.0737 0.40706247,52.0783 0.36278871,52.0829 0.21237127,52.0875 0.12393486,52.0921 0.13276869,52.0966 0.23008461,52.1012 0.3451508,52.1058 0.3097387,52.1104 0.21237986,52.1150 0.3009682,52.1196 0.53097707,52.1241 0.39810005,52.1287 0.16808006,52.1333 0.23006283,52.1379 0.32743376,52.1425 0.3009558,52.1471 0.43370029,52.1516 0.88493603,52.1562 0.82293254,52.1608 0.35397017,52.1654 0.22122546,52.1700 0.45127973,52.1746 0.49563441,52.1792 0.37172645,52.1837 0.194673,52.1883 0.18587697,52.1929 0.28323522,52.1975 0.46900493,52.2021 0.31849813,52.2067 0.16815723,52.2113 0.30097431,52.2158 0.46902651,52.2204 0.49556461,52.2250 0.52211702,52.2296 0.76104528,52.2342 0.47783971,52.2388 0.13268517,52.2434 0.23893349,52.2480 0.51337159,52.2525 0.60183161,52.2571 0.46008816,52.2617 0.26540208,52.2663 0.39825219,52.2709 0.46908867,52.2755 0.44253325,52.2801 0.56634861,52.2847 0.39821675,52.2893 0.32747817,52.2939 0.3185474,52.2984 0.26544455,52.3030 0.23890916,52.3076 0.44249201,52.3122 0.89379239,52.3168 1.03535,52.3214 0.84959,52.3260 0.42487827,52.3306 0.54872936,52.3352 0.96458304,52.3398 0.94688612,52.3444 0.76994193,52.3490 0.6459794,52.3536 0.5397349,52.3581 0.34512982,52.3627 0.38052937,52.3673 0.54863822,52.3719 0.38937294,52.3765 0.33632052,52.3811 0.18587822,52.3857 0.2035411,52.3903 0.19468704,52.3949 0.23013842,52.3995 0.37173864,52.4041 0.63720202,52.4087 0.76991338,52.4133 0.52207297,52.4179 0.17689359,52.4225 0.16809787,52.4271 0.18584624,52.4317 0.19471753,52.4363 0.17704032,52.4409 0.22126412,52.4455 0.34518045,52.4501 0.4778083,52.4547 0.43354136,52.4593 0.30087435,52.4639 0.29203665,52.4685 0.43369082,52.4731 0.30974421,52.4777 0.19468372,52.4823 0.38944328,52.4868 0.65490264,52.4914 0.69910371,52.4960 0.74326521,52.5006 0.51318586,52.5052 0.36293197,52.5098 0.53998154,52.5144 0.78765273,52.5190 0.77862388,52.5237 0.3273294,52.5283 0.38061339,52.5329 0.60186553,52.5375 0.79644728,52.5421 0.87605572,52.5467 0.71678722,52.5513 0.58405167,52.5559 0.65491515,52.5605 0.58410579,52.5651 0.4424853,52.5697 0.54866099,52.5743 0.38928914,52.5789 0.25662068,52.5835 0.24782473,52.5881 0.33625528,52.5927 0.40704736,52.5973 0.47802711,52.6019 0.9292807,52.6065 0.91133213,52.6111 0.76098621,52.6157 0.54866338,52.6203 0.34515327,52.6249 0.64613158,52.6295 0.8408035,52.6341 0.95565861,52.6387 0.70784426,52.6433 0.62831491,52.6479 0.46017134,52.6526 0.45137048,52.6572 0.52215278,52.6618 0.3451505,52.6664 0.50446779,52.6710 0.58405018,52.6756 0.60171461,52.6802 0.36277801,52.6848 0.39823708,52.6894 0.61962461,52.6940 0.92937917,52.6986 0.75212258,52.7032 0.23874274,52.7078 0.16813874,52.7125 0.64607501,52.7171 0.72569609,52.7217 0.55752295,52.7263 0.68135428,52.7309 0.62824583,52.7355 0.32742238,52.7401 0.15931553,52.7447 0.24777827,52.7493 0.25669539,52.7539 0.33641016,52.7586 0.49560651,52.7632 0.59287351,52.7678 0.64601034,52.7724 0.69024777,52.7770 0.5131861,52.7816 0.11496773,52.7862 0.10616741,52.7908 0.15936482,52.7955 0.19478402,52.8001 0.30089754,52.8047 0.50439674,52.8093 0.7876296,52.8139 1.0796647,52.8185 0.80531508,52.8231 0.7345435,52.8277 0.59291738,52.8324 0.44245121,52.8370 0.62832707,52.8416 0.6814152,52.8462 0.49548903,52.8508 0.2300487,52.8554 0.16811885,52.8601 0.24771015,52.8647 0.30097732,52.8693 0.35413304,52.8739 0.37162083,52.8785 0.2654646,52.8831 0.35404214,52.8877 0.59292459,52.8924 0.55744594,52.8970 0.33625466,52.9016 0.42476609,52.9062 0.38932404,52.9108 0.42479938,52.9155 0.33633301,52.9201 0.31858122,52.9247 0.23892398,52.9293 0.60182524,52.9339 0.65485364,52.9385 0.29198703,52.9432 0.19466868,52.9478 0.27430269,52.9524 0.53981709,52.9570 0.55753332,52.9616 0.3451452,52.9663 0.070784189,52.9709 0.3450776,52.9755 0.69913483,52.9801 0.7522828,52.9847 0.49558634,52.9894 0.17703456,52.9940 0.33631194,52.9986 0.54860342,53.0032 0.60173374,53.0079 0.63731724,53.0125 1.0089201,53.0171 0.70787925,53.0217 0.54861438,53.0263 0.51322597,53.0310 0.87612748,53.0356 1.2213078,53.0402 0.98227221,53.0448 0.54858685,53.0495 0.38051772,53.0541 0.55753922,53.0587 0.6903125,53.0633 0.42478216,53.0680 0.1592681,53.0726 0.25660631,53.0772 0.38051417,53.0818 0.57525146,53.0865 0.66376603,53.0911 0.70805657,53.0957 0.55752373,53.1003 0.38050008,53.1050 0.407042,53.1096 0.71679586,53.1142 0.74341917,53.1188 0.61060125,53.1235 0.53094918,53.1281 0.56634051,53.1327 0.3273657,53.1374 0.31851959,53.1420 0.43368015,53.1466 0.5134421,53.1512 0.48679909,53.1559 0.57521564,53.1605 0.69916105,53.1651 0.95582509,53.1698 0.96456206,53.1744 0.73433226,53.1790 0.48662475,53.1836 0.35405749,53.1883 0.3628507,53.1929 0.61948454,53.1975 1.0089363,53.2022 0.90259647,53.2068 0.4513343,53.2114 0.5754171,53.2161 0.8052932,53.2207 0.82275045,53.2253 0.67246753,53.2299 0.38060245,53.2346 0.097332962,53.2392 0.079617187,53.2438 0.20355996,53.2485 0.1681271,53.2531 0.15053238,53.2577 0.6373176,53.2624 1.0353473,53.2670 0.99986213,53.2716 0.55747575,53.2763 0.23009402,53.2809 0.14158534,53.2855 0.27433315,53.2902 0.30087784,53.2948 0.40701258,53.2994 0.67251617,53.3041 0.7523281,53.3087 0.71692133,53.3134 0.59288615,53.3180 0.43365562,53.3226 0.39826027,53.3273 0.34510329,53.3319 0.69039309,53.3365 1.0975165,53.3412 1.0708103,53.3458 0.92909187,53.3504 0.91138756,53.3551 0.75212169,53.3597 0.58397728,53.3644 0.24784009,53.3690 0.24787723,53.3736 0.48674861,53.3783 0.98227477,53.3829 0.78758901,53.3875 0.55758584,53.3922 0.65495706,53.3968 0.71683538,53.4015 0.64593059,53.4061 0.44234851,53.4107 0.36275771,53.4154 0.32743815,53.4200 0.15928927,53.4247 0.035386015,53.4293 0.053099863,53.4339 0.35403177,53.4386 0.35398963,53.4432 0.26543486,53.4479 0.18584318,53.4525 0.38059351,53.4571 0.49566436,53.4618 0.46015388,53.4664 0.26539415,53.4711 0.088455729,53.4757 0.0088634966,53.4804 0.053105954,53.4850 0.026533384,53.4896 0.10622022,53.4943 0.28327134,53.4989 0.61954612,53.5036 0.73444742,53.5082 0.5043171,53.5129 0.33628649,53.5175 0.38943693,53.5221 0.25660634,53.5268 0.20353721,53.5314 0.29201832,53.5361 0.36279568,53.5407 0.31858632,53.5454 0.46016434,53.5500 0.57526702,53.5547 0.47789678,53.5593 0.31866384,53.5640 0.58419186,53.5686 0.82300532,53.5732 0.91148692,53.5779 0.7167502,53.5825 0.50434506,53.5872 0.38944453,53.5918 0.7875756,53.5965 0.76975471,53.6011 0.55754894,53.6058 0.69925034,53.6104 0.88496977,53.6151 0.80521083,53.6197 0.46013904,53.6244 0.25666901,53.6290 0.20354657,53.6337 0.27433354,53.6383 0.47800007,53.6430 0.91169649,53.6476 1.0441685,53.6523 0.56619066,53.6569 0.44248983,53.6616 0.53985649,53.6662 0.38054967,53.6709 0.45128638,53.6755 0.26540303,53.6802 0.18587041,53.6848 0.34519267,53.6895 0.53096271,53.6941 0.76104587,53.6988 0.76106632,53.7034 0.51337451,53.7081 0.6814723,53.7127 0.56619984,53.7174 0.3007645,53.7220 0.15046157,53.7267 0.0619765,53.7314 0.026526051,53.7360 0.19469608,53.7407 0.6106897,53.7453 0.60179323,53.7500 0.40706325,53.7546 0.30969274,53.7593 0.41585124,53.7639 0.63714463,53.7686 0.84964019,53.7732 0.70804614,53.7779 0.5398367,53.7826 0.43359864,53.7872 0.52218038,53.7919 0.69921833,53.7965 0.55748874,53.8012 0.57516974,53.8058 0.55745733,53.8105 0.4247039,53.8151 0.46017408,53.8198 0.51329786,53.8245 0.67265314,53.8291 0.65489483,53.8338 0.32737881,53.8384 0.16807394,53.8431 0.035415135,53.8478 0.26561055,53.8524 0.8583954,53.8571 0.96452701,53.8617 0.57519549,53.8664 0.1327001,53.8710 0.05306742,53.8757 0.23895909,53.8804 0.66369796,53.8850 0.83184618,53.8897 0.97350228,53.8944 0.65494674,53.8990 0.5221656,53.9037 0.29200575,53.9083 0.30971625,53.9130 0.47790492,53.9177 0.42486519,53.9223 0.46014908,53.9270 0.29192093,53.9316 0.13271405,53.9363 0.11502533,53.9410 0.13278824,53.9456 0.3275128,53.9503 0.51325905,53.9550 0.43357894,53.9596 0.36281478,53.9643 0.26549241,53.9689 0.18579695,53.9736 0.10614599,53.9783 0.088512585,53.9829 0.11510573,53.9876 0.23900878,53.9923 0.32742116,53.9969 0.15921244,54.0016 0.026519507,54.0063 0.053060319,54.0109 0.39827237,54.0156 0.86734861,54.0203 0.71681046,54.0249 0.24774303,54.0296 0.13270366,54.0343 0.15934727,54.0389 0.45146334,54.0436 0.82309365,54.0483 1.0441781,54.0529 0.61053908,54.0576 0.30084214,54.0623 0.20349237,54.0669 0.31856039,54.0716 0.22129691,54.0763 0.35411519,54.0809 0.54870993,54.0856 0.51320517,54.0903 0.40699869,54.0949 0.4778156,54.0996 0.51329166,54.1043 0.44249874,54.1090 0.53091592,54.1136 0.32739979,54.1183 0.3008827,54.1230 0.27438173,54.1276 0.43371165,54.1323 0.48675659,54.1370 0.30966735,54.1416 0.14156677,54.1463 0.35400653,54.1510 0.38050961,54.1557 0.29200789,54.1603 0.32738447,54.1650 0.5221402,54.1697 0.66381061,54.1743 0.53100121,54.1790 0.31852889,54.1837 0.38936302,54.1884 0.70800126,54.1930 0.78764915,54.1977 0.70794427,54.2024 0.68130606,54.2071 0.43359956,54.2117 0.41599885,54.2164 0.38945779,54.2211 0.45130992,54.2258 0.34503496,54.2304 0.32736477,54.2351 0.50440323,54.2398 0.76115185,54.2445 0.72580045,54.2491 0.93806547,54.2538 0.76992548,54.2585 0.70799303,54.2632 0.69905221,54.2678 0.7344389,54.2725 0.35400409,54.2772 0.33637956,54.2819 0.55753851,54.2866 0.57513642,54.2912 0.30080211,54.2959 0.026548639,54.3006 0.088556871,54.3053 0.1769823,54.3099 0.20350443,54.3146 0.61951363,54.3193 0.74337089,54.3240 0.44242045,54.3287 0.32744908,54.3333 0.50449079,54.3380 0.47782052,54.3427 0.39822614,54.3474 0.53105539,54.3521 0.38057902,54.3567 0.34507564,54.3614 0.22998413,54.3661 0.14158544,54.3708 0.10620224,54.3755 0.1062271,54.3801 0.49565503,54.3848 0.77869916,54.3895 0.76092833,54.3942 0.56640238,54.3989 0.47792837,54.4036 0.37169442,54.4082 0.40715557,54.4129 0.73457879,54.4176 0.76984596,54.4223 0.36272913,54.4270 0.21240294,54.4317 0.25670409,54.4363 0.27433681,54.4410 0.29203236,54.4457 0.39836127,54.4504 0.61071926,54.4551 0.83167279,54.4598 0.69896793,54.4644 0.51331556,54.4691 0.29205695,54.4738 0.15043461,54.4785 0.14158921,54.4832 0.21243238,54.4879 0.33630261,54.4926 0.38934842,54.4972 0.34512809,54.5019 0.24783851,54.5066 0.46016943,54.5113 0.46898115,54.5160 0.30973354,54.5207 0.2832453,54.5254 0.36291155,54.5301 0.49558741,54.5347 0.46895245,54.5394 0.20344491,54.5441 0.16814804,54.5488 0.38058397,54.5535 0.43362612,54.5582 0.32742244,54.5629 0.21236034,54.5676 0.19466032,54.5723 0.52216589,54.5769 0.69917887,54.5816 0.61063153,54.5863 0.39818659,54.5910 0.4070144,54.5957 0.55749065,54.6004 0.55752945,54.6051 0.25663,54.6098 0.097355425,54.6145 0.053116549,54.6192 0.053084236,54.6239 0.14153005,54.6286 0.353986,54.6332 0.59302229,54.6379 0.45142272,54.6426 0.48670882,54.6473 0.49547705,54.6520 0.38053036,54.6567 0.45134369,54.6614 0.41591814,54.6661 0.47786924,54.6708 0.39822644,54.6755 0.53995627,54.6802 0.83199316,54.6849 0.6724329,54.6896 0.21231353,54.6943 0.24781194,54.6990 0.21235311,54.7037 0.28317195,54.7083 0.40709642,54.7130 0.60183656,54.7177 0.56641042,54.7224 0.43359026,54.7271 0.27425098,54.7318 0.40707499,54.7365 0.52214342,54.7412 0.35395074,54.7459 0.19467786,54.7506 0.40709224,54.7553 0.54864389,54.7600 0.27432737,54.7647 0.2389873,54.7694 0.3894068,54.7741 0.56635988,54.7788 0.62828523,54.7835 0.38053778,54.7882 0.26550758,54.7929 0.15924385,54.7976 0.17694551,54.8023 0.15047558,54.8070 0.1416115,54.8117 0.27435362,54.8164 0.42479989,54.8211 0.4955332,54.8258 0.43358925,54.8305 0.26548859,54.8352 0.053104132,54.8399 0.079638436,54.8446 0.11506228,54.8493 0.3806541,54.8540 0.6727159,54.8587 0.7698909,54.8634 0.62820166,54.8681 0.55755526,54.8728 0.48671317,54.8775 0.33625337,54.8822 0.4956063,54.8869 0.44248912,54.8916 0.44248793,54.8963 0.53975552,54.9010 0.30963361,54.9057 0.23008308,54.9105 0.46017069,54.9152 0.76986486,54.9199 0.93811685,54.9246 0.7964927,54.9293 0.27432832,54.9340 0.19473894,54.9387 0.30089319,54.9434 0.22122371,54.9481 0.19468312,54.9528 0.17699054,54.9575 0.30087349,54.9622 0.49555552,54.9669 0.63728607,54.9716 0.57526469,54.9763 0.39817694,54.9810 0.5309636,54.9857 0.6017223,54.9905 0.6548329,54.9952 0.61949664,54.9999 0.40704745,55.0046 0.33624375,55.0093 0.43363592,55.0140 0.38049445,55.0187 0.30975199,55.0234 0.539967,55.0281 0.69922197,55.0328 0.66368848,55.0375 0.41581631,55.0423 0.34509861,55.0470 0.71680355,55.0517 0.6990658,55.0564 0.50446022,55.0611 0.42481917,55.0658 0.40709016,55.0705 0.45139322,55.0752 0.62841398,55.0799 0.64590716,55.0847 0.46001104,55.0894 0.42476428,55.0941 0.68149018,55.0988 1.2124676,55.1035 1.150493,55.1082 0.80527812,55.1129 0.47779816,55.1176 0.23890606,55.1224 0.25661734,55.1271 0.44244656,55.1318 0.42478257,55.1365 0.62842906,55.1412 1.0178365,55.1459 0.89379472,55.1506 0.40690452,55.1554 0.15056767,55.1601 0.77896184,55.1648 0.99985957,55.1695 0.80519766,55.1742 0.69923198,55.1789 0.82309371,55.1836 0.59280056,55.1884 0.3803871,55.1931 0.42473471,55.1978 0.486736,55.2025 0.34511587,55.2072 0.30087197,55.2119 0.37169901,55.2167 0.50441545,55.2214 0.54867923,55.2261 0.53982824,55.2308 0.4247447,55.2355 0.41589352,55.2403 0.46024248,55.2450 0.69038081,55.2497 0.74337143,55.2544 0.46895665,55.2591 0.10613523,55.2638 0.088505812,55.2686 0.23905121,55.2733 0.5841071,55.2780 0.61938924,55.2827 0.53979945,55.2874 0.41589713,55.2922 0.12389149,55.2969 0.16820656,55.3016 0.3185761,55.3063 0.47783861,55.3111 0.67261934,55.3158 0.76108181,55.3205 0.71679646,55.3252 0.64594418,55.3299 0.37164834,55.3347 0.16816323,55.3394 0.36278406,55.3441 0.5398072,55.3488 0.69029307,55.3536 0.51331151,55.3583 0.34519821,55.3630 0.38939351,55.3677 0.60167623,55.3724 0.6105625,55.3772 0.47787991,55.3819 0.5311349,55.3866 0.84095037,55.3913 0.79640728,55.3961 0.61927032,55.4008 0.6370945,55.4055 0.47790331,55.4102 0.42489064,55.4150 0.56640786,55.4197 0.69015622,55.4244 0.51324463,55.4292 0.40711233,55.4339 0.30976084,55.4386 0.59291595,55.4433 1.0884219,55.4481 1.0796729,55.4528 0.77878702,55.4575 0.31850055,55.4622 -2.7384851e-005,55.4670 0.097346395,55.4717 0.097388104,55.4764 0.32756934,55.4812 0.66373301,55.4859 0.5751406,55.4906 0.2566067,55.4953 0.300872,55.5001 0.23889931,55.5048 0.13272317,55.5095 0.088514023,55.5143 0.17699677,55.5190 0.19467737,55.5237 0.23895033,55.5285 0.28320748,55.5332 0.20352906,55.5379 0.19466685,55.5426 0.13273701,55.5474 0.27447259,55.5521 0.77886355,55.5568 0.94685513,55.5616 0.61935169,55.5663 0.21230471,55.5710 0.11514928,55.5758 0.33638564,55.5805 0.79643422,55.5852 1.1061319,55.5900 0.91151595,55.5947 0.80531669,55.5994 0.61056226,55.6042 0.29201153,55.6089 0.2390413,55.6136 0.56654328,55.6184 0.76987624,55.6231 0.7520532,55.6278 0.61937857,55.6326 0.37162417,55.6373 0.22121562,55.6421 0.30987144,55.6468 0.78773153,55.6515 0.71670359,55.6563 0.22117478,55.6610 0.30978745,55.6657 0.51322228,55.6705 0.69903576,55.6752 0.56638503,55.6799 0.48679495,55.6847 0.34519866,55.6894 0.29200709,55.6942 0.15035634,55.6989 0.21237326,55.7036 0.50446862,55.7084 0.47793207,55.7131 0.29201153,55.7178 0.20350236,55.7226 0.28318131,55.7273 0.28317645,55.7321 0.53104717,55.7368 0.69027948,55.7415 0.4158937,55.7463 0.32744181,55.7510 0.46910277,55.7558 0.77886653,55.7605 0.92031991,55.7652 0.60163814,55.7700 0.29195917,55.7747 0.19471084,55.7795 0.41591421,55.7842 0.59290844,55.7890 0.51337069,55.7937 0.56639922,55.7984 0.41584235,55.8032 0.27432436,55.8079 0.36288196,55.8127 0.38052505,55.8174 0.48676264,55.8222 0.63725954,55.8269 0.62827796,55.8316 0.69911641,55.8364 0.70809841,55.8411 0.88501632,55.8459 0.94677705,55.8506 0.5396651,55.8554 0.22118621,55.8601 0.26561892,55.8649 0.71697319,55.8696 0.78752863,55.8743 0.7166782,55.8791 0.54868156,55.8838 0.884942,55.8886 0.96449602,55.8933 0.59297979,55.8981 0.44255361,55.9028 0.33624896,55.9076 0.16809519,55.9123 0.12386142,55.9171 0.31855345,55.9218 0.58407283,55.9266 0.5487051,55.9313 0.36282068,55.9360 0.31856871,55.9408 0.26553971,55.9455 0.37174371,55.9503 0.39822593,55.9550 0.4689531,55.9598 0.50442773,55.9645 0.38056085,55.9693 0.30971345,55.9740 0.28318077,55.9788 0.35396773,55.9835 0.37168816,55.9883 0.36285427,55.9930 0.46905366,55.9978 0.41592079,56.0025 0.2300448,56.0073 0.061921731,56.0120 0.1769679,56.0168 0.30980203,56.0215 0.48680842,56.0263 0.69907695,56.0311 0.9026615,56.0358 1.1947408,56.0406 1.0176655,56.0453 0.9025774,56.0501 0.83180106,56.0548 0.33631849,56.0596 0.22134954,56.0643 0.55753958,56.0691 0.57526886,56.0738 0.69029284,56.0786 0.69013029,56.0833 0.52207369,56.0881 0.46909171,56.0928 0.58408159,56.0976 0.55744952,56.1024 0.23005436,56.1071 0.21244597,56.1119 0.32755473,56.1166 0.61948645,56.1214 0.67248499,56.1261 0.77875459,56.1309 0.87606114,56.1356 0.64596611,56.1404 0.57524931,56.1452 0.60184473,56.1499 0.64606458,56.1547 0.69904786,56.1594 0.47781226,56.1642 0.56635737,56.1690 0.75220102,56.1737 0.70798284,56.1785 0.47789559,56.1832 0.36274931,56.1880 0.59288782,56.1927 0.9824053,56.1975 0.91160321,56.2023 0.66375577,56.2070 0.76105183,56.2118 0.86719018,56.2165 0.67246813,56.2213 0.49563247,56.2261 0.39843091,56.2308 0.56636602,56.2356 0.56623065,56.2403 0.64599049,56.2451 0.55756295,56.2499 0.31860062,56.2546 0.2388747,56.2594 0.24769989,56.2642 0.40704432,56.2689 0.38057116,56.2737 0.30975175,56.2784 0.47791865,56.2832 0.58411014,56.2880 0.35398579,56.2927 0.38055542,56.2975 0.47786969,56.3023 0.57520175,56.3070 0.67255557,56.3118 0.41591027,56.3165 0.24780849,56.3213 0.38057229,56.3261 0.32745075,56.3308 0.46019661,56.3356 0.67262071,56.3404 0.72566611,56.3451 0.43356302,56.3499 0.30967298,56.3547 0.3627921,56.3594 0.76994997,56.3642 0.82304889,56.3690 0.54867095,56.3737 0.40704381,56.3785 0.3981652,56.3833 0.30968735,56.3880 0.19474772,56.3928 0.50450528,56.3976 0.94686753,56.4023 1.0619317,56.4071 0.90276945,56.4119 1.0002168,56.4166 1.1859883,56.4214 1.176954,56.4262 0.88476819,56.4309 0.70785773,56.4357 0.79642129,56.4405 0.5043363,56.4453 0.30084285,56.4500 0.25664744,56.4548 0.48678699,56.4596 0.83191842,56.4643 0.9911285,56.4691 0.6460095,56.4739 0.53979141,56.4786 0.57523865,56.4834 1.079803,56.4882 1.1415744,56.4930 0.89364833,56.4977 0.4247531,56.5025 0.7345832,56.5073 0.8318305,56.5121 0.52205813,56.5168 0.25663671,56.5216 0.26552778,56.5264 0.46913248,56.5311 0.68155265,56.5359 0.77870017,56.5407 0.44235742,56.5455 0.43364966,56.5502 0.61058646,56.5550 0.389294,56.5598 0.20352781,56.5646 0.23889901,56.5693 0.32738069,56.5741 0.49565405,56.5789 0.55757946,56.5837 0.42484134,56.5884 0.58407241,56.5932 0.71678144,56.5980 0.83182842,56.6028 0.61938357,56.6075 0.23892501,56.6123 0.19476633,56.6171 0.30092585,56.6219 0.33625415,56.6267 0.50436974,56.6314 0.46023795,56.6362 0.61956775,56.6410 0.55745465,56.6458 0.46894172,56.6505 0.61944968,56.6553 0.76112074,56.6601 0.51328027,56.6649 0.42474678,56.6697 0.53980237,56.6744 0.47787789,56.6792 0.41597423,56.6840 0.38048437,56.6888 0.30966035,56.6936 0.15937872,56.6983 0.2567299,56.7031 0.28314924,56.7079 0.39827201,56.7127 0.64614147,56.7175 0.84954268,56.7222 0.72553718,56.7270 0.69915205,56.7318 0.72578365,56.7366 0.76115674,56.7414 0.8672027,56.7462 0.69001722,56.7509 0.64595407,56.7557 0.87615323,56.7605 0.52211517,56.7653 0.37163597,56.7701 0.32738498,56.7748 0.30094534,56.7796 0.31865555,56.7844 0.64607435,56.7892 0.96464199,56.7940 0.946926,56.7988 0.87621218,56.8036 1.2212436,56.8083 1.5043105,56.8131 0.95562977,56.8179 0.32734144,56.8227 0.19472989,56.8275 0.48682138,56.8323 0.4955641,56.8371 0.32733881,56.8418 0.29207513,56.8466 0.47792786,56.8514 0.38931018,56.8562 0.37168232,56.8610 0.35401896,56.8658 0.3097519,56.8706 0.30085722,56.8754 0.22121462,56.8801 0.33629525,56.8849 0.35401067,56.8897 0.3539615,56.8945 0.25661489,56.8993 0.35404935,56.9041 0.30085489,56.9089 0.21230225,56.9137 0.23004064,56.9184 0.30095795,56.9232 0.34519568,56.9280 0.3451485,56.9328 0.41596991,56.9376 0.34504181,56.9424 0.41586131,56.9472 0.64606416,56.9520 0.73461866,56.9568 0.70804036,56.9616 0.43357703,56.9664 0.35403931,56.9711 0.6195628,56.9759 0.5752095,56.9807 0.50438482,56.9855 0.46007833,56.9903 0.5308634,56.9951 0.46897903,56.9999 0.46023962,57.0047 0.70800763,57.0095 0.77872562,57.0143 0.54864633,57.0191 0.3539421,57.0239 0.35401666,57.0287 0.43373799,57.0335 0.44244871,57.0383 0.18574269,57.0430 0.12386359,57.0478 0.20367926,57.0526 0.54875898,57.0574 0.89385051,57.0622 1.1240109,57.0670 1.0088019,57.0718 0.72546434,57.0766 0.36270058,57.0814 0.14161845,57.0862 0.11506069,57.0910 0.1858232,57.0958 0.38939139,57.1006 0.45140439,57.1054 0.4248606,57.1102 0.52215606,57.1150 0.63707274,57.1198 0.51314241,57.1246 0.43359277,57.1294 0.3894394,57.1342 0.40721527,57.1390 0.55755806,57.1438 0.61943263,57.1486 0.5929566,57.1534 0.46905217,57.1582 0.6282891,57.1630 0.6547665,57.1678 0.30085298,57.1726 0.23010734,57.1774 0.29199451,57.1822 0.33628932,57.1870 0.44255778,57.1918 0.48675865,57.1966 0.36274761,57.2014 0.23889767,57.2062 0.1946841,57.2110 0.16815171,57.2158 0.29204211,57.2206 0.25661987,57.2254 0.2300868,57.2302 0.24777545,57.2350 0.088502452,57.2398 0.044236664,57.2446 0.15043071,57.2494 0.35402173,57.2542 0.40708241,57.2590 0.26550493,57.2638 0.50448424,57.2686 0.74335122,57.2734 0.61058038,57.2782 0.29202041,57.2830 0.061909422,57.2879 0.088499486,57.2927 0.33634827,57.2975 0.43363324,57.3023 0.34511906,57.3071 0.41596237,57.3119 0.44250819,57.3167 0.38933522,57.3215 0.46900573,57.3263 0.42478251,57.3311 0.43359637,57.3359 0.43361565,57.3407 0.58404326,57.3455 0.54863608,57.3503 0.36288527,57.3551 0.34522811,57.3600 0.40709814,57.3648 0.44256836,57.3696 0.63722414,57.3744 0.7698971,57.3792 1.1238921,57.3840 0.90259242,57.3888 0.55746526,57.3936 0.451235,57.3984 0.26544812,57.4032 0.17707601,57.4080 0.34524632,57.4129 0.63714349,57.4177 0.84943306,57.4225 0.74333537,57.4273 0.5841226,57.4321 0.57528752,57.4369 0.64601678,57.4417 0.62819886,57.4465 0.58397418,57.4513 0.3451893,57.4562 0.2124638,57.4610 0.24778353,57.4658 0.22124608,57.4706 0.20357293,57.4754 0.37168685,57.4802 0.53980887,57.4850 0.58411193,57.4899 0.66374373,57.4947 0.92909855,57.4995 0.87604457,57.5043 0.49570239,57.5091 0.6107372,57.5139 0.7609762,57.5187 0.50430059,57.5236 0.57525378,57.5284 0.86731637,57.5332 0.69905651,57.5380 0.5309186,57.5428 0.79643041,57.5476 1.0707811,57.5524 1.000031,57.5573 0.38938227,57.5621 0.1416215,57.5669 0.17708078,57.5717 0.35399583,57.5765 0.33624777,57.5813 0.24781452,57.5862 0.30093655,57.5910 0.39819801,57.5958 0.30089617,57.6006 0.50448602,57.6054 0.86721325,57.6103 0.61061037,57.6151 0.61056972,57.6199 0.55746603,57.6247 0.73452193,57.6295 0.75221354,57.6344 0.57522702,57.6392 0.56633669,57.6440 0.34511372,57.6488 0.10619888,57.6536 0.12389617,57.6585 0.20353608,57.6633 0.60181993,57.6681 0.76111156,57.6729 0.62843537,57.6777 0.69933593,57.6826 1.2390156,57.6874 1.5573835,57.6922 1.2476523,57.6970 0.8052628,57.7019 0.57511288,57.7067 0.36272031,57.7115 0.35396215,57.7163 0.44250417,57.7211 0.4691346,57.7260 0.38056943,57.7308 0.1592094,57.7356 0.19467969,57.7404 0.3540118,57.7453 0.50444245,57.7501 0.52214986,57.7549 0.45134187,57.7597 0.31853572,57.7646 0.185771,57.7694 0.23009889,57.7742 0.2566599,57.7790 0.13273974,57.7839 0.2389573,57.7887 0.46016777,57.7935 0.51339239,57.7983 0.72576684,57.8032 0.77871531,57.8080 0.75213164,57.8128 0.51323587,57.8177 0.50452948,57.8225 0.8319335,57.8273 0.79645926,57.8321 1.026444,57.8370 0.97326237,57.8418 0.67260706,57.8466 0.67277575,57.8514 1.0000557,57.8563 1.0707752,57.8611 1.0443448,57.8659 0.87612724,57.8708 0.60159165,57.8756 0.3803879,57.8804 0.48672724,57.8853 0.79660696,57.8901 1.0355603,57.8949 0.9645533,57.8997 0.56618428,57.9046 0.29194012,57.9094 0.2388891,57.9142 0.3804768,57.9191 0.7345925,57.9239 1.0620451,57.9287 1.0266293,57.9336 0.99998415,57.9384 0.91140586,57.9432 0.74338001,57.9481 0.74337572,57.9529 0.46014968,57.9577 0.50447035,57.9626 0.58416086,57.9674 0.87614232,57.9722 0.81407756,57.9771 0.49552765,57.9819 0.69907027,57.9867 0.66372138,57.9916 0.65497404,57.9964 0.47785032,58.0012 0.45130181,58.0061 0.50444096,58.0109 0.68142468,58.0157 0.68143177,58.0206 0.45132169,58.0254 0.40705594,58.0303 0.40700933,58.0351 0.27435014,58.0399 0.5399645,58.0448 0.8229996,58.0496 0.63704634,58.0544 0.6548,58.0593 0.73450994,58.0641 0.79643857,58.0690 0.81407863,58.0738 0.69908834,58.0786 0.51326948,58.0835 0.60180813,58.0883 0.61067384,58.0931 0.76111466,58.0980 0.63722289,58.1028 0.68137455,58.1077 0.96463406,58.1125 1.1151447,58.1173 0.76110321,58.1222 0.57513446,58.1270 0.27424005,58.1319 0.27435544,58.1367 0.46904612,58.1415 0.73446858,58.1464 0.75220037,58.1512 0.57521993,58.1561 0.50438374,58.1609 0.50444978,58.1657 0.30973685,58.1706 0.088476941,58.1754 0.14167814,58.1803 0.51333112,58.1851 0.90264773,58.1900 1.4070512,58.1948 1.3982005,58.1996 1.0442165,58.2045 1.0618951,58.2093 0.70797879,58.2142 0.637236,58.2190 0.65488809,58.2239 0.80524027,58.2287 0.59287667,58.2336 0.32742408,58.2384 0.22127104,58.2432 0.48695734,58.2481 0.8586033,58.2529 0.85826558,58.2578 0.70773315,58.2626 0.52207148,58.2675 0.2920967,58.2723 0.35399753,58.2772 0.36274499,58.2820 0.10616995,58.2869 0.2390832,58.2917 0.42482367,58.2966 0.46893251,58.3014 0.59281856,58.3063 0.38051945,58.3111 0.30096555,58.3159 0.43369213,58.3208 0.53986079,58.3256 0.48679104,58.3305 0.46897817,58.3353 0.35382608,58.3402 0.41588831,58.3450 0.61066586,58.3499 0.654899,58.3547 0.63716263,58.3596 0.44246021,58.3644 0.40709829,58.3693 0.28320941,58.3741 0.27429983,58.3790 0.25656527,58.3838 0.24785037,58.3887 0.61958432,58.3935 0.83183593,58.3984 0.56634986,58.4032 0.42489558,58.4081 0.77885401,58.4130 0.69013071,58.4178 0.41582865,58.4227 0.42478347,58.4275 0.49560004,58.4324 0.41589603,58.4372 0.13268767,58.4421 0.16814269,58.4469 0.3097496,58.4518 0.36285904,58.4566 0.34513059,58.4615 0.31859472,58.4663 0.4513357,58.4712 0.45138341,58.4760 0.64603615,58.4809 0.5575304,58.4858 0.7167815,58.4906 0.50434315,58.4955 0.23007116,58.5003 0.16820565,58.5052 0.49564287,58.5100 0.46900246,58.5149 0.46015885,58.5198 0.6637212,58.5246 0.63715774,58.5295 0.68153363,58.5343 1.0974327,58.5392 1.0087085,58.5440 0.58399117,58.5489 0.42475569,58.5538 0.40704936,58.5586 0.51330835,58.5635 0.58406967,58.5683 0.66364402,58.5732 0.90259129,58.5780 0.75221211,58.5829 0.53105956,58.5878 0.29203162,58.5926 0.23002113,58.5975 0.21245725,58.6023 0.26562902,58.6072 0.46033511,58.6121 0.90266073,58.6169 0.95558733,58.6218 0.56622106,58.6266 0.56629902,58.6315 0.54867214,58.6364 0.42483464,58.6412 0.42492679,58.6461 0.68156201,58.6510 0.75220138,58.6558 0.68133312,58.6607 0.66368276,58.6655 0.66368067,58.6704 0.63710868,58.6753 0.41586322,58.6801 0.22120865,58.6850 0.30972943,58.6899 0.21239819,58.6947 0.15054053,58.6996 0.3630538,58.7044 0.64602387,58.7093 0.46887332,58.7142 0.5043937,58.7190 0.5664134,58.7239 0.65494472,58.7288 0.86726612,58.7336 0.98223084,58.7385 0.7078833,58.7434 0.44253978,58.7482 0.84968507,58.7531 1.0000092,58.7580 0.74324954,58.7628 0.55743051,58.7677 0.54872215,58.7726 0.46909842,58.7774 0.42473459,58.7823 0.30963573,58.7872 0.24775185,58.7920 0.23013976,58.7969 0.52216691,58.8018 0.77873147,58.8066 0.56634754,58.8115 0.3716633,58.8164 0.31859136,58.8213 0.34517184,58.8261 0.26545033,58.8310 0.15924069,58.8359 0.20355757,58.8407 0.079632461,58.8456 0.026531471,58.8505 0.34522754,58.8553 0.57529718,58.8602 0.48679554,58.8651 0.67268729,58.8700 0.80532008,58.8748 0.73435825,58.8797 0.91131037,58.8846 0.78753805,58.8894 0.75225127,58.8943 0.55762732,58.8992 0.39833933,58.9041 0.53108263,58.9089 1.1151229,58.9138 1.2123663,58.9187 0.75215268,58.9235 0.5662722,58.9284 0.51322919,58.9333 0.70794594,58.9382 0.63722575,58.9430 0.60181713,58.9479 0.44236791,58.9528 0.34505358,58.9577 0.68142223,58.9625 1.3806411,58.9674 1.6726137,58.9723 1.4070107,58.9772 0.85833406,58.9820 0.50438952,58.9869 0.44255763,58.9918 0.45145103,58.9967 0.52222967,59.0016 0.75219357,59.0064 0.62819946,59.0113 0.45123857,59.0162 0.29197919,59.0211 0.27438274,59.0259 0.53993642,59.0308 0.72571009,59.0357 0.61048782,59.0406 0.31845403,59.0454 0.21247771,59.0503 0.53119016,59.0552 0.89376152,59.0601 0.49536824,59.0650 0.15924545,59.0698 0.30974156,59.0747 0.72571468,59.0796 0.66371703,59.0845 0.4955366,59.0894 0.42481017,59.0942 0.58422917,59.0991 0.72571963,59.1040 0.53082877,59.1089 0.47784454,59.1138 0.79657096,59.1186 0.90269029,59.1235 0.75212592,59.1284 0.53985924,59.1333 0.61068505,59.1382 0.61939484,59.1431 0.45119673,59.1479 0.37160772,59.1528 0.4513219,59.1577 0.17700058,59.1626 0.21243174,59.1675 0.49559724,59.1724 0.68144166,59.1772 0.50444353,59.1821 0.26547298,59.1870 0.2565752,59.1919 0.46011281,59.1968 0.80531776,59.2017 1.318591,59.2065 1.1416335,59.2114 0.69920075,59.2163 0.55758977,59.2212 0.60178024,59.2261 0.49548522,59.2310 0.36280948,59.2359 0.62830365,59.2407 0.734433,59.2456 0.64599591,59.2505 0.4248153,59.2554 0.53988355,59.2603 0.68143839,59.2652 0.4778178,59.2701 0.30969355,59.2750 0.70814759,59.2798 1.0266666,59.2847 0.85832399,59.2896 0.55746412,59.2945 0.32739523,59.2994 0.1946744,59.3043 0.17694944,59.3092 0.17697066,59.3141 0.31861213,59.3190 0.45132148,59.3238 0.45136929,59.3287 0.39827499,59.3336 0.53982532,59.3385 0.67254269,59.3434 0.79644209,59.3483 0.94692403,59.3532 0.85843205,59.3581 0.61944222,59.3630 0.51318264,59.3679 0.52210546,59.3728 0.27435422,59.3777 0.18587901,59.3825 0.41605216,59.3874 0.63727641,59.3923 0.8672117,59.3972 0.87599194,59.4021 0.64595121,59.4070 0.51320344,59.4119 0.56639153,59.4168 0.42485553,59.4217 0.29206178,59.4266 0.23003264,59.4315 0.42467591,59.4364 0.81416225,59.4413 0.91157383,59.4462 0.55750662,59.4511 0.38048968,59.4560 0.51331466,59.4608 0.38055846,59.4657 0.11500815,59.4706 0.026555862,59.4755 0.12403228,59.4804 0.48682019,59.4853 0.64594424,59.4902 0.53094137,59.4951 0.43365714,59.5000 0.45131171,59.5049 0.53097022,59.5098 0.55748838,59.5147 0.43363699,59.5196 0.59292144,59.5245 0.50434446,59.5294 0.71682823,59.5343 0.69916242,59.5392 0.66371453,59.5441 0.64604115,59.5490 0.61070961,59.5539 0.64606017,59.5588 0.77862638,59.5637 0.71670955,59.5686 0.52224034,59.5735 0.5576331,59.5784 0.57518023,59.5833 0.49545112,59.5882 0.19464274,59.5931 0.15930542,59.5980 0.13268016,59.6029 0.42471728,59.6078 0.57527912,59.6127 0.42496207,59.6176 0.52224088,59.6225 0.63717955,59.6274 0.68145227,59.6323 0.74338436,59.6372 0.86715949,59.6421 0.79632252,59.6470 0.69020313,59.6519 0.54867423,59.6568 0.5664413,59.6617 0.85847205,59.6666 0.97344881,59.6715 0.85833097,59.6764 0.69914299,59.6814 0.69039124,59.6863 0.69910276,59.6912 0.48662525,59.6961 0.33623534,59.7010 0.39822674,59.7059 0.38939798,59.7108 0.34511098,59.7157 0.26539281,59.7206 0.27437058,59.7255 0.46028325,59.7304 0.34514061,59.7353 0.29197621,59.7402 0.2211643,59.7451 0.26550254,59.7500 0.53100878,59.7549 0.54866076,59.7599 0.54873008,59.7648 0.68149871,59.7697 1.1238312,59.7746 1.4069281,59.7795 1.1061845,59.7844 0.58411378,59.7893 0.203566,59.7942 0.23020008,59.7991 0.37175617,59.8040 0.38931689,59.8089 0.29190901,59.8139 0.22121918,59.8188 0.23014416,59.8237 0.20353839,59.8286 0.29198584,59.8335 0.19467324,59.8384 0.23898281,59.8433 0.36281112,59.8482 0.57514566,59.8531 0.49561295,59.8581 0.70801735,59.8630 0.90264887,59.8679 0.4956238,59.8728 0.31864828,59.8777 0.2565856,59.8826 0.10614809,59.8875 0.16819622,59.8924 0.2920692,59.8974 0.43363169,59.9023 0.47789478,59.9072 0.5574919,59.9121 0.34507048,59.9170 0.239021,59.9219 0.45131147,59.9268 0.3627187,59.9318 0.19467381,59.9367 0.20352508,59.9416 0.07965228,59.9465 0.15933083,59.9514 0.24782434,59.9563 0.48673478,59.9612 0.77875388,59.9662 0.80532533,59.9711 0.90266633,59.9760 0.73451364,59.9809 0.63722223,59.9858 0.7434234,59.9908 0.69021708,59.9957 0.47781077,60.0006 0.23893729,60.0055 0.22122183,60.0104 0.46907774,60.0153 0.89386576,60.0203 1.0795662,60.0252 1.327336,60.0301 0.86721498,60.0350 0.41600567,60.0399 0.43373978,60.0449 0.53982931,60.0498 0.39818671,60.0547 0.24778035,60.0596 0.24774365,60.0645 0.088454247,60.0695 0.17705424,60.0744 0.55754566,60.0793 0.72560751,60.0842 0.41585729,60.0891 0.40710697,60.0941 0.68142682,60.0990 0.61947846,60.1039 0.34515762,60.1088 0.25686041,60.1137 1.0004696,60.1187 1.566416,60.1236 1.2474337,60.1285 0.55723149,60.1334 0.39810798,60.1384 0.6459918,60.1433 0.823075,60.1482 0.7257064,60.1531 0.59291083,60.1581 0.61946392,60.1630 0.62831008,60.1679 0.74336094,60.1728 0.60173088,60.1778 0.46014762,60.1827 0.70811373,60.1876 1.1772453,60.1925 1.3627651,60.1975 0.79625171,60.2024 0.39823678,60.2073 0.60186607,60.2122 0.69904196,60.2172 0.67249799,60.2221 0.96461236,60.2270 1.11507,60.2319 1.0707982,60.2369 0.76098293,60.2418 0.52210891,60.2467 0.48679107,60.2517 0.61073959,60.2566 0.87614733,60.2615 0.84945071,60.2664 0.47778267,60.2714 0.38946694,60.2763 0.66374141,60.2812 0.80529511,60.2862 0.76993603,60.2911 0.48672152,60.2960 0.68140465,60.3009 0.71677005,60.3059 0.68149841,60.3108 0.73459119,60.3157 0.69900453,60.3207 0.46008065,60.3256 0.45128104,60.3305 0.38932937,60.3355 0.55750036,60.3404 0.79652858,60.3453 0.67269689,60.3503 0.54866493,60.3552 0.43361989,60.3601 0.46031067,60.3651 0.65487778,60.3700 0.56618327,60.3749 0.38043392,60.3799 0.37169793,60.3848 0.28322521,60.3897 0.44252887,60.3947 0.52211314,60.3996 0.51320153,60.4045 0.25659966,60.4095 0.36282861,60.4144 0.39824355,60.4193 0.50446212,60.4243 0.46028435,60.4292 0.6018464,60.4341 0.5662393,60.4391 0.30077794,60.4440 0.16824165,60.4489 0.40718374,60.4539 0.51329643,60.4588 0.46016747,60.4638 0.34503901,60.4687 0.18574949,60.4736 0.19471633,60.4786 0.30098659,60.4835 0.33627784,60.4884 0.22995839,60.4934 0.17697413,60.4983 0.61954439,60.5033 0.78759021,60.5082 0.68138057,60.5131 0.4867835,60.5181 0.41600934,60.5230 0.46014735,60.5279 0.20343274,60.5329 0.23892023,60.5378 0.5310083,60.5428 0.41601607,60.5477 0.36288506,60.5526 0.47775042,60.5576 0.19461301,60.5625 0.11505276,60.5675 0.18590674,60.5724 0.50452256,60.5773 0.55759621,60.5823 0.41585624,60.5872 0.2122636,60.5922 0.22121456,60.5971 0.30086294,60.6021 0.70793182,60.6070 0.88497812,60.6119 0.80544758,60.6169 0.84078485,60.6218 0.62822944,60.6268 0.26538271,60.6317 0.16813245,60.6367 0.31864107,60.6416 0.48674554,60.6465 0.34513879,60.6515 0.47790548,60.6564 0.52209508,60.6614 0.61944723,60.6663 0.36279246,60.6713 0.16815123,60.6762 0.21244919,60.6812 0.30093512,60.6861 0.53092748,60.6911 0.60177237,60.6960 0.89383054,60.7009 0.69021147,60.7059 0.53098953,60.7108 0.54881042,60.7158 0.80546278,60.7207 0.84945285,60.7257 0.46004528,60.7306 0.36280775,60.7356 0.42471823,60.7405 0.4689489,60.7455 0.47786313,60.7504 0.49562842,60.7554 0.58410323,60.7603 0.64607972,60.7653 0.54871559,60.7702 0.30973071,60.7752 0.34522146,60.7801 0.59293061,60.7851 0.49540791,60.7900 0.21226427,60.7950 0.42471442,60.7999 0.76109177,60.8049 0.56647241,60.8098 0.16814306,60.8148 0.035388917,60.8197 0.14165947,60.8247 0.38059735,60.8296 0.3804757,60.8346 0.30083334,60.8395 0.23009916,60.8445 0.43355832,60.8494 0.80525941,60.8544 0.73458439,60.8593 0.58413857,60.8643 0.53096682,60.8692 0.58413643,60.8742 0.71689957,60.8792 0.69025785,60.8841 0.44246361,60.8891 0.32742906,60.8940 0.30085257,60.8990 0.29197398,60.9039 0.28322989,60.9089 0.59302467,60.9138 0.85837692,60.9188 0.72558349,60.9237 0.42474511,60.9287 0.48670381,60.9337 0.48676896,60.9386 0.74338424,60.9436 0.66369832,60.9485 0.49554142,60.9535 0.45134452,60.9584 0.61072648,60.9634 0.58406389,60.9684 0.40702155,60.9733 0.41594777,60.9783 0.53974801,60.9832 0.49545521,60.9882 0.23009127,60.9931 0.2389469,60.9981 0.29200912,61.0031 0.47792861,61.0080 0.77895856,61.0130 0.8141883,61.0179 0.54851514,61.0229 0.21233329,61.0279 0.16817488,61.0328 0.42487153,61.0378 0.71683198,61.0427 0.65478092,61.0477 0.45125487,61.0527 0.56636381,61.0576 0.56642407,61.0626 0.64603472,61.0675 0.61946416,61.0725 0.41592532,61.0775 0.34513906,61.0824 0.41597641,61.0874 0.59297299,61.0923 0.49556223,61.0973 0.54856026,61.1023 0.59281719,61.1072 0.42477956,61.1122 0.39833495,61.1172 0.62856483,61.1221 1.0266145,61.1271 0.74323016,61.1321 0.60169005,61.1370 0.36270213,61.1420 0.40705475,61.1469 0.46908933,61.1519 0.5752334,61.1569 0.44249105,61.1618 0.28314826,61.1668 0.20351385,61.1718 0.20357655,61.1767 0.14159441,61.1817 0.053051047,61.1867 0.15039749,61.1916 0.28316379,61.1966 0.36284509,61.2016 0.27440718,61.2065 0.48683217,61.2115 0.77874804,61.2165 0.53089285,61.2214 0.29206762,61.2264 0.2655212,61.2314 0.56643409,61.2363 0.7699194,61.2413 0.69016075,61.2463 0.58410633,61.2512 0.52224082,61.2562 0.58400685,61.2612 0.46890897,61.2662 0.27437064,61.2711 0.51330471,61.2761 0.61945701,61.2811 0.3451156,61.2860 0.3273221,61.2910 0.40705726,61.2960 0.56653798,61.3009 0.70807052,61.3059 0.65485674,61.3109 0.53979421,61.3159 0.46018702,61.3208 0.58412701,61.3258 0.55748862,61.3308 0.46900076,61.3357 0.53981644,61.3407 0.53975821,61.3457 0.52216107,61.3507 0.70805746,61.3556 0.93817633,61.3606 0.92920834,61.3656 0.56614095,61.3706 0.22113241,61.3755 0.42487362,61.3805 0.50442153,61.3855 0.28307676,61.3905 0.27432749,61.3954 0.46030825,61.4004 0.415997,61.4054 0.38048708,61.4104 0.28313118,61.4153 0.40714121,61.4203 0.53990084,61.4253 0.54862332,61.4303 0.6813435,61.4352 0.65484089,61.4402 0.50438994,61.4452 0.42473161,61.4502 0.29205036,61.4551 0.25663021,61.4601 0.33626634,61.4651 0.31857705,61.4701 0.46016383,61.4750 0.41594008,61.4800 0.44251609,61.4850 0.56640071,61.4900 0.56637645,61.4950 0.65487677,61.4999 0.69021243,61.5049 0.8583917,61.5099 0.76990271,61.5149 0.6548987,61.5199 0.70803189,61.5248 0.84972823,61.5298 1.0798357,61.5348 1.2566234,61.5398 1.2388762,61.5448 1.1768202,61.5497 0.7432003,61.5547 0.44246981,61.5597 0.16812673,61.5647 0.097400717,61.5697 0.53998119,61.5746 0.82306266,61.5796 0.72552896,61.5846 0.28306118,61.5896 0.28319249,61.5946 0.59284717,61.5996 1.0353596,61.6045 0.6992209,61.6095 0.55761814,61.6145 0.82306099,61.6195 0.74330634,61.6245 0.33618188,61.6295 0.23007342,61.6344 0.17700611,61.6394 0.12394204,61.6444 0.3806012,61.6494 0.60182655,61.6544 0.84956342,61.6594 0.66369611,61.6644 0.39816967,61.6693 0.38934129,61.6743 0.72568315,61.6793 0.79642701,61.6843 0.51321369,61.6893 0.28316501,61.6943 0.16815379,61.6993 0.061962001,61.7042 0.12392068,61.7092 0.26557767,61.7142 0.53109145,61.7192 0.77881157,61.7242 1.0797305,61.7292 1.3451169,61.7342 1.0706044,61.7392 0.5751977,61.7442 0.61952013,61.7491 0.56639105,61.7541 0.76112258,61.7591 0.76986951,61.7641 0.4865638,61.7691 0.32746235,61.7741 0.94715309,61.7791 1.2656026,61.7841 1.1591214,61.7891 0.62816536,61.7940 0.59298897,61.7990 0.7876336,61.8040 0.93798298,61.8090 0.64598352,61.8140 0.38932106,61.8190 0.18582712,61.8240 0.28327137,61.8290 0.48675874,61.8340 0.57520229,61.8390 0.37161285,61.8440 0.070740804,61.8490 0.035369512,61.8540 0.34510234,61.8589 1.0265782,61.8639 1.0089211,61.8689 0.79652846,61.8739 0.69905341,61.8789 0.48662776,61.8839 0.34513983,61.8889 0.32744354,61.8939 0.27436849,61.8989 0.38940167,61.9039 0.63718081,61.9089 0.858383,61.9139 0.68144268,61.9189 0.62833947,61.9239 0.42471117,61.9289 0.15927286,61.9339 0.1150657,61.9389 0.15041439,61.9439 0.15042874,61.9489 0.36291093,61.9539 0.44250682,61.9589 0.47784483,61.9639 0.30976912,61.9689 0.4690831,61.9739 0.63714093,61.9788 0.77876478,61.9838 0.8230176,61.9888 0.59285313,61.9938 0.37175328,61.9988 0.48682785,62.0038 0.51327246,62.0088 0.53084767,62.0138 0.53096986,62.0188 0.8054449,62.0238 0.70787764,62.0288 0.36271843,62.0338 0.35391217,62.0388 0.4336423,62.0438 0.45140186,62.0488 0.42476019,62.0538 0.43364862,62.0588 0.51341802,62.0638 0.55763996,62.0689 0.52203804,62.0739 0.22989354,62.0789 0.035325818,62.0839 0.20353748,62.0889 0.40710998,62.0939 0.67263508,62.0989 0.76112336,62.1039 0.66374135,62.1089 0.4335236,62.1139 0.26543802,62.1189 0.26553947,62.1239 0.49561581,62.1289 0.53986019,62.1339 0.51333958,62.1389 0.49558443,62.1439 0.37161657,62.1489 0.49551594,62.1539 0.60175282,62.1589 0.65486962,62.1639 0.76986074,62.1689 0.70793164,62.1739 0.32747954,62.1789 0.10622074,62.1839 0.1062122,62.1890 0.22127347,62.1940 0.17694777,62.1990 0.079611018,62.2040 0.15931885,62.2090 0.4071134,62.2140 0.55754578,62.2190 0.46902213,62.2240 0.23891211,62.2290 0.43380639,62.2340 1.1417185,62.2390 1.2565351,62.2440 0.77871573,62.2491 0.70793808,62.2541 0.47786278,62.2591 0.51329303,62.2641 0.60173064,62.2691 0.68134677,62.2741 0.49554321,62.2791 0.38059539,62.2841 0.50445592,62.2891 0.46893588,62.2941 0.38053116,62.2992 0.47792602,62.3042 0.50434083,62.3092 0.61063045,62.3142 0.64613408,62.3192 0.56643027,62.3242 0.61951149,62.3292 0.61939502,62.3342 0.38927737,62.3392 0.16807644,62.3443 0.05306403,62.3493 0.13275945,62.3543 0.23009913,62.3593 0.47787711,62.3643 0.87624055,62.3693 1.2125877,62.3743 0.96452492,62.3794 0.48653671,62.3844 0.3451198,62.3894 0.66378582,62.3944 1.0266011,62.3994 1.0797173,62.4044 0.9203105,62.4094 0.61935955,62.4145 0.49549553,62.4195 0.34508568,62.4245 0.35405862,62.4295 0.46024764,62.4345 0.36274841,62.4395 0.35389966,62.4446 0.24778675,62.4496 0.31862456,62.4546 0.69034618,62.4596 1.1061856,62.4646 1.0176512,62.4697 0.54871577,62.4747 0.46903515,62.4797 0.4955278,62.4847 0.44248495,62.4897 0.46902287,62.4947 0.44244096,62.4998 0.42472735,62.5048 0.29208541,62.5098 0.28325728,62.5148 0.31850499,62.5198 0.29206681,62.5249 0.5931018,62.5299 0.88497311,62.5349 0.68128872,62.5399 0.4866474,62.5449 0.5044331,62.5500 0.48672885,62.5550 0.30083469,62.5600 0.24786046,62.5650 0.61966705,62.5701 0.9380734,62.5751 1.0972013,62.5801 0.88484913,62.5851 0.69910949,62.5901 0.69032419,62.5952 0.82300174,62.6002 0.77866375,62.6052 0.70799774,62.6102 0.50454003,62.6153 0.61946851,62.6203 0.760984,62.6253 0.504435,62.6303 0.27435595,62.6354 0.17701465,62.6404 0.49563977,62.6454 0.77879667,62.6504 0.80534267,62.6555 0.59287012,62.6605 0.35387462,62.6655 0.18581733,62.6705 0.3716878,62.6756 0.39818177,62.6806 0.37168407,62.6856 0.46013844,62.6906 0.44241491,62.6957 0.3983269,62.7007 0.27442688,62.7057 0.51328498,62.7108 0.50439572,62.7158 0.23006208,62.7208 0.15043534,62.7258 0.06190348,62.7309 0.017685257,62.7359 0.088460296,62.7409 0.32748035,62.7459 0.60184664,62.7510 0.68144375,62.7560 0.58403516,62.7610 0.49552038,62.7661 0.54866087,62.7711 0.43359855,62.7761 0.31861222,62.7812 0.46026459,62.7862 0.6637426,62.7912 0.63708341,62.7963 0.90260327,62.8013 1.2301431,62.8063 1.1238995,62.8113 0.84069169,62.8164 0.63720644,62.8214 0.41589308,62.8264 0.63713259,62.8315 0.72573292,62.8365 0.57528532,62.8415 0.4336147,62.8466 0.26544896,62.8516 0.22121035,62.8566 0.47785661,62.8617 0.63726193,62.8667 0.6550383,62.8717 0.64605552,62.8768 0.66369784,62.8818 0.59278685,62.8868 0.21223263,62.8919 0.13273509,62.8969 0.21243265,62.9020 0.37178349,62.9070 0.71684104,62.9120 0.822909,62.9171 0.69915718,62.9221 0.5399425,62.9271 0.4424451,62.9322 0.38043168,62.9372 0.28309667,62.9422 0.2123964,62.9473 0.27439442,62.9523 0.36288291,62.9574 0.47790399,62.9624 0.29200411,62.9674 0.16809389,62.9725 0.10614051,62.9775 0.026511442,62.9825 0.053057898,62.9876 0.35397896,62.9926 1.0708847,62.9977 1.3718109,63.0027 1.2566465,63.0077 0.66364342,63.0128 0.46898931,63.0178 0.4070161,63.0229 0.23004684,63.0279 0.24786784,63.0329 0.45146847,63.0380 0.77876735,63.0430 0.82286137,63.0481 0.65479469,63.0531 0.54871279,63.0581 0.4424924,63.0632 0.30976129,63.0682 0.38938326,63.0733 0.4602071,63.0783 0.74347639,63.0834 1.2213135,63.0884 1.1238433,63.0934 0.57512575,63.0985 0.28320932,63.1035 0.45127869,63.1086 0.39813188,63.1136 0.33638349,63.1187 0.40725353,63.1237 0.5752244,63.1287 0.6105336,63.1338 0.77864385,63.1388 0.6812973,63.1439 0.522201,63.1489 0.45154172,63.1540 0.73454434,63.1590 0.49538219,63.1641 0.10614548,63.1691 0.15932775,63.1742 0.24778007,63.1792 0.42479604,63.1842 0.49557027,63.1893 0.4867014,63.1943 0.30085069,63.1994 0.32744148,63.2044 0.56638467,63.2095 0.49564472,63.2145 0.37178323,63.2196 0.44248381,63.2246 0.45122856,63.2297 0.22114219,63.2347 0.24777684,63.2398 0.23892798,63.2448 0.15044856,63.2499 0.19470611,63.2549 0.30973276,63.2600 0.20355156,63.2650 0.14158368,63.2701 0.17701496,63.2751 0.48678896,63.2802 0.76997674,63.2852 0.72571152,63.2903 0.5132066,63.2953 0.64586806,63.3004 0.73446304,63.3054 0.60181385,63.3105 0.38947421,63.3155 0.38057455,63.3206 0.46902415,63.3256 0.75225109,63.3307 0.83175451,63.3357 0.57517397,63.3408 0.60193717,63.3458 0.98238415,63.3509 1.3716726,63.3560 1.4247212,63.3610 0.91141731,63.3661 0.3894099,63.3711 0.23004813,63.3762 0.17697409,63.3812 0.32746792,63.3863 0.41591442,63.3913 0.38047391,63.3964 0.25656959,63.4014 0.37178123,63.4065 0.67263609,63.4116 0.60175127,63.4166 0.53097403,63.4217 0.34509805,63.4267 0.29202396,63.4318 0.30974144,63.4368 0.45127574,63.4419 0.56631434,63.4470 0.82305694,63.4520 0.94694304,63.4571 0.66376793,63.4621 0.78772163,63.4672 1.1150092,63.4722 1.0883802,63.4773 0.89382571,63.4824 0.60174197,63.4874 0.20349455,63.4925 0.19482818,63.4975 0.48677346,63.5026 0.56626266,63.5077 0.68134934,63.5127 0.96467072,63.5178 1.0442731,63.5228 0.50436527,63.5279 0.2477861,63.5330 0.24774426,63.5380 0.24781442,63.5431 0.50448269,63.5481 0.39821875,63.5532 0.34514004,63.5583 0.27430192,63.5633 0.14152789,63.5684 0.11502384,63.5734 0.29206425,63.5785 0.54872918,63.5836 0.55758202,63.5886 0.56635106,63.5937 0.41592669,63.5988 0.46903983,63.6038 0.54863906,63.6089 0.53091198,63.6139 0.230083,63.6190 0.20363863,63.6241 0.3008377,63.6291 0.1149611,63.6342 0.079637736,63.6393 0.097358651,63.6443 0.21243604,63.6494 0.31858683,63.6545 0.39820364,63.6595 0.63716698,63.6646 0.66371989,63.6697 0.47783339,63.6747 0.38938859,63.6798 0.57534015,63.6849 0.5310111,63.6899 0.48669276,63.6950 0.69915599,63.7001 0.96476835,63.7051 1.2656281,63.7102 1.1945935,63.7153 0.85823423,63.7203 0.59285319,63.7254 0.41588315,63.7305 0.17690501,63.7355 0.212375,63.7406 0.36288825,63.7457 0.42486373,63.7507 0.58407903,63.7558 0.45124871,63.7609 0.26547354,63.7660 0.53992379,63.7710 1.0266036,63.7761 0.82292902,63.7812 0.74329025,63.7862 0.50443435,63.7913 0.37173176,63.7964 0.26546112,63.8015 0.34510711,63.8065 0.53994322,63.8116 0.73460573,63.8167 0.50438392,63.8217 0.37160534,63.8268 0.30965367,63.8319 0.3363767,63.8370 0.63726753,63.8420 0.57511646,63.8471 0.32736841,63.8522 0.53105259,63.8572 0.81418419,63.8623 0.66364217,63.8674 0.44242543,63.8725 0.28316605,63.8775 0.46898964,63.8826 0.49549457,63.8877 0.5840596,63.8928 0.51338011,63.8978 0.53987557,63.9029 0.58414394,63.9080 0.50441951,63.9131 0.25656462,63.9181 0.42490047,63.9232 0.59303659,63.9283 0.48660764,63.9334 0.27424008,63.9384 0.45137617,63.9435 0.49555832,63.9486 0.45123699,63.9537 0.64604849,63.9588 0.88506418,63.9638 0.74341464,63.9689 0.59282625,63.9740 0.15031224,63.9791 0.061944287,63.9841 0.061924778,63.9892 0.28318334,63.9943 0.34514573,63.9994 0.49557829,64.0045 0.51324522,64.0095 0.32739592,64.0146 0.6283735,64.0197 0.9646467,64.0248 0.80530649,64.0299 0.49561235,64.0349 0.31862015,64.0400 0.25658441,64.0451 0.15039176,64.0502 0.29206872,64.0553 0.40716267,64.0604 0.48674181,64.0654 0.32736686,64.0705 0.23005468,64.0756 0.2123898,64.0807 0.38062334,64.0858 0.52214509,64.0908 0.36272651,64.0959 0.24772877,64.1010 0.23011179,64.1061 0.15932806,64.1112 0.25670248,64.1163 0.63722187,64.1213 0.89388484,64.1264 0.8849135,64.1315 0.42461532,64.1366 0.5663172,64.1417 0.62835437,64.1468 0.61066037,64.1519 0.43357,64.1569 0.34508982,64.1620 0.30091366,64.1671 0.58409375,64.1722 0.56638372,64.1773 0.46017566,64.1824 0.32742158,64.1875 0.2743237,64.1925 0.27433991,64.1976 0.4513801,64.2027 0.3716895,64.2078 0.28313693,64.2129 0.23007841,64.2180 0.23896661,64.2231 0.14162521,64.2282 0.14160393,64.2332 0.31857181,64.2383 0.39819777,64.2434 0.67256033,64.2485 0.75221854,64.2536 0.55753195,64.2587 0.34515417,64.2638 0.37164819,64.2689 0.50437701,64.2740 0.30088222,64.2790 0.11506808,64.2841 0.26557156,64.2892 0.39828286,64.2943 0.21229583,64.2994 0.026525345,64.3045 0.17712094,64.3096 0.57522869,64.3147 0.71668273,64.3198 0.85833722,64.3249 0.4690485,64.3300 0.25668836,64.3351 0.30090216,64.3401 0.47783718,64.3452 0.48672408,64.3503 0.47794673,64.3554 0.38063243,64.3605 0.42484885,64.3656 0.40698081,64.3707 0.23881795,64.3758 0.41586155,64.3809 0.86724401,64.3860 1.1948342,64.3911 0.92040831,64.3962 0.69012636,64.4013 0.54860395,64.4064 0.37173638,64.4115 0.42480895,64.4166 0.31855798,64.4217 0.088529155,64.4267 0.25672981,64.4318 0.37175196,64.4369 0.41595942,64.4420 0.47781929,64.4471 0.52208161,64.4522 0.56632471,64.4573 0.63707626,64.4624 0.57516474,64.4675 0.35403314,64.4726 0.30097881,64.4777 0.48682076,64.4828 0.84961915,64.4879 0.83183193,64.4930 0.61055464,64.4981 0.50440532,64.5032 0.46904898,64.5083 0.53094536,64.5134 0.57523787,64.5185 0.84963411,64.5236 0.92922485,64.5287 0.76097673,64.5338 0.40702012,64.5389 0.53095287,64.5440 0.61060345,64.5491 0.66373974,64.5542 0.55750293,64.5593 0.35399961,64.5644 0.42481679,64.5695 0.46022201,64.5746 0.56636691,64.5797 0.38932791,64.5848 0.28323314,64.5899 0.27426359,64.5950 0.12394872,64.6001 0.41603106,64.6052 0.40702087,64.6103 0.3981486,64.6154 0.37161753,64.6205 0.76995802,64.6257 1.0796417,64.6308 0.79645371,64.6359 0.38944253,64.6410 0.36287051,64.6461 0.30083424,64.6512 0.3539668,64.6563 0.65487278,64.6614 0.46022385,64.6665 0.46023214,64.6716 0.62828565,64.6767 0.75217366,64.6818 0.5574525,64.6869 0.31861493,64.6920 0.39832515,64.6971 0.44251069,64.7022 0.58400494,64.7073 0.4866606,64.7124 0.58406478,64.7176 0.44246471,64.7227 0.38064352,64.7278 0.6283949,64.7329 0.59280157,64.7380 0.24770181,64.7431 0.24772467,64.7482 0.53095323,64.7533 0.79648501,64.7584 0.51326519,64.7635 0.32752025,64.7686 0.44251949,64.7738 0.37173694,64.7789 0.55760384,64.7840 0.74334055,64.7891 0.71676826,64.7942 0.62825388,64.7993 0.61057317,64.8044 0.71685636,64.8095 0.64609575,64.8146 0.65483093,64.8197 0.68135989,64.8249 0.77873099,64.8300 0.80533731,64.8351 0.97347176,64.8402 0.9822439,64.8453 0.84071922,64.8504 0.566342,64.8555 0.1681549,64.8606 0.22129101,64.8658 0.26543555,64.8709 0.15039441,64.8760 0.15046839,64.8811 0.31859431,64.8862 0.62827724,64.8913 0.92043781,64.8964 0.87616199,64.9016 0.63713777,64.9067 0.44245195,64.9118 0.46018261,64.9169 0.44251481,64.9220 0.28315479,64.9271 0.21237351,64.9323 0.23894599,64.9374 0.53983569,64.9425 0.6725623,64.9476 0.45128065,64.9527 0.21240078,64.9578 0.3452051,64.9630 0.4070293,64.9681 0.15925531,64.9732 0.40725678,64.9783 0.90278912,64.9834 0.88490385,64.9885 0.69903105,64.9937 0.76095438,64.9988 0.44241127,65.0039 0.37168843,65.0090 0.47785008,65.0141 0.66380543,65.0193 0.61074787,65.0244 0.4867309,65.0295 0.60168916,65.0346 0.81402111,65.0397 0.7964223,65.0449 0.64603716,65.0500 0.53986073,65.0551 0.50458473,65.0602 0.6195994,65.0653 0.67251122,65.0705 0.62812042,65.0756 0.8140288,65.0807 1.0178523,65.0858 0.89387053,65.0910 0.60166848,65.0961 0.42478567,65.1012 0.35401651,65.1063 0.37169394,65.1114 0.67256993,65.1166 0.94690287,65.1217 0.72567332,65.1268 0.46022764,65.1319 0.57528365,65.1371 0.75227743,65.1422 0.77883816,65.1473 0.76979625,65.1524 0.3272379,65.1576 0.26539564,65.1627 0.34509465,65.1678 0.46903184,65.1729 0.42481974,65.1781 0.48684037,65.1832 0.56643313,65.1883 0.55746329,65.1934 0.44244847,65.1986 0.43372819,65.2037 0.61949873,65.2088 0.47780964,65.2139 0.32737479,65.2191 0.23012011,65.2242 0.34517246,65.2293 0.37164819,65.2345 0.38066417,65.2396 0.70808953,65.2447 0.89365053,65.2498 0.99981344,65.2550 0.84947854,65.2601 0.9557308,65.2652 0.64603668,65.2704 0.46908423,65.2755 0.5310021,65.2806 0.45136228,65.2857 0.53983182,65.2909 0.46900678,65.2960 0.46899047,65.3011 0.46898198,65.3063 0.47788769,65.3114 0.46906659,65.3165 0.36284104,65.3217 0.14155251,65.3268 0.053079452,65.3319 0.20353952,65.3371 0.36282474,65.3422 0.38052183,65.3473 0.19469552,65.3525 0.079672039,65.3576 0.12392621,65.3627 0.33628061,65.3679 0.55755258,65.3730 0.75220901,65.3781 0.59287739,65.3833 0.63716656,65.3884 0.4956598,65.3935 0.6284613,65.3987 0.84956789,65.4038 0.71665126,65.4089 0.29193035,65.4141 0.25665972,65.4192 0.33635968,65.4243 0.46027908,65.4295 0.45128062,65.4346 0.18574154,65.4397 0.22123608,65.4449 0.30087692,65.4500 0.27436054,65.4551 0.16813405,65.4603 0.079610653,65.4654 0.23899919,65.4706 0.37172595,65.4757 0.52206975,65.4808 0.46009523,65.4860 0.6370979,65.4911 0.7521854,65.4962 0.46907142,65.5014 0.23016159,65.5065 0.40712246,65.5117 0.44246423,65.5168 0.21235514,65.5219 0.035415638,65.5271 0.15933461,65.5322 0.27439895,65.5374 0.43368173,65.5425 0.44244555,65.5476 0.6017344,65.5528 0.504412,65.5579 0.40700126,65.5631 0.3627643,65.5682 0.47791883,65.5733 0.681463,65.5785 0.55758667,65.5836 0.52218777,65.5888 0.57516313,65.5939 0.43354866,65.5991 0.35396674,65.6042 0.23894788,65.6093 0.26553598,65.6145 0.35414743,65.6196 0.63738465,65.6248 0.90265554,65.6299 0.70772415,65.6351 0.25644848,65.6402 0.0619126,65.6453 0.1062205,65.6505 0.29211661,65.6556 0.47794119,65.6608 0.40701848,65.6659 0.27425498,65.6711 0.3539657,65.6762 0.4955785,65.6814 0.35396591,65.6865 0.38050163,65.6916 0.33628622,65.6968 0.23011369,65.7019 0.36290514,65.7071 0.59309483,65.7122 0.90284544,65.7174 1.1329085,65.7225 1.5397779,65.7277 1.2121443,65.7328 0.79643196,65.7380 0.8230592,65.7431 1.1237701,65.7483 1.2742555,65.7534 0.94687819,65.7586 0.53980494,65.7637 0.44260061,65.7689 0.858567,65.7740 1.0441095,65.7792 0.53982043,65.7843 0.77012444,65.7895 0.89379466,65.7946 0.75207233,65.7998 0.55734289,65.8049 0.23002049,65.8101 0.15044239,65.8152 0.23007528,65.8204 0.29201004,65.8255 0.35396478,65.8307 0.37181655,65.8358 0.61958379,65.8410 0.93799925,65.8461 1.1768868,65.8513 0.88490582,65.8564 0.63718665,65.8616 0.40706879,65.8667 0.28319779,65.8719 0.15048563,65.8770 0.28325197,65.8822 0.44246709,65.8873 0.42466915,65.8925 0.088456608,65.8976 0.035395581,65.9028 0.026578115,65.9080 0.20368998,65.9131 0.53101945,65.9183 0.6194728,65.9234 0.82309675,65.9286 0.82290822,65.9337 0.77853578,65.9389 0.43359816,65.9440 0.36285314,65.9492 0.53981614,65.9544 0.61068392,65.9595 0.85838014,65.9647 1.0353681,65.9698 1.0001369,65.9750 0.66384649,65.9801 0.76107705,65.9853 0.85840899,65.9905 0.7964257,65.9956 0.48662889,66.0008 0.16806006,66.0059 0.15933311,66.0111 0.53990948,66.0162 0.68141067,66.0214 0.50433117,66.0266 0.49553353,66.0317 0.69032317,66.0369 0.71683025,66.0420 0.47781184,66.0472 0.33622995,66.0524 0.2831586,66.0575 0.30978087,66.0627 0.37178472,66.0678 0.66372252,66.0730 0.76108468,66.0782 0.65491468,66.0833 0.72562832,66.0885 0.9734394,66.0936 0.8672998,66.0988 0.80533004,66.1040 0.53980368,66.1091 0.46902871,66.1143 0.46899512,66.1195 0.46905142,66.1246 0.6637302,66.1298 0.48666707,66.1349 0.27427194,66.1401 0.088405475,66.1453 0.29210386,66.1504 0.77004838,66.1556 0.7257008,66.1608 0.64600801,66.1659 0.60175788,66.1711 0.54868072,66.1763 0.52219373,66.1814 0.59287453,66.1866 0.59279442,66.1918 0.64596403,66.1969 0.39819506,66.2021 0.11501883,66.2073 0.088497333,66.2124 0.40716359,66.2176 0.7345584,66.2228 0.51322991,66.2279 0.40705296,66.2331 0.28314137,66.2383 0.044263709,66.2434 0.150506,66.2486 0.15924646,66.2538 0.079641871,66.2589 0.33635828,66.2641 0.80532223,66.2693 0.90254837,66.2744 0.57516509,66.2796 0.64613742,66.2848 1.2921134,66.2899 1.2742784,66.2951 0.76100767,66.3003 0.71689272,66.3054 0.82307005,66.3106 0.59282255,66.3158 0.20347151,66.3210 0.16826099,66.3261 0.61068654,66.3313 0.91150725,66.3365 0.8407253,66.3416 0.48668054,66.3468 0.31846687,66.3520 0.15035474,66.3572 0.053138133,66.3623 0.088521525,66.3675 0.097331181,66.3727 0.11498895,66.3778 0.22130293,66.3830 0.61078286,66.3882 0.7964372,66.3934 0.67241985,66.3985 0.34508541,66.4037 0.28320032,66.4089 0.27434579,66.4141 0.16814312,66.4192 0.2123912,66.4244 0.38934934,66.4296 0.39823541,66.4348 0.40715098,66.4399 0.41600692,66.4451 0.63718057,66.4503 0.61939472,66.4555 0.36286062,66.4606 0.29208377,66.4658 0.23006871,66.4710 0.43374968,66.4762 0.97353321,66.4813 0.96452242,66.4865 0.73436058,66.4917 0.37159804,66.4969 0.23892967,66.5021 0.26544324,66.5072 0.44259465,66.5124 0.58415002,66.5176 0.46906683,66.5228 0.39818323,66.5279 0.51315546,66.5331 0.72563159,66.5383 0.65486348,66.5435 0.44252452,66.5487 0.22999911,66.5538 0.55741572,66.5590 0.84081149,66.5642 0.61072731,66.5694 0.46016651,66.5746 0.15925619,66.5797 0.035369575,66.5849 0.061933197,66.5901 0.17700174,66.5953 0.53989655,66.6005 0.84071749,66.6056 0.81406486,66.6108 0.40712607,66.6160 0.47808078,66.6212 0.76109773,66.6264 0.57510364,66.6316 0.29195189,66.6367 0.25663668,66.6419 0.38936788,66.6471 0.4247435,66.6523 0.50447917,66.6575 0.48676336,66.6627 0.42470148,66.6678 0.41590223,66.6730 0.71686554,66.6782 0.65480977,66.6834 0.45127699,66.6886 0.32745481,66.6938 0.3805733,66.6989 0.43375728,66.7041 0.66381282,66.7093 0.63713127,66.7145 0.65480214,66.7197 0.93799102,66.7249 1.1770724,66.7301 1.0886618,66.7352 0.81413263,66.7404 0.46887031,66.7456 0.42468381,66.7508 0.46014053,66.7560 0.37170851,66.7612 0.38940144,66.7664 0.15042423,66.7716 0.26555431,66.7767 0.65496755,66.7819 0.78759152,66.7871 0.73442167,66.7923 0.90261644,66.7975 0.89380169,66.8027 0.60184699,66.8079 0.53991365,66.8131 0.73454624,66.8183 0.88507396,66.8235 0.97374541,66.8286 1.2478517,66.8338 1.1147904,66.8390 1.0795263,66.8442 1.1059905,66.8494 0.64590871,66.8546 0.42481405,66.8598 0.25675663,66.8650 0.55757827,66.8702 0.56625789,66.8754 0.73452169,66.8806 0.90269351,66.8857 0.79642785,66.8909 0.42468429,66.8961 0.35394207,66.9013 0.53094298,66.9065 0.42478427,66.9117 0.23894934,66.9169 0.33630553,66.9221 0.57519239,66.9273 0.96460235,66.9325 1.1328419,66.9377 0.73457634,66.9429 0.63717479,66.9481 0.43357673,66.9533 0.34518632,66.9585 0.53113687,66.9637 0.75222659,66.9689 0.63700444,66.9741 0.2210992,66.9792 0.088455006,66.9844 0.061950609,66.9896 0.23905352,66.9948 0.91161656,67.0000 1.0441961,67.0052 0.6990273,67.0104 0.38939598,67.0156 0.51327026,67.0208 0.30970562,67.0260 0.27436602,67.0312 0.36277497,67.0364 0.4158642,67.0416 0.42482811,67.0468 0.53991789,67.0520 0.85844082,67.0572 1.0088017,67.0624 0.73444682,67.0676 0.7700296,67.0728 1.2302564,67.0780 1.1238145,67.0832 0.84050429,67.0884 0.69900554,67.0936 0.67267466,67.0988 0.70807517,67.1040 0.63715625,67.1092 0.76984644,67.1144 0.79637849,67.1196 0.35404915,67.1248 0.35414001,67.1300 0.5841167,67.1352 0.53972733,67.1404 0.34502167,67.1456 0.1769435,67.1508 0.15930051,67.1560 0.19466132,67.1612 0.203538,67.1664 0.35402322,67.1716 0.57531112,67.1768 0.76116443,67.1821 0.84952796,67.1873 0.57509315,67.1925 0.23004819,67.1977 0.46030775,67.2029 0.52220458,67.2081 0.43350139,67.2133 0.30085683,67.2185 0.61071706,67.2237 1.3008714,67.2289 2.0265677,67.2341 1.911455,67.2393 1.3717904,67.2445 1.1771441,67.2497 0.87604219,67.2549 0.81401956,67.2601 0.5574646,67.2653 0.64604628,67.2706 0.56632662,67.2758 0.41592708,67.2810 0.44248065,67.2862 0.42472264,67.2914 0.22117615,67.2966 0.11498358,67.3018 0.16830821,67.3070 0.64624983,67.3122 1.0532085,67.3174 1.1503415,67.3226 0.69005066,67.3278 0.87610918,67.3331 0.76111037,67.3383 0.49557078,67.3435 0.29192808,67.3487 0.23887555,67.3539 0.33635578,67.3591 0.40709856,67.3643 0.28320953,67.3695 0.54874301,67.3747 0.72572082,67.3800 0.79646158,67.3852 0.65476364,67.3904 0.84077394,67.3956 1.3187256,67.4008 1.5750722,67.4060 0.99985653,67.4112 0.74347132,67.4164 0.88499784,67.4217 0.74326414,67.4269 0.50429595,67.4321 0.29201531,67.4373 0.34523413,67.4425 0.5929926,67.4477 0.78762352,67.4529 0.90261626,67.4582 0.74331594,67.4634 0.44248456,67.4686 0.28318208,67.4738 0.25658232,67.4790 0.42479873,67.4842 0.48675114,67.4894 0.42480007,67.4947 0.38050723,67.4999 0.13267566,67.5051 0.017687187,67.5103 0.21235991,67.5155 0.42481723,67.5207 0.5577054,67.5260 0.83194458,67.5312 0.67245603,67.5364 0.30963531,67.5416 0.34520867,67.5468 0.53993201,67.5520 0.64599669,67.5573 0.80535239,67.5625 0.85843569,67.5677 0.65477759,67.5729 0.56625122,67.5781 0.27426574,67.5834 0.16813751,67.5886 0.22124989,67.5938 0.14157146,67.5990 0.16816752,67.6042 0.36294064,67.6095 0.37167433,67.6147 0.42468259,67.6199 0.35396457,67.6251 0.29205096,67.6303 0.14159639,67.6356 0.39829683,67.6408 0.6725896,67.6460 0.5663262,67.6512 0.83184314,67.6565 1.0708021,67.6617 0.79648578,67.6669 0.33630151,67.6721 0.309699,67.6773 0.39825481,67.6826 0.41600943,67.6878 0.3716726,67.6930 0.34506291,67.6982 0.38047379,67.7035 0.69024163,67.7087 0.6637153,67.7139 0.32742402,67.7191 0.40708938,67.7244 0.70798612,67.7296 1.0090404,67.7348 1.2125629,67.7400 0.85831809,67.7453 0.58393687,67.7505 0.66357481,67.7557 0.6016919,67.7609 0.47793305,67.7662 0.38057047,67.7714 0.256639,67.7766 0.21248484,67.7819 0.55757105,67.7871 0.60173047,67.7923 0.43353343,67.7975 0.10619405,67.8028 0.34519824,67.8080 0.62831736,67.8132 0.76996166,67.8184 0.71680117,67.8237 0.92031145,67.8289 0.91154999,67.8341 0.62832367,67.8394 0.39811784,67.8446 0.18575439,67.8498 0.053118698,67.8551 0.150491,67.8603 0.30097112,67.8655 0.44253409,67.8707 0.46900624,67.8760 0.44240382,67.8812 0.35391873,67.8864 0.34517449,67.8917 0.4513604,67.8969 0.40713927,67.9021 0.48680329,67.9074 0.48683628,67.9126 0.74343354,67.9178 0.83166051,67.9231 0.74315375,67.9283 0.65485591,67.9335 0.53101873,67.9388 0.24778396,67.9440 0.3450785,67.9492 0.38048443,67.9545 0.22128585,67.9597 0.12394365,67.9649 0.20349067,67.9702 0.1769688,67.9754 0.15045148,67.9806 0.16813634,67.9859 0.11504052,67.9911 0.08851482,67.9963 0.15932201,68.0016 0.31854427,68.0068 0.27434254,68.0120 0.46029708,68.0173 0.9646455,68.0225 0.77870685,68.0278 0.28314558,68.0330 0.19468145,68.0382 0.21238199,68.0435 0.070763826,68.0487 0.053092044,68.0539 0.19475798,68.0592 0.50455868,68.0644 0.87612659,68.0697 0.96442181,68.0749 0.92915958,68.0801 0.54868501,68.0854 0.11501402,68.0906 0.053134382,68.0959 0.097335026,68.1011 0.035368018,68.1063 0.15042722,68.1116 0.3805854,68.1168 0.53103298,68.1221 0.42480129,68.1273 0.49555114,68.1325 0.5751664,68.1378 0.60177803,68.1430 0.46020788,68.1483 0.46020818,68.1535 0.55750054,68.1587 0.66371274,68.1640 0.91163427,68.1692 0.85850149,68.1745 0.77000928,68.1797 0.95571107,68.1850 0.65467286,68.1902 0.51326853,68.1954 0.62836373,68.2007 0.71679109,68.2059 0.69910789,68.2112 0.50437605,68.2164 0.32740477,68.2217 0.6194216,68.2269 0.61938268,68.2321 0.36282638,68.2374 0.40708926,68.2426 0.42476293,68.2479 0.51325977,68.2531 0.46903008,68.2584 0.44248998,68.2636 0.4867399,68.2689 0.50458658,68.2741 0.88514924,68.2794 0.88486463,68.2846 0.51309514,68.2898 0.1415595,68.2951 0.25659516,68.3003 0.43358263,68.3056 0.39824006,68.3108 0.28323588,68.3161 0.33642232,68.3213 0.41595274,68.3266 0.25654036,68.3318 0.14155294,68.3371 0.14161253,68.3423 0.18590236,68.3476 0.28329059,68.3528 0.47796553,68.3581 0.59279084,68.3633 0.49542311,68.3686 0.6284799,68.3738 0.87627399,68.3791 0.76100975,68.3843 0.48666069,68.3896 0.51328212,68.3948 0.65479249,68.4001 0.52203375,68.4053 0.43359825,68.4106 0.46014288,68.4158 0.38941225,68.4211 0.30101654,68.4263 0.42490742,68.4316 0.57524663,68.4368 0.61055446,68.4421 0.5487023,68.4473 0.70806527,68.4526 0.81411535,68.4578 0.65475482,68.4631 0.45129564,68.4684 0.34511179,68.4736 0.39824522,68.4789 0.49558634,68.4841 0.33622131,68.4894 0.16807522,68.4946 0.079611421,68.4999 0.10619436,68.5051 0.13274348,68.5104 0.37177598,68.5156 0.81423354,68.5209 0.97337991,68.5262 0.67254674,68.5314 0.54880011,68.5367 0.67264158,68.5419 0.78749347,68.5472 0.69020033,68.5524 0.62839884,68.5577 0.56641638,68.5630 0.50435472,68.5682 0.33621955,68.5735 0.52210027,68.5787 0.58405358,68.5840 0.48670977,68.5892 0.39817882,68.5945 0.32744172,68.5998 0.23010127,68.6050 0.15931396,68.6103 0.354058,68.6155 0.5309878,68.6208 0.42474946,68.6261 0.30972174,68.6313 0.39823917,68.6366 0.65480077,68.6418 0.63705206,68.6471 0.37172332,68.6524 0.48686761,68.6576 0.6637165,68.6629 0.61057556,68.6681 0.36284927,68.6734 0.4868235,68.6787 0.61948395,68.6839 0.40696388,68.6892 0.61951804,68.6945 0.92043334,68.6997 1.0707926,68.7050 0.98229724,68.7102 0.84068388,68.7155 0.53091729,68.7208 0.38942474,68.7260 0.53093767,68.7313 0.38929871,68.7366 0.39828116,68.7418 0.40710732,68.7471 0.27428982,68.7523 0.16803381,68.7576 0.28316343,68.7629 0.45141846,68.7681 0.5575273,68.7734 0.37164992,68.7787 0.50456011,68.7839 0.72576541,68.7892 0.64599764,68.7945 0.70792347,68.7997 0.73452163,68.8050 0.97342664,68.8103 1.5043173,68.8155 1.645988,68.8208 1.3805451,68.8261 1.0620174,68.8313 1.026601,68.8366 0.60168153,68.8419 0.221196,68.8471 0.27438197,68.8524 0.55749094,68.8577 0.7079944,68.8629 0.84964252,68.8682 0.82295603,68.8735 0.44242191,68.8788 0.30093697,68.8840 0.38945061,68.8893 0.37165496,68.8946 0.45127615,68.8998 0.61061132,68.9051 0.31852704,68.9104 0.070762359,68.9156 0.15934159,68.9209 0.38940191,68.9262 0.36280391,68.9315 0.42472625,68.9367 0.38056895,68.9420 0.27443013,68.9473 0.2832571,68.9525 0.38941956,68.9578 0.49554899,68.9631 0.50439137,68.9684 0.49556604,68.9736 0.44247028,68.9789 0.64598918,68.9842 1.0265383,68.9895 0.94689208,68.9947 0.99126023,69.0000 1.2213784,69.0053 1.1504217,69.0106 0.75208086,69.0158 0.46003738,69.0211 0.32737482,69.0264 0.39829975,69.0317 0.65498394,69.0369 0.61940724,69.0422 0.35379755,69.0475 0.36278635,69.0528 0.41599268,69.0580 0.42480546,69.0633 0.30090895,69.0686 0.44257841,69.0739 0.66383851,69.0791 0.80536443,69.0844 0.61938345,69.0897 0.33621097,69.0950 0.2654036,69.1003 0.24770144,69.1055 0.25671521,69.1108 0.30978671,69.1161 0.40712455,69.1214 0.3893781,69.1266 0.26539886,69.1319 0.14153185,69.1372 0.25666252,69.1425 0.41600043,69.1478 0.53095579,69.1530 0.38946566,69.1583 0.66382504,69.1636 0.56625795,69.1689 0.30082312,69.1742 0.50444603,69.1794 0.65486711,69.1847 0.59287208,69.1900 0.25663093,69.1953 0.30097982,69.2006 0.38050839,69.2058 0.327326,69.2111 0.43361917,69.2164 0.4071731,69.2217 0.58414185,69.2270 0.37171528,69.2323 0.33623666,69.2375 0.31851181,69.2428 0.29200849,69.2481 0.26552135,69.2534 0.50445813,69.2587 0.68133223,69.2640 0.90256995,69.2692 0.87622744,69.2745 0.84966475,69.2798 0.48665547,69.2851 0.40710527,69.2904 0.51339132,69.2957 0.62821114,69.3010 0.56619054,69.3062 0.58400613,69.3115 0.59304291,69.3168 0.70821142,69.3221 0.66370904,69.3274 0.44235772,69.3327 0.30080718,69.3380 0.30091503,69.3432 0.48680988,69.3485 0.58403736,69.3538 0.5575071,69.3591 0.50439447,69.3644 0.32741427,69.3697 0.38939634,69.3750 0.39822128,69.3803 0.48672104,69.3856 0.52221566,69.3908 0.72570843,69.3961 0.46007681,69.4014 0.20347877,69.4067 0.35396123,69.4120 0.67252487,69.4173 0.77880043,69.4226 0.9204998,69.4279 0.96457273,69.4332 0.73443848,69.4384 0.83185965,69.4437 0.66372305,69.4490 0.40709221,69.4543 0.34509727,69.4596 0.25660175,69.4649 0.14153987,69.4702 0.10621765,69.4755 0.32761979,69.4808 0.56650972,69.4861 0.73448431,69.4914 0.78759444,69.4967 0.65484113,69.5020 0.45120308,69.5072 0.26538032,69.5125 0.39835361,69.5178 0.77014863,69.5231 0.80538207,69.5284 0.88488424,69.5337 1.0972351,69.5390 1.0795361,69.5443 0.82300603,69.5496 0.88488698,69.5549 0.64604628,69.5602 0.57533169,69.5655 0.33623242,69.5708 0.35392833,69.5761 0.3362281,69.5814 0.33624405,69.5867 0.12385839,69.5920 0.18584248,69.5973 0.16813381,69.6026 0.097354516,69.6079 0.27438247,69.6132 0.54876399,69.6185 0.67261028,69.6238 0.66368693,69.6290 0.47794005,69.6343 0.46016666,69.6396 0.4069761,69.6449 0.56642354,69.6502 0.76997244,69.6555 0.72561526,69.6608 0.92032588,69.6661 0.86724603,69.6714 0.52211672,69.6767 0.34522104,69.6820 0.44249901,69.6873 0.43354344,69.6926 0.55742878,69.6979 0.76986456,69.7032 0.7257039,69.7085 0.61953628,69.7138 0.5929175,69.7191 0.57520741,69.7244 1.044238,69.7297 0.89380956,69.7351 0.46905869,69.7404 0.39821494,69.7457 0.67258561,69.7510 0.92030406,69.7563 0.81407738,69.7616 0.95580918,69.7669 1.1063755,69.7722 1.1327996,69.7775 0.79635149,69.7828 0.53977758,69.7881 0.44246796,69.7934 0.61956376,69.7987 0.82309026,69.8040 0.60161448,69.8093 0.41578475,69.8146 0.67258322,69.8199 0.81432408,69.8252 0.85861975,69.8305 0.9734748,69.8358 1.2477086,69.8411 1.2476779,69.8464 0.92032224,69.8517 0.99111527,69.8571 0.74332541,69.8624 0.49564204,69.8677 0.4336423,69.8730 0.40702021,69.8783 0.3628132,69.8836 0.46026477,69.8889 0.65485626,69.8942 0.53087831,69.8995 0.57513887,69.9048 0.46020046,69.9101 0.35404494,69.9154 0.27433538,69.9207 0.32747146,69.9261 0.43365648,69.9314 0.52205706,69.9367 0.45125332,69.9420 0.76984084,69.9473 0.83178681,69.9526 0.76995921,69.9579 0.5753209,69.9632 0.53984129,69.9685 0.380496,69.9738 0.23892055,69.9792 0.28318566,69.9845 0.4955734,69.9898 0.61062926,69.9951 0.38048682,70.0004 0.53092384,70.0057 0.55758935,70.0110 0.61063254,70.0163 0.53097743,70.0217 0.30975261,70.0270 0.22121795,70.0323 0.7610833,70.0376 0.71679294,70.0429 0.30970645,70.0482 0.23895638,70.0535 0.40709427,70.0589 0.53982788,70.0642 0.59289366,70.0695 0.31857139,70.0748 0.044255689,70.0801 0.21236256,70.0854 0.57527316,70.0907 0.9470951,70.0961 1.0355246,70.1014 1.0441984,70.1067 0.84061068,70.1120 0.70787519,70.1173 0.43356124,70.1226 0.36282364,70.1280 0.29208091,70.1333 0.23902331,70.1386 0.42483571,70.1439 0.53974468,70.1492 0.43354145,70.1545 0.16812418,70.1599 0.079658948,70.1652 0.17699334,70.1705 0.11503068,70.1758 0.1593377,70.1811 0.35407007,70.1865 0.86733419,70.1918 1.1239008,70.1971 0.70790607,70.2024 0.29192558,70.2077 0.097290792,70.2131 0.20356721,70.2184 0.48674765,70.2237 0.58415425,70.2290 0.66374707,70.2343 0.96461302,70.2397 1.1238705,70.2450 0.68135369,70.2503 0.53097266,70.2556 0.93810308,70.2609 1.3805417,70.2663 0.7609607,70.2716 0.35390341,70.2769 0.48671931,70.2822 0.74346566,70.2876 0.86735499,70.2929 0.76988381,70.2982 0.50441521,70.3035 0.76997846,70.3089 1.1415359,70.3142 1.1769276,70.3195 1.1594561,70.3248 1.4427073,70.3302 1.4069906,70.3355 0.78733987,70.3408 0.42465433,70.3461 0.32752565,70.3515 0.47808209,70.3568 0.82304239,70.3621 0.84074467,70.3674 1.0353725,70.3728 0.90247357,70.3781 0.61045605,70.3834 0.63710696,70.3887 0.71684122,70.3941 0.48673427,70.3994 0.24786003,70.4047 0.16818106,70.4100 0.1592751,70.4154 0.15926152,70.4207 0.23888667,70.4260 0.23005787,70.4314 0.18581218,70.4367 0.38936952,70.4420 0.37171489,70.4473 0.14161654,70.4527 0.20361125,70.4580 0.34529954,70.4633 0.51334578,70.4687 0.38920265,70.4740 0.16799733,70.4793 0.2920759,70.4847 0.70800257,70.4900 0.65482533,70.4953 0.38054177,70.5006 0.59310955,70.5060 1.1063571,70.5113 1.3008393,70.5166 1.1326022,70.5220 0.76099581,70.5273 0.75216502,70.5326 0.63711214,70.5380 0.32745737,70.5433 0.30974942,70.5486 0.44248566,70.5540 0.47785878,70.5593 0.25655243,70.5646 0.52209967,70.5700 0.79651833,70.5753 0.902812,70.5806 0.814228,70.5860 0.61048627,70.5913 0.47777939,70.5966 0.3274411,70.6020 0.15045205,70.6073 0.11504942,70.6126 0.12394928,70.6180 0.24783213,70.6233 0.46898246,70.6287 0.58403075,70.6340 0.60174263,70.6393 0.53985077,70.6447 0.67268211,70.6500 0.56641746,70.6553 0.54865366,70.6607 0.6017282,70.6660 0.38934445,70.6713 0.36277705,70.6767 0.28311497,70.6820 0.16819395,70.6874 0.33637926,70.6927 0.513309,70.6980 0.37165654,70.7034 0.20343326,70.7087 0.25668621,70.7141 0.64618522,70.7194 0.7699554,70.7247 0.76983273,70.7301 0.57515043,70.7354 0.66368669,70.7408 0.477842,70.7461 0.40717992,70.7514 0.6462431,70.7568 1.0265713,70.7621 0.98216599,70.7675 0.8672176,70.7728 0.7787255,70.7781 0.8406148,70.7835 0.64597869,70.7888 0.53095776,70.7942 0.96459079,70.7995 1.2567077,70.8048 1.8851154,70.8102 1.4778787,70.8155 1.061783,70.8209 0.61940444,70.8262 0.77006477,70.8316 0.81422538,70.8369 0.54870898,70.8423 0.81430387,70.8476 0.92031777,70.8529 0.95549434,70.8583 0.81404972,70.8636 0.74347162,70.8690 0.51323378,70.8743 0.6283319,70.8797 0.92039597,70.8850 0.81410509,70.8904 0.42474049,70.8957 0.31857479,70.9010 0.29210633,70.9064 0.61062753,70.9117 0.64591473,70.9171 0.46021035,70.9224 0.52231169,70.9278 0.75222534,70.9331 0.56624389,70.9385 0.61942005,70.9438 0.41599339,70.9492 0.41598332,70.9545 0.46888995,70.9599 0.43349585,70.9652 0.30088633,70.9706 0.19477665,70.9759 0.30102396,70.9813 0.42480594,70.9866 0.46887928,70.9920 0.4512679,70.9973 0.37173811,71.0027 0.26555234,71.0080 0.29207069,71.0134 0.3893559,71.0187 0.30080584,71.0241 0.39813325,71.0294 0.34510636,71.0348 0.31863183,71.0401 0.32749301,71.0455 0.3098132,71.0508 0.43375087,71.0562 0.53985459,71.0615 0.54856402,71.0669 0.38052365,71.0722 0.6727069,71.0776 0.76993579,71.0829 0.47769639,71.0883 0.20342727,71.0936 0.17699976,71.0990 0.17698121,71.1044 0.30089843,71.1097 0.48673144,71.1151 0.39824244,71.1204 0.34519759,71.1258 0.56642503,71.1311 0.61941844,71.1365 0.26540345,71.1418 0.061908145,71.1472 0.061925229,71.1525 0.2566562,71.1579 0.3805716,71.1633 0.30090222,71.1686 0.13271239,71.1740 0.079689279,71.1793 0.203685,71.1847 0.46906799,71.1900 0.53088939,71.1954 0.58399493,71.2008 0.66378278,71.2061 0.71684134,71.2115 0.65483874,71.2168 0.78762096,71.2222 0.69024992,71.2275 0.70793664,71.2329 0.39814577,71.2383 0.23896356,71.2436 0.61963046,71.2490 1.0354074,71.2543 0.87595874,71.2597 0.62829047,71.2651 0.55759621,71.2704 0.73453021,71.2758 0.58398861,71.2811 0.22117005,71.2865 0.24772784,71.2919 0.76111561,71.2972 1.0797498,71.3026 1.1327059,71.3079 0.69909209,71.3133 0.35395744,71.3187 0.15930764,71.3240 0.1593599,71.3294 0.32742077,71.3348 0.44243315,71.3401 0.29201868,71.3455 0.20351502,71.3508 0.20357437,71.3562 0.32750979,71.3616 0.39825618,71.3669 0.61946213,71.3723 0.90266114,71.3777 1.1857828,71.3830 0.8141827,71.3884 0.67269713,71.3938 0.92923999,71.3991 1.0796411,71.4045 1.0176538,71.4099 0.71682674,71.4152 0.66369313,71.4206 0.58406031,71.4260 0.67260653,71.4313 0.70801127,71.4367 0.92921579,71.4421 0.81403643,71.4474 0.58406067,71.4528 0.54869843,71.4582 0.35393509,71.4635 0.25653931,71.4689 0.10611413,71.4743 0.2035578,71.4796 0.22134073,71.4850 0.38952047,71.4904 0.4690854,71.4957 0.51321113,71.5011 0.3007594,71.5065 0.26555234,71.5118 0.64626104,71.5172 0.94688374,71.5226 0.82283318,71.5279 0.7610625,71.5333 0.81419134,71.5387 0.6636157,71.5441 0.34501207,71.5494 0.17696282,71.5548 0.15936556,71.5602 0.46024576,71.5655 0.69907779,71.5709 0.74329752,71.5763 0.37162036,71.5817 0.27431914,71.5870 0.30092266,71.5924 0.43372858,71.5978 0.48686793,71.6031 0.44259131,71.6085 0.50437707,71.6139 0.45135039,71.6193 0.69036895,71.6246 0.78751749,71.6300 0.56627178,71.6354 0.52209842,71.6408 0.47791332,71.6461 0.83197683,71.6515 1.5663391,71.6569 1.3537891,71.6623 0.41583073,71.6676 0.36298177,71.6730 1.0267581,71.6784 1.5486972,71.6838 1.2919054,71.6891 0.82288748,71.6945 0.55743963,71.6999 0.36275631,71.7053 0.14157207,71.7106 0.10622264,71.7160 0.23014557,71.7214 0.38067478,71.7268 0.69924945,71.7321 0.80524069,71.7375 0.6370225,71.7429 0.53985023,71.7483 0.93808883,71.7537 1.1237948,71.7590 1.115116,71.7644 1.2479509,71.7698 1.1414748,71.7752 0.55733079,71.7806 0.20351435,71.7859 0.070813231,71.7913 0.10625916,71.7967 0.38937709,71.8021 0.68138683,71.8075 0.56638688,71.8128 0.13269025,71.8182 -1.7279786e-005,71.8236 0.1416617,71.8290 0.44250461,71.8344 0.65478814,71.8397 0.53983325,71.8451 0.40724981,71.8505 0.43362331,71.8559 0.353881,71.8613 0.41589391,71.8666 0.601816,71.8720 0.8319841,71.8774 1.0001234,71.8828 1.1327634,71.8882 0.96450061,71.8936 0.55740434,71.8989 0.42467609,71.9043 0.45132264,71.9097 0.36281613,71.9151 0.22115906,71.9205 0.34514415,71.9259 0.34522822,71.9313 0.38947496,71.9366 0.81426352,71.9420 1.0884317,71.9474 0.69016117,71.9528 0.30091542,71.9582 0.40710497,71.9636 0.61944014,71.9690 0.58401382,71.9743 0.2388902,71.9797 0.017686641,71.9851 0.16809602,71.9905 0.46896973,71.9959 0.57531059,72.0013 0.72586447,72.0067 0.86731452,72.0121 0.681256,72.0174 0.48668867,72.0228 0.38949707,72.0282 0.38942039,72.0336 0.40701845,72.0390 0.51320058,72.0444 0.73448449,72.0498 0.64601713,72.0552 0.58414268,72.0606 0.46019408,72.0659 0.23002106,72.0713 0.16817613,72.0767 0.27445176,72.0821 0.4159826,72.0875 0.5752247,72.0929 0.9292028,72.0983 1.1769568,72.1037 0.8229751,72.1091 0.6282382,72.1145 0.628295,72.1199 0.62836373,72.1252 0.46015733,72.1306 0.28321028,72.1360 0.40713295,72.1414 0.51323915,72.1468 0.3804346,72.1522 0.29200867,72.1576 0.38953266,72.1630 0.54883647,72.1684 0.67257893,72.1738 0.58394825,72.1792 0.32730502,72.1846 0.27424869,72.1900 0.37167001,72.1954 0.35403392,72.2008 0.2300709,72.2062 0.11500064,72.2115 0.21244824,72.2169 0.48685029,72.2223 0.62833506,72.2277 0.64591533,72.2331 0.37159938,72.2385 0.19486922,72.2439 0.54881704,72.2493 0.62815917,72.2547 0.31842214,72.2601 0.10620091,72.2655 0.16822049,72.2709 0.29212311,72.2763 0.47791433,72.2817 0.47787282,72.2871 0.44248331,72.2925 0.46013522,72.2979 0.34511963,72.3033 0.47785053,72.3087 0.44243428,72.3141 0.4335818,72.3195 0.36273953,72.3249 0.32744363,72.3303 0.37184447,72.3357 0.60186392,72.3411 0.54866803,72.3465 0.42471337,72.3519 0.20343181,72.3573 0.1592617,72.3627 0.15931557,72.3681 0.16811222,72.3735 0.16810974,72.3789 0.22138701,72.3843 0.64618111,72.3897 0.84950656,72.3951 0.73437786,72.4005 0.41598046,72.4059 0.49565622,72.4113 0.67254269,72.4167 0.58396637,72.4221 0.24767557,72.4275 0.18594724,72.4329 0.52224082,72.4383 0.69026256,72.4437 0.72558397,72.4491 0.69023216,72.4545 0.61946297,72.4600 0.35393229,72.4654 0.088451438,72.4708 0.2212856,72.4762 0.55783862,72.4816 0.92937803,72.4870 1.106007,72.4924 0.74310094,72.4978 0.38041809,72.5032 0.30973908,72.5086 0.25662151,72.5140 0.23017164,72.5194 0.53106469,72.5248 0.83183748,72.5302 0.50437683,72.5356 0.4425,72.5410 0.39822572,72.5465 0.30971786,72.5519 0.49563545,72.5573 0.53987753,72.5627 0.53099585,72.5681 0.46014258,72.5735 0.32736695,72.5789 0.27427489,72.5843 0.53093106,72.5897 0.52209944,72.5951 0.29209504,72.6005 0.29213393,72.6060 0.56633031,72.6114 0.59280193,72.6168 0.18591844,72.6222 0.4602991,72.6276 0.72567415,72.6330 0.75215203,72.6384 0.3804557,72.6438 0.25662836,72.6492 0.20349833,72.6547 0.1416287,72.6601 0.43373567,72.6655 0.6194765,72.6709 0.59288156,72.6763 0.76996273,72.6817 0.98233145,72.6871 0.87606758,72.6925 0.73443282,72.6980 0.53981084,72.7034 0.4957251,72.7088 0.56646866,72.7142 0.68128711,72.7196 0.40693349,72.7250 0.33626527,72.7304 0.39831215,72.7359 0.6018607,72.7413 0.76106775,72.7467 0.71671611,72.7521 0.51324147,72.7575 0.42484835,72.7629 0.43358254,72.7684 0.68128306,72.7738 0.7522226,72.7792 0.56643975,72.7846 0.28316715,72.7900 0.2920965,72.7954 0.42482546,72.8009 0.46898168,72.8063 0.3185412,72.8117 0.23008528,72.8171 0.26545826,72.8225 0.12387358,72.8279 0.18598978,72.8334 0.66387665,72.8388 0.64596933,72.8442 0.41589463,72.8496 0.56639826,72.8550 0.56628197,72.8605 0.3715612,72.8659 0.31855044,72.8713 0.28315946,72.8767 0.16813369,72.8821 0.20360649,72.8876 0.53986382,72.8930 0.68132854,72.8984 0.42469221,72.9038 0.46903035,72.9092 0.46025851,72.9147 0.77879775,72.9201 0.84949392,72.9255 0.49557325,72.9309 0.061968114,72.9364 0.11505021,72.9418 0.36282504,72.9472 0.30974934,72.9526 0.15933384,72.9580 0.26556349,72.9635 0.42484555,72.9689 0.47790152,72.9743 0.47782063,72.9797 0.40697587,72.9852 0.67255831,72.9906 0.76993859,72.9960 0.55760151,73.0014 0.67268914,73.0069 0.8584519,73.0123 0.71668041,73.0177 0.30959472,73.0231 0.37170866,73.0286 0.6371963,73.0340 1.0885587,73.0394 1.2655063,73.0448 0.78757548,73.0503 0.59290779,73.0557 0.69901437,73.0611 0.83177853,73.0666 0.65484607,73.0720 0.32752442,73.0774 0.42491803,73.0828 0.50442004,73.0883 0.59292889,73.0937 0.63716137,73.0991 0.42470655,73.1046 0.23893456,73.1100 0.27439445,73.1154 0.56646669,73.1208 0.77878684,73.1263 0.74337804,73.1317 0.55744189,73.1371 0.55752105,73.1426 0.83198553,73.1480 0.90251017,73.1534 0.38919312,73.1588 0.053086396,73.1643 0.079711936,73.1697 0.36290649,73.1751 0.44246298,73.1806 0.34516656,73.1860 0.53105962,73.1914 0.76989585,73.1969 0.69900113,73.2023 0.4158583,73.2077 0.28319484,73.2132 0.15043662,73.2186 0.1150381,73.2240 0.23010437,73.2295 0.34510213,73.2349 0.3451708,73.2403 0.35405728,73.2458 0.33626026,73.2512 0.27428797,73.2566 0.33629921,73.2621 0.76111913,73.2675 1.1150209,73.2729 1.070735,73.2784 0.38935104,73.2838 0.24777474,73.2892 0.25661576,73.2947 0.23007287,73.3001 0.15932071,73.3056 0.16820225,73.3110 0.46905932,73.3164 0.62831742,73.3219 0.51332223,73.3273 0.48673233,73.3327 0.43352363,73.3382 0.44248572,73.3436 0.61069834,73.3491 0.60174733,73.3545 0.30969545,73.3599 0.20353828,73.3654 0.29205078,73.3708 0.46021041,73.3762 0.43359193,73.3817 0.26547194,73.3871 0.38937756,73.3926 0.47786525,73.3980 0.37176016,73.4034 0.38065654,73.4089 0.51329106,73.4143 0.66363817,73.4198 0.9822439,73.4252 0.9291876,73.4306 0.61942399,73.4361 0.76099312,73.4415 0.68148875,73.4470 0.61959147,73.4524 0.48665115,73.4578 0.28308854,73.4633 0.27442509,73.4687 0.62838984,73.4742 0.71676373,73.4796 0.40707505,73.4851 0.43374461,73.4905 0.78770685,73.4959 0.76096553,73.5014 0.37150761,73.5068 0.50436735,73.5123 1.221211,73.5177 0.9557541,73.5232 0.62839288,73.5286 0.63726294,73.5341 0.73455149,73.5395 0.72557402,73.5449 0.84063864,73.5504 0.97347397,73.5558 0.76108462,73.5613 0.62840343,73.5667 0.49566934,73.5722 0.47791055,73.5776 0.43357679,73.5831 0.38048297,73.5885 0.64606661,73.5940 0.74330932,73.5994 0.37158239,73.6049 0.19469145,73.6103 0.19471413,73.6157 0.25661185,73.6212 0.26553351,73.6266 0.43367001,73.6321 0.39822754,73.6375 0.43374127,73.6430 0.61060596,73.6484 0.63710654,73.6539 0.62826306,73.6593 0.64612901,73.6648 0.9735828,73.6702 0.86707133,73.6757 0.37155098,73.6811 0.31860486,73.6866 0.41588628,73.6920 0.37164256,73.6975 0.24778104,73.7029 0.38933462,73.7084 0.70794684,73.7138 1.1681515,73.7193 1.0089495,73.7247 0.67261308,73.7302 0.39816901,73.7356 0.18584675,73.7411 0.1681859,73.7466 0.345166,73.7520 0.49552876,73.7575 0.5486148,73.7629 0.39820725,73.7684 0.39827171,73.7738 0.36291164,73.7793 0.24776039,73.7847 0.3096849,73.7902 0.30972773,73.7956 0.20355424,73.8011 0.26547045,73.8065 0.49559641,73.8120 0.88504738,73.8175 0.98223603,73.8229 0.61940157,73.8284 0.55764294,73.8338 0.57527208,73.8393 0.80534554,73.8447 1.4159868,73.8502 1.6194496,73.8556 1.0087751,73.8611 0.65478426,73.8666 0.44239944,73.8720 0.16810693,73.8775 0.1504534,73.8829 0.15929641,73.8884 0.33630344,73.8938 0.86727667,73.8993 1.0442437,73.9048 0.66369534,73.9102 0.24779293,73.9157 0.097349629,73.9211 0.088507675,73.9266 0.14161263,73.9321 0.13271403,73.9375 0.2831898,73.9430 0.5398882,73.9484 0.63721007,73.9539 0.54871768,73.9594 0.77877313,73.9648 0.84062767,73.9703 0.66359985,73.9757 0.28316543,73.9812 0.23909004,73.9867 0.44253606,73.9921 0.76991493,73.9976 1.0354077,74.0030 0.73438418,74.0085 0.61931556,74.0140 0.74340278,74.0194 1.0179023,74.0249 0.80539799,74.0304 0.69908702,74.0358 0.62825173,74.0413 0.45130947,74.0468 0.35397956,74.0522 0.34504575,74.0577 0.47782189,74.0631 0.6815154,74.0686 0.73465931,74.0741 0.80527592,74.0795 0.76104486,74.0850 0.8141951,74.0905 0.65479547,74.0959 0.49548289,74.1014 0.36271343,74.1069 0.4070583,74.1123 0.46910909,74.1178 0.57541335,74.1233 1.265704,74.1287 1.7169019,74.1342 1.5750285,74.1397 1.1060348,74.1451 0.90267557,74.1506 0.68134594,74.1561 0.52207732,74.1615 0.79645944,74.1670 0.87606812,74.1725 0.49553832,74.1779 0.5045625,74.1834 0.81436759,74.1889 1.0708375,74.1943 0.94680089,74.1998 0.92911106,74.2053 0.6371026,74.2108 0.56635273,74.2162 0.59292161,74.2217 0.50445497,74.2272 0.49568295,74.2326 0.67261791,74.2381 0.75208986,74.2436 0.59277749,74.2490 0.28319705,74.2545 0.21245411,74.2600 0.41598698,74.2655 0.80549318,74.2709 1.2567586,74.2764 0.99102932,74.2819 0.6811769,74.2873 0.31846559,74.2928 0.070831597,74.2983 0.13275865,74.3038 0.43367514,74.3092 0.68148541,74.3147 0.60177577,74.3202 0.51320463,74.3257 0.49558708,74.3311 0.70804167,74.3366 0.72577482,74.3421 0.8850944,74.3476 0.99124008,74.3530 0.99109292,74.3585 0.74318933,74.3640 0.49549788,74.3695 0.46014953,74.3749 0.38043037,74.3804 0.27433586,74.3859 0.59295255,74.3914 0.61051071,74.3968 0.52209115,74.4023 0.67259163,74.4078 0.6549052,74.4133 0.4160006,74.4187 0.36287177,74.4242 0.56636828,74.4297 0.86736661,74.4352 1.0267015,74.4407 1.1328033,74.4461 1.1680311,74.4516 0.94671208,74.4571 0.5308978,74.4626 0.42486626,74.4681 0.58409923,74.4735 0.54856604,74.4790 0.56640482,74.4845 0.65497231,74.4900 0.79643482,74.4955 0.70778155,74.5009 0.44237846,74.5064 0.57523876,74.5119 0.46020201,74.5174 0.48677295,74.5229 0.48674318,74.5283 0.46022359,74.5338 0.69912958,74.5393 1.0795511,74.5448 1.0885025,74.5503 0.54873669,74.5557 0.37175289,74.5612 0.55752039,74.5667 0.38040945,74.5722 0.11500231,74.5777 0.15933052,74.5832 0.36293074,74.5886 0.50455201,74.5941 0.66365337,74.5996 0.34496561,74.6051 0.30972657,74.6106 0.35405022,74.6161 0.55759382,74.6216 0.76118201,74.6270 0.85845304,74.6325 0.69906652,74.6380 0.69020873,74.6435 0.55740541,74.6490 0.26542187,74.6545 0.23897792,74.6599 0.45139205,74.6654 0.68145555,74.6709 0.51319081,74.6764 0.29200143,74.6819 0.57521701,74.6874 0.58400863,74.6929 0.39826131,74.6984 0.29205036,74.7038 0.185848,74.7093 0.45142502,74.7148 0.65488732,74.7203 0.44238934,74.7258 0.25658926,74.7313 0.30091026,74.7368 0.3274987,74.7423 0.26552278,74.7478 0.34508991,74.7532 0.54859203,74.7587 0.44244337,74.7642 0.29208007,74.7697 0.17705983,74.7752 0.31856978,74.7807 0.28313336,74.7862 0.32740048,74.7917 0.30972576,74.7972 0.49550459,74.8027 0.61936814,74.8082 0.69038248,74.8136 0.7169717,74.8191 0.73456198,74.8246 0.80531257,74.8301 0.76986462,74.8356 0.47784308,74.8411 0.42482823,74.8466 0.5488221,74.8521 0.70802975,74.8576 0.56629926,74.8631 0.41590834,74.8686 0.44258362,74.8741 0.63715506,74.8796 0.65469682,74.8851 0.71676171,74.8906 0.69028318,74.8960 0.30091646,74.9015 0.38940427,74.9070 0.4690204,74.9125 0.61945176,74.9180 0.54860592,74.9235 0.75212342,74.9290 0.87607574,74.9345 0.74338287,74.9400 0.41592854,74.9455 0.34517521,74.9510 0.48673508,74.9565 0.65476358,74.9620 0.76111722,74.9675 0.81428039,74.9730 0.75225896,74.9785 0.66382861,74.9840 0.61070043,74.9895 0.63709211,74.9950 0.48655391,75.0005 0.33623961,75.0060 0.39837992,75.0115 0.65500188,75.0170 0.93800557,75.0225 1.0441383,75.0280 0.93797517,75.0335 0.96459955,75.0390 1.0885378,75.0445 0.76102495,75.0500 0.51322925,75.0555 0.47789866,75.0610 0.82303727,75.0665 0.99997145,75.0720 0.46019065,75.0775 0.43370327,75.0830 0.5486849,75.0885 0.59282702,75.0940 0.62820578,75.0995 0.6017468,75.1050 0.29205891,75.1105 0.079655983,75.1160 0.097448289,75.1215 0.43371299,75.1270 0.64605922,75.1325 0.69919902,75.1380 0.62827116,75.1435 0.43348664,75.1490 0.42473984,75.1545 0.77880287,75.1600 0.82295543,75.1655 0.72556186,75.1710 0.76988816,75.1766 0.74341071,75.1821 0.59293431,75.1876 0.57514924,75.1931 0.61943358,75.1986 0.3717185,75.2041 0.33634338,75.2096 0.48682758,75.2151 0.60178667,75.2206 0.34510976,75.2261 0.26549616,75.2316 0.43366095,75.2371 0.5310002,75.2426 0.39819199,75.2481 0.31855273,75.2536 0.45127898,75.2592 0.40710163,75.2647 0.22126597,75.2702 0.22123766,75.2757 0.3451345,75.2812 0.43359131,75.2867 0.39827937,75.2922 0.77883929,75.2977 0.87616611,75.3032 0.69913745,75.3087 0.75221235,75.3142 0.80521894,75.3198 0.66363698,75.3253 0.63719428,75.3308 0.5043959,75.3363 0.4514384,75.3418 0.63723999,75.3473 0.46898878,75.3528 0.5929271,75.3583 0.64597672,75.3638 0.50449985,75.3694 0.69917828,75.3749 0.92910701,75.3804 0.74320513,75.3859 0.36281103,75.3914 0.38942862,75.3969 0.36278439,75.4024 0.21242888,75.4079 0.59303266,75.4135 0.96460235,75.4190 0.82297307,75.4245 0.70800841,75.4300 0.62838191,75.4355 0.62827688,75.4410 0.40695024,75.4466 0.18579806,75.4521 0.23010884,75.4576 0.23003681,75.4631 0.46019346,75.4686 0.82311088,75.4741 0.86734831,75.4796 0.81410003,75.4852 0.32727918,75.4907 0.34517944,75.4962 0.63725466,75.5017 0.74333358,75.5072 0.57514107,75.5127 0.3629182,75.5183 0.53999406,75.5238 0.76988739,75.5293 0.84063417,75.5348 0.9115389,75.5403 0.8317849,75.5459 0.66364682,75.5514 0.8584128,75.5569 0.76985484,75.5624 0.50436604,75.5679 0.23003615,75.5735 0.24778011,75.5790 0.23894502,75.5845 0.15047617,75.5900 0.22130878,75.5955 0.5221926,75.6011 0.87604439,75.6066 0.82290894,75.6121 0.53103042,75.6176 0.47797012,75.6231 0.58410484,75.6287 0.91151142,75.6342 1.0706451,75.6397 0.60176814,75.6452 0.371795,75.6507 0.4070861,75.6563 0.71692717,75.6618 0.82290936,75.6673 0.34502578,75.6728 0.40724015,75.6784 0.61076987,75.6839 0.74338782,75.6894 0.65475398,75.6949 0.61940646,75.7005 0.82295078,75.7060 0.56624097,75.7115 0.23900658,75.7170 0.34518763,75.7226 0.48674896,75.7281 0.91161954,75.7336 0.99110645,75.7391 0.69014972,75.7447 0.44252744,75.7502 0.50456506,75.7557 0.66370881,75.7612 0.76991057,75.7668 0.82298058,75.7723 0.58391124,75.7778 0.42464572,75.7833 0.38940838,75.7889 0.56648266,75.7944 0.48667625,75.7999 0.54870033,75.8055 0.63730836,75.8110 0.80529326,75.8165 0.88484699,75.8220 0.66366267,75.8276 0.67253011,75.8331 0.62826401,75.8386 0.30977914,75.8442 0.23018773,75.8497 0.6107322,75.8552 1.0090151,75.8608 1.0531005,75.8663 0.89369231,75.8718 0.787561,75.8773 0.79636425,75.8829 0.6371277,75.8884 0.69029903,75.8939 0.6902414,75.8995 0.79642457,75.9050 0.68137014,75.9105 0.52209443,75.9161 0.51328278,75.9216 0.54871666,75.9271 0.43369463,75.9327 0.29203296,75.9382 0.20349887,75.9437 0.23010585,75.9493 0.39827245,75.9548 0.48672605,75.9603 0.38047785,75.9659 0.29199144,75.9714 0.2301378,75.9769 0.40710276,75.9825 0.61060351,75.9880 1.061901,75.9935 0.91146904,75.9991 0.5663901,76.0046 0.37174347,76.0101 0.76112258,76.0157 0.84950525,76.0212 0.68139964,76.0268 0.42479581,76.0323 0.27439198,76.0378 0.76107174,76.0434 1.0087714,76.0489 0.88491315,76.0544 0.57521629,76.0600 0.53990698,76.0655 0.6017856,76.0710 0.40705055,76.0766 0.25676441,76.0821 0.43374273,76.0877 0.7434085,76.0932 1.0265735,76.0987 1.1238903,76.1043 0.71675861,76.1098 0.50440753,76.1154 0.61937666,76.1209 0.60154623,76.1264 0.56639451,76.1320 0.75230354,76.1375 0.63708639,76.1431 0.62835085,76.1486 0.57522982,76.1541 0.42474049,76.1597 0.41606778,76.1652 0.63720363,76.1708 0.83173686,76.1763 0.55741227,76.1818 0.30099684,76.1874 0.51332927,76.1929 0.37159294,76.1985 0.28325006,76.2040 0.46026379,76.2096 0.42469957,76.2151 0.22118017,76.2206 0.46020949,76.2262 0.36278996,76.2317 0.60173428,76.2373 0.5309673,76.2428 0.41595456,76.2484 0.36287868,76.2539 0.48672467,76.2595 0.53979367,76.2650 0.50437611,76.2705 0.42476672,76.2761 0.46909499,76.2816 0.56644338,76.2872 0.52212006,76.2927 0.53090614,76.2983 0.43360376,76.3038 0.2123832,76.3094 0.24783413,76.3149 0.3628644,76.3205 0.41586402,76.3260 0.19463614,76.3316 0.0088460613,76.3371 0.053119276,76.3426 0.11506178,76.3482 0.11507749,76.3537 0.18589501,76.3593 0.32744226,76.3648 0.45141676,76.3704 0.65492737,76.3759 0.70783645,76.3815 0.50429583,76.3870 0.29199171,76.3926 0.2035576,76.3981 0.15052542,76.4037 0.30981863,76.4092 0.73466676,76.4148 1.3008959,76.4203 1.1148807,76.4259 0.82293397,76.4314 1.0442784,76.4370 1.2920613,76.4425 0.7433176,76.4481 0.30086145,76.4536 0.30104667,76.4592 0.73463935,76.4647 0.75206715,76.4703 0.49551281,76.4759 0.33627442,76.4814 0.29200795,76.4870 0.30090305,76.4925 0.318533,76.4981 0.30081686,76.5036 0.44246507,76.5092 0.53981441,76.5147 0.55750489,76.5203 0.58408564,76.5258 0.39829415,76.5314 0.30980545,76.5369 0.39833397,76.5425 0.48675007,76.5481 0.41578594,76.5536 0.20343333,76.5592 0.28314155,76.5647 0.45132828,76.5703 0.65495217,76.5758 0.69913179,76.5814 0.54868382,76.5869 0.23896463,76.5925 0.41584569,76.5981 0.46012241,76.6036 0.38940102,76.6092 0.18587142,76.6147 0.17704506,76.6203 0.60173076,76.6258 1.0264747,76.6314 1.3009573,76.6370 1.2743741,76.6425 0.61060327,76.6481 0.50446904,76.6536 0.71682024,76.6592 0.65488046,76.6648 0.7788884,76.6703 1.3009804,76.6759 1.4511952,76.6814 1.0618837,76.6870 0.61063534,76.6926 0.33625975,76.6981 0.3804912,76.7037 0.30087245,76.7092 0.30984813,76.7148 0.55749118,76.7204 0.55744946,76.7259 0.55760854,76.7315 0.65484452,76.7371 0.49551025,76.7426 0.69920945,76.7482 0.84960157,76.7537 0.59281296,76.7593 0.32735488,76.7649 0.36287189,76.7704 0.41591153,76.7760 0.2743009,76.7816 0.1681726,76.7871 0.15930183,76.7927 0.26548898,76.7982 0.4336223,76.8038 0.56631738,76.8094 0.60169363,76.8149 0.5575397,76.8205 0.5666222,76.8261 0.96508127,76.8316 1.6106014,76.8372 1.4420838,76.8428 0.88475627,76.8483 0.54857647,76.8539 0.27441689,76.8595 0.4956266,76.8650 0.47784442,76.8706 0.45139998,76.8762 0.44248047,76.8817 0.35390723,76.8873 0.32746449,76.8929 0.48678073,76.8984 0.6283856,76.9040 0.56643289,76.9096 0.52207077,76.9151 0.56619269,76.9207 0.38046154,76.9263 0.37170115,76.9318 0.1946982,76.9374 0.2655856,76.9430 0.53985792,76.9486 0.4954831,76.9541 0.33626732,76.9597 0.31860286,76.9653 0.26550114,76.9708 0.26550168,76.9764 0.26550677,76.9820 0.3541424,76.9876 0.75241464,76.9931 1.1326834,76.9987 1.061794,77.0043 0.92027891,77.0098 0.60165703,77.0154 0.44265056,77.0210 1.0976182,77.0266 1.504288,77.0321 0.97313577,77.0377 0.35391802,77.0433 0.47788024,77.0488 0.64608049,77.0544 1.2482634,77.0600 2.1507707,77.0656 2.2474878,77.0711 1.4155669,77.0767 0.97363085,77.0823 1.2746391,77.0879 1.3007687,77.0934 1.1678063,77.0990 0.6812672,77.1046 0.39828482,77.1102 0.31858373,77.1157 0.407022,77.1213 0.48665044,77.1269 0.38057578,77.1325 0.5576188,77.1380 0.84949458,77.1436 1.0086772,77.1492 0.9910692,77.1548 0.78764987,77.1604 0.38943058,77.1659 0.30092496,77.1715 0.41596934,77.1771 0.49565622,77.1827 0.34518814,77.1882 0.29200277,77.1938 0.32742378,77.1994 0.29205456,77.2050 0.26543194,77.2106 0.36281621,77.2161 0.42478275,77.2217 0.5928911,77.2273 0.66373855,77.2329 0.54870152,77.2385 0.49551108,77.2440 0.41586322,77.2496 0.23895267,77.2552 0.14165536,77.2608 0.2743957,77.2664 0.30087814,77.2719 0.30974054,77.2775 0.57526362,77.2831 0.75223649,77.2887 0.63711834,77.2943 0.55746812,77.2999 0.49559066,77.3054 0.46907309,77.3110 0.38045567,77.3166 0.49551085,77.3222 0.75224435,77.3278 0.87612468,77.3334 0.35401145,77.3389 0.38942975,77.3445 0.46019638,77.3501 0.34509075,77.3557 0.22125351,77.3613 0.21242511,77.3669 0.29205534,77.3724 0.51323992,77.3780 0.36271709,77.3836 0.088506997,77.3892 0.10623246,77.3948 0.11506591,77.4004 0.2477922,77.4060 0.33636323,77.4115 0.72573394,77.4171 0.63704526,77.4227 0.49547434,77.4283 0.38049796,77.4339 0.33629388,77.4395 0.35398817,77.4451 0.49557942,77.4507 0.54866087,77.4562 0.5929336,77.4618 0.44257236,77.4674 0.5487293,77.4730 0.66372651,77.4786 0.61953288,77.4842 0.53987616,77.4898 0.81420606,77.4954 0.89385033,77.5010 0.87601042,77.5065 0.70776832,77.5121 0.61051905,77.5177 0.54865605,77.5233 0.3540177,77.5289 0.53112912,77.5345 1.0000943,77.5401 1.2654568,77.5457 0.8671701,77.5513 0.4866972,77.5569 0.47795731,77.5625 0.60181999,77.5680 0.65486312,77.5736 0.61937183,77.5792 0.49550772,77.5848 0.7521987,77.5904 0.75213456,77.5960 0.55746752,77.6016 0.43375021,77.6072 0.38944846,77.6128 0.38051367,77.6184 0.57529038,77.6240 0.75230002,77.6296 0.93792111,77.6352 0.65470684,77.6408 0.3451049,77.6464 0.51334733,77.6520 0.76120573,77.6575 0.76122379,77.6631 0.89382547,77.6687 0.91129005,77.6743 0.46892643,77.6799 0.25667563,77.6855 0.27434805,77.6911 0.36276978,77.6967 0.27435562,77.7023 0.32758647,77.7079 0.57524586,77.7135 0.57513589,77.7191 0.51322615,77.7247 0.44242662,77.7303 0.3628982,77.7359 0.43371657,77.7415 0.62840593,77.7471 0.68134457,77.7527 0.44236088,77.7583 0.46021605,77.7639 0.4425123,77.7695 0.43360323,77.7751 0.44243243,77.7807 0.64604819,77.7863 0.69917649,77.7919 0.6726231,77.7975 0.62830007,77.8031 0.33622557,77.8087 0.22115208,77.8143 0.20357671,77.8199 0.43368229,77.8255 0.58395481,77.8311 0.50437987,77.8367 0.38944778,77.8423 0.51328897,77.8479 0.37166369,77.8535 0.51329845,77.8591 0.53100789,77.8647 0.62836611,77.8703 0.77877814,77.8759 0.61062616,77.8815 0.38940394,77.8871 0.48666739,77.8927 0.28310326,77.8983 0.19470668,77.9039 0.4336668,77.9095 0.57522339,77.9152 0.57515204,77.9208 0.49563116,77.9264 0.70806539,77.9320 0.55745786,77.9376 0.460136,77.9432 0.59293258,77.9488 0.48669389,77.9544 0.30969897,77.9600 0.31864545,77.9656 0.3717199,77.9712 0.24773307,77.9768 0.23008087,77.9824 0.37170944,77.9880 0.46898937,77.9936 0.36276627,77.9992 0.21246769,78.0049 0.19479482,78.0105 0.27429,78.0161 0.22126806,78.0217 0.30092216,78.0273 0.48663527,78.0329 0.8054046,78.0385 1.2744799,78.0441 1.7167724,78.0497 1.4689654,78.0553 0.76103634,78.0609 0.30959779,78.0666 0.097243324,78.0722 0.30092484,78.0778 0.38065314,78.0834 0.654899,78.0890 0.47772247,78.0946 0.29202425,78.1002 0.45147902,78.1058 0.71680611,78.1114 0.57507902,78.1171 0.30976519,78.1227 0.49567574,78.1283 0.67268199,78.1339 0.74335158,78.1395 0.35390913,78.1451 0.49555293,78.1507 0.83181822,78.1563 0.93804669,78.1620 0.52207953,78.1676 0.20344831,78.1732 0.31860587,78.1788 0.63729227,78.1844 0.8053757,78.1900 0.66363865,78.1956 0.30973947,78.2013 0.50447071,78.2069 0.84964234,78.2125 1.4160634,78.2181 1.1856821,78.2237 0.68130738,78.2293 0.64612269,78.2349 0.93809986,78.2406 0.95563608,78.2462 0.60167664,78.2518 0.31860417,78.2574 0.31861109,78.2630 0.57521391,78.2686 0.44241756,78.2743 0.20352681,78.2799 0.38071415,78.2855 0.77000433,78.2911 0.98219252,78.2967 0.76111537,78.3024 0.56644469,78.3080 0.53992885,78.3136 0.90281808,78.3192 1.0264947,78.3248 0.97315693,78.3305 0.55727381,78.3361 0.27436483,78.3417 0.35408229,78.3473 0.68150753,78.3529 0.90286797,78.3586 1.0709716,78.3642 0.93786883,78.3698 0.44215995,78.3754 0.2919232,78.3810 0.48679513,78.3867 0.60185784,78.3923 0.40704685,78.3979 0.59288657,78.4035 1.0885724,78.4091 1.1681719,78.4148 0.91144311,78.4204 0.59288454,78.4260 0.5486359,78.4316 0.41594473,78.4373 0.62844169,78.4429 0.96465361,78.4485 0.99099129,78.4541 0.769867,78.4598 0.59294987,78.4654 0.25656658,78.4710 0.17709126,78.4766 0.40716538,78.4823 0.30077645,78.4879 0.044204559,78.4935 0.12395954,78.4991 0.15927123,78.5048 0.079603612,78.5104 0.16820185,78.5160 0.39828542,78.5216 0.38046667,78.5273 0.21234839,78.5329 0.3717837,78.5385 0.59300625,78.5441 0.41583523,78.5498 0.24774097,78.5554 0.36290079,78.5610 0.54864895,78.5667 0.65486366,78.5723 0.65483987,78.5779 0.59285957,78.5835 0.42471153,78.5892 0.44242024,78.5948 0.46022692,78.6004 0.47793651,78.6061 0.48675871,78.6117 0.56643927,78.6173 0.6815151,78.6229 0.63716424,78.6286 0.80529791,78.6342 1.0087829,78.6398 0.76095694,78.6455 0.57527292,78.6511 0.3628768,78.6567 0.27425304,78.6624 0.36277792,78.6680 0.57530546,78.6736 0.66376597,78.6793 0.69916427,78.6849 0.82298231,78.6905 0.69010377,78.6962 0.70798761,78.7018 0.63726556,78.7074 0.57522476,78.7131 0.40700853,78.7187 0.46009642,78.7243 0.45134351,78.7300 0.42500669,78.7356 0.55762869,78.7412 0.49552512,78.7469 0.51328564,78.7525 0.67259669,78.7581 1.0709977,78.7638 1.3451605,78.7694 1.0352098,78.7750 1.0529411,78.7807 1.0352737,78.7863 0.7698819,78.7919 0.3893958,78.7976 0.44267172,78.8032 0.68151963,78.8088 0.72556317,78.8145 0.72559935,78.8201 0.59286547,78.8258 0.38047272,78.8314 0.40713525,78.8370 0.76121771,78.8427 0.7964651,78.8483 0.7344135,78.8539 0.53973156,78.8596 0.50432664,78.8652 0.53981709,78.8709 0.70809901,78.8765 0.84075779,78.8821 0.69896287,78.8878 0.50434262,78.8934 0.42482051,78.8991 0.15929602,78.9047 0.15928659,78.9103 0.061967921,78.9160 0.17705765,78.9216 0.72580498,78.9273 1.265582,78.9329 1.0795506,78.9385 0.67262423,78.9442 0.64621425,78.9498 0.93817657,78.9555 1.3716347,78.9611 1.185823,78.9668 1.2123128,78.9724 0.76083136,78.9780 0.56632161,78.9837 0.79640186,78.9893 1.0176754,78.9950 1.0443583,79.0006 0.82308245,79.0063 0.56635237,79.0119 0.43353227,79.0175 0.2476965,79.0232 0.20356502,79.0288 0.29212579,79.0345 0.44244033,79.0401 0.30968174,79.0458 0.48672247,79.0514 0.84078538,79.0571 1.4780021,79.0627 1.3185467,79.0684 1.1592162,79.0740 1.3185933,79.0796 1.2301209,79.0853 0.88497972,79.0909 0.89394528,79.0966 1.0972883,79.1022 0.79622394,79.1079 0.62824839,79.1135 0.61952883,79.1192 0.78771019,79.1248 0.92923236,79.1305 0.89366537,79.1361 0.4866688,79.1418 0.52225125,79.1474 0.51333958,79.1531 0.63721907,79.1587 0.88499188,79.1644 0.9556427,79.1700 0.69012558,79.1757 0.3539511,79.1813 0.088505678,79.1870 0.11505303,79.1926 0.097352028,79.1983 0.19468865,79.2039 0.30089268,79.2096 0.54872644,79.2152 0.68165493,79.2209 0.89385492,79.2265 0.54849982,79.2322 0.39814311,79.2378 0.56628007,79.2435 0.6637063,79.2491 0.55753922,79.2548 0.28316489,79.2604 0.22120233,79.2661 0.21243711,79.2717 0.33640298,79.2774 0.35402206,79.2830 0.48668554,79.2887 0.5397917,79.2944 0.6105479,79.3000 0.53978747,79.3057 0.5222804,79.3113 0.77003103,79.3170 0.97332823,79.3226 1.0529079,79.3283 1.0441992,79.3339 1.035507,79.3396 1.0000867,79.3453 0.71689165,79.3509 0.49559349,79.3566 0.46007273,79.3622 0.28306675,79.3679 0.23004201,79.3735 0.41603744,79.3792 0.52220368,79.3848 0.3805663,79.3905 0.30086964,79.3962 0.19460103,79.4018 0.21238992,79.4075 0.37170056,79.4131 0.29196626,79.4188 0.30974907,79.4245 0.67275488,79.4301 0.75236928,79.4358 0.78763103,79.4414 1.0087837,79.4471 0.95569777,79.4528 0.73436022,79.4584 0.68142349,79.4641 0.66378152,79.4697 0.37150827,79.4754 0.13276705,79.4811 0.54890639,79.4867 1.1240891,79.4924 1.1679648,79.4980 0.96434337,79.5037 0.71684068,79.5094 0.46018797,79.5150 0.10618546,79.5207 0.1593353,79.5263 0.15041962,79.5320 0.14153135,79.5377 0.29207551,79.5433 0.50449556,79.5490 0.44252893,79.5547 0.46019751,79.5603 0.4777936,79.5660 0.40699732,79.5717 0.16819346,79.5773 0.33635351,79.5830 0.34505326,79.5886 0.39809197,79.5943 0.5398699,79.6000 0.73460305,79.6056 0.48669881,79.6113 0.36277848,79.6170 0.2743845,79.6226 0.30976653,79.6283 0.070701607,79.6340 0.062008157,79.6396 0.3365646,79.6453 0.73460573,79.6510 0.71670169,79.6566 0.65479046,79.6623 0.46009988,79.6680 0.38049325,79.6736 0.43366134,79.6793 0.49562523,79.6850 0.5132674,79.6906 0.47782671,79.6963 0.46013075,79.7020 0.53097081,79.7076 0.79651076,79.7133 0.78764611,79.7190 0.62828451,79.7247 0.61933559,79.7303 0.6724354,79.7360 0.91150457,79.7417 0.76119292,79.7473 0.55771726,79.7530 0.61957967,79.7587 0.75223398,79.7643 0.83193171,79.7700 1.1947762,79.7757 1.2476554,79.7814 0.79623163,79.7870 0.43355393,79.7927 0.59297419,79.7984 0.77871412,79.8040 0.74335277,79.8097 1.0532311,79.8154 1.1947718,79.8211 1.0177059,79.8267 1.0707407,79.8324 0.69017947,79.8381 0.27425167,79.8438 0.33628017,79.8494 0.75225675,79.8551 0.77872354,79.8608 0.64599079,79.8665 0.89387757,79.8721 0.8141759,79.8778 0.4778232,79.8835 0.42475083,79.8892 0.64603841,79.8948 0.76989967,79.9005 0.72561443,79.9062 0.60174668,79.9119 0.59292001,79.9175 0.49563131,79.9232 0.47795808,79.9289 0.56639504,79.9346 0.51314944,79.9402 0.36277506,79.9459 0.48680627,79.9516 0.37165278,79.9573 0.36297864,79.9629 0.92058617,79.9686 1.150481,79.9743 1.0086415,79.9800 0.57505441,79.9857 0.37177879,79.9913 0.32750386,79.9970 0.29195637,80.0027 0.274266,80.0084 0.34511659,80.0141 0.25662339,80.0197 0.25669798,80.0254 0.47795862,80.0311 0.90279734,80.0368 1.132624,80.0425 0.69893312,80.0481 0.64602327,80.0538 0.58416897,80.0595 0.53980064,80.0652 0.57503915,80.0709 0.69036043,80.0765 0.72585517,80.0822 0.61065811,80.0879 0.59284395,80.0936 0.53100431,80.0993 0.56632924,80.1050 0.24763529,80.1106 0.38054386,80.1163 0.5841884,80.1220 0.69913238,80.1277 0.39812678,80.1334 0.23010866,80.1391 0.23897721,80.1447 0.33626118,80.1504 0.27429464,80.1561 0.13273518,80.1618 0.19482599,80.1675 0.51334107,80.1732 0.53989625,80.1789 0.61060905,80.1845 0.42458767,80.1902 0.24770644,80.1959 0.28316167,80.2016 0.36283424,80.2073 0.52216423,80.2130 0.40711287,80.2187 0.24777448,80.2243 0.14155033,80.2300 0.25676686,80.2357 0.56647456,80.2414 0.46899974,80.2471 0.5486992,80.2528 0.94698364,80.2585 1.1858554,80.2642 0.93798828,80.2698 0.86725461,80.2755 0.66373533,80.2812 0.61942154,80.2869 0.50432539,80.2926 0.48668736,80.2983 0.58408082,80.3040 0.54870373,80.3097 0.47798571,80.3154 0.55751359,80.3211 0.47767088,80.3267 0.65478659,80.3324 0.584113,80.3381 0.30092221,80.3438 0.25669116,80.3495 0.30095154,80.3552 0.48674971,80.3609 0.51322258,80.3666 0.46891615,80.3723 0.43357366,80.3780 0.67269957,80.3837 1.2567722,80.3894 1.1768684,80.3951 0.69014347,80.4007 0.31866491,80.4064 0.42493877,80.4121 0.86733401,80.4178 1.1151206,80.4235 1.2301502,80.4292 1.0174885,80.4349 0.78745985,80.4406 0.79649091,80.4463 0.61944348,80.4520 0.31851491,80.4577 0.14158614,80.4634 0.20356053,80.4691 0.27433464,80.4748 0.5221982,80.4805 0.91167259,80.4862 1.088568,80.4919 0.96442008,80.4976 0.57513803,80.5033 0.50456226,80.5090 0.52212256,80.5147 0.30959496,80.5204 0.2300463,80.5261 0.34518087,80.5317 0.44251207,80.5374 0.60177809,80.5431 0.76985127,80.5488 0.53970259,80.5545 0.3540214,80.5602 0.62842286,80.5659 0.805314,80.5716 0.55745387,80.5773 0.38935703,80.5830 0.44250888,80.5887 0.46902066,80.5944 0.54869336,80.6001 0.64606661,80.6058 0.51325911,80.6115 0.33628133,80.6172 0.5488739,80.6229 0.90279186,80.6286 0.81406206,80.6343 0.65478325,80.6400 0.66368598,80.6458 0.61944026,80.6515 0.55750155,80.6572 0.69021845,80.6629 0.76113349,80.6686 1.0266336,80.6743 0.9733988,80.6800 0.84067988,80.6857 0.67254275,80.6914 0.3804273,80.6971 0.11500108,80.7028 0.18589364,80.7085 0.20350645,80.7142 0.27423626,80.7199 0.70796657,80.7256 1.2389795,80.7313 1.433668,80.7370 1.1150274,80.7427 0.60168469,80.7484 0.38938874,80.7541 0.32749897,80.7598 0.34516442,80.7655 0.31852528,80.7712 0.56628704,80.7770 0.76994711,80.7827 0.96464533,80.7884 0.72564936,80.7941 0.43358821,80.7998 0.28329539,80.8055 0.59310091,80.8112 0.96479666,80.8169 1.2034969,80.8226 0.79620767,80.8283 0.67255908,80.8340 0.93808055,80.8397 0.75211859,80.8454 0.45126086,80.8512 0.21240187,80.8569 0.10617135,80.8626 0.38938776,80.8683 0.70800358,80.8740 0.60176003,80.8797 0.34509444,80.8854 0.22133374,80.8911 0.59314221,80.8968 0.86734098,80.9026 0.69009948,80.9083 0.4424462,80.9140 0.63732135,80.9197 0.77876091,80.9254 0.77867901,80.9311 0.56632435,80.9368 0.43360034,80.9425 0.39822751,80.9482 0.61951417,80.9540 0.9734897,80.9597 1.3452349,80.9654 1.4956708,80.9711 1.4512566,80.9768 1.0795821,80.9825 0.74331981,80.9882 0.45121768,80.9940 0.38048711,80.9997 0.4691084,81.0054 0.67260802,81.0111 0.7344234,81.0168 0.55741441,81.0225 0.28316888,81.0282 0.24780464,81.0340 0.22126734,81.0397 0.30101094,81.0454 0.66377068,81.0511 1.088564,81.0568 1.5043467,81.0625 1.1678926,81.0683 0.83183253,81.0740 0.63729686,81.0797 0.47789377,81.0854 0.60173202,81.0911 0.55750352,81.0968 0.40707022,81.1026 0.29204774,81.1083 0.46024063,81.1140 0.8850854,81.1197 1.0265744,81.1254 0.88487101,81.1312 0.4689211,81.1369 0.38952053,81.1426 0.84094828,81.1483 1.0707558,81.1540 0.90261656,81.1598 0.93801844,81.1655 0.55735987,81.1712 0.30970961,81.1769 0.43370783,81.1826 0.61943001,81.1884 0.49540278,81.1941 0.35393494,81.1998 0.24783416,81.2055 0.24776168,81.2113 0.16812401,81.2170 0.026559964,81.2227 0.035433728,81.2284 0.29217806,81.2341 0.5841741,81.2399 0.63711959,81.2456 0.55744481,81.2513 0.39814636,81.2570 0.34513259,81.2628 0.45130539,81.2685 0.28316388,81.2742 0.37170011,81.2799 0.39815682,81.2857 0.4070912,81.2914 0.44257033,81.2971 0.55765432,81.3028 0.62835664,81.3086 0.45124379,81.3143 0.3362115,81.3200 0.30081534,81.3257 0.1947027,81.3315 0.11504804,81.3372 0.06193611,81.3429 0.17707941,81.3486 0.4160268,81.3544 0.60199589,81.3601 0.88521624,81.3658 1.026409,81.3715 0.73416239,81.3773 0.60165417,81.3830 0.89394742,81.3887 0.90275735,81.3945 0.58393484,81.4002 0.38036823,81.4059 0.49550372,81.4116 0.53991187,81.4174 0.58422256,81.4231 0.50444329,81.4288 0.37153634,81.4346 0.10613083,81.4403 0.28326508,81.4460 0.31858465,81.4518 0.34505105,81.4575 0.33622563,81.4632 0.20362274,81.4689 0.2212754,81.4747 0.15925939,81.4804 0.11507088,81.4861 0.29203671,81.4919 0.42484435,81.4976 0.75239921,81.5033 1.1858431,81.5091 1.1150637,81.5148 1.1239121,81.5205 0.74319303,81.5263 0.48660707,81.5320 0.47787347,81.5377 0.7081002,81.5435 0.80534816,81.5492 0.46001309,81.5549 0.39818379,81.5607 0.61070645,81.5664 0.76991117,81.5721 0.70801747,81.5779 0.64617062,81.5836 0.83193415,81.5893 0.91154981,81.5951 0.867239,81.6008 0.59270978,81.6066 0.22106436,81.6123 0.061910324,81.6180 0.23012376,81.6238 0.28316894,81.6295 0.1680941,81.6352 0.25666404,81.6410 0.53988808,81.6467 0.43365118,81.6525 0.29198676,81.6582 0.32738122,81.6639 0.51325071,81.6697 0.39827168,81.6754 0.13276079,81.6811 0.088516019,81.6869 0.13276242,81.6926 0.19480607,81.6984 0.62851614,81.7041 0.778786,81.7098 0.86708677,81.7156 0.68131101,81.7213 0.38053539,81.7271 0.17700247,81.7328 0.46016636,81.7385 0.6282773,81.7443 0.49560487,81.7500 0.52218616,81.7558 0.53092605,81.7615 0.25653893,81.7672 0.061928026,81.7730 0.14159676,81.7787 0.2035612,81.7845 0.29201436,81.7902 0.34514061,81.7960 0.38057789,81.8017 0.42479807,81.8074 0.69021928,81.8132 0.78756398,81.8189 0.85862666,81.8247 0.86749554,81.8304 0.69014215,81.8362 0.52198988,81.8419 0.62835371,81.8476 0.85856342,81.8534 1.0886294,81.8591 1.2122396,81.8649 1.1061316,81.8706 1.0442402,81.8764 0.7520346,81.8821 0.30077764,81.8879 0.079648361,81.8936 0.26552704,81.8994 0.42491487,81.9051 0.44256797,81.9108 0.47776064,81.9166 0.43351281,81.9223 0.32746446,81.9281 0.31858325,81.9338 0.29205516,81.9396 0.42486167,81.9453 0.53975952,81.9511 0.76097363,81.9568 1.000044,81.9626 0.92039406,81.9683 0.47793508,81.9741 0.50447786,81.9798 0.55756527,81.9856 0.57525438,81.9913 0.4865889,81.9971 0.34501138,82.0028 0.69032747,82.0086 1.2301769,82.0143 1.0176791,82.0201 0.58398801,82.0258 0.37170133,82.0316 0.49563757,82.0373 0.46893445,82.0431 0.23905793,82.0488 0.69050056,82.0546 0.84057355,82.0603 0.34492016,82.0661 0.13276781,82.0718 0.35394928,82.0776 0.69908506,82.0833 1.0000556,82.0891 0.93801886,82.0948 0.54863763,82.1006 0.37171522,82.1064 0.41600052,82.1121 0.49562937,82.1179 0.53982556,82.1236 0.49549189,82.1294 0.43364024,82.1351 0.53984874,82.1409 0.53974265,82.1466 0.49553633,82.1524 0.54874182,82.1581 0.53996259,82.1639 0.53101301,82.1697 0.59280664,82.1754 0.47775933,82.1812 0.20353159,82.1869 0.1328052,82.1927 0.26557931,82.1984 0.44258225,82.2042 0.52220869,82.2100 0.64610386,82.2157 0.72562933,82.2215 0.6901378,82.2272 0.50429726,82.2330 0.3362394,82.2387 0.45132852,82.2445 0.35387251,82.2503 0.29202718,82.2560 0.56656957,82.2618 0.98240668,82.2675 0.72548264,82.2733 0.3272832,82.2791 0.3628445,82.2848 0.59309918,82.2906 0.79657048,82.2963 0.6017102,82.3021 0.61945814,82.3079 0.62835556,82.3136 0.58406931,82.3194 0.47781062,82.3251 0.61058259,82.3309 0.61942679,82.3367 0.91158307,82.3424 1.0000294,82.3482 0.58391142,82.3539 0.34513247,82.3597 0.53992653,82.3655 0.72565532,82.3712 0.78751528,82.3770 0.45126057,82.3828 0.20351891,82.3885 0.15927583,82.3943 0.15052602,82.4000 0.37171704,82.4058 0.46012247,82.4116 0.60171968,82.4173 0.98233622,82.4231 1.2832785,82.4289 1.0176756,82.4346 0.53972518,82.4404 0.44247866,82.4462 0.44254613,82.4519 0.2920118,82.4577 0.29198357,82.4635 0.2831943,82.4692 0.30981442,82.4750 0.46913725,82.4808 0.56638944,82.4865 0.60170317,82.4923 0.54856604,82.4981 0.38933662,82.5038 0.44252655,82.5096 0.46025071,82.5154 0.65489858,82.5211 1.0353509,82.5269 1.1592354,82.5327 0.78759623,82.5384 0.61067808,82.5442 0.45137197,82.5500 0.40719658,82.5557 0.67261308,82.5615 0.63705629,82.5673 0.38928452,82.5731 0.31858057,82.5788 0.40715143,82.5846 0.58402526,82.5904 0.61048853,82.5961 0.79647034,82.6019 0.75235784,82.6077 0.50449854,82.6134 0.33618495,82.6192 0.35395879,82.6250 0.49556729,82.6308 0.40700066,82.6365 0.38050196,82.6423 0.34512728,82.6481 0.19476509,82.6539 0.15929173,82.6596 0.22117187,82.6654 0.2035801,82.6712 0.2833122,82.6769 0.30979401,82.6827 0.50431138,82.6885 0.88490707,82.6943 1.1593885,82.7000 0.76989818,82.7058 0.61057889,82.7116 0.82317489,82.7174 1.1595341,82.7231 1.0532148,82.7289 0.84051085,82.7347 0.47761708,82.7405 0.4513188,82.7462 0.62827253,82.7520 0.57518137,82.7578 0.53098136,82.7636 0.41589835,82.7693 0.30975807,82.7751 0.38941115,82.7809 0.31851882,82.7867 0.19461204,82.7925 0.43370229,82.7982 0.64615041,82.8040 0.84080362,82.8098 1.0707523,82.8156 0.81402534,82.8213 0.62819296,82.8271 0.75225574,82.8329 0.78779596,82.8387 0.76110888,82.8445 0.76976424,82.8502 0.70789272,82.8560 0.46919131,82.8618 0.54872817,82.8676 0.43346593,82.8734 0.22998632,82.8791 0.3097854,82.8849 0.35398588,82.8907 0.2920697,82.8965 0.33630872,82.9023 0.5574882,82.9080 0.67265844,82.9138 0.80542362,82.9196 0.66371787,82.9254 0.4512054,82.9312 0.2831164,82.9370 0.433667,82.9427 0.38056317,82.9485 0.23006561,82.9543 0.27433324,82.9601 0.38945037,82.9659 0.38941702,82.9717 0.36280942,82.9774 0.61943012,82.9832 1.0264603,82.9890 1.0795896,82.9948 1.1948414,83.0006 0.85847932,83.0064 0.61945951,83.0122 0.64602983,83.0179 0.47781265,83.0237 0.53991532,83.0295 0.81423396,83.0353 0.76978993,83.0411 0.7344501,83.0469 0.637124,83.0527 0.35391587,83.0584 0.19470175,83.0642 0.42487535,83.0700 0.70799595,83.0758 0.67257905,83.0816 0.60185272,83.0874 0.74334115,83.0932 0.94676352,83.0990 0.85846919,83.1047 0.70800352,83.1105 0.46890873,83.1163 0.25654724,83.1221 0.22127737,83.1279 0.44258529,83.1337 0.52208233,83.1395 0.5220868,83.1453 0.5309701,83.1511 0.46014699,83.1568 0.28310621,83.1626 0.14168234,83.1684 0.37182635,83.1742 0.36275104,83.1800 0.22112042,83.1858 0.28314114,83.1916 0.42490983,83.1974 0.53989071,83.2032 0.27424276,83.2090 0.11505714,83.2148 0.22129072,83.2206 0.45129326,83.2263 0.27426791,83.2321 0.23014458,83.2379 0.46029046,83.2437 0.71695572,83.2495 0.86723721,83.2553 0.77864933,83.2611 0.71674937,83.2669 0.46898755,83.2727 0.29204774,83.2785 0.14157298,83.2843 0.1769892,83.2901 0.51346517,83.2959 0.95611894,83.3017 1.2125323,83.3075 1.212249,83.3133 1.1413764,83.3191 0.95574272,83.3248 1.0442042,83.3306 0.6369521,83.3364 0.37157324,83.3422 0.21239911,83.3480 0.21241142,83.3538 0.17711459,83.3596 0.63724184,83.3654 0.95569438,83.3712 1.1504232,83.3770 0.6813783,83.3828 0.38929921,83.3886 0.56637931,83.3944 0.92046642,83.4002 0.93797249,83.4060 0.6459322,83.4118 0.60180801,83.4176 0.6460526,83.4234 0.48674658,83.4292 0.37174889,83.4350 0.38938403,83.4408 0.42473456,83.4466 0.3717697,83.4524 0.36289439,83.4582 0.35388407,83.4640 0.4600006,83.4698 0.40707222,83.4756 0.3894822,83.4814 0.46907213,83.4872 0.77882338,83.4930 0.93815517,83.4988 1.1151537,83.5046 0.99100637,83.5104 0.45989659,83.5162 0.14153077,83.5220 0.27436328,83.5278 0.39824826,83.5336 0.35402098,83.5394 0.17698528,83.5452 0.20357636,83.5511 0.47786433,83.5569 0.38937226,83.5627 0.32752362,83.5685 0.52216893,83.5743 0.69023377,83.5801 0.49551859,83.5859 0.33627769,83.5917 0.44245183,83.5975 0.48674107,83.6033 0.54873425,83.6091 0.60173941,83.6149 0.45125139,83.6207 0.2832087,83.6265 0.25674129,83.6323 0.56636852,83.6381 0.72556144,83.6439 0.53977013,83.6497 0.46023029,83.6556 0.67265511,83.6614 0.92045861,83.6672 0.95583677,83.6730 0.96452272,83.6788 0.7963596,83.6846 0.60169429,83.6904 0.49553862,83.6962 0.37172556,83.7020 0.23017235,83.7078 0.53988796,83.7136 0.80519348,83.7195 0.75213927,83.7253 0.71682435,83.7311 1.035257,83.7369 1.2918918,83.7427 1.1682822,83.7485 0.80552441,83.7543 0.43368614,83.7601 0.54861438,83.7659 0.42469534,83.7717 0.22124286,83.7776 0.15049239,83.7834 0.2212517,83.7892 0.30088571,83.7950 0.68149775,83.8008 0.92926955,83.8066 0.86741769,83.8124 0.84097582,83.8182 1.0265111,83.8241 0.80500853,83.8299 0.4423033,83.8357 0.39820117,83.8415 0.45125386,83.8473 0.33620587,83.8531 0.34515983,83.8589 0.28317615,83.8648 0.26551193,83.8706 0.50452441,83.8764 0.62829393,83.8822 0.45126265,83.8880 0.55768275,83.8938 0.92050725,83.8997 1.1149995,83.9055 1.0352583,83.9113 0.63702798,83.9171 0.30085921,83.9229 0.31861365,83.9287 0.31859866,83.9346 0.20350499,83.9404 0.25664404,83.9462 0.30976903,83.9520 0.17695528,83.9578 0.1328731,83.9636 0.61078531,83.9695 0.84947973,83.9753 0.6812591,83.9811 0.38934803,83.9869 0.63721758,83.9927 0.63714951,83.9986 0.29198122,84.0044 0.1859498,84.0102 0.43377686,84.0160 0.5928936,84.0218 0.75216603,84.0277 0.83192104,84.0335 1.1503425,84.0393 0.86718017,84.0451 0.69048399,84.0509 0.78769386,84.0568 0.7078647,84.0626 0.61931574,84.0684 0.42463246,84.0742 0.34510911,84.0801 0.48673096,84.0859 1.1593376,84.0917 1.469125,84.0975 1.4778178,84.1033 0.9026103,84.1092 0.79651219,84.1150 0.9381187,84.1208 0.76100361,84.1266 0.63719213,84.1325 0.5930534,84.1383 0.57509363,84.1441 0.27427495,84.1499 0.3540608,84.1558 0.44244418,84.1616 0.55741441,84.1674 0.42470905,84.1732 0.38940576,84.1791 0.51331061,84.1849 0.53999728,84.1907 0.77013332,84.1965 0.76103395,84.2024 0.74322879,84.2082 0.52203995,84.2140 0.40705281,84.2198 0.31857365,84.2257 0.1592758,84.2315 0.2212072,84.2373 0.1682265,84.2432 0.48687869,84.2490 0.75213552,84.2548 0.53079206,84.2606 0.27430305,84.2665 0.30981538,84.2723 0.34531435,84.2781 0.56652617,84.2840 0.71667922,84.2898 0.38922197,84.2956 0.26546988,84.3014 0.23000991,84.3073 0.15923296,84.3131 0.12389694,84.3189 0.22123708,84.3248 0.38945943,84.3306 0.53113282,84.3364 0.59292537,84.3423 0.69905567,84.3481 0.84951794,84.3539 0.53096533,84.3598 0.29204506,84.3656 0.21238394,84.3714 0.21233889,84.3773 0.079577088,84.3831 0.25671789,84.3889 0.5222227,84.3948 0.65486276,84.4006 0.74332076,84.4064 0.68145186,84.4123 0.62847126,84.4181 0.69917482,84.4239 0.57506782,84.4298 0.3272613,84.4356 0.19459356,84.4414 0.56636345,84.4473 0.92925352,84.4531 0.85844272,84.4589 0.54869294,84.4648 0.51336628,84.4706 0.91162598,84.4764 1.0354924,84.4823 0.87608302,84.4881 0.49547899,84.4939 0.38049856,84.4998 0.53981161,84.5056 0.76994836,84.5115 0.61057889,84.5173 0.46892709,84.5231 0.44244537,84.5290 0.68141693,84.5348 0.84084982,84.5406 0.89396048,84.5465 0.92033648,84.5523 1.0353118,84.5582 1.1681144,84.5640 1.2124075,84.5698 1.0354784,84.5757 0.97346556,84.5815 0.64589703,84.5874 0.61051029,84.5932 0.37163416,84.5990 0.38938558,84.6049 0.46901605,84.6107 0.50449079,84.6166 0.77001762,84.6224 1.0973401,84.6282 1.035215,84.6341 0.68159109,84.6399 1.2304114,84.6458 1.2390615,84.6516 1.3803425,84.6575 1.0881872,84.6633 0.96456432,84.6691 0.71678376,84.6750 0.40704566,84.6808 0.38947403,84.6867 0.61961347,84.6925 0.67253536,84.6984 0.46003667,84.7042 0.37156501,84.7100 0.73448855,84.7159 0.74345809,84.7217 0.68154484,84.7276 0.78763026,84.7334 0.67248988,84.7393 0.4689678,84.7451 0.58403945,84.7510 0.56633264,84.7568 0.5663659,84.7626 0.43358007,84.7685 0.38934943,84.7743 0.44259214,84.7802 0.46917239,84.7860 0.38051409,84.7919 0.48668587,84.7977 0.67261803,84.8036 0.67262709,84.8094 0.61061293,84.8153 0.41584697,84.8211 0.36272702,84.8270 0.41592568,84.8328 0.35406828,84.8387 0.46017483,84.8445 0.53977984,84.8504 0.61937577,84.8562 0.40712887,84.8621 0.5843572,84.8679 0.94694281,84.8738 0.87586457,84.8796 0.47780129,84.8855 0.51334774,84.8913 0.65483963,84.8972 0.52205902,84.9030 0.18582737,84.9089 0.23008177,84.9147 0.3539367,84.9206 0.44243044,84.9264 0.43360752,84.9323 0.30978617,84.9381 0.19480245,84.9440 0.38949966,84.9498 0.72571504,84.9557 0.84956223,84.9615 0.7965191,84.9674 0.74331862,84.9732 0.39804459,84.9791 0.15924916,84.9849 0.32748294,84.9908 0.79655308,84.9966 1.4160157,85.0025 1.1149948,85.0084 0.59279042,85.0142 0.28309017,85.0201 0.39831817,85.0259 0.4779951,85.0318 0.61073536,85.0376 0.84070235,85.0435 1.2652782,85.0493 0.97340512,85.0552 0.71696794,85.0611 0.79651529,85.0669 0.93796492,85.0728 0.83178204,85.0786 0.60170877,85.0845 0.62831122,85.0903 0.44248119,85.0962 0.45138073,85.1021 0.42485163,85.1079 0.35398459,85.1138 0.24779977,85.1196 0.39828649,85.1255 0.66373479,85.1313 0.71675342,85.1372 0.69906199,85.1431 0.50429201,85.1489 0.46006545,85.1548 0.69040561,85.1606 0.83204406,85.1665 0.51322192,85.1724 0.22997031,85.1782 0.14156885,85.1841 0.21250114,85.1899 0.45147428,85.1958 0.66365474,85.2017 0.45115104,85.2075 0.30964193,85.2134 0.30971599,85.2192 0.38063335,85.2251 0.46909606,85.2310 0.59285986,85.2368 0.59295183,85.2427 0.45133334,85.2486 0.22117667,85.2544 0.19471192,85.2603 0.53101176,85.2661 0.65486419,85.2720 0.39830592,85.2779 0.57540381,85.2837 0.95579022,85.2896 1.1680202,85.2955 0.91137642,85.3013 0.40715018,85.3072 0.49567124,85.3131 0.59296268,85.3189 0.72575879,85.3248 0.7875827,85.3307 0.61045629,85.3365 0.23877089,85.3424 0.16808657,85.3483 0.18579352,85.3541 0.2832593,85.3600 0.57537478,85.3659 0.61943781,85.3717 0.52208692,85.3776 0.49559978,85.3835 0.36277524,85.3893 0.26542225,85.3952 0.2212273,85.4011 0.12391993,85.4069 0.1947545,85.4128 0.35404629,85.4187 0.53980821,85.4245 0.62827069,85.4304 0.46018931,85.4363 0.46012145,85.4421 0.46891689,85.4480 0.32741398,85.4539 0.4250519,85.4597 1.0711389,85.4656 1.3007567,85.4715 0.6900146,85.4774 0.3273913,85.4832 0.32749712,85.4891 0.54869127,85.4950 0.69020939,85.5008 0.59286553,85.5067 0.69913292,85.5126 0.56638777,85.5185 0.3096979,85.5243 0.4070954,85.5302 0.75233328,85.5361 1.0178463,85.5419 1.0973909,85.5478 0.71670294,85.5537 0.47774273,85.5596 0.48664251,85.5654 0.76101416,85.5713 0.8231343,85.5772 0.89398289,85.5831 1.2655694,85.5889 1.2388368,85.5948 0.67255449,85.6007 0.65495044,85.6066 0.84071267,85.6124 1.0441889,85.6183 0.95565754,85.6242 1.0000391,85.6301 1.1151562,85.6359 1.0707375,85.6418 0.65475458,85.6477 0.76983303,85.6536 0.74328417,85.6594 0.35400155,85.6653 0.20352863,85.6712 0.24774912,85.6771 0.38933828,85.6830 0.40700728,85.6888 0.57519275,85.6947 0.80534881,85.7006 0.77876902,85.7065 0.49553877,85.7123 0.53099638,85.7182 0.69035655,85.7241 0.67276275,85.7300 0.8320781,85.7359 0.85837013,85.7417 0.58395404,85.7476 0.42474738,85.7535 0.433575,85.7594 0.59280849,85.7653 0.67256355,85.7711 0.92038482,85.7770 0.69016373,85.7829 0.44242299,85.7888 0.44251955,85.7947 0.46020693,85.8005 0.30974764,85.8064 0.38954401,85.8123 0.59307504,85.8182 0.70795405,85.8241 0.84067088,85.8300 0.98222971,85.8358 0.84056616,85.8417 0.58399558,85.8476 0.87611508,85.8535 1.2920625,85.8594 0.7964707,85.8653 0.371712,85.8711 0.22129594,85.8770 0.24780726,85.8829 0.44242123,85.8888 0.35393572,85.8947 0.19464819,85.9006 0.27433106,85.9064 0.11506875,85.9123 0.45126882,85.9182 0.65489399,85.9241 0.68145382,85.9300 0.70792204,85.9359 0.38060784,85.9418 0.61959338,85.9476 0.9380756,85.9535 0.86722422,85.9594 0.71678394,85.9653 0.67256743,85.9712 0.73451245,85.9771 0.592875,85.9830 0.49545997,85.9889 0.37167457,85.9947 0.22129653,86.0006 0.088489108,86.0065 0.088507354,86.0124 0.13279581,86.0183 0.33639434,86.0242 0.54873294,86.0301 0.61940575,86.0360 0.66361582,86.0419 0.45129782,86.0478 0.40703216,86.0536 0.24776489,86.0595 0.23900461,86.0654 0.35403955,86.0713 0.64611048,86.0772 0.99114448,86.0831 1.2564976,86.0890 0.65480101,86.0949 0.35417116,86.1008 0.71697164,86.1067 0.8318705,86.1126 0.85832578,86.1184 0.78747219,86.1243 0.75224221,86.1302 0.82312387,86.1361 0.89377576,86.1420 0.70786834,86.1479 0.61946505,86.1538 0.58406913,86.1597 0.76989275,86.1656 0.9557482,86.1715 1.0795559,86.1774 0.69032693,86.1833 0.59308136,86.1892 0.43365222,86.1951 0.54865587,86.2010 0.6281811,86.2069 0.51313365,86.2128 0.38047817,86.2187 0.24779639,86.2245 0.21240656,86.2304 0.16817378,86.2363 0.41599727,86.2422 0.97350425,86.2481 1.2390137,86.2540 1.3716441,86.2599 0.92915416,86.2658 0.61949044,86.2717 0.34513476,86.2776 0.58412415,86.2835 0.77861971,86.2894 0.59284639,86.2953 0.69046372,86.3012 0.69915175,86.3071 0.50439215,86.3130 0.530994,86.3189 0.4158566,86.3248 0.38051817,86.3307 0.60174346,86.3366 0.58401948,86.3425 0.37169835,86.3484 0.30089864,86.3543 0.32745954,86.3602 0.5575642,86.3661 0.57530546,86.3720 0.73460758,86.3779 0.9026556,86.3838 1.035341,86.3897 1.0441974,86.3956 0.9911164,86.4015 0.89376915,86.4074 0.78763062,86.4133 0.69031584,86.4192 0.37155837,86.4251 0.15035389,86.4310 0.15930936,86.4369 0.24782133,86.4428 0.5133391,86.4487 0.59290075,86.4547 0.38050961,86.4606 0.3629905,86.4665 0.53993893,86.4724 0.5662595,86.4783 0.45120159,86.4842 0.44249868,86.4901 0.65500373,86.4960 0.69022167,86.5019 0.32725087,86.5078 0.14159839,86.5137 0.23899977,86.5196 0.20352158,86.5255 0.23891568,86.5314 0.38050151,86.5373 0.46014404,86.5432 0.39819098,86.5491 0.3362954,86.5551 0.37171015,86.5610 0.43363714,86.5669 0.23007077,86.5728 0.15048444,86.5787 0.42489725,86.5846 0.55761921,86.5905 0.84070891,86.5964 1.0087785,86.6023 0.89386785,86.6082 0.67268562,86.6141 0.53087932,86.6200 0.36274815,86.6260 0.50453824,86.6319 0.68137908,86.6378 0.49547392,86.6437 0.39811301,86.6496 0.22115296,86.6555 0.2743853,86.6614 0.60196942,86.6673 0.97361004,86.6732 0.92023766,86.6792 0.69020933,86.6851 0.7610901,86.6910 0.67250508,86.6969 0.37154564,86.7028 0.17699252,86.7087 0.31871918,86.7146 0.35396224,86.7205 0.30079606,86.7265 0.28319845,86.7324 0.37167746,86.7383 0.45129651,86.7442 0.63725191,86.7501 0.71675622,86.7560 0.38920826,86.7619 0.51324064,86.7679 0.41599092,86.7738 0.30993485,86.7797 0.54875147,86.7856 0.69020694,86.7915 0.96468157,86.7974 0.92913657,86.8033 0.64586443,86.8093 0.17701249,86.8152 0.30987334,86.8211 0.57541418,86.8270 0.80520278,86.8329 0.43342352,86.8388 0.29208025,86.8448 0.41599476,86.8507 0.69902134,86.8566 0.82293653,86.8625 0.7787863,86.8684 0.42481667,86.8743 0.26546216,86.8803 0.1327264,86.8862 0.19473341,86.8921 0.20352966,86.8980 0.15924987,86.9039 0.10624299,86.9099 0.16819242,86.9158 0.14154594,86.9217 0.16814937,86.9276 0.33634576,86.9335 0.34508157,86.9395 0.3450785,86.9454 0.41597816,86.9513 0.34512594,86.9572 0.18582131,86.9631 0.25663617,86.9691 0.31853893,86.9750 0.22125894,86.9809 0.40715343,86.9868 0.69025403,86.9928 0.6636622,86.9987 0.46017954,87.0046 0.43368119,87.0105 0.51345688,87.0164 0.7257697,87.0224 0.76093262,87.0283 0.61048973,87.0342 0.36279872,87.0401 0.39816979,87.0461 0.41584319,87.0520 0.33637196,87.0579 0.45160151,87.0638 0.77888119,87.0698 0.81401223,87.0757 0.46883294,87.0816 0.23886427,87.0875 0.32753882,87.0935 0.72571564,87.0994 0.89387107,87.1053 0.8407526,87.1112 0.83173215,87.1172 0.64594167,87.1231 0.65488321,87.1290 0.44246393,87.1350 0.29201919,87.1409 0.32735729,87.1468 0.14161482,87.1527 0.29222199,87.1587 0.6461392,87.1646 0.61937654,87.1705 0.4069705,87.1764 0.43365833,87.1824 0.58419043,87.1883 1.0532663,87.1942 1.1327548,87.2002 0.99975771,87.2061 0.44228736,87.2120 0.26553279,87.2180 0.42482245,87.2239 0.51325583,87.2298 0.65486348,87.2357 0.77870071,87.2417 0.73453921,87.2476 0.77880728,87.2535 0.76098412,87.2595 0.48670951,87.2654 0.52217543,87.2713 1.1858412,87.2773 1.3274238,87.2832 0.96465462,87.2891 0.46902594,87.2951 0.46036077,87.3010 1.053358,87.3069 1.088405,87.3129 0.63689697,87.3188 0.46004128,87.3247 0.35396239,87.3307 0.15927714,87.3366 0.10622204,87.3425 0.35404924,87.3485 0.47800162,87.3544 0.66376311,87.3603 0.65480542,87.3663 0.87604332,87.3722 0.57509696,87.3781 0.34514359,87.3841 0.38059139,87.3900 0.51324379,87.3959 0.663688,87.4019 0.57522953,87.4078 0.57533103,87.4138 0.71693355,87.4197 1.0618914,87.4256 0.94674206,87.4316 0.8230173,87.4375 0.77881718,87.4434 0.54862148,87.4494 0.38046661,87.4553 0.28328028,87.4613 0.46029127,87.4672 0.43355942,87.4731 0.40700397,87.4791 0.39822015,87.4850 0.39824495,87.4910 0.34512532,87.4969 0.32739654,87.5028 0.32749847,87.5088 0.48688242,87.5147 0.69921476,87.5207 0.84071892,87.5266 0.82284015,87.5325 0.23874268,87.5385 0.11500772,87.5444 0.19469287,87.5504 0.17707151,87.5563 0.35407692,87.5622 0.46899143,87.5682 0.30080798,87.5741 0.15930079,87.5801 0.41611117,87.5860 0.628488,87.5920 0.60169977,87.5979 0.5396055,87.6038 0.61940593,87.6098 0.98241919,87.6157 0.80523461,87.6217 0.45126659,87.6276 0.58429354,87.6336 0.84965676,87.6395 0.71660662,87.6454 0.36269006,87.6514 0.30986294,87.6573 0.52232975,87.6633 0.6371426,87.6692 0.39808914,87.6752 0.25656262,87.6811 0.26544148,87.6871 0.43361741,87.6930 0.43361938,87.6990 0.31866074,87.7049 0.45141348,87.7108 0.54859537,87.7168 0.33621657,87.7227 0.39830685,87.7287 0.76989436,87.7346 0.90255117,87.7406 0.44250083,87.7465 0.19481163,87.7525 0.18577352,87.7584 0.24761865,87.7644 0.43362245,87.7703 0.60189521,87.7763 0.69040489,87.7822 0.66378152,87.7882 0.66393173,87.7941 1.1329041,87.8001 1.2298095,87.8060 0.83157593,87.8120 0.56645805,87.8179 0.66385984,87.8239 0.84951329,87.8298 0.60172421,87.8358 0.54875827,87.8417 0.61071593,87.8477 0.67260212,87.8536 0.60168397,87.8596 0.57510597,87.8655 0.72574669,87.8715 0.75221741,87.8774 0.3627342,87.8834 0.31855726,87.8893 0.36279458,87.8953 0.29203194,87.9012 0.28317514,87.9072 0.50441855,87.9132 0.86717689,87.9191 0.51326632,87.9251 0.52237201,87.9310 0.76127338,87.9370 0.84956294,87.9429 0.85829759,87.9489 1.079509,87.9548 1.0352411,87.9608 0.43359214,87.9667 0.18592907,87.9727 0.2300414,87.9787 0.27436131,87.9846 0.70799255,87.9906 0.8406986,87.9965 0.74348652,88.0025 0.59298867,88.0084 0.55755126,88.0144 0.52201724,88.0204 0.2653465,88.0263 0.55749607,88.0323 1.0442914,88.0382 0.90270877,88.0442 0.53096354,88.0501 0.33628234,88.0561 0.30096325,88.0621 0.45138618,88.0680 0.65472054,88.0740 0.57503718,88.0799 0.35401657,88.0859 0.42493311,88.0919 1.2390151,88.0978 1.5928936,88.1038 1.1503533,88.1097 0.30974329,88.1157 0.27442259,88.1217 0.3362515,88.1276 0.3273434,88.1336 0.26548794,88.1395 0.36289555,88.1455 0.46020949,88.1515 0.63713074,88.1574 0.89389133,88.1634 1.3100262,88.1694 1.4514232,88.1753 1.3005849,88.1813 0.83156067,88.1872 0.50439662,88.1932 0.4071871,88.1992 0.4779081,88.2051 0.38926721,88.2111 0.2655378,88.2171 0.42490876,88.2230 0.65481621,88.2290 0.77866858,88.2349 0.78753209,88.2409 0.64597589,88.2469 0.98229337,88.2528 0.70796514,88.2588 0.28320649,88.2648 0.13276273,88.2707 0.079639509,88.2767 0.19465806,88.2827 0.42475757,88.2886 0.53992641,88.2946 0.68155634,88.3006 0.75222641,88.3065 0.61952329,88.3125 0.50445461,88.3185 0.54876852,88.3244 0.83204579,88.3304 1.0353773,88.3364 1.2211415,88.3423 1.5220126,88.3483 1.2565683,88.3543 1.0353477,88.3602 1.1503029,88.3662 0.77866459,88.3722 0.57521886,88.3782 0.3540484,88.3841 0.30092344,88.3901 0.29208624,88.3961 0.37163374,88.4020 0.61051035,88.4080 1.1593695,88.4140 1.3628501,88.4199 1.0530306,88.4259 0.75222421,88.4319 0.54869497,88.4379 0.30977091,88.4438 0.31864083,88.4498 0.50437057,88.4558 0.46900329,88.4617 0.45144698,88.4677 0.69926858,88.4737 1.0265404,88.4797 0.71666646,88.4856 0.40702453,88.4916 0.4690474,88.4976 1.0090469,88.5036 1.5223094,88.5095 1.274235,88.5155 0.55728382,88.5215 0.23000856,88.5275 0.30974063,88.5334 0.30974242,88.5394 0.68146759,88.5454 0.94696516,88.5514 1.1061938,88.5573 0.65472239,88.5633 0.45128605,88.5693 0.46028596,88.5753 0.32742497,88.5812 0.2919586,88.5872 0.28320661,88.5932 0.33629084,88.5992 0.23005803,88.6051 0.1946501,88.6111 0.20359188,88.6171 0.4602921,88.6231 0.55753565,88.6291 0.35388744,88.6350 0.21240212,88.6410 0.60200328,88.6470 1.0354964,88.6530 0.99102646,88.6589 0.66368425,88.6649 0.70810175,88.6709 0.84947091,88.6769 0.59274542,88.6829 0.60170174,88.6888 0.62824714,88.6948 0.51331192,88.7008 0.5929994,88.7068 0.46016526,88.7128 0.32739216,88.7187 0.32742494,88.7247 0.41597274,88.7307 0.58409029,88.7367 0.44245282,88.7427 0.37169847,88.7486 0.41593939,88.7546 0.51332951,88.7606 0.63736665,88.7666 0.89399064,88.7726 0.92914259,88.7786 0.64579219,88.7845 0.56618732,88.7905 0.75230783,88.7965 0.92933279,88.8025 0.61931628,88.8085 0.27421775,88.8145 0.21242201,88.8204 0.53113812,88.8264 1.0266273,88.8324 0.82287055,88.8384 0.61935335,88.8444 0.46896619,88.8504 0.33635896,88.8564 0.59309244,88.8623 0.88497448,88.8683 0.92023528,88.8743 0.49545455,88.8803 0.19464737,88.8863 0.38955823,88.8923 0.80551928,88.8983 0.9821806,88.9042 0.84933794,88.9102 0.66379291,88.9162 0.50450701,88.9222 0.42467833,88.9282 0.30966187,88.9342 0.22124448,88.9402 0.2212777,88.9462 0.32743755,88.9522 0.28312853,88.9581 0.21239333,88.9641 0.28323981,88.9701 0.2124092,88.9761 0.27430588,88.9821 0.42472044,88.9881 0.58433664,88.9941 0.91169059,89.0001 0.97328448,89.0061 0.84936899,89.0120 0.46894833,89.0180 0.46911445,89.0240 0.5044359,89.0300 0.36276472,89.0360 0.31855643,89.0420 0.203584,89.0480 0.26556182,89.0540 0.52209109,89.0600 0.73454255,89.0660 1.0267204,89.0720 0.91164607,89.0780 1.0973289,89.0840 1.7434756,89.0899 2.5487671,89.0959 2.0528255,89.1019 1.3537315,89.1079 0.90265644,89.1139 0.7523132,89.1199 0.61067551,89.1259 0.64603955,89.1319 0.8053658,89.1379 0.92036337,89.1439 0.72560072,89.1499 0.55732268,89.1559 0.33609232,89.1619 0.44253626,89.1679 0.45155007,89.1739 0.69937342,89.1799 0.76986611,89.1859 0.72529387,89.1919 0.75212467,89.1979 0.81440067,89.2039 0.86724794,89.2099 0.82282597,89.2159 0.39818558,89.2219 0.21250367,89.2278 0.34515697,89.2338 0.28313273,89.2398 0.1858446,89.2458 0.31855369,89.2518 0.30083388,89.2578 0.336317,89.2638 0.55761409,89.2698 0.51326483,89.2758 0.26548356,89.2818 0.25670055,89.2878 0.53096116,89.2938 0.68134868,89.2998 0.34512782,89.3058 0.30979395,89.3118 0.41593352,89.3178 0.50436652,89.3238 0.68142503,89.3298 0.77882934,89.3358 0.49553272,89.3418 0.22115384,89.3479 0.15933253,89.3539 0.34525436,89.3599 0.48675051,89.3659 0.41593441,89.3719 0.7698766,89.3779 0.72548908,89.3839 0.38072404,89.3899 0.66398001,89.3959 0.71677256,89.4019 0.66353607,89.4079 0.60170907,89.4139 0.77007794,89.4199 0.79650384,89.4259 0.59276885,89.4319 0.58395368,89.4379 0.52216387,89.4439 0.38052225,89.4499 0.57507455,89.4559 0.64594162,89.4619 0.33634904,89.4679 0.15932201,89.4739 0.3274546,89.4799 0.60184222,89.4860 0.88494009,89.4920 0.89379305,89.4980 0.8055281,89.5040 0.99122572,89.5100 0.96444011,89.5160 0.72556543,89.5220 0.49559882,89.5280 0.4778809,89.5340 0.33618861,89.5400 0.19466235,89.5460 0.11506417,89.5520 0.31859508,89.5580 0.40702254,89.5641 0.60168213,89.5701 0.74333847,89.5761 0.78772551,89.5821 0.73457074,89.5881 0.7964257,89.5941 1.0089067,89.6001 0.84078723,89.6061 0.53092986,89.6121 0.34502786,89.6181 0.57521874,89.6242 0.9027043,89.6302 0.77882075,89.6362 0.50442064,89.6422 0.70788342,89.6482 0.84074926,89.6542 0.75223786,89.6602 0.39811307,89.6662 0.16811778,89.6723 0.30092776,89.6783 0.41592669,89.6843 0.52208036,89.6903 0.59289682,89.6963 0.51326871,89.7023 0.55756885,89.7083 0.6195665,89.7144 0.49567428,89.7204 0.26557919,89.7264 0.37169498,89.7324 0.48662409,89.7384 0.37156892,89.7444 0.60171235,89.7504 0.81411892,89.7565 0.86727673,89.7625 0.51330453,89.7685 0.30976528,89.7745 0.39834818,89.7805 0.69035542,89.7865 0.69903862,89.7926 0.51312631,89.7986 0.33626229,89.8046 0.53101754,89.8106 0.78759265,89.8166 0.64600772,89.8226 0.35393927,89.8287 0.54877591,89.8347 0.86746621,89.8407 0.94704288,89.8467 0.84949684,89.8527 0.6724695,89.8588 0.77882546,89.8648 0.82289851,89.8708 0.5308311,89.8768 0.44253686,89.8828 0.58418834,89.8889 0.64591891,89.8949 0.60171098,89.9009 0.84070313,89.9069 0.86725318,89.9129 0.58408415,89.9190 0.26543841,89.9250 0.30084684,89.9310 0.19466802,89.9370 0.29204613,89.9430 0.38936841,89.9491 0.66367525,89.9551 0.654953,89.9611 0.52229548,89.9671 0.52213192,89.9732 0.43354145,89.9792 0.22121343,89.9852 0.23018086,89.9912 0.42489794,89.9973 0.58402187,90.0033 0.4512209,90.0093 0.51334685,90.0153 0.85856283,90.0214 1.2211767,90.0274 0.76964682,90.0334 0.36277106,90.0394 0.39824048,90.0455 0.48672119,90.0515 0.56641346,90.0575 0.71675712,90.0635 1.0530938,90.0696 0.84075254,90.0756 0.71689463,90.0816 0.88514715,90.0876 1.0000062,90.0937 0.4422816,90.0997 0.13264485,90.1057 0.2301538,90.1117 0.6814521,90.1178 0.84064269,90.1238 0.78764999,90.1298 0.66373461,90.1359 0.60174918,90.1419 0.51325011,90.1479 0.44250187,90.1539 0.56652874,90.1600 0.84953153,90.1660 0.74320811,90.1720 0.566315,90.1781 0.40706289,90.1841 0.60180998,90.1901 0.94697118,90.1962 0.53980243,90.2022 0.51326227,90.2082 0.6725837,90.2142 0.63720459,90.2203 0.64605159,90.2263 0.46894503,90.2323 0.24769962,90.2384 0.30086565,90.2444 0.51342249,90.2504 0.69925541,90.2565 0.50439149,90.2625 0.39820963,90.2685 0.39825875,90.2746 0.45128903,90.2806 0.4689357,90.2866 0.45131871,90.2927 0.44244641,90.2987 0.46009231,90.3047 0.4070906,90.3108 0.25673291,90.3168 0.39831826,90.3228 0.51327646,90.3289 0.32732978,90.3349 0.079598561,90.3409 0.053099237,90.3470 0.026521489,90.3530 0.035385322,90.3591 0.11501615,90.3651 0.50446814,90.3711 0.92920727,90.3772 0.87604856,90.3832 0.48675904,90.3892 0.49563164,90.3953 0.53982651,90.4013 0.21233672,90.4073 0.22121984,90.4134 0.43368331,90.4194 0.62850791,90.4255 0.61067015,90.4315 0.47781798,90.4375 0.40704241,90.4436 0.64598906,90.4496 0.81411934,90.4557 0.33618122,90.4617 0.070858084,90.4677 0.25682455,90.4738 0.44249904,90.4798 0.28306866,90.4859 0.35395488,90.4919 0.48670331,90.4979 0.47786453,90.5040 0.39828619,90.5100 0.61067748,90.5161 0.73453373,90.5221 0.61954916,90.5281 0.73455763,90.5342 0.84938318,90.5402 0.68120426,90.5463 0.72565317,90.5523 0.64610219,90.5583 0.70805091,90.5644 0.84079963,90.5704 0.94695657,90.5765 0.91149914,90.5825 0.87608904,90.5886 0.9203009,90.5946 0.85838419,90.6007 0.99119663,90.6067 0.70794988,90.6127 0.47788054,90.6188 0.53980041,90.6248 0.61058319,90.6309 0.46896878,90.6369 0.47788009,90.6430 0.69912159,90.6490 1.0443146,90.6551 1.1595286,90.6611 1.026603,90.6671 0.62817842,90.6732 0.72564507,90.6792 0.84082264,90.6853 0.76976246,90.6913 0.29193857,90.6974 0.49564952,90.7034 0.58413178,90.7095 1.0619326,90.7155 1.4070761,90.7216 1.3362464,90.7276 0.86712819,90.7337 0.9205001,90.7397 1.2125374,90.7458 0.9998374,90.7518 0.42459735,90.7579 0.30097142,90.7639 0.83191621,90.7700 0.6281842,90.7760 0.14153139,90.7821 0.10629671,90.7881 0.27437523,90.7942 0.21227555,90.8002 0.23008691,90.8063 0.50453818,90.8123 0.42477706,90.8184 0.3095921,90.8244 0.38927564,90.8305 0.40708268,90.8365 0.21249293,90.8426 0.25686273,90.8486 0.69915205,90.8547 0.76989335,90.8607 0.85841101,90.8668 0.78753603,90.8728 0.69909155,90.8789 0.70813221,90.8849 1.2832971,90.8910 1.2389141,90.8971 1.1414351,90.9031 0.79617852,90.9092 0.52208054,90.9152 0.69918251,90.9213 0.64610189,90.9273 0.41597873,90.9334 0.68145591,90.9394 0.99114543,90.9455 0.9999088,90.9515 0.76987988,90.9576 0.62834567,90.9637 0.40707099,90.9697 0.31864753,90.9758 0.52219152,90.9818 0.69020373,90.9879 0.64598233,90.9939 0.61060929,91.0000 0.45130923,91.0061 0.43368745,91.0121 0.66374165,91.0182 0.73457503,91.0242 0.8141802,91.0303 0.52206767,91.0363 0.36275569,91.0424 0.16810772,91.0485 0.41621232,91.0545 0.98223776,91.0606 2.4613218,91.0666 18.003899,91.0727 42.89698,91.0788 48.388218,91.0848 29.907541,91.0909 10.006408,91.0969 3.7253857,91.1030 2.6016376,91.1091 1.38026,91.1151 0.7344079,91.1212 0.902637,91.1272 0.85838419,91.1333 0.51326752,91.1394 0.62847275,91.1454 0.85838157,91.1515 0.57501948,91.1576 0.24772808,91.1636 0.26547861,91.1697 0.32735053,91.1757 0.54866356,91.1818 0.62845761,91.1879 0.43372598,91.1939 0.45125917,91.2000 0.64595908,91.2061 0.87621999,91.2121 0.72575009,91.2182 0.43351769,91.2243 0.035275169,91.2303 0.053146176,91.2364 0.19484739,91.2425 0.53996146,91.2485 0.55740643,91.2546 0.28300181,91.2607 0.15930575,91.2667 0.46913153,91.2728 0.68147665,91.2789 0.84948003,91.2849 0.62830508,91.2910 0.57528818,91.2971 0.53091049,91.3031 0.35392064,91.3092 0.26549593,91.3153 0.33622047,91.3213 0.46900389,91.3274 0.57526278,91.3335 0.91154104,91.3395 0.89384514,91.3456 0.7345221,91.3517 0.68150735,91.3577 1.0355022,91.3638 1.0001674,91.3699 1.1061413,91.3759 1.0527438,91.3820 0.76096761,91.3881 0.59299618,91.3942 0.59293312,91.4002 0.47783288,91.4063 0.30972198,91.4124 0.3805944,91.4184 0.52218163,91.4245 0.71695763,91.4306 0.8938902,91.4367 0.82301009,91.4427 0.67246825,91.4488 0.33613035,91.4549 0.19462904,91.4609 0.14154315,91.4670 0.19467574,91.4731 0.40713707,91.4792 0.54871792,91.4852 0.51326197,91.4913 0.54864514,91.4974 0.45129931,91.5035 0.35401437,91.5095 0.28320867,91.5156 0.43360141,91.5217 0.45142132,91.5278 0.61068916,91.5338 0.64594877,91.5399 0.51323271,91.5460 0.45138067,91.5521 0.60181683,91.5581 0.68138653,91.5642 0.77873808,91.5703 0.6371941,91.5764 0.4424504,91.5824 0.26549393,91.5885 0.29209766,91.5946 0.2743139,91.6007 0.24773405,91.6067 0.23887286,91.6128 0.40705365,91.6189 0.44249654,91.6250 0.25663656,91.6311 0.16813575,91.6371 0.13272145,91.6432 0.20352209,91.6493 0.41603264,91.6554 0.49562684,91.6615 0.5485664,91.6675 0.55747956,91.6736 0.44257158,91.6797 0.55768341,91.6858 0.95583022,91.6919 1.0264444,91.6979 0.81404728,91.7040 0.68139553,91.7101 0.62828082,91.7162 0.61948925,91.7223 0.54883057,91.7283 0.4424561,91.7344 0.41581634,91.7405 0.51348156,91.7466 0.82315421,91.7527 0.62810647,91.7587 0.57512462,91.7648 1.1328709,91.7709 1.2920066,91.7770 0.83170289,91.7831 0.64602977,91.7892 0.55753356,91.7952 0.46894202,91.8013 0.34509781,91.8074 0.4778522,91.8135 0.52213824,91.8196 0.43383527,91.8257 0.50456303,91.8318 0.58394492,91.8378 0.49539566,91.8439 0.48677048,91.8500 0.73482656,91.8561 1.0886996,91.8622 0.85822177,91.8683 0.55722868,91.8744 0.5573687,91.8804 0.4957431,91.8865 0.62858725,91.8926 0.69906157,91.8987 0.68122816,91.9048 0.56633228,91.9109 0.43374988,91.9170 0.51334912,91.9231 0.57518578,91.9291 0.42460215,91.9352 0.30979156,91.9413 0.70816046,91.9474 0.86717236,91.9535 0.60165703,91.9596 0.52223212,91.9657 0.69037437,91.9718 0.61048782,91.9779 0.33612037,91.9839 0.22122371,91.9900 0.25666004,91.9961 0.34517166,92.0022 0.47796533,92.0083 0.584059,92.0144 0.56623799,92.0205 0.29197752,92.0266 0.43360272,92.0327 0.59283811,92.0388 0.52211958,92.0449 0.46025509,92.0509 0.57531798,92.0570 0.53982204,92.0631 0.98238796,92.0692 3.3457189,92.0753 5.7083817,92.0814 5.442421,92.0875 3.2915835,92.0936 1.2916903,92.0997 1.0088487,92.1058 0.95560443,92.1119 0.61934894,92.1180 0.51323581,92.1241 0.73453665,92.1302 0.4956387,92.1363 0.38051233,92.1424 0.32734141,92.1484 0.38058087,92.1545 0.42482328,92.1606 0.4778381,92.1667 0.70791203,92.1728 0.69905341,92.1789 0.48680869,92.1850 0.49572811,92.1911 0.43361449,92.1972 0.28318834,92.2033 0.46021721,92.2094 0.67246342,92.2155 0.53088343,92.2216 0.46907279,92.2277 0.55757278,92.2338 0.41595885,92.2399 0.35397851,92.2460 0.19463371,92.2521 0.30970868,92.2582 0.38053879,92.2643 0.30975032,92.2704 0.23902115,92.2765 0.51325792,92.2826 0.530994,92.2887 0.77893531,92.2948 0.79635882,92.3009 0.42464799,92.3070 0.2478513,92.3131 0.30985188,92.3192 0.53980219,92.3253 0.4334754,92.3314 0.27425671,92.3375 0.38934171,92.3436 0.65487474,92.3497 0.59294188,92.3558 0.28323105,92.3619 0.26555786,92.3680 0.48672327,92.3741 0.80527657,92.3802 0.92034537,92.3863 0.76990294,92.3924 0.72562456,92.3985 0.50442898,92.4046 0.37173587,92.4107 0.51333404,92.4168 0.8230623,92.4229 0.73452413,92.4291 0.69909561,92.4352 0.9027192,92.4413 1.0972729,92.4474 0.66356969,92.4535 0.27430135,92.4596 0.11504543,92.4657 0.15939665,92.4718 0.30983636,92.4779 0.3982074,92.4840 0.45121342,92.4901 0.74324238,92.4962 0.78763801,92.5023 0.74358571,92.5084 0.75235271,92.5145 0.81410939,92.5206 0.51323283,92.5268 0.46014088,92.5329 0.50440413,92.5390 0.69022781,92.5451 0.8405115,92.5512 0.71669936,92.5573 0.33648354,92.5634 0.5135802,92.5695 0.867248,92.5756 0.8140198,92.5817 0.70792526,92.5878 0.8407352,92.5940 0.92921698,92.6001 0.65474087,92.6062 0.18586361,92.6123 0.30098209,92.6184 0.31854382,92.6245 0.23888581,92.6306 0.25667351,92.6367 0.3540079,92.6428 0.31852981,92.6490 0.43356431,92.6551 0.2654779,92.6612 0.34527063,92.6673 0.62839323,92.6734 0.59285182,92.6795 0.53972822,92.6856 1.0088789,92.6917 1.2832062,92.6979 0.97334021,92.7040 0.88486171,92.7101 0.64607197,92.7162 0.6903823,92.7223 0.59290314,92.7284 0.28310058,92.7345 0.1504122,92.7407 0.16813153,92.7468 0.14163961,92.7529 0.28322825,92.7590 0.62843728,92.7651 0.92047888,92.7712 0.64596421,92.7774 0.46886048,92.7835 0.22115427,92.7896 0.21241844,92.7957 0.088489026,92.8018 0.079698332,92.8079 0.25674257,92.8141 0.50447047,92.8202 0.57519537,92.8263 0.46021086,92.8324 0.52213913,92.8385 0.42463017,92.8446 0.31864116,92.8508 0.5311898,92.8569 0.71668243,92.8630 0.45114139,92.8691 0.38054579,92.8752 0.33631042,92.8814 0.30971369,92.8875 0.32740295,92.8936 0.36282313,92.8997 0.49558616,92.9058 0.62839317,92.9120 0.46900502,92.9181 0.16803627,92.9242 0.18583578,92.9303 0.40714395,92.9364 0.49566582,92.9426 0.46014795,92.9487 0.35393456,92.9548 0.4336125,92.9609 0.36287174,92.9671 0.52215236,92.9732 0.61049283,92.9793 0.53976333,92.9854 0.27438727,92.9915 0.2656942,92.9977 0.58427191,93.0038 0.76111537,93.0099 0.76984257,93.0160 0.61922616,93.0222 0.28310078,93.0283 0.46031052,93.0344 0.74348468,93.0405 0.89378923,93.0467 0.76103204,93.0528 0.84984422,93.0589 1.4515464,93.0650 2.0088272,93.0712 3.9115202,93.0773 6.797298,93.0834 11.89543,93.0895 15.000464,93.0957 11.919182,93.1018 5.7330694,93.1079 1.6010317,93.1141 0.68129128,93.1202 0.4956235,93.1263 0.41592079,93.1324 0.41595832,93.1386 0.82312745,93.1447 1.1060908,93.1508 0.74320668,93.1570 0.53106886,93.1631 0.85842979,93.1692 0.87587851,93.1753 0.78755736,93.1815 0.61076647,93.1876 0.57521391,93.1937 0.5486266,93.1999 0.5220691,93.2060 0.50435048,93.2121 0.63737237,93.2182 0.70812702,93.2244 0.54865384,93.2305 0.5664109,93.2366 0.61060238,93.2428 0.47769812,93.2489 0.23880689,93.2550 0.17700465,93.2612 0.18590152,93.2673 0.23023996,93.2734 0.56650436,93.2796 0.75212353,93.2857 0.601556,93.2918 0.30968022,93.2980 0.56644088,93.3041 0.76991606,93.3102 0.58405864,93.3164 0.30981392,93.3225 0.29210666,93.3286 0.45125225,93.3348 0.43356356,93.3409 0.2920534,93.3470 0.45129675,93.3532 0.43358529,93.3593 0.27430916,93.3654 0.23011471,93.3716 0.28326699,93.3777 0.40717158,93.3839 0.48673156,93.3900 0.47776386,93.3961 0.52221626,93.4023 0.77891946,93.4084 0.71676654,93.4145 0.7433781,93.4207 0.76989371,93.4268 0.53081822,93.4330 0.20352937,93.4391 0.37171385,93.4452 0.59288985,93.4514 0.69910127,93.4575 0.58401316,93.4636 0.654782,93.4698 0.4866955,93.4759 0.38050225,93.4821 0.53104115,93.4882 0.80552071,93.4943 0.91156226,93.5005 0.70784777,93.5066 0.59278923,93.5128 0.48671842,93.5189 0.51335555,93.5250 0.41594899,93.5312 0.45132619,93.5373 0.56643677,93.5435 0.96467596,93.5496 0.95566744,93.5557 0.65478283,93.5619 0.49555558,93.5680 0.24773316,93.5742 0.12394243,93.5803 0.47809756,93.5865 1.0090533,93.5926 1.0087589,93.5987 0.50424284,93.6049 0.30966604,93.6110 0.51332068,93.6172 0.77886802,93.6233 0.9381029,93.6295 0.86719877,93.6356 0.88474506,93.6418 0.81401145,93.6479 0.78764176,93.6540 0.51332474,93.6602 0.26552612,93.6663 0.15931405,93.6725 0.10621352,93.6786 0.34532464,93.6848 0.81425875,93.6909 0.61049873,93.6971 0.53098553,93.7032 0.77000982,93.7094 0.89381409,93.7155 0.97333974,93.7217 0.71672171,93.7278 0.61939299,93.7339 0.66368359,93.7401 0.73455811,93.7462 0.8052913,93.7524 0.64600033,93.7585 0.36279705,93.7647 0.088469863,93.7708 0.097351015,93.7770 0.32763031,93.7831 0.71705097,93.7893 0.73443395,93.7954 0.45992321,93.8016 0.49540073,93.8077 0.9116689,93.8139 1.02676,93.8200 0.66374505,93.8262 0.83174431,93.8323 0.79642451,93.8385 0.83202076,93.8446 0.90261501,93.8508 0.77858174,93.8569 0.51328492,93.8631 0.51333141,93.8692 0.47785094,93.8754 0.40709773,93.8816 0.3627831,93.8877 0.24768838,93.8939 0.12391393,93.9000 0.23007599,93.9062 0.40699646,93.9123 0.48681718,93.9185 0.67269897,93.9246 0.92039239,93.9308 0.9910531,93.9369 0.80531037,93.9431 0.73455727,93.9492 0.6282593,93.9554 0.61951017,93.9616 0.52218866,93.9677 0.53087962,93.9739 0.38039482,93.9800 0.22125328,93.9862 0.61066198,93.9923 0.9027127,93.9985 0.94692475,94.0046 0.76101834,94.0108 0.5486148,94.0170 0.46020362,94.0231 0.38057676,94.0293 0.61948329,94.0354 0.81420743,94.0416 0.56630224,94.0477 0.72552621,94.0539 1.0885787,94.0601 1.3101932,94.0662 2.1415358,94.0724 4.7182455,94.0785 20.454998,94.0847 38.877987,94.0909 38.148335,94.0970 21.067385,94.1032 6.5648317,94.1093 2.8315628,94.1155 1.4778746,94.1217 0.52216434,94.1278 0.39825565,94.1340 0.40703812,94.1401 0.24772641,94.1463 0.19463314,94.1525 0.30993637,94.1586 0.61975443,94.1648 0.76988566,94.1709 0.63695234,94.1771 0.3184354,94.1833 0.2653794,94.1894 0.28318304,94.1956 0.26557878,94.2018 0.15935969,94.2079 0.21235494,94.2141 0.2567617,94.2202 1.0797716,94.2264 1.3538603,94.2326 0.78752428,94.2387 0.40705395,94.2449 0.26548007,94.2511 0.26543364,94.2572 0.39820129,94.2634 0.60175902,94.2696 0.66375852,94.2757 0.61066866,94.2819 0.45129758,94.2881 0.079583801,94.2942 0.035401225,94.3004 0.27438849,94.3066 0.38943145,94.3127 0.34511608,94.3189 0.24776883,94.3251 0.48683673,94.3312 0.81423992,94.3374 0.86716717,94.3436 0.69902432,94.3497 0.54867303,94.3559 0.48680997,94.3621 0.52210271,94.3682 0.39814255,94.3744 0.51336503,94.3806 0.79662174,94.3867 0.89369553,94.3929 0.53083992,94.3991 0.57531625,94.4053 0.60181004,94.4114 0.48673889,94.4176 0.71687895,94.4238 0.92918855,94.4299 0.63708109,94.4361 0.6283052,94.4423 0.64590192,94.4484 0.22116306,94.4546 0.14175127,94.4608 0.42489848,94.4670 0.5220741,94.4731 0.52196604,94.4793 0.21231642,94.4855 0.21240732,94.4916 0.16818188,94.4978 0.23899914,94.5040 0.46903542,94.5102 0.69908935,94.5163 0.62831783,94.5225 0.39825517,94.5287 0.25665081,94.5349 0.29201105,94.5410 0.3096824,94.5472 0.30969995,94.5534 0.097360626,94.5596 0.061953366,94.5657 0.088527188,94.5719 0.2390359,94.5781 0.40711692,94.5843 0.47780234,94.5904 0.36283797,94.5966 0.47792417,94.6028 0.45136514,94.6090 0.61074376,94.6151 0.85835004,94.6213 0.44226077,94.6275 0.30079147,94.6337 0.69025868,94.6398 0.58405119,94.6460 0.36289212,94.6522 0.41599473,94.6584 0.25663665,94.6646 0.070739344,94.6707 0.18574725,94.6769 0.34516785,94.6831 0.5046066,94.6893 0.67261511,94.6955 0.68151331,94.7016 1.062108,94.7078 1.0352912,94.7140 0.68125141,94.7202 0.52212185,94.7264 0.64613003,94.7325 0.55747217,94.7387 0.26538974,94.7449 0.30972701,94.7511 0.31851301,94.7573 0.28320396,94.7634 0.38955873,94.7696 0.50445193,94.7758 0.43350574,94.7820 0.43358922,94.7882 0.67260784,94.7943 0.89381176,94.8005 0.78758109,94.8067 0.67249113,94.8129 0.4070335,94.8191 0.35405168,94.8253 0.47788998,94.8314 0.35394645,94.8376 0.41588944,94.8438 0.52214235,94.8500 0.59298265,94.8562 0.61948925,94.8624 0.62836653,94.8685 0.6814965,94.8747 0.67260689,94.8809 0.6194002,94.8871 0.49548367,94.8933 0.33631843,94.8995 0.46013659,94.9057 0.31850427,94.9118 0.24788377,94.9180 0.46922058,94.9242 0.94699472,94.9304 1.097289,94.9366 0.79636025,94.9428 0.63724464,94.9490 0.92922306,94.9552 1.0353347,94.9613 1.0089875,94.9675 0.90270722,94.9737 0.68130744,94.9799 0.49545392,94.9861 0.64602083,94.9923 0.89381605,94.9985 0.65477598,95.0047 0.43352652,95.0109 0.60178423,95.0170 0.96468663,95.0232 0.97336161,95.0294 0.61953163,95.0356 0.66396064,95.0418 0.77892119,95.0480 1.565991,95.0542 5.214056,95.0604 32.459549,95.0666 78.751167,95.0728 90.732445,95.0790 59.426197,95.0851 26.907423,95.0913 17.928537,95.0975 16.211483,95.1037 10.786944,95.1099 7.061523,95.1161 3.3354454,95.1223 1.0526729,95.1285 0.55742693,95.1347 0.44240046,95.1409 0.69903636,95.1471 0.80533534,95.1533 0.85846388,95.1595 0.68134046,95.1657 0.55752528,95.1718 0.84086758,95.1780 1.2300926,95.1842 1.0528775,95.1904 0.61060709,95.1966 0.42489779,95.2028 0.29199624,95.2090 0.16813296,95.2152 0.38949403,95.2214 0.63722855,95.2276 0.67251217,95.2338 0.59282929,95.2400 0.48669109,95.2462 0.486826,95.2524 0.49560413,95.2586 0.6105113,95.2648 0.88487315,95.2710 0.61066049,95.2772 0.53116745,95.2834 0.75227517,95.2896 0.6638124,95.2958 0.8141827,95.3020 0.76968646,95.3082 0.56629139,95.3144 0.57531482,95.3206 0.89385796,95.3268 1.132553,95.3330 1.3273765,95.3392 1.1947135,95.3454 0.99991703,95.3516 0.59292161,95.3578 0.24777493,95.3640 0.24783665,95.3702 0.60178238,95.3764 1.0795906,95.3826 0.97345448,95.3888 0.90277517,95.3950 0.8940649,95.4012 1.221285,95.4074 1.0795391,95.4136 0.82306099,95.4198 0.90262812,95.4260 0.81396472,95.4322 0.5396955,95.4384 0.23009986,95.4446 0.3187255,95.4508 0.52214801,95.4570 0.46886602,95.4632 0.33627948,95.4694 0.34529525,95.4756 0.66383576,95.4818 0.79648507,95.4880 0.78747153,95.4942 0.55748862,95.5005 0.79665643,95.5067 0.88494617,95.5129 0.73445392,95.5191 0.84966844,95.5253 0.98230201,95.5315 0.63697469,95.5377 0.3449882,95.5439 0.3894076,95.5501 0.37170747,95.5563 0.17697123,95.5625 0.097288758,95.5687 0.026521305,95.5749 0.23898879,95.5811 0.34525612,95.5874 0.38061988,95.5936 0.48659852,95.5998 0.46892214,95.6060 0.92921096,95.6122 0.73450315,95.6184 0.29209369,95.6246 0.28332844,95.6308 0.48674276,95.6370 0.57507235,95.6432 0.90267438,95.6494 1.062093,95.6557 0.68135637,95.6619 0.30958405,95.6681 0.19465594,95.6743 0.27439532,95.6805 0.35408697,95.6867 0.48671538,95.6929 0.5486033,95.6991 0.42477363,95.7053 0.27434805,95.7116 0.27433148,95.7178 0.37157494,95.7240 0.23897588,95.7302 0.43388268,95.7364 0.87629831,95.7426 1.1503557,95.7488 0.77851605,95.7550 0.42463753,95.7613 0.203518,95.7675 0.19472878,95.7737 0.33629209,95.7799 0.25664791,95.7861 0.32744828,95.7923 0.36284971,95.7985 0.30971023,95.8048 0.28332859,95.8110 0.82316405,95.8172 0.99996728,95.8234 0.57508099,95.8296 0.22108185,95.8358 0.053088449,95.8421 0.079707861,95.8483 0.2831457,95.8545 0.5308941,95.8607 0.7167657,95.8669 0.61060423,95.8731 0.38946414,95.8794 0.29204705,95.8856 0.23894244,95.8918 0.24782211,95.8980 0.49562919,95.9042 0.64612883,95.9105 0.60184276,95.9167 0.66374999,95.9229 0.72564489,95.9291 0.53091401,95.9353 0.38938242,95.9415 0.40708244,95.9478 0.47783715,95.9540 0.69034344,95.9602 1.0265704,95.9664 0.8317132,95.9727 0.52207047,95.9789 0.53095496,95.9851 0.46014023,95.9913 0.40711781,95.9975 0.7080375,96.0038 1.1062901,96.0100 1.3805739,96.0162 1.203488,96.0224 0.69909984,96.0286 0.82298911,96.0349 1.0176626,96.0411 1.2300535,96.0473 1.3716019,96.0535 1.4870037,96.0598 3.8771081,96.0660 9.5407248,96.0722 12.991217,96.0784 10.175871,96.0847 4.9992299,96.0909 7.6748905,96.0971 19.967411,96.1033 25.079252,96.1096 17.404242,96.1158 5.8474078,96.1220 1.4687506,96.1282 0.7789048,96.1345 0.97352284,96.1407 0.67262185,96.1469 0.42478681,96.1531 0.26548803,96.1594 0.30079615,96.1656 0.1504022,96.1718 0.40718529,96.1780 0.82300454,96.1843 0.70782876,96.1905 0.33624449,96.1967 0.035486378,96.2030 0.28339079,96.2092 0.91170418,96.2154 1.1502775,96.2216 0.85823911,96.2279 0.79659474,96.2341 0.82304657,96.2403 0.5662446,96.2466 0.38037539,96.2528 0.31857711,96.2590 0.46909145,96.2653 0.25658849,96.2715 0.10620545,96.2777 0.40716419,96.2839 0.6460337,96.2902 0.42467988,96.2964 0.38053039,96.3026 0.83202016,96.3089 0.93817967,96.3151 1.0619911,96.3213 0.91149694,96.3276 0.72554213,96.3338 0.54856235,96.3400 0.46898189,96.3463 0.35392877,96.3525 0.28324339,96.3587 0.60193628,96.3650 0.70797521,96.3712 0.47780788,96.3774 0.61085558,96.3837 1.0709779,96.3899 1.5839547,96.3961 1.5307639,96.4024 0.7167623,96.4086 0.38053557,96.4148 0.43348205,96.4211 0.30969062,96.4273 0.27436784,96.4335 0.55755186,96.4398 1.141592,96.4460 1.3185046,96.4522 0.87609571,96.4585 0.628407,96.4647 0.76124728,96.4710 1.1063714,96.4772 1.1857361,96.4834 0.74323815,96.4897 0.50440437,96.4959 0.30963343,96.5021 0.22119389,96.5084 0.56647152,96.5146 0.88506055,96.5209 0.88489538,96.5271 0.53087294,96.5333 0.31865817,96.5396 0.52232707,96.5458 0.8408066,96.5521 1.2389265,96.5583 1.2299887,96.5645 0.65467465,96.5708 0.34505031,96.5770 0.30089897,96.5833 0.27431586,96.5895 0.53094733,96.5957 0.57519442,96.6020 0.35396782,96.6082 0.13273773,96.6145 0.11500094,96.6207 0.097351968,96.6269 0.15054639,96.6332 0.32753256,96.6394 0.40716064,96.6457 0.58407682,96.6519 0.64588994,96.6582 0.71663451,96.6644 0.61938423,96.6706 0.38944045,96.6769 0.17702158,96.6831 0.23012833,96.6894 0.55756176,96.6956 0.57520479,96.7019 0.34520075,96.7081 0.38068613,96.7144 0.62845045,96.7206 0.82300919,96.7268 0.69015062,96.7331 0.53979254,96.7393 0.63721579,96.7456 0.4689413,96.7518 0.39807111,96.7581 0.47781751,96.7643 0.53985941,96.7706 0.49561429,96.7768 0.8495152,96.7831 0.83178365,96.7893 0.81427497,96.7956 0.96485233,96.8018 1.1947564,96.8080 1.4246637,96.8143 1.5044092,96.8205 1.3008568,96.8268 0.80517447,96.8330 0.48664185,96.8393 0.57526743,96.8455 0.64613765,96.8518 0.64603126,96.8580 0.56631464,96.8643 0.48666263,96.8705 0.51322597,96.8768 0.40707806,96.8830 0.55756646,96.8893 0.61953169,96.8955 0.5398708,96.9018 0.33622223,96.9080 0.10611267,96.9143 0.19469945,96.9205 0.37181538,96.9268 0.77014041,96.9330 0.858401,96.9393 0.61049843,96.9455 0.81413299,96.9518 0.79645872,96.9581 0.59288818,96.9643 0.42470384,96.9706 0.36278218,96.9768 0.38057351,96.9831 0.48684013,96.9893 0.52219123,96.9956 0.58394378,97.0018 0.32727984,97.0081 0.23899198,97.0143 0.44262853,97.0206 0.99130702,97.0268 1.3538871,97.0331 0.88485199,97.0394 1.1239616,97.0456 2.3277094,97.0519 3.0355496,97.0581 2.6728463,97.0644 4.2923765,97.0706 10.224243,97.0769 37.121685,97.0831 69.880348,97.0894 72.359726,97.0957 42.479774,97.1019 16.085421,97.1082 9.0701733,97.1144 6.9640088,97.1207 3.8052201,97.1269 1.9023274,97.1332 1.185607,97.1395 1.3538249,97.1457 1.0707568,97.1520 0.47789755,97.1582 0.42489856,97.1645 0.39834666,97.1708 0.42477754,97.1770 0.45139408,97.1833 0.70799774,97.1895 0.58394504,97.1958 0.44238773,97.2021 0.4866457,97.2083 0.55753469,97.2146 0.81424034,97.2208 0.76991391,97.2271 0.69030231,97.2334 0.7965464,97.2396 0.98225957,97.2459 0.87605375,97.2521 0.52224028,97.2584 0.59296691,97.2647 0.62810314,97.2709 0.60162336,97.2772 0.39824608,97.2835 0.6724838,97.2897 1.1326649,97.2960 0.86738497,97.3023 0.79661816,97.3085 0.64602947,97.3148 0.38050389,97.3210 0.25669041,97.3273 0.33631942,97.3336 0.36276111,97.3398 0.23001954,97.3461 0.17698042,97.3524 0.38947344,97.3586 0.57517749,97.3649 0.46005741,97.3712 0.51333565,97.3774 0.4602237,97.3837 0.36290622,97.3900 0.48680028,97.3962 0.681494,97.4025 0.61050874,97.4088 0.28307843,97.4150 0.30090123,97.4213 0.2300542,97.4276 0.50442463,97.4338 0.54864383,97.4401 0.64623147,97.4464 1.150707,97.4526 1.1503512,97.4589 0.69006109,97.4652 0.35389224,97.4714 0.21238688,97.4777 0.45147645,97.4840 0.84968561,97.4903 0.72549623,97.4965 0.38931403,97.5028 0.51330799,97.5091 0.8051458,97.5153 0.80523384,97.5216 0.58411628,97.5279 0.14165908,97.5341 0.15051563,97.5404 0.38931587,97.5467 0.43347552,97.5530 0.4513061,97.5592 0.62840933,97.5655 0.4159984,97.5718 0.2654154,97.5781 0.29194912,97.5843 0.38051602,97.5906 0.36290148,97.5969 0.39834803,97.6031 0.41601148,97.6094 0.43359417,97.6157 0.31850442,97.6220 0.39817953,97.6282 0.41582459,97.6345 0.62826675,97.6408 0.80542058,97.6471 0.58415514,97.6533 0.44258812,97.6596 0.58429021,97.6659 0.79651892,97.6722 0.86715657,97.6784 0.71662784,97.6847 0.36267784,97.6910 0.32741821,97.6973 0.31874806,97.7035 0.49577302,97.7098 0.72575384,97.7161 0.73432416,97.7224 0.41571885,97.7287 0.61060655,97.7349 0.79650569,97.7412 1.0531992,97.7475 0.84955508,97.7538 0.92930216,97.7600 1.0620222,97.7663 0.82292694,97.7726 0.67248642,97.7789 0.44237104,97.7852 0.37162328,97.7914 0.43375966,97.7977 0.59316319,97.8040 0.98221058,97.8103 1.0352272,97.8166 1.0178108,97.8228 1.3009734,97.8291 0.99986887,97.8354 0.38920105,97.8417 0.6549114,97.8480 1.1594658,97.8542 1.0884646,97.8605 0.42464101,97.8668 0.32748598,97.8731 0.4602724,97.8794 0.51334131,97.8857 0.59292215,97.8919 0.96447736,97.8982 0.92915344,97.9045 0.41595674,97.9108 0.64615989,97.9171 0.92930537,97.9234 0.78750235,97.9296 0.65472364,97.9359 0.64590758,97.9422 0.54868275,97.9485 0.29207709,97.9548 0.168229,97.9611 0.34530944,97.9673 0.52213126,97.9736 0.59275502,97.9799 0.54861712,97.9862 0.548778,97.9925 0.98241413,97.9988 1.1150571,98.0051 0.81404835,98.0113 0.51349956,98.0176 1.1951329,98.0239 1.6724651,98.0302 1.4421083,98.0365 0.97316945,98.0428 0.69005704,98.0491 1.5665482,98.0554 4.1774631,98.0616 6.30089,98.0679 6.8586941,98.0742 11.514243,98.0805 17.01828,98.0868 17.71661,98.0931 11.94616,98.0994 5.6373906,98.1057 10.692143,98.1120 27.400612,98.1182 37.9207,98.1245 29.023769,98.1308 11.838381,98.1371 3.3886418,98.1434 1.7253922,98.1497 1.3009611,98.1560 1.0441836,98.1623 0.78760642,98.1686 0.70795405,98.1749 0.36285579,98.1812 0.42491993,98.1874 0.75221586,98.1937 0.76976436,98.2000 0.50430435,98.2063 0.2742404,98.2126 0.16811495,98.2189 0.22126935,98.2252 0.61951685,98.2315 0.70793897,98.2378 0.61067438,98.2441 0.54882294,98.2504 0.55747658,98.2567 0.31842348,98.2630 0.23891236,98.2693 0.24784626,98.2756 0.41596457,98.2819 0.61949658,98.2881 0.76992804,98.2944 0.89385724,98.3007 1.0444611,98.3070 0.92916268,98.3133 0.33603948,98.3196 0.3893728,98.3259 0.53096741,98.3322 0.45127416,98.3385 0.30981851,98.3448 0.38060313,98.3511 0.30967253,98.3574 0.36277232,98.3637 0.46901286,98.3700 0.53990644,98.3763 0.63725543,98.3826 0.52207232,98.3889 0.26533461,98.3952 0.15929613,98.4015 0.40716848,98.4078 0.38935205,98.4141 0.20349872,98.4204 0.088515028,98.4267 0.16818056,98.4330 0.26548928,98.4393 0.30082294,98.4456 0.25666419,98.4519 0.42479154,98.4582 0.52219689,98.4645 0.66387618,98.4708 0.62830359,98.4771 0.52198631,98.4834 0.38932019,98.4897 0.28321671,98.4960 0.5752117,98.5023 0.82297367,98.5086 0.74336731,98.5149 0.4955793,98.5212 0.20347923,98.5275 0.15050511,98.5338 0.49564028,98.5401 0.64604741,98.5464 0.52204943,98.5527 0.30076364,98.5590 0.27434149,98.5653 0.25667068,98.5716 0.30090097,98.5779 0.50446373,98.5843 0.58415592,98.5906 0.46905413,98.5969 0.40704364,98.6032 0.24771485,98.6095 0.22112048,98.6158 0.309726,98.6221 0.48679039,98.6284 0.67260695,98.6347 1.1859785,98.6410 1.6196371,98.6473 1.3452058,98.6536 1.053028,98.6599 0.69888771,98.6662 0.22993813,98.6725 0.25675383,98.6789 0.5753293,98.6852 0.78767037,98.6915 0.8052026,98.6978 0.51317495,98.7041 0.38942331,98.7104 0.32737365,98.7167 0.4336029,98.7230 0.45134345,98.7293 0.42477891,98.7356 0.42495161,98.7419 0.7700817,98.7482 1.1415122,98.7546 1.0707666,98.7609 0.8319239,98.7672 0.51319909,98.7735 0.34501365,98.7798 0.4247191,98.7861 0.46016625,98.7924 0.3894527,98.7987 0.62840128,98.8050 0.74337566,98.8114 0.48664773,98.8177 0.44233465,98.8240 0.61945999,98.8303 0.46022081,98.8366 0.3274101,98.8429 0.34530115,98.8492 0.63735127,98.8556 0.8229503,98.8619 0.57504475,98.8682 0.30966005,98.8745 0.32740662,98.8808 0.36280513,98.8871 0.3805303,98.8934 0.30980024,98.8998 0.37172493,98.9061 0.6019063,98.9124 1.1152934,98.9187 1.1237819,98.9250 0.76069796,98.9313 0.51312375,98.9376 0.8319518,98.9440 0.92044151,98.9503 0.86731476,98.9566 0.74338359,98.9629 0.84063834,98.9692 0.84069431,98.9755 0.86726081,98.9819 0.83166701,98.9882 1.1863225,98.9945 5.8880076,99.0008 16.498915,99.0071 20.132395,99.0135 13.386007,99.0198 3.8382647,99.0261 1.2386107,99.0324 0.76099986,99.0387 0.69913548,99.0450 1.0621154,99.0514 1.3188193,99.0577 2.4077094,99.0640 4.6993608,99.0703 5.5130687,99.0766 4.3891096,99.0830 3.0528145,99.0893 4.4249072,99.0956 8.0976295,99.1019 9.7523518,99.1083 7.8492432,99.1146 6.0173011,99.1209 5.026257,99.1272 3.4865239,99.1335 1.7609762,99.1399 0.85834605,99.1462 0.56644702,99.1525 0.33638236,99.1588 0.32745162,99.1652 0.5043481,99.1715 0.45125458,99.1778 0.25663051,99.1841 0.053114664,99.1905 0.20355709,99.1968 0.58400333,99.2031 0.69919515,99.2094 0.8497594,99.2158 1.1681308,99.2221 1.0972648,99.2284 0.88504368,99.2347 0.7611075,99.2411 0.68135691,99.2474 0.84951562,99.2537 0.84947032,99.2600 0.93793756,99.2664 0.52206898,99.2727 0.37174571,99.2790 0.4248876,99.2853 0.48667678,99.2917 0.53096551,99.2980 0.40719369,99.3043 0.5309478,99.3107 0.5044173,99.3170 0.49572408,99.3233 0.62830019,99.3296 0.45108348,99.3360 0.61941588,99.3423 0.64609993,99.3486 0.41593143,99.3550 0.60173631,99.3613 0.64607006,99.3676 0.5575788,99.3739 0.81410646,99.3803 0.99109387,99.3866 0.92042983,99.3929 0.82317847,99.3993 0.68140942,99.4056 0.45118254,99.4119 0.25662026,99.4183 0.27431461,99.4246 0.23885691,99.4309 0.22122337,99.4373 0.31863302,99.4436 0.3718048,99.4499 0.55766451,99.4563 0.76100165,99.4626 0.64581156,99.4689 0.33622313,99.4752 0.097393669,99.4816 0.28319246,99.4879 0.4690288,99.4943 0.4867292,99.5006 0.43372241,99.5069 0.46021771,99.5133 0.59285772,99.5196 0.69033927,99.5259 0.71698999,99.5323 0.70796853,99.5386 0.59275258,99.5449 0.58403987,99.5513 0.7434569,99.5576 0.7698518,99.5639 0.6458149,99.5703 0.95565736,99.5766 0.86730331,99.5829 0.59298044,99.5893 0.61943299,99.5956 0.65489286,99.6020 0.48681128,99.6083 0.37170839,99.6146 0.53990567,99.6210 0.62839675,99.6273 0.53973287,99.6336 0.34497333,99.6400 0.25654441,99.6463 0.4070636,99.6527 0.47791418,99.6590 0.19471341,99.6653 0.2920664,99.6717 0.48672709,99.6780 0.75211275,99.6844 0.89384544,99.6907 0.73463655,99.6970 0.43364081,99.7034 0.56639892,99.7097 0.59293216,99.7161 0.54863244,99.7224 0.32732284,99.7287 0.4867084,99.7351 0.7081356,99.7414 0.9736498,99.7478 1.2390517,99.7541 1.2389785,99.7605 0.87589353,99.7668 0.53961349,99.7731 0.29200387,99.7795 0.12383959,99.7858 0.19469851,99.7922 0.16816486,99.7985 0.22132654,99.8049 0.34531173,99.8112 0.75229138,99.8175 0.76081645,99.8239 0.53976673,99.8302 0.8763243,99.8366 0.77879339,99.8429 0.56638587,99.8493 0.67266476,99.8556 0.95567995,99.8620 0.69015896,99.8683 0.39817002,99.8747 0.33621114,99.8810 0.36281464,99.8873 0.34512582,99.8937 0.44248345,99.9000 0.4247925,99.9064 0.30089089,99.9127 0.19470268,99.9191 0.26546639,99.9254 0.30085364,99.9318 0.40706918,99.9381 0.64608002,99.9445 1.1151972,99.9508 1.2478162,99.9572 1.0442014,99.9635 1.0265262,99.9699 0.89384097,99.9762 0.82300395,99.9826 0.68129015,99.9889 0.82297611,99.9953 0.87612224,100.0016 0.92913127,100.0080 0.9114331,100.0143 1.2566613,100.0207 0.73457468,100.0270 0.22122213,100.0334 0.3539795,100.0397 1.2479794,100.0461 1.7788622,100.0524 2.2123244,100.0588 2.3629549,100.0651 2.4163156,100.0715 2.5308414,100.0778 5.5240078,100.0842 36.57066,100.0905 121.30084,100.0969 173.53227,100.1032 133.21443,100.1096 53.438091,100.1159 15.713024,100.1223 11.016851,100.1287 11.654738,100.1350 10.177086,100.1414 6.2740932,100.1477 1.9729707,100.1541 1.1413544,100.1604 0.43352944,100.1668 0.33633623,100.1731 0.38054335,100.1795 0.39822996,100.1858 0.35395557,100.1922 0.15923238,100.1986 0.19475904,100.2049 0.38066739,100.2113 0.6106019,100.2176 0.7609455,100.2240 0.74341142,100.2303 0.69038582,100.2367 0.50443125,100.2431 0.37155527,100.2494 0.15917374,100.2558 0.1946166,100.2621 0.38938847,100.2685 0.46020207,100.2749 0.6017791,100.2812 0.62830257,100.2876 0.56634462,100.2939 0.53115165,100.3003 0.80541605,100.3066 0.92033458,100.3130 0.90266508,100.3194 0.88491786,100.3257 0.67245376,100.3321 0.56627804,100.3384 0.57517397,100.3448 0.50448859,100.3512 0.56659323,100.3575 0.92040503,100.3639 0.92907286,100.3703 0.4866803,100.3766 0.28313249,100.3830 0.2123004,100.3893 0.25666887,100.3957 0.30095273,100.4021 0.41602525,100.4084 0.61949629,100.4148 0.71678555,100.4212 1.159211,100.4275 1.0353488,100.4339 0.81422687,100.4402 0.61068511,100.4466 0.68145126,100.4530 0.51321214,100.4593 0.31853917,100.4657 0.37172732,100.4721 0.53112733,100.4784 0.97348416,100.4848 1.1857493,100.4912 1.1946574,100.4975 0.64598978,100.5039 0.28311512,100.5103 0.1415154,100.5166 0.16814055,100.5230 0.35392845,100.5294 0.61056787,100.5357 0.81431562,100.5421 0.8319788,100.5485 0.48666328,100.5548 0.22119881,100.5612 0.31856671,100.5676 0.33621556,100.5739 0.28316525,100.5803 0.40722883,100.5867 0.61070985,100.5930 0.36276683,100.5994 0.27425873,100.6058 0.37163168,100.6121 0.47788909,100.6185 0.53985858,100.6249 0.45132911,100.6313 0.31853175,100.6376 0.23009324,100.6440 0.45150241,100.6504 0.71688795,100.6567 0.74321949,100.6631 0.39811623,100.6695 0.25669426,100.6759 0.49562216,100.6822 0.46021152,100.6886 0.90276867,100.6950 1.504486,100.7013 1.4158765,100.7077 0.77864796,100.7141 0.52199548,100.7205 0.52198887,100.7268 0.46021378,100.7332 0.48683694,100.7396 0.61065155,100.7460 0.52221268,100.7523 0.71683431,100.7587 0.57504606,100.7651 0.49556026,100.7714 0.81422883,100.7778 0.66374403,100.7842 0.46919706,100.7906 0.81442964,100.7969 1.2211099,100.8033 0.89345706,100.8097 0.63723105,100.8161 1.0089763,100.8225 1.1680876,100.8288 1.0087249,100.8352 0.76090348,100.8416 0.65475935,100.8480 0.82309067,100.8543 0.6816265,100.8607 0.43368801,100.8671 0.39808851,100.8735 0.30090442,100.8798 0.42491075,100.8862 0.40708458,100.8926 0.4069761,100.8990 0.30963388,100.9054 0.43358991,100.9117 0.33628303,100.9181 0.34514043,100.9245 0.55753589,100.9309 0.7256707,100.9373 0.61064184,100.9436 0.5222767,100.9500 0.80555433,100.9564 1.2036706,100.9628 1.3981785,100.9692 1.0175229,100.9755 0.56629378,100.9819 0.49558043,100.9883 0.33618313,100.9947 0.31862381,101.0011 0.62849718,101.0074 1.0535342,101.0138 2.0271091,101.0202 3.1417379,101.0266 2.9906857,101.0330 1.9464245,101.0394 2.1681933,101.0457 2.3008461,101.0521 1.8935921,101.0585 1.2476389,101.0649 1.389726,101.0713 2.885864,101.0777 4.6461391,101.0840 5.0264974,101.0904 8.1153469,101.0968 11.90255,101.1032 11.265203,101.1096 6.5214815,101.1160 1.9021655,101.1224 0.9114145,101.1287 0.9379378,101.1351 1.0618509,101.1415 0.88484746,101.1479 0.67265993,101.1543 0.34525293,101.1607 0.46017632,101.1671 0.48672554,101.1734 0.46906361,101.1798 0.56636268,101.1862 0.49549121,101.1926 0.64597231,101.1990 0.59283805,101.2054 0.35407883,101.2118 0.48692498,101.2182 0.77878231,101.2245 0.83174062,101.2309 0.44246498,101.2373 0.58418328,101.2437 0.73444539,101.2501 0.56630039,101.2565 0.50440848,101.2629 0.49564669,101.2693 0.62840027,101.2757 0.76117921,101.2821 1.2657094,101.2884 1.5573496,101.2948 1.1944705,101.3012 0.84950048,101.3076 0.74339527,101.3140 0.80534303,101.3204 0.5839631,101.3268 0.24776869,101.3332 0.17706349,101.3396 0.59304148,101.3460 0.87613994,101.3524 0.74329847,101.3588 0.61057007,101.3651 1.0177697,101.3715 1.4424837,101.3779 1.4424313,101.3843 1.1060884,101.3907 1.0706681,101.3971 0.8230601,101.4035 0.4602176,101.4099 0.18591383,101.4163 0.36292088,101.4227 0.48679554,101.4291 0.65501463,101.4355 0.84955525,101.4419 0.71662968,101.4483 0.73445284,101.4547 1.1062565,101.4611 0.89379692,101.4675 0.55752724,101.4739 0.77002072,101.4803 1.0530139,101.4867 0.7519874,101.4931 0.44242284,101.4995 0.34520721,101.5058 0.53104568,101.5122 0.42473957,101.5186 0.33631042,101.5250 0.46905145,101.5314 0.4247852,101.5378 0.48675767,101.5442 0.89384985,101.5506 1.3008416,101.5570 1.1327838,101.5634 0.91159397,101.5698 0.92927593,101.5762 1.0619328,101.5826 0.91132158,101.5890 0.84062093,101.5954 0.77868766,101.6018 0.62821168,101.6082 0.79646623,101.6146 0.8231498,101.6210 0.708085,101.6274 0.77876532,101.6338 1.0794777,101.6402 0.99112248,101.6466 0.75238794,101.6530 0.8850168,101.6595 0.87606472,101.6659 0.92029023,101.6723 0.61933029,101.6787 0.42477849,101.6851 0.46019316,101.6915 0.38052243,101.6979 0.54872149,101.7043 0.55752188,101.7107 0.46010926,101.7171 0.26548725,101.7235 0.079673775,101.7299 0.06190902,101.7363 0.20359671,101.7427 0.3806107,101.7491 0.50464845,101.7555 0.90270585,101.7619 0.9202891,101.7683 1.0885272,101.7747 0.93783802,101.7811 0.45121211,101.7875 0.33637375,101.7939 0.3717387,101.8004 0.42474645,101.8068 0.4159095,101.8132 0.41599926,101.8196 0.53990054,101.8260 0.56627584,101.8324 0.29190138,101.8388 0.22119865,101.8452 0.30970818,101.8516 0.3982842,101.8580 0.45137182,101.8644 0.66377062,101.8708 0.76121473,101.8773 0.9381941,101.8837 0.98224872,101.8901 0.64576703,101.8965 0.30957395,101.9029 0.20362388,101.9093 0.36301288,101.9157 0.71682245,101.9221 0.86714745,101.9285 0.75216758,101.9349 0.61949831,101.9414 0.51356554,101.9478 0.90293795,101.9542 0.99986106,101.9606 1.1411685,101.9670 0.89361155,101.9734 0.72576189,101.9798 0.5841884,101.9862 0.49563593,101.9927 0.61066014,101.9991 0.77876443,102.0055 0.43358317,102.0119 0.3539525,102.0183 0.4601796,102.0247 0.61062068,102.0311 0.44240254,102.0376 0.27428275,102.0440 0.37193525,102.0504 0.98267967,102.0568 1.7966515,102.0632 3.0977266,102.0696 5.5577526,102.0760 5.7608891,102.0825 3.8847923,102.0889 1.8492163,102.0953 2.2740357,102.1017 5.629169,102.1081 10.390407,102.1145 10.55738,102.1210 5.5741415,102.1274 1.6186472,102.1338 0.97345871,102.1402 1.5754104,102.1466 2.4071217,102.1530 2.5838623,102.1595 1.5307699,102.1659 0.73445761,102.1723 0.4601706,102.1787 0.20351513,102.1851 0.38946414,102.1916 0.68158448,102.1980 0.72572821,102.2044 0.59285486,102.2108 0.61050373,102.2172 0.54849923,102.2237 0.39826909,102.2301 0.54878235,102.2365 0.69029897,102.2429 0.81412172,102.2493 0.63704652,102.2558 0.49550071,102.2622 0.83184242,102.2686 0.92034572,102.2750 0.41599554,102.2814 0.17711979,102.2879 0.38943335,102.2943 0.52216482,102.3007 0.60186529,102.3071 0.84947401,102.3136 1.0440006,102.3200 0.74344707,102.3264 0.61084086,102.3328 0.66372895,102.3393 0.62814826,102.3457 0.60163862,102.3521 0.55749595,102.3585 0.35399154,102.3650 0.32749841,102.3714 0.16818586,102.3778 0.35409385,102.3842 0.56636739,102.3907 0.43350077,102.3971 0.45127565,102.4035 0.45129868,102.4099 0.43376127,102.4164 0.6638487,102.4228 0.57519919,102.4292 0.46890888,102.4356 0.30079171,102.4421 0.41594034,102.4485 0.32740915,102.4549 0.27425805,102.4613 0.30993897,102.4678 0.8056742,102.4742 0.92032957,102.4806 0.90247041,102.4871 0.83182079,102.4935 0.76097327,102.4999 0.40703467,102.5063 0.48680577,102.5128 0.51322669,102.5192 0.39818195,102.5256 0.42485666,102.5321 0.50440603,102.5385 0.30961174,102.5449 0.41595817,102.5514 0.59304917,102.5578 0.80535638,102.5642 0.9292804,102.5706 0.99117696,102.5771 0.65480006,102.5835 0.42467493,102.5899 0.25653124,102.5964 0.25660881,102.6028 0.23011491,102.6092 0.30094472,102.6157 0.43358332,102.6221 0.47782412,102.6285 0.51327085,102.6350 0.32740894,102.6414 0.13272566,102.6478 0.23898497,102.6543 0.64622229,102.6607 1.0088103,102.6671 0.81388003,102.6736 0.52209044,102.6800 0.38949493,102.6864 0.35410139,102.6929 0.36286142,102.6993 0.4866747,102.7057 0.37167418,102.7122 0.35391212,102.7186 0.48659331,102.7251 0.71706754,102.7315 0.94726098,102.7379 0.80521607,102.7444 0.57502496,102.7508 0.47783309,102.7572 0.41588676,102.7637 0.53974098,102.7701 0.60175014,102.7765 0.45139113,102.7830 0.43368381,102.7894 0.48675215,102.7959 0.57517761,102.8023 0.5574159,102.8087 0.35395473,102.8152 0.22126059,102.8216 0.39832753,102.8281 0.4868446,102.8345 0.43362603,102.8409 0.52204567,102.8474 0.62831175,102.8538 0.63718319,102.8603 0.38044754,102.8667 0.37172464,102.8731 0.54882979,102.8796 0.60172677,102.8860 0.3717165,102.8925 0.61071426,102.8989 0.5751121,102.9053 0.40696749,102.9118 0.29201531,102.9182 0.39818448,102.9247 0.36277339,102.9311 0.40710881,102.9376 0.61942083,102.9440 0.4247379,102.9504 0.24790779,102.9569 0.48695579,102.9633 0.823066,102.9698 0.66362029,102.9762 0.59284222,102.9827 0.64600068,102.9891 0.87611991,102.9955 0.56637603,103.0020 0.41585431,103.0084 0.31844616,103.0149 0.59294581,103.0213 0.78771991,103.0278 0.98235589,103.0342 1.0972947,103.0407 0.99992687,103.0471 1.389673,103.0536 1.7258151,103.0600 3.2044141,103.0664 12.976272,103.0729 24.682964,103.0793 23.723997,103.0858 12.404799,103.0922 4.6626987,103.0987 2.9554527,103.1051 2.1503298,103.1116 1.6991004,103.1180 1.2741599,103.1245 1.2653989,103.1309 1.1328387,103.1374 0.98242128,103.1438 0.80527735,103.1503 0.9378764,103.1567 0.85839266,103.1632 0.53098905,103.1696 0.36275968,103.1761 0.29206309,103.1825 0.34524459,103.1890 0.52215284,103.1954 0.43364307,103.2019 0.48677218,103.2083 0.48668188,103.2148 0.57513493,103.2212 0.49548814,103.2277 0.21231066,103.2341 0.27434382,103.2406 0.55761135,103.2470 0.58416635,103.2535 0.56635702,103.2599 0.4955548,103.2664 0.70800012,103.2728 0.58405554,103.2793 0.30080938,103.2857 0.44251511,103.2922 0.62846708,103.2987 0.61054695,103.3051 0.41592559,103.3116 0.60182393,103.3180 0.6016736,103.3245 0.30086398,103.3309 0.23902686,103.3374 0.40720141,103.3438 0.49552977,103.3503 0.37156147,103.3568 0.29202518,103.3632 0.32736096,103.3697 0.46008575,103.3761 0.78765815,103.3826 1.0531106,103.3890 1.10615,103.3955 0.71678478,103.4019 0.31858617,103.4084 0.23021159,103.4149 0.40713099,103.4213 0.38041764,103.4278 0.26542443,103.4342 0.21240382,103.4407 0.11510959,103.4472 0.22127092,103.4536 0.1592447,103.4601 0.33620965,103.4665 0.7079469,103.4730 0.5576238,103.4794 0.41600895,103.4859 0.33632287,103.4924 0.38060358,103.4988 0.53091115,103.5053 0.56625718,103.5117 0.72581667,103.5182 1.0711229,103.5247 1.1327453,103.5311 0.69003046,103.5376 0.46004131,103.5441 0.40703896,103.5505 0.42477021,103.5570 0.3185229,103.5634 0.1946152,103.5699 0.39828175,103.5764 0.80538344,103.5828 0.89387172,103.5893 0.78751934,103.5958 0.17687157,103.6022 0.1239394,103.6087 0.20354627,103.6151 0.13275774,103.6216 0.13274512,103.6281 0.18584019,103.6345 0.26552808,103.6410 0.43365148,103.6475 0.57518619,103.6539 0.76991171,103.6604 0.46013546,103.6669 0.28313321,103.6733 0.3894234,103.6798 0.38941184,103.6863 0.4513475,103.6927 0.57529724,103.6992 0.55761635,103.7057 0.5575856,103.7121 0.65482688,103.7186 0.61943883,103.7251 0.81424904,103.7315 0.78760701,103.7380 0.64591998,103.7445 0.39809677,103.7509 0.35392141,103.7574 0.35404286,103.7639 0.29213187,103.7703 0.40714496,103.7768 0.40701351,103.7833 0.39820448,103.7897 0.62849253,103.7962 0.964683,103.8027 0.67245477,103.8091 0.43353179,103.8156 0.23888904,103.8221 0.28320271,103.8286 0.54877371,103.8350 0.71685058,103.8415 0.76096606,103.8480 0.5574683,103.8544 0.38933745,103.8609 0.40699103,103.8674 0.50448495,103.8739 0.69033766,103.8803 0.44245929,103.8868 0.24775226,103.8933 0.079593278,103.8997 0.38934344,103.9062 0.69024414,103.9127 0.70808041,103.9192 0.53098047,103.9256 0.59287781,103.9321 0.75232154,103.9386 0.53983468,103.9451 0.38929844,103.9515 0.36279151,103.9580 0.24780831,103.9645 0.46017307,103.9710 0.76105326,103.9774 0.68148142,103.9839 0.55764866,103.9904 0.76989442,103.9969 0.57520843,104.0033 0.74340612,104.0098 0.79649752,104.0163 0.78760231,104.0228 0.72558951,104.0292 0.6372357,104.0357 0.64614367,104.0422 1.0176582,104.0487 1.2564799,104.0552 1.7965539,104.0616 2.0090785,104.0681 2.0356052,104.0746 2.8235168,104.0811 4.8238206,104.0875 5.4868765,104.0940 3.9196887,104.1005 2.0611038,104.1070 0.91979724,104.1135 0.52200025,104.1199 0.7256577,104.1264 0.97358239,104.1329 1.0886093,104.1394 0.86713421,104.1459 0.52202779,104.1523 0.36283523,104.1588 0.29198185,104.1653 0.22122261,104.1718 0.36287335,104.1783 0.78772074,104.1847 0.92047876,104.1912 0.71692163,104.1977 1.0000256,104.2042 1.1590315,104.2107 1.0884022,104.2172 1.407263,104.2236 1.3892947,104.2301 0.79650789,104.2366 1.0090487,104.2431 0.78741807,104.2496 0.30955821,104.2561 0.079665497,104.2625 0.097353294,104.2690 0.15925421,104.2755 0.1238737,104.2820 0.28330436,104.2885 0.57536709,104.2950 0.57520235,104.3014 0.45120654,104.3079 0.29198572,104.3144 0.23019943,104.3209 0.59302586,104.3274 0.77877015,104.3339 0.75228941,104.3404 0.70789659,104.3468 0.54855347,104.3533 0.61067927,104.3598 0.55754,104.3663 0.41592178,104.3728 0.44245309,104.3793 0.54867119,104.3858 0.84952503,104.3923 1.1680833,104.3987 1.1682456,104.4052 1.3008947,104.4117 1.0264163,104.4182 0.88486028,104.4247 0.5752331,104.4312 0.43381375,104.4377 0.56644398,104.4442 0.62836468,104.4507 0.84960091,104.4571 0.84061933,104.4636 0.8317346,104.4701 0.55744356,104.4766 0.42490798,104.4831 0.59308672,104.4896 0.66375732,104.4961 0.59273142,104.5026 0.50422251,104.5091 0.48678544,104.5156 0.57532471,104.5221 0.58410597,104.5286 0.72572798,104.5350 0.68137407,104.5415 0.53968179,104.5480 0.3627654,104.5545 0.37166232,104.5610 0.51326072,104.5675 0.57528281,104.5740 0.98242331,104.5805 0.94697011,104.5870 0.77868772,104.5935 0.42465007,104.6000 0.23012795,104.6065 0.38069579,104.6130 0.75235307,104.6195 0.92909831,104.6260 0.6546436,104.6325 0.65485078,104.6390 0.96468371,104.6454 0.88501221,104.6519 0.59293664,104.6584 0.66384518,104.6649 0.91156727,104.6714 0.7785579,104.6779 0.44235414,104.6844 0.45134827,104.6909 0.5841949,104.6974 0.69913322,104.7039 0.46894556,104.7104 0.43363425,104.7169 0.41594976,104.7234 0.75222379,104.7299 1.0443178,104.7364 1.0974114,104.7429 1.0795621,104.7494 0.92034364,104.7559 0.8318792,104.7624 0.59284323,104.7689 0.47798061,104.7754 0.82308549,104.7819 0.92901522,104.7884 0.73438358,104.7949 0.22120026,104.8014 0.12392423,104.8079 0.43371457,104.8144 0.53979582,104.8209 0.67266387,104.8274 0.81433785,104.8339 0.73446923,104.8404 0.53078473,104.8469 0.31850576,104.8534 0.3274782,104.8599 0.13269395,104.8664 0.05309267,104.8729 0.2035497,104.8794 0.49546823,104.8859 0.55745679,104.8924 0.35405755,104.8989 0.29216528,104.9054 0.34517664,104.9119 0.54876751,104.9185 0.98256695,104.9250 1.1152133,104.9315 1.1238523,104.9380 0.88469422,104.9445 0.37144375,104.9510 0.28309837,104.9575 0.1238317,104.9640 0.079632483,104.9705 0.11504014,104.9770 0.25667977,104.9835 0.38068169,104.9900 0.5666045,104.9965 0.6991083,105.0030 0.68132031,105.0095 0.63723791,105.0160 0.65487862,105.0225 0.98221624,105.0291 1.1860216,105.0356 1.2834618,105.0421 1.9736642,105.0486 4.5315075,105.0551 7.0709863,105.0616 6.1854215,105.0681 3.6017036,105.0746 6.1879201,105.0811 27.243811,105.0876 57.60463,105.0941 59.952961,105.1007 34.668079,105.1072 12.53737,105.1137 4.2646961,105.1202 1.5659778,105.1267 0.57507032,105.1332 0.2478677,105.1397 0.070814826,105.1462 0.17709592,105.1527 0.30101189,105.1593 0.41602132,105.1658 0.53970939,105.1723 0.41568881,105.1788 0.37162867,105.1853 0.4337177,105.1918 0.32749704,105.1983 0.31860718,105.2048 0.39822996,105.2114 0.34517521,105.2179 0.41605762,105.2244 0.46016702,105.2309 0.28297824,105.2374 0.15036355,105.2439 0.30088523,105.2504 0.29203722,105.2570 0.48687953,105.2635 0.76998663,105.2700 0.69906926,105.2765 0.72570235,105.2830 0.70802754,105.2895 0.57513905,105.2960 0.6107142,105.3026 0.94707316,105.3091 0.74331695,105.3156 0.60166341,105.3221 0.59294534,105.3286 0.71679389,105.3351 0.45995799,105.3417 0.6813271,105.3482 0.75229537,105.3547 0.60182792,105.3612 0.42469385,105.3677 0.30967036,105.3743 0.4336558,105.3808 0.44264427,105.3873 0.58420497,105.3938 0.72557312,105.4003 0.53080106,105.4069 0.4158884,105.4134 0.6903581,105.4199 1.0088674,105.4264 0.84073871,105.4329 0.78781807,105.4395 0.95582801,105.4460 0.86709046,105.4525 0.55734038,105.4590 0.22120461,105.4655 0.35414389,105.4721 0.41596061,105.4786 0.34505516,105.4851 0.28310853,105.4916 0.28313112,105.4981 0.61069894,105.5047 1.0089974,105.5112 1.3185446,105.5177 0.99096632,105.5242 0.41593757,105.5308 0.30100909,105.5373 0.43364784,105.5438 0.39816058,105.5503 0.29198185,105.5569 0.2743789,105.5634 0.33633167,105.5699 0.30964828,105.5764 0.17693672,105.5830 0.061870035,105.5895 0.30083969,105.5960 0.55758131,105.6025 0.47796449,105.6091 0.3364208,105.6156 0.59302348,105.6221 0.8230316,105.6286 0.6989727,105.6352 0.4423582,105.6417 0.5398916,105.6482 0.89390993,105.6547 1.097343,105.6613 0.69902158,105.6678 0.49559861,105.6743 0.513273,105.6808 0.24773695,105.6874 0.3186138,105.6939 0.53094643,105.7004 0.61945516,105.7070 0.61940759,105.7135 0.42471126,105.7200 0.26551154,105.7266 0.34514144,105.7331 0.47791904,105.7396 0.35393789,105.7461 0.15038301,105.7527 0.097506203,105.7592 0.50479019,105.7657 1.1506064,105.7723 1.1944299,105.7788 0.68125391,105.7853 0.4512853,105.7919 0.31846845,105.7984 0.3981517,105.8049 0.59291363,105.8115 0.46919325,105.8180 0.41597924,105.8245 0.47777578,105.8310 0.41588166,105.8376 0.53115427,105.8441 0.68157774,105.8506 0.88482684,105.8572 0.98225862,105.8637 0.92920446,105.8702 0.77865267,105.8768 0.67251784,105.8833 0.44256395,105.8898 0.38058072,105.8964 0.25656873,105.9029 0.41582668,105.9095 0.54863268,105.9160 0.47792545,105.9225 0.24788035,105.9291 0.35410243,105.9356 0.5309335,105.9421 0.33616865,105.9487 0.37185109,105.9552 0.7612291,105.9617 0.72555256,105.9683 0.48658389,105.9748 0.34509885,105.9814 0.28311658,105.9879 0.38040507,105.9944 0.61942095,106.0010 0.69031322,106.0075 0.79649067,106.0140 0.76995391,106.0206 0.53114742,106.0271 0.56651676,106.0337 0.74342561,106.0402 1.2478385,106.0467 1.3628215,106.0533 1.14156,106.0598 1.088643,106.0664 1.8148297,106.0729 5.2406416,106.0794 13.196773,106.0860 20.203716,106.0925 18.140066,106.0991 12.024948,106.1056 5.9368358,106.1121 3.2032335,106.1187 2.4424636,106.1252 1.8315601,106.1318 0.93783975,106.1383 0.85829639,106.1448 0.81413317,106.1514 0.52219641,106.1579 0.23016207,106.1645 0.12393177,106.1710 0.13280244,106.1776 0.26548874,106.1841 0.72556067,106.1906 1.0353743,106.1972 0.53100777,106.2037 0.44248623,106.2103 0.62826324,106.2168 0.71686548,106.2234 0.53990668,106.2299 0.68140596,106.2365 0.65484172,106.2430 0.65500033,106.2495 0.81439751,106.2561 0.88489699,106.2626 0.69010293,106.2692 0.71675342,106.2757 0.67251986,106.2823 0.51328719,106.2888 0.23890357,106.2954 0.20343514,106.3019 0.43362513,106.3085 0.50448823,106.3150 0.24778886,106.3216 0.088436618,106.3281 0.088450991,106.3347 0.25670126,106.3412 0.78762889,106.3478 1.176869,106.3543 1.0442314,106.3609 1.0090885,106.3674 1.1417608,106.3740 1.1681806,106.3805 0.71690005,106.3871 0.6373105,106.3936 1.0443352,106.4002 1.4247278,106.4067 1.1856617,106.4133 0.75192815,106.4198 0.8053782,106.4264 1.3011287,106.4329 1.6195108,106.4395 1.5485131,106.4460 0.76966596,106.4526 0.15922791,106.4591 0.1770643,106.4657 0.27435616,106.4722 0.37162253,106.4788 0.38047683,106.4853 0.54865754,106.4919 0.58401453,106.4984 0.49557701,106.5050 0.47802573,106.5115 0.4425306,106.5181 0.50438625,106.5246 0.99117243,106.5312 1.1858022,106.5377 0.86715007,106.5443 1.0531543,106.5509 1.1506822,106.5574 0.83196086,106.5640 0.8407681,106.5705 0.95558685,106.5771 0.69893575,106.5836 0.54882365,106.5902 0.50442332,106.5967 0.37160078,106.6033 0.54869491,106.6099 0.59294516,106.6164 0.53978711,106.6230 0.56626904,106.6295 0.34502897,106.6361 0.17696178,106.6426 0.30095622,106.6492 0.51343173,106.6558 0.53987849,106.6623 0.6017459,106.6689 0.65494674,106.6754 0.71676618,106.6820 0.62822574,106.6886 0.63717276,106.6951 0.54866213,106.7017 0.68139237,106.7082 0.41591725,106.7148 0.2565884,106.7214 0.25659361,106.7279 0.31863725,106.7345 0.36287403,106.7410 0.46904498,106.7476 0.76104891,106.7542 0.77876824,106.7607 0.69916755,106.7673 0.62828875,106.7738 0.27427486,106.7804 0.20359829,106.7870 0.28325638,106.7935 0.33624393,106.8001 0.43356898,106.8067 0.49551332,106.8132 0.41589481,106.8198 0.40737489,106.8263 0.85867959,106.8329 0.893686,106.8395 0.57490379,106.8460 0.39806896,106.8526 0.68145704,106.8592 0.64606076,106.8657 0.46919373,106.8723 0.8584851,106.8789 0.88480443,106.8854 0.46888325,106.8920 0.25666058,106.8985 0.17708117,106.9051 0.46908012,106.9117 0.53983217,106.9182 0.52210146,106.9248 0.74324811,106.9314 0.6813519,106.9379 0.71694493,106.9445 0.68150902,106.9511 1.0353488,106.9576 1.389349,106.9642 1.2124041,106.9708 1.2569411,106.9773 1.5575188,106.9839 1.9375623,106.9905 2.9291437,106.9971 3.6108065,107.0036 3.646178,107.0102 4.5491781,107.0168 6.4785409,107.0233 7.8762326,107.0299 10.832352,107.0365 18.285694,107.0430 32.969608,107.0496 84.151031,107.0562 412.31781,107.0627 1349.1791,107.0693 1993.2965,107.0759 1593.4988,107.0825 712.29791,107.0890 230.26338,107.0956 155.55042,107.1022 139.14798,107.1087 103.52092,107.1153 58.086567,107.1219 23.639147,107.1285 9.1926327,107.1350 5.0260754,107.1416 2.9813032,107.1482 1.9642915,107.1548 1.6018177,107.1613 1.5664884,107.1679 1.5573871,107.1745 1.3096956,107.1811 1.318526,107.1876 1.4247133,107.1942 1.4248804,107.2008 1.4158636,107.2074 1.4158804,107.2139 1.2124522,107.2205 0.90264517,107.2271 0.84980679,107.2337 1.4957339,107.2402 1.5395967,107.2468 1.0882844,107.2534 0.884812,107.2600 0.97343051,107.2665 0.78768688,107.2731 0.92038655,107.2797 0.78758645,107.2863 0.56643522,107.2928 0.84964502,107.2994 1.3008504,107.3060 1.0088574,107.3126 0.955832,107.3192 1.1416832,107.3257 0.92939949,107.3323 0.99120128,107.3389 1.0618558,107.3455 1.0442207,107.3521 0.92916477,107.3586 0.83173996,107.3652 0.69014776,107.3718 0.63714755,107.3784 0.57518065,107.3849 0.35399762,107.3915 0.34528202,107.3981 0.52213979,107.4047 0.61933732,107.4113 0.6105358,107.4179 0.42478165,107.4244 0.5045622,107.4310 0.64606673,107.4376 0.69026035,107.4442 0.81420553,107.4508 0.75213045,107.4573 0.86710978,107.4639 1.1946706,107.4705 1.0974104,107.4771 1.1327685,107.4837 0.97351867,107.4903 1.3274335,107.4968 0.96455938,107.5034 0.76989132,107.5100 0.87611121,107.5166 0.88498694,107.5232 0.53091413,107.5298 0.33618098,107.5364 0.47784036,107.5429 0.36286211,107.5495 0.42471248,107.5561 1.654932,107.5627 3.4958735,107.5693 2.7877882,107.5759 1.6105977,107.5825 0.8141337,107.5890 0.85841841,107.5956 0.94694006,107.6022 1.3185226,107.6088 1.6191785,107.6154 1.5307616,107.6220 0.84079325,107.6286 0.5133518,107.6352 0.46895838,107.6417 0.36283413,107.6483 0.39828664,107.6549 0.4248437,107.6615 0.6813798,107.6681 0.46007133,107.6747 0.52215844,107.6813 0.46030477,107.6879 0.61061949,107.6945 0.36269525,107.7010 0.15924184,107.7076 0.30969086,107.7142 0.72586936,107.7208 1.2570591,107.7274 1.5664046,107.7340 1.2650995,107.7406 0.50423151,107.7472 0.49563506,107.7538 0.81424463,107.7604 1.0443101,107.7670 0.98223913,107.7735 0.87595332,107.7801 0.97340304,107.7867 0.94703281,107.7933 1.5134,107.7999 1.4247779,107.8065 1.1237384,107.8131 0.3096613,107.8197 0.46913776,107.8263 0.64611703,107.8329 0.8053304,107.8395 0.72561151,107.8461 0.42478171,107.8527 0.46901253,107.8593 0.36278379,107.8659 0.50457704,107.8725 0.82319367,107.8791 0.80531007,107.8856 0.65470541,107.8922 0.47775772,107.8988 0.45130008,107.9054 0.33626607,107.9120 0.51320809,107.9186 0.96452928,107.9252 1.2036073,107.9318 1.2037567,107.9384 1.0088682,107.9450 0.54845983,107.9516 0.24770713,107.9582 0.30088645,107.9648 0.68132222,107.9714 1.2477739,107.9780 1.5841805,107.9846 1.0444894,107.9912 0.91171396,107.9978 0.85825157,108.0044 1.1678773,108.0110 1.5839962,108.0176 1.5663534,108.0242 1.5751187,108.0308 1.4957777,108.0374 1.9648193,108.0440 3.1331384,108.0506 5.593605,108.0572 19.531071,108.0638 78.611115,108.0704 147.14116,108.0770 149.3345,108.0836 102.83364,108.0902 147.27786,108.0968 292.84885,108.1034 338.43759,108.1100 221.87349,108.1166 81.774567,108.1232 27.171043,108.1298 15.007211,108.1364 8.1141672,108.1430 2.8574576,108.1496 1.6986551,108.1562 1.2387989,108.1628 1.1946747,108.1695 0.91148043,108.1761 0.92031848,108.1827 0.78755629,108.1893 0.63714856,108.1959 0.9115569,108.2025 0.66372836,108.2091 0.39834696,108.2157 0.99144757,108.2223 1.1681798,108.2289 1.0882814,108.2355 0.67253816,108.2421 0.61938417,108.2487 0.80522531,108.2553 0.94689626,108.2619 1.1327748,108.2685 1.0798572,108.2751 1.3630161,108.2818 1.4867902,108.2884 1.3272576,108.2950 1.1502534,108.3016 1.1061,108.3082 0.8406899,108.3148 0.50447804,108.3214 0.65490979,108.3280 0.84094459,108.3346 1.1063281,108.3412 0.77859789,108.3478 0.94681144,108.3545 1.3186636,108.3611 1.3628823,108.3677 0.70784557,108.3743 0.45999277,108.3809 0.59278989,108.3875 0.68137389,108.3941 0.58403224,108.4007 0.38938648,108.4073 0.46028188,108.4140 0.66379416,108.4206 0.85860986,108.4272 1.0621241,108.4338 1.1328027,108.4404 1.5839649,108.4470 1.2386857,108.4536 0.89368445,108.4602 0.45129412,108.4669 0.4072161,108.4735 0.57535774,108.4801 0.50433314,108.4867 0.25644946,108.4933 0.14155297,108.4999 0.02661732,108.5065 0.16821009,108.5132 0.28320989,108.5198 0.48682114,108.5264 0.79669493,108.5330 1.2211486,108.5396 0.89356422,108.5462 0.61937785,108.5529 0.23889855,108.5595 0.15932505,108.5661 0.35394648,108.5727 0.75230557,108.5793 1.4783419,108.5859 2.0268767,108.5926 1.9024976,108.5992 1.3536454,108.6058 0.75198269,108.6124 0.38046369,108.6190 0.72557509,108.6256 0.97341418,108.6323 0.7700395,108.6389 0.62839109,108.6455 0.49545076,108.6521 0.22125357,108.6587 0.32748291,108.6654 0.66367406,108.6720 0.96468556,108.6786 1.0354489,108.6852 0.84947979,108.6918 0.53974342,108.6985 0.37165651,108.7051 0.32743564,108.7117 0.67259431,108.7183 0.73451012,108.7249 0.48667631,108.7316 0.34520555,108.7382 0.62852907,108.7448 0.87618488,108.7514 1.0796108,108.7580 0.99995261,108.7647 0.84056425,108.7713 0.51328439,108.7779 0.60185498,108.7845 0.56638455,108.7912 0.74341029,108.7978 1.0088098,108.8044 0.95573366,108.8110 0.95568198,108.8177 0.51325822,108.8243 0.65489393,108.8309 0.73443699,108.8375 0.42470619,108.8442 0.29211959,108.8508 0.34525928,108.8574 0.2919181,108.8640 0.29197139,108.8707 0.73468381,108.8773 1.1327558,108.8839 0.71667105,108.8905 0.51323116,108.8972 0.39824578,108.9038 0.39826742,108.9104 0.36281291,108.9170 0.41594625,108.9237 0.60178041,108.9303 0.72560358,108.9369 0.8318702,108.9436 1.0619143,108.9502 0.88485777,108.9568 0.93815863,108.9634 0.84962952,108.9701 0.63711357,108.9767 0.58409011,108.9833 0.54870814,108.9900 0.52225929,108.9966 0.6904946,109.0032 0.88495141,109.0098 0.87595785,109.0165 0.87601161,109.0231 1.6194627,109.0297 2.0797517,109.0364 2.0708857,109.0430 2.1680117,109.0496 3.3093097,109.0563 5.1158166,109.0629 7.6391873,109.0695 13.347081,109.0762 24.567902,109.0828 34.177845,109.0894 35.213356,109.0961 39.692184,109.1027 46.496124,109.1093 45.838963,109.1160 37.57296,109.1226 26.378111,109.1292 15.484588,109.1359 5.9811497,109.1425 2.167917,109.1491 1.9822149,109.1558 2.203815,109.1624 2.6020858,109.1690 1.8757972,109.1757 1.061563,109.1823 0.59293759,109.1889 0.96468705,109.1956 1.1328599,109.2022 1.2655976,109.2088 1.1945465,109.2155 1.1502702,109.2221 0.76976931,109.2287 0.5487116,109.2354 0.8407895,109.2420 0.75220418,109.2487 0.52209991,109.2553 0.57536399,109.2619 0.8496781,109.2686 0.70769739,109.2752 0.42453489,109.2818 0.28324765,109.2885 0.21245933,109.2951 0.19461063,109.3018 0.35386959,109.3084 0.62826014,109.3150 0.93810737,109.3217 0.82317615,109.3283 0.51334804,109.3350 0.44234499,109.3416 0.31850925,109.3482 0.2920444,109.3549 0.28339657,109.3615 0.75247002,109.3682 0.82292235,109.3748 0.50418711,109.3814 0.28302982,109.3881 0.27434802,109.3947 0.37173375,109.4014 0.37173706,109.4080 0.40712595,109.4147 0.46896747,109.4213 0.39821121,109.4279 0.47787136,109.4346 0.56638891,109.4412 0.53105795,109.4479 0.3982771,109.4545 0.59297824,109.4612 0.65481246,109.4678 0.38035858,109.4744 0.21238242,109.4811 0.31867582,109.4877 0.46904325,109.4944 0.80531448,109.5010 0.80527073,109.5077 0.62833619,109.5143 0.78764206,109.5210 0.83183277,109.5276 0.89389098,109.5343 1.0799369,109.5409 1.6817262,109.5475 2.0353758,109.5542 1.645751,109.5608 1.3007728,109.5675 1.3185028,109.5741 0.97333622,109.5808 1.0443946,109.5874 1.3098781,109.5941 1.0530471,109.6007 0.82287019,109.6074 0.65478402,109.6140 0.6019755,109.6207 0.90267068,109.6273 0.96435714,109.6340 0.89374852,109.6406 0.9203307,109.6473 0.73451078,109.6539 0.61062872,109.6606 0.39820385,109.6672 0.40725216,109.6739 0.7346015,109.6805 0.64576268,109.6872 0.44234535,109.6938 0.55757517,109.7005 0.5752185,109.7071 0.25661159,109.7138 0.079629198,109.7204 0.18587698,109.7271 0.46028793,109.7337 0.52226603,109.7404 0.58410853,109.7470 0.60164964,109.7537 0.57522851,109.7603 0.63720107,109.7670 0.77872688,109.7736 0.91146493,109.7803 0.92907357,109.7869 0.82299936,109.7936 0.83194888,109.8003 0.6903494,109.8069 0.49568295,109.8136 0.42481765,109.8202 0.55736321,109.8269 0.92906284,109.8335 0.9735769,109.8402 0.80529475,109.8468 0.21228217,109.8535 0.29208648,109.8601 0.33627117,109.8668 0.23894493,109.8735 0.25664735,109.8801 0.38932848,109.8868 0.68138826,109.8934 0.61063701,109.9001 0.43365657,109.9067 0.23015454,109.9134 0.3894673,109.9201 0.52207094,109.9267 0.5397827,109.9334 0.42477757,109.9400 0.27432984,109.9467 0.34513575,109.9534 0.19462153,109.9600 0.10613009,109.9667 0.36279595,109.9733 0.75216985,109.9800 0.91150045,109.9866 1.1239843,109.9933 1.1858928,110.0000 0.97349417,110.0066 0.53104889,110.0133 0.69916755,110.0199 0.88497472,110.0266 0.77866924,110.0333 0.87613213,110.0399 1.8144387,110.0466 3.2566435,110.0533 3.9380109,110.0599 4.2045135,110.0666 8.1882486,110.0732 21.614834,110.0799 36.046364,110.0866 35.432148,110.0932 27.228613,110.0999 44.546291,110.1066 187.45061,110.1132 388.89005,110.1199 416.71603,110.1265 246.13185,110.1332 77.583603,110.1399 27.800905,110.1465 20.043728,110.1532 11.81362,110.1599 6.6633625,110.1665 3.2738395,110.1732 1.7697535,110.1799 1.3009224,110.1865 1.105963,110.1932 0.83164448,110.1999 0.68135273,110.2065 0.29200542,110.2132 0.4425967,110.2199 0.78760254,110.2265 0.99102736,110.2332 1.1594462,110.2399 1.2035931,110.2465 0.99105865,110.2532 0.59284633,110.2599 0.69907469,110.2665 1.2656363,110.2732 1.7169456,110.2799 1.0264162,110.2865 0.58394229,110.2932 0.84079051,110.2999 0.90273452,110.3065 0.78766388,110.3132 0.53103638,110.3199 0.48682559,110.3266 0.74351025,110.3332 1.1415679,110.3399 0.97324318,110.3466 0.74321514,110.3532 0.68141395,110.3599 0.55758274,110.3666 0.58402002,110.3733 0.47778717,110.3799 0.50431627,110.3866 0.89373714,110.3933 0.93824553,110.3999 0.64623076,110.4066 0.61060035,110.4133 0.57508612,110.4200 0.3627601,110.4266 0.49569595,110.4333 0.69904238,110.4400 0.34498286,110.4466 0.17700441,110.4533 0.26551062,110.4600 0.5221706,110.4667 0.74345183,110.4733 0.92033029,110.4800 0.4778828,110.4867 0.4515197,110.4934 0.63723266,110.5000 0.60156721,110.5067 0.33616266,110.5134 0.43382475,110.5201 0.6637041,110.5267 0.64603442,110.5334 0.86736315,110.5401 0.68122804,110.5468 0.4689264,110.5535 0.43366379,110.5601 0.37168786,110.5668 0.3894093,110.5735 0.54876465,110.5802 0.5841375,110.5868 0.47775805,110.5935 0.24772318,110.6002 0.57528353,110.6069 0.83182383,110.6136 0.7698496,110.6202 0.68139654,110.6269 0.49559909,110.6336 0.46032593,110.6403 0.57553291,110.6469 0.96484292,110.6536 1.2566923,110.6603 1.3360678,110.6670 0.85804117,110.6737 0.58395475,110.6804 0.6993444,110.6870 1.0090061,110.6937 0.99980986,110.7004 0.76965684,110.7071 0.38925609,110.7138 0.4691124,110.7204 0.53098935,110.7271 0.27439952,110.7338 0.63729775,110.7405 0.7787028,110.7472 0.77875048,110.7539 0.81403202,110.7605 0.76095581,110.7672 0.92930812,110.7739 0.84085542,110.7806 0.90268624,110.7873 0.52201992,110.7940 0.50453633,110.8006 0.80553752,110.8073 1.0443133,110.8140 0.98213649,110.8207 0.91134185,110.8274 0.77879953,110.8341 0.81416893,110.8407 0.68142784,110.8474 0.57522756,110.8541 0.38040087,110.8608 0.33625627,110.8675 0.65494853,110.8742 0.6725468,110.8809 0.48667678,110.8875 0.6549111,110.8942 0.90280962,110.9009 0.95583361,110.9076 0.65471935,110.9143 0.30952907,110.9210 0.41594529,110.9277 0.94711769,110.9344 0.98229998,110.9411 0.37149867,110.9477 0.32750204,110.9544 0.65523219,110.9611 1.0177888,110.9678 1.097145,110.9745 1.3806939,110.9812 1.8852693,110.9879 1.8939188,110.9946 2.0886474,111.0013 2.1768532,111.0079 1.9111515,111.0146 1.9380438,111.0213 2.5841398,111.0280 4.2131896,111.0347 7.2134509,111.0414 13.080297,111.0481 44.901897,111.0548 194.42101,111.0615 377.78656,111.0682 380.85605,111.0749 219.11203,111.0816 74.486061,111.0882 40.992348,111.0949 54.774609,111.1016 68.098595,111.1083 69.581047,111.1150 62.598209,111.1217 49.519951,111.1284 34.395817,111.1351 22.166132,111.1418 14.184674,111.1485 8.1140976,111.1552 3.9111304,111.1619 2.0883369,111.1686 1.1324943,111.1753 0.76100302,111.1820 0.78770053,111.1887 1.0264829,111.1954 0.99971384,111.2021 0.92021066,111.2088 0.70802605,111.2155 0.77002871,111.2222 0.69914669,111.2288 0.66360974,111.2355 0.68142855,111.2422 0.80536711,111.2489 0.70790243,111.2556 0.70792282,111.2623 0.82304829,111.2690 0.8584556,111.2757 0.76103616,111.2824 0.61941862,111.2891 0.4424319,111.2958 0.32740685,111.3025 0.1592977,111.3092 0.27438557,111.3159 0.27430066,111.3226 0.24769239,111.3293 0.38047406,111.3360 0.75230122,111.3427 0.92061377,111.3494 1.2037636,111.3561 1.2123433,111.3628 1.1150326,111.3695 1.3274828,111.3762 1.1325004,111.3829 0.84061122,111.3896 0.91162354,111.3963 0.85839975,111.4030 0.77861428,111.4097 0.63708586,111.4164 0.68152142,111.4232 0.58416563,111.4299 0.59281051,111.4366 0.36266229,111.4433 0.45132402,111.4500 0.30098873,111.4567 0.52223742,111.4634 0.67260599,111.4701 0.76105797,111.4768 0.85855573,111.4835 1.0887076,111.4902 1.194744,111.4969 0.95555967,111.5036 0.66375053,111.5103 1.1594374,111.5170 1.0883877,111.5237 0.90244007,111.5304 0.50421113,111.5371 0.32745412,111.5438 0.53978932,111.5505 0.82302308,111.5573 1.0797746,111.5640 0.60178918,111.5707 0.4071376,111.5774 0.619479,111.5841 0.90238202,111.5908 0.84065443,111.5975 0.7349776,111.6042 0.99138981,111.6109 0.73416567,111.6176 0.52187961,111.6243 0.59293652,111.6310 0.59293538,111.6378 0.60179001,111.6445 0.76101494,111.6512 0.61947697,111.6579 0.49565077,111.6646 0.41590783,111.6713 0.2831443,111.6780 0.50447279,111.6847 0.93798834,111.6914 0.79637593,111.6981 0.5663262,111.7049 0.77882385,111.7116 1.0178453,111.7183 0.62836808,111.7250 0.47779965,111.7317 0.40697795,111.7384 0.35398865,111.7451 0.42476165,111.7518 0.44250384,111.7586 0.46025923,111.7653 0.59294778,111.7720 0.92930907,111.7787 0.76101565,111.7854 0.5573709,111.7921 0.93798161,111.7988 0.89380401,111.8056 0.72572517,111.8123 0.68153834,111.8190 0.67271423,111.8257 0.99119425,111.8324 1.4247633,111.8391 1.3096194,111.8458 1.3097551,111.8526 0.99108016,111.8593 0.61039764,111.8660 0.53103012,111.8727 0.73460853,111.8794 0.80534476,111.8861 0.8320573,111.8929 1.1152688,111.8996 1.1326591,111.9063 1.1678545,111.9130 1.1503073,111.9197 0.77878761,111.9265 0.50446093,111.9332 0.68137753,111.9399 0.56638247,111.9466 0.49560243,111.9533 0.29199651,111.9600 0.38067561,111.9668 0.78777158,111.9735 0.97340882,111.9802 0.88484144,111.9869 0.91146743,111.9936 1.4248482,112.0004 1.7699118,112.0071 1.6638434,112.0138 2.1329339,112.0205 2.168025,112.0272 1.991163,112.0340 2.1152596,112.0407 2.7791567,112.0474 5.3377314,112.0541 14.375421,112.0609 33.11961,112.0676 47.630665,112.0743 56.887112,112.0810 138.399,112.0877 473.18088,112.0945 765.8775,112.1012 671.60376,112.1079 327.37943,112.1146 104.51293,112.1214 51.296894,112.1281 36.475296,112.1348 22.953341,112.1415 11.750443,112.1483 4.831089,112.1550 2.9817355,112.1617 2.300622,112.1684 2.1150522,112.1752 1.699077,112.1819 1.1504738,112.1886 1.0881997,112.1953 0.68120617,112.2021 1.1328075,112.2088 1.2479572,112.2155 1.1859286,112.2223 1.0797181,112.2290 1.1771017,112.2357 0.99129927,112.2424 1.2123379,112.2492 0.85805112,112.2559 0.40688965,112.2626 0.27433619,112.2693 0.81425464,112.2761 1.0975862,112.2828 1.0531745,112.2895 0.63700825,112.2963 0.50426531,112.3030 0.23881571,112.3097 0.15927272,112.3165 0.23012406,112.3232 0.62838632,112.3299 0.99127012,112.3366 0.92918611,112.3434 0.80514532,112.3501 0.78748572,112.3568 0.70800877,112.3636 0.95596993,112.3703 1.061977,112.3770 0.84957361,112.3838 0.78760135,112.3905 0.60164505,112.3972 0.5397951,112.4040 0.64602399,112.4107 0.68143129,112.4174 0.54862249,112.4242 0.43358403,112.4309 0.38944006,112.4376 0.46020347,112.4444 0.44243112,112.4511 0.95577043,112.4578 1.106158,112.4646 1.0087823,112.4713 1.2124778,112.4780 1.51325,112.4848 1.2566924,112.4915 0.92055804,112.4982 0.81418753,112.5050 0.92909205,112.5117 0.663674,112.5184 0.45136032,112.5252 0.40713096,112.5319 0.49550349,112.5386 0.45117655,112.5454 0.51331097,112.5521 0.53107822,112.5589 0.46024644,112.5656 0.50441229,112.5723 0.86716211,112.5791 0.96453702,112.5858 0.77010912,112.5925 1.2921407,112.5993 1.5928025,112.6060 1.3275216,112.6128 0.96457404,112.6195 0.60163367,112.6262 0.74333364,112.6330 0.75218761,112.6397 0.46024382,112.6465 0.51327467,112.6532 0.49541861,112.6599 0.59280717,112.6667 0.4160147,112.6734 0.61083084,112.6802 0.82317412,112.6869 0.76990998,112.6936 0.60180348,112.7004 0.6903258,112.7071 0.57507682,112.7139 0.45994756,112.7206 0.31849942,112.7274 0.76135981,112.7341 1.1418576,112.7408 1.0707073,112.7476 0.90249729,112.7543 0.76089889,112.7611 0.55738521,112.7678 0.44242245,112.7746 0.35399443,112.7813 0.33636627,112.7880 0.43362588,112.7948 0.69901925,112.8015 1.0885457,112.8083 1.1417248,112.8150 0.84076452,112.8218 0.46011251,112.8285 0.24776869,112.8353 0.43366298,112.8420 0.50440949,112.8487 0.49555287,112.8555 0.55751252,112.8622 0.73446238,112.8690 0.44236049,112.8757 0.31859532,112.8825 0.35412112,112.8892 0.54000157,112.8960 0.7345947,112.9027 0.76992971,112.9095 0.95575023,112.9162 1.0706767,112.9230 0.80521947,112.9297 0.70800507,112.9365 0.70795858,112.9432 0.62836868,112.9500 0.69926971,112.9567 0.84077454,112.9635 0.94690841,112.9702 0.71666002,112.9770 0.66357851,112.9837 0.94701451,112.9905 1.1062657,112.9972 0.75205463,113.0040 0.39804384,113.0107 0.22120163,113.0175 0.12385795,113.0242 0.035551041,113.0310 0.97443277,113.0377 3.1780713,113.0445 4.3628473,113.0512 4.4947567,113.0580 4.2209582,113.0647 9.7725649,113.0715 28.120287,113.0782 44.676102,113.0850 49.603748,113.0917 61.904743,113.0985 70.786537,113.1052 58.206154,113.1120 30.144863,113.1187 15.246516,113.1255 10.149639,113.1322 7.3525076,113.1390 4.4064941,113.1458 2.3365004,113.1525 0.9204846,113.1593 0.67271054,113.1660 0.61970264,113.1728 0.59296465,113.1795 0.66360468,113.1863 1.0353221,113.1930 0.55761391,113.1998 0.68153119,113.2066 0.7078774,113.2133 0.51312828,113.2201 0.2742759,113.2268 0.39826864,113.2336 0.59297931,113.2403 0.86729676,113.2471 1.0884931,113.2539 0.99119955,113.2606 0.83210456,113.2674 1.3540096,113.2741 1.5396563,113.2809 1.2123117,113.2877 0.82289195,113.2944 0.41579446,113.3012 0.26541457,113.3079 0.36297143,113.3147 0.46021643,113.3214 0.57512259,113.3282 0.91156965,113.3350 1.1859378,113.3417 0.91155809,113.3485 0.63710028,113.3553 0.47772825,113.3620 0.63713443,113.3688 0.65488136,113.3755 0.46900949,113.3823 0.17700393,113.3891 0.30092654,113.3958 0.46901706,113.4026 0.65485036,113.4093 0.75249088,113.4161 0.91179627,113.4229 0.84050173,113.4296 0.61929995,113.4364 0.75225544,113.4432 1.1061919,113.4499 1.1327183,113.4567 0.72559142,113.4635 0.50453174,113.4702 0.56650984,113.4770 0.65481323,113.4837 0.51319927,113.4905 0.56648237,113.4973 0.84965807,113.5040 0.82300204,113.5108 0.68128473,113.5176 0.46877331,113.5243 0.31848586,113.5311 0.72569269,113.5379 1.2743801,113.5446 1.1504472,113.5514 0.64598429,113.5582 0.28314739,113.5649 0.30087703,113.5717 0.50457561,113.5785 0.6639123,113.5852 0.92034018,113.5920 0.92015803,113.5988 1.0795201,113.6055 1.1239089,113.6123 1.0708495,113.6191 1.0708997,113.6259 1.2212497,113.6326 0.90255904,113.6394 0.37163666,113.6462 0.2566621,113.6529 0.45126289,113.6597 0.61055619,113.6665 0.55761588,113.6732 0.24785276,113.6800 0.23911873,113.6868 0.54878086,113.6936 0.68122542,113.7003 0.67232609,113.7071 0.92924553,113.7139 1.2126485,113.7206 1.0000566,113.7274 0.75214571,113.7342 0.75216806,113.7410 0.72561747,113.7477 0.59285343,113.7545 0.24780118,113.7613 0.31859952,113.7680 0.36276454,113.7748 0.47778249,113.7816 0.54867363,113.7884 0.6019454,113.7951 0.70815539,113.8019 0.79635382,113.8087 0.65472239,113.8155 0.75229436,113.8222 0.53994185,113.8290 0.50447953,113.8358 0.69024915,113.8426 0.92914271,113.8493 0.83181643,113.8561 0.59285426,113.8629 0.52197075,113.8697 0.54860699,113.8764 0.84964228,113.8832 0.90276277,113.8900 0.80536556,113.8968 0.6371932,113.9036 0.69913429,113.9103 1.124136,113.9171 1.6639067,113.9239 1.619294,113.9307 1.1678495,113.9374 0.76087546,113.9442 0.69919318,113.9510 0.68149763,113.9578 0.5574947,113.9646 0.45135209,113.9713 0.78761536,113.9781 0.85838723,113.9849 1.1327828,113.9917 1.1593025,113.9985 0.81414402,114.0052 0.42476597,114.0120 0.23892578,114.0188 0.30969465,114.0256 0.46899363,114.0324 0.78758848,114.0391 0.99121892,114.0459 1.0975204,114.0527 1.4871022,114.0595 2.6111968,114.0663 6.3110785,114.0731 11.850143,114.0798 14.823555,114.0866 18.965525,114.0934 35.967861,114.1002 135.53122,114.1070 286.30331,114.1137 314.245,114.1205 197.72295,114.1273 65.808174,114.1341 22.740948,114.1409 17.628229,114.1477 14.01625,114.1545 7.2368155,114.1612 1.9011434,114.1680 0.49545109,114.1748 0.69928712,114.1816 0.66364557,114.1884 0.78765774,114.1952 1.0618886,114.2020 0.93782085,114.2087 0.75219876,114.2155 0.64611441,114.2223 0.57517278,114.2291 0.32738274,114.2359 0.30103558,114.2427 0.76138389,114.2495 1.1859419,114.2562 1.0085431,114.2630 0.55743313,114.2698 0.73467928,114.2766 0.85852748,114.2834 1.0708251,114.2902 1.141571,114.2970 1.2388104,114.3038 0.71666771,114.3106 0.58403528,114.3173 0.54866958,114.3241 0.50446713,114.3309 0.5752725,114.3377 0.57531476,114.3445 0.71676868,114.3513 0.619425,114.3581 0.55745429,114.3649 0.52196687,114.3717 0.36275768,114.3785 0.27437526,114.3853 0.2390499,114.3920 0.38070226,114.3988 0.57523054,114.4056 0.79638165,114.4124 0.8229475,114.4192 0.89375049,114.4260 0.69023806,114.4328 0.53085905,114.4396 0.3981958,114.4464 0.38069633,114.4532 0.63734454,114.4600 0.91146421,114.4668 0.79656225,114.4736 0.89390516,114.4804 0.74315608,114.4872 0.53961438,114.4939 0.22115035,114.5007 0.20354474,114.5075 0.14160572,114.5143 0.026547708,114.5211 0.13298397,114.5279 0.73463511,114.5347 1.0619947,114.5415 1.5045183,114.5483 1.344906,114.5551 0.8315894,114.5619 0.48681274,114.5687 0.46027344,114.5755 0.73452812,114.5823 1.0177805,114.5891 0.83180082,114.5959 0.63711995,114.6027 0.61054695,114.6095 0.47790873,114.6163 0.40716508,114.6231 0.30082008,114.6299 0.26537454,114.6367 0.50444323,114.6435 0.62844419,114.6503 0.54880738,114.6571 0.83204556,114.6639 1.5665263,114.6707 1.6194711,114.6775 1.3007028,114.6843 0.81394625,114.6911 0.3804006,114.6979 0.41581163,114.7047 0.54857117,114.7115 0.52217251,114.7183 0.5134089,114.7251 0.80544984,114.7319 0.78765148,114.7387 0.90264416,114.7455 1.3010136,114.7523 1.1505146,114.7591 1.1769742,114.7659 1.053033,114.7727 0.76964581,114.7795 0.34502485,114.7863 0.61951476,114.7931 0.86727458,114.7999 0.6283412,114.8067 0.2388728,114.8135 0.27456638,114.8203 0.91177821,114.8271 1.2122458,114.8339 0.81391126,114.8407 0.48664209,114.8476 0.59302813,114.8544 0.96485043,114.8612 0.98234242,114.8680 0.66362387,114.8748 0.63700372,114.8816 0.53082842,114.8884 0.42477116,114.8952 0.64601302,114.9020 0.59297389,114.9088 0.38060287,114.9156 0.45142469,114.9224 0.66368514,114.9292 0.62827748,114.9360 0.88495803,114.9428 1.0441202,114.9497 1.0706705,114.9565 0.83188361,114.9633 0.69930172,114.9701 0.69932485,114.9769 0.84967393,114.9837 0.91130948,114.9905 0.73430419,114.9973 1.0707705,115.0041 1.8319314,115.0109 6.054143,115.0178 19.001575,115.0246 30.195143,115.0314 27.812767,115.0382 15.93811,115.0450 17.245281,115.0518 33.981552,115.0586 56.326508,115.0654 110.7896,115.0722 162.22398,115.0791 146.53593,115.0859 77.056274,115.0927 32.18977,115.0995 25.531727,115.1063 30.744162,115.1131 31.415882,115.1199 24.316595,115.1267 12.014421,115.1336 4.0868177,115.1404 2.1148977,115.1472 1.380649,115.1540 0.86734331,115.1608 0.68142092,115.1676 0.78765076,115.1744 1.1240294,115.1813 1.3010064,115.1881 1.7256626,115.1949 1.6901922,115.2017 1.5397799,115.2085 1.1413593,115.2153 0.9026168,115.2222 0.69923693,115.2290 0.61059076,115.2358 0.6725527,115.2426 0.66384375,115.2494 0.76982731,115.2562 0.9023875,115.2631 0.80524385,115.2699 0.41605777,115.2767 0.29207912,115.2835 0.10611255,115.2903 0.035409313,115.2971 0.27448031,115.3040 0.61068112,115.3108 0.73445505,115.3176 0.71679795,115.3244 0.72573739,115.3312 0.86726946,115.3381 0.7697348,115.3449 0.69018728,115.3517 0.52220321,115.3585 0.35398453,115.3653 0.31857151,115.3722 0.54869413,115.3790 0.96467537,115.3858 1.044206,115.3926 0.55743557,115.3995 0.2389366,115.4063 0.40724447,115.4131 0.73464495,115.4199 0.76988441,115.4267 0.86720103,115.4336 0.55745608,115.4404 0.4424915,115.4472 0.43368042,115.4540 0.62831426,115.4609 0.86714536,115.4677 0.63709837,115.4745 0.40714145,115.4813 0.74349231,115.4882 0.95574021,115.4950 0.76097977,115.5018 0.65486735,115.5086 0.46023682,115.5155 0.39824823,115.5223 0.32732743,115.5291 0.20344515,115.5359 0.30105585,115.5428 0.76120812,115.5496 0.9028728,115.5564 1.3097229,115.5632 0.89346367,115.5701 0.44234508,115.5769 0.17696442,115.5837 0.24785598,115.5905 0.34527469,115.5974 0.55751073,115.6042 0.45117953,115.6110 0.27427024,115.6179 0.053052619,115.6247 0.079691,115.6315 0.23899317,115.6383 0.26550511,115.6452 0.46906924,115.6520 0.56636798,115.6588 0.60189021,115.6657 0.60190213,115.6725 0.46907204,115.6793 0.69026625,115.6861 0.61929655,115.6930 0.32727316,115.6998 0.17691895,115.7066 0.39816886,115.7135 0.51329458,115.7203 0.67268789,115.7271 0.46899945,115.7340 0.31848583,115.7408 0.31858021,115.7476 0.28325659,115.7545 0.36295539,115.7613 0.65491992,115.7681 0.76986068,115.7750 0.72563052,115.7818 0.42478883,115.7886 0.36285681,115.7955 0.45143998,115.8023 0.66377854,115.8091 0.67244196,115.8160 0.64585423,115.8228 0.40700379,115.8296 0.22124456,115.8365 0.17699599,115.8433 0.15041922,115.8501 0.079643391,115.8570 0.0088593727,115.8638 0.026585907,115.8706 0.20356521,115.8775 0.54866236,115.8843 0.64610958,115.8911 0.53112561,115.8980 0.63723099,115.9048 0.84963858,115.9116 0.77872777,115.9185 0.53957707,115.9253 0.3627961,115.9322 0.42488578,115.9390 0.55761856,115.9458 0.77885044,115.9527 0.7787236,115.9595 0.54855764,115.9663 0.39809805,115.9732 0.30970711,115.9800 0.46909645,115.9869 0.48680919,115.9937 0.91156888,116.0005 1.4601047,116.0074 1.4600552,116.0142 1.1683176,116.0211 2.177484,116.0279 3.6728818,116.0347 4.6105723,116.0416 4.5573716,116.0484 6.3902402,116.0553 26.233784,116.0621 73.350075,116.0689 112.81924,116.0758 119.34867,116.0826 98.591057,116.0895 67.073288,116.0963 38.454231,116.1032 18.714287,116.1100 12.770014,116.1168 18.046299,116.1237 26.816429,116.1305 26.636093,116.1374 15.943497,116.1442 5.1309538,116.1511 1.5839715,116.1579 1.292171,116.1648 1.2477028,116.1716 0.99090075,116.1784 0.76978844,116.1853 0.74333298,116.1921 0.51338667,116.1990 0.36288062,116.2058 0.442462,116.2127 0.6107049,116.2195 0.6725598,116.2264 0.83172768,116.2332 0.73459607,116.2400 1.1151358,116.2469 1.1769352,116.2537 0.70790035,116.2606 0.415892,116.2674 0.4869127,116.2743 1.1417876,116.2811 1.3185952,116.2880 1.0884801,116.2948 0.76098865,116.3017 0.66354376,116.3085 0.72554815,116.3154 0.65475804,116.3222 0.24772748,116.3291 0.25660449,116.3359 0.40709028,116.3428 0.45149046,116.3496 0.66380447,116.3565 0.61050689,116.3633 0.2299778,116.3702 0.079602264,116.3770 0.22128263,116.3839 0.50442898,116.3907 0.48665336,116.3976 0.51338291,116.4044 0.80549252,116.4113 0.94700718,116.4181 0.86723602,116.4250 0.6548605,116.4318 0.67259949,116.4387 0.75232744,116.4455 1.0088016,116.4524 0.94671488,116.4592 0.87607402,116.4661 0.8496992,116.4729 0.87615514,116.4798 0.53965193,116.4867 0.53090173,116.4935 1.062035,116.5004 1.1150377,116.5072 0.53963268,116.5141 0.21234301,116.5209 0.28338671,116.5278 0.76120859,116.5346 0.77867365,116.5415 0.58393753,116.5483 0.37167954,116.5552 0.87631536,116.5621 3.6993089,116.5689 7.2212806,116.5758 7.0353708,116.5826 3.5661926,116.5895 1.0351518,116.5963 0.59291726,116.6032 0.75237983,116.6101 1.1239634,116.6169 1.1327089,116.6238 0.99104065,116.6306 0.64585358,116.6375 0.24776131,116.6443 0.23015967,116.6512 0.39835241,116.6581 0.58416587,116.6649 0.53086227,116.6718 0.28312826,116.6786 0.34519523,116.6855 0.66368675,116.6924 0.8495037,116.6992 0.92933023,116.7061 0.87617779,116.7129 0.91130126,116.7198 0.87600994,116.7267 0.83190215,116.7335 0.84952134,116.7404 0.81414527,116.7472 0.74345762,116.7541 0.48674011,116.7610 0.27425453,116.7678 0.12388591,116.7747 0.3097575,116.7816 0.29201886,116.7884 0.36281279,116.7953 0.69909137,116.8021 0.99998635,116.8090 0.98238564,116.8159 0.85846698,116.8227 0.79636121,116.8296 0.49552387,116.8365 0.33638069,116.8433 0.19477893,116.8502 0.44242164,116.8571 0.67253119,116.8639 0.97344619,116.8708 0.67250234,116.8776 0.67281383,116.8845 1.1152271,116.8914 0.99112833,116.8982 0.93804663,116.9051 0.89375758,116.9120 0.73448336,116.9188 0.69019711,116.9257 0.78755057,116.9326 0.74330133,116.9394 0.63707644,116.9463 0.58405846,116.9532 0.43374142,116.9600 0.45134464,116.9669 0.3716023,116.9738 0.37169841,116.9807 0.58411372,116.9875 0.63722473,116.9944 0.59293574,117.0013 0.65489107,117.0081 1.0442849,117.0150 1.0088134,117.0219 0.57519537,117.0287 0.77871537,117.0356 1.4336338,117.0425 2.5930498,117.0493 4.6107984,117.0562 6.5400958,117.0631 7.6285691,117.0700 9.7093916,117.0768 25.378056,117.0837 65.609848,117.0906 84.415176,117.0974 61.035912,117.1043 24.304274,117.1112 9.5389652,117.1181 7.2742071,117.1249 6.1498466,117.1318 4.6631517,117.1387 2.7255368,117.1455 1.1151282,117.1524 0.48675409,117.1593 0.30090162,117.1662 0.23892553,117.1730 0.20345648,117.1799 0.46007535,117.1868 0.57526177,117.1937 0.67265284,117.2005 0.48668647,117.2074 0.6548782,117.2143 0.61964536,117.2212 1.0177766,117.2280 1.0618662,117.2349 0.68129826,117.2418 0.24769177,117.2487 0.28317568,117.2555 0.63713586,117.2624 0.53100038,117.2693 0.34525549,117.2762 0.50451905,117.2831 0.64588684,117.2899 0.57524395,117.2968 0.60199058,117.3037 0.79645365,117.3106 0.54845411,117.3174 0.36268643,117.3243 0.31877017,117.3312 0.64627945,117.3381 1.194703,117.3450 1.1678648,117.3518 0.61054981,117.3587 0.46926543,117.3656 0.93831402,117.3725 1.4423743,117.3794 0.99960619,117.3862 0.42474115,117.3931 0.38943794,117.4000 0.39814717,117.4069 0.40710872,117.4138 0.52225459,117.4206 0.53990698,117.4275 0.6548211,117.4344 0.45123708,117.4413 0.4248054,117.4482 0.6990962,117.4550 0.8847487,117.4619 1.0441316,117.4688 0.61961299,117.4757 0.663966,117.4826 0.93822438,117.4895 1.0441431,117.4963 0.75200886,117.5032 0.65485799,117.5101 0.57530409,117.5170 0.52218539,117.5239 0.52213931,117.5308 0.69908512,117.5376 0.86723769,117.5445 0.78770316,117.5514 0.69919568,117.5583 0.86722749,117.5652 0.97336167,117.5721 0.95563662,117.5790 0.92035747,117.5858 0.72569972,117.5927 0.62822795,117.5996 0.82291454,117.6065 1.1063397,117.6134 1.1151407,117.6203 0.93799782,117.6272 0.61937493,117.6341 0.56628823,117.6409 0.46906301,117.6478 0.38939092,117.6547 0.53982693,117.6616 0.40711141,117.6685 0.41596141,117.6754 0.60172069,117.6823 0.43358207,117.6892 0.21238635,117.6960 0.50440162,117.7029 0.8850106,117.7098 1.256924,117.7167 1.7700237,117.7236 1.3184115,117.7305 0.70789528,117.7374 0.53978258,117.7443 0.60177654,117.7512 0.75224292,117.7581 0.82307863,117.7650 0.98233318,117.7718 0.58400321,117.7787 0.39822474,117.7856 0.54866987,117.7925 0.47790232,117.7994 0.5929355,117.8063 0.61939478,117.8132 0.38925987,117.8201 0.35404742,117.8270 0.77891701,117.8339 0.71674895,117.8408 0.39805907,117.8477 0.22119686,117.8546 0.22133085,117.8614 0.33625159,117.8683 0.49543157,117.8752 0.78752577,117.8821 0.79655504,117.8890 0.84095621,117.8959 0.99135602,117.9028 0.87607062,117.9097 0.75210768,117.9166 0.66374683,117.9235 0.68152171,117.9304 0.88500708,117.9373 0.99097627,117.9442 0.61040753,117.9511 0.49553701,117.9580 0.50463516,117.9649 0.92062634,117.9718 1.1593431,117.9787 1.2919817,117.9856 1.3008959,117.9925 0.94675642,117.9994 1.0000203,118.0063 1.2478749,118.0132 0.95564342,118.0201 0.58388972,118.0270 0.53973627,118.0339 0.97363353,118.0408 1.4071379,118.0477 3.0707562,118.0546 5.9294162,118.0615 8.0002823,118.0684 7.2123075,118.0753 6.2576365,118.0822 11.027936,118.0891 17.507061,118.0960 31.703411,118.1029 47.161022,118.1098 43.996838,118.1167 25.526171,118.1236 9.6353865,118.1305 8.0274992,118.1374 13.391087,118.1443 15.17672,118.1512 10.236992,118.1581 4.8922639,118.1650 1.8045697,118.1719 0.89380807,118.1788 0.64605427,118.1857 0.64603609,118.1926 0.99127537,118.1995 1.0444101,118.2064 0.91148138,118.2133 0.82278413,118.2202 0.62819809,118.2271 0.52212709,118.2340 0.52220881,118.2409 0.62834489,118.2478 0.75236219,118.2547 0.97366548,118.2616 1.0975074,118.2686 1.132544,118.2755 0.80495012,118.2824 0.92917746,118.2893 0.81413817,118.2962 0.52207804,118.3031 0.50449008,118.3100 0.60189193,118.3169 0.69021362,118.3238 0.56622446,118.3307 0.54857606,118.3376 0.68139344,118.3445 1.0266705,118.3514 1.2567396,118.3584 1.2213603,118.3653 1.4424229,118.3722 1.167987,118.3791 0.90265411,118.3860 0.54873192,118.3929 0.46896169,118.3998 0.30963087,118.4067 0.46029332,118.4136 0.51335895,118.4205 0.46889439,118.4274 0.25653386,118.4344 0.29205722,118.4413 0.38055342,118.4482 0.43376508,118.4551 0.6816467,118.4620 1.1328748,118.4689 1.4335997,118.4758 1.0263948,118.4827 0.46890533,118.4897 0.59285182,118.4966 0.62822264,118.5035 0.69909918,118.5104 0.78765565,118.5173 0.5487234,118.5242 0.58410329,118.5311 0.68138856,118.5380 0.60176665,118.5450 0.46021393,118.5519 0.522277,118.5588 0.95566112,118.5657 1.0173962,118.5726 0.64604199,118.5795 0.69043368,118.5864 0.80541772,118.5934 0.61052483,118.6003 0.56629831,118.6072 0.61955613,118.6141 1.0354902,118.6210 1.2299755,118.6279 1.1060978,118.6349 0.96466094,118.6418 0.7965371,118.6487 0.62831593,118.6556 0.43347731,118.6625 0.69906253,118.6694 0.88495725,118.6764 0.83186257,118.6833 0.71682835,118.6902 0.54877061,118.6971 0.76122475,118.7040 1.2567295,118.7110 1.2476678,118.7179 0.75204784,118.7248 0.28315905,118.7317 0.42478585,118.7386 0.54879445,118.7456 0.60189915,118.7525 0.53972507,118.7594 0.31848755,118.7663 0.36287484,118.7732 0.49554136,118.7802 0.41599441,118.7871 0.53113365,118.7940 0.54863316,118.8009 0.38036594,118.8078 0.37157017,118.8148 0.36283559,118.8217 0.34525433,118.8286 0.47788167,118.8355 0.52196717,118.8425 0.50437617,118.8494 0.80537528,118.8563 1.1416999,118.8632 0.97353375,118.8701 0.65475857,118.8771 0.69021928,118.8840 0.8409366,118.8909 0.97368509,118.8978 1.1416254,118.9048 1.1679587,118.9117 0.78735435,118.9186 0.42467383,118.9255 0.38942033,118.9325 0.58403099,118.9394 0.35400236,118.9463 0.19480209,118.9532 0.38935944,118.9602 0.53094244,118.9671 0.48683339,118.9740 0.44251037,118.9809 0.49550891,118.9879 1.0266562,118.9948 2.0889001,119.0017 2.4424493,119.0087 2.0437663,119.0156 1.3095666,119.0225 1.3718456,119.0294 1.2572305,119.0364 2.186574,119.0433 4.0710201,119.0502 11.235025,119.0572 47.828281,119.0641 106.50535,119.0710 121.1176,119.0779 79.501366,119.0849 38.985836,119.0918 42.014881,119.0987 83.44252,119.1057 103.86649,119.1126 76.247368,119.1195 31.691166,119.1265 11.121697,119.1334 5.6719131,119.1403 3.317894,119.1472 1.7872932,119.1542 1.3185834,119.1611 1.0531573,119.1680 0.81412405,119.1750 0.49550775,119.1819 0.38946211,119.1888 0.43367568,119.1958 0.33616605,119.2027 0.35389856,119.2096 0.42486557,119.2166 0.4336606,119.2235 0.4602631,119.2304 0.6726678,119.2374 0.51319039,119.2443 0.51322079,119.2512 0.53983408,119.2582 0.53992468,119.2651 0.77882582,119.2721 0.81412858,119.2790 0.77856892,119.2859 0.72553217,119.2929 0.66372746,119.2998 0.51333958,119.3067 0.62848753,119.3137 0.64595079,119.3206 0.60161215,119.3275 0.70810705,119.3345 0.88517362,119.3414 1.0352958,119.3484 1.0969974,119.3553 1.0884579,119.3622 0.98244846,119.3692 0.54871351,119.3761 0.38059652,119.3830 0.57529461,119.3900 0.71681583,119.3969 0.6016221,119.4039 0.30079415,119.4108 0.20356467,119.4177 0.19477263,119.4247 0.69043392,119.4316 1.2921246,119.4386 1.5042423,119.4455 0.99995947,119.4524 0.78764182,119.4594 0.83175403,119.4663 0.86724108,119.4733 0.88502932,119.4802 1.0001636,119.4871 0.80533344,119.4941 0.5661869,119.5010 0.40707543,119.5080 0.69908696,119.5149 0.73445517,119.5219 0.95581394,119.5288 1.0442103,119.5357 0.72562814,119.5427 0.37167513,119.5496 0.39835948,119.5566 0.51336765,119.5635 0.40694726,119.5705 0.11494518,119.5774 0.16830622,119.5843 0.54891801,119.5913 0.83186072,119.5982 0.77862298,119.6052 0.74341327,119.6121 0.90269858,119.6191 0.80515331,119.6260 0.71660972,119.6330 0.65484476,119.6399 0.86745334,119.6469 0.80541742,119.6538 0.63704294,119.6607 0.35389715,119.6677 0.23896134,119.6746 0.56643331,119.6816 0.6991266,119.6885 0.53088045,119.6955 0.39814907,119.7024 0.64612883,119.7094 0.78776813,119.7163 0.67248988,119.7233 0.33614028,119.7302 0.23013133,119.7372 0.54874682,119.7441 0.52209604,119.7511 0.35390016,119.7580 0.39817458,119.7650 0.26547346,119.7719 0.13273153,119.7789 0.24793985,119.7858 0.4160724,119.7928 0.50437897,119.7997 0.78756005,119.8067 0.93809998,119.8136 0.79650748,119.8206 0.63701862,119.8275 0.44242206,119.8345 0.45147523,119.8414 0.4425225,119.8484 0.38038349,119.8553 0.15032893,119.8623 0.27440634,119.8692 0.42488408,119.8762 0.6549589,119.8831 0.60173249,119.8901 0.53970569,119.8970 0.62826395,119.9040 0.61940163,119.9110 0.37163919,119.9179 0.4072181,119.9249 0.61076641,119.9318 0.59288466,119.9388 0.43346706,119.9457 0.26538754,119.9527 0.41596669,119.9596 0.48679841,119.9666 0.6460436,119.9735 0.54868615,119.9805 0.6459837,119.9875 0.62828535,119.9944 0.76998562,120.0014 0.65495402,120.0083 0.54868263,120.0153 0.43365067,120.0222 0.64605135,120.0292 1.1150345,120.0362 1.407115,120.0431 1.6550488,120.0501 2.6467817,120.0570 6.798347,120.0640 20.349716,120.0709 36.798897,120.0779 36.820724,120.0849 28.33592,120.0918 33.702873,120.0988 50.064682,120.1057 48.554634,120.1127 29.162848,120.1197 11.314888,120.1266 2.9717081,120.1336 1.2918537,120.1405 1.1152599,120.1475 0.9202131,120.1545 0.47771734,120.1614 0.4071492,120.1684 0.71681148,120.1753 0.73451656,120.1823 0.77001339,120.1893 0.66359097,120.1962 0.38036397,120.2032 0.20345983,120.2102 0.13284093,120.2171 0.44259465,120.2241 0.67265284,120.2310 1.3629942,120.2380 1.7344801,120.2450 1.0087169,120.2519 0.61936158,120.2589 0.37160724,120.2659 0.23015541,120.2728 0.36298224,120.2798 0.65481889,120.2868 0.54846692,120.2937 0.23010337,120.3007 0.36296484,120.3076 0.68141997,120.3146 0.6371696,120.3216 0.58402294,120.3285 0.43355313,120.3355 0.72574764,120.3425 1.1327507,120.3494 1.0000006,120.3564 0.74339408,120.3634 0.51331836,120.3703 0.53098035,120.3773 0.58396912,120.3843 0.51320606,120.3912 0.55757582,120.3982 0.62850887,120.4052 0.69036955,120.4122 0.67249602,120.4191 0.5927729,120.4261 0.47783941,120.4331 0.89411688,120.4400 1.6022694,120.4470 1.8494984,120.4540 1.1676321,120.4609 0.53064638,120.4679 0.35393745,120.4749 0.65489185,120.4818 0.6460079,120.4888 0.39835152,120.4958 0.41606539,120.5028 0.46013218,120.5097 0.28306901,120.5167 0.20344725,120.5237 0.18581446,120.5306 0.61077577,120.5376 1.1505481,120.5446 0.84055388,120.5516 0.25656822,120.5585 0.49566823,120.5655 0.75222009,120.5725 0.716717,120.5795 0.4955121,120.5864 0.59300452,120.5934 0.53991717,120.6004 0.42479518,120.6073 0.522089,120.6143 0.54855132,120.6213 0.31861287,120.6283 0.70834279,120.6352 1.3275226,120.6422 1.1237291,120.6492 0.98228198,120.6562 0.99110454,120.6631 0.91152453,120.6701 0.72565573,120.6771 0.60183114,120.6841 0.92036128,120.6910 0.79629064,120.6980 0.59286362,120.7050 0.62823457,120.7120 0.68134147,120.7190 0.84075511,120.7259 0.79643744,120.7329 0.61947644,120.7399 0.61952955,120.7469 0.69918263,120.7538 0.4602775,120.7608 0.61937368,120.7678 0.70785421,120.7748 0.77007711,120.7818 0.8055045,120.7887 0.69904411,120.7957 0.40686014,120.8027 0.23884265,120.8097 0.23013169,120.8167 0.30097499,120.8236 0.53992414,120.8306 0.69038022,120.8376 0.85857838,120.8446 1.0795187,120.8516 0.7078408,120.8585 0.752186,120.8655 0.91134381,120.8725 1.3981129,120.8795 1.2830899,120.8865 0.81435275,120.8935 1.0090338,120.9004 1.1503171,120.9074 0.93791336,120.9144 0.95567828,120.9214 0.83188999,120.9284 0.61076146,120.9353 0.38937685,120.9423 0.4513264,120.9493 0.70807326,120.9563 0.79646134,120.9633 0.88503331,120.9703 3.0182519,120.9773 6.9473705,120.9842 7.9027114,120.9912 5.4067307,120.9982 2.681077,121.0052 1.4334526,121.0122 1.0439157,121.0192 0.94667321,121.0262 1.1948028,121.0331 2.6382287,121.0401 8.7894173,121.0471 14.956635,121.0541 15.256134,121.0611 11.300327,121.0681 12.32083,121.0751 27.693642,121.0820 41.513966,121.0890 40.715534,121.0960 31.804655,121.1030 32.719036,121.1100 46.056343,121.1170 57.84132,121.1240 51.456585,121.1310 30.543104,121.1380 11.590033,121.1449 5.3803563,121.1519 3.3713474,121.1589 2.1589637,121.1659 1.3981509,121.1729 0.99989223,121.1799 0.60172141,121.1869 0.4335801,121.1939 0.23024131,121.2009 0.4337599,121.2079 0.66381145,121.2148 0.94703513,121.2218 0.95560801,121.2288 0.91119707,121.2358 0.67241734,121.2428 0.47793272,121.2498 0.32756293,121.2568 0.31867397,121.2638 0.42478427,121.2708 0.56638181,121.2778 0.65484565,121.2848 0.74323684,121.2918 0.69021773,121.2988 0.65500993,121.3058 0.82312322,121.3128 0.65466833,121.3197 0.53095376,121.3267 0.62854856,121.3337 0.67261535,121.3407 0.78768146,121.3477 0.89367658,121.3547 0.4864791,121.3617 0.203528,121.3687 0.22130702,121.3757 0.24778783,121.3827 0.26551309,121.3897 0.45153904,121.3967 1.0180162,121.4037 1.1770161,121.4107 1.0262313,121.4177 0.61044103,121.4247 0.51325691,121.4317 0.46021777,121.4387 0.66405302,121.4457 1.1949042,121.4527 1.1502259,121.4597 0.71650183,121.4667 0.71674502,121.4737 0.92040443,121.4807 0.93802148,121.4877 0.89365429,121.4947 0.83194393,121.5017 1.0888852,121.5087 0.96464348,121.5157 0.62802082,121.5227 0.36268923,121.5297 0.6283164,121.5367 0.84069538,121.5437 0.67258978,121.5507 0.53091007,121.5577 0.32743329,121.5647 0.45135671,121.5717 0.50436956,121.5787 0.53101897,121.5857 0.44256729,121.5927 0.62847888,121.5997 1.1151452,121.6067 1.2830443,121.6137 0.76093155,121.6207 0.38042936,121.6277 0.53092092,121.6347 0.50449431,121.6417 0.62851429,121.6487 0.81423044,121.6557 0.66350985,121.6627 0.34504467,121.6697 0.26553264,121.6767 0.3274259,121.6837 0.46903464,121.6907 0.56638545,121.6977 0.49558052,121.7048 0.30963847,121.7118 0.20356841,121.7188 0.53140444,121.7258 0.89404869,121.7328 0.99085689,121.7398 0.68115002,121.7468 0.53983933,121.7538 0.46899617,121.7608 0.54870445,121.7678 0.79667205,121.7748 1.1414953,121.7818 0.70771962,121.7888 0.35400274,121.7958 0.64615464,121.8029 0.83184391,121.8099 0.79639894,121.8169 0.69911647,121.8239 0.46010444,121.8309 0.42473441,121.8379 0.92930299,121.8449 1.00017,121.8519 0.88501477,121.8589 0.90256113,121.8659 1.0353909,121.8729 1.1151283,121.8800 0.84941703,121.8870 0.53082371,121.8940 0.38946107,121.9010 0.61962557,121.9080 1.0265903,121.9150 0.9646005,121.9220 0.85827047,121.9290 1.1060137,121.9361 1.2300564,121.9431 0.47792637,121.9501 0.76123905,121.9571 1.1681057,121.9641 0.87591279,121.9711 0.93793899,121.9781 2.1507449,121.9851 5.151094,121.9922 5.6108918,121.9992 3.601455,122.0062 1.9110228,122.0132 1.0883492,122.0202 0.94693249,122.0272 1.0091141,122.0342 1.6198261,122.0413 3.6909046,122.0483 6.2484765,122.0553 6.9554939,122.0623 8.7448378,122.0693 22.773533,122.0763 36.718529,122.0834 38.831783,122.0904 37.248299,122.0974 67.25351,122.1044 256.3812,122.1114 532.07269,122.1184 581.63843,122.1255 363.77789,122.1325 130.49237,122.1395 47.300694,122.1465 29.679054,122.1535 19.644346,122.1606 11.521252,122.1676 6.3802805,122.1746 3.4777892,122.1816 1.6016099,122.1886 0.6192584,122.1956 0.54868603,122.2027 0.84087402,122.2097 1.486773,122.2167 1.3539643,122.2237 1.3541034,122.2307 1.2654636,122.2378 0.92909271,122.2448 0.78748333,122.2518 0.74322188,122.2588 0.59286249,122.2659 0.44256905,122.2729 0.53131157,122.2799 0.97368675,122.2869 1.1591461,122.2939 1.1768805,122.3010 1.3628855,122.3080 1.3363438,122.3150 1.2034293,122.3220 1.0617957,122.3291 1.2565541,122.3361 1.1327151,122.3431 0.87613112,122.3501 0.59278113,122.3572 0.2654123,122.3642 0.10620501,122.3712 0.10619502,122.3782 0.27440584,122.3853 0.43365625,122.3923 0.44248101,122.3993 0.45127568,122.4063 0.36271432,122.4134 0.53990364,122.4204 0.87636298,122.4274 0.67258495,122.4344 0.46884072,122.4415 0.31848469,122.4485 0.51339126,122.4555 0.95585942,122.4625 0.62834477,122.4696 0.42477876,122.4766 0.33622366,122.4836 0.62823957,122.4907 0.84953141,122.4977 0.8583805,122.5047 0.79638988,122.5117 1.0178134,122.5188 1.1506798,122.5258 0.7610178,122.5328 0.61053365,122.5399 0.69034779,122.5469 0.73439771,122.5539 0.54853427,122.5610 0.30087149,122.5680 0.3009195,122.5750 0.1946597,122.5820 0.13274628,122.5891 0.37170875,122.5961 0.5044626,122.6031 0.4867835,122.6102 0.30974296,122.6172 0.44240844,122.6242 0.46012464,122.6313 0.40719479,122.6383 0.53986192,122.6453 0.52212113,122.6524 0.55755717,122.6594 0.47797218,122.6664 0.63718051,122.6735 0.69010079,122.6805 0.64598888,122.6875 0.62842619,122.6946 0.60173649,122.7016 0.32734025,122.7086 0.18576981,122.7157 0.13276626,122.7227 0.46037784,122.7297 0.76108485,122.7368 0.7876097,122.7438 0.7698155,122.7508 0.40707225,122.7579 0.58406997,122.7649 0.36277223,122.7720 0.48673454,122.7790 0.78755432,122.7860 0.99996322,122.7931 1.0088892,122.8001 0.85852557,122.8071 0.84948188,122.8142 0.57517344,122.8212 0.4690496,122.8282 0.39810047,122.8353 0.53972542,122.8423 0.5221045,122.8494 0.55756801,122.8564 0.4160578,122.8634 0.52226549,122.8705 0.69040978,122.8775 0.71678728,122.8846 0.70784605,122.8916 0.65477276,122.8986 0.34504166,122.9057 0.14165831,122.9127 0.61085004,122.9198 1.1416552,122.9268 1.2563863,122.9338 0.72562265,122.9409 0.4868699,122.9479 0.65504485,122.9550 0.94704533,122.9620 1.1328738,122.9690 2.0716038,122.9761 3.735074,122.9831 4.291604,122.9902 4.2737579,122.9972 4.7430215,123.0043 3.8494058,123.0113 1.7432899,123.0183 0.98235035,123.0254 1.00893,123.0324 1.7167166,123.0395 3.1861982,123.0465 10.684402,123.0536 35.545315,123.0606 58.612827,123.0677 54.360546,123.0747 34.306957,123.0817 24.407064,123.0888 33.880436,123.0958 51.315994,123.1029 68.723465,123.1099 83.649582,123.1170 86.181839,123.1240 68.885963,123.1311 44.825615,123.1381 28.031708,123.1452 16.192013,123.1522 6.3078251,123.1593 2.5657411,123.1663 1.7166147,123.1734 0.98235339,123.1804 0.56642371,123.1874 0.31852388,123.1945 0.4691276,123.2015 1.097487,123.2086 1.2830399,123.2156 0.99092996,123.2227 0.85845476,123.2297 0.76145649,123.2368 1.0798798,123.2438 1.017653,123.2509 0.89360648,123.2579 0.67232585,123.2650 0.64600915,123.2720 0.63712472,123.2791 0.38927889,123.2861 0.26549399,123.2932 0.22127442,123.3002 0.30084613,123.3073 0.30967355,123.3143 0.30104315,123.3214 0.58431917,123.3285 1.2124368,123.3355 1.0441629,123.3426 0.58395743,123.3496 0.37155229,123.3567 0.35388491,123.3637 0.38049415,123.3708 0.3363682,123.3778 0.38956144,123.3849 0.66387695,123.3919 0.770028,123.3990 0.65476012,123.4060 0.54868656,123.4131 0.97351766,123.4201 1.0971551,123.4272 0.89371777,123.4343 0.57517231,123.4413 0.3893033,123.4484 0.51329368,123.4554 0.8054086,123.4625 1.0001177,123.4695 0.92922753,123.4766 0.9026317,123.4837 0.73448032,123.4907 0.65478718,123.4978 0.72571528,123.5048 0.70792627,123.5119 0.46890673,123.5189 0.61055827,123.5260 0.69030356,123.5331 0.7613396,123.5401 0.90282583,123.5472 1.0796109,123.5542 1.2744774,123.5613 1.4956799,123.5683 1.2478,123.5754 1.0706768,123.5825 0.6634261,123.5895 0.4688302,123.5966 0.41597229,123.6036 0.60178518,123.6107 0.59287637,123.6178 0.51327723,123.6248 0.42468289,123.6319 0.4159463,123.6389 0.44259298,123.6460 0.61063904,123.6531 0.61945975,123.6601 0.63713342,123.6672 0.57519436,123.6743 0.88500804,123.6813 0.95568597,123.6884 0.84072173,123.6954 0.74338984,123.7025 0.56628233,123.7096 0.52224368,123.7166 0.62849921,123.7237 0.67243862,123.7308 0.75205189,123.7378 0.88500619,123.7449 0.95577186,123.7520 0.62816656,123.7590 0.46896327,123.7661 0.25682124,123.7731 0.21252492,123.7802 0.22113124,123.7873 0.27416849,123.7943 0.50441456,123.8014 0.50451809,123.8085 0.27433532,123.8155 0.27438104,123.8226 0.53984112,123.8297 0.4955253,123.8367 0.34514415,123.8438 0.39825144,123.8509 0.63714111,123.8579 0.80530101,123.8650 0.68146765,123.8721 0.56665176,123.8791 1.0800024,123.8862 1.1679938,123.8933 0.76070273,123.9003 0.56634939,123.9074 0.82310683,123.9145 0.81426692,123.9216 1.0354749,123.9286 1.1059046,123.9357 0.75196487,123.9428 0.61063522,123.9498 0.48681751,123.9569 0.27435738,123.9640 0.30090365,123.9710 0.96493495,123.9781 1.8585248,123.9852 2.2297723,123.9923 1.9821125,123.9993 1.8496419,124.0064 1.7346845,124.0135 1.2478117,124.0205 1.2212543,124.0276 0.98223197,124.0347 1.132557,124.0418 3.0181372,124.0488 7.9221768,124.0559 14.32942,124.0630 20.399456,124.0701 24.666193,124.0771 55.668552,124.0842 207.42366,124.0913 402.87222,124.0984 416.82413,124.1054 247.17252,124.1125 103.88216,124.1196 115.92775,124.1266 204.54697,124.1337 216.442,124.1408 133.53357,124.1479 47.36647,124.1550 18.431143,124.1620 10.370429,124.1691 6.9378085,124.1762 4.89395,124.1833 2.45119,124.1903 1.3097867,124.1974 1.3451684,124.2045 1.3980517,124.2116 1.070776,124.2186 0.6638304,124.2257 0.47772905,124.2328 0.229982,124.2399 0.504426,124.2470 0.85851371,124.2540 0.84075218,124.2611 0.6106109,124.2682 0.90284014,124.2753 0.82302028,124.2824 0.61922079,124.2894 0.18578593,124.2965 0.54015839,124.3036 1.3983839,124.3107 1.7607788,124.3178 1.6281555,124.3248 1.2745255,124.3319 1.2215199,124.3390 1.5309874,124.3461 1.2828734,124.3532 0.76082653,124.3602 0.40708455,124.3673 0.60197908,124.3744 1.0089967,124.3815 1.0351821,124.3886 1.4599925,124.3956 1.4425662,124.4027 1.0265156,124.4098 0.76989746,124.4169 0.70809126,124.4240 0.5929262,124.4311 0.45131743,124.4381 0.61067396,124.4452 0.58403456,124.4523 0.70794445,124.4594 0.53982651,124.4665 0.62826574,124.4736 1.1416383,124.4807 1.2654661,124.4877 0.89373714,124.4948 0.63716233,124.5019 0.40706682,124.5090 0.32732105,124.5161 0.25660652,124.5232 0.28328902,124.5303 0.32752457,124.5373 0.5843268,124.5444 0.80552942,124.5515 0.80521244,124.5586 0.61912328,124.5657 0.38917342,124.5728 0.43372449,124.5799 0.62848073,124.5870 0.61064458,124.5940 0.45121822,124.6011 0.29194048,124.6082 0.44266501,124.6153 1.0533649,124.6224 1.1326969,124.6295 0.8228209,124.6366 0.6282205,124.6437 0.55750811,124.6508 0.57527393,124.6578 0.69910634,124.6649 0.61049807,124.6720 0.50442439,124.6791 0.46025601,124.6862 0.47789788,124.6933 0.60171574,124.7004 0.38928956,124.7075 0.10616475,124.7146 0.15932594,124.7217 0.23897362,124.7288 0.34514832,124.7359 0.69922954,124.7429 0.938142,124.7500 0.68138182,124.7571 0.59282118,124.7642 0.68131852,124.7713 0.72553372,124.7784 0.63709611,124.7855 0.53129381,124.7926 1.0711073,124.7997 0.94682503,124.8068 0.60161126,124.8139 0.48668995,124.8210 0.56636131,124.8281 0.6460709,124.8352 0.75224769,124.8423 0.63704348,124.8494 0.52197748,124.8565 0.37157473,124.8635 0.50440741,124.8706 0.80547076,124.8777 0.72579539,124.8848 0.6548692,124.8919 0.67257231,124.8990 0.63712496,124.9061 0.32745469,124.9132 0.35407206,124.9203 0.44242758,124.9274 0.41581813,124.9345 0.37165597,124.9416 0.47790647,124.9487 0.58406788,124.9558 0.5309543,124.9629 0.97348613,124.9700 2.5844693,124.9771 4.2215376,124.9842 3.9467099,124.9913 2.5129416,124.9984 1.5572063,125.0055 1.2830768,125.0126 1.1861953,125.0197 1.2482166,125.0268 1.5753888,125.0339 2.9113729,125.0410 4.2480845,125.0481 5.2486653,125.0552 7.0452638,125.0623 18.719015,125.0694 41.896961,125.0765 57.727009,125.0836 56.868015,125.0907 54.408646,125.0978 53.930023,125.1049 52.017147,125.1120 51.184303,125.1191 50.54678,125.1262 47.493469,125.1333 38.113014,125.1404 24.520273,125.1476 11.096351,125.1547 4.7425237,125.1618 2.3003697,125.1689 1.0441291,125.1760 0.66354114,125.1831 0.65488482,125.1902 0.96461987,125.1973 1.0972722,125.2044 0.94686997,125.2115 0.84075516,125.2186 0.88502073,125.2257 0.69032627,125.2328 0.51317894,125.2399 0.70780611,125.2470 1.097473,125.2541 0.97379249,125.2612 1.0531497,125.2684 0.87594199,125.2755 0.59275806,125.2826 0.30955836,125.2897 0.33632633,125.2968 0.31872103,125.3039 0.24776763,125.3110 0.35402724,125.3181 0.78773957,125.3252 0.8406378,125.3323 0.38033336,125.3394 0.36269793,125.3465 1.1239023,125.3537 1.5399539,125.3608 1.1239834,125.3679 0.57526737,125.3750 0.41595057,125.3821 0.3185083,125.3892 0.30088121,125.3963 0.46907067,125.4034 0.5666253,125.4105 0.85853273,125.4177 0.7697683,125.4248 0.74323988,125.4319 0.94672704,125.4390 0.8760761,125.4461 0.71686029,125.4532 0.61057007,125.4603 0.3451058,125.4674 0.38072667,125.4746 0.4778989,125.4817 0.27416065,125.4888 0.28317177,125.4959 0.69036305,125.5030 0.70796746,125.5101 0.53999573,125.5172 0.74351591,125.5244 0.7166729,125.5315 0.62825406,125.5386 0.89389127,125.5457 1.0972518,125.5528 0.96441954,125.5599 1.0619981,125.5670 1.6901432,125.5742 2.1680696,125.5813 1.805535,125.5884 0.92932099,125.5955 0.43355069,125.6026 0.20341715,125.6097 0.23887879,125.6169 0.47788334,125.6240 0.65502316,125.6311 0.82316417,125.6382 0.68137151,125.6453 0.5662291,125.6525 0.48665875,125.6596 0.6636076,125.6667 0.49554443,125.6738 0.39844075,125.6809 0.57533211,125.6881 0.60173947,125.6952 0.38042176,125.7023 0.20354618,125.7094 0.47787103,125.7165 0.69014794,125.7237 0.71686047,125.7308 0.6992079,125.7379 0.78759772,125.7450 0.6370976,125.7521 0.33628085,125.7593 0.3629477,125.7664 0.41597432,125.7735 0.47781879,125.7806 0.48661524,125.7877 0.45118773,125.7949 0.39828256,125.8020 0.49581257,125.8091 0.77002305,125.8162 0.75216097,125.8234 0.76993567,125.8305 0.97349399,125.8376 0.92028219,125.8447 0.46886697,125.8519 0.18586637,125.8590 0.39835531,125.8661 0.51331544,125.8732 0.60188204,125.8804 0.83184963,125.8875 1.0086648,125.8946 0.89368939,125.9017 0.87603241,125.9089 0.82296461,125.9160 0.94700366,125.9231 0.98245645,125.9302 0.42477372,125.9374 0.203437,125.9445 0.23891765,125.9516 0.44250536,125.9587 0.53992146,125.9659 0.92928064,125.9730 0.98231959,125.9801 1.3539733,125.9872 1.7963204,125.9944 1.5043803,126.0015 1.1594899,126.0086 1.3008891,126.0158 1.4336717,126.0229 1.6638466,126.0300 1.9203647,126.0371 2.4785848,126.0443 6.0459685,126.0514 11.611976,126.0585 14.903256,126.0657 17.699549,126.0728 20.035185,126.0799 21.826221,126.0871 33.273602,126.0942 51.477558,126.1013 73.647659,126.1085 78.170616,126.1156 59.76963,126.1227 31.825329,126.1298 14.069757,126.1370 11.141636,126.1441 9.5920954,126.1512 6.8040848,126.1584 3.6275775,126.1655 1.7610158,126.1726 1.3626974,126.1798 1.0793278,126.1869 0.84042549,126.1940 1.1151004,126.2012 1.0266577,126.2083 0.88494021,126.2154 0.69041055,126.2226 0.86758554,126.2297 1.0618505,126.2368 0.83160239,126.2440 0.75212604,126.2511 0.77883822,126.2583 0.97361076,126.2654 0.96458417,126.2725 0.83173227,126.2797 0.60164809,126.2868 0.47800598,126.2939 0.69925749,126.3011 1.1681976,126.3082 1.53984,126.3153 1.415786,126.3225 1.0264492,126.3296 0.66359931,126.3368 0.49551749,126.3439 0.51320851,126.3510 0.29206583,126.3582 0.55767739,126.3653 0.71691471,126.3724 0.75231433,126.3796 0.64597642,126.3867 0.60157907,126.3939 0.38035068,126.4010 0.2300517,126.4081 0.37166005,126.4153 0.50444573,126.4224 0.46902177,126.4296 0.46917886,126.4367 0.92955732,126.4438 0.99117446,126.4510 0.89352888,126.4581 0.83187389,126.4653 0.80531508,126.4724 0.55732733,126.4796 0.42476508,126.4867 0.25667626,126.4938 0.30982274,126.5010 0.41602579,126.5081 0.52220595,126.5153 0.60172623,126.5224 0.52200049,126.5296 0.30968893,126.5367 0.40711659,126.5438 0.74341297,126.5510 0.71677488,126.5581 0.70801938,126.5653 1.1595378,126.5724 1.2389817,126.5796 0.92900378,126.5867 0.44232479,126.5939 0.26553309,126.6010 0.48681131,126.6081 0.74321097,126.6153 0.66367173,126.6224 0.73460054,126.6296 0.95572853,126.6367 1.0265341,126.6439 0.86723328,126.6510 0.58404887,126.6582 0.69920814,126.6653 0.97356027,126.6725 0.99997324,126.6796 0.83165598,126.6868 0.67243838,126.6939 0.54879981,126.7010 0.9293105,126.7082 1.3805174,126.7153 1.3273464,126.7225 0.76105303,126.7296 0.66389972,126.7368 0.9470312,126.7439 0.80526686,126.7511 0.45120919,126.7582 0.24766771,126.7654 0.22998896,126.7725 0.43350089,126.7797 0.64603215,126.7868 0.44259691,126.7940 0.21238503,126.8011 0.079789788,126.8083 0.38960442,126.8154 0.72553897,126.8226 0.97312397,126.8297 0.89379132,126.8369 0.6815998,126.8441 0.45135361,126.8512 0.38053319,126.8584 0.28316268,126.8655 0.24780159,126.8727 0.27440929,126.8798 0.35399866,126.8870 0.45125827,126.8941 0.38050166,126.9013 0.27433982,126.9084 0.32741785,126.9156 0.38943726,126.9227 0.57534689,126.9299 0.79653066,126.9370 0.78759062,126.9442 0.78743219,126.9514 0.67246979,126.9585 0.84095067,126.9657 1.1239439,126.9728 1.0705649,126.9800 0.7079941,126.9871 1.0798444,126.9943 1.6637832,127.0014 1.3981022,127.0086 1.0706431,127.0158 0.94686437,127.0229 1.1508375,127.0301 2.0798883,127.0372 3.2388039,127.0444 4.1150799,127.0515 4.9209337,127.0587 7.4616666,127.0659 14.701357,127.0730 22.55974,127.0802 35.782867,127.0873 57.880859,127.0945 64.077995,127.1017 45.639843,127.1088 23.057673,127.1160 13.812494,127.1231 11.558192,127.1303 13.62158,127.1375 17.478645,127.1446 15.829983,127.1518 8.5106535,127.1589 2.7068713,127.1661 1.3450915,127.1733 1.4159118,127.1804 0.83182758,127.1876 0.59296477,127.1947 0.81419009,127.2019 0.85839349,127.2091 0.6107133,127.2162 0.73460573,127.2234 0.69892675,127.2306 0.48671722,127.2377 0.81422269,127.2449 0.62829459,127.2521 0.65504503,127.2592 0.82312351,127.2664 0.84066457,127.2735 0.67233032,127.2807 0.32721826,127.2879 0.37170026,127.2950 0.53989744,127.3022 0.54871094,127.3094 0.6461069,127.3165 0.82299858,127.3237 0.82287145,127.3309 0.69037223,127.3380 0.60192209,127.3452 0.53088939,127.3524 0.62822199,127.3595 0.81407368,127.3667 0.91145676,127.3739 0.69032371,127.3810 0.51334244,127.3882 0.53988844,127.3954 0.53100806,127.4025 0.70785505,127.4097 0.80518615,127.4169 0.62835473,127.4240 0.50446075,127.4312 0.41588017,127.4384 0.32741171,127.4455 0.32748291,127.4527 0.36283702,127.4599 0.26542628,127.4671 0.39833385,127.4742 0.62839353,127.4814 0.56629974,127.4886 0.46892998,127.4957 0.42478862,127.5029 0.58413827,127.5101 0.53983718,127.5172 0.54873765,127.5244 0.63725162,127.5316 0.74340987,127.5388 0.67247128,127.5459 0.36266458,127.5531 0.39822432,127.5603 0.43377072,127.5674 0.36285833,127.5746 0.4514592,127.5818 0.91150761,127.5890 0.99984252,127.5961 1.0176771,127.6033 0.69902128,127.6105 0.54877073,127.6177 0.78788304,127.6248 1.0264523,127.6320 0.63688427,127.6392 0.50438744,127.6464 0.59300876,127.6535 0.44245026,127.6607 0.45138285,127.6679 0.76123947,127.6751 0.68127847,127.6822 0.46890286,127.6894 0.42483962,127.6966 0.32738638,127.7038 0.30090314,127.7109 0.39827344,127.7181 0.43365809,127.7253 0.52217406,127.7325 0.69018555,127.7396 0.76087004,127.7468 0.59297252,127.7540 0.77911752,127.7612 1.3365144,127.7684 1.5132434,127.7755 1.4511318,127.7827 0.97328448,127.7899 0.76988512,127.7971 0.7524417,127.8043 0.85849291,127.8114 0.89377117,127.8186 0.96450251,127.8258 0.9025811,127.8330 0.75201917,127.8401 0.31846496,127.8473 0.30988812,127.8545 0.38047329,127.8617 0.31858349,127.8689 0.48693901,127.8761 1.1593632,127.8832 1.3715761,127.8904 1.1506046,127.8976 1.3010963,127.9048 1.3981109,127.9120 1.2386148,127.9191 0.92022878,127.9263 0.80536187,127.9335 0.80536926,127.9407 0.94683343,127.9479 1.1061215,127.9551 1.7080262,127.9622 2.1506851,127.9694 1.690413,127.9766 1.291734,127.9838 1.2654294,127.9910 2.2479305,127.9982 3.0001521,128.0053 2.9736857,128.0125 2.8143456,128.0197 2.45157,128.0269 3.0977259,128.0341 4.5137787,128.0413 6.8230677,128.0485 8.521966,128.0556 10.637331,128.0628 16.419254,128.0700 48.327396,128.0772 96.867836,128.0844 119.65623,128.0916 106.69028,128.0988 105.60062,128.1060 201.54205,128.1131 893.01086,128.1203 2137.5444,128.1275 2561.9229,128.1347 1716.8438,128.1419 628.5271,128.1491 211.86145,128.1563 138.55861,128.1635 96.731651,128.1707 57.920326,128.1778 33.190392,128.1850 19.272781,128.1922 11.591301,128.1994 5.8575873,128.2066 3.2033455,128.2138 2.1587167,128.2210 1.2740762,128.2282 1.7255638,128.2354 1.6461138,128.2426 1.8053141,128.2497 1.6547384,128.2569 1.2389474,128.2641 1.0001839,128.2713 1.0002747,128.2785 1.3275594,128.2857 1.4603344,128.2929 1.7874469,128.3001 2.0706015,128.3073 1.6988285,128.3145 1.2210026,128.3217 0.92071128,128.3289 1.2481434,128.3361 1.6371461,128.3433 2.0617588,128.3505 1.8228678,128.3576 1.2033933,128.3648 0.80517393,128.3720 0.80523509,128.3792 0.81417727,128.3864 0.81424767,128.3936 1.23023,128.4008 1.0885235,128.4080 0.8673324,128.4152 1.0973682,128.4224 1.0264146,128.4296 0.90256488,128.4368 1.0618693,128.4440 1.1769989,128.4512 1.1861044,128.4584 1.2657346,128.4656 1.6371201,128.4728 1.5397347,128.4800 1.1326526,128.4872 0.90258598,128.4944 0.82282954,128.5016 0.42478356,128.5088 0.54884171,128.5160 0.60181993,128.5232 1.0354732,128.5304 1.1149021,128.5376 0.99985576,128.5448 1.0178484,128.5520 1.0090353,128.5592 0.95573473,128.5664 0.80531615,128.5736 1.1061313,128.5808 1.2480338,128.5880 2.5489993,128.5952 3.5307014,128.6024 2.6367922,128.6096 1.0706671,128.6168 0.66375905,128.6240 0.47784624,128.6312 0.5842703,128.6384 1.062252,128.6456 1.4866513,128.6528 1.2741244,128.6600 0.91137338,128.6672 0.68133992,128.6744 0.91159189,128.6816 1.0531615,128.6888 0.99992985,128.6960 1.1325876,128.7032 0.96451676,128.7104 0.40711793,128.7176 0.11509977,128.7248 0.30986464,128.7320 0.85844827,128.7392 0.85853952,128.7465 0.97362864,128.7537 1.0442445,128.7609 1.5576982,128.7681 2.4337366,128.7753 2.3094661,128.7825 1.7429851,128.7897 0.7431289,128.7969 0.38048273,128.8041 0.30985537,128.8113 0.93808794,128.8185 1.4777802,128.8257 1.3185852,128.8329 0.77892876,128.8401 0.68156129,128.8474 0.64595073,128.8546 0.38931715,128.8618 0.30080849,128.8690 0.53986657,128.8762 0.71699381,128.8834 0.65489054,128.8906 0.54860169,128.8978 0.77870625,128.9050 0.80534273,128.9122 0.73462874,128.9194 0.80550247,128.9267 1.0974396,128.9339 0.9998368,128.9411 0.77856809,128.9483 0.78770536,128.9555 1.3011863,128.9627 1.5929474,128.9699 1.0882362,128.9771 1.2654473,128.9843 1.256623,128.9916 0.87606525,128.9988 1.0887976,129.0060 1.8232151,129.0132 2.3010318,129.0204 2.4865291,129.0276 2.4340129,129.0348 4.0630713,129.0421 7.4883528,129.0493 18.732025,129.0565 72.443169,129.0637 208.85646,129.0709 303.61948,129.0781 261.34143,129.0853 147.07582,129.0926 74.233681,129.0998 45.615494,129.1070 38.967964,129.1142 79.691544,129.1214 181.31293,129.1286 234.16399,129.1359 175.66707,129.1431 78.69915,129.1503 22.818518,129.1575 12.451226,129.1647 8.3080454,129.1719 4.8311071,129.1792 2.8316982,129.1864 2.0704765,129.1936 1.7605617,129.2008 1.1857867,129.2080 1.2480822,129.2152 1.5928252,129.2225 0.99968851,129.2297 0.49556345,129.2369 0.57539326,129.2441 0.84068054,129.2513 0.96477151,129.2586 1.1329588,129.2658 1.0971627,129.2730 1.0352613,129.2802 1.088428,129.2874 1.0973244,129.2947 0.92029148,129.3019 0.57508177,129.3091 0.29204556,129.3163 0.28311729,129.3235 0.45133361,129.3308 0.61948872,129.3380 0.47794804,129.3452 0.37172794,129.3524 0.38938707,129.3597 0.47795558,129.3669 0.60175073,129.3741 0.55747294,129.3813 0.56641555,129.3886 0.53979886,129.3958 0.29198194,129.4030 0.23008394,129.4102 0.4424423,129.4174 0.66375846,129.4247 0.80533653,129.4319 0.53099912,129.4391 0.46006849,129.4463 0.53988469,129.4536 0.92047411,129.4608 0.84052885,129.4680 0.50439537,129.4752 0.89394802,129.4825 1.2216167,129.4897 1.566548,129.4969 1.2740308,129.5042 1.4156033,129.5114 1.9026955,129.5186 1.6461794,129.5258 0.95563841,129.5331 0.48661745,129.5403 0.69910246,129.5475 1.1329235,129.5547 1.3009306,129.5620 0.97336137,129.5692 0.74336314,129.5764 0.69026071,129.5837 0.49552748,129.5909 0.48693082,129.5981 0.84979582,129.6054 0.88479513,129.6126 0.78741848,129.6198 0.73435009,129.6270 0.69029289,129.6343 0.77881306,129.6415 0.71671528,129.6487 0.57532918,129.6560 0.79658055,129.6632 0.84065676,129.6704 0.82294482,129.6777 0.80535859,129.6849 0.97345459,129.6921 0.82294244,129.6994 0.53985357,129.7066 0.30089509,129.7138 0.32737041,129.7210 0.38056234,129.7283 0.63724673,129.7355 0.83185637,129.7427 0.73447412,129.7500 0.68128115,129.7572 0.63716626,129.7645 0.67262912,129.7717 0.73453337,129.7789 0.44243997,129.7862 0.28313538,129.7934 0.3982996,129.8006 0.51329869,129.8079 0.60170072,129.8151 0.63705778,129.8223 0.65503728,129.8296 0.69051069,129.8368 0.58396178,129.8440 0.28296652,129.8513 0.45119601,129.8585 0.66383219,129.8657 0.75247711,129.8730 0.47786963,129.8802 0.39813289,129.8875 0.39824548,129.8947 0.38058099,129.9019 0.3450816,129.9092 0.39811179,129.9164 0.8319869,129.9236 1.2390687,129.9309 1.2122099,129.9381 0.82292795,129.9454 0.73464882,129.9526 0.71687829,129.9598 0.64596713,129.9671 0.46898693,129.9743 0.53956008,129.9816 0.62863719,129.9888 2.7359393,129.9960 6.0539422,130.0033 7.698369,130.0105 6.6715651,130.0178 4.7520199,130.0250 3.371628,130.0322 2.2122645,130.0395 2.4510028,130.0467 4.9996991,130.0540 7.7179065,130.0612 12.499458,130.0685 19.668165,130.0757 30.330349,130.0829 41.719429,130.0902 81.602905,130.0974 196.70078,130.1047 268.96561,130.1119 210.84077,130.1192 95.040337,130.1264 44.882259,130.1336 48.134903,130.1409 47.325069,130.1481 33.38448,130.1554 17.325089,130.1626 19.033419,130.1699 51.534557,130.1771 75.29348,130.1844 58.660976,130.1916 24.600965,130.1989 7.2627039,130.2061 3.3534808,130.2133 2.2919617,130.2206 1.4955472,130.2278 1.0974184,130.2351 1.3716625,130.2423 0.90223753,130.2496 0.39806321,130.2568 0.83198243,130.2641 1.0795957,130.2713 0.59293276,130.2786 0.64634389,130.2858 1.0443379,130.2931 1.5929124,130.3003 1.7256986,130.3076 1.5753145,130.3148 1.3981915,130.3221 1.1059905,130.3293 0.92913866,130.3366 0.8318404,130.3438 0.69912148,130.3511 0.77857441,130.3583 0.45127401,130.3656 0.5046159,130.3728 0.8230387,130.3801 0.76974458,130.3873 0.4157896,130.3946 0.20352685,130.4018 0.2832776,130.4091 0.59300083,130.4163 0.50441891,130.4236 0.61964387,130.4308 1.0794841,130.4381 0.77851629,130.4453 0.69049597,130.4526 0.54872727,130.4598 0.58413762,130.4671 0.79649246,130.4744 0.8316955,130.4816 0.60162997,130.4889 0.63719308,130.4961 0.78760993,130.5034 0.53091979,130.5106 0.61963606,130.5179 0.87628168,130.5251 0.83189893,130.5324 0.63703924,130.5396 0.4866277,130.5469 0.68147469,130.5542 0.88505948,130.5614 1.0264423,130.5687 0.69023019,130.5759 0.77884209,130.5832 0.95582211,130.5904 1.3362908,130.5977 1.1680174,130.6050 1.300836,130.6122 1.5751606,130.6195 1.4159588,130.6267 0.8938933,130.6340 0.71676362,130.6412 0.89388996,130.6485 1.062284,130.6558 1.1151321,130.6630 0.92009497,130.6703 0.77863944,130.6775 0.79654187,130.6848 0.67261052,130.6921 0.61056948,130.6993 0.44237036,130.7066 0.54861259,130.7138 0.84938413,130.7211 0.73448354,130.7284 0.7791642,130.7356 0.96480703,130.7429 0.92890406,130.7501 0.54844922,130.7574 0.62857342,130.7647 1.0533843,130.7719 1.0529854,130.7792 0.73433125,130.7865 0.69024104,130.7937 0.67240655,130.8010 0.28303435,130.8082 0.115086,130.8155 0.29216138,130.8228 0.44255519,130.8300 0.36274466,130.8373 0.30963093,130.8446 0.63714814,130.8518 1.0354255,130.8591 0.99983221,130.8664 0.86721951,130.8736 0.81440192,130.8809 0.60187447,130.8882 0.80538428,130.8954 0.87611842,130.9027 0.7698198,130.9099 0.65483648,130.9172 0.3628611,130.9245 0.30090165,130.9317 0.29194474,130.9390 0.17683958,130.9463 0.16812205,130.9535 0.31881925,130.9608 0.57537633,130.9681 0.59291279,130.9753 0.64588481,130.9826 0.73458546,130.9899 1.265758,130.9972 1.6813281,131.0044 1.7696502,131.0117 1.6549004,131.0190 1.6817206,131.0262 2.1416557,131.0335 1.9469463,131.0408 2.3539436,131.0480 5.0988164,131.0553 18.889029,131.0626 40.50758,131.0698 47.237789,131.0771 36.519009,131.0844 27.683868,131.0917 54.047215,131.0989 105.0908,131.1062 119.14698,131.1135 78.649963,131.1207 28.636518,131.1280 10.511454,131.1353 9.4517813,131.1426 8.3092432,131.1498 5.1317029,131.1571 2.1851842,131.1644 1.9210665,131.1717 4.76229,131.1789 6.8144007,131.1862 5.2999334,131.1935 2.0520461,131.2007 0.93766266,131.2080 0.6725716,131.2153 0.97373384,131.2226 1.1062522,131.2298 0.72544932,131.2371 0.36266753,131.2444 0.35396972,131.2517 0.81414294,131.2589 1.3452445,131.2662 1.57532,131.2735 1.2921442,131.2808 0.99127978,131.2880 0.66369885,131.2953 0.57512987,131.3026 0.30953592,131.3099 0.15918167,131.3172 0.20364182,131.3244 0.38071668,131.3317 0.69035053,131.3390 0.69023073,131.3463 0.6282289,131.3535 0.64602667,131.3608 0.69916171,131.3681 0.60169852,131.3754 0.56643414,131.3827 0.59301162,131.3899 0.80547273,131.3972 0.95562512,131.4045 1.0084459,131.4118 0.99115872,131.4191 0.96485007,131.4263 1.1062442,131.4336 1.0972288,131.4409 0.77862132,131.4482 0.40698186,131.4555 0.30976036,131.4627 0.26551682,131.4700 0.30971619,131.4773 0.4336524,131.4846 0.45144171,131.4919 0.37170583,131.4991 0.32746351,131.5064 0.52226681,131.5137 0.68132305,131.5210 0.51315981,131.5283 0.43367442,131.5356 0.46899766,131.5428 1.0529748,131.5501 1.6814371,131.5574 2.3010545,131.5647 2.4955199,131.5720 1.814086,131.5793 1.0798429,131.5866 0.72570139,131.5938 0.62807834,131.6011 0.84944135,131.6084 1.0532173,131.6157 1.1504862,131.6230 1.1502585,131.6303 1.3892258,131.6375 1.522354,131.6448 0.95608693,131.6521 0.56634873,131.6594 0.49551061,131.6667 0.66370046,131.6740 0.82294822,131.6813 0.66370547,131.6886 0.58412057,131.6958 0.61944848,131.7031 0.79643828,131.7104 0.92041814,131.7177 0.76987374,131.7250 0.41593906,131.7323 0.81434238,131.7396 1.0709069,131.7469 1.1061609,131.7542 0.76076984,131.7614 0.59270626,131.7687 0.39829078,131.7760 0.4602333,131.7833 0.46907353,131.7906 0.62832409,131.7979 0.53975481,131.8052 0.43355423,131.8125 0.23007523,131.8198 0.21241933,131.8271 0.44248283,131.8343 0.52212167,131.8416 0.37163052,131.8489 0.51335186,131.8562 0.92938143,131.8635 1.3362803,131.8708 0.92033952,131.8781 0.68154567,131.8854 0.90263885,131.8927 0.89371866,131.9000 1.0973082,131.9073 0.82292902,131.9146 0.47790426,131.9219 0.83206856,131.9292 1.2745032,131.9364 1.4069715,131.9437 1.0795945,131.9510 0.72581232,131.9583 0.62821263,131.9656 0.49531218,131.9729 0.31848747,131.9802 0.23891029,131.9875 0.46017632,131.9948 0.6195364,132.0021 0.46024072,132.0094 0.53098994,132.0167 0.54862106,132.0240 0.67255354,132.0313 0.84087515,132.0386 1.0620307,132.0459 1.301106,132.0532 3.5317211,132.0605 9.3289785,132.0678 17.931,132.0751 22.681494,132.0824 20.141363,132.0897 21.126492,132.0970 30.45389,132.1043 32.583168,132.1116 23.961994,132.1189 14.236841,132.1262 7.8832831,132.1335 3.5296528,132.1408 1.5923227,132.1481 1.4247986,132.1554 2.1769927,132.1627 1.6634743,132.1700 1.1857582,132.1773 0.81429923,132.1846 0.84082091,132.1919 0.74331123,132.1992 0.61939782,132.2065 0.46906382,132.2138 0.61066449,132.2211 0.55753273,132.2284 0.67252547,132.2357 0.46006715,132.2430 0.45119506,132.2503 0.33629376,132.2576 0.46909264,132.2649 0.54848999,132.2722 0.4778485,132.2795 0.63734174,132.2868 0.76104057,132.2941 0.41581073,132.3014 0.39828297,132.3087 0.65497035,132.3160 0.761002,132.3233 0.4955363,132.3306 0.3806189,132.3379 0.52220464,132.3452 0.61943501,132.3526 0.47776696,132.3599 0.29202127,132.3672 0.17705238,132.3745 0.17699271,132.3818 0.17693959,132.3891 0.50430226,132.3964 0.6283977,132.4037 1.0179175,132.4110 1.2743745,132.4183 1.0354058,132.4256 0.60169172,132.4329 0.42466548,132.4402 0.50431335,132.4475 0.49560413,132.4549 0.79663253,132.4622 0.84065759,132.4695 0.48660374,132.4768 0.45139486,132.4841 0.61071414,132.4914 0.85839754,132.4987 0.90260166,132.5060 0.79642087,132.5133 0.87598425,132.5206 0.92917019,132.5280 0.89385021,132.5353 0.82306242,132.5426 0.65496236,132.5499 0.88500452,132.5572 0.85829061,132.5645 0.65483862,132.5718 0.80556542,132.5791 0.92935336,132.5864 0.69892955,132.5938 0.37155512,132.6011 0.30973986,132.6084 0.18579294,132.6157 0.15928985,132.6230 0.22130093,132.6303 0.5487746,132.6376 0.74328882,132.6450 0.62818849,132.6523 0.51326752,132.6596 0.43373448,132.6669 0.58411938,132.6742 0.61938173,132.6815 0.61065513,132.6888 0.58417374,132.6962 0.50444698,132.7035 0.68139619,132.7108 0.89362609,132.7181 0.85831094,132.7254 1.2303051,132.7327 1.3629754,132.7400 1.0441682,132.7474 0.69028074,132.7547 0.71693313,132.7620 0.63725859,132.7693 0.71684307,132.7766 0.86737096,132.7840 0.95573288,132.7913 0.84043133,132.7986 0.52191103,132.8059 0.3451457,132.8132 0.55775851,132.8205 0.83196747,132.8279 0.86700016,132.8352 0.38029295,132.8425 0.159309,132.8498 0.088507615,132.8571 0.1327586,132.8645 0.21247369,132.8718 0.50446975,132.8791 0.46902439,132.8864 0.43359348,132.8937 0.37162629,132.9011 0.30108842,132.9084 0.74365968,132.9157 1.6283319,132.9230 1.4776697,132.9303 0.86706275,132.9377 0.38956597,132.9450 0.93833303,132.9523 1.1413747,132.9596 0.79613853,132.9670 0.68136555,132.9743 0.54880655,132.9816 0.78772163,132.9889 0.89389449,132.9963 0.97338629,133.0036 0.76966166,133.0109 0.47789055,133.0182 0.65521812,133.0255 1.4604936,133.0329 2.513556,133.0402 2.8941064,133.0475 3.7700565,133.0548 5.6727948,133.0622 8.4086065,133.0695 21.917044,133.0768 47.810223,133.0841 60.061646,133.0915 61.01918,133.0988 73.22625,133.1061 91.233215,133.1135 104.09492,133.1208 87.541389,133.1281 50.868427,133.1354 18.1903,133.1428 5.7690372,133.1501 3.9648616,133.1574 3.1417158,133.1647 2.0793717,133.1721 1.3271602,133.1794 0.87618375,133.1867 0.95586246,133.1941 0.8672924,133.2014 0.90265405,133.2087 0.72558135,133.2161 0.59287059,133.2234 0.58412629,133.2307 0.64599657,133.2380 0.62815899,133.2454 0.56633151,133.2527 0.88523543,133.2600 0.92942297,133.2674 0.76962483,133.2747 0.35374168,133.2820 0.40713552,133.2894 0.44254738,133.2967 0.28312775,133.3040 0.22117513,133.3114 0.3186487,133.3187 0.44244039,133.3260 0.56636727,133.3334 0.69925213,133.3407 0.6194275,133.3480 0.54850727,133.3554 0.46010649,133.3627 0.6370976,133.3700 0.75223887,133.3774 0.76121795,133.3847 0.57524925,133.3920 0.25656098,133.3994 0.24772237,133.4067 0.35403869,133.4140 0.64613456,133.4214 0.83210307,133.4287 1.29215,133.4360 1.4157817,133.4434 1.0794709,133.4507 0.72552586,133.4580 0.72570527,133.4654 0.6638096,133.4727 0.72568327,133.4801 0.64599204,133.4874 0.7433157,133.4947 0.59282041,133.5021 0.53971756,133.5094 0.42481261,133.5167 0.30981058,133.5241 0.15045062,133.5314 0.39833787,133.5388 0.69043201,133.5461 0.93805325,133.5534 0.71670282,133.5608 0.672544,133.5681 0.91160703,133.5754 0.97353721,133.5828 1.0354084,133.5901 0.98234653,133.5975 0.73450625,133.6048 0.54858428,133.6121 0.46008888,133.6195 0.58413237,133.6268 0.82313544,133.6342 0.87622815,133.6415 0.83180958,133.6489 0.56617391,133.6562 0.62842304,133.6635 1.0620227,133.6709 1.0176572,133.6782 0.86718202,133.6856 0.66361594,133.6929 0.95585275,133.7002 1.1593716,133.7076 0.99985707,133.7149 0.67240798,133.7223 0.49552864,133.7296 0.5220595,133.7370 0.41603082,133.7443 0.54880106,133.7517 0.68130857,133.7590 0.85835147,133.7663 0.81417352,133.7737 0.66372049,133.7810 0.38950172,133.7884 0.37176609,133.7957 0.49549377,133.8031 0.65475851,133.8104 0.61945039,133.8178 0.40710378,133.8251 0.42476815,133.8325 0.68144721,133.8398 0.93823874,133.8471 1.0887431,133.8545 1.0088298,133.8618 0.7254293,133.8692 0.48663396,133.8765 0.43369609,133.8839 0.41601452,133.8912 0.75226182,133.8986 0.85831535,133.9059 0.52196616,133.9133 0.38933685,133.9206 0.4956221,133.9280 0.56642544,133.9353 0.56625456,133.9427 0.48666376,133.9500 0.75224054,133.9574 0.66370845,133.9647 0.67264503,133.9721 0.80545717,133.9794 0.75228953,133.9868 1.0798887,133.9941 1.5221711,134.0015 1.1236217,134.0088 0.87579209,134.0162 0.60178649,134.0235 0.64631826,134.0309 0.75224972,134.0382 1.0000222,134.0456 1.5572776,134.0529 2.158998,134.0603 2.9118454,134.0676 4.4258237,134.0750 9.8418856,134.0824 14.850196,134.0897 17.284475,134.0971 21.233397,134.1044 39.147125,134.1118 58.763645,134.1191 55.960121,134.1265 32.418568,134.1338 12.306643,134.1412 5.1233568,134.1485 3.619307,134.1559 2.5835087,134.1633 1.990592,134.1706 1.575052,134.1780 1.053196,134.1853 0.66385919,134.1927 0.82314366,134.2000 1.4337227,134.2074 1.690165,134.2148 1.21231,134.2221 0.74335343,134.2295 1.0617537,134.2368 0.99982983,134.2442 0.69911301,134.2515 0.49569455,134.2589 0.5220958,134.2663 0.30101132,134.2736 0.89419138,134.2810 1.3981831,134.2883 1.0527666,134.2957 0.48656091,134.3031 0.43371922,134.3104 0.59307563,134.3178 0.73450482,134.3251 0.94701034,134.3325 1.0618575,134.3399 0.77848119,134.3472 0.65498525,134.3546 1.0708845,134.3619 0.99103284,134.3693 0.72560608,134.3767 0.76109499,134.3840 0.77002043,134.3914 1.000177,134.3987 1.2480066,134.4061 1.1681578,134.4135 1.0796077,134.4208 1.1859285,134.4282 1.1860617,134.4356 1.3008982,134.4429 1.2741027,134.4503 1.3539716,134.4576 1.5576938,134.4650 1.5750986,134.4724 1.0615317,134.4797 0.8406437,134.4871 1.0266843,134.4945 0.95566809,134.5018 0.61943346,134.5092 0.76113182,134.5166 0.53970665,134.5239 0.38047948,134.5313 0.55751997,134.5387 0.67261404,134.5460 0.87612414,134.5534 1.2919781,134.5608 1.5135608,134.5681 1.3274766,134.5755 0.68995315,134.5829 0.53100395,134.5902 0.99132389,134.5976 1.1505717,134.6050 1.2125579,134.6123 1.6196985,134.6197 1.9291281,134.6271 1.4775902,134.6344 0.77863932,134.6418 0.72567445,134.6492 0.86731422,134.6565 1.1680365,134.6639 1.566327,134.6713 2.1244092,134.6786 3.0622151,134.6860 2.2917364,134.6934 1.4423138,134.7008 1.4068086,134.7081 1.6281859,134.7155 1.3008837,134.7229 0.67256969,134.7302 0.70802003,134.7376 1.1503733,134.7450 1.4601275,134.7524 1.1592176,134.7597 0.96447915,134.7671 1.6552849,134.7745 2.3544955,134.7818 2.2740846,134.7892 2.0704896,134.7966 1.9114295,134.8040 1.3098097,134.8113 1.2480409,134.8187 1.8233196,134.8261 2.3980324,134.8335 1.6367408,134.8408 1.5485884,134.8482 1.8142128,134.8556 2.1859901,134.8630 1.911604,134.8703 1.0972486,134.8777 0.77860874,134.8851 1.2567259,134.8925 2.0975018,134.8998 2.354039,134.9072 2.4958043,134.9146 3.8586328,134.9220 4.6196094,134.9293 5.0802011,134.9367 5.2478743,134.9441 6.2125401,134.9515 8.6909781,134.9588 11.841823,134.9662 13.355097,134.9736 13.186053,134.9810 15.23,134.9884 18.389349,134.9957 21.99124,135.0031 26.020691,135.0105 35.482796,135.0179 46.267971,135.0253 52.566681,135.0326 56.648613,135.0400 72.298958,135.0474 106.59482,135.0548 157.07809,135.0622 246.32544,135.0695 456.4115,135.0769 1168.6061,135.0843 5285.9111,135.0917 14493.307,135.0991 19203.799,135.1064 14285.675,135.1138 6200.2715,135.1212 2154.1243,135.1286 1432.4513,135.1360 950.40045,135.1433 488.95578,135.1507 261.38452,135.1581 142.1436,135.1655 80.634949,135.1729 50.394531,135.1803 32.307369,135.1876 22.173946,135.1950 14.96201,135.2024 11.610501,135.2098 10.947795,135.2172 10.822551,135.2246 10.982575,135.2320 11.212748,135.2393 10.495443,135.2467 11.804045,135.2541 9.4770842,135.2615 8.929203,135.2689 7.8320913,135.2763 8.4693594,135.2837 9.0969181,135.2910 8.6019449,135.2984 9.8676329,135.3058 9.1422377,135.3132 9.5048351,135.3206 8.3623486,135.3280 7.733757,135.3354 7.0796518,135.3427 6.2301369,135.3501 5.5835342,135.3575 4.8847804,135.3649 5.2923341,135.3723 6.1152015,135.3797 5.4774699,135.3871 3.8230736,135.3945 4.3103814,135.4019 5.0971947,135.4092 4.2736821,135.4166 3.6722682,135.4240 3.6636007,135.4314 3.1508017,135.4388 3.8057802,135.4462 4.557529,135.4536 4.2030792,135.4610 3.4686747,135.4684 3.8581285,135.4758 3.415715,135.4832 3.3100865,135.4905 3.4606276,135.4979 3.7874193,135.5053 2.919744,135.5127 2.6460743,135.5201 3.0008876,135.5275 3.0885561,135.5349 2.3802657,135.5423 3.1331143,135.5497 3.2304907,135.5571 3.2478642,135.5645 2.6808751,135.5719 2.4068415,135.5793 2.7963052,135.5867 2.3450875,135.5941 2.1681921,135.6015 2.1148503,135.6088 2.009006,135.6162 2.0972705,135.6236 2.132441,135.6310 2.0000403,135.6384 1.9822693,135.6458 2.4510515,135.6532 2.0265212,135.6606 1.4780643,135.6680 2.3101439,135.6754 2.8587475,135.6828 2.3711796,135.6902 1.0263085,135.6976 1.4338695,135.7050 1.6902803,135.7124 1.8762113,135.7198 2.4604211,135.7272 2.4512,135.7346 2.2475345,135.7420 2.3099012,135.7494 2.3008366,135.7568 2.4248028,135.7642 2.3719368,135.7716 1.9115552,135.7790 1.7255903,135.7864 1.8672736,135.7938 2.3187208,135.8012 2.0352337,135.8086 2.0350215,135.8160 1.7698978,135.8234 1.8939241,135.8308 1.345081,135.8382 1.3894475,135.8456 1.5754914,135.8530 1.8849555,135.8604 1.7696694,135.8678 2.132808,135.8752 2.416187,135.8826 2.7785752,135.8900 2.0615425,135.8974 1.8849686,135.9048 1.3185264,135.9122 0.96469033,135.9196 1.4512937,135.9270 1.6016356,135.9344 1.5136776,135.9418 1.7614886,135.9492 2.3803265,135.9566 2.1499333,135.9641 1.955713,135.9715 1.9828509,135.9789 3.0355606,135.9863 3.1413589,135.9937 3.4514024,136.0011 4.2126584,136.0085 5.0184546,136.0159 6.2213497,136.0233 12.118357,136.0307 43.600124,136.0381 76.153908,136.0455 75.228142,136.0529 51.705238,136.0603 40.265697,136.0677 63.061146,136.0751 137.78856,136.0826 325.44382,136.0900 949.55902,136.0974 1805.0012,136.1048 1901.3293,136.1122 1157.4716,136.1196 471.60803,136.1270 260.14474,136.1344 201.07068,136.1418 115.80106,136.1492 56.092812,136.1566 28.949636,136.1641 17.829407,136.1715 10.724111,136.1789 7.6105614,136.1863 5.0701866,136.1937 2.8404088,136.2011 2.0972321,136.2085 2.7258139,136.2159 3.0087919,136.2233 2.1944098,136.2308 1.947086,136.2382 2.0977204,136.2456 2.3452823,136.2530 2.4071412,136.2604 2.7605343,136.2678 2.1942849,136.2752 2.159507,136.2826 2.0178704,136.2901 1.7874806,136.2975 1.0793874,136.3049 1.1062437,136.3123 0.87600344,136.3197 1.5750799,136.3271 1.7702037,136.3345 1.5665724,136.3420 1.7167783,136.3494 2.03565,136.3568 1.9734164,136.3642 1.8938026,136.3716 2.300858,136.3790 1.5661849,136.3865 1.5131551,136.3939 1.5753365,136.4013 1.079695,136.4087 0.76077461,136.4161 0.57508999,136.4235 0.7789073,136.4310 1.1062804,136.4384 1.3715639,136.4458 1.9560932,136.4532 2.3010478,136.4606 1.3801442,136.4681 1.2388176,136.4755 1.1062194,136.4829 1.0619278,136.4903 0.73454857,136.4977 0.95587599,136.5051 1.3985401,136.5126 1.7963408,136.5200 1.1854218,136.5274 0.84947836,136.5348 1.0177675,136.5422 0.9026981,136.5497 1.0090311,136.5571 2.2035346,136.5645 2.283421,136.5719 5.5235023,136.5794 11.390557,136.5868 13.247259,136.5942 8.1668167,136.6016 3.4682732,136.6090 1.3451034,136.6165 1.2742734,136.6239 0.9468267,136.6313 1.2035869,136.6387 0.99116874,136.6462 1.2124407,136.6536 1.3628225,136.6610 1.690383,136.6684 1.6545708,136.6759 0.99994832,136.6833 1.0709649,136.6907 1.1148866,136.6981 1.2303647,136.7055 1.6637675,136.7130 1.5483277,136.7204 1.2389208,136.7278 0.99113166,136.7353 0.9202531,136.7427 1.0885282,136.7501 0.84954238,136.7575 0.80529845,136.7650 0.63725269,136.7724 0.87614989,136.7798 0.94703758,136.7872 0.92032117,136.7947 0.56637383,136.8021 0.88496006,136.8095 1.0795078,136.8169 0.84087288,136.8244 0.85840034,136.8318 0.98221844,136.8392 1.4337026,136.8467 1.123752,136.8541 0.50434446,136.8615 0.46029633,136.8690 0.8231644,136.8764 1.2300299,136.8838 0.69909668,136.8912 0.98240596,136.8987 1.1061372,136.9061 0.95572513,136.9135 0.78747386,136.9210 0.90254307,136.9284 1.557788,136.9358 1.929721,136.9433 1.7522284,136.9507 1.7873902,136.9581 1.6547881,136.9656 1.3007816,136.9730 1.0706472,136.9804 0.83184963,136.9878 2.0890403,136.9953 9.2426996,137.0027 36.449135,137.0101 61.037334,137.0176 54.995483,137.0250 28.534498,137.0324 12.326368,137.0399 11.009381,137.0473 10.415233,137.0548 8.7249985,137.0622 13.25127,137.0696 34.785748,137.0771 53.233402,137.0845 61.616302,137.0919 99.64257,137.0994 163.61104,137.1068 175.95602,137.1142 118.27668,137.1217 57.425327,137.1291 35.996937,137.1365 28.024088,137.1440 20.556009,137.1514 15.060801,137.1589 8.8563128,137.1663 3.9454629,137.1737 2.6989717,137.1812 1.9825243,137.1886 1.4775138,137.1960 0.60171032,137.2035 1.4076245,137.2109 1.9026861,137.2184 1.4331386,137.2258 0.97319591,137.2332 0.93829107,137.2407 1.2832726,137.2481 1.1944863,137.2556 0.68136537,137.2630 1.0978262,137.2704 1.6376141,137.2779 1.9022766,137.2853 1.5481981,137.2928 0.938209,137.3002 1.1328808,137.3076 1.6014452,137.3151 1.946749,137.3225 1.699358,137.3300 0.98252952,137.3374 0.76988947,137.3449 0.5838775,137.3523 0.39821082,137.3597 0.44248456,137.3672 0.37167341,137.3746 0.46034819,137.3821 0.62838638,137.3895 0.69910067,137.3970 0.95571345,137.4044 0.83173865,137.4118 0.77876109,137.4193 0.9204244,137.4267 1.0175554,137.4342 1.1325631,137.4416 0.9823851,137.4491 0.79660046,137.4565 0.76118767,137.4640 1.0264308,137.4714 1.2476351,137.4788 1.7078333,137.4863 2.0528631,137.4937 1.5045259,137.5012 1.4161105,137.5086 1.4072092,137.5161 0.9824146,137.5235 1.0355828,137.5310 1.4601704,137.5384 1.6812308,137.5459 1.6635553,137.5533 1.94691,137.5608 1.7523713,137.5682 0.91136879,137.5757 0.8495518,137.5831 1.3808568,137.5906 1.8762367,137.5980 2.2299247,137.6055 1.778617,137.6129 1.2389427,137.6204 1.0973423,137.6278 0.96451044,137.6353 0.60162568,137.6427 0.63720381,137.6502 0.9558025,137.6576 0.84947968,137.6651 0.90269327,137.6725 1.256896,137.6800 1.646347,137.6874 1.5218835,137.6949 0.76086122,137.7023 0.67260987,137.7098 1.0174799,137.7172 1.0972788,137.7247 1.0618955,137.7321 0.94682533,137.7396 0.94699258,137.7470 0.56670624,137.7545 0.73504907,137.7619 1.2743317,137.7694 0.86681855,137.7769 0.61924732,137.7843 0.54866904,137.7918 0.42498672,137.7992 0.61959875,137.8067 0.74328721,137.8141 0.84944427,137.8216 0.80522323,137.8290 0.67269254,137.8365 1.2479709,137.8439 1.3538128,137.8514 0.76077235,137.8589 0.46015579,137.8663 0.43371031,137.8738 0.58406758,137.8812 0.61052716,137.8887 0.55754238,137.8961 0.55758572,137.9036 0.39818034,137.9111 0.43359029,137.9185 0.68137985,137.9260 0.71687669,137.9334 0.87623441,137.9409 0.78756851,137.9484 0.61080283,137.9558 1.0449023,137.9633 1.6549597,137.9707 1.5923483,137.9782 1.5483242,137.9856 1.6283368,137.9931 1.1682414,138.0006 1.5840951,138.0080 3.4519253,138.0155 4.9828219,138.0229 4.5312362,138.0304 4.7879257,138.0379 5.2920356,138.0453 5.0700707,138.0528 4.9025102,138.0603 7.9129882,138.0677 15.285393,138.0752 23.576334,138.0826 24.334942,138.0901 24.021219,138.0976 51.447067,138.1050 98.345772,138.1125 104.6045,138.1200 65.084763,138.1274 29.59823,138.1349 31.171831,138.1423 42.8503,138.1498 39.341114,138.1573 21.454908,138.1647 7.0149846,138.1722 2.6451957,138.1797 1.8053204,138.1871 1.2742541,138.1946 0.99980015,138.2021 0.72573435,138.2095 1.062011,138.2170 1.3008939,138.2245 1.1946455,138.2319 0.69029945,138.2394 0.65509582,138.2469 0.89375645,138.2543 0.61920637,138.2618 0.51325059,138.2693 0.92926347,138.2767 1.1327657,138.2842 1.1240284,138.2917 1.1326648,138.2991 0.86712098,138.3066 0.68165255,138.3141 1.0177165,138.3215 1.1767368,138.3290 1.000048,138.3365 0.73461455,138.3440 0.53103656,138.3514 0.84087205,138.3589 1.097181,138.3664 0.42449641,138.3738 0.28320271,138.3813 0.7701053,138.3888 1.2389946,138.3962 0.85824192,138.4037 0.49550682,138.4112 0.78764582,138.4187 1.2390558,138.4261 1.0089812,138.4336 0.76107877,138.4411 0.73457801,138.4485 0.93802893,138.4560 0.93788737,138.4635 0.6634959,138.4710 0.56636667,138.4784 0.57548839,138.4859 0.73452896,138.4934 0.7698164,138.5009 0.84969598,138.5083 1.3186637,138.5158 1.6635616,138.5233 1.1679857,138.5307 0.99107611,138.5382 0.86714715,138.5457 0.79646313,138.5532 0.95600855,138.5606 1.3099849,138.5681 1.2036451,138.5756 1.3095727,138.5831 1.1060781,138.5906 0.9292292,138.5980 0.67250723,138.6055 1.1681719,138.6130 1.5752077,138.6205 1.0973699,138.6279 0.75220793,138.6354 0.93782157,138.6429 0.98217458,138.6504 1.2389637,138.6578 1.4424397,138.6653 1.4868259,138.6728 1.0975329,138.6803 0.55761814,138.6878 0.61067641,138.6952 0.61058044,138.7027 0.74351335,138.7102 1.0354069,138.7177 0.88480937,138.7252 1.1238875,138.7326 0.99111605,138.7401 0.71685851,138.7476 0.67250293,138.7551 0.76976204,138.7626 0.91159511,138.7700 1.0179939,138.7775 1.239087,138.7850 1.5218459,138.7925 1.7697245,138.8000 1.3187999,138.8074 1.2214003,138.8149 1.2918626,138.8224 0.94665068,138.8299 0.62810856,138.8374 1.2655616,138.8449 1.4604542,138.8523 1.2568345,138.8598 1.1945829,138.8673 1.4333234,138.8748 1.9646478,138.8823 1.8232034,138.8898 1.2918237,138.8972 0.8493228,138.9047 1.6817263,138.9122 2.5575681,138.9197 3.0617559,138.9272 2.6547811,138.9347 2.9739254,138.9422 4.7084293,138.9496 7.1423836,138.9571 12.746117,138.9646 23.975531,138.9721 63.413673,138.9796 259.14789,138.9871 535.35907,138.9946 570.29102,139.0020 352.07718,139.0095 145.01602,139.0170 68.072678,139.0245 43.086224,139.0320 37.210201,139.0395 40.009083,139.0470 53.587292,139.0545 78.175392,139.0619 126.9112,139.0694 262.36191,139.0769 1052.5626,139.0844 2655.1841,139.0919 3320.0688,139.0994 2363.884,139.1069 950.45685,139.1144 345.2276,139.1219 280.34525,139.1294 352.25946,139.1368 428.30786,139.1443 368.35568,139.1518 204.84721,139.1593 81.515671,139.1668 33.949444,139.1743 22.156452,139.1818 13.812004,139.1893 9.0880365,139.1968 6.5837564,139.2043 5.743156,139.2118 4.300806,139.2193 3.2302253,139.2268 2.893436,139.2342 1.8843268,139.2417 1.6899961,139.2492 1.8054891,139.2567 2.5043213,139.2642 1.8848614,139.2717 1.6728253,139.2792 2.1593831,139.2867 2.5222068,139.2942 2.3628783,139.3017 1.8226827,139.3092 1.7607222,139.3167 2.2300153,139.3242 1.4340196,139.3317 1.1684653,139.3392 1.1415884,139.3467 1.7341875,139.3542 1.088273,139.3617 1.195186,139.3692 2.0446265,139.3767 1.9380059,139.3842 1.5572776,139.3917 1.3273507,139.3991 1.5838747,139.4066 1.5927588,139.4141 1.486697,139.4216 1.7697834,139.4291 1.6724292,139.4366 1.1682895,139.4441 0.77016038,139.4516 1.247915,139.4591 0.90257561,139.4666 0.98209715,139.4741 0.81420964,139.4816 1.2123387,139.4891 1.2298766,139.4966 1.150364,139.5041 0.95594156,139.5116 0.88511467,139.5191 1.0620519,139.5266 1.1063046,139.5341 0.90234882,139.5416 0.72534472,139.5491 1.079777,139.5567 1.5488477,139.5642 1.6993337,139.5717 1.7079136,139.5792 1.0441629,139.5867 1.1683471,139.5942 1.2300574,139.6017 1.2299685,139.6092 1.6550038,139.6167 2.5133705,139.6242 2.1681011,139.6317 1.265325,139.6392 0.64580637,139.6467 0.84978676,139.6542 1.3630954,139.6617 1.4424127,139.6692 0.88479108,139.6767 0.81400603,139.6842 0.93795305,139.6917 1.0707176,139.6992 0.74325371,139.7067 0.48678738,139.7142 0.64613581,139.7217 1.0795346,139.7293 2.0709596,139.7368 2.5488148,139.7443 1.3803375,139.7518 0.90270633,139.7593 1.3720574,139.7668 1.5311794,139.7743 1.2119856,139.7818 0.80507749,139.7893 0.93821883,139.7968 0.95571029,139.8043 0.57506698,139.8118 0.49564362,139.8193 0.76113063,139.8269 0.76098269,139.8344 0.97355407,139.8419 1.2125741,139.8494 1.1503834,139.8569 0.9200263,139.8644 0.89372116,139.8719 0.88527638,139.8794 0.80539316,139.8869 0.71675092,139.8945 0.89430606,139.9020 1.9827979,139.9095 2.5218744,139.9170 2.4335804,139.9245 2.0442131,139.9320 1.2383547,139.9395 0.66344899,139.9470 0.75222689,139.9545 0.66379184,139.9621 1.106429,139.9696 1.1150407,139.9771 2.390074,139.9846 11.311399,139.9921 21.151752,139.9996 24.441973,140.0071 16.59977,140.0147 9.1137161,140.0222 4.6015449,140.0297 2.390183,140.0372 4.8330674,140.0447 7.5232553,140.0522 11.328054,140.0597 16.097908,140.0673 24.232466,140.0748 47.700638,140.0823 130.53062,140.0898 234.58357,140.0973 238.52031,140.1048 149.88222,140.1124 115.66621,140.1199 178.49388,140.1274 202.41193,140.1349 146.24881,140.1424 76.226715,140.1499 40.224461,140.1575 21.039118,140.1650 10.758221,140.1725 6.0708013,140.1800 4.3894987,140.1875 2.5569959,140.1951 1.5127865,140.2026 0.62783527,140.2101 0.62828642,140.2176 0.92052346,140.2251 0.80532837,140.2327 0.69032079,140.2402 0.69921666,140.2477 0.7169444,140.2552 1.0797122,140.2627 1.5220542,140.2703 1.2210865,140.2778 0.53955781,140.2853 0.35410258,140.2928 0.83218515,140.3004 1.0176724,140.3079 0.80525351,140.3154 0.75213468,140.3229 0.51307541,140.3304 0.51314288,140.3380 0.51319456,140.3455 0.380725,140.3530 0.66400504,140.3605 1.0708913,140.3681 1.0794355,140.3756 0.61919934,140.3831 0.42470407,140.3906 0.86716664,140.3982 1.3541172,140.4057 1.4959624,140.4132 1.0619615,140.4207 0.79630935,140.4283 0.79643559,140.4358 1.017785,140.4433 1.1150647,140.4508 0.84043783,140.4584 0.38045323,140.4659 0.43380272,140.4734 0.77007186,140.4809 0.66369081,140.4885 0.37145466,140.4960 0.23882341,140.5035 0.46027878,140.5110 0.56650448,140.5186 0.76111144,140.5261 0.91158962,140.5336 1.0266577,140.5412 1.5219893,140.5487 1.7520159,140.5562 2.2565045,140.5637 1.8318338,140.5713 0.80550748,140.5788 0.53104162,140.5863 0.5310573,140.5939 0.68164736,140.6014 0.80519974,140.6089 1.2829533,140.6165 1.4777975,140.6240 1.0265961,140.6315 0.64613932,140.6391 0.61056948,140.6466 0.81415182,140.6541 1.0884999,140.6616 0.76976794,140.6692 0.81414533,140.6767 1.1239479,140.6842 0.84954762,140.6918 0.34514728,140.6993 0.19462687,140.7068 0.70810103,140.7144 1.1065012,140.7219 1.3982066,140.7294 1.2035409,140.7370 1.3450774,140.7445 0.66357952,140.7520 0.53099853,140.7596 0.57517916,140.7671 0.57521611,140.7746 0.60181636,140.7822 0.8762933,140.7897 1.3010806,140.7972 1.1327112,140.8048 0.89362448,140.8123 1.0265048,140.8199 1.2389525,140.8274 0.81395686,140.8349 0.68135875,140.8425 0.72579211,140.8500 0.7522015,140.8575 1.0795689,140.8651 1.6016948,140.8726 1.4781455,140.8802 1.5311064,140.8877 1.1589476,140.8952 1.1767664,140.9028 0.90275371,140.9103 0.71704865,140.9178 1.1240274,140.9254 1.3276039,140.9329 2.274796,140.9405 2.9206433,140.9480 4.0084982,140.9555 6.6374593,140.9631 13.063866,140.9706 46.900173,140.9782 182.30904,140.9857 317.07712,140.9932 297.55588,141.0008 161.48753,141.0083 63.163761,141.0159 35.02367,141.0234 25.682741,141.0309 31.532646,141.0385 53.895634,141.0460 63.272488,141.0536 47.793087,141.0611 25.831791,141.0687 21.361967,141.0762 32.783085,141.0837 54.774185,141.0913 65.272583,141.0988 56.31583,141.1064 46.20488,141.1139 50.638954,141.1215 56.184341,141.1290 44.757576,141.1365 27.024359,141.1441 16.061558,141.1516 12.406678,141.1592 8.9012833,141.1667 5.0601878,141.1743 3.2645926,141.1818 3.9027016,141.1894 3.5750861,141.1969 1.5746039,141.2045 0.36255598,141.2120 0.33633325,141.2195 0.68154413,141.2271 0.94711304,141.2346 1.0531843,141.2422 0.72559667,141.2497 0.69898516,141.2573 0.59305114,141.2648 0.99133182,141.2724 1.053004,141.2799 0.80526024,141.2875 0.84065026,141.2950 1.0708972,141.3026 1.4514341,141.3101 1.3802361,141.3177 0.95553607,141.3252 0.54873621,141.3328 0.61070675,141.3403 0.47791094,141.3479 0.67258424,141.3554 0.99111271,141.3630 0.58395541,141.3705 0.32732648,141.3781 0.44241849,141.3856 0.45135802,141.3932 0.46916741,141.4007 0.35405663,141.4083 0.44243401,141.4158 0.90258598,141.4234 0.93793559,141.4309 0.84065354,141.4385 0.64606029,141.4460 0.69940227,141.4536 0.90286255,141.4611 0.7699675,141.4687 0.92913514,141.4763 1.08854,141.4838 1.3009977,141.4914 1.0265048,141.4989 0.76986504,141.5065 0.66355437,141.5140 0.93812633,141.5216 1.2832778,141.5291 0.98213029,141.5367 0.60145819,141.5442 0.53094131,141.5518 0.69051927,141.5594 0.56637663,141.5669 0.41578957,141.5745 0.41607666,141.5820 0.68157846,141.5896 0.77859968,141.5971 0.6901086,141.6047 0.67267245,141.6123 0.84100211,141.6198 0.95593148,141.6274 0.84059292,141.6349 0.79641378,141.6425 0.78755003,141.6500 0.56606025,141.6576 0.5663833,141.6652 0.98255056,141.6727 1.0001414,141.6803 1.2831858,141.6878 1.5572183,141.6954 1.3626933,141.7030 0.72568363,141.7105 0.3627511,141.7181 0.41612464,141.7256 0.88519764,141.7332 1.0531232,141.7408 0.92916715,141.7483 0.9380073,141.7559 0.71668512,141.7634 0.31836057,141.7710 0.20339429,141.7786 0.33630949,141.7861 0.74349076,141.7937 1.1684549,141.8012 1.4337193,141.8088 1.1325696,141.8164 0.95586061,141.8239 0.92020309,141.8315 0.23864695,141.8391 0.11501906,141.8466 0.20350578,141.8542 0.34509981,141.8618 0.45134577,141.8693 0.60181105,141.8769 0.5221107,141.8844 0.13283466,141.8920 0.43379641,141.8996 0.9999159,141.9071 1.2033302,141.9147 1.3982602,141.9223 1.40721,141.9298 1.1416479,141.9374 1.2478051,141.9450 1.1505368,141.9525 1.2656699,141.9601 1.7346643,141.9677 4.0364556,141.9752 14.544394,141.9828 40.164871,141.9904 52.734417,141.9979 39.366882,142.0055 16.579712,142.0131 6.1133571,142.0206 3.7606635,142.0282 3.3096614,142.0358 4.7975626,142.0433 6.930697,142.0509 8.7263575,142.0585 10.601802,142.0660 13.071263,142.0736 15.825547,142.0812 29.060331,142.0888 98.596565,142.0963 271.56421,142.1039 379.0946,142.1115 302.97168,142.1190 150.90317,142.1266 133.47734,142.1342 239.07678,142.1418 280.08878,142.1493 188.73831,142.1569 77.902138,142.1645 50.604733,142.1720 72.065788,142.1796 70.295578,142.1872 40.771397,142.1948 13.651482,142.2023 5.9641962,142.2099 3.6807311,142.2175 1.9727303,142.2250 1.1323876,142.2326 0.67254585,142.2402 0.63751262,142.2478 1.1151916,142.2553 1.1857482,142.2629 0.83156276,142.2705 0.46002728,142.2781 0.40708256,142.2856 0.61063701,142.2932 0.90277356,142.3008 0.72571987,142.3084 0.46895215,142.3159 0.5043875,142.3235 1.0177258,142.3311 1.4425761,142.3387 1.4070861,142.3463 0.71670634,142.3538 0.42468977,142.3614 0.26544204,142.3690 0.84964758,142.3766 0.92924184,142.3841 0.85844922,142.3917 0.90268332,142.3993 0.79630977,142.4069 0.67249548,142.4145 1.0177786,142.4220 1.3272766,142.4296 1.5132393,142.4372 1.6992716,142.4448 1.7257659,142.4523 1.5043076,142.4599 0.84958029,142.4675 0.54007554,142.4751 0.50429451,142.4827 0.88491428,142.4902 1.3098993,142.4978 0.99102902,142.5054 0.36269715,142.5130 0.30084372,142.5206 0.36292207,142.5282 0.89401615,142.5357 1.1592749,142.5433 1.0352623,142.5509 0.85838377,142.5585 0.69019109,142.5661 0.47774953,142.5736 0.77866554,142.5812 1.0001775,142.5888 0.84089041,142.5964 0.59291893,142.6040 0.83181775,142.6116 1.0353104,142.6191 0.81428772,142.6267 0.68149126,142.6343 0.6990301,142.6419 0.9912582,142.6495 1.4514809,142.6571 1.5132133,142.6647 1.3450576,142.6722 0.75214124,142.6798 0.46012914,142.6874 0.42467654,142.6950 0.46890411,142.7026 0.30090922,142.7102 0.46912542,142.7178 0.91161543,142.7253 1.0619906,142.7329 0.7698254,142.7405 0.65481025,142.7481 0.60173333,142.7557 0.69031221,142.7633 0.63726014,142.7709 0.61957306,142.7785 0.79657179,142.7860 0.72553414,142.7936 0.34500167,142.8012 0.33626902,142.8088 0.30964872,142.8164 0.24773972,142.8240 0.41597706,142.8316 0.55745041,142.8392 0.67253458,142.8468 0.7964766,142.8543 0.95577109,142.8619 0.83203161,142.8695 0.85844636,142.8771 0.73447895,142.8847 0.81435591,142.8923 1.3631499,142.8999 1.6636772,142.9075 1.2031504,142.9151 0.81398636,142.9227 1.1330527,142.9303 1.9912195,142.9379 2.1860669,142.9454 2.8763945,142.9530 2.99142,142.9606 5.7701955,142.9682 26.07135,142.9758 111.42044,142.9834 210.08443,142.9910 208.29774,142.9986 111.68693,143.0062 35.159004,143.0138 12.600503,143.0214 9.477066,143.0290 8.3005419,143.0366 9.2300777,143.0442 9.4243431,143.0518 10.75249,143.0594 11.425328,143.0670 11.36622,143.0746 21.839098,143.0821 41.979679,143.0897 61.471962,143.0973 74.052673,143.1049 69.64196,143.1125 51.674549,143.1201 29.613567,143.1277 21.113993,143.1353 28.400339,143.1429 33.00927,143.1505 25.564617,143.1581 12.431899,143.1657 7.1232324,143.1733 7.6279917,143.1809 7.6537752,143.1885 4.6540256,143.1961 1.4511863,143.2037 0.57523888,143.2113 0.54865372,143.2189 0.80522859,143.2265 0.9823826,143.2341 1.1861446,143.2417 1.0178031,143.2493 0.61924118,143.2569 0.42460322,143.2645 0.646339,143.2721 1.0801417,143.2797 1.5133625,143.2873 1.0525929,143.2949 0.30054063,143.3025 0.30986944,143.3101 0.5930596,143.3177 1.0089002,143.3253 1.3981353,143.3329 1.0531108,143.3405 0.64591593,143.3481 0.54847002,143.3557 0.50449747,143.3634 0.51337373,143.3710 0.50428855,143.3786 0.67259634,143.3862 0.85859108,143.3938 0.93794763,143.4014 0.69011992,143.4090 0.531039,143.4166 0.52219552,143.4242 0.57532036,143.4318 0.70802325,143.4394 0.79654741,143.4470 0.77873534,143.4546 0.54854971,143.4622 0.61962658,143.4698 1.0973628,143.4774 0.98214859,143.4850 0.61043358,143.4926 0.28311008,143.5003 0.59308565,143.5079 0.86743605,143.5155 0.84956908,143.5231 0.70792019,143.5307 0.867239,143.5383 0.94673878,143.5459 0.87613887,143.5535 1.3100691,143.5611 1.8588111,143.5687 2.3275499,143.5763 1.9730924,143.5839 1.6544596,143.5916 1.7786783,143.5992 1.5842735,143.6068 1.3098127,143.6144 1.0883056,143.6220 0.66366911,143.6296 0.65499336,143.6372 0.6901781,143.6448 0.6282239,143.6524 0.75211501,143.6601 0.80527413,143.6677 1.0620848,143.6753 0.9734832,143.6829 0.6105718,143.6905 0.31860781,143.6981 0.39845151,143.7057 0.6726802,143.7133 0.85827994,143.7210 1.0177109,143.7286 1.2566261,143.7362 0.95566213,143.7438 0.62828863,143.7514 0.69918531,143.7590 1.2212299,143.7666 0.99084556,143.7743 0.92027903,143.7819 0.63729519,143.7895 0.41592136,143.7971 0.29210427,143.8047 0.48682037,143.8123 0.94676673,143.8199 0.6194042,143.8276 0.42477027,143.8352 0.49550167,143.8428 0.71697342,143.8504 0.61077154,143.8580 0.53105843,143.8656 0.63724428,143.8733 0.75225079,143.8809 0.90267611,143.8885 0.90244603,143.8961 0.52196765,143.9037 0.57532942,143.9113 0.74339718,143.9190 0.84061044,143.9266 0.61942577,143.9342 0.88502842,143.9418 0.91161293,143.9494 1.2303221,143.9571 1.717085,143.9647 2.0175574,143.9723 2.3717344,143.9799 4.8851743,143.9875 7.3008895,143.9952 6.9114985,144.0028 4.5933852,144.0104 3.0176458,144.0180 1.547701,144.0256 0.99071914,144.0333 0.94682556,144.0409 1.0975808,144.0485 1.7969918,144.0561 4.2931051,144.0638 11.533173,144.0714 19.514828,144.0790 22.752497,144.0866 25.824051,144.0942 33.239697,144.1019 38.984478,144.1095 53.385559,144.1171 65.32058,144.1247 56.02203,144.1324 31.31275,144.1400 19.390095,144.1476 29.260733,144.1552 34.875721,144.1629 25.411005,144.1705 11.456225,144.1781 5.9910417,144.1857 7.9121008,144.1934 6.7160373,144.2010 3.8130906,144.2086 1.5747563,144.2162 0.85837775,144.2239 0.73468626,144.2315 0.79642689,144.2391 0.62821484,144.2468 0.5663563,144.2544 0.27427205,144.2620 0.25667787,144.2696 0.32747406,144.2773 0.35393748,144.2849 0.26540512,144.2925 0.22135162,144.3001 0.67283309,144.3078 1.0710449,144.3154 1.5220318,144.3230 1.0793517,144.3307 0.51316786,144.3383 0.30083585,144.3459 0.38047895,144.3536 0.45125425,144.3612 0.41597459,144.3688 0.58419561,144.3764 0.67264843,144.3841 0.81412959,144.3917 0.85839677,144.3993 0.99132472,144.4070 0.87611955,144.4146 0.44240549,144.4222 0.36278003,144.4299 0.27423814,144.4375 0.3273342,144.4451 0.16808702,144.4528 0.45144328,144.4604 0.90288103,144.4680 0.96460569,144.4757 0.66355073,144.4833 0.61947578,144.4909 0.67258167,144.4986 0.53100312,144.5062 0.38942131,144.5138 0.63717341,144.5215 0.8406651,144.5291 0.74318177,144.5367 0.74326628,144.5444 0.61953104,144.5520 0.61068469,144.5596 0.53986269,144.5673 0.67276919,144.5749 1.0975912,144.5825 0.98196369,144.5902 0.91107589,144.5978 1.0354359,144.6055 0.56649327,144.6131 0.38069627,144.6207 0.54896754,144.6284 0.76982558,144.6360 0.5395993,144.6436 0.44273713,144.6513 0.77024752,144.6589 1.1858242,144.6666 1.0439166,144.6742 0.52194428,144.6818 0.42486882,144.6895 0.47802249,144.6971 0.76111013,144.7047 1.0352048,144.7124 0.78745979,144.7200 0.65505165,144.7277 0.6019218,144.7353 0.56619292,144.7429 0.548572,144.7506 0.93803698,144.7582 0.75221682,144.7659 0.61948973,144.7735 0.44254038,144.7811 0.50449133,144.7888 0.7166456,144.7964 0.75204992,144.8041 0.58410299,144.8117 0.37170008,144.8194 0.11507118,144.8270 0.38969982,144.8346 1.0003917,144.8423 1.2921633,144.8499 1.1854358,144.8576 0.65442395,144.8652 0.30972362,144.8729 0.37189892,144.8805 0.64614254,144.8881 0.73443687,144.8958 0.63696206,144.9034 0.38934943,144.9111 0.3540709,144.9187 0.33634099,144.9264 0.6282934,144.9340 0.83166385,144.9417 0.63714391,144.9493 0.70798182,144.9570 0.92042011,144.9646 0.90257788,144.9722 2.3194683,144.9799 6.789187,144.9875 9.1949196,144.9952 7.3083706,145.0028 3.9811366,145.0105 2.1150606,145.0181 1.5929806,145.0258 1.9734782,145.0334 2.5221605,145.0411 3.3636227,145.0487 6.0908699,145.0564 13.409985,145.0640 25.632597,145.0717 66.112625,145.0793 134.26892,145.0870 160.58031,145.0946 117.12551,145.1023 55.217358,145.1099 30.884909,145.1176 30.592714,145.1252 23.237106,145.1329 11.6973,145.1405 5.804987,145.1482 5.5661159,145.1558 4.9375496,145.1635 3.8228352,145.1711 1.9645253,145.1788 1.0176617,145.1864 1.0000358,145.1941 1.6726207,145.2017 1.6548964,145.2094 1.5397829,145.2170 1.8051934,145.2247 1.4247088,145.2323 1.3803908,145.2400 1.0000385,145.2476 0.89387417,145.2553 0.57535976,145.2630 0.68153191,145.2706 0.56638426,145.2783 0.59296453,145.2859 0.52205026,145.2936 0.75259089,145.3012 1.5401428,145.3089 1.3092017,145.3165 0.42436174,145.3242 0.24779478,145.3318 0.49566686,145.3395 0.72572529,145.3472 0.89373064,145.3548 0.60166848,145.3625 0.20350456,145.3701 0.24791449,145.3778 0.53106713,145.3854 0.7610603,145.3931 0.55744213,145.4008 0.53108001,145.4084 0.78780597,145.4161 0.84952939,145.4237 0.76968175,145.4314 0.53081042,145.4390 0.39843589,145.4467 0.73487085,145.4544 1.0443419,145.4620 1.2651879,145.4697 1.0616832,145.4773 0.75221962,145.4850 0.70797557,145.4927 0.59284657,145.5003 0.67244732,145.5080 0.49562255,145.5156 0.63740933,145.5233 1.1770881,145.5310 1.3096669,145.5386 1.097375,145.5463 0.77872312,145.5540 0.53986609,145.5616 0.82296395,145.5693 1.9473523,145.5769 8.026844,145.5846 14.379496,145.5923 13.229328,145.5999 6.7615118,145.6076 2.2926211,145.6153 1.4955026,145.6229 1.9998345,145.6306 2.3007286,145.6382 1.7521639,145.6459 1.0091382,145.6536 0.8144055,145.6612 0.81400996,145.6689 0.5397256,145.6766 0.38940781,145.6842 0.30089769,145.6919 0.53095382,145.6996 0.6636315,145.7072 0.66369134,145.7149 0.57526565,145.7226 0.51331031,145.7302 0.61070096,145.7379 0.86732954,145.7456 0.67255861,145.7532 0.6815064,145.7609 1.1682423,145.7686 1.0972943,145.7762 0.80513912,145.7839 0.80530453,145.7916 0.74345672,145.7992 0.75215113,145.8069 0.54851162,145.8146 0.31854665,145.8222 0.54869574,145.8299 0.54869616,145.8376 0.39823309,145.8452 0.46017998,145.8529 0.69038081,145.8606 0.89393616,145.8683 1.1682605,145.8759 1.2919687,145.8836 0.67227018,145.8913 0.39810085,145.8989 0.39836136,145.9066 0.50462806,145.9143 0.67267054,145.9219 0.69015837,145.9296 0.67247438,145.9373 0.66369271,145.9450 0.67258751,145.9526 0.92034638,145.9603 0.858334,145.9680 0.69909871,145.9757 0.55760044,145.9833 0.59295624,145.9910 0.45136809,145.9987 0.41591665,146.0063 0.31852651,146.0140 0.52215517,146.0217 0.8672716,146.0294 1.0087161,146.0370 0.90247744,146.0447 1.3187795,146.0524 2.2306211,146.0601 4.7088943,146.0677 7.159368,146.0754 11.123232,146.0831 17.461123,146.0908 22.647617,146.0984 21.885477,146.1061 16.955181,146.1138 13.415375,146.1215 12.815366,146.1291 14.558805,146.1368 14.016343,146.1445 8.2189236,146.1522 3.4591751,146.1599 2.0445452,146.1675 2.2743292,146.1752 1.4152514,146.1829 0.54831374,146.1906 0.19479099,146.1982 0.54904485,146.2059 0.98258042,146.2136 1.3185139,146.2213 1.0969119,146.2290 0.99983317,146.2366 0.6814037,146.2443 0.40699059,146.2520 0.24784152,146.2597 0.56648421,146.2674 0.84959549,146.2750 0.60173368,146.2827 0.46010765,146.2904 0.38931978,146.2981 0.57524908,146.3058 0.8496713,146.3135 1.0620073,146.3211 0.8671937,146.3288 0.4158752,146.3365 0.17693108,146.3442 0.053013969,146.3519 0.30091608,146.3595 0.61959994,146.3672 1.0973524,146.3749 1.1769459,146.3826 0.82303375,146.3903 0.38936013,146.3980 0.25663206,146.4056 0.31864062,146.4133 0.57538909,146.4210 0.77879703,146.4287 0.68138701,146.4364 0.93808991,146.4441 0.79623926,146.4518 0.43345565,146.4594 0.52240157,146.4671 0.61085165,146.4748 0.55740523,146.4825 0.74315327,146.4902 0.76078504,146.4979 0.74335885,146.5056 0.45146012,146.5132 0.25662684,146.5209 0.22136864,146.5286 0.33640537,146.5363 0.51336253,146.5440 0.96447212,146.5517 0.99984151,146.5594 1.5400817,146.5671 2.265985,146.5747 2.3805547,146.5824 1.2029488,146.5901 0.31829688,146.5978 0.088491827,146.6055 0.30981183,146.6132 0.92945343,146.6209 1.1240942,146.6286 1.1415036,146.6363 0.81396288,146.6439 0.68125802,146.6516 0.51324093,146.6593 0.72578984,146.6670 0.77002341,146.6747 0.68140721,146.6824 0.38926297,146.6901 0.1857374,146.6978 0.15937005,146.7055 0.6109466,146.7132 1.0797596,146.7209 0.94679463,146.7286 0.84060973,146.7362 0.85829031,146.7439 1.0795392,146.7516 0.66365522,146.7593 0.38941798,146.7670 0.39826661,146.7747 0.61943859,146.7824 0.61067718,146.7901 0.95586187,146.7978 1.0177203,146.8055 0.99094093,146.8132 0.84054524,146.8209 0.68156224,146.8286 0.68168992,146.8363 0.92055428,146.8440 1.0883647,146.8517 0.69005942,146.8594 0.43358138,146.8671 0.28316626,146.8748 0.27437738,146.8824 0.53107291,146.8901 0.72574967,146.8978 0.88498145,146.9055 1.1768352,146.9132 1.1858379,146.9209 1.0797997,146.9286 0.98228288,146.9363 0.75239193,146.9440 0.9912703,146.9517 1.4247568,146.9594 1.8497616,146.9671 2.1860585,146.9748 1.8404429,146.9825 0.91117191,146.9902 0.96449757,146.9979 1.5220425,147.0056 1.9026732,147.0133 2.1418962,147.0210 2.3898926,147.0287 3.5934544,147.0364 5.5233202,147.0441 22.469101,147.0518 76.830208,147.0595 128.28152,147.0672 124.83293,147.0749 100.13673,147.0826 215.35753,147.0903 559.20605,147.0980 757.69458,147.1057 571.05145,147.1134 239.46857,147.1211 79.560463,147.1288 48.951046,147.1365 34.048691,147.1442 20.634739,147.1520 12.157781,147.1597 7.3704019,147.1674 3.724731,147.1751 2.2565072,147.1828 2.1240048,147.1905 1.8056039,147.1982 1.4334952,147.2059 1.2033538,147.2136 1.4161427,147.2213 1.3806258,147.2290 1.1325163,147.2367 0.82265949,147.2444 0.74308264,147.2521 0.89391619,147.2598 1.0623267,147.2675 1.1593641,147.2752 0.83142698,147.2829 0.95559448,147.2907 0.96469712,147.2984 0.46916315,147.3061 0.59302968,147.3138 1.1770011,147.3215 1.0088123,147.3292 0.76110399,147.3369 0.9027375,147.3446 0.74340749,147.3523 0.77877486,147.3600 0.47778615,147.3677 0.52211845,147.3754 0.60163391,147.3832 0.6370616,147.3909 1.0356452,147.3986 1.1329954,147.4063 0.83185697,147.4140 0.79635978,147.4217 1.203475,147.4294 1.2477869,147.4371 1.0883943,147.4448 0.77867168,147.4525 1.0532162,147.4603 0.90256357,147.4680 0.25642565,147.4757 0.38942465,147.4834 0.50455278,147.4911 0.46021074,147.4988 0.81430578,147.5065 1.1505471,147.5142 1.1591399,147.5220 0.60168695,147.5297 0.34507781,147.5374 0.43358642,147.5451 0.75215769,147.5528 0.98214728,147.5605 0.9645623,147.5682 1.0267662,147.5760 1.230507,147.5837 1.4692172,147.5914 1.1590867,147.5991 0.72538513,147.6068 0.45141909,147.6145 0.65509385,147.6223 0.69891495,147.6300 0.56605172,147.6377 0.3805449,147.6454 0.30990762,147.6531 0.41601405,147.6608 0.59285575,147.6686 0.83172011,147.6763 0.90262032,147.6840 0.72576833,147.6917 0.84998775,147.6994 1.5933193,147.7071 1.6634164,147.7149 0.964185,147.7226 0.61073899,147.7303 0.91149598,147.7380 1.177042,147.7457 1.5043938,147.7535 0.89370966,147.7612 0.77022302,147.7689 1.0443805,147.7766 1.1060066,147.7843 0.67224252,147.7921 0.58394939,147.7998 0.68140477,147.8075 0.48675501,147.8152 0.42484942,147.8229 0.63721353,147.8307 0.96460229,147.8384 0.72556508,147.8461 0.39809576,147.8538 0.35391667,147.8615 0.20355572,147.8693 0.18595749,147.8770 0.48682106,147.8847 0.45128003,147.8924 0.48699746,147.9002 1.1861562,147.9079 1.4688598,147.9156 1.1148707,147.9233 1.0883619,147.9311 1.0797672,147.9388 1.2125214,147.9465 0.8671124,147.9542 0.5928036,147.9619 0.41594872,147.9697 0.64614826,147.9774 0.92937869,147.9851 0.9822951,147.9928 1.0087419,148.0006 1.2124343,148.0083 1.566514,148.0160 1.8848833,148.0238 1.6988831,148.0315 1.4956807,148.0392 1.8324938,148.0469 6.4619179,148.0547 16.816507,148.0624 25.399353,148.0701 24.742104,148.0778 20.212616,148.0856 35.255638,148.0933 75.072777,148.1010 100.32859,148.1088 98.30294,148.1165 157.16943,148.1242 279.88498,148.1319 299.24213,148.1397 183.69734,148.1474 64.421265,148.1551 22.890442,148.1629 15.43232,148.1706 11.140126,148.1783 6.9543695,148.1861 3.9639287,148.1938 2.3629844,148.2015 2.3630254,148.2092 1.9111009,148.2170 1.4335724,148.2247 1.0178273,148.2324 1.1238862,148.2402 1.1945637,148.2479 1.0884494,148.2556 0.69012797,148.2634 0.36279961,148.2711 0.76998538,148.2788 1.0531472,148.2866 1.1504476,148.2943 1.0617937,148.3020 0.9291321,148.3098 0.83181596,148.3175 0.69024932,148.3252 0.82309794,148.3330 0.87627369,148.3407 0.87624675,148.3484 0.71668029,148.3562 0.17681986,148.3639 0.4249002,148.3716 0.73458856,148.3794 0.64598793,148.3871 0.43347999,148.3949 0.41599843,148.4026 0.87629813,148.4103 1.0176734,148.4181 1.0263388,148.4258 0.70801425,148.4335 0.99137765,148.4413 1.0354421,148.4490 0.87605405,148.4568 0.83155966,148.4645 0.77857584,148.4722 0.9115988,148.4800 0.96467888,148.4877 0.61943901,148.4954 0.48674375,148.5032 0.49589822,148.5109 0.75239581,148.5187 0.99097025,148.5264 0.83163238,148.5341 0.58391368,148.5419 0.7700882,148.5496 1.1152208,148.5574 2.0884943,148.5651 2.9646368,148.5728 3.0973644,148.5806 1.946659,148.5883 1.176837,148.5961 1.1507435,148.6038 1.4072812,148.6115 1.2034557,148.6193 0.87587696,148.6270 0.48662221,148.6348 0.44262934,148.6425 0.60192686,148.6503 0.77868533,148.6580 1.0707788,148.6657 1.0443553,148.6735 1.1148932,148.6812 1.1681728,148.6890 1.3098094,148.6967 1.008801,148.7045 0.79656005,148.7122 0.81403941,148.7200 0.67250365,148.7277 0.77871394,148.7354 0.61927462,148.7432 0.22117996,148.7509 0.15061922,148.7587 0.50469887,148.7664 1.0001502,148.7742 1.0707505,148.7819 1.1418842,148.7897 1.796627,148.7974 1.3979756,148.8052 0.98224509,148.8129 1.2299378,148.8206 0.98214155,148.8284 0.62830102,148.8361 0.44252011,148.8439 0.43359151,148.8516 0.34496689,148.8594 0.20345764,148.8671 0.30979237,148.8749 0.48674011,148.8826 0.41588721,148.8904 0.55754149,148.8981 0.91154015,148.9059 1.0265626,148.9136 0.6373449,148.9214 0.95582187,148.9291 1.0441662,148.9369 1.1062887,148.9446 0.95580661,148.9524 1.0265875,148.9601 1.4867451,148.9679 1.5131611,148.9756 1.1504371,148.9834 1.5663821,148.9911 1.9911075,148.9989 2.2655249,149.0066 4.3378243,149.0144 11.923673,149.0221 37.600079,149.0299 140.93521,149.0377 252.74185,149.0454 246.34349,149.0532 142.80341,149.0609 62.333527,149.0687 45.248638,149.0764 42.760815,149.0842 33.855171,149.0919 26.910858,149.0997 35.181206,149.1074 58.0578,149.1152 72.05378,149.1229 70.457481,149.1307 60.067898,149.1385 47.007133,149.1462 28.758823,149.1540 14.908353,149.1617 7.8205066,149.1695 3.2202289,149.1772 2.0264482,149.1850 1.575001,149.1927 1.2831364,149.2005 1.4778289,149.2083 1.407086,149.2160 1.7523108,149.2238 1.2653906,149.2315 0.77852261,149.2393 0.84068429,149.2471 1.2478741,149.2548 1.3539014,149.2626 0.84942567,149.2703 0.74327439,149.2781 0.59301102,149.2858 0.46921524,149.2936 0.3628678,149.3014 0.35386294,149.3091 0.30986413,149.3169 0.61964107,149.3246 0.70815265,149.3324 0.95581514,149.3402 1.2918795,149.3479 1.3537326,149.3557 0.78747725,149.3635 0.61058795,149.3712 0.42480552,149.3790 0.5841527,149.3867 0.68133461,149.3945 0.61952227,149.4023 0.77015799,149.4100 0.9558121,149.4178 0.58393246,149.4255 0.35376725,149.4333 0.0441426,149.4411 0.23022158,149.4488 0.54004216,149.4566 0.69031036,149.4644 0.45119917,149.4721 0.68133223,149.4799 0.82306689,149.4877 0.89398491,149.4954 0.88508403,149.5032 0.96448815,149.5110 1.0792947,149.5187 1.0619037,149.5265 0.81420892,149.5342 0.26544365,149.5420 0.26556426,149.5498 0.86763376,149.5575 2.150852,149.5653 2.6460121,149.5731 2.0440068,149.5808 1.088221,149.5886 0.45991918,149.5964 0.22114462,149.6041 0.5487991,149.6119 0.78764915,149.6197 0.47778592,149.6275 0.38937902,149.6352 0.78766245,149.6430 0.92929775,149.6508 0.85852438,149.6585 0.72556734,149.6663 0.54839289,149.6741 0.79636282,149.6818 0.56648815,149.6896 0.37187052,149.6974 0.77879304,149.7051 0.92031515,149.7129 0.6902808,149.7207 0.35391599,149.7285 0.34507975,149.7362 0.38052282,149.7440 0.26554188,149.7518 0.35420617,149.7595 0.70828176,149.7673 1.0265374,149.7751 0.92893952,149.7829 0.61939549,149.7906 0.67252302,149.7984 0.57505804,149.8062 0.31845659,149.8139 0.18587811,149.8217 0.33642629,149.8295 0.71687502,149.8373 0.75217825,149.8450 0.87621522,149.8528 0.94699293,149.8606 1.0264618,149.8684 1.1326499,149.8761 0.92920589,149.8839 0.47774884,149.8917 0.16803327,149.8995 0.16824609,149.9072 0.19463529,149.9150 0.18580653,149.9228 0.27443659,149.9306 0.50447214,149.9383 0.7964614,149.9461 0.9557209,149.9539 0.79658657,149.9617 0.91155988,149.9694 1.0797296,149.9772 1.3984125,149.9850 1.4867078,149.9928 1.0175022,150.0006 0.8050676,150.0083 1.1416491,150.0161 1.7610819,150.0239 2.4527962,150.0317 8.8708315,150.0395 21.339035,150.0472 26.008997,150.0550 23.583351,150.0628 19.512909,150.0706 17.859116,150.0783 20.735628,150.0861 35.756256,150.0939 105.40299,150.1017 217.41487,150.1095 245.11942,150.1173 161.73668,150.1250 77.626678,150.1328 76.895752,150.1406 111.63637,150.1484 106.82221,150.1562 62.646336,150.1639 21.592697,150.1717 7.7418079,150.1795 5.2376847,150.1873 3.9724493,150.1951 3.4068449,150.2029 2.3187919,150.2106 1.0973207,150.2184 0.57508898,150.2262 0.601717,150.2340 0.48671907,150.2418 0.52228272,150.2496 0.61956733,150.2573 0.61045223,150.2651 0.32722136,150.2729 0.31887713,150.2807 0.88518661,150.2885 0.89350212,150.2963 0.69893169,150.3041 0.51325977,150.3118 0.29201457,150.3196 0.48694849,150.3274 1.0179455,150.3352 0.86718899,150.3430 0.81398153,150.3508 0.57506669,150.3586 0.25653511,150.3663 0.42478272,150.3741 0.78767771,150.3819 0.92931724,150.3897 0.81425184,150.3975 0.8319996,150.4053 1.0795765,150.4131 1.167981,150.4209 0.973432,150.4286 0.93790668,150.4364 0.83180994,150.4442 0.32751852,150.4520 0.31870696,150.4598 0.44265249,150.4676 0.56635511,150.4754 0.486765,150.4832 0.80537039,150.4910 1.0174903,150.4988 1.0086576,150.5065 0.84947175,150.5143 0.78779244,150.5221 0.76148343,150.5299 0.95579952,150.5377 0.82281119,150.5455 0.70792967,150.5533 0.85867447,150.5611 1.3540009,150.5689 1.0792449,150.5767 0.81418675,150.5845 0.93822134,150.5923 1.3009725,150.6001 1.2921185,150.6078 1.2919317,150.6156 1.0975355,150.6234 1.6814097,150.6312 1.4332746,150.6390 1.2212008,150.6468 1.1416476,150.6546 1.4514359,150.6624 1.654884,150.6702 1.1061152,150.6780 0.76108021,150.6858 0.6636849,150.6936 0.57514453,150.7014 0.66369271,150.7092 0.88488686,150.7170 0.96449178,150.7248 0.56637806,150.7326 0.50486088,150.7404 1.1241124,150.7482 0.94647926,150.7560 0.36251172,150.7638 0.21239302,150.7716 0.48675963,150.7794 0.4955388,150.7872 0.36285543,150.7950 0.38070092,150.8028 0.77895182,150.8106 1.1946912,150.8184 1.106225,150.8262 0.79646438,150.8340 0.48658973,150.8417 0.61952466,150.8495 0.9293431,150.8573 1.1592122,150.8651 1.1059523,150.8730 0.69895953,150.8808 0.31865588,150.8886 0.31867173,150.8964 0.43373445,150.9042 0.58410144,150.9120 0.78751266,150.9198 0.76097614,150.9276 0.65493196,150.9354 0.71695811,150.9432 0.89394855,150.9510 1.0709175,150.9588 1.4069642,150.9666 1.5307525,150.9744 1.2919104,150.9822 1.2392815,150.9900 1.4162596,150.9978 1.1768667,151.0056 0.9732852,151.0134 0.91157413,151.0212 2.0974679,151.0290 4.2043395,151.0368 7.2942224,151.0446 11.320327,151.0524 15.150808,151.0602 18.12322,151.0680 22.947172,151.0758 58.971321,151.0836 179.06319,151.0914 274.0657,151.0992 249.16547,151.1071 155.46732,151.1149 95.450081,151.1227 87.841026,151.1305 92.85405,151.1383 88.18531,151.1461 65.611313,151.1539 38.30143,151.1617 18.641796,151.1695 9.9984674,151.1773 5.2118611,151.1851 3.1852775,151.1929 1.3709675,151.2007 1.2299379,151.2086 1.2830141,151.2164 1.1149782,151.2242 0.71693915,151.2320 0.88497907,151.2398 1.1415666,151.2476 0.90255362,151.2554 0.24765947,151.2632 0.4338845,151.2710 0.79655391,151.2788 0.70770091,151.2867 0.57515758,151.2945 0.56649941,151.3023 0.80527359,151.3101 0.68141186,151.3179 0.49570024,151.3257 0.58404452,151.3335 0.27416745,151.3413 0.29197627,151.3492 0.69017589,151.3570 0.95570904,151.3648 0.88511026,151.3726 0.69041872,151.3804 0.58408451,151.3882 0.41580659,151.3960 0.44257024,151.4038 0.6905455,151.4117 0.72576994,151.4195 0.78755575,151.4273 0.96437192,151.4351 0.84047747,151.4429 0.50445145,151.4507 0.47800156,151.4586 0.53996819,151.4664 0.48674828,151.4742 0.6373297,151.4820 1.0974163,151.4898 1.0262897,151.4976 0.84048575,151.5055 0.51315236,151.5133 0.64599544,151.5211 0.83203346,151.5289 0.97363091,151.5367 0.87622803,151.5445 1.3449537,151.5524 1.2475641,151.5602 0.9468962,151.5680 0.44249684,151.5758 0.31869882,151.5836 0.30975232,151.5914 0.39833969,151.5993 0.66374671,151.6071 0.94673705,151.6149 1.0176823,151.6227 1.1947867,151.6305 1.1858057,151.6384 1.2919279,151.6462 1.3714882,151.6540 1.2300335,151.6618 1.0886058,151.6696 1.1417022,151.6775 1.2125195,151.6853 1.177056,151.6931 0.91172516,151.7009 1.0000346,151.7088 0.8404299,151.7166 0.69021928,151.7244 0.72562444,151.7322 0.47787857,151.7400 0.71713048,151.7479 1.2831483,151.7557 0.99980456,151.7635 1.0357416,151.7713 1.5669343,151.7792 2.1503944,151.7870 1.5923011,151.7948 0.78734136,151.8026 0.53088945,151.8105 0.42481109,151.8183 0.71693277,151.8261 1.1150415,151.8339 1.088455,151.8418 0.82285529,151.8496 0.53963441,151.8574 1.0618658,151.8652 1.7346631,151.8731 1.4337579,151.8809 0.81410277,151.8887 0.87612933,151.8965 0.63725603,151.9044 0.46904877,151.9122 0.61076701,151.9200 0.88513404,151.9279 0.99107802,151.9357 0.69906867,151.9435 0.76124048,151.9513 1.5664546,151.9592 1.9378837,151.9670 1.787614,151.9748 1.9294434,151.9827 1.5043509,151.9905 1.451345,151.9983 1.778809,152.0061 1.7786897,152.0140 1.9384352,152.0218 2.6284599,152.0296 3.141129,152.0375 3.6289713,152.0453 4.7179499,152.0531 7.3633304,152.0610 17.102432,152.0688 45.312012,152.0766 83.761765,152.0844 104.77097,152.0923 98.587517,152.1001 89.808029,152.1079 170.68057,152.1158 406.24017,152.1236 557.55719,152.1314 439.78461,152.1393 195.81149,152.1471 69.105255,152.1549 38.315536,152.1628 24.10309,152.1706 13.35135,152.1784 7.2818966,152.1863 4.6628833,152.1941 3.1145401,152.2019 1.7520896,152.2098 1.6194092,152.2176 0.99095446,152.2255 0.77002341,152.2333 0.77888489,152.2411 0.63698334,152.2490 0.37153646,152.2568 0.19464998,152.2646 0.31860226,152.2725 0.4691394,152.2803 0.36293766,152.2881 0.41603968,152.2960 0.72567141,152.3038 0.76993203,152.3117 0.63714254,152.3195 0.60172671,152.3273 0.82302028,152.3352 0.78756285,152.3430 0.56615824,152.3508 0.34513903,152.3587 0.44265485,152.3665 0.74345517,152.3744 1.0884707,152.3822 1.0175246,152.3900 0.87598222,152.3979 0.81420022,152.4057 0.84967405,152.4136 0.71690196,152.4214 0.77872181,152.4292 1.0089526,152.4371 1.2389627,152.4449 0.76975149,152.4528 0.84075981,152.4606 0.84080118,152.4684 0.72562766,152.4763 0.55733877,152.4841 0.75215167,152.4920 0.62841105,152.4998 0.56645387,152.5077 0.6459741,152.5155 0.7432825,152.5233 0.82306975,152.5312 0.91148418,152.5390 0.83171248,152.5469 0.50444001,152.5547 0.25669757,152.5626 0.33653206,152.5704 1.0089957,152.5783 1.3007989,152.5861 1.6989108,152.5939 1.2652303,152.6018 0.77871364,152.6096 0.80527133,152.6175 1.0799152,152.6253 1.1508338,152.6332 1.0885236,152.6410 0.95563638,152.6489 0.99125421,152.6567 1.1771145,152.6646 1.1681305,152.6724 1.1858299,152.6802 1.291885,152.6881 1.0618978,152.6959 0.9823277,152.7038 0.63705236,152.7116 0.60191786,152.7195 0.8938036,152.7273 0.84926957,152.7352 0.97353506,152.7430 0.91149545,152.7509 0.5928424,152.7587 0.56633765,152.7666 0.38043931,152.7744 0.34544489,152.7823 0.99129438,152.7901 0.99985027,152.7980 0.97351831,152.8058 1.0886924,152.8137 1.1415081,152.8215 0.88488781,152.8294 0.92036068,152.8372 0.65464532,152.8451 0.34498572,152.8529 0.2124505,152.8608 0.336353,152.8686 0.59282959,152.8765 0.6903159,152.8843 0.63720822,152.8922 0.47792149,152.9000 0.54878962,152.9079 0.63735956,152.9157 0.94709277,152.9236 1.1237034,152.9315 0.99076098,152.9393 0.67248887,152.9472 0.82328832,152.9550 0.99134362,152.9629 0.9555971,152.9707 0.76078963,152.9786 0.672535,152.9864 1.1152111,152.9943 1.2656111,153.0021 1.2743137,153.0100 1.9206989,153.0179 3.6027894,153.0257 5.682795,153.0336 7.3364587,153.0414 7.664073,153.0493 13.570451,153.0571 36.495506,153.0650 68.767426,153.0729 84.929764,153.0807 85.281006,153.0886 72.979309,153.0964 61.086678,153.1043 58.505539,153.1121 75.961197,153.1200 97.401764,153.1279 95.757553,153.1357 69.107407,153.1436 44.091999,153.1514 33.39592,153.1593 23.368265,153.1672 10.855722,153.1750 3.9993658,153.1829 2.4243329,153.1907 2.2563593,153.1986 1.734318,153.2065 0.98213392,153.2143 0.49560857,153.2222 0.48699096,153.2300 0.95595717,153.2379 1.1152376,153.2458 1.2388996,153.2536 0.93764138,153.2615 0.54854274,153.2693 0.61967891,153.2772 0.91170806,153.2851 1.2920715,153.2929 1.1502361,153.3008 1.0087509,153.3087 0.72562951,153.3165 0.53087193,153.3244 0.73451483,153.3322 0.67252761,153.3401 0.36279586,153.3480 0.44257498,153.3558 0.91152817,153.3637 0.73455608,153.3716 0.85861951,153.3794 0.92930371,153.3873 1.0353245,153.3952 1.3541565,153.4030 1.7700645,153.4109 1.2563863,153.4188 0.87583786,153.4266 0.79635042,153.4345 0.71676946,153.4424 0.78773153,153.4502 0.9913339,153.4581 0.96457326,153.4660 0.81409472,153.4738 0.63709301,153.4817 0.35382318,153.4896 0.035338368,153.4974 0.22145268,153.5053 0.52228004,153.5132 0.58404744,153.5210 0.50456268,153.5289 0.67248267,153.5368 0.60141343,153.5446 0.94680488,153.5525 1.1327817,153.5604 0.71688384,153.5683 0.7346409,153.5761 1.2833365,153.5840 1.2743253,153.5919 0.9291029,153.5997 0.5219385,153.6076 0.36280006,153.6155 0.85868084,153.6233 1.088503,153.6312 0.76972693,153.6391 0.40708059,153.6470 0.6727314,153.6548 1.061976,153.6627 0.86725426,153.6706 0.79658335,153.6785 0.96456397,153.6863 0.7873677,153.6942 0.6193797,153.7021 0.98257053,153.7099 1.301041,153.7178 0.99995255,153.7257 0.78736883,153.7336 0.49533981,153.7414 0.40713653,153.7493 0.65495551,153.7572 0.99990702,153.7651 1.300818,153.7729 1.3541242,153.7808 0.88502359,153.7887 0.4780398,153.7966 0.80541056,153.8044 0.96454811,153.8123 0.9555282,153.8202 0.4600575,153.8281 0.67277437,153.8359 1.0442498,153.8438 1.1769508,153.8517 1.1062748,153.8596 0.99123675,153.8675 0.84062654,153.8753 0.78734934,153.8832 0.51319236,153.8911 0.64632308,153.8990 0.95616454,153.9068 1.2479068,153.9147 1.0616248,153.9226 0.9376412,153.9305 0.81404877,153.9384 0.75238782,153.9462 0.88507235,153.9541 1.1326758,153.9620 1.2479136,153.9699 1.46026,153.9778 1.4865775,153.9856 1.4601251,153.9935 1.4690968,154.0014 1.6904138,154.0093 1.6108916,154.0172 1.902961,154.0250 2.2123196,154.0329 2.2300096,154.0408 2.5932076,154.0487 4.3375983,154.0566 9.2506809,154.0645 18.357168,154.0723 27.284498,154.0802 34.97578,154.0881 61.453701,154.0960 115.71133,154.1039 137.97179,154.1118 102.14655,154.1196 52.73542,154.1275 46.346905,154.1354 61.098999,154.1433 58.713009,154.1512 35.684452,154.1591 16.005114,154.1669 7.4415407,154.1748 4.5394983,154.1827 2.8751669,154.1906 1.7869992,154.1985 0.9820556,154.2064 0.85841703,154.2143 0.68136793,154.2222 0.3982015,154.2300 0.45136857,154.2379 0.6992054,154.2458 0.91152102,154.2537 0.99124336,154.2616 1.088423,154.2695 0.84050757,154.2774 0.87631327,154.2853 1.230653,154.2931 1.5044066,154.3010 1.3624663,154.3089 1.433357,154.3168 0.94665623,154.3247 0.5044865,154.3326 0.57529002,154.3405 0.76990813,154.3484 0.68133396,154.3563 0.65493643,154.3641 0.80536842,154.3720 0.92919993,154.3799 0.8762024,154.3878 0.63718808,154.3957 0.54861492,154.4036 0.38922358,154.4115 0.24777906,154.4194 0.38949561,154.4273 0.48675102,154.4352 0.61064619,154.4431 0.7344594,154.4509 0.69913042,154.4588 0.57528591,154.4667 0.38941047,154.4746 0.55758554,154.4825 0.73441082,154.4904 0.53964734,154.4983 0.3185941,154.5062 0.34514746,154.5141 0.35406515,154.5220 0.69040054,154.5299 0.5929296,154.5378 0.54855442,154.5457 0.44256011,154.5536 0.64618039,154.5615 0.79642582,154.5694 1.1062425,154.5773 1.2126024,154.5851 1.4955503,154.5930 1.3979479,154.6009 1.123683,154.6088 0.66366535,154.6167 0.69923949,154.6246 0.9381249,154.6325 0.814116,154.6404 0.4690274,154.6483 0.60175294,154.6562 0.65482062,154.6641 0.61065876,154.6720 0.5397436,154.6799 0.48660702,154.6878 0.73460931,154.6957 1.0089794,154.7036 0.86720943,154.7115 0.83201379,154.7194 1.1153864,154.7273 1.2035108,154.7352 0.84022069,154.7431 0.42452678,154.7510 0.51340425,154.7589 0.69922245,154.7668 0.7081607,154.7747 0.77009684,154.7826 0.9377687,154.7905 0.71656197,154.7984 1.0442787,154.8063 1.2212332,154.8142 1.5754473,154.8221 1.8676045,154.8300 1.5307922,154.8379 0.63681,154.8458 0.20364136,154.8537 0.46925166,154.8616 0.75235301,154.8695 0.80511844,154.8774 0.71650851,154.8853 0.78749716,154.8932 0.78761399,154.9011 0.69929105,154.9091 0.68145925,154.9170 0.82302254,154.9249 0.9646821,154.9328 1.0266055,154.9407 1.2301341,154.9486 1.3274834,154.9565 1.3982545,154.9644 1.0529557,154.9723 0.81410611,154.9802 0.71677184,154.9881 0.56633037,154.9960 0.95601672,155.0039 1.354266,155.0118 1.6818763,155.0197 2.9032221,155.0276 3.5401943,155.0355 5.9215899,155.0435 11.064005,155.0514 18.560894,155.0593 26.711317,155.0672 30.540253,155.0751 35.017292,155.0830 41.985069,155.0909 55.340607,155.0988 63.424873,155.1067 58.013794,155.1146 49.671162,155.1225 51.154278,155.1304 59.116154,155.1384 50.268372,155.1463 29.781467,155.1542 15.8025,155.1621 10.600526,155.1700 7.2377281,155.1779 4.3884783,155.1858 2.8318048,155.1937 1.9291656,155.2016 1.7346514,155.2096 1.9293089,155.2175 1.592797,155.2254 1.4513025,155.2333 1.4071796,155.2412 2.070606,155.2491 1.6809672,155.2570 0.97339201,155.2649 0.68144411,155.2729 0.49552333,155.2808 0.23009966,155.2887 0.24780424,155.2966 0.22136463,155.3045 0.49578789,155.3124 0.84085178,155.3203 1.0087494,155.3283 0.81390989,155.3362 0.59297472,155.3441 0.96495551,155.3520 1.6904924,155.3599 1.5662286,155.3678 0.97315049,155.3757 0.7165826,155.3837 0.76981205,155.3916 0.6283083,155.3995 0.3628284,155.4074 0.25661442,155.4153 0.3451024,155.4232 0.86719084,155.4312 1.0795935,155.4391 0.90282393,155.4470 0.97364795,155.4549 0.65481532,155.4628 0.32732591,155.4708 0.32755136,155.4787 0.77886146,155.4866 0.84050035,155.4945 0.61943936,155.5024 0.53990501,155.5104 0.74344891,155.5183 0.87611932,155.5262 0.5750286,155.5341 0.21230991,155.5420 0.21249591,155.5500 0.55768138,155.5579 0.8583461,155.5658 0.61044216,155.5737 0.39819586,155.5816 0.52209234,155.5896 0.92937678,155.5975 1.2744815,155.6054 1.044139,155.6133 0.56645876,155.6212 0.53103656,155.6292 0.78741622,155.6371 1.3363503,155.6450 1.5756315,155.6529 1.3984152,155.6609 1.1062148,155.6688 1.1239659,155.6767 1.0971555,155.6846 0.75199294,155.6926 0.5219,155.7005 0.32722101,155.7084 0.39821902,155.7163 0.32766619,155.7243 0.53118384,155.7322 0.61946464,155.7401 0.57500243,155.7480 0.36268413,155.7560 0.70813251,155.7639 1.0000206,155.7718 1.1594092,155.7797 1.194726,155.7877 0.75205594,155.7956 0.52185303,155.8035 0.60189879,155.8114 1.3455238,155.8194 1.0885539,155.8273 0.92017376,155.8352 0.58379841,155.8431 0.21229902,155.8511 0.15938123,155.8590 0.59340012,155.8669 1.2834879,155.8749 1.4687972,155.8828 1.1766604,155.8907 0.64585876,155.8986 0.69027895,155.9066 0.5931077,155.9145 0.76135606,155.9224 0.94667512,155.9304 0.61042309,155.9383 0.82308388,155.9462 0.96440983,155.9542 0.97342837,155.9621 0.77009279,155.9700 0.68132067,155.9780 0.55732596,155.9859 1.1063998,155.9938 1.5047146,156.0017 1.575182,156.0097 1.4865726,156.0176 1.5927191,156.0255 1.1593707,156.0335 1.4248816,156.0414 1.7703184,156.0493 2.9919026,156.0573 4.7533841,156.0652 8.4617968,156.0731 13.054196,156.0811 18.090414,156.0890 27.3379,156.0969 36.702377,156.1049 56.910583,156.1128 81.270531,156.1208 82.199646,156.1287 57.877613,156.1366 48.827415,156.1446 99.174873,156.1525 149.21606,156.1604 129.48911,156.1684 61.701218,156.1763 20.129265,156.1842 14.975537,156.1922 16.088568,156.2001 12.272801,156.2080 7.2547722,156.2160 3.3616493,156.2239 2.0530472,156.2319 1.592864,156.2398 1.2654407,156.2477 0.60150522,156.2557 0.48640627,156.2636 0.61052281,156.2716 0.71703595,156.2795 0.84092945,156.2874 1.1948106,156.2954 0.96463424,156.3033 0.89389193,156.3113 1.1857375,156.3192 1.2208698,156.3271 0.85830545,156.3351 0.45155814,156.3430 0.59321606,156.3510 1.035542,156.3589 1.4247677,156.3668 1.4422544,156.3748 1.1413448,156.3827 0.81420839,156.3907 0.67273861,156.3986 0.57523489,156.4065 0.39820042,156.4145 0.52213955,156.4224 0.7699914,156.4304 0.7875582,156.4383 0.58385134,156.4463 0.53106701,156.4542 0.89401937,156.4621 1.1239644,156.4701 1.1060016,156.4780 0.76967561,156.4860 0.51328617,156.4939 0.50455868,156.5019 0.78762877,156.5098 0.84956288,156.5178 0.98242563,156.5257 0.99124688,156.5336 0.84078187,156.5416 0.69002348,156.5495 0.6368503,156.5575 0.81411237,156.5654 0.77871215,156.5734 0.92921698,156.5813 0.61088526,156.5893 0.8586688,156.5972 1.2743452,156.6052 1.6284049,156.6131 1.7521697,156.6211 1.566156,156.6290 1.0974123,156.6370 0.95581663,156.6449 0.91146785,156.6529 0.89377987,156.6608 0.71669704,156.6688 0.75216043,156.6767 1.2301083,156.6846 1.1415089,156.6926 0.9290663,156.7005 0.76100558,156.7085 0.58423167,156.7164 0.46032256,156.7244 0.39809465,156.7323 0.36283401,156.7403 0.56665289,156.7482 0.53099859,156.7562 0.40688419,156.7642 0.68149328,156.7721 0.90272462,156.7801 0.70780909,156.7880 0.47795123,156.7960 0.92070282,156.8039 1.2389313,156.8119 0.89347297,156.8198 0.77839249,156.8278 0.71673453,156.8357 0.78788185,156.8437 0.99156612,156.8516 1.3366624,156.8596 1.5754107,156.8675 1.8759912,156.8755 1.7342156,156.8834 1.8227632,156.8914 1.2829653,156.8994 0.93802303,156.9073 0.96466929,156.9153 1.3097318,156.9232 1.7077692,156.9312 1.8850505,156.9391 2.0446293,156.9471 2.4336536,156.9550 2.5398743,156.9630 3.2126195,156.9710 4.7437654,156.9789 7.6113949,156.9869 13.728052,156.9948 25.666075,157.0028 29.309422,157.0107 22.387772,157.0187 13.822623,157.0267 12.204662,157.0346 13.753187,157.0426 18.819038,157.0505 34.390564,157.0585 72.432106,157.0665 179.38258,157.0744 342.99747,157.0824 584.36072,157.0903 1213.8191,157.0983 1728.0621,157.1062 1471.7935,157.1142 728.20978,157.1222 238.74174,157.1301 125.06971,157.1381 99.869484,157.1461 77.806549,157.1540 57.885193,157.1620 36.612103,157.1699 20.278679,157.1779 10.600449,157.1859 7.131928,157.1938 4.4502463,157.2018 2.7600937,157.2097 2.6636686,157.2177 3.4074695,157.2257 2.5659819,157.2336 1.3446951,157.2416 0.91167635,157.2496 1.6910723,157.2575 2.212466,157.2655 2.3624883,157.2735 1.8933719,157.2814 1.1323549,157.2894 1.0794928,157.2973 1.2921091,157.3053 1.7346653,157.3133 1.7344079,157.3212 1.4248517,157.3292 1.1594419,157.3372 0.91174287,157.3451 1.3276453,157.3531 1.4157623,157.3611 1.238803,157.3690 0.84928316,157.3770 0.38908556,157.3850 0.3009775,157.3929 0.37165079,157.4009 0.28335068,157.4089 0.86766607,157.4168 1.2120745,157.4248 0.79615664,157.4328 0.67272407,157.4407 0.63732487,157.4487 0.68154645,157.4567 0.84946311,157.4647 0.59284312,157.4726 0.51323909,157.4806 0.58417368,157.4886 1.0001371,157.4965 1.0352355,157.5045 0.75214833,157.5125 0.71686316,157.5204 0.73458403,157.5284 0.71683389,157.5364 0.98206228,157.5444 1.14135,157.5523 0.92043829,157.5603 0.73467368,157.5683 0.51333261,157.5762 0.77003318,157.5842 0.93798029,157.5922 1.2299205,157.6002 1.1947429,157.6081 1.3364903,157.6161 1.5046784,157.6241 1.68164,157.6321 1.6726122,157.6400 1.4335731,157.6480 1.3449123,157.6560 0.83150911,157.6639 0.53083128,157.6719 0.46041289,157.6799 0.96476978,157.6879 1.4512261,157.6958 1.6105764,157.7038 1.8939217,157.7118 2.7434111,157.7198 2.5749631,157.7277 1.3805941,157.7357 1.1947774,157.7437 0.93800843,157.7517 1.0621285,157.7597 1.4778177,157.7676 1.2827837,157.7756 0.84060353,157.7836 0.91160929,157.7916 0.87604469,157.7995 0.78761595,157.8075 0.59295106,157.8155 0.73451036,157.8235 0.9822256,157.8314 0.86732042,157.8394 0.99161309,157.8474 1.1506355,157.8554 1.0529736,157.8634 0.80530387,157.8713 0.73427153,157.8793 0.69891006,157.8873 1.1063197,157.8953 1.6905575,157.9033 1.5663502,157.9112 1.0883284,157.9192 0.9027549,157.9272 0.96467233,157.9352 1.0002397,157.9432 1.2923541,157.9511 1.4598953,157.9591 0.99061233,157.9671 0.76970112,157.9751 1.1153064,157.9831 1.6021017,157.9911 2.805747,157.9990 3.9564238,158.0070 4.1060324,158.0150 3.1146388,158.0230 3.2917528,158.0310 3.1413269,158.0390 3.1593671,158.0469 4.106566,158.0549 7.5137606,158.0629 11.914837,158.0709 25.935602,158.0789 50.692101,158.0869 90.614189,158.0948 152.15721,158.1028 201.17334,158.1108 191.93936,158.1188 155.90233,158.1268 164.85539,158.1348 177.44739,158.1428 136.62833,158.1507 101.98386,158.1587 212.18576,158.1667 377.29669,158.1747 371.29266,158.1827 200.68755,158.1907 62.849556,158.1987 24.208302,158.2067 16.238188,158.2146 12.379468,158.2226 9.0782747,158.2306 5.5654693,158.2386 3.5047636,158.2466 3.2920763,158.2546 2.6097782,158.2626 1.6900015,158.2706 1.3892628,158.2786 0.83156842,158.2865 1.0885248,158.2945 0.69910574,158.3025 0.54882437,158.3105 0.96478677,158.3185 1.1681273,158.3265 1.203486,158.3345 0.86721236,158.3425 1.0709068,158.3505 1.1061629,158.3585 1.0795441,158.3665 1.0795507,158.3744 1.1238157,158.3824 1.071098,158.3904 1.2214578,158.3984 0.78745896,158.4064 0.47776535,158.4144 0.35395125,158.4224 0.23886548,158.4304 0.17690395,158.4384 0.4072617,158.4464 0.79658723,158.4544 0.92020023,158.4624 0.62816882,158.4704 0.60177279,158.4784 0.58409131,158.4864 0.41593409,158.4944 0.56646919,158.5023 0.91157705,158.5103 0.96457934,158.5183 0.61058229,158.5263 0.26551959,158.5343 0.23889795,158.5423 0.28313377,158.5503 0.48684078,158.5583 0.93815815,158.5663 1.3276857,158.5743 1.3097374,158.5823 0.79635465,158.5903 1.1152314,158.5983 1.6460375,158.6063 1.2120136,158.6143 0.37141496,158.6223 0.59286368,158.6303 0.6370315,158.6383 0.3187719,158.6463 0.46933591,158.6543 1.3896704,158.6623 2.0621696,158.6703 1.6370445,158.6783 1.0880541,158.6863 1.0529374,158.6943 1.398338,158.7023 1.2565145,158.7103 0.69024444,158.7183 0.63727361,158.7263 0.54871768,158.7343 0.5664326,158.7423 0.51326966,158.7503 0.69019979,158.7583 0.89376932,158.7663 0.79644543,158.7743 0.82288116,158.7823 0.99111646,158.7903 0.98244327,158.7983 1.044414,158.8063 1.3186492,158.8143 1.2919888,158.8223 0.82314759,158.8303 0.97335154,158.8383 1.1502037,158.8463 1.0972919,158.8543 0.93801391,158.8623 1.2832371,158.8703 1.1860307,158.8784 1.1683139,158.8864 0.93792653,158.8944 0.76091963,158.9024 0.89396417,158.9104 0.97350377,158.9184 0.61923814,158.9264 0.56641287,158.9344 0.87634081,158.9424 1.7261651,158.9504 4.3645225,158.9584 9.62076,158.9664 11.406512,158.9744 9.0523405,158.9824 7.4426417,158.9904 12.947263,158.9984 16.495176,159.0065 12.414923,159.0145 6.1853685,159.0225 3.796546,159.0305 4.8580918,159.0385 5.868403,159.0465 12.250244,159.0545 24.444773,159.0625 35.408947,159.0705 45.838173,159.0785 93.947159,159.0865 247.11349,159.0946 387.52863,159.1026 352.37756,159.1106 194.85469,159.1186 92.911018,159.1266 97.115891,159.1346 102.33425,159.1426 71.252899,159.1506 32.167542,159.1586 21.718212,159.1667 37.889961,159.1747 43.653248,159.1827 28.746838,159.1907 11.615405,159.1987 4.2456346,159.2067 2.6900187,159.2147 2.9028425,159.2227 2.4069624,159.2308 2.0529168,159.2388 1.5397425,159.2468 1.4070864,159.2548 1.2212058,159.2628 0.91152847,159.2708 1.0177634,159.2788 1.2300671,159.2869 1.5045325,159.2949 1.3273346,159.3029 0.89383936,159.3109 0.87620437,159.3189 0.99116445,159.3269 0.92047566,159.3350 0.73441255,159.3430 0.61937219,159.3510 0.56628412,159.3590 0.38046739,159.3670 0.46903175,159.3750 0.65489763,159.3831 0.83209497,159.3911 0.76986957,159.3991 1.0264419,159.4071 1.3454603,159.4151 1.5753093,159.4231 1.4596795,159.4312 1.0705101,159.4392 0.69027728,159.4472 0.80558592,159.4552 1.1329389,159.4632 1.0887115,159.4713 1.752344,159.4793 1.6899364,159.4873 0.92016006,159.4953 0.69893914,159.5033 0.99999052,159.5114 1.1946969,159.5194 0.8404941,159.5274 0.86711216,159.5354 1.2124804,159.5434 1.389505,159.5515 1.2920033,159.5595 1.0353711,159.5675 1.1947808,159.5755 1.3186383,159.5836 0.84948844,159.5916 0.30094749,159.5996 0.52207196,159.6076 1.0442865,159.6157 1.1063753,159.6237 0.9912746,159.6317 0.69019914,159.6397 0.2476683,159.6477 0.36286917,159.6558 0.42475918,159.6638 0.67257792,159.6718 0.81408924,159.6798 1.1947069,159.6879 1.1681898,159.6959 0.86731309,159.7039 0.7433607,159.7119 0.71671152,159.7200 1.000041,159.7280 1.21264,159.7360 1.1683587,159.7441 0.93787795,159.7521 0.58382159,159.7601 0.6015861,159.7681 0.76985115,159.7762 0.88534856,159.7842 1.1949379,159.7922 1.2386197,159.8002 0.83159012,159.8083 0.36279148,159.8163 0.38063228,159.8243 0.57538545,159.8324 0.67251194,159.8404 0.60175216,159.8484 0.67245644,159.8564 0.53078794,159.8645 0.46024916,159.8725 0.60195911,159.8805 0.89405054,159.8886 1.2392069,159.8966 1.2476909,159.9046 0.77845556,159.9127 0.62823349,159.9207 0.91146982,159.9287 0.99133265,159.9367 1.2834629,159.9448 1.4158789,159.9528 1.0439714,159.9608 0.8759383,159.9689 0.8584131,159.9769 0.95570254,159.9849 1.0000818,159.9930 2.1244657,160.0010 3.8500571,160.0090 3.7432103,160.0171 2.6632583,160.0251 1.5660454,160.0331 1.1061072,160.0412 1.8231475,160.0492 2.9560552,160.0572 4.460691,160.0653 6.9039497,160.0733 9.8164063,160.0813 18.905458,160.0894 43.742458,160.0974 93.358101,160.1055 164.32222,160.1135 190.88167,160.1215 146.52562,160.1296 74.973518,160.1376 36.118652,160.1456 22.961435,160.1537 14.518899,160.1617 8.3699675,160.1697 6.5402837,160.1778 5.654932,160.1858 3.6364841,160.1939 1.9552919,160.2019 1.2208184,160.2099 0.95588028,160.2180 0.84075576,160.2260 0.59274358,160.2341 0.79627776,160.2421 0.77865463,160.2501 0.76108038,160.2582 0.68145102,160.2662 0.50447661,160.2742 0.38049358,160.2823 0.3894929,160.2903 0.71705925,160.2984 0.95574969,160.3064 0.84061551,160.3145 0.6458475,160.3225 0.51304686,160.3305 0.39830697,160.3386 0.59310037,160.3466 0.57532835,160.3547 0.70801634,160.3627 0.79641336,160.3707 0.73430341,160.3788 0.73444277,160.3868 0.77899629,160.3949 0.79641044,160.4029 0.5661872,160.4110 0.74341118,160.4190 0.77007246,160.4270 0.92048556,160.4351 0.80523652,160.4431 0.90258795,160.4512 0.89371359,160.4592 0.46012211,160.4673 0.36289799,160.4753 0.34514728,160.4834 0.45135772,160.4914 0.66371495,160.4994 0.68152732,160.5075 0.61951458,160.5155 0.47777537,160.5236 0.41585225,160.5316 0.49548221,160.5397 0.66366446,160.5477 0.49557444,160.5558 0.42486605,160.5638 0.60186779,160.5719 0.79660928,160.5799 0.97348374,160.5880 0.97335052,160.5960 1.0973902,160.6041 1.4780264,160.6121 2.0797017,160.6202 1.654734,160.6282 0.80510569,160.6362 0.27422872,160.6443 0.32756832,160.6523 1.0001514,160.6604 1.4336066,160.6684 1.097235,160.6765 0.68141073,160.6845 0.46899495,160.6926 0.59281993,160.7006 0.60186476,160.7087 0.66360724,160.7167 0.73442096,160.7248 0.94715893,160.7329 1.2037607,160.7409 1.0352105,160.7490 0.92003733,160.7570 0.83190143,160.7651 0.82322425,160.7731 0.76120204,160.7812 0.61060536,160.7892 0.77867287,160.7973 0.71674615,160.8053 0.52212226,160.8134 0.52205247,160.8214 0.80518579,160.8295 1.106276,160.8375 1.3895078,160.8456 0.92036074,160.8536 0.46906188,160.8617 0.44250846,160.8698 0.56630629,160.8778 0.62822896,160.8859 0.54875582,160.8939 0.74345744,160.9020 0.69911885,160.9100 0.84958297,160.9181 0.7433356,160.9261 0.46900186,160.9342 0.51331955,160.9423 1.4514995,160.9503 3.1950455,160.9584 4.3989291,160.9664 4.1505151,160.9745 3.3006046,160.9825 6.2043219,160.9906 13.985312,160.9987 24.516718,161.0067 29.398237,161.0148 22.740191,161.0228 12.085459,161.0309 5.1233387,161.0390 5.1243148,161.0470 6.8940086,161.0551 10.514688,161.0631 21.863581,161.0712 40.749084,161.0793 46.964062,161.0873 36.181129,161.0954 34.986362,161.1034 78.128197,161.1115 115.96832,161.1196 98.822472,161.1276 51.803772,161.1357 24.730392,161.1437 19.866362,161.1518 17.236706,161.1599 10.112858,161.1679 3.3443706,161.1760 1.5308272,161.1840 1.5927291,161.1921 1.0883617,161.2002 0.77000803,161.2082 0.87623227,161.2163 0.73441815,161.2244 0.38041458,161.2324 0.32748342,161.2405 0.48689604,161.2486 0.80540121,161.2566 1.0264976,161.2647 0.77859414,161.2728 0.43347108,161.2808 0.34514228,161.2889 0.38058329,161.2969 0.38052934,161.3050 0.69045377,161.3131 1.0621415,161.3211 0.93807667,161.3292 0.86725378,161.3373 0.99088728,161.3453 1.1325639,161.3534 1.2567523,161.3615 0.72582632,161.3695 0.66382635,161.3776 0.74332279,161.3857 0.72555989,161.3937 0.53076136,161.4018 0.16810086,161.4099 0.41627103,161.4180 0.64629626,161.4260 0.77869385,161.4341 0.92010868,161.4422 1.1502855,161.4502 1.1505003,161.4583 0.85843295,161.4664 0.48651335,161.4744 0.49548003,161.4825 0.52217805,161.4906 0.48675665,161.4986 0.36292642,161.5067 0.38945612,161.5148 0.41583371,161.5229 0.50438321,161.5309 0.47800487,161.5390 0.47794384,161.5471 0.48680109,161.5551 0.78779233,161.5632 1.0973665,161.5713 1.0971977,161.5794 0.69022065,161.5874 0.46007767,161.5955 0.27423966,161.6036 0.3362259,161.6117 0.46023449,161.6197 0.37174177,161.6278 0.27421224,161.6359 0.30086026,161.6440 0.45142221,161.6520 0.61067104,161.6601 0.50450748,161.6682 0.57528043,161.6763 0.68134558,161.6843 0.74337411,161.6924 0.70803052,161.7005 0.69039828,161.7086 0.91159701,161.7166 1.0266327,161.7247 1.1238832,161.7328 1.1062465,161.7409 1.5134469,161.7489 1.5130271,161.7570 0.96438718,161.7651 0.69029641,161.7732 0.60176545,161.7812 0.71677518,161.7893 0.90263534,161.7974 1.1326271,161.8055 0.81404215,161.8136 0.95576328,161.8216 1.1063615,161.8297 1.1683939,161.8378 1.0618807,161.8459 0.84930015,161.8540 0.69019353,161.8620 0.49554959,161.8701 0.43345004,161.8782 0.65500546,161.8863 1.327612,161.8944 1.9645365,161.9024 2.1060824,161.9105 1.6194793,161.9186 0.86734945,161.9267 0.36276123,161.9348 0.45120755,161.9428 0.69943601,161.9509 1.6022882,161.9590 2.2477193,161.9671 1.7605869,161.9752 0.85809177,161.9832 0.6105749,161.9913 1.0268126,161.9994 1.5843763,162.0075 1.991088,162.0156 1.7697811,162.0237 1.1328653,162.0317 0.947128,162.0398 1.4955093,162.0479 1.8054653,162.0560 2.4958999,162.0641 3.4607913,162.0722 6.0450749,162.0803 8.6199741,162.0883 11.107358,162.0964 15.940896,162.1045 24.479494,162.1126 27.90185,162.1207 24.608805,162.1288 22.248856,162.1369 34.197338,162.1449 38.617771,162.1530 26.145763,162.1611 9.1738815,162.1692 3.0969291,162.1773 1.4160368,162.1854 1.0443374,162.1935 1.6639903,162.2016 2.1506925,162.2096 1.8228768,162.2177 1.3361136,162.2258 0.73459375,162.2339 0.61965418,162.2420 0.90282899,162.2501 1.1415637,162.2582 0.80526567,162.2663 0.91141903,162.2744 0.66336662,162.2824 0.48661473,162.2905 0.52218002,162.2986 0.50447541,162.3067 0.38955766,162.3148 0.83193827,162.3229 1.044066,162.3310 0.93793267,162.3391 0.6194452,162.3472 0.43364641,162.3553 0.4247871,162.3634 0.60183525,162.3715 0.74338979,162.3795 0.82309908,162.3876 1.0089579,162.3957 0.9115513,162.4038 0.98230034,162.4119 0.91136366,162.4200 0.84067231,162.4281 0.71689177,162.4362 0.64608663,162.4443 0.76990831,162.4524 1.0177696,162.4605 1.1151476,162.4686 0.9820928,162.4767 0.50421864,162.4848 0.41594443,162.4929 0.46011987,162.5010 0.47783628,162.5091 0.53100926,162.5171 0.67269075,162.5252 1.1151396,162.5333 1.3009633,162.5414 1.1857709,162.5495 1.1326305,162.5576 1.2476187,162.5657 1.3273531,162.5738 1.3098369,162.5819 0.92904747,162.5900 0.99114072,162.5981 1.0623192,162.6062 1.1860932,162.6143 1.0794288,162.6224 0.77837628,162.6305 0.67239428,162.6386 0.49569699,162.6467 0.50463581,162.6548 0.48678309,162.6629 0.53100568,162.6710 0.50455916,162.6791 0.60177565,162.6872 0.68137413,162.6953 0.76993012,162.7034 0.6903407,162.7115 0.80544072,162.7196 0.84073198,162.7277 0.999928,162.7358 1.2034655,162.7439 1.212207,162.7520 0.94672728,162.7601 0.72562075,162.7682 0.69018257,162.7763 0.44257736,162.7844 0.58414704,162.7925 0.83172578,162.8006 0.98230124,162.8087 0.66378373,162.8168 0.74332577,162.8249 0.93806648,162.8330 0.89383602,162.8411 0.69912994,162.8493 0.64606571,162.8574 0.50433099,162.8655 0.51320666,162.8736 0.51340729,162.8817 0.59303445,162.8898 0.48678315,162.8979 0.7256698,162.9060 0.72569358,162.9141 0.74333954,162.9222 0.5397895,162.9303 0.88504571,162.9384 1.3276253,162.9465 2.1333618,162.9546 3.8940797,162.9627 3.6542723,162.9708 1.9463961,162.9789 1.185625,162.9871 1.8056196,162.9952 5.6837106,163.0033 12.524217,163.0114 13.751348,163.0195 9.8034086,163.0276 5.3527803,163.0357 3.9120235,163.0438 7.2134986,163.0519 11.486884,163.0600 13.009785,163.0681 16.579857,163.0763 44.260509,163.0844 103.00401,163.0925 131.37856,163.1006 100.42014,163.1087 45.290287,163.1168 21.342941,163.1249 20.186924,163.1330 24.711224,163.1411 30.108982,163.1492 30.183859,163.1574 23.756016,163.1655 13.59837,163.1736 6.9464426,163.1817 3.565892,163.1898 1.831791,163.1979 1.7519839,163.2060 0.99062824,163.2142 0.99988163,163.2223 1.2122825,163.2304 1.1947595,163.2385 1.3102084,163.2466 1.5044634,163.2547 1.955142,163.2628 1.760738,163.2709 1.0000677,163.2791 0.47801003,163.2872 0.30986485,163.2953 0.44267562,163.3034 0.84957421,163.3115 0.87606299,163.3196 0.96444571,163.3278 0.49544394,163.3359 0.57535625,163.3440 0.61078894,163.3521 0.76116341,163.3602 0.77861065,163.3683 0.78741318,163.3765 0.76984614,163.3846 0.82302552,163.3927 0.99139094,163.4008 1.5754546,163.4089 1.3537275,163.4170 0.8050465,163.4252 0.31865159,163.4333 0.42479917,163.4414 0.40712613,163.4495 0.43372825,163.4576 0.46018112,163.4658 0.45116124,163.4739 0.15915659,163.4820 0.44247615,163.4901 0.82296985,163.4982 0.9558779,163.5064 1.0266322,163.5145 0.96446818,163.5226 0.98236138,163.5307 0.83205026,163.5388 0.6017797,163.5470 0.55752254,163.5551 0.83181465,163.5632 0.74319857,163.5713 0.42480606,163.5795 0.36295751,163.5876 0.4070957,163.5957 0.37155318,163.6038 0.14147623,163.6119 0.23013495,163.6201 0.4071908,163.6282 0.47789508,163.6363 0.57509047,163.6444 0.8583703,163.6526 0.95585376,163.6607 0.96460509,163.6688 0.81412625,163.6769 0.62842226,163.6851 0.61948991,163.6932 0.69016057,163.7013 1.1149917,163.7094 0.96456999,163.7176 0.5310452,163.7257 0.69040495,163.7338 0.73462248,163.7419 0.77871227,163.7501 0.75238442,163.7582 0.94697303,163.7663 0.78752661,163.7745 0.91147614,163.7826 0.61057788,163.7907 0.77922165,163.7988 1.2480131,163.8070 1.0703751,163.8151 0.57487792,163.8232 0.57508963,163.8313 0.61943853,163.8395 0.68146914,163.8476 0.61941719,163.8557 0.54858875,163.8639 0.36283642,163.8720 0.38057169,163.8801 0.51333714,163.8883 0.95575547,163.8964 0.68124187,163.9045 0.5573439,163.9126 0.75239044,163.9208 0.74357587,163.9289 0.61938334,163.9370 0.38941342,163.9452 0.41600981,163.9533 0.61063224,163.9614 0.76978457,163.9696 0.3096703,163.9777 0.38060516,163.9858 0.84068185,163.9940 1.265588,164.0021 2.0355833,164.0102 2.575273,164.0184 2.6634295,164.0265 2.0263352,164.0346 1.6731187,164.0428 2.1865766,164.0509 3.133111,164.0590 4.6996536,164.0672 7.9038801,164.0753 13.834773,164.0834 21.773272,164.0916 27.973791,164.0997 30.596472,164.1078 50.644238,164.1160 93.787697,164.1241 112.33481,164.1322 81.174553,164.1404 40.50071,164.1485 36.305023,164.1567 48.62431,164.1648 44.960262,164.1729 25.353474,164.1811 9.5782204,164.1892 3.9098771,164.1973 2.8138077,164.2055 2.256628,164.2136 1.7786735,164.2218 1.2741262,164.2299 0.98211479,164.2380 0.76117855,164.2462 0.90267754,164.2543 0.8760646,164.2625 0.73470443,164.2706 0.70810694,164.2787 0.53069174,164.2869 0.19439568,164.2950 0.26546293,164.3032 0.42477232,164.3113 0.3275612,164.3194 0.46913493,164.3276 0.51329559,164.3357 0.46019411,164.3439 0.58397222,164.3520 0.53983992,164.3601 0.57540315,164.3683 0.92940158,164.3764 1.0264394,164.3846 0.73439389,164.3927 0.76108891,164.4009 0.61047512,164.4090 0.41586152,164.4171 0.48680633,164.4253 1.0001251,164.4334 0.96451885,164.4416 0.88497561,164.4497 0.97366923,164.4579 1.3363609,164.4660 1.1060714,164.4741 0.93805456,164.4823 1.0353777,164.4904 0.86726207,164.4986 0.91166514,164.5067 1.2917935,164.5149 1.3094871,164.5230 0.74326819,164.5312 0.38058627,164.5393 0.53130066,164.5475 0.89397001,164.5556 0.93815929,164.5637 1.3364333,164.5719 1.6283312,164.5800 1.6370924,164.5882 1.3536781,164.5963 0.68121272,164.6045 0.58415824,164.6126 0.82298541,164.6208 0.99997628,164.6289 0.71684164,164.6371 0.44248533,164.6452 0.53097492,164.6534 0.75225168,164.6615 0.83176148,164.6697 0.47777796,164.6778 0.35399851,164.6860 0.32739028,164.6941 0.33629972,164.7023 0.52224559,164.7104 0.61950028,164.7186 0.468977,164.7267 0.46026987,164.7349 0.6018253,164.7430 0.58400047,164.7512 0.57513559,164.7593 0.8849315,164.7675 1.2123325,164.7756 0.97347927,164.7838 0.59307212,164.7919 0.39817998,164.8001 0.30968803,164.8082 0.72560191,164.8164 1.1503786,164.8246 1.0266805,164.8327 0.72568446,164.8409 0.75215602,164.8490 0.98250425,164.8572 1.0884904,164.8653 0.79618502,164.8735 0.65484172,164.8816 0.74346703,164.8898 0.76993728,164.8979 0.90275836,164.9061 1.2302212,164.9142 1.1591284,164.9224 0.56618863,164.9306 0.39828092,164.9387 0.8498432,164.9469 1.3276763,164.9550 1.1415566,164.9632 1.1414748,164.9713 1.4783745,164.9795 3.018487,164.9877 4.7264242,164.9958 8.5934048,165.0040 10.919579,165.0121 8.2199211,165.0203 4.2478538,165.0284 4.5496721,165.0366 5.6637683,165.0448 6.1425295,165.0529 12.879901,165.0611 32.077728,165.0692 66.022713,165.0774 125.83803,165.0856 190.01408,165.0937 290.53415,165.1019 391.64871,165.1100 370.1123,165.1182 223.06398,165.1264 95.741722,165.1345 43.232281,165.1427 29.751398,165.1508 28.486446,165.1590 26.537333,165.1672 18.147623,165.1753 9.9814749,165.1835 5.689889,165.1917 3.5300732,165.1998 1.6101953,165.2080 1.0441802,165.2161 1.0529691,165.2243 1.6460338,165.2325 1.9025788,165.2406 1.1502725,165.2488 0.67255163,165.2570 0.45125082,165.2651 0.37165257,165.2733 0.61081988,165.2815 0.87626284,165.2896 0.93793845,165.2978 0.64601701,165.3059 0.79661644,165.3141 1.0796241,165.3223 1.212338,165.3304 0.97332716,165.3386 0.69051075,165.3468 0.85893714,165.3549 1.247723,165.3631 1.5306871,165.3713 1.3183191,165.3794 0.92928278,165.3876 1.026769,165.3958 1.3010339,165.4039 1.8321179,165.4121 1.7608451,165.4203 0.85795563,165.4284 0.30948561,165.4366 0.33630273,165.4448 0.39836448,165.4530 0.46025252,165.4611 0.53087956,165.4693 0.51327628,165.4775 0.51334721,165.4856 0.44256076,165.4938 0.57516801,165.5020 0.46891814,165.5101 0.58412725,165.5183 0.55744606,165.5265 0.36268896,165.5347 0.57539797,165.5428 1.0001225,165.5510 0.68126577,165.5592 0.48674941,165.5673 0.73465359,165.5755 1.4424059,165.5837 2.6019201,165.5919 3.894006,165.6000 5.0615034,165.6082 4.158977,165.6164 1.9646984,165.6245 0.93816727,165.6327 0.83207214,165.6409 0.85867208,165.6491 0.8495416,165.6572 0.78740931,165.6654 0.78772122,165.6736 0.85845751,165.6818 0.66357946,165.6899 0.62834746,165.6981 0.68140107,165.7063 0.92911363,165.7145 1.2035407,165.7226 1.3981504,165.7308 1.0528603,165.7390 0.6724745,165.7472 0.69917643,165.7553 0.68144858,165.7635 1.1860243,165.7717 2.0886378,165.7799 1.7166446,165.7880 1.1946408,165.7962 1.3982184,165.8044 1.7697517,165.8126 1.3895621,165.8208 1.1595951,165.8289 1.159295,165.8371 0.96451217,165.8453 0.75219059,165.8535 0.82297522,165.8616 1.0087187,165.8698 0.75218576,165.8780 0.47788665,165.8862 0.55757928,165.8944 0.87616158,165.9025 0.78763634,165.9107 0.65489876,165.9189 0.43342009,165.9271 0.41578093,165.9353 0.49569222,165.9434 0.5488615,165.9516 0.51328486,165.9598 0.45117423,165.9680 0.66384017,165.9762 1.2123908,165.9844 1.539873,165.9925 1.8765023,166.0007 2.4427025,166.0089 1.9645997,166.0171 1.4333107,166.0253 0.76059884,166.0335 1.1242964,166.0416 2.4969897,166.0498 4.877593,166.0580 8.3719091,166.0662 11.805626,166.0744 20.197742,166.0826 35.908848,166.0907 58.097332,166.0989 76.393906,166.1071 75.030418,166.1153 57.065228,166.1235 62.783463,166.1317 104.81398,166.1398 121.27938,166.1480 82.50032,166.1562 34.079887,166.1644 12.980005,166.1726 8.4865522,166.1808 5.5478272,166.1890 3.2207127,166.1972 1.840605,166.2053 1.1680387,166.2135 0.96461147,166.2217 0.54000163,166.2299 0.86739451,166.2381 1.1060473,166.2463 1.3274009,166.2545 1.5400379,166.2627 1.3187135,166.2708 1.3454112,166.2790 1.6636701,166.2872 1.2650951,166.2954 0.98234856,166.3036 1.0179837,166.3118 1.5928837,166.3200 1.5750216,166.3282 1.2653095,166.3364 0.6901052,166.3446 0.64615524,166.3527 1.0356146,166.3609 1.2477525,166.3691 1.0884224,166.3773 0.96458417,166.3855 0.9112618,166.3937 0.88483036,166.4019 0.93819183,166.4101 0.5841949,166.4183 0.44243756,166.4265 0.68143737,166.4347 1.1150954,166.4429 0.85818666,166.4511 0.80524975,166.4592 0.64617229,166.4674 0.48674259,166.4756 0.86739081,166.4838 1.0621924,166.4920 0.80526686,166.5002 0.50411952,166.5084 0.52201784,166.5166 0.70793313,166.5248 0.53974575,166.5330 0.57539845,166.5412 0.55756843,166.5494 0.26533157,166.5576 0.22130224,166.5658 0.48682237,166.5740 0.76988828,166.5822 1.035491,166.5904 1.2658095,166.5986 1.478061,166.6068 1.2476231,166.6150 1.0882275,166.6232 0.84939027,166.6314 0.71679491,166.6396 0.63719511,166.6478 0.54867595,166.6560 0.77880013,166.6642 0.92023271,166.6724 0.72589266,166.6805 1.053503,166.6887 1.3095305,166.6969 1.3625826,166.7051 1.2302988,166.7133 1.2124295,166.7215 0.84916681,166.7297 0.6015718,166.7379 0.64623046,166.7461 0.92056423,166.7543 0.7700448,166.7626 0.76992172,166.7708 0.57507074,166.7790 0.46889219,166.7872 0.3451176,166.7954 0.49562624,166.8036 0.7345174,166.8118 1.0356077,166.8200 1.1060927,166.8282 0.55721015,166.8364 0.29210654,166.8446 0.6904394,166.8528 1.0086766,166.8610 0.92033547,166.8692 1.0267047,166.8774 1.1151942,166.8856 0.93825418,166.8938 0.8407132,166.9020 0.71657115,166.9102 0.4244301,166.9184 0.16811685,166.9266 0.20359966,166.9348 0.42474598,166.9430 0.81414938,166.9512 0.82312816,166.9594 0.92944443,166.9676 1.4870718,166.9758 3.203722,166.9841 4.0972519,166.9923 4.07061,167.0005 2.8404813,167.0087 1.9379781,167.0169 2.0003562,167.0251 3.3896396,167.0333 8.5245142,167.0415 20.746418,167.0497 27.707943,167.0579 23.468142,167.0661 21.021133,167.0743 37.387245,167.0825 56.71196,167.0908 67.813599,167.0990 68.423553,167.1072 66.929337,167.1154 76.132492,167.1236 128.5103,167.1318 171.6559,167.1400 145.95828,167.1482 79.357597,167.1564 36.782562,167.1646 25.564129,167.1729 19.662315,167.1811 13.963501,167.1893 7.5025721,167.1975 3.4767163,167.2057 1.6726729,167.2139 1.4070706,167.2221 1.7965425,167.2303 2.0089719,167.2386 1.5927227,167.2468 1.1768614,167.2550 0.65474874,167.2632 0.55743933,167.2714 0.66361558,167.2796 0.83206838,167.2878 1.1154531,167.2960 1.3098298,167.3043 1.2032878,167.3125 0.62797016,167.3207 0.26538333,167.3289 0.34519273,167.3371 0.39821056,167.3453 0.38940173,167.3536 0.59298956,167.3618 0.69013268,167.3700 0.4246926,167.3782 0.31874189,167.3864 0.7611255,167.3946 1.0176108,167.4029 0.93822908,167.4111 0.86747557,167.4193 1.2037281,167.4275 1.3893313,167.4357 1.1943097,167.4439 0.87592012,167.4522 0.6459977,167.4604 0.37182257,167.4686 0.75233972,167.4768 0.90257776,167.4850 0.68125111,167.4932 0.54874116,167.5015 1.0976998,167.5097 1.4515767,167.5179 1.3713696,167.5261 1.1590506,167.5343 1.2831769,167.5426 0.91136628,167.5508 0.4424881,167.5590 0.43380874,167.5672 0.96472776,167.5755 1.1679728,167.5837 0.68128657,167.5919 1.008991,167.6001 1.5134159,167.6083 1.1945355,167.6166 0.5396831,167.6248 0.45148286,167.6330 0.74349344,167.6412 0.53081775,167.6494 0.30069044,167.6577 0.2919437,167.6659 0.41600007,167.6741 0.6018604,167.6823 0.31852373,167.6906 0.079601943,167.6988 0.053140823,167.7070 0.3100172,167.7152 0.7612884,167.7235 1.2300402,167.7317 1.3716444,167.7399 1.486786,167.7481 1.3185555,167.7564 1.0882441,167.7646 0.75203359,167.7728 0.72559321,167.7810 0.64601064,167.7893 0.45138118,167.7975 0.2214525,167.8057 0.38963124,167.8139 0.67268085,167.8222 0.77859247,167.8304 0.76980096,167.8386 0.87631929,167.8469 0.77879304,167.8551 0.6548965,167.8633 0.76966,167.8715 0.45982909,167.8798 0.61072451,167.8880 0.92930347,167.8962 0.99982452,167.9045 0.9380247,167.9127 0.97365886,167.9209 0.93806696,167.9291 0.86721349,167.9374 0.95564067,167.9456 0.91133201,167.9538 0.91164649,167.9621 1.0711728,167.9703 1.2656054,167.9785 1.2564226,167.9868 1.3185065,167.9950 1.8410434,168.0032 2.6019144,168.0115 2.088325,168.0197 1.5311066,168.0279 1.8500397,168.0361 3.0708945,168.0444 5.9651608,168.0526 10.745599,168.0608 23.589161,168.0691 41.6446,168.0773 53.916004,168.0855 58.238171,168.0938 55.350815,168.1020 59.194984,168.1102 75.358505,168.1185 85.062759,168.1267 74.997139,168.1350 71.794189,168.1432 126.34685,168.1514 184.91975,168.1597 162.71779,168.1679 81.757339,168.1761 26.183815,168.1844 11.245111,168.1926 9.5574741,168.2008 8.5217667,168.2091 5.6981835,168.2173 2.8754795,168.2255 1.8848144,168.2338 1.1592306,168.2420 0.78776342,168.2503 1.0352733,168.2585 0.64592332,168.2667 0.97339135,168.2750 0.73436326,168.2832 0.70804358,168.2914 0.6283617,168.2997 0.48676232,168.3079 0.46901196,168.3162 0.51325917,168.3244 0.77003902,168.3326 0.69902205,168.3409 0.53080237,168.3491 0.85847026,168.3574 1.0619611,168.3656 0.79651713,168.3738 0.61947113,168.3821 0.34510961,168.3903 0.40741917,168.3986 0.81440204,168.4068 0.93797964,168.4151 1.2122469,168.4233 1.4068757,168.4315 0.7697767,168.4398 0.5044834,168.4480 0.62853932,168.4563 0.92936617,168.4645 0.98212802,168.4727 0.90264159,168.4810 1.2125384,168.4892 1.0972736,168.4975 0.63697493,168.5057 0.37173134,168.5140 0.55753613,168.5222 0.49535742,168.5305 0.2743648,168.5387 0.26540339,168.5469 0.69015199,168.5552 0.9205634,168.5634 0.77002043,168.5717 0.37156576,168.5799 0.18588959,168.5882 0.47792411,168.5964 0.59290713,168.6047 0.61082542,168.6129 0.62829602,168.6212 0.82288724,168.6294 0.69903278,168.6376 0.33610654,168.6459 0.61073935,168.6541 1.2214361,168.6624 0.81406367,168.6706 0.22990713,168.6789 0.2123412,168.6871 0.46019125,168.6954 0.62847692,168.7036 0.82310736,168.7119 1.2918741,168.7201 1.345186,168.7284 1.2303051,168.7366 1.0530555,168.7449 0.79626513,168.7531 0.46911463,168.7614 0.6815033,168.7696 1.0266531,168.7779 1.5133811,168.7861 1.0970832,168.7944 0.56622863,168.8026 0.76108247,168.8109 0.92034715,168.8191 0.70798039,168.8274 0.52217209,168.8356 0.77873677,168.8439 0.86728615,168.8521 0.81430274,168.8604 1.0708355,168.8686 1.1947503,168.8769 1.0885664,168.8852 0.82296759,168.8934 0.63689595,168.9017 0.29192963,168.9099 0.36301619,168.9182 0.57527941,168.9264 0.5751366,168.9347 0.53089976,168.9429 0.54874742,168.9512 0.75245106,168.9594 1.0978304,168.9677 1.6816524,168.9760 2.1507092,168.9842 3.3813643,168.9925 5.0621171,169.0007 5.7870817,169.0090 5.4245887,169.0172 6.4526906,169.0255 9.8701344,169.0337 15.72694,169.0420 24.111837,169.0503 53.653282,169.0585 95.986717,169.0668 111.41249,169.0750 88.881584,169.0833 66.508675,169.0915 65.178139,169.0998 66.901421,169.1081 63.854946,169.1163 53.713066,169.1246 47.514359,169.1328 68.189865,169.1411 130.04489,169.1494 173.7807,169.1576 140.24638,169.1659 67.812752,169.1741 23.011137,169.1824 11.716409,169.1907 8.8844948,169.1989 7.3172693,169.2072 5.0610824,169.2154 3.0617959,169.2237 2.2208424,169.2320 1.6014268,169.2402 0.91148597,169.2485 0.91155457,169.2567 1.1149141,169.2650 1.0089494,169.2733 1.1684078,169.2815 1.0087111,169.2898 0.43332857,169.2981 0.51324111,169.3063 0.91160339,169.3146 1.1771607,169.3229 1.4072608,169.3311 1.3185934,169.3394 1.0087652,169.3476 1.2652842,169.3559 1.4687816,169.3642 1.7433989,169.3724 1.478052,169.3807 1.053165,169.3890 0.77882624,169.3972 0.90278161,169.4055 1.0971949,169.4138 1.1945498,169.4220 1.0620127,169.4303 0.69039869,169.4386 0.56630468,169.4468 0.31837264,169.4551 0.34528461,169.4634 0.76996142,169.4716 0.94697362,169.4799 1.3009819,169.4882 1.2211661,169.4964 0.72556084,169.5047 0.38923028,169.5130 0.42474061,169.5212 0.61061722,169.5295 0.77003866,169.5378 0.79663682,169.5461 0.92048138,169.5543 0.99112177,169.5626 1.070595,169.5709 0.71667367,169.5791 0.53104788,169.5874 0.68150842,169.5957 0.85829717,169.6039 0.53088754,169.6122 0.54903769,169.6205 0.93833709,169.6288 1.0970019,169.6370 0.96424335,169.6453 1.1151224,169.6536 1.0443118,169.6618 1.0530761,169.6701 0.90284634,169.6784 1.0884285,169.6867 1.0174767,169.6949 1.1239672,169.7032 1.3276733,169.7115 1.566514,169.7198 1.2477902,169.7280 1.0793796,169.7363 0.76086438,169.7446 1.0443367,169.7528 0.94679689,169.7611 0.61934114,169.7694 0.62861949,169.7777 1.3368616,169.7859 1.7876363,169.7942 1.4864533,169.8025 1.2566264,169.8108 1.3186458,169.8190 1.088289,169.8273 0.62824035,169.8356 0.91152495,169.8439 0.89359117,169.8522 0.48675054,169.8604 0.46034315,169.8687 0.84059954,169.8770 0.83170533,169.8853 0.92939889,169.8935 1.1328225,169.9018 1.2832221,169.9101 2.1062648,169.9184 1.8847952,169.9267 1.2124163,169.9349 0.61085153,169.9432 1.053296,169.9515 1.3451976,169.9598 1.221231,169.9680 1.5138288,169.9763 3.0356352,169.9846 3.8227828,169.9929 3.7881715,170.0012 3.8233275,170.0094 3.5834243,170.0177 3.4775097,170.0260 4.1595912,170.0343 5.8851638,170.0426 7.1769071,170.0509 8.7355385,170.0591 12.596168,170.0674 19.410355,170.0757 26.88773,170.0840 39.23267,170.0923 52.137081,170.1005 69.791679,170.1088 123.18995,170.1171 465.00858,170.1254 1230.4309,170.1337 1612.7809,170.1420 1208.4296,170.1502 506.87994,170.1585 163.70967,170.1668 90.937782,170.1751 67.818085,170.1834 46.996765,170.1917 32.43116,170.2000 22.909069,170.2082 14.873991,170.2165 9.4401007,170.2248 5.4768624,170.2331 3.0436995,170.2414 1.8670102,170.2497 1.3630797,170.2580 1.7257477,170.2662 1.999946,170.2745 1.8851508,170.2828 1.5044765,170.2911 0.92891145,170.2994 0.52216882,170.3077 1.106393,170.3160 1.1418363,170.3243 1.0792665,170.3325 0.64588046,170.3408 1.2569357,170.3491 1.7873409,170.3574 1.9819661,170.3657 1.4336964,170.3740 1.1773299,170.3823 0.78763694,170.3906 0.70772445,170.3989 0.55735797,170.4071 0.47793469,170.4154 0.72560865,170.4237 0.80536926,170.4320 0.48677564,170.4403 0.44253296,170.4486 0.69928503,170.4569 0.70790923,170.4652 0.76083595,170.4735 0.81422323,170.4818 1.2040025,170.4901 1.3982699,170.4984 1.0705128,170.5066 0.91139776,170.5149 1.1060127,170.5232 1.1060348,170.5315 1.1419523,170.5398 1.3720847,170.5481 1.0174811,170.5564 0.45996127,170.5647 0.38061786,170.5730 0.47780782,170.5813 0.39806259,170.5896 0.51322567,170.5979 0.59298104,170.6062 0.82299,170.6145 0.70799553,170.6228 0.7699914,170.6311 0.68131983,170.6394 0.69026321,170.6477 0.55751485,170.6559 0.39804891,170.6642 0.39826185,170.6725 0.38072711,170.6808 0.51326412,170.6891 0.49553683,170.6974 0.5930981,170.7057 0.91163087,170.7140 0.99986678,170.7223 0.6812731,170.7306 0.52201587,170.7389 0.52215153,170.7472 0.79658204,170.7555 1.0176505,170.7638 0.96440113,170.7721 0.67261243,170.7804 0.67265677,170.7887 1.0708076,170.7970 1.6463583,170.8053 1.8672497,170.8136 1.3097882,170.8219 1.3810213,170.8302 1.7348371,170.8385 1.5746206,170.8468 0.90205693,170.8551 1.132797,170.8634 1.3362345,170.8717 1.0886731,170.8800 1.044479,170.8883 1.0708416,170.8966 1.2476906,170.9049 1.3802214,170.9132 1.36279,170.9215 1.3545071,170.9298 1.4692023,170.9381 1.3890418,170.9464 1.5838332,170.9547 1.2124652,170.9631 1.6991951,170.9714 2.0886438,170.9797 2.6377215,170.9880 2.8412306,170.9963 2.6020751,171.0046 2.5396121,171.0129 3.1776252,171.0212 5.4702439,171.0295 6.3899212,171.0378 9.1434326,171.0461 17.08283,171.0544 25.871325,171.0627 42.558105,171.0710 74.837906,171.0793 113.55334,171.0876 157.33432,171.0959 211.04131,171.1042 352.22977,171.1126 465.73767,171.1209 438.34314,171.1292 338.32202,171.1375 252.65312,171.1458 162.36044,171.1541 79.725151,171.1624 37.056236,171.1707 25.713755,171.1790 18.5357,171.1873 11.607475,171.1956 6.6533108,171.2039 3.5480952,171.2123 2.7608259,171.2206 1.8492748,171.2289 1.6727773,171.2372 2.1244569,171.2455 3.017668,171.2538 2.6011844,171.2621 1.7253608,171.2704 0.97339803,171.2787 0.81403142,171.2871 0.53987026,171.2954 1.0534718,171.3037 1.8938291,171.3120 1.7873996,171.3203 1.2034547,171.3286 0.90258646,171.3369 1.1768827,171.3452 1.5132012,171.3536 0.90254968,171.3619 0.43377551,171.3702 0.77000678,171.3785 0.77869165,171.3868 0.76106787,171.3951 0.76115668,171.4034 0.92931163,171.4118 0.86726642,171.4201 0.86710149,171.4284 0.56613988,171.4367 0.34523422,171.4450 0.54004997,171.4533 0.91164774,171.4616 1.1505256,171.4700 1.1591983,171.4783 0.84939873,171.4866 0.79632878,171.4949 0.8142283,171.5032 0.69903851,171.5115 0.41579077,171.5199 0.49563417,171.5282 0.59286207,171.5365 0.55765909,171.5448 0.88530231,171.5531 1.3451316,171.5614 1.185667,171.5698 0.94707477,171.5781 1.0974978,171.5864 1.5396972,171.5947 1.1945037,171.6030 0.82297462,171.6114 0.71676022,171.6197 0.90311551,171.6280 1.9827175,171.6363 1.7253734,171.6446 1.017148,171.6530 0.33592471,171.6613 0.5047332,171.6696 1.1687146,171.6779 1.6108934,171.6862 1.3624709,171.6946 0.99069929,171.7029 1.3007985,171.7112 1.4602288,171.7195 1.0795702,171.7279 0.58415556,171.7362 0.75250345,171.7445 0.99108589,171.7528 0.84942126,171.7611 0.74346983,171.7695 0.7343623,171.7778 0.84938246,171.7861 1.1416528,171.7944 1.477945,171.8028 1.424835,171.8111 1.1062014,171.8194 0.87596118,171.8277 0.66352397,171.8361 0.55753386,171.8444 0.65512192,171.8527 0.77885711,171.8610 0.76102191,171.8694 0.91141492,171.8777 0.99110645,171.8860 0.94695389,171.8943 0.95562083,171.9027 0.72557163,171.9110 0.53988385,171.9193 0.71681434,171.9276 0.5222863,171.9360 0.78782976,171.9443 1.1503921,171.9526 1.0264331,171.9610 0.84049296,171.9693 0.8673957,171.9776 1.3630778,171.9859 1.4689472,171.9943 1.230154,172.0026 1.1063381,172.0109 1.3539487,172.0193 1.7347319,172.0276 2.6993685,172.0359 3.9470961,172.0442 5.1155152,172.0526 6.4072785,172.0609 8.4345551,172.0692 13.993514,172.0776 23.305099,172.0859 45.641571,172.0942 130.4727,172.1026 321.82684,172.1109 459.35028,172.1192 392.07367,172.1276 213.07925,172.1359 104.96289,172.1442 78.031792,172.1526 60.206387,172.1609 39.665867,172.1692 28.767759,172.1776 28.008978,172.1859 26.140181,172.1942 17.634026,172.2026 8.0241661,172.2109 3.6803379,172.2192 1.8842853,172.2276 0.77853173,172.2359 1.000191,172.2442 1.1064006,172.2526 1.5666026,172.2609 1.7169822,172.2692 1.5840122,172.2776 1.1857058,172.2859 0.93787783,172.2942 0.76972431,172.3026 0.92047668,172.3109 1.5928741,172.3192 2.0882275,172.3276 2.0442958,172.3359 1.743458,172.3443 1.3540974,172.3526 1.2126229,172.3609 1.026589,172.3693 1.1324672,172.3776 1.3712709,172.3859 1.238807,172.3943 0.83223766,172.4026 1.0269121,172.4110 1.0353774,172.4193 1.044143,172.4276 1.0178014,172.4360 1.1416134,172.4443 1.2123504,172.4527 1.1769713,172.4610 0.92929369,172.4693 0.97344685,172.4777 0.65476805,172.4860 0.90287709,172.4944 1.0442283,172.5027 0.88472307,172.5110 0.89365661,172.5194 0.59271067,172.5277 0.64626604,172.5361 1.3633515,172.5444 1.6105257,172.5528 1.6193591,172.5611 1.7699155,172.5694 1.2651753,172.5778 0.63708925,172.5861 1.0002768,172.5945 1.451309,172.6028 1.3803567,172.6112 1.1504279,172.6195 0.90249145,172.6278 0.58400565,172.6362 1.0710316,172.6445 0.97348464,172.6529 0.84939969,172.6612 0.98224503,172.6696 1.0794462,172.6779 1.0531778,172.6863 1.2835507,172.6946 1.5310739,172.7030 1.5574827,172.7113 1.3716235,172.7196 1.1504213,172.7280 1.1328075,172.7363 1.3008363,172.7447 1.2034028,172.7530 0.91141814,172.7614 0.80531454,172.7697 1.0266336,172.7781 1.0354223,172.7864 0.70790899,172.7948 0.40705839,172.8031 0.53115022,172.8115 1.0619804,172.8198 1.4776337,172.8282 1.4424354,172.8365 1.2477671,172.8449 0.98229134,172.8532 0.73452049,172.8616 1.1771814,172.8699 1.3453815,172.8783 1.2122822,172.8866 1.2032768,172.8950 1.070567,172.9033 1.2213206,172.9117 2.0095251,172.9200 2.867713,172.9284 3.4068406,172.9367 3.7787914,172.9451 4.0181413,172.9534 4.8846588,172.9618 5.6553144,172.9701 6.8155527,172.9785 7.6033864,172.9868 8.921319,172.9952 10.441498,173.0035 11.999375,173.0119 13.338008,173.0202 18.861692,173.0286 26.25235,173.0370 48.859882,173.0453 118.09501,173.0537 221.94409,173.0620 305.84586,173.0704 446.55515,173.0787 1406.0876,173.0871 3284.7266,173.0954 4023.825,173.1038 2869.6382,173.1121 1191.6688,173.1205 428.6156,173.1289 253.85274,173.1372 172.63942,173.1456 118.37492,173.1539 82.591583,173.1623 54.274254,173.1706 36.012653,173.1790 26.218405,173.1874 19.254541,173.1957 13.582317,173.2041 8.2108498,173.2124 5.1501784,173.2208 4.6999416,173.2291 5.2208056,173.2375 3.9371204,173.2459 3.1768324,173.2542 2.2738438,173.2626 2.442349,173.2709 3.0264316,173.2793 2.4246383,173.2877 1.5577497,173.2960 2.0887578,173.3044 2.7345545,173.3127 2.0793734,173.3211 2.0619278,173.3295 1.8231835,173.3378 2.1330118,173.3462 2.6284344,173.3545 2.2832968,173.3629 2.2918868,173.3713 1.964179,173.3796 2.3101737,173.3880 2.4248207,173.3964 1.8844327,173.4047 1.4067689,173.4131 1.2389739,173.4214 1.0001817,173.4298 0.96499652,173.4382 1.5754367,173.4465 1.6809303,173.4549 1.5043043,173.4633 1.2569976,173.4716 1.7168474,173.4800 2.2832572,173.4884 2.4600484,173.4967 1.5926577,173.5051 1.2479122,173.5135 1.4777361,173.5218 1.0882506,173.5302 0.85854077,173.5386 1.1063032,173.5469 1.3362932,173.5553 1.4072174,173.5637 1.5219377,173.5720 0.99085253,173.5804 1.3449528,173.5888 1.9291561,173.5971 1.4960268,173.6055 1.5931618,173.6139 1.6458998,173.6222 2.044301,173.6306 1.6016052,173.6390 1.0352383,173.6473 1.070956,173.6557 1.0706913,173.6641 0.8229183,173.6724 1.0088477,173.6808 0.94692492,173.6892 1.0352257,173.6975 1.6545957,173.7059 1.7702385,173.7143 1.7262708,173.7227 1.7791425,173.7310 1.9377663,173.7394 1.5834507,173.7478 1.2476684,173.7561 0.76126915,173.7645 0.78783417,173.7729 1.3011947,173.7813 1.9469063,173.7896 1.8227493,173.7980 1.3098377,173.8064 1.0089926,173.8147 1.0262346,173.8231 0.99989909,173.8315 0.82306665,173.8399 0.74331778,173.8482 0.73445398,173.8566 0.8318767,173.8650 0.85864091,173.8734 0.91164839,173.8817 1.2035573,173.8901 1.3274845,173.8985 1.6196257,173.9069 2.0354691,173.9152 1.9819741,173.9236 1.5572056,173.9320 1.3539743,173.9404 1.3718737,173.9487 1.5046109,173.9571 1.5309391,173.9655 1.8580986,173.9739 1.7694864,173.9822 1.7166739,173.9906 1.5400186,173.9990 1.6196992,174.0074 1.8235433,174.0158 2.5845559,174.0241 3.2482333,174.0325 4.1594615,174.0409 5.1156301,174.0493 9.0469942,174.0576 15.003957,174.0660 22.035591,174.0744 37.434975,174.0828 116.31389,174.0912 244.74507,174.0995 284.49466,174.1079 196.87907,174.1163 92.134201,174.1247 56.536415,174.1331 48.095081,174.1414 37.245285,174.1498 32.087601,174.1582 34.134251,174.1666 41.808613,174.1750 70.209396,174.1833 253.51219,174.1917 695.82697,174.2001 969.39478,174.2085 760.93011,174.2169 327.68134,174.2253 95.778297,174.2336 47.878071,174.2420 32.826363,174.2504 20.695454,174.2588 14.829963,174.2672 10.874765,174.2756 7.8930793,174.2839 5.1943626,174.2923 3.4865804,174.3007 2.4687865,174.3091 1.9645476,174.3175 2.0001845,174.3259 2.1767614,174.3342 2.2827551,174.3426 2.3894422,174.3510 1.7522705,174.3594 1.3097459,174.3678 1.221308,174.3762 1.0972487,174.3846 1.3718336,174.3929 1.8054818,174.4013 1.5751481,174.4097 1.4071127,174.4181 1.3006741,174.4265 1.2388375,174.4349 1.1327864,174.4433 0.99108279,174.4517 1.2304056,174.4600 2.1152444,174.4684 1.8318821,174.4768 1.5393507,174.4852 0.9465676,174.4936 1.451757,174.5020 1.9911958,174.5104 2.1680617,174.5188 2.8674505,174.5272 2.4335442,174.5356 1.5396907,174.5439 1.0532027,174.5523 1.1505841,174.5607 1.4071525,174.5691 1.4601308,174.5775 1.2390461,174.5859 1.229793,174.5943 0.45110032,174.6027 0.61091703,174.6111 0.93805063,174.6195 1.052958,174.6279 0.91136217,174.6362 0.88494945,174.6446 0.86731112,174.6530 0.69904703,174.6614 0.63721943,174.6698 0.91137892,174.6782 1.0618136,174.6866 1.4601401,174.6950 1.8760065,174.7034 1.1329415,174.7118 0.8851462,174.7202 1.2122743,174.7286 1.3716718,174.7370 1.0088432,174.7454 1.2124035,174.7538 1.0176655,174.7622 1.0618265,174.7706 0.99118298,174.7790 0.80541539,174.7873 0.9646399,174.7957 0.70791334,174.8041 0.51312846,174.8125 0.3894074,174.8209 0.77019787,174.8293 1.3008356,174.8377 1.0706819,174.8461 1.0443839,174.8545 0.91155237,174.8629 0.95559853,174.8713 1.1858947,174.8797 2.3363695,174.8881 1.7963687,174.8965 0.85836542,174.9049 0.38043579,174.9133 0.63729239,174.9217 1.0708985,174.9301 1.0794659,174.9385 0.58398831,174.9469 0.27424231,174.9553 0.35404858,174.9637 0.98284101,174.9721 1.5756335,174.9805 1.7875283,174.9889 2.2301407,174.9973 2.8322797,175.0057 3.4069839,175.0141 3.0263691,175.0225 2.9112403,175.0309 2.6287961,175.0393 4.3815498,175.0477 6.6116252,175.0561 10.842733,175.0645 19.10918,175.0729 29.861347,175.0813 43.218075,175.0897 60.581985,175.0981 67.77787,175.1065 53.258263,175.1150 39.270538,175.1234 40.601902,175.1318 39.760006,175.1402 36.264278,175.1486 34.55637,175.1570 33.424068,175.1654 28.865807,175.1738 19.458187,175.1822 20.39286,175.1906 54.872002,175.1990 106.99321,175.2074 113.60411,175.2158 69.577957,175.2242 23.664715,175.2326 8.3087387,175.2410 5.2918367,175.2494 3.6457498,175.2578 2.1496763,175.2663 1.0616169,175.2747 1.0972546,175.2831 1.1943562,175.2915 1.0797187,175.2999 1.2040565,175.3083 1.7082493,175.3167 1.8139681,175.3251 1.3272423,175.3335 1.0443237,175.3419 0.97326028,175.3503 0.57499117,175.3588 0.7256133,175.3672 0.56636512,175.3756 0.57529116,175.3840 0.57527494,175.3924 0.57515508,175.4008 0.39819178,175.4092 0.49557418,175.4176 0.53982675,175.4260 0.63745201,175.4345 1.1241583,175.4429 1.3978554,175.4513 1.1234561,175.4597 0.88489854,175.4681 0.57543957,175.4765 0.61087084,175.4849 0.74336994,175.4933 0.75218397,175.5018 0.84948027,175.5102 0.90261263,175.5186 1.1504612,175.5270 0.95594794,175.5354 1.4252002,175.5438 1.9204578,175.5522 2.0615282,175.5606 1.344772,175.5691 1.2035525,175.5775 2.1240985,175.5859 2.6903195,175.5943 1.9556122,175.6027 1.1415696,175.6111 1.0000232,175.6196 0.94681031,175.6280 1.0972202,175.6364 0.9115411,175.6448 0.77900559,175.6532 0.95572186,175.6616 0.90271294,175.6701 0.95589632,175.6785 0.69892496,175.6869 0.45996282,175.6953 0.19460262,175.7037 0.53993481,175.7121 0.9736551,175.7206 1.0442392,175.7290 0.7166838,175.7374 0.82316458,175.7458 1.3097973,175.7542 1.1858193,175.7627 1.1769633,175.7711 1.3537232,175.7795 1.1504662,175.7879 1.124159,175.7963 1.3892736,175.8048 1.4687076,175.8132 1.1503577,175.8216 0.73460543,175.8300 0.38071182,175.8384 0.66384578,175.8469 0.87604237,175.8553 0.76995891,175.8637 0.86755562,175.8721 1.2833852,175.8806 1.4688094,175.8890 0.95558363,175.8974 0.87619221,175.9058 0.99098748,175.9142 0.87590575,175.9227 0.95570099,175.9311 0.77857524,175.9395 0.83190173,175.9479 0.57541502,175.9564 0.5399192,175.9648 0.50453907,175.9732 0.51333845,175.9816 0.97347552,175.9901 1.3806397,175.9985 1.5488247,176.0069 1.3184057,176.0153 1.0707412,176.0238 1.1770271,176.0322 1.8054656,176.0406 2.7085209,176.0490 3.7086315,176.0575 6.6993737,176.0659 12.548705,176.0743 18.239328,176.0828 20.106867,176.0912 21.587181,176.0996 30.155521,176.1080 37.798054,176.1165 36.608673,176.1249 29.387955,176.1333 26.354902,176.1417 27.655464,176.1502 26.20141,176.1586 20.262341,176.1670 13.519111,176.1755 6.8121529,176.1839 3.628129,176.1923 4.611867,176.2008 9.3816795,176.2092 10.38895,176.2176 6.565073,176.2260 2.3177474,176.2345 0.71670544,176.2429 1.1327593,176.2513 1.0174354,176.2598 0.7168684,176.2682 0.89411908,176.2766 1.0354617,176.2851 0.80501086,176.2935 0.40686086,176.3019 0.18578158,176.3104 0.54866147,176.3188 0.69049007,176.3272 0.79671204,176.3357 0.92028606,176.3441 1.1325334,176.3525 1.150417,176.3610 1.1151712,176.3694 0.82301551,176.3778 0.88481593,176.3863 0.83179301,176.3947 0.8230682,176.4031 0.805417,176.4116 0.68129879,176.4200 0.42454901,176.4284 0.38065791,176.4369 0.56649512,176.4453 0.60194898,176.4537 0.76138794,176.4622 1.0531086,176.4706 1.2385955,176.4791 0.61917591,176.4875 0.35400602,176.4959 0.37176326,176.5044 0.57535893,176.5128 1.3898185,176.5212 1.9561093,176.5297 2.0262928,176.5381 1.4508525,176.5466 1.2125301,176.5550 1.4869758,176.5634 1.823308,176.5719 1.7877967,176.5803 1.5129225,176.5887 1.4511296,176.5972 1.3273537,176.6056 1.105913,176.6141 0.93781108,176.6225 0.95583731,176.6309 0.96481454,176.6394 1.4070961,176.6478 1.4069415,176.6563 1.061834,176.6647 0.6283139,176.6732 0.65497589,176.6816 0.50436771,176.6900 0.49566507,176.6985 0.69035286,176.7069 0.65470296,176.7154 0.72573352,176.7238 1.0975419,176.7322 1.4780133,176.7407 1.5397493,176.7491 1.2653048,176.7576 0.90241498,176.7660 0.53081065,176.7745 0.54882109,176.7829 0.93817031,176.7914 1.0796939,176.7998 1.3453628,176.8082 1.1681104,176.8167 0.79621488,176.8251 0.72538966,176.8336 0.81406873,176.8420 0.97372496,176.8505 1.3720305,176.8589 1.6286197,176.8674 1.8229456,176.8758 1.6723305,176.8843 1.3898016,176.8927 1.8412119,176.9011 2.5484805,176.9096 2.4509182,176.9180 2.4158263,176.9265 1.9293257,176.9349 2.204051,176.9434 2.8147221,176.9518 3.4775791,176.9603 3.9738629,176.9687 5.292717,176.9772 5.7787228,176.9856 5.8848066,176.9941 6.5490308,177.0025 9.5323095,177.0110 12.196271,177.0194 17.860529,177.0279 32.950394,177.0363 50.844521,177.0448 57.659107,177.0532 66.656029,177.0617 99.853706,177.0701 138.15802,177.0786 185.83997,177.0870 348.34802,177.0955 1058.1675,177.1039 2913.793,177.1124 4515.2642,177.1208 3960.8784,177.1293 2024.3447,177.1377 759.95526,177.1462 396.19421,177.1546 270.45703,177.1631 174.10266,177.1715 125.90507,177.1800 90.877739,177.1885 57.032402,177.1969 32.772186,177.2054 19.323111,177.2138 12.025179,177.2223 7.9196329,177.2307 5.7600698,177.2392 4.4599276,177.2476 4.1589961,177.2561 3.2652087,177.2645 3.2033982,177.2730 2.9116626,177.2815 2.9381659,177.2899 3.1239295,177.2984 3.0619392,177.3068 2.2029068,177.3153 2.3803632,177.3237 2.8052149,177.3322 2.3804951,177.3407 2.1153088,177.3491 1.8672289,177.3576 2.11466,177.3660 1.4599861,177.3745 1.3806162,177.3829 1.3183445,177.3914 0.88491917,177.3999 1.0090559,177.4083 1.6730479,177.4168 1.654834,177.4252 1.3537689,177.4337 1.8229636,177.4422 1.6992333,177.4506 1.9205514,177.4591 1.9288802,177.4675 1.8938235,177.4760 1.8408445,177.4845 2.008878,177.4929 1.9203584,177.5014 1.5750024,177.5098 1.0000043,177.5183 1.1415297,177.5268 1.3186405,177.5352 1.8587914,177.5437 1.7170422,177.5521 1.4774557,177.5606 1.026111,177.5691 1.0530465,177.5775 0.82312423,177.5860 1.0797421,177.5945 1.0794282,177.6029 0.85832834,177.6114 0.60171723,177.6199 0.78788245,177.6283 1.2747761,177.6368 1.6727811,177.6452 1.7258215,177.6537 1.8755922,177.6622 1.3621937,177.6706 0.89383948,177.6791 0.73496592,177.6876 1.3366638,
[truncated: 2,269,106 more chars]
