# Supplementary material for: Polypy: A Framework to Interpret Polymer Properties from Mass Spectrometry Data
Source: Polymers (Basel). 2024 Jun 22;16(13):1771. doi: 10.3390/polym16131771 (PMC11244493; doi:10.3390/polym16131771)
Supplement: Supplementary file 1 [file polymers-16-01771-s001.zip › Aryl_resins_MS_raw_data/VV_25a_1h.ascii]

0.296133,+,NANO-ESI,ms1,-,profile,44.9215-2505.2564,136512,44.9215 0.40634564,44.9258 0.53117502,44.9300 0.18736303,44.9343 -1.0409726e-005,44.9385 2.6713133e-006,44.9428 -2.7432685e-007,44.9471 0.18750185,44.9513 0.31250086,44.9556 0.09374249,44.9598 0.093850084,44.9641 0.68769598,44.9683 1.1250055,44.9726 0.68728256,44.9769 -0.00010441502,44.9811 4.4410732e-005,44.9854 0.18754496,44.9896 0.34375155,44.9939 0.18744864,44.9981 -2.2048762e-005,45.0024 2.1400299e-005,45.0067 0.093771517,45.0109 0.093727536,45.0152 -1.6758389e-005,45.0194 4.4605908e-006,45.0237 -1.0821202e-006,45.0280 -1.3265318e-007,45.0322 0.031283937,45.0365 0.18758939,45.0407 0.62506306,45.0450 0.84370083,45.0493 0.49991634,45.0535 0.18749025,45.0578 0.1875245,45.0620 0.18756345,45.0663 0.25005883,45.0706 0.34368742,45.0748 0.406138,45.0791 0.28142112,45.0833 0.71887481,45.0876 0.71892661,45.0919 1.1876996,45.0961 1.0622581,45.1004 0.71852273,45.1047 0.5936746,45.1089 0.34367499,45.1132 0.093688548,45.1175 0.34374493,45.1217 -8.7735662e-006,45.1260 3.2097778e-005,45.1302 0.18757729,45.1345 0.34374866,45.1388 0.34382117,45.1430 0.71886009,45.1473 0.84377921,45.1516 1.031468,45.1558 1.4688495,45.1601 0.99975377,45.1644 0.49977905,45.1686 0.31240967,45.1729 0.18748669,45.1772 0.28124192,45.1814 0.12495241,45.1857 2.2113885e-005,45.1900 0.093798637,45.1942 0.093709208,45.1985 -6.1587125e-005,45.2028 0.00011125474,45.2070 0.68780988,45.2113 1.2812363,45.2156 0.71849394,45.2198 0.3437278,45.2241 0.37498137,45.2284 0.4375262,45.2326 0.59383833,45.2369 0.40615913,45.2412 0.09365014,45.2455 -4.7568055e-006,45.2497 -9.3632871e-006,45.2540 4.2215546e-005,45.2583 0.18767484,45.2625 0.5001592,45.2668 0.68744636,45.2711 0.62485301,45.2754 0.40613195,45.2796 0.031201938,45.2839 0.093811795,45.2882 0.3125543,45.2924 0.28124779,45.2967 0.15623845,45.3010 0.18750699,45.3053 0.28127223,45.3095 0.49996591,45.3138 0.31241664,45.3181 0.093775056,45.3223 0.28134161,45.3266 0.56248713,45.3309 0.40615886,45.3352 0.031210708,45.3394 3.0618041e-005,45.3437 0.093747549,45.3480 -2.0910209e-005,45.3523 0.031272676,45.3565 0.093743518,45.3608 -1.522416e-005,45.3651 4.0800969e-006,45.3694 -1.0945581e-006,45.3736 2.9768975e-007,45.3779 -9.6083284e-008,45.3822 8.6618449e-008,45.3865 -2.5040873e-007,45.3907 9.1511384e-007,45.3950 -3.4104207e-006,45.3993 1.2727963e-005,45.4036 0.18758717,45.4079 0.68769777,45.4121 1.1249567,45.4164 0.40601954,45.4207 0.093826123,45.4250 0.84398878,45.4292 1.6875346,45.4335 1.8435714,45.4378 1.2811055,45.4421 0.65627253,45.4464 0.40630418,45.4506 0.31244877,45.4549 0.093673356,45.4592 3.9144034e-005,45.4635 0.093751848,45.4678 -4.676565e-005,45.4720 8.7858116e-006,45.4763 1.1629289e-005,45.4806 0.21878709,45.4849 0.40623087,45.4892 0.18746899,45.4934 2.4439196e-006,45.4977 -6.1633784e-007,45.5020 2.114666e-008,45.5063 5.3188631e-007,45.5106 -2.1489475e-006,45.5149 8.0647951e-006,45.5191 0.09380804,45.5234 0.31255671,45.5277 0.31242386,45.5320 -4.9251055e-005,45.5363 0.093814425,45.5406 0.18746871,45.5448 -2.7478485e-005,45.5491 0.093753427,45.5534 0.09380307,45.5577 0.15631491,45.5620 0.15621758,45.5663 0.093686745,45.5705 -3.4455104e-005,45.5748 9.2800628e-006,45.5791 -2.6614039e-006,45.5834 1.3646214e-006,45.5877 0.18750069,45.5920 0.18749943,45.5963 0.09374921,45.6006 0.093754776,45.6048 0.18749085,45.6091 0.093781956,45.6134 0.18755183,45.6177 0.37511593,45.6220 0.90638494,45.6263 1.0311649,45.6306 0.49981812,45.6349 0.18754733,45.6391 0.31261802,45.6434 0.37496778,45.6477 0.28112134,45.6520 0.093737446,45.6563 0.28148809,45.6606 0.65620691,45.6649 0.28110269,45.6692 0.34375405,45.6735 0.18741597,45.6777 -2.9524568e-005,45.6820 9.4682146e-006,45.6863 0.093756691,45.6906 0.37501359,45.6949 0.49997851,45.6992 0.18752593,45.7035 0.21878645,45.7078 0.18749799,45.7121 0.09371613,45.7164 -3.5806919e-005,45.7207 9.5815303e-006,45.7249 -2.5152949e-006,45.7292 4.7857844e-007,45.7335 6.0134715e-007,45.7378 -2.8843606e-006,45.7421 1.0937314e-005,45.7464 0.093797512,45.7507 0.34387589,45.7550 0.81249934,45.7593 0.53114867,45.7636 0.4063074,45.7679 0.43756127,45.7722 0.43740982,45.7765 0.12489109,45.7808 0.093866944,45.7851 0.75025672,45.7894 1.2813563,45.7937 0.96850771,45.7979 0.18726504,45.8022 -2.8960312e-006,45.8065 7.750757e-007,45.8108 -2.0395576e-007,45.8151 4.0660872e-008,45.8194 4.134095e-008,45.8237 -2.060536e-007,45.8280 7.8296051e-007,45.8323 -2.9261075e-006,45.8366 1.0922661e-005,45.8409 0.093764886,45.8452 0.093735158,45.8495 -1.119504e-005,45.8538 3.9795004e-006,45.8581 -4.7221984e-006,45.8624 1.4910585e-005,45.8667 0.18762292,45.8710 1.1251481,45.8753 1.3126645,45.8796 1.2812247,45.8839 0.56232327,45.8882 0.31233284,45.8925 -9.8571545e-005,45.8968 2.6481574e-005,45.9011 -7.3440601e-006,45.9054 2.8919005e-006,45.9097 -4.2231745e-006,45.9140 0.093849048,45.9183 0.65638304,45.9226 0.8436951,45.9269 0.40610623,45.9312 -3.1147134e-005,45.9355 0.093804382,45.9398 0.18747579,45.9441 -3.8147627e-005,45.9484 0.093769334,45.9527 0.56252688,45.9570 0.74998796,45.9613 0.31248191,45.9656 0.031233663,45.9699 0.031363498,45.9743 0.31263319,45.9786 0.31238595,45.9829 0.0936535,45.9872 0.18759428,45.9915 0.50004238,45.9958 0.34364006,46.0001 0.031184498,46.0044 3.48102e-005,46.0087 0.18756995,46.0130 0.31247702,46.0173 0.093684226,46.0216 -5.4797597e-006,46.0259 1.7143726e-006,46.0302 -1.3772502e-006,46.0345 3.794873e-006,46.0388 0.31249422,46.0431 0.34383386,46.0475 1.500103,46.0518 2.0311627,46.0561 1.1874042,46.0604 0.5000118,46.0647 0.093785077,46.0690 0.31258547,46.0733 0.62508762,46.0776 0.56247914,46.0819 0.31239051,46.0862 0.062419351,46.0905 -1.3722312e-005,46.0948 6.9496218e-006,46.0992 0.031292662,46.1035 0.093750194,46.1078 0.031206405,46.1121 -3.5416028e-006,46.1164 1.0878125e-006,46.1207 -8.0932784e-007,46.1250 2.149623e-006,46.1293 0.093745671,46.1336 0.093768582,46.1380 0.093756437,46.1423 0.031228775,46.1466 -1.4474472e-006,46.1509 3.8530806e-007,46.1552 -9.3626696e-008,46.1595 -1.084758e-008,46.1638 1.3704397e-007,46.1681 -5.3738995e-007,46.1725 2.0127352e-006,46.1768 -7.5143657e-006,46.1811 2.8047778e-005,46.1854 0.18755615,46.1897 0.28125459,46.1940 0.18745843,46.1983 0.09375082,46.2027 0.18757865,46.2070 0.4062826,46.2113 0.34365439,46.2156 0.031184597,46.2199 9.6944395e-006,46.2242 -2.6724358e-006,46.2285 9.9428871e-007,46.2329 -1.3045596e-006,46.2372 4.2243273e-006,46.2415 -1.5594418e-005,46.2458 5.8159691e-005,46.2501 0.28141177,46.2544 0.53126156,46.2588 0.28104174,46.2631 0.00010470657,46.2674 0.90657198,46.2717 1.5626806,46.2760 1.6559961,46.2804 0.59356064,46.2847 0.90638375,46.2890 1.0938569,46.2933 1.4687524,46.2976 0.9997561,46.3019 1.0311352,46.3063 1.7813591,46.3106 2.0000231,46.3149 1.0623533,46.3192 0.74995506,46.3235 0.37502906,46.3279 0.43749204,46.3322 0.49998042,46.3365 0.50000429,46.3408 0.093738601,46.3452 2.6263735e-005,46.3495 0.06253431,46.3538 0.062465467,46.3581 -2.5303147e-005,46.3624 6.7807487e-006,46.3668 -1.817108e-006,46.3711 4.8694972e-007,46.3754 -1.3049407e-007,46.3797 3.4973837e-008,46.3841 -9.3871648e-009,46.3884 2.571042e-009,46.3927 -8.9601332e-010,46.3970 1.0128296e-009,46.4014 -3.1555687e-009,46.4057 1.1610683e-008,46.4100 -4.3291845e-008,46.4143 1.6157419e-007,46.4186 -6.0307025e-007,46.4230 2.2509505e-006,46.4273 -8.401641e-006,46.4316 3.1359028e-005,46.4360 0.093803786,46.4403 0.093674101,46.4446 7.8966237e-005,46.4489 0.31266415,46.4533 0.34364486,46.4576 0.18736637,46.4619 0.093845509,46.4662 0.56259602,46.4706 0.56246269,46.4749 0.50000387,46.4792 0.49998313,46.4835 0.34366924,46.4879 0.093690395,46.4922 0.031260435,46.4965 0.093757316,46.5009 0.093763746,46.5052 0.18756697,46.5095 0.40622011,46.5138 0.28118196,46.5182 0.37498885,46.5225 0.53131592,46.5268 0.59392005,46.5312 0.87503135,46.5355 0.59358311,46.5398 0.093647942,46.5442 5.4997136e-006,46.5485 -1.0683914e-006,46.5528 -1.2269313e-006,46.5572 5.9769382e-006,46.5615 -2.2683314e-005,46.5658 0.031375565,46.5701 0.40633181,46.5745 0.31240565,46.5788 0.18746312,46.5831 0.28120229,46.5875 0.37503999,46.5918 0.37512174,46.5961 0.34381363,46.6005 0.31235498,46.6048 -0.00011567331,46.6091 3.2651718e-005,46.6135 -1.4921859e-005,46.6178 2.7035068e-005,46.6221 0.093748599,46.6265 0.18750064,46.6308 0.7501021,46.6351 0.96885562,46.6395 0.68746156,46.6438 0.18735076,46.6482 0.65653753,46.6525 3.1565418,46.6568 3.7187414,46.6612 2.8748853,46.6655 1.218492,46.6698 0.28107136,46.6742 0.18742956,46.6785 0.40636903,46.6828 0.53127021,46.6872 0.34374061,46.6915 0.7190392,46.6959 1.6251496,46.7002 1.4060297,46.7045 0.65601355,46.7089 0.15626192,46.7132 0.46890879,46.7176 0.624883,46.7219 0.53114569,46.7262 0.3125633,46.7306 0.3124485,46.7349 0.093696222,46.7392 -1.3064421e-005,46.7436 2.2935794e-005,46.7479 0.093778051,46.7523 0.093721516,46.7566 -2.0851405e-005,46.7609 5.2271812e-006,46.7653 -5.4903236e-008,46.7696 -5.0087569e-006,46.7740 2.0092277e-005,46.7783 0.18760772,46.7827 0.53131729,46.7870 0.53119266,46.7913 0.28114322,46.7957 -1.8365381e-005,46.8000 0.093761206,46.8044 -2.6530148e-005,46.8087 1.4441801e-005,46.8131 0.093758687,46.8174 0.093740791,46.8217 -1.173573e-005,46.8261 1.6260241e-005,46.8304 0.1250734,46.8348 0.34379575,46.8391 0.34372246,46.8435 0.31253231,46.8478 0.40635324,46.8522 0.49998766,46.8565 0.31234944,46.8608 0.062431015,46.8652 0.093793169,46.8695 0.18748529,46.8739 0.031211974,46.8782 4.8761867e-006,46.8826 -8.3165214e-006,46.8869 0.031343333,46.8913 0.25015441,46.8956 0.37500277,46.9000 0.28108531,46.9043 -0.00012306575,46.9087 0.00013689183,46.9130 0.40645948,46.9174 0.59376621,46.9217 0.49984446,46.9260 0.31240907,46.9304 0.28128704,46.9347 0.43758169,46.9391 0.62496525,46.9434 0.75001848,46.9478 1.4062084,46.9521 0.49985889,46.9565 9.8140954e-006,46.9608 -3.6491811e-006,46.9652 0.3437629,46.9695 0.87506717,46.9739 1.0937957,46.9782 0.6561681,46.9826 -5.3923759e-005,46.9869 1.440932e-005,46.9913 -3.7076948e-006,46.9957 4.198408e-007,47.0000 2.0289965e-006,47.0044 -8.5368629e-006,47.0087 0.031314295,47.0131 0.31258613,47.0174 0.34367582,47.0218 0.96875954,47.0261 2.4064155,47.0305 2.5937276,47.0348 1.3124328,47.0392 0.59375387,47.0435 0.34363481,47.0479 0.031242814,47.0522 0.34389409,47.0566 0.56245452,47.0610 0.18738385,47.0653 0.031236406,47.0697 -1.304019e-005,47.0740 3.5309564e-005,47.0784 0.18756066,47.0827 0.31253782,47.0871 0.28123322,47.0914 0.093658388,47.0958 -7.9406618e-007,47.1002 0.18759836,47.1045 0.34379232,47.1089 0.40627182,47.1132 0.59375972,47.1176 0.49991822,47.1219 0.18741594,47.1263 0.093785055,47.1307 0.31255525,47.1350 0.34372193,47.1394 0.28119904,47.1437 0.18744184,47.1481 0.093864113,47.1524 0.31264904,47.1568 0.3123517,47.1612 -0.00012537894,47.1655 8.0881378e-005,47.1699 0.18758348,47.1742 0.28120363,47.1786 0.093656577,47.1830 5.1607356e-005,47.1873 0.31261197,47.1917 0.49999982,47.1960 0.31238863,47.2004 -5.3591724e-005,47.2048 1.4781481e-005,47.2091 -5.5286409e-006,47.2135 7.3322281e-006,47.2179 0.093817763,47.2222 0.3438099,47.2266 0.34368929,47.2309 0.093686387,47.2353 -2.2931064e-005,47.2397 6.3849111e-005,47.2440 0.18763539,47.2484 0.40644503,47.2528 0.68757266,47.2571 0.62495446,47.2615 0.5310725,47.2658 0.18739726,47.2702 0.34392491,47.2746 0.46866989,47.2789 0.28109708,47.2833 0.28132084,47.2877 0.43745393,47.2920 0.093679421,47.2964 0.18757293,47.3008 0.34377575,47.3051 0.50007421,47.3095 1.0941297,47.3139 1.8438022,47.3182 1.0621067,47.3226 0.3123028,47.3270 0.37497115,47.3313 0.68752152,47.3357 0.59373045,47.3401 0.031235904,47.3444 8.8535944e-006,47.3488 0.093825236,47.3532 0.31252614,47.3575 0.18741857,47.3619 0.49997893,47.3663 0.53128409,47.3706 0.093767107,47.3750 0.093730398,47.3794 0.093745992,47.3838 0.28131849,47.3881 0.84374881,47.3925 0.9374674,47.3969 0.81258285,47.4012 0.96887171,47.4056 1.0626118,47.4100 0.96864158,47.4144 0.62500149,47.4187 1.0312924,47.4231 0.78120035,47.4275 1.0313947,47.4318 1.1873742,47.4362 0.56236112,47.4406 0.50008202,47.4450 0.56252861,47.4493 1.0624893,47.4537 1.593662,47.4581 1.3749206,47.4624 0.74998349,47.4668 0.21872886,47.4712 0.093717583,47.4756 -1.5115241e-005,47.4799 0.50002611,47.4843 0.81250203,47.4887 0.37500802,47.4931 0.40645316,47.4974 1.1877183,47.5018 1.2811962,47.5062 0.84349924,47.5106 0.34361222,47.5149 0.03120663,47.5193 0.094061077,47.5237 1.0317217,47.5281 1.5001148,47.5324 1.3433681,47.5368 0.4684526,47.5412 0.37500355,47.5456 0.3750532,47.5500 0.81273562,47.5543 1.0312046,47.5587 0.56219506,47.5631 0.12498985,47.5675 0.43770432,47.5718 0.68743819,47.5762 0.43731937,47.5806 0.12492153,47.5850 2.7887595e-006,47.5894 -1.9219868e-005,47.5937 7.4098978e-005,47.5981 0.18756689,47.6025 0.187502,47.6069 0.28134665,47.6113 0.43754426,47.6156 0.46869335,47.6200 0.53120524,47.6244 0.43740574,47.6288 0.093708605,47.6332 0.34391809,47.6375 0.96883327,47.6419 0.9061234,47.6463 0.40612084,47.6507 0.031219382,47.6551 3.4931252e-006,47.6595 5.9777112e-006,47.6638 0.093804754,47.6682 0.31255209,47.6726 0.31243157,47.6770 -5.5553002e-005,47.6814 1.3617852e-005,47.6857 0.093858898,47.6901 0.43765214,47.6945 0.62513536,47.6989 0.71863604,47.7033 0.21850269,47.7077 0.031237766,47.7121 0.18755803,47.7164 0.40629411,47.7208 0.40618971,47.7252 0.093682542,47.7296 7.6126651e-007,47.7340 -5.1732013e-007,47.7384 1.3080778e-006,47.7428 0.093749978,47.7471 -1.2681364e-006,47.7515 3.7695861e-007,47.7559 -2.3957986e-007,47.7603 5.813842e-007,47.7647 -2.0861696e-006,47.7691 7.7641189e-006,47.7735 1.0937942,47.7778 2.5000515,47.7822 2.5000837,47.7866 1.4063001,47.7910 0.31240821,47.7954 0.18738075,47.7998 -3.1775937e-005,47.8042 8.279083e-006,47.8086 -1.3368991e-006,47.8130 -2.9327755e-006,47.8173 1.3069658e-005,47.8217 0.093757488,47.8261 0.093789212,47.8305 0.31255639,47.8349 0.31243047,47.8393 -5.579479e-005,47.8437 1.523282e-005,47.8481 -5.1306615e-006,47.8525 5.288688e-006,47.8569 0.093820818,47.8613 0.4376148,47.8656 0.59368563,47.8700 0.21869539,47.8744 0.34379897,47.8788 0.40622216,47.8832 0.28121576,47.8876 0.37506193,47.8920 0.59372479,47.8964 0.18741086,47.9008 0.093778372,47.9052 0.37511843,47.9096 0.68753284,47.9140 0.40610155,47.9184 -3.0621522e-005,47.9228 0.062568925,47.9272 0.12501734,47.9315 0.12499279,47.9359 0.093695842,47.9403 -3.8708171e-005,47.9447 1.2266073e-005,47.9491 0.093746692,47.9535 0.18752338,47.9579 0.43752679,47.9623 0.59372687,47.9667 0.49997595,47.9711 0.18749771,47.9755 -1.0373631e-006,47.9799 -1.8196629e-006,47.9843 8.317088e-006,47.9887 0.031251054,47.9931 -1.2558613e-005,47.9975 1.669465e-005,48.0019 0.09378095,48.0063 0.21875964,48.0107 0.18746734,48.0151 0.031250726,48.0195 0.093748234,48.0239 -2.3592998e-005,48.0283 5.6333752e-006,48.0327 1.0623249e-006,48.0371 -9.8844548e-006,48.0415 3.847979e-005,48.0459 0.31266645,48.0503 0.75017601,48.0547 0.81235915,48.0591 0.37480274,48.0635 0.31248838,48.0679 0.093713634,48.0723 5.8594673e-005,48.0767 0.18763237,48.0811 0.40634394,48.0855 0.59372634,48.0899 0.43731979,48.0943 0.031164045,48.0987 2.2591126e-005,48.1031 -4.4014978e-006,48.1075 -4.9882947e-006,48.1119 2.435798e-005,48.1163 0.093789943,48.1207 0.093698137,48.1251 3.5107376e-005,48.1295 0.18758379,48.1339 0.18743405,48.1383 0.78120911,48.1427 1.0937486,48.1471 0.34372115,48.1515 0.50005877,48.1560 1.9375998,48.1604 2.1562128,48.1648 0.96864086,48.1692 0.031316873,48.1736 0.31270361,48.1780 0.56252778,48.1824 0.43733203,48.1868 0.21870141,48.1912 0.37507561,48.1956 0.49999088,48.2000 0.34366757,48.2044 0.093688697,48.2088 -7.9055853e-006,48.2132 2.2505576e-006,48.2176 -1.095868e-006,48.2221 2.1329004e-006,48.2265 -7.4364598e-006,48.2309 2.7615857e-005,48.2353 0.1875632,48.2397 0.34377569,48.2441 0.31244665,48.2485 0.093714312,48.2529 0.093766034,48.2573 0.09373755,48.2617 0.093769602,48.2661 0.1875053,48.2706 0.093709171,48.2750 -1.1837372e-005,48.2794 3.7243738e-006,48.2838 -3.0591202e-006,48.2882 8.5126576e-006,48.2926 0.12500076,48.2970 0.21877499,48.3014 0.21885946,48.3058 0.31257698,48.3103 0.34371653,48.3147 0.31249979,48.3191 0.34372732,48.3235 0.18737684,48.3279 -5.3285577e-005,48.3323 3.135177e-005,48.3367 0.1876262,48.3412 0.59386158,48.3456 0.68741375,48.3500 0.43741789,48.3544 0.31244442,48.3588 -2.8565761e-005,48.3632 0.093877837,48.3676 0.31260353,48.3721 0.3123709,48.3765 0.031133769,48.3809 8.0512555e-006,48.3853 2.659569e-005,48.3897 0.18758228,48.3941 0.31247324,48.3985 0.09367609,48.4030 -6.4261158e-006,48.4074 1.7468352e-006,48.4118 -5.6055563e-007,48.4162 4.9524476e-007,48.4206 -1.4205217e-006,48.4250 5.1873803e-006,48.4295 0.093816206,48.4339 0.31251836,48.4383 0.1874467,48.4427 0.18760328,48.4471 0.68780971,48.4516 1.218828,48.4560 0.96852124,48.4604 0.49979392,48.4648 0.093677916,48.4692 0.12506169,48.4737 0.31253725,48.4781 0.37505949,48.4825 0.4687618,48.4869 0.34367383,48.4913 0.18741898,48.4958 -4.1118918e-005,48.5002 1.2142511e-005,48.5046 -7.4472919e-006,48.5090 1.7647289e-005,48.5134 0.093769722,48.5179 0.65625274,48.5223 1.0000718,48.5267 0.56261504,48.5311 0.74995881,48.5355 0.34360164,48.5400 -4.2150885e-005,48.5444 1.0106117e-005,48.5488 1.7314231e-006,48.5532 -1.7034905e-005,48.5577 0.093821153,48.5621 0.84387553,48.5665 1.0624713,48.5709 0.71863502,48.5754 -6.1229795e-005,48.5798 7.0486822e-005,48.5842 0.31260371,48.5886 0.53131324,48.5931 0.68749189,48.5975 0.49988523,48.6019 0.21877386,48.6063 0.31264266,48.6108 0.5000692,48.6152 0.62506759,48.6196 0.59354168,48.6240 0.093597412,48.6285 0.31258917,48.6329 0.3437131,48.6373 0.18743886,48.6417 -4.3061034e-005,48.6462 5.7495778e-005,48.6506 0.31260222,48.6550 0.4999986,48.6595 0.31240305,48.6639 0.031202218,48.6683 -9.6709937e-007,48.6727 2.3391895e-005,48.6772 0.18757251,48.6816 0.50013077,48.6860 0.68753028,48.6905 0.37481523,48.6949 -8.2261176e-005,48.6993 2.3504681e-006,48.7038 7.2876966e-005,48.7082 0.50013131,48.7126 0.65619814,48.7170 0.28112516,48.7215 4.8540578e-006,48.7259 0.18768768,48.7303 0.53137058,48.7348 0.59363294,48.7392 0.37482575,48.7436 0.21878166,48.7481 0.50017607,48.7525 0.96889955,48.7569 1.3125018,48.7614 1.0310624,48.7658 0.46858588,48.7702 1.0937361,48.7747 1.5625095,48.7791 1.093726,48.7835 0.031228295,48.7880 3.69298e-005,48.7924 0.18752557,48.7968 0.093699321,48.8013 -1.7529287e-006,48.8057 -3.0848951e-005,48.8101 0.00012516325,48.8146 0.3439005,48.8190 0.34366924,48.8234 0.18740065,48.8279 0.093780249,48.8323 0.15621135,48.8368 -7.466699e-005,48.8412 6.3773387e-006,48.8456 0.093882345,48.8501 0.53139627,48.8545 0.49985346,48.8589 0.15622263,48.8634 0.68777472,48.8678 1.4374655,48.8722 1.0310285,48.8767 0.68742245,48.8811 0.18745381,48.8856 8.8913957e-006,48.8900 -7.5167762e-008,48.8944 -8.5927131e-006,48.8989 3.4449942e-005,48.9033 0.18754365,48.9078 0.18746379,48.9122 0.12505779,48.9166 0.31250149,48.9211 0.093657769,48.9255 0.18750907,48.9300 0.34373367,48.9344 0.18755637,48.9388 0.59399694,48.9433 1.0938628,48.9477 0.96855235,48.9522 0.28108397,48.9566 0.093726143,48.9610 0.28128764,48.9655 0.71878201,48.9699 0.53118622,48.9744 0.031215312,48.9788 1.6772259e-006,48.9833 0.031309076,48.9877 0.34386009,48.9921 0.5312866,48.9966 0.59380484,49.0010 0.96890813,49.0055 1.3436209,49.0099 0.49976599,49.0144 0.12495287,49.0188 3.3019565e-005,49.0233 0.18758519,49.0277 0.37517205,49.0321 1.187621,49.0366 1.187536,49.0410 1.4061754,49.0455 0.81229311,49.0499 0.56255853,49.0544 1.15659,49.0588 1.8750588,49.0633 1.1558558,49.0677 0.18727674,49.0722 0.31252861,49.0766 0.7813102,49.0811 0.90626132,49.0855 0.49999267,49.0899 0.34373489,49.0944 0.21868572,49.0988 0.093724459,49.1033 0.093755439,49.1077 -3.3709571e-006,49.1122 9.0229628e-007,49.1166 -2.3787177e-007,49.1211 4.9094407e-008,49.1255 4.1525816e-008,49.1300 -2.1522766e-007,49.1344 8.1947292e-007,49.1389 -3.0629874e-006,49.1433 1.1433681e-005,49.1478 0.18758088,49.1522 0.50002301,49.1567 0.31242034,49.1611 0.031215185,49.1656 2.0137404e-006,49.1700 -7.2910774e-007,49.1745 9.025639e-007,49.1789 -2.8813918e-006,49.1834 1.0624104e-005,49.1878 -3.9619197e-005,49.1923 0.00014786833,49.1968 1.0004033,49.2012 2.2501655,49.2057 1.843464,49.2101 0.49967772,49.2146 0.75003433,49.2190 1.2813483,49.2235 1.3437545,49.2279 0.84372205,49.2324 0.74993819,49.2368 0.65618342,49.2413 1.0624801,49.2457 1.2187482,49.2502 0.74999315,49.2547 0.28123465,49.2591 0.093830138,49.2636 0.31262448,49.2680 0.34365949,49.2725 0.12488248,49.2769 -1.3410071e-005,49.2814 1.9587055e-006,49.2858 5.5773985e-006,49.2903 -2.427127e-005,49.2948 9.1517417e-005,49.2992 0.62509179,49.3037 0.59364682,49.3081 0.18743567,49.3126 5.0798735e-006,49.3170 0.093749508,49.3215 -3.0825634e-006,49.3260 9.2348446e-006,49.3304 0.031249968,49.3349 -9.1326847e-006,49.3393 2.7556339e-006,49.3438 -1.8890338e-006,49.3483 4.8007328e-006,49.3527 -1.731564e-005,49.3572 6.4468593e-005,49.3616 0.31263041,49.3661 0.56259596,49.3706 0.78127223,49.3750 0.7499302,49.3795 0.59369028,49.3839 0.78152227,49.3884 1.3753574,49.3929 1.3749523,49.3973 0.93714917,49.4018 0.74982363,49.4063 1.250075,49.4107 1.0937059,49.4152 0.50000978,49.4196 0.40618896,49.4241 0.24989256,49.4286 0.81251949,49.4330 0.81244183,49.4375 0.18744411,49.4420 -1.0438506e-005,49.4464 3.5067551e-005,49.4509 0.093795218,49.4553 0.18755347,49.4598 0.59391063,49.4643 0.9374724,49.4687 0.43728805,49.4732 -6.2601001e-005,49.4777 2.9128838e-005,49.4821 0.18779695,49.4866 1.0004685,49.4911 1.62508,49.4955 1.405757,49.5000 0.43719178,49.5045 0.28126875,49.5089 0.093677029,49.5134 0.093757518,49.5179 0.40634534,49.5223 0.75009,49.5268 0.65621096,49.5313 0.31239006,49.5357 0.031195961,49.5402 1.6401704e-005,49.5447 0.031237546,49.5491 3.3408502e-005,49.5536 0.18755019,49.5581 0.18746653,49.5625 0.18749005,49.5670 0.5313068,49.5715 0.78125548,49.5760 0.34366506,49.5804 0.093795173,49.5849 0.31280985,49.5894 0.75010109,49.5938 0.56226033,49.5983 0.21853045,49.6028 0.093810052,49.6073 0.3438603,49.6117 0.34374774,49.6162 0.34366903,49.6207 0.031142332,49.6251 1.1372666e-005,49.6296 -4.5317247e-006,49.6341 0.093797833,49.6386 0.43766654,49.6430 0.65630507,49.6475 0.34365201,49.6520 0.18737677,49.6564 0.093795016,49.6609 0.65652061,49.6654 1.2188439,49.6699 1.124827,49.6743 0.68738568,49.6788 0.56248301,49.6833 0.34363338,49.6878 0.031257253,49.6922 0.31262508,49.6967 0.50003535,49.7012 0.46871868,49.7057 0.3124975,49.7101 0.31244031,49.7146 0.093647614,49.7191 -8.671007e-006,49.7236 2.6223411e-006,49.7280 0.031249387,49.7325 -1.6667686e-007,49.7370 7.7099685e-008,49.7415 -1.4171921e-007,49.7460 4.8982361e-007,49.7504 -1.8177639e-006,49.7549 6.7819451e-006,49.7594 0.093818665,49.7639 0.68774027,49.7683 1.7502518,49.7728 1.7810394,49.7773 0.74972564,49.7818 0.34370282,49.7863 0.031214206,49.7907 0.03130535,49.7952 0.093754157,49.7997 0.2188559,49.8042 0.65644807,49.8087 0.93752158,49.8131 1.0310376,49.8176 0.56235844,49.8221 0.8749975,49.8266 0.37499583,49.8311 0.093746133,49.8355 0.34373835,49.8400 1.0937815,49.8445 1.5625148,49.8490 0.40629429,49.8535 0.2500062,49.8580 0.093672216,49.8624 -3.0940297e-005,49.8669 9.1389268e-007,49.8714 0.09379302,49.8759 0.093777992,49.8804 0.28144377,49.8849 0.84389961,49.8893 0.65603536,49.8938 0.18731678,49.8983 0.031282667,49.9028 0.31257093,49.9073 0.34371331,49.9118 0.18746291,49.9162 0.12501906,49.9207 0.093719549,49.9252 -3.8929131e-005,49.9297 1.0478106e-005,49.9342 -2.9792504e-006,49.9387 1.4378801e-006,49.9432 0.03124723,49.9476 0.40642735,49.9521 0.84394038,49.9566 0.71856433,49.9611 0.09356422,49.9656 7.7475952e-006,49.9701 -4.2549195e-006,49.9746 9.2722557e-006,49.9791 -3.2837313e-005,49.9835 0.093974248,49.9880 1.1879709,49.9925 1.9687772,49.9970 1.3120469,50.0015 0.21854912,50.0060 0.18765725,50.0105 0.31243455,50.0150 0.093668953,50.0195 0.18760197,50.0239 0.34384933,50.0284 0.49996415,50.0329 0.31235477,50.0374 0.15620223,50.0419 0.093772605,50.0464 0.18752131,50.0509 0.18748116,50.0554 0.12496135,50.0599 -1.5935988e-005,50.0644 5.7810184e-006,50.0689 -7.1871027e-006,50.0733 2.2969347e-005,50.0778 0.062549539,50.0823 0.156249,50.0868 0.37500411,50.0913 0.49996522,50.0958 0.093705907,50.1003 1.0366294e-005,50.1048 -2.1887529e-006,50.1093 -1.6126257e-006,50.1138 8.6404734e-006,50.1183 0.031250272,50.1228 -9.7381171e-006,50.1273 5.4840398e-006,50.1318 -1.2198317e-005,50.1363 0.031326544,50.1408 0.28126854,50.1452 0.0936682,50.1497 -3.7470606e-006,50.1542 -5.4591183e-006,50.1587 2.5586829e-005,50.1632 0.18757074,50.1677 0.53125817,50.1722 0.6874314,50.1767 0.3437165,50.1812 0.0937538,50.1857 1.4866979e-006,50.1902 -1.3366014e-005,50.1947 0.12516268,50.1992 0.93773514,50.2037 1.187484,50.2082 0.8122856,50.2127 0.18735917,50.2172 0.03125741,50.2217 0.031236393,50.2262 -1.2205838e-005,50.2307 3.2772057e-006,50.2352 -9.0171847e-007,50.2397 3.2933781e-007,50.2442 -4.1557817e-007,50.2487 1.3330879e-006,50.2532 -4.9172731e-006,50.2577 0.093863674,50.2622 0.46886539,50.2667 0.43741918,50.2712 0.15612251,50.2757 0.093838215,50.2802 0.62528026,50.2847 1.0937245,50.2892 0.68725663,50.2937 0.18739781,50.2982 -1.7949498e-005,50.3027 4.3517543e-006,50.3072 5.4454694e-007,50.3117 -6.5311619e-006,50.3162 2.5582931e-005,50.3207 0.093830794,50.3252 0.18750484,50.3297 0.093649581,50.3342 0.34380168,50.3387 0.53160548,50.3432 1.2500912,50.3477 0.87471169,50.3522 0.31231549,50.3568 -4.3620759e-005,50.3613 3.2501404e-005,50.3658 0.093823493,50.3703 0.18750119,50.3748 0.093671553,50.3793 -1.5075146e-005,50.3838 0.093770429,50.3883 0.34386334,50.3928 0.59370625,50.3973 0.093672603,50.4018 0.50006557,50.4063 0.56247067,50.4108 0.31246945,50.4153 0.28129733,50.4198 0.90631479,50.4243 0.84364486,50.4289 0.18757366,50.4334 0.53161496,50.4379 1.0625384,50.4424 0.87469786,50.4469 0.46861798,50.4514 0.40625179,50.4559 0.09369792,50.4604 -2.9935494e-005,50.4649 0.12508005,50.4694 0.4375695,50.4739 0.46887144,50.4785 1.0001607,50.4830 1.0936743,50.4875 0.74989295,50.4920 0.62486959,50.4965 0.43740803,50.5010 0.96882677,50.5055 0.84374499,50.5100 0.18745738,50.5145 0.28131658,50.5191 0.40619391,50.5236 0.093795292,50.5281 0.43783039,50.5326 1.156433,50.5371 1.3435299,50.5416 0.62468117,50.5461 0.12500672,50.5507 0.50018501,50.5552 0.87502259,50.5597 0.56228846,50.5642 -9.320752e-005,50.5687 0.031277116,50.5732 -1.5300548e-005,50.5777 4.3335012e-006,50.5823 -2.0319726e-006,50.5868 3.7943287e-006,50.5913 -1.3146584e-005,50.5958 4.8797046e-005,50.6003 0.50010413,50.6048 0.78124702,50.6093 0.49990785,50.6139 0.093701027,50.6184 2.0084678e-006,50.6229 -5.3820492e-007,50.6274 1.4414334e-007,50.6319 -3.8312688e-008,50.6364 9.0923526e-009,50.6410 1.9477844e-009,50.6455 -1.6886204e-008,50.6500 6.5605384e-008,50.6545 0.34377891,50.6590 0.78126097,50.6636 0.56246769,50.6681 0.093746446,50.6726 0.09381187,50.6771 0.31253701,50.6816 0.31249115,50.6861 0.1874495,50.6907 0.031242451,50.6952 0.09379638,50.6997 0.093706898,50.7042 0.18749778,50.7087 0.28124094,50.7133 -3.6033016e-005,50.7178 0.031263087,50.7223 0.31249946,50.7268 0.18749648,50.7314 0.031250168,50.7359 0.031245572,50.7404 1.6327791e-005,50.7449 0.093882561,50.7494 0.3126047,50.7540 0.28108731,50.7585 -0.00010542264,50.7630 0.093929768,50.7675 0.34375808,50.7721 0.43739104,50.7766 0.87501252,50.7811 0.87497437,50.7856 0.4375338,50.7902 0.34379372,50.7947 0.34374219,50.7992 0.37500176,50.8037 0.34372067,50.8083 0.28118208,50.8128 0.3125391,50.8173 0.531335,50.8218 0.50004768,50.8264 0.62497044,50.8309 0.84367508,50.8354 1.3749809,50.8399 1.5624506,50.8445 0.87500119,50.8490 0.43752289,50.8535 0.62503511,50.8580 0.50002992,50.8626 0.37501395,50.8671 0.75012934,50.8716 1.1249954,50.8761 0.53108072,50.8807 0.12492787,50.8852 -9.242116e-006,50.8897 0.18751046,50.8943 0.28131557,50.8988 0.34380063,50.9033 0.3437157,50.9079 0.18743461,50.9124 -3.6207104e-005,50.9169 3.0242245e-005,50.9214 0.093768336,50.9260 0.093749426,50.9305 0.1874661,50.9350 0.43762568,50.9396 0.87537998,50.9441 1.2812116,50.9486 0.65598112,50.9532 0.37502509,50.9577 0.34370711,50.9622 0.18740152,50.9668 0.093709916,50.9713 0.031210663,50.9758 -5.5274249e-006,50.9803 -6.1744263e-006,50.9849 3.0229114e-005,50.9894 0.18758363,50.9939 0.43750501,50.9985 0.68746209,51.0030 0.87498182,51.0075 0.56246221,51.0121 0.093729936,51.0166 0.09392979,51.0212 0.50026023,51.0257 0.75006759,51.0302 0.81225151,51.0348 0.34352019,51.0393 0.093744107,51.0438 0.09378843,51.0484 0.43770751,51.0529 0.84393537,51.0574 0.74989837,51.0620 0.4060185,51.0665 0.87496865,51.0710 2.3125567,51.0756 3.2812116,51.0801 2.1874354,51.0847 0.5937106,51.0892 -1.4022347e-005,51.0937 0.43765131,51.0983 0.87531841,51.1028 1.500028,51.1073 0.96841633,51.1119 0.093594931,51.1164 0.18772578,51.1210 0.59401518,51.1255 0.8436349,51.1300 0.62468648,51.1346 0.18742321,51.1391 1.9744242e-005,51.1437 -5.839353e-006,51.1482 3.6113786e-006,51.1527 -8.6064701e-006,51.1573 3.0817559e-005,51.1618 0.12511879,51.1664 0.53156227,51.1709 1.4065093,51.1754 1.6560658,51.1800 0.9996382,51.1845 0.37500444,51.1891 1.094065,51.1936 1.7813294,51.1982 1.5311941,51.2027 1.2812115,51.2072 0.87478781,51.2118 0.28101766,51.2163 -5.1594993e-006,51.2209 0.3126381,51.2254 0.65631264,51.2300 0.65621877,51.2345 0.4061161,51.2390 -7.4187868e-005,51.2436 1.7087816e-005,51.2481 5.8455116e-006,51.2527 0.093897089,51.2572 0.50005519,51.2618 0.50009376,51.2663 0.93778455,51.2709 1.3124061,51.2754 0.8122263,51.2799 0.4686383,51.2845 0.18741286,51.2890 -2.6476268e-005,51.2936 0.18751241,51.2981 0.34375611,51.3027 0.2187447,51.3072 0.21881646,51.3118 0.71892607,51.3163 1.187456,51.3209 0.65611595,51.3254 0.37493926,51.3300 3.2031803e-005,51.3345 0.34388873,51.3391 0.59380239,51.3436 0.59366846,51.3482 0.37503567,51.3527 0.68752813,51.3573 0.37482992,51.3618 -7.6326491e-005,51.3664 9.5854986e-005,51.3709 0.40644026,51.3755 0.87509447,51.3800 1.0937985,51.3846 2.5936954,51.3891 2.4372728,51.3937 1.1873823,51.3982 0.37500808,51.4028 0.49999592,51.4073 0.84386212,51.4119 1.0000761,51.4164 0.56253719,51.4210 0.53120255,51.4255 0.18734151,51.4301 -3.2601696e-005,51.4346 1.4183809e-005,51.4392 0.093816839,51.4437 0.31252682,51.4483 0.18741845,51.4528 -8.9942505e-006,51.4574 0.28138068,51.4620 0.49999294,51.4665 0.37510696,51.4711 1.0314636,51.4756 1.1250739,51.4802 0.96870136,51.4847 0.56233788,51.4893 0.56234884,51.4938 0.34366971,51.4984 0.71871501,51.5029 0.81247133,51.5075 0.7812494,51.5121 0.093784839,51.5166 0.31251428,51.5212 0.093657792,51.5257 0.00010601027,51.5303 0.40638116,51.5348 0.49994993,51.5394 0.31238908,51.5440 0.031196313,51.5485 -2.4707813e-005,51.5531 0.00011886809,51.5576 0.40640217,51.5622 0.43743402,51.5667 0.18736547,51.5713 -5.7952348e-005,51.5759 9.8574919e-006,51.5804 0.093922146,51.5850 0.50017041,51.5895 0.49986094,51.5941 0.18733238,51.5987 -5.8911235e-005,51.6032 0.12530182,51.6078 0.84415364,51.6123 1.1561503,51.6169 0.74974072,51.6215 0.40611479,51.6260 0.18736026,51.6306 -6.503344e-005,51.6352 4.1932311e-005,51.6397 0.3750422,51.6443 0.43750218,51.6488 0.15619177,51.6534 1.7789223e-005,51.6580 0.31266615,51.6625 0.68760806,51.6671 0.62488884,51.6717 0.18732849,51.6762 -6.4140272e-006,51.6808 0.093754999,51.6853 -1.3699281e-005,51.6899 0.093897954,51.6945 0.40646517,51.6990 0.96891069,51.7036 1.1248776,51.7082 0.71865439,51.7127 0.87501061,51.7173 0.93741655,51.7219 0.96866685,51.7264 0.56238711,51.7310 0.18745649,51.7356 1.872513e-005,51.7401 0.18756309,51.7447 0.31247792,51.7493 0.093699142,51.7538 0.12509777,51.7584 0.53139961,51.7630 0.59360921,51.7675 -0.00014376824,51.7721 3.9962899e-005,51.7767 -1.6069263e-005,51.7812 2.4312441e-005,51.7858 0.093822733,51.7904 0.18750061,51.7949 0.093674615,51.7995 -1.4963465e-005,51.8041 -1.8535107e-005,51.8086 8.911542e-005,51.8132 0.56278384,51.8178 1.0937968,51.8224 0.74975955,51.8269 0.40616649,51.8315 0.56254256,51.8361 0.49993017,51.8406 0.187509,51.8452 0.18756057,51.8498 0.18747205,51.8544 0.1874747,51.8589 0.28124836,51.8635 0.28123873,51.8681 0.093707263,51.8726 -1.4248696e-005,51.8772 3.8354078e-006,51.8818 -1.0914823e-006,51.8864 5.3015674e-007,51.8909 -1.029138e-006,51.8955 3.5867324e-006,51.9001 0.093740366,51.9046 0.18754353,51.9092 0.18748958,51.9138 0.031271368,51.9184 0.34387201,51.9229 0.59373039,51.9275 0.49993283,51.9321 1.8125005,51.9367 2.1874771,51.9412 1.312439,51.9458 0.53134203,51.9504 0.34397584,51.9550 0.78149945,51.9595 1.3125253,51.9641 0.96841955,51.9687 0.31226024,51.9733 0.093876556,51.9779 0.68763536,51.9824 1.0625083,51.9870 0.99987203,51.9916 0.18734074,51.9962 -6.7868559e-006,52.0007 1.7861856e-006,52.0053 -3.5718298e-007,52.0099 -3.5769054e-007,52.0145 0.1875128,52.0191 0.5000155,52.0236 0.56248391,52.0282 0.31251061,52.0328 0.18760738,52.0374 0.4374941,52.0420 0.18741594,52.0465 0.1875799,52.0511 0.53137249,52.0557 0.6248889,52.0603 0.09360595,52.0649 2.8565295e-005,52.0694 0.093864635,52.0740 0.34395048,52.0786 0.46859726,52.0832 0.093653202,52.0878 0.68777657,52.0923 1.2500607,52.0969 0.9372704,52.1015 0.15608482,52.1061 0.031237988,52.1107 -1.5077541e-005,52.1153 3.9531669e-006,52.1198 -7.3354909e-007,52.1244 -1.0195176e-006,52.1290 4.8122315e-006,52.1336 0.093791135,52.1382 0.34382391,52.1428 0.49997252,52.1473 0.18741991,52.1519 -2.087284e-005,52.1565 3.636369e-005,52.1611 0.09380649,52.1657 0.12495152,52.1703 -4.3657383e-005,52.1748 9.2827122e-006,52.1794 6.532051e-006,52.1840 0.37501016,52.1886 0.56249106,52.1932 0.31249598,52.1978 0.09374062,52.2024 2.5576228e-005,52.2070 0.09383326,52.2115 0.18750159,52.2161 0.093660131,52.2207 -2.3055295e-006,52.2253 0.18761836,52.2299 0.50006312,52.2345 0.43739834,52.2391 0.093658939,52.2437 -2.3606992e-006,52.2482 6.2932054e-007,52.2528 -1.5633903e-007,52.2574 -4.0335628e-009,52.2620 1.7250943e-007,52.2666 -6.8607915e-007,52.2712 2.5720708e-006,52.2758 -9.6031845e-006,52.2804 3.5844361e-005,52.2850 0.12510408,52.2896 0.21877758,52.2941 0.15614022,52.2987 -6.843578e-005,52.3033 4.1054027e-005,52.3079 0.28135154,52.3125 0.75014579,52.3171 0.84365433,52.3217 0.18733738,52.3263 0.093778029,52.3309 0.18750156,52.3355 0.093715727,52.3401 0.18751442,52.3447 0.40631524,52.3492 0.40628597,52.3538 0.3124617,52.3584 0.21868476,52.3630 0.031222899,52.3676 2.1154659e-005,52.3722 0.093759283,52.3768 0.093759678,52.3814 0.21880835,52.3860 0.49998796,52.3906 1.2812344,52.3952 2.1250143,52.3998 2.5312865,52.4044 3.1249843,52.4090 1.9061809,52.4136 1.1562372,52.4182 0.49998352,52.4228 5.6947147e-007,52.4274 -1.8428016e-006,52.4320 6.8024224e-006,52.4366 0.093823865,52.4412 0.34381425,52.4457 0.84370214,52.4503 1.7812525,52.4549 2.2187042,52.4595 1.2501189,52.4641 1.156466,52.4687 0.68731594,52.4733 0.18733296,52.4779 0.18756263,52.4825 0.3124778,52.4871 0.093680635,52.4917 0.031261161,52.4963 0.18752223,52.5009 1.2500421,52.5055 1.3437351,52.5101 0.093689919,52.5147 -1.2904422e-005,52.5193 1.7062262e-005,52.5239 0.093900874,52.5285 0.31256652,52.5331 0.24992603,52.5377 0.15613581,52.5423 -1.8967245e-005,52.5469 0.093803048,52.5515 0.18757236,52.5561 0.93769103,52.5607 1.2811888,52.5654 0.59353846,52.5700 0.093684427,52.5746 -7.0517615e-007,52.5792 0.031251475,52.5838 0.093749739,52.5884 -1.7091493e-006,52.5930 2.1487037e-006,52.5976 -6.8862328e-006,52.6022 2.5398813e-005,52.6068 0.12514013,52.6114 0.406353,52.6160 0.34365043,52.6206 0.15620008,52.6252 0.3127135,52.6298 0.71881622,52.6344 0.49971408,52.6390 -0.00013674988,52.6436 3.8904902e-005,52.6482 -1.885679e-005,52.6528 3.6521997e-005,52.6574 0.31254548,52.6621 0.34371525,52.6667 0.093712844,52.6713 -6.1434025e-007,52.6759 1.3125805,52.6805 2.312515,52.6851 1.6874197,52.6897 0.49998587,52.6943 -7.3491756e-006,52.6989 2.7414746e-005,52.7035 0.093786255,52.7081 0.09371601,52.7127 -3.8854425e-005,52.7174 5.097036e-005,52.7220 0.18753117,52.7266 0.18752033,52.7312 0.34379596,52.7358 0.40627134,52.7404 0.4374862,52.7450 0.34373921,52.7496 0.28129888,52.7542 0.31255004,52.7588 0.65624225,52.7635 0.56239378,52.7681 0.18740021,52.7727 -1.9805333e-005,52.7773 5.2721061e-006,52.7819 -1.2810692e-006,52.7865 -1.4842296e-007,52.7911 1.8751059e-006,52.7957 -7.3527885e-006,52.8004 2.7538861e-005,52.8050 0.09375219,52.8096 -3.6384004e-005,52.8142 3.8413837e-005,52.8188 0.18759006,52.8234 0.3124561,52.8280 0.093731321,52.8326 0.18765296,52.8373 0.37509766,52.8419 0.46862811,52.8465 0.21862163,52.8511 0.37519848,52.8557 0.96895432,52.8603 0.84364998,52.8650 0.71851945,52.8696 0.37489811,52.8742 0.28130946,52.8788 0.34378657,52.8834 0.3437416,52.8880 0.18743086,52.8927 -5.3599317e-005,52.8973 1.1466959e-005,52.9019 7.7381837e-006,52.9065 0.093796045,52.9111 0.1874859,52.9157 0.093760312,52.9204 0.28135318,52.9250 0.56261307,52.9296 0.71867877,52.9342 0.34366912,52.9388 0.3437241,52.9435 0.1874997,52.9481 0.68785429,52.9527 1.4064422,52.9573 1.0310093,52.9619 0.40594035,52.9666 -0.00010233993,52.9712 0.031287737,52.9758 0.031235551,52.9804 0.18748966,52.9850 0.31253046,52.9897 0.46874782,52.9943 0.50008786,52.9989 1.0001196,53.0035 0.74995029,53.0081 0.34361994,53.0128 -6.4839944e-005,53.0174 1.7480172e-005,53.0220 -5.0742246e-006,53.0266 2.8151198e-006,53.0313 -6.186373e-006,53.0359 0.18761268,53.0405 0.81261301,53.0451 0.68746281,53.0497 0.6878221,53.0544 1.6251646,53.0590 1.5623602,53.0636 1.2499086,53.0682 0.62482423,53.0729 0.34357071,53.0775 -0.00011199847,53.0821 0.093905643,53.0867 0.40626463,53.0914 0.18738885,53.0960 0.093757518,53.1006 0.093727708,53.1053 -2.0927298e-005,53.1099 3.4818813e-006,53.1145 7.0028295e-006,53.1191 0.093874402,53.1238 0.31253979,53.1284 0.18738022,53.1330 0.093740262,53.1376 0.25009698,53.1423 0.40619814,53.1469 0.093699396,53.1515 0.09376546,53.1562 0.031202383,53.1608 -7.6402885e-006,53.1654 1.7326283e-005,53.1700 0.093790986,53.1747 0.3439478,53.1793 0.68763918,53.1839 0.65627682,53.1886 0.5936268,53.1932 0.31241927,53.1978 0.40620667,53.2024 0.21860443,53.2071 0.093760863,53.2117 0.093728915,53.2163 -1.9098172e-005,53.2210 5.0024878e-006,53.2256 -9.0980581e-007,53.2302 -1.3639589e-006,53.2349 6.3664338e-006,53.2395 -2.4104251e-005,53.2441 9.0059752e-005,53.2488 0.43780702,53.2534 0.96893489,53.2580 0.99986899,53.2627 0.59348595,53.2673 0.28117594,53.2719 0.34380084,53.2766 0.31242904,53.2812 0.093748517,53.2858 0.18749064,53.2905 0.03116785,53.2951 6.8079491e-005,53.2997 0.3438569,53.3044 0.49999085,53.3090 0.40615126,53.3136 0.1875083,53.3183 0.3125644,53.3229 0.31244573,53.3275 0.093689814,53.3322 -7.5437492e-006,53.3368 6.4609435e-007,53.3415 4.9607374e-006,53.3461 1.1875916,53.3507 1.5000809,53.3554 0.59377205,53.3600 0.87496507,53.3646 0.65619373,53.3693 0.31245974,53.3739 0.093681112,53.3786 2.9210236e-005,53.3832 0.68757397,53.3878 1.5000807,53.3925 1.5625581,53.3971 0.81244934,53.4017 0.18737023,53.4064 0.093740948,53.4110 0.31257448,53.4157 0.28121543,53.4203 0.093679078,53.4249 -2.5065792e-005,53.4296 6.7088154e-006,53.4342 -1.7669379e-006,53.4389 3.5824635e-007,53.4435 3.3418061e-007,53.4482 -1.6951918e-006,53.4528 6.4472515e-006,53.4574 -2.4096247e-005,53.4621 8.9946865e-005,53.4667 0.31259272,53.4714 0.31246719,53.4760 0.2186657,53.4806 -5.8347214e-005,53.4853 0.093767241,53.4899 0.093744405,53.4946 1.5929811e-007,53.4992 -2.4305425e-008,53.5039 -6.2100355e-008,53.5085 2.727391e-007,53.5131 -1.0289612e-006,53.5178 3.8434932e-006,53.5224 -1.4346453e-005,53.5271 0.031355709,53.5317 0.31263804,53.5364 0.34361461,53.5410 0.093763411,53.5457 0.71925133,53.5503 1.7190155,53.5550 1.4996263,53.5596 0.59332216,53.5642 0.093655042,53.5689 2.4441542e-005,53.5735 -6.5429608e-006,53.5782 1.7278327e-006,53.5828 -3.6769973e-007,53.5875 -2.5724893e-007,53.5921 1.3968869e-006,53.5968 -5.3308468e-006,53.6014 0.093857065,53.6061 0.56260753,53.6107 0.56240606,53.6154 0.18741301,53.6200 0.093748763,53.6247 0.093753904,53.6293 0.093735613,53.6340 -3.3540509e-005,53.6386 6.144544e-005,53.6433 0.18757579,53.6479 0.18742318,53.6526 -5.6520352e-005,53.6572 1.5144173e-005,53.6619 -4.0506534e-006,53.6665 1.0569125e-006,53.6712 -1.7657726e-007,53.6758 -3.5075595e-007,53.6805 0.093755335,53.6851 0.093732774,53.6898 5.9824717e-005,53.6944 0.31257409,53.6991 0.34369346,53.7037 0.0936912,53.7084 -8.1144381e-006,53.7130 2.1743435e-006,53.7177 -5.8212055e-007,53.7223 1.5391922e-007,53.7270 -3.3496882e-008,53.7316 -1.9950498e-008,53.7363 1.1331488e-007,53.7410 -4.3335353e-007,53.7456 1.6202646e-006,53.7503 0.093812898,53.7549 0.18752433,53.7596 0.18753949,53.7642 0.90652066,53.7689 1.875142,53.7735 1.4996779,53.7782 0.18726397,53.7828 1.9044432e-005,53.7875 9.4801744e-006,53.7922 0.093875632,53.7968 0.5316245,53.8015 1.0312359,53.8061 0.53083038,53.8108 -9.9292789e-005,53.8154 3.1338866e-005,53.8201 0.093816042,53.8248 0.31251517,53.8294 0.18746038,53.8341 0.18750805,53.8387 0.40626949,53.8434 0.87514591,53.8480 1.4062517,53.8527 0.84359443,53.8574 0.3750914,53.8620 0.75005442,53.8667 0.62496704,53.8713 0.6875608,53.8760 0.71881527,53.8807 1.0311518,53.8853 0.49981323,53.8900 -3.1453215e-005,53.8946 7.8413159e-006,53.8993 9.1361017e-008,53.9040 -8.2084971e-006,53.9086 3.2746189e-005,53.9133 0.062516503,53.9179 0.12515479,53.9226 0.4689368,53.9273 0.46855509,53.9319 0.093564868,53.9366 0.093784787,53.9413 0.093777493,53.9459 0.093710154,53.9506 -3.3591681e-005,53.9552 8.92341e-006,53.9599 -2.0985551e-006,53.9646 -5.3018522e-007,53.9692 0.093937129,53.9739 0.53151327,53.9786 0.74997926,53.9832 0.49973166,53.9879 0.093606852,53.9926 0.093771406,53.9972 0.093745574,54.0019 0.18758115,54.0066 0.50008434,54.0112 0.49990088,54.0159 0.093647197,54.0206 2.4924534e-006,54.0252 -3.1459783e-007,54.0299 -1.2344641e-006,54.0346 5.253055e-006,54.0392 -1.9779762e-005,54.0439 7.387346e-005,54.0486 0.34401694,54.0532 0.78139299,54.0579 0.81242961,54.0626 0.65609348,54.0672 0.31231552,54.0719 -9.5105948e-005,54.0766 0.094067574,54.0812 0.7815854,54.0859 0.9061529,54.0906 0.6872822,54.0952 0.531124,54.0999 0.62502158,54.1046 0.62498981,54.1092 0.49999848,54.1139 0.81254321,54.1186 0.93752295,54.1233 0.87497681,54.1279 0.5936839,54.1326 0.84367818,54.1373 1.2499539,54.1419 1.1562028,54.1466 0.59386021,54.1513 0.50038528,54.1560 1.1252116,54.1606 1.2187288,54.1653 1.0623294,54.1700 0.65586859,54.1746 0.093589753,54.1793 3.8323786e-005,54.1840 -9.4109892e-006,54.1887 -6.8403267e-007,54.1933 1.2149451e-005,54.1980 0.093795449,54.2027 0.18749462,54.2074 0.093726099,54.2120 0.062486306,54.2167 -1.4678242e-005,54.2214 0.031282227,54.2261 0.093737565,54.2307 -1.6187816e-005,54.2354 0.12515877,54.2401 0.43770465,54.2448 0.56250453,54.2494 0.43726775,54.2541 0.093605168,54.2588 0.75003427,54.2635 1.3124962,54.2681 0.87498313,54.2728 0.34374559,54.2775 -4.3876939e-006,54.2822 1.3198768e-005,54.2868 0.093806237,54.2915 0.18747199,54.2962 -4.8896658e-005,54.3009 1.3537265e-005,54.3056 -5.247698e-006,54.3102 7.4528743e-006,54.3149 0.03125434,54.3196 -2.4858893e-005,54.3243 6.6198714e-005,54.3290 0.31257701,54.3336 1.5313026,54.3383 2.8124642,54.3430 2.1874065,54.3477 0.81268162,54.3524 1.0001816,54.3570 1.0310929,54.3617 0.40606609,54.3664 0.18759125,54.3711 0.28123841,54.3758 0.093608215,54.3804 -1.6937072e-005,54.3851 0.18752035,54.3898 0.50005424,54.3945 0.56261337,54.3992 0.65641153,54.4038 0.68741322,54.4085 0.4997814,54.4132 0.31245068,54.4179 0.12510586,54.4226 0.25016916,54.4273 0.37498263,54.4319 0.40608364,54.4366 0.37492228,54.4413 0.5000006,54.4460 0.031246589,54.4507 -3.3140332e-006,54.4554 0.093767934,54.4601 0.18759072,54.4647 0.31266922,54.4694 0.50000262,54.4741 0.28105435,54.4788 0.031162186,54.4835 1.1187044e-005,54.4882 -1.8541252e-005,54.4929 0.093829408,54.4975 0.50015843,54.5022 0.81253469,54.5069 0.62482721,54.5116 -0.00010819038,54.5163 2.3700914e-005,54.5210 1.3399843e-005,54.5257 0.37512979,54.5304 0.65633225,54.5350 0.56244767,54.5397 0.40620086,54.5444 0.34374908,54.5491 0.34372801,54.5538 0.18742289,54.5585 -3.3060594e-005,54.5632 1.174315e-005,54.5679 -1.3909935e-005,54.5726 0.34380272,54.5772 1.0626523,54.5819 1.1249888,54.5866 0.49985868,54.5913 0.18752095,54.5960 0.53137881,54.6007 0.65632361,54.6054 0.68742555,54.6101 0.34362108,54.6148 0.093702234,54.6195 0.031241093,54.6242 -1.5018009e-005,54.6288 1.1563659,54.6335 2.906364,54.6382 2.5936382,54.6429 1.187394,54.6476 -5.3044228e-006,54.6523 3.3632286e-006,54.6570 -8.1487951e-006,54.6617 2.9234738e-005,54.6664 0.09374804,54.6711 -2.1479376e-005,54.6758 1.1563108,54.6805 2.2187722,54.6852 2.0000176,54.6899 1.4375013,54.6946 0.59377396,54.6993 0.56261539,54.7039 0.59376884,54.7086 0.53115696,54.7133 0.49989048,54.7180 0.49995118,54.7227 0.34374818,54.7274 0.093742743,54.7321 6.00725e-007,54.7368 -1.6098112e-007,54.7415 4.3139373e-008,54.7462 -1.1560316e-008,54.7509 3.0976222e-009,54.7556 -8.290183e-010,54.7603 2.1814152e-010,54.7650 -4.3463573e-011,54.7697 -4.4315444e-011,54.7744 2.2075372e-010,54.7791 -8.3878471e-010,54.7838 3.1346974e-009,54.7885 -1.1701172e-008,54.7932 4.3674348e-008,54.7979 -1.6301243e-007,54.8026 6.084361e-007,54.8073 -2.2709582e-006,54.8120 8.4762469e-006,54.8167 0.093822598,54.8214 0.31255123,54.8261 0.24996781,54.8308 0.25006193,54.8355 0.53129083,54.8402 1.0000849,54.8449 1.4375737,54.8496 1.0624075,54.8543 0.49993056,54.8590 0.46870247,54.8637 0.31245589,54.8684 0.18743189,54.8731 0.031211212,54.8778 7.0387614e-007,54.8825 3.205439e-007,54.8872 -1.9863405e-006,54.8919 7.6256015e-006,54.8966 -2.8518905e-005,54.9013 0.00010646065,54.9060 0.62520635,54.9107 0.90619743,54.9155 0.43732023,54.9202 0.093729079,54.9249 0.18751846,54.9296 0.28120589,54.9343 0.093736328,54.9390 2.7340434e-006,54.9437 -1.0654384e-006,54.9484 1.5275818e-006,54.9531 -5.045315e-006,54.9578 1.1563486,54.9625 3.0938799,54.9672 3.4063559,54.9719 1.8749907,54.9766 0.34356251,54.9813 0.093630224,54.9860 -1.9485778e-005,54.9908 1.3352024e-005,54.9955 0.34410733,55.0002 1.5317398,55.0049 1.8748214,55.0096 0.99955797,55.0143 0.65627795,55.0190 1.12512,55.0237 0.99988258,55.0284 0.68749785,55.0331 0.843696,55.0378 0.34358963,55.0426 0.093710758,55.0473 -9.5862242e-006,55.0520 -1.0679527e-005,55.0567 5.2310977e-005,55.0614 0.343979,55.0661 0.78132081,55.0708 0.5622803,55.0755 0.093625873,55.0802 -4.0861978e-006,55.0849 3.3319579e-005,55.0897 0.1875807,55.0944 0.31249475,55.0991 0.18751954,55.1038 0.28128457,55.1085 0.28116509,55.1132 0.093684912,55.1179 -1.694889e-005,55.1227 0.031306073,55.1274 0.46886605,55.1321 0.59366006,55.1368 -7.9582976e-005,55.1415 0.093813695,55.1462 0.18751977,55.1509 0.18744449,55.1556 0.031286336,55.1604 0.40638265,55.1651 0.49991041,55.1698 0.093660012,55.1745 0.34380114,55.1792 0.56250018,55.1839 0.34369805,55.1887 1.5708164e-006,55.1934 0.093829349,55.1981 0.18747306,55.2028 0.03118086,55.2075 1.1555431e-005,55.2122 0.093732342,55.2170 0.21885282,55.2217 0.5939284,55.2264 0.7500208,55.2311 0.53107351,55.2358 0.093738966,55.2406 0.34399793,55.2453 0.59369183,55.2500 0.2810097,55.2547 0.12500381,55.2594 0.34378922,55.2641 0.37498531,55.2689 0.50007302,55.2736 0.59376079,55.2783 0.31237987,55.2830 -5.6860994e-005,55.2877 2.0429712e-005,55.2925 -2.4854438e-005,55.2972 7.8994308e-005,55.3019 0.37511176,55.3066 0.46872565,55.3114 0.31241584,55.3161 0.43747598,55.3208 0.75001752,55.3255 0.53130764,55.3302 0.34383726,55.3350 0.31237656,55.3397 -9.9491866e-005,55.3444 1.729251e-005,55.3491 3.0335716e-005,55.3539 0.093795933,55.3586 0.09372028,55.3633 0.093745887,55.3680 0.12498908,55.3727 0.031220382,55.3775 2.109736e-006,55.3822 -8.9748e-006,55.3869 3.3792876e-005,55.3916 0.21894765,55.3964 0.6250003,55.4011 0.28105986,55.4058 0.031216972,55.4105 -1.0281448e-005,55.4153 4.3032094e-005,55.4200 0.28137207,55.4247 0.56250799,55.4295 0.90615791,55.4342 0.87494677,55.4389 0.4999758,55.4436 2.4623954e-005,55.4484 0.093749791,55.4531 0.03125634,55.4578 0.093793571,55.4625 0.0936983,55.4673 0.34376273,55.4720 1.0001353,55.4767 1.0000292,55.4815 0.40611625,55.4862 -8.5926731e-005,55.4909 0.031348284,55.4956 0.96907157,55.5004 2.0937421,55.5051 1.4372188,55.5098 0.59373647,55.5146 0.37497029,55.5193 0.31243026,55.5240 0.18755955,55.5288 0.34387198,55.5335 0.59382719,55.5382 0.49996197,55.5429 0.21867028,55.5477 0.21871528,55.5524 0.21868531,55.5571 0.031211315,55.5619 8.2819424e-006,55.5666 -1.485987e-005,55.5713 5.116214e-005,55.5761 0.1876376,55.5808 0.312455,55.5855 0.093624145,55.5903 -8.1486269e-006,55.5950 -8.3906821e-007,55.5997 1.1507025e-005,55.6045 0.093900196,55.6092 0.40650654,55.6139 0.75003296,55.6187 0.62474132,55.6234 0.49982563,55.6281 0.3437382,55.6329 0.28131545,55.6376 0.43765351,55.6424 0.81257212,55.6471 0.84370077,55.6518 0.6563853,55.6566 0.84377921,55.6613 0.49973741,55.6660 0.18740442,55.6708 0.18749902,55.6755 0.18745849,55.6802 0.31249753,55.6850 0.34375173,55.6897 0.093737915,55.6945 0.031289641,55.6992 0.18754342,55.7039 0.18744464,55.7087 -1.3216983e-005,55.7134 0.18756634,55.7181 0.3437767,55.7229 0.3124359,55.7276 -4.9373615e-005,55.7324 0.031314928,55.7371 0.093724787,55.7418 -2.5970458e-005,55.7466 0.18762282,55.7513 0.56257564,55.7561 0.49987718,55.7608 0.093713507,55.7655 0.18763255,55.7703 0.31250125,55.7750 0.18736219,55.7798 -3.3880977e-005,55.7845 0.093773447,55.7893 0.093832605,55.7940 0.34385267,55.7987 0.31237042,55.8035 0.031158926,55.8082 0.031266935,55.8130 0.093816623,55.8177 0.34380406,55.8225 0.34374684,55.8272 0.31242633,55.8319 -6.9990914e-005,55.8367 1.9169611e-005,55.8414 -6.680802e-006,55.8462 7.5523608e-006,55.8509 -2.3530432e-005,55.8557 8.6577813e-005,55.8604 0.31268427,55.8652 0.50000268,55.8699 0.34359962,55.8746 0.18742277,55.8794 0.40651357,55.8841 1.0002915,55.8889 1.2188493,55.8936 1.1561663,55.8984 0.74973285,55.9031 0.49982795,55.9079 0.31238911,55.9126 0.031197194,55.9174 5.5252535e-006,55.9221 -5.6319544e-007,55.9269 -3.2734038e-006,55.9316 0.093868956,55.9364 0.53137398,55.9411 0.53112608,55.9458 0.093631133,55.9506 3.0397855e-006,55.9553 5.5647337e-007,55.9601 0.093749829,55.9648 1.3066983e-007,55.9696 -5.4464381e-006,55.9743 2.1657395e-005,55.9791 0.062560752,55.9838 0.125019,55.9886 0.093683988,55.9933 -3.8755374e-005,55.9981 8.4177573e-006,56.0028 5.0890053e-006,56.0076 0.53127009,56.0123 0.5938676,56.0171 0.31259218,56.0219 0.31244156,56.0266 0.43756521,56.0314 0.74997705,56.0361 0.34359044,56.0409 0.093701206,56.0456 -1.3611616e-005,56.0504 3.5599448e-006,56.0551 -6.2678464e-007,56.0599 -1.053295e-006,56.0646 4.8405495e-006,56.0694 0.093829542,56.0741 0.53134024,56.0789 0.65618014,56.0836 0.37501431,56.0884 0.56258702,56.0932 0.56244183,56.0979 0.31240386,56.1027 0.031179763,56.1074 7.6575379e-005,56.1122 0.18758062,56.1169 0.18744656,56.1217 0.21873026,56.1264 0.21875893,56.1312 0.18747395,56.1360 0.093714043,56.1407 -1.3362343e-005,56.1455 -1.6879884e-006,56.1502 2.0117854e-005,56.1550 0.18761803,56.1597 0.50003719,56.1645 0.34364834,56.1693 0.093687788,56.1740 -1.1601298e-005,56.1788 1.0745081e-005,56.1835 0.03125285,56.1883 -2.2204009e-005,56.1930 5.1746243e-005,56.1978 0.18752906,56.2026 0.09368825,56.2073 0.093846306,56.2121 1.125326,56.2168 2.0000961,56.2216 1.5933857,56.2264 0.34355178,56.2311 0.093809389,56.2359 0.093786366,56.2406 0.18750384,56.2454 0.093698181,56.2502 -1.046007e-005,56.2549 -1.2785656e-005,56.2597 6.1610343e-005,56.2645 0.25002611,56.2692 0.09368173,56.2740 -1.2766693e-005,56.2787 2.1368138e-005,56.2835 0.18770269,56.2883 0.50017262,56.2930 0.49983549,56.2978 0.40609497,56.3026 0.43756011,56.3073 0.96891499,56.3121 1.5937464,56.3169 1.2185705,56.3216 0.53117335,56.3264 0.12500305,56.3311 0.093717992,56.3359 2.2494029e-005,56.3407 0.18772697,56.3454 0.46880242,56.3502 0.34364307,56.3550 0.28119615,56.3597 0.18745372,56.3645 0.1249354,56.3693 0.49997461,56.3740 1.7500666,56.3788 2.531249,56.3836 1.6561863,56.3883 -9.3412854e-007,56.3931 0.18764423,56.3979 0.53143644,56.4026 0.75016952,56.4074 0.87499493,56.4122 0.7184577,56.4169 0.28104463,56.4217 0.093791798,56.4265 0.12505442,56.4313 0.15627584,56.4360 0.15618962,56.4408 0.12505621,56.4456 0.2813369,56.4503 0.2185823,56.4551 -2.3397122e-005,56.4599 0.34385902,56.4646 0.50000846,56.4694 0.40618467,56.4742 0.093679681,56.4790 -1.1745821e-005,56.4837 0.2814216,56.4885 0.81267315,56.4933 0.68732309,56.4980 0.18733397,56.5028 1.5611101e-006,56.5076 1.2614928e-005,56.5124 0.093796223,56.5171 0.1874999,56.5219 0.093704194,56.5267 -1.4061477e-005,56.5315 3.860468e-006,56.5362 -1.3790593e-006,56.5410 1.6555357e-006,56.5458 -5.2434916e-006,56.5505 1.9320303e-005,56.5553 0.093783833,56.5601 0.18755795,56.5649 0.37503088,56.5696 0.34370562,56.5744 0.18743376,56.5792 -4.069753e-005,56.5840 3.9324164e-005,56.5887 0.31271771,56.5935 1.1564817,56.5983 1.4061226,56.6031 0.68726271,56.6079 0.18740866,56.6126 -2.4663412e-005,56.6174 6.0806074e-006,56.6222 3.4362529e-007,56.6270 -7.4565355e-006,56.6317 0.031309012,56.6365 0.34385303,56.6413 0.4999842,56.6461 0.37499547,56.6508 0.5939163,56.6556 0.90626353,56.6604 0.49978948,56.6652 0.093654744,56.6700 -3.6162197e-005,56.6747 0.0001224876,56.6795 0.31267077,56.6843 0.99998993,56.6891 1.8436073,56.6939 1.1561166,56.6986 6.4918444e-005,56.7034 0.34402028,56.7082 0.87514764,56.7130 0.74978352,56.7178 0.37482715,56.7225 0.21872245,56.7273 0.093747765,56.7321 0.09371724,56.7369 1.5664655e-005,56.7417 0.18760522,56.7465 0.34375593,56.7512 0.37498036,56.7560 0.40623593,56.7608 0.18742344,56.7656 -3.5452173e-005,56.7704 9.1891543e-006,56.7752 -1.3008384e-006,56.7799 -3.9871884e-006,56.7847 0.78130454,56.7895 2.4376037,56.7943 2.5936894,56.7991 1.1561519,56.8039 6.998253e-006,56.8086 -1.0976069e-005,56.8134 0.031318456,56.8182 0.31256133,56.8230 0.34376031,56.8278 0.37506276,56.8326 0.4062427,56.8374 0.59388089,56.8421 1.218871,56.8469 1.1874522,56.8517 0.81225806,56.8565 0.03107742,56.8613 0.093847953,56.8661 0.28138724,56.8709 0.40625846,56.8757 0.18732393,56.8804 -6.0073366e-005,56.8852 3.018375e-005,56.8900 -6.0661685e-005,56.8948 0.00021248237,56.8996 0.53155333,56.9044 0.59354079,56.9092 0.18731555,56.9140 0.31255436,56.9188 0.34369832,56.9235 0.093673475,56.9283 0.12502384,56.9331 0.18753622,56.9379 0.68747675,56.9427 1.0937362,56.9475 1.1562424,56.9523 0.49998134,56.9571 1.0248662e-006,56.9619 -2.1605449e-006,56.9667 7.6180095e-006,56.9715 0.49998847,56.9762 0.56255674,56.9810 0.68762803,56.9858 0.56249005,56.9906 0.31237087,56.9954 -5.075696e-005,57.0002 1.2558422e-005,57.0050 5.2866341e-007,57.0098 -1.4675939e-005,57.0146 0.093901023,57.0194 0.7814641,57.0242 0.9686532,57.0290 0.40603697,57.0338 -5.4628483e-005,57.0386 1.4182884e-005,57.0434 -2.0975249e-006,57.0482 -5.7948814e-006,57.0529 0.093846314,57.0577 0.43767053,57.0625 0.59373307,57.0673 0.34357569,57.0721 0.031167805,57.0769 2.4458575e-005,57.0817 0.18754517,57.0865 0.31247476,57.0913 -4.1403389e-005,57.0961 1.1024416e-005,57.1009 -2.6902042e-006,57.1057 -2.6478472e-007,57.1105 3.750022e-006,57.1153 0.12503564,57.1201 0.4063127,57.1249 0.68756843,57.1297 0.74998087,57.1345 0.34363529,57.1393 0.093773104,57.1441 0.31258801,57.1489 0.34368619,57.1537 0.093672439,57.1585 -8.4833709e-006,57.1633 7.9742904e-006,57.1681 0.12502699,57.1729 0.40634325,57.1777 0.718894,57.1825 0.90633452,57.1873 0.90617198,57.1921 0.49979737,57.1969 0.25012463,57.2017 1.0628494,57.2065 1.5938381,57.2113 1.1871748,57.2161 0.18721627,57.2209 0.093744941,57.2257 0.031234534,57.2305 0.093798056,57.2353 0.34382629,57.2401 0.49999973,57.2449 0.34367451,57.2497 0.093699098,57.2545 -3.5865426e-006,57.2593 0.50001091,57.2641 0.74999738,57.2689 0.34374127,57.2738 -8.111769e-008,57.2786 2.4600391e-008,57.2834 -1.727763e-008,57.2882 4.4511985e-008,57.2930 -1.607855e-007,57.2978 5.9868796e-007,57.3026 0.50001454,57.3074 1.1562729,57.3122 1.0938958,57.3170 0.62520134,57.3218 0.84377033,57.3266 0.68725419,57.3314 0.093573965,57.3362 0.031273872,57.3410 0.43751109,57.3458 0.56250548,57.3507 0.75006813,57.3555 0.81256711,57.3603 0.49989048,57.3651 0.031237176,57.3699 0.2500582,57.3747 0.34385285,57.3795 0.75006163,57.3843 0.4998163,57.3891 0.031165836,57.3939 0.18760742,57.3987 0.43759769,57.4035 0.34368128,57.4084 0.3125065,57.4132 0.65643686,57.4180 0.93759459,57.4228 0.96860397,57.4276 0.53103292,57.4324 0.031190749,57.4372 7.8892908e-006,57.4420 -2.0178547e-006,57.4468 1.8131985e-007,57.4517 1.2929224e-006,57.4565 -5.3535882e-006,57.4613 0.031300861,57.4661 0.53152657,57.4709 1.2813137,57.4757 0.71845347,57.4805 -0.0001287341,57.4854 0.00010243322,57.4902 0.21897244,57.4950 0.62511098,57.4998 0.78105229,57.5046 0.43730959,57.5094 0.093741134,57.5142 -7.6891165e-006,57.5191 0.093787022,57.5239 0.25010678,57.5287 0.28120682,57.5335 0.12498611,57.5383 0.53132588,57.5431 0.68746144,57.5479 0.59369737,57.5528 0.28121909,57.5576 0.093720429,57.5624 1.0319231e-005,57.5672 0.18753499,57.5720 0.59372425,57.5768 0.56247705,57.5817 0.31250194,57.5865 -2.92304e-006,57.5913 7.0465103e-007,57.5961 1.0475346e-007,57.6009 -1.1238543e-006,57.6058 0.031290952,57.6106 0.18756543,57.6154 0.21870139,57.6202 0.18749818,57.6250 0.62537313,57.6298 1.3127905,57.6347 1.124747,57.6395 0.43717259,57.6443 0.093612328,57.6491 4.8401205e-005,57.6539 0.18763269,57.6588 0.31255022,57.6636 0.40638611,57.6684 0.71899772,57.6732 1.0000269,57.6781 0.78096318,57.6829 0.31221157,57.6877 -0.00010030079,57.6925 9.6220341e-005,57.6973 0.71902245,57.7022 1.4063587,57.7070 1.0622473,57.7118 0.1873187,57.7166 0.1251055,57.7215 1.0001155,57.7263 1.6561722,57.7311 0.96861982,57.7359 -2.9505305e-005,57.7408 7.3200181e-006,57.7456 2.2833619e-007,57.7504 -8.2349898e-006,57.7552 3.2715034e-005,57.7601 0.28133979,57.7649 0.34371167,57.7697 0.18754847,57.7745 0.5939402,57.7794 0.84379411,57.7842 0.68732935,57.7890 0.18732263,57.7938 -1.5535705e-005,57.7987 4.1304866e-006,57.8035 -9.8472287e-007,57.8083 -1.9204657e-007,57.8131 1.7532e-006,57.8180 0.093847387,57.8228 0.50017107,57.8276 0.74995995,57.8324 0.34356165,57.8373 -5.2163094e-005,57.8421 1.2317872e-005,57.8469 2.8973698e-006,57.8518 0.093834125,57.8566 0.34381771,57.8614 0.3124083,57.8662 0.031177523,57.8711 1.0338928e-005,57.8759 -4.5486877e-006,57.8807 7.855564e-006,57.8856 -2.6875899e-005,57.8904 0.031395152,57.8952 0.5940429,57.9001 0.84367681,57.9049 0.34346449,57.9097 -7.3897187e-005,57.9146 1.9974534e-005,57.9194 -5.993872e-006,57.9242 3.9992901e-006,57.9290 0.093830585,57.9339 0.3124792,57.9387 0.093752421,57.9435 0.18761307,57.9484 0.28120825,57.9532 0.43756819,57.9580 0.68746632,57.9629 0.18735033,57.9677 0.093784064,57.9725 0.21875119,57.9774 0.093704261,57.9822 -1.1630815e-005,57.9870 -3.2669602e-006,57.9919 0.12510002,57.9967 0.65638107,58.0016 0.74996847,58.0064 0.43740425,58.0112 0.43752959,58.0161 0.75002337,58.0209 0.56243235,58.0257 0.34370694,58.0306 0.1250841,58.0354 0.3126094,58.0402 0.34369475,58.0451 0.18736751,58.0499 -6.4767301e-005,58.0548 0.093806952,58.0596 0.50003392,58.0644 0.56250173,58.0693 0.28125364,58.0741 0.093711466,58.0789 0.03121361,58.0838 -4.7981343e-006,58.0886 1.3033963e-006,58.0935 -4.1499553e-007,58.0983 3.5648699e-007,58.1031 -1.0110147e-006,58.1080 3.6879189e-006,58.1128 -1.3741987e-005,58.1177 0.031332195,58.1225 0.68759269,58.1273 1.4999937,58.1322 1.5937871,58.1370 1.2812383,58.1419 0.46870628,58.1467 0.40623394,58.1515 0.31246418,58.1564 0.093694463,58.1612 0.12517726,58.1661 0.68770164,58.1709 0.71864879,58.1757 0.43742123,58.1806 0.50009871,58.1854 0.62485754,58.1903 0.12482588,58.1951 0.093761519,58.2000 -2.7935568e-005,58.2048 -9.9430472e-006,58.2097 6.7717789e-005,58.2145 0.15635093,58.2193 0.15613988,58.2242 -2.2349726e-005,58.2290 0.15645006,58.2339 0.37509012,58.2387 0.40623218,58.2436 0.40609568,58.2484 0.21876971,58.2533 0.50018668,58.2581 0.99994051,58.2629 1.7498835,58.2678 1.5624049,58.2726 0.68743616,58.2775 -2.5849091e-005,58.2823 5.2142732e-005,58.2872 1.6563354,58.2920 2.3124776,58.2969 1.5936722,58.3017 0.34372228,58.3066 3.468577e-006,58.3114 4.8029133e-006,58.3163 -2.2682947e-005,58.3211 8.5937361e-005,58.3260 0.5001747,58.3308 0.81253904,58.3357 0.56242269,58.3405 0.21866608,58.3454 0.40628406,58.3502 1.1875142,58.3551 0.81239158,58.3599 0.09369152,58.3648 -9.5774612e-006,58.3696 3.8736551e-005,58.3745 0.18770762,58.3793 0.68795741,58.3842 1.3748854,58.3890 0.78091305,58.3939 0.59366548,58.3987 0.21866283,58.4036 0.31250879,58.4084 0.093665391,58.4133 2.6947568e-005,58.4181 0.18758383,58.4230 0.34375978,58.4278 0.18741444,58.4327 -3.9807372e-005,58.4375 1.0577165e-005,58.4424 -2.4974106e-006,58.4472 -5.8868221e-007,58.4521 4.8529037e-006,58.4569 -1.8824827e-005,58.4618 7.0453243e-005,58.4667 0.28133771,58.4715 0.31243178,58.4764 0.093686417,58.4812 0.093813494,58.4861 0.31252477,58.4909 0.37494418,58.4958 1.3750284,58.5006 2.0624919,58.5055 1.3124444,58.5104 0.49999687,58.5152 -1.9747902e-005,58.5201 6.5158863e-005,58.5249 0.37510809,58.5298 0.53126633,58.5346 0.40612853,58.5395 -4.4189885e-005,58.5444 0.18759359,58.5492 0.34378079,58.5541 0.31241629,58.5589 -5.682755e-005,58.5638 0.49999902,58.5686 0.56257856,58.5735 0.3125259,58.5784 0.093655184,58.5832 -2.7776919e-006,58.5881 0.78128803,58.5929 1.5624999,58.5978 0.78121281,58.6027 -9.3278896e-009,58.6075 -6.0632567e-007,58.6124 2.4348842e-006,58.6172 -9.1340953e-006,58.6221 3.4104793e-005,58.6270 0.12502044,58.6318 1.0625216,58.6367 2.1875155,58.6415 1.5624284,58.6464 0.093858965,58.6513 0.50007594,58.6561 0.34362724,58.6610 0.093683392,58.6659 -8.7971475e-006,58.6707 -5.9530239e-006,58.6756 0.031282615,58.6804 0.1250762,58.6853 0.18745716,58.6902 0.03117542,58.6950 0.031359926,58.6999 0.31270528,58.7048 0.74992722,58.7096 0.74986684,58.7145 0.49999931,58.7194 0.18743466,58.7242 -5.3194988e-005,58.7291 9.6866723e-005,58.7340 0.65657616,58.7388 1.4063252,58.7437 0.96849561,58.7486 0.43747157,58.7534 0.40620133,58.7583 0.21880029,58.7632 0.50007915,58.7680 0.34360474,58.7729 0.18740851,58.7778 -4.4460343e-005,58.7826 1.5281577e-005,58.7875 -1.6663083e-005,58.7924 0.43768886,58.7972 1.1563798,58.8021 0.84358948,58.8070 0.18736231,58.8118 2.5575322e-005,58.8167 0.18753554,58.8216 0.093691006,58.8264 -1.8304192e-005,58.8313 2.3362183e-005,58.8362 0.093783796,58.8410 0.18756022,58.8459 0.40627933,58.8508 0.31240779,58.8557 -7.3331947e-005,58.8605 8.1720136e-005,58.8654 0.18768312,58.8703 0.59386259,58.8751 0.6873709,58.8800 0.34356371,58.8849 0.56247401,58.8898 0.56249386,58.8946 0.093763933,58.8995 0.093860924,58.9044 0.18744901,58.9092 -0.00010838856,58.9141 7.4263393e-005,58.9190 0.1564254,58.9239 0.50010514,58.9287 0.49992082,58.9336 0.21858951,58.9385 0.031162677,58.9434 6.9246926e-007,58.9482 1.184635e-005,58.9531 0.031236991,58.9580 4.0167353e-005,58.9629 0.3126356,58.9677 0.56249255,58.9726 0.31239414,58.9775 0.093699984,58.9824 0.031268813,58.9872 0.18756419,58.9921 0.31250149,58.9970 0.18742977,59.0019 -2.889293e-005,59.0067 2.075848e-006,59.0116 2.0594664e-005,59.0165 0.12504506,59.0214 0.18751642,59.0263 0.18746825,59.0311 0.093743697,59.0360 0.18753032,59.0409 0.18746641,59.0458 -7.7864912e-005,59.0506 0.031444445,59.0555 0.68787843,59.0604 1.1251241,59.0653 1.1873808,59.0702 0.71852541,59.0750 0.31225678,59.0799 -8.9132023e-005,59.0848 2.6119371e-005,59.0897 -1.5337837e-005,59.0946 3.5232963e-005,59.0994 0.093843177,59.1043 0.25016579,59.1092 0.50011045,59.1141 0.62476718,59.1190 0.37481683,59.1239 0.31253433,59.1287 0.031215278,59.1336 0.093841434,59.1385 0.50009632,59.1434 0.37493956,59.1483 0.093668193,59.1531 -3.2913365e-005,59.1580 0.093870506,59.1629 0.4376522,59.1678 0.71902317,59.1727 1.125169,59.1776 0.93723637,59.1824 0.40588579,59.1873 0.56244135,59.1922 1.7813451,59.1971 1.7499222,59.2020 0.81252676,59.2069 0.28139955,59.2118 0.43763366,59.2166 0.49986151,59.2215 0.093540162,59.2264 -8.1234466e-006,59.2313 0.03135464,59.2362 0.31273869,59.2411 0.49992731,59.2460 0.18728615,59.2508 0.18758966,59.2557 0.50004089,59.2606 0.34367424,59.2655 0.28126815,59.2704 0.31248951,59.2753 0.18741837,59.2802 0.093715191,59.2851 0.18751059,59.2899 0.093742467,59.2948 1.0353792e-005,59.2997 0.031249266,59.3046 0.56251097,59.3095 1.0000017,59.3144 0.31248131,59.3193 0.18750075,59.3242 -1.2464523e-006,59.3291 -4.926982e-006,59.3340 2.0956681e-005,59.3388 0.093780503,59.3437 0.093716346,59.3486 0.093839407,59.3535 0.71889043,59.3584 1.0623964,59.3633 0.96868217,59.3682 1.0938237,59.3731 0.84373313,59.3780 0.34369096,59.3829 0.18757619,59.3878 0.3126162,59.3927 0.40618491,59.3975 0.28111836,59.4024 0.093692079,59.4073 -1.0628592e-005,59.4122 9.7983757e-006,59.4171 0.78125966,59.4220 0.78123987,59.4269 0.5938319,59.4318 0.50014275,59.4367 0.81269866,59.4416 0.99997151,59.4465 0.65596694,59.4514 0.59382361,59.4563 1.344053,59.4612 1.4375066,59.4661 0.87473077,59.4710 0.28104642,59.4759 -3.3875578e-005,59.4808 1.4225534e-006,59.4856 2.8191804e-005,59.4905 0.093855299,59.4954 0.21881244,59.5003 0.21868721,59.5052 0.093646087,59.5101 -3.3310658e-005,59.5150 1.7969189e-005,59.5199 0.18775436,59.5248 0.9379859,59.5297 1.531359,59.5346 1.1246431,59.5395 0.4996869,59.5444 0.18745345,59.5493 0.21879333,59.5542 0.2186327,59.5591 -8.6390457e-005,59.5640 2.3313893e-005,59.5689 -6.8569361e-006,59.5738 0.062536716,59.5787 0.59377515,59.5836 0.74996626,59.5885 0.31247514,59.5934 0.031248644,59.5983 9.6842543e-009,59.6032 1.3599006e-009,59.6081 -1.5126391e-008,59.6130 5.9151631e-008,59.6179 -2.2150137e-007,59.6228 8.2693288e-007,59.6277 -3.0865247e-006,59.6326 1.1520275e-005,59.6375 0.12510388,59.6424 0.53141934,59.6473 0.81245893,59.6523 0.37479961,59.6572 0.093925044,59.6621 0.56276178,59.6670 0.65617168,59.6719 0.49974781,59.6768 0.34360921,59.6817 0.31251949,59.6866 0.96900928,59.6915 1.6565199,59.6964 1.5310128,59.7013 0.53101927,59.7062 0.53123254,59.7111 0.43758938,59.7160 0.43766463,59.7209 0.46874529,59.7258 0.34357864,59.7307 0.093621768,59.7356 -5.1699004e-005,59.7405 0.00014150563,59.7455 0.28129542,59.7504 0.093600363,59.7553 -6.1169408e-006,59.7602 1.5459175e-007,59.7651 5.4997649e-006,59.7700 -2.2155933e-005,59.7749 0.031397074,59.7798 0.31258598,59.7847 0.18732998,59.7896 -5.774599e-005,59.7945 1.5812249e-005,59.7994 -5.4976331e-006,59.8044 6.1772948e-006,59.8093 0.093803525,59.8142 0.31254759,59.8191 0.3124513,59.8240 0.093702242,59.8289 0.78126031,59.8338 1.0937659,59.8387 0.84377074,59.8436 0.18750912,59.8486 0.31260878,59.8535 0.46885997,59.8584 0.43746445,59.8633 0.53125358,59.8682 0.68748873,59.8731 0.71858239,59.8780 0.34371853,59.8829 0.37515232,59.8879 0.34373882,59.8928 0.18736678,59.8977 0.31247443,59.9026 0.50002146,59.9075 0.31243917,59.9124 9.5958741e-005,59.9173 0.31276643,59.9223 0.75028718,59.9272 1.2189146,59.9321 1.312307,59.9370 0.84348637,59.9419 0.59363878,59.9468 0.37479731,59.9517 0.031392779,59.9567 0.56293297,59.9616 0.87500203,59.9665 0.5933727,59.9714 0.093517751,59.9763 0.093842007,59.9812 0.46901754,59.9862 0.90631932,59.9911 0.53104055,59.9960 0.18733306,60.0009 -6.4011161e-005,60.0058 2.6331612e-005,60.0107 0.093900897,60.0157 0.34383741,60.0206 0.34379438,60.0255 0.53141195,60.0304 0.68753433,60.0353 0.53092808,60.0403 -0.00021114119,60.0452 0.031316865,60.0501 0.34395483,60.0550 1.2502437,60.0599 1.3436439,60.0649 0.74985284,60.0698 0.49990058,60.0747 0.28125927,60.0796 0.53134775,60.0845 0.49987549,60.0895 0.09367907,60.0944 0.12500234,60.0993 -4.2774853e-005,60.1042 1.1458217e-005,60.1092 -3.0539447e-006,60.1141 7.5646619e-007,60.1190 2.8396267e-008,60.1239 -8.7021795e-007,60.1288 0.03125608,60.1338 0.031229161,60.1387 0.093936726,60.1436 0.62524223,60.1485 1.2497848,60.1535 0.96853942,60.1584 0.50002193,60.1633 -1.9502437e-005,60.1682 3.8900067e-005,60.1732 0.28141701,60.1781 0.65624648,60.1830 0.28109673,60.1879 0.18750966,60.1929 0.65639168,60.1978 1.2188416,60.2027 0.84372741,60.2076 0.37492615,60.2126 0.59378713,60.2175 0.87510127,60.2224 0.81242776,60.2273 0.49986687,60.2323 0.18740217,60.2372 0.3437354,60.2421 1.0937848,60.2471 1.1874819,60.2520 0.49997175,60.2569 1.468179e-005,60.2618 0.18765122,60.2668 0.78145647,60.2717 1.0624512,60.2766 0.53097004,60.2816 0.062641531,60.2865 0.68776214,60.2914 0.68731439,60.2963 0.28103328,60.3013 -5.2098963e-005,60.3062 1.713333e-005,60.3111 0.093750857,60.3161 0.093746729,60.3210 -5.0794733e-006,60.3259 6.3016141e-006,60.3309 -2.0128522e-005,60.3358 7.4219453e-005,60.3407 0.31259072,60.3457 0.53152215,60.3506 1.4688647,60.3555 1.1559906,60.3604 0.84373873,60.3654 0.87498856,60.3703 0.49983019,60.3752 0.093667723,60.3802 -1.7889338e-006,60.3851 -2.9785924e-006,60.3900 1.3704892e-005,60.3950 0.093795732,60.3999 0.18749946,60.4049 0.18755491,60.4098 0.43779156,60.4147 1.0625973,60.4197 0.87473869,60.4246 0.59361011,60.4295 0.46892938,60.4345 0.93783563,60.4394 1.6252229,60.4443 2.406327,60.4493 2.5622301,60.4542 1.4057648,60.4591 0.656138,60.4641 0.6876356,60.4690 0.59367883,60.4740 0.093634501,60.4789 6.3377443e-006,60.4838 -5.4000266e-006,60.4888 0.093766592,60.4937 0.28128764,60.4986 0.28128403,60.5036 0.18744172,60.5085 -3.4413456e-006,60.5135 0.093811855,60.5184 0.093709543,60.5233 0.031211136,60.5283 -7.7315299e-006,60.5332 4.853955e-006,60.5382 -1.168469e-005,60.5431 0.031329375,60.5480 0.31260505,60.5530 0.37492293,60.5579 0.093654633,60.5629 0.031249659,60.5678 -1.5665495e-005,60.5727 6.1675928e-005,60.5777 0.18768561,60.5826 0.81260628,60.5876 1.4375377,60.5925 1.531251,60.5974 1.0938206,60.6024 0.93738556,60.6073 0.59369534,60.6123 0.84391391,60.6172 0.90609449,60.6222 0.37478873,60.6271 0.09368147,60.6320 -1.2387127e-005,60.6370 0.093862347,60.6419 0.43765032,60.6469 0.59369844,60.6518 0.40607858,60.6568 0.34372798,60.6617 0.62546295,60.6667 1.3755028,60.6716 1.4684223,60.6765 0.65574539,60.6815 0.18736988,60.6864 -4.9542118e-006,60.6914 0.093760677,60.6963 -3.7835543e-005,60.7013 0.031326514,60.7062 0.34382516,60.7112 0.34368554,60.7161 0.093681939,60.7211 -6.5956642e-006,60.7260 1.7649405e-006,60.7310 -4.6347355e-007,60.7359 8.8782578e-008,60.7409 1.0840143e-007,60.7458 -5.2245065e-007,60.7508 1.981592e-006,60.7557 -7.4046002e-006,60.7606 0.093944386,60.7656 0.84393233,60.7705 0.49985221,60.7755 0.18729864,60.7804 1.0590185e-005,60.7854 0.093761101,60.7903 -5.5250395e-005,60.7953 0.093767352,60.8002 0.093737148,60.8052 0.093931563,60.8101 0.53143018,60.8151 0.5624128,60.8201 0.31230241,60.8250 -8.6694905e-005,60.8300 1.5884505e-005,60.8349 2.3168071e-005,60.8399 0.09375222,60.8448 -3.2135045e-005,60.8498 0.09381111,60.8547 0.28136,60.8597 0.31251654,60.8646 0.15612105,60.8696 -6.4029722e-005,60.8745 1.5607826e-005,60.8795 1.6051002e-006,60.8844 0.49999514,60.8894 1.7423832e-005,60.8943 0.18770152,60.8993 0.65645558,60.9043 0.78112036,60.9092 0.40607831,60.9142 0.28120172,60.9191 0.093662903,60.9241 8.3161452e-005,60.9290 0.5001961,60.9340 0.78122145,60.9389 0.40606368,60.9439 -6.5348031e-005,60.9489 1.752398e-005,60.9538 -4.7417075e-006,60.9588 1.4412173e-006,60.9637 -1.0227832e-006,60.9687 2.6500384e-006,60.9736 -9.5782307e-006,60.9786 0.031350248,60.9836 0.37525997,60.9885 0.75002402,60.9935 0.56233203,60.9984 0.31237704,61.0034 0.18750659,61.0083 0.50003815,61.0133 0.34366781,61.0183 0.093706086,61.0232 -5.2185796e-006,61.0282 5.9199164e-007,61.0331 2.8514371e-006,61.0381 0.093829952,61.0431 0.43761662,61.0480 0.59370822,61.0530 0.46890518,61.0579 1.0940348,61.0629 1.2810769,61.0679 0.65595686,61.0728 0.18738602,61.0778 -1.0047823e-005,61.0828 0.18777856,61.0877 0.7189129,61.0927 0.59346032,61.0976 0.062329475,61.1026 0.093753241,61.1076 0.031340037,61.1125 0.65653765,61.1175 1.2500298,61.1225 0.7810365,61.1274 0.31235602,61.1324 0.18755028,61.1373 1.1253039,61.1423 2.0625899,61.1473 1.5623573,61.1522 0.99995273,61.1572 0.87499744,61.1622 0.78113151,61.1671 0.31240579,61.1721 0.18754193,61.1771 0.18741995,61.1820 -2.9350937e-005,61.1870 0.18759058,61.1920 0.31250331,61.1969 0.24996668,61.2019 0.18749906,61.2069 0.18747164,61.2118 0.093723163,61.2168 0.093744598,61.2218 -1.585306e-005,61.2267 4.5214956e-006,61.2317 -2.2315401e-006,61.2367 4.404656e-006,61.2416 0.093847707,61.2466 0.43764776,61.2516 0.81260949,61.2565 0.96872532,61.2615 0.49991706,61.2665 0.34371576,61.2715 0.28113237,61.2764 0.18740535,61.2814 0.031244474,61.2864 2.3900059e-006,61.2913 0.031283684,61.2963 0.18759628,61.3013 0.53141308,61.3062 0.81244171,61.3112 0.34357005,61.3162 0.093704045,61.3212 -5.5945989e-006,61.3261 0.21897928,61.3311 1.0629243,61.3361 1.6561631,61.3411 0.937087,61.3460 0.1873489,61.3510 1.7808476e-005,61.3560 0.187582,61.3609 0.3437936,61.3659 0.28121629,61.3709 0.12494572,61.3759 0.18747297,61.3808 0.09374202,61.3858 0.18762395,61.3908 0.56264639,61.3958 0.65618801,61.4007 0.34359503,61.4057 0.093675941,61.4107 -5.3761003e-008,61.4157 0.34382528,61.4206 0.78128839,61.4256 0.78124601,61.4306 0.81250787,61.4356 0.59377176,61.4405 0.50005716,61.4455 0.65630376,61.4505 0.84385562,61.4555 1.0313895,61.4604 1.0624373,61.4654 0.71855754,61.4704 0.37485006,61.4754 0.093660071,61.4804 -8.6703121e-006,61.4853 2.2925697e-006,61.4903 -4.9913854e-007,61.4953 -2.962777e-007,61.5003 1.6844706e-006,61.5053 -6.4422279e-006,61.5102 2.4086714e-005,61.5152 0.25017166,61.5202 0.84391797,61.5252 1.1563209,61.5302 1.2811265,61.5351 0.81225586,61.5401 0.34368443,61.5451 0.031247916,61.5501 0.093882322,61.5551 0.62533981,61.5600 1.1253808,61.5650 1.4687352,61.5700 0.93700361,61.5750 0.18717593,61.5800 -3.3378205e-006,61.5849 0.031261411,61.5899 0.09380307,61.5949 0.34381452,61.5999 0.31241447,61.6049 -7.5670134e-005,61.6099 6.7064706e-005,61.6148 0.093725324,61.6198 3.1469062e-005,61.6248 0.18762268,61.6298 0.31263953,61.6348 0.65633833,61.6398 0.65607882,61.6447 0.28106335,61.6497 -6.6389468e-005,61.6547 7.4451113e-005,61.6597 0.18765892,61.6647 0.50002545,61.6697 0.4374232,61.6747 0.31239155,61.6796 -6.3526233e-005,61.6846 1.7021106e-005,61.6896 -4.5522197e-006,61.6946 1.1861741e-006,61.6996 -1.9203513e-007,61.7046 -4.1819561e-007,61.7096 1.8650258e-006,61.7146 -7.0425767e-006,61.7195 0.031307131,61.7245 0.31258979,61.7295 0.50005299,61.7345 0.49989647,61.7395 0.031143611,61.7445 1.970915e-005,61.7495 -5.3030603e-006,61.7545 1.5012547e-006,61.7595 -7.0149196e-007,61.7644 1.3046935e-006,61.7694 -4.5176675e-006,61.7744 1.6767546e-005,61.7794 0.093796141,61.7844 0.18751696,61.7894 0.50002652,61.7944 0.68744957,61.7994 0.31245673,61.8044 0.093796343,61.8094 0.18756333,61.8143 0.34378964,61.8193 0.31245655,61.8243 0.18741739,61.8293 -4.1175474e-005,61.8343 1.1103616e-005,61.8393 -3.2351556e-006,61.8443 1.8360688e-006,61.8493 -4.1092085e-006,61.8543 1.4602054e-005,61.8593 0.18754683,61.8643 0.31248528,61.8693 0.093706787,61.8743 3.3917456e-007,61.8793 -4.0123091e-006,61.8843 1.5711646e-005,61.8892 0.093888432,61.8942 0.34393021,61.8992 0.43741649,61.9042 0.18732476,61.9092 0.093785293,61.9142 0.2814796,61.9192 0.59387052,61.9242 0.49974561,61.9292 0.093544446,61.9342 2.9347827e-006,61.9392 -1.8579598e-006,61.9442 4.4972139e-006,61.9492 -1.6132337e-005,61.9542 6.0037768e-005,61.9592 0.18755214,61.9642 0.09365841,61.9692 3.8059792e-005,61.9742 0.18750374,61.9792 0.093714155,61.9842 0.093747281,61.9892 0.031312123,61.9942 0.28154212,61.9992 0.59379196,62.0042 0.43735319,62.0092 0.28112611,62.0142 0.093666129,62.0192 0.062472582,62.0242 -3.0454088e-005,62.0292 4.7227331e-008,62.0342 3.0271314e-005,62.0392 0.18759772,62.0442 0.31244546,62.0492 0.18767901,62.0542 0.71907383,62.0592 1.2815548,62.0642 1.7186677,62.0692 0.87446856,62.0742 0.15601857,62.0792 -4.5807421e-005,62.0842 4.1550902e-005,62.0892 0.09375263,62.0942 0.74998695,62.0992 1.187512,62.1042 0.78121519,62.1092 4.2212061e-005,62.1142 0.18769103,62.1192 0.53132904,62.1242 0.49984944,62.1292 0.21865685,62.1342 0.18752143,62.1392 0.28130004,62.1442 0.6564191,62.1492 1.2814078,62.1542 1.4373088,62.1593 0.56224817,62.1643 0.34379387,62.1693 0.68755597,62.1743 0.49992067,62.1793 0.18745649,62.1843 0.18751214,62.1893 0.12508735,62.1943 0.40632263,62.1993 0.40621385,62.2043 0.43761191,62.2093 2.2501225,62.2143 3.0310879,62.2193 1.6560644,62.2243 -2.1458027e-005,62.2294 0.78129274,62.2344 1.5625044,62.2394 1.1562357,62.2444 0.093818083,62.2494 0.18750338,62.2544 0.09366814,62.2594 -2.2272796e-005,62.2644 2.3659968e-006,62.2694 0.031337675,62.2744 0.21892086,62.2794 0.43748957,62.2845 0.24983492,62.2895 0.031159852,62.2945 3.7840487e-005,62.2995 0.21886532,62.3045 0.43750012,62.3095 0.31250009,62.3145 0.34387606,62.3195 0.50008297,62.3245 0.49987084,62.3296 0.18732502,62.3346 0.18756966,62.3396 0.50007647,62.3446 0.78127271,62.3496 1.2812318,62.3546 1.3751988,62.3596 1.3439722,62.3647 0.87484717,62.3697 0.49970669,62.3747 0.12482584,62.3797 -2.1576338e-006,62.3847 5.0583594e-006,62.3897 0.37503591,62.3947 1.0000956,62.3998 1.4690207,62.4048 1.7192029,62.4098 1.9685838,62.4148 0.8119303,62.4198 0.09364251,62.4248 0.09376812,62.4299 0.031216834,62.4349 3.3603128e-006,62.4399 0.093750238,62.4449 -4.3890536e-006,62.4499 -2.8332576e-007,62.4549 5.5233531e-006,62.4600 -2.1812253e-005,62.4650 8.1733378e-005,62.4700 0.21884811,62.4750 0.18739048,62.4800 -6.326913e-005,62.4850 0.50001538,62.4901 0.78129095,62.4951 0.5313735,62.5001 0.31246161,62.5051 0.093610406,62.5101 0.03137698,62.5152 0.31266841,62.5202 0.31231993,62.5252 -0.00013580178,62.5302 3.6591948e-005,62.5352 -1.0553427e-005,62.5403 5.6186527e-006,62.5453 0.18751372,62.5503 0.34375703,62.5553 0.31249735,62.5603 0.24999544,62.5654 0.21879205,62.5704 0.28123778,62.5754 0.093766764,62.5804 0.12503433,62.5855 0.12504947,62.5905 0.4375127,62.5955 0.28115028,62.6005 0.093694516,62.6056 0.031305972,62.6106 0.40644813,62.6156 0.78145164,62.6206 0.87510169,62.6256 0.71861535,62.6307 0.40597355,62.6357 0.18739492,62.6407 0.34376159,62.6457 0.31245729,62.6508 -1.8809111e-005,62.6558 5.411252e-006,62.6608 -2.8342938e-006,62.6658 5.9259751e-006,62.6709 -2.0871414e-005,62.6759 0.18767717,62.6809 1.0314572,62.6860 1.0312032,62.6910 0.84370965,62.6960 0.74996048,62.7010 0.49988315,62.7061 0.21865503,62.7111 0.093692593,62.7161 0.093870766,62.7211 0.28145936,62.7262 0.53144348,62.7312 0.71866816,62.7362 0.40605241,62.7413 0.37514952,62.7463 0.56255323,62.7513 0.46863246,62.7563 0.2810266,62.7614 -5.295801e-005,62.7664 0.40641573,62.7714 0.99999911,62.7765 1.0311252,62.7815 0.65625149,62.7865 0.43749055,62.7916 0.093749605,62.7966 0.40631834,62.8016 0.84378886,62.8067 1.0003252,62.8117 1.0940313,62.8167 0.96853864,62.8217 0.46834081,62.8268 0.12490445,62.8318 0.40637222,62.8368 0.59373546,62.8419 0.34365153,62.8469 0.093695536,62.8519 -1.3544954e-005,62.8570 1.1244186e-005,62.8620 0.03129378,62.8670 0.093789145,62.8721 0.093699805,62.8771 -6.4043867e-005,62.8822 8.1064558e-005,62.8872 0.3125686,62.8922 0.34375542,62.8973 0.28123474,62.9023 0.093652122,62.9073 0.031285163,62.9124 0.31257856,62.9174 0.31244728,62.9224 0.093651228,62.9275 0.00011916866,62.9325 0.50033367,62.9375 1.0000339,62.9426 0.78107077,62.9476 0.68748689,62.9527 0.74993044,62.9577 0.34361082,62.9627 0.18753715,62.9678 0.34376317,62.9728 0.18740998,62.9778 -3.6685618e-005,62.9829 0.093843706,62.9879 0.50008798,62.9930 0.46864298,62.9980 0.093728848,63.0030 0.31264284,63.0081 0.49995551,63.0131 0.18739216,63.0182 0.093806572,63.0232 0.28132463,63.0282 0.40620917,63.0333 0.28125298,63.0383 0.28123853,63.0434 0.12490191,63.0484 -2.1482527e-005,63.0534 5.0648487e-006,63.0585 1.2254003e-006,63.0635 -9.9679546e-006,63.0686 3.8650196e-005,63.0736 0.093803108,63.0787 0.093696386,63.0837 -3.6412079e-005,63.0887 0.093977824,63.0938 0.50022715,63.0988 0.65625525,63.1039 0.93738663,63.1089 0.96868396,63.1140 0.90649641,63.1190 1.312667,63.1240 1.3435059,63.1291 0.84346879,63.1341 0.31236848,63.1392 0.031264052,63.1442 0.18758005,63.1493 0.49999106,63.1543 0.49992803,63.1594 0.12495656,63.1644 -6.0903799e-006,63.1695 0.093850873,63.1745 0.50004822,63.1795 0.34367847,63.1846 0.53121078,63.1896 0.74997097,63.1947 -1.2304488e-005,63.1997 3.9062386e-005,63.2048 0.18757498,63.2098 0.31252715,63.2149 0.31246361,63.2199 0.18749109,63.2250 0.343914,63.2300 0.65633357,63.2351 0.56239808,63.2401 0.34360841,63.2452 0.12502186,63.2502 0.34395102,63.2553 0.49992737,63.2603 0.18728745,63.2654 -3.8833943e-005,63.2704 1.8971503e-005,63.2755 0.093787752,63.2805 0.187489,63.2856 0.093756288,63.2906 0.28149998,63.2957 0.65643239,63.3007 0.59360957,63.3058 0.31236997,63.3108 0.21867582,63.3159 0.093648739,63.3209 -4.8690774e-005,63.3260 6.9931564e-005,63.3310 0.31262946,63.3361 0.56256229,63.3411 0.49983945,63.3462 0.18765172,63.3512 0.81297165,63.3563 1.1873968,63.3614 0.68704748,63.3664 0.34359351,63.3715 0.3125073,63.3765 0.031290766,63.3816 0.18764809,63.3866 0.5627619,63.3917 1.2189252,63.3967 1.3123906,63.4018 0.87492281,63.4068 0.5936535,63.4119 1.1248482,63.4170 1.7500327,63.4220 1.6563555,63.4271 1.1874778,63.4321 0.40615863,63.4372 0.43747514,63.4422 0.49997836,63.4473 0.281214,63.4524 0.21880718,63.4574 0.62502831,63.4625 0.75001365,63.4675 0.9688071,63.4726 0.65616465,63.4776 0.31236434,63.4827 0.093695134,63.4878 -2.1543687e-005,63.4928 2.895238e-005,63.4979 0.1876791,63.5029 0.96934694,63.5080 1.9064937,63.5131 1.5936413,63.5181 1.3748275,63.5232 0.99959546,63.5282 0.71851373,63.5333 0.46863833,63.5384 -1.0537214e-005,63.5434 0.093860656,63.5485 0.50011098,63.5535 0.4998886,63.5586 0.28124446,63.5637 0.93768162,63.5687 1.6879604,63.5738 2.1563156,63.5789 1.2806988,63.5839 0.31227669,63.5890 0.093732119,63.5940 -2.108917e-005,63.5991 8.4259491e-006,63.6042 -1.2613784e-005,63.6092 4.2032545e-005,63.6143 0.1875843,63.6194 0.31254187,63.6244 0.28127143,63.6295 0.65645754,63.6346 1.5001352,63.6396 1.6248168,63.6447 0.62474573,63.6497 0.093725614,63.6548 0.31253195,63.6599 0.093646668,63.6649 5.4909095e-005,63.6700 0.21893337,63.6751 0.5313071,63.6801 0.46863577,63.6852 0.24999936,63.6903 0.34393302,63.6953 0.53125167,63.7004 0.31224295,63.7055 0.031135486,63.7105 2.1932583e-005,63.7156 -1.0637193e-005,63.7207 2.0616057e-005,63.7257 0.093776323,63.7308 0.093722187,63.7359 -1.3220628e-005,63.7410 -1.7397135e-005,63.7460 8.2818769e-005,63.7511 0.43765795,63.7562 0.718826,63.7612 0.87504953,63.7663 0.81244951,63.7714 0.49982789,63.7764 0.28117841,63.7815 0.31248981,63.7866 0.09370514,63.7917 -3.8021491e-007,63.7967 -1.7473047e-007,63.8018 0.18760379,63.8069 0.8438499,63.8119 0.93742657,63.8170 0.46864229,63.8221 -2.831476e-005,63.8272 7.6376309e-006,63.8322 0.34375727,63.8373 0.78125262,63.8424 0.49998996,63.8474 -2.1570827e-006,63.8525 9.6970393e-007,63.8576 -1.7216896e-006,63.8627 5.9175582e-006,63.8677 0.031294148,63.8728 0.12499303,63.8779 0.031204106,63.8830 1.5073638e-005,63.8880 0.093774289,63.8931 0.1874807,63.8982 0.03123047,63.9033 4.5077136e-006,63.9083 -1.2129633e-006,63.9134 3.4372539e-007,63.9185 -1.6183385e-007,63.9236 3.0360604e-007,63.9286 -1.0526787e-006,63.9337 3.9074675e-006,63.9388 -1.4578535e-005,63.9439 5.4411696e-005,63.9489 0.31254441,63.9540 0.3437871,63.9591 0.62510508,63.9642 0.84381694,63.9693 0.84368455,63.9743 0.49984929,63.9794 0.18743014,63.9845 0.031268869,63.9896 0.093742982,63.9947 -2.8381321e-005,63.9997 7.0093456e-006,64.0048 3.4678942e-007,64.0099 0.18751752,64.0150 0.31249511,64.0201 0.093734235,64.0251 2.2572694e-006,64.0302 -1.4241816e-006,64.0353 3.4395755e-006,64.0404 0.18751363,64.0455 0.34376046,64.0505 0.31248426,64.0556 0.031236811,64.0607 2.8053094e-006,64.0658 -7.4983359e-007,64.0709 1.9376607e-007,64.0759 -2.5158808e-008,64.0810 -9.3159301e-008,64.0861 3.9783819e-007,64.0912 -1.4983324e-006,64.0963 5.5960454e-006,64.1014 0.21900867,64.1064 0.93785655,64.1115 1.0623372,64.1166 0.40586898,64.1217 0.1874882,64.1268 0.50002909,64.1319 0.31248307,64.1369 0.40629038,64.1420 0.34371364,64.1471 0.18744101,64.1522 -2.6833661e-005,64.1573 6.3196248e-006,64.1624 0.031252921,64.1675 0.31249967,64.1725 0.18750641,64.1776 0.031208249,64.1827 0.00015105237,64.1878 0.62528288,64.1929 0.84370619,64.1980 0.49978498,64.2031 0.21869253,64.2081 0.34386125,64.2132 0.56250066,64.2183 0.31234938,64.2234 -6.386498e-005,64.2285 3.7274254e-005,64.2336 0.093765408,64.2387 0.18760334,64.2438 0.53128749,64.2489 0.40616903,64.2539 0.40625814,64.2590 0.81251425,64.2641 0.9374792,64.2692 0.53122085,64.2743 0.18742074,64.2794 0.00010441508,64.2845 0.3126739,64.2896 0.34363344,64.2947 0.093595564,64.2998 0.031357706,64.3048 0.34397766,64.3099 0.56255561,64.3150 0.74999797,64.3201 1.1877117,64.3252 2.1876094,64.3303 2.5623853,64.3354 2.1561439,64.3405 1.5622507,64.3456 0.62483454,64.3507 0.49999064,64.3558 0.34370741,64.3609 0.093730628,64.3660 3.2928494e-006,64.3711 -1.1659519e-005,64.3761 4.3349213e-005,64.3812 0.34399849,64.3863 1.0002066,64.3914 1.1249653,64.3965 0.99986082,64.4016 0.65608448,64.4067 0.31237626,64.4118 -3.3303819e-005,64.4169 8.6968012e-006,64.4220 -1.480234e-006,64.4271 -2.7770009e-006,64.4322 1.2589631e-005,64.4373 0.093796894,64.4424 0.34393424,64.4475 0.62511671,64.4526 0.49988222,64.4577 0.34359923,64.4628 0.093668684,64.4679 -1.4042216e-005,64.4730 2.1547934e-005,64.4781 0.093775548,64.4832 0.093723953,64.4883 -1.9003784e-005,64.4934 4.4444664e-006,64.4985 1.2279157e-006,64.5036 -9.3574972e-006,64.5087 3.6205543e-005,64.5138 0.40655348,64.5189 1.3753282,64.5240 1.7811956,64.5291 1.2496507,64.5342 0.53109598,64.5393 0.43755794,64.5444 0.24995413,64.5495 0.09367165,64.5546 0.031214161,64.5597 -6.5879694e-006,64.5648 2.9641986e-005,64.5699 0.093819067,64.5750 0.18756512,64.5801 0.43753186,64.5852 0.49996513,64.5903 0.31239432,64.5954 -7.0859387e-005,64.6005 6.0331593e-005,64.6056 0.31257832,64.6107 0.53128803,64.6158 0.90620351,64.6209 0.59367049,64.6260 0.37514362,64.6311 0.90655434,64.6362 1.4374769,64.6413 0.84347618,64.6464 0.34372023,64.6515 0.50007349,64.6566 0.65625089,64.6617 0.8438552,64.6668 1.0624619,64.6719 0.59366339,64.6771 0.46883512,64.6822 0.40611959,64.6873 0.093588553,64.6924 2.4635947e-006,64.6975 -1.7753846e-006,64.7026 0.093965426,64.7077 0.56294072,64.7128 1.0000969,64.7179 0.78082383,64.7230 0.18723324,64.7281 0.18749629,64.7332 0.34370437,64.7383 0.18749005,64.7434 5.1655218e-007,64.7486 0.093846187,64.7537 0.28139189,64.7588 0.34381762,64.7639 0.3749758,64.7690 0.24980971,64.7741 0.031196026,64.7792 0.09374664,64.7843 0.031243652,64.7894 0.53137606,64.7945 0.87502086,64.7997 0.71870255,64.8048 0.31264073,64.8099 0.71893871,64.8150 0.81237328,64.8201 0.78103667,64.8252 0.4061814,64.8303 0.31246999,64.8354 0.031227829,64.8405 4.2123902e-006,64.8457 2.5879128e-006,64.8508 -1.4565896e-005,64.8559 5.5680925e-005,64.8610 0.28137699,64.8661 0.43742728,64.8712 0.43755925,64.8763 0.84399086,64.8815 0.87499756,64.8866 0.56229234,64.8917 0.34376311,64.8968 1.0940032,64.9019 1.2185231,64.9070 0.2186954,64.9121 0.75022346,64.9173 0.9062658,64.9224 1.0623279,64.9275 0.49984333,64.9326 0.59395069,64.9377 0.81249505,64.9428 0.53120047,64.9480 0.78137952,64.9531 0.96872944,64.9582 0.71861482,64.9633 0.28121459,64.9684 0.3752766,64.9735 1.1879271,64.9787 1.9376465,64.9838 1.8434361,64.9889 0.93697798,64.9940 0.093561262,64.9991 0.18760444,65.0043 0.50006825,65.0094 0.59384298,65.0145 0.4999699,65.0196 0.18731667,65.0247 -5.851372e-005,65.0298 1.5649495e-005,65.0350 -4.0789037e-006,65.0401 6.6464344e-007,65.0452 1.4208714e-006,65.0503 -6.3488205e-006,65.0555 0.093791924,65.0606 0.50004709,65.0657 0.49995998,65.0708 0.18745951,65.0759 0.03124621,65.0811 3.9508225e-007,65.0862 -5.2957984e-007,65.0913 1.7233679e-006,65.0964 -6.364467e-006,65.1015 2.3736702e-005,65.1067 0.093863748,65.1118 0.18743472,65.1169 0.21874316,65.1220 0.65637469,65.1272 0.53118378,65.1323 0.28127918,65.1374 0.62522024,65.1425 1.0625747,65.1477 0.84355003,65.1528 0.31228718,65.1579 -1.3384292e-005,65.1630 0.18760298,65.1682 0.31246695,65.1733 0.093669511,65.1784 -1.0535607e-005,65.1835 1.4111275e-005,65.1887 -4.5912922e-005,65.1938 0.18802424,65.1989 1.5006582,65.2040 1.9061188,65.2092 1.2494704,65.2143 0.40592152,65.2194 0.24998343,65.2246 0.28117487,65.2297 0.09369047,65.2348 0.093730628,65.2399 0.28141338,65.2451 0.59393716,65.2502 0.59378272,65.2553 0.59361732,65.2605 0.4374899,65.2656 0.87541181,65.2707 1.468841,65.2758 1.0933884,65.2810 0.56232572,65.2861 0.43748036,65.2912 0.21862923,65.2964 0.031207625,65.3015 0.18766849,65.3066 0.50003844,65.3118 0.31236103,65.3169 0.093677275,65.3220 3.327136e-006,65.3271 0.093759149,65.3323 -3.9982981e-005,65.3374 8.4355408e-005,65.3425 0.37512305,65.3477 0.49998009,65.3528 0.31237867,65.3579 -5.1424278e-005,65.3631 0.03129242,65.3682 0.093804643,65.3733 0.18745984,65.3785 -6.7094763e-005,65.3836 3.0154377e-005,65.3887 0.12509216,65.3939 0.40631071,65.3990 0.37493765,65.4041 0.18743628,65.4093 0.031216405,65.4144 -9.0871781e-006,65.4196 2.4351555e-006,65.4247 -6.5261639e-007,65.4298 1.7508835e-007,65.4350 -4.767751e-008,65.4401 1.5606043e-008,65.4452 -1.4743431e-008,65.4504 4.3370413e-008,65.4555 -1.5875239e-007,65.4606 5.9169275e-007,65.4658 -2.2082208e-006,65.4709 8.241941e-006,65.4761 0.093814485,65.4812 0.31255442,65.4863 0.34372485,65.4915 0.74993646,65.4966 0.8749699,65.5017 0.56249261,65.5069 0.093968585,65.5120 0.53155643,65.5172 0.7187283,65.5223 0.4683952,65.5274 -0.00018379722,65.5326 3.3129578e-005,65.5377 5.1302064e-005,65.5429 0.15639567,65.5480 0.31263348,65.5531 0.46883792,65.5583 0.46864837,65.5634 0.24978083,65.5686 0.09367644,65.5737 0.093749322,65.5788 -2.3312863e-005,65.5840 -5.5798409e-006,65.5891 4.5639008e-005,65.5943 0.18755409,65.5994 0.18746887,65.6046 0.093704373,65.6097 -1.7364524e-005,65.6148 1.2520157e-007,65.6200 1.6867078e-005,65.6251 0.093778826,65.6303 0.093714207,65.6354 1.7942242e-005,65.6406 0.18770489,65.6457 0.68787831,65.6508 1.2812256,65.6560 0.96833247,65.6611 0.28112385,65.6663 0.21879338,65.6714 0.21872564,65.6766 0.093701608,65.6817 -1.5230551e-005,65.6869 1.0779643e-005,65.6920 0.031258121,65.6972 0.062492736,65.7023 0.093736306,65.7074 2.6057736e-005,65.7126 0.18759997,65.7177 0.40634847,65.7229 0.81244552,65.7280 0.49990222,65.7332 0.21872339,65.7383 0.12503605,65.7435 0.34385616,65.7486 0.49996078,65.7538 0.18737561,65.7589 -2.360395e-005,65.7641 1.1173533e-005,65.7692 -2.1089934e-005,65.7744 7.3192357e-005,65.7795 0.21888568,65.7847 0.59376562,65.7898 0.62488729,65.7950 0.093665518,65.8001 -4.2137752e-005,65.8053 0.00014094909,65.8104 0.3126514,65.8156 0.31242555,65.8207 0.59377182,65.8259 0.68757516,65.8310 0.34363002,65.8362 0.093595512,65.8413 -1.2912375e-005,65.8465 4.3814557e-006,65.8516 -4.6126361e-006,65.8568 1.4070041e-005,65.8619 0.093809552,65.8671 0.18747111,65.8722 -5.5210385e-005,65.8774 2.6449447e-005,65.8825 0.093807586,65.8877 0.31260675,65.8929 0.499991,65.8980 0.34371507,65.9032 0.31242836,65.9083 -7.8176265e-005,65.9135 2.094007e-005,65.9186 -5.5769146e-006,65.9238 1.3656723e-006,65.9289 1.1478197e-007,65.9341 -1.8251121e-006,65.9392 7.1863642e-006,65.9444 0.093831293,65.9496 0.34381738,65.9547 0.34369045,65.9599 0.2811847,65.9650 0.18747668,65.9702 -5.1784855e-006,65.9753 -1.1592234e-005,65.9805 0.093898229,65.9857 0.68764621,65.9908 0.65611511,65.9960 0.18736401,66.0011 -1.6818338e-005,66.0063 4.6839018e-006,66.0114 -1.9158067e-006,66.0166 0.093862288,66.0218 0.68774801,66.0269 1.2500048,66.0321 0.81238103,66.0372 0.59376347,66.0424 0.62494451,66.0476 0.68738902,66.0527 0.46871439,66.0579 0.37503088,66.0630 0.43769377,66.0682 0.81263399,66.0734 0.65609348,66.0785 0.28104609,66.0837 -7.1136979e-005,66.0888 0.34378543,66.0940 1.1562672,66.0992 1.0937226,66.1043 4.9100504e-006,66.1095 0.093786061,66.1147 0.093715198,66.1198 -1.1383427e-005,66.1250 0.093818024,66.1301 0.31258377,66.1353 0.46877092,66.1405 0.37491083,66.1456 0.093661524,66.1508 2.0253114e-005,66.1560 0.18763141,66.1611 0.50006163,66.1663 0.43741497,66.1715 0.28124169,66.1766 0.43759382,66.1818 0.75019759,66.1869 1.0315818,66.1921 1.2500241,66.1973 0.84324276,66.2024 0.093494043,66.2076 0.18766333,66.2128 0.43763766,66.2179 0.49992156,66.2231 0.18728657,66.2283 3.2833996e-005,66.2334 0.3125892,66.2386 0.34371895,66.2438 0.18740289,66.2489 6.0820323e-005,66.2541 0.31271136,66.2593 0.49999338,66.2645 0.31231454,66.2696 0.43773118,66.2748 1.7190673,66.2800 1.7186767,66.2851 1.1248635,66.2903 0.62491345,66.2955 0.40603429,66.3006 -0.00015587652,66.3058 4.1770596e-005,66.3110 -1.1191749e-005,66.3161 2.9926214e-006,66.3213 -7.7772012e-007,66.3265 1.179789e-007,66.3317 3.0591011e-007,66.3368 -1.3417616e-006,66.3420 5.0616095e-006,66.3472 0.093858287,66.3523 0.31253901,66.3575 0.1873813,66.3627 -4.1335614e-005,66.3679 1.1072662e-005,66.3730 -2.9513003e-006,66.3782 7.3153063e-007,66.3834 2.5467884e-008,66.3886 -8.3355485e-007,66.3937 3.3090716e-006,66.3989 -1.240386e-005,66.4041 4.6310619e-005,66.4092 0.093809083,66.4144 0.1874572,66.4196 0.31244704,66.4248 0.40633592,66.4299 0.46894974,66.4351 0.59381747,66.4403 0.49977395,66.4455 0.03109898,66.4506 2.9480923e-005,66.4558 -3.0720785e-006,66.4610 -1.7197155e-005,66.4662 7.1868097e-005,66.4713 0.18766621,66.4765 0.65624982,66.4817 0.1873339,66.4869 -7.2283867e-005,66.4921 1.9370291e-005,66.4972 -5.1907591e-006,66.5024 1.3909954e-006,66.5076 -3.7275368e-007,66.5128 9.9893583e-008,66.5179 -2.6786966e-008,66.5231 7.2452639e-009,66.5283 -2.191695e-009,66.5335 1.5209598e-009,66.5387 -3.8923096e-009,66.5438 1.4049498e-008,66.5490 -5.2310394e-008,66.5542 1.9520974e-007,66.5594 -7.2859439e-007,66.5646 2.7194135e-006,66.5697 -1.0149976e-005,66.5749 0.031325165,66.5801 0.34383667,66.5853 0.65622163,66.5905 0.68741429,66.5956 0.31245828,66.6008 -1.235432e-005,66.6060 7.3067182e-005,66.6112 0.18759719,66.6164 0.18741482,66.6216 0.031174619,66.6267 9.997324e-006,66.6319 -2.2741016e-005,66.6371 8.0973703e-005,66.6423 0.31267723,66.6475 0.56258762,66.6526 0.56237161,66.6578 0.18732186,66.6630 -3.6396301e-005,66.6682 0.28141975,66.6734 1.3752471,66.6786 1.6248918,66.6838 0.62479699,66.6889 1.2499596,66.6941 1.9062865,66.6993 2.0624945,66.7045 1.2188871,66.7097 1.0313463,66.7149 0.59355414,66.7201 0.12488989,66.7252 -1.1453809e-005,66.7304 6.8111385e-006,66.7356 -1.5791167e-005,66.7408 5.6358374e-005,66.7460 0.18756442,66.7512 0.18745987,66.7564 0.093699664,66.7615 -3.2431595e-005,66.7667 5.2598993e-005,66.7719 0.12505755,66.7771 0.28142357,66.7823 0.62504882,66.7875 0.34352738,66.7927 0.093711779,66.7979 0.31270435,66.8031 0.75017029,66.8082 0.74978775,66.8134 0.18731865,66.8186 0.21892175,66.8238 0.40628424,66.8290 0.40642896,66.8342 1.1252595,66.8394 1.1247488,66.8446 0.40588611,66.8498 -8.7011584e-005,66.8550 2.6166612e-005,66.8602 -1.7648124e-005,66.8653 4.4427677e-005,66.8705 0.3125931,66.8757 0.50000089,66.8809 0.31240338,66.8861 0.09381552,66.8913 0.56267416,66.8965 0.74993491,66.9017 0.31232172,66.9069 -1.6281479e-005,66.9121 0.3127394,66.9173 1.0939566,66.9225 1.156072,66.9277 0.49987867,66.9329 0.43779427,66.9380 0.7500813,66.9432 0.53091502,66.9484 0.093553372,66.9536 -5.6800864e-006,66.9588 0.093770802,66.9640 0.68750763,66.9692 0.90634495,66.9744 1.2189089,66.9796 1.0625269,66.9848 0.93755698,66.9900 0.93751508,66.9952 0.71857053,67.0004 0.24982989,67.0056 -3.3644108e-005,67.0108 -1.3730596e-006,67.0160 3.914347e-005,67.0212 0.093827792,67.0264 0.12495998,67.0316 0.062504478,67.0368 0.31257844,67.0420 0.34367955,67.0472 0.09369573,67.0524 0.093744718,67.0576 -3.3722368e-005,67.0628 3.0096609e-005,67.0680 0.18763261,67.0732 0.50002843,67.0784 0.3749693,67.0836 0.37499893,67.0888 0.21866454,67.0940 0.09369541,67.0992 -1.1190421e-005,67.1044 2.9979547e-006,67.1096 -8.0039007e-007,67.1148 2.0333489e-007,67.1200 -1.2872891e-008,67.1252 -1.5187774e-007,67.1304 6.2044518e-007,67.1356 -2.3301152e-006,67.1408 8.7008002e-006,67.1460 0.093817212,67.1512 0.34384105,67.1564 0.4999094,67.1616 0.12498363,67.1668 0.40646645,67.1720 0.93776619,67.1772 1.187362,67.1824 0.40587661,67.1876 0.03127018,67.1928 0.31258416,67.1980 0.31243986,67.2032 0.093674742,67.2084 3.2104192e-005,67.2136 0.093832642,67.2189 0.15620081,67.2241 0.49995226,67.2293 0.62500143,67.2345 0.31248024,67.2397 0.031253308,67.2449 -3.2494254e-006,67.2501 0.093860529,67.2553 0.5001269,67.2605 0.49986109,67.2657 0.09372513,67.2709 0.50021994,67.2761 0.84373093,67.2813 0.46866372,67.2865 0.34391361,67.2917 0.68746692,67.2970 0.53099674,67.3022 0.093659967,67.3074 8.6764274e-005,67.3126 0.31260669,67.3178 0.50009918,67.3230 0.62505305,67.3282 0.53126985,67.3334 0.62502289,67.3386 0.74995595,67.3438 0.81249452,67.3491 0.81250817,67.3543 0.84379315,67.3595 0.96878529,67.3647 0.87487388,67.3699 0.43736973,67.3751 0.25007427,67.3803 0.5000003,67.3855 0.37483147,67.3907 -6.5142587e-005,67.3960 0.093896709,67.4012 0.50011033,67.4064 0.59367961,67.4116 0.49987027,67.4168 0.18746005,67.4220 0.093811639,67.4272 0.18749633,67.4324 0.093702912,67.4377 -1.5239147e-005,67.4429 4.9956011e-006,67.4481 -4.7422391e-006,67.4533 1.3974224e-005,67.4585 0.093812443,67.4637 0.3750394,67.4689 0.46872362,67.4742 0.59372848,67.4794 0.53128564,67.4846 0.46881363,67.4898 0.4375385,67.4950 0.49993008,67.5002 0.18738554,67.5055 -1.9922702e-005,67.5107 0.093837887,67.5159 0.28134659,67.5211 0.24991491,67.5263 0.031143084,67.5315 2.6805954e-005,67.5368 0.062577792,67.5420 0.1563016,67.5472 0.15619935,67.5524 0.15627977,67.5576 0.53142411,67.5629 0.71879733,67.5681 0.43737307,67.5733 0.18732826,67.5785 -5.4427041e-005,67.5837 -2.0081832e-005,67.5889 0.00013477274,67.5942 0.31253874,67.5994 0.093616478,67.6046 1.0937752,67.6098 1.6562895,67.6151 1.2500523,67.6203 0.15622702,67.6255 0.1250286,67.6307 0.62527615,67.6359 1.2188327,67.6412 0.84342325,67.6464 0.12484911,67.6516 0.093799748,67.6568 0.093706548,67.6620 -3.2967342e-005,67.6673 1.8460463e-005,67.6725 0.093913972,67.6777 0.40649492,67.6829 0.65623659,67.6882 0.49982426,67.6934 0.21858911,67.6986 0.093819454,67.7038 0.34387743,67.7091 0.31237832,67.7143 0.093592308,67.7195 0.0001093154,67.7247 0.31267908,67.7300 0.34362599,67.7352 0.093608454,67.7404 -1.1707329e-005,67.7456 3.163578e-006,67.7509 -9.4594486e-007,67.7561 6.1995598e-007,67.7613 -1.5339359e-006,67.7665 0.093773827,67.7718 0.34377608,67.7770 0.34372354,67.7822 0.093728311,67.7874 0.5000118,67.7927 0.56249326,67.7979 0.093752675,67.8031 0.093822345,67.8084 0.34386912,67.8136 0.62524313,67.8188 0.8438068,67.8240 0.49974814,67.8293 0.18729573,67.8345 -5.5033495e-005,67.8397 1.4089539e-005,67.8450 -1.3194866e-006,67.8502 0.031273503,67.8554 0.093754247,67.8607 0.031209525,67.8659 6.0743081e-005,67.8711 0.21897736,67.8763 0.43743357,67.8816 0.093532108,67.8868 3.4463999e-005,67.8920 0.093858235,67.8973 0.21882939,67.9025 0.24992609,67.9077 0.28120723,67.9130 0.78125995,67.9182 0.49992445,67.9234 0.031203991,67.9287 0.093908526,67.9339 0.50018466,67.9391 0.53124648,67.9444 0.34357905,67.9496 0.093641825,67.9548 0.093803287,67.9601 0.15632923,67.9653 0.25002056,67.9705 0.15608811,67.9758 1.6529375e-006,67.9810 0.31266755,67.9862 0.49999565,67.9915 0.31234998,67.9967 -6.2937252e-005,68.0019 -6.3967082e-007,68.0072 0.031354211,68.0124 0.3439582,68.0177 0.50003922,68.0229 0.46861631,68.0281 0.31236434,68.0334 0.093684904,68.0386 1.223355e-005,68.0438 0.18761358,68.0491 0.50010371,68.0543 0.62496924,68.0596 0.46869281,68.0648 0.49991176,68.0700 0.18742816,68.0753 1.3626539e-005,68.0805 4.7167296e-006,68.0857 0.093875043,68.0910 0.31255484,68.0962 0.46880201,68.1015 0.87517917,68.1067 1.0936475,68.1119 0.5310623,68.1172 0.31248805,68.1224 0.34378332,68.1277 0.50007433,68.1329 0.68758708,68.1381 0.75003266,68.1434 0.87479496,68.1486 0.59366935,68.1539 0.50010765,68.1591 0.18739367,68.1644 -7.3587762e-005,68.1696 1.9711038e-005,68.1748 -5.2498171e-006,68.1801 1.2864581e-006,68.1853 1.044996e-007,68.1906 -1.7047441e-006,68.1958 6.7151132e-006,68.2010 -2.5157964e-005,68.2063 9.3925184e-005,68.2115 0.40639046,68.2168 0.75005114,68.2220 1.031293,68.2273 1.3126708,68.2325 1.5001528,68.2378 1.0310532,68.2430 0.4372111,68.2482 0.37514013,68.2535 1.1252055,68.2587 1.1561761,68.2640 0.93748158,68.2692 0.8436482,68.2745 0.6247983,68.2797 0.28116572,68.2850 0.031251591,68.2902 0.093754619,68.2955 0.093739375,68.3007 -1.0309891e-005,68.3060 3.6788538e-006,68.3112 -4.4049557e-006,68.3165 1.3941962e-005,68.3217 0.093799204,68.3269 0.1874914,68.3322 0.093735106,68.3374 1.1875142,68.3427 1.2812957,68.3479 0.68752992,68.3532 0.34376127,68.3584 0.50008368,68.3637 0.84389102,68.3689 1.2500163,68.3742 0.84351277,68.3794 0.093602069,68.3847 8.4657268e-006,68.3899 -2.2685574e-006,68.3952 6.0773965e-007,68.4004 -1.6219958e-007,68.4057 4.1003766e-008,68.4109 -1.8001908e-009,68.4162 -3.3810185e-008,68.4215 1.3705426e-007,68.4267 -5.1445312e-007,68.4320 1.9209292e-006,68.4372 -7.1698969e-006,68.4425 0.093890138,68.4477 0.78165472,68.4530 1.5625899,68.4582 1.1559573,68.4635 0.53101224,68.4687 0.12494664,68.4740 0.18752447,68.4792 0.40621293,68.4845 0.56248689,68.4897 0.34373245,68.4950 2.6008329e-006,68.5003 -2.6765654e-005,68.5055 0.0001044716,68.5108 0.5627926,68.5160 1.2189989,68.5213 1.3437045,68.5265 0.81216317,68.5318 0.18740982,68.5370 0.40629169,68.5423 0.50009251,68.5476 0.59380943,68.5528 0.34364215,68.5581 0.21858363,68.5633 0.1874477,68.5686 0.68761015,68.5738 0.65624666,68.5791 0.28123948,68.5844 0.12496441,68.5896 0.15632209,68.5949 0.50004578,68.6001 0.34364349,68.6054 0.18755843,68.6107 0.34388146,68.6159 0.53125733,68.6212 0.53115195,68.6264 0.34362945,68.6317 0.093691707,68.6369 0.09373527,68.6422 0.12508631,68.6475 0.5000841,68.6527 0.49992922,68.6580 0.18742186,68.6633 0.06249778,68.6685 0.18749781,68.6738 0.093742035,68.6790 0.093745776,68.6843 6.4281762e-006,68.6896 0.031243673,68.6948 0.21880776,68.7001 1.7501124,68.7053 2.4061859,68.7106 1.4062209,68.7159 0.18764117,68.7211 0.3125045,68.7264 0.18734041,68.7317 0.093774058,68.7369 0.31260595,68.7422 0.31240827,68.7475 0.093654454,68.7527 -1.1635379e-005,68.7580 0.093764134,68.7633 1.0937932,68.7685 1.3751303,68.7738 0.59371984,68.7790 0.15611596,68.7843 0.21874087,68.7896 0.28135034,68.7948 0.50015837,68.8001 0.75004035,68.8054 0.65612108,68.8106 0.21859227,68.8159 -2.833339e-005,68.8212 5.9984086e-006,68.8264 4.3428877e-006,68.8317 -2.3372771e-005,68.8370 8.9156412e-005,68.8422 0.37530348,68.8475 0.68753207,68.8528 0.3434374,68.8581 -0.0001171916,68.8633 2.5291629e-005,68.8686 0.093943581,68.8739 0.5002045,68.8791 0.71880919,68.8844 0.90617001,68.8897 0.49970311,68.8949 -9.7605196e-005,68.9002 0.34386721,68.9055 0.74998528,68.9108 0.37498081,68.9160 0.28136852,68.9213 0.34381467,68.9266 0.3123596,68.9318 0.031126585,68.9371 1.4361108e-005,68.9424 6.8489981e-006,68.9477 1.2813965,68.9529 2.9376833,68.9582 2.8436227,68.9635 1.1872962,68.9687 3.1281988e-006,68.9740 -5.5069067e-005,68.9793 0.00021716869,68.9846 0.62534744,68.9898 0.90624034,68.9951 0.68718231,69.0004 0.093552195,69.0057 0.031275909,69.0109 -2.5891435e-005,69.0162 9.0392923e-006,69.0215 -1.0264239e-005,69.0268 3.2019918e-005,69.0320 0.18762007,69.0373 0.40629333,69.0426 0.34361944,69.0479 0.093678862,69.0531 1.4522455e-005,69.0584 0.093944646,69.0637 0.50025171,69.0690 0.5622831,69.0742 0.093507878,69.0795 1.3560906e-005,69.0848 8.6075602e-007,69.0901 -1.7006845e-005,69.0953 6.7172994e-005,69.1006 0.31258863,69.1059 0.31241834,69.1112 0.031181304,69.1165 1.6274391e-005,69.1217 0.34382132,69.1270 0.593732,69.1323 0.34368268,69.1376 0.093759321,69.1429 -4.0141895e-006,69.1481 1.0754276e-006,69.1534 -2.8716536e-007,69.1587 7.3138125e-008,69.1640 -5.3602625e-009,69.1693 -5.1709016e-008,69.1745 2.1221712e-007,69.1798 -7.9723071e-007,69.1851 2.9769687e-006,69.1904 -1.111163e-005,69.1957 4.1473242e-005,69.2009 0.40640125,69.2062 0.75008047,69.2115 0.56232709,69.2168 -0.00011599839,69.2221 0.093784884,69.2274 -2.3546614e-005,69.2326 0.093810707,69.2379 0.28124991,69.2432 0.093689315,69.2485 2.38912e-005,69.2538 0.093839407,69.2591 0.34389618,69.2643 0.50000072,69.2696 0.31231043,69.2749 0.18750972,69.2802 0.65642828,69.2855 0.87492192,69.2908 0.4998644,69.2960 0.28127086,69.3013 0.18750419,69.3066 0.093708046,69.3119 0.34372655,69.3172 0.50005627,69.3225 0.4376922,69.3278 0.7500425,69.3330 0.49982196,69.3383 0.09364213,69.3436 0.093977891,69.3489 0.68784988,69.3542 0.96860403,69.3595 0.49972582,69.3648 0.34369734,69.3701 0.18744366,69.3754 0.093740791,69.3806 0.093735442,69.3859 0.031234611,69.3912 -2.9488439e-005,69.3965 0.00011053385,69.4018 0.43786484,69.4071 0.96882534,69.4124 0.84357697,69.4177 0.59358752,69.4230 0.34374771,69.4282 0.43758774,69.4335 0.34363669,69.4388 0.28131753,69.4441 0.81271338,69.4494 1.0624584,69.4547 0.781111,69.4600 0.62496287,69.4653 0.40612969,69.4706 0.093641505,69.4759 1.6284713e-006,69.4812 -4.3636328e-007,69.4865 1.1684001e-007,69.4917 -3.0957811e-008,69.4970 6.9808506e-009,69.5023 3.0375995e-009,69.5076 -1.9133759e-008,69.5129 7.3504147e-008,69.5182 -2.7490722e-007,69.5235 1.0262153e-006,69.5288 0.093751848,69.5341 -8.4241492e-006,69.5394 2.6169953e-005,69.5447 0.093756281,69.5500 0.093801193,69.5553 0.31257468,69.5606 0.31243548,69.5659 0.093660325,69.5712 3.5080076e-005,69.5765 0.18756376,69.5818 0.18743937,69.5870 0.031237198,69.5923 0.18757457,69.5976 0.68752408,69.6029 0.9374631,69.6082 0.65618539,69.6135 0.34372878,69.6188 0.50000811,69.6241 0.18748286,69.6294 0.03129191,69.6347 0.18755594,69.6400 0.18744475,69.6453 0.093705863,69.6506 0.093775637,69.6559 1.5001073,69.6612 2.4065046,69.6665 1.9062426,69.6718 0.40607718,69.6771 0.24998601,69.6824 0.312585,69.6877 0.49997443,69.6930 0.31233427,69.6983 0.093684956,69.7036 -1.4722158e-005,69.7089 3.3632357e-006,69.7142 1.2707371e-006,69.7195 -8.4473104e-006,69.7248 3.2521479e-005,69.7301 0.093749039,69.7354 0.093841903,69.7407 0.65643066,69.7460 0.90622038,69.7513 0.65609956,69.7566 0.59419119,69.7619 1.5627214,69.7672 0.87448919,69.7725 0.28105414,69.7779 0.34382439,69.7832 0.40622866,69.7885 0.18743536,69.7938 0.34376436,69.7991 0.34373236,69.8044 0.18745185,69.8097 -1.542773e-006,69.8150 0.093815602,69.8203 0.18747742,69.8256 0.031195061,69.8309 4.0342338e-006,69.8362 -3.8808398e-007,69.8415 0.093753211,69.8468 0.093743242,69.8521 1.8138106e-005,69.8574 0.031248378,69.8627 -1.1753177e-005,69.8680 0.093807474,69.8734 0.18744889,69.8787 0.031341147,69.8840 0.31271312,69.8893 0.46873653,69.8946 0.50000656,69.8999 0.78134912,69.9052 1.5313414,69.9105 2.0624366,69.9158 1.6873935,69.9211 0.71856964,69.9264 0.093594417,69.9317 0.12504937,69.9371 0.49999225,69.9424 0.65643996,69.9477 1.0315001,69.9530 0.81244218,69.9583 0.56239647,69.9636 0.56246054,69.9689 0.40606776,69.9742 -0.00010481683,69.9795 -9.0431586e-006,69.9849 0.031441048,69.9902 0.53162146,69.9955 0.84388536,70.0008 0.87490386,70.0061 0.65595508,70.0114 0.28100616,70.0167 -4.8154376e-005,70.0220 1.3000291e-005,70.0274 0.093764775,70.0327 0.34379962,70.0380 0.468898,70.0433 0.56268179,70.0486 0.71877038,70.0539 0.78140664,70.0592 1.2503477,70.0645 1.4685717,70.0699 1.1558137,70.0752 0.90619147,70.0805 0.96886325,70.0858 1.0311813,70.0911 0.53105086,70.0964 0.093646131,70.1018 0.031350847,70.1071 0.78138894,70.1124 1.1562761,70.1177 0.56245536,70.1230 0.24990696,70.1283 0.093658715,70.1337 -1.7501508e-005,70.1390 0.18777753,70.1443 0.81280202,70.1496 0.99997246,70.1549 0.87483305,70.1602 0.56222123,70.1656 0.093730122,70.1709 0.46888506,70.1762 0.43739644,70.1815 0.18740125,70.1868 -3.6606103e-005,70.1922 8.4000849e-006,70.1975 3.0095198e-006,70.2028 -2.0440899e-005,70.2081 7.8761361e-005,70.2134 0.18765402,70.2188 0.31255221,70.2241 0.28111571,70.2294 0.18741694,70.2347 0.34377974,70.2400 0.34374693,70.2454 0.53153461,70.2507 1.1564999,70.2560 1.0622607,70.2613 0.5310427,70.2667 0.34365648,70.2720 0.09372732,70.2773 0.34388059,70.2826 0.56254959,70.2879 0.56242859,70.2933 0.28117767,70.2986 0.43772849,70.3039 1.0938196,70.3092 0.65595394,70.3146 -0.00011671879,70.3199 5.5851491e-005,70.3252 0.37511793,70.3305 0.62500024,70.3359 0.34381518,70.3412 0.81269139,70.3465 1.0627058,70.3518 1.2499678,70.3572 0.71836573,70.3625 0.18732241,70.3678 0.093813568,70.3731 0.28144482,70.3785 0.68763191,70.3838 0.65606248,70.3891 0.21854529,70.3944 -1.4335003e-005,70.3998 3.855861e-006,70.4051 -1.0871931e-006,70.4104 4.9259086e-007,70.4158 -8.8315107e-007,70.4211 3.0402548e-006,70.4264 -1.1278853e-005,70.4317 4.2078878e-005,70.4371 0.28128642,70.4424 0.40626127,70.4477 0.1876743,70.4531 0.40632027,70.4584 0.28102326,70.4637 0.31247801,70.4690 0.87518936,70.4744 1.0311973,70.4797 0.53126007,70.4850 0.50015968,70.4904 0.59368998,70.4957 0.53137285,70.5010 0.78148264,70.5064 0.84363836,70.5117 0.56220543,70.5170 0.18727458,70.5224 0.18753344,70.5277 0.53136998,70.5330 0.50001037,70.5384 0.4061521,70.5437 0.1874617,70.5490 0.18746802,70.5543 0.093804322,70.5597 0.43761292,70.5650 0.49994704,70.5703 0.34369376,70.5757 0.28116205,70.5810 0.34379789,70.5864 0.68766248,70.5917 0.59373093,70.5970 0.21864748,70.6024 0.28143236,70.6077 0.81259513,70.6130 0.59350842,70.6184 0.18742171,70.6237 0.18762068,70.6290 0.4376007,70.6344 0.6874941,70.6397 0.93785441,70.6450 1.7190313,70.6504 1.3746101,70.6557 0.4996537,70.6611 0.24999124,70.6664 0.43748677,70.6717 0.34362718,70.6771 0.093801372,70.6824 0.56281137,70.6877 0.99995774,70.6931 0.62479252,70.6984 0.46886149,70.7038 0.56246567,70.7091 0.43765658,70.7144 0.78163874,70.7198 1.0937573,70.7251 1.093461,70.7305 0.87485641,70.7358 0.81238413,70.7411 0.4685638,70.7465 0.4999333,70.7518 0.50014448,70.7572 1.0314443,70.7625 0.99994308,70.7678 0.59358782,70.7732 0.093651816,70.7785 2.7423694e-005,70.7839 0.31252903,70.7892 0.40622744,70.7945 0.62507123,70.7999 0.71895808,70.8052 0.75010651,70.8106 0.62487584,70.8159 0.28114009,70.8213 0.31265476,70.8266 0.81261188,70.8319 0.87485552,70.8373 0.40601173,70.8426 0.031266015,70.8480 0.1875376,70.8533 0.12494843,70.8587 0.18748094,70.8640 -5.7150159e-005,70.8694 1.6044347e-005,70.8747 -7.0224992e-006,70.8800 1.2045273e-005,70.8854 -4.1161809e-005,70.8907 0.031462662,70.8961 0.56287903,70.9014 0.74981809,70.9068 0.37479603,70.9121 0.40625042,70.9175 0.18734771,70.9228 -9.3256256e-007,70.9282 0.12501909,70.9335 0.031209704,70.9389 0.78128862,70.9442 1.6875178,70.9496 1.3124447,70.9549 0.84392989,70.9603 0.50032353,70.9656 0.68754321,70.9710 0.56228054,70.9763 0.28105295,70.9817 0.18751638,70.9870 0.28123945,70.9923 0.12487531,70.9977 0.031309325,71.0030 0.31256011,71.0084 0.18739556,71.0138 -3.4557936e-005,71.0191 8.7146427e-006,71.0245 -2.9740863e-007,71.0298 -7.5265216e-006,71.0352 0.031360369,71.0405 0.25020561,71.0459 0.46881557,71.0512 0.71897423,71.0566 1.2501409,71.0619 1.1247909,71.0673 0.87477994,71.0726 0.56234622,71.0780 0.40629545,71.0833 0.50011957,71.0887 0.56240577,71.0940 0.28109005,71.0994 0.093693458,71.1047 -1.1978847e-005,71.1101 -1.1018085e-005,71.1154 5.6057655e-005,71.1208 0.37527308,71.1262 1.1876609,71.1315 1.1873008,71.1369 0.43724111,71.1422 2.979071e-005,71.1476 0.40647385,71.1529 0.81256765,71.1583 0.65604973,71.1636 0.09359771,71.1690 0.031316288,71.1744 0.31261447,71.1797 0.49996263,71.1851 0.31253508,71.1904 0.34387642,71.1958 0.34367821,71.2011 0.21857782,71.2065 0.093710989,71.2119 0.18760768,71.2172 0.3750363,71.2226 0.34368101,71.2279 0.28117305,71.2333 0.34374997,71.2387 0.31248003,71.2440 0.093814179,71.2494 0.28126013,71.2547 0.12499875,71.2601 0.18765061,71.2654 0.31250253,71.2708 0.18733878,71.2762 -6.9471171e-005,71.2815 1.8518322e-005,71.2869 -4.5960091e-006,71.2923 -1.3604094e-007,71.2976 5.1410893e-006,71.3030 0.093808994,71.3083 0.31255138,71.3137 0.31244859,71.3191 0.093691118,71.3244 -5.4858424e-006,71.3298 1.436783e-006,71.3351 -2.6079891e-007,71.3405 -3.9375914e-007,71.3459 0.093801111,71.3512 0.43762594,71.3566 0.68746835,71.3620 0.28114536,71.3673 0.18752693,71.3727 0.31253403,71.3781 1.000162,71.3834 3.9376471,71.3888 4.6873412,71.3941 2.4372866,71.3995 0.34370595,71.4049 1.0593432e-006,71.4102 2.9677965e-005,71.4156 0.093811013,71.4210 0.37510213,71.4263 0.81263936,71.4317 0.78110075,71.4371 0.18745697,71.4424 0.62515801,71.4478 0.9061743,71.4532 0.53110319,71.4585 0.12493146,71.4639 -1.0388494e-005,71.4693 3.8836788e-005,71.4746 0.18758363,71.4800 1.0624795,71.4854 1.4063293,71.4907 1.5626498,71.4961 0.90618247,71.5015 0.31231749,71.5069 0.031169213,71.5122 1.056027e-005,71.5176 -2.1526548e-006,71.5230 -1.9508282e-006,71.5283 9.9571353e-006,71.5337 0.34416491,71.5391 1.3126847,71.5444 1.0936309,71.5498 2.6874073,71.5552 3.4685609,71.5606 2.4061234,71.5659 0.49990401,71.5713 1.7872437e-005,71.5767 5.8518899e-006,71.5820 0.093824685,71.5874 0.37516025,71.5928 0.78136927,71.5982 0.90621763,71.6035 0.84380466,71.6089 0.93785912,71.6143 1.5314565,71.6197 1.2809243,71.6250 0.62462068,71.6304 0.18734971,71.6358 0.062422842,71.6411 -2.2316039e-005,71.6465 6.0933735e-006,71.6519 -2.0555544e-006,71.6573 2.1284725e-006,71.6626 -6.4587471e-006,71.6680 2.3708557e-005,71.6734 0.18763699,71.6788 0.50008243,71.6841 0.40610769,71.6895 0.12501547,71.6949 0.28142476,71.7003 0.46877837,71.7056 0.59372491,71.7110 0.62488484,71.7164 0.37486061,71.7218 0.093702734,71.7272 4.6117522e-005,71.7325 0.28154486,71.7379 1.1255481,71.7433 1.7500888,71.7487 1.2496564,71.7540 0.68727565,71.7594 0.40615106,71.7648 0.31240654,71.7702 0.15613025,71.7756 0.1874842,71.7809 0.21877201,71.7863 0.24998672,71.7917 0.65649164,71.7971 1.4691049,71.8025 1.7499377,71.8078 1.3745909,71.8132 0.59353387,71.8186 0.46878088,71.8240 0.093827285,71.8294 0.40638363,71.8347 0.56245458,71.8401 0.28112715,71.8455 0.12500718,71.8509 0.31260821,71.8563 0.49996948,71.8617 0.18737178,71.8670 -2.1756228e-005,71.8724 5.8299138e-006,71.8778 -1.5615361e-006,71.8832 4.157225e-007,71.8886 -1.0121742e-007,71.8940 -1.0892895e-008,71.8993 1.4481201e-007,71.9047 -5.6840747e-007,71.9101 2.1290036e-006,71.9155 -7.948297e-006,71.9209 2.9666799e-005,71.9263 0.31278414,71.9316 1.1878821,71.9370 1.5623714,71.9424 0.74954659,71.9478 -0.00013636397,71.9532 3.6548376e-005,71.9586 -9.8176952e-006,71.9640 2.7192375e-006,71.9693 -1.0584343e-006,71.9747 1.5143866e-006,71.9801 -4.9994819e-006,71.9855 1.8485167e-005,71.9909 0.093893841,71.9963 0.3126438,72.0017 0.3436262,72.0071 0.18734491,72.0124 0.18749426,72.0178 0.093766436,72.0232 0.093701631,72.0286 0.094067916,72.0340 0.78175092,72.0394 1.0309952,72.0448 0.37451142,72.0502 0.031194599,72.0556 0.34388831,72.0609 0.8752144,72.0663 1.3437973,72.0717 0.93735045,72.0771 0.75005394,72.0825 0.81240427,72.0879 0.1872825,72.0933 0.093872868,72.0987 0.43761903,72.1041 0.53127503,72.1095 0.59377253,72.1149 0.59376466,72.1202 0.59362221,72.1256 0.1873721,72.1310 0.09370432,72.1364 7.4740747e-005,72.1418 0.50018364,72.1472 0.68746126,72.1526 0.37483582,72.1580 -7.5001859e-005,72.1634 4.5733541e-005,72.1688 0.90625799,72.1742 1.7814614,72.1796 2.0626779,72.1850 0.81240916,72.1904 0.31227654,72.1958 -0.0001382211,72.2011 3.8459621e-005,72.2065 0.03126885,72.2119 0.093739495,72.2173 0.093871467,72.2227 0.50024348,72.2281 0.81248486,72.2335 0.68746406,72.2389 0.71868521,72.2443 0.37481207,72.2497 0.093677424,72.2551 -7.7527711e-006,72.2605 3.5984881e-006,72.2659 -6.6410789e-006,72.2713 2.2967641e-005,72.2767 0.18762274,72.2821 0.53133744,72.2875 0.59385043,72.2929 0.65632969,72.2983 0.53109878,72.3037 0.18729044,72.3091 -6.0015969e-005,72.3145 1.4185331e-005,72.3199 3.2805597e-006,72.3253 0.031261541,72.3307 0.03123937,72.3361 -7.8763078e-006,72.3415 3.3112547e-006,72.3469 -5.3684762e-006,72.3523 1.8164037e-005,72.3577 0.09373232,72.3631 5.2520703e-005,72.3685 0.31261072,72.3739 0.50007194,72.3793 0.62500435,72.3847 0.49999869,72.3901 0.71889424,72.3955 1.0625358,72.4009 0.87478656,72.4063 0.28109425,72.4117 0.21883285,72.4171 0.62510067,72.4225 0.6248647,72.4279 0.031134844,72.4333 2.7552845e-005,72.4387 -8.1982434e-006,72.4441 5.2380497e-006,72.4495 -1.275438e-005,72.4549 1.0938859,72.4603 2.406399,72.4658 2.0936038,72.4712 0.34362885,72.4766 0.18758145,72.4820 0.18746144,72.4874 -5.438364e-005,72.4928 0.093820944,72.4982 0.187481,72.5036 0.093754902,72.5090 0.09373083,72.5144 0.093786918,72.5198 0.43757814,72.5252 0.43747866,72.5306 0.31259,72.5360 0.56291509,72.5414 1.2190793,72.5468 1.2498381,72.5523 0.81213319,72.5577 0.34340772,72.5631 0.031144416,72.5685 1.3602797e-005,72.5739 1.7783961e-005,72.5793 0.87516969,72.5847 0.68760294,72.5901 0.40613374,72.5955 0.53122705,72.6009 0.43779579,72.6063 1.0626056,72.6118 0.81211782,72.6172 0.18741338,72.6226 0.59403157,72.6280 0.99995708,72.6334 0.46848831,72.6388 -7.7372453e-005,72.6442 0.093781047,72.6496 0.18746336,72.6551 0.093865439,72.6605 0.34401244,72.6659 0.5624826,72.6713 0.31224573,72.6767 0.062481601,72.6821 0.31258839,72.6875 0.34375063,72.6929 0.53132361,72.6984 0.68742943,72.7038 0.28113914,72.7092 0.093723319,72.7146 -2.5003868e-005,72.7200 6.7149372e-006,72.7254 -1.8537253e-006,72.7308 6.9940398e-007,72.7363 -9.4380619e-007,72.7417 3.0760425e-006,72.7471 -1.1361332e-005,72.7525 4.2372958e-005,72.7579 0.18754379,72.7633 0.21877323,72.7687 0.31255853,72.7742 0.34368768,72.7796 0.093661651,72.7850 -2.016114e-005,72.7904 0.093820088,72.7958 0.68770373,72.8012 1.062523,72.8067 0.65606785,72.8121 0.12490249,72.8175 -5.5719324e-006,72.8229 -4.2039865e-006,72.8283 2.2390486e-005,72.8338 0.093781613,72.8392 0.093718059,72.8446 -2.0798392e-005,72.8500 0.031286176,72.8554 0.09373983,72.8609 0.03125117,72.8663 0.093745649,72.8717 -1.844275e-005,72.8771 0.093938433,72.8825 0.40646878,72.8880 0.46856689,72.8934 0.093520902,72.8988 5.1635493e-006,72.9042 -3.0948661e-006,72.9096 7.2161142e-006,72.9151 0.093841262,72.9205 0.31252098,72.9259 0.18744285,72.9313 0.12497371,72.9368 0.031217268,72.9422 -1.9652321e-006,72.9476 5.4122631e-007,72.9530 -1.9950873e-007,72.9584 2.5678224e-007,72.9639 -8.2767878e-007,72.9693 3.054193e-006,72.9747 -1.1390072e-005,72.9801 0.093896441,72.9856 0.8128854,72.9910 1.6565405,72.9964 1.7497956,73.0018 1.062085,73.0073 0.53108287,73.0127 0.31247586,73.0181 -8.5681077e-006,73.0235 2.4866302e-005,73.0290 0.18761815,73.0344 0.53135705,73.0398 0.65625197,73.0452 0.56243408,73.0507 0.31236604,73.0561 -5.1902956e-005,73.0615 0.031263221,73.0670 -1.0083199e-006,73.0724 0.093870483,73.0778 0.34389997,73.0832 0.49991167,73.0887 0.2185891,73.0941 -6.3160827e-005,73.0995 0.00014686715,73.1049 0.31273863,73.1104 0.46879658,73.1158 0.40605807,73.1212 0.09354616,73.1267 1.1781149e-005,73.1321 -6.7026478e-005,73.1375 0.0002563477,73.1430 0.93807989,73.1484 1.7500854,73.1538 1.4995453,73.1592 0.49965337,73.1647 0.093693644,73.1701 -1.0336011e-005,73.1755 0.093854368,73.1810 0.43757933,73.1864 0.78166896,73.1918 1.6565641,73.1973 1.3435234,73.2027 0.84350038,73.2081 0.43737772,73.2136 0.96879178,73.2190 1.8439004,73.2244 2.062645,73.2299 1.2184557,73.2353 0.18715289,73.2407 0.093849033,73.2462 0.3440052,73.2516 0.56248331,73.2570 0.3122499,73.2625 0.093674704,73.2679 0.093747601,73.2733 -3.0266456e-005,73.2788 8.3920049e-006,73.2842 -3.2990617e-006,73.2896 4.8039296e-006,73.2951 0.031315308,73.3005 0.12505873,73.3060 0.12494308,73.3114 0.031175278,73.3168 3.1298146e-005,73.3223 0.18759775,73.3277 0.34374923,73.3331 0.18740521,73.3386 -4.1662119e-005,73.3440 3.2275715e-005,73.3494 0.18763205,73.3549 0.50003159,73.3603 0.31239018,73.3658 0.12497203,73.3712 0.093724057,73.3766 -2.4687413e-005,73.3821 4.1745934e-006,73.3875 7.9920728e-006,73.3930 0.093819186,73.3984 0.25000083,73.4038 0.093679398,73.4093 -4.1165576e-006,73.4147 -2.0441343e-005,73.4202 0.031407524,73.4256 0.31263551,73.4310 0.34379458,73.4365 0.37484854,73.4419 0.09373793,73.4474 0.37516648,73.4528 0.34363344,73.4582 0.1873524,73.4637 -7.4601201e-005,73.4691 2.0501111e-005,73.4746 -7.3970127e-006,73.4800 9.0858839e-006,73.4855 0.18749887,73.4909 0.34381881,73.4963 0.3438828,73.5018 0.37509716,73.5072 0.59387827,73.5127 1.0312802,73.5181 1.031083,73.5236 0.68743771,73.5290 0.75009453,73.5345 0.84365255,73.5399 0.34358507,73.5453 0.09369202,73.5508 1.2835327e-005,73.5562 0.18756391,73.5617 0.2812584,73.5671 0.21871665,73.5726 0.093703605,73.5780 -1.6524682e-005,73.5835 7.1017489e-006,73.5889 0.50002325,73.5944 0.65629947,73.5998 0.96881986,73.6053 0.68784308,73.6107 1.3438555,73.6161 1.187187,73.6216 0.53105915,73.6270 0.093667194,73.6325 -1.475967e-005,73.6379 2.6509269e-005,73.6434 0.37512887,73.6488 0.8437928,73.6543 0.65613419,73.6597 0.093689308,73.6652 0.031240486,73.6706 -5.621851e-006,73.6761 0.031244995,73.6815 0.031275634,73.6870 0.18757407,73.6924 0.40633747,73.6979 0.49995384,73.7033 0.18741292,73.7088 0.18755037,73.7142 0.40627387,73.7197 0.37491295,73.7251 0.21887341,73.7306 0.62518388,73.7360 0.65611732,73.7415 0.37484053,73.7470 0.28126374,73.7524 0.21875271,73.7579 0.18747382,73.7633 0.28131771,73.7688 0.31246498,73.7742 0.12499808,73.7797 0.31258065,73.7851 0.31241927,73.7906 0.34377301,73.7960 0.75027907,73.8015 0.90629297,73.8069 0.59359056,73.8124 0.49991971,73.8179 0.3123984,73.8233 0.09368258,73.8288 -6.935878e-006,73.8342 0.1875108,73.8397 0.18749157,73.8451 -4.8618112e-006,73.8506 2.8114677e-008,73.8560 4.750244e-006,73.8615 0.093801618,73.8670 0.31255475,73.8724 0.62494385,73.8779 0.56244963,73.8833 0.34374335,73.8888 0.09378574,73.8942 0.40644103,73.8997 1.0000688,73.9052 0.71854174,73.9106 0.093691401,73.9161 0.18757595,73.9215 0.18744342,73.9270 0.031200754,73.9325 1.4817952e-005,73.9379 0.093914099,73.9434 0.31254199,73.9488 0.1873814,73.9543 0.093682647,73.9598 -3.9206592e-005,73.9652 1.1097619e-005,73.9707 0.093749225,73.9761 0.093746416,73.9816 1.0733613e-005,73.9871 0.18756688,73.9925 0.50006789,73.9980 0.49990752,74.0034 0.031219315,74.0089 0.093823239,74.0144 0.093688361,74.0198 -4.0928477e-005,74.0253 1.1424568e-005,74.0308 -4.7664535e-006,74.0362 7.6409015e-006,74.0417 0.031259101,74.0472 0.031240841,74.0526 -7.3553706e-006,74.0581 3.7089683e-006,74.0635 -7.4805162e-006,74.0690 2.6215199e-005,74.0745 0.18769135,74.0799 0.56263387,74.0854 0.56240958,74.0909 0.31230664,74.0963 -6.1459446e-005,74.1018 0.59392983,74.1073 0.81259495,74.1127 0.40616998,74.1182 0.4061777,74.1237 0.34373721,74.1291 0.28123957,74.1346 0.18743263,74.1401 -4.2030279e-005,74.1455 1.4979647e-005,74.1510 0.31251594,74.1565 0.50000077,74.1619 0.31248087,74.1674 -3.7314483e-006,74.1729 2.5269907e-007,74.1783 2.721247e-006,74.1838 -1.1138739e-005,74.1893 4.183736e-005,74.1947 0.093809798,74.2002 0.093684636,74.2057 -1.4374163e-005,74.2112 0.18765298,74.2166 0.50009996,74.2221 0.4998987,74.2276 0.18735339,74.2330 -9.5774931e-006,74.2385 0.093801886,74.2440 0.18752828,74.2494 0.18744867,74.2549 -4.926035e-005,74.2604 2.2188538e-005,74.2659 -3.9492905e-005,74.2713 0.00013579355,74.2768 0.71908045,74.2823 1.3125802,74.2878 1.0936321,74.2932 0.5312801,74.2987 0.49980575,74.3042 0.18740216,74.3096 0.50037414,74.3151 0.81258565,74.3206 0.56213808,74.3261 0.093509093,74.3315 6.1435749e-006,74.3370 1.9735635e-006,74.3425 0.09387061,74.3480 0.50034982,74.3534 1.0001334,74.3589 0.90619498,74.3644 1.0936431,74.3699 0.78108609,74.3753 0.49986923,74.3808 0.18738827,74.3863 0.18759489,74.3918 0.43767938,74.3972 0.71885455,74.4027 0.84375674,74.4082 0.78101516,74.4137 0.18731511,74.4192 0.09376388,74.4246 -2.2705701e-005,74.4301 6.0185403e-006,74.4356 -1.3664966e-006,74.4411 -5.5315832e-007,74.4465 3.5795852e-006,74.4520 -1.3766399e-005,74.4575 5.1490475e-005,74.4630 0.15632764,74.4685 0.71881759,74.4739 1.7187097,74.4794 1.7812835,74.4849 1.6253426,74.4904 1.5626642,74.4959 1.2811683,74.5013 0.78105915,74.5068 0.31223178,74.5123 0.12486642,74.5178 -1.520761e-005,74.5233 6.596908e-006,74.5287 -1.1179639e-005,74.5342 3.812457e-005,74.5397 0.18757993,74.5452 0.34379941,74.5507 0.40622842,74.5562 0.31248733,74.5616 0.40632114,74.5671 0.50000888,74.5726 0.50005573,74.5781 0.75009018,74.5836 0.81272876,74.5890 1.4062703,74.5945 1.7184166,74.6000 1.3748006,74.6055 0.78122592,74.6110 0.09375836,74.6165 0.03119765,74.6220 1.6399112e-005,74.6274 0.093781456,74.6329 0.093713909,74.6384 6.5764179e-006,74.6439 0.06256754,74.6494 0.093718886,74.6549 0.062556788,74.6604 0.31270397,74.6658 0.53126019,74.6713 0.34350607,74.6768 0.093771525,74.6823 0.5003022,74.6878 1.1252259,74.6933 1.6562796,74.6988 1.593496,74.7043 0.78097385,74.7097 0.18738185,74.7152 -1.4671497e-005,74.7207 4.1106055e-006,74.7262 -1.7697382e-006,74.7317 2.9682444e-006,74.7372 0.34375015,74.7427 0.093847953,74.7482 0.50017393,74.7537 0.71873355,74.7591 0.43736815,74.7646 0.18740489,74.7701 -4.0319832e-005,74.7756 1.6316133e-005,74.7811 0.093796156,74.7866 0.31256673,74.7921 0.43751022,74.7976 0.34369817,74.8031 0.18747595,74.8086 0.18755664,74.8140 0.37508667,74.8195 0.53125912,74.8250 0.31252465,74.8305 0.28119719,74.8360 0.12484334,74.8415 -1.9496892e-005,74.8470 0.093836293,74.8525 0.31257275,74.8580 0.31240246,74.8635 -8.1073398e-005,74.8690 2.3627306e-005,74.8745 -1.3429611e-005,74.8800 3.0091738e-005,74.8855 0.12502937,74.8910 0.53132623,74.8965 1.156345,74.9019 1.2186446,74.9074 0.43738833,74.9129 0.093747146,74.9184 -4.4090407e-006,74.9239 1.222701e-006,74.9294 -4.8140282e-007,74.9349 7.0286262e-007,74.9404 -2.3302168e-006,74.9459 8.618782e-006,74.9514 0.12522872,74.9569 0.4376193,74.9624 0.31230447,74.9679 0.28122324,74.9734 0.87505782,74.9789 0.68741304,74.9844 0.18738915,74.9899 5.9649556e-005,74.9954 0.31261846,75.0009 0.75004804,75.0064 0.93739057,75.0119 0.34363204,75.0174 7.8212779e-006,75.0229 1.2615601e-005,75.0284 0.093811527,75.0339 0.18748191,75.0394 0.031213377,75.0449 0.03124639,75.0504 -2.1354706e-005,75.0559 0.12505774,75.0614 0.40623975,75.0669 0.18745528,75.0724 -1.0186212e-005,75.0779 7.2193769e-005,75.0834 0.31259412,75.0889 0.34371006,75.0944 0.18741496,75.0999 -2.8786175e-005,75.1054 -2.1746137e-005,75.1109 0.00011578405,75.1164 0.31264669,75.1219 0.34368679,75.1274 0.18735905,75.1329 -1.2596975e-005,75.1384 0.53138667,75.1439 0.96897191,75.1494 0.96872264,75.1549 0.24972677,75.1604 0.031169843,75.1659 -2.0933312e-006,75.1715 0.18753456,75.1770 0.50000483,75.1825 0.34374207,75.1880 0.28137699,75.1935 0.50004959,75.1990 0.34361032,75.2045 0.031173799,75.2100 1.7752956e-005,75.2155 0.093838818,75.2210 0.34382784,75.2265 0.31238768,75.2320 -7.951587e-005,75.2375 2.0403108e-005,75.2430 -2.0894693e-006,75.2485 0.031273134,75.2541 0.093769588,75.2596 0.093723357,75.2651 -2.3004919e-005,75.2706 8.7050976e-006,75.2761 -1.1814444e-005,75.2816 3.855543e-005,75.2871 0.18757212,75.2926 1.1875786,75.2981 2.4064283,75.3036 2.5625813,75.3091 1.4686635,75.3147 0.7499128,75.3202 0.53116536,75.3257 0.31239849,75.3312 0.1875203,75.3367 0.3124693,75.3422 0.031178834,75.3477 0.093826048,75.3532 0.31260064,75.3587 0.50001013,75.3643 0.593647,75.3698 0.56245136,75.3753 0.56253892,75.3808 0.37503299,75.3863 0.34372425,75.3918 0.18743569,75.3973 -9.489534e-006,75.4028 0.093812808,75.4084 0.18748634,75.4139 0.093741767,75.4194 0.093796141,75.4249 0.09368746,75.4304 -2.3583858e-005,75.4359 0.093795367,75.4414 0.093707748,75.4470 7.8816256e-006,75.4525 0.18772402,75.4580 0.50009346,75.4635 0.40622807,75.4690 0.37498543,75.4745 0.31249821,75.4801 0.53121555,75.4856 0.53120393,75.4911 0.9689523,75.4966 1.4063938,75.5021 1.1561095,75.5076 0.37465721,75.5132 -4.1304178e-005,75.5187 0.18768992,75.5242 0.31255639,75.5297 0.37493184,75.5352 0.37491062,75.5407 0.59381294,75.5463 0.78139108,75.5518 1.0001525,75.5573 1.125017,75.5628 0.87478113,75.5683 0.40629575,75.5739 0.59398055,75.5794 0.71879005,75.5849 0.68734932,75.5904 0.34340304,75.5959 -0.00012774172,75.6015 0.093893953,75.6070 0.50016642,75.6125 0.75000191,75.6180 0.49982569,75.6235 0.093633525,75.6291 2.5935587e-005,75.6346 0.062564179,75.6401 0.12504713,75.6456 0.187452,75.6512 0.43744767,75.6567 1.5625573,75.6622 2.2812328,75.6677 1.0936824,75.6732 -6.6557877e-006,75.6788 1.7881861e-006,75.6843 -4.9639436e-007,75.6898 1.9724605e-007,75.6953 -2.9257143e-007,75.7009 9.7311874e-007,75.7064 0.031308454,75.7119 0.4374716,75.7174 -7.0320934e-006,75.7230 0.093817033,75.7285 0.093705267,75.7340 0.093761146,75.7395 0.21880755,75.7451 0.37514713,75.7506 0.75009024,75.7561 0.6560728,75.7617 0.21862221,75.7672 0.18750635,75.7727 0.18749201,75.7782 0.093840525,75.7838 0.2812705,75.7893 0.18740885,75.7948 0.1875139,75.8003 0.21874247,75.8059 0.12497065,75.8114 0.093846172,75.8169 0.28144616,75.8225 0.68746001,75.8280 0.90618283,75.8335 0.90616333,75.8390 0.28110737,75.8446 -1.6035194e-005,75.8501 0.031412184,75.8556 0.31262472,75.8612 0.28108755,75.8667 0.093643717,75.8722 1.5667589e-005,75.8778 0.093785018,75.8833 0.21884823,75.8888 0.56260765,75.8943 0.56236982,75.8999 0.093617521,75.9054 7.685273e-006,75.9109 -5.2928849e-006,75.9165 1.3486815e-005,75.9220 0.093867704,75.9275 0.43766326,75.9331 0.53139031,75.9386 0.62503576,75.9441 0.59369373,75.9497 0.59362197,75.9552 0.34356567,75.9607 0.093660958,75.9663 -1.179233e-005,75.9718 0.0312532,75.9773 -1.0091094e-006,75.9829 0.093829855,75.9884 0.50017041,75.9939 0.78117681,75.9995 0.34370911,76.0050 0.5001967,76.0106 0.78118664,76.0161 0.43736064,76.0216 0.31251812,76.0272 0.3437286,76.0327 0.18740381,76.0382 -3.9540868e-005,76.0438 1.2240219e-005,76.0493 -9.4172647e-006,76.0548 2.543005e-005,76.0604 0.12505597,76.0659 0.18747081,76.0715 0.03119901,76.0770 0.031266086,76.0825 0.21876143,76.0881 0.21874641,76.0936 0.34372726,76.0992 0.50011361,76.1047 0.31261754,76.1102 0.21866389,76.1158 0.093639851,76.1213 0.093717285,76.1268 0.1875529,76.1324 0.18756942,76.1379 0.15627314,76.1435 0.3124145,76.1490 0.31243941,76.1546 0.18749718,76.1601 0.1250755,76.1656 0.40632173,76.1712 0.28119397,76.1767 0.093684658,76.1823 -2.721786e-005,76.1878 7.7658096e-006,76.1933 -3.8432518e-006,76.1989 7.6071897e-006,76.2044 0.09382733,76.2100 0.34381783,76.2155 0.34368202,76.2211 0.093673132,76.2266 -9.1927568e-006,76.2321 9.7983293e-006,76.2377 -3.0002457e-005,76.2432 0.00011022075,76.2488 0.31274173,76.2543 0.49997893,76.2599 0.40620616,76.2654 0.65625477,76.2710 0.49985287,76.2765 0.18743938,76.2820 0.21882194,76.2876 0.31245464,76.2931 0.12499312,76.2987 0.31259736,76.3042 0.343674,76.3098 0.093653999,76.3153 -7.3830024e-006,76.3209 1.5449361e-006,76.3264 1.2040532e-006,76.3320 0.12507185,76.3375 0.46901533,76.3431 0.81258804,76.3486 0.78101671,76.3542 0.31240404,76.3597 0.31253684,76.3653 0.28131685,76.3708 0.3125388,76.3764 0.31250817,76.3819 0.43747967,76.3875 0.34362018,76.3930 0.093663745,76.3986 0.093847789,76.4041 0.50014293,76.4097 0.71874815,76.4152 0.6873917,76.4208 0.28112793,76.4263 0.031269465,76.4319 0.43782157,76.4374 1.0313741,76.4430 0.81223768,76.4485 0.31232297,76.4541 0.093755014,76.4596 1.0625066,76.4652 1.1562097,76.4707 0.56247604,76.4763 4.24069e-005,76.4818 0.093750507,76.4874 -4.4635151e-005,76.4929 1.1246481e-005,76.4985 -3.4675543e-007,76.5040 -9.8613773e-006,76.5096 0.093861721,76.5151 0.40634686,76.5207 0.34368262,76.5263 0.18740174,76.5318 -4.352388e-005,76.5374 9.5429223e-006,76.5429 5.3566346e-006,76.5485 0.18757913,76.5540 0.34381372,76.5596 0.31240702,76.5651 -7.7491452e-005,76.5707 5.1817384e-005,76.5762 0.093787298,76.5818 0.093715861,76.5874 0.18749212,76.5929 0.31252319,76.5985 0.187501,76.6040 0.093719378,76.6096 -2.446727e-005,76.6151 7.5296866e-006,76.6207 -5.6497706e-006,76.6263 1.507008e-005,76.6318 -5.4634991e-005,76.6374 0.094063409,76.6429 1.0941404,76.6485 1.5314057,76.6541 1.3746531,76.6596 0.21831067,76.6652 0.18755747,76.6707 0.18744609,76.6763 -4.9097329e-005,76.6819 4.3154028e-005,76.6874 0.093846105,76.6930 0.1875212,76.6985 0.093568683,76.7041 0.062794924,76.7097 1.2504296,76.7152 1.406045,76.7208 0.62468642,76.7263 0.3124817,76.7319 0.50004077,76.7375 0.31235501,76.7430 -5.7410376e-005,76.7486 3.7421896e-006,76.7542 4.2450698e-005,76.7597 0.28144306,76.7653 0.68765932,76.7708 0.68727678,76.7764 0.093635872,76.7820 0.25005198,76.7875 0.15627813,76.7931 0.34383065,76.7987 0.24989825,76.8042 0.56242114,76.8098 0.87503499,76.8154 0.90631974,76.8209 0.50001824,76.8265 0.40618911,76.8321 0.0936542,76.8376 4.6191934e-005,76.8432 0.28129542,76.8488 0.21874535,76.8543 0.31259823,76.8599 0.50000787,76.8654 0.31237012,76.8710 0.03117777,76.8766 0.093889698,76.8822 0.68784535,76.8877 1.3438783,76.8933 1.030894,76.8989 0.18727468,76.9044 0.093748532,76.9100 0.093965366,76.9156 0.5939129,76.9211 0.46848348,76.9267 0.12486156,76.9323 0.031263344,76.9378 -7.2081302e-006,76.9434 1.9321653e-006,76.9490 -5.1992458e-007,76.9545 1.4737121e-007,76.9601 -6.9519572e-008,76.9657 1.3070557e-007,76.9713 -4.5333752e-007,76.9768 1.6827851e-006,76.9824 -6.2783301e-006,76.9880 2.3432527e-005,76.9935 0.12500028,76.9991 0.31249464,77.0047 0.34374064,77.0103 0.093777813,77.0158 0.093809307,77.0214 0.18757333,77.0270 0.50013936,77.0325 0.7189548,77.0381 0.8124882,77.0437 0.4685688,77.0493 0.46893233,77.0548 1.532113,77.0604 3.6879661,77.0660 3.4054775,77.0716 1.686777,77.0771 0.49985296,77.0827 0.31238157,77.0883 -8.989768e-005,77.0939 4.9561873e-005,77.0994 0.093859553,77.1050 0.18744847,77.1106 -0.00012164196,77.1162 0.00010218011,77.1217 0.65632141,77.1273 0.31245986,77.1329 0.18743864,77.1385 0.093855351,77.1440 0.3438305,77.1496 0.34375051,77.1552 0.78147954,77.1608 1.2187779,77.1664 0.84351349,77.1719 0.40614396,77.1775 0.31252429,77.1831 0.31241959,77.1887 0.031159544,77.1942 1.3468117e-005,77.1998 -4.6150058e-006,77.2054 4.9911405e-006,77.2110 -1.535053e-005,77.2166 5.6415647e-005,77.2221 0.31265405,77.2277 0.59378803,77.2333 0.5311234,77.2389 0.34366813,77.2445 0.18747018,77.2500 0.031364046,77.2556 0.28133783,77.2612 0.28116941,77.2668 0.40630612,77.2724 0.5937773,77.2779 0.34361336,77.2835 0.093753994,77.2891 0.12498906,77.2947 -7.551867e-005,77.3003 2.0237267e-005,77.3059 -5.4240668e-006,77.3114 1.4573038e-006,77.3170 -4.0469573e-007,77.3226 1.6136191e-007,77.3282 -2.4073717e-007,77.3338 8.0164443e-007,77.3394 -2.9660871e-006,77.3449 1.1063634e-005,77.3505 0.031249993,77.3561 -1.1066581e-005,77.3617 3.024966e-006,77.3673 -1.0323764e-006,77.3729 1.104366e-006,77.3784 -3.3853009e-006,77.3840 1.2437862e-005,77.3896 0.093808338,77.3952 0.15627575,77.4008 0.12506755,77.4064 0.21873522,77.4120 0.093626492,77.4176 -4.3617925e-005,77.4231 7.9210338e-005,77.4287 0.31258705,77.4343 0.31243256,77.4399 0.093679368,77.4455 0.18750028,77.4511 0.50000602,77.4567 0.34373599,77.4623 0.093867019,77.4678 0.50012457,77.4734 0.56244725,77.4790 0.31235972,77.4846 -5.9168771e-005,77.4902 4.291428e-006,77.4958 4.2012191e-005,77.5014 0.18755329,77.5070 0.18747032,77.5126 0.12499163,77.5181 0.093708187,77.5237 2.3707347e-005,77.5293 0.25034159,77.5349 0.93776888,77.5405 1.0936669,77.5461 0.7809608,77.5517 0.31229544,77.5573 0.12495754,77.5629 0.21900956,77.5685 0.93818456,77.5741 1.7815255,77.5797 1.6868325,77.5852 0.43693623,77.5908 0.031252436,77.5964 0.40640068,77.6020 0.56260771,77.6076 0.34356377,77.6132 -0.00011030762,77.6188 2.8920858e-005,77.6244 0.093855269,77.6300 0.50017154,77.6356 0.6874609,77.6412 0.40612447,77.6468 0.34384432,77.6524 0.75016659,77.6580 0.87490875,77.6636 0.74998605,77.6692 1.0000529,77.6748 0.84385151,77.6804 0.90628815,77.6859 0.53100902,77.6915 0.18737575,77.6971 0.093677133,77.7027 -2.2216715e-005,77.7083 0.093924358,77.7139 0.31257653,77.7195 0.40616348,77.7251 0.31241274,77.7307 0.093677476,77.7363 -1.7386039e-005,77.7419 2.4667694e-005,77.7475 0.1251398,77.7531 0.31265977,77.7587 0.34353018,77.7643 0.031266853,77.7699 0.53143138,77.7755 0.37481627,77.7811 0.093632631,77.7867 5.2977361e-005,77.7923 0.25015104,77.7979 0.4375385,77.8035 0.31234136,77.8091 -9.9612087e-005,77.8147 2.801092e-005,77.8203 -1.2423748e-005,77.8259 2.168352e-005,77.8315 0.031249439,77.8371 -1.9558836e-005,77.8427 5.1512461e-006,77.8483 -1.0444835e-006,77.8539 -9.7386373e-007,77.8595 4.9404771e-006,77.8651 -1.8789646e-005,77.8707 0.062624507,77.8763 0.50049692,77.8819 1.2189466,77.8876 1.0935088,77.8932 0.68713611,77.8988 0.12485401,77.9044 0.31260639,77.9100 0.31243312,77.9156 0.093637727,77.9212 0.00012744202,77.9268 0.31267792,77.9324 0.40618363,77.9380 0.59372193,77.9436 1.0939398,77.9492 1.2814003,77.9548 0.78097755,77.9604 0.12474247,77.9660 4.3079197e-007,77.9716 -2.9319451e-006,77.9772 1.1297968e-005,77.9828 0.031249188,77.9885 -8.0891223e-006,77.9941 -8.2511533e-006,77.9997 4.1098185e-005,78.0053 0.18759589,78.0109 0.34379801,78.0165 0.31239116,78.0221 0.12507695,78.0277 0.6251567,78.0333 0.90657103,78.0389 1.4068931,78.0445 1.7812994,78.0501 1.37451,78.0558 0.81193554,78.0614 0.18723561,78.0670 0.031250704,78.0726 0.093971223,78.0782 0.531344,78.0838 0.37492257,78.0894 0.40628082,78.0950 0.31242493,78.1006 0.31246972,78.1063 0.37509948,78.1119 0.49995837,78.1175 0.18729976,78.1231 -1.1944223e-005,78.1287 0.12514274,78.1343 0.50007689,78.1399 0.56257325,78.1455 0.78127497,78.1512 0.53110921,78.1568 0.18734966,78.1624 -4.9501778e-006,78.1680 0.31272423,78.1736 0.75006485,78.1792 0.56233472,78.1848 0.1873761,78.1904 -5.3611875e-005,78.1961 0.00010173859,78.2017 0.40645307,78.2073 0.71884304,78.2129 0.65607297,78.2185 0.12480462,78.2241 3.7637499e-006,78.2298 0.093737364,78.2354 4.6739991e-005,78.2410 0.12511221,78.2466 0.53144735,78.2522 1.2188952,78.2578 1.4684454,78.2635 0.12491569,78.2691 1.0939617,78.2747 1.2186078,78.2803 0.4373309,78.2859 0.03129128,78.2915 0.53158295,78.2972 1.7819848,78.3028 2.9379227,78.3084 2.4994369,78.3140 0.96794283,78.3196 0.031069623,78.3253 0.2189575,78.3309 0.40626019,78.3365 0.31247118,78.3421 0.46874148,78.3477 0.31237999,78.3534 0.093772583,78.3590 0.28128663,78.3646 0.18744999,78.3702 0.093708485,78.3758 -7.3105707e-006,78.3815 0.093830876,78.3871 0.37533092,78.3927 1.1256156,78.3983 2.0622597,78.4039 2.1870055,78.4096 2.6874452,78.4152 1.6560895,78.4208 0.53120923,78.4264 0.59376973,78.4321 0.50000399,78.4377 0.093694203,78.4433 0.093741082,78.4489 0.50000221,78.4546 0.34375912,78.4602 0.12497802,78.4658 6.8208421e-005,78.4714 0.31262535,78.4771 0.34363294,78.4827 0.093802854,78.4883 0.6564585,78.4939 1.0624969,78.4996 1.0624189,78.5052 0.59358329,78.5108 0.18757093,78.5164 0.87512577,78.5221 0.90623885,78.5277 0.78119648,78.5333 0.31236869,78.5389 0.093663849,78.5446 7.4587471e-005,78.5502 0.15633911,78.5558 0.18743181,78.5615 0.18748714,78.5671 0.18759996,78.5727 0.28135586,78.5783 0.28109908,78.5840 0.03110493,78.5896 1.5302616e-005,78.5952 9.8750843e-006,78.6009 0.5938341,78.6065 1.0001372,78.6121 1.0313544,78.6177 1.0312043,78.6234 0.49981588,78.6290 0.093651749,78.6346 -3.6772122e-005,78.6403 0.00013294758,78.6459 0.31275323,78.6515 0.50006449,78.6572 0.40597966,78.6628 -0.00019440394,78.6684 5.9536738e-005,78.6741 0.12512563,78.6797 0.31253958,78.6853 0.18739499,78.6909 0.093698233,78.6966 0.1875876,78.7022 1.0004267,78.7078 1.9690148,78.7135 1.8436047,78.7191 1.3122633,78.7247 0.78106725,78.7304 0.49992955,78.7360 0.37499055,78.7416 0.34377781,78.7473 0.31238067,78.7529 -6.162862e-005,78.7586 0.18764429,78.7642 0.5626564,78.7698 0.87527609,78.7755 1.0937423,78.7811 0.53097332,78.7867 0.2185284,78.7924 -9.8415025e-005,78.7980 2.6754395e-005,78.8036 -8.5944966e-006,78.8093 0.093947567,78.8149 0.50029266,78.8205 0.90636289,78.8262 0.90608239,78.8318 0.53094542,78.8375 0.09362369,78.8431 0.18751417,78.8487 0.5625177,78.8544 0.49998328,78.8600 0.18747626,78.8657 2.9710445e-005,78.8713 0.062559828,78.8769 0.093733482,78.8826 0.031171834,78.8882 7.6675387e-005,78.8939 0.31258529,78.8995 0.34376928,78.9051 0.37513304,78.9108 0.65641522,78.9164 0.8122828,78.9221 0.18722661,78.9277 4.1398969e-005,78.9333 0.18758695,78.9390 0.50006461,78.9446 0.75024498,78.9503 1.2814707,78.9559 1.2811861,78.9615 1.1872983,78.9672 0.84346223,78.9728 0.31240606,78.9785 0.093766756,78.9841 -8.0115333e-006,78.9898 9.2362661e-006,78.9954 -2.8935399e-005,79.0010 0.00010651405,79.0067 0.40635592,79.0123 0.34364802,79.0180 0.09366513,79.0236 1.300402e-005,79.0293 0.28129017,79.0349 0.68759835,79.0406 1.1564696,79.0462 1.5625845,79.0518 1.3434876,79.0575 0.31225908,79.0631 0.00015523026,79.0688 0.40664339,79.0744 0.96890521,79.0801 0.90598732,79.0857 0.49972478,79.0914 0.18745953,79.0970 0.3439348,79.1027 0.78139997,79.1083 0.7810995,79.1140 0.31227699,79.1196 -5.285933e-005,79.1253 1.398835e-005,79.1309 -3.0896319e-006,79.1365 -1.6312164e-006,79.1422 0.031283997,79.1478 0.31267381,79.1535 0.93761194,79.1591 0.93734646,79.1648 0.34361205,79.1704 0.093730986,79.1761 -1.1568812e-005,79.1817 1.3401424e-005,79.1874 0.2815634,79.1930 1.0627394,79.1987 0.90594035,79.2043 0.2185369,79.2100 0.18758954,79.2156 0.31247026,79.2213 0.093656123,79.2270 0.031282715,79.2326 0.18756582,79.2383 0.18750165,79.2439 0.093675807,79.2496 -3.9851675e-005,79.2552 1.0679923e-005,79.2609 -2.8647255e-006,79.2665 7.7809489e-007,79.2722 -2.4742047e-007,79.2778 2.1153642e-007,79.2835 -5.9875697e-007,79.2891 2.1836679e-006,79.2948 0.5000115,79.3004 0.87499869,79.3061 0.56249553,79.3117 0.18759049,79.3174 0.31251347,79.3231 0.3437762,79.3287 0.59395438,79.3344 0.7187289,79.3400 0.49988306,79.3457 0.50000727,79.3513 0.40612441,79.3570 0.031152952,79.3627 9.9990248e-006,79.3683 1.9800342e-005,79.3740 0.12516803,79.3796 0.50001574,79.3853 0.53136271,79.3909 1.093799,79.3966 0.78107792,79.4023 0.62501949,79.4079 0.49996272,79.4136 0.40615532,79.4192 0.43748024,79.4249 0.2811729,79.4305 0.00015736275,79.4362 0.8130728,79.4419 1.6562936,79.4475 1.0619864,79.4532 0.18725927,79.4588 -9.6849972e-006,79.4645 3.8729082e-005,79.4702 0.68760812,79.4758 0.71883261,79.4815 0.3750703,79.4871 0.34359297,79.4928 0.37502047,79.4985 1.1565642,79.5041 1.1874509,79.5098 0.49968803,79.5155 0.09373232,79.5211 0.34395516,79.5268 0.59397608,79.5324 0.8750819,79.5381 0.62472606,79.5438 0.2497655,79.5494 0.31247613,79.5551 0.34373617,79.5608 0.18748139,79.5664 0.24998295,79.5721 0.093741871,79.5777 0.093849093,79.5834 0.34400037,79.5891 0.78132528,79.5947 0.71859413,79.6004 0.49986887,79.6061 0.18737392,79.6117 -3.0897401e-005,79.6174 0.093871988,79.6231 0.40642092,79.6287 0.43754455,79.6344 0.31229833,79.6401 0.031116139,79.6457 0.093837693,79.6514 0.18746094,79.6571 -5.7309539e-005,79.6627 1.6029515e-005,79.6684 -6.804029e-006,79.6741 1.1186175e-005,79.6797 0.093796022,79.6854 0.18748315,79.6911 0.093771242,79.6967 0.18761727,79.7024 0.84369725,79.7081 0.65613675,79.7137 0.093738623,79.7194 1.788232e-006,79.7251 -3.4363075e-007,79.7308 -4.1390371e-007,79.7364 1.9994548e-006,79.7421 0.87503982,79.7478 1.5625135,79.7534 1.0937041,79.7591 -3.7829836e-006,79.7648 0.093838826,79.7704 0.34385061,79.7761 0.43745053,79.7818 0.18737946,79.7875 -3.2588076e-005,79.7931 1.6474982e-005,79.7988 0.031256374,79.8045 -4.2005388e-005,79.8101 0.00012200427,79.8158 0.28142184,79.8215 0.3749162,79.8272 0.15610878,79.8328 -7.7390934e-005,79.8385 0.00013779447,79.8442 0.31278017,79.8499 0.56260973,79.8555 0.49974659,79.8612 0.093507126,79.8669 5.6022986e-006,79.8726 -1.7427674e-006,79.8782 1.3683962e-006,79.8839 -3.730994e-006,79.8896 1.3556668e-005,79.8953 0.093805894,79.9009 0.34392518,79.9066 0.62510228,79.9123 0.5311327,79.9180 0.53130454,79.9236 1.3127478,79.9293 1.65613,79.9350 0.78097636,79.9407 0.31241345,79.9463 0.093721695,79.9520 0.09374664,79.9577 0.093802333,79.9634 0.31253016,79.9691 0.18742144,79.9747 -2.5650077e-005,79.9804 2.4601547e-006,79.9861 0.093878128,79.9918 0.43766454,79.9975 0.4999662,80.0031 0.31231484,80.0088 -9.0703215e-005,80.0145 2.4305516e-005,80.0202 -6.5113741e-006,80.0259 1.7379764e-006,80.0315 -4.3999268e-007,80.0372 2.1841856e-008,80.0429 3.5269554e-007,80.0486 -1.4327533e-006,80.0543 5.3787635e-006,80.0599 -2.0083957e-005,80.0656 7.4963376e-005,80.0713 0.25027186,80.0770 0.62523669,80.0827 0.71857047,80.0883 0.28091481,80.0940 -7.022488e-005,80.0997 3.3443037e-005,80.1054 0.093806878,80.1111 0.18748094,80.1168 0.03118865,80.1224 2.2658685e-005,80.1281 0.031255029,80.1338 0.12517095,80.1395 0.65643412,80.1452 0.7498734,80.1509 0.34354734,80.1565 -5.7874957e-005,80.1622 1.1909345e-005,80.1679 1.0243617e-005,80.1736 0.093807213,80.1793 0.18749811,80.1850 0.093717359,80.1907 0.093762279,80.1963 0.093723394,80.2020 -2.2931967e-005,80.2077 1.3572168e-006,80.2134 0.031281352,80.2191 0.093763083,80.2248 0.18755135,80.2305 0.62508661,80.2362 0.68743724,80.2418 0.37517431,80.2475 0.53145432,80.2532 0.74985826,80.2589 1.1560727,80.2646 0.74987197,80.2703 0.21870938,80.2760 0.093823589,80.2817 0.31256422,80.2874 0.28127986,80.2930 0.24997509,80.2987 0.84364837,80.3044 0.78119594,80.3101 0.34377977,80.3158 0.18759798,80.3215 0.4375253,80.3272 0.40627453,80.3329 0.59390497,80.3386 0.78119522,80.3443 0.34352371,80.3499 -6.0901191e-005,80.3556 2.4353802e-005,80.3613 -3.6511854e-005,80.3670 0.00012170241,80.3727 0.31279364,80.3784 0.56253177,80.3841 0.37470609,80.3898 0.093649492,80.3955 0.28138417,80.4012 0.40628731,80.4069 0.31238109,80.4126 0.12514855,80.4183 0.43767148,80.4240 0.31219614,80.4297 -7.6022698e-005,80.4353 0.34394953,80.4410 0.65624279,80.4467 0.34356827,80.4524 1.8915882e-005,80.4581 0.28147182,80.4638 0.65632373,80.4695 1.8125014,80.4752 2.624831,80.4809 1.656091,80.4866 0.37500092,80.4923 -2.2743436e-005,80.4980 5.2610135e-006,80.5037 1.701547e-006,80.5094 -1.2068732e-005,80.5151 0.031331785,80.5208 0.34382573,80.5265 0.34372064,80.5322 0.28124297,80.5379 0.18743649,80.5436 0.031212099,80.5493 -5.4565848e-005,80.5550 0.00021298211,80.5607 0.6255129,80.5664 1.0311641,80.5721 0.59332705,80.5778 0.18734807,80.5835 -2.6063632e-005,80.5892 6.985344e-006,80.5949 -1.8755981e-006,80.6006 5.1647515e-007,80.6063 -1.9015371e-007,80.6120 2.441156e-007,80.6177 -7.8636145e-007,80.6234 2.9015655e-006,80.6291 -1.0820785e-005,80.6348 0.031327967,80.6405 0.31258515,80.6462 0.31242976,80.6519 0.093673334,80.6576 -9.175872e-006,80.6633 -4.6608264e-007,80.6690 1.1042e-005,80.6747 0.093836121,80.6804 0.31261876,80.6861 0.43747011,80.6918 0.2811327,80.6975 0.093700595,80.7032 -4.1500269e-005,80.7089 0.031354237,80.7146 0.46885923,80.7203 0.49997854,80.7260 0.65619987,80.7317 0.68770951,80.7374 1.1564528,80.7432 0.84366608,80.7489 0.74984759,80.7546 0.65608829,80.7603 0.5624904,80.7660 0.50005651,80.7717 0.40618858,80.7774 0.12489596,80.7831 -3.191689e-005,80.7888 0.12520432,80.7945 0.65653545,80.8002 0.78116673,80.8059 0.46859327,80.8116 0.43760371,80.8173 0.53116554,80.8231 0.21858233,80.8288 0.18761034,80.8345 0.28124356,80.8402 0.31240144,80.8459 0.49998245,80.8516 1.0312885,80.8573 0.74994498,80.8630 -6.9304573e-005,80.8687 1.8585306e-005,80.8744 -5.0309818e-006,80.8801 1.5371148e-006,80.8859 -1.1171323e-006,80.8916 2.931537e-006,80.8973 -1.0609855e-005,80.9030 3.9511127e-005,80.9087 0.18760255,80.9144 0.43751165,80.9201 0.65629971,80.9258 0.71876574,80.9315 0.500049,80.9373 0.68763751,80.9430 0.6874814,80.9487 0.5312534,80.9544 0.93761927,80.9601 1.4065126,80.9658 2.7500088,80.9715 2.6559796,80.9773 2.1247878,80.9830 0.7501573,80.9887 1.5001631,80.9944 1.3124068,81.0001 1.1251007,81.0058 1.0939227,81.0115 0.99974543,81.0173 0.37453493,81.0230 -9.3640723e-005,81.0287 0.093793094,81.0344 0.34370813,81.0401 0.56270599,81.0458 3.0947938,81.0516 5.4381881,81.0573 4.6560078,81.0630 2.530869,81.0687 1.5933715,81.0744 1.3746563,81.0801 0.87467283,81.0859 0.37486744,81.0916 0.31253374,81.0973 0.43745109,81.1030 0.2811664,81.1087 0.31249353,81.1144 0.093742564,81.1202 8.6184707e-007,81.1259 -2.1583619e-006,81.1316 7.7722152e-006,81.1373 0.093827114,81.1430 0.46894246,81.1488 1.0626475,81.1545 1.2186439,81.1602 0.84382981,81.1659 1.0001589,81.1716 0.84377223,81.1774 1.0000867,81.1831 1.1560075,81.1888 0.59350914,81.1945 0.46875295,81.2002 0.59393579,81.2060 1.4689039,81.2117 1.3122441,81.2174 0.56241852,81.2231 0.43772787,81.2289 0.59372777,81.2346 0.40605557,81.2403 0.31254342,81.2460 0.56262976,81.2518 0.56234294,81.2575 0.18733115,81.2632 0.093733788,81.2689 0.093801633,81.2746 0.31259802,81.2804 0.50009161,81.2861 0.96883732,81.2918 1.2813067,81.2975 1.1560713,81.3033 0.28105125,81.3090 0.093738683,81.3147 0.093825191,81.3204 0.3438324,81.3262 0.34369946,81.3319 0.28114882,81.3376 0.093727268,81.3434 0.093787722,81.3491 0.093724519,81.3548 -4.3189284e-005,81.3605 9.0952133e-005,81.3663 0.31260616,81.3720 0.34370321,81.3777 0.18740934,81.3834 -5.9520928e-005,81.3892 7.3784438e-005,81.3949 0.31257689,81.4006 0.34370571,81.4064 0.2187548,81.4121 0.31256211,81.4178 0.34369037,81.4235 0.093663394,81.4293 -4.4299404e-006,81.4350 -6.5525114e-006,81.4407 0.093865536,81.4465 0.65649098,81.4522 1.0626909,81.4579 1.0623316,81.4637 0.34339669,81.4694 4.8809437e-005,81.4751 0.43772137,81.4809 0.99995339,81.4866 1.4686011,81.4923 1.5624299,81.4980 0.56248045,81.5038 0.49999183,81.5095 0.34379169,81.5152 0.093775116,81.5210 0.093711354,81.5267 0.031213967,81.5324 6.8296904e-005,81.5382 0.3125948,81.5439 0.53132468,81.5496 1.3438981,81.5554 1.9061395,81.5611 1.2497911,81.5669 0.49995211,81.5726 0.031244164,81.5783 0.53127778,81.5841 0.4062646,81.5898 0.18748599,81.5955 -8.0435799e-005,81.6013 0.0002232425,81.6070 1.0004346,81.6127 1.7502979,81.6185 1.8745887,81.6242 0.37455934,81.6299 0.31262901,81.6357 0.37515196,81.6414 0.75018197,81.6472 0.87485909,81.6529 0.53097355,81.6586 0.093669541,81.6644 0.28133976,81.6701 0.59387422,81.6758 0.74994904,81.6816 0.31234485,81.6873 -3.3205382e-005,81.6931 8.3333507e-006,81.6988 -1.2512122e-007,81.7045 0.031282321,81.7103 0.093741268,81.7160 -3.7614311e-005,81.7218 0.093808956,81.7275 0.28152305,81.7332 0.56271338,81.7390 0.56228608,81.7447 0.18720788,81.7505 -1.5787828e-006,81.7562 0.2502971,81.7619 0.9377268,81.7677 0.93736494,81.7734 0.53097957,81.7792 0.093579128,81.7849 0.094004899,81.7907 0.93809479,81.7964 1.8440138,81.8021 1.8120801,81.8079 0.65578675,81.8136 0.18741776,81.8194 0.18757889,81.8251 0.46886826,81.8309 0.62493378,81.8366 0.34355307,81.8423 0.093804993,81.8481 0.50018853,81.8538 0.96903694,81.8596 1.5938622,81.8653 1.2809663,81.8711 0.7497561,81.8768 0.65621704,81.8826 0.81242764,81.8883 0.093696766,81.8941 0.062553823,81.8998 0.12503371,81.9055 0.34381691,81.9113 0.34367511,81.9170 0.21885183,81.9228 0.68796068,81.9285 1.468888,81.9343 1.1870275,81.9400 0.2809757,81.9458 1.2500216,81.9515 1.1561841,81.9573 3.0889383e-005,81.9630 0.1875733,81.9688 0.34384719,81.9745 1.3439145,81.9803 2.7188618,81.9860 2.8747582,81.9918 1.3123657,81.9975 0.43771556,82.0033 0.93762398,82.0090 1.1249595,82.0148 0.7497741,82.0205 0.18735062,82.0263 0.031229254,82.0320 -6.1769961e-006,82.0378 1.8540438e-006,82.0435 -1.2387472e-006,82.0493 3.1010543e-006,82.0550 -1.1166339e-005,82.0608 4.156768e-005,82.0665 0.5625962,82.0723 0.78121573,82.0780 0.34367102,82.0838 0.21892814,82.0895 0.53142828,82.0953 0.65612829,82.1010 0.31228206,82.1068 3.6009965e-006,82.1126 0.3126457,82.1183 0.49999082,82.1241 0.31239113,82.1298 0.12502833,82.1356 0.18749297,82.1413 0.12501478,82.1471 0.56265533,82.1528 0.84422928,82.1586 1.3439744,82.1643 1.0619162,82.1701 0.40598041,82.1759 0.31250566,82.1816 0.093643814,82.1874 -9.559697e-006,82.1931 1.6876935e-005,82.1989 0.093950137,82.2046 0.37521446,82.2104 0.46872306,82.2162 0.31222081,82.2219 -0.00014607151,82.2277 0.093868524,82.2334 0.31255615,82.2392 0.31242704,82.2449 0.03113937,82.2507 0.00013149643,82.2565 0.25018823,82.2622 0.34376416,82.2680 0.40622208,82.2737 0.68761295,82.2795 0.87487662,82.2853 0.21849991,82.2910 0.28138557,82.2968 0.84389079,82.3025 0.87491727,82.3083 0.31233734,82.3141 -5.2879979e-005,82.3198 1.0089856e-005,82.3256 1.2526302e-005,82.3313 0.031275894,82.3371 0.093892023,82.3429 0.31268057,82.3486 0.37490952,82.3544 0.21867281,82.3602 0.2813279,82.3659 0.40628663,82.3717 0.53128791,82.3774 0.78129548,82.3832 0.87487167,82.3890 0.53101093,82.3947 0.34378156,82.4005 0.62508869,82.4063 0.37500259,82.4120 0.37514222,82.4178 0.40621728,82.4236 0.28119293,82.4293 0.74995911,82.4351 0.96860999,82.4408 0.59375656,82.4466 0.2813746,82.4524 0.56260252,82.4581 0.56239337,82.4639 0.18738915,82.4697 0.031215351,82.4754 3.452861e-005,82.4812 0.93763375,82.4870 2.2188015,82.4927 2.406167,82.4985 1.2811366,82.5043 -2.1357728e-005,82.5100 -2.7204529e-005,82.5158 0.00013018923,82.5216 0.53165549,82.5273 1.0624841,82.5331 0.59338719,82.5389 0.093601748,82.5447 0.094052799,82.5504 0.59403324,82.5562 0.59355426,82.5620 0.40604168,82.5677 0.28112376,82.5735 -4.5739151e-005,82.5793 0.031273406,82.5850 0.09377683,82.5908 0.093853042,82.5966 0.21883948,82.6024 0.2499696,82.6081 0.28116173,82.6139 0.187419,82.6197 -7.0696391e-005,82.6254 0.00013923779,82.6312 0.50041002,82.6370 1.0625876,82.6428 0.74959344,82.6485 0.093549006,82.6543 0.093817174,82.6601 0.18751958,82.6658 0.28134781,82.6716 0.50002807,82.6774 0.31234637,82.6832 -6.781429e-005,82.6889 1.7802269e-005,82.6947 -3.3891756e-006,82.7005 -4.2474912e-006,82.7063 2.0381234e-005,82.7120 0.031248756,82.7178 -1.5514946e-005,82.7236 -1.2612347e-005,82.7294 6.5971573e-005,82.7351 0.15643024,82.7409 0.31257531,82.7467 0.28111294,82.7525 0.093618862,82.7582 0.031222023,82.7640 -1.5593498e-005,82.7698 4.1853768e-006,82.7756 -1.1467487e-006,82.7814 4.0128731e-007,82.7871 -4.5834054e-007,82.7929 1.4321653e-006,82.7987 -5.2707401e-006,82.8045 1.9652396e-005,82.8102 0.2814514,82.8160 1.0628358,82.8218 1.6561553,82.8276 0.96847451,82.8334 0.56237715,82.8391 0.093727127,82.8449 0.37515959,82.8507 0.65620333,82.8565 0.28115863,82.8623 0.28139094,82.8680 0.53121018,82.8738 0.31262377,82.8796 0.84399229,82.8854 0.78105873,82.8912 0.65598857,82.8969 0.37492508,82.9027 0.31250352,82.9085 1.4439134e-005,82.9143 0.1876366,82.9201 0.59378248,82.9258 0.43742281,82.9316 0.2812714,82.9374 0.43763399,82.9432 0.59375226,82.9490 0.28105605,82.9548 0.093767881,82.9605 0.34395111,82.9663 0.59371936,82.9721 0.53112972,82.9779 0.49994448,82.9837 0.18742321,82.9895 -3.7369236e-006,82.9952 0.031266239,83.0010 0.093813628,83.0068 0.31256539,83.0126 0.34371451,83.0184 0.1874239,83.0242 0.18766464,83.0300 0.62559879,83.0357 1.5940052,83.0415 1.4058027,83.0473 0.62450105,83.0531 -0.00013594406,83.0589 2.0828718e-005,83.0647 5.2645642e-005,83.0705 0.18757436,83.0763 0.18745543,83.0820 0.093690515,83.0878 -2.3093109e-005,83.0936 9.6474778e-006,83.0994 -1.5496131e-005,83.1052 0.093934111,83.1110 0.59418064,83.1168 0.96868587,83.1226 0.40576929,83.1283 1.2625802e-005,83.1341 0.40683064,83.1399 1.2193481,83.1457 1.5623094,83.1515 0.90561628,83.1573 0.37465757,83.1631 0.031154063,83.1689 1.5805401e-005,83.1747 -4.2354131e-006,83.1805 1.1349744e-006,83.1862 -3.0414188e-007,83.1920 8.150144e-008,83.1978 -2.1839375e-008,83.2036 5.8494578e-009,83.2094 -1.5566919e-009,83.2152 3.768339e-010,83.2210 4.9496043e-011,83.2268 -5.749009e-010,83.2326 2.2502995e-009,83.2384 -8.4269791e-009,83.2442 3.1460164e-008,83.2500 -1.1742319e-007,83.2558 4.3826793e-007,83.2616 -1.6357808e-006,83.2673 6.1053488e-006,83.2731 -2.2787455e-005,83.2789 8.5051404e-005,83.2847 0.4065308,83.2905 0.96881998,83.2963 0.99986672,83.3021 0.65605438,83.3079 -0.00011058737,83.3137 1.8591365e-005,83.3195 0.031327944,83.3253 0.31259009,83.3311 0.34373191,83.3369 0.28118256,83.3427 0.28127632,83.3485 1.0001581,83.3543 1.2813262,83.3601 0.68745023,83.3659 0.28104803,83.3717 -0.00012136026,83.3775 7.7751858e-005,83.3833 0.18755493,83.3891 0.18744697,83.3949 0.031203279,83.4007 -4.4747553e-006,83.4065 2.408657e-005,83.4123 0.28124869,83.4181 0.37501699,83.4239 0.40629917,83.4297 0.093695566,83.4355 -3.7777492e-005,83.4413 1.0369527e-005,83.4471 -3.6976614e-006,83.4529 4.4206172e-006,83.4587 0.031312395,83.4645 0.1875283,83.4703 0.34372947,83.4761 0.34375352,83.4819 0.18755491,83.4877 0.18749923,83.4935 0.59366482,83.4993 0.81247801,83.5051 0.7189278,83.5109 0.9688412,83.5167 0.65616441,83.5225 0.31241596,83.5283 0.18747306,83.5341 0.21870923,83.5399 -7.0743627e-005,83.5457 2.1441652e-005,83.5515 -1.5018152e-005,83.5573 3.863245e-005,83.5631 0.3438423,83.5689 0.49995986,83.5747 0.31255412,83.5805 0.40651786,83.5863 0.68741053,83.5921 0.53105998,83.5979 0.5000577,83.6037 0.43751806,83.6096 0.93742234,83.6154 1.8124979,83.6212 1.8437312,83.6270 0.93754786,83.6328 0.50001878,83.6386 0.40630725,83.6444 1.0314053,83.6502 0.99989545,83.6560 0.59380245,83.6618 0.65655893,83.6676 1.1876518,83.6734 1.4688276,83.6792 1.8750584,83.6851 2.5311527,83.6909 1.9058611,83.6967 0.71846169,83.7025 0.21880645,83.7083 0.21871486,83.7141 0.12488314,83.7199 0.031232165,83.7257 0.28134498,83.7315 0.84384072,83.7373 1.1874734,83.7431 0.93750381,83.7490 0.65623713,83.7548 0.37513721,83.7606 0.68783575,83.7664 0.87474817,83.7722 0.28087789,83.7780 0.031186551,83.7838 0.00013635785,83.7896 0.28146547,83.7955 0.50017548,83.8013 1.3437685,83.8071 1.3747263,83.8129 0.68745089,83.8187 0.40619835,83.8245 0.093630604,83.8303 0.093781255,83.8361 0.59371895,83.8420 -3.5827343e-005,83.8478 0.18758802,83.8536 0.75007701,83.8594 0.74993455,83.8652 0.31242165,83.8710 -1.4321084e-005,83.8768 5.4735688e-006,83.8827 -7.5726116e-006,83.8885 2.4818566e-005,83.8943 0.093783826,83.9001 0.093715258,83.9059 -2.0393341e-005,83.9117 -9.1236989e-006,83.9176 5.6894911e-005,83.9234 0.18768403,83.9292 0.31239119,83.9350 -0.00015172797,83.9408 3.1934705e-005,83.9466 2.4004412e-005,83.9525 0.31281963,83.9583 1.1252673,83.9641 1.2497829,83.9699 0.59349424,83.9757 0.18745624,83.9816 0.093695231,83.9874 -7.3220916e-005,83.9932 0.031446397,83.9990 0.46900538,84.0048 0.6561892,84.0107 0.37473691,84.0165 -0.00012129179,84.0223 3.1869411e-005,84.0281 -6.1758801e-006,84.0339 -7.1692702e-006,84.0398 0.093791097,84.0456 0.40625215,84.0514 0.18745817,84.0572 0.031257588,84.0630 -2.5626059e-006,84.0689 1.0914545e-006,84.0747 -1.8031465e-006,84.0805 6.1215683e-006,84.0863 -2.2684935e-005,84.0922 0.093840867,84.0980 1.0005816,84.1038 2.2191513,84.1096 1.749526,84.1154 0.49950492,84.1213 0.18745105,84.1271 0.18748726,84.1329 -3.198312e-005,84.1387 8.9116293e-006,84.1446 -3.660942e-006,84.1504 5.7318634e-006,84.1562 0.34374171,84.1620 0.7813229,84.1679 1.0000507,84.1737 0.3437382,84.1795 0.34371066,84.1853 0.093685478,84.1912 -1.1654239e-005,84.1970 3.5725658e-005,84.2028 0.2188472,84.2086 0.31245586,84.2145 0.12504047,84.2203 0.31282082,84.2261 0.56247008,84.2320 0.28097111,84.2378 0.18742307,84.2436 0.31247568,84.2494 0.18747635,84.2553 0.031241534,84.2611 0.03128187,84.2669 0.093739524,84.2728 -2.7234864e-005,84.2786 7.8132534e-006,84.2844 -4.0161508e-006,84.2902 0.03125982,84.2961 0.093719445,84.3019 0.031362429,84.3077 0.31279466,84.3136 0.56250274,84.3194 0.34350896,84.3252 0.093622684,84.3311 -3.2869892e-005,84.3369 5.2148862e-005,84.3427 0.18763237,84.3486 0.34375054,84.3544 0.18736508,84.3602 -4.3148109e-005,84.3660 -2.8477552e-007,84.3719 4.4294778e-005,84.3777 0.31260747,84.3835 0.56254518,84.3894 0.49989632,84.3952 0.09367542,84.4010 0.3125636,84.4069 0.56249946,84.4127 0.34369171,84.4185 0.031232137,84.4244 0.18755898,84.4302 0.50001633,84.4360 0.34369659,84.4419 0.093730152,84.4477 -1.0152612e-006,84.4536 3.454049e-006,84.4594 0.031275667,84.4652 0.21894141,84.4711 0.84403831,84.4769 1.0936848,84.4827 0.59347427,84.4886 0.49992922,84.4944 0.59372169,84.5002 0.31242201,84.5061 5.8261994e-005,84.5119 0.18767339,84.5178 0.3437503,84.5236 0.18732493,84.5294 0.093699329,84.5353 0.28140467,84.5411 0.37510911,84.5469 0.31235188,84.5528 0.031109525,84.5586 8.6834625e-005,84.5645 0.3126075,84.5703 0.37496513,84.5761 0.18738267,84.5820 0.50004256,84.5878 1.7813892,84.5937 2.6249616,84.5995 1.8437631,84.6053 0.56263697,84.6112 0.87515014,84.6170 0.96849316,84.6229 0.12480468,84.6287 0.40629539,84.6345 0.40657246,84.6404 1.0004519,84.6462 1.0308828,84.6521 0.24957031,84.6579 -3.5675814e-005,84.6638 1.242345e-005,84.6696 -1.401612e-005,84.6754 4.3643744e-005,84.6813 0.18760206,84.6871 0.34379065,84.6930 0.34367353,84.6988 0.18740954,84.7047 -1.243958e-005,84.7105 3.3410724e-006,84.7163 -9.2371783e-007,84.7222 3.535414e-007,84.7280 -4.9041057e-007,84.7339 1.6082083e-006,84.7397 -5.9428435e-006,84.7456 0.094001435,84.7514 0.50025749,84.7573 0.49974519,84.7631 0.12477526,84.7690 0.093780704,84.7748 0.093713984,84.7806 0.093736559,84.7865 0.59378624,84.7923 0.093727715,84.7982 -2.6695336e-005,84.8040 1.349759e-005,84.8099 -2.7295071e-005,84.8157 0.34385672,84.8216 0.50028193,84.8274 0.87495685,84.8333 0.43722874,84.8391 -7.4193718e-005,84.8450 4.8268306e-005,84.8508 0.093860544,84.8567 0.18746884,84.8625 0.062385727,84.8684 2.9172073e-005,84.8742 0.18762882,84.8801 0.50008303,84.8859 0.53120923,84.8918 0.65640444,84.8976 1.1251683,84.9035 0.96849579,84.9093 0.28104293,84.9152 0.093786493,84.9210 0.093698189,84.9269 0.031232169,84.9327 0.18764311,84.9386 0.40630132,84.9444 0.21865284,84.9503 0.093669653,84.9561 0.18748121,84.9620 0.31255731,84.9678 0.3750667,84.9737 0.34382591,84.9795 0.90634656,84.9854 2.2503674,84.9913 2.2813947,84.9971 0.81196392,85.0030 0.18727581,85.0088 0.31256649,85.0147 0.18740392,85.0205 0.031201696,85.0264 4.7224083e-005,85.0322 0.28140634,85.0381 0.90668464,85.0439 1.6251717,85.0498 1.0933851,85.0557 0.40607625,85.0615 0.78144997,85.0674 1.2812876,85.0732 0.99972767,85.0791 0.49981421,85.0849 0.093703985,85.0908 0.1875072,85.0967 0.093748316,85.1025 -5.1731909e-006,85.1084 0.031315252,85.1142 0.1875536,85.1201 0.18748508,85.1259 0.18766758,85.1318 0.53165197,85.1377 0.96897578,85.1435 0.87455946,85.1494 0.18705562,85.1552 -1.2666784e-005,85.1611 3.4173063e-006,85.1670 -1.001436e-006,85.1728 5.8819552e-007,85.1787 -1.3513761e-006,85.1845 0.031256396,85.1904 0.31251201,85.1963 0.31248021,85.2021 0.062574849,85.2080 0.28130552,85.2138 0.18740277,85.2197 -3.776815e-005,85.2256 0.031256437,85.2314 0.093766741,85.2373 0.031240907,85.2432 1.4825555e-005,85.2490 0.18760505,85.2549 0.34372184,85.2607 0.093646429,85.2666 3.5597674e-005,85.2725 0.093864195,85.2783 0.18753286,85.2842 0.15617916,85.2901 0.062400181,85.2959 0.093803026,85.3018 0.50009853,85.3077 0.49991783,85.3135 0.28135392,85.3194 0.93796694,85.3253 1.7812977,85.3311 1.093311,85.3370 0.31237611,85.3428 0.21889347,85.3487 0.34368202,85.3546 0.28116161,85.3604 0.28131041,85.3663 0.21866192,85.3722 0.031150948,85.3780 0.093884714,85.3839 0.56277049,85.3898 1.0625564,85.3957 0.96853912,85.4015 0.53113973,85.4074 0.374964,85.4133 0.18745218,85.4191 0.093703128,85.4250 0.21908943,85.4309 1.0003259,85.4367 0.99977702,85.4426 0.49966145,85.4485 -0.00013462786,85.4543 3.5165409e-005,85.4602 -6.0227158e-006,85.4661 -1.1078516e-005,85.4719 0.03130034,85.4778 0.18755364,85.4837 0.18747872,85.4896 0.25030151,85.4954 0.9690423,85.5013 0.96850771,85.5072 0.65622592,85.5130 0.78126991,85.5189 0.40594494,85.5248 0.093671471,85.5307 0.1875961,85.5365 0.62497509,85.5424 0.59364939,85.5483 0.34382892,85.5542 0.18756843,85.5600 0.18740617,85.5659 0.12494248,85.5718 0.18755122,85.5776 0.18755384,85.5835 0.18743378,85.5894 -5.2930114e-005,85.5953 1.4185265e-005,85.6011 -3.8067274e-006,85.6070 1.0405171e-006,85.6129 -3.5504459e-007,85.6188 3.7960467e-007,85.6246 -1.1634435e-006,85.6305 4.2745037e-006,85.6364 -1.5935841e-005,85.6423 5.9473659e-005,85.6482 0.093770593,85.6540 0.031185105,85.6599 -3.3088713e-006,85.6658 8.7887094e-007,85.6717 -2.0634556e-007,85.6775 -5.3568446e-008,85.6834 4.2067316e-007,85.6893 -1.6292597e-006,85.6952 6.0968518e-006,85.7010 0.18748197,85.7069 0.21885827,85.7128 0.31266767,85.7187 0.34381074,85.7246 0.31230658,85.7304 -0.00016986669,85.7363 6.8780515e-005,85.7422 0.18762852,85.7481 0.50004792,85.7540 0.34362713,85.7598 0.093679138,85.7657 -2.4554907e-005,85.7716 5.2897623e-005,85.7775 0.34405884,85.7834 0.96902812,85.7892 1.0938392,85.7951 0.90587872,85.8010 0.18725261,85.8069 0.25014791,85.8128 0.21865615,85.8187 0.093624666,85.8245 -1.9500245e-005,85.8304 0.18756396,85.8363 0.40641844,85.8422 0.84385145,85.8481 0.93755049,85.8540 1.4063009,85.8598 1.1872804,85.8657 0.49988294,85.8716 0.43760958,85.8775 0.49993712,85.8834 0.21865463,85.8893 0.21882123,85.8951 0.31247035,85.9010 0.093660668,85.9069 -2.0931973e-005,85.9128 0.03130516,85.9187 0.43764415,85.9246 0.74994355,85.9305 0.31236956,85.9363 -3.0225573e-007,85.9422 -1.6309616e-007,85.9481 9.5475013e-007,85.9540 -3.6562035e-006,85.9599 1.3671161e-005,85.9658 0.18757762,85.9717 0.96872687,85.9776 0.74993205,85.9834 0.31250557,85.9893 1.5365291e-007,85.9952 -1.7190796e-005,86.0011 0.094017044,86.0070 0.62539035,86.0129 1.0001824,86.0188 1.1564387,86.0247 1.1558518,86.0305 0.3431941,86.0364 0.031189328,86.0423 7.7364148e-006,86.0482 0.093858518,86.0541 0.37510329,86.0600 0.31237671,86.0659 0.12500209,86.0718 0.50018203,86.0777 0.81260401,86.0836 0.8748709,86.0895 0.28102139,86.0953 -3.5990695e-005,86.1012 2.0941794e-005,86.1071 0.28187674,86.1130 1.3445681,86.1189 1.687175,86.1248 1.0929383,86.1307 0.53106189,86.1366 0.50017196,86.1425 0.46874285,86.1484 0.31239009,86.1543 0.18737289,86.1602 -7.5058611e-005,86.1661 2.0106663e-005,86.1720 -5.3620797e-006,86.1779 1.3400505e-006,86.1837 2.3368756e-009,86.1896 -1.3496278e-006,86.1955 5.3966369e-006,86.2014 -2.0238534e-005,86.2073 7.5563519e-005,86.2132 0.31261736,86.2191 0.40631905,86.2250 0.43745846,86.2309 0.12483469,86.2368 -4.8786034e-005,86.2427 0.31252924,86.2486 0.65634161,86.2545 0.90629202,86.2604 0.49996388,86.2663 0.28143355,86.2722 0.50008583,86.2781 0.3434754,86.2840 -0.00015522412,86.2899 0.00010357495,86.2958 0.15643167,86.3017 0.31255043,86.3076 0.24988028,86.3135 0.18744023,86.3194 0.40625408,86.3253 0.43751857,86.3312 0.37495658,86.3371 0.093669653,86.3430 0.093847044,86.3489 0.56277108,86.3548 1.0939074,86.3607 0.9062112,86.3666 0.74992085,86.3725 0.68739116,86.3784 0.43729705,86.3843 0.12496863,86.3902 0.34390053,86.3961 0.49998787,86.4020 0.31235418,86.4079 0.031173568,86.4138 1.2128086e-005,86.4197 -1.5674261e-005,86.4256 0.18755531,86.4315 0.43751493,86.4374 1.750066,86.4433 2.6875749,86.4492 2.0936487,86.4551 0.8749662,86.4610 0.18752988,86.4669 1.3437986,86.4728 1.7811986,86.4787 1.0936607,86.4846 0.093795314,86.4905 0.34379524,86.4965 0.34370518,86.5024 0.093702719,86.5083 -1.7170921e-006,86.5142 -7.5059631e-008,86.5201 2.0177322e-006,86.5260 0.1879219,86.5319 1.0941249,86.5378 1.2186959,86.5437 1.0310352,86.5496 0.40595591,86.5555 0.18741222,86.5614 0.12490682,86.5673 -6.8869776e-005,86.5732 1.6170197e-005,86.5792 4.1952317e-006,86.5851 0.18768983,86.5910 0.68767786,86.5969 0.56228662,86.6028 0.0310614,86.6087 5.7703841e-005,86.6146 0.093864366,86.6205 0.18746179,86.6264 0.03113234,86.6323 3.2097378e-005,86.6382 0.12512749,86.6442 0.62499642,86.6501 0.84370232,86.6560 1.0626159,86.6619 1.0000371,86.6678 0.5936414,86.6737 0.18738456,86.6796 0.031247761,86.6855 0.093780018,86.6914 0.093717165,86.6974 -2.6314665e-005,86.7033 1.0575222e-005,86.7092 -1.5985324e-005,86.7151 0.093981177,86.7210 0.50012124,86.7269 0.37479571,86.7328 0.18736479,86.7387 5.5067198e-005,86.7447 0.34390023,86.7506 0.49997813,86.7565 0.31239817,86.7624 0.18751769,86.7683 0.43767127,86.7742 0.78130072,86.7802 0.78124589,86.7861 0.84364343,86.7920 0.81244427,86.7979 1.3125739,86.8038 1.4062603,86.8097 1.1876122,86.8156 0.9686709,86.8216 0.59362113,86.8275 0.49993169,86.8334 0.1874228,86.8393 -9.2855325e-006,86.8452 0.34427929,86.8511 1.6569165,86.8571 2.218637,86.8630 1.7806066,86.8689 0.78104055,86.8748 1.5003568,86.8807 1.781569,86.8867 1.7811141,86.8926 0.65570503,86.8985 0.18745835,86.9044 0.81276071,86.9103 1.2188665,86.9163 1.0623254,86.9222 0.37468001,86.9281 -7.7876495e-005,86.9340 0.031382702,86.9399 0.28129521,86.9459 0.18737473,86.9518 0.12523392,86.9577 0.53145051,86.9636 0.62473845,86.9695 0.28108937,86.9755 0.09372735,86.9814 0.093845516,86.9873 0.50013846,86.9932 0.56243461,86.9992 0.31238762,87.0051 0.093680613,87.0110 3.33361e-006,87.0169 0.093935952,87.0228 0.312585,87.0288 0.31256106,87.0347 0.53139991,87.0406 0.90622401,87.0465 0.99971241,87.0525 0.59358627,87.0584 1.6565082,87.0643 2.2188349,87.0702 1.4997696,87.0762 0.093618385,87.0821 4.589454e-006,87.0880 -1.7942905e-007,87.0939 -3.8724575e-006,87.0999 1.5670623e-005,87.1058 0.093819119,87.1117 0.5625512,87.1176 0.74998736,87.1236 0.56248629,87.1295 0.18758817,87.1354 0.3438445,87.1414 0.31232077,87.1473 -0.0001417935,87.1532 4.9686802e-005,87.1591 0.18750703,87.1651 0.18748613,87.1710 0.031237617,87.1769 -5.7195933e-007,87.1829 0.093939789,87.1888 0.50027412,87.1947 0.7499252,87.2006 0.59363252,87.2066 0.50009727,87.2125 0.56260043,87.2184 0.5935666,87.2244 0.28107896,87.2303 0.28120658,87.2362 0.031178186,87.2421 0.093787983,87.2481 0.18749733,87.2540 0.093722656,87.2599 -8.0632708e-006,87.2659 5.1279558e-006,87.2718 -1.2448926e-005,87.2777 4.4671131e-005,87.2837 0.18758635,87.2896 0.37511128,87.2955 0.65634769,87.3015 0.75000566,87.3074 0.68732166,87.3133 0.40608853,87.3193 0.18750516,87.3252 0.093752205,87.3311 0.18748608,87.3371 0.093803398,87.3430 0.093745515,87.3489 0.18747698,87.3549 1.3125806,87.3608 1.9999944,87.3667 1.4061869,87.3727 -5.0536546e-005,87.3786 0.78138256,87.3845 1.5627657,87.3905 1.5939831,87.3964 1.2812204,87.4024 0.9684729,87.4083 0.37494075,87.4142 0.34381586,87.4202 0.34369466,87.4261 1.8128158,87.4320 3.8752275,87.4380 3.0308526,87.4439 1.062214,87.4499 0.093667708,87.4558 -3.9878389e-005,87.4617 1.0093407e-005,87.4677 -4.9190044e-007,87.4736 -8.127352e-006,87.4795 3.300426e-005,87.4855 0.18784285,87.4914 0.65655684,87.4974 0.7185899,87.5033 0.37461069,87.5092 -0.00016027266,87.5152 4.2474978e-005,87.5211 -9.6144886e-006,87.5271 -4.0209698e-006,87.5330 2.5701378e-005,87.5389 0.093784131,87.5449 0.09372057,87.5508 0.031244596,87.5568 0.062595777,87.5627 0.21881849,87.5687 0.40627116,87.5746 1.0311553,87.5805 0.6561383,87.5865 0.31250414,87.5924 -4.1873668e-006,87.5984 1.4174191e-006,87.6043 -1.4820793e-006,87.6103 4.511161e-006,87.6162 -1.6563843e-005,87.6221 6.174911e-005,87.6281 0.34400642,87.6340 0.78131574,87.6400 0.56230187,87.6459 0.2186249,87.6519 0.062472016,87.6578 0.21892723,87.6638 0.62513423,87.6697 0.53129876,87.6756 0.62504464,87.6816 0.62504017,87.6875 0.81256598,87.6935 0.68723738,87.6994 0.40629065,87.7054 0.78153974,87.7113 0.71848726,87.7173 0.18718961,87.7232 -3.1606985e-005,87.7292 4.6431301e-006,87.7351 1.3038262e-005,87.7411 0.09380348,87.7470 0.18749477,87.7530 0.093717396,87.7589 0.093793489,87.7649 0.18750864,87.7708 0.093671799,87.7767 4.3922792e-005,87.7827 0.31271634,87.7886 0.87528849,87.7946 1.562603,87.8005 1.562393,87.8065 1.24975,87.8124 0.7184996,87.8184 0.34371075,87.8243 0.031248309,87.8303 -4.375137e-006,87.8363 -6.4847845e-006,87.8422 0.093834996,87.8482 0.50012618,87.8541 0.6249752,87.8601 0.28119999,87.8660 0.2188445,87.8720 0.28116587,87.8779 0.093736559,87.8839 0.34400764,87.8898 0.68765539,87.8958 1.0001841,87.9017 1.1250055,87.9077 1.9686884,87.9136 1.9060748,87.9196 1.2809788,87.9255 0.59367967,87.9315 0.43757346,87.9374 0.6250577,87.9434 0.56248564,87.9494 0.49986035,87.9553 0.093649574,87.9613 0.18753238,87.9672 0.18752222,87.9732 0.81257284,87.9791 0.99991924,87.9851 0.093669496,87.9910 4.8044913e-006,87.9970 0.093874425,88.0030 0.53153253,88.0089 0.9688192,88.0149 0.81230158,88.0208 0.4688969,88.0268 1.062598,88.0327 1.0310122,88.0387 0.59374988,88.0447 0.4999525,88.0506 0.28130597,88.0566 0.56285578,88.0625 0.87498075,88.0685 1.1558595,88.0745 0.93727595,88.0804 -1.4489937e-005,88.0864 0.31281573,88.0923 1.6879249,88.0983 1.9686412,88.1043 0.87460226,88.1102 0.18729365,88.1162 0.031251889,88.1221 0.093747124,88.1281 -3.4494777e-005,88.1341 0.093779661,88.1400 0.18748011,88.1460 0.031282086,88.1519 0.62530851,88.1579 2.0314853,88.1639 2.1560209,88.1698 0.99985498,88.1758 0.31251013,88.1818 0.18733935,88.1877 0.093735777,88.1937 0.31252915,88.1996 0.18746369,88.2056 0.093697354,88.2116 0.00012613933,88.2175 0.62520498,88.2235 0.93760425,88.2295 1.0939153,88.2354 0.9376753,88.2414 0.87477821,88.2474 0.34336531,88.2533 0.093603209,88.2593 7.7270117e-005,88.2653 0.2814424,88.2712 0.43763238,88.2772 0.46866283,88.2832 0.24994861,88.2891 0.5626725,88.2951 0.84369236,88.3010 0.53099924,88.3070 0.093646415,88.3130 0.1875999,88.3190 0.40621361,88.3249 0.12490875,88.3309 0.031276539,88.3369 0.18771961,88.3428 0.87517291,88.3488 0.84358954,88.3548 0.34356382,88.3607 0.09369427,88.3667 -2.8410766e-005,88.3727 5.1419211e-005,88.3786 0.18760541,88.3846 0.34381846,88.3906 0.37503359,88.3965 0.31245771,88.4025 0.18735264,88.4085 -7.0613831e-005,88.4145 1.7314802e-005,88.4204 1.3606979e-006,88.4264 -2.2760976e-005,88.4324 8.9690708e-005,88.4383 0.31260195,88.4443 0.43756062,88.4503 0.4999207,88.4563 0.18745948,88.4622 0.65644169,88.4682 0.99998939,88.4742 0.62505263,88.4801 0.56256151,88.4861 0.4374544,88.4921 0.50006533,88.4981 0.49985859,88.5040 0.18725179,88.5100 -4.7882826e-005,88.5160 0.093832992,88.5220 0.31250709,88.5279 0.12492774,88.5339 -9.3244234e-006,88.5399 -7.1393392e-006,88.5459 3.7885784e-005,88.5518 0.18761711,88.5578 0.40623656,88.5638 0.28122941,88.5698 0.31250751,88.5757 0.28118181,88.5817 0.40627813,88.5877 0.28128013,88.5937 0.18745579,88.5996 0.12498981,88.6056 0.18754289,88.6116 0.28127825,88.6176 0.40628314,88.6236 0.87495017,88.6295 0.84372669,88.6355 0.49997732,88.6415 0.031179287,88.6475 7.6285032e-006,88.6534 -5.1177562e-006,88.6594 1.2842969e-005,88.6654 0.093829252,88.6714 0.312592,88.6774 0.31234899,88.6833 9.0057991e-005,88.6893 0.50041842,88.6953 0.9374947,88.7013 0.53085339,88.7073 -0.00016747188,88.7132 0.093885317,88.7192 0.3438147,88.7252 0.34367603,88.7312 0.093660861,88.7372 -7.8706262e-006,88.7431 2.4108103e-006,88.7491 -1.7720758e-006,88.7551 0.81264073,88.7611 1.0001111,88.7671 0.2186536,88.7731 0.093620226,88.7790 0.093854979,88.7850 0.71908939,88.7910 1.1874247,88.7970 0.49969438,88.8030 0.12494764,88.8090 0.09374769,88.8149 0.093748659,88.8209 0.093734197,88.8269 -2.4089451e-005,88.8329 2.3565448e-005,88.8389 0.093803048,88.8449 0.18751179,88.8509 0.68759143,88.8568 1.1563015,88.8628 0.37486777,88.8688 0.09366665,88.8748 -1.4367717e-005,88.8808 2.4989691e-005,88.8868 0.093782797,88.8928 0.093712106,88.8987 0.093771398,88.9047 0.43770525,88.9107 0.84399033,88.9167 0.74994493,88.9227 0.34343296,88.9287 0.18734469,88.9347 0.40652871,88.9407 0.68759638,88.9466 0.34348032,88.9526 -7.819567e-005,88.9586 3.9396808e-005,88.9646 0.093872435,88.9706 0.34399283,88.9766 0.56247979,88.9826 0.31227005,88.9886 0.09362717,88.9946 1.696033e-005,89.0006 0.1876096,89.0065 0.34378511,89.0125 0.53152674,89.0185 0.93754649,89.0245 0.49962476,89.0305 0.093658641,89.0365 0.18758994,89.0425 0.43760091,89.0485 0.65624237,89.0545 0.43734899,89.0605 -0.00010485967,89.0665 0.094035573,89.0724 1.5010328,89.0784 5.7513728,89.0844 8.9377213,89.0904 6.9046154,89.0964 1.5613081,89.1024 0.093738124,89.1084 0.12511183,89.1144 0.50012147,89.1204 0.56250179,89.1264 0.53142333,89.1324 0.59384137,89.1384 0.46845454,89.1444 0.093517341,89.1504 -5.3692656e-006,89.1564 1.937782e-005,89.1624 0.59381372,89.1684 1.0625069,89.1744 0.84368449,89.1804 -2.572075e-005,89.1864 6.8408694e-006,89.1923 -1.640706e-006,89.1983 0.37506548,89.2043 0.81252766,89.2103 0.43741193,89.2163 3.7269121e-005,89.2223 0.31257835,89.2283 0.31244159,89.2343 0.093690589,89.2403 3.7551108e-006,89.2463 0.18773399,89.2523 0.75017977,89.2583 0.74989849,89.2643 0.56242031,89.2703 0.40612718,89.2763 0.093637861,89.2823 -4.8204888e-006,89.2883 8.3544592e-007,89.2943 1.4792342e-006,89.3003 -6.7530214e-006,89.3063 2.5534882e-005,89.3123 0.093785346,89.3183 0.093713723,89.3243 0.031272203,89.3303 0.37513712,89.3363 0.93788856,89.3423 1.5002532,89.3483 1.1558224,89.3543 0.21842955,89.3603 0.53133237,89.3663 0.81259841,89.3723 0.90620148,89.3783 0.34354684,89.3844 0.3126061,89.3904 0.6563971,89.3964 0.53124321,89.4024 0.31235746,89.4084 -0.00013233641,89.4144 0.093790777,89.4204 0.093728893,89.4264 3.4031716e-005,89.4324 0.18761986,89.4384 0.43753147,89.4444 0.3436715,89.4504 0.18746147,89.4564 0.18754481,89.4624 0.31251019,89.4684 0.18741418,89.4744 -4.1736061e-005,89.4804 2.8983148e-005,89.4864 0.18769343,89.4924 0.75031841,89.4985 1.125015,89.5045 0.9373644,89.5105 0.9060297,89.5165 0.28104949,89.5225 2.0191605e-005,89.5285 -2.7842601e-005,89.5345 9.1184804e-005,89.5405 0.34390524,89.5465 0.53130823,89.5525 0.62499362,89.5585 0.49988487,89.5645 0.18734877,89.5706 3.2257303e-005,89.5766 0.18777341,89.5826 0.50018275,89.5886 0.59356481,89.5946 0.28097069,89.6006 -2.3685716e-005,89.6066 0.093900561,89.6126 0.28143671,89.6186 0.65629643,89.6246 0.93743634,89.6307 0.96888655,89.6367 1.1566182,89.6427 1.2811755,89.6487 0.68696362,89.6547 0.093528062,89.6607 0.03125434,89.6667 0.031241488,89.6727 0.28133407,89.6788 0.50000525,89.6848 0.31257132,89.6908 0.37514445,89.6968 0.40628642,89.7028 0.62506449,89.7088 0.84383637,89.7148 0.87519109,89.7209 1.1251688,89.7269 1.0308857,89.7329 0.31211042,89.7389 0.18767078,89.7449 0.43752351,89.7509 0.28110328,89.7569 0.34374857,89.7630 0.3437376,89.7690 0.28122783,89.7750 0.21867989,89.7810 0.093700968,89.7870 1.1064761e-005,89.7930 -1.6772756e-006,89.7991 -4.3569516e-006,89.8051 1.9106819e-005,89.8111 0.53126717,89.8171 0.5625034,89.8231 0.28123087,89.8292 -1.7629169e-005,89.8352 -1.0761479e-005,89.8412 6.0681661e-005,89.8472 0.34387237,89.8532 0.56254441,89.8592 0.49987707,89.8653 0.093691625,89.8713 0.093823537,89.8773 0.093673155,89.8833 -1.4647882e-005,89.8893 0.59387195,89.8954 1.5004377,89.9014 2.3437986,89.9074 1.7498149,89.9134 2.093677,89.9194 1.1559476,89.9255 0.49993846,89.9315 0.75006807,89.9375 0.68767828,89.9435 0.78131467,89.9496 0.56230539,89.9556 0.093628876,89.9616 8.3244078e-007,89.9676 6.2187396e-006,89.9736 0.18759204,89.9797 0.40626121,89.9857 0.18748797,89.9917 0.34388149,89.9977 0.71881258,90.0038 1.3125023,90.0098 1.2812052,90.0158 0.56234795,90.0218 0.18754512,90.0279 0.56270403,90.0339 0.74992758,90.0399 0.34353557,90.0459 0.03119546,90.0520 -3.4361565e-005,90.0580 0.00014988222,90.0640 0.40651825,90.0700 0.6876837,90.0761 0.90625614,90.0821 1.2188748,90.0881 1.8751364,90.0942 1.6247431,90.1002 0.96848577,90.1062 0.81249744,90.1122 1.2812481,90.1183 1.0310647,90.1243 0.37489635,90.1303 0.093797214,90.1363 0.31265965,90.1424 0.49995565,90.1484 0.18733686,90.1544 -3.3847282e-005,90.1605 3.0183835e-005,90.1665 0.18763259,90.1725 0.50006658,90.1786 0.43738472,90.1846 0.18743475,90.1906 0.18758249,90.1966 0.81253105,90.2027 0.9686448,90.2087 0.34368801,90.2147 4.2385243e-005,90.2208 0.59376526,90.2268 1.1875364,90.2328 1.3437829,90.2389 0.49992928,90.2449 0.03121026,90.2509 -6.423958e-006,90.2570 2.8187298e-005,90.2630 0.18763718,90.2690 0.37510544,90.2751 0.34375805,90.2811 0.31242293,90.2871 0.28119677,90.2932 0.34375292,90.2992 0.2813305,90.3052 0.50033605,90.3113 1.1876912,90.3173 1.3435575,90.3233 0.87466896,90.3294 0.3749221,90.3354 0.59388727,90.3414 0.78140569,90.3475 0.87504351,90.3535 0.59356046,90.3595 0.43743578,90.3656 0.49993911,90.3716 0.18734291,90.3776 0.093876094,90.3837 0.34405234,90.3897 0.5311901,90.3958 0.53130859,90.4018 0.90644813,90.4078 0.96866035,90.4139 0.49975866,90.4199 0.15596494,90.4259 0.03130151,90.4320 0.4063859,90.4380 0.56254125,90.4441 0.71881729,90.4501 0.81250811,90.4561 0.74995351,90.4622 0.65625483,90.4682 0.59371936,90.4743 0.40609962,90.4803 0.18745385,90.4863 0.18754655,90.4924 0.18743598,90.4984 0.18745501,90.5045 0.31251249,90.5105 0.093736917,90.5165 2.4581009e-006,90.5226 -3.2324333e-006,90.5286 1.0472316e-005,90.5347 0.093859948,90.5407 0.31260729,90.5468 0.3123695,90.5528 0.031153021,90.5588 0.093717813,90.5649 0.12526441,90.5709 0.81289101,90.5770 0.84364212,90.5830 0.40595514,90.5891 0.40613917,90.5951 0.31244639,90.6011 0.12503809,90.6072 0.40643668,90.6132 0.49984482,90.6193 -0.00014614913,90.6253 1.1563423,90.6314 1.7499672,90.6374 0.49995744,90.6435 1.283964e-005,90.6495 -2.9808074e-005,90.6555 0.15661895,90.6616 0.84391987,90.6676 0.65618396,90.6737 0.81250328,90.6797 0.43724552,90.6858 0.28122818,90.6918 0.59389782,90.6979 0.84379333,90.7039 1.7189103,90.7100 3.187571,90.7160 2.3122025,90.7221 0.78115076,90.7281 0.59385198,90.7342 0.75002795,90.7402 0.68735629,90.7463 0.28114471,90.7523 0.18765089,90.7584 0.34370899,90.7644 0.12482459,90.7705 -3.937168e-005,90.7765 8.1157479e-005,90.7826 0.18770348,90.7886 0.3437627,90.7947 0.53104633,90.8007 0.4999153,90.8068 0.34376472,90.8128 0.093756475,90.8189 -5.1943847e-005,90.8249 0.00019969585,90.8310 0.50045443,90.8370 0.7811923,90.8431 0.40585682,90.8491 0.12496646,90.8552 0.34394932,90.8612 0.49999431,90.8673 0.31226599,90.8733 -0.00011222417,90.8794 0.031377383,90.8854 0.21898577,90.8915 0.62499869,90.8975 0.59366256,90.9036 1.0311724,90.9097 0.18737584,90.9157 0.093720116,90.9218 -1.1576558e-005,90.9278 -5.079684e-005,90.9339 0.00021478307,90.9399 0.5316835,90.9460 1.3123939,90.9520 2.3436337,90.9581 3.0000892,90.9642 2.1872663,90.9702 0.28103134,90.9763 -3.4569272e-005,90.9823 6.1235129e-005,90.9884 0.37539944,90.9944 0.93777514,91.0005 0.7496326,91.0065 0.187179,91.0126 0.062590219,91.0187 0.21877319,91.0247 0.15628763,91.0308 0.50052506,91.0368 1.4691716,91.0429 1.6559371,91.0490 1.0623572,91.0550 0.87485987,91.0611 2.4715803,91.0671 17.476898,91.0732 37.661446,91.0793 38.778114,91.0853 22.867577,91.0914 5.2764664,91.0974 1.5616043,91.1035 1.1249732,91.1096 1.2814363,91.1156 0.84347713,91.1217 0.18717925,91.1277 0.093726873,91.1338 0.093745038,91.1399 -1.2671318e-005,91.1459 -1.2796149e-008,91.1520 1.2724622e-005,91.1581 0.093815297,91.1641 0.46909741,91.1702 1.250144,91.1762 0.96852696,91.1823 0.62488329,91.1884 0.50006151,91.1944 0.65628809,91.2005 0.49987504,91.2066 0.59381598,91.2126 1.6563927,91.2187 2.4686823,91.2248 2.1872537,91.2308 0.56238234,91.2369 2.4159717e-005,91.2430 -1.7848539e-006,91.2490 -1.7023725e-005,91.2551 6.9885748e-005,91.2611 0.37522945,91.2672 0.74997622,91.2733 0.34355325,91.2793 0.18759175,91.2854 0.50006068,91.2915 0.437381,91.2975 0.53121281,91.3036 0.81247932,91.3097 0.49995941,91.3158 0.18752304,91.3218 0.1876571,91.3279 0.56260955,91.3340 0.59376836,91.3400 0.49994859,91.3461 0.37493977,91.3522 0.53136712,91.3582 0.59371537,91.3643 0.28111807,91.3704 0.28130198,91.3764 0.65635598,91.3825 1.0000859,91.3886 0.84369469,91.3947 0.34361967,91.4007 0.18736856,91.4068 0.093828358,91.4129 0.34390685,91.4189 0.31230339,91.4250 -0.00015307356,91.4311 0.50011635,91.4371 0.84387976,91.4432 0.68766302,91.4493 1.1562636,91.4554 0.99978024,91.4614 0.81271982,91.4675 1.4066889,91.4736 1.7186629,91.4797 1.1244893,91.4857 0.093513869,91.4918 0.093787737,91.4979 -3.1122257e-005,91.5040 8.1347953e-006,91.5100 -1.4144571e-006,91.5161 0.18750241,91.5222 0.31250319,91.5283 0.093731731,91.5343 5.8496946e-005,91.5404 0.093770936,91.5465 0.031186525,91.5526 -5.0875606e-006,91.5586 0.09386871,91.5647 0.40629327,91.5708 0.28120214,91.5769 0.28132764,91.5829 0.49998891,91.5890 0.4062812,91.5951 0.56276315,91.6012 0.81240511,91.6072 0.40604639,91.6133 0.68768346,91.6194 0.99998194,91.6255 0.31233385,91.6316 0.2812289,91.6376 0.34378332,91.6437 0.49993068,91.6498 0.31238216,91.6559 0.093793921,91.6619 0.28155011,91.6680 1.7188089,91.6741 1.593433,91.6802 0.49990723,91.6863 0.093842231,91.6923 0.31259453,91.6984 0.43743372,91.7045 0.21880957,91.7106 0.75015366,91.7167 1.6249056,91.7228 1.3748257,91.7288 0.093691006,91.7349 0.093963742,91.7410 0.40656054,91.7471 1.0001775,91.7532 1.4060826,91.7592 1.1246227,91.7653 0.40608931,91.7714 4.7533135e-006,91.7775 1.0107946e-005,91.7836 -4.5189237e-005,91.7897 0.00017066249,91.7957 0.34391958,91.8018 0.31236589,91.8079 0.28118381,91.8140 0.34375623,91.8201 0.34378254,91.8262 0.31255069,91.8323 0.37489283,91.8383 0.18760486,91.8444 0.62554383,91.8505 1.2188042,91.8566 0.74947786,91.8627 0.12474923,91.8688 0.093801454,91.8749 0.18748826,91.8809 0.0937455,91.8870 0.18752742,91.8931 0.50001919,91.8992 0.8751502,91.9053 1.0938345,91.9114 0.84371358,91.9175 0.65614057,91.9235 0.50007874,91.9296 0.81262189,91.9357 0.65626627,91.9418 0.59366339,91.9479 0.24981289,91.9540 0.093657777,91.9601 -4.8234258e-005,91.9662 1.2687507e-005,91.9723 -2.5119855e-006,91.9783 -2.6408343e-006,91.9844 0.093767978,91.9905 1.2187903,91.9966 1.562502,92.0027 1.0936933,92.0088 3.757935e-005,92.0149 0.31271112,92.0210 0.75010204,92.0271 0.74995792,92.0332 0.49997476,92.0393 0.37490669,92.0454 0.18738279,92.0514 0.093696788,92.0575 0.62597954,92.0636 2.8453906,92.0697 5.6882772,92.0758 6.9679694,92.0819 4.6235819,92.0880 2.3744154,92.0941 1.2184652,92.1002 0.62480116,92.1063 0.28130165,92.1124 0.34380779,92.1185 0.34366271,92.1246 0.1873863,92.1307 0.09382467,92.1368 0.28126326,92.1429 0.12487505,92.1489 0.09374138,92.1550 0.50000447,92.1611 0.8441087,92.1672 1.2503155,92.1733 0.99988598,92.1794 0.78106153,92.1855 0.93729001,92.1916 1.1874324,92.1977 0.99995214,92.2038 0.46890926,92.2099 0.87523603,92.2160 1.0623249,92.2221 0.40598992,92.2282 -3.1328505e-005,92.2343 8.3969971e-006,92.2404 -2.2570791e-006,92.2465 6.3067785e-007,92.2526 -2.6546758e-007,92.2587 4.3117569e-007,92.2648 -1.4593345e-006,92.2709 5.4065749e-006,92.2770 0.09380883,92.2831 0.31255662,92.2892 0.31243283,92.2953 0.56243747,92.3014 0.56254286,92.3075 0.18759525,92.3136 0.4062627,92.3197 0.43758285,92.3258 0.65621716,92.3319 0.28118736,92.3380 0.56284034,92.3441 1.1252257,92.3502 1.0310605,92.3563 0.40585721,92.3624 -0.00012151944,92.3685 0.093809657,92.3746 0.12505352,92.3807 0.37515667,92.3868 0.49992701,92.3929 1.3437067,92.3990 2.7813897,92.4051 3.2501109,92.4112 2.250025,92.4173 0.99984497,92.4234 0.1872942,92.4296 0.093670316,92.4357 0.031364165,92.4418 1.0626384,92.4479 1.8749199,92.4540 1.3437927,92.4601 0.59391582,92.4662 0.84362996,92.4723 0.53107584,92.4784 0.093724631,92.4845 0.093733765,92.4906 -3.1753028e-005,92.4967 1.0329446e-005,92.5028 -9.5629202e-006,92.5089 2.7923697e-005,92.5150 0.18756743,92.5211 0.31250006,92.5273 0.18743238,92.5334 -2.7294984e-005,92.5395 7.3079855e-006,92.5456 -1.9348654e-006,92.5517 4.3091009e-007,92.5578 2.1140262e-007,92.5639 -1.2766616e-006,92.5700 4.8956335e-006,92.5761 0.031278051,92.5822 0.09377192,92.5883 0.21886197,92.5945 0.34382534,92.6006 0.24988154,92.6067 0.18744206,92.6128 0.3439503,92.6189 1.0001676,92.6250 0.96866614,92.6311 0.68739843,92.6372 0.49992669,92.6433 0.34371251,92.6495 0.31247768,92.6556 0.18744989,92.6617 0.093710721,92.6678 0.093702517,92.6739 9.3790331e-005,92.6800 0.31262124,92.6861 0.34367141,92.6922 0.18750988,92.6984 0.28125799,92.7045 0.49995384,92.7106 0.84374189,92.7167 0.75032741,92.7228 0.87534839,92.7289 0.87475073,92.7350 0.40585569,92.7412 0.031144556,92.7473 0.0938043,92.7534 0.093710229,92.7595 -2.4798441e-005,92.7656 9.4937432e-006,92.7717 0.09385021,92.7779 0.4375883,92.7840 0.62495267,92.7901 0.37488261,92.7962 0.093879588,92.8023 0.50057799,92.8084 1.187785,92.8146 1.0933677,92.8207 0.4369818,92.8268 -0.0001398473,92.8329 0.093850106,92.8390 0.18747759,92.8451 0.50003237,92.8513 1.0938416,92.8574 0.74991691,92.8635 0.1875722,92.8696 0.50016165,92.8757 0.49985623,92.8819 0.18735984,92.8880 0.093726292,92.8941 0.18768111,92.9002 1.3126967,92.9063 3.1874943,92.9125 3.7811503,92.9186 2.0623424,92.9247 0.53128791,92.9308 0.28125581,92.9369 0.34378111,92.9431 0.50008696,92.9492 0.49987161,92.9553 0.34374774,92.9614 0.53131407,92.9676 0.40609434,92.9737 -0.0001084776,92.9798 6.5802386e-005,92.9859 0.1875736,92.9921 0.34380975,92.9982 0.37501085,93.0043 0.34383702,93.0104 0.59381646,93.0165 0.49981746,93.0227 0.18754075,93.0288 0.31249347,93.0349 0.093597561,93.0410 0.093762971,93.0472 0.18753567,93.0533 0.84392548,93.0594 1.2500907,93.0655 1.249993,93.0717 2.8136489,93.0778 8.9103022,93.0839 18.379374,93.0901 22.031534,93.0962 17.309225,93.1023 9.1203432,93.1084 1.0914012,93.1146 0.062697716,93.1207 0.18751355,93.1268 0.50012869,93.1329 1.2191191,93.1391 1.5623682,93.1452 0.5308727,93.1513 0.18752491,93.1575 0.18749368,93.1636 0.18749341,93.1697 0.53155339,93.1758 1.0940301,93.1820 1.0310674,93.1881 0.62467372,93.1942 0.37486318,93.2004 0.31251314,93.2065 0.093749262,93.2126 0.093750052,93.2188 0.3437815,93.2249 0.37501106,93.2310 0.40647328,93.2371 1.2503208,93.2433 1.4060822,93.2494 0.81208193,93.2555 -7.03447e-005,93.2617 0.31287467,93.2678 0.93777406,93.2739 0.87476635,93.2801 0.46859518,93.2862 0.7812956,93.2923 0.87522072,93.2985 0.93787104,93.3046 1.1873187,93.3107 0.96844262,93.3169 0.81236649,93.3230 0.56239474,93.3291 0.68748027,93.3353 0.49989831,93.3414 0.031151338,93.3475 0.00015094332,93.3537 0.31279528,93.3598 0.5626474,93.3660 0.53097224,93.3721 0.093473271,93.3782 0.093828045,93.3844 0.18746553,93.3905 -5.5391676e-005,93.3966 1.4840314e-005,93.4028 -3.9653492e-006,93.4089 1.0199528e-006,93.4150 -1.1414433e-007,93.4212 -5.6350558e-007,93.4273 2.3683706e-006,93.4335 -8.9106643e-006,93.4396 3.3276836e-005,93.4457 0.18760468,93.4519 0.56273961,93.4580 0.81254202,93.4641 0.43727103,93.4703 0.2188438,93.4764 0.50007164,93.4826 0.90639579,93.4887 2.1253495,93.4948 2.6563425,93.5010 2.5625005,93.5071 2.2186971,93.5133 2.2496872,93.5194 1.437049,93.5255 0.1248625,93.5317 0.031292144,93.5378 0.031230001,93.5440 -6.3350831e-006,93.5501 1.1889512e-006,93.5563 1.5799285e-006,93.5624 -7.5093794e-006,93.5685 0.34381813,93.5747 0.93753123,93.5808 0.75003475,93.5870 0.81257862,93.5931 0.65618581,93.5993 0.34368363,93.6054 0.093735829,93.6115 0.062505238,93.6177 0.093775779,93.6238 0.09370067,93.6300 -7.1181887e-005,93.6361 0.031433586,93.6423 0.43799645,93.6484 1.0000279,93.6546 0.71844065,93.6607 0.62480134,93.6668 0.18735743,93.6730 0.093759798,93.6791 0.093720481,93.6853 -1.320927e-005,93.6914 2.8059721e-006,93.6976 1.9866297e-006,93.7037 -1.0753605e-005,93.7099 0.18755583,93.7160 0.62512511,93.7222 0.74999124,93.7283 0.34364799,93.7345 0.093683913,93.7406 0.031291861,93.7468 0.8441751,93.7529 2.2190478,93.7590 1.8434231,93.7652 0.59337777,93.7713 -7.8509351e-005,93.7775 2.7501981e-005,93.7836 0.09384013,93.7898 0.31252226,93.7959 0.28146917,93.8021 0.6878047,93.8082 0.87499034,93.8144 0.81239462,93.8205 0.68734562,93.8267 0.65599507,93.8328 0.56240416,93.8390 0.53138381,93.8451 0.34379119,93.8513 0.25000545,93.8575 0.21875459,93.8636 0.15608835,93.8698 0.09386798,93.8759 0.87539113,93.8821 1.2185761,93.8882 0.37464288,93.8944 0.18748608,93.9005 0.43756017,93.9067 0.46886268,93.9128 0.62537563,93.9190 0.90637255,93.9251 0.68722284,93.9313 0.53111684,93.9374 0.56249356,93.9436 0.49990547,93.9498 0.18734588,93.9559 -5.6730082e-006,93.9621 0.093800224,93.9682 0.093694769,93.9744 0.50007021,93.9805 2.0313251,93.9867 2.2186596,93.9928 1.1561986,93.9990 0.34373674,94.0052 -2.4338948e-007,94.0113 2.6293387e-006,94.0175 0.03127905,94.0236 0.093749113,94.0298 0.062619172,94.0359 0.37524807,94.0421 0.90629482,94.0483 0.84354126,94.0544 1.0624917,94.0606 1.9691672,94.0667 4.9697576,94.0729 10.100416,94.0790 30.104061,94.0852 48.785023,94.0914 45.211746,94.0975 22.365324,94.1037 7.6524334,94.1098 3.0929987,94.1160 1.5620772,94.1222 0.84321892,94.1283 0.031002603,94.1345 6.0928414e-005,94.1406 -3.9369374e-005,94.1468 9.6552096e-005,94.1530 0.21885158,94.1591 0.18744476,94.1653 0.093639538,94.1715 0.093914494,94.1776 0.71889156,94.1838 0.68752211,94.1899 0.8437162,94.1961 0.56249672,94.2023 0.68766207,94.2084 0.78127277,94.2146 0.68725902,94.2208 0.12474074,94.2269 4.7020196e-005,94.2331 0.34384558,94.2393 0.56250256,94.2454 0.34367576,94.2516 0.093764007,94.2577 0.18750283,94.2639 0.093703769,94.2701 0.093924277,94.2762 0.50051135,94.2824 1.1253504,94.2886 1.3434752,94.2947 1.1560733,94.3009 1.4065075,94.3071 1.4374961,94.3132 0.84331447,94.3194 0.24967811,94.3256 0.09373606,94.3317 0.093722321,94.3379 0.031190339,94.3441 -9.8278178e-006,94.3502 6.9807743e-006,94.3564 -1.8095954e-005,94.3626 6.5407934e-005,94.3687 0.31291571,94.3749 0.87524611,94.3811 0.84341902,94.3873 0.43729401,94.3934 0.3436816,94.3996 0.093675777,94.4058 0.12499875,94.4119 0.18745722,94.4181 0.18754888,94.4243 0.18760744,94.4304 0.312466,94.4366 0.093640238,94.4428 0.093881756,94.4490 0.65654755,94.4551 1.0937604,94.4613 0.68723905,94.4675 0.18735079,94.4736 0.031223109,94.4798 0.093872525,94.4860 0.34395501,94.4922 0.56255925,94.4983 0.50000501,94.5045 0.53123564,94.5107 0.43728435,94.5169 0.093578354,94.5230 1.1092557e-005,94.5292 -2.4395646e-005,94.5354 8.6496257e-005,94.5415 0.18756093,94.5477 0.093604922,94.5539 0.094014205,94.5601 0.71896237,94.5662 0.68734771,94.5724 0.46859464,94.5786 0.18737845,94.5848 0.093726419,94.5909 0.031313416,94.5971 0.31260681,94.6033 0.31239533,94.6095 0.093760557,94.6157 0.18761796,94.6218 0.18737346,94.6280 -9.5486095e-005,94.6342 2.5585705e-005,94.6404 -6.8494833e-006,94.6465 1.8102893e-006,94.6527 -3.9114687e-007,94.6589 -2.4586961e-007,94.6651 1.3747693e-006,94.6712 -5.2536179e-006,94.6774 1.9641193e-005,94.6836 0.031214871,94.6898 0.59393233,94.6960 1.7503178,94.7021 1.7186248,94.7083 0.65614444,94.7145 0.84381312,94.7207 0.81251901,94.7269 0.84373045,94.7330 0.74978793,94.7392 0.31236324,94.7454 0.093857594,94.7516 0.18763466,94.7578 0.34392917,94.7639 0.56261939,94.7701 0.53113687,94.7763 0.34356377,94.7825 0.21865441,94.7887 0.18746017,94.7949 0.093724489,94.8010 0.18779927,94.8072 1.1564573,94.8134 1.7810532,94.8196 1.4059907,94.8258 0.34364069,94.8320 0.093888529,94.8381 0.50017881,94.8443 0.81257325,94.8505 0.81236279,94.8567 0.28120515,94.8629 0.53141111,94.8691 0.78132111,94.8752 0.87511486,94.8814 1.1249787,94.8876 1.1874398,94.8938 1.3124408,94.9000 0.74990356,94.9062 0.68745786,94.9124 0.75009459,94.9185 0.90639049,94.9247 0.75002503,94.9309 0.6560936,94.9371 0.34366634,94.9433 0.43743852,94.9495 0.18729287,94.9557 -1.7920916e-005,94.9619 7.0638894e-006,94.9680 -1.0334027e-005,94.9742 3.4274453e-005,94.9804 0.18752231,94.9866 0.25002468,94.9928 0.28124011,94.9990 0.59375662,95.0052 1.0625508,95.0114 0.93744576,95.0176 0.31247714,95.0237 0.31248841,95.0299 0.093685515,95.0361 0.00013087092,95.0423 1.0317014,95.0485 3.5631871,95.0547 7.3161678,95.0609 21.916271,95.0671 45.197029,95.0733 52.527458,95.0795 33.522507,95.0857 19.308121,95.0918 13.593019,95.0980 15.594747,95.1042 16.342876,95.1104 13.184564,95.1166 5.0907788,95.1228 1.6869028,95.1290 0.68720996,95.1352 0.093678951,95.1414 0.2187793,95.1476 0.37499309,95.1538 0.56252205,95.1600 0.65632868,95.1662 0.687549,95.1724 0.68755615,95.1786 0.71884519,95.1848 0.43725735,95.1910 -0.00019138084,95.1971 5.8224232e-005,95.2033 0.21890746,95.2095 0.81272894,95.2157 1.1562871,95.2219 0.65597343,95.2281 0.031078998,95.2343 0.18775602,95.2405 0.59383631,95.2467 0.65622669,95.2529 0.7499972,95.2591 0.49980018,95.2653 0.093669847,95.2715 0.18763269,95.2777 0.50015509,95.2839 0.65623766,95.2901 0.43736824,95.2963 0.34384218,95.3025 0.75021905,95.3087 0.90609872,95.3149 0.34349126,95.3211 0.093694314,95.3273 0.87502581,95.3335 1.5625057,95.3397 0.8749513,95.3459 0.031249994,95.3521 0.1875086,95.3583 0.18768904,95.3645 0.65657938,95.3707 1.1249352,95.3769 0.5933367,95.3831 0.093892582,95.3893 1.0628197,95.3955 1.0622258,95.4017 0.37474731,95.4079 0.34387234,95.4141 0.40632597,95.4203 0.37506136,95.4265 0.68752575,95.4327 0.49980131,95.4389 -0.00010054901,95.4451 7.0469272e-005,95.4513 0.18755768,95.4575 0.18743758,95.4637 -4.6964287e-005,95.4699 0.031299803,95.4762 0.281571,95.4824 0.90647596,95.4886 0.93729949,95.4948 0.71848649,95.5010 0.34363633,95.5072 0.31249771,95.5134 -8.1391827e-006,95.5196 -3.5341329e-006,95.5258 2.2278229e-005,95.5320 0.093873575,95.5382 0.25015604,95.5444 0.43755585,95.5506 0.40611804,95.5568 0.28127825,95.5630 0.59383965,95.5692 0.53110743,95.5755 0.31241426,95.5817 0.18742222,95.5879 -2.7204611e-005,95.5941 0.093821488,95.6003 0.18751286,95.6065 0.21891756,95.6127 0.40626127,95.6189 0.18724707,95.6251 3.4919361e-005,95.6313 0.18760377,95.6375 0.53121614,95.6438 0.59371573,95.6500 0.56250978,95.6562 0.37501588,95.6624 0.34375042,95.6686 0.3124539,95.6748 0.093684748,95.6810 4.4347603e-006,95.6872 -3.2873562e-005,95.6934 0.00012706955,95.6997 0.40645874,95.7059 0.5000701,95.7121 0.53134638,95.7183 0.81255811,95.7245 0.93749666,95.7307 0.78094703,95.7369 0.5310415,95.7431 0.59377718,95.7494 0.31246573,95.7556 0.093797952,95.7618 0.40666237,95.7680 1.0002242,95.7742 0.81221902,95.7804 0.59345591,95.7866 0.49986804,95.7929 0.56253177,95.7991 0.31247827,95.8053 0.031255148,95.8115 0.87503141,95.8177 1.1562233,95.8239 0.18752854,95.8301 0.31273827,95.8364 0.75005537,95.8426 0.56238633,95.8488 0.40650159,95.8550 0.78151953,95.8612 0.74964511,95.8674 0.21845387,95.8737 0.31260192,95.8799 0.40621436,95.8861 0.18737626,95.8923 -3.9522012e-005,95.8985 1.4946172e-005,95.9048 -2.0261112e-005,95.9110 6.6102482e-005,95.9172 0.093749776,95.9234 -6.5634558e-005,95.9296 1.9225699e-005,95.9358 -1.1263834e-005,95.9421 2.5830312e-005,95.9483 0.18791041,95.9545 0.81303501,95.9607 1.5936878,95.9670 2.2182221,95.9732 2.8122993,95.9794 2.6249626,95.9856 1.5624722,95.9918 1.0626504,95.9981 0.49991885,96.0043 0.56237459,96.0105 0.81275851,96.0167 1.0940213,96.0229 1.0001045,96.0292 1.0937986,96.0354 1.9689531,96.0416 3.7187102,96.0478 3.0310748,96.0541 3.063838,96.0603 6.658844,96.0665 10.501514,96.0727 10.311142,96.0790 6.2791414,96.0852 4.3436518,96.0914 9.160902,96.0976 22.224281,96.1039 26.810661,96.1101 16.211943,96.1163 4.3399744,96.1225 0.62487608,96.1288 0.46863696,96.1350 0.062355697,96.1412 0.093875341,96.1474 0.3438336,96.1537 0.34366155,96.1599 0.09364824,96.1661 -1.4137385e-005,96.1723 0.50004214,96.1786 1.562537,96.1848 1.6562321,96.1910 0.81246126,96.1973 -2.2052973e-005,96.2035 8.4970843e-006,96.2097 -1.1934535e-005,96.2159 0.12521358,96.2222 0.84404403,96.2284 0.96852821,96.2346 0.18721394,96.2409 2.3921832e-005,96.2471 0.18779284,96.2533 0.78149694,96.2595 0.93734741,96.2658 0.62478244,96.2720 0.21863793,96.2782 0.18744716,96.2845 0.18748482,96.2907 0.093727872,96.2969 0.031420778,96.3032 0.31270811,96.3094 0.43759733,96.3156 0.65615815,96.3219 0.59362394,96.3281 0.49991226,96.3343 0.18745045,96.3406 0.31255376,96.3468 0.28122023,96.3530 0.40639123,96.3592 0.53128487,96.3655 0.37488055,96.3717 0.53126997,96.3779 0.53113204,96.3842 0.093715392,96.3904 0.43786526,96.3967 1.1563203,96.4029 0.84349024,96.4091 0.40609252,96.4154 0.093681291,96.4216 5.167647e-006,96.4278 0.093832918,96.4341 0.43761265,96.4403 0.65632522,96.4465 0.65617037,96.4528 0.31235892,96.4590 0.093703352,96.4652 -1.2308501e-005,96.4715 3.557994e-006,96.4777 -1.9226377e-006,96.4840 0.093755804,96.4902 -2.1317383e-005,96.4964 7.7788791e-005,96.5027 0.2815676,96.5089 0.6249727,96.5151 0.43744081,96.5214 0.7813971,96.5276 0.68753386,96.5339 0.56251782,96.5401 0.40592125,96.5463 0.031124968,96.5526 0.40645361,96.5588 1.2814025,96.5651 1.6562203,96.5713 0.81225961,96.5775 0.1248619,96.5838 7.5150907e-005,96.5900 0.21900275,96.5963 0.50027788,96.6025 0.78110945,96.6087 0.40587166,96.6150 0.093771115,96.6212 0.37515104,96.6275 0.34379673,96.6337 0.3123368,96.6400 0.093670912,96.6462 0.18748638,96.6524 0.15647104,96.6587 1.1255299,96.6649 1.7187401,96.6712 1.0619384,96.6774 0.31262702,96.6837 1.1258224,96.6899 1.8123983,96.6961 1.0930803,96.7024 0.40598449,96.7086 0.18741961,96.7149 0.4063749,96.7211 1.2503077,96.7274 1.875141,96.7336 1.5934925,96.7399 0.49967921,96.7461 0.12509859,96.7523 0.53148168,96.7586 0.7498939,96.7648 0.31238249,96.7711 0.28135672,96.7773 0.96867949,96.7836 1.3436702,96.7898 0.968907,96.7961 0.50032461,96.8023 0.71865922,96.8086 0.34346145,96.8148 0.18736827,96.8211 -9.5563148e-005,96.8273 2.3775456e-005,96.8336 4.6907871e-007,96.8398 -2.5655761e-005,96.8461 0.093909577,96.8523 0.56279057,96.8586 0.90620917,96.8648 0.43728918,96.8711 0.31245247,96.8773 0.31248984,96.8836 0.15623796,96.8898 0.18771045,96.8961 0.50011289,96.9023 0.40599754,96.9086 0.12491327,96.9148 0.28136384,96.9211 0.28118289,96.9273 0.093630843,96.9336 -2.4515286e-005,96.9398 0.18776639,96.9461 1.0629749,96.9523 1.9064513,96.9586 1.8121378,96.9648 0.87471825,96.9711 0.78128666,96.9773 0.4998574,96.9836 0.2187717,96.9898 0.40639594,96.9961 0.50001222,97.0024 0.49998149,97.0086 0.40602148,97.0149 -0.00015673749,97.0211 5.6816596e-005,97.0274 0.12509151,97.0336 0.50035882,97.0399 1.0940391,97.0461 1.4063683,97.0524 1.4997904,97.0586 1.2501754,97.0649 3.5328765,97.0712 11.129033,97.0774 23.130194,97.0837 30.750803,97.0899 25.339918,97.0962 14.839509,97.1024 7.154355,97.1087 4.5616789,97.1150 2.2489395,97.1212 1.1246175,97.1275 0.53110492,97.1337 0.3123951,97.1400 1.6125385e-005,97.1462 0.46910167,97.1525 1.2189807,97.1588 1.2498196,97.1650 0.59350544,97.1713 0.28119108,97.1775 0.3437705,97.1838 0.31240138,97.1901 -8.5072737e-005,97.1963 2.1484158e-005,97.2026 -8.571073e-007,97.2088 0.031258963,97.2151 0.031241998,97.2214 -3.9788856e-006,97.2276 -3.0935153e-006,97.2339 1.6354739e-005,97.2402 0.15665558,97.2464 0.78186089,97.2527 1.1248927,97.2589 0.71823859,97.2652 0.37483272,97.2715 0.43788251,97.2777 0.96863919,97.2840 0.43713596,97.2903 1.1875451,97.2965 1.5000339,97.3028 1.6875246,97.3090 0.65603507,97.3153 0.37506321,97.3216 0.59410012,97.3278 0.78116018,97.3341 0.3122305,97.3404 0.093682364,97.3466 -3.440661e-005,97.3529 1.7110598e-005,97.3592 0.21884455,97.3654 0.71895647,97.3717 0.71871281,97.3780 0.18729576,97.3842 0.093725219,97.3905 0.12507305,97.3968 0.21870762,97.4030 0.031164989,97.4093 0.093796775,97.4156 0.50010926,97.4218 1.1565621,97.4281 2.0004263,97.4344 2.344034,97.4406 1.9684603,97.4469 0.96816617,97.4532 0.21849367,97.4594 -5.1226129e-005,97.4657 3.2084779e-005,97.4720 0.093811922,97.4782 0.18749936,97.4845 0.093690485,97.4908 -4.0545619e-005,97.4971 0.18758784,97.5033 0.53145754,97.5096 0.65623832,97.5159 0.37482634,97.5221 0.59371912,97.5284 0.87504023,97.5347 0.68743265,97.5409 0.18761262,97.5472 0.46892276,97.5535 0.84370279,97.5598 0.84368771,97.5660 0.53119838,97.5723 0.3438336,97.5786 0.68770057,97.5849 1.1873294,97.5911 0.18722862,97.5974 1.1569336e-005,97.6037 0.031244658,97.6099 0.094005838,97.6162 0.50029022,97.6225 0.6873827,97.6288 0.84387475,97.6350 1.1877484,97.6413 1.0933366,97.6476 0.218357,97.6539 -1.5304082e-005,97.6601 7.5751537e-005,97.6664 0.18771926,97.6727 0.31240615,97.6790 0.21881184,97.6852 1.0316811,97.6915 1.4687532,97.6978 0.87461388,97.7041 0.18722951,97.7104 -3.2144861e-005,97.7166 8.8154866e-006,97.7229 -3.1147583e-006,97.7292 3.6431338e-006,97.7355 0.093819857,97.7417 0.3125231,97.7480 0.18743089,97.7543 -5.2606971e-005,97.7606 0.00010534344,97.7669 0.28133455,97.7731 0.31255317,97.7794 0.46879545,97.7857 0.3437475,97.7920 0.34364873,97.7982 0.093616098,97.8045 0.093902856,97.8108 0.31265429,97.8171 0.31230426,97.8234 0.031139474,97.8296 0.093849778,97.8359 0.093660764,97.8422 -2.4443589e-005,97.8485 0.093781456,97.8548 0.18764055,97.8611 0.96930671,97.8673 1.9065171,97.8736 1.6246604,97.8799 0.71827215,97.8862 0.031032009,97.8925 0.12517427,97.8987 0.68772644,97.9050 0.78126591,97.9113 0.68742526,97.9176 1.2501527,97.9239 2.4066026,97.9302 2.5625889,97.9365 1.6870397,97.9427 0.46832231,97.9490 0.093902737,97.9553 0.50046068,97.9616 0.90629119,97.9679 0.56205732,97.9742 0.18735212,97.9804 0.50027388,97.9867 0.87500983,97.9930 0.56238252,97.9993 0.50000781,98.0056 0.4375715,98.0119 0.49992329,98.0182 0.18730725,98.0244 0.15642266,98.0307 0.81282592,98.0370 1.3126916,98.0433 2.0001812,98.0496 3.4380875,98.0559 4.875351,98.0622 4.3126097,98.0685 7.0968642,98.0748 18.566891,98.0810 27.438688,98.0873 25.434975,98.0936 15.590073,98.0999 12.5656,98.1062 35.113956,98.1125 83.55278,98.1188 102.77673,98.1251 71.633614,98.1314 28.828434,98.1376 10.996377,98.1439 5.5921597,98.1502 2.3736477,98.1565 1.1872891,98.1628 1.1563599,98.1691 0.37497631,98.1754 0.18737948,98.1817 0.031269085,98.1880 0.093734913,98.1943 -2.964359e-005,98.2006 0.093778633,98.2069 0.18766634,98.2131 0.6250546,98.2194 0.46861902,98.2257 0.34372351,98.2320 0.18745689,98.2383 0.093710467,98.2446 -2.4049277e-005,98.2509 3.7454472e-006,98.2572 9.0701433e-006,98.2635 0.87501252,98.2698 1.6876378,98.2761 1.5002314,98.2824 0.90634203,98.2887 0.4997516,98.2950 0.093510486,98.3013 7.87931e-006,98.3076 -3.8297617e-006,98.3139 0.09387809,98.3202 0.43755436,98.3265 0.31241137,98.3328 0.31250516,98.3390 0.40629807,98.3453 0.56269246,98.3516 0.84392995,98.3579 1.1251121,98.3642 1.5312425,98.3705 1.906129,98.3768 1.5309949,98.3831 0.43726489,98.3894 0.18748912,98.3957 0.18753362,98.4020 0.21874566,98.4083 -4.0040948e-005,98.4146 2.1829821e-005,98.4209 0.093842447,98.4272 0.31257769,98.4335 0.31242624,98.4398 0.093637668,98.4461 5.3982443e-005,98.4524 0.093753077,98.4587 -6.6687739e-005,98.4650 1.782234e-005,98.4713 -4.5966476e-006,98.4776 5.6287138e-007,98.4839 2.3457176e-006,98.4902 -9.946576e-006,98.4965 0.093909487,98.5028 0.43760622,98.5091 0.53141326,98.5154 1.1877301,98.5217 1.218599,98.5281 0.65608341,98.5344 0.31233811,98.5407 0.28114328,98.5470 0.43755385,98.5533 0.31243533,98.5596 0.09378925,98.5659 0.37528446,98.5722 0.59377396,98.5785 0.31217876,98.5848 -6.2214553e-005,98.5911 0.28147104,98.5974 0.59375334,98.6037 0.34359238,98.6100 0.093677968,98.6163 -2.2759008e-005,98.6226 3.7181242e-005,98.6289 0.65639418,98.6352 1.2812347,98.6415 0.65616655,98.6478 0.37528557,98.6542 0.87505406,98.6605 0.56235397,98.6668 0.75005692,98.6731 0.9061988,98.6794 0.53103203,98.6857 6.5925894e-007,98.6920 0.3126573,98.6983 0.31235474,98.7046 -6.163129e-005,98.7109 1.4377078,98.7172 2.5939305,98.7235 2.0311568,98.7299 0.81263363,98.7362 1.3438449,98.7425 0.99988914,98.7488 0.93739027,98.7551 0.37473047,98.7614 -2.8283444e-005,98.7677 0.093788363,98.7740 0.093741722,98.7803 0.093729325,98.7866 -2.6014497e-005,98.7930 7.8164958e-006,98.7993 -5.2498181e-006,98.8056 1.3183208e-005,98.8119 0.031246681,98.8182 0.093843587,98.8245 0.5001424,98.8308 0.65625083,98.8371 0.43732831,98.8435 0.21899948,98.8498 0.71911865,98.8561 0.74974978,98.8624 0.31214878,98.8687 0.093631446,98.8750 0.031336695,98.8813 0.18758328,98.8877 0.1874101,98.8940 -5.73459e-005,98.9003 -1.3983212e-005,98.9066 0.00011329251,98.9129 0.18757096,98.9192 0.18735817,98.9255 0.43778816,98.9319 1.0001471,98.9382 0.68726236,98.9445 0.312318,98.9508 2.3945355e-005,98.9571 0.40658197,98.9634 0.78123742,98.9698 0.56240869,98.9761 0.68769187,98.9824 0.84355336,98.9887 0.90713185,98.9950 4.9409723,99.0014 11.502881,99.0077 12.935705,99.0140 6.6522441,99.0203 1.2485718,99.0266 0.71869701,99.0329 0.40599194,99.0393 0.093821727,99.0456 0.18753093,99.0519 0.40677428,99.0582 2.4396775,99.0645 7.502635,99.0709 12.656897,99.0772 12.748705,99.0835 10.280749,99.0898 16.82132,99.0961 49.576771,99.1025 70.533165,99.1088 54.175842,99.1151 28.177021,99.1214 15.309901,99.1278 12.593376,99.1341 8.5294924,99.1404 3.8422272,99.1467 2.1559863,99.1530 1.6875296,99.1594 1.3437048,99.1657 1.906093,99.1720 1.6250474,99.1783 1.0936571,99.1847 0.40590024,99.1910 -6.0404353e-005,99.1973 1.1772476e-005,99.2036 1.3320336e-005,99.2100 0.18767861,99.2163 0.65638447,99.2226 0.59357572,99.2289 0.12487547,99.2353 0.093762472,99.2416 0.093775436,99.2479 0.18752111,99.2542 0.093643747,99.2606 0.00014226508,99.2669 0.43801877,99.2732 0.90630287,99.2796 0.74975979,99.2859 0.59354311,99.2922 0.18729918,99.2985 0.21906905,99.3049 0.81278652,99.3112 0.8435272,99.3175 0.40590602,99.3238 -0.00010809872,99.3302 2.9212142e-005,99.3365 -8.7419257e-006,99.3428 5.7536918e-006,99.3492 -1.4273287e-005,99.3555 5.1343104e-005,99.3618 0.75010228,99.3682 1.7500036,99.3745 1.6561686,99.3808 0.75015652,99.3871 0.81277138,99.3935 0.99992603,99.3998 0.71871752,99.4061 0.59360337,99.4125 0.18730494,99.4188 0.21880406,99.4251 0.28123587,99.4315 0.21879585,99.4378 0.3125048,99.4441 0.18741639,99.4505 0.031206768,99.4568 -1.0479192e-005,99.4631 2.7850826e-006,99.4695 -6.6035875e-007,99.4758 -1.4388148e-007,99.4821 1.2360362e-006,99.4885 -4.8006327e-006,99.4948 0.62506396,99.5011 1.8128172,99.5075 2.2815068,99.5138 1.5937043,99.5201 1.0309106,99.5265 0.2809884,99.5328 0.031269282,99.5391 0.18749401,99.5455 0.093758218,99.5518 -3.875035e-005,99.5581 0.031437278,99.5645 1.7817506,99.5708 3.7816446,99.5771 4.3437142,99.5835 3.0931795,99.5898 0.78084165,99.5962 0.12497816,99.6025 -3.0850315e-005,99.6088 0.031338889,99.6152 0.31264007,99.6215 1.5940365,99.6278 2.5315602,99.6342 2.1559505,99.6405 0.53090924,99.6469 0.34366199,99.6532 0.031149697,99.6595 0.031339914,99.6659 0.43767819,99.6722 0.81246465,99.6786 0.71856374,99.6849 0.093863763,99.6912 0.50017321,99.6976 0.49982128,99.7039 0.093663305,99.7103 0.18759741,99.7166 0.18739647,99.7229 0.12502366,99.7293 0.62512225,99.7356 0.65618366,99.7420 0.28120375,99.7483 0.18753263,99.7547 0.31262419,99.7610 0.56254435,99.7673 0.56276602,99.7737 1.3442328,99.7800 2.09389,99.7864 2.5309851,99.7927 1.8433766,99.7991 0.81236702,99.8054 0.93743008,99.8117 0.65609914,99.8181 0.28126049,99.8244 0.31268811,99.8308 0.53123099,99.8371 0.37481064,99.8435 0.31253132,99.8498 0.50001764,99.8562 0.31239796,99.8625 0.31259504,99.8688 0.56253886,99.8752 0.34354082,99.8815 0.093908861,99.8879 0.59406322,99.8942 0.87506807,99.9006 0.8122384,99.9069 0.18725103,99.9133 0.21886434,99.9196 0.31244016,99.9260 0.093635365,99.9323 -9.1720058e-006,99.9387 6.9724501e-006,99.9450 -1.8718552e-005,99.9514 0.5313794,99.9577 2.0625982,99.9641 2.0936143,99.9704 0.74989843,99.9768 0.37517533,99.9831 1.2189263,99.9895 1.3126515,99.9958 1.5630298,100.0022 2.1876905,100.0085 1.7188494,100.0149 2.1248608,100.0212 1.6243304,100.0276 1.6873401,100.0339 1.8441408,100.0403 3.0941699,100.0466 3.4375784,100.0530 3.2815778,100.0593 3.0940373,100.0657 5.565073,100.0720 14.254873,100.0784 36.653358,100.0847 175.19817,100.0911 521.29535,100.0974 721.96954,100.1038 546.05719,100.1101 217.02568,100.1165 68.940628,100.1228 45.684586,100.1292 33.022984,100.1356 17.71221,100.1419 8.6218271,100.1483 4.1860085,100.1546 2.1553681,100.1610 1.3433754,100.1673 0.65585297,100.1737 0.18768379,100.1800 1.0939808,100.1864 1.124842,100.1927 0.84353364,100.1991 0.12494309,100.2055 0.5319137,100.2118 1.3125868,100.2182 0.74950224,100.2245 0.62490451,100.2309 0.437547,100.2372 0.28112829,100.2436 0.093587182,100.2500 -3.5889658e-005,100.2563 0.1252729,100.2627 0.65634423,100.2690 0.46874881,100.2754 1.0002894,100.2818 1.5002948,100.2881 1.7497567,100.2945 1.2808635,100.3008 1.0936555,100.3072 0.50002211,100.3136 0.53147388,100.3199 0.5934844,100.3263 0.093627051,100.3326 0.1875262,100.3390 -0.00010823429,100.3454 0.12521787,100.3517 0.31260788,100.3581 0.3438018,100.3644 0.37487492,100.3708 0.093505464,100.3772 4.2912856e-005,100.3835 0.1875791,100.3899 0.18740878,100.3962 1.742054e-005,100.4026 0.093754753,100.4090 0.093771577,100.4153 0.46885657,100.4217 0.62494183,100.4281 0.49991721,100.4344 0.18745644,100.4408 1.741541e-005,100.4472 0.093831807,100.4535 0.8125931,100.4599 0.93748474,100.4662 0.40627202,100.4726 0.46871936,100.4790 0.21864575,100.4853 0.18759112,100.4917 0.40641925,100.4981 0.65629721,100.5044 0.68751436,100.5108 0.62505037,100.5172 0.62492347,100.5235 0.56248373,100.5299 0.53136009,100.5363 0.53120798,100.5426 0.37486231,100.5490 0.34375325,100.5554 0.37490392,100.5617 0.093581975,100.5681 -1.2241592e-005,100.5745 2.5749063e-005,100.5808 0.093782581,100.5872 0.093717158,100.5936 -2.4543342e-005,100.6000 7.7778604e-006,100.6063 -6.5666754e-006,100.6127 0.18752363,100.6191 0.65632015,100.6254 0.59370184,100.6318 0.31257892,100.6382 0.59388661,100.6445 0.49991938,100.6509 1.4375215,100.6573 1.6563327,100.6637 0.49991104,100.6700 0.18736117,100.6764 0.031178094,100.6828 9.0188812e-005,100.6891 0.31269291,100.6955 0.56270534,100.7019 0.78128523,100.7083 0.530994,100.7146 0.18730386,100.7210 0.093727507,100.7274 0.093736202,100.7338 -1.6726292e-005,100.7401 -1.3651032e-005,100.7465 0.093831576,100.7529 0.59379238,100.7592 0.75002557,100.7656 0.50009483,100.7720 0.37509075,100.7784 0.59371322,100.7847 0.43739551,100.7911 0.40624076,100.7975 0.28115433,100.8039 0.093728073,100.8102 0.15633267,100.8166 0.31255126,100.8230 0.46879607,100.8294 0.49997598,100.8357 0.43738621,100.8421 0.43742323,100.8485 0.31247807,100.8549 0.12513341,100.8613 0.53144217,100.8676 0.65611982,100.8740 0.18736613,100.8804 0.093807742,100.8868 0.093684971,100.8931 -8.3602092e-005,100.8995 0.00011404674,100.9059 0.40637538,100.9123 0.59387648,100.9187 0.93763161,100.9250 0.87481391,100.9314 0.37487859,100.9378 0.31276157,100.9442 0.62538201,100.9506 1.0311068,100.9569 0.65579355,100.9633 0.53125274,100.9697 0.93766803,100.9761 0.75006229,100.9825 0.65646517,100.9888 0.99983275,100.9952 1.0938938,101.0016 1.7181338,101.0080 7.8551517,101.0144 75.847374,101.0208 176.27432,101.0271 192.83092,101.0335 119.09271,101.0399 34.79314,101.0463 10.808916,101.0527 4.1235871,101.0591 3.2814045,101.0654 3.5314193,101.0718 5.6574183,101.0782 7.6878667,101.0846 10.473791,101.0910 27.513521,101.0974 47.664066,101.1037 46.27277,101.1101 24.424627,101.1165 8.2438946,101.1229 1.7176634,101.1293 1.8437473,101.1357 1.4681756,101.1421 0.59356987,101.1484 0.18745387,101.1548 0.03127839,101.1612 0.093751498,101.1676 0.031215547,101.1740 -1.4876859e-006,101.1804 -5.5159944e-006,101.1868 0.031319521,101.1932 0.28131765,101.1995 0.31246197,101.2059 0.18744525,101.2123 0.093793921,101.2187 0.1874499,101.2251 0.09390644,101.2315 1.0635023,101.2379 2.9070776,101.2443 3.2493241,101.2507 1.5614986,101.2570 0.43732694,101.2634 0.5313791,101.2698 0.65625519,101.2762 0.46858084,101.2826 0.09356676,101.2890 0.00023284975,101.2954 0.50023913,101.3018 0.53100365,101.3082 0.18733452,101.3146 0.031242423,101.3209 -5.3461758e-006,101.3273 1.385679e-006,101.3337 -1.9613339e-007,101.3401 -6.0130151e-007,101.3465 2.6015616e-006,101.3529 0.18755916,101.3593 0.50002092,101.3657 0.34368467,101.3721 0.093752414,101.3785 0.18758656,101.3849 0.37501031,101.3913 0.31250635,101.3977 0.1563106,101.4041 0.15616649,101.4105 0.093691163,101.4169 0.093737431,101.4232 -3.6460089e-005,101.4296 1.2971062e-005,101.4360 -1.5422502e-005,101.4424 0.031340882,101.4488 0.34387735,101.4552 0.62516129,101.4616 0.93746471,101.4680 0.81230605,101.4744 0.46874279,101.4808 0.37510768,101.4872 0.43774945,101.4936 0.6564222,101.5000 0.62470281,101.5064 0.96852773,101.5128 0.84381437,101.5192 0.28110492,101.5256 0.18743612,101.5320 0.031302612,101.5384 0.12500253,101.5448 0.12501459,101.5512 0.18757389,101.5576 0.43766141,101.5640 0.65616453,101.5704 0.1872942,101.5768 -1.4095901e-005,101.5832 4.0916871e-006,101.5896 0.031249452,101.5960 0.031249827,101.6024 -4.7204739e-007,101.6088 3.422326e-007,101.6152 -8.9690315e-007,101.6216 0.093898982,101.6280 0.50028723,101.6344 1.1876377,101.6408 1.3121668,101.6472 0.68753153,101.6536 0.78160048,101.6600 0.68717539,101.6664 0.12469497,101.6728 1.7593335e-005,101.6792 0.031252019,101.6856 -2.5717683e-005,101.6920 5.6092369e-005,101.6984 0.18774445,101.7048 0.50018626,101.7112 0.56243092,101.7176 0.40599689,101.7240 0.093591489,101.7304 1.032173e-005,101.7368 -6.7108663e-006,101.7433 1.6522237e-005,101.7497 0.093814671,101.7561 0.18756458,101.7625 0.18749584,101.7689 0.2813324,101.7753 0.53143167,101.7817 0.62502521,101.7881 0.4373185,101.7945 0.49979275,101.8009 0.78135556,101.8073 0.96899438,101.8137 0.68747103,101.8201 0.46864218,101.8265 0.53119236,101.8329 0.43742833,101.8394 0.18741198,101.8458 -4.2443397e-005,101.8522 8.4512576e-006,101.8586 8.6423897e-006,101.8650 0.09383893,101.8714 0.31258008,101.8778 0.31240317,101.8842 0.093744919,101.8906 0.28131053,101.8970 0.43783292,101.9034 1.2815053,101.9099 2.1561739,101.9163 2.8436387,101.9227 1.8747808,101.9291 0.49977475,101.9355 0.031134153,101.9419 2.872627e-005,101.9483 0.093889743,101.9547 0.43770206,101.9611 0.49992746,101.9676 0.37488258,101.9740 0.56259567,101.9804 0.74993777,101.9868 0.3123948,101.9932 0.21887065,101.9996 0.3124949,102.0060 0.12471321,102.0124 0.37581611,102.0189 5.4705586,102.0253 9.1566715,102.0317 7.2801256,102.0381 3.2488375,102.0445 0.78075099,102.0509 0.28120628,102.0573 0.3751533,102.0638 0.65651757,102.0702 1.4070514,102.0766 3.0629854,102.0830 3.1873224,102.0894 2.5933435,102.0958 2.156893,102.1023 5.472332,102.1087 12.690297,102.1151 13.71745,102.1215 9.6523447,102.1279 3.9977188,102.1343 4.2838049,102.1408 12.786491,102.1472 19.126692,102.1536 15.495685,102.1600 6.3394985,102.1664 1.6863248,102.1729 0.90604401,102.1793 0.56234044,102.1857 0.18737307,102.1921 0.2812624,102.1985 0.62505466,102.2049 0.75009114,102.2114 0.78122479,102.2178 0.46880919,102.2242 0.34384537,102.2306 0.3748385,102.2371 0.18736045,102.2435 0.031223522,102.2499 0.12511493,102.2563 0.5002107,102.2627 0.74993706,102.2692 0.31228045,102.2756 0.031195786,102.2820 8.1446897e-006,102.2884 0.093887299,102.2948 0.2814554,102.3013 0.37503362,102.3077 0.43741938,102.3141 0.37489736,102.3205 0.40633547,102.3270 1.0002089,102.3334 1.1561691,102.3398 0.68737084,102.3462 0.56244761,102.3527 0.31237516,102.3591 0.18758172,102.3655 0.31248546,102.3719 0.09358336,102.3784 -4.8222964e-006,102.3848 -7.0211754e-006,102.3912 3.2910026e-005,102.3976 0.062567435,102.4041 0.43752655,102.4105 0.62492496,102.4169 0.34373572,102.4233 0.25013193,102.4298 0.40624222,102.4362 0.1873742,102.4426 0.56248784,102.4490 1.0937666,102.4555 0.74997163,102.4619 -1.0666809e-005,102.4683 2.0857444e-005,102.4748 0.093772464,102.4812 0.18759169,102.4876 0.40629631,102.4940 0.31245595,102.5005 0.28123316,102.5069 0.4063682,102.5133 0.81293273,102.5198 1.406514,102.5262 1.3121861,102.5326 0.59342277,102.5390 0.53136998,102.5455 1.1876864,102.5519 1.8437364,102.5583 2.3122051,102.5648 1.6247357,102.5712 0.59373444,102.5776 0.09374214,102.5841 2.6627842e-007,102.5905 -1.0721939e-007,102.5969 1.6259061e-007,102.6034 -5.4317746e-007,102.6098 2.0102639e-006,102.6162 -7.4984232e-006,102.6227 2.7985478e-005,102.6291 0.18755697,102.6355 0.4375304,102.6420 0.56244117,102.6484 0.093691275,102.6548 1.2842216e-005,102.6613 -1.5186071e-005,102.6677 4.7904843e-005,102.6741 0.18760519,102.6806 0.31250298,102.6870 0.53114474,102.6934 0.031236004,102.6999 0.18760769,102.7063 0.65621924,102.7127 0.59369481,102.7192 0.50009096,102.7256 0.3436808,102.7320 0.093791448,102.7385 0.31283614,102.7449 0.56251818,102.7514 0.34342378,102.7578 0.031095212,102.7642 2.1613945e-005,102.7707 -1.5383186e-005,102.7771 0.12514541,102.7835 0.62514716,102.7900 0.6561693,102.7964 0.31251198,102.8029 0.43769088,102.8093 0.81238133,102.8157 0.9060539,102.8222 0.75002545,102.8286 0.4374254,102.8351 0.093700804,102.8415 1.6217792e-006,102.8479 3.5803652e-005,102.8544 0.25018826,102.8608 0.68763447,102.8673 0.74994588,102.8737 0.49982557,102.8801 0.093619794,102.8866 2.8268658e-005,102.8930 0.18763666,102.8995 0.53136879,102.9059 0.59376687,102.9123 0.46866453,102.9188 0.15611535,102.9252 0.031175243,102.9317 2.1352706e-005,102.9381 0.093909219,102.9446 0.31276977,102.9510 0.53134692,102.9574 0.56242931,102.9639 0.49969223,102.9703 -0.00021389819,102.9768 5.6334695e-005,102.9832 -1.1424724e-005,102.9897 -1.0641036e-005,102.9961 5.399399e-005,103.0025 0.093549855,103.0090 1.626429,103.0154 10.19047,103.0219 17.59411,103.0283 13.060095,103.0348 5.9049711,103.0412 4.656435,103.0477 3.9063213,103.0541 2.4996355,103.0606 2.0955937,103.0670 9.1294031,103.0734 15.563498,103.0799 12.808721,103.0863 5.1219821,103.0928 2.2187703,103.0992 2.5313296,103.1057 1.749524,103.1121 0.84343767,103.1186 0.62469369,103.1250 0.34361398,103.1315 0.31246859,103.1379 0.093674347,103.1444 1.0937706,103.1508 1.7500713,103.1573 1.5627072,103.1637 0.81251067,103.1702 0.46849281,103.1766 -9.5167539e-005,103.1831 2.5498717e-005,103.1895 -6.8204386e-006,103.1960 1.7811815e-006,103.2024 0.0312654,103.2089 0.093745843,103.2153 0.093742363,103.2218 0.34380656,103.2282 0.28127995,103.2347 0.18749109,103.2411 0.18752074,103.2476 0.18748289,103.2540 0.093673937,103.2605 1.595397e-005,103.2669 0.093904823,103.2734 0.21878922,103.2799 0.15613036,103.2863 0.1875394,103.2928 0.3437362,103.2992 0.09362746,103.3057 -1.4446583e-006,103.3121 0.21878678,103.3186 0.40623745,103.3250 0.093720131,103.3315 -1.0445109e-006,103.3379 3.229962e-005,103.3444 0.28150764,103.3509 0.6563983,103.3573 0.43729088,103.3638 0.12480416,103.3702 -3.5144039e-005,103.3767 9.4174784e-006,103.3831 -2.5233271e-006,103.3896 6.7514657e-007,103.3960 -1.770763e-007,103.4025 3.3108364e-008,103.4090 4.4660144e-008,103.4154 -2.1176804e-007,103.4219 8.0247139e-007,103.4283 0.18750222,103.4348 0.50001293,103.4413 0.59383267,103.4477 0.43761179,103.4542 0.56246608,103.4606 0.34365094,103.4671 0.31243676,103.4735 0.34389445,103.4800 0.56273133,103.4865 0.68730468,103.4929 0.40604484,103.4994 0.18750858,103.5058 0.093844511,103.5123 0.53136122,103.5188 0.43738416,103.5252 0.093723983,103.5317 0.31267449,103.5382 0.78160173,103.5446 1.4063637,103.5511 1.0621135,103.5575 0.31224641,103.5640 0.093704082,103.5705 -1.0656488e-005,103.5769 0.093845129,103.5834 0.28128415,103.5899 0.37489697,103.5963 0.43760979,103.6028 0.78149676,103.6092 1.0001137,103.6157 1.2187564,103.6222 1.0936475,103.6286 0.74984396,103.6351 0.34359369,103.6416 0.093667224,103.6480 -1.3648747e-005,103.6545 1.8065069e-006,103.6610 6.4242859e-006,103.6674 0.093729429,103.6739 0.031327594,103.6804 0.31266466,103.6868 0.50000226,103.6933 0.34362146,103.6998 0.093658559,103.7062 -1.2028885e-005,103.7127 2.6670227e-006,103.7192 1.3618361e-006,103.7256 -8.1151866e-006,103.7321 0.031366266,103.7386 0.2814818,103.7450 0.53119552,103.7515 0.31227866,103.7580 0.28153446,103.7644 1.0942311,103.7709 1.3125199,103.7774 0.87455392,103.7838 0.18712182,103.7903 -3.4578134e-005,103.7968 1.0784446e-005,103.8032 -8.5576321e-006,103.8097 2.3447083e-005,103.8162 0.1876877,103.8227 0.53130382,103.8291 0.31240314,103.8356 0.28121156,103.8421 0.18743284,103.8485 0.12502876,103.8550 0.18762599,103.8615 0.31261012,103.8679 0.343665,103.8744 0.15614267,103.8809 0.31250173,103.8874 0.31252155,103.8938 0.59386665,103.9003 1.2500488,103.9068 1.374824,103.9133 0.40612221,103.9197 0.03123831,103.9262 1.6137416e-005,103.9327 0.093792908,103.9392 0.093703084,103.9456 0.18763487,103.9521 0.93773764,103.9586 1.0936192,103.9650 0.43729696,103.9715 0.12500161,103.9780 0.18750159,103.9845 0.18747939,103.9909 0.18758225,103.9974 0.5313943,104.0039 0.74991381,104.0104 0.28111792,104.0169 0.093892217,104.0233 0.43785319,104.0298 1.1564361,104.0363 1.4373878,104.0428 1.1561086,104.0492 0.53105187,104.0557 0.18732944,104.0622 0.28152135,104.0687 0.96902889,104.0751 1.0311147,104.0816 0.87486559,104.0881 0.65605372,104.0946 0.21857284,104.1011 -2.1161723e-005,104.1075 3.8227634e-005,104.1140 0.093908757,104.1205 0.43759841,104.1270 0.49988532,104.1335 0.28115579,104.1399 0.093708701,104.1464 0.093776144,104.1529 0.81258065,104.1594 1.0936835,104.1659 0.093691416,104.1723 0.093804002,104.1788 0.18752374,104.1853 0.1562075,104.1918 0.093739212,104.1983 0.09372931,104.2048 -2.662614e-005,104.2112 7.1123595e-006,104.2177 -1.8213675e-006,104.2242 1.7257088e-007,104.2307 1.131316e-006,104.2372 0.031286713,104.2437 0.28126067,104.2501 0.31246296,104.2566 0.18751203,104.2631 0.18780099,104.2696 0.56273019,104.2761 0.562177,104.2826 0.12475179,104.2890 2.1109936e-005,104.2955 -5.381245e-006,104.3020 0.093752153,104.3085 0.062539503,104.3150 0.28136018,104.3215 0.75018793,104.3280 1.3753138,104.3344 1.7813587,104.3409 1.0621413,104.3474 0.28097185,104.3539 0.18748498,104.3604 0.15621859,104.3669 0.062482294,104.3734 0.062506214,104.3798 0.062492844,104.3863 0.031175444,104.3928 0.00011166155,104.3993 0.43784228,104.4058 0.75003469,104.4123 0.56228828,104.4188 0.31239516,104.4253 0.18739295,104.4318 0.18794261,104.4382 0.93785006,104.4447 0.74946856,104.4512 0.093423285,104.4577 1.7895858e-005,104.4642 1.927943e-006,104.4707 -2.5611011e-005,104.4772 0.00010052392,104.4837 0.28151819,104.4902 0.68774569,104.4967 0.78109831,104.5032 0.34366491,104.5096 0.50003642,104.5161 0.37484121,104.5226 0.40618479,104.5291 0.31244838,104.5356 0.37513888,104.5421 0.87526494,104.5486 1.281285,104.5551 0.84360468,104.5616 0.46866512,104.5681 0.34353721,104.5746 0.18748672,104.5811 0.43770808,104.5876 0.37488762,104.5941 0.093566984,104.6005 -6.5000195e-006,104.6070 0.093839355,104.6135 0.4377681,104.6200 1.0627122,104.6265 1.0309548,104.6330 0.18721044,104.6395 1.2696351e-005,104.6460 -1.1258028e-005,104.6525 0.031325165,104.6590 0.12504464,104.6655 0.15615398,104.6720 0.31254569,104.6785 0.50015223,104.6850 0.59385794,104.6915 0.62510586,104.6980 0.59371257,104.7045 0.37472031,104.7110 -0.00014089647,104.7175 3.7759462e-005,104.7240 -1.0131221e-005,104.7305 2.7627034e-006,104.7370 -9.1887881e-007,104.7435 9.1266838e-007,104.7500 -2.7319359e-006,104.7565 0.3125222,104.7630 0.65632463,104.7695 0.53120321,104.7760 0.46886069,104.7825 0.84421831,104.7890 1.3754239,104.7955 1.3749547,104.8020 0.99963582,104.8085 0.59346747,104.8150 0.40618971,104.8215 0.5939157,104.8280 0.81249654,104.8345 0.65602571,104.8410 0.37508592,104.8475 0.65650177,104.8540 0.65619099,104.8605 0.40590265,104.8670 0.031061366,104.8735 8.7090975e-006,104.8800 8.0880243e-005,104.8865 0.15640374,104.8930 0.21873356,104.8995 0.34366685,104.9060 0.65619606,104.9125 0.43745095,104.9190 0.093725279,104.9255 5.7687007e-006,104.9320 -1.116087e-007,104.9385 -5.3231238e-006,104.9450 0.093831174,104.9515 0.34373921,104.9581 0.093712069,104.9646 0.43772265,104.9711 0.9064303,104.9776 1.0312343,104.9841 0.78109473,104.9906 0.34356695,104.9971 0.093711399,105.0036 0.093747288,105.0101 0.031216303,105.0166 9.8763951e-007,105.0231 -1.5744588e-005,105.0296 0.093871802,105.0361 0.81314421,105.0426 3.908725,105.0492 12.034446,105.0557 16.344397,105.0622 13.560755,105.0687 8.873848,105.0752 13.727905,105.0817 41.454617,105.0882 68.568947,105.0947 63.987568,105.1012 30.452515,105.1077 7.5872469,105.1142 1.561218,105.1208 0.65594655,105.1273 0.093603902,105.1338 0.12512708,105.1403 0.71891832,105.1468 1.0624942,105.1533 0.74984711,105.1598 0.31239164,105.1663 0.093826637,105.1728 0.31253004,105.1794 0.18744475,105.1859 0.062413335,105.1924 0.0001193326,105.1989 0.50040692,105.2054 0.96879345,105.2119 0.65590143,105.2184 0.18734209,105.2250 0.46893835,105.2315 1.0937444,105.2380 0.59357077,105.2445 0.093721546,105.2510 0.093745373,105.2575 0.062468238,105.2640 0.031302586,105.2706 0.28128883,105.2771 0.18750784,105.2836 0.31277043,105.2901 0.62510407,105.2966 0.49990648,105.3031 0.37487692,105.3097 0.18743929,105.3162 0.25002816,105.3227 0.28133491,105.3292 0.59391189,105.3357 0.68734825,105.3422 0.40606484,105.3488 0.28115177,105.3553 -4.1448919e-005,105.3618 0.031323537,105.3683 0.093789384,105.3748 0.093724877,105.3813 0.062463678,105.3879 0.31252435,105.3944 0.50000983,105.4009 0.34368965,105.4074 0.093738906,105.4139 0.90628773,105.4205 1.2812942,105.4270 0.84379596,105.4335 0.1874785,105.4400 0.1874425,105.4465 0.09370967,105.4531 -2.6911272e-005,105.4596 0.1250487,105.4661 0.46889904,105.4726 0.71883982,105.4792 0.59360391,105.4857 0.093623675,105.4922 0.3125121,105.4987 0.34373337,105.5052 0.093771212,105.5118 0.093897313,105.5183 0.37517223,105.5248 0.78128052,105.5313 0.93729353,105.5379 0.6873548,105.5444 0.4999986,105.5509 -3.3798704e-005,105.5574 0.093919404,105.5640 0.62518007,105.5705 0.68739218,105.5770 0.31233439,105.5835 0.031156097,105.5900 0.00013418752,105.5966 0.37532187,105.6031 0.90630168,105.6096 0.87486333,105.6162 0.96881586,105.6227 1.4999489,105.6292 1.0623146,105.6357 0.71903247,105.6423 1.0941883,105.6488 1.312301,105.6553 0.78079712,105.6618 0.43741637,105.6684 0.53161037,105.6749 1.0001488,105.6814 0.62452227,105.6880 -0.00024956398,105.6945 0.00013170281,105.7010 0.31263033,105.7075 0.50000179,105.7141 0.31236243,105.7206 0.031184051,105.7271 -5.8913097e-006,105.7337 4.9201866e-005,105.7402 0.28132051,105.7467 0.43743676,105.7532 0.31243318,105.7598 0.093814351,105.7663 0.31271026,105.7728 0.87519264,105.7794 1.1249067,105.7859 0.6247384,105.7924 0.031105123,105.7990 0.00018351911,105.8055 0.46893835,105.8120 0.62486732,105.8186 0.59366304,105.8251 0.31249401,105.8316 0.21872517,105.8382 0.18759638,105.8447 0.37505078,105.8512 0.5939495,105.8578 1.2189966,105.8643 1.2184904,105.8708 0.43715468,105.8774 -9.4528456e-005,105.8839 0.0001253871,105.8904 0.50029016,105.8970 1.0313938,105.9035 0.9997806,105.9100 0.37476271,105.9166 0.15656355,105.9231 0.81295121,105.9296 1.3437737,105.9362 1.2807567,105.9427 0.53097808,105.9492 0.43766031,105.9558 0.65620631,105.9623 0.65613794,105.9689 0.43754569,105.9754 0.50010949,105.9819 0.53121001,105.9885 0.34364262,105.9950 0.18744464,106.0015 0.093709782,106.0081 0.093897671,106.0146 0.56269211,106.0212 0.65615672,106.0277 0.40606388,106.0342 0.093633376,106.0408 0.40660256,106.0473 2.2505322,106.0538 2.9374959,106.0604 3.4060464,106.0669 3.5632179,106.0735 6.8163571,106.0800 17.161676,106.0865 27.564917,106.0931 27.840712,106.0996 16.775784,106.1062 6.4343872,106.1127 1.9366934,106.1193 1.4689237,106.1258 1.9374843,106.1323 1.2496012,106.1389 0.49970603,106.1454 -0.00012617033,106.1520 0.00010134395,106.1585 0.25019601,106.1650 0.56256253,106.1716 0.49983123,106.1781 0.21875124,106.1847 0.4374949,106.1912 0.40611842,106.1978 0.31248832,106.2043 -8.5659531e-006,106.2109 5.4412467e-006,106.2174 -1.3199393e-005,106.2239 4.7359579e-005,106.2305 0.093770586,106.2370 0.093816876,106.2436 0.34413338,106.2501 0.81279188,106.2567 0.84344369,106.2632 0.37461087,106.2698 0.093645364,106.2763 4.0505172e-005,106.2829 0.34389499,106.2894 0.6563471,106.2959 0.750063,106.3025 0.74997848,106.3090 0.56235468,106.3156 0.37501243,106.3221 0.65630084,106.3287 0.56241167,106.3352 0.31238982,106.3418 -5.4211116e-005,106.3483 7.9494912e-006,106.3549 0.03131289,106.3614 0.31264928,106.3680 0.68776178,106.3745 1.0312741,106.3811 0.59343445,106.3876 0.18738742,106.3942 0.093804225,106.4007 0.093660124,106.4073 0.18751687,106.4138 0.65658617,106.4204 0.87507963,106.4269 0.65612441,106.4335 0.68751496,106.4400 0.81264573,106.4466 0.84368634,106.4531 0.59354794,106.4597 0.96877015,106.4662 1.1877035,106.4728 1.2812711,106.4793 0.90596104,106.4859 0.37501657,106.4925 0.59414667,106.4990 1.0940682,106.5056 1.0936351,106.5121 0.65581155,106.5187 0.18716532,106.5252 -2.2116052e-005,106.5318 0.093791746,106.5383 0.093735948,106.5449 0.09375909,106.5514 0.093722351,106.5580 -2.4052708e-005,106.5645 -1.6301827e-006,106.5711 0.093977727,106.5777 0.562868,106.5842 0.74984497,106.5908 0.3121742,106.5973 0.093663044,106.6039 -2.6299844e-005,106.6104 -4.7399785e-006,106.6170 4.5265293e-005,106.6236 0.18760289,106.6301 0.3750869,106.6367 0.49998435,106.6432 0.50014573,106.6498 0.7190935,106.6563 0.87484658,106.6629 0.37461126,106.6695 0.0936336,106.6760 0.062465813,106.6826 0.0312877,106.6891 0.28130832,106.6957 0.37494811,106.7023 0.062439002,106.7088 3.6433885e-005,106.7154 0.093893796,106.7219 0.18744111,106.7285 0.1250325,106.7351 0.37506106,106.7416 0.1248506,106.7482 0.21891156,106.7547 0.68768209,106.7613 0.68731868,106.7679 0.18729976,106.7744 0.18767101,106.7810 0.65656078,106.7875 1.0000714,106.7941 0.74969846,106.8007 0.21855098,106.8072 0.18750405,106.8138 0.093707763,106.8204 0.093786418,106.8269 0.28143644,106.8335 0.62501764,106.8400 0.31228074,106.8466 0.03121265,106.8532 0.093787052,106.8597 0.031191286,106.8663 6.6570385e-005,106.8729 0.21894938,106.8794 0.4062219,106.8860 0.28112686,106.8926 0.18745618,106.8991 0.093850642,106.9057 0.31275168,106.9123 0.59367537,106.9188 0.43744969,106.9254 0.53154594,106.9320 0.7188921,106.9385 1.1249315,106.9451 1.7502441,106.9517 3.1562748,106.9582 2.2811944,106.9648 2.0939741,106.9714 2.3123405,106.9779 1.4996102,106.9845 1.062552,106.9911 1.4687319,106.9976 0.96862984,107.0042 1.156286,107.0108 1.2188303,107.0173 2.3758087,107.0239 5.2842727,107.0305 10.721875,107.0370 15.253042,107.0436 26.00528,107.0502 66.038887,107.0568 294.86136,107.0633 845.82849,107.0699 1146.4196,107.0765 869.64136,107.0830 378.83148,107.0896 156.04802,107.0962 133.13545,107.1028 143.84175,107.1093 117.25674,107.1159 61.973347,107.1225 21.456303,107.1290 8.2166748,107.1356 6.0302963,107.1422 3.4993038,107.1488 1.8124901,107.1553 1.2495708,107.1619 0.49936289,107.1685 0.062641397,107.1751 0.84432375,107.1816 1.500047,107.1882 1.4995253,107.1948 0.40597031,107.2014 0.68780905,107.2079 1.8752154,107.2145 1.5936673,107.2211 0.9997707,107.2277 0.68732309,107.2342 0.34363139,107.2408 0.093767814,107.2474 0.68750936,107.2540 1.3752836,107.2605 2.4688067,107.2671 0.9687053,107.2737 0.9377194,107.2803 1.2185533,107.2868 0.99974555,107.2934 0.24987809,107.3000 -1.7471506e-005,107.3066 -3.7133905e-005,107.3132 0.00016602139,107.3197 0.4690313,107.3263 0.78137082,107.3329 1.1562099,107.3395 1.2812381,107.3461 1.4063307,107.3526 1.093524,107.3592 0.93738377,107.3658 1.2500039,107.3724 1.0623558,107.3790 0.7187987,107.3855 0.31252101,107.3921 0.12491077,107.3987 0.18755218,107.4053 0.62495232,107.4119 0.34367192,107.4184 9.3321323e-006,107.4250 2.8435985e-005,107.4316 0.09378881,107.4382 0.18766393,107.4448 0.40624663,107.4513 0.31235215,107.4579 0.34374073,107.4645 0.18746729,107.4711 0.093739048,107.4777 0.12509364,107.4843 0.28132951,107.4908 0.24989161,107.4974 0.093699127,107.5040 0.093841694,107.5106 0.53186876,107.5172 1.3750308,107.5238 0.62438196,107.5304 0.68769825,107.5369 1.7191347,107.5435 1.4059957,107.5501 1.0631325,107.5567 4.9712572,107.5633 9.8136787,107.5699 8.4981356,107.5765 3.6228273,107.5830 0.53059256,107.5896 0.31247362,107.5962 0.18752603,107.6028 1.281285,107.6094 1.2812134,107.6160 0.68759942,107.6226 0.37524498,107.6291 0.49992412,107.6357 0.28097126,107.6423 0.093660288,107.6489 -1.4903765e-005,107.6555 1.3815865e-005,107.6621 0.031271704,107.6687 0.093906827,107.6753 0.40652603,107.6819 0.7812323,107.6884 0.53091305,107.6950 -0.00013551295,107.7016 2.3669256e-005,107.7082 4.0849474e-005,107.7148 0.28146747,107.7214 0.62519377,107.7280 0.74995106,107.7346 0.78127837,107.7412 1.0627606,107.7478 1.2188423,107.7544 1.0622648,107.7609 0.6871888,107.7675 0.31239596,107.7741 0.18749434,107.7807 0.18740605,107.7873 0.3437551,107.7939 0.71873724,107.8005 0.3125442,107.8071 0.34392655,107.8137 0.49998128,107.8203 0.40610731,107.8269 0.4376173,107.8335 1.5003206,107.8401 1.4687589,107.8467 0.99965018,107.8533 0.12479648,107.8599 3.4397952e-005,107.8664 -3.169632e-005,107.8730 9.2391827e-005,107.8796 0.53147358,107.8862 0.78124082,107.8928 0.37481356,107.8994 0.093658611,107.9060 -1.0354292e-005,107.9126 1.1211827e-006,107.9192 5.870806e-006,107.9258 0.031268883,107.9324 0.093800358,107.9390 0.1874821,107.9456 0.34409207,107.9522 1.8751944,107.9588 1.6559104,107.9654 0.84375221,107.9720 0.53137201,107.9786 0.43739638,107.9852 0.31241959,107.9918 0.37504458,107.9984 0.50001884,108.0050 0.37481236,108.0116 0.093736179,108.0182 0.59391755,108.0248 1.1563363,108.0314 3.0630782,108.0380 5.1253457,108.0446 5.4072385,108.0512 8.7843208,108.0578 23.857727,108.0644 69.99527,108.0710 118.17283,108.0776 122.70666,108.0842 101.69767,108.0908 196.55925,108.0974 391.26636,108.1040 429.30185,108.1106 264.36426,108.1172 89.973915,108.1238 35.395332,108.1304 18.525225,108.1370 9.8073416,108.1436 3.341033,108.1502 1.6555566,108.1568 0.43728897,108.1634 0.75012511,108.1700 0.62471968,108.1766 0.4999271,108.1832 0.28114659,108.1899 0.031221751,108.1965 0.093907207,108.2031 0.53151017,108.2097 0.81247348,108.2163 0.49975845,108.2229 0.21886894,108.2295 0.59379452,108.2361 0.28099516,108.2427 0.062592536,108.2493 0.31274432,108.2559 0.71874195,108.2625 0.62481016,108.2691 0.28119862,108.2757 0.37507075,108.2823 0.43744984,108.2890 0.21870469,108.2956 0.18749247,108.3022 0.18743946,108.3088 0.093902074,108.3154 0.34396452,108.3220 0.37483037,108.3286 0.09350571,108.3352 0.093935303,108.3418 0.78177088,108.3484 1.5938022,108.3550 2.4372919,108.3617 3.0622408,108.3683 1.2809173,108.3749 0.21896367,108.3815 0.71890044,108.3881 0.87507796,108.3947 1.0623716,108.4013 0.1248221,108.4079 0.15633374,108.4145 0.28127226,108.4212 0.656385,108.4278 0.68731499,108.4344 0.21896029,108.4410 0.65662998,108.4476 0.81261152,108.4542 1.4374921,108.4608 1.2184198,108.4674 0.74990427,108.4741 0.65624779,108.4807 0.5310232,108.4873 0.1873982,108.4939 0.18767488,108.5005 0.31249419,108.5071 0.18734765,108.5137 0.093762562,108.5204 0.18761894,108.5270 0.43755296,108.5336 0.56253487,108.5402 0.65622294,108.5468 0.59375584,108.5534 0.71878725,108.5601 0.75003064,108.5667 0.68789244,108.5733 1.532129,108.5799 2.34378,108.5865 1.6868377,108.5931 1.1559712,108.5998 0.87486547,108.6064 0.68740278,108.6130 0.43722019,108.6196 0.093550056,108.6262 -4.0050421e-005,108.6328 0.031352729,108.6395 0.40626228,108.6461 0.18741548,108.6527 0.093966171,108.6593 0.28124118,108.6659 0.093567967,108.6726 0.031231903,108.6792 -1.8482277e-005,108.6858 5.0122562e-006,108.6924 -1.5654599e-006,108.6990 1.2492962e-006,108.7057 0.343759,108.7123 0.49998578,108.7189 0.34379783,108.7255 0.21883102,108.7321 0.50004494,108.7388 0.68777388,108.7454 1.031538,108.7520 0.99972785,108.7586 0.31215563,108.7653 0.18745443,108.7719 0.093700267,108.7785 0.093725927,108.7851 0.18752223,108.7918 0.21886553,108.7984 0.50003606,108.8050 0.34365609,108.8116 0.15634045,108.8182 0.18745072,108.8249 0.18785463,108.8315 0.90684831,108.8381 1.1561964,108.8447 0.87443024,108.8514 0.18701364,108.8580 0.0001654329,108.8646 0.3127321,108.8712 0.84403092,108.8779 1.3438535,108.8845 0.99965638,108.8911 0.5935933,108.8978 0.59361404,108.9044 0.093688965,108.9110 0.31258249,108.9176 0.34374696,108.9243 0.31242982,108.9309 -6.7910798e-005,108.9375 1.8896097e-005,108.9441 -7.6689948e-006,108.9508 1.1779374e-005,108.9574 0.062590182,108.9640 0.21873175,108.9707 0.12507898,108.9773 0.21879143,108.9839 0.093575299,108.9905 0.18746997,108.9972 0.34376046,109.0038 0.31249505,109.0104 0.50017607,109.0171 1.4697863,109.0237 2.6253419,109.0303 2.4377975,109.0370 7.222909,109.0436 18.035416,109.0502 20.717422,109.0569 13.245415,109.0635 6.7805729,109.0701 12.160304,109.0767 21.097712,109.0834 28.064739,109.0900 31.349417,109.0966 47.540855,109.1033 64.629585,109.1099 67.463425,109.1165 55.274963,109.1232 45.151417,109.1298 25.773289,109.1364 10.088007,109.1431 3.1225243,109.1497 0.99917698,109.1563 0.40615997,109.1630 0.24987037,109.1696 -8.8221648e-005,109.1763 7.0282753e-005,109.1829 0.12511644,109.1895 0.28126937,109.1962 0.37509114,109.2028 0.81284821,109.2094 1.3750036,109.2161 0.9998917,109.2227 0.68744636,109.2293 0.40608922,109.2360 0.31255472,109.2426 0.62541389,109.2493 1.2811285,109.2559 0.71839643,109.2625 1.1252519,109.2692 1.2811476,109.2758 0.53109032,109.2824 0.43746573,109.2891 0.43749613,109.2957 0.37497386,109.3024 0.18738779,109.3090 0.28132242,109.3156 0.46879581,109.3223 0.49990594,109.3289 0.74998361,109.3356 0.68759459,109.3422 0.56257921,109.3488 0.65622616,109.3555 0.62498069,109.3621 0.96883774,109.3688 1.5624946,109.3754 1.7812545,109.3820 1.8126884,109.3887 1.9377652,109.3953 1.7810647,109.4020 0.9683786,109.4086 0.40614319,109.4152 0.4376606,109.4219 0.71882755,109.4285 0.37484431,109.4352 0.43762058,109.4418 0.843817,109.4485 0.6247592,109.4551 0.12484756,109.4618 0.1875087,109.4684 0.18748531,109.4750 0.12513785,109.4817 0.3440116,109.4883 0.49998114,109.4950 0.31228435,109.5016 0.09358938,109.5083 0.031355508,109.5149 0.56273913,109.5216 0.9376353,109.5282 1.2189326,109.5348 1.3124328,109.5415 0.84338588,109.5481 0.18728213,109.5548 -1.1266907e-006,109.5614 0.12512434,109.5681 0.50026608,109.5747 0.93755418,109.5814 0.68728369,109.5880 0.37492546,109.5947 0.37503397,109.6013 0.59390873,109.6080 1.2188538,109.6146 1.3436791,109.6213 1.0312241,109.6279 0.65630794,109.6346 0.56230384,109.6412 0.18730178,109.6479 0.18755372,109.6545 0.18751772,109.6612 0.21877418,109.6678 0.34392112,109.6745 0.90634596,109.6811 1.6563759,109.6878 2.1875126,109.6944 1.4371514,109.7011 0.37491459,109.7077 0.50025457,109.7144 1.2502435,109.7210 2.2504029,109.7277 3.1252141,109.7343 2.8432903,109.7410 1.7494617,109.7476 0.49996045,109.7543 0.71900266,109.7609 1.1251618,109.7676 1.6561072,109.7742 2.1871898,109.7809 1.6874087,109.7875 0.65628314,109.7942 0.3127465,109.8008 0.68797648,109.8075 0.96880549,109.8142 0.68701249,109.8208 0.2809937,109.8275 0.18742464,109.8341 0.31265315,109.8408 1.0944643,109.8474 1.7503619,109.8541 1.718694,109.8607 1.9997628,109.8674 1.4996313,109.8741 0.87474555,109.8807 0.40617713,109.8874 0.78128552,109.8940 0.90615749,109.9007 0.49982157,109.9073 1.2749948e-005,109.9140 0.34394094,109.9207 0.56253719,109.9273 0.49989015,109.9340 0.18735661,109.9406 0.18759707,109.9473 0.50009477,109.9539 0.34365141,109.9606 0.18747222,109.9673 0.40643963,109.9739 0.843862,109.9806 0.68730032,109.9872 0.28118011,109.9939 0.25018603,110.0006 0.4063465,110.0072 0.40618235,110.0139 0.46865821,110.0205 0.90614843,110.0272 1.2817008,110.0339 2.8136463,110.0405 5.8446131,110.0472 6.6559114,110.0539 5.4367704,110.0605 4.0633483,110.0672 12.600034,110.0738 34.103172,110.0805 46.783401,110.0872 37.118824,110.0938 19.243214,110.1005 14.664047,110.1072 52.591209,110.1138 106.89515,110.1205 113.42291,110.1271 64.43779,110.1338 17.640947,110.1405 6.374577,110.1471 5.4681792,110.1538 3.0301623,110.1605 2.093394,110.1671 1.2811058,110.1738 1.843866,110.1805 1.9685696,110.1871 0.4996351,110.1938 0.18756749,110.2005 0.40635121,110.2071 0.37483042,110.2138 0.21869928,110.2205 0.18754876,110.2271 0.40653279,110.2338 1.094033,110.2405 1.0934749,110.2471 0.46861243,110.2538 0.6562798,110.2605 0.59385747,110.2671 0.71890175,110.2738 0.49989638,110.2805 0.34353346,110.2871 0.18741025,110.2938 0.18742736,110.3005 0.031389028,110.3071 0.4063566,110.3138 0.28124928,110.3205 0.5002926,110.3272 0.68761158,110.3338 0.62473178,110.3405 0.21840572,110.3472 0.1249946,110.3538 0.37506086,110.3605 0.28119335,110.3672 0.031174362,110.3738 8.2968931e-005,110.3805 0.21897942,110.3872 0.43749937,110.3939 0.2812748,110.4005 0.37509713,110.4072 0.40633714,110.4139 0.53121704,110.4206 0.31219855,110.4272 0.093656011,110.4339 0.21882683,110.4406 0.40634438,110.4472 0.6250897,110.4539 0.78127491,110.4606 0.84362352,110.4673 0.78130823,110.4739 0.81235331,110.4806 0.031168247,110.4873 0.81276941,110.4940 0.49998039,110.5006 0.40612212,110.5073 0.24988882,110.5140 0.18745159,110.5207 0.43761748,110.5273 0.50001907,110.5340 0.093642883,110.5407 0.18762678,110.5474 0.43765903,110.5541 0.37479964,110.5607 -0.00018052036,110.5674 6.3184489e-005,110.5741 0.81252247,110.5808 1.1250007,110.5874 0.59391659,110.5941 0.40644228,110.6008 2.3749425,110.6075 3.8124571,110.6142 3.1248574,110.6208 1.3436693,110.6275 0.43766192,110.6342 0.59365815,110.6409 0.093594812,110.6475 0.031294659,110.6542 0.18748793,110.6609 0.31250095,110.6676 0.56250823,110.6743 0.3749699,110.6810 0.12502171,110.6876 0.28163901,110.6943 1.0314709,110.7010 0.81211954,110.7077 0.18726924,110.7144 -7.9741199e-005,110.7210 0.00023363704,110.7277 0.37529609,110.7344 0.4373599,110.7411 0.28105071,110.7478 0.1874238,110.7545 0.093709156,110.7611 -2.5863015e-005,110.7678 2.8100442e-006,110.7745 1.4625895e-005,110.7812 -6.1318438e-005,110.7879 0.15661678,110.7946 1.5631108,110.8012 2.1875789,110.8079 1.5932082,110.8146 0.56240702,110.8213 0.81294203,110.8280 0.93736273,110.8347 0.49958378,110.8413 0.46859926,110.8480 0.50027299,110.8547 0.62524515,110.8614 0.68760514,110.8681 0.84373653,110.8748 0.6872099,110.8815 0.37464371,110.8882 0.281252,110.8948 1.5315801,110.9015 2.0626569,110.9082 1.5314947,110.9149 1.2811021,110.9216 0.46817517,110.9283 -8.5247782e-005,110.9350 0.18762562,110.9417 0.34374148,110.9483 0.18740807,110.9550 -3.2741249e-005,110.9617 1.23879e-005,110.9684 -1.680915e-005,110.9751 5.485192e-005,110.9818 0.50033563,110.9885 1.3126295,110.9952 1.3753976,111.0019 1.9693987,111.0085 2.2190399,111.0152 3.4382703,111.0219 5.8133907,111.0286 6.4683137,111.0353 5.155055,111.0420 5.1257348,111.0487 14.102556,111.0554 45.025993,111.0621 106.59793,111.0688 163.48338,111.0755 155.53926,111.0822 92.219086,111.0889 53.30764,111.0955 60.100952,111.1022 66.870132,111.1089 48.299713,111.1156 27.89826,111.1223 21.84584,111.1290 36.038151,111.1357 44.656628,111.1424 35.742252,111.1491 18.742752,111.1558 8.5912886,111.1625 4.4992847,111.1692 3.2808514,111.1759 1.3434398,111.1826 0.90613014,111.1893 0.59375072,111.1960 0.46874902,111.2027 0.34370506,111.2094 0.28104356,111.2161 -0.00018221411,111.2228 8.3815095e-005,111.2295 0.093859687,111.2361 0.18750334,111.2428 0.093626484,111.2495 -3.5162626e-005,111.2562 1.9186825e-006,111.2629 2.7492628e-005,111.2696 0.093776017,111.2763 0.093756206,111.2830 0.093705833,111.2897 3.2558473e-005,111.2964 0.187796,111.3031 0.59411484,111.3098 0.99992555,111.3165 0.68716532,111.3232 0.24978113,111.3299 0.09378349,111.3366 0.50025606,111.3433 0.74992776,111.3500 0.3122516,111.3567 -5.7093512e-005,111.3634 1.245674e-005,111.3701 7.2714142e-006,111.3768 0.093854457,111.3835 0.3438645,111.3902 0.40630943,111.3969 0.49997494,111.4036 0.37481484,111.4104 -0.00010109825,111.4171 4.7599086e-005,111.4238 0.093825586,111.4305 0.18750405,111.4372 0.18741333,111.4439 0.031240491,111.4506 0.093766205,111.4573 0.093754463,111.4640 0.093747832,111.4707 0.031221474,111.4774 2.2792679e-005,111.4841 0.093784139,111.4908 0.093716279,111.4975 -2.4978743e-005,111.5042 8.0280915e-006,111.5109 0.093883626,111.5176 0.43757677,111.5243 0.31239125,111.5310 0.18752629,111.5377 0.59393138,111.5444 1.156267,111.5512 0.7810365,111.5579 0.2813158,111.5646 0.65653658,111.5713 0.81228936,111.5780 0.12472298,111.5847 3.2828659e-005,111.5914 0.093839549,111.5981 0.34385756,111.6048 0.78137046,111.6115 1.1875184,111.6182 0.99994993,111.6249 0.90623033,111.6317 0.56239039,111.6384 0.28111973,111.6451 -4.9864466e-005,111.6518 1.3320865e-005,111.6585 -3.4155078e-006,111.6652 3.4019052e-007,111.6719 2.0551563e-006,111.6786 0.18749684,111.6853 0.40640312,111.6920 0.5001753,111.6988 0.56237668,111.7055 0.93733269,111.7122 0.87497383,111.7189 0.4999899,111.7256 1.0823758e-005,111.7323 0.093958654,111.7390 0.31257382,111.7457 0.71858948,111.7525 1.7812428,111.7592 2.3749809,111.7659 1.4062414,111.7726 0.43778121,111.7793 0.90620887,111.7860 0.3121931,111.7927 -5.7464331e-005,111.7994 0.093855821,111.8062 0.40639168,111.8129 0.43759578,111.8196 0.59383023,111.8263 0.78144485,111.8330 1.0314596,111.8397 0.93752944,111.8465 0.99990922,111.8532 0.96860468,111.8599 0.68726629,111.8666 0.34376049,111.8733 0.62501717,111.8800 0.59349716,111.8868 0.84366149,111.8935 0.65631223,111.9002 0.37531754,111.9069 0.81274259,111.9136 0.81223863,111.9203 0.31222042,111.9271 0.18760958,111.9338 0.5000906,111.9405 0.68758643,111.9472 0.68732131,111.9539 0.18748787,111.9607 0.59413922,111.9674 0.84359461,111.9741 0.40591997,111.9808 0.18747437,111.9875 0.53186345,111.9943 1.7817315,112.0010 1.7183893,112.0077 1.3746793,112.0144 2.3436022,112.0211 4.3130946,112.0279 7.5009813,112.0346 7.3442221,112.0413 5.5002069,112.0480 5.5333095,112.0547 17.037683,112.0615 34.539574,112.0682 45.974918,112.0749 64.584991,112.0816 268.98889,112.0884 990.23682,112.0951 1540.563,112.1018 1290.137,112.1085 579.11731,112.1153 166.67596,112.1220 79.645126,112.1287 56.081894,112.1354 38.989479,112.1421 26.398552,112.1489 12.746084,112.1556 4.2799888,112.1623 2.3425345,112.1690 1.3743849,112.1758 0.46861747,112.1825 0.06256631,112.1892 0.28126708,112.1960 0.18759988,112.2027 1.3440913,112.2094 2.06264,112.2161 2.0310442,112.2229 1.1878397,112.2296 2.2192502,112.2363 2.1245341,112.2430 1.1869763,112.2498 0.7187714,112.2565 1.3441199,112.2632 2.2817295,112.2700 3.0318866,112.2767 3.7191284,112.2834 3.5928695,112.2901 1.8426999,112.2969 0.81256121,112.3036 1.0626984,112.3103 1.0311644,112.3171 0.90611601,112.3238 0.75008327,112.3305 0.8439185,112.3372 0.93729234,112.3440 0.68738669,112.3507 0.96872497,112.3574 0.21868242,112.3642 0.18752831,112.3709 0.21873443,112.3776 0.1874712,112.3844 0.093613423,112.3911 0.40634584,112.3978 1.5315027,112.4046 1.5624127,112.4113 0.65636444,112.4180 1.0626343,112.4248 0.87471998,112.4315 1.1563153,112.4382 0.93775249,112.4450 1.0936989,112.4517 0.68741143,112.4584 0.53111529,112.4652 0.31227675,112.4719 0.40620926,112.4786 0.74999905,112.4854 0.75011027,112.4921 0.90664691,112.4988 1.3753129,112.5056 1.4996996,112.5123 0.53081006,112.5190 0.21895644,112.5258 0.53126913,112.5325 0.21846554,112.5393 -8.0765851e-005,112.5460 0.18767707,112.5527 0.87524629,112.5595 0.74991071,112.5662 0.31228313,112.5729 0.031166468,112.5797 4.929595e-006,112.5864 1.8077735e-005,112.5932 0.093772583,112.5999 0.062463678,112.6066 0.093796544,112.6134 0.18760383,112.6201 0.15626752,112.6269 0.18740191,112.6336 0.093721502,112.6403 0.21890423,112.6471 0.59386551,112.6538 0.656192,112.6605 0.31230628,112.6673 0.12520905,112.6740 0.56279987,112.6808 0.74988824,112.6875 0.62482774,112.6943 0.56259602,112.7010 0.90629882,112.7077 0.68736875,112.7145 1.5941939,112.7212 2.7812622,112.7280 1.7496392,112.7347 1.2186655,112.7414 0.59354383,112.7482 0.21867509,112.7549 0.093923338,112.7617 0.6255402,112.7684 1.5311112,112.7752 1.1558704,112.7819 1.2499763,112.7887 0.84358633,112.7954 0.187443,112.8021 7.8266065e-005,112.8089 0.12506986,112.8156 0.093658105,112.8224 -4.4424894e-005,112.8291 0.09389925,112.8359 0.3124367,112.8426 0.12514533,112.8494 1.5005219,112.8561 3.1876585,112.8628 2.9682672,112.8696 0.90583664,112.8763 0.37574619,112.8831 2.1254892,112.8898 1.9996133,112.8966 1.4370664,112.9033 0.49965528,112.9101 0.093748957,112.9168 0.34398857,112.9236 0.78160936,112.9303 1.0939429,112.9371 1.0308623,112.9438 0.4997969,112.9506 0.49992827,112.9573 0.28103331,112.9641 0.31251872,112.9708 0.093739003,112.9776 1.2678059e-005,112.9843 -4.1529296e-005,112.9911 0.50017875,112.9978 1.8754311,113.0046 2.0311577,113.0113 1.1248702,113.0181 1.344052,113.0248 3.0326331,113.0316 8.159461,113.0383 15.283813,113.0451 19.874081,113.0518 14.62314,113.0586 10.624811,113.0653 16.604809,113.0721 55.646198,113.0788 93.634125,113.0856 100.75423,113.0923 115.48083,113.0991 129.99986,113.1058 105.07262,113.1126 57.043213,113.1194 32.025539,113.1261 24.622072,113.1329 17.964815,113.1396 12.715029,113.1464 6.4962258,113.1531 1.71717,113.1599 0.75018662,113.1666 0.62481195,113.1734 0.28100178,113.1801 0.031192936,113.1869 0.093772255,113.1937 0.12507015,113.2004 0.53139174,113.2072 0.5936982,113.2139 0.18741038,113.2207 0.18746814,113.2274 0.09370704,113.2342 0.18769413,113.2410 0.75046653,113.2477 1.5943533,113.2545 2.1245244,113.2612 0.84317833,113.2680 0.75014442,113.2747 0.37492719,113.2815 0.62501872,113.2883 1.4375818,113.2950 1.4372834,113.3018 0.093587793,113.3085 0.31285891,113.3153 0.59370464,113.3221 0.1871804,113.3288 -5.3507829e-005,113.3356 6.6595698e-005,113.3423 0.093840249,113.3491 0.18754119,113.3559 0.24990155,113.3626 0.18777749,113.3694 0.68783605,113.3762 0.59329897,113.3829 0.030954089,113.3897 6.9878719e-005,113.3964 -2.6735996e-005,113.4032 3.706283e-005,113.4100 0.093758062,113.4167 0.31273124,113.4235 2.5315166,113.4303 2.9686508,113.4370 2.124707,113.4438 0.59364605,113.4505 0.28137076,113.4573 0.84422535,113.4641 1.7190177,113.4708 1.1871074,113.4776 0.53085285,113.4844 0.18735363,113.4911 0.34383699,113.4979 0.28131306,113.5047 0.187558,113.5114 0.37502837,113.5182 0.31241414,113.5250 0.093618847,113.5317 0.00011464837,113.5385 0.50028533,113.5453 0.84377426,113.5520 0.53136432,113.5588 0.65630001,113.5656 0.62490863,113.5723 0.74988627,113.5791 0.49984893,113.5859 0.46861866,113.5926 0.031146711,113.5994 1.2576951e-005,113.6062 4.9371411e-005,113.6129 0.18754166,113.6197 0.18753552,113.6265 0.37515178,113.6332 0.81265473,113.6400 1.0314162,113.6468 1.1249218,113.6535 0.65592921,113.6603 0.09358725,113.6671 0.18766706,113.6739 0.53120685,113.6806 0.093628168,113.6874 0.21884431,113.6942 0.87521434,113.7009 2.0002327,113.7077 2.1872778,113.7145 0.99969912,113.7213 0.031187434,113.7280 0.18753791,113.7348 0.6877442,113.7416 0.93779194,113.7483 1.2813829,113.7551 1.2495863,113.7619 0.84383827,113.7687 2.6878941,113.7754 2.8119936,113.7822 1.2496995,113.7890 7.7581361e-005,113.7958 0.18768913,113.8025 0.56270224,113.8093 0.68743068,113.8161 0.56241179,113.8229 0.49985191,113.8296 0.18755977,113.8364 0.46937829,113.8432 1.0627059,113.8500 0.90594733,113.8567 0.84360987,113.8635 0.74965483,113.8703 0.093514882,113.8771 0.031285543,113.8838 0.093859322,113.8906 0.40655801,113.8974 2.0313637,113.9042 2.0310738,113.9109 1.1559889,113.9177 0.312415,113.9245 0.31250146,113.9313 0.12503146,113.9381 0.34387004,113.9448 0.4375492,113.9516 0.28116703,113.9584 0.093633257,113.9652 -8.272862e-005,113.9720 0.00018224004,113.9787 0.84436089,113.9855 2.1566775,113.9923 2.2810199,113.9991 1.4061154,114.0059 1.2498292,114.0126 0.62466085,114.0194 0.46871978,114.0262 0.93767053,114.0330 1.5939192,114.0398 1.5936228,114.0465 0.93754083,114.0533 1.2188367,114.0601 3.0319719,114.0669 7.0332332,114.0737 10.251917,114.0805 12.90743,114.0872 13.748554,114.0940 19.794863,114.1008 77.202919,114.1076 170.75558,114.1144 189.45198,114.1212 123.54728,114.1279 46.440842,114.1347 22.217686,114.1415 23.534149,114.1483 21.060678,114.1551 14.026909,114.1619 6.4642377,114.1686 1.560812,114.1754 1.0314212,114.1822 0.78108239,114.1890 0.65609652,114.1958 0.28117254,114.2026 0.31264478,114.2094 0.53157932,114.2161 1.0000539,114.2229 0.96852988,114.2297 1.2812074,114.2365 1.1560965,114.2433 0.59369093,114.2501 0.59392649,114.2569 1.000255,114.2637 0.90612936,114.2704 0.43727326,114.2772 0.46866977,114.2840 0.4999615,114.2908 0.49999869,114.2976 0.40613249,114.3044 0.18744142,114.3112 0.093822204,114.3180 0.37526914,114.3248 0.81249225,114.3315 0.74989301,114.3383 0.96867383,114.3451 0.28107736,114.3519 0.093735211,114.3587 -2.5942612e-005,114.3655 0.031330779,114.3723 0.093720943,114.3791 -5.4323111e-005,114.3859 0.093829155,114.3927 0.75003374,114.3995 1.3438116,114.4063 1.281436,114.4130 1.0313069,114.4198 0.40601018,114.4266 0.09368103,114.4334 0.31255019,114.4402 0.31257105,114.4470 0.59381998,114.4538 0.49990642,114.4606 0.31238225,114.4674 0.18762887,114.4742 0.81287688,114.4810 1.5629574,114.4878 2.0312335,114.4946 1.3120812,114.5014 0.7495864,114.5082 0.031005578,114.5150 7.9742786e-005,114.5217 0.093861118,114.5285 0.28132164,114.5353 0.56263864,114.5421 1.0001653,114.5489 0.96851867,114.5557 0.28101584,114.5625 0.18769255,114.5693 0.53139991,114.5761 0.53103882,114.5829 0.12479758,114.5897 0.031374231,114.5965 0.3129552,114.6033 0.78157926,114.6101 0.93714803,114.6169 0.43709671,114.6237 0.18741642,114.6305 0.031195663,114.6373 -1.7439222e-006,114.6441 1.6529437e-005,114.6509 -6.4378473e-005,114.6577 0.56276661,114.6645 2.0315034,114.6713 2.2500572,114.6781 1.4686507,114.6849 0.28094101,114.6917 0.28147838,114.6985 0.96900374,114.7053 0.99990457,114.7121 0.62509716,114.7189 0.96892405,114.7257 1.0622675,114.7325 0.87482423,114.7393 0.90637928,114.7461 0.96889007,114.7529 1.218767,114.7597 1.2498478,114.7665 1.0937921,114.7733 1.2500067,114.7801 0.9059456,114.7869 0.37475553,114.7937 0.093823388,114.8005 0.25001439,114.8073 0.12507837,114.8142 0.34392357,114.8210 0.31234407,114.8278 0.40609747,114.8346 0.34372243,114.8414 0.18749617,114.8482 -9.2473471e-007,114.8550 -8.867306e-006,114.8618 0.093918227,114.8686 0.56262118,114.8754 0.68741906,114.8822 0.65612352,114.8890 0.37495035,114.8958 0.96873468,114.9026 1.7815192,114.9094 2.0316818,114.9162 1.281377,114.9230 0.78088474,114.9299 0.37465113,114.9367 0.28122011,114.9435 0.093677923,114.9503 -7.1467344e-005,114.9571 0.00023184877,114.9639 0.53148079,114.9707 0.49988124,114.9775 0.34358785,114.9843 0.093647704,114.9911 -0.00010824262,114.9979 0.31302056,115.0048 2.3134055,115.0116 5.6278257,115.0184 12.91027,115.0252 18.00275,115.0320 21.530275,115.0388 23.538818,115.0456 68.533485,115.0524 151.93684,115.0592 182.9032,115.0661 147.31964,115.0729 93.761002,115.0797 59.893444,115.0865 35.834988,115.0933 25.592985,115.1001 26.75008,115.1069 22.090778,115.1137 16.248243,115.1206 11.872951,115.1274 6.7156196,115.1342 2.9991927,115.1410 2.8124042,115.1478 1.8117379,115.1546 0.62469047,115.1614 0.40648481,115.1683 0.71891469,115.1751 0.53093654,115.1819 0.06235487,115.1887 0.21908642,115.1955 0.65637201,115.2023 0.71870232,115.2091 0.53121775,115.2160 0.46891421,115.2228 0.68752801,115.2296 0.49981129,115.2364 0.59385914,115.2432 0.59344465,115.2500 -0.00029789866,115.2569 8.9164227e-005,115.2637 0.09383437,115.2705 0.31255427,115.2773 0.18734254,115.2841 0.18760736,115.2910 0.75053656,115.2978 1.0000349,115.3046 0.56215459,115.3114 0.34367475,115.3182 0.31252161,115.3251 0.31241223,115.3319 0.31249955,115.3387 0.50004685,115.3455 0.31231293,115.3523 0.031194255,115.3592 0.12508784,115.3660 0.18750091,115.3728 0.18757434,115.3796 0.34383464,115.3864 0.34370163,115.3933 0.46881875,115.4001 1.3127646,115.4069 1.9063973,115.4137 1.624896,115.4205 1.1875697,115.4274 1.2499062,115.4342 0.84374452,115.4410 1.0625539,115.4478 1.1877127,115.4547 1.9062855,115.4615 1.4994092,115.4683 1.1872822,115.4751 0.78123349,115.4820 0.34376538,115.4888 0.1251225,115.4956 0.18750222,115.5024 0.093616188,115.5093 0.093713492,115.5161 -1.3639506e-006,115.5229 0.093931086,115.5297 0.59390968,115.5366 0.49981651,115.5434 0.093585916,115.5502 5.8626385e-005,115.5570 0.21887136,115.5639 0.31248078,115.5707 0.18741913,115.5775 0.093715169,115.5843 0.12497668,115.5912 0.37507403,115.5980 0.62511486,115.6048 0.68742937,115.6116 0.21863131,115.6185 -1.0443657e-005,115.6253 2.9476155e-006,115.6321 -1.3461347e-006,115.6390 2.4368862e-006,115.6458 -8.4019302e-006,115.6526 3.1172971e-005,115.6594 0.093785182,115.6663 0.093729399,115.6731 0.12504451,115.6799 0.46887118,115.6868 0.65640181,115.6936 0.90645468,115.7004 1.2500991,115.7073 1.156301,115.7141 0.96859229,115.7209 0.43721986,115.7278 0.31259093,115.7346 0.50008082,115.7414 0.37476486,115.7482 0.21872117,115.7551 0.68767577,115.7619 1.0938761,115.7687 1.4062068,115.7756 1.0622715,115.7824 0.59364325,115.7892 0.28126496,115.7961 0.40623218,115.8029 0.28116503,115.8097 -1.224454e-005,115.8166 -4.1517786e-005,115.8234 0.00017833002,115.8302 0.2501089,115.8371 0.18743657,115.8439 0.43765917,115.8508 0.87536865,115.8576 1.3125319,115.8644 0.87463766,115.8713 0.37479025,115.8781 0.0935902,115.8849 1.6545138e-005,115.8918 0.18760706,115.8986 0.34387302,115.9054 0.65644038,115.9123 0.81247413,115.9191 0.49976894,115.9260 0.2187528,115.9328 0.43754539,115.9396 0.53139406,115.9465 0.87511468,115.9533 0.87501198,115.9601 1.2815577,115.9670 1.3751026,115.9738 0.87464035,115.9807 0.53084719,115.9875 0.90624392,115.9943 1.0624589,116.0012 0.65627807,116.0080 1.5940558,116.0149 2.7192609,116.0217 4.1879187,116.0285 3.5625901,116.0354 3.0630925,116.0422 4.5626016,116.0491 11.72716,116.0559 50.714714,116.0627 115.52735,116.0696 146.37477,116.0764 119.01469,116.0833 86.678818,116.0901 73.932823,116.0969 60.772789,116.1038 42.741894,116.1106 64.922256,116.1175 247.14532,116.1243 462.15482,116.1312 462.06494,116.1380 264.8302,116.1448 76.256577,116.1517 24.366112,116.1585 14.340407,116.1654 9.779685,116.1722 5.5288606,116.1791 1.5299064,116.1859 0.031396523,116.1928 1.2193248,116.1996 1.9380732,116.2064 1.8120559,116.2133 0.49930879,116.2201 0.50028777,116.2270 1.1878119,116.2338 1.1873128,116.2407 0.65654778,116.2475 1.2502698,116.2544 1.0933523,116.2612 0.78104913,116.2681 0.53104168,116.2749 0.28114337,116.2818 0.18733951,116.2886 4.7515373e-006,116.2955 0.37520096,116.3023 0.43745813,116.3092 0.37493566,116.3160 0.28129888,116.3229 0.4062289,116.3297 0.3124519,116.3366 0.4688372,116.3434 0.59380996,116.3503 0.59377396,116.3571 1.2503941,116.3640 2.9378517,116.3708 1.9372787,116.3777 1.3432479,116.3845 0.28092417,116.3914 0.093740456,116.3982 0.18750247,116.4051 0.093749657,116.4119 0.78129679,116.4188 0.87509555,116.4256 0.18749093,116.4325 0.18751381,116.4393 0.40634048,116.4462 0.62507933,116.4530 0.56232172,116.4599 0.031072164,116.4667 5.0365023e-005,116.4736 -2.5456078e-005,116.4804 0.031391717,116.4873 0.31281152,116.4941 0.53125739,116.5010 0.34347638,116.5078 0.093594633,116.5147 -2.5533935e-005,116.5216 0.18766715,116.5284 1.1256502,116.5353 1.937732,116.5421 1.2493211,116.5490 0.46869552,116.5558 3.1278362,116.5627 10.442211,116.5695 15.813682,116.5764 12.527148,116.5833 4.9652853,116.5901 1.5932798,116.5970 1.5314611,116.6038 2.1245496,116.6107 1.0932989,116.6175 0.96892691,116.6244 0.84345949,116.6313 0.37503475,116.6381 1.093856,116.6450 0.4373959,116.6518 0.56238323,116.6587 0.59362483,116.6656 0.56251317,116.6724 0.18750304,116.6793 0.12529717,116.6861 0.50026333,116.6930 1.687726,116.6999 2.8437614,116.7067 1.7813209,116.7136 1.2190622,116.7204 1.3120772,116.7273 0.81199151,116.7342 0.49985471,116.7410 0.18740009,116.7479 0.093755692,116.7547 0.31256145,116.7616 0.65657133,116.7685 1.3441963,116.7753 1.6874095,116.7822 1.3120424,116.7891 0.56247401,116.7959 0.62499303,116.8028 0.21852049,116.8096 0.18754967,116.8165 0.62508869,116.8234 0.65623266,116.8302 0.40626869,116.8371 0.59401751,116.8440 1.1876323,116.8508 0.87462205,116.8577 0.18742298,116.8646 0.40662616,116.8714 0.65634906,116.8783 0.49967465,116.8851 0.18743168,116.8920 0.37517467,116.8989 0.49988753,116.9057 0.53117418,116.9126 0.5000537,116.9195 0.43741992,116.9263 0.28116637,116.9332 0.43751457,116.9401 0.50002134,116.9469 0.37509847,116.9538 0.37507984,116.9607 0.40640417,116.9675 0.59360784,116.9744 0.2498073,116.9813 0.50043255,116.9882 1.0626824,116.9950 1.1558979,117.0019 0.56248832,117.0088 0.84380388,117.0156 1.5309322,117.0225 1.2188365,117.0294 0.78172439,117.0362 1.3135214,117.0431 3.0944302,117.0500 3.5309601,117.0569 4.0939403,117.0637 5.2189612,117.0706 6.4082613,117.0775 16.477476,117.0843 35.758389,117.0912 39.87352,117.0981 28.523964,117.1049 15.620115,117.1118 15.189913,117.1187 27.351215,117.1256 44.285164,117.1324 45.870148,117.1393 29.459417,117.1462 8.776022,117.1531 2.5303786,117.1599 2.249825,117.1668 2.437243,117.1737 1.1555201,117.1806 0.43745509,117.1874 1.156345,117.1943 1.1248298,117.2012 0.49987388,117.2081 0.031200977,117.2149 -1.0053765e-005,117.2218 0.031414635,117.2287 0.43794519,117.2356 0.74986798,117.2424 1.2498479,117.2493 2.0002744,117.2562 1.3747865,117.2631 0.43717217,117.2699 0.031227093,117.2768 0.093794316,117.2837 0.37496164,117.2906 0.18747669,117.2974 0.093863264,117.3043 0.37504798,117.3112 0.34377465,117.3181 1.1876616,117.3250 1.5937653,117.3318 1.1561157,117.3387 0.37494355,117.3456 0.31245375,117.3525 0.28132635,117.3594 0.53138894,117.3662 0.62509978,117.3731 0.56274718,117.3800 0.81252867,117.3869 0.56213683,117.3938 0.18720068,117.4006 0.031194171,117.4075 -1.7184953e-005,117.4144 0.094063997,117.4213 0.75080705,117.4282 1.5315378,117.4350 1.2179701,117.4419 0.2806477,117.4488 0.031244993,117.4557 -6.6193688e-006,117.4626 1.7864439e-006,117.4694 -5.2595965e-007,117.4763 3.1728712e-007,117.4832 -7.4320479e-007,117.4901 2.6557027e-006,117.4970 0.093764246,117.5039 0.3438482,117.5107 0.68752706,117.5176 0.40615463,117.5245 0.031190204,117.5314 6.5446038e-005,117.5383 0.12504937,117.5452 0.093731016,117.5521 0.093725711,117.5589 0.0937704,117.5658 0.37522051,117.5727 0.7499885,117.5796 0.34352562,117.5865 0.093747199,117.5934 0.18754837,117.6003 0.18746638,117.6071 0.093692854,117.6140 -2.2657645e-005,117.6209 6.1179112e-006,117.6278 -1.8124628e-006,117.6347 0.093895711,117.6416 2.2501814,117.6485 2.5310788,117.6554 1.1874034,117.6622 0.40641388,117.6691 0.59374928,117.6760 0.34362715,117.6829 0.093654975,117.6898 1.5065079e-005,117.6967 0.09379749,117.7036 0.093689412,117.7105 5.0196471e-005,117.7174 0.18771684,117.7242 0.34375817,117.7311 0.18724963,117.7380 6.7460431e-005,117.7449 0.56296206,117.7518 1.0938622,117.7587 0.93722844,117.7656 0.5935638,117.7725 0.3436327,117.7794 0.093669407,117.7863 -4.848565e-005,117.7932 0.00014260039,117.8000 0.53169101,117.8069 1.7812818,117.8138 1.4371747,117.8207 0.31231669,117.8276 0.031179149,117.8345 0.093819916,117.8414 0.3438898,117.8483 0.43741646,117.8552 0.093607321,117.8621 1.9622155e-005,117.8690 0.093788311,117.8759 0.18749255,117.8828 0.18753576,117.8897 0.28126436,117.8966 0.1874606,117.9035 0.21867208,117.9104 0.56273758,117.9172 0.59430599,117.9241 0.93724906,117.9310 0.28074402,117.9379 1.6005684e-005,117.9448 0.093754776,117.9517 -3.5226443e-005,117.9586 0.031283859,117.9655 0.093739077,117.9724 -2.0012712e-005,117.9793 0.43791819,117.9862 1.4067624,117.9931 1.5310801,118.0000 0.65563715,118.0069 -9.2913266e-005,118.0138 0.59426886,118.0207 1.5002209,118.0276 1.2183424,118.0345 0.5624361,118.0414 0.84406644,118.0483 1.6882409,118.0552 4.3446341,118.0621 6.3440046,118.0690 6.3438239,118.0759 5.2502112,118.0828 6.0321712,118.0897 13.133153,118.0966 35.794605,118.1035 54.50322,118.1104 46.709461,118.1173 24.927113,118.1242 10.154123,118.1311 15.974718,118.1380 29.786201,118.1449 31.433815,118.1518 18.148813,118.1587 7.3401113,118.1656 4.4057894,118.1725 3.0304987,118.1794 1.5304853,118.1863 0.84344423,118.1932 0.718687,118.2001 1.2814242,118.2070 1.2497585,118.2140 0.87481612,118.2209 0.28110459,118.2278 -7.2064096e-005,118.2347 1.9231751e-005,118.2416 -4.8580068e-006,118.2485 1.9888505e-007,118.2554 4.0631221e-006,118.2623 0.093835838,118.2692 0.4065119,118.2761 0.71883696,118.2830 0.62485486,118.2899 0.37474313,118.2968 0.094055861,118.3037 0.71904731,118.3106 0.46823338,118.3175 -6.6289591e-005,118.3245 0.37542692,118.3314 0.84388328,118.3383 0.65589511,118.3452 0.18728821,118.3521 0.1875314,118.3590 0.09369114,118.3659 0.093895651,118.3728 0.37507954,118.3797 0.28109318,118.3866 0.18773565,118.3935 0.8129586,118.4004 1.3126068,118.4074 1.2495685,118.4143 0.49962509,118.4212 0.31256211,118.4281 0.21866684,118.4350 0.12513791,118.4419 0.5003981,118.4488 0.8749609,118.4557 0.6247654,118.4626 0.2810244,118.4696 0.093762115,118.4765 0.46893716,118.4834 0.53112483,118.4903 0.50043708,118.4972 1.2506123,118.5041 1.468616,118.5110 1.9369453,118.5179 1.8746616,118.5249 1.3128216,118.5318 1.0003061,118.5387 1.0622644,118.5456 1.0933493,118.5525 1.1873406,118.5594 0.78122908,118.5663 0.34374148,118.5733 9.6414738e-007,118.5802 0.031285834,118.5871 0.093738183,118.5940 -3.2822863e-005,118.6009 1.0706211e-005,118.6078 -1.0000318e-005,118.6148 0.031323474,118.6217 0.2187838,118.6286 0.21881607,118.6355 0.28132647,118.6424 0.18734968,118.6493 0.031172749,118.6563 0.093817808,118.6632 0.18777478,118.6701 0.78169763,118.6770 1.3749942,118.6839 0.96827048,118.6908 0.21841767,118.6978 0.093988769,118.7047 0.75042057,118.7116 1.2497225,118.7185 0.59341002,118.7254 0.43755442,118.7324 0.062453169,118.7393 0.031287663,118.7462 0.56309682,118.7531 1.5628289,118.7600 1.2807026,118.7670 0.31207886,118.7739 0.031208498,118.7808 1.2098174e-005,118.7877 -6.8876298e-006,118.7946 1.5452601e-005,118.8016 0.18759309,118.8085 0.40633512,118.8154 0.31238005,118.8223 0.031217273,118.8293 0.43777397,118.8362 0.90647703,118.8431 0.96867239,118.8500 0.56230634,118.8569 0.3436411,118.8639 0.18739833,118.8708 0.18756932,118.8777 0.43760476,118.8846 0.49998546,118.8916 0.53118032,118.8985 0.31239668,118.9054 0.093711846,118.9123 0.093753815,118.9193 0.093716756,118.9262 0.094014347,118.9331 0.84413379,118.9400 1.7812231,118.9470 1.3436863,118.9539 0.90618438,118.9608 0.68731272,118.9677 0.34356293,118.9747 0.093724154,118.9816 0.34403133,118.9885 1.1255332,118.9954 2.0315619,119.0024 2.1248157,119.0093 1.812297,119.0162 1.8754352,119.0232 2.2814434,119.0301 2.124928,119.0370 5.3754845,119.0439 8.5938358,119.0509 10.346228,119.0578 20.011045,119.0647 40.259583,119.0717 44.121201,119.0786 29.177797,119.0855 15.68369,119.0924 22.477919,119.0994 44.387669,119.1063 53.591488,119.1132 34.579681,119.1202 11.958604,119.1271 2.8107197,119.1340 4.7513885,119.1410 6.7814593,119.1479 5.6866231,119.1548 2.9363232,119.1618 1.0307096,119.1687 1.0312665,119.1756 1.3750347,119.1826 0.9374454,119.1895 0.56231582,119.1964 0.59364599,119.2034 0.81253862,119.2103 0.65620655,119.2172 0.2190475,119.2242 0.56272668,119.2311 0.40581384,119.2380 -6.2150597e-005,119.2450 0.46895111,119.2519 0.59387285,119.2588 0.78151578,119.2658 0.81252486,119.2727 0.68727344,119.2796 0.53104615,119.2866 0.50006211,119.2935 0.78144205,119.3004 1.1566164,119.3074 2.1251013,119.3143 1.999503,119.3213 0.87460428,119.3282 0.031158218,119.3351 6.0190141e-005,119.3421 0.53131258,119.3490 0.18741769,119.3559 2.5073712e-005,119.3629 0.093737513,119.3698 2.4467554e-005,119.3768 0.31271493,119.3837 0.53125381,119.3906 0.62485904,119.3976 0.68741345,119.4045 0.75005651,119.4114 0.81266224,119.4184 0.74999809,119.4253 0.34358963,119.4323 0.18741705,119.4392 0.18752924,119.4461 0.34370518,119.4531 0.18764992,119.4600 0.34394425,119.4670 0.34365472,119.4739 0.28118506,119.4808 0.28127605,119.4878 0.37495947,119.4947 0.18732467,119.5017 0.062684342,119.5086 0.87567335,119.5156 1.4998611,119.5225 0.68744385,119.5294 1.0628957,119.5364 0.99963468,119.5433 0.59339124,119.5503 0.31231445,119.5572 0.093616195,119.5642 -2.0511374e-005,119.5711 7.3332458e-006,119.5780 0.3437542,119.5850 -2.4256366e-005,119.5919 0.093987852,119.5989 0.50023621,119.6058 0.4998211,119.6128 0.18726057,119.6197 -2.5752546e-005,119.6267 0.18769963,119.6336 0.50003612,119.6406 0.34365776,119.6475 0.34377185,119.6544 0.31239912,119.6614 0.093767062,119.6683 0.34402898,119.6753 0.68758756,119.6822 0.7499373,119.6892 0.62491107,119.6961 0.31236804,119.7031 0.12493035,119.7100 0.062407352,119.7170 0.093918376,119.7239 1.0317926,119.7309 2.6250653,119.7378 2.6245093,119.7448 1.2184975,119.7517 0.40640286,119.7587 0.56255335,119.7656 0.37483177,119.7726 0.28122962,119.7795 0.31254047,119.7865 0.15629464,119.7934 0.53154695,119.8004 1.125128,119.8073 0.99989545,119.8143 0.99986196,119.8212 0.49977139,119.8282 0.093653142,119.8351 -6.4157703e-006,119.8421 0.093759544,119.8490 0.093742654,119.8560 -4.5432639e-006,119.8629 0.09375301,119.8699 0.031242475,119.8768 2.5225325e-005,119.8838 0.062614471,119.8907 0.53157938,119.8977 1.1562953,119.9046 0.87498105,119.9116 1.0628008,119.9186 2.343878,119.9255 2.4682009,119.9325 1.1558175,119.9394 6.1904946e-005,119.9464 6.6886496e-005,119.9533 0.31274915,119.9603 0.5625,119.9672 0.53130609,119.9742 0.74994433,119.9812 0.40604398,119.9881 0.28120768,119.9951 0.031178869,120.0020 0.093870938,120.0090 0.50013644,120.0159 0.56241745,120.0229 0.87498438,120.0298 2.8753269,120.0368 5.7191858,120.0438 6.0629864,120.0507 5.3442979,120.0577 5.8137684,120.0646 9.9414196,120.0716 17.159279,120.0786 17.373817,120.0855 15.905236,120.0925 20.847164,120.0994 27.65905,120.1064 24.497229,120.1133 16.90308,120.1203 12.716459,120.1273 7.4344859,120.1342 3.9665997,120.1412 2.2495644,120.1482 1.6563731,120.1551 0.43724623,120.1621 0.18729918,120.1690 2.2425989e-005,120.1760 0.18760577,120.1830 0.18742192,120.1899 0.093723595,120.1969 0.40621412,120.2038 0.50005949,120.2108 0.78144217,120.2178 0.53122061,120.2247 0.49979046,120.2317 0.18756101,120.2387 0.71940303,120.2456 1.844228,120.2526 2.0308287,120.2595 0.96820611,120.2665 0.31229722,120.2735 -6.3448293e-005,120.2804 1.6480957e-005,120.2874 -2.4711003e-006,120.2944 -6.5982249e-006,120.3013 2.8866278e-005,120.3083 0.1875845,120.3153 0.31247255,120.3222 0.093672059,120.3292 -2.1660128e-007,120.3362 -1.1347236e-005,120.3431 4.5609057e-005,120.3501 0.18788859,120.3571 0.71925807,120.3640 0.93723804,120.3710 0.3431164,120.3780 7.8404621e-005,120.3849 0.40676457,120.3919 1.1566117,120.3989 1.6249545,120.4058 1.4060427,120.4128 0.93736666,120.4198 0.6247676,120.4267 0.37513816,120.4337 0.71915954,120.4407 0.93754381,120.4476 0.9688471,120.4546 1.3750232,120.4616 1.1243438,120.4686 0.74994278,120.4755 0.8131941,120.4825 1.2187102,120.4895 1.0623819,120.4964 1.406244,120.5034 1.1872765,120.5104 0.81235838,120.5174 0.78128201,120.5243 1.000174,120.5313 0.9371351,120.5383 0.4998357,120.5452 0.87510252,120.5522 0.74982703,120.5592 0.81264001,120.5662 0.93772888,120.5731 1.0000461,120.5801 1.0312164,120.5871 0.93731791,120.5941 0.87493944,120.6010 1.0936905,120.6080 0.49993309,120.6150 0.49998394,120.6219 0.18747078,120.6289 0.34392259,120.6359 0.59383601,120.6429 0.59390223,120.6498 0.81236464,120.6568 0.40604013,120.6638 0.6874941,120.6708 0.68739986,120.6778 0.40621474,120.6847 0.031221488,120.6917 0.12521131,120.6987 0.43781579,120.7057 0.84431458,120.7126 1.3748964,120.7196 0.6554386,120.7266 0.031038485,120.7336 5.0776835e-005,120.7405 -8.2332081e-005,120.7475 0.00027856851,120.7545 0.4691585,120.7615 0.62494397,120.7685 0.43715769,120.7754 0.28126881,120.7824 1.0939667,120.7894 1.1247337,120.7964 0.40604633,120.8034 9.2559339e-006,120.8103 -1.2326717e-005,120.8173 4.0053183e-005,120.8243 0.093752809,120.8313 0.031248802,120.8383 0.093732245,120.8452 0.093902744,120.8522 0.40663451,120.8592 0.93761045,120.8662 0.96852905,120.8732 0.49980447,120.8801 0.28118688,120.8871 0.18737137,120.8941 -6.9661299e-005,120.9011 2.0463358e-005,120.9081 -1.2187978e-005,120.9151 0.031282026,120.9220 0.31254044,120.9290 0.31245863,120.9360 0.031222325,120.9430 -4.2597353e-006,120.9500 4.0983923e-005,120.9570 0.093762115,120.9639 0.46887872,120.9709 0.84404856,120.9779 1.2500311,120.9849 0.71845591,120.9919 0.12479356,120.9989 -5.1735756e-006,121.0058 6.8873983e-006,121.0128 0.43759823,121.0198 1.0945271,121.0268 2.8455927,121.0338 6.5024419,121.0408 11.440434,121.0478 19.411341,121.0548 28.596842,121.0617 27.090609,121.0687 20.34132,121.0757 21.751793,121.0827 29.816154,121.0897 36.782875,121.0967 34.936367,121.1037 36.790081,121.1107 61.174213,121.1176 85.412331,121.1246 77.173134,121.1316 41.634544,121.1386 11.365345,121.1456 6.5000215,121.1526 5.4051843,121.1596 3.2174094,121.1666 1.5929868,121.1736 0.90613776,121.1806 1.1563833,121.1875 1.5625111,121.1945 2.0310826,121.2015 1.2811739,121.2085 1.0626886,121.2155 1.0936154,121.2225 0.59344733,121.2295 0.21857898,121.2365 0.093882725,121.2435 0.43794292,121.2505 0.78105623,121.2575 0.18705329,121.2645 3.5364454e-005,121.2714 0.093954243,121.2784 0.59406537,121.2854 2.1252408,121.2924 3.0936835,121.2994 2.2808433,121.3064 0.74975872,121.3134 0.65658158,121.3204 1.5003479,121.3274 1.3122865,121.3344 0.46840495,121.3414 0.1249315,121.3484 0.34378737,121.3554 0.28110924,121.3624 0.093833826,121.3694 0.50040203,121.3764 0.81239915,121.3834 0.78088069,121.3904 1.6877004,121.3974 3.4690535,121.4044 2.9685645,121.4114 0.87473202,121.4183 0.18756828,121.4253 0.40628213,121.4323 0.28123623,121.4393 0.34376982,121.4463 0.2188026,121.4533 0.31263813,121.4603 0.37491283,121.4673 0.28101555,121.4743 -5.5016673e-005,121.4813 0.18770216,121.4883 0.65637547,121.4953 0.68741369,121.5023 0.43732211,121.5093 -8.1375067e-005,121.5163 2.1697882e-005,121.5233 -5.4109746e-006,121.5303 -5.5550125e-008,121.5373 5.6339727e-006,121.5443 0.031257745,121.5513 0.18770698,121.5583 0.78163058,121.5653 1.062529,121.5723 0.84333783,121.5793 0.18737955,121.5863 0.31264547,121.5933 0.43751577,121.6004 0.4688859,121.6074 0.53144419,121.6144 0.62468207,121.6214 0.093491457,121.6284 0.093791939,121.6354 -6.6031127e-005,121.6424 1.1860755e-005,121.6494 0.34400845,121.6564 1.3442129,121.6634 1.718644,121.6704 0.78087413,121.6774 0.28110966,121.6844 0.12496134,121.6914 0.18758601,121.6984 0.34382254,121.7054 1.5000308,121.7124 3.1249661,121.7194 3.1250029,121.7264 1.718657,121.7334 0.62487751,121.7404 0.28158537,121.7475 1.0001996,121.7545 0.81234652,121.7615 0.49980095,121.7685 0.093586311,121.7755 0.18772748,121.7825 0.75014716,121.7895 0.56224853,121.7965 0.18736981,121.8035 0.59386861,121.8105 0.78123337,121.8175 0.40634647,121.8245 0.53158188,121.8315 0.74988198,121.8386 0.53093362,121.8456 0.53114343,121.8526 0.34382138,121.8596 1.2189602,121.8666 1.9065887,121.8736 2.187593,121.8806 1.9687322,121.8876 3.3748133,121.8946 3.4372888,121.9017 2.1875551,121.9087 0.81238228,121.9157 0.4685863,121.9227 0.218761,121.9297 0.87531596,121.9367 2.0315797,121.9437 2.3127041,121.9507 1.8434813,121.9578 1.0938234,121.9648 2.3128321,121.9718 2.1873562,121.9788 1.7188301,121.9858 1.7816643,121.9928 2.3124056,121.9998 2.218962,122.0068 3.8748205,122.0139 2.8120406,122.0209 2.9073985,122.0279 4.4394889,122.0349 9.9411564,122.0419 22.384659,122.0489 44.573528,122.0560 109.88376,122.0630 516.24445,122.0700 1559.4574,122.0770 2209.3994,122.0840 1711.8708,122.0910 737.51465,122.0981 308.12448,122.1051 515.7337,122.1121 861.14288,122.1191 845.90491,122.1261 485.6954,122.1331 167.95444,122.1402 73.607895,122.1472 50.424953,122.1542 27.332701,122.1612 11.6842,122.1682 4.9038939,122.1753 1.4669756,122.1823 0.43709511,122.1893 0.56305712,122.1963 2.6567197,122.2033 2.3432031,122.2103 0.56204534,122.2174 0.46889418,122.2244 1.0940535,122.2314 1.249864,122.2384 1.2498287,122.2455 1.4376782,122.2525 1.5315293,122.2595 1.8436974,122.2665 1.9684893,122.2735 1.2187471,122.2806 1.0002631,122.2876 1.5628675,122.2946 1.8747413,122.3016 1.2183297,122.3087 0.8435154,122.3157 0.093680561,122.3227 0.28174338,122.3297 0.81273496,122.3367 0.71850115,122.3438 0.6563834,122.3508 1.0626527,122.3578 1.25012,122.3648 1.5314902,122.3719 2.1251535,122.3789 2.3120947,122.3859 0.96809894,122.3929 0.43746212,122.4000 0.37499091,122.4070 0.46899581,122.4140 1.1876585,122.4210 1.3749479,122.4281 1.3435059,122.4351 0.49981201,122.4421 0.65641338,122.4492 0.75024772,122.4562 1.0624812,122.4632 0.93720311,122.4702 0.65632761,122.4773 0.59385675,122.4843 0.68739945,122.4913 0.59365588,122.4983 0.46866331,122.5054 0.18738705,122.5124 0.031333465,122.5194 0.31295371,122.5265 1.1561482,122.5335 0.71846461,122.5405 0.2812925,122.5476 0.18735573,122.5546 0.093860246,122.5616 0.43762925,122.5686 1.1874261,122.5757 1.031116,122.5827 0.99996871,122.5897 2.1875901,122.5968 2.3124986,122.6038 0.99996275,122.6108 0.2813592,122.6179 0.40633133,122.6249 0.3123101,122.6319 0.031064754,122.6390 0.34397414,122.6460 1.5315714,122.6530 2.0000038,122.6601 1.4371871,122.6671 0.093603723,122.6741 0.37527514,122.6812 1.0314041,122.6882 1.1251302,122.6952 1.218871,122.7023 0.96864748,122.7093 1.0311455,122.7163 1.4062934,122.7234 1.6874965,122.7304 1.1872575,122.7374 0.53108883,122.7445 0.3124032,122.7515 0.12502876,122.7585 0.3125158,122.7656 0.18751955,122.7726 0.40643725,122.7797 0.59367263,122.7867 0.3124617,122.7937 0.21885961,122.8008 0.53154314,122.8078 1.4064898,122.8148 2.1561985,122.8219 1.6252862,122.8289 1.2809695,122.8360 0.53071451,122.8430 0.43742833,122.8500 0.78112859,122.8571 0.84383744,122.8641 0.84397018,122.8711 0.65649843,122.8782 0.87542504,122.8852 1.5939949,122.8923 1.9059815,122.8993 1.8436477,122.9063 2.2190969,122.9134 2.3442671,122.9204 2.2498806,122.9275 1.5618567,122.9345 0.96873164,122.9415 1.0937998,122.9486 0.99971044,122.9556 0.65612698,122.9627 0.56234139,122.9697 0.40621933,122.9768 0.593723,122.9838 0.43728283,122.9908 0.40639979,122.9979 1.0003214,123.0049 1.2812437,123.0120 1.1248451,123.0190 0.84353673,123.0261 0.31224495,123.0331 0.25028956,123.0401 2.9721494,123.0472 17.543489,123.0542 52.799896,123.0613 87.611069,123.0683 125.896,123.0754 164.44942,123.0824 159.76805,123.0895 115.34964,123.0965 74.70433,123.1035 67.596695,123.1106 83.855576,123.1176 101.19569,123.1247 99.867264,123.1317 74.078217,123.1388 47.237202,123.1458 26.084435,123.1529 10.400664,123.1599 3.966615,123.1670 2.5621581,123.1740 1.9997479,123.1811 0.96790808,123.1881 0.03100523,123.1952 0.43771386,123.2022 1.0626011,123.2093 1.5626293,123.2163 1.3749021,123.2234 0.74974644,123.2304 0.093692571,123.2375 0.28136066,123.2445 0.37505558,123.2516 0.59370857,123.2586 0.18739298,123.2657 0.062433604,123.2727 -8.0511036e-006,123.2798 0.12509121,123.2868 0.18746579,123.2939 0.093765922,123.3009 0.34417322,123.3080 1.0627103,123.3150 1.1560044,123.3221 0.84349793,123.3291 0.65678334,123.3362 1.5945235,123.3432 2.0934255,123.3503 1.6554605,123.3573 0.65593117,123.3644 0.31258464,123.3714 0.50012547,123.3785 0.8440783,123.3855 0.96853822,123.3926 0.21861,123.3997 0.43763232,123.4067 0.31225199,123.4138 0.093616724,123.4208 0.094018966,123.4279 0.62527353,123.4349 0.93736422,123.4420 0.99970716,123.4490 0.53110611,123.4561 0.31274378,123.4632 0.50014061,123.4702 0.53117746,123.4773 0.49990633,123.4843 0.31238052,123.4914 0.50007808,123.4984 0.96902692,123.5055 1.3752013,123.5125 1.1560733,123.5196 0.43713206,123.5267 0.18752474,123.5337 0.43757406,123.5408 0.62521207,123.5478 2.500869,123.5549 5.4068174,123.5620 6.4692039,123.5690 6.5625386,123.5761 4.0928574,123.5831 2.06147,123.5902 0.18703908,123.5973 0.093988359,123.6043 0.43778083,123.6114 0.68727636,123.6184 0.1872047,123.6255 0.031258091,123.6326 0.12517843,123.6396 0.81280226,123.6467 1.5628592,123.6537 2.1250467,123.6608 1.6559244,123.6679 1.2496589,123.6749 0.4998574,123.6820 0.21880402,123.6891 0.093655147,123.6961 -4.435976e-005,123.7032 9.8792756e-005,123.7102 0.21897952,123.7173 0.40636158,123.7244 0.62511706,123.7314 1.2192184,123.7385 1.9066063,123.7456 1.6869658,123.7526 0.74943048,123.7597 0.37486187,123.7668 0.68761283,123.7738 1.3438455,123.7809 0.93746072,123.7879 0.59373868,123.7950 0.40611824,123.8021 0.1873809,123.8091 6.5421782e-006,123.8162 0.18781868,123.8233 0.46882796,123.8303 0.37501553,123.8374 0.56244564,123.8445 0.34352106,123.8515 0.1873997,123.8586 0.093685858,123.8657 0.18752001,123.8727 0.1875757,123.8798 0.31248564,123.8869 0.03118231,123.8940 0.031221174,123.9010 0.00012942468,123.9081 0.40652537,123.9152 0.78120255,123.9222 0.62479609,123.9293 0.59394276,123.9364 0.7502287,123.9434 0.68735504,123.9505 0.65615815,123.9576 0.59382701,123.9646 0.49987236,123.9717 0.21853472,123.9788 0.93772697,123.9859 1.6253078,123.9929 2.0938892,124.0000 1.4374645,124.0071 0.74977463,124.0141 0.71852154,124.0212 0.68786377,124.0283 0.87498403,124.0354 0.96893913,124.0424 4.4720407,124.0495 14.880917,124.0566 26.566242,124.0637 30.999632,124.0707 29.529697,124.0778 39.080364,124.0849 99.382614,124.0919 165.64244,124.0990 158.44493,124.1061 92.188164,124.1132 66.805664,124.1202 173.81088,124.1273 343.46457,124.1344 361.7312,124.1415 213.9393,124.1485 72.92218,124.1556 28.305744,124.1627 17.08917,124.1698 7.5587964,124.1769 4.5610008,124.1839 3.9679315,124.1910 2.1870649,124.1981 0.062482916,124.2052 0.21883973,124.2122 0.18750373,124.2193 0.18746145,124.2264 0.093687221,124.2335 0.093735501,124.2406 0.031170791,124.2476 1.438132,124.2547 3.3443568,124.2618 2.9997575,124.2689 1.2181994,124.2759 0.24958056,124.2830 -6.5154054e-006,124.2901 0.18756633,124.2972 0.3749598,124.3043 1.4382211,124.3113 2.2191668,124.3184 1.1873167,124.3255 0.99947768,124.3326 0.093257941,124.3397 0.093920574,124.3467 0.18739028,124.3538 0.093702696,124.3609 0.46895152,124.3680 0.78174138,124.3751 1.656491,124.3822 1.5310112,124.3892 1.2183298,124.3963 0.37491122,124.4034 0.62516993,124.4105 0.53106159,124.4176 0.12487495,124.4247 0.18758862,124.4317 0.18750091,124.4388 0.093673065,124.4459 0.12508076,124.4530 0.59404576,124.4601 1.2189091,124.4672 1.3125927,124.4742 1.3439202,124.4813 1.4685409,124.4884 0.74958301,124.4955 0.31247082,124.5026 0.43746841,124.5097 0.56250864,124.5168 2.0631311,124.5238 2.90675,124.5309 1.8122766,124.5380 0.99949741,124.5451 0.34328741,124.5522 -0.00014187771,124.5593 0.031321771,124.5664 0.09374202,124.5735 0.031210074,124.5805 3.0498675e-005,124.5876 0.25025237,124.5947 0.96920037,124.6018 1.9378452,124.6089 2.2497714,124.6160 1.0307226,124.6231 0.21848714,124.6302 0.12494683,124.6373 0.1874972,124.6443 0.093770728,124.6514 0.093796842,124.6585 0.12503231,124.6656 0.15624645,124.6727 0.093698844,124.6798 0.06250596,124.6869 0.18757868,124.6940 0.53125292,124.7011 0.49993375,124.7082 0.1874043,124.7153 0.031464215,124.7223 0.56294417,124.7294 0.96876919,124.7365 0.7809028,124.7436 0.71865696,124.7507 0.78125781,124.7578 0.31238171,124.7649 0.093684986,124.7720 -4.4245902e-005,124.7791 2.8980561e-005,124.7862 0.34369168,124.7933 0.56273109,124.8004 0.31268108,124.8075 0.24986386,124.8146 0.15608373,124.8217 0.093714938,124.8287 0.34402335,124.8358 0.93790179,124.8429 1.499971,124.8500 0.93718439,124.8571 0.71878672,124.8642 0.74999535,124.8713 0.62513566,124.8784 0.62495703,124.8855 0.40631577,124.8926 1.2190635,124.8997 1.8433301,124.9068 1.2808266,124.9139 -5.9964146e-005,124.9210 0.093973912,124.9281 0.7190854,124.9352 1.0310969,124.9423 0.78096664,124.9494 0.49991199,124.9565 0.218872,124.9636 0.50093114,124.9707 2.0008321,124.9778 2.4994955,124.9849 1.4365712,124.9920 0.65597385,124.9991 0.53115207,125.0062 0.43761644,125.0133 0.78170204,125.0204 1.8754039,125.0275 5.5028462,125.0346 14.628715,125.0417 18.75098,125.0488 16.341412,125.0559 13.973355,125.0630 43.214108,125.0701 109.78045,125.0772 146.65672,125.0843 116.2594,125.0914 69.482025,125.0985 43.524323,125.1056 40.719997,125.1127 43.031647,125.1198 40.498962,125.1269 42.000076,125.1340 39.746086,125.1411 25.711405,125.1482 14.900172,125.1553 9.1848764,125.1624 6.6867352,125.1695 3.7806041,125.1767 2.0309002,125.1838 2.3747287,125.1909 1.9059696,125.1980 0.49993598,125.2051 0.12505122,125.2122 0.21871349,125.2193 0.21904436,125.2264 1.1255997,125.2335 1.624799,125.2406 0.78062677,125.2477 0.18742117,125.2548 0.18759783,125.2619 0.18739773,125.2690 8.7260931e-005,125.2761 0.50030488,125.2832 0.90634847,125.2904 0.74967462,125.2975 0.03109899,125.3046 0.40663806,125.3117 1.0626433,125.3188 0.81214702,125.3259 0.031028746,125.3330 0.18772073,125.3401 0.62510461,125.3472 0.43729496,125.3543 0.12506804,125.3614 0.4063001,125.3686 0.18734308,125.3757 0.93763828,125.3828 2.4065859,125.3899 2.7816079,125.3970 2.6873708,125.4041 1.3746644,125.4112 0.74970305,125.4183 0.093774013,125.4254 0.3751317,125.4326 0.18734986,125.4397 0.12490952,125.4468 0.28127664,125.4539 0.65622288,125.4610 0.53154981,125.4681 1.2506984,125.4752 1.7188091,125.4824 1.3118604,125.4895 0.31211713,125.4966 0.18749665,125.5037 0.093743905,125.5108 0.18746404,125.5179 -9.2480623e-006,125.5250 0.21921605,125.5322 1.0627429,125.5393 1.0934719,125.5464 0.43720305,125.5535 0.18745236,125.5606 0.71945161,125.5677 1.7505093,125.5748 1.4996636,125.5820 0.84332633,125.5891 0.87537605,125.5962 2.4382386,125.6033 3.0623116,125.6104 2.0929315,125.6175 0.7495451,125.6247 0.43757078,125.6318 0.68765467,125.6389 0.93756902,125.6460 0.84353739,125.6531 0.37493789,125.6603 0.59386128,125.6674 0.56240374,125.6745 0.50009656,125.6816 0.90646118,125.6887 1.4999322,125.6959 1.2185872,125.7030 0.71879882,125.7101 0.87482673,125.7172 0.53115362,125.7243 0.68768352,125.7315 0.62519419,125.7386 1.1253078,125.7457 1.4374559,125.7528 0.99955177,125.7599 0.21846469,125.7671 -1.8265491e-005,125.7742 0.031314276,125.7813 0.18756439,125.7884 0.18743142,125.7955 0.093938075,125.8027 0.34383252,125.8098 0.18727417,125.8169 0.12501879,125.8240 0.18751724,125.8312 0.12489,125.8383 -1.8319273e-005,125.8454 0.18773033,125.8525 0.62524831,125.8597 0.7499581,125.8668 0.71876776,125.8739 1.3128066,125.8810 1.6874493,125.8882 0.93720412,125.8953 0.49986699,125.9024 0.24992855,125.9095 0.1873623,125.9167 -9.5530304e-005,125.9238 2.0437801e-006,125.9309 0.031404503,125.9380 0.59410447,125.9452 0.87516117,125.9523 0.74981105,125.9594 0.31229365,125.9665 0.40648818,125.9737 1.1880177,125.9808 1.7502625,125.9879 1.3433127,125.9951 0.59309286,126.0022 0.59360474,126.0093 0.96876937,126.0164 1.0316335,126.0236 1.9695187,126.0307 2.8441696,126.0378 3.8443682,126.0450 5.8144884,126.0521 8.9074163,126.0592 10.814019,126.0663 15.596297,126.0735 19.782076,126.0806 31.732002,126.0877 72.465614,126.0949 119.33099,126.1020 134.62334,126.1091 120.23653,126.1163 88.042427,126.1234 45.417328,126.1305 19.39842,126.1377 15.906529,126.1448 14.123127,126.1519 7.4977169,126.1591 3.7173171,126.1662 2.1240795,126.1733 2.1560011,126.1805 2.8759487,126.1876 4.0317383,126.1947 2.2489662,126.2019 0.74922884,126.2090 0.031204449,126.2161 0.7502538,126.2233 0.68745464,126.2304 0.46863154,126.2375 0.18745129,126.2447 0.18746074,126.2518 0.37494445,126.2589 0.37514064,126.2661 0.59399527,126.2732 1.062782,126.2803 1.4688631,126.2875 1.3746781,126.2946 0.68711591,126.3018 0.093630739,126.3089 5.5071683e-005,126.3160 0.18766041,126.3232 1.7502398,126.3303 3.1873851,126.3374 2.156179,126.3446 1.2190452,126.3517 0.84391105,126.3589 1.0626364,126.3660 1.5626211,126.3731 1.3122187,126.3803 0.7496345,126.3874 0.46859682,126.3946 0.18737945,126.4017 -5.2172745e-005,126.4088 5.4419717e-005,126.4160 0.40626702,126.4231 0.56248736,126.4303 0.49995565,126.4374 0.18759798,126.4445 0.21904573,126.4517 0.531268,126.4588 0.37480062,126.4660 0.18740021,126.4731 0.18758312,126.4802 0.75019366,126.4874 0.93745273,126.4945 0.56236035,126.5017 0.40639439,126.5088 0.78138977,126.5160 0.96874774,126.5231 0.84357983,126.5302 0.34350181,126.5374 0.031196497,126.5445 0.21906,126.5517 0.81275052,126.5588 1.0309799,126.5660 0.68726832,126.5731 0.74998522,126.5802 0.49996728,126.5874 0.09370479,126.5945 0.00010963822,126.6017 0.18770169,126.6088 0.31258684,126.6160 0.46895051,126.6231 0.96899277,126.6303 1.2186273,126.6374 0.84352988,126.6446 0.65622461,126.6517 0.65628928,126.6589 0.81253046,126.6660 0.96879464,126.6731 1.2810131,126.6803 0.78104848,126.6874 0.59373719,126.6946 0.12489747,126.7017 -2.7981108e-005,126.7089 8.2795159e-005,126.7160 0.34400129,126.7232 0.81267399,126.7303 0.84357166,126.7375 0.56224269,126.7446 0.34364831,126.7518 0.34396225,126.7589 0.50026822,126.7661 0.43731996,126.7732 0.2184906,126.7804 0.093856454,126.7875 0.31274071,126.7947 0.93778336,126.8018 1.5626602,126.8090 1.5308845,126.8161 0.84358817,126.8233 0.87520379,126.8304 1.0000482,126.8376 0.87480682,126.8447 0.65630317,126.8519 1.1562247,126.8590 0.7497012,126.8662 0.656349,126.8733 0.8438552,126.8805 0.46858144,126.8877 0.031152824,126.8948 1.8793031e-005,126.9020 4.5957131e-006,126.9091 0.031265713,126.9163 0.031235378,126.9234 -1.012635e-005,126.9306 2.2887712e-006,126.9377 9.7204691e-007,126.9449 -6.1775554e-006,126.9520 2.3739802e-005,126.9592 0.093824111,126.9664 0.18749839,126.9735 0.093675107,126.9807 -1.7527633e-005,126.9878 -1.0749298e-005,126.9950 6.053035e-005,127.0021 0.28133982,127.0093 0.78171271,127.0165 1.5949949,127.0236 4.6882901,127.0308 6.687696,127.0379 8.7819424,127.0451 12.06534,127.0522 19.12722,127.0594 20.783438,127.0666 26.160112,127.0737 47.972839,127.0809 160.80611,127.0880 312.59061,127.0952 330.61661,127.1023 200.03778,127.1095 72.421127,127.1167 33.899673,127.1238 29.590752,127.1310 24.277983,127.1381 18.342299,127.1453 15.029981,127.1525 11.184944,127.1596 6.1226101,127.1668 2.8430653,127.1740 1.5933373,127.1811 1.4685924,127.1883 1.9067945,127.1954 1.9375892,127.2026 0.96825391,127.2098 0.40571612,127.2169 0.093661137,127.2241 0.31262374,127.2313 0.40642706,127.2384 0.50007433,127.2456 0.71869588,127.2527 1.8749088,127.2599 0.81225348,127.2671 0.31245041,127.2742 0.062511034,127.2814 -8.1090639e-006,127.2886 0.031277295,127.2957 0.093800679,127.3029 0.093724027,127.3101 0.37499505,127.3172 1.4691128,127.3244 1.9687355,127.3316 0.31213534,127.3387 -5.1039584e-005,127.3459 5.8322461e-005,127.3531 0.18754342,127.3602 0.18765509,127.3674 0.3125627,127.3746 0.4997938,127.3817 0.59387046,127.3889 0.68751335,127.3961 0.2499,127.4032 0.40641925,127.4104 0.65630513,127.4176 0.56228822,127.4247 0.12495757,127.4319 0.40642357,127.4391 0.53129828,127.4462 0.6250034,127.4534 0.59380364,127.4606 0.68780994,127.4677 1.0626168,127.4749 1.2810993,127.4821 1.1874007,127.4893 0.96908301,127.4964 1.2812358,127.5036 0.74964005,127.5108 0.53119981,127.5179 0.4061822,127.5251 0.40610263,127.5323 0.40602356,127.5395 0.75010437,127.5466 0.87551701,127.5538 0.9691577,127.5610 1.062624,127.5681 1.8134248,127.5753 2.9373395,127.5825 1.6551393,127.5897 1.1872276,127.5968 1.2184986,127.6040 0.65612882,127.6112 0.43758765,127.6184 0.62521946,127.6255 0.75034523,127.6327 1.1879368,127.6399 1.6248218,127.6470 1.249336,127.6542 0.56250471,127.6614 0.81284374,127.6686 0.87484497,127.6758 0.81219512,127.6829 0.53105921,127.6901 0.18739426,127.6973 0.34372053,127.7045 2.4638639e-005,127.7116 0.093815222,127.7188 0.18751132,127.7260 0.21878986,127.7332 0.59406948,127.7403 0.81267065,127.7475 0.71865022,127.7547 0.74984038,127.7619 0.46847349,127.7691 0.031164333,127.7762 0.093977854,127.7834 0.37509578,127.7906 0.46869603,127.7978 0.40614736,127.8049 0.09366896,127.8121 0.093716256,127.8193 -8.0334765e-005,127.8265 7.1994196e-005,127.8337 0.18756905,127.8408 0.34391063,127.8480 0.62494946,127.8552 0.18731168,127.8624 0.18759272,127.8696 0.40618742,127.8767 0.18754548,127.8839 0.28153929,127.8911 0.71901572,127.8983 0.99990857,127.9055 0.68713361,127.9127 0.34366187,127.9198 0.28137389,127.9270 0.31266496,127.9342 0.49985543,127.9414 0.12475412,127.9486 -3.3504359e-005,127.9558 0.12525325,127.9629 0.62508118,127.9701 0.37482867,127.9773 0.50010246,127.9845 0.78141004,127.9917 0.68743551,127.9989 0.437475,128.0060 0.65630925,128.0132 0.59358495,128.0204 0.40648368,128.0276 2.1885595,128.0348 7.7833505,128.0420 17.971302,128.0492 25.032169,128.0563 21.467451,128.0635 13.625245,128.0707 15.849674,128.0779 37.014095,128.0851 66.668991,128.0923 79.909233,128.0995 81.588509,128.1066 128.09059,128.1138 503.96097,128.1210 1131.7302,128.1282 1296.3668,128.1354 829.36658,128.1426 283.61188,128.1498 93.372231,128.1570 66.496475,128.1642 50.301716,128.1713 27.894127,128.1785 11.368746,128.1857 4.4987369,128.1929 3.030787,128.2001 1.9994433,128.2073 1.437116,128.2145 0.8436926,128.2217 1.1878926,128.2289 1.5939183,128.2361 1.7183716,128.2433 0.9058724,128.2504 0.62488395,128.2576 0.37507698,128.2648 0.90695775,128.2720 1.6253716,128.2792 1.812362,128.2864 1.9373406,128.2936 1.8121405,128.3008 1.3433843,128.3080 0.56259525,128.3152 1.5006423,128.3224 3.7503157,128.3296 3.9056194,128.3368 1.9685295,128.3440 1.4064186,128.3511 1.5621347,128.3583 0.87491989,128.3655 0.96917105,128.3727 1.6880838,128.3799 1.9999189,128.3871 1.374243,128.3943 0.59356767,128.4015 0.71890211,128.4087 0.62475771,128.4159 0.12481713,128.4231 0.031350255,128.4303 0.28126317,128.4375 0.12491103,128.4447 5.8534908e-005,128.4519 0.6876058,128.4591 0.93754977,128.4663 1.3127173,128.4735 1.7189752,128.4807 1.7811011,128.4879 0.87536001,128.4951 2.7191203,128.5023 3.1558197,128.5095 2.0934432,128.5167 1.1874065,128.5239 0.53124976,128.5311 0.65615422,128.5383 0.71877384,128.5455 1.4066964,128.5527 2.3749886,128.5599 1.7810766,128.5671 1.6562943,128.5743 1.2811248,128.5815 1.3442428,128.5887 3.4703193,128.5959 6.4074883,128.6031 6.655848,128.6103 4.3108959,128.6175 1.9986745,128.6247 0.74992645,128.6319 2.0939176,128.6391 1.7810581,128.6463 0.84359539,128.6535 0.43755868,128.6607 0.87510276,128.6679 0.84360552,128.6751 0.37497947,128.6823 0.43752983,128.6895 0.59384888,128.6967 0.84372044,128.7039 0.43748027,128.7111 0.87526506,128.7183 1.4375216,128.7255 1.4061459,128.7327 0.87489003,128.7399 0.59398037,128.7472 1.4376136,128.7544 0.62468183,128.7616 0.37476847,128.7688 0.40614018,128.7760 0.21876077,128.7832 0.18773526,128.7904 0.7189588,128.7976 1.4374171,128.8048 1.3434668,128.8120 0.34357652,128.8192 0.12523741,128.8264 0.50009656,128.8336 0.31226683,128.8408 -8.2914223e-005,128.8481 1.0864902e-005,128.8553 3.9463182e-005,128.8625 0.31260166,128.8697 0.53138393,128.8769 2.3439655,128.8841 3.9378319,128.8913 3.8749654,128.8985 2.1245353,128.9057 0.75032043,128.9129 2.3756466,128.9201 2.0307391,128.9274 0.71824056,128.9346 0.49998501,128.9418 0.31234333,128.9490 0.6874823,128.9562 1.6874818,128.9634 1.7814312,128.9706 1.1564279,128.9778 0.56256002,128.9850 1.0944126,128.9923 2.1566713,128.9995 1.9368616,129.0067 2.2823601,129.0139 5.9080663,129.0211 7.4694071,129.0283 8.7187233,129.0355 15.443515,129.0428 36.291622,129.0500 84.022736,129.0572 352.92871,129.0644 958.50604,129.0716 1274.9941,129.0788 949.04541,129.0860 396.03003,129.0933 139.3468,129.1005 87.051849,129.1077 69.838875,129.1149 77.700928,129.1221 111.92325,129.1293 124.3371,129.1366 87.630798,129.1438 43.760643,129.1510 17.930544,129.1582 11.216798,129.1654 5.622992,129.1726 2.9675329,129.1799 1.2806696,129.1871 2.062655,129.1943 1.8749627,129.2015 0.93772686,129.2087 1.0000608,129.2159 0.9686752,129.2232 0.9370963,129.2304 0.5624153,129.2376 1.3440216,129.2448 0.90585703,129.2520 0.37462047,129.2593 0.18750025,129.2665 0.53132617,129.2737 0.93760574,129.2809 1.4688753,129.2881 1.343678,129.2954 0.6873641,129.3026 0.21894178,129.3098 0.68762994,129.3170 0.81248581,129.3242 0.68747902,129.3315 0.43746209,129.3387 0.84395397,129.3459 1.4999529,129.3531 1.3436491,129.3604 1.0314158,129.3676 0.74984729,129.3748 0.53118926,129.3820 0.81269121,129.3893 0.99983019,129.3965 0.53091824,129.4037 -7.6742042e-005,129.4109 3.518114e-005,129.4181 0.093793049,129.4254 0.18755698,129.4326 0.31265175,129.4398 0.75035238,129.4470 1.2814356,129.4543 1.2811084,129.4615 0.78101367,129.4687 0.43733823,129.4760 0.49990115,129.4832 0.31249446,129.4904 0.37521771,129.4976 0.53111911,129.5049 0.15600561,129.5121 0.093835443,129.5193 0.34392419,129.5265 1.0005375,129.5338 2.2503452,129.5410 2.9687886,129.5482 3.6560767,129.5554 3.374579,129.5627 2.2502673,129.5699 1.9693891,129.5771 1.8433576,129.5844 1.1559278,129.5916 1.2812543,129.5988 0.68700969,129.6061 0.71862274,129.6133 2.1253915,129.6205 3.531908,129.6277 3.2815042,129.6350 2.4370415,129.6422 1.2805476,129.6494 0.18716405,129.6567 8.2283375e-005,129.6639 0.18767878,129.6711 0.37512857,129.6784 0.56253713,129.6856 0.53128576,129.6928 0.56259549,129.7001 0.68732929,129.7073 0.46855891,129.7145 0.34369636,129.7218 0.43740475,129.7290 0.093840554,129.7362 0.594118,129.7435 1.1875499,129.7507 0.71850818,129.7579 0.40604749,129.7652 -8.6867964e-005,129.7724 0.093954429,129.7796 0.78146553,129.7869 1.249927,129.7941 0.74977875,129.8013 0.18777597,129.8086 0.75042194,129.8158 1.0310247,129.8230 0.46830663,129.8303 0.093656659,129.8375 0.18766767,129.8447 0.56274885,129.8520 1.5938709,129.8592 2.3436491,129.8665 1.968431,129.8737 0.43731922,129.8809 -2.3270386e-005,129.8882 0.00011724986,129.8954 0.2813313,129.9026 0.25003755,129.9099 0.50029504,129.9171 0.6875838,129.9244 0.43711808,129.9316 0.031006511,129.9388 5.4883007e-005,129.9461 0.18761475,129.9533 0.46877667,129.9605 0.34398025,129.9678 0.62537479,129.9750 0.84381109,129.9823 1.1250637,129.9895 1.8132863,129.9967 5.2518806,130.0040 9.2819691,130.0112 8.0290623,130.0185 2.5609288,130.0257 1.0945685,130.0330 2.3448796,130.0402 5.5636258,130.0474 13.813408,130.0547 20.315331,130.0619 31.106327,130.0692 56.391842,130.0764 77.409149,130.0836 79.728859,130.0909 174.04044,130.0981 447.67331,130.1054 611.13123,130.1126 467.77399,130.1199 201.14073,130.1271 84.982872,130.1344 85.163994,130.1416 85.148491,130.1488 60.264,130.1561 37.776272,130.1633 69.947769,130.1706 184.3727,130.1778 259.06601,130.1851 199.78902,130.1923 82.513123,130.1996 21.60976,130.2068 10.154648,130.2141 8.2490616,130.2213 4.4984565,130.2285 2.3737402,130.2358 0.46807611,130.2430 0.12503862,130.2503 0.37517762,130.2575 0.75002939,130.2648 0.65611315,130.2720 0.31245035,130.2793 0.187428,130.2865 6.5812361e-005,130.2938 0.34390277,130.3010 0.34372026,130.3083 0.28143355,130.3155 0.68813372,130.3228 1.3129662,130.3300 1.4999229,130.3373 1.4376458,130.3445 1.9996928,130.3518 1.4682034,130.3590 1.312425,130.3663 1.7810209,130.3735 1.968527,130.3808 1.3436112,130.3880 0.062462628,130.3953 0.094063498,130.4025 0.65651399,130.4098 0.68740559,130.4170 0.71876514,130.4243 0.68742311,130.4315 0.62513393,130.4388 1.3750523,130.4460 1.2185583,130.4533 0.687374,130.4606 0.18727823,130.4678 -7.9527119e-005,130.4751 0.031371359,130.4823 0.28140816,130.4896 0.50019854,130.4968 0.87523836,130.5041 1.0623316,130.5113 0.59336579,130.5186 0.093580142,130.5258 0.00012876061,130.5331 0.21905655,130.5404 1.0004892,130.5476 2.7191348,130.5549 3.155987,130.5621 2.0310893,130.5694 1.5314658,130.5766 1.7186552,130.5839 1.3119949,130.5912 0.31208134,130.5984 -7.2281691e-005,130.6057 0.093956828,130.6129 0.53138965,130.6202 0.43731081,130.6274 0.12492523,130.6347 0.37525707,130.6420 0.87510544,130.6492 0.87505156,130.6565 1.0937117,130.6637 0.90602809,130.6710 0.71882224,130.6783 0.65638196,130.6855 0.78120661,130.6928 0.71895009,130.7000 1.0000976,130.7073 0.59342778,130.7146 0.37488535,130.7218 0.46888086,130.7291 0.62522823,130.7363 0.84361583,130.7436 0.37465617,130.7509 0.12494346,130.7581 0.1875675,130.7654 0.34375992,130.7726 0.31251895,130.7799 0.43761033,130.7872 0.59378004,130.7944 0.56244206,130.8017 0.34359986,130.8090 0.18761109,130.8162 0.65638334,130.8235 0.46851793,130.8307 0.093717404,130.8380 0.21875209,130.8453 0.12526153,130.8525 0.65650821,130.8598 0.6872071,130.8671 0.3122586,130.8743 0.12495467,130.8816 0.34386525,130.8889 0.75017071,130.8961 2.0313265,130.9034 2.3436422,130.9107 1.4997885,130.9179 0.31252363,130.9252 0.71892709,130.9325 0.84379125,130.9397 0.68752432,130.9470 0.87545651,130.9543 1.7819158,130.9615 2.9997344,130.9688 2.061595,130.9761 0.062170353,130.9833 0.00010882039,130.9906 0.093787797,130.9979 0.28140888,131.0051 0.71891439,131.0124 0.59358847,131.0197 0.84374857,131.0269 1.2812346,131.0342 0.8125034,131.0415 2.8759766,131.0487 9.4078083,131.0560 16.940218,131.0633 20.034855,131.0706 23.063917,131.0778 26.344761,131.0851 35.321602,131.0924 58.237469,131.0996 90.545326,131.1069 101.93039,131.1142 70.978218,131.1215 33.954487,131.1287 17.029066,131.1360 15.21862,131.1433 13.529212,131.1505 10.62212,131.1578 5.2793174,131.1651 4.6273127,131.1724 12.223804,131.1796 19.657854,131.1869 16.246662,131.1942 8.9650307,131.2015 3.8106968,131.2087 2.1558466,131.2160 2.3124435,131.2233 1.4683527,131.2306 0.62487262,131.2378 0.56261528,131.2451 0.78141463,131.2524 0.71860278,131.2597 0.37483251,131.2669 0.31238183,131.2742 0.12513213,131.2815 0.50020581,131.2888 0.37470809,131.2960 0.093684919,131.3033 0.43776041,131.3106 1.1876987,131.3179 0.81263816,131.3251 0.74999601,131.3324 0.49963674,131.3397 0.093459174,131.3470 -7.2772204e-006,131.3543 3.6005596e-005,131.3615 0.18763769,131.3688 0.4062776,131.3761 0.28117347,131.3834 0.21887165,131.3907 0.34387231,131.3979 0.31232756,131.4052 0.093596898,131.4125 0.31271273,131.4198 1.000131,131.4270 1.0003343,131.4343 1.4693954,131.4416 1.4372444,131.4489 0.65544879,131.4562 0.34374616,131.4635 0.78142852,131.4707 1.0935657,131.4780 1.2811637,131.4853 0.74993247,131.4926 0.21864513,131.4999 0.062541701,131.5071 0.34391651,131.5144 0.49995527,131.5217 0.3124671,131.5290 0.62509698,131.5363 0.93763852,131.5436 1.4689969,131.5508 1.9689767,131.5581 2.1248925,131.5654 1.0620948,131.5727 0.28113937,131.5800 0.28116685,131.5873 0.093580239,131.5945 -5.3456424e-006,131.6018 0.031355567,131.6091 0.21881585,131.6164 0.28115076,131.6237 0.18742706,131.6310 0.46922785,131.6383 1.9694989,131.6455 2.5002091,131.6528 1.9680381,131.6601 0.81183219,131.6674 0.65626204,131.6747 0.43747014,131.6820 0.21874313,131.6893 0.09381295,131.6966 0.21889813,131.7038 0.3438898,131.7111 0.31229854,131.7184 0.031056274,131.7257 2.5320762e-005,131.7330 0.12502325,131.7403 0.28128716,131.7476 0.31257582,131.7549 0.62565833,131.7622 1.5943691,131.7694 1.8747627,131.7767 1.3743566,131.7840 0.68730021,131.7913 0.68735194,131.7986 0.093643688,131.8059 0.37517393,131.8132 0.40613475,131.8205 0.5000152,131.8278 0.65638232,131.8351 0.59371465,131.8424 0.4062708,131.8496 0.71887124,131.8569 0.99996084,131.8642 0.74989539,131.8715 0.62483084,131.8788 0.3124027,131.8861 0.031262204,131.8934 0.18760173,131.9007 0.59378481,131.9080 0.37489972,131.9153 0.71876311,131.9226 1.1251224,131.9299 0.68750799,131.9372 0.21878017,131.9445 0.50013226,131.9518 0.65621781,131.9590 0.49990147,131.9663 0.28114849,131.9736 0.43795833,131.9809 1.4691755,131.9882 1.9372034,131.9955 1.2182963,132.0028 0.28114277,132.0101 0.62548631,132.0174 1.4066217,132.0247 1.3123842,132.0320 0.99970776,132.0393 1.1563156,132.0466 4.344265,132.0539 7.1881766,132.0612 7.0623355,132.0685 5.4378991,132.0758 9.2524252,132.0831 16.940687,132.0904 23.910397,132.0977 29.940077,132.1050 28.405003,132.1123 21.059492,132.1196 13.028057,132.1269 7.809175,132.1342 3.8728836,132.1415 1.9366534,132.1488 0.78072655,132.1561 0.75007313,132.1634 1.2501523,132.1707 1.28116,132.1780 0.59353071,132.1853 0.031191591,132.1926 0.031237951,132.1999 0.093807474,132.2072 0.59394872,132.2145 0.81247038,132.2218 0.28099841,132.2291 0.031557754,132.2364 0.81312567,132.2437 1.5934933,132.2510 0.65573025,132.2583 0.18747732,132.2656 0.43765667,132.2729 1.0624323,132.2802 0.9687857,132.2875 0.71887541,132.2948 0.34385648,132.3021 0.62495106,132.3094 0.56244832,132.3167 0.65645975,132.3241 0.59361017,132.3314 0.31226641,132.3387 0.18737994,132.3460 0.18747652,132.3533 0.18746679,132.3606 -5.8331511e-006,132.3679 0.18767907,132.3752 0.53130901,132.3825 0.65611941,132.3898 0.43739614,132.3971 0.3437745,132.4044 0.28135666,132.4117 0.34379435,132.4190 0.31240776,132.4263 0.18751134,132.4336 0.50019747,132.4410 0.90652895,132.4483 1.3439679,132.4556 1.4997189,132.4629 1.3435007,132.4702 1.4690588,132.4775 1.4686714,132.4848 0.74989986,132.4921 0.90655679,132.4994 0.96847141,132.5067 0.3121314,132.5141 0.18759091,132.5214 0.43754876,132.5287 0.37487373,132.5360 0.28123632,132.5433 0.59383947,132.5506 0.84367537,132.5579 0.34362754,132.5652 0.21891078,132.5725 0.84408212,132.5799 1.2500974,132.5872 0.78095239,132.5945 0.18730623,132.6018 0.21891826,132.6091 0.4379124,132.6164 0.84404296,132.6237 0.93735927,132.6310 0.74991441,132.6384 0.78096628,132.6457 0.78107166,132.6530 0.75010955,132.6603 0.71854794,132.6676 0.15610085,132.6749 -1.5683967e-005,132.6822 0.031327628,132.6896 0.56282938,132.6969 1.3127456,132.7042 1.5001196,132.7115 1.4686245,132.7188 0.7496388,132.7261 0.37494344,132.7335 0.50008708,132.7408 0.49989077,132.7481 0.18733779,132.7554 0.031197801,132.7627 0.093844198,132.7700 0.40646249,132.7774 0.81269264,132.7847 1.0314929,132.7920 1.2188376,132.7993 1.1559852,132.8066 1.4060031,132.8139 2.0626378,132.8213 2.2502239,132.8286 1.1248648,132.8359 0.65590441,132.8432 0.18742251,132.8505 0.31258327,132.8579 0.37506196,132.8652 0.62521756,132.8725 1.1879057,132.8798 1.5627364,132.8871 1.4998685,132.8945 0.93684393,132.9018 -0.00040770095,132.9091 0.00011992631,132.9164 0.093813762,132.9237 0.28131944,132.9311 0.18733121,132.9384 0.00016118528,132.9457 0.53162742,132.9530 0.81252509,132.9604 0.81229568,132.9677 0.8126995,132.9750 1.375293,132.9823 1.5001432,132.9896 1.6563805,132.9970 1.218691,133.0043 0.96847844,133.0116 0.56194919,133.0189 0.68805856,133.0263 2.5327101,133.0336 4.0628395,133.0409 3.7180932,133.0482 3.0621946,133.0556 3.3442481,133.0629 5.7539015,133.0702 16.95019,133.0775 40.886803,133.0849 56.603718,133.0922 88.867584,133.0995 147.05983,133.1069 191.39375,133.1142 211.11859,133.1215 174.74542,133.1288 99.241173,133.1362 36.417439,133.1435 13.465885,133.1508 9.2488222,133.1581 6.6225014,133.1655 3.1234574,133.1728 1.7805849,133.1801 0.81209213,133.1875 0.49993053,133.1948 0.21898484,133.2021 0.71926337,133.2094 0.87473875,133.2168 0.28069636,133.2241 0.031451587,133.2314 0.50053161,133.2388 0.84379107,133.2461 0.65579402,133.2534 0.09335421,133.2608 0.00022288886,133.2681 1.4065943,133.2754 1.6562859,133.2827 1.0935951,133.2901 0.53102666,133.2974 0.18733898,133.3047 3.7458103e-005,133.3121 0.18759061,133.3194 0.28146899,133.3267 0.53166008,133.3341 0.87518382,133.3414 0.87471324,133.3487 0.84375578,133.3561 1.7187445,133.3634 0.78080255,133.3707 0.4060812,133.3781 0.28134519,133.3854 0.53135133,133.3927 0.4373354,133.4001 0.21895847,133.4074 0.71907502,133.4147 0.74982768,133.4221 0.37467,133.4294 0.24997245,133.4368 0.59392142,133.4441 0.46873075,133.4514 0.18741566,133.4588 0.18758368,133.4661 0.46879697,133.4734 0.68741405,133.4808 0.906232,133.4881 0.46872824,133.4954 0.21875635,133.5028 0.2186663,133.5101 0.12505227,133.5175 0.53153139,133.5248 1.0001945,133.5321 0.96868521,133.5395 0.65603042,133.5468 0.56254596,133.5542 0.8751213,133.5615 0.81227052,133.5688 0.50017792,133.5762 2.3755252,133.5835 3.2810621,133.5909 1.7807422,133.5982 0.34351394,133.6055 0.031267904,133.6129 0.18780839,133.6202 0.59413451,133.6276 0.74982649,133.6349 0.53083634,133.6422 0.53123796,133.6496 0.46881241,133.6569 0.34365475,133.6643 0.093641773,133.6716 1.8756218e-005,133.6789 0.093948826,133.6863 0.40647936,133.6936 1.3130476,133.7010 2.3437562,133.7083 0.96820599,133.7157 0.34349138,133.7230 0.062299993,133.7303 1.9334037e-005,133.7377 0.18793827,133.7450 1.0941025,133.7524 1.3122908,133.7597 0.84344739,133.7671 0.46861786,133.7744 0.65627366,133.7818 0.46885943,133.7891 0.53144962,133.7964 0.62497646,133.8038 0.31223431,133.8111 0.093559943,133.8185 0.18764363,133.8258 0.68787187,133.8332 0.87522173,133.8405 0.90618157,133.8479 0.655828,133.8552 0.18732917,133.8626 0.43785599,133.8699 1.0314169,133.8773 1.155892,133.8846 0.43724039,133.8920 0.31262398,133.8993 0.59385949,133.9067 0.7186656,133.9140 0.65616065,133.9214 0.34374326,133.9287 0.18766588,133.9361 0.62509215,133.9434 0.84395957,133.9508 1.6878784,133.9581 1.8123403,133.9655 0.81199288,133.9728 0.093498439,133.9802 2.1760028e-005,133.9875 -2.6282685e-006,133.9949 -1.1249202e-005,134.0022 0.093953401,134.0096 0.46897462,134.0169 0.46850783,134.0243 0.093613826,134.0316 0.75066757,134.0390 2.3757918,134.0463 2.9689732,134.0537 3.31249,134.0610 2.9995363,134.0684 2.0001879,134.0757 3.4703908,134.0831 7.4706335,134.0904 12.410333,134.0978 22.541443,134.1051 44.327297,134.1125 66.849342,134.1199 63.831696,134.1272 35.765476,134.1346 13.71105,134.1419 5.6537118,134.1493 2.1238024,134.1566 0.31221369,134.1640 0.34402925,134.1713 0.53114581,134.1787 0.18725017,134.1861 0.062647663,134.1934 0.81269938,134.2008 1.8126833,134.2081 2.2187614,134.2155 1.4063282,134.2228 1.0313151,134.2302 1.2497817,134.2376 1.3122532,134.2449 0.59362227,134.2523 0.31262121,134.2596 0.34368324,134.2670 0.18750429,134.2743 0.56265473,134.2817 0.65624481,134.2891 0.43733177,134.2964 0.093588114,134.3038 1.0492908e-005,134.3111 -4.743251e-005,134.3185 0.031447168,134.3259 0.62513119,134.3332 0.468528,134.3406 0.21888465,134.3479 0.34395516,134.3553 0.34364873,134.3627 0.28109938,134.3700 0.43762782,134.3774 0.81253386,134.3847 0.46858948,134.3921 0.43756986,134.3995 0.65632844,134.4068 1.1874641,134.4142 0.81253618,134.4216 0.37489685,134.4289 0.28113583,134.4363 0.28122211,134.4436 0.31242973,134.4510 0.18750572,134.4584 0.093785547,134.4657 0.31252843,134.4731 0.53128093,134.4805 0.18748042,134.4878 0.031210179,134.4952 0.46882713,134.5026 1.437553,134.5099 1.2812725,134.5173 0.31247804,134.5247 0.40630955,134.5320 0.93767458,134.5394 1.2503114,134.5468 1.4378284,134.5541 1.656289,134.5615 1.4682364,134.5689 0.87487179,134.5762 1.7191137,134.5836 1.9999896,134.5910 1.4684101,134.5983 0.40584862,134.6057 -2.48498e-005,134.6131 0.25058749,134.6204 1.0319284,134.6278 1.3746625,134.6352 0.56169647,134.6425 -0.00015543526,134.6499 0.28146335,134.6573 0.87515539,134.6646 1.3445872,134.6720 2.407239,134.6794 2.4994705,134.6867 1.4366776,134.6941 1.0311401,134.7015 0.81271636,134.7089 1.0623652,134.7162 0.81238329,134.7236 0.96855515,134.7310 0.65622753,134.7383 1.8757565,134.7457 2.3130801,134.7531 2.5309401,134.7605 1.7492009,134.7678 0.99962884,134.7752 0.37511638,134.7826 0.65635961,134.7899 0.81249732,134.7973 1.2190406,134.8047 1.8444295,134.8121 2.9380867,134.8194 3.3123899,134.8268 2.6553328,134.8342 1.280448,134.8416 0.87484062,134.8489 0.53143543,134.8563 0.78151572,134.8637 1.0937061,134.8711 1.1874158,134.8784 0.78106463,134.8858 0.40617049,134.8932 0.5315333,134.9006 1.031737,134.9079 1.8131835,134.9153 3.0940595,134.9227 3.2497194,134.9301 2.7498174,134.9374 2.9692159,134.9448 5.5005245,134.9522 6.3123198,134.9596 5.3120437,134.9670 4.8754392,134.9743 6.5016894,134.9817 10.84691,134.9891 13.406744,134.9965 12.811441,135.0038 13.221035,135.0112 16.285324,135.0186 23.816525,135.0260 30.909126,135.0334 37.412094,135.0407 52.634525,135.0481 82.429024,135.0555 136.03041,135.0629 202.52768,135.0703 327.33347,135.0776 803.78876,135.0850 3900.8699,135.0924 10389.885,135.0998 13266.559,135.1072 9435.6299,135.1146 3865.5435,135.1219 1366.7916,135.1293 917.04718,135.1367 600.05164,135.1441 332.64215,135.1515 182.09079,135.1588 91.682327,135.1662 43.827705,135.1736 25.962236,135.1810 20.058233,135.1884 15.810656,135.1958 13.312078,135.2031 10.124364,135.2105 7.8758292,135.2179 8.0010262,135.2253 8.6543016,135.2327 4.3420677,135.2401 2.8756158,135.2475 3.186902,135.2548 2.3430977,135.2622 3.1570129,135.2696 4.0331664,135.2770 6.9693675,135.2844 4.2178617,135.2918 4.6879525,135.2992 6.4367971,135.3065 4.6557574,135.3139 5.7191758,135.3213 3.781435,135.3287 4.5309334,135.3361 3.2807884,135.3435 3.1561766,135.3509 2.6869245,135.3583 2.6874421,135.3656 4.344511,135.3730 5.1246347,135.3804 2.0926237,135.3878 1.6252993,135.3952 3.7187266,135.4026 4.4382834,135.4100 5.7506766,135.4174 5.0310712,135.4248 5.3434529,135.4322 3.0305572,135.4395 2.1246731,135.4469 2.1564345,135.4543 3.0309722,135.4617 1.1873411,135.4691 2.8750339,135.4765 2.5932035,135.4839 0.75012809,135.4913 1.1562402,135.4987 1.2506626,135.5061 3.3444519,135.5135 3.0932779,135.5209 2.2185333,135.5282 2.7497275,135.5356 3.1557789,135.5430 2.1876407,135.5504 1.937909,135.5578 2.4996631,135.5652 2.3750899,135.5726 3.0318196,135.5800 3.6879518,135.5874 4.0948334,135.5948 5.2816138,135.6022 4.6864452,135.6096 2.0301359,135.6170 1.4686475,135.6244 1.2810613,135.6318 0.9060986,135.6392 1.2816921,135.6466 1.9687538,135.6540 1.5932543,135.6614 0.96870935,135.6688 1.2188847,135.6761 1.0311743,135.6835 0.96856958,135.6909 0.90629733,135.6983 1.0318655,135.7057 2.0628953,135.7131 2.49949,135.7205 1.9687933,135.7279 2.313086,135.7353 2.8433554,135.7427 1.8746003,135.7501 1.1560216,135.7575 0.96896106,135.7649 1.6566316,135.7723 1.6561406,135.7797 2.0934908,135.7871 2.4998732,135.7945 2.6563084,135.8019 1.9998565,135.8093 0.96869725,135.8167 1.1248959,135.8241 0.5622651,135.8315 0.3126398,135.8389 0.8125695,135.8463 0.75003254,135.8537 0.68756711,135.8611 0.93772244,135.8685 1.6879034,135.8759 1.7496907,135.8833 0.74998111,135.8907 1.9065504,135.8982 1.8433514,135.9056 2.5936081,135.9130 2.9374833,135.9204 1.6246732,135.9278 0.43732405,135.9352 0.46940011,135.9426 2.4689348,135.9500 1.5932266,135.9574 1.3437725,135.9648 1.2498543,135.9722 0.65612799,135.9796 1.4067029,135.9870 2.5003054,135.9944 3.3752167,136.0018 5.37603,136.0092 6.6568213,136.0166 6.1580949,136.0240 13.728939,136.0314 36.264023,136.0388 52.815948,136.0463 48.022789,136.0537 33.713493,136.0611 36.06802,136.0685 65.935333,136.0759 160.19183,136.0833 379.65826,136.0907 882.51276,136.0981 1401.7592,136.1055 1361.2384,136.1129 795.2478,136.1203 349.04752,136.1277 243.4164,136.1352 196.55096,136.1426 101.35952,136.1500 44.169231,136.1574 21.618082,136.1648 13.9955,136.1722 5.9024429,136.1796 2.4052444,136.1870 1.9693463,136.1944 3.343631,136.2018 2.1554763,136.2093 1.5311464,136.2167 0.75018328,136.2241 1.8134257,136.2315 4.0000539,136.2389 2.5306752,136.2463 2.6249552,136.2537 2.5938962,136.2611 2.4687271,136.2686 1.2184082,136.2760 1.0625285,136.2834 1.1562988,136.2908 1.4068031,136.2982 3.1879723,136.3056 2.6560638,136.3130 2.186872,136.3205 0.74925679,136.3279 0.18741857,136.3353 0.34400713,136.3427 0.84373522,136.3501 0.46863776,136.3575 0.31260079,136.3649 0.65625024,136.3724 0.34358361,136.3798 0.093594804,136.3872 -6.0552142e-005,136.3946 0.03150288,136.4020 0.75054818,136.4094 1.3438437,136.4169 1.2498066,136.4243 0.87472135,136.4317 0.59367961,136.4391 0.68752831,136.4465 0.78146052,136.4540 1.2190635,136.4614 1.5934607,136.4688 1.0310808,136.4762 0.53123367,136.4836 0.62524718,136.4910 1.2507322,136.4985 1.7809474,136.5059 1.4054461,136.5133 0.93732792,136.5207 0.46884343,136.5281 1.1878388,136.5356 1.4375724,136.5430 0.84338284,136.5504 0.124764,136.5578 9.1897586e-005,136.5652 0.375761,136.5727 3.878423,136.5801 11.816243,136.5875 16.061802,136.5949 11.184053,136.6024 6.1543136,136.6098 5.1869192,136.6172 4.0934095,136.6246 3.4375315,136.6320 2.3750865,136.6395 1.8752623,136.6469 2.3439984,136.6543 2.4057703,136.6617 0.99908561,136.6692 0.12489734,136.6766 0.21893293,136.6840 0.28119716,136.6914 0.34370616,136.6989 0.75016803,136.7063 1.125131,136.7137 0.74979252,136.7211 0.37485051,136.7286 0.53146666,136.7360 1.15648,136.7434 1.3125074,136.7508 1.0309453,136.7583 0.34350869,136.7657 0.25010121,136.7731 0.37503114,136.7806 0.28110817,136.7880 0.03124343,136.7954 0.31268471,136.8028 0.56257212,136.8103 0.65628082,136.8177 0.96904624,136.8251 2.0939245,136.8325 1.7497022,136.8400 0.87531656,136.8474 1.3438717,136.8548 0.62440872,136.8623 0.18723446,136.8697 0.093685724,136.8771 0.59431094,136.8846 1.2193307,136.8920 1.0619488,136.8994 0.28071949,136.9068 0.18750641,136.9143 0.21919461,136.9217 0.96901488,136.9291 1.2185862,136.9366 1.1249117,136.9440 0.5935179,136.9514 0.43758059,136.9589 0.96868414,136.9663 0.93751955,136.9737 1.2503189,136.9812 1.1874226,136.9886 1.1878028,136.9960 1.9380201,137.0035 3.9697194,137.0109 7.0007992,137.0183 6.7186794,137.0258 4.6881604,137.0332 5.9072056,137.0406 7.8434324,137.0481 6.7176304,137.0555 6.7220507,137.0629 20.326977,137.0704 51.172279,137.0778 69.723175,137.0852 76.288467,137.0927 106.42976,137.1001 148.29979,137.1075 154.82936,137.1150 106.935,137.1224 55.04092,137.1299 30.899397,137.1373 22.342215,137.1447 20.373657,137.1522 16.653576,137.1596 11.027003,137.1670 3.2773628,137.1745 0.15587203,137.1819 0.56313449,137.1894 0.99999487,137.1968 1.0624225,137.2042 0.84393686,137.2117 1.125404,137.2191 1.4377317,137.2265 1.6560905,137.2340 1.2805047,137.2414 1.1561949,137.2489 1.687907,137.2563 1.2495344,137.2637 0.7810303,137.2712 1.156271,137.2786 0.62472546,137.2861 0.12503941,137.2935 0.53167218,137.3009 1.7196275,137.3084 3.0937994,137.3158 2.2180982,137.3233 1.1872798,137.3307 0.87481248,137.3382 0.56219321,137.3456 0.093708754,137.3530 0.93791676,137.3605 2.3756065,137.3679 2.7814021,137.3754 1.6244878,137.3828 0.78102309,137.3903 0.96882135,137.3977 0.90605295,137.4051 1.0624108,137.4126 1.7811419,137.4200 0.68755317,137.4275 0.84386021,137.4349 0.43742114,137.4424 0.65673375,137.4498 1.3755398,137.4573 1.7497793,137.4647 0.96802169,137.4721 0.28111193,137.4796 0.37522715,137.4870 0.4688639,137.4945 0.53122073,137.5019 0.34353867,137.5094 0.18735532,137.5168 0.062410146,137.5243 0.12497593,137.5317 0.18748192,137.5392 0.093742207,137.5466 3.1323911e-005,137.5541 0.2189997,137.5615 1.0321212,137.5690 2.5318434,137.5764 2.4059153,137.5839 1.6243123,137.5913 0.78089559,137.5988 0.50009197,137.6062 0.78119648,137.6137 1.124939,137.6211 0.87497419,137.6286 0.59377384,137.6360 0.37511909,137.6435 0.46883553,137.6509 0.53114796,137.6584 0.31222153,137.6658 0.093672983,137.6733 0.21883082,137.6807 0.34381717,137.6882 0.4063223,137.6956 0.40614828,137.7031 0.09355852,137.7105 3.4628029e-005,137.7180 0.68755299,137.7254 1.0625964,137.7329 1.3442334,137.7403 1.2811823,137.7478 1.0624962,137.7552 2.5937934,137.7627 1.624982,137.7701 1.9387218,137.7776 2.9066894,137.7851 2.3425891,137.7925 1.311579,137.8000 0.5935272,137.8074 3.7382866e-005,137.8149 0.62535691,137.8223 1.593985,137.8298 1.3122737,137.8372 0.87501711,137.8447 2.4377062,137.8522 3.0937328,137.8596 2.0934525,137.8671 0.68725383,137.8745 0.21881606,137.8820 1.562853,137.8894 2.0314815,137.8969 1.0312256,137.9044 1.0935445,137.9118 0.59335506,137.9193 0.031241583,137.9267 0.2814694,137.9342 1.562644,137.9416 2.406076,137.9491 1.5000277,137.9566 1.0632932,137.9640 1.9687934,137.9715 1.1554861,137.9789 0.37478188,137.9864 0.5938105,137.9939 0.68823195,138.0013 2.375062,138.0088 2.4062533,138.0162 4.3130164,138.0237 5.5938168,138.0312 6.1567421,138.0386 6.4068589,138.0461 5.6569138,138.0535 7.722156,138.0610 17.037416,138.0685 26.284437,138.0759 26.842009,138.0834 21.372198,138.0909 27.513493,138.0983 74.289146,138.1058 136.55435,138.1132 133.10176,138.1207 74.464806,138.1282 37.496235,138.1356 62.524002,138.1431 104.91532,138.1506 98.917931,138.1580 56.350254,138.1655 18.114645,138.1730 8.1236553,138.1804 4.0296931,138.1879 1.5622349,138.1954 0.87504143,138.2028 0.74990302,138.2103 0.37488353,138.2177 0.18739621,138.2252 0.031163996,138.2327 -1.4184069e-005,138.2401 9.0560126e-005,138.2476 0.21897319,138.2551 0.46898082,138.2625 1.0311536,138.2700 1.1561781,138.2775 1.3439546,138.2850 1.687567,138.2924 1.0936902,138.2999 0.62472707,138.3074 0.21855824,138.3148 0.18750905,138.3223 0.18745165,138.3298 0.21885261,138.3372 0.56273192,138.3447 0.53106076,138.3522 0.18736364,138.3596 0.5001334,138.3671 0.49999005,138.3746 0.37501097,138.3820 0.37510052,138.3895 0.9375459,138.3970 1.3436154,138.4045 1.1874949,138.4119 0.96879023,138.4194 0.62481248,138.4269 0.53141856,138.4343 0.96917117,138.4418 1.1877458,138.4493 1.9065044,138.4568 2.2812119,138.4642 1.8432925,138.4717 1.2188973,138.4792 1.719416,138.4867 2.2495763,138.4941 0.74916846,138.5016 1.4375405,138.5091 3.312562,138.5166 2.9687109,138.5240 1.5942546,138.5315 1.2189167,138.5390 0.74927562,138.5465 -0.0002032808,138.5539 0.84399623,138.5614 0.96850604,138.5689 0.5318194,138.5764 2.6883543,138.5838 2.3122697,138.5913 2.0309184,138.5988 1.2501091,138.6063 1.0309217,138.6137 1.0310012,138.6212 1.6562977,138.6287 1.1871414,138.6362 0.15633851,138.6436 0.53161824,138.6511 1.2193718,138.6586 2.5633025,138.6661 3.0936303,138.6736 2.4056289,138.6810 1.5621575,138.6885 0.93736088,138.6960 0.87476712,138.7035 0.87500095,138.7109 1.2816103,138.7184 1.8440638,138.7259 1.9061066,138.7334 1.186995,138.7409 0.68719095,138.7483 0.28105867,138.7558 -0.00010406005,138.7633 0.37533286,138.7708 1.0316435,138.7783 1.1873899,138.7858 0.78084147,138.7932 0.49994799,138.8007 0.62534547,138.8082 1.3441604,138.8157 2.1874869,138.8232 3.5311551,138.8306 5.3127933,138.8381 4.875062,138.8456 2.4686317,138.8531 1.4061689,138.8606 1.2810917,138.8681 1.9064811,138.8755 2.5314469,138.8830 3.3747461,138.8905 3.6876152,138.8980 5.4381318,138.9055 6.7827559,138.9130 9.5640182,138.9204 9.0309086,138.9279 5.8733826,138.9354 3.9991159,138.9429 3.9070399,138.9504 8.1266279,138.9579 11.594257,138.9654 13.406373,138.9728 16.378325,138.9803 27.07135,138.9878 43.161469,138.9953 44.373829,139.0028 41.278301,139.0103 37.655804,139.0178 42.877678,139.0253 49.222095,139.0327 60.728226,139.0402 95.313782,139.0477 172.32181,139.0552 272.05115,139.0627 450.44485,139.0702 1077.2622,139.0777 4961.124,139.0852 11924.191,139.0927 14250.302,139.1001 9715.8594,139.1076 3754.8608,139.1151 1392.5554,139.1226 1012.8983,139.1301 715.30066,139.1376 415.21381,139.1451 227.89003,139.1526 123.92441,139.1601 68.291801,139.1676 41.11853,139.1751 30.402994,139.1825 22.711491,139.1900 12.651838,139.1975 10.968895,139.2050 9.6567898,139.2125 9.562479,139.2200 7.7795749,139.2275 5.6871715,139.2350 7.6895494,139.2425 10.6895,139.2500 11.623624,139.2575 9.6223831,139.2650 6.4364772,139.2725 4.1877499,139.2800 5.5000429,139.2875 4.6560721,139.2950 5.3135185,139.3024 7.1254406,139.3099 7.0619488,139.3174 6.1870646,139.3249 5.0929809,139.3324 3.000355,139.3399 3.8436434,139.3474 2.9680135,139.3549 2.9381459,139.3624 3.7816606,139.3699 5.1889501,139.3774 7.2185097,139.3849 5.1551156,139.3924 5.5626059,139.3999 4.8117404,139.4074 2.6564014,139.4149 4.3131213,139.4224 4.4691081,139.4299 4.6239195,139.4374 2.4683297,139.4449 4.0313501,139.4524 2.9991579,139.4599 1.6565807,139.4674 1.8443962,139.4749 3.1251686,139.4824 2.8432045,139.4899 1.8431756,139.4974 1.406303,139.5049 2.155823,139.5124 2.0937936,139.5199 2.5007644,139.5274 2.8132241,139.5349 4.4687285,139.5424 3.2809401,139.5499 3.5623109,139.5574 3.1241138,139.5649 2.6248813,139.5724 2.7503726,139.5799 2.5316911,139.5874 3.2814937,139.5949 3.3431635,139.6024 1.780588,139.6099 0.87481439,139.6174 0.68817824,139.6249 2.6260402,139.6324 4.3126941,139.6399 5.1245871,139.6474 3.8431933,139.6550 2.249825,139.6625 2.0934527,139.6700 0.59360385,139.6775 0.84381592,139.6850 0.93744087,139.6925 1.0313431,139.7000 1.4373085,139.7075 1.1570195,139.7150 2.7196937,139.7225 2.6875691,139.7300 2.374414,139.7375 1.6241554,139.7450 1.5627122,139.7525 2.12503,139.7600 1.8431648,139.7675 0.74988979,139.7751 1.5318882,139.7826 2.2189417,139.7901 1.7185576,139.7976 1.7811943,139.8051 1.3745284,139.8126 0.6876601,139.8201 1.0939336,139.8276 0.9375295,139.8351 1.187248,139.8426 0.687518,139.8501 1.1562381,139.8577 0.56224811,139.8652 1.5627755,139.8727 1.8123685,139.8802 0.93764025,139.8877 1.7501377,139.8952 1.5934943,139.9027 1.4999216,139.9102 1.8123811,139.9177 1.0622694,139.9253 0.37512571,139.9328 0.84415084,139.9403 1.656857,139.9478 2.7193284,139.9553 3.5624199,139.9628 3.2807956,139.9703 3.1248477,139.9778 1.9376816,139.9854 2.6565907,139.9929 3.8755081,140.0004 4.9995117,140.0079 2.8113976,140.0154 1.1565232,140.0229 2.9379983,140.0304 2.9995368,140.0380 2.876205,140.0455 11.005024,140.0530 24.536846,140.0605 41.540569,140.0680 63.012356,140.0755 139.82242,140.0831 481.24432,140.0906 918.46289,140.0981 935.64984,140.1056 534.82788,140.1131 192.58839,140.1206 122.18667,140.1282 115.95772,140.1357 85.039024,140.1432 44.669914,140.1507 21.43198,140.1582 15.623188,140.1657 10.935007,140.1733 5.7788515,140.1808 3.3110738,140.1883 1.6555835,140.1958 0.56224918,140.2033 0.96920609,140.2109 1.9063696,140.2184 0.99967742,140.2259 1.6560689,140.2334 1.3747931,140.2409 1.4067359,140.2485 1.7188822,140.2560 1.0937601,140.2635 2.0001631,140.2710 1.6248178,140.2785 1.0934989,140.2861 0.468521,140.2936 1.1563984,140.3011 1.5938282,140.3086 1.0313286,140.3162 1.1250166,140.3237 1.2188755,140.3312 1.3438858,140.3387 1.1560525,140.3462 0.59348416,140.3538 0.46872884,140.3613 0.56243724,140.3688 0.37495342,140.3763 0.84393412,140.3839 1.3129071,140.3914 2.5001955,140.3989 2.0620925,140.4064 0.68715662,140.4140 0.37500703,140.4215 0.65658402,140.4290 1.1565584,140.4365 1.2810423,140.4441 0.78106469,140.4516 0.68759918,140.4591 1.0309243,140.4666 0.37513897,140.4742 1.0005572,140.4817 1.3123285,140.4892 0.81228435,140.4968 0.90635604,140.5043 1.4371558,140.5118 0.96872061,140.5193 0.46906379,140.5269 0.49993539,140.5344 0.56253856,140.5419 0.93750095,140.5495 1.6562437,140.5570 3.2503369,140.5645 4.3749809,140.5720 2.9682121,140.5796 1.3122293,140.5871 0.78116053,140.5946 0.18771245,140.6022 1.6252531,140.6097 2.7190096,140.6172 2.4066067,140.6248 1.5311618,140.6323 1.6250018,140.6398 2.1251307,140.6473 1.8121221,140.6549 0.87476736,140.6624 0.74997634,140.6699 0.75014675,140.6775 1.3747368,140.6850 0.15582734,140.6925 0.00011591519,140.7001 0.093878172,140.7076 0.18746287,140.7151 0.093585819,140.7227 0.00010284877,140.7302 0.53169197,140.7377 1.2815485,140.7453 1.3435831,140.7528 1.0311474,140.7603 1.0000081,140.7679 0.81228912,140.7754 0.46868357,140.7829 1.0004975,140.7905 1.937959,140.7980 2.0936842,140.8055 1.4993633,140.8131 0.6245333,140.8206 0.53127283,140.8282 0.84400636,140.8357 1.4377882,140.8432 1.5312821,140.8508 1.2500569,140.8583 1.2499818,140.8658 1.0936335,140.8734 0.78094125,140.8809 0.21851994,140.8885 0.18763772,140.8960 0.43764141,140.9035 0.59367692,140.9111 0.37493089,140.9186 0.37492546,140.9261 0.6562416,140.9337 1.4064285,140.9412 1.687575,140.9488 0.65628511,140.9563 0.59354848,140.9638 0.2187172,140.9714 3.9390299,140.9789 10.189988,140.9865 12.750446,140.9940 9.0602512,141.0015 4.3736773,141.0091 4.876482,141.0166 7.5641103,141.0242 10.004436,141.0317 22.511,141.0393 47.853165,141.0468 60.651649,141.0543 48.520321,141.0619 30.308727,141.0694 21.628542,141.0770 29.511995,141.0845 59.272781,141.0920 98.830292,141.0996 114.68087,141.1071 90.572174,141.1147 54.109299,141.1222 33.493137,141.1298 23.308224,141.1373 16.715494,141.1449 11.466062,141.1524 7.1548381,141.1599 5.2804637,141.1675 3.9051845,141.1750 3.2495849,141.1826 3.5628715,141.1901 4.4686804,141.1977 4.3429518,141.2052 2.7494316,141.2128 1.3124181,141.2203 0.34372395,141.2279 0.50026149,141.2354 2.7198212,141.2430 4.5942774,141.2505 3.5616977,141.2581 1.3743002,141.2656 0.71883065,141.2731 0.90630502,141.2807 0.90611029,141.2882 0.93769044,141.2958 1.2191432,141.3033 1.2497551,141.3109 0.43694851,141.3184 0.78125876,141.3260 0.28123882,141.3335 0.093610741,141.3411 9.2158109e-005,141.3486 0.3126362,141.3562 0.40615144,141.3637 0.37504718,141.3713 0.46872753,141.3788 0.093616635,141.3864 0.18755575,141.3939 0.50003695,141.4015 0.6564458,141.4090 0.56259233,141.4166 0.53123474,141.4242 0.75013167,141.4317 0.93744153,141.4393 0.65593606,141.4468 0.06242948,141.4544 0.21891379,141.4619 0.37506974,141.4695 0.43737465,141.4770 0.093542553,141.4846 0.093895219,141.4921 0.59402204,141.4997 0.62479961,141.5072 0.18728215,141.5148 0.093795195,141.5223 -1.5359972e-006,141.5299 -5.1191411e-005,141.5375 0.093964413,141.5450 0.68796641,141.5526 2.0313072,141.5601 2.3120871,141.5677 1.3434687,141.5752 0.1874892,141.5828 0.15648805,141.5903 1.4689914,141.5979 1.7185061,141.6055 0.40611047,141.6130 1.1565481,141.6206 3.2194464,141.6281 4.7188721,141.6357 3.4059987,141.6433 1.7497511,141.6508 0.84355205,141.6584 0.84388506,141.6659 0.99997467,141.6735 0.90600896,141.6810 0.31217876,141.6886 0.09368553,141.6962 0.31256333,141.7037 0.28123477,141.7113 0.062456969,141.7188 0.031354625,141.7264 0.31266677,141.7340 0.59376633,141.7415 1.62527,141.7491 2.4373965,141.7566 0.99958843,141.7642 0.093764126,141.7718 0.12508713,141.7793 0.18751878,141.7869 0.093615264,141.7945 -2.636054e-006,141.8020 0.15642816,141.8096 0.37538016,141.8171 0.84393883,141.8247 0.93743765,141.8323 1.3752769,141.8398 1.7500561,141.8474 1.3433216,141.8550 0.90601099,141.8625 0.90677071,141.8701 1.2191151,141.8776 1.1559632,141.8852 0.90586978,141.8928 0.46832222,141.9003 0.093587823,141.9079 1.3517443e-005,141.9155 0.21880375,141.9230 0.43763909,141.9306 0.65659726,141.9382 1.9380929,141.9457 2.3440106,141.9533 1.7811931,141.9609 1.6563766,141.9684 1.8127619,141.9760 4.0314622,141.9836 6.5934305,141.9911 5.9679155,141.9987 3.0934048,142.0063 1.6574012,142.0138 4.4070845,142.0214 4.3433499,142.0290 3.7188361,142.0365 3.6879697,142.0441 4.6250553,142.0517 5.9368787,142.0592 6.7504702,142.0668 8.9090328,142.0744 12.532789,142.0820 15.068678,142.0895 40.711735,142.0971 92.933815,142.1047 122.06422,142.1122 100.88161,142.1198 92.698593,142.1274 304.69647,142.1350 690.89557,142.1425 803.77948,142.1501 523.85669,142.1577 203.22873,142.1652 123.66056,142.1728 152.35326,142.1804 131.75487,142.1880 73.499474,142.1955 32.139709,142.2031 13.932019,142.2107 6.8409023,142.2182 3.1236956,142.2258 2.0305901,142.2334 1.7498819,142.2410 2.1248736,142.2485 1.124337,142.2561 0.65612394,142.2637 0.43753949,142.2713 0.50010902,142.2788 0.68752998,142.2864 0.71915829,142.2940 1.5629333,142.3016 1.499763,142.3091 1.374505,142.3167 0.9370122,142.3243 0.15634769,142.3319 0.37521124,142.3394 0.34372309,142.3470 0.43755743,142.3546 0.49990183,142.3622 0.31233492,142.3698 0.18748307,142.3773 0.18765509,142.3849 0.3123807,142.3925 0.12506762,142.4001 1.3130058,142.4076 2.5000622,142.4152 2.812731,142.4228 2.8751454,142.4304 2.2808361,142.4380 1.3746259,142.4455 0.2810432,142.4531 0.12493428,142.4607 0.68755478,142.4683 0.28123197,142.4759 0.21860151,142.4834 0.15647674,142.4910 0.50022984,142.4986 0.56234252,142.5062 0.28105354,142.5138 0.03116174,142.5213 4.2823895e-006,142.5289 2.1203241e-005,142.5365 0.21878865,142.5441 0.28122965,142.5517 0.25004262,142.5593 1.3128369,142.5668 1.750046,142.5744 0.71860695,142.5820 0.87516665,142.5896 1.2189816,142.5972 1.28133,142.6048 1.062371,142.6123 0.74995703,142.6199 0.84348774,142.6275 0.906326,142.6351 1.3128526,142.6427 1.1249712,142.6503 0.84339905,142.6578 0.34340218,142.6654 0.093722388,142.6730 0.43756399,142.6806 0.8439666,142.6882 0.50003409,142.6958 0.24989903,142.7034 0.15605584,142.7109 0.094084196,142.7185 0.62535369,142.7261 0.5623123,142.7337 0.68738663,142.7413 0.53102642,142.7489 0.53125566,142.7565 0.56253219,142.7641 0.31234309,142.7716 0.093672901,142.7792 0.12499854,142.7868 0.53149778,142.7944 1.2814957,142.8020 1.2188486,142.8096 1.2184381,142.8172 0.34348929,142.8248 0.28156155,142.8324 0.59376502,142.8399 0.40611082,142.8475 0.37497157,142.8551 0.37508488,142.8627 0.59385115,142.8703 0.43730435,142.8779 0.18756254,142.8855 0.34385231,142.8931 0.28107026,142.9007 0.37492159,142.9083 0.28120449,142.9159 0.093709871,142.9234 -1.2825552e-005,142.9310 -6.8230524e-006,142.9386 4.01213e-005,142.9462 0.093752667,142.9538 0.031250641,142.9614 0.093902066,142.9690 0.59472263,142.9766 5.0336204,142.9842 11.814434,142.9918 13.217628,142.9994 8.2786636,143.0070 3.8116865,143.0146 2.6883483,143.0222 3.1887786,143.0298 4.5004587,143.0373 5.0315084,143.0449 6.4692273,143.0525 7.8126488,143.0601 9.0941429,143.0677 13.226486,143.0753 36.486809,143.0829 69.076927,143.0905 81.434219,143.0981 60.298447,143.1057 37.395714,143.1133 25.748318,143.1209 29.222864,143.1285 36.94989,143.1361 63.267204,143.1437 79.654892,143.1513 58.792278,143.1589 25.575901,143.1665 9.4647894,143.1741 12.128019,143.1817 16.062246,143.1893 12.496438,143.1969 5.4964952,143.2045 1.5928859,143.2121 1.5623931,143.2197 1.0935174,143.2273 1.1250821,143.2349 0.71862966,143.2425 0.74985915,143.2501 0.49987498,143.2577 0.5001604,143.2653 1.71918,143.2729 1.96881,143.2805 0.99966329,143.2881 0.43742523,143.2957 0.40645441,143.3033 0.71858507,143.3109 0.43722534,143.3185 0.093664475,143.3261 0.094216861,143.3337 1.2191802,143.3413 2.0000365,143.3489 1.8436044,143.3565 0.84337705,143.3641 0.49980766,143.3717 0.28136721,143.3793 0.56276786,143.3869 0.78102857,143.3945 0.3747246,143.4021 0.18755665,143.4098 0.21897745,143.4174 0.34372655,143.4250 0.21861704,143.4326 0.53145152,143.4402 1.1562861,143.4478 0.90633541,143.4554 0.71876574,143.4630 1.281101,143.4706 2.2188547,143.4782 2.8750267,143.4858 1.3123355,143.4934 0.18726283,143.5010 0.062455837,143.5086 0.21921805,143.5162 0.81248438,143.5239 0.3746042,143.5315 0.5316506,143.5391 1.2187668,143.5467 0.53071678,143.5543 0.09405262,143.5619 1.9386249,143.5695 6.2514439,143.5771 7.5003905,143.5847 4.9364715,143.5923 1.9675184,143.5999 0.8431915,143.6076 0.59369212,143.6152 0.50005198,143.6228 0.71904844,143.6304 1.0938381,143.6380 0.99964875,143.6456 0.43733495,143.6532 0.4686766,143.6608 0.12477735,143.6684 -2.0522162e-005,143.6761 0.093985006,143.6837 0.81288385,143.6913 1.1562918,143.6989 1.1248245,143.7065 0.71861249,143.7141 0.43745658,143.7217 0.53123838,143.7293 0.78129244,143.7370 0.59357816,143.7446 0.062435031,143.7522 0.34399277,143.7598 0.59366739,143.7674 0.28104571,143.7750 -7.8749625e-005,143.7826 0.00016929526,143.7903 0.56290984,143.7979 0.99999845,143.8055 0.71849138,143.8131 0.37495142,143.8207 0.28127235,143.8283 0.31237909,143.8360 0.18764061,143.8436 1.0626054,143.8512 1.9062787,143.8588 1.6561991,143.8664 0.68716204,143.8740 4.4476375e-005,143.8817 0.90637267,143.8893 0.84366035,143.8969 0.21863282,143.9045 0.093889035,143.9121 0.40690354,143.9197 1.1566677,143.9274 1.3120191,143.9350 0.56215692,143.9426 0.65635133,143.9502 0.62473166,143.9578 0.37479779,143.9655 1.2501684,143.9731 2.0624821,143.9807 1.6249125,143.9883 1.1875842,143.9959 0.84399194,144.0036 0.84362036,144.0112 0.37496316,144.0188 0.62543035,144.0264 0.87534153,144.0340 0.96846592,144.0417 1.6560487,144.0493 3.7195292,144.0569 5.657064,144.0645 6.4383254,144.0722 8.0963182,144.0798 13.505152,144.0874 21.536316,144.0950 27.408779,144.1027 34.948833,144.1103 65.800522,144.1179 91.534012,144.1255 75.291466,144.1331 34.951462,144.1408 20.157745,144.1484 25.442186,144.1560 27.716227,144.1636 18.647015,144.1713 8.0266933,144.1789 9.7214251,144.1865 14.376889,144.1941 14.404123,144.2018 8.6842709,144.2094 4.3734822,144.2170 1.0620908,144.2247 0.71883434,144.2323 0.56226438,144.2399 0.34352332,144.2475 0.28177142,144.2552 1.4383304,144.2628 2.0622373,144.2704 1.2493044,144.2780 0.53108352,144.2857 0.75012195,144.2933 1.2499588,144.3009 0.84354579,144.3086 0.28117737,144.3162 0.21880549,144.3238 0.40632647,144.3314 0.68761212,144.3391 0.81265044,144.3467 0.7499181,144.3543 0.53099096,144.3620 0.18737207,144.3696 0.062556647,144.3772 0.31273094,144.3849 0.84417093,144.3925 1.6875846,144.4001 1.1247728,144.4077 0.62461817,144.4154 0.12485557,144.4230 0.18770517,144.4306 0.25001264,144.4383 0.21870834,144.4459 0.25017279,144.4535 0.62544441,144.4612 1.0311294,144.4688 0.43704927,144.4764 0.28126001,144.4841 0.5001992,144.4917 0.71868879,144.4993 0.5621894,144.5070 0.093616739,144.5146 3.6701716e-005,144.5222 0.031260036,144.5299 0.093824089,144.5375 0.65637231,144.5451 0.43743935,144.5528 0.4377507,144.5604 1.2817992,144.5681 1.5937233,144.5757 0.96897519,144.5833 1.3754746,144.5910 1.6560073,144.5986 1.1241792,144.6062 0.21824946,144.6139 0.093809165,144.6215 0.093643092,144.6291 0.093828112,144.6368 1.0000985,144.6444 0.28114161,144.6521 0.21885049,144.6597 0.43762624,144.6673 0.53118229,144.6750 0.28106287,144.6826 0.12518118,144.6903 0.40646797,144.6979 0.34352186,144.7055 0.12478229,144.7132 3.4926534e-006,144.7208 0.093812391,144.7284 0.18757208,144.7361 0.50009179,144.7437 0.56238735,144.7514 0.093603358,144.7590 4.769913e-005,144.7667 0.093767345,144.7743 0.12504722,144.7819 0.093682081,144.7896 5.9534083e-005,144.7972 0.31273073,144.8049 0.68738276,144.8125 0.28108072,144.8201 -7.1010712e-005,144.8278 0.0001624202,144.8354 0.31282115,144.8431 0.50003803,144.8507 0.37475511,144.8584 0.12478448,144.8660 -2.1191516e-005,144.8736 -2.8628714e-005,144.8813 0.00013571684,144.8889 0.31269151,144.8966 0.34361103,144.9042 0.093596697,144.9119 -1.0675531e-005,144.9195 8.2114902e-006,144.9272 -2.2171185e-005,144.9348 8.0478188e-005,144.9424 0.093793109,144.9501 0.093839131,144.9577 0.40665516,144.9654 1.0314608,144.9730 1.0935916,144.9807 0.8433134,144.9883 0.31245482,144.9960 0.78181076,145.0036 1.3128911,145.0113 1.1872513,145.0189 0.71829391,145.0266 0.99996924,145.0342 1.5632368,145.0419 2.2507124,145.0495 4.471683,145.0572 13.848038,145.0648 21.566257,145.0725 39.196976,145.0801 69.60347,145.0878 80.903526,145.0954 57.642971,145.1030 25.681427,145.1107 24.038191,145.1183 35.691624,145.1260 32.305424,145.1337 16.616074,145.1413 5.4037776,145.1490 6.0020127,145.1566 9.0939112,145.1643 8.8416681,145.1719 6.4673696,145.1796 3.6557877,145.1872 2.3130441,145.1949 2.1250274,145.2025 1.65565,145.2102 0.81202704,145.2178 0.90618515,145.2255 0.81244832,145.2331 0.37486666,145.2408 1.8070992e-005,145.2484 0.18776345,145.2561 0.46873689,145.2637 0.34359005,145.2714 0.18741056,145.2790 -6.4941771e-005,145.2867 3.2821546e-005,145.2944 0.12514481,145.3020 0.43757394,145.3097 0.49990401,145.3173 0.18741268,145.3250 0.093872197,145.3326 0.18749672,145.3403 0.34385887,145.3479 1.406695,145.3556 1.8123412,145.3633 0.7808876,145.3709 0.28113598,145.3786 0.093705609,145.3862 0.093729801,145.3939 -2.3130584e-005,145.4015 0.18770573,145.4092 0.65630609,145.4169 0.4373785,145.4245 0.31275094,145.4322 0.71891987,145.4398 0.53095889,145.4475 0.18753794,145.4552 0.43747491,145.4628 0.1872202,145.4705 -6.2156314e-006,145.4781 4.3499927e-007,145.4858 4.4763374e-006,145.4935 -1.8341572e-005,145.5011 0.28147939,145.5088 0.87515736,145.5164 0.56244951,145.5241 0.437314,145.5318 0.15622742,145.5394 0.53170723,145.5471 1.5313015,145.5547 1.1560038,145.5624 0.43735161,145.5701 1.3758382,145.5777 7.1580567,145.5854 11.156595,145.5931 8.0297031,145.6007 3.0924864,145.6084 0.71895689,145.6160 0.96903849,145.6237 0.65578246,145.6314 0.18714255,145.6390 0.031186761,145.6467 0.093860418,145.6544 0.43759269,145.6620 0.53111339,145.6697 0.40628704,145.6774 0.5629012,145.6850 0.93793827,145.6927 1.0937384,145.7004 0.71838564,145.7080 0.49966156,145.7157 0.18728571,145.7233 -3.9101949e-005,145.7310 2.6539419e-005,145.7387 -6.7057532e-005,145.7463 0.031592682,145.7540 0.53172874,145.7617 0.59337234,145.7693 0.18722184,145.7770 0.31258062,145.7847 0.18732437,145.7924 0.093966231,145.8000 0.75031328,145.8077 0.78101295,145.8154 0.31234744,145.8230 0.46901885,145.8307 2.2190773,145.8384 3.7814257,145.8460 3.3748713,145.8537 1.2181828,145.8614 0.030988488,145.8690 1.1251249,145.8767 1.8438659,145.8844 1.6878086,145.8921 0.81265694,145.8997 0.68743527,145.9074 0.59343231,145.9151 0.21850426,145.9227 0.093734391,145.9304 0.75000077,145.9381 1.9063424,145.9458 2.187469,145.9534 0.96874946,145.9611 0.40644354,145.9688 0.68778229,145.9764 0.93744671,145.9841 0.49978742,145.9918 0.50005478,145.9995 0.56243974,146.0071 0.46870577,146.0148 0.49990118,146.0225 0.12488377,146.0302 0.1876148,146.0378 0.37505999,146.0455 0.37497157,146.0532 0.50026184,146.0609 2.157881,146.0685 7.9400449,146.0762 12.595663,146.0839 14.596223,146.0916 16.501404,146.0992 15.217214,146.1069 9.964839,146.1146 5.7483649,146.1223 9.8773441,146.1299 14.376909,146.1376 13.842066,146.1453 6.4336634,146.1530 1.4358476,146.1606 0.87527341,146.1683 2.3124857,146.1760 1.5619259,146.1837 0.34363306,146.1914 1.9951212e-005,146.1990 -1.239121e-005,146.2067 0.34379402,146.2144 1.3127377,146.2221 2.1563704,146.2298 1.6561253,146.2374 0.37489188,146.2451 0.21860896,146.2528 0.093805172,146.2605 0.31253958,146.2682 0.3126781,146.2758 0.56265819,146.2835 0.34363914,146.2912 0.31247708,146.2989 0.6255101,146.3066 1.6568408,146.3142 1.7492665,146.3219 0.37436634,146.3296 0.96891505,146.3373 0.81238085,146.3450 0.093755275,146.3527 0.18764263,146.3603 0.28114021,146.3680 0.18737316,146.3757 -7.2233097e-006,146.3834 -2.4195335e-005,146.3911 0.18794942,146.3988 1.000746,146.4064 1.9374998,146.4141 1.1868271,146.4218 0.43706277,146.4295 0.12495203,146.4372 0.031230409,146.4449 5.5747514e-006,146.4525 0.31250969,146.4602 0.34372011,146.4679 0.12514806,146.4756 0.28162318,146.4833 0.53133941,146.4910 0.53100866,146.4987 0.59392667,146.5063 0.96908271,146.5140 1.0621579,146.5217 0.65586221,146.5294 0.34364393,146.5371 0.093818471,146.5448 0.62518114,146.5525 1.2815392,146.5602 1.8131027,146.5679 2.0314324,146.5755 1.8748344,146.5832 1.5307727,146.5909 0.37438053,146.5986 -0.00012229788,146.6063 9.6737494e-005,146.6140 0.28163266,146.6217 0.75034273,146.6294 0.74961096,146.6371 0.1872326,146.6447 0.34396505,146.6524 0.6250881,146.6601 1.34374,146.6678 1.5313221,146.6755 1.0937529,146.6832 0.62478167,146.6909 0.84366661,146.6986 0.68755162,146.7063 0.56244743,146.7140 0.40637103,146.7217 0.96920019,146.7294 1.5000873,146.7370 1.1246234,146.7447 0.6872046,146.7524 1.3436968,146.7601 1.4376688,146.7678 2.2501655,146.7755 1.9689399,146.7832 1.6251147,146.7909 1.124753,146.7986 0.65583718,146.8063 0.37512046,146.8140 2.0629981,146.8217 3.0625124,146.8294 2.1246786,146.8371 0.74981493,146.8448 0.34367198,146.8525 0.12487473,146.8602 -3.4330944e-005,146.8679 -4.5052075e-006,146.8755 5.2357649e-005,146.8832 0.18778455,146.8909 0.62505054,146.8986 0.49995962,146.9063 0.71886176,146.9140 0.87502557,146.9217 0.81234854,146.9294 0.31226939,146.9371 0.093685895,146.9448 -7.1038099e-005,146.9525 0.00018226024,146.9602 0.31289697,146.9679 0.62502784,146.9756 0.56211209,146.9833 0.49991173,146.9910 0.62517339,146.9987 0.4061217,147.0064 0.12497316,147.0141 0.34421724,147.0218 1.4070296,147.0295 2.6562912,147.0372 3.2822175,147.0449 7.3796816,147.0526 17.225346,147.0603 26.378916,147.0680 29.248152,147.0757 27.875204,147.0834 54.806133,147.0911 116.78145,147.0988 144.96632,147.1065 107.28479,147.1142 50.101559,147.1219 21.116728,147.1296 14.123169,147.1373 13.154583,147.1450 9.8407879,147.1527 4.3732624,147.1605 4.1890135,147.1682 5.2813711,147.1759 3.5296977,147.1836 1.6233083,147.1913 0.093103863,147.1990 0.40664721,147.2067 0.84377241,147.2144 0.65603411,147.2221 0.21861626,147.2298 0.28149235,147.2375 0.71872556,147.2452 0.18724075,147.2529 0.093898416,147.2606 0.56283742,147.2683 0.93744707,147.2760 0.59369737,147.2837 0.62493503,147.2914 0.18719524,147.2992 -2.1497828e-005,147.3069 0.49999216,147.3146 0.34381753,147.3223 0.12507232,147.3300 0.218724,147.3377 0.28139773,147.3454 0.5314045,147.3531 0.65629113,147.3608 0.75006765,147.3685 0.62497699,147.3762 0.71897388,147.3840 1.0000012,147.3917 0.56211424,147.3994 0.31230909,147.4071 0.12487885,147.4148 -3.7171834e-005,147.4225 0.031344391,147.4302 0.46902302,147.4379 1.8437513,147.4456 2.2501681,147.4533 2.2814438,147.4611 1.1871781,147.4688 0.59367085,147.4765 0.46891874,147.4842 0.81248564,147.4919 0.96862179,147.4996 0.96892434,147.5073 0.90622807,147.5150 0.43712771,147.5228 0.21889697,147.5305 0.78151834,147.5382 0.87490368,147.5459 0.53119028,147.5536 0.43765217,147.5613 0.46861398,147.5690 0.28101769,147.5768 0.68799746,147.5845 1.4381715,147.5922 1.6560692,147.5999 1.2809336,147.6076 1.4374804,147.6153 1.0933437,147.6231 0.2809321,147.6308 0.18754803,147.6385 0.68774629,147.6462 1.0625234,147.6539 0.62484533,147.6616 0.15603957,147.6694 9.238167e-005,147.6771 0.65687424,147.6848 0.96878374,147.6925 0.53070748,147.7002 0.093536653,147.7079 0.28167665,147.7157 0.87515926,147.7234 0.74975377,147.7311 0.68734729,147.7388 0.37485954,147.7465 0.093688823,147.7543 0.09394028,147.7620 0.40636578,147.7697 0.28100333,147.7774 0.031206898,147.7851 0.093761675,147.7929 -7.66105e-005,147.8006 0.1878501,147.8083 1.0316947,147.8160 1.2185014,147.8237 0.53092122,147.8315 0.34374535,147.8392 0.34380534,147.8469 0.43752474,147.8546 0.4062202,147.8623 0.53145826,147.8701 0.96894819,147.8778 1.1250161,147.8855 0.93714082,147.8932 0.28118593,147.9010 0.40640521,147.9087 0.43765885,147.9164 1.0000358,147.9241 1.8124959,147.9319 2.7813218,147.9396 2.7808027,147.9473 1.2497752,147.9550 0.50003409,147.9628 -5.1075167e-005,147.9705 0.00014324037,147.9782 0.50025326,147.9859 1.2194443,147.9937 2.9377832,148.0014 2.0928469,148.0091 0.21864569,148.0168 2.2504482,148.0246 3.5314054,148.0323 3.9071558,148.0400 4.2823792,148.0477 6.722559,148.0555 25.09901,148.0632 40.251026,148.0709 37.622498,148.0786 26.50001,148.0864 23.722029,148.0941 30.974319,148.1018 40.284344,148.1096 51.144173,148.1173 111.23704,148.1250 191.53247,148.1327 201.84711,148.1405 118.97583,148.1482 37.875717,148.1559 10.339681,148.1637 9.2820749,148.1714 7.5595899,148.1791 3.8410628,148.1869 1.843026,148.1946 1.3437982,148.2023 0.49987808,148.2101 0.37499395,148.2178 0.43744466,148.2255 0.43742058,148.2332 0.28135437,148.2410 0.3125039,148.2487 0.24991058,148.2564 0.18743959,148.2642 0.093768582,148.2719 0.18753582,148.2796 0.31270593,148.2874 1.3753419,148.2951 1.8434286,148.3028 0.96840763,148.3106 0.28129348,148.3183 0.093706377,148.3260 1.0288174e-005,148.3338 0.031337295,148.3415 0.18767565,148.3492 0.37507558,148.3570 0.46860415,148.3647 0.34359694,148.3725 0.12502101,148.3802 0.09371718,148.3879 -1.9630395e-005,148.3957 0.21879777,148.4034 0.18750788,148.4111 0.093711242,148.4189 0.093730137,148.4266 0.1250657,148.4343 0.12512112,148.4421 0.9690091,148.4498 0.59360749,148.4576 0.12467451,148.4653 5.4349992e-005,148.4730 0.12503776,148.4808 0.093689434,148.4885 -1.3333338e-005,148.4962 -3.1036456e-005,148.5040 0.00013748907,148.5117 0.43774396,148.5195 0.71883452,148.5272 0.99994242,148.5349 0.78122437,148.5427 0.53122467,148.5504 0.84406167,148.5582 2.3135829,148.5659 4.1881256,148.5736 3.6239145,148.5814 1.9680048,148.5891 4.125402,148.5969 6.1564531,148.6046 4.6557326,148.6124 1.4057809,148.6201 0.3750858,148.6278 0.71872109,148.6356 0.65659195,148.6433 1.499983,148.6511 0.96846944,148.6588 0.84374249,148.6666 0.81272644,148.6743 1.2814633,148.6820 0.93731171,148.6898 0.59361023,148.6975 0.78118122,148.7053 0.93759573,148.7130 1.3439469,148.7208 1.0624636,148.7285 0.62491649,148.7362 0.43735021,148.7440 0.28109881,148.7517 0.34384334,148.7595 0.59391809,148.7672 0.62499338,148.7750 0.34371045,148.7827 0.28109908,148.7905 0.093670711,148.7982 0.28158194,148.8060 0.49985868,148.8137 0.31230679,148.8215 0.46901077,148.8292 0.62495935,148.8370 0.34346914,148.8447 0.093836389,148.8524 0.28155521,148.8602 1.3131435,148.8679 2.4694195,148.8757 2.5933511,148.8834 1.3121389,148.8912 1.375035,148.8989 1.2181669,148.9067 0.37459734,148.9144 0.43744266,148.9222 0.56271738,148.9299 1.875474,148.9377 1.7498754,148.9454 1.0624901,148.9532 1.000247,148.9609 1.3443078,148.9687 3.1571543,148.9764 4.218925,148.9842 3.4055789,148.9919 1.8430995,148.9997 1.5626549,149.0074 3.6573408,149.0152 10.192564,149.0230 54.251362,149.0307 239.09763,149.0385 429.39896,149.0462 406.6409,149.0540 233.77646,149.0617 117.40968,149.0695 108.10136,149.0772 101.74179,149.0850 73.886368,149.0927 44.336792,149.1005 45.605328,149.1082 62.007053,149.1160 61.365131,149.1238 42.01796,149.1315 30.621428,149.1393 29.126461,149.1470 29.187202,149.1548 23.150253,149.1625 11.118448,149.1703 4.9349623,149.1780 2.6241083,149.1858 1.1556877,149.1936 0.34348258,149.2013 0.40634727,149.2091 0.750067,149.2168 0.43752325,149.2246 0.40626431,149.2323 0.21856922,149.2401 0.093870007,149.2479 0.6251989,149.2556 0.84377146,149.2634 0.8438549,149.2711 1.313005,149.2789 2.3752127,149.2867 2.1246514,149.2944 1.6561313,149.3022 1.2809427,149.3099 0.593422,149.3177 0.40630433,149.3255 0.50002277,149.3332 0.59373075,149.3410 1.2186582,149.3487 0.87486279,149.3565 0.40625197,149.3643 0.37502676,149.3720 0.3437815,149.3798 0.18761277,149.3875 0.50013596,149.3953 0.4998382,149.4031 0.093618162,149.4108 0.093811043,149.4186 0.062345982,149.4264 0.00039524326,149.4341 1.2817136,149.4419 1.3750362,149.4496 1.3124204,149.4574 1.2814718,149.4652 1.9690058,149.4729 1.6868814,149.4807 1.093262,149.4885 0.93749833,149.4962 0.7500304,149.5040 0.31241208,149.5118 0.093683518,149.5195 3.9393457e-005,149.5273 0.12504372,149.5351 0.093695588,149.5428 0.1252877,149.5506 2.6884501,149.5584 6.0626082,149.5661 6.3432565,149.5739 4.6874104,149.5817 2.2809362,149.5894 1.2184216,149.5972 0.53129321,149.6050 0.46881682,149.6127 0.28106472,149.6205 0.031218641,149.6283 0.37514439,149.6360 0.87496126,149.6438 0.43737265,149.6516 -8.4715184e-006,149.6593 -1.0296912e-005,149.6671 0.093807995,149.6749 0.093761973,149.6826 0.093706749,149.6904 0.093749106,149.6982 0.031229688,149.7060 0.18755051,149.7137 0.18763353,149.7215 0.18750273,149.7293 0.093592308,149.7370 8.5819829e-007,149.7448 0.18769436,149.7526 0.31243888,149.7604 0.093644284,149.7681 0.18759833,149.7759 0.31257576,149.7837 0.28113759,149.7914 0.18763411,149.7992 0.7505042,149.8070 1.3438128,149.8148 1.1246673,149.8225 0.56215614,149.8303 0.18741593,149.8381 0.37499756,149.8459 0.34384418,149.8536 0.78172106,149.8614 1.3439163,149.8692 1.3435694,149.8770 1.093707,149.8847 0.84344989,149.8925 0.093419008,149.9003 0.00024179977,149.9081 0.50039035,149.9158 0.6560986,149.9236 0.2809312,149.9314 0.28126791,149.9392 0.4062621,149.9469 0.18744171,149.9547 0.093715265,149.9625 -5.4048967e-005,149.9703 0.00010046463,149.9780 0.18776138,149.9858 0.49995345,149.9936 0.65606803,150.0014 0.53130329,150.0092 0.93841159,150.0169 3.3770587,150.0247 9.474699,150.0325 24.075655,150.0403 45.60392,150.0480 53.371017,150.0558 46.584618,150.0636 40.46426,150.0714 34.126186,150.0792 32.347149,150.0869 47.87439,150.0947 141.61105,150.1025 277.64474,150.1103 290.17828,150.1181 172.57834,150.1258 65.934311,150.1336 54.763874,150.1414 81.668098,150.1492 78.362694,150.1570 43.727486,150.1648 16.049753,150.1725 6.2461438,150.1803 3.0616593,150.1881 2.1563158,150.1959 1.2493907,150.2037 0.65593129,150.2115 0.74996483,150.2192 0.78093779,150.2270 0.78122598,150.2348 1.0938991,150.2426 0.84370852,150.2504 0.43725696,150.2582 1.031249,150.2659 2.6882038,150.2737 3.3126082,150.2815 1.9996071,150.2893 0.93739676,150.2971 0.68766147,150.3049 1.0000696,150.3127 0.71854043,150.3204 0.71869779,150.3282 0.53108561,150.3360 0.24992462,150.3438 0.59364086,150.3516 0.75008297,150.3594 0.28153214,150.3672 0.46899921,150.3749 0.65627271,150.3827 0.53098679,150.3905 0.34363019,150.3983 0.59389758,150.4061 0.96897995,150.4139 0.71860731,150.4217 0.24956596,150.4295 0.031315226,150.4373 0.37539029,150.4450 0.78137344,150.4528 1.0623894,150.4606 0.71847051,150.4684 0.31235027,150.4762 0.31270975,150.4840 0.74997365,150.4918 0.49970952,150.4996 0.28141367,150.5074 0.50024384,150.5152 0.68736356,150.5229 0.37476465,150.5307 0.093651943,150.5385 0.18806912,150.5463 1.2508395,150.5541 2.531117,150.5619 2.6248248,150.5697 2.2187881,150.5775 1.7182907,150.5853 0.81256974,150.5931 1.1253196,150.6009 1.1244711,150.6087 0.28073403,150.6165 0.031379115,150.6243 0.31264541,150.6320 0.3436946,150.6398 0.37504393,150.6476 0.62503093,150.6554 0.49987549,150.6632 0.62502444,150.6710 1.0315006,150.6788 0.90626478,150.6866 0.62504286,150.6944 0.75026023,150.7022 0.90607899,150.7100 0.43700534,150.7178 0.062602885,150.7256 0.81271613,150.7334 0.59348327,150.7412 0.18744817,150.7490 0.093728192,150.7568 0.093980126,150.7646 0.78177571,150.7724 1.3437556,150.7802 0.93706489,150.7880 0.28095537,150.7958 0.18742473,150.8036 0.093730249,150.8114 -1.9482745e-006,150.8192 0.093847111,150.8270 0.43759024,150.8348 0.40617764,150.8426 0.18756074,150.8504 0.34372112,150.8582 0.28135109,150.8660 0.4689545,150.8738 0.37476656,150.8816 0.59363317,150.8894 0.1875378,150.8972 0.093645394,150.9050 -2.681458e-005,150.9128 0.093855307,150.9206 0.28147539,150.9284 1.1876943,150.9362 2.0940278,150.9440 2.5626216,150.9518 1.6249051,150.9596 1.5309407,150.9674 0.93719518,150.9752 1.0003542,150.9830 1.6570764,150.9908 2.6252091,150.9986 1.8741508,151.0064 0.53060675,151.0142 0.37506309,151.0220 1.5321484,151.0298 4.5654535,151.0376 12.379569,151.0454 21.22212,151.0532 25.065073,151.0610 26.596165,151.0688 36.208092,151.0766 111.36143,151.0845 281.87885,151.0923 396.90375,151.1001 386.6864,151.1079 337.68314,151.1157 299.97156,151.1235 247.77777,151.1313 172.67882,151.1391 99.466408,151.1469 53.886559,151.1547 25.42638,151.1625 12.027355,151.1703 7.9366102,151.1781 9.3745174,151.1860 8.905139,151.1938 6.5935159,151.2016 5.7191334,151.2094 4.468008,151.2172 3.1554148,151.2250 1.6871665,151.2328 1.0939593,151.2406 1.4059992,151.2484 0.62521207,151.2562 1.5001935,151.2640 1.3123984,151.2719 2.0625224,151.2797 1.0310549,151.2875 1.3439484,151.2953 1.4371103,151.3031 0.68716425,151.3109 0.43765536,151.3187 0.71881127,151.3265 1.0938436,151.3344 1.281171,151.3422 0.53115928,151.3500 0.53140563,151.3578 1.0623116,151.3656 0.4373154,151.3734 0.31250805,151.3812 0.21902174,151.3890 1.3752841,151.3969 2.8435044,151.4047 1.7496961,151.4125 0.12518254,151.4203 0.50024593,151.4281 0.59363407,151.4359 0.34357414,151.4437 0.31251684,151.4516 0.43755865,151.4594 0.40627009,151.4672 0.74998856,151.4750 0.62483108,151.4828 -7.4308613e-005,151.4906 -3.6991267e-005,151.4985 0.094133236,151.5063 0.93852043,151.5141 2.0630531,151.5219 2.280829,151.5297 1.5304952,151.5375 0.56198448,151.5454 0.28129557,151.5532 0.87517905,151.5610 1.593716,151.5688 2.062237,151.5766 1.0937141,151.5845 0.75061464,151.5923 1.8444121,151.6001 2.6872852,151.6079 2.2499468,151.6157 2.2186735,151.6235 0.9680171,151.6314 0.37518582,151.6392 1.2191243,151.6470 1.5623891,151.6548 1.0620139,151.6627 0.18721054,151.6705 0.093844198,151.6783 0.21887781,151.6861 0.56272793,151.6939 0.96888053,151.7018 1.3755542,151.7096 2.0000932,151.7174 1.2809552,151.7252 1.3751816,151.7330 2.1874735,151.7409 2.2184577,151.7487 2.4057987,151.7565 1.6247526,151.7643 1.0936362,151.7722 0.0001880183,151.7800 0.688209,151.7878 1.3437666,151.7956 0.90575862,151.8035 0.62502265,151.8113 0.68742472,151.8191 0.50008476,151.8269 0.81290394,151.8348 1.2816991,151.8426 1.6249174,151.8504 1.0305141,151.8582 0.53085065,151.8661 0.31240618,151.8739 0.21909769,151.8817 0.90683454,151.8895 1.1559072,151.8974 0.28070107,151.9052 0.18763196,151.9130 0.87527126,151.9209 1.0937032,151.9287 0.87477434,151.9365 0.31250805,151.9443 0.49997774,151.9522 0.4062705,151.9600 0.8125608,151.9678 1.1563858,151.9756 1.2501777,151.9835 0.87501919,151.9913 1.0314668,151.9991 1.5938543,152.0070 1.2501346,152.0148 1.2191966,152.0226 1.687889,152.0305 2.5946059,152.0383 4.4075923,152.0461 5.9384379,152.0539 7.1253166,152.0618 9.7209301,152.0696 18.854826,152.0774 45.990486,152.0853 81.955292,152.0931 97.404877,152.1009 107.06442,152.1088 280.58612,152.1166 664.61975,152.1244 854.20581,152.1323 620.56256,152.1401 252.66705,152.1479 73.077133,152.1558 40.151089,152.1636 30.714069,152.1714 20.807348,152.1793 12.556863,152.1871 4.6522512,152.1949 2.0926588,152.2028 0.87444305,152.2106 0.65597194,152.2184 0.43730375,152.2263 0.78147739,152.2341 0.4687269,152.2420 0.56233168,152.2498 0.031237949,152.2576 0.18758211,152.2655 0.18763755,152.2733 0.50004566,152.2811 0.28111011,152.2890 0.34401542,152.2968 1.4067241,152.3046 1.8439016,152.3125 1.9999359,152.3203 2.2499676,152.3282 1.7498152,152.3360 1.3125473,152.3438 1.374685,152.3517 0.49981552,152.3595 0.78156155,152.3673 0.62465549,152.3752 0.18717237,152.3830 0.50009328,152.3909 1.0629797,152.3987 1.2814531,152.4065 0.81222063,152.4144 0.4997133,152.4222 0.25028288,152.4301 1.0006346,152.4379 1.3749363,152.4458 1.0619116,152.4536 0.40598506,152.4614 0.46931276,152.4693 1.4381717,152.4771 1.8123571,152.4850 1.8744892,152.4928 1.2185802,152.5006 0.84384584,152.5085 0.90615445,152.5163 0.49954146,152.5242 -0.00019874108,152.5320 0.78137308,152.5399 1.7812581,152.5477 1.1874162,152.5555 0.031323452,152.5634 1.032166,152.5712 3.3133147,152.5791 3.6872296,152.5869 3.1554062,152.5948 1.8744532,152.6026 1.3125329,152.6105 1.9376217,152.6183 2.2815626,152.6261 2.187484,152.6340 0.68752968,152.6418 1.0001901,152.6497 0.93705428,152.6575 0.37462717,152.6654 0.31253797,152.6732 0.37504151,152.6811 0.56246179,152.6889 0.40622932,152.6968 0.18773921,152.7046 0.28123134,152.7125 0.093558371,152.7203 0.37510008,152.7282 0.7500158,152.7360 0.56239778,152.7439 0.18744743,152.7517 0.18748882,152.7596 0.18753155,152.7674 0.12508416,152.7753 0.78192192,152.7831 1.8756149,152.7910 1.5934212,152.7988 0.93691802,152.8067 0.40585464,152.8145 0.56239617,152.8224 0.093852326,152.8302 0.31252262,152.8381 0.40640476,152.8459 0.84395576,152.8538 0.9375748,152.8616 0.74994224,152.8695 0.40588698,152.8773 -0.00016715356,152.8852 4.8360933e-005,152.8930 -2.6281121e-005,152.9009 0.09395238,152.9087 0.59430462,152.9166 1.5628004,152.9244 2.4370639,152.9323 1.812039,152.9401 0.46867022,152.9480 0.21887186,152.9558 0.718826,152.9637 1.3440953,152.9716 2.4062724,152.9794 1.1244801,152.9873 0.18793327,152.9951 1.2196819,153.0030 1.6245744,153.0108 1.0002413,153.0187 3.221386,153.0265 8.315217,153.0344 12.34602,153.0423 17.566189,153.0501 45.669842,153.0580 167.03081,153.0658 302.60953,153.0737 304.41907,153.0815 184.23204,153.0894 78.215385,153.0973 56.787003,153.1051 71.386581,153.1130 89.323441,153.1208 107.63052,153.1287 106.7064,153.1365 76.164146,153.1444 42.578812,153.1523 23.68157,153.1601 15.496019,153.1680 8.7777586,153.1758 5.1241975,153.1837 3.9989474,153.1916 1.4364883,153.1994 0.62507129,153.2073 0.31286517,153.2151 1.0940491,153.2230 0.93754518,153.2309 0.99958754,153.2387 0.062134501,153.2466 0.1250418,153.2545 0.031408731,153.2623 0.59400874,153.2702 0.75012147,153.2780 2.6250856,153.2859 2.5937011,153.2938 2.0000107,153.3016 0.8121143,153.3095 0.18728872,153.3174 0.34386763,153.3252 0.37492886,153.3331 0.093674853,153.3409 0.093866557,153.3488 0.21873626,153.3567 0.093683273,153.3645 0.09373685,153.3724 0.031249909,153.3803 0.18776898,153.3881 0.68793213,153.3960 1.0936246,153.4039 0.46825948,153.4117 0.031107608,153.4196 0.031344529,153.4275 0.50031221,153.4353 1.2188663,153.4432 0.96842426,153.4511 0.28111428,153.4589 0.12497228,153.4668 0.031373937,153.4747 0.59395814,153.4825 0.84396529,153.4904 1.2187732,153.4983 0.78093767,153.5061 0.31236249,153.5140 0.18747996,153.5219 0.18749151,153.5297 0.18769448,153.5376 0.34379357,153.5455 0.18727264,153.5533 0.28133777,153.5612 0.53123587,153.5691 0.18731682,153.5770 0.12517838,153.5848 0.7817046,153.5927 1.3751395,153.6006 1.0621915,153.6084 0.74973017,153.6163 0.87485248,153.6242 0.3436946,153.6321 0.093749531,153.6399 4.244607e-005,153.6478 0.18750328,153.6557 0.31254604,153.6635 0.2815367,153.6714 0.53154957,153.6793 0.87502152,153.6872 1.124887,153.6950 0.84343642,153.7029 0.46894613,153.7108 0.93820792,153.7187 1.1562008,153.7265 0.74926603,153.7344 0.093337543,153.7423 1.8101435e-005,153.7501 6.1075931e-005,153.7580 0.34406784,153.7659 1.1254663,153.7738 1.7813562,153.7816 1.5309349,153.7895 1.0310146,153.7974 0.71857774,153.8053 0.40625778,153.8132 0.90648818,153.8210 1.3439146,153.8289 1.3750694,153.8368 1.0310328,153.8447 0.37460124,153.8525 -0.00010228158,153.8604 0.062566109,153.8683 0.21896358,153.8762 0.5314368,153.8840 0.62518418,153.8919 0.84402853,153.8998 2.0624931,153.9077 1.9062632,153.9156 1.2497516,153.9234 0.34326455,153.9313 0.093640804,153.9392 0.18759291,153.9471 0.34382194,153.9550 0.31235501,153.9628 -0.00013752961,153.9707 0.094020814,153.9786 0.75037587,153.9865 1.0937454,153.9944 0.78094459,154.0022 0.31245214,154.0101 0.68812889,154.0180 1.3751345,154.0259 1.2813642,154.0338 2.3134394,154.0416 4.3139544,154.0495 8.8483334,154.0574 27.985893,154.0653 60.707893,154.0732 77.813721,154.0811 61.986805,154.0889 44.745026,154.0968 46.723148,154.1047 50.119038,154.1126 38.517532,154.1205 27.123716,154.1284 37.453243,154.1362 59.666393,154.1441 55.926895,154.1520 29.764383,154.1599 8.6477213,154.1678 2.2176032,154.1757 1.1872363,154.1836 0.49978977,154.1914 0.62526333,154.1993 0.53094429,154.2072 0.18730883,154.2151 0.62535459,154.2230 1.2813206,154.2309 1.1249087,154.2388 1.406337,154.2466 1.4060862,154.2545 0.87478316,154.2624 0.49986166,154.2703 -8.5146257e-006,154.2782 0.21904923,154.2861 0.43736976,154.2940 0.99999022,154.3019 2.1564226,154.3098 1.8752962,154.3176 1.4379443,154.3255 1.1248324,154.3334 1.9996158,154.3413 2.5626945,154.3492 2.0942433,154.3571 1.5934495,154.3650 0.90587491,154.3729 1.0312163,154.3808 0.93747199,154.3887 1.5938116,154.3965 1.3124917,154.4044 0.59349102,154.4123 0.40598074,154.4202 0.18752061,154.4281 0.21907362,154.4360 0.59385991,154.4439 0.53096724,154.4518 0.37507224,154.4597 0.62531966,154.4676 0.84381944,154.4755 0.71839452,154.4834 0.34375647,154.4913 0.62528294,154.4991 0.71890914,154.5070 1.5005226,154.5149 2.3438118,154.5228 1.6870162,154.5307 0.81202042,154.5386 0.18716688,154.5465 0.18769468,154.5544 0.78141367,154.5623 0.4998045,154.5702 0.21867706,154.5781 0.40659267,154.5860 1.0003841,154.5939 1.4373943,154.6018 2.4376948,154.6097 2.9372873,154.6176 0.81205362,154.6255 0.81288981,154.6334 1.2502831,154.6413 1.1870642,154.6492 0.37457609,154.6571 0.28155041,154.6650 0.68769222,154.6729 0.84354711,154.6808 0.56219471,154.6887 0.1874335,154.6966 0.1251297,154.7044 0.21895196,154.7123 0.40628502,154.7202 0.46874207,154.7281 1.0941669,154.7360 1.6250163,154.7439 0.93692237,154.7518 0.062202036,154.7597 0.18769848,154.7676 1.0314401,154.7755 1.0936025,154.7834 0.40609783,154.7914 0.093933925,154.7993 0.31264138,154.8072 0.31244272,154.8151 0.5624668,154.8230 0.53115606,154.8309 0.31244108,154.8388 0.093700558,154.8467 0.093931101,154.8546 0.56304246,154.8625 1.5312343,154.8704 1.155695,154.8783 0.46859708,154.8862 0.28128743,154.8941 0.18756032,154.9020 0.50052243,154.9099 1.5004108,154.9178 1.7185822,154.9257 1.4058502,154.9336 0.68735409,154.9415 1.1249728,154.9494 1.9064237,154.9573 2.9687238,154.9652 1.749579,154.9731 0.50009948,154.9810 0.65709811,154.9889 1.8133439,154.9968 2.0309293,155.0048 1.6242834,155.0127 1.3125972,155.0206 1.5319312,155.0285 3.2215154,155.0364 10.661873,155.0443 21.505257,155.0522 26.813644,155.0601 25.156158,155.0680 28.098675,155.0759 43.758541,155.0838 55.753052,155.0917 50.150475,155.0997 40.564594,155.1076 57.520729,155.1155 100.43056,155.1234 140.81995,155.1313 140.35855,155.1392 100.31556,155.1471 50.573685,155.1550 24.461502,155.1629 16.156132,155.1708 15.780614,155.1788 11.122177,155.1867 7.8100471,155.1946 3.7161839,155.2025 1.2494392,155.2104 1.156836,155.2183 1.8130643,155.2262 2.4376321,155.2341 2.2808578,155.2420 1.6557379,155.2500 1.1558604,155.2579 0.87481022,155.2658 0.59368485,155.2737 0.59392852,155.2816 0.90663946,155.2895 1.2188218,155.2974 1.0622759,155.3054 1.1559397,155.3133 0.84352517,155.3212 0.46889451,155.3291 0.68769383,155.3370 0.9375484,155.3449 0.78087455,155.3528 0.12489648,155.3608 0.40644807,155.3687 0.37490633,155.3766 1.0938454,155.3845 1.500263,155.3924 0.59367138,155.4003 0.34345353,155.4083 0.18736579,155.4162 0.12508699,155.4241 0.37500927,155.4320 0.28121331,155.4399 0.65626162,155.4478 0.28133562,155.4558 0.50059313,155.4637 1.2189586,155.4716 0.96802545,155.4795 0.093361802,155.4874 0.00010497399,155.4954 -3.3815781e-005,155.5033 3.0284504e-005,155.5112 0.093975596,155.5191 0.31265193,155.5270 0.34379163,155.5350 0.49998978,155.5429 0.53112054,155.5508 0.37481916,155.5587 0.12500916,155.5666 0.40647808,155.5746 0.65630376,155.5825 0.59354162,155.5904 0.18739235,155.5983 0.18752776,155.6062 0.093679354,155.6142 0.18753916,155.6221 0.28126973,155.6300 0.18744804,155.6379 0.12496788,155.6459 0.093841709,155.6538 0.34385335,155.6617 0.31235349,155.6696 0.093822785,155.6775 0.50054735,155.6855 1.156526,155.6934 1.0307165,155.7013 0.21833584,155.7092 0.093798146,155.7172 0.21896578,155.7251 0.75032556,155.7330 1.0314324,155.7409 0.93749917,155.7489 0.68745255,155.7568 1.343643,155.7647 1.9685136,155.7726 1.9060078,155.7806 0.093592793,155.7885 -3.6486742e-006,155.7964 8.6838503e-007,155.8044 1.7537842e-007,155.8123 -1.5700534e-006,155.8202 6.1052133e-006,155.8281 -2.2852155e-005,155.8361 0.03135461,155.8440 0.37508243,155.8519 0.21868163,155.8599 0.37520108,155.8678 0.87524247,155.8757 0.74971133,155.8836 0.1873792,155.8916 0.21898168,155.8995 0.31254646,155.9074 0.5626502,155.9154 0.93759292,155.9233 0.87470275,155.9312 0.31223249,155.9391 0.21893762,155.9471 0.46896672,155.9550 0.65599722,155.9629 0.84365463,155.9709 1.1876156,155.9788 0.90621156,155.9867 1.1563549,155.9947 1.8127949,156.0026 2.0938625,156.0105 2.9685624,156.0185 2.9686177,156.0264 2.156899,156.0343 2.8755648,156.0423 3.8753371,156.0502 5.5016141,156.0581 8.4400034,156.0661 13.411628,156.0740 23.318314,156.0819 32.597576,156.0899 41.347248,156.0978 48.978558,156.1057 77.120605,156.1137 134.11813,156.1216 160.46043,156.1295 131.9776,156.1375 127.17376,156.1454 268.07938,156.1533 411.66193,156.1613 372.63693,156.1692 193.08168,156.1771 61.489708,156.1851 34.403942,156.1930 28.588995,156.2010 18.182024,156.2089 11.8402,156.2168 7.4662881,156.2248 3.560715,156.2327 1.9678613,156.2406 0.90579724,156.2486 0.50006121,156.2565 1.1885265,156.2645 2.3756299,156.2724 1.9053438,156.2803 0.8117286,156.2883 0.62499917,156.2962 0.59387428,156.3042 1.0624757,156.3121 1.1872441,156.3200 0.9066056,156.3280 1.0629629,156.3359 1.2501909,156.3439 1.343735,156.3518 0.93701237,156.3597 0.59368837,156.3677 1.4373388,156.3756 1.3746258,156.3836 0.62500471,156.3915 0.28134358,156.3994 0.21860865,156.4074 0.12484675,156.4153 0.31254438,156.4233 0.62517542,156.4312 0.68746716,156.4392 0.40619963,156.4471 0.21875292,156.4550 0.15645154,156.4630 1.0634379,156.4709 2.0002398,156.4789 1.5618858,156.4868 0.9371264,156.4948 0.4998118,156.5027 0.78166187,156.5107 1.6248953,156.5186 0.687271,156.5265 0.59385234,156.5345 0.24969149,156.5424 0.18744072,156.5504 0.50038522,156.5583 1.187701,156.5663 0.7808575,156.5742 0.59415656,156.5822 1.2821776,156.5901 1.8439276,156.5981 1.5302802,156.6060 0.6554606,156.6140 0.65685117,156.6219 1.0313441,156.6299 0.78122956,156.6378 2.8128469,156.6458 2.3118792,156.6537 0.93726438,156.6617 0.7817145,156.6696 1.6565148,156.6775 1.8750093,156.6855 1.3122305,156.6934 0.99983752,156.7014 0.84347832,156.7093 0.281174,156.7173 0.3752099,156.7252 0.71907949,156.7332 0.8751024,156.7411 0.74996072,156.7491 1.6246699,156.7571 1.6557759,156.7650 1.1563114,156.7730 0.53140962,156.7809 0.68765867,156.7889 0.81238878,156.7968 0.46873152,156.8048 0.75005287,156.8127 0.84374392,156.8207 1.1564299,156.8286 1.1565874,156.8366 2.2811902,156.8445 3.0311038,156.8525 3.5312409,156.8604 2.62502,156.8684 2.7194467,156.8763 3.0945284,156.8843 2.8742394,156.8923 1.2178847,156.9002 0.84386617,156.9082 1.2193025,156.9161 2.3755808,156.9241 2.9060347,156.9320 3.125494,156.9400 4.2191396,156.9479 3.0612319,156.9559 1.3122208,156.9639 2.2191274,156.9718 2.1566029,156.9798 4.3768921,156.9877 7.7839241,156.9957 10.690226,157.0036 12.97049,157.0116 16.159323,157.0196 22.472395,157.0275 28.472794,157.0355 39.258751,157.0434 64.339645,157.0514 133.6857,157.0593 357.0603,157.0673 1097.3026,157.0753 2076.0181,157.0832 2904.3245,157.0912 4462.3286,157.0991 5508.126,157.1071 4421.7798,157.1151 2126.5601,157.1230 701.66956,157.1310 381.405,157.1389 270.03564,157.1469 196.02534,157.1549 141.6915,157.1628 96.287354,157.1708 54.542061,157.1787 31.614468,157.1867 20.432304,157.1947 10.809258,157.2026 7.9680061,157.2106 7.2801967,157.2186 5.6553617,157.2265 5.1255097,157.2345 5.0307698,157.2425 4.5924563,157.2504 3.6246307,157.2584 4.250535,157.2663 5.0629478,157.2743 5.4375796,157.2823 4.6865883,157.2902 2.5612171,157.2982 1.3434998,157.3062 1.6881534,157.3141 2.3439336,157.3221 2.2495441,157.3301 1.6564401,157.3380 1.8438405,157.3460 1.4686852,157.3540 1.7185456,157.3619 0.96819681,157.3699 1.0627085,157.3779 1.4998615,157.3858 1.0000722,157.3938 1.907079,157.4018 2.5622265,157.4097 1.1867774,157.4177 0.71873289,157.4257 0.68810225,157.4336 1.437714,157.4416 2.0309556,157.4496 2.7497499,157.4575 1.9057854,157.4655 0.65650845,157.4735 1.0937768,157.4814 0.62473422,157.4894 0.9062407,157.4974 0.49986652,157.5054 0.40668136,157.5133 1.1259018,157.5213 1.7810557,157.5293 1.3122481,157.5372 1.9067426,157.5452 1.749305,157.5532 0.31183636,157.5612 0.28125799,157.5691 0.50042951,157.5771 1.0314949,157.5851 0.53078568,157.5930 0.18729144,157.6010 1.7189031,157.6090 2.2503254,157.6170 1.5317911,157.6249 1.4376528,157.6329 1.6557521,157.6409 1.4684321,157.6489 0.8433823,157.6568 0.062461868,157.6648 0.90656549,157.6728 1.6250559,157.6807 1.5939993,157.6887 1.5626386,157.6967 1.0308889,157.7047 0.40591061,157.7127 0.093634456,157.7206 0.18757479,157.7286 0.28140289,157.7366 0.59372365,157.7446 0.5311662,157.7525 0.37519729,157.7605 0.53109044,157.7685 0.62543464,157.7765 1.7192111,157.7844 1.15578,157.7924 0.56213593,157.8004 0.21861932,157.8084 0.28141648,157.8163 0.78185439,157.8243 1.3753645,157.8323 1.1561447,157.8403 1.6250057,157.8483 2.1560764,157.8562 2.1247652,157.8642 2.6566,157.8722 3.8752837,157.8802 3.7805314,157.8882 2.1870015,157.8961 0.71874166,157.9041 0.28123483,157.9121 0.50014228,157.9201 0.87513316,157.9281 0.90618676,157.9360 1.0311695,157.9440 1.2498682,157.9520 0.53116041,157.9600 0.59427559,157.9680 1.7817581,157.9759 2.156363,157.9839 2.093544,157.9919 1.2808458,157.9999 1.2192611,158.0079 2.6880369,158.0159 2.5310476,158.0238 3.0317402,158.0318 6.2830877,158.0398 8.9077425,158.0478 10.500851,158.0558 13.971159,158.0638 36.470398,158.0717 121.15955,158.0797 218.35255,158.0877 273.82062,158.0957 358.81143,158.1037 414.75354,158.1117 338.37939,158.1197 176.59735,158.1276 90.632126,158.1356 75.149704,158.1436 57.770718,158.1516 71.008522,158.1596 198.25453,158.1676 346.01746,158.1756 327.37512,158.1836 173.40575,158.1915 52.924137,158.1995 19.306946,158.2075 16.968077,158.2155 13.872114,158.2235 8.3404236,158.2315 3.5289295,158.2395 1.8745415,158.2475 2.0626934,158.2554 2.7501571,158.2634 3.1248593,158.2714 3.0311327,158.2794 2.5310559,158.2874 1.4060597,158.2954 1.1245953,158.3034 1.4059073,158.3114 1.7813053,158.3194 1.4687459,158.3274 1.5316623,158.3353 1.9374909,158.3433 1.030794,158.3513 0.9377647,158.3593 1.4064524,158.3673 1.2497716,158.3753 1.1875432,158.3833 1.2813731,158.3913 0.99993837,158.3993 0.81239331,158.4073 0.53093827,158.4153 0.15623745,158.4233 0.56316578,158.4313 1.1880021,158.4392 1.5312735,158.4472 1.0931256,158.4552 0.37442875,158.4632 0.15612519,158.4712 0.093780264,158.4792 0.28116485,158.4872 0.28153163,158.4952 1.3130831,158.5032 1.3124754,158.5112 1.1561422,158.5192 1.0935506,158.5272 0.68723267,158.5352 0.34361118,158.5432 0.1874354,158.5512 0.28123167,158.5592 0.40628546,158.5672 0.28123939,158.5752 0.093653537,158.5832 4.6538054e-005,158.5912 0.12520552,158.5992 0.50031245,158.6072 1.0939679,158.6152 1.2809999,158.6232 0.90629566,158.6312 1.4066581,158.6392 1.4376134,158.6472 1.2499024,158.6552 1.0934002,158.6632 0.68758816,158.6712 1.4380317,158.6792 1.9373597,158.6872 1.2492399,158.6952 0.18713582,158.7032 0.18758851,158.7112 0.21877035,158.7192 0.18749928,158.7272 0.25004399,158.7352 0.37508947,158.7432 0.6878134,158.7512 1.1564481,158.7592 1.0933719,158.7672 0.53092164,158.7752 0.281427,158.7832 0.90657324,158.7912 1.3436066,158.7992 0.62478429,158.8072 0.40675029,158.8152 1.0313703,158.8232 0.84356481,158.8312 0.68738079,158.8392 0.31207415,158.8472 -9.4018527e-005,158.8552 0.093843244,158.8632 0.18750425,158.8712 0.31276399,158.8792 0.84403694,158.8872 0.84360087,158.8952 0.62510574,158.9032 0.90606296,158.9112 0.28100887,158.9192 0.90675437,158.9272 1.5940059,158.9353 1.3120517,158.9433 0.50039995,158.9513 1.876286,158.9593 2.9374716,158.9673 2.3740621,158.9753 1.5622497,158.9833 2.0624778,158.9913 1.5931538,158.9993 0.31227693,159.0073 0.43828362,159.0153 1.6880691,159.0233 2.4995952,159.0313 2.2188013,159.0394 3.0950401,159.0474 5.5966349,159.0554 10.877311,159.0634 15.818418,159.0714 34.23196,159.0794 57.198891,159.0874 68.940346,159.0954 67.685677,159.1034 59.74427,159.1114 47.209503,159.1195 38.904327,159.1275 51.84861,159.1355 55.934849,159.1435 40.051926,159.1515 18.714424,159.1595 20.38254,159.1675 37.071117,159.1755 41.465309,159.1835 26.957773,159.1916 11.711629,159.1996 4.2482996,159.2076 3.5623302,159.2156 2.7494404,159.2236 2.0624144,159.2316 2.3125691,159.2396 2.3430879,159.2477 0.90548515,159.2557 0.53160405,159.2637 1.1879365,159.2717 1.2811449,159.2797 1.4375131,159.2877 1.499778,159.2957 0.93721288,159.3038 0.75008804,159.3118 1.0624475,159.3198 1.0626466,159.3278 1.5001278,159.3358 1.1873078,159.3438 0.84347749,159.3519 0.65633363,159.3599 1.5631832,159.3679 2.4375541,159.3759 1.6869055,159.3839 0.49954796,159.3919 0.031130973,159.4000 0.031289171,159.4080 0.031210778,159.4160 0.093967065,159.4240 0.78168803,159.4320 1.2812834,159.4400 1.5937275,159.4481 1.7809514,159.4561 0.37499827,159.4641 0.87526274,159.4721 0.81224161,159.4801 0.53115886,159.4882 0.50008124,159.4962 0.59390551,159.5042 1.437803,159.5122 2.6253612,159.5202 1.9369514,159.5283 0.56210274,159.5363 1.0000569,159.5443 0.59347534,159.5523 0.093789302,159.5604 0.84382683,159.5684 1.3749881,159.5764 1.0312597,159.5844 0.50020224,159.5924 0.78139132,159.6005 1.4378347,159.6085 2.5939794,159.6165 2.9996479,159.6245 1.1250834,159.6326 0.9687022,159.6406 0.53119618,159.6486 0.84395468,159.6566 0.93712133,159.6647 0.65604508,159.6727 0.78141141,159.6807 0.84365374,159.6887 0.56232834,159.6968 0.56310362,159.7048 1.5950079,159.7128 3.7506313,159.7208 4.2179027,159.7289 2.499141,159.7369 1.0934654,159.7449 0.49957794,159.7529 0.28104007,159.7610 0.81261289,159.7690 2.0001724,159.7770 2.6251585,159.7851 3.5623577,159.7931 2.1873586,159.8011 2.1564438,159.8091 1.0625433,159.8172 0.59360099,159.8252 0.46880227,159.8332 0.59370315,159.8413 0.21846129,159.8493 0.093864635,159.8573 0.6253081,159.8653 0.96876895,159.8734 0.59354097,159.8814 0.31242007,159.8894 0.28128657,159.8975 0.34378782,159.9055 0.31239861,159.9135 0.093620226,159.9216 0.031272735,159.9296 0.093683109,159.9376 0.031494785,159.9456 0.71926945,159.9537 1.0935804,159.9617 0.49956933,159.9697 0.18755309,159.9778 0.40641722,159.9858 0.68740726,159.9938 0.74996197,160.0019 0.49994001,160.0099 0.12493651,160.0179 0.40680331,160.0260 1.0314765,160.0340 0.81213892,160.0420 0.96859813,160.0501 1.4063798,160.0581 1.6251818,160.0661 1.7822247,160.0742 3.5956573,160.0822 5.8765583,160.0903 9.0023003,160.0983 15.974912,160.1063 28.91324,160.1144 33.52858,160.1224 23.367992,160.1304 15.341924,160.1385 17.374779,160.1465 16.935289,160.1545 11.777896,160.1626 5.4673262,160.1706 3.7186482,160.1787 3.1871536,160.1867 2.1241543,160.1947 0.49944565,160.2028 0.21894011,160.2108 0.8128522,160.2188 1.3126922,160.2269 1.343479,160.2349 0.62474293,160.2430 0.37498674,160.2510 1.1254227,160.2590 3.0315969,160.2671 3.1556373,160.2751 1.0624324,160.2832 0.81291777,160.2912 1.0936133,160.2992 0.74967289,160.3073 0.31248793,160.3153 0.31271285,160.3234 0.3435629,160.3314 0.093548447,160.3394 0.09386012,160.3475 0.1875034,160.3555 0.093625642,160.3636 -6.1997423e-005,160.3716 0.00010179832,160.3797 0.34396273,160.3877 0.8126865,160.3957 1.562752,160.4038 1.687337,160.4118 1.7809374,160.4199 1.2499379,160.4279 0.28139904,160.4360 0.50041771,160.4440 0.87514454,160.4520 0.9059937,160.4601 0.53081989,160.4681 0.21871035,160.4762 0.65664512,160.4842 1.0623667,160.4923 0.75026578,160.5003 2.0631886,160.5084 2.5312648,160.5164 3.0931976,160.5245 2.2493293,160.5325 0.43733922,160.5405 0.2187261,160.5486 0.031369206,160.5566 0.40651292,160.5647 0.68751013,160.5727 0.62500876,160.5808 1.2191525,160.5888 2.6255865,160.5969 3.0312352,160.6049 2.6873524,160.6130 2.2809927,160.6210 1.4996305,160.6291 1.2185894,160.6371 0.78098398,160.6452 0.31237242,160.6532 -7.7795186e-005,160.6613 0.00013702775,160.6693 0.28160074,160.6774 0.49990427,160.6854 0.21849982,160.6935 0.18763906,160.7015 0.21863449,160.7096 -0.00016441017,160.7176 4.4237237e-005,160.7257 -1.252927e-005,160.7337 0.093762375,160.7418 0.18747818,160.7498 0.093824945,160.7579 1.2195638,160.7659 4.8443947,160.7740 5.4369187,160.7820 2.6867836,160.7901 0.84369433,160.7981 0.50017083,160.8062 0.93746066,160.8142 0.40611938,160.8223 0.18740132,160.8304 0.25056857,160.8384 1.3445091,160.8465 1.6870673,160.8545 0.68674743,160.8626 0.21877709,160.8706 0.5943085,160.8787 1.3751174,160.8867 1.0619755,160.8948 0.50004905,160.9028 0.96878344,160.9109 0.93726921,160.9190 1.0624498,160.9270 0.84381992,160.9351 0.7503897,160.9431 0.71878111,160.9512 0.53080893,160.9592 0.21851277,160.9673 0.12517066,160.9754 1.4379485,160.9834 3.4692049,160.9915 4.3129387,160.9995 5.2814775,161.0076 4.6871681,161.0156 2.7189753,161.0237 3.0631557,161.0318 4.7197299,161.0398 7.0955229,161.0479 10.500921,161.0559 20.920221,161.0640 63.845253,161.0721 110.8332,161.0801 112.70566,161.0882 73.129524,161.0962 48.41016,161.1043 81.961029,161.1124 101.96801,161.1204 78.914284,161.1285 43.292252,161.1365 27.028292,161.1446 32.065872,161.1527 30.434296,161.1607 16.586782,161.1688 7.4646568,161.1769 5.2179012,161.1849 4.4367704,161.1930 1.7802966,161.2010 0.28100646,161.2091 0.28142995,161.2172 0.74995923,161.2252 0.53145862,161.2333 0.8442021,161.2414 1.343968,161.2494 2.0626304,161.2575 1.8121228,161.2656 1.2495856,161.2736 0.90613204,161.2817 1.2503792,161.2898 1.81262,161.2978 1.2494959,161.3059 0.28096154,161.3140 0.2501545,161.3220 0.62520975,161.3301 0.62475812,161.3382 0.030922677,161.3462 0.031574771,161.3543 0.3753145,161.3624 0.37465358,161.3704 -0.00027327944,161.3785 9.8201286e-005,161.3866 0.093945913,161.3946 0.24996191,161.4027 0.18769903,161.4108 0.6565147,161.4188 0.71870643,161.4269 0.6872291,161.4350 0.0934202,161.4430 0.031277422,161.4511 0.53142112,161.4592 1.4375823,161.4672 1.1560721,161.4753 0.46889585,161.4834 0.81294662,161.4915 1.1249361,161.4995 0.5310185,161.5076 0.40629819,161.5157 0.50023335,161.5237 0.87533081,161.5318 0.96841317,161.5399 0.40574104,161.5480 0.50003707,161.5560 1.0002755,161.5641 1.031327,161.5722 0.56228775,161.5802 0.43749568,161.5883 0.75003576,161.5964 0.59351087,161.6045 0.40610158,161.6125 0.18751751,161.6206 0.37539548,161.6287 1.0941885,161.6368 1.4373943,161.6448 1.0309237,161.6529 0.53111625,161.6610 0.40619463,161.6691 0.31244698,161.6771 0.28129652,161.6852 0.3438473,161.6933 0.90608239,161.7014 0.87483352,161.7094 0.78128111,161.7175 0.31249011,161.7256 0.093866445,161.7337 0.28140935,161.7417 0.56287587,161.7498 1.0314273,161.7579 0.96855938,161.7660 1.0314385,161.7740 1.2498852,161.7821 0.62453198,161.7902 0.28109327,161.7983 0.18751411,161.8064 0.28122947,161.8144 0.093667924,161.8225 0.093722045,161.8306 0.21905108,161.8387 1.0628405,161.8467 0.84352708,161.8548 0.43744594,161.8629 0.87521273,161.8710 1.1250477,161.8791 0.99997282,161.8871 0.81216812,161.8952 0.2185355,161.9033 0.15631014,161.9114 0.84373319,161.9195 0.78122652,161.9276 0.093647271,161.9356 0.062839493,161.9437 0.78140026,161.9518 0.37465078,161.9599 0.40650606,161.9680 0.84397542,161.9760 0.65590805,161.9841 0.18751225,161.9922 0.68776542,162.0003 1.062251,162.0084 0.78108227,162.0165 0.50005323,162.0245 0.2812742,162.0326 1.1562611,162.0407 2.0318549,162.0488 3.3448055,162.0569 6.0331006,162.0650 11.567778,162.0730 18.004835,162.0811 18.406233,162.0892 17.154795,162.0973 17.782894,162.1054 23.56489,162.1135 26.466442,162.1216 23.56164,162.1296 31.040907,162.1377 49.541702,162.1458 53.934418,162.1539 36.983921,162.1620 13.364194,162.1701 6.7177806,162.1782 3.4677253,162.1863 1.6552985,162.1943 0.46868005,162.2024 0.53139907,162.2105 0.43757999,162.2186 0.90630305,162.2267 0.62463522,162.2348 0.40631795,162.2429 0.7502687,162.2510 1.2502201,162.2591 1.3122689,162.2671 0.56206691,162.2752 0.093624651,162.2833 -1.9686806e-005,162.2914 4.7578396e-005,162.2995 0.18765093,162.3076 0.37499481,162.3157 0.18736966,162.3238 0.062492006,162.3319 0.12501086,162.3400 0.15624626,162.3481 0.12492085,162.3561 0.031503428,162.3642 0.62541491,162.3723 0.84361702,162.3804 0.437051,162.3885 0.062685154,162.3966 0.93823475,162.4047 1.844283,162.4128 1.9997475,162.4209 1.1243187,162.4290 0.56228167,162.4371 0.56269228,162.4452 1.2194769,162.4533 2.2815466,162.4614 1.9369025,162.4695 0.9367854,162.4775 0.28116411,162.4856 0.46892011,162.4937 0.37482744,162.5018 0.31266207,162.5099 0.96936041,162.5180 1.9689692,162.5261 1.4057689,162.5342 1.0937232,162.5423 1.3128138,162.5504 0.96843708,162.5585 0.49974102,162.5666 0.81283653,162.5747 1.5000776,162.5828 1.6876273,162.5909 2.3441565,162.5990 2.0934658,162.6071 1.2807386,162.6152 0.781129,162.6233 0.40601015,162.6314 0.062309649,162.6395 0.1875779,162.6476 0.18746339,162.6557 0.093971089,162.6638 0.31251621,162.6719 0.093462303,162.6800 7.7223864e-005,162.6881 0.1878137,162.6962 0.43761933,162.7043 0.46855277,162.7124 0.46856859,162.7205 0.56274539,162.7286 1.093905,162.7367 0.81223792,162.7448 0.37505731,162.7529 0.6878435,162.7610 1.0936719,162.7691 0.68713278,162.7772 0.37510422,162.7853 0.50011832,162.7934 0.37468141,162.8015 0.03112736,162.8096 0.093790837,162.8177 0.03120916,162.8258 2.5310048e-006,162.8339 -4.241479e-006,162.8420 1.4435683e-005,162.8501 0.093877845,162.8582 0.31259748,162.8663 0.4063341,162.8744 0.53113651,162.8826 0.18739642,162.8907 0.31259021,162.8988 0.31243786,162.9069 0.18745801,162.9150 0.18753661,162.9231 1.3750396,162.9312 2.0938232,162.9393 1.5001281,162.9474 0.40618792,162.9555 0.18727151,162.9636 0.093628615,162.9717 0.4377591,162.9798 1.1257981,162.9879 2.3761902,162.9960 3.5005245,163.0042 3.4678404,163.0123 2.2803731,163.0204 2.0936134,163.0285 2.125457,163.0366 4.0653634,163.0447 11.942002,163.0528 20.534348,163.0609 22.748711,163.0690 23.571476,163.0771 55.501862,163.0852 107.62093,163.0934 116.08384,163.1015 76.309677,163.1096 32.321068,163.1177 20.184523,163.1258 21.348007,163.1339 32.569027,163.1420 48.378323,163.1501 51.307484,163.1582 33.740623,163.1664 13.618724,163.1745 5.7481971,163.1826 5.0316796,163.1907 5.6881981,163.1988 6.750082,163.2069 5.5298357,163.2150 2.9675922,163.2231 0.96844023,163.2313 -0.00012504037,163.2394 0.00024482657,163.2475 0.78180254,163.2556 1.2811229,163.2637 0.53075171,163.2718 0.093663074,163.2799 0.093764044,163.2881 0.12504022,163.2962 0.40642628,163.3043 1.2814362,163.3124 2.2500849,163.3205 2.062331,163.3286 0.87476826,163.3368 0.12507389,163.3449 0.3437638,163.3530 0.34390205,163.3611 1.125293,163.3692 1.6873826,163.3773 1.4373342,163.3855 0.37501746,163.3936 0.43744642,163.4017 0.90624642,163.4098 1.5625633,163.4179 1.2184948,163.4261 0.18732268,163.4342 5.2008061e-005,163.4423 -4.595577e-005,163.4504 0.59499216,163.4585 2.688669,163.4666 2.7185321,163.4748 1.9993914,163.4829 1.0928364,163.4910 0.40609157,163.4991 0.75031328,163.5072 1.2815239,163.5154 1.7813019,163.5235 1.4058087,163.5316 0.62491441,163.5397 0.68774194,163.5479 1.0311762,163.5560 0.71825838,163.5641 0.81224048,163.5722 0.81253487,163.5803 -6.4910491e-005,163.5885 0.031343851,163.5966 0.28127605,163.6047 0.37525094,163.6128 0.8441301,163.6210 0.84350866,163.6291 0.81238329,163.6372 1.4063656,163.6453 1.1874684,163.6535 0.812271,163.6616 0.093492746,163.6697 5.7452191e-005,163.6778 0.093802132,163.6860 0.12494912,163.6941 -2.8890312e-005,163.7022 -4.8633996e-005,163.7103 0.00022344258,163.7185 0.46943831,163.7266 0.93767852,163.7347 0.65551168,163.7428 -0.00038155966,163.7510 0.1253618,163.7591 0.37512362,163.7672 0.40613759,163.7753 0.34364599,163.7835 0.18734555,163.7916 0.062541299,163.7997 0.31255203,163.8079 0.28124738,163.8160 0.21872547,163.8241 0.093860552,163.8322 0.40673378,163.8404 0.7811439,163.8485 0.78124011,163.8566 1.1250122,163.8648 0.87458843,163.8729 0.78130019,163.8810 0.93759209,163.8891 0.624789,163.8973 -0.00014446967,163.9054 0.031383257,163.9135 0.12498599,163.9217 0.031172257,163.9298 0.093881108,163.9379 0.34386346,163.9461 0.40610299,163.9542 0.21880224,163.9623 0.6565966,163.9705 1.1250304,163.9786 0.87471992,163.9867 0.40620509,163.9949 0.40651551,164.0030 0.87545097,164.0111 1.9688694,164.0193 1.7809502,164.0274 1.0934092,164.0355 0.46853638,164.0437 0.37512088,164.0518 1.2192905,164.0599 2.6575248,164.0681 6.0337791,164.0762 12.473762,164.0843 21.004698,164.0925 25.907473,164.1006 27.347467,164.1087 48.051132,164.1169 89.926346,164.1250 104.40271,164.1331 80.353935,164.1413 46.109993,164.1494 38.657379,164.1575 42.158607,164.1657 36.744198,164.1738 21.147739,164.1820 10.276619,164.1901 4.7164121,164.1982 2.0621731,164.2064 1.9686313,164.2145 1.1554573,164.2226 0.81240135,164.2308 1.7811744,164.2389 1.9998558,164.2471 2.0000792,164.2552 0.90643221,164.2633 1.1559907,164.2715 0.28093779,164.2796 0.28145272,164.2878 0.40629029,164.2959 0.71877557,164.3040 0.84381491,164.3122 0.50024533,164.3203 0.74988198,164.3285 0.59339404,164.3366 0.50003266,164.3447 0.34367377,164.3529 0.093653612,164.3610 0.12510669,164.3692 0.56297636,164.3773 1.1567801,164.3855 1.1559182,164.3936 0.68711668,164.4017 0.84383857,164.4099 1.0627964,164.4180 1.5626352,164.4262 1.2496481,164.4343 0.71844959,164.4425 0.31227836,164.4506 -9.6567172e-005,164.4587 0.093992159,164.4669 0.40631506,164.4750 0.24986485,164.4832 0.15639752,164.4913 0.3127079,164.4995 0.59378994,164.5076 1.0001802,164.5158 1.3752441,164.5239 1.2188334,164.5321 0.9369787,164.5402 0.37471876,164.5483 0.84426898,164.5565 1.093594,164.5646 0.56204379,164.5728 0.28128484,164.5809 0.87588894,164.5891 2.0943935,164.5972 2.1246369,164.6054 1.9682182,164.6135 1.1871908,164.6217 0.68726683,164.6298 0.18723321,164.6380 0.093772456,164.6461 0.81252211,164.6543 0.1874485,164.6624 0.031227507,164.6706 5.3603617e-005,164.6787 0.18762434,164.6869 0.40641686,164.6950 0.53141642,164.7032 0.53125936,164.7113 0.34344119,164.7195 0.093592197,164.7276 0.71883017,164.7358 0.18738583,164.7439 6.3076339e-005,164.7521 0.343945,164.7602 0.49997431,164.7684 0.50018597,164.7765 1.1569349,164.7847 1.9061983,164.7928 0.9054631,164.8010 0.4061487,164.8091 1.0313747,164.8173 0.68732917,164.8254 0.18738459,164.8336 -3.8676849e-006,164.8418 0.093894027,164.8499 0.34386525,164.8581 0.37495327,164.8662 0.28116161,164.8744 0.18748328,164.8825 0.21874726,164.8907 0.093609676,164.8988 0.094115831,164.9070 0.6568085,164.9151 1.0941784,164.9233 1.5627394,164.9315 1.5304649,164.9396 0.53054827,164.9478 0.12500183,164.9559 0.18758543,164.9641 0.18744317,164.9722 0.18779363,164.9804 1.5941783,164.9886 2.1253755,164.9967 3.1254015,165.0049 3.8126822,165.0130 4.3442798,165.0212 4.5331059,165.0293 6.2198753,165.0375 5.2174907,165.0457 4.9073968,165.0538 16.355606,165.0620 46.6119,165.0701 72.60302,165.0783 82.66674,165.0865 147.91611,165.0946 387.4946,165.1028 602.33801,165.1109 531.20319,165.1191 263.49347,165.1273 90.503975,165.1354 50.866512,165.1436 38.30468,165.1517 24.837799,165.1599 16.558733,165.1681 11.309137,165.1762 6.8729138,165.1844 5.3423114,165.1925 4.2178841,165.2007 2.4055254,165.2089 1.999637,165.2170 2.8749287,165.2252 2.4998541,165.2334 1.8756194,165.2415 1.46911,165.2497 1.3433938,165.2579 1.1247376,165.2660 0.96863568,165.2742 0.81274074,165.2823 1.2188605,165.2905 0.96827489,165.2987 0.78093773,165.3068 0.49982297,165.3150 0.18739051,165.3232 0.093677558,165.3313 9.4927142e-005,165.3395 0.59413975,165.3477 0.96857768,165.3558 0.34376746,165.3640 0.65684223,165.3722 0.87470323,165.3803 0.37473699,165.3885 0.40645617,165.3967 0.56271911,165.4048 0.74982142,165.4130 0.34354973,165.4212 0.50018388,165.4293 0.71878034,165.4375 0.90606391,165.4457 0.5312531,165.4539 0.90682888,165.4620 1.7503214,165.4702 1.843454,165.4784 1.3746109,165.4865 1.4375378,165.4947 1.0625622,165.5029 0.78098315,165.5110 0.43751156,165.5192 0.71888411,165.5274 0.53099692,165.5355 0.34361118,165.5437 0.21876492,165.5519 0.87533355,165.5601 1.6875916,165.5682 1.2497331,165.5764 0.62504816,165.5846 0.53139281,165.5928 0.75005955,165.6009 0.84359711,165.6091 0.62479854,165.6173 0.34359217,165.6254 0.09354873,165.6336 0.094182327,165.6418 0.81326258,165.6500 1.3750802,165.6581 1.2807624,165.6663 0.78082353,165.6745 0.50018036,165.6827 0.75022382,165.6908 0.84357709,165.6990 0.5935325,165.7072 0.40621135,165.7154 0.37480652,165.7235 0.21876588,165.7317 0.37513778,165.7399 0.18735555,165.7481 0.093646519,165.7562 0.09395875,165.7644 0.53167361,165.7726 0.81248724,165.7808 0.56220359,165.7889 0.31266207,165.7971 0.5938791,165.8053 0.46848455,165.8135 0.43743619,165.8217 0.56262296,165.8298 0.65620512,165.8380 0.43738213,165.8462 0.40622488,165.8544 0.34368148,165.8625 0.31248802,165.8707 0.40637118,165.8789 0.65655869,165.8871 1.0624871,165.8953 0.59336543,165.9034 0.87487066,165.9116 1.2187462,165.9198 0.49994326,165.9280 8.3393687e-005,165.9362 0.31259355,165.9443 0.31244072,165.9525 0.21880756,165.9607 0.37500963,165.9689 0.31248924,165.9771 0.28125438,165.9853 0.65630651,165.9934 0.81266147,166.0016 0.46859676,166.0098 0.093579635,166.0180 0.12512802,166.0262 0.40650323,166.0344 1.2192655,166.0425 3.0947711,166.0507 7.1582665,166.0589 12.190754,166.0671 16.125662,166.0753 13.467944,166.0835 14.162446,166.0916 30.145206,166.0998 64.485359,166.1080 75.242455,166.1162 59.023632,166.1244 73.369843,166.1326 134.97005,166.1407 156.80286,166.1489 108.61618,166.1571 46.190105,166.1653 17.39761,166.1735 8.9659748,166.1817 5.3110447,166.1899 4.0304227,166.1981 2.6244326,166.2062 1.8746845,166.2144 1.3436891,166.2226 0.84358484,166.2308 0.34340712,166.2390 0.093682013,166.2472 0.43794143,166.2554 1.2190493,166.2636 1.1875066,166.2717 1.187421,166.2799 1.0317439,166.2881 1.5314512,166.2963 1.1555492,166.3045 0.6870842,166.3127 0.40600869,166.3209 0.1878252,166.3291 0.78184533,166.3373 1.3126452,166.3455 1.4058958,166.3536 0.87470359,166.3618 0.62480122,166.3700 0.31264877,166.3782 0.65651876,166.3864 0.5621466,166.3946 0.28092328,166.4028 0.093794771,166.4110 0.34393975,166.4192 0.59382278,166.4274 0.59370422,166.4356 0.34356001,166.4438 0.031122807,166.4520 9.4041141e-005,166.4601 0.18768559,166.4683 0.2810564,166.4765 0.40705007,166.4847 1.6885793,166.4929 1.7493752,166.5011 0.74895948,166.5093 0.093460813,166.5175 0.093802065,166.5257 -4.052011e-005,166.5339 -1.1312925e-005,166.5421 8.5779662e-005,166.5503 0.37532631,166.5585 0.84386945,166.5667 0.68786627,166.5749 1.593932,166.5831 1.2807113,166.5913 0.71844846,166.5995 0.49990302,166.6077 0.18740234,166.6159 0.03119822,166.6241 0.093846932,166.6323 0.093735851,166.6405 0.093808554,166.6487 0.37526986,166.6569 0.65659362,166.6651 1.343714,166.6733 1.4059383,166.6815 2.6875505,166.6897 3.0313582,166.6979 2.2809949,166.7061 0.68722028,166.7143 0.31250912,166.7225 0.18747081,166.7307 0.12506357,166.7389 0.31284922,166.7471 0.87532485,166.7553 0.93732142,166.7635 0.59348172,166.7717 0.43737125,166.7799 0.12488711,166.7881 0.031212997,166.7963 0.18785295,166.8045 0.81251657,166.8127 0.21839014,166.8209 -2.5077949e-005,166.8291 6.8796762e-005,166.8373 0.40633738,166.8455 0.43742317,166.8537 0.1874709,166.8619 0.18769099,166.8701 0.46881324,166.8783 0.28101176,166.8865 3.215514e-006,166.8947 0.53157741,166.9029 1.2503504,166.9111 2.2188308,166.9193 1.9996282,166.9275 0.74977463,166.9357 0.59402865,166.9439 0.68751043,166.9521 0.5311901,166.9603 0.62509507,166.9685 0.56277031,166.9768 0.84360427,166.9850 0.3743892,166.9932 -2.9749463e-005,167.0014 0.18771656,167.0096 0.40627295,167.0178 0.2809293,167.0260 0.72011226,167.0342 10.168752,167.0424 34.733231,167.0506 45.844158,167.0588 40.243919,167.0670 40.73225,167.0752 82.309319,167.0835 118.41157,167.0917 109.07076,167.0999 69.575188,167.1081 54.785179,167.1163 62.694637,167.1245 63.215733,167.1327 49.522816,167.1409 36.430725,167.1491 26.900167,167.1573 18.087845,167.1656 12.277251,167.1738 7.3100438,167.1820 3.4671779,167.1902 0.74980837,167.1984 1.1567746,167.2066 1.0931826,167.2148 0.093168885,167.2230 8.9384121e-005,167.2312 1.1562914,167.2395 2.1876719,167.2477 1.9999959,167.2559 0.4376286,167.2641 0.93793857,167.2723 1.4065233,167.2805 1.4374138,167.2887 1.1246544,167.2970 0.68711317,167.3052 0.12470835,167.3134 0.031492691,167.3216 0.7505179,167.3298 1.1248256,167.3380 0.46834791,167.3462 0.18740065,167.3545 0.031242322,167.3627 0.093777619,167.3709 0.28155333,167.3791 0.8437435,167.3873 0.21839504,167.3955 0.46902782,167.4038 1.187622,167.4120 0.81223774,167.4202 0.28154016,167.4284 0.96910185,167.4366 0.9370805,167.4448 0.31227046,167.4531 0.59411258,167.4613 0.96876258,167.4695 0.8437472,167.4777 1.2502658,167.4859 1.1558722,167.4942 0.21837719,167.5024 0.093744949,167.5106 -1.901318e-005,167.5188 0.093939103,167.5270 0.34407225,167.5353 0.49981061,167.5435 0.093401134,167.5517 2.0033101e-005,167.5599 -7.8076555e-006,167.5681 1.1197079e-005,167.5764 0.09399014,167.5846 0.62535644,167.5928 0.9061349,167.6010 0.43714729,167.6092 0.0936317,167.6175 0.093883373,167.6257 0.3125039,167.6339 0.093600526,167.6421 0.031241454,167.6504 4.7290923e-006,167.6586 -1.0372334e-005,167.6668 3.6762271e-005,167.6750 0.093860671,167.6833 0.18752973,167.6915 0.1875782,167.6997 0.4377085,167.7079 0.68742985,167.7161 1.0311613,167.7244 1.4064816,167.7326 1.3441185,167.7408 1.3124154,167.7490 0.90613765,167.7573 1.1254604,167.7655 1.6566024,167.7737 1.6870393,167.7819 0.7179445,167.7902 0.28126046,167.7984 0.90643972,167.8066 0.87487054,167.8149 0.62522852,167.8231 1.2190242,167.8313 1.5313548,167.8395 1.31231,167.8478 0.59342635,167.8560 0.81229383,167.8642 0.65644634,167.8725 0.90645045,167.8807 0.53091997,167.8889 0.18732281,167.8971 0.71902496,167.9054 1.6563358,167.9136 1.1559463,167.9218 0.99989253,167.9301 0.75001901,167.9383 0.5937978,167.9465 0.53173625,167.9547 1.4376711,167.9630 1.4059601,167.9712 1.4372739,167.9794 1.0936111,167.9877 0.65646136,167.9959 0.50014365,168.0041 0.375016,168.0124 0.46873161,168.0206 0.78102899,168.0288 0.90660334,168.0371 2.7208118,168.0453 5.8757763,168.0535 5.0290251,168.0618 5.6905379,168.0700 19.107685,168.0782 45.141094,168.0865 62.475437,168.0947 63.150723,168.1029 53.80835,168.1112 60.097763,168.1194 66.127769,168.1276 61.996185,168.1359 57.005764,168.1441 78.330498,168.1523 95.566078,168.1606 78.35363,168.1688 35.911774,168.1770 12.521501,168.1853 7.8421969,168.1935 6.0300179,168.2017 3.9052184,168.2100 1.0305648,168.2182 0.65636051,168.2265 0.87496918,168.2347 0.40594968,168.2429 3.1859377e-005,168.2512 0.28145117,168.2594 0.2810798,168.2676 0.093739681,168.2759 0.56265819,168.2841 0.93750447,168.2924 0.78109705,168.3006 0.31265602,168.3088 0.5314616,168.3171 0.49977902,168.3253 0.18724452,168.3336 0.00010826399,168.3418 1.0626466,168.3500 1.3438383,168.3583 0.9689523,168.3665 0.81309563,168.3748 1.6249459,168.3830 0.96807605,168.3912 0.53159273,168.3995 0.87537873,168.4077 0.78059161,168.4160 0.093263872,168.4242 0.062614299,168.4324 0.34388849,168.4407 1.2814143,168.4489 1.2499936,168.4572 0.81255084,168.4654 0.56275088,168.4737 0.749892,168.4819 0.81200945,168.4901 0.53118974,168.4984 0.75011563,168.5066 0.62503701,168.5149 0.40619895,168.5231 0.18749461,168.5314 0.1875781,168.5396 0.18744132,168.5479 0.31259492,168.5561 0.56255281,168.5643 0.5000208,168.5726 0.49994916,168.5808 0.34367841,168.5891 0.62498361,168.5973 1.1876173,168.6056 1.5000637,168.6138 0.74970168,168.6221 0.093666039,168.6303 0.59391779,168.6386 2.2187543,168.6468 1.9687551,168.6551 1.5938743,168.6633 0.59386778,168.6716 0.87495726,168.6798 0.74981886,168.6880 0.53108948,168.6963 0.18758035,168.7045 0.68766427,168.7128 0.56253433,168.7210 0.53140646,168.7293 0.59367263,168.7375 0.46867889,168.7458 0.40613776,168.7540 0.093541078,168.7623 0.1878522,168.7705 0.96902949,168.7788 0.99998385,168.7870 0.96854913,168.7953 0.53093523,168.8035 0.18743204,168.8118 0.12515721,168.8200 0.78192949,168.8283 2.0320542,168.8366 2.7185743,168.8448 1.9681292,168.8531 0.99978226,168.8613 0.62491786,168.8696 0.49981123,168.8778 0.37508231,168.8861 0.68764204,168.8943 0.81240004,168.9026 0.81230736,168.9108 0.28097495,168.9191 0.031321138,168.9273 0.37530389,168.9356 0.87525952,168.9438 0.93757463,168.9521 0.59332883,168.9604 0.18752956,168.9686 0.7506057,168.9769 1.0626599,168.9851 0.9686057,168.9934 1.3447602,169.0016 3.5009961,169.0099 4.4373193,169.0181 3.8748569,169.0264 4.5342169,169.0347 11.064984,169.0429 20.764292,169.0512 71.724007,169.0594 135.27385,169.0677 142.2332,169.0759 93.627121,169.0842 59.286175,169.0925 83.083572,169.1007 97.872383,169.1090 75.885117,169.1172 44.079697,169.1255 39.912544,169.1338 54.666977,169.1420 62.810345,169.1503 51.551323,169.1585 35.582787,169.1668 23.430155,169.1751 13.99621,169.1833 9.2784462,169.1916 5.4360347,169.1998 4.6876578,169.2081 4.0620389,169.2164 2.4683306,169.2246 1.9996191,169.2329 0.90551227,169.2411 0.56232077,169.2494 0.49985558,169.2577 0.12483869,169.2659 0.031329513,169.2742 0.56290418,169.2825 1.2815115,169.2907 0.93731391,169.2990 0.62464839,169.3072 0.34386224,169.3155 0.7191872,169.3238 0.84334272,169.3320 0.31236318,169.3403 0.93829817,169.3486 1.3752499,169.3568 0.99917644,169.3651 0.12447878,169.3734 0.03142133,169.3816 0.12496623,169.3899 0.031266868,169.3982 0.21884945,169.4064 0.34378594,169.4147 0.28141129,169.4230 0.46874443,169.4312 0.37487566,169.4395 0.34372112,169.4478 0.37509906,169.4560 0.59367907,169.4643 0.28126088,169.4726 0.50035828,169.4808 0.59370399,169.4891 0.34340668,169.4974 0.093589827,169.5056 0.7502268,169.5139 1.6563227,169.5222 0.93730575,169.5304 0.12496999,169.5387 0.18761922,169.5470 0.59377193,169.5552 0.43739212,169.5635 0.49990344,169.5718 1.0625622,169.5800 1.3127795,169.5883 0.87503898,169.5966 0.81253505,169.6049 0.78147644,169.6131 0.78100228,169.6214 0.40606472,169.6297 0.59409744,169.6379 0.96887589,169.6462 0.62453765,169.6545 0.093502335,169.6628 0.21886063,169.6710 0.37525892,169.6793 0.75028217,169.6876 0.6872912,169.6959 0.53088868,169.7041 0.12488066,169.7124 0.093888015,169.7207 0.12494477,169.7289 0.031180849,169.7372 0.094002299,169.7455 0.59444612,169.7538 1.6565254,169.7620 1.7494315,169.7703 1.2494899,169.7786 0.56230229,169.7869 0.12538305,169.7951 1.1569217,169.8034 1.8435699,169.8117 1.0618849,169.8200 0.3752234,169.8282 0.96910381,169.8365 1.1873958,169.8448 0.96867883,169.8531 0.78108525,169.8614 0.40591669,169.8696 -0.00018118603,169.8779 0.031524114,169.8862 0.65673184,169.8945 1.2190747,169.9027 1.2810937,169.9110 0.68717712,169.9193 0.65629047,169.9276 1.5002699,169.9359 2.2190492,169.9441 2.0000069,169.9524 1.4056689,169.9607 0.49961463,169.9690 0.59400576,169.9772 1.2504567,169.9855 2.0630221,169.9938 2.1565866,170.0021 2.9690681,170.0104 1.8749264,170.0187 2.1564283,170.0269 4.4696794,170.0352 6.782939,170.0435 9.6588688,170.0518 14.784345,170.0601 23.845922,170.0683 27.156946,170.0766 24.405592,170.0849 20.158291,170.0932 29.726475,170.1015 41.662025,170.1098 75.531174,170.1180 302.27136,170.1263 764.68408,170.1346 958.27197,170.1429 677.92487,170.1512 257.71017,170.1595 78.518166,170.1677 52.49432,170.1760 45.496632,170.1843 39.963924,170.1926 27.244635,170.2009 19.966278,170.2092 14.307945,170.2174 7.7772536,170.2257 3.3415704,170.2340 1.2806381,170.2423 1.469178,170.2506 1.6559411,170.2589 1.0933486,170.2672 0.90633255,170.2755 1.3439518,170.2837 1.7499757,170.2920 1.8433194,170.3003 0.87474293,170.3086 0.71886867,170.3169 0.90627831,170.3252 1.718678,170.3335 1.6876152,170.3418 1.5003113,170.3500 0.53110957,170.3583 0.28094783,170.3666 0.53173137,170.3749 1.4064057,170.3832 1.1248698,170.3915 1.3435061,170.3998 0.62462711,170.4081 0.25004059,170.4164 0.15626664,170.4247 0.34389529,170.4329 0.50004637,170.4412 1.0313553,170.4495 1.1874051,170.4578 0.28102222,170.4661 0.12495213,170.4744 0.031217026,170.4827 -6.3467705e-005,170.4910 0.00022401102,170.4993 0.43805194,170.5076 1.1255493,170.5159 1.5310049,170.5242 0.93685466,170.5325 0.37494659,170.5407 0.2811017,170.5490 0.09366864,170.5573 0.40652066,170.5656 0.84374595,170.5739 0.90597594,170.5822 0.49985284,170.5905 0.31270066,170.5988 0.68824124,170.6071 1.656363,170.6154 1.1556947,170.6237 0.49963835,170.6320 -6.2282503e-005,170.6403 0.093817919,170.6486 0.031133248,170.6569 0.0001198043,170.6652 0.37555993,170.6735 0.96899146,170.6818 0.93690485,170.6901 0.40597597,170.6984 0.65630466,170.7067 0.4686484,170.7150 0.37507379,170.7233 0.62511593,170.7315 0.84379101,170.7398 0.78130698,170.7481 0.78114313,170.7564 0.28112435,170.7647 0.18780001,170.7730 0.53173769,170.7813 0.90630901,170.7896 0.843422,170.7979 0.50007981,170.8062 0.75006247,170.8145 0.65605187,170.8228 0.78123295,170.8311 1.187467,170.8394 1.0312335,170.8477 0.62492853,170.8560 0.28096879,170.8643 0.031244315,170.8726 0.40655833,170.8809 0.84398133,170.8893 0.93742675,170.8976 0.68745482,170.9059 0.84370148,170.9142 0.53098238,170.9225 0.18737164,170.9308 0.12503995,170.9391 0.1875242,170.9474 0.21882235,170.9557 1.5316865,170.9640 2.6878681,170.9723 2.6257427,170.9806 4.5007796,170.9889 5.5623941,170.9972 4.9054236,171.0055 3.4366331,171.0138 2.8765213,171.0221 6.0963173,171.0304 9.5651255,171.0387 18.197203,171.0470 36.702148,171.0553 57.832718,171.0636 104.01279,171.0719 183.89038,171.0803 225.4688,171.0886
[truncated: 2,332,131 more chars]
