# Supplementary material for: Polypy: A Framework to Interpret Polymer Properties from Mass Spectrometry Data
Source: Polymers (Basel). 2024 Jun 22;16(13):1771. doi: 10.3390/polym16131771 (PMC11244493; doi:10.3390/polym16131771)
Supplement: Supplementary file 1 [file polymers-16-01771-s001.zip › Aryl_resins_MS_raw_data/VV_25a_2h.ascii]

0.295367,+,NANO-ESI,ms1,-,profile,44.9215-2505.2550,136512,44.9215 0.46874738,44.9258 0.37497994,44.9300 0.093729973,44.9343 -1.8745242e-006,44.9385 2.9088644e-006,44.9428 0.68750387,44.9470 0.75000489,44.9513 0.18749471,44.9555 -7.0747706e-006,44.9598 1.8887221e-006,44.9641 -4.7933651e-007,44.9683 2.8403276e-008,44.9726 3.6582347e-007,44.9768 0.093758881,44.9811 0.31250811,44.9853 0.34374496,44.9896 0.18749148,44.9939 -7.3922843e-006,44.9981 0.093742482,45.0024 0.1874982,45.0066 0.093764737,45.0109 0.37502506,45.0152 0.74999046,45.0194 0.78119624,45.0237 0.81247956,45.0279 0.31254044,45.0322 2.032723e-005,45.0365 -3.0394212e-006,45.0407 0.18751301,45.0450 0.50002289,45.0492 0.87502557,45.0535 1.0312566,45.0578 0.81247419,45.0620 0.40621299,45.0663 0.12499078,45.0705 4.1253397e-006,45.0748 -1.1058346e-006,45.0791 2.9754563e-007,45.0833 -8.4227054e-008,45.0876 3.9332047e-008,45.0918 -7.3099812e-008,45.0961 2.5309254e-007,45.1004 -9.3937274e-007,45.1046 3.5047833e-006,45.1089 0.062506743,45.1132 0.031229453,45.1174 0.18749203,45.1217 0.28126967,45.1260 0.62499845,45.1302 0.78124875,45.1345 0.3750079,45.1387 0.093748651,45.1430 0.0312459,45.1473 -3.602095e-007,45.1515 3.5617836e-007,45.1558 -1.0645874e-006,45.1601 3.9025908e-006,45.1643 0.18750879,45.1686 0.34375748,45.1729 0.40626517,45.1771 0.43751714,45.1814 0.65622342,45.1857 0.65620679,45.1899 0.71875644,45.1942 0.37501442,45.1985 0.18751147,45.2027 0.3437745,45.2070 0.50002271,45.2113 0.56250483,45.2155 0.40619838,45.2198 0.40621686,45.2241 1.062525,45.2284 1.1875134,45.2326 0.56248772,45.2369 0.09374097,45.2412 1.6986108e-006,45.2454 -3.5097688e-007,45.2497 -2.9493856e-007,45.2540 1.5309531e-006,45.2582 -5.8295268e-006,45.2625 0.093771785,45.2668 1.6875429,45.2711 2.2187424,45.2753 1.6561875,45.2796 0.999946,45.2839 1.0000157,45.2881 0.59379816,45.2924 0.56252587,45.2967 0.7499916,45.3010 0.34373435,45.3052 0.093748309,45.3095 -1.0273975e-006,45.3138 3.1844399e-006,45.3180 -1.1711624e-005,45.3223 0.18748535,45.3266 0.28125563,45.3309 0.21876062,45.3351 1.6535339e-005,45.3394 -3.6930418e-005,45.3437 0.81241065,45.3480 1.6562239,45.3522 1.8750807,45.3565 1.0625899,45.3608 0.49999353,45.3651 0.031224698,45.3693 6.6845914e-006,45.3736 -6.6280636e-006,45.3779 0.093722783,45.3822 0.3125065,45.3864 0.28126436,45.3907 0.093756333,45.3950 -5.7695911e-006,45.3993 0.18746419,45.4036 0.34373572,45.4078 0.34377101,45.4121 0.37505642,45.4164 0.3437697,45.4207 0.49993882,45.4249 0.49998233,45.4292 0.68755305,45.4335 0.56250805,45.4378 0.84374636,45.4421 0.84376943,45.4463 0.4999924,45.4506 0.15623464,45.4549 0.093742907,45.4592 -5.9995768e-006,45.4635 1.2527903e-006,45.4677 9.8923886e-007,45.4720 -5.2105088e-006,45.4763 1.9855019e-005,45.4806 0.50004226,45.4849 0.87502068,45.4891 0.87496805,45.4934 0.34372264,45.4977 0.34378237,45.5020 0.59375292,45.5063 0.34370837,45.5106 0.03124113,45.5148 0.093753874,45.5191 0.49999082,45.5234 0.43748826,45.5277 0.093762144,45.5320 0.093768753,45.5362 0.31249896,45.5405 0.28124607,45.5448 0.499982,45.5491 0.46875241,45.5534 0.31249687,45.5577 0.18749265,45.5620 0.2812646,45.5662 0.31250301,45.5705 0.18749584,45.5748 -1.0220307e-006,45.5791 2.5774032e-006,45.5834 0.031253539,45.5877 0.031246094,45.5920 -7.494171e-007,45.5962 -5.9226945e-006,45.6005 0.093743831,45.6048 0.093749985,45.6091 0.093745239,45.6134 0.093758054,45.6177 1.41714e-005,45.6220 0.031213017,45.6262 0.49993107,45.6305 0.7812655,45.6348 0.53130525,45.6391 0.40627116,45.6434 0.093758136,45.6477 -4.669254e-007,45.6520 0.093752742,45.6563 0.18749996,45.6606 0.0937474,45.6648 -3.499645e-008,45.6691 1.1583255e-007,45.6734 -4.2838005e-007,45.6777 1.5978621e-006,45.6820 -5.9637191e-006,45.6863 2.2259439e-005,45.6906 1.5625392,45.6949 2.1875083,45.6992 1.5624763,45.7035 0.93746889,45.7078 0.9062314,45.7120 0.31249729,45.7163 0.031270195,45.7206 0.18751231,45.7249 0.18748845,45.7292 0.031239113,45.7335 0.031241763,45.7378 0.09375301,45.7421 7.3085712e-006,45.7464 1.1542994e-006,45.7507 0.093752086,45.7550 0.56242281,45.7593 1.5624629,45.7636 1.656346,45.7679 1.4375732,45.7722 1.0937476,45.7764 0.71871525,45.7807 0.18747956,45.7850 -3.1268009e-006,45.7893 4.4326789e-006,45.7936 0.093758769,45.7979 1.2812487,45.8022 2.0624757,45.8065 1.4687387,45.8108 0.18751767,45.8151 1.2065352e-005,45.8194 0.031221306,45.8237 0.59372199,45.8280 0.75001359,45.8323 0.50003731,45.8366 0.37501517,45.8409 0.37500468,45.8452 0.84380424,45.8495 1.1875341,45.8538 1.1249493,45.8581 0.1874468,45.8624 -4.6363971e-006,45.8667 0.56252569,45.8710 1.7500271,45.8753 1.9062306,45.8796 0.78121346,45.8839 0.34373316,45.8882 0.5000087,45.8925 0.093761593,45.8968 1.4143475e-006,45.9011 0.093749814,45.9054 0.093751989,45.9097 -1.0343067e-005,45.9140 0.093736656,45.9183 0.093763612,45.9226 9.0398989e-006,45.9269 3.7849753e-007,45.9312 0.031222731,45.9355 0.34369436,45.9398 0.56250459,45.9441 0.31255394,45.9484 4.1650972e-005,45.9527 0.40628779,45.9570 0.71875757,45.9613 0.46870083,45.9656 0.18749465,45.9699 1.0000381,45.9742 1.2187331,45.9785 0.43748134,45.9828 0.18749699,45.9871 0.093763247,45.9914 0.31251958,45.9957 0.31248838,46.0001 0.18748057,46.0044 0.031238552,46.0087 5.3694521e-007,46.0130 -1.0579231e-006,46.0173 3.6951169e-006,46.0216 0.09377493,46.0259 0.31250528,46.0302 0.53125709,46.0345 0.84375542,46.0388 0.49998119,46.0431 0.31248206,46.0474 0.093740359,46.0517 0.18750218,46.0560 0.093750954,46.0603 0.50001186,46.0647 0.7499944,46.0690 -1.3457794e-005,46.0733 1.4831805e-005,46.0776 0.31251425,46.0819 0.31248838,46.0862 0.09373787,46.0905 4.818969e-008,46.0948 -3.7692878e-006,46.0991 1.5030715e-005,46.1034 0.18752353,46.1078 0.3124952,46.1121 0.59372824,46.1164 -1.2374446e-005,46.1207 0.0937199,46.1250 0.49994549,46.1293 0.75001591,46.1336 0.43756488,46.1379 0.56253028,46.1422 0.68748981,46.1466 0.12498285,46.1509 0.031258035,46.1552 0.37501302,46.1595 0.34374154,46.1638 0.093745448,46.1681 0.84379286,46.1724 1.8750067,46.1767 1.3437299,46.1811 0.40628055,46.1854 0.90623677,46.1897 0.87495214,46.1940 0.37498045,46.1983 0.09375798,46.2026 0.09378387,46.2069 0.5000242,46.2113 0.56248134,46.2156 0.37497503,46.2199 0.34374881,46.2242 0.18749051,46.2285 0.21875358,46.2328 1.3749634,46.2372 1.531262,46.2415 1.2500566,46.2458 0.53124762,46.2501 0.18748401,46.2544 0.093736455,46.2587 0.43750423,46.2631 0.62501276,46.2674 0.28121966,46.2717 0.40619585,46.2760 0.59375161,46.2803 0.56254488,46.2846 3.5545341e-005,46.2890 0.34376121,46.2933 0.49999568,46.2976 0.18748249,46.3019 -1.687945e-006,46.3062 6.0847196e-007,46.3106 -7.4583335e-007,46.3149 0.031243922,46.3192 0.093752421,46.3235 4.8520383e-006,46.3278 8.1296099e-007,46.3322 -8.105395e-006,46.3365 3.1612213e-005,46.3408 2.2188201,46.3451 3.2812328,46.3495 1.7499341,46.3538 -1.5160997e-005,46.3581 7.7767214e-007,46.3624 1.2053488e-005,46.3667 0.18753113,46.3711 0.56251466,46.3754 0.65624094,46.3797 0.28121018,46.3840 0.093735032,46.3884 1.0079923e-005,46.3927 -2.7012286e-006,46.3970 7.2390083e-007,46.4013 -1.9408178e-007,46.4056 5.2348081e-008,46.4100 -1.5289688e-008,46.4143 8.8055891e-009,46.4186 -1.9933209e-008,46.4229 7.0934483e-008,46.4273 -2.6383319e-007,46.4316 9.8450482e-007,46.4359 -3.6745837e-006,46.4403 0.093732819,46.4446 0.40623209,46.4489 0.68753362,46.4532 0.81252557,46.4576 0.34373176,46.4619 -4.3326918e-006,46.4662 4.0326545e-006,46.4705 0.093753971,46.4749 0.093745835,46.4792 -3.1118736e-006,46.4835 8.3393383e-007,46.4878 -2.2352404e-007,46.4922 6.0072303e-008,46.4965 -1.6741028e-008,46.5008 6.8856263e-009,46.5052 -1.0800779e-008,46.5095 3.632092e-008,46.5138 -1.3449734e-007,46.5182 5.0172258e-007,46.5225 -1.8725954e-006,46.5268 0.031262252,46.5311 0.31251326,46.5355 0.31248984,46.5398 0.28124905,46.5441 0.4062517,46.5485 0.2499938,46.5528 0.12499253,46.5571 0.281234,46.5615 0.65621591,46.5658 0.68748969,46.5701 0.31253198,46.5745 0.093773559,46.5788 5.6012755e-006,46.5831 -3.9020711e-006,46.5874 0.093737312,46.5918 0.3124944,46.5961 0.43751228,46.6004 0.031258311,46.6048 3.5176463e-008,46.6091 2.4165177e-008,46.6134 -1.3185652e-007,46.6178 5.0331624e-007,46.6221 0.56252187,46.6265 1.1874886,46.6308 1.4061671,46.6351 0.56248283,46.6395 0.37506852,46.6438 0.28129119,46.6481 0.28127202,46.6525 0.40624177,46.6568 0.21874513,46.6611 0.34374663,46.6655 0.093719058,46.6698 2.2720504e-005,46.6741 0.31252843,46.6785 0.34373593,46.6828 0.18748108,46.6872 0.18750155,46.6915 0.21875003,46.6958 0.093737833,46.7002 -3.7378472e-006,46.7045 3.5283258e-006,46.7088 -1.0376227e-005,46.7132 0.18747875,46.7175 0.34374082,46.7219 0.31252384,46.7262 1.8146577e-005,46.7305 -3.2299979e-006,46.7349 0.18751109,46.7392 0.31248954,46.7436 0.28121203,46.7479 0.49999017,46.7522 0.34377518,46.7566 0.12501928,46.7609 2.2379254e-006,46.7653 3.1545871e-006,46.7696 0.093755327,46.7739 0.062495738,46.7783 -8.4442081e-006,46.7826 0.031251002,46.7870 4.4368098e-006,46.7913 0.031248126,46.7957 0.18751362,46.8000 0.37502822,46.8043 0.40623781,46.8087 0.093723468,46.8130 0.093750224,46.8174 0.093748592,46.8217 -1.4607383e-006,46.8261 3.9144425e-007,46.8304 -1.0488102e-007,46.8347 2.8037743e-008,46.8391 -7.2585942e-009,46.8434 9.9349196e-010,46.8478 3.28585e-009,46.8521 -1.4138648e-008,46.8565 5.327454e-008,46.8608 -1.989809e-007,46.8652 7.427293e-007,46.8695 0.093761981,46.8739 0.34376878,46.8782 0.59380072,46.8825 0.90624851,46.8869 0.46868882,46.8912 0.093732201,46.8956 -3.8997619e-006,46.8999 0.093736969,46.9043 0.34373701,46.9086 0.53126091,46.9130 0.43750834,46.9173 0.59373176,46.9217 0.56249058,46.9260 0.37502652,46.9304 0.093723461,46.9347 0.59368414,46.9391 0.84375459,46.9434 0.62506908,46.9478 0.53128958,46.9521 0.49998966,46.9565 0.093749277,46.9608 5.1471341e-007,46.9652 -2.3850868e-007,46.9695 4.3931271e-007,46.9739 -1.5188906e-006,46.9782 0.34376621,46.9826 1.1562634,46.9869 1.1562469,46.9913 1.3437958,46.9956 2.3125162,47.0000 1.437431,47.0043 0.093710683,47.0087 0.34372789,47.0130 0.74999541,47.0174 0.5000115,47.0217 0.46873865,47.0261 0.5000037,47.0304 0.31253099,47.0348 0.093764387,47.0392 0.18753123,47.0435 0.50002038,47.0479 0.34371555,47.0522 0.093733788,47.0566 -5.5697265e-006,47.0609 1.2233076e-005,47.0653 0.37503126,47.0696 0.78128254,47.0740 0.84371555,47.0783 0.12497103,47.0827 0.28127953,47.0871 0.46875882,47.0914 0.59377563,47.0958 0.90628791,47.1001 1.3124658,47.1045 1.0936515,47.1088 0.34372726,47.1132 0.40628329,47.1176 0.84376109,47.1219 0.96875119,47.1263 0.43749726,47.1306 1.530006e-006,47.1350 -1.4546655e-006,47.1393 4.2889742e-006,47.1437 0.28127393,47.1481 0.81249517,47.1524 0.56247962,47.1568 0.18749377,47.1611 0.28123006,47.1655 0.49999326,47.1699 0.34376881,47.1742 0.03126289,47.1786 -1.169527e-006,47.1829 3.2122975e-007,47.1873 -1.1526983e-007,47.1917 0.031252801,47.1960 0.093749538,47.2004 0.31250069,47.2047 0.49999973,47.2091 0.34375569,47.2135 0.28125328,47.2178 0.12499014,47.2222 0.093747668,47.2266 6.2040988e-007,47.2309 -1.6613197e-007,47.2353 4.4051475e-008,47.2396 -1.0055899e-008,47.2440 -3.8334216e-009,47.2484 2.5393682e-008,47.2527 -9.7752157e-008,47.2571 3.6565436e-007,47.2615 -1.3650117e-006,47.2658 5.0949384e-006,47.2702 0.093745224,47.2746 0.093732826,47.2789 0.34370416,47.2833 0.78121799,47.2876 0.71878499,47.2920 0.28129828,47.2964 1.5890837e-005,47.3007 -4.259869e-006,47.3051 1.1469371e-006,47.3095 -3.2742474e-007,47.3138 1.6264836e-007,47.3182 -3.2316828e-007,47.3226 1.1301365e-006,47.3269 -4.1978246e-006,47.3313 1.5662843e-005,47.3357 0.34376782,47.3400 0.40624923,47.3444 0.37499583,47.3488 0.18748467,47.3531 0.031241752,47.3575 -5.1066086e-006,47.3619 1.5609045e-005,47.3663 0.31251562,47.3706 0.34374988,47.3750 0.3124848,47.3794 -1.7010085e-005,47.3837 0.093762986,47.3881 0.50001019,47.3925 0.56249124,47.3968 0.18749031,47.4012 -4.2993355e-007,47.4056 7.2759985e-007,47.4100 -2.4807027e-006,47.4143 0.5625332,47.4187 1.281278,47.4231 1.3437384,47.4274 0.34372929,47.4318 0.093726516,47.4362 -4.2260126e-006,47.4406 1.1512273e-006,47.4449 -3.7845157e-007,47.4493 3.6248832e-007,47.4537 0.093750477,47.4580 0.18750349,47.4624 0.31249896,47.4668 0.093746342,47.4712 6.9118676e-007,47.4755 -6.6027582e-007,47.4799 0.34375587,47.4843 0.7812525,47.4887 0.56249207,47.4930 0.18750425,47.4974 0.18751866,47.5018 0.34374735,47.5062 0.18749164,47.5105 0.31250438,47.5149 0.3124961,47.5193 0.34372211,47.5237 0.49996936,47.5280 0.50003302,47.5324 0.31252363,47.5368 0.093736224,47.5412 7.4553141e-006,47.5455 0.093761809,47.5499 0.18750635,47.5543 0.18749332,47.5587 0.093739845,47.5631 0.31253147,47.5674 0.93753141,47.5718 0.78120673,47.5762 0.21870959,47.5806 0.12503071,47.5850 0.34377643,47.5893 0.31249163,47.5937 0.18746819,47.5981 0.093746893,47.6025 0.53127497,47.6068 0.43749833,47.6112 0.18748544,47.6156 -9.5647283e-006,47.6200 2.5629695e-006,47.6244 -6.8612712e-007,47.6288 1.8126491e-007,47.6331 -3.8857983e-008,47.6375 -2.5856799e-008,47.6419 1.4230608e-007,47.6463 -5.4342695e-007,47.6507 0.093754709,47.6550 0.31250572,47.6594 0.31249374,47.6638 -4.7606159e-006,47.6682 1.2814888e-006,47.6726 -3.6483507e-007,47.6770 1.7772446e-007,47.6813 -3.4606049e-007,47.6857 1.2066359e-006,47.6901 -4.4809581e-006,47.6945 0.31247768,47.6989 0.5937351,47.7033 0.43752506,47.7076 0.28127509,47.7120 0.56253046,47.7164 0.81251979,47.7208 0.49995989,47.7252 0.40621695,47.7296 0.37501284,47.7340 0.093751051,47.7383 0.093753383,47.7427 0.84376597,47.7471 1.0312346,47.7515 0.21874216,47.7559 4.1889216e-006,47.7603 -7.0518354e-007,47.7647 0.093750194,47.7690 0.093760617,47.7734 0.28126144,47.7778 0.21874261,47.7822 0.093737796,47.7866 -3.5393432e-006,47.7910 9.7334578e-007,47.7954 -3.5367438e-007,47.7998 0.093766443,47.8042 0.3437511,47.8085 0.40622309,47.8129 0.1875048,47.8173 0.18752715,47.8217 0.65627766,47.8261 0.9687463,47.8305 0.43746349,47.8349 -1.3763711e-005,47.8393 0.12500916,47.8437 0.75000709,47.8481 0.74999279,47.8524 0.18749444,47.8568 -4.1191288e-007,47.8612 4.5371116e-006,47.8656 0.093750894,47.8700 0.09376049,47.8744 0.31253627,47.8788 0.59375447,47.8832 0.49997696,47.8876 0.34373727,47.8920 0.18748532,47.8964 -6.8725508e-006,47.9008 1.8397805e-006,47.9052 -4.8583769e-007,47.9096 1.0337098e-007,47.9139 7.2417855e-008,47.9183 -3.930993e-007,47.9227 1.5001432e-006,47.9271 -5.6080717e-006,47.9315 0.093722567,47.9359 0.18753277,47.9403 0.40631807,47.9447 0.68749237,47.9491 0.3749527,47.9535 -1.7858416e-005,47.9579 5.2707442e-006,47.9623 -3.2228822e-006,47.9667 0.093767233,47.9711 0.56251574,47.9755 0.65624046,47.9799 0.59373474,47.9843 0.31249443,47.9887 0.031243337,47.9931 2.7906648e-005,47.9975 0.50004721,48.0019 0.65623528,48.0063 0.31245768,48.0107 0.12500183,48.0151 0.81251025,48.0195 0.68749577,48.0239 0.21873938,48.0283 -1.2080212e-005,48.0327 2.7894059e-006,48.0371 9.2407913e-007,48.0415 -6.486785e-006,48.0459 0.093723744,48.0503 0.18751179,48.0547 3.0391529e-005,48.0591 0.40626666,48.0635 0.6875087,48.0679 0.68748367,48.0723 0.49999309,48.0767 0.50000066,48.0811 0.375,48.0855 0.81252474,48.0899 0.81250191,48.0943 0.40623915,48.0987 0.24998495,48.1031 -1.7753731e-005,48.1075 3.9660558e-006,48.1119 1.8917608e-006,48.1163 0.18751037,48.1207 0.31249845,48.1251 0.18751013,48.1295 0.31251732,48.1339 0.31248236,48.1383 0.093731843,48.1427 0.093749128,48.1471 0.093752027,48.1515 0.031218708,48.1559 0.49997091,48.1603 0.81254256,48.1647 0.53126585,48.1691 0.28122929,48.1735 0.093762428,48.1780 0.093764931,48.1824 0.34375411,48.1868 0.34374499,48.1912 0.28122208,48.1956 0.68745595,48.2000 1.0000024,48.2044 0.71880555,48.2088 0.28125942,48.2132 0.093788497,48.2176 1.7501041,48.2220 3.0000393,48.2264 2.5311933,48.2308 0.9374252,48.2353 0.49996647,48.2397 0.31244236,48.2441 0.6874525,48.2485 0.65626979,48.2529 0.31254202,48.2573 0.31248885,48.2617 1.1249723,48.2661 1.3125197,48.2705 0.56253862,48.2749 0.43752921,48.2794 0.81250548,48.2838 0.90624392,48.2882 0.37499428,48.2926 0.40625006,48.2970 0.093736626,48.3014 -2.1496594e-006,48.3058 0.09376058,48.3102 0.093740553,48.3146 -3.5686951e-006,48.3191 -7.0388151e-006,48.3235 0.18745458,48.3279 0.56247133,48.3323 0.56251973,48.3367 0.31254414,48.3411 2.1035641e-005,48.3455 -5.306053e-006,48.3500 1.8618937e-007,48.3544 4.5624238e-006,48.3588 0.31251281,48.3632 0.56250465,48.3676 0.499993,48.3720 0.37501124,48.3764 1.0625126,48.3809 0.90622628,48.3853 0.71874392,48.3897 0.31250998,48.3941 0.28125101,48.3985 0.75001526,48.4029 0.84374779,48.4074 0.40622473,48.4118 -8.7998906e-006,48.4162 1.8498444e-006,48.4206 1.4016765e-006,48.4250 -7.4576133e-006,48.4294 0.093746886,48.4339 0.031258468,48.4383 7.9839964e-007,48.4427 -2.0572431e-007,48.4471 2.4409287e-008,48.4515 1.08123e-007,48.4559 -4.5695617e-007,48.4604 1.7198857e-006,48.4648 -6.4232681e-006,48.4692 0.18748301,48.4736 0.28125182,48.4780 0.093766227,48.4825 5.8315441e-006,48.4869 0.031250209,48.4913 -6.6880484e-006,48.4957 2.1170408e-005,48.5001 0.62508214,48.5046 1.3125099,48.5090 0.81241274,48.5134 0.53121889,48.5178 0.81253088,48.5223 0.68751174,48.5267 0.31248066,48.5311 0.1874845,48.5355 0.31249711,48.5399 0.31250289,48.5444 3.2356861e-006,48.5488 0.093747705,48.5532 0.093757518,48.5576 0.18751182,48.5621 0.40624022,48.5665 0.31249058,48.5709 0.43753433,48.5753 1.2500409,48.5798 1.2187396,48.5842 0.49994135,48.5886 0.43744799,48.5930 0.5000087,48.5975 0.62504357,48.6019 0.65626585,48.6063 0.34374103,48.6107 0.031218534,48.6152 0.49994746,48.6196 0.84375978,48.6240 0.28130186,48.6284 1.1712182e-005,48.6329 1.8664189e-006,48.6373 -1.9181376e-005,48.6417 0.4062174,48.6462 0.90626013,48.6506 0.781299,48.6550 0.46877319,48.6594 0.59371531,48.6639 0.81246966,48.6683 0.43751729,48.6727 1.7464914e-005,48.6771 -4.6052819e-006,48.6816 9.5433495e-007,48.6860 7.8855572e-007,48.6904 -4.1091339e-006,48.6949 0.28124785,48.6993 0.46876189,48.7037 0.49999982,48.7082 0.18749215,48.7126 4.0603973e-006,48.7170 0.093769796,48.7214 0.31251973,48.7259 0.37499392,48.7303 0.21872368,48.7347 -1.2218543e-005,48.7392 3.1130171e-006,48.7436 -2.3216053e-007,48.7480 -2.184978e-006,48.7525 8.9731202e-006,48.7569 0.18752021,48.7613 0.31250006,48.7658 0.18747962,48.7702 -8.40548e-006,48.7746 7.9552251e-008,48.7791 8.0891459e-006,48.7835 0.37507445,48.7879 1.1875476,48.7924 0.90616697,48.7968 0.093700275,48.8012 0.093783826,48.8057 0.34376624,48.8101 0.34373203,48.8145 0.093724824,48.8190 -1.9096803e-006,48.8234 0.093753822,48.8279 0.062497381,48.8323 -4.15052e-006,48.8367 8.4707663e-006,48.8412 0.28125963,48.8456 0.34375155,48.8500 0.31249055,48.8545 0.03124045,48.8589 1.8322351e-006,48.8633 -4.8728822e-007,48.8678 1.1672283e-007,48.8722 2.0454509e-008,48.8767 -1.9857674e-007,48.8811 7.7393804e-007,48.8855 -2.8974821e-006,48.8900 0.093737565,48.8944 0.34373221,48.8989 0.56250066,48.9033 0.31252384,48.9077 1.0200712e-005,48.9122 -2.8691966e-006,48.9166 1.2750606e-006,48.9211 -2.230973e-006,48.9255 0.031257652,48.9299 0.75001758,48.9344 1.3125087,48.9388 1.1562302,48.9433 0.49997878,48.9477 0.43750042,48.9521 0.31250176,48.9566 0.18750262,48.9610 0.093751311,48.9655 8.0728951e-006,48.9699 0.18750858,48.9743 0.18749045,48.9788 0.031251822,48.9832 0.093761921,48.9877 0.18749988,48.9921 0.093738578,48.9966 -8.5526617e-006,49.0010 3.1732573e-006,49.0054 0.093739241,49.0099 0.18749012,49.0143 0.093763746,49.0188 4.6647037e-006,49.0232 0.093734667,49.0277 0.1875073,49.0321 0.18750063,49.0366 0.31250241,49.0410 0.37502167,49.0455 0.37498525,49.0499 0.37497512,49.0543 0.18751085,49.0588 0.031261936,49.0632 7.7484883e-006,49.0677 -3.1404412e-005,49.0721 0.31246531,49.0766 0.34375024,49.0810 0.31253368,49.0855 3.4835695e-005,49.0899 0.31249481,49.0944 0.3125011,49.0988 0.34375036,49.1033 0.31249741,49.1077 0.093746774,49.1122 2.7791245e-007,49.1166 5.2982983e-007,49.1211 -2.3975354e-006,49.1255 0.093715876,49.1300 0.34373909,49.1344 0.50002277,49.1389 0.65627337,49.1433 0.31251118,49.1478 0.031238684,49.1522 4.8970883e-006,49.1567 -1.8616025e-005,49.1611 0.1874745,49.1656 0.1875255,49.1700 1.8555917e-005,49.1745 -4.6162236e-006,49.1789 -9.3136066e-008,49.1834 4.9898558e-006,49.1878 0.093762271,49.1923 0.093728073,49.1967 0.18746547,49.2012 0.34373942,49.2056 0.31253067,49.2101 2.6394331e-005,49.2145 0.50001234,49.2190 1.187503,49.2234 1.3437133,49.2279 0.84372145,49.2324 0.53127629,49.2368 0.18752359,49.2413 -7.8983985e-006,49.2457 2.1158187e-006,49.2502 -5.6404525e-007,49.2546 1.4013837e-007,49.2591 3.5559566e-009,49.2635 -1.5439554e-007,49.2680 6.1409531e-007,49.2725 -2.3022287e-006,49.2769 8.5957254e-006,49.2814 0.18754007,49.2858 0.5625273,49.2903 0.96875298,49.2947 0.68746328,49.2992 0.093709737,49.3036 -8.6897347e-007,49.3081 0.093777992,49.3126 0.5625475,49.3170 0.87500745,49.3215 0.71870482,49.3259 0.18746366,49.3304 -5.2703137e-007,49.3349 -2.0480452e-006,49.3393 0.093773849,49.3438 0.68755102,49.3482 1.0937641,49.3527 0.93746483,49.3572 0.43745834,49.3616 -1.5279562e-005,49.3661 0.093711711,49.3705 0.49991149,49.3750 0.87502563,49.3795 0.31259012,49.3839 0.031265486,49.3884 1.003834e-006,49.3928 0.093750544,49.3973 0.093749508,49.4018 -1.2852092e-006,49.4062 0.03125564,49.4107 0.46871525,49.4151 0.68746144,49.4196 0.90627587,49.4241 0.9687683,49.4285 0.37501124,49.4330 0.031264193,49.4375 -1.4623292e-006,49.4419 3.9241004e-007,49.4464 -1.0715754e-007,49.4509 3.6179948e-008,49.4553 -3.7554372e-008,49.4598 1.1404639e-007,49.4642 -4.1867381e-007,49.4687 0.031234218,49.4732 0.18746237,49.4776 0.34375149,49.4821 0.18753168,49.4866 0.093751997,49.4910 0.093759499,49.4955 1.2019106e-005,49.5000 -5.517215e-006,49.5044 0.031259667,49.5089 0.62501091,49.5134 0.81249434,49.5178 0.46874186,49.5223 0.093743533,49.5268 0.09376248,49.5312 0.18750855,49.5357 0.31249997,49.5402 0.28124645,49.5446 0.99996012,49.5491 1.5625075,49.5536 0.84377259,49.5581 0.062491324,49.5625 4.0897316e-006,49.5670 -1.0599088e-006,49.5715 1.4945904e-007,49.5759 0.18750089,49.5804 0.34375024,49.5849 0.31250218,49.5893 0.18751182,49.5938 0.18750054,49.5983 0.093737133,49.6028 -3.4789462e-006,49.6072 9.1503142e-007,49.6117 -1.8080735e-007,49.6162 -1.9192679e-007,49.6206 0.093749806,49.6251 9.6604128e-007,49.6296 -2.528652e-006,49.6341 0.31249702,49.6385 0.49999997,49.6430 0.34375,49.6475 0.18751866,49.6519 0.50001937,49.6564 0.56248653,49.6609 0.18748012,49.6654 5.9680265e-006,49.6698 0.18752283,49.6743 0.34374994,49.6788 0.18747742,49.6833 -6.8931586e-006,49.6877 -1.1955524e-006,49.6922 0.28124711,49.6967 0.40625212,49.7012 0.46874762,49.7056 0.18750191,49.7101 0.031252891,49.7146 2.6290829e-006,49.7191 0.18749663,49.7235 0.37500131,49.7280 0.28125221,49.7325 0.031246284,49.7370 1.7458426e-006,49.7414 -1.2234376e-007,49.7459 -1.2568059e-006,49.7504 5.1501629e-006,49.7549 0.18753733,49.7594 0.56252867,49.7638 0.56247431,49.7683 0.18744755,49.7728 0.31247598,49.7773 0.375009,49.7818 0.62503046,49.7862 0.53126013,49.7907 0.18748331,49.7952 -1.7282339e-006,49.7997 2.9086673e-006,49.8042 0.093771324,49.8086 0.31251588,49.8131 0.31248799,49.8176 0.15623006,49.8221 -1.2377322e-005,49.8266 0.093735382,49.8310 0.40625691,49.8355 0.375025,49.8400 0.0937391,49.8445 0.093736134,49.8490 0.093757719,49.8534 0.093783677,49.8579 0.50003242,49.8624 0.56247693,49.8669 0.18746263,49.8714 7.6837141e-006,49.8759 0.34380263,49.8803 0.7500115,49.8848 0.49995288,49.8893 0.093721911,49.8938 1.0826528e-005,49.8983 0.18746631,49.9028 0.96863902,49.9072 1.4999804,49.9117 0.8750847,49.9162 0.25006506,49.9207 0.5000267,49.9252 0.84375983,49.9297 0.59374154,49.9342 0.31248164,49.9386 0.031245137,49.9431 0.09374661,49.9476 0.18749991,49.9521 0.093753681,49.9566 1.5385867e-006,49.9611 -3.6459426e-007,49.9656 -8.0391452e-008,49.9701 6.8627821e-007,49.9745 -2.6650116e-006,49.9790 0.03126812,49.9835 0.31251958,49.9880 0.34374297,49.9925 0.18748392,49.9970 0.03123717,50.0015 2.6667126e-006,50.0060 -1.1266285e-005,50.0104 0.31246582,50.0149 0.87498593,50.0194 0.96876764,50.0239 0.43752992,50.0284 1.2236044e-005,50.0329 -3.2789669e-006,50.0374 8.7854613e-007,50.0419 -2.3487617e-007,50.0464 6.0866682e-008,50.0509 -8.5650633e-009,50.0554 -2.6616238e-008,50.0598 1.1504391e-007,50.0643 -4.3360512e-007,50.0688 1.6195453e-006,50.0733 -6.0452062e-006,50.0778 0.093740471,50.0823 0.53126788,50.0868 1.0000495,50.0913 0.90622312,50.0958 0.09374015,50.1003 0.31251225,50.1048 0.90625095,50.1093 1.031275,50.1138 0.40621823,50.1183 0.093728065,50.1227 -9.4622953e-007,50.1272 -2.6938025e-007,50.1317 2.0240841e-006,50.1362 0.093769275,50.1407 0.40626982,50.1452 0.34373268,50.1497 0.093727574,50.1542 -1.2635064e-006,50.1587 3.6484306e-007,50.1632 -1.9574641e-007,50.1677 4.1814852e-007,50.1722 -1.4769914e-006,50.1767 5.4903867e-006,50.1812 0.15627643,50.1857 0.43752176,50.1902 0.46873313,50.1947 0.18747023,50.1992 -7.4120217e-006,50.2037 2.0600546e-006,50.2082 -8.2745868e-007,50.2127 1.249689e-006,50.2172 -4.1716717e-006,50.2217 1.5438591e-005,50.2262 0.31251588,50.2307 0.34374991,50.2352 0.31248441,50.2397 -1.6554559e-005,50.2442 8.3180657e-006,50.2487 -1.671772e-005,50.2532 0.18746242,50.2577 0.31251255,50.2622 0.093783922,50.2667 6.183594e-006,50.2712 0.09375184,50.2757 0.093747392,50.2802 -2.3547825e-006,50.2847 1.0691856e-006,50.2892 -1.9219115e-006,50.2937 6.6190828e-006,50.2982 0.18749289,50.3027 0.34373417,50.3072 0.34376758,50.3117 0.18750763,50.3162 -1.2751596e-005,50.3207 1.8877403e-005,50.3252 0.40629029,50.3297 0.68749607,50.3342 0.40622523,50.3387 0.21875799,50.3432 0.34377751,50.3477 1.0624744,50.3522 0.49996224,50.3567 3.4472378e-006,50.3612 -6.7541691e-007,50.3657 -7.4603952e-007,50.3702 0.18752831,50.3747 0.71878731,50.3793 1.1875114,50.3838 1.0937139,50.3883 0.37496033,50.3928 0.093763903,50.3973 0.31250548,50.4018 0.75000119,50.4063 1.7500581,50.4108 2.8750479,50.4153 2.5624666,50.4198 1.2811857,50.4243 0.093719333,50.4288 1.4731994e-006,50.4333 -2.4304782e-006,50.4378 0.09376099,50.4424 0.50000501,50.4469 0.34374094,50.4514 0.1874956,50.4559 1.9331887e-006,50.4604 0.031235671,50.4649 0.18745905,50.4694 0.43751687,50.4739 0.56256592,50.4784 0.34375006,50.4829 0.093720414,50.4875 -8.4311142e-007,50.4920 4.2214927e-007,50.4965 -8.4548645e-007,50.5010 2.9600801e-006,50.5055 0.34375003,50.5100 -2.9381986e-006,50.5145 7.6840274e-007,50.5190 -1.3509788e-007,50.5235 0.34379497,50.5281 1.0625457,50.5326 1.0624878,50.5371 0.59370273,50.5416 0.3749688,50.5461 0.37500754,50.5506 0.3124972,50.5551 -7.3091578e-006,50.5596 7.4277959e-006,50.5642 0.18750791,50.5687 0.12499198,50.5732 -6.1711939e-006,50.5777 1.6164374e-006,50.5822 -2.9389975e-007,50.5867 -4.4106832e-007,50.5913 0.093752056,50.5958 0.34375322,50.6003 0.34374613,50.6048 0.12500681,50.6093 0.18750121,50.6138 0.28122756,50.6183 0.18747397,50.6229 0.28125021,50.6274 0.25002271,50.6319 0.18751943,50.6364 0.062501907,50.6409 -5.8950868e-006,50.6455 6.7947741e-007,50.6500 3.1781901e-006,50.6545 0.031250123,50.6590 -3.6901088e-006,50.6635 1.1154998e-006,50.6680 -7.7156454e-007,50.6726 1.9708539e-006,50.6771 0.093770146,50.6816 0.31251809,50.6861 0.34373909,50.6906 0.28125018,50.6952 0.53127885,50.6997 0.78124893,50.7042 0.46871233,50.7087 0.093729824,50.7132 3.8562757e-006,50.7178 0.1250083,50.7223 0.18749867,50.7268 0.093741983,50.7313 -2.2687927e-006,50.7358 6.0798516e-007,50.7404 -1.6291241e-007,50.7449 4.3601734e-008,50.7494 -1.147763e-008,50.7539 2.3041791e-009,50.7585 2.2624473e-009,50.7630 -1.1355491e-008,50.7675 4.3164079e-008,50.7720 -1.6131754e-007,50.7766 6.0216837e-007,50.7811 -2.2475892e-006,50.7856 8.3890536e-006,50.7901 0.34378731,50.7946 0.75000954,50.7992 0.49996287,50.8037 0.093738467,50.8082 0.1875121,50.8127 0.37502301,50.8173 0.59375715,50.8218 0.40623015,50.8263 0.18748029,50.8309 -9.550924e-006,50.8354 2.8662823e-006,50.8399 -1.913354e-006,50.8444 4.7873496e-006,50.8490 0.093757398,50.8535 0.093740284,50.8580 6.8816048e-006,50.8625 0.37509355,50.8671 1.6563356,50.8716 1.9687128,50.8761 0.96863747,50.8806 -4.7994723e-005,50.8852 1.3016309e-005,50.8897 -4.0656209e-006,50.8942 3.2450848e-006,50.8988 -8.9152591e-006,50.9033 0.18746486,50.9078 0.87498307,50.9124 0.84377736,50.9169 0.50003117,50.9214 0.28126615,50.9259 0.40624714,50.9305 0.68750709,50.9350 1.1562543,50.9395 0.87498677,50.9441 0.37499934,50.9486 0.2812438,50.9531 -5.4136945e-006,50.9577 1.4119271e-006,50.9622 -2.3343665e-007,50.9667 -4.7839075e-007,50.9713 0.093752153,50.9758 0.093758404,50.9803 0.18749997,50.9849 0.093741722,50.9894 -2.6096859e-006,50.9939 2.1961312e-006,50.9985 0.031252045,51.0030 0.031247839,51.0075 -1.6243802e-006,51.0121 4.378459e-007,51.0166 -1.2683677e-007,51.0211 6.9460221e-008,51.0257 -1.5100683e-007,51.0302 5.3461883e-007,51.0347 0.031256236,51.0393 0.093749188,51.0438 -1.1221335e-005,51.0483 0.093735747,51.0529 0.18750054,51.0574 0.28127301,51.0619 0.56252199,51.0665 0.9374935,51.0710 0.49998224,51.0756 -2.1545848e-006,51.0801 1.5705365e-006,51.0846 -4.1277804e-006,51.0892 1.4942072e-005,51.0937 0.31251848,51.0982 0.34374079,51.1028 0.18748544,51.1073 0.031243257,51.1119 2.8846898e-007,51.1164 7.6243658e-008,51.1209 -5.9354147e-007,51.1255 2.2981692e-006,51.1300 0.093760662,51.1346 0.18749629,51.1391 0.031240432,51.1436 7.4934462e-007,51.1482 1.0577854e-006,51.1527 -4.9811224e-006,51.1573 1.8868688e-005,51.1618 1.7500618,51.1663 3.1250076,51.1709 2.2812004,51.1754 0.81248444,51.1800 0.74999362,51.1845 1.24997,51.1890 1.2499839,51.1936 0.78126204,51.1981 0.31251359,51.2027 1.9123738e-005,51.2072 0.40626597,51.2118 0.53122741,51.2163 0.40623364,51.2208 0.031259857,51.2254 2.0657365e-006,51.2299 -4.6352275e-007,51.2345 -2.1189771e-007,51.2390 1.3113107e-006,51.2436 -5.0338804e-006,51.2481 0.18746835,51.2526 0.78120786,51.2572 1.1562544,51.2617 0.78127444,51.2663 0.40628138,51.2708 0.18750779,51.2754 0.49999619,51.2799 0.18751928,51.2845 0.031247117,51.2890 -3.4647901e-006,51.2936 0.093753293,51.2981 0.31251526,51.3027 0.62503481,51.3072 1.0312216,51.3117 1.7186733,51.3163 1.7187198,51.3208 0.93753672,51.3254 0.1875304,51.3299 0.093764469,51.3345 0.40627891,51.3390 0.34373695,51.3436 0.093748666,51.3481 0.31253314,51.3527 0.74999505,51.3572 0.84371382,51.3618 0.84373611,51.3663 0.68751663,51.3709 0.40626645,51.3754 0.31248856,51.3800 0.093739279,51.3845 0.093751989,51.3891 0.093747251,51.3936 -2.0899654e-006,51.3982 2.145444e-008,51.4027 2.0046016e-006,51.4073 -8.0407544e-006,51.4118 0.093738906,51.4164 0.093761154,51.4209 7.7531677e-006,51.4255 -8.9122739e-007,51.4300 -4.1895828e-006,51.4346 0.093717553,51.4392 0.31247777,51.4437 0.50004888,51.4483 0.65630013,51.4528 0.49998012,51.4574 0.09372779,51.4619 1.8294065e-006,51.4665 -5.6125305e-007,51.4710 4.1544871e-007,51.4756 -1.1006018e-006,51.4801 0.18752891,51.4847 0.7500152,51.4893 0.56247377,51.4938 0.18748474,51.4984 0.09375032,51.5029 0.34375423,51.5075 0.34374633,51.5120 0.093746841,51.5166 1.0828638e-006,51.5211 -2.7978879e-006,51.5257 0.093771204,51.5303 0.87504745,51.5348 1.4999685,51.5394 1.2186931,51.5439 0.78126591,51.5485 0.34376585,51.5530 0.28123647,51.5576 0.40623343,51.5622 0.50000727,51.5667 0.43752331,51.5713 0.21875899,51.5758 0.093737334,51.5804 -8.0437621e-006,51.5850 1.2803872e-006,51.5895 2.9234288e-006,51.5941 -1.2975678e-005,51.5986 0.18746337,51.6032 0.34375587,51.6078 0.5312742,51.6123 0.1249949,51.6169 0.37499377,51.6214 0.50001752,51.6260 0.093763202,51.6306 -1.612119e-006,51.6351 0.18748926,51.6397 0.84371835,51.6442 0.84373617,51.6488 0.31252438,51.6534 0.093776852,51.6579 7.0880487e-006,51.6625 0.62501097,51.6671 0.99999607,51.6716 0.37498888,51.6762 1.404489e-006,51.6808 -3.8640036e-007,51.6853 1.409734e-007,51.6899 -1.7746989e-007,51.6944 5.6895351e-007,51.6990 -2.0985567e-006,51.7036 0.18749703,51.7081 0.49999923,51.7127 0.34375137,51.7173 0.093753085,51.7218 1.7821388e-006,51.7264 0.21875803,51.7310 0.40625623,51.7355 0.18749006,51.7401 -6.5742247e-006,51.7447 1.7803873e-006,51.7492 -5.4665884e-007,51.7538 4.0609638e-007,51.7584 -1.0777851e-006,51.7629 3.9054312e-006,51.7675 0.031232245,51.7721 0.40621218,51.7766 0.56250238,51.7812 0.53129578,51.7858 0.34376574,51.7903 0.093738459,51.7949 -1.1112787e-006,51.7995 6.0102002e-006,51.8040 0.18751858,51.8086 0.31249434,51.8132 0.093732141,51.8178 2.5238724e-006,51.8223 0.31250399,51.8269 0.34374666,51.8315 0.18749973,51.8360 0.031252872,51.8406 0.03124644,51.8452 -2.3128632e-006,51.8498 -8.6610919e-007,51.8543 5.7781917e-006,51.8589 -2.2249018e-005,51.8635 0.31247345,51.8680 0.31251872,51.8726 0.18752754,51.8772 0.50001103,51.8818 0.56249428,51.8863 0.31249741,51.8909 0.031233657,51.8955 0.18744868,51.9000 0.56249112,51.9046 0.37505451,51.9092 2.1882877e-005,51.9138 -5.8587443e-006,51.9183 1.5498558e-006,51.9229 -3.4007101e-007,51.9275 -1.8976361e-007,51.9321 0.093706697,51.9366 0.49995714,51.9412 0.50004286,51.9458 0.093793288,51.9504 3.018292e-007,51.9549 -7.9821994e-008,51.9595 1.7427739e-008,51.9641 1.0120995e-008,51.9687 -5.7920023e-008,51.9732 2.2158234e-007,51.9778 -8.2849431e-007,51.9824 0.093746267,51.9870 0.56249738,51.9916 0.56250274,51.9961 0.093753107,52.0007 3.1608581e-006,52.0053 0.093765981,52.0099 0.34378248,52.0144 0.59373289,52.0190 0.43747684,52.0236 0.31247196,52.0282 0.49996307,52.0328 0.53126019,52.0373 0.18753037,52.0419 1.8075089e-005,52.0465 -4.8437405e-006,52.0511 1.2980217e-006,52.0557 -3.4785191e-007,52.0602 9.3252979e-008,52.0648 -2.512455e-008,52.0694 7.2357413e-009,52.0740 -3.8160719e-009,52.0786 8.0286329e-009,52.0831 -2.8301157e-008,52.0877 1.0518668e-007,52.0923 -3.9248567e-007,52.0969 1.4649057e-006,52.1015 -5.4676957e-006,52.1061 0.093734771,52.1106 0.18749803,52.1152 0.093773112,52.1198 0.093771733,52.1244 0.34373996,52.1290 0.59374458,52.1336 0.59375983,52.1381 0.093739316,52.1427 -9.9408408e-006,52.1473 6.6510565e-006,52.1519 -1.6664126e-005,52.1565 0.2812058,52.1611 0.49999419,52.1656 0.34377891,52.1702 0.37504733,52.1748 0.81254172,52.1794 0.84373605,52.1840 0.28121054,52.1886 0.21874398,52.1932 0.18750973,52.1977 0.03124503,52.2023 5.89943e-007,52.2069 0.031252619,52.2115 0.031247282,52.2161 -7.1131439e-008,52.2207 -5.3190729e-006,52.2253 0.031279668,52.2299 0.62503237,52.2344 0.65623057,52.2390 0.40622067,52.2436 -1.1398682e-005,52.2482 3.7062443e-006,52.2528 -3.4254188e-006,52.2574 0.18756263,52.2620 1.1876316,52.2666 2.2812629,52.2712 1.9373852,52.2758 1.4373639,52.2803 0.81246436,52.2849 0.37508428,52.2895 0.37503794,52.2941 0.31247786,52.2987 0.093734749,52.3033 0.21875811,52.3079 0.40625134,52.3125 0.1875284,52.3171 0.6562379,52.3217 1.2187186,52.3263 1.4062859,52.3308 0.62501156,52.3354 0.53122276,52.3400 0.6562295,52.3446 0.59374785,52.3492 0.34375089,52.3538 0.09375383,52.3584 -5.4349289e-007,52.3630 0.093748346,52.3676 0.093750343,52.3722 7.1846653e-006,52.3768 0.093759812,52.3814 0.12499627,52.3860 0.062494405,52.3906 0.50000852,52.3952 0.7499975,52.3998 0.34373745,52.4043 0.093755051,52.4089 0.18748711,52.4135 1.4062581,52.4181 3.0625122,52.4227 2.9375079,52.4273 1.6562647,52.4319 0.18747652,52.4365 0.12499771,52.4411 0.50001115,52.4457 0.5624941,52.4503 0.31248987,52.4549 -3.9527577e-006,52.4595 7.6205038e-007,52.4641 0.093749732,52.4687 3.1532156e-007,52.4733 1.8270744e-007,52.4779 -1.0463007e-006,52.4825 4.002914e-006,52.4871 0.093776323,52.4917 0.34376577,52.4963 0.31248054,52.5009 0.093728371,52.5055 -5.2876617e-006,52.5101 1.5017384e-006,52.5147 -7.1879077e-007,52.5193 0.37502366,52.5239 1.4062788,52.5285 1.7499913,52.5331 0.96872246,52.5377 0.093734592,52.5423 -6.3152055e-007,52.5469 -4.4272312e-007,52.5515 2.4027461e-006,52.5561 0.18750204,52.5607 0.34376463,52.5653 0.62501645,52.5699 0.59376901,52.5745 0.84375727,52.5791 0.56245703,52.5837 -2.3291948e-005,52.5883 6.4238916e-006,52.5929 -2.4013348e-006,52.5975 3.1810905e-006,52.6021 0.031250376,52.6068 -4.6924297e-006,52.6114 0.093759336,52.6160 0.43751481,52.6206 0.49999857,52.6252 0.21873786,52.6298 0.031241819,52.6344 0.09374924,52.6390 5.2273282e-007,52.6436 -1.5336541e-007,52.6482 9.0681688e-008,52.6528 -2.0936747e-007,52.6574 7.4686022e-007,52.6620 0.18753354,52.6666 1.8125529,52.6712 3.0624492,52.6758 1.2186898,52.6805 0.18751788,52.6851 1.1266064e-005,52.6897 0.093765534,52.6943 0.1875013,52.6989 0.75003678,52.7035 2.1250386,52.7081 2.3750019,52.7127 2.1562533,52.7173 1.6874987,52.7219 1.4687326,52.7265 0.93745798,52.7312 0.62497663,52.7358 0.71873808,52.7404 0.031227,52.7450 0.31248239,52.7496 0.3125239,52.7542 0.18752587,52.7588 0.3437517,52.7634 0.34374279,52.7680 0.28121036,52.7726 0.5000121,52.7773 1.0938056,52.7819 1.5625002,52.7865 1.1874768,52.7911 0.49998626,52.7957 -3.0070635e-006,52.8003 5.2643742e-007,52.8049 9.0174007e-007,52.8095 0.093755946,52.8142 0.34377155,52.8188 0.8750028,52.8234 1.1249866,52.8280 1.3437599,52.8326 1.4375069,52.8372 0.87497878,52.8418 0.21873845,52.8465 0.062508807,52.8511 0.093749538,52.8557 0.062493026,52.8603 -3.82593e-006,52.8649 8.2693487e-007,52.8695 5.1866522e-007,52.8742 0.031232163,52.8788 0.34367728,52.8834 0.87497932,52.8880 0.56257135,52.8926 0.093787782,52.8972 5.0071362e-006,52.9019 -1.5956371e-005,52.9065 0.18747203,52.9111 0.3750222,52.9157 0.50001061,52.9203 0.68748045,52.9249 0.43749624,52.9296 0.65625918,52.9342 0.50002241,52.9388 0.34374851,52.9434 0.28124061,52.9480 0.093750745,52.9527 0.093753614,52.9573 1.1921407e-005,52.9619 0.093740888,52.9665 0.31248587,52.9711 0.31251192,52.9758 0.093774647,52.9804 0.3125037,52.9850 0.18748306,52.9896 0.031244321,52.9942 -2.30194e-006,52.9989 9.2736227e-006,53.0035 0.75001281,53.0081 0.78123677,53.0127 0.34375393,53.0174 1.3750608,53.0220 2.7187793,53.0266 2.3437471,53.0312 2.5937328,53.0358 2.6874888,53.0405 2.281219,53.0451 0.49995786,53.0497 4.443586e-006,53.0543 -9.8592716e-007,53.0590 -5.0041712e-007,53.0636 0.093751803,53.0682 0.2812534,53.0728 0.1874972,53.0775 -2.2860752e-006,53.0821 6.6742882e-007,53.0867 -3.8343254e-007,53.0913 8.6632286e-007,53.0960 -3.0821527e-006,53.1006 0.093737222,53.1052 0.31248981,53.1098 0.31251341,53.1145 0.031261899,53.1191 0.093773007,53.1237 0.50003099,53.1284 0.56248075,53.1330 0.28124461,53.1376 0.37501156,53.1422 0.49996331,53.1469 0.62497014,53.1515 0.37502486,53.1561 0.34376267,53.1608 0.34376252,53.1654 0.40627155,53.1700 0.50000036,53.1746 0.34373346,53.1793 0.093723185,53.1839 0.56252337,53.1885 1.6562768,53.1932 1.6562284,53.1978 0.78122216,53.2024 -1.7283575e-006,53.2070 0.75003475,53.2117 1.6875119,53.2163 1.249966,53.2209 0.59373254,53.2256 0.68750137,53.2302 0.93751216,53.2348 0.75001627,53.2395 0.40625602,53.2441 0.90624213,53.2487 0.78123248,53.2534 0.34374645,53.2580 0.18750924,53.2626 0.34375605,53.2673 0.31248897,53.2719 0.031240214,53.2765 2.3218306e-006,53.2812 -2.3292273e-006,53.2858 0.3437683,53.2904 1.3125194,53.2951 1.3124835,53.2997 0.49998212,53.3043 -2.0070695e-006,53.3090 5.3411179e-007,53.3136 -1.2917423e-007,53.3182 -1.7474925e-008,53.3229 1.9910942e-007,53.3275 -7.7904576e-007,53.3322 0.18752258,53.3368 0.71877742,53.3414 0.81250197,53.3461 0.59372419,53.3507 0.093724467,53.3553 1.5608584e-006,53.3600 0.12502441,53.3646 0.24999905,53.3692 0.49998605,53.3739 0.3125096,53.3785 0.093731448,53.3832 0.18747067,53.3878 0.49999586,53.3924 0.34376514,53.3971 0.09376514,53.4017 0.031253614,53.4064 0.093761653,53.4110 1.1562759,53.4156 1.750003,53.4203 1.3124704,53.4249 -2.007098e-005,53.4296 0.031269237,53.4342 0.53125864,53.4388 1.062503,53.4435 1.0312759,53.4481 0.62500495,53.4528 0.31246224,53.4574 -2.197042e-005,53.4620 5.8873602e-006,53.4667 -1.5768054e-006,53.4713 4.1926768e-007,53.4760 -1.0010481e-007,53.4806 -1.8896023e-008,53.4853 1.757189e-007,53.4899 -6.8405194e-007,53.4945 2.5607483e-006,53.4992 0.18748611,53.5038 0.49998122,53.5085 0.50002158,53.5131 0.093769409,53.5178 0.093749501,53.5224 0.093744308,53.5271 -3.6138047e-006,53.5317 0.18748894,53.5363 0.49997601,53.5410 0.53129518,53.5456 0.65628165,53.5503 0.34372583,53.5549 0.28123823,53.5596 0.093742602,53.5642 1.8491152e-006,53.5689 -2.8432187e-006,53.5735 9.5245923e-006,53.5782 0.31251276,53.5828 0.34374034,53.5875 0.093739279,53.5921 0.093751781,53.5967 0.34375367,53.6014 0.43751076,53.6060 0.40625578,53.6107 0.28125682,53.6153 0.37501633,53.6200 1.0936404,53.6246 2.3436344,53.6293 1.9063642,53.6339 0.62508112,53.6386 0.031229248,53.6432 4.0010491e-006,53.6479 1.3846224e-005,53.6525 0.21878524,53.6572 0.37499028,53.6618 0.18746802,53.6665 -7.4157078e-006,53.6711 2.7739254e-006,53.6758 -3.6795877e-006,53.6804 1.1945421e-005,53.6851 0.18751247,53.6897 0.18749472,53.6944 0.031210138,53.6990 0.31243652,53.7037 0.56248146,53.7083 0.50004113,53.7130 0.18755281,53.7177 1.5755099e-005,53.7223 0.093775958,53.7270 0.31251144,53.7316 0.18746714,53.7363 -1.1178696e-005,53.7409 2.1979165e-006,53.7456 2.3884995e-006,53.7502 -1.1753426e-005,53.7549 0.31246528,53.7595 0.96874058,53.7642 0.8750276,53.7688 0.34377593,53.7735 -7.2442285e-006,53.7782 0.093732007,53.7828 0.37503126,53.7875 0.46876344,53.7921 0.15623507,53.7968 0.31250551,53.8014 0.31249639,53.8061 0.31250873,53.8108 0.56249416,53.8154 0.68747383,53.8201 0.37500742,53.8247 1.201129e-005,53.8294 -3.2178077e-006,53.8340 8.5873455e-007,53.8387 -2.1680522e-007,53.8434 8.3943492e-009,53.8480 1.8327111e-007,53.8527 -7.4156043e-007,53.8573 2.7832514e-006,53.8620 0.28125817,53.8667 0.625,53.8713 0.28124183,53.8760 -2.7807716e-006,53.8806 7.3274805e-007,53.8853 -1.4993662e-007,53.8900 -1.3309555e-007,53.8946 6.8240843e-007,53.8993 -2.5968045e-006,53.9039 0.53127223,53.9086 1.4375268,53.9133 1.4062332,53.9179 0.31247795,53.9226 0.09374842,53.9272 0.093746513,53.9319 -3.0916385e-006,53.9366 -2.7654858e-006,53.9412 0.093739733,53.9459 0.21875085,53.9506 0.28125975,53.9552 0.093753174,53.9599 -8.4881924e-007,53.9645 2.2348451e-007,53.9692 -4.503184e-008,53.9739 0.093749963,53.9785 2.1860447e-007,53.9832 0.093697838,53.9879 0.40624404,53.9925 0.15630786,53.9972 0.46876454,54.0019 0.62500167,54.0065 0.46873891,54.0112 -5.2693949e-006,54.0159 -3.5037369e-006,54.0205 0.2812525,54.0252 0.53122598,54.0299 1.1562203,54.0345 0.84376985,54.0392 0.2187769,54.0439 1.3464679e-005,54.0485 0.18750852,54.0532 0.31250063,54.0579 0.18748891,54.0625 -4.4564899e-006,54.0672 3.3661456e-006,54.0719 0.34381178,54.0765 1.062535,54.0812 0.90621161,54.0859 0.59373522,54.0905 0.53123778,54.0952 0.68749291,54.0999 0.43749878,54.1045 0.28124276,54.1092 0.37499416,54.1139 0.31250137,54.1186 0.34375486,54.1232 0.56253666,54.1279 1.7500014,54.1326 1.3124578,54.1372 0.56248885,54.1419 -3.9276624e-006,54.1466 1.314666e-006,54.1513 -1.3307196e-006,54.1559 4.0085047e-006,54.1606 0.4375304,54.1653 0.81252068,54.1699 0.34372395,54.1746 0.18747847,54.1793 0.18749785,54.1840 0.093746394,54.1886 -1.013585e-006,54.1933 2.8220256e-007,54.1980 -1.1512834e-007,54.2027 1.7829952e-007,54.2073 -5.9812186e-007,54.2120 0.093755074,54.2167 0.3125059,54.2214 0.31249398,54.2260 0.093745396,54.2307 -1.2085768e-006,54.2354 0.031250373,54.2401 -2.8500008e-007,54.2447 0.093732476,54.2494 0.34374619,54.2541 0.18751413,54.2588 0.031262383,54.2634 -2.0502095e-005,54.2681 0.1874789,54.2728 0.37503788,54.2775 0.28126273,54.2821 0.093735702,54.2868 0.093770102,54.2915 0.31250462,54.2962 0.21872064,54.3008 0.1249977,54.3055 1.0802543e-005,54.3102 -3.7759148e-006,54.3149 0.093747333,54.3196 0.34374848,54.3242 0.4375025,54.3289 0.18750322,54.3336 -2.3240264e-006,54.3383 0.093744479,54.3430 0.34374356,54.3476 0.31250522,54.3523 0.0937507,54.3570 0.2186833,54.3617 0.71873051,54.3664 0.34381613,54.3710 0.15627649,54.3757 0.031262379,54.3804 0.34378588,54.3851 0.6875087,54.3898 0.49996668,54.3945 0.12497878,54.3991 -1.2147018e-006,54.4038 1.6920958e-006,54.4085 0.34375584,54.4132 0.5625006,54.4179 0.31249201,54.4226 5.8466458e-006,54.4272 0.093767986,54.4319 0.18748689,54.4366 0.12500967,54.4413 0.53125346,54.4460 0.18747947,54.4507 -1.4986406e-005,54.4553 0.31249255,54.4600 1.6562806,54.4647 1.9062567,54.4694 0.56248301,54.4741 5.4703164e-006,54.4788 0.34377569,54.4835 1.0937432,54.4881 0.87498689,54.4928 0.4062449,54.4975 -8.7711969e-006,54.5022 2.3504892e-006,54.5069 -6.2988204e-007,54.5116 1.6880485e-007,54.5163 -4.5274298e-008,54.5209 1.2275524e-008,54.5256 -3.8233257e-009,54.5303 3.0167859e-009,54.5350 -8.2442906e-009,54.5397 2.9963278e-008,54.5444 -1.1161993e-007,54.5491 4.1655804e-007,54.5538 -1.5547676e-006,54.5585 5.8030914e-006,54.5631 0.18751535,54.5678 0.34375393,54.5725 0.40621078,54.5772 0.87499481,54.5819 0.59376997,54.5866 0.093737714,54.5913 0.18749675,54.5960 0.093745321,54.6007 0.12500733,54.6054 0.31250578,54.6100 0.31250322,54.6147 5.6404942e-006,54.6194 -1.4945521e-006,54.6241 3.3714429e-007,54.6288 1.4615149e-007,54.6335 -9.2188554e-007,54.6382 3.5417554e-006,54.6429 0.21875127,54.6476 0.31249601,54.6523 0.37500364,54.6570 0.34374648,54.6617 0.093757331,54.6664 0.75001127,54.6711 1.1875299,54.6757 1.4687573,54.6804 0.43747139,54.6851 0.1874793,54.6898 -1.7395835e-006,54.6945 1.1563011,54.6992 2.3125114,54.7039 1.7812212,54.7086 0.99997324,54.7133 0.18748747,54.7180 0.31250557,54.7227 0.3437489,54.7274 0.34374875,54.7321 0.18749747,54.7368 -7.2420718e-008,54.7415 -4.5891191e-008,54.7462 2.5602077e-007,54.7509 -9.7829184e-007,54.7556 0.031262174,54.7603 0.18752837,54.7650 0.34375945,54.7697 0.31247741,54.7744 0.12498094,54.7791 0.031239986,54.7838 1.5442798e-005,54.7885 0.25003529,54.7932 0.43751943,54.7979 0.56249225,54.8026 0.50001687,54.8073 0.8750087,54.8120 0.43744451,54.8167 0.093725286,54.8214 0.093755104,54.8261 0.093748726,54.8308 0.18749738,54.8355 0.34378487,54.8402 0.81252235,54.8449 0.78123498,54.8496 0.34373075,54.8543 0.093723908,54.8590 -4.2447996e-006,54.8637 8.6163544e-007,54.8684 0.093753673,54.8731 0.34376022,54.8778 0.31247836,54.8825 0.40622327,54.8872 0.37502426,54.8919 0.43754208,54.8966 0.40624809,54.9013 0.24996042,54.9060 0.31248263,54.9107 0.31251374,54.9154 0.18752329,54.9201 0.3437911,54.9248 0.93749017,54.9295 0.71871108,54.9342 0.34376845,54.9389 0.25000721,54.9437 0.1562313,54.9484 0.031241061,54.9531 -2.1172052e-007,54.9578 -1.1492168e-006,54.9625 0.031254817,54.9672 0.31250769,54.9719 0.31249022,54.9766 0.18748875,54.9813 0.34375137,54.9860 0.18750583,54.9907 2.9595494e-006,54.9954 -7.3473785e-007,55.0001 -2.0917332e-008,55.0048 8.1857348e-007,55.0096 -3.2537237e-006,55.0143 0.093710385,55.0190 0.31250015,55.0237 0.093788885,55.0284 5.8629548e-006,55.0331 -1.0503349e-005,55.0378 0.31242302,55.0425 1.1561912,55.0472 1.1562983,55.0519 0.50006831,55.0567 0.093769163,55.0614 0.093742922,55.0661 0.093759112,55.0708 7.1883724e-006,55.0755 -1.2317744e-006,55.0802 -2.262286e-006,55.0849 0.031254034,55.0896 1.0000255,55.0943 1.3750052,55.0991 0.37497836,55.1038 0.18751113,55.1085 0.56253475,55.1132 0.71872723,55.1179 0.18747009,55.1226 -1.9591225e-005,55.1273 0.49996004,55.1320 0.87499893,55.1368 0.53129119,55.1415 1.7167646e-005,55.1462 0.031256985,55.1509 0.65628225,55.1556 1.1562489,55.1603 0.78121954,55.1650 0.093738571,55.1698 1.7934859e-006,55.1745 4.2600714e-006,55.1792 0.093773492,55.1839 0.43754885,55.1886 0.96876037,55.1933 0.71869832,55.1981 0.18746801,55.2028 -6.0359612e-006,55.2075 1.283186e-005,55.2122 0.093749791,55.2169 -1.2023861e-005,55.2216 3.2224839e-006,55.2264 -8.6488188e-007,55.2311 2.3672415e-007,55.2358 -8.1930999e-008,55.2405 9.0984209e-008,55.2452 -2.8202658e-007,55.2500 0.21871203,55.2547 0.93743432,55.2594 1.0312907,55.2641 0.28131524,55.2688 -2.1787339e-006,55.2736 -7.7963472e-007,55.2783 5.2980736e-006,55.2830 -2.0414755e-005,55.2877 0.53124702,55.2924 0.40627021,55.2972 1.5158923e-006,55.3019 0.06250789,55.3066 0.093749836,55.3113 0.062492765,55.3160 -3.814162e-006,55.3208 5.4867576e-007,55.3255 1.6200395e-006,55.3302 0.093760177,55.3349 0.28124657,55.3397 0.1250031,55.3444 -4.7945337e-005,55.3491 0.49989974,55.3538 0.87497795,55.3585 0.75006002,55.3633 0.31257871,55.3680 2.5960333e-005,55.3727 -8.1576027e-006,55.3774 0.093746714,55.3822 0.34374356,55.3869 0.56249964,55.3916 0.53126073,55.3963 0.3437551,55.4011 0.18749665,55.4058 1.164505e-007,55.4105 2.7315155e-009,55.4152 -1.2740254e-007,55.4200 5.0693239e-007,55.4247 0.18750098,55.4294 0.18749844,55.4341 0.031252377,55.4389 0.031250153,55.4436 -2.984403e-006,55.4483 8.0216341e-007,55.4531 -2.2395619e-007,55.4578 9.3585747e-008,55.4625 -1.5037892e-007,55.4672 5.0797422e-007,55.4720 -1.8817028e-006,55.4767 0.18749584,55.4814 0.34375238,55.4862 0.28127322,55.4909 0.40627623,55.4956 0.46874401,55.5003 0.34374496,55.5051 0.31248063,55.5098 -2.0096659e-005,55.5145 5.6290141e-006,55.5193 -2.4175101e-006,55.5240 4.0408568e-006,55.5287 0.18751216,55.5335 0.31249616,55.5382 0.09373872,55.5429 3.1096974e-008,55.5476 -3.7780751e-007,55.5524 0.6874966,55.5571 1.2812296,55.5618 0.75001162,55.5666 0.28128779,55.5713 0.31250998,55.5760 0.31249124,55.5808 0.18749687,55.5855 0.24999525,55.5902 0.093733907,55.5950 -3.1117745e-006,55.5997 7.9480014e-007,55.6044 -6.7101581e-008,55.6092 -5.2653468e-007,55.6139 0.093759641,55.6186 0.31249541,55.6234 0.28122604,55.6281 0.093774118,55.6329 0.43753037,55.6376 1.3437173,55.6423 2.3124368,55.6471 1.5624914,55.6518 0.31255189,55.6565 2.5166655e-005,55.6613 0.093749486,55.6660 0.093746997,55.6707 -7.5535386e-006,55.6755 0.031247802,55.6802 1.6353182e-005,55.6850 0.18752883,55.6897 0.34376305,55.6944 0.31247553,55.6992 0.87499177,55.7039 1.1875077,55.7086 0.74997443,55.7134 0.093705401,55.7181 0.31248003,55.7229 1.312547,55.7276 1.2812725,55.7323 0.78123945,55.7371 4.1600938e-006,55.7418 8.5061333e-007,55.7466 -7.5637909e-006,55.7513 0.18748568,55.7560 0.31249887,55.7608 0.18751878,55.7655 0.031223528,55.7703 0.34368747,55.7750 0.5000217,55.7797 0.18756157,55.7845 5.1779489e-006,55.7892 0.18747249,55.7940 0.34376469,55.7987 1.5312924,55.8035 1.2812393,55.8082 -2.0875348e-005,55.8129 0.031260554,55.8177 0.093754463,55.8224 0.28124821,55.8272 0.59374839,55.8319 0.49999586,55.8367 0.18749708,55.8414 1.9428494e-006,55.8461 -5.3468048e-006,55.8509 0.031277657,55.8556 0.37504038,55.8604 0.49997517,55.8651 0.12496398,55.8699 -3.660344e-006,55.8746 0.093768813,55.8794 0.34376296,55.8841 0.28123701,55.8888 0.093737476,55.8936 -1.3573943e-005,55.8983 0.093740717,55.9031 0.12501872,55.9078 0.031238535,55.9126 0.18745777,55.9173 0.34373799,55.9221 0.43755952,55.9268 0.56256962,55.9316 1.0625089,55.9363 1.0937191,55.9411 0.65620756,55.9458 0.40624121,55.9506 0.062507026,55.9553 1.4232704e-006,55.9601 2.3536781e-009,55.9648 -1.4329885e-006,55.9696 0.093755737,55.9743 0.3437686,55.9791 0.5000028,55.9838 0.40624237,55.9886 0.21874753,55.9933 0.28123373,55.9981 0.34374186,56.0028 0.53127098,56.0076 0.43750989,56.0123 0.3124837,56.0171 -7.8688518e-006,56.0218 2.6476046e-006,56.0266 0.031258326,56.0313 0.093747184,56.0361 -8.123533e-006,56.0408 2.1780595e-006,56.0456 -5.8790465e-007,56.0503 1.7334661e-007,56.0551 -1.0543056e-007,56.0598 2.483836e-007,56.0646 -8.8818683e-007,56.0693 3.3046879e-006,56.0741 0.093754992,56.0789 0.09374404,56.0836 0.093735576,56.0884 0.40627131,56.0931 0.81251508,56.0979 0.78122419,56.1026 0.21874738,56.1074 5.3130816e-006,56.1121 2.1746555e-006,56.1169 -1.4013752e-005,56.1217 0.18748292,56.1264 0.18751134,56.1312 0.21876915,56.1359 0.28126726,56.1407 0.21874028,56.1454 0.062483218,56.1502 0.031253517,56.1550 6.9866501e-006,56.1597 -1.2970275e-005,56.1645 0.31247869,56.1692 0.49999994,56.1740 0.31252158,56.1787 1.1999308e-005,56.1835 -3.3595004e-006,56.1883 1.4375705e-006,56.1930 -2.3906796e-006,56.1978 8.1258568e-006,56.2025 0.1874871,56.2073 0.37498245,56.2121 0.31249961,56.2168 0.53127879,56.2216 1.1562957,56.2263 1.2187381,56.2311 0.40621638,56.2359 -1.8616039e-006,56.2406 0.093758799,56.2454 0.093742557,56.2501 -4.9442356e-006,56.2549 1.3174875e-006,56.2597 -3.252251e-007,56.2644 -1.6728519e-008,56.2692 0.031249985,56.2740 6.9657155e-008,56.2787 1.4011071e-007,56.2835 -6.3017416e-007,56.2882 2.3808229e-006,56.2930 0.12500514,56.2978 0.5000264,56.3025 1.3124938,56.3073 1.6561532,56.3121 1.4999191,56.3168 0.75006169,56.3216 0.18758099,56.3264 1.8513472e-005,56.3311 0.18752451,56.3359 0.34376782,56.3406 0.34371692,56.3454 0.37494946,56.3502 0.65626007,56.3549 0.43751845,56.3597 0.18750574,56.3645 0.40626162,56.3692 0.28122541,56.3740 0.093750589,56.3788 0.59380287,56.3835 0.75001961,56.3883 1.5312384,56.3931 1.6249648,56.3978 0.28124952,56.4026 0.43751985,56.4074 0.68749005,56.4121 0.96873295,56.4169 0.65623838,56.4217 3.5754467e-006,56.4265 -5.7428992e-006,56.4312 1.9397825e-005,56.4360 0.65628481,56.4408 1.2812226,56.4455 1.0311835,56.4503 0.53121704,56.4551 0.31255728,56.4598 0.093769573,56.4646 0.40619627,56.4694 0.49999851,56.4742 0.31253952,56.4789 2.0122323e-005,56.4837 -5.3928402e-006,56.4885 1.4470629e-006,56.4932 -3.9488282e-007,56.4980 1.3232938e-007,56.5028 -1.3440714e-007,56.5076 4.053276e-007,56.5123 0.31250322,56.5171 0.84376723,56.5219 1.031266,56.5266 0.53123879,56.5314 0.093729228,56.5362 -5.7819975e-006,56.5410 1.0539416e-006,56.5457 0.3437632,56.5505 1.1875303,56.5553 1.5624903,56.5601 0.78122354,56.5648 0.093766756,56.5696 0.18748742,56.5744 0.031257436,56.5792 0.40626681,56.5839 0.46872556,56.5887 0.37496585,56.5935 0.34372661,56.5983 0.40623856,56.6030 0.50000268,56.6078 0.5000214,56.6126 0.31251991,56.6174 2.1412186e-005,56.6222 -2.411079e-005,56.6269 0.12503158,56.6317 1.406301,56.6365 1.8749871,56.6413 1.3437271,56.6460 0.31249136,56.6508 0.31249359,56.6556 0.093735076,56.6604 -5.5304122e-007,56.6652 -2.892493e-007,56.6699 1.7102777e-006,56.6747 0.093777932,56.6795 0.3437714,56.6843 0.34373686,56.6891 0.18746816,56.6938 0.031246319,56.6986 0.37498218,56.7034 0.93746382,56.7082 0.53130484,56.7130 0.62508404,56.7177 0.84376395,56.7225 0.56244051,56.7273 0.093704097,56.7321 0.31249169,56.7369 1.1249971,56.7416 1.4062546,56.7464 1.3437704,56.7512 1.0625184,56.7560 0.74999887,56.7608 0.31247073,56.7656 0.37496361,56.7703 0.65627253,56.7751 0.8125369,56.7799 0.59374219,56.7847 0.093738846,56.7895 -6.6494722e-006,56.7943 0.093738876,56.7990 0.18750677,56.8038 0.34375492,56.8086 0.50000244,56.8134 0.093744412,56.8182 0.093729548,56.8230 0.18748605,56.8278 0.18752363,56.8325 2.7938624e-005,56.8373 0.18750846,56.8421 0.43749908,56.8469 0.37497795,56.8517 0.21876961,56.8565 0.84381407,56.8613 1.5937637,56.8661 0.93747073,56.8708 0.31245604,56.8756 -2.4375773e-005,56.8804 6.69156e-006,56.8852 -2.3881514e-006,56.8900 2.860641e-006,56.8948 -9.0551166e-006,56.8996 0.18748018,56.9044 0.31250674,56.9091 0.093768008,56.9139 2.9067908e-006,56.9187 -1.5209075e-006,56.9235 3.1768675e-006,56.9283 0.031249946,56.9331 -2.9609439e-006,56.9379 7.673604e-007,56.9427 -1.0819709e-007,56.9475 -3.3468794e-007,56.9523 0.37499052,56.9571 1.2187232,56.9618 0.96875292,56.9666 0.093777291,56.9714 1.256722e-005,56.9762 -2.4806792e-005,56.9810 0.34370917,56.9858 0.96875888,56.9906 0.90631056,56.9954 0.43752128,57.0002 0.093719363,57.0050 0.093723923,57.0098 0.40623179,57.0146 0.34377676,57.0194 2.1336382e-005,57.0241 -5.7273751e-006,57.0289 1.5710391e-006,57.0337 -5.5623769e-007,57.0385 6.5381516e-007,57.0433 -2.059181e-006,57.0481 7.5836383e-006,57.0529 0.093755156,57.0577 0.062494066,57.0625 0.12501661,57.0673 0.8125146,57.0721 1.1874892,57.0769 0.78123087,57.0817 -8.0401815e-006,57.0865 1.7992284e-006,57.0913 8.4420088e-007,57.0961 -5.1767661e-006,57.1009 0.18749067,57.1057 0.31249982,57.1105 0.1875101,57.1153 0.031266842,57.1201 0.18751045,57.1249 0.18748568,57.1297 -1.1903042e-005,57.1345 3.2315847e-006,57.1393 -1.0221518e-006,57.1441 8.5677345e-007,57.1489 -2.4050873e-006,57.1537 8.7644084e-006,57.1585 0.28125095,57.1633 0.65623796,57.1681 0.62499976,57.1729 0.03125317,57.1777 1.4676611e-006,57.1825 0.18750332,57.1873 0.87500107,57.1921 0.84374475,57.1969 0.12499969,57.2017 1.3348174e-006,57.2065 -3.8028534e-007,57.2113 1.8620344e-007,57.2161 0.09375722,57.2209 0.31250495,57.2257 0.34375197,57.2305 0.18749541,57.2353 0.031241359,57.2401 -3.1043135e-006,57.2449 0.093749382,57.2497 0.031252205,57.2545 1.9249014e-006,57.2593 0.18750519,57.2641 0.3437537,57.2689 0.34374467,57.2737 0.093744256,57.2785 0.09378095,57.2833 0.50005531,57.2881 0.74999303,57.2929 0.46870649,57.2977 0.21873248,57.3025 0.093736701,57.3074 -4.991678e-006,57.3122 -2.3124085e-007,57.3170 5.917786e-006,57.3218 -2.3442339e-005,57.3266 0.34367606,57.3314 0.74998599,57.3362 0.50006449,57.3410 0.093792588,57.3458 0.093785621,57.3506 0.34374234,57.3554 0.53122973,57.3602 0.093750931,57.3650 -1.1500409e-005,57.3699 1.9118499e-006,57.3747 0.6875276,57.3795 1.0313045,57.3843 0.71873266,57.3891 0.31244394,57.3939 -1.0090907e-005,57.3987 6.6700386e-007,57.4035 7.4247291e-006,57.4083 0.28125334,57.4131 0.40625715,57.4179 0.18749307,57.4228 -7.3554988e-006,57.4276 0.50000387,57.4324 -8.007959e-006,57.4372 1.8435318e-006,57.4420 6.3473578e-007,57.4468 -4.3831283e-006,57.4516 0.093710817,57.4564 0.3437148,57.4613 0.31255832,57.4661 0.40631631,57.4709 0.3437399,57.4757 0.18747824,57.4805 0.6874879,57.4853 1.3124977,57.4901 1.2812477,57.4949 0.59377056,57.4998 0.43750486,57.5046 0.21872804,57.5094 -4.9015493e-006,57.5142 1.495353e-005,57.5190 0.53128475,57.5238 0.84376949,57.5286 0.75001293,57.5335 0.84374934,57.5383 0.56248665,57.5431 0.34370738,57.5479 -2.8171795e-005,57.5527 8.1503549e-006,57.5575 -4.4271392e-006,57.5624 9.5583491e-006,57.5672 0.093749776,57.5720 -8.6726595e-006,57.5768 1.3337816e-006,57.5816 3.3387903e-006,57.5864 0.18753073,57.5913 0.65627682,57.5961 0.74998766,57.6009 0.4999826,57.6057 0.28123575,57.6105 0.093739085,57.6154 0.093760788,57.6202 0.18749849,57.6250 0.093745239,57.6298 0.18752295,57.6346 0.31249243,57.6395 0.093725353,57.6443 -1.1832773e-006,57.6491 3.1364243e-007,57.6539 -7.1175528e-008,57.6587 -2.8976029e-008,57.6636 1.8710668e-007,57.6684 -7.1952286e-007,57.6732 2.6912469e-006,57.6780 -1.0046439e-005,57.6828 0.093749993,57.6877 1.0056666e-005,57.6925 -2.7057988e-006,57.6973 7.6555773e-007,57.7021 -3.5618655e-007,57.7070 6.5917726e-007,57.7118 -2.2807239e-006,57.7166 8.4645353e-006,57.7214 0.093761727,57.7262 0.093737938,57.7311 -6.757818e-006,57.7359 -4.1951207e-006,57.7407 0.18747905,57.7455 0.49998844,57.7504 0.5000121,57.7552 0.18751825,57.7600 0.093776174,57.7648 0.40624765,57.7697 0.093733229,57.7745 -6.69784e-006,57.7793 0.093738072,57.7841 0.12501065,57.7890 1.3019301e-005,57.7938 0.093733966,57.7986 0.9999088,57.8035 1.9374725,57.8083 1.3125763,57.8131 0.5000509,57.8179 0.50001484,57.8228 0.4999938,57.8276 0.31249517,57.8324 0.093748853,57.8372 -2.3842374e-006,57.8421 1.0690112e-005,57.8469 0.28126925,57.8517 0.71873844,57.8566 0.81249464,57.8614 0.31251022,57.8662 0.093733624,57.8710 0.031260788,57.8759 0.18748818,57.8807 0.18745553,57.8855 0.3437708,57.8904 0.12500405,57.8952 0.40620854,57.9000 0.59373301,57.9049 0.56253511,57.9097 0.34378472,57.9145 0.093745895,57.9194 3.1108051e-005,57.9242 0.34379351,57.9290 0.56250739,57.9338 0.59371585,57.9387 0.093704112,57.9435 0.093746506,57.9483 0.031259626,57.9532 -4.9669899e-007,57.9580 4.8924117e-006,57.9628 0.18749966,57.9677 0.81250602,57.9725 0.7500059,57.9773 0.31248739,57.9822 -3.866528e-006,57.9870 1.5841449e-006,57.9919 -2.4699052e-006,57.9967 8.296176e-006,58.0015 0.31251922,58.0064 0.49999991,58.0112 0.34373406,58.0160 0.093740411,58.0209 1.4076725e-006,58.0257 -7.8124576e-006,58.0305 0.093726628,58.0354 0.43746284,58.0402 0.87501758,58.0450 0.28129801,58.0499 -2.0337875e-006,58.0547 1.7216498e-005,58.0596 0.37503308,58.0644 0.59375292,58.0692 0.62495846,58.0741 0.49997017,58.0789 0.40628105,58.0837 0.1875076,58.0886 0.093730867,58.0934 0.53125262,58.0983 0.96875823,58.1031 0.59375411,58.1079 0.093743533,58.1128 -1.278894e-005,58.1176 0.093739338,58.1225 0.18748942,58.1273 0.18749967,58.1321 0.093774647,58.1370 0.093777366,58.1418 0.18749759,58.1467 0.093732387,58.1515 -5.5001256e-006,58.1563 1.8401025e-006,58.1612 -1.8599051e-006,58.1660 5.5999089e-006,58.1709 0.09375748,58.1757 0.093742512,58.1806 -5.5408309e-006,58.1854 1.6386414e-006,58.1902 -1.0132637e-006,58.1951 2.4144938e-006,58.1999 0.093753152,58.2048 0.093746759,58.2096 -2.0312057e-006,58.2145 -4.4350443e-007,58.2193 3.8058311e-006,58.2242 0.18749703,58.2290 0.53125519,58.2338 1.2812855,58.2387 1.2812659,58.2435 0.74999934,58.2484 0.7499907,58.2532 0.18746541,58.2581 0.093747072,58.2629 0.43752006,58.2678 0.49999616,58.2726 0.31248164,58.2775 -8.0379723e-006,58.2823 4.6142699e-007,58.2871 6.1937462e-006,58.2920 0.12501848,58.2968 0.18749839,58.3017 0.093732119,58.3065 -5.343235e-006,58.3114 1.4318628e-006,58.3162 -3.8370064e-007,58.3211 1.0280147e-007,58.3259 -2.7468205e-008,58.3308 7.061387e-009,58.3356 -7.7456563e-010,58.3405 -3.9642698e-009,58.3453 1.6633456e-008,58.3502 -6.2575658e-008,58.3550 2.3369178e-007,58.3599 -8.7227556e-007,58.3647 3.2557246e-006,58.3696 0.31250444,58.3744 0.31249556,58.3793 0.093746744,58.3841 0.093750872,58.3890 -2.3248541e-007,58.3938 5.769806e-008,58.3987 1.7175243e-009,58.4035 -6.458086e-008,58.4084 2.5663238e-007,58.4132 -9.6204201e-007,58.4181 3.5918824e-006,58.4229 -1.3406782e-005,58.4278 0.18744639,58.4326 0.49996707,58.4375 0.50002813,58.4424 0.21883331,58.4472 0.53132463,58.4521 0.81246561,58.4569 0.21869658,58.4618 -1.3797354e-006,58.4666 3.2413749e-007,58.4715 8.333744e-008,58.4763 -6.5758928e-007,58.4812 2.5472759e-006,58.4860 -9.5324331e-006,58.4909 0.37501195,58.4958 1.0937824,58.5006 1.1875108,58.5055 0.84374833,58.5103 0.46874034,58.5152 0.31247681,58.5200 0.03123487,58.5249 2.6496368e-006,58.5297 -9.6215956e-007,58.5346 1.1988508e-006,58.5395 -3.8335397e-006,58.5443 0.093793444,58.5492 0.71880835,58.5540 0.99999261,58.5589 1.3124778,58.5638 1.2812116,58.5686 0.49996603,58.5735 0.21876258,58.5783 0.71876168,58.5832 0.53123641,58.5880 0.093741275,58.5929 -4.3105368e-007,58.5978 7.4828722e-006,58.6026 -2.9503452e-005,58.6075 0.31246269,58.6123 0.3437652,58.6172 0.18753321,58.6221 1.5618227e-005,58.6269 -4.4142021e-006,58.6318 2.0371745e-006,58.6367 -3.7344248e-006,58.6415 0.18749543,58.6464 0.53125298,58.6512 0.71875644,58.6561 0.50000447,58.6610 0.49999341,58.6658 0.28122345,58.6707 0.43748036,58.6756 0.68752658,58.6804 0.84377557,58.6853 0.5312447,58.6901 0.40624622,58.6950 0.093752444,58.6999 -5.0112146e-007,58.7047 6.8146178e-006,58.7096 0.093752585,58.7145 0.031241653,58.7193 0.093772098,58.7242 0.75000429,58.7291 1.0624629,58.7339 0.53125262,58.7388 0.12501045,58.7437 0.18749934,58.7485 0.093751706,58.7534 -1.5928704e-006,58.7583 0.31255549,58.7631 1.0937699,58.7680 0.74994946,58.7729 0.18748032,58.7777 0.78127879,58.7826 1.6562587,58.7875 1.1562223,58.7923 0.49998653,58.7972 -4.41662e-006,58.8021 0.031251024,58.8069 3.2814796e-007,58.8118 1.0865677e-006,58.8167 0.093755953,58.8215 0.18749928,58.8264 0.093746878,58.8313 -1.1015801e-005,58.8361 0.28122208,58.8410 0.50001264,58.8459 0.062522583,58.8508 6.8450909e-006,58.8556 0.0312002,58.8605 0.49993068,58.8654 0.56254953,58.8702 0.31257373,58.8751 0.15625858,58.8800 0.093734704,58.8849 -4.0038285e-006,58.8897 -2.6474177e-006,58.8946 0.093710966,58.8995 0.34372264,58.9043 0.34376597,58.9092 0.28131202,58.9141 0.50003648,58.9190 0.65621084,58.9238 0.4999873,58.9287 0.21875812,58.9336 0.18749906,58.9385 0.18750674,58.9433 0.1875003,58.9482 0.093743354,58.9531 -4.0524446e-007,58.9580 -3.6071451e-006,58.9628 1.4835397e-005,58.9677 0.40628365,58.9726 0.75002044,58.9775 0.78120124,58.9823 0.53119224,58.9872 0.37504092,58.9921 0.71878272,58.9970 0.78123689,59.0018 0.46876109,59.0067 0.31250501,59.0116 0.2187297,59.0165 0.093756653,59.0213 0.18750474,59.0262 0.093724377,59.0311 0.093722537,59.0360 0.31248695,59.0409 0.37503245,59.0457 0.18753199,59.0506 0.15622835,59.0555 0.15623906,59.0604 8.7438229e-006,59.0653 -2.4666306e-006,59.0701 1.1219109e-006,59.0750 -2.0209673e-006,59.0799 0.09374059,59.0848 0.31249622,59.0897 0.18751121,59.0945 0.40626183,59.0994 1.0625074,59.1043 1.1562425,59.1092 0.34373131,59.1141 0.093750395,59.1189 0.03125906,59.1238 1.3489948e-006,59.1287 -1.7935404e-006,59.1336 0.031255823,59.1385 0.34375525,59.1433 0.34375,59.1482 0.31249475,59.1531 -5.8238252e-006,59.1580 1.7854793e-006,59.1629 -1.3176245e-006,59.1678 3.4851951e-006,59.1726 0.093755178,59.1775 0.093743607,59.1824 2.5994871e-006,59.1873 0.093772054,59.1922 0.18749975,59.1971 0.09372896,59.2020 -6.1220076e-006,59.2068 1.6849206e-006,59.2117 -6.1710494e-007,59.2166 0.031247351,59.2215 0.093750916,59.2264 2.415321e-006,59.2313 -2.7763565e-007,59.2362 0.093710691,59.2410 0.56245118,59.2459 0.78125221,59.2508 0.59379894,59.2557 0.093787104,59.2606 -3.3856427e-008,59.2655 -2.0566288e-006,59.2704 0.18749672,59.2752 0.4999994,59.2801 0.34375051,59.2850 0.0937571,59.2899 0.1874902,59.2948 0.093745008,59.2997 0.093739294,59.3046 0.31247467,59.3095 0.34376988,59.3144 0.12502775,59.3192 -7.1088056e-007,59.3241 1.0572994e-005,59.3290 0.31252655,59.3339 0.56251031,59.3388 0.49997917,59.3437 0.15623599,59.3486 0.12500671,59.3535 0.093730703,59.3584 0.093718015,59.3633 0.18750226,59.3682 0.09377294,59.3730 0.18751846,59.3779 1.0000124,59.3828 0.8437376,59.3877 0.31250718,59.3926 0.34376359,59.3975 0.37501258,59.4024 0.59377587,59.4073 0.9062233,59.4122 0.59372771,59.4171 0.18749045,59.4220 -1.2871683e-005,59.4269 0.18750767,59.4318 0.3124989,59.4367 0.093741961,59.4416 1.6517666e-005,59.4465 0.18752235,59.4513 0.18747619,59.4562 -9.2375012e-006,59.4611 -2.1347076e-005,59.4660 0.31242669,59.4709 1.843734,59.4758 2.4063194,59.4807 1.4063169,59.4856 0.53125238,59.4905 0.46874923,59.4954 0.75003392,59.5003 1.0624905,59.5052 0.56245935,59.5101 0.093736187,59.5150 5.2730688e-006,59.5199 0.062504806,59.5248 0.062498268,59.5297 0.093672276,59.5346 0.87496054,59.5395 1.1875563,59.5444 1.0312886,59.5493 0.2812638,59.5542 0.093744636,59.5591 0.093752593,59.5640 0.18751162,59.5689 0.18750358,59.5738 0.093740523,59.5787 -1.8738945e-006,59.5836 3.3884908e-007,59.5885 5.187444e-007,59.5934 -2.4141102e-006,59.5983 9.1385818e-006,59.6032 0.18751039,59.6081 0.18749383,59.6130 0.093740553,59.6179 -5.6072247e-007,59.6228 0.09376926,59.6277 0.28126442,59.6326 0.28123558,59.6375 0.093730807,59.6424 3.1875436e-007,59.6473 0.093756206,59.6522 0.2812261,59.6571 0.40623412,59.6620 0.50004047,59.6669 0.50003833,59.6718 0.49998552,59.6767 0.21869253,59.6816 0.31249282,59.6865 0.62504739,59.6915 0.4375039,59.6964 0.093733914,59.7013 -8.0389218e-006,59.7062 0.031286217,59.7111 0.4687987,59.7160 0.87502044,59.7209 0.96871209,59.7258 0.34368908,59.7307 0.28124124,59.7356 0.093755104,59.7405 0.03126502,59.7454 0.18751132,59.7503 0.18748489,59.7552 -1.1007724e-005,59.7601 -9.006983e-007,59.7651 1.4613151e-005,59.7700 0.28124589,59.7749 0.90619457,59.7798 1.2186981,59.7847 1.1875398,59.7896 0.40629554,59.7945 0.093770467,59.7994 0.31254315,59.8043 0.49998006,59.8092 0.37498355,59.8141 0.50001478,59.8191 0.68745816,59.8240 0.81245524,59.8289 0.37502673,59.8338 0.1875266,59.8387 0.31252563,59.8436 0.62500745,59.8485 0.28122696,59.8534 -7.6199462e-006,59.8583 8.8792685e-006,59.8633 0.31251875,59.8682 0.56250709,59.8731 0.49998882,59.8780 0.18747096,59.8829 0.18747121,59.8878 0.3125017,59.8927 0.18752202,59.8976 2.824374e-005,59.9026 0.31252912,59.9075 0.65621632,59.9124 0.74998319,59.9173 1.562526,59.9222 1.0624983,59.9271 0.53123951,59.9320 -9.3422332e-006,59.9370 3.462116e-006,59.9419 -4.5057363e-006,59.9468 0.093707278,59.9517 0.34372488,59.9566 0.34374985,59.9615 0.34377569,59.9665 0.12505241,59.9714 0.0937507,59.9763 -9.722713e-006,59.9812 2.7121166e-006,59.9861 -1.1248701e-006,59.9910 1.7872688e-006,59.9960 0.03124995,60.0009 -1.5886852e-006,60.0058 4.3007572e-007,60.0107 -1.3146852e-007,60.0156 9.5764051e-008,60.0206 -2.5159989e-007,60.0255 9.1071928e-007,60.0304 -3.391599e-006,60.0353 1.2656883e-005,60.0402 0.18752666,60.0451 0.43751216,60.0501 1.0937263,60.0550 0.96871608,60.0599 0.68753004,60.0648 0.87507421,60.0697 1.1875001,60.0747 0.6874401,60.0796 0.21871445,60.0845 0.093775116,60.0894 0.75004399,60.0944 1.0624815,60.0993 0.78122938,60.1042 1.125011,60.1091 0.96876454,60.1140 0.75000823,60.1190 0.74999136,60.1239 0.56248999,60.1288 0.4062323,60.1337 0.28119692,60.1387 0.31247705,60.1436 0.71881503,60.1485 1.1250412,60.1534 0.68746001,60.1584 -2.2962382e-005,60.1633 0.031259675,60.1682 0.3437613,60.1731 0.49999633,60.1780 0.18748865,60.1830 -1.6939384e-006,60.1879 6.1479136e-006,60.1928 0.062499996,60.1978 -6.1383535e-006,60.2027 1.6651488e-006,60.2076 -5.2166649e-007,60.2125 4.2138981e-007,60.2175 -1.1639586e-006,60.2224 4.2348347e-006,60.2273 0.093768582,60.2322 0.25001305,60.2372 0.24998644,60.2421 0.37501204,60.2470 0.40625519,60.2519 0.18746479,60.2569 4.34392e-006,60.2618 0.093754999,60.2667 0.40622881,60.2717 0.53122073,60.2766 0.84371477,60.2815 0.65625113,60.2865 0.34379759,60.2914 0.031273391,60.2963 0.093704753,60.3012 0.31249169,60.3062 0.28129223,60.3111 2.1510163e-005,60.3160 0.40625417,60.3210 0.84374595,60.3259 1.1562746,60.3308 1.1562864,60.3358 0.59372652,60.3407 0.21870805,60.3456 -6.6240405e-006,60.3506 2.4600567e-006,60.3555 0.09374854,60.3604 0.093755141,60.3653 0.18750614,60.3703 0.21876021,60.3752 0.18751749,60.3801 0.43751532,60.3851 0.65622622,60.3900 0.31246966,60.3949 0.093751833,60.3999 -3.9867855e-006,60.4048 1.1102821e-005,60.4098 0.093753874,60.4147 0.031238155,60.4196 -7.9830153e-007,60.4246 2.7270687e-007,60.4295 -2.9247408e-007,60.4344 8.9725313e-007,60.4394 -3.2968453e-006,60.4443 1.2291294e-005,60.4492 0.31252295,60.4542 0.4374904,60.4591 0.18748559,60.4640 -2.7261036e-005,60.4690 0.31241512,60.4739 0.74997967,60.4789 0.62506807,60.4838 1.000072,60.4887 1.71873,60.4937 1.4061944,60.4986 0.84377301,60.5035 0.093781531,60.5085 1.129555e-006,60.5134 2.1524264e-005,60.5184 0.28124776,60.5233 0.65619814,60.5282 0.49999455,60.5332 0.25003037,60.5381 1.4087283e-005,60.5431 -4.1097628e-006,60.5480 2.350575e-006,60.5529 -5.2926566e-006,60.5579 0.093714461,60.5628 0.53123337,60.5678 1.2500279,60.5727 1.0625367,60.5776 0.31250092,60.5826 -7.7063332e-006,60.5875 -1.7027958e-005,60.5925 0.31245714,60.5974 0.53123635,60.6024 0.59379333,60.6073 0.81252593,60.6122 0.99998844,60.6172 0.53126365,60.6221 0.18750489,60.6271 -9.5150335e-006,60.6320 2.2893333e-005,60.6370 0.56256735,60.6419 1.1562916,60.6468 1.1561974,60.6518 0.406183,60.6567 0.031245489,60.6617 0.12499762,60.6666 0.31248292,60.6716 0.12503307,60.6765 0.34379441,60.6815 0.8437584,60.6864 1.2499819,60.6914 1.5312018,60.6963 0.99997795,60.7012 0.31251127,60.7062 0.031258319,60.7111 -4.7591601e-007,60.7161 1.4842273e-007,60.7210 -1.1773837e-007,60.7260 3.2254837e-007,60.7309 0.09373223,60.7359 0.50000578,60.7408 0.68753791,60.7458 0.53126198,60.7507 0.18747906,60.7557 -3.2633452e-005,60.7606 0.093755335,60.7656 1.1260691e-005,60.7705 4.102089e-006,60.7755 -2.7673019e-005,60.7804 0.40615723,60.7854 1.1561985,60.7903 1.3125783,60.7953 0.81260073,60.8002 0.25001258,60.8052 0.15624425,60.8101 0.093720667,60.8151 0.31244665,60.8200 0.56249923,60.8250 0.34379378,60.8299 0.031271793,60.8349 8.292547e-007,60.8398 0.031255428,60.8448 0.031245133,60.8497 -3.6672182e-006,60.8547 0.031251419,60.8596 0.093749739,60.8646 0.031249607,60.8695 0.031246582,60.8745 0.49999845,60.8794 0.74999952,60.8844 0.34375235,60.8894 0.093747057,60.8943 2.630177e-005,60.8993 0.43750131,60.9042 0.84373003,60.9092 0.68748516,60.9141 0.18749388,60.9191 0.031301375,60.9240 0.50003952,60.9290 0.81250012,60.9340 0.53122467,60.9389 0.3124963,60.9439 0.49999243,60.9488 0.28122064,60.9538 0.093745925,60.9587 0.34375116,60.9637 -3.5401765e-006,60.9686 9.3875252e-007,60.9736 -2.144951e-007,60.9786 -8.0875751e-008,60.9835 5.3807469e-007,60.9885 -2.0716257e-006,60.9934 7.7491604e-006,60.9984 0.28130642,61.0034 0.93756676,61.0083 1.3124937,61.0133 0.74992526,61.0182 0.2812075,61.0232 0.4375017,61.0281 0.53124154,61.0331 0.031248828,61.0381 2.8686532e-006,61.0430 0.31250426,61.0480 0.49999443,61.0530 0.56252056,61.0579 0.7812776,61.0629 0.49997807,61.0678 0.093727335,61.0728 -3.7638383e-006,61.0778 1.9186766e-006,61.0827 -3.9108822e-006,61.0877 0.093766756,61.0926 0.81252432,61.0976 0.93747962,61.1026 0.53124768,61.1075 0.37502402,61.1125 0.40624726,61.1175 0.28122455,61.1224 -1.4204124e-005,61.1274 3.8062267e-006,61.1324 -1.0194434e-006,61.1373 2.7118801e-007,61.1423 -6.5211708e-008,61.1472 -1.0369813e-008,61.1522 1.0670841e-007,61.1572 -4.1650497e-007,61.1621 0.093751565,61.1671 0.40628621,61.1721 0.75005972,61.1770 0.78122532,61.1820 0.40619335,61.1870 0.53124499,61.1919 0.49999318,61.1969 0.093745925,61.2019 0.093753725,61.2068 0.093747027,61.2118 0.49998224,61.2168 0.90625113,61.2217 1.0000167,61.2267 0.90627235,61.2317 0.50000131,61.2366 0.093726948,61.2416 -1.8463186e-006,61.2466 4.7678907e-007,61.2515 -6.0656475e-008,61.2565 0.03125539,61.2615 0.093748353,61.2665 -4.4179787e-006,61.2714 -5.2432802e-007,61.2764 0.031237213,61.2814 0.18743905,61.2863 0.49998945,61.2913 0.34376299,61.2963 0.59373039,61.3012 0.81252676,61.3062 0.46879977,61.3112 1.5461594e-005,61.3162 0.093736522,61.3211 0.093759224,61.3261 5.7386219e-006,61.3311 -2.9962653e-006,61.3360 6.2464901e-006,61.3410 -2.1991626e-005,61.3460 0.3749975,61.3510 1.0625472,61.3559 0.93750173,61.3609 0.093724802,61.3659 -5.2065743e-006,61.3709 1.3951695e-006,61.3758 -3.7361397e-007,61.3808 9.9154647e-008,61.3858 -2.2969093e-008,61.3908 -7.2890747e-009,61.3957 5.2133014e-008,61.4007 -2.0126261e-007,61.4057 7.5298863e-007,61.4107 -2.8109557e-006,61.4156 1.0491823e-005,61.4206 0.18752383,61.4256 0.34376404,61.4306 0.40623465,61.4355 0.21872316,61.4405 -5.088742e-006,61.4455 1.3957103e-006,61.4505 -4.9363479e-007,61.4554 5.7874576e-007,61.4604 0.18750119,61.4654 0.81250834,61.4704 1.0000315,61.4753 0.9375115,61.4803 0.49997044,61.4853 0.18748417,61.4903 0.093745835,61.4953 -4.3253799e-006,61.5002 0.21875207,61.5052 0.34375048,61.5102 0.40626854,61.5152 0.53128797,61.5202 0.74999017,61.5251 0.34370896,61.5301 -9.9499202e-006,61.5351 0.031248769,61.5401 0.28126335,61.5451 0.46876633,61.5500 0.18748336,61.5550 -1.1759996e-005,61.5600 3.1113436e-006,61.5650 -6.8425788e-007,61.5700 0.031246124,61.5749 0.18749827,61.5799 0.093753837,61.5849 4.3182072e-006,61.5899 0.093750268,61.5949 0.03124721,61.5999 1.0106123e-008,61.6048 1.2906526e-007,61.6098 0.03124905,61.6148 3.6740569e-006,61.6198 0.03121732,61.6248 0.31245607,61.6298 0.34378737,61.6347 0.37506518,61.6397 0.8125155,61.6447 0.53122967,61.6497 0.093731582,61.6547 0.093745507,61.6597 0.28124014,61.6647 0.49998543,61.6696 0.34374642,61.6746 0.28122559,61.6796 0.31249639,61.6846 0.28131461,61.6896 0.4375456,61.6946 0.40621704,61.6996 -3.0148669e-005,61.7045 1.7776936e-005,61.7095 0.37499666,61.7145 0.4999902,61.7195 0.12501445,61.7245 0.18753827,61.7295 0.50001568,61.7345 0.31245869,61.7395 0.031218756,61.7445 0.031278465,61.7494 1.0312958,61.7544 1.625001,61.7594 1.3124526,61.7644 0.1249747,61.7694 5.9321983e-006,61.7744 2.2482998e-007,61.7794 0.18750532,61.7844 0.18749064,61.7894 0.031279031,61.7943 0.50004184,61.7993 0.59375894,61.8043 0.49997407,61.8093 0.18745537,61.8143 -8.1080216e-006,61.8193 2.099614e-006,61.8243 -2.8964266e-007,61.8293 -9.4134981e-007,61.8343 4.055481e-006,61.8393 0.093754649,61.8443 0.093747251,61.8493 -1.3593442e-005,61.8543 0.093741924,61.8592 0.093750589,61.8642 0.53122437,61.8692 0.93748444,61.8742 0.5000363,61.8792 0.28129238,61.8842 0.28123638,61.8892 0.093773201,61.8942 0.56254846,61.8992 1.1874663,61.9042 0.87491632,61.9092 0.87494802,61.9142 0.71879178,61.9192 0.59382492,61.9242 0.40627003,61.9292 0.28121513,61.9342 -1.3673086e-005,61.9392 -3.0719193e-006,61.9442 2.596477e-005,61.9492 0.43752298,61.9542 0.34371975,61.9592 0.0937455,61.9642 0.093745425,61.9692 0.28121188,61.9742 0.31250218,61.9791 0.12503944,61.9841 0.18752514,61.9891 0.31250128,61.9941 0.3124879,61.9991 0.1249762,62.0041 0.09371914,62.0091 0.28126991,62.0141 0.43754035,62.0191 0.34374472,62.0241 0.28122583,62.0291 0.093746185,62.0341 0.031253759,62.0391 0.093757346,62.0441 0.50000644,62.0491 0.59377545,62.0541 0.68753135,62.0591 0.56247288,62.0642 0.18746209,62.0692 -5.2206651e-006,62.0742 1.4058858e-006,62.0792 -4.0239294e-007,62.0842 2.0356397e-007,62.0892 -4.1186303e-007,62.0942 0.18749678,62.0992 0.18750858,62.1042 0.09373983,62.1092 3.6785077e-005,62.1142 0.71887338,62.1192 1.7812841,62.1242 1.2811368,62.1292 0.1874181,62.1342 1.7924755e-005,62.1392 0.18750812,62.1442 0.49999762,62.1492 0.31249544,62.1542 0.031237559,62.1592 -8.9483609e-007,62.1642 1.045096e-006,62.1692 -3.2857895e-006,62.1742 0.093723163,62.1792 0.3124904,62.1843 0.18752949,62.1893 1.1935786e-005,62.1943 -2.5070622e-006,62.1993 0.31251031,62.2043 0.84373361,62.2093 0.84372497,62.2143 0.50001162,62.2193 0.093766838,62.2243 3.3757517e-006,62.2293 -9.3675129e-007,62.2343 3.7095103e-007,62.2393 -5.4701377e-007,62.2443 1.8172493e-006,62.2494 -6.7226051e-006,62.2544 0.093739301,62.2594 0.093763739,62.2644 -8.477381e-006,62.2694 0.21873081,62.2744 0.18751056,62.2794 0.093763217,62.2844 1.1315782e-005,62.2894 0.18752649,62.2944 0.46875966,62.2995 0.31247261,62.3045 0.031228745,62.3095 2.8801183e-005,62.3145 0.34378669,62.3195 0.74999237,62.3245 1.0624669,62.3295 0.99995744,62.3345 0.78126478,62.3396 0.62501359,62.3446 0.37497583,62.3496 0.31249797,62.3546 0.18752001,62.3596 0.031222224,62.3646 0.31245235,62.3696 0.34378332,62.3746 0.093791112,62.3797 0.093711391,62.3847 0.53121305,62.3897 1.1250087,62.3947 1.5937909,62.3997 0.68753135,62.4047 0.031246053,62.4098 2.840608e-006,62.4148 -7.6124309e-007,62.4198 2.0409951e-007,62.4248 -5.5083781e-008,62.4298 1.6216784e-008,62.4348 -9.7788e-009,62.4398 2.2899087e-008,62.4449 -8.1824808e-008,62.4499 3.0442837e-007,62.4549 -1.1359949e-006,62.4599 4.2399461e-006,62.4649 0.56251162,62.4700 0.59376287,62.4750 0.18748491,62.4800 -1.6150147e-005,62.4850 4.3297046e-006,62.4900 -1.1671679e-006,62.4950 3.3856477e-007,62.5001 -1.8699295e-007,62.5051 4.0941407e-007,62.5101 -1.4507905e-006,62.5151 5.3942485e-006,62.5201 0.18750738,62.5252 0.18749262,62.5302 -5.3988933e-006,62.5352 1.4685636e-006,62.5402 -4.7486608e-007,62.5452 4.3079669e-007,62.5503 -1.2483979e-006,62.5553 0.09374398,62.5603 0.21875727,62.5653 0.28126457,62.5704 0.093747668,62.5754 0.18747079,62.5804 0.65622842,62.5854 0.62501729,62.5904 0.1875124,62.5955 0.18750037,62.6005 0.68752193,62.6055 0.62498236,62.6105 0.49996001,62.6156 0.31252789,62.6206 0.43759069,62.6256 1.0313044,62.6306 1.093725,62.6357 0.65621656,62.6407 0.5937345,62.6457 0.34372458,62.6507 0.59372282,62.6558 1.2499707,62.6608 1.7187173,62.6658 0.93752563,62.6708 0.093784362,62.6759 -1.7532775e-006,62.6809 0.18749666,62.6859 0.31250149,62.6909 0.21876916,62.6960 0.18749905,62.7010 0.031233866,62.7060 1.8419295e-006,62.7111 -3.4846084e-007,62.7161 -4.4831603e-007,62.7211 2.1419746e-006,62.7261 -8.1203525e-006,62.7312 0.18748395,62.7362 0.31250232,62.7412 0.18750674,62.7463 4.071345e-005,62.7513 1.281297,62.7563 1.6562734,62.7613 1.3437059,62.7664 0.1874475,62.7714 0.15621683,62.7764 0.49995324,62.7815 0.56252867,62.7865 0.18754327,62.7915 1.068966e-005,62.7966 0.031247761,62.8016 -1.7367363e-006,62.8066 4.7889978e-007,62.8117 -1.7870646e-007,62.8167 2.3590178e-007,62.8217 -7.6495934e-007,62.8267 2.8241955e-006,62.8318 0.1250013,62.8368 0.18749863,62.8418 0.18749896,62.8469 -1.1746645e-006,62.8519 -9.3011789e-007,62.8569 4.8957454e-006,62.8620 0.09376768,62.8670 0.1875,62.8720 0.093732327,62.8771 -4.9017044e-006,62.8821 9.5658515e-007,62.8872 0.093749791,62.8922 -1.1675826e-007,62.8972 1.9633283e-006,62.9023 0.093778603,62.9073 0.34377575,62.9123 0.34372425,62.9174 0.09372142,62.9224 -2.0825996e-006,62.9274 5.6475665e-007,62.9325 -1.7623614e-007,62.9375 1.4014526e-007,62.9425 -3.8436573e-007,62.9476 1.3974437e-006,62.9526 -5.2058913e-006,62.9577 0.40624455,62.9627 0.43749219,62.9677 0.18748625,62.9728 0.53127134,62.9778 0.50003111,62.9828 0.093726143,62.9879 0.093728401,62.9929 0.15626802,62.9980 0.031258289,63.0030 0.093744613,63.0080 0.31251824,63.0131 0.53127849,63.0181 0.59375757,63.0232 0.49999231,63.0282 0.18747197,63.0332 0.031238871,63.0383 0.18751745,63.0433 0.40624222,63.0484 0.62498492,63.0534 0.49996686,63.0585 0.62492579,63.0635 0.78116751,63.0685 1.0625581,63.0736 0.40634856,63.0786 0.18751824,63.0837 0.093751349,63.0887 0.31249446,63.0937 0.21876885,63.0988 0.21875775,63.1038 0.49998647,63.1089 0.31249404,63.1139 0.093762606,63.1190 4.7746056e-007,63.1240 2.4126875e-006,63.1291 -1.0129271e-005,63.1341 0.28119284,63.1391 1.1562496,63.1442 1.4062924,63.1492 1.499989,63.1543 1.3750001,63.1593 0.906268,63.1644 0.093763478,63.1694 8.3778997e-007,63.1745 9.6207878e-006,63.1795 -3.9324957e-005,63.1846 0.56239581,63.1896 1.1562276,63.1947 1.2188181,63.1997 0.71881378,63.2047 0.18752414,63.2098 0.18750513,63.2148 0.50000077,63.2199 0.34374589,63.2249 0.093749747,63.2300 6.171698e-007,63.2350 -9.2239549e-007,63.2401 3.0726576e-006,63.2451 -1.1369277e-005,63.2502 0.18746707,63.2552 0.59375137,63.2603 0.81253791,63.2653 0.37500685,63.2704 -4.0856776e-007,63.2754 0.18752246,63.2805 0.31249303,63.2855 0.093731143,63.2906 0.09375,63.2956 0.18750052,63.3007 0.093747914,63.3057 4.7804238e-006,63.3108 0.78128517,63.3158 1.468767,63.3209 1.125007,63.3259 1.6875222,63.3310 1.9687217,63.3360 1.0937005,63.3411 -3.1575432e-006,63.3462 0.093739696,63.3512 0.49996623,63.3563 0.78125024,63.3613 0.5000329,63.3664 0.093763329,63.3714 -8.0522677e-006,63.3765 2.4028911e-006,63.3815 -1.5586485e-006,63.3866 3.8318453e-006,63.3916 -1.3769948e-005,63.3967 0.40620124,63.4018 0.90621293,63.4068 0.87505144,63.4119 0.093787737,63.4169 0.093766719,63.4220 0.4375509,63.4270 0.50002128,63.4321 0.56248713,63.4371 0.3437075,63.4422 0.093729734,63.4473 0.18750088,63.4523 0.37500107,63.4574 0.84377724,63.4624 1.1562791,63.4675 0.59371591,63.4725 0.093718678,63.4776 -2.2846129e-006,63.4827 0.18745317,63.4877 0.62499774,63.4928 0.18754622,63.4978 9.2558184e-006,63.5029 -7.7548902e-006,63.5080 0.093712799,63.5130 0.31246981,63.5181 0.31253007,63.5231 0.093787566,63.5282 6.4113592e-006,63.5333 0.50002348,63.5383 1.6562966,63.5434 2.2187412,63.5484 1.2187065,63.5535 0.28123227,63.5586 -3.2384628e-007,63.5636 0.093769491,63.5687 0.18748397,63.5738 0.56244183,63.5788 1.1562459,63.5839 1.1875298,63.5889 0.53129774,63.5940 1.2812854,63.5991 1.6562363,63.6041 1.0937206,63.6092 -1.5995538e-005,63.6143 4.2591073e-006,63.6193 -1.039401e-006,63.6244 -1.0193837e-007,63.6295 1.4474025e-006,63.6345 0.78129667,63.6396 2.1875329,63.6446 2.2812228,63.6497 1.281232,63.6548 0.18748862,63.6598 0.093730941,63.6649 -6.2818144e-006,63.6700 0.1875335,63.6750 0.71875519,63.6801 0.49996674,63.6852 0.031244919,63.6902 0.1875101,63.6953 0.28125453,63.7004 0.093736902,63.7054 7.9427145e-006,63.7105 0.18753585,63.7156 0.31249133,63.7206 0.18747328,63.7257 0.093740024,63.7308 0.093749195,63.7358 0.5937593,63.7409 0.99997807,63.7460 0.71873933,63.7511 0.31251562,63.7561 2.3910328e-005,63.7612 0.18752784,63.7663 0.31248748,63.7713 0.093723744,63.7764 -5.1564293e-006,63.7815 1.3810369e-006,63.7865 -3.6724211e-007,63.7916 8.7803059e-008,63.7967 1.6067993e-008,63.8018 -1.5209888e-007,63.8068 5.9238488e-007,63.8119 -2.2176464e-006,63.8170 0.031261377,63.8220 0.65626216,63.8271 0.71875447,63.8322 0.31249756,63.8373 0.18748371,63.8423 0.031240897,63.8474 6.6051975e-006,63.8525 0.78127891,63.8576 1.0625154,63.8626 0.4374952,63.8677 0.62496364,63.8728 0.31246698,63.8779 0.18750446,63.8829 0.093761146,63.8880 1.7293325e-005,63.8931 0.1875452,63.8982 0.50001806,63.9032 0.34369954,63.9083 0.12497227,63.9134 0.75000441,63.9185 0.65625238,63.9235 0.18750021,63.9286 -1.8482105e-007,63.9337 2.1758732e-008,63.9388 9.7813995e-008,63.9438 -4.1305793e-007,63.9489 1.5545625e-006,63.9540 0.18750657,63.9591 0.3125,63.9641 0.18749344,63.9692 -1.5820815e-006,63.9743 5.152844e-007,63.9794 -4.7894633e-007,63.9845 1.4005891e-006,63.9895 0.12500598,63.9946 0.28125,63.9997 0.1562542,64.0048 0.34378502,64.0099 0.59375322,64.0149 0.49997136,64.0200 0.093741357,64.0251 0.031235304,64.0302 0.37499586,64.0353 0.43749979,64.0403 0.31250173,64.0454 6.5804816e-006,64.0505 -1.763374e-006,64.0556 4.7240692e-007,64.0607 -1.2609127e-007,64.0657 3.1914475e-008,64.0708 -1.5542432e-009,64.0759 -2.5703224e-008,64.0810 1.0437765e-007,64.0861 -3.9184363e-007,64.0912 1.4631324e-006,64.0962 0.093772195,64.1013 0.34377021,64.1064 0.34372982,64.1115 0.093727805,64.1166 -1.4645549e-006,64.1217 3.9830962e-007,64.1267 -1.2855058e-007,64.1318 1.1586469e-007,64.1369 -3.3492864e-007,64.1420 1.22396e-006,64.1471 -4.5613297e-006,64.1522 1.7022929e-005,64.1572 0.31251955,64.1623 0.31248796,64.1674 0.18749194,64.1725 0.34374994,64.1776 0.3437508,64.1827 0.31249416,64.1878 0.093741938,64.1929 0.031261317,64.1979 0.1875131,64.2030 0.18748546,64.2081 -1.3196031e-005,64.2132 0.093699709,64.2183 0.49992126,64.2234 0.93754703,64.2285 0.78138697,64.2336 0.49999928,64.2386 0.18744175,64.2437 0.18750498,64.2488 0.093751669,64.2539 4.0777888e-007,64.2590 4.2916522e-006,64.2641 0.093772151,64.2692 0.18748955,64.2743 -2.0036181e-005,64.2794 0.031257756,64.2844 0.34374356,64.2895 0.46876627,64.2946 0.75003725,64.2997 0.74999326,64.3048 0.37497836,64.3099 0.28124547,64.3150 0.18748805,64.3201 -6.883301e-006,64.3252 1.8681492e-006,64.3303 -5.8867198e-007,64.3354 4.8640163e-007,64.3405 -1.3570108e-006,64.3455 4.9420837e-006,64.3506 0.031249788,64.3557 -4.0959376e-006,64.3608 0.093760803,64.3659 0.34376657,64.3710 0.50000018,64.3761 0.3124797,64.3812 -8.666203e-006,64.3863 0.031252339,64.3914 -6.9038185e-007,64.3965 4.2199409e-007,64.4016 -9.9762497e-007,64.4067 3.5688174e-006,64.4118 -1.3278858e-005,64.4169 0.093750089,64.4220 1.2889935e-005,64.4271 -2.1735548e-006,64.4322 -4.1974058e-006,64.4373 0.18748793,64.4424 0.34375024,64.4474 0.18751092,64.4525 8.2224333e-006,64.4576 0.093753859,64.4627 0.37500721,64.4678 0.65625399,64.4729 0.4999845,64.4780 0.15621462,64.4831 0.34373268,64.4882 0.3125222,64.4933 0.093774512,64.4984 2.2011009e-006,64.5035 6.346042e-006,64.5086 0.5000003,64.5137 -7.7047689e-006,64.5188 2.5542647e-006,64.5239 -2.5117763e-006,64.5290 0.031257484,64.5341 0.34373492,64.5392 0.81247103,64.5443 0.62502122,64.5494 0.2187902,64.5545 0.50000483,64.5596 0.34373155,64.5647 0.03121604,64.5698 0.34372568,64.5749 0.34377155,64.5800 0.093774572,64.5851 2.9770147e-006,64.5902 -4.5235552e-008,64.5953 -2.7966435e-006,64.6004 0.093724787,64.6056 0.34373078,64.6107 0.34376562,64.6158 0.25003368,64.6209 0.15625864,64.6260 0.1249901,64.6311 -5.2084347e-006,64.6362 0.12501347,64.6413 0.68754327,64.6464 0.90625823,64.6515 0.43745914,64.6566 0.031227827,64.6617 2.6493922e-006,64.6668 -6.991317e-007,64.6719 1.4688771e-007,64.6770 1.1166093e-007,64.6821 -5.9360457e-007,64.6872 0.031252265,64.6923 0.31250396,64.6974 0.50000966,64.7025 0.34368706,64.7077 0.49993962,64.7128 0.65625113,64.7179 1.0000449,64.7230 0.96877319,64.7281 0.87500817,64.7332 0.37504175,64.7383 0.5624308,64.7434 0.59370846,64.7485 0.37506148,64.7536 0.40628511,64.7587 0.34375909,64.7638 0.37501448,64.7690 0.59375048,64.7741 0.3437334,64.7792 0.031248493,64.7843 0.093779638,64.7894 0.34376931,64.7945 0.312471,64.7996 0.031223116,64.8047 0.031252883,64.8098 4.7083802e-008,64.8150 6.9275634e-006,64.8201 0.09376213,64.8252 0.093734413,64.8303 1.0307031e-005,64.8354 0.28127927,64.8405 0.40624297,64.8456 0.62497449,64.8507 0.43749374,64.8559 0.093746707,64.8610 0.56254238,64.8661 1.8125553,64.8712 1.6249766,64.8763 0.46870059,64.8814 0.09372434,64.8865 1.0489821e-006,64.8916 -2.2584875e-007,64.8968 -1.45705e-007,64.9019 8.0877038e-007,64.9070 -3.0896672e-006,64.9121 0.093725018,64.9172 0.34372985,64.9223 0.31253216,64.9275 0.18751957,64.9326 0.6562413,64.9377 0.78125834,64.9428 0.40625528,64.9479 0.093758158,64.9530 0.31252387,64.9582 0.5625155,64.9633 0.49996972,64.9684 0.09372256,64.9735 8.3814109e-007,64.9786 2.3760952e-006,64.9837 0.093750842,64.9889 0.031246977,64.9940 0.031250078,64.9991 0.031250026,65.0042 -1.9306273e-007,65.0093 7.4275147e-007,65.0145 -2.7781978e-006,65.0196 1.0370988e-005,65.0247 0.09374699,65.0298 0.093781285,65.0349 0.78128409,65.0401 1.0312319,65.0452 0.74996179,65.0503 0.12497746,65.0554 0.093723647,65.0605 0.43745652,65.0657 0.78128254,65.0708 0.56253928,65.0759 0.18750584,65.0810 0.28123298,65.0861 0.49997681,65.0913 0.4062621,65.0964 0.093782194,65.1015 0.093766905,65.1066 0.093735926,65.1118 -6.5953072e-006,65.1169 0.031240882,65.1220 0.50000757,65.1271 0.93753195,65.1323 0.8437683,65.1374 0.78123593,65.1425 0.28121883,65.1476 0.09374804,65.1528 0.093769513,65.1579 0.28126889,65.1630 0.31247914,65.1681 0.031228427,65.1733 3.2671564e-006,65.1784 -3.6469706e-007,65.1835 -1.8088674e-006,65.1886 7.6009501e-006,65.1938 0.18751846,65.1989 0.34375989,65.2040 0.31248048,65.2091 0.03123273,65.2143 3.0658503e-006,65.2194 -7.9384756e-007,65.2245 1.0924984e-007,65.2296 3.5696138e-007,65.2348 -1.5372572e-006,65.2399 5.7926027e-006,65.2450 -2.1635131e-005,65.2502 0.31245759,65.2553 0.50000137,65.2604 0.31253698,65.2655 0.031277351,65.2707 -2.3158431e-005,65.2758 0.46874088,65.2809 0.59378499,65.2861 0.31251326,65.2912 0.093735762,65.2963 -1.2827501e-005,65.3015 1.6530938e-005,65.3066 0.31251702,65.3117 0.34374148,65.3168 0.18748462,65.3220 -6.1158571e-006,65.3271 1.9295069e-006,65.3322 -1.6017273e-006,65.3374 4.4776511e-006,65.3425 0.18750553,65.3476 0.31250149,65.3528 0.31249472,65.3579 0.093744673,65.3630 -1.50088e-006,65.3682 8.2008528e-006,65.3733 0.78127176,65.3784 1.3125046,65.3836 0.78120959,65.3887 0.18744726,65.3938 0.34375215,65.3990 0.18754409,65.4041 1.7506914e-005,65.4092 -4.4314675e-006,65.4144 0.03124661,65.4195 0.18750587,65.4246 0.18750383,65.4298 -9.0908616e-006,65.4349 1.224348e-005,65.4401 0.78126317,65.4452 1.5000306,65.4503 1.5937548,65.4555 0.56245875,65.4606 0.0937346,65.4657 -6.1732561e-007,65.4709 4.412654e-007,65.4760 -1.1477888e-006,65.4812 0.031250536,65.4863 0.31248507,65.4914 0.43748543,65.4966 0.18751965,65.5017 1.3414311e-005,65.5068 0.031247398,65.5120 0.03125013,65.5171 -1.0583432e-006,65.5223 9.6511394e-007,65.5274 -2.802283e-006,65.5325 0.37499827,65.5377 0.68749613,65.5428 0.5000028,65.5480 6.2209383e-006,65.5531 0.093770564,65.5582 0.31249544,65.5634 0.093747638,65.5685 1.2500033,65.5737 3.0311778,65.5788 3.1249638,65.5839 1.7188002,65.5891 0.96877736,65.5942 0.71877879,65.5994 0.18750919,65.6045 0.031217815,65.6097 0.2187681,65.6148 0.6563043,65.6199 0.78124189,65.6251 0.2811988,65.6302 -7.6380211e-006,65.6354 1.4152471e-006,65.6405 1.9779759e-006,65.6457 0.093762502,65.6508 0.18749477,65.6560 -1.3334271e-005,65.6611 1.1855508e-005,65.6662 0.3437939,65.6714 0.87503058,65.6765 0.78120214,65.6817 0.0937116,65.6868 5.2636219e-006,65.6920 -1.403278e-006,65.6971 3.4900833e-007,65.7023 7.3827531e-009,65.7074 -3.7861068e-007,65.7126 1.5072068e-006,65.7177 -5.6507333e-006,65.7228 0.093740888,65.7280 0.43749049,65.7331 0.5937416,65.7383 0.40627888,65.7434 0.18752553,65.7486 0.18749405,65.7537 0.093738683,65.7589 -7.7595969e-006,65.7640 0.093755201,65.7692 0.75000256,65.7743 1.062508,65.7795 0.68751156,65.7846 0.28123841,65.7898 0.12498837,65.7949 0.31250441,65.8001 0.31249103,65.8052 0.28120184,65.8104 0.78121907,65.8155 0.62504333,65.8207 0.093787514,65.8258 2.0917053e-006,65.8310 0.09376169,65.8361 0.31252176,65.8413 0.37497839,65.8464 0.18747708,65.8516 0.37502411,65.8567 0.28124204,65.8619 0.18748365,65.8670 0.56248182,65.8722 0.93751812,65.8774 0.65628481,65.8825 0.43749866,65.8877 0.18748675,65.8928 -1.1503093e-005,65.8980 0.34376007,65.9031 0.5624997,65.9083 0.43751907,65.9134 0.31249836,65.9186 0.093724981,65.9237 -9.1529563e-007,65.9289 6.3618177e-007,65.9341 -1.6295013e-006,65.9392 5.882338e-006,65.9444 0.43749645,65.9495 0.49999163,65.9547 0.31250474,65.9598 0.031252578,65.9650 -1.0471165e-006,65.9701 5.2345758e-006,65.9753 0.37501574,65.9805 1.1250712,65.9856 2.09378,65.9908 1.3749297,65.9959 0.34370965,66.0011 0.093739904,66.0062 0.18750758,66.0114 0.50000155,66.0166 0.18748641,66.0217 0.031248894,66.0269 0.031253129,66.0320 1.9762163e-006,66.0372 2.3492814e-006,66.0424 -1.1374648e-005,66.0475 0.093736373,66.0527 0.18754022,66.0578 0.34378389,66.0630 0.34372428,66.0682 0.09372583,66.0733 -1.861537e-006,66.0785 4.9842981e-007,66.0836 -1.320133e-007,66.0888 2.9577476e-008,66.0940 1.3717598e-008,66.0991 -8.4459039e-008,66.1043 3.2414903e-007,66.1095 0.093761355,66.1146 0.34376076,66.1198 0.34373975,66.1249 0.09373647,66.1301 7.9623114e-006,66.1353 0.18750727,66.1404 0.18750112,66.1456 0.21876518,66.1508 0.34376216,66.1559 0.31247407,66.1611 -2.0581414e-005,66.1663 5.4465286e-006,66.1714 -1.2028075e-006,66.1766 0.8124845,66.1817 0.84374607,66.1869 0.34377143,66.1921 0.093752399,66.1972 -6.1939286e-006,66.2024 5.5512824e-006,66.2076 0.59375697,66.2127 0.93749988,66.2179 0.5937435,66.2231 0.093745798,66.2282 2.804602e-007,66.2334 -7.6701184e-008,66.2386 2.631991e-008,66.2437 -2.8573726e-008,66.2489 8.7980951e-008,66.2541 -3.2337982e-007,66.2592 0.093694322,66.2644 0.49994528,66.2696 0.56251675,66.2748 0.50008816,66.2799 1.0625597,66.2851 1.2187392,66.2903 0.99999249,66.2954 0.43751895,66.3006 0.62503934,66.3058 0.74999464,66.3109 0.68744981,66.3161 0.31247103,66.3213 0.0937296,66.3265 0.093746901,66.3316 0.09377414,66.3368 0.28124064,66.3420 0.46872342,66.3471 0.65622956,66.3523 0.5000118,66.3575 0.18752828,66.3627 7.8271314e-006,66.3678 -2.1166959e-006,66.3730 6.389489e-007,66.3782 -4.3893647e-007,66.3833 1.1168431e-006,66.3885 0.093754143,66.3937 0.18750179,66.3989 0.12501444,66.4040 0.40623596,66.4092 0.71873432,66.4144 0.25002626,66.4196 0.34375647,66.4247 0.31249014,66.4299 0.09375982,66.4351 0.31253874,66.4403 0.87502426,66.4454 1.3437287,66.4506 1.2811837,66.4558 0.71871495,66.4610 0.53125393,66.4661 0.34376255,66.4713 0.09373726,66.4765 0.31246969,66.4817 0.31252682,66.4868 0.093780339,66.4920 9.3675244e-006,66.4972 0.093745068,66.5024 0.2812418,66.5076 0.2812565,66.5127 6.1390557e-007,66.5179 0.31249556,66.5231 0.50000042,66.5283 0.31250286,66.5334 0.031251244,66.5386 0.093758024,66.5438 0.40625998,66.5490 0.40623999,66.5542 0.093742214,66.5593 1.4708212e-006,66.5645 6.4977506e-008,66.5697 0.031250995,66.5749 -4.0454602e-006,66.5801 1.2461845e-005,66.5852 0.34375137,66.5904 0.56249446,66.5956 0.62499166,66.6008 0.40623373,66.6060 0.31250933,66.6111 0.0937545,66.6163 0.0312813,66.6215 0.31252152,66.6267 0.34376639,66.6319 1.4687541,66.6371 1.6874722,66.6422 1.1562234,66.6474 -1.6644879e-005,66.6526 0.093691528,66.6578 0.65617424,66.6630 1.0625359,66.6682 0.53132558,66.6733 0.031278066,66.6785 -4.7070289e-006,66.6837 0.093730472,66.6889 0.34373426,66.6941 0.3125245,66.6993 1.6444108e-005,66.7045 -1.809805e-006,66.7096 0.18751031,66.7148 0.18748009,66.7200 0.31247762,66.7252 0.34375751,66.7304 0.18751658,66.7356 8.3729001e-006,66.7408 -2.2437303e-006,66.7459 6.012649e-007,66.7511 -1.6112705e-007,66.7563 4.3189033e-008,66.7615 -1.161454e-008,66.7667 3.2652385e-009,66.7719 -1.4454149e-009,66.7771 2.5164582e-009,66.7823 0.18750316,66.7875 0.3125,66.7926 0.18749684,66.7978 -2.2536324e-009,66.8030 6.037445e-010,66.8082 -1.6106833e-010,66.8134 4.0477125e-011,66.8186 -8.2853602e-013,66.8238 -3.7171606e-011,66.8290 1.4952989e-010,66.8342 -5.609988e-010,66.8393 2.0946547e-009,66.8445 -7.8183247e-009,66.8497 2.9181276e-008,66.8549 -1.0891661e-007,66.8601 4.0652174e-007,66.8653 -1.5173072e-006,66.8705 5.663218e-006,66.8757 0.12500899,66.8809 0.18749678,66.8861 0.093741439,66.8913 -8.9595369e-007,66.8965 0.093761474,66.9017 0.18750022,66.9068 0.093748942,66.9120 0.093737096,66.9172 0.1250294,66.9224 0.62507492,66.9276 1.6250068,66.9328 0.93744755,66.9380 0.3749589,66.9432 0.3124879,66.9484 0.093745828,66.9536 2.6454435e-007,66.9588 -7.1654611e-008,66.9640 2.2050711e-008,66.9692 -1.6542835e-008,66.9744 4.4122764e-008,66.9796 -1.599622e-007,66.9848 5.9577957e-007,66.9900 -2.2233558e-006,66.9952 0.18755555,67.0004 1.3125111,67.0056 1.7811506,67.0108 1.1562524,67.0160 0.31255892,67.0211 0.21874464,67.0263 0.24996512,67.0315 0.43744764,67.0367 0.59373111,67.0419 0.40631178,67.0471 0.50008136,67.0523 0.81250858,67.0575 0.46874517,67.0627 0.31244507,67.0679 0.43743473,67.0731 0.37501413,67.0783 0.18753114,67.0835 1.6665039e-005,67.0887 -6.8596451e-006,67.0939 0.031263508,67.0991 0.093711026,67.1043 0.40620595,67.1095 0.40631464,67.1147 0.37504849,67.1199 0.53122491,67.1251 0.59370786,67.1303 0.31249085,67.1356 0.093806364,67.1408 0.50004095,67.1460 0.93747365,67.1512 0.71870732,67.1564 0.18749815,67.1616 1.1825712e-005,67.1668 -3.1447248e-006,67.1720 7.5211165e-007,67.1772 1.3659556e-007,67.1824 -1.2986928e-006,67.1876 5.0586523e-006,67.1928 -1.8937626e-005,67.1980 0.18745276,67.2032 0.31251577,67.2084 0.18756041,67.2136 0.43751231,67.2188 0.56248593,67.2240 0.56248069,67.2292 0.53119415,67.2344 0.49998215,67.2396 0.34379524,67.2448 0.31254157,67.2500 0.59375674,67.2553 0.96873271,67.2605 1.2187455,67.2657 0.71875918,67.2709 0.31252092,67.2761 0.90627754,67.2813 1.0937388,67.2865 0.49996707,67.2917 -5.5949936e-006,67.2969 1.4993311e-006,67.3021 -4.0182846e-007,67.3073 1.0784738e-007,67.3125 -2.9525184e-008,67.3178 1.024388e-008,67.3230 -1.144858e-008,67.3282 3.5552898e-008,67.3334 -1.3077452e-007,67.3386 4.8758903e-007,67.3438 0.031250924,67.3490 -4.1765907e-006,67.3542 0.031265788,67.3594 0.56255931,67.3646 1.1250011,67.3699 0.6561926,67.3751 0.093732692,67.3803 1.7429471e-006,67.3855 -1.0497035e-006,67.3907 0.093774572,67.3959 0.5312556,67.4011 0.28122702,67.4063 0.093754396,67.4116 0.21877283,67.4168 0.34373295,67.4220 0.34370682,67.4272 0.56250781,67.4324 0.34376186,67.4376 0.18750665,67.4428 0.28126311,67.4480 0.68751436,67.4533 0.68750149,67.4585 0.18747635,67.4637 -5.2326263e-006,67.4689 -5.2410869e-006,67.4741 2.620001e-005,67.4793 0.50003934,67.4846 0.99999642,67.4898 0.59371597,67.4950 0.062474679,67.5002 5.4229663e-006,67.5054 0.093751192,67.5106 0.093752541,67.5159 0.31250584,67.5211 1.0937582,67.5263 1.1249912,67.5315 0.53123891,67.5367 0.031247107,67.5419 0.093747348,67.5472 0.031253848,67.5524 0.031251114,67.5576 -1.385123e-006,67.5628 8.0932386e-006,67.5680 0.093750499,67.5733 0.21873705,67.5785 0.21876068,67.5837 0.43752247,67.5889 0.5000006,67.5941 0.28125122,67.5994 0.1874993,67.6046 0.093722939,67.6098 0.18748465,67.6150 0.18745339,67.6202 0.49994868,67.6255 0.56252211,67.6307 0.31256413,67.6359 0.031272136,67.6411 0.18752609,67.6463 0.46873853,67.6516 0.9999727,67.6568 0.84376973,67.6620 0.28124768,67.6672 -7.1777945e-006,67.6725 0.12499471,67.6777 0.7500006,67.6829 0.81253099,67.6881 0.1875003,67.6933 0.031208534,67.6986 0.28125262,67.7038 0.56250435,67.7090 0.56250262,67.7142 0.18751019,67.7195 1.9017513e-007,67.7247 0.18751104,67.7299 0.96879774,67.7351 2.0000327,67.7404 2.0624676,67.7456 0.9999516,67.7508 -1.1697112e-005,67.7560 3.1345519e-006,67.7613 -8.4004466e-007,67.7665 2.253465e-007,67.7717 -6.126637e-008,67.7770 1.9699085e-008,67.7822 -1.7525753e-008,67.7874 5.0406893e-008,67.7926 -1.8411788e-007,67.7979 6.8612587e-007,67.8031 -2.5606143e-006,67.8083 0.031271711,67.8136 0.43746302,67.8188 1.7499719,67.8240 3.3750005,67.8292 2.8125131,67.8345 1.3437866,67.8397 0.18749367,67.8449 0.31250489,67.8502 0.34375587,67.8554 0.093757242,67.8606 0.093738183,67.8658 -8.3738701e-007,67.8711 0.15627083,67.8763 0.25000039,67.8815 0.15624188,67.8868 0.093735605,67.8920 4.9290584e-006,67.8972 0.87507105,67.9025 1.6250092,67.9077 0.68743044,67.9129 0.46871671,67.9182 0.50000083,67.9234 0.28126204,67.9286 2.5404333e-006,67.9339 3.0588862e-007,67.9391 -3.7645937e-006,67.9443 0.031264756,67.9496 0.59377462,67.9548 0.96874022,67.9600 0.8437202,67.9653 0.59373903,67.9705 0.34375688,67.9757 0.093758568,67.9810 0.062513918,67.9862 0.15625763,67.9914 0.15624207,67.9967 0.062487569,68.0019 -3.1892857e-006,68.0071 8.5584503e-007,68.0124 -2.3380954e-007,68.0176 7.9318298e-008,68.0229 -8.3449216e-008,68.0281 2.5449552e-007,68.0333 0.031232122,68.0386 0.18747969,68.0438 0.18752447,68.0490 1.3985566e-005,68.0543 1.1187621e-005,68.0595 0.18750754,68.0648 0.12499335,68.0700 0.34376001,68.0752 0.50002396,68.0805 0.62503856,68.0857 1.0625124,68.0909 1.4374641,68.0962 1.156199,68.1014 0.4374826,68.1067 0.093752153,68.1119 1.231071e-005,68.1171 -3.3819972e-005,68.1224 0.81245166,68.1276 1.4375012,68.1329 0.90629566,68.1381 0.8750658,68.1433 1.5625097,68.1486 1.1874639,68.1538 -1.5074534e-005,68.1591 4.0403193e-006,68.1643 -1.0854002e-006,68.1696 3.0092178e-007,68.1748 -1.1819373e-007,68.1800 1.7184064e-007,68.1853 -5.6921203e-007,68.1905 2.1051949e-006,68.1958 0.093779989,68.2010 0.34377593,68.2063 0.31246391,68.2115 -2.9490322e-005,68.2167 0.093806557,68.2220 0.59380686,68.2272 0.68746495,68.2325 0.28118873,68.2377 0.031242989,68.2430 0.40627468,68.2482 0.78129011,68.2535 0.75000113,68.2587 0.34371334,68.2639 0.15622684,68.2692 -1.0470034e-005,68.2744 2.8072973e-006,68.2797 -7.5822095e-007,68.2849 2.2533828e-007,68.2902 -1.4307329e-007,68.2954 3.4696652e-007,68.3007 0.18750569,68.3059 0.18748379,68.3112 0.3749747,68.3164 0.68751341,68.3217 1.2812858,68.3269 1.4375337,68.3322 1.5937291,68.3374 0.84371966,68.3427 5.6585068e-006,68.3479 -5.7302077e-006,68.3532 1.7263441e-005,68.3584 0.18753396,68.3637 0.8437683,68.3689 1.6250297,68.3742 1.9374868,68.3794 1.0311906,68.3847 0.18747389,68.3899 0.093731135,68.3952 0.31249306,68.4004 0.1875191,68.4057 0.031259771,68.4109 1.3317542e-007,68.4162 -3.2599793e-008,68.4214 -2.7893456e-009,68.4267 4.3764519e-008,68.4319 -1.7228503e-007,68.4372 6.454332e-007,68.4424 -2.4096632e-006,68.4477 0.18749659,68.4529 0.49999908,68.4582 0.34375146,68.4634 0.093754143,68.4687 -1.123361e-007,68.4739 4.139175e-006,68.4792 0.18750332,68.4845 0.18750232,68.4897 0.18750639,68.4950 0.18749113,68.5002 0.031246165,68.5055 0.1875115,68.5107 0.34375447,68.5160 0.40620682,68.5212 0.4999443,68.5265 0.75000995,68.5317 0.37507358,68.5370 0.34383801,68.5423 0.84377432,68.5475 0.5936718,68.5528 -4.740385e-005,68.5580 1.2690565e-005,68.5633 -3.3541864e-006,68.5685 7.2502894e-007,68.5738 4.5443531e-007,68.5791 -2.5430832e-006,68.5843 9.7187867e-006,68.5896 0.34377122,68.5948 0.49999809,68.6001 0.34373647,68.6054 0.18749213,68.6106 0.093750164,68.6159 0.093741186,68.6211 0.34374827,68.6264 0.6874606,68.6317 1.7499223,68.6369 1.6250379,68.6422 0.96882445,68.6474 0.84377795,68.6527 0.34373379,68.6580 0.18747921,68.6632 0.031271283,68.6685 -1.5846705e-005,68.6737 0.59374613,68.6790 2.2187729,68.6843 2.0937624,68.6895 0.65624249,68.6948 -1.6053946e-005,68.7000 0.093727335,68.7053 0.34373006,68.7106 0.40628967,68.7158 0.31254223,68.7211 0.4062463,68.7264 0.40623921,68.7316 0.31250033,68.7369 0.093738779,68.7422 -1.3526427e-005,68.7474 1.5026488e-005,68.7527 0.31251153,68.7579 0.34376267,68.7632 0.40626606,68.7685 0.49999264,68.7737 0.31246319,68.7790 0.34371471,68.7843 1.0937784,68.7895 1.3750255,68.7948 0.71874362,68.8001 0.18748316,68.8053 0.18748154,68.8106 0.093782745,68.8159 0.40629905,68.8211 0.59373045,68.8264 0.281257,68.8317 0.56248373,68.8369 1.5936974,68.8422 1.1562589,68.8475 0.18750538,68.8527 2.3527709e-006,68.8580 -6.644907e-007,68.8633 3.0499757e-007,68.8686 0.031239135,68.8738 0.68751341,68.8791 1.875062,68.8844 2.1874976,68.8896 1.1561958,68.8949 -1.0129206e-005,68.9002 2.0666293e-006,68.9054 0.093764707,68.9107 0.50003189,68.9160 1.0000143,68.9213 0.93746853,68.9265 0.34372097,68.9318 0.093750454,68.9371 -1.688837e-006,68.9423 3.0799797e-006,68.9476 -1.0631939e-005,68.9529 0.18749082,68.9582 0.96876258,68.9634 1.4687725,68.9687 0.53124243,68.9740 0.40621799,68.9792 0.56249499,68.9845 0.50000691,68.9898 0.18752494,68.9951 0.15627378,69.0003 0.31252962,69.0056 0.84375262,69.0109 0.53117073,69.0162 0.68744338,69.0214 0.7500037,69.0267 1.062499,69.0320 0.96873891,69.0373 0.56252992,69.0425 0.18754716,69.0478 4.168779e-006,69.0531 1.4878438e-005,69.0584 0.5625329,69.0636 1.3437266,69.0689 1.4374697,69.0742 1.2812525,69.0795 1.1875064,69.0848 0.56250602,69.0900 0.093745492,69.0953 -2.9379078e-006,69.1006 -1.6521531e-006,69.1059 0.18749709,69.1111 0.31249908,69.1164 0.18750672,69.1217 0.09375561,69.1270 0.96878284,69.1323 1.6562632,69.1375 1.0937072,69.1428 -1.0632209e-005,69.1481 -7.8426483e-006,69.1534 0.31246856,69.1587 0.78122139,69.1639 0.84375954,69.1692 0.2812961,69.1745 1.628467e-005,69.1798 -4.3636783e-006,69.1851 1.1686009e-006,69.1903 -3.1033775e-007,69.1956 7.2645641e-008,69.2009 1.9786755e-008,69.2062 -1.5181409e-007,69.2115 5.8752391e-007,69.2167 -2.1984765e-006,69.2220 8.2071119e-006,69.2273 0.75002396,69.2326 1.156239,69.2379 0.31247818,69.2432 0.093755178,69.2484 0.093760662,69.2537 0.18750018,69.2590 0.093738578,69.2643 -2.4929923e-006,69.2696 -1.0222299e-006,69.2749 6.5827776e-006,69.2802 0.18750365,69.2854 0.21874414,69.2907 0.093749247,69.2960 -6.3506368e-006,69.3013 1.7814029e-005,69.3066 0.25003338,69.3119 0.49999797,69.3172 0.40621752,69.3224 -1.7350767e-005,69.3277 1.0794469e-005,69.3330 -2.5827918e-005,69.3383 0.31246558,69.3436 0.34377292,69.3489 0.09377861,69.3542 3.3567003e-006,69.3594 -9.0066715e-007,69.3647 2.4567296e-007,69.3700 -8.1946609e-008,69.3753 8.2097877e-008,69.3806 -2.4646062e-007,69.3859 9.0382258e-007,69.3912 -3.3691281e-006,69.3965 1.2573802e-005,69.4018 0.18753253,69.4070 0.87499332,69.4123 1.2812313,69.4176 0.96873522,69.4229 0.5000456,69.4282 0.8125158,69.4335 0.4686968,69.4388 0.18749835,69.4441 0.18749923,69.4494 0.093743384,69.4547 -1.6793371e-006,69.4600 4.4829832e-007,69.4652 -1.1370675e-007,69.4705 6.4865748e-009,69.4758 8.7779647e-008,69.4811 -3.5763978e-007,69.4864 1.3428991e-006,69.4917 -5.0144013e-006,69.4970 0.093720734,69.5023 1.0937371,69.5076 1.2500083,69.5129 0.65627152,69.5182 0.031258654,69.5235 3.7169157e-005,69.5288 2.0313654,69.5341 3.3437564,69.5393 2.3124008,69.5446 0.90620863,69.5499 0.31248644,69.5552 0.37497842,69.5605 0.68750304,69.5658 0.62502259,69.5711 0.1250039,69.5764 -6.7887768e-006,69.5817 0.031250618,69.5870 0.031250603,69.5923 6.9906105e-007,69.5976 3.2438044e-007,69.6029 0.2812719,69.6082 0.75006592,69.6135 0.87500316,69.6188 0.74996257,69.6241 1.2500244,69.6294 1.7187276,69.6347 1.2186878,69.6400 0.093746603,69.6453 1.1908569e-005,69.6506 -2.9984828e-006,69.6559 8.4239481e-008,69.6612 2.6620639e-006,69.6665 0.093750834,69.6718 0.031246763,69.6771 5.3445007e-007,69.6824 -1.6893081e-006,69.6877 6.2233248e-006,69.6930 0.093774386,69.6983 0.68752354,69.7036 1.6562312,69.7089 1.1874824,69.7142 0.21879096,69.7195 0.56254733,69.7248 0.74997818,69.7301 0.34368527,69.7354 -2.5984878e-005,69.7407 0.093764335,69.7460 0.90629941,69.7513 1.7187691,69.7566 1.4062141,69.7619 0.71872604,69.7672 0.59376776,69.7725 0.53124905,69.7778 0.43747959,69.7831 0.49999642,69.7884 0.18749155,69.7937 2.5391621e-006,69.7990 -8.7256594e-006,69.8043 0.062494598,69.8096 0.031259712,69.8149 4.333685e-006,69.8202 -6.4305368e-006,69.8256 0.031283725,69.8309 0.40626419,69.8362 1.0624092,69.8415 1.4687181,69.8468 0.56254476,69.8521 0.093779407,69.8574 0.40626803,69.8627 0.59374529,69.8680 0.34375036,69.8733 0.25003192,69.8786 0.53128886,69.8839 0.65623587,69.8892 0.40622434,69.8945 0.40626612,69.8999 0.56251484,69.9052 0.84372669,69.9105 0.46873692,69.9158 0.96879369,69.9211 0.90623742,69.9264 0.46869311,69.9317 0.031240433,69.9370 1.6947189e-006,69.9423 -4.541391e-007,69.9476 1.2168842e-007,69.9529 -3.2574725e-008,69.9583 8.5997032e-009,69.9636 -1.8211702e-009,69.9689 -1.3159612e-009,69.9742 7.085867e-009,69.9795 -2.702995e-008,69.9848 1.0104294e-007,69.9901 0.031265516,69.9954 0.28124836,70.0007 0.18748493,70.0061 1.4329552e-006,70.0114 -3.8691152e-007,70.0167 1.1456643e-007,70.0220 -7.1324123e-008,70.0273 1.7073532e-007,70.0326 -6.1166838e-007,70.0379 2.2761396e-006,70.0433 0.12502119,70.0486 0.50003862,70.0539 0.46874377,70.0592 0.21869719,70.0645 0.31247118,70.0698 0.74998838,70.0751 1.0937481,70.0805 0.75001931,70.0858 0.18751673,70.0911 6.8866561e-006,70.0964 0.12501177,70.1017 0.40624183,70.1070 0.46872529,70.1123 0.12500851,70.1177 1.2606723e-005,70.1230 -6.1559135e-006,70.1283 1.2016876e-005,70.1336 0.15626988,70.1389 0.25000733,70.1443 0.2499879,70.1496 0.09372934,70.1549 -4.0963387e-006,70.1602 -2.2004457e-008,70.1655 4.1851426e-006,70.1708 0.09375266,70.1762 0.09375453,70.1815 -4.0189785e-005,70.1868 0.49988541,70.1921 1.0937245,70.1974 0.78133196,70.2028 0.53133917,70.2081 0.50004077,70.2134 0.49997374,70.2187 0.093733475,70.2240 -1.3426071e-006,70.2294 8.9274045e-006,70.2347 0.093766496,70.2400 0.3437497,70.2453 0.59376675,70.2506 0.37499094,70.2560 0.093718432,70.2613 0.093752861,70.2666 0.31250098,70.2719 0.18749648,70.2773 6.5286208e-008,70.2826 -1.0143108e-008,70.2879 -2.4722322e-008,70.2932 1.0904367e-007,70.2985 -4.1148897e-007,70.3039 1.5370475e-006,70.3092 -5.7372063e-006,70.3145 0.093733393,70.3198 0.18749948,70.3252 0.093768567,70.3305 -1.1422818e-006,70.3358 0.24997078,70.3411 0.87498289,70.3465 0.87501889,70.3518 0.34377182,70.3571 0.093757629,70.3624 2.1916276e-006,70.3678 1.4878468e-006,70.3731 0.031251077,70.3784 -5.7899588e-006,70.3838 0.093745001,70.3891 0.093757935,70.3944 0.18751432,70.3997 0.56249517,70.4051 0.71873397,70.4104 0.28124672,70.4157 0.31249961,70.4210 0.59375107,70.4264 0.68752193,70.4317 0.56250525,70.4370 0.1875077,70.4424 0.31249109,70.4477 -2.0515627e-005,70.4530 3.9367296e-006,70.4583 4.7710992e-006,70.4637 -2.3023682e-005,70.4690 0.18746656,70.4743 0.18753594,70.4797 0.093778558,70.4850 0.093738765,70.4903 -1.6968903e-006,70.4957 -6.6755064e-008,70.5010 1.9642573e-006,70.5063 -7.7910063e-006,70.5117 0.18746997,70.5170 0.5624702,70.5223 0.75001478,70.5276 0.34377706,70.5330 0.40624464,70.5383 0.53125274,70.5436 0.31252539,70.5490 0.093755983,70.5543 -4.6148602e-006,70.5596 -4.8906918e-006,70.5650 0.09373609,70.5703 0.093772441,70.5756 0.093753889,70.5810 4.5444949e-008,70.5863 0.31252879,70.5916 0.62499946,70.5970 0.28123569,70.6023 0.49999434,70.6077 0.50000137,70.6130 0.12500639,70.6183 0.34376562,70.6237 0.59375083,70.6290 0.4061954,70.6343 0.93748546,70.6397 0.84376574,70.6450 0.71873933,70.6503 0.93752813,70.6557 0.96874881,70.6610 0.68745959,70.6664 0.500009,70.6717 0.46877956,70.6770 0.18750076,70.6824 -2.0396058e-006,70.6877 5.3661836e-007,70.6930 -1.06685e-007,70.6984 -1.0993928e-007,70.7037 5.4650394e-007,70.7091 -2.0762614e-006,70.7144 7.7592249e-006,70.7197 0.093753256,70.7251 0.28123811,70.7304 0.46873853,70.7358 0.34374425,70.7411 0.31251067,70.7464 0.031260706,70.7518 -5.9118875e-006,70.7571 0.3124924,70.7625 0.49999934,70.7678 0.31251025,70.7731 -3.4010855e-006,70.7785 0.093742847,70.7838 0.28129417,70.7892 1.3750831,70.7945 3.1875401,70.7999 3.3749781,70.8052 2.3124342,70.8105 0.68744785,70.8159 0.43750086,70.8212 0.5312503,70.8266 0.99999297,70.8319 1.0624892,70.8373 0.28124878,70.8426 5.9979679e-006,70.8479 -5.0771605e-006,70.8533 0.12496793,70.8586 0.43746653,70.8640 0.34379146,70.8693 3.4736844e-005,70.8747 -9.3291274e-006,70.8800 2.5766362e-006,70.8854 -9.766278e-007,70.8907 1.329758e-006,70.8960 -4.3427217e-006,70.9014 1.6042521e-005,70.9067 1.1562845,70.9121 1.562499,70.9174 1.0937192,70.9228 0.34373453,70.9281 -1.4964198e-006,70.9335 8.4346921e-006,70.9388 0.093768872,70.9442 0.78126919,70.9495 1.2500132,70.9549 1.5624995,70.9602 1.2499706,70.9656 0.49997187,70.9709 -2.1403349e-007,70.9763 -2.694072e-007,70.9816 1.2918042e-006,70.9870 -4.8982452e-006,70.9923 0.18750568,70.9977 0.50000989,71.0030 0.21874176,71.0084 -4.671047e-006,71.0137 2.5077995e-006,71.0191 -5.3602184e-006,71.0244 0.18749969,71.0298 1.5938029,71.0351 2.4999893,71.0405 1.3749641,71.0458 0.50002062,71.0512 0.34376371,71.0565 0.46877107,71.0619 0.62497985,71.0672 0.62497085,71.0726 0.8437314,71.0779 0.3125056,71.0833 0.09376087,71.0886 -7.7827435e-006,71.0940 2.0853522e-006,71.0993 -5.5798569e-007,71.1047 1.4640771e-007,71.1101 -2.7595224e-008,71.1154 -3.6044021e-008,71.1208 1.7179003e-007,71.1261 -6.5117405e-007,71.1315 2.4331191e-006,71.1368 -9.0821004e-006,71.1422 0.031296782,71.1475 0.59381753,71.1529 0.90624285,71.1582 0.46868089,71.1636 -3.9147384e-005,71.1690 1.0476829e-005,71.1743 -2.7565029e-006,71.1797 5.4824909e-007,71.1850 5.6381901e-007,71.1904 -2.803841e-006,71.1957 1.0652495e-005,71.2011 0.46879125,71.2065 0.93752182,71.2118 0.74995798,71.2172 0.12497309,71.2225 0.062507048,71.2279 0.062499419,71.2333 0.062495273,71.2386 -5.413784e-006,71.2440 1.4799399e-006,71.2493 -5.0551387e-007,71.2547 0.18750383,71.2600 0.3437483,71.2654 0.18750298,71.2708 0.093764141,71.2761 0.15624949,71.2815 0.093737885,71.2869 -1.3317598e-005,71.2922 0.18741348,71.2976 1.0936708,71.3029 1.2813091,71.3083 0.34384343,71.3137 2.5492012e-005,71.3190 -7.6261786e-006,71.3244 5.0107815e-006,71.3297 -1.2417397e-005,71.3351 0.187444,71.3405 0.49998283,71.3458 0.34379473,71.3512 0.093789741,71.3566 0.31251484,71.3619 0.34374374,71.3673 0.18749234,71.3726 -3.9282595e-006,71.3780 3.185643e-006,71.3834 0.093752906,71.3887 0.093746923,71.3941 -2.3115401e-006,71.3995 6.0693208e-007,71.4048 -1.1598168e-007,71.4102 -1.4307588e-007,71.4156 0.031243572,71.4209 0.18749319,71.4263 0.18750809,71.4317 0.12503099,71.4370 0.28125006,71.4424 0.09372583,71.4478 -2.9055261e-006,71.4531 0.12502711,71.4585 0.46877337,71.4639 0.37496954,71.4692 0.031228678,71.4746 3.1198101e-006,71.4800 -4.451044e-007,71.4853 -1.3398115e-006,71.4907 0.03125203,71.4961 0.18750629,71.5014 0.4374947,71.5068 0.3125166,71.5122 0.18750779,71.5176 0.093729436,71.5229 -1.2511227e-005,71.5283 2.8710039e-005,71.5337 0.56252462,71.5390 0.65627807,71.5444 1.1563087,71.5498 1.1561996,71.5551 0.68745005,71.5605 0.93748999,71.5659 0.56248987,71.5713 0.5312922,71.5766 0.6562537,71.5820 0.46873027,71.5874 0.37492788,71.5927 0.74993622,71.5981 0.65631944,71.6035 0.093789943,71.6089 -1.5397025e-005,71.6142 4.1536277e-006,71.6196 -1.2161507e-006,71.6250 7.1065307e-007,71.6304 0.093761452,71.6357 0.40627065,71.6411 0.62499928,71.6465 0.40622917,71.6519 0.093739234,71.6572 -2.4430028e-007,71.6626 1.1877561e-009,71.6680 0.093748868,71.6734 0.31250986,71.6787 0.28126201,71.6841 0.1249845,71.6895 1.1148975e-006,71.6949 0.093730778,71.7002 0.49993661,71.7056 0.75000286,71.7110 0.40630028,71.7164 0.18748868,71.7217 0.56247693,71.7271 0.53128147,71.7325 0.093774594,71.7379 2.0274269e-006,71.7433 -1.1348699e-006,71.7486 2.5120987e-006,71.7540 -8.9142541e-006,71.7594 0.09372396,71.7648 0.18749817,71.7701 0.18750517,71.7755 0.59373689,71.7809 0.6250115,71.7863 0.18752636,71.7917 6.0878656e-006,71.7970 -1.0785704e-006,71.8024 0.031244444,71.8078 0.34375492,71.8132 0.43750051,71.8186 0.37497923,71.8239 0.43753594,71.8293 1.5625625,71.8347 2.2499838,71.8401 1.4999615,71.8455 0.84373391,71.8509 0.093741737,71.8562 1.6935018e-006,71.8616 -4.2572194e-007,71.8670 9.2277617e-009,71.8724 3.8888743e-007,71.8778 -1.5649248e-006,71.8831 0.37504894,71.8885 0.96877575,71.8939 0.53120375,71.8993 0.093710899,71.9047 0.18743213,71.9101 0.49997887,71.9154 0.40632427,71.9208 0.093782946,71.9262 0.062486481,71.9316 0.093754433,71.9370 3.4132827e-006,71.9424 -7.1284769e-009,71.9478 0.093755119,71.9531 0.18749981,71.9585 0.093745671,71.9639 -2.7508152e-006,71.9693 0.093756832,71.9747 0.34373856,71.9801 1.374951,71.9855 1.5624876,71.9909 0.84378332,71.9962 0.28127795,72.0016 7.9746642e-006,72.0070 -1.9801098e-006,72.0124 -5.4974791e-008,72.0178 0.093765348,72.0232 0.46878359,72.0286 0.81250435,72.0340 0.62496722,72.0393 0.1874797,72.0447 6.2527727e-007,72.0501 -2.49252e-006,72.0555 9.345621e-006,72.0609 0.18752693,72.0663 0.34374994,72.0717 0.18747325,72.0771 0.093743272,72.0825 0.18750495,72.0879 0.093736857,72.0932 3.4455363e-005,72.0986 0.62506813,72.1040 0.96875781,72.1094 0.71868807,72.1148 0.093706205,72.1202 3.3905881e-006,72.1256 -9.5684163e-007,72.1310 4.3650192e-007,72.1364 -7.8915053e-007,72.1418 2.7203134e-006,72.1472 0.093753055,72.1526 0.093748234,72.1580 0.031247424,72.1633 -1.076027e-006,72.1687 3.2630646e-007,72.1741 -2.2911948e-007,72.1795 5.9019612e-007,72.1849 -2.1318428e-006,72.1903 0.031267274,72.1957 0.18749866,72.2011 0.59372532,72.2065 0.59375465,72.2119 0.28125739,72.2173 0.031248784,72.2227 -4.3832648e-007,72.2281 -3.2598456e-007,72.2335 1.7424682e-006,72.2389 -6.6444782e-006,72.2443 0.062503874,72.2497 0.18750431,72.2551 0.093753263,72.2605 0.28126016,72.2659 0.28124338,72.2713 0.031241743,72.2767 -9.712976e-007,72.2821 -4.0057271e-006,72.2875 0.093718067,72.2929 0.34371388,72.2983 0.68754011,72.3037 0.28129393,72.3091 0.093761675,72.3144 0.37502354,72.3198 0.59373534,72.3252 0.34372512,72.3306 0.093742914,72.3360 -8.6025125e-007,72.3414 -1.2672176e-006,72.3468 5.9297558e-006,72.3523 0.09377604,72.3577 0.31252068,72.3631 0.31247348,72.3685 0.062480539,72.3739 0.031233411,72.3793 0.31244385,72.3847 0.74998081,72.3901 0.56254822,72.3955 0.093788072,72.4009 1.7718682e-007,72.4063 -1.8932093e-007,72.4117 0.18750112,72.4171 0.31250098,72.4225 0.093742937,72.4279 0.093708992,72.4333 0.31247312,72.4387 0.56258607,72.4441 1.1563461,72.4495 1.4374415,72.4549 0.78118622,72.4603 0.18751259,72.4657 1.0634964e-006,72.4711 -1.6985183e-006,72.4765 5.7310135e-006,72.4819 0.53125787,72.4873 0.5937441,72.4927 0.53126562,72.4981 1.312517,72.5036 1.1874822,72.5090 0.49997887,72.5144 7.0256838e-006,72.5198 0.09375558,72.5252 0.062490243,72.5306 0.031247852,72.5360 -1.2120933e-006,72.5414 4.2944876e-007,72.5468 -5.0563602e-007,72.5522 1.281266,72.5576 1.7500095,72.5630 1.2499849,72.5684 0.34374091,72.5739 -1.4111938e-006,72.5793 1.6196899e-006,72.5847 0.093753472,72.5901 0.09377671,72.5955 0.34379008,72.6009 0.40619615,72.6063 0.12496345,72.6117 2.4741927e-005,72.6171 -9.4290363e-006,72.6225 1.2973119e-005,72.6280 0.15627041,72.6334 0.21874338,72.6388 0.093730897,72.6442 -5.0035678e-006,72.6496 1.393263e-006,72.6550 -5.6907106e-007,72.6604 8.829735e-007,72.6658 0.03125361,72.6712 -1.5337533e-005,72.6767 0.43747383,72.6821 1.093742,72.6875 0.59375894,72.6929 0.21880333,72.6983 0.5625307,72.7037 1.0937275,72.7091 1.0624382,72.7146 0.50001293,72.7200 0.34380782,72.7254 0.34373629,72.7308 0.28120545,72.7362 0.56247854,72.7416 0.34379283,72.7470 0.31250164,72.7525 0.49992236,72.7579 0.4999783,72.7633 0.46882325,72.7687 0.46876189,72.7741 0.81249201,72.7795 0.46877664,72.7850 0.031249901,72.7904 -3.709632e-006,72.7958 -1.2715082e-006,72.8012 8.7968292e-006,72.8066 0.093764722,72.8120 0.093730934,72.8175 0.093724184,72.8229 0.18749975,72.8283 0.09377683,72.8337 0.093755998,72.8391 -1.2132751e-005,72.8446 3.4266923e-006,72.8500 -1.5730344e-006,72.8554 2.8653924e-006,72.8608 -9.8893106e-006,72.8662 0.031299733,72.8717 0.40625271,72.8771 0.093715549,72.8825 0.28128275,72.8879 0.43751121,72.8933 0.49998045,72.8988 0.18746926,72.9042 -4.9256078e-006,72.9096 1.2022205e-006,72.9150 1.1719651e-007,72.9204 -1.6712735e-006,72.9259 6.5684985e-006,72.9313 0.18747035,72.9367 0.49998778,72.9421 0.31253815,72.9476 0.031253364,72.9530 -6.1541946e-006,72.9584 1.8820156e-006,72.9638 -1.3734228e-006,72.9692 3.6118363e-006,72.9747 -1.3075011e-005,72.9801 0.18747468,72.9855 0.31249785,72.9909 0.18753384,72.9964 0.50001305,73.0018 -1.1993113e-005,73.0072 0.09375383,73.0126 0.18751699,73.0181 0.3750259,73.0235 0.46874669,73.0289 0.28123021,73.0343 0.093734272,73.0398 -6.2548611e-006,73.0452 1.5907918e-006,73.0506 -1.0773623e-007,73.0561 -1.1601021e-006,73.0615 4.7485978e-006,73.0669 0.18753144,73.0723 0.50001705,73.0778 0.65622312,73.0832 0.21872805,73.0886 0.31249818,73.0940 0.31249925,73.0995 0.46873465,73.1049 0.40623441,73.1103 0.3125166,73.1158 0.18751442,73.1212 1.1830543e-006,73.1266 0.09375532,73.1321 0.031246904,73.1375 0.18748428,73.1429 0.3125011,73.1483 0.18751131,73.1538 -9.2615176e-007,73.1592 -2.5005329e-006,73.1646 0.031250302,73.1701 1.2794289e-006,73.1755 0.03126828,73.1809 0.18750721,73.1864 0.12498514,73.1918 0.12499519,73.1972 0.15625106,73.2027 0.31250572,73.2081 0.3124935,73.2135 0.093744114,73.2190 0.12501024,73.2244 0.40625447,73.2298 0.28123361,73.2353 0.34374985,73.2407 1.0000004,73.2461 0.65626103,73.2516 0.37503627,73.2570 0.46877524,73.2624 0.59375376,73.2679 0.56248659,73.2733 0.40623552,73.2787 0.43747744,73.2842 0.5937565,73.2896 0.40624219,73.2950 0.093722597,73.3005 0.15624155,73.3059 0.46872908,73.3113 0.50000209,73.3168 0.21878582,73.3222 0.34383109,73.3277 1.2188265,73.3331 1.7499652,73.3385 0.74994123,73.3440 0.56245977,73.3494 0.3437309,73.3548 0.50001597,73.3603 0.78127074,73.3657 1.156253,73.3712 0.74996698,73.3766 0.18748422,73.3820 4.3222673e-007,73.3875 0.12500411,73.3929 0.25001171,73.3984 0.43750387,73.4038 0.34375232,73.4092 0.062453955,73.4147 0.40619484,73.4201 0.34376967,73.4256 0.18753208,73.4310 0.31253469,73.4364 0.62501311,73.4419 0.37498021,73.4473 0.093703017,73.4528 0.65625226,73.4582 1.2188416,73.4636 0.96875137,73.4691 0.43742472,73.4745 0.24999431,73.4800 0.18754196,73.4854 0.093731359,73.4909 0.18746433,73.4963 0.18752961,73.5017 1.9501411e-005,73.5072 -5.3879858e-006,73.5126 2.0489122e-006,73.5181 0.093750514,73.5235 0.09374921,73.5290 -6.7555715e-007,73.5344 1.6958948e-007,73.5399 -2.7384839e-009,73.5453 -1.5866601e-007,73.5507 6.374616e-007,73.5562 -2.3913876e-006,73.5616 8.9288551e-006,73.5671 0.18749648,73.5725 0.18747944,73.5780 0.09376698,73.5834 0.50000811,73.5889 -1.0424449e-005,73.5943 0.093752392,73.5998 0.093749464,73.6052 1.1331474e-006,73.6107 -2.6079106e-006,73.6161 9.2992495e-006,73.6216 0.78127164,73.6270 1.1874999,73.6325 0.78122884,73.6379 -1.1152432e-005,73.6433 9.4929137e-006,73.6488 0.18751614,73.6542 0.3437584,73.6597 0.31248301,73.6651 0.15626478,73.6706 0.34378016,73.6760 0.34372491,73.6815 0.093720786,73.6869 -6.2546669e-006,73.6924 5.3273561e-006,73.6978 0.093766488,73.7033 0.18749505,73.7087 0.18748504,73.7142 -1.5269496e-006,73.7197 0.18749496,73.7251 0.56249982,73.7306 0.50000101,73.7360 0.18750535,73.7415 0.18752508,73.7469 0.43748438,73.7524 0.49996158,73.7578 0.34375545,73.7633 0.28126571,73.7687 0.062507622,73.7742 8.1127507e-007,73.7796 -1.8968423e-007,73.7851 -5.2617931e-008,73.7905 4.0021055e-007,73.7960 -1.5483625e-006,73.8014 0.093759127,73.8069 0.31249499,73.8124 0.49997261,73.8178 0.74998927,73.8233 0.56252295,73.8287 1.455531e-005,73.8342 1.5384841e-006,73.8396 0.18754187,73.8451 0.50001186,73.8505 0.31245694,73.8560 -2.0344487e-005,73.8615 1.584225e-005,73.8669 0.093759134,73.8724 0.18751439,73.8778 0.50000429,73.8833 0.3437244,73.8887 0.09373837,73.8942 -5.7332375e-007,73.8997 6.2470968e-007,73.9051 -1.9256399e-006,73.9106 0.031266976,73.9160 0.18751273,73.9215 0.12498114,73.9270 -1.6005955e-005,73.9324 0.031252779,73.9379 4.8760794e-006,73.9433 -1.0675815e-006,73.9488 0.093761317,73.9543 0.34376049,73.9597 0.34373948,73.9652 0.093738869,73.9706 3.7422342e-007,73.9761 0.031264059,73.9816 0.093745589,73.9870 -1.2770194e-005,73.9925 3.3058752e-006,73.9979 -4.5216876e-007,74.0034 -1.497644e-006,74.0089 0.031242283,74.0143 0.093743354,74.0198 0.093759432,74.0253 7.9174088e-006,74.0307 -2.0796817e-006,74.0362 4.0062488e-007,74.0416 4.7741804e-007,74.0471 0.093751028,74.0526 0.093748748,74.0580 6.1074201e-007,74.0635 0.87505507,74.0690 2.2187667,74.0744 2.4999387,74.0799 1.4062189,74.0854 0.12502645,74.0908 0.18754803,74.0963 0.40624222,74.1018 0.18747012,74.1072 0.18750569,74.1127 0.34376597,74.1182 0.34372753,74.1236 0.2812129,74.1291 0.093759649,74.1346 1.1993688e-005,74.1400 6.1072328e-006,74.1455 0.37492788,74.1510 1.093696,74.1564 1.1250982,74.1619 0.37504542,74.1674 0.093727224,74.1728 -2.5601109e-006,74.1783 1.3906767e-006,74.1838 -3.0026374e-006,74.1892 1.0620724e-005,74.1947 0.09375,74.2002 -1.0602429e-005,74.2056 2.9494663e-006,74.2111 -1.1945685e-006,74.2166 0.18751515,74.2221 0.34376746,74.2275 0.21874063,74.2330 0.093731262,74.2385 -4.656868e-006,74.2439 0.03123853,74.2494 0.40623769,74.2549 0.40625843,74.2603 0.031280857,74.2658 0.21877001,74.2713 0.25000146,74.2768 0.4062646,74.2822 0.71877658,74.2877 0.81245571,74.2932 0.74991691,74.2987 0.7500118,74.3041 0.31253615,74.3096 2.6008936e-006,74.3151 -7.0004137e-007,74.3205 1.9905185e-007,74.3260 -9.6110632e-008,74.3315 1.8538925e-007,74.3370 0.093752705,74.3424 0.18750234,74.3479 0.09373787,74.3534 0.62498832,74.3589 1.5937324,74.3643 1.4687353,74.3698 0.62504911,74.3753 0.18751071,74.3808 0.031241367,74.3862 0.09376172,74.3917 0.031242194,74.3972 0.06250678,74.4027 0.062493414,74.4082 -5.8904202e-006,74.4136 4.6965874e-006,74.4191 -1.2896571e-005,74.4246 0.31250104,74.4301 0.437525,74.4355 0.59378362,74.4410 0.56250274,74.4465 0.68748182,74.4520 0.68748677,74.4575 0.28125888,74.4629 0.65626967,74.4684 0.49999258,74.4739 0.18747403,74.4794 -2.1836551e-005,74.4849 0.093750238,74.4903 0.28125116,74.4958 0.4062584,74.5013 0.31249821,74.5068 0.031246899,74.5123 8.3002146e-007,74.5177 -2.1958078e-007,74.5232 4.8229563e-008,74.5287 2.6685097e-008,74.5342 -1.5498863e-007,74.5397 5.933216e-007,74.5451 -2.2184877e-006,74.5506 8.2813367e-006,74.5561 0.78127575,74.5616 1.0937353,74.5671 0.50000638,74.5726 0.31254727,74.5780 0.49998647,74.5835 0.28122947,74.5890 0.21872303,74.5945 0.46868336,74.6000 0.50000107,74.6055 0.18754828,74.6109 8.929348e-006,74.6164 -2.1409596e-006,74.6219 0.093763001,74.6274 0.34376013,74.6329 0.343743,74.6384 0.18748796,74.6439 -4.8226057e-006,74.6493 1.2924337e-006,74.6548 -3.4671723e-007,74.6603 9.4325173e-008,74.6658 -3.0554403e-008,74.6713 2.7886349e-008,74.6768 -8.099564e-008,74.6823 2.9612085e-007,74.6877 -1.1035816e-006,74.6932 0.18750748,74.6987 0.56250125,74.7042 0.59372491,74.7097 0.28124407,74.7152 0.093768701,74.7207 5.9951899e-006,74.7262 -3.4832269e-006,74.7317 7.9378979e-006,74.7371 -2.8270646e-005,74.7426 0.34370908,74.7481 0.56250477,74.7536 0.31253606,74.7591 0.093769744,74.7646 0.093748443,74.7701 4.9207665e-006,74.7756 3.0318e-007,74.7811 0.093735673,74.7866 0.74999124,74.7920 0.81251734,74.7975 0.2499972,74.8030 0.031300522,74.8085 0.6250658,74.8140 0.78125542,74.8195 0.81244242,74.8250 0.312446,74.8305 0.093750253,74.8360 -3.739598e-006,74.8415 1.3150095e-006,74.8470 -1.5202368e-006,74.8525 4.7662538e-006,74.8579 0.093762338,74.8634 0.1875089,74.8689 0.18748522,74.8744 -1.2828948e-005,74.8799 3.0675997e-006,74.8854 5.5977785e-007,74.8909 0.18744402,74.8964 0.65617293,74.9019 0.84378421,74.9074 1.0938323,74.9129 0.93755263,74.9184 0.49999547,74.9239 0.18747731,74.9294 0.18749577,74.9349 -6.9319476e-006,74.9404 1.8568127e-006,74.9459 -4.9471481e-007,74.9514 1.2188706e-007,74.9569 7.2126434e-009,74.9624 -1.5076266e-007,74.9679 5.9589166e-007,74.9734 -2.2329955e-006,74.9789 8.3368004e-006,74.9844 0.75002569,74.9899 0.96875167,74.9954 0.43747687,75.0009 0.031244444,75.0063 -2.063604e-005,75.0118 0.18745421,75.0173 0.31251514,75.0228 0.093792163,75.0283 4.9124001e-006,75.0338 -1.2740395e-006,75.0393 1.8332565e-007,75.0448 5.4090316e-007,75.0503 -2.3471705e-006,75.0558 8.8485422e-006,75.0614 0.78127378,75.0669 1.1562428,75.0724 0.56247795,75.0779 -1.5719068e-006,75.0834 -1.79337e-006,75.0889 0.18749574,75.0944 0.34375006,75.0999 0.18750408,75.1054 2.4109922e-006,75.1109 -7.193517e-007,75.1164 4.6623575e-007,75.1219 -1.1456306e-006,75.1274 0.18748431,75.1329 0.18748815,75.1384 0.093768686,75.1439 1.283095e-005,75.1494 -5.8433766e-006,75.1549 0.03127702,75.1604 0.18749981,75.1659 0.031223726,75.1714 3.2794298e-006,75.1769 -3.3104088e-006,75.1824 0.093763337,75.1879 0.50000685,75.1934 0.34373587,75.1989 0.093745947,75.2044 1.2015089e-007,75.2100 2.0363265e-007,75.2155 -9.34779e-007,75.2210 0.093703635,75.2265 0.49994725,75.2320 0.56253582,75.2375 0.28132388,75.2430 1.2813375,75.2485 2.687546,75.2540 2.5624883,75.2595 1.7812425,75.2650 1.15625,75.2705 1.0624905,75.2760 0.56243247,75.2816 0.12495119,75.2871 1.6492151e-006,75.2926 -4.4697222e-007,75.2981 1.3853554e-007,75.3036 -1.0713887e-007,75.3091 2.9003382e-007,75.3146 -1.0530831e-006,75.3201 3.9226302e-006,75.3256 -1.4638683e-005,75.3311 0.31247795,75.3367 0.34376532,75.3422 0.28128612,75.3477 0.65625089,75.3532 0.81248122,75.3587 0.28124967,75.3642 4.6406061e-007,75.3697 -1.5248122e-007,75.3752 1.4583605e-007,75.3807 -4.3088849e-007,75.3863 0.031251106,75.3918 -4.0034129e-006,75.3973 0.031275369,75.4028 0.31251225,75.4083 0.81243056,75.4138 1.4686756,75.4193 1.1250029,75.4249 0.56255341,75.4304 0.4062815,75.4359 0.28126633,75.4414 0.093777485,75.4469 0.31250754,75.4524 0.28125092,75.4579 0.31251043,75.4635 0.28122747,75.4690 0.031203551,75.4745 0.40622932,75.4800 0.34377089,75.4855 0.093774341,75.4910 4.084407e-006,75.4966 -1.2797088e-006,75.5021 1.0341518e-006,75.5076 -2.8570419e-006,75.5131 1.0394871e-005,75.5186 0.31251365,75.5241 0.34374025,75.5297 0.28125039,75.5352 0.53125989,75.5407 0.46873951,75.5462 0.093738504,75.5517 -5.2141627e-007,75.5573 1.4007018e-007,75.5628 -3.8820804e-008,75.5683 1.5201454e-008,75.5738 0.093753345,75.5793 0.18750003,75.5849 0.093746498,75.5904 5.2823975e-007,75.5959 -1.9797451e-006,75.6014 7.3913666e-006,75.6069 -2.7588061e-005,75.6125 0.34366715,75.6180 0.74997634,75.6235 1.0625968,75.6290 1.2500628,75.6345 0.78122562,75.6401 -8.9144314e-006,75.6456 2.99416e-006,75.6511 -3.0616734e-006,75.6566 0.031272545,75.6622 0.31255549,75.6677 0.6875276,75.6732 0.6249243,75.6787 0.43740839,75.6843 0.84377927,75.6898 1.2188499,75.6953 0.96876884,75.7008 0.43743426,75.7064 -2.3269511e-005,75.7119 5.6302702e-006,75.7174 7.5062036e-007,75.7229 0.093761489,75.7285 0.18749681,75.7340 0.031237829,75.7395 8.2945244e-006,75.7450 0.18749268,75.7506 0.62498778,75.7561 0.50000912,75.7616 0.062476546,75.7671 0.18748605,75.7727 0.18752855,75.7782 2.5118245e-005,75.7837 0.18751888,75.7892 0.84375763,75.7948 0.81249088,75.8003 0.18748806,75.8058 0.37500241,75.8114 0.62502164,75.8169 0.75001359,75.8224 0.81247818,75.8279 0.93748832,75.8335 1.3437772,75.8390 2.0937696,75.8445 1.906222,75.8501 0.7812137,75.8556 -4.8815236e-006,75.8611 0.093752064,75.8667 0.18751009,75.8722 0.093707502,75.8777 0.281221,75.8832 0.18752983,75.8888 0.093770772,75.8943 1.2432102e-005,75.8998 0.031236647,75.9054 0.34373441,75.9109 0.56249928,75.9164 0.34376854,75.9220 1.0350655e-005,75.9275 -3.3643344e-006,75.9330 0.031253111,75.9386 0.093744308,75.9441 0.093773007,75.9496 0.43754712,75.9552 0.90625709,75.9607 0.87495655,75.9662 0.2187189,75.9718 0.093751073,75.9773 2.9388939e-006,75.9828 0.093755379,75.9884 0.093745738,75.9939 0.031248268,75.9994 0.093784228,76.0050 0.3750273,76.0105 0.43748596,76.0160 0.46872339,76.0216 0.34373984,76.0271 0.34374544,76.0327 0.03123918,76.0382 5.7267916e-006,76.0437 0.093778208,76.0493 0.28125313,76.0548 0.12496884,76.0603 -2.3379178e-007,76.0659 0.31250966,76.0714 0.65622211,76.0770 0.81247437,76.0825 0.2812764,76.0880 1.7079146e-005,76.0936 0.093752138,76.0991 0.43753156,76.1046 0.90628219,76.1102 1.0312625,76.1157 0.96872699,76.1213 0.53122377,76.1268 0.31248155,76.1323 0.093745269,76.1379 0.093763083,76.1434 0.093735173,76.1490 0.093731619,76.1545 0.49999708,76.1601 0.5000034,76.1656 0.18750782,76.1711 3.7370548e-006,76.1767 -2.8205163e-006,76.1822 0.031253651,76.1878 0.093756303,76.1933 0.031244835,76.1988 -3.7075879e-006,76.2044 1.9570923e-007,76.2099 2.9253542e-006,76.2155 0.093740083,76.2210 0.6249612,76.2266 1.0624807,76.2321 0.5625273,76.2376 0.18753071,76.2432 1.3836604e-005,76.2487 0.78128278,76.2543 1.5625131,76.2598 1.3124661,76.2654 0.34372836,76.2709 0.093751281,76.2765 3.0670137e-006,76.2820 -1.8577985e-006,76.2876 4.3642995e-006,76.2931 0.18747921,76.2986 0.49999291,76.3042 0.34377745,76.3097 0.09375108,76.3153 -5.1283068e-006,76.3208 1.3650853e-006,76.3264 -3.3159802e-007,76.3319 -3.882057e-008,76.3375 4.8695483e-007,76.3430 -1.909169e-006,76.3486 0.09372808,76.3541 0.68750554,76.3597 1.0000509,76.3652 1.1875223,76.3708 0.99997193,76.3763 0.37497988,76.3819 0.28126547,76.3874 0.50001413,76.3930 0.56248975,76.3985 0.49997076,76.4041 0.65625554,76.4096 0.68749285,76.4152 0.3749297,76.4207 0.8124752,76.4263 0.43755844,76.4318 0.093765557,76.4374 0.3437047,76.4429 0.56249607,76.4485 0.34381095,76.4540 -5.6782087e-006,76.4596 0.37490794,76.4651 0.84373802,76.4707 0.62508553,76.4762 0.12504469,76.4818 -8.3097984e-006,76.4873 -4.8223183e-007,76.4929 1.0240411e-005,76.4984 0.3437919,76.5040 0.78125137,76.5095 0.65621293,76.5151 0.093736485,76.5207 -1.4322127e-006,76.5262 4.041801e-007,76.5318 -1.8439404e-007,76.5373 3.3338955e-007,76.5429 -1.1492518e-006,76.5484 4.2639754e-006,76.5540 0.09375222,76.5595 0.31244034,76.5651 0.6874342,76.5707 0.62504542,76.5762 0.71883583,76.5818 1.7813548,76.5873 4.1563001,76.5929 3.8437088,76.5984 2.3749528,76.6040 1.5312228,76.6095 1.5000217,76.6151 2.0625067,76.6207 1.6874536,76.6262 0.31246632,76.6318 1.8302818e-006,76.6373 -4.2038978e-006,76.6429 0.031278361,76.6485 0.6250115,76.6540 1.3124672,76.6596 1.0000191,76.6651 0.59379089,76.6707 0.56246543,76.6763 0.37495688,76.6818 0.093759939,76.6874 0.18755469,76.6929 0.65623325,76.6985 0.78116375,76.7041 0.40622362,76.7096 0.3125346,76.7152 0.093778335,76.7207 0.12498163,76.7263 0.28125754,76.7319 0.18752272,76.7374 4.0731534e-006,76.7430 0.093791023,76.7485 0.56250745,76.7541 0.87495482,76.7597 0.62499619,76.7652 0.031259581,76.7708 0.31252664,76.7764 0.59376198,76.7819 1.0937005,76.7875 0.87496895,76.7931 0.34375104,76.7986 0.65625113,76.8042 1.0000126,76.8097 0.65627152,76.8153 0.21875414,76.8209 -9.9565041e-006,76.8264 2.6728922e-006,76.8320 -7.3423053e-007,76.8376 2.6381113e-007,76.8431 -3.2097682e-007,76.8487 0.56253153,76.8543 1.5625329,76.8598 1.5624651,76.8654 0.56247985,76.8710 0.56258327,76.8765 2.4376295,76.8821 3.2187378,76.8877 2.6248257,76.8932 1.2498393,76.8988 0.87501466,76.9044 0.34383368,76.9099 0.12501857,76.9155 0.093756936,76.9211 0.093749791,76.9267 2.1951903e-006,76.9322 -2.7158057e-007,76.9378 -1.1091669e-006,76.9434 4.7086983e-006,76.9489 0.031221375,76.9545 0.49996689,76.9601 0.56250721,76.9656 0.31255239,76.9712 0.34379733,76.9768 0.49999404,76.9824 0.40622225,76.9879 0.031232597,76.9935 2.3916064e-006,76.9991 1.5325295e-006,77.0046 0.093750276,77.0102 -2.6276896e-006,77.0158 1.4407898e-006,77.0214 0.09375567,77.0269 0.18749687,77.0325 0.03124411,77.0381 0.09376929,77.0436 0.50003082,77.0492 0.81254309,77.0548 1.3437353,77.0604 0.93748814,77.0659 0.96875286,77.0715 0.81248444,77.0771 1.0313114,77.0827 2.2812874,77.0882 2.6562221,77.0938 1.9686651,77.0994 -4.6012883e-005,77.1050 0.18755448,77.1105 0.7812807,77.1161 0.81247169,77.1217 0.37497455,77.1273 0.1874949,77.1328 0.18751916,77.1384 0.40626305,77.1440 0.28121412,77.1496 -1.8136159e-005,77.1552 5.0405865e-006,77.1607 -2.0247305e-006,77.1663 3.0581568e-006,77.1719 0.031249905,77.1775 -2.6872758e-006,77.1830 7.285999e-007,77.1886 -2.2690166e-007,77.1942 1.7895688e-007,77.1998 -4.8894964e-007,77.2054 1.7769861e-006,77.2109 -6.6195485e-006,77.2165 0.37489635,77.2221 2.1249146,77.2277 2.4688418,77.2333 0.68759519,77.2388 9.3072313e-006,77.2444 -2.4946573e-006,77.2500 6.7061956e-007,77.2556 -1.8761224e-007,77.2612 7.9776008e-008,77.2667 -1.3148673e-007,77.2723 4.462039e-007,77.2779 -1.6534666e-006,77.2835 6.168179e-006,77.2891 0.31250754,77.2946 0.34374419,77.3002 0.1874987,77.3058 0.062506452,77.3114 0.093750849,77.3170 0.062490154,77.3226 -3.8784219e-007,77.3281 -1.4549675e-005,77.3337 0.31248096,77.3393 0.3125132,77.3449 0.21877439,77.3505 0.56252819,77.3561 0.75003451,77.3617 0.5625186,77.3672 0.49995524,77.3728 0.093707934,77.3784 -2.7254373e-006,77.3840 9.406569e-006,77.3896 0.093758687,77.3952 0.093749404,77.4007 0.18748067,77.4063 0.65617561,77.4119 1.0624571,77.4175 0.56255424,77.4231 0.18755026,77.4287 0.093729816,77.4343 0.18750878,77.4399 0.031278528,77.4454 0.031246355,77.4510 0.031250354,77.4566 9.6423182e-006,77.4622 0.18753648,77.4678 0.46876651,77.4734 0.53122586,77.4790 0.34373617,77.4846 0.093736388,77.4902 -1.0056748e-005,77.4957 4.4004946e-007,77.5013 8.2982078e-006,77.5069 0.68749171,77.5125 0.65624148,77.5181 0.21876131,77.5237 0.093748488,77.5293 4.8642266e-007,77.5349 0.031247575,77.5405 9.2094833e-006,77.5461 -3.4417029e-005,77.5516 0.31243661,77.5572 0.56246912,77.5628 0.65628427,77.5684 0.4375619,77.5740 0.21876717,77.5796 0.09372969,77.5852 0.34374267,77.5908 0.37504122,77.5964 0.31251225,77.6020 0.18748611,77.6076 0.031246569,77.6132 -2.0087046e-007,77.6188 -2.0961138e-006,77.6244 8.5861184e-006,77.6300 -3.2251068e-005,77.6355 0.31241399,77.6411 0.90620327,77.6467 1.4063594,77.6523 1.3438488,77.6579 0.62497139,77.6635 0.31251061,77.6691 0.24999917,77.6747 0.18748912,77.6803 0.31250256,77.6859 0.18748401,77.6915 0.031241044,77.6971 1.046773e-005,77.7027 0.093764253,77.7083 0.093736008,77.7139 -1.1794048e-005,77.7195 7.6823299e-006,77.7251 0.093761519,77.7307 0.28125453,77.7363 0.34374601,77.7419 0.43746573,77.7475 0.40621272,77.7531 0.34377187,77.7587 0.093778506,77.7643 0.03126993,77.7699 0.31251341,77.7755 0.81247401,77.7811 0.8124752,77.7867 0.18751943,77.7923 -1.525994e-005,77.7979 0.49998143,77.8035 1.3125205,77.8091 1.5937307,77.8147 0.87500656,77.8203 1.3125522,77.8259 1.4375205,77.8315 1.2811754,77.8371 0.8749432,77.8427 0.93756586,77.8483 0.46878874,77.8539 0.09372855,77.8595 0.031269707,77.8651 0.18747987,77.8707 0.62494606,77.8763 0.62501919,77.8819 0.37501872,77.8875 0.28125027,77.8931 0.18745543,77.8987 0.71874589,77.9043 0.7187897,77.9099 0.84375829,77.9155 0.40626934,77.9211 0.093753174,77.9267 -4.6105024e-006,77.9323 1.6706817e-005,77.9380 0.093706079,77.9436 0.90619999,77.9492 1.1563301,77.9548 0.4375332,77.9604 0.093716756,77.9660 0.093743905,77.9716 0.18750362,77.9772 3.416744e-006,77.9828 0.093734071,77.9884 0.49998668,77.9940 0.50001448,77.9996 0.2187617,78.0052 1.2343357e-005,78.0108 0.15627146,78.0164 0.25000608,78.0221 0.21873021,78.0277 0.031231787,78.0333 1.4047691e-006,78.0389 -4.3751828e-007,78.0445 3.45209e-007,78.0501 -9.433632e-007,78.0557 0.031270213,78.0613 0.7812869,78.0669 1.9062195,78.0725 2.0624051,78.0782 1.7499963,78.0838 0.7500484,78.0894 0.093766533,78.0950 1.1313896e-005,78.1006 -7.3166025e-006,78.1062 0.21875075,78.1118 4.3235286e-006,78.1174 -8.3464818e-007,78.1230 -9.8541398e-007,78.1287 4.7768067e-006,78.1343 0.093752332,78.1399 0.09375634,78.1455 0.21875967,78.1511 0.18748556,78.1567 0.093743749,78.1623 0.18750209,78.1679 -5.5875284e-006,78.1736 6.5757949e-006,78.1792 0.093769796,78.1848 0.18749854,78.1904 0.09373609,78.1960 0.093753368,78.2016 0.093740501,78.2072 0.093735278,78.2129 0.68751568,78.2185 0.65625709,78.2241 0.18747973,78.2297 0.374962,78.2353 0.49996868,78.2409 0.53127986,78.2466 0.34377441,78.2522 0.18750854,78.2578 0.031265989,78.2634 5.9962741e-007,78.2690 0.65632188,78.2746 2.7813661,78.2803 3.8125184,78.2859 2.8124206,78.2915 0.93745303,78.2971 0.84373862,78.3027 0.71872294,78.3084 0.5312373,78.3140 0.31247404,78.3196 0.18752205,78.3252 0.87506413,78.3308 1.062493,78.3365 0.53119606,78.3421 0.18747284,78.3477 -3.434275e-006,78.3533 1.2200178e-005,78.3589 0.18752576,78.3646 0.34377006,78.3702 0.40623051,78.3758 0.1249661,78.3814 -2.6070311e-006,78.3870 7.0229009e-007,78.3927 -2.0191271e-007,78.3983 1.0530726e-007,78.4039 -2.1931788e-007,78.4095 7.7202407e-007,78.4151 -2.869016e-006,78.4208 1.0704932e-005,78.4264 0.12498605,78.4320 0.43745029,78.4376 0.50000352,78.4433 0.37505475,78.4489 1.0937977,78.4545 2.1562967,78.4601 2.5936852,78.4658 1.0936728,78.4714 0.18753533,78.4770 1.2918095e-005,78.4826 -3.0518406e-006,78.4883 -7.1195365e-007,78.4939 5.9004578e-006,78.4995 -2.2891865e-005,78.5051 0.49998245,78.5108 0.96878141,78.5164 0.71876615,78.5220 0.28122607,78.5276 0.37498847,78.5333 0.18751955,78.5389 3.5490918e-006,78.5445 6.5889899e-006,78.5502 0.18755461,78.5558 0.50001448,78.5614 0.37496823,78.5670 0.28122801,78.5727 0.12498003,78.5783 0.031249786,78.5839 0.031258054,78.5895 0.15628043,78.5952 0.34375709,78.6008 0.37498835,78.6064 0.96877134,78.6121 1.40625,78.6177 0.99996114,78.6233 0.18748051,78.6290 2.905015e-006,78.6346 0.34376082,78.6402 0.78126186,78.6458 0.74998617,78.6515 -1.4625905e-005,78.6571 0.093745306,78.6627 0.18749917,78.6684 0.093758047,78.6740 2.9128546e-006,78.6796 -8.0355773e-007,78.6853 3.0114228e-007,78.6909 0.34376335,78.6965 0.75000465,78.7022 0.4999854,78.7078 -4.3527352e-006,78.7134 1.1739373e-006,78.7191 -3.4265395e-007,78.7247 1.9659099e-007,78.7303 0.031249555,78.7360 0.031251583,78.7416 0.3437579,78.7472 0.49999788,78.7529 0.031253863,78.7585 0.12500669,78.7641 0.50001544,78.7698 1.4999981,78.7754 1.1249899,78.7811 0.50001776,78.7867 0.49999428,78.7923 0.40622947,78.7980 0.12498867,78.8036 0.031230511,78.8092 0.28123048,78.8149 0.28127363,78.8205 1.7067274e-005,78.8261 2.1791293e-007,78.8318 0.50001287,78.8374 0.75000632,78.8431 0.18752234,78.8487 0.34376839,78.8543 0.53122234,78.8600 0.15621427,78.8656 1.1073296e-005,78.8712 0.18751547,78.8769 0.18749562,78.8825 0.12499715,78.8882 0.31250942,78.8938 0.53125137,78.8994 0.59371227,78.9051 0.43748495,78.9107 0.40629256,78.9164 0.46877629,78.9220 0.6562109,78.9276 0.34373033,78.9333 0.093763292,78.9389 -3.7558388e-007,78.9446 1.0010429e-007,78.9502 -2.4802045e-008,78.9559 -9.0513924e-010,78.9615 2.8427371e-008,78.9671 -1.1281436e-007,78.9728 4.228653e-007,78.9784 0.18754971,78.9841 0.75004262,78.9897 1.1874509,78.9954 1.4374511,79.0010 1.2187769,79.0066 0.62504238,79.0123 0.56249321,79.0179 0.34373063,79.0236 0.18746169,79.0292 0.68745446,79.0349 0.93750322,79.0405 0.50001895,79.0462 0.18750405,79.0518 0.18747628,79.0574 0.49994454,79.0631 0.8750096,79.0687 0.5000425,79.0744 0.43756938,79.0800 0.50005233,79.0857 0.43745485,79.0913 0.093720697,79.0970 3.7414071e-007,79.1026 -2.9019363e-006,79.1083 1.1234579e-005,79.1139 0.093761943,79.1196 0.093744956,79.1252 0.031221179,79.1309 0.21870151,79.1365 0.34372538,79.1422 0.31255326,79.1478 0.031298399,79.1535 0.3437764,79.1591 1.0312628,79.1648 1.2500036,79.1704 1.1562871,79.1760 0.59370226,79.1817 0.31244031,79.1874 0.18750255,79.1930 0.093757235,79.1987 2.922008e-006,79.2043 4.5045297e-008,79.2100 -3.1027271e-006,79.2156 1.2366961e-005,79.2213 0.21872626,79.2269 0.53114676,79.2326 0.71872503,79.2382 0.50009584,79.2439 0.031316053,79.2495 0.093736939,79.2552 8.5066091e-007,79.2608 0.31253314,79.2665 0.49999934,79.2721 0.34372586,79.2778 0.093733586,79.2834 0.18750931,79.2891 0.7500183,79.2947 1.0000138,79.3004 0.87503093,79.3061 1.437524,79.3117 2.0625031,79.3174 1.9374669,79.3230 1.0937107,79.3287 0.62499201,79.3343 0.12498759,79.3400 -7.1616973e-006,79.3456 1.5508508e-006,79.3513 9.5901737e-007,79.3570 -5.3875392e-006,79.3626 0.093719319,79.3683 0.34370217,79.3739 0.5000276,79.3796 0.28131863,79.3852 0.09374772,79.3909 -1.464186e-005,79.3965 6.7875999e-006,79.4022 0.18749093,79.4079 0.43748835,79.4135 0.40626124,79.4192 7.8162457e-006,79.4248 -1.3617805e-006,79.4305 -2.3700304e-006,79.4362 1.084299e-005,79.4418 0.15627477,79.4475 0.25000668,79.4531 0.18747306,79.4588 -1.550221e-005,79.4645 -1.307124e-006,79.4701 2.0733942e-005,79.4758 1.0625365,79.4814 1.0937626,79.4871 0.5937171,79.4928 0.093713231,79.4984 0.031264447,79.5041 0.09375909,79.5097 0.3125048,79.5154 0.18748687,79.5211 -1.4844341e-005,79.5267 3.214084e-006,79.5324 0.093751982,79.5381 0.31250262,79.5437 0.21872988,79.5494 0.34372413,79.5550 0.56249577,79.5607 0.50001585,79.5664 0.18752418,79.5720 0.093757793,79.5777 0.18751878,79.5834 1.2187361,79.5890 2.3749716,79.5947 1.8437711,79.6004 0.46875912,79.6060 0.21874212,79.6117 0.31249157,79.6174 0.68750316,79.6230 1.1875212,79.6287 1.2187614,79.6344 0.56249499,79.6400 0.40624306,79.6457 0.31249326,79.6514 0.18749262,79.6570 -3.8264857e-006,79.6627 1.360799e-006,79.6684 -1.6165134e-006,79.6740 5.1055886e-006,79.6797 -1.8807365e-005,79.6854 0.21875255,79.6910 0.65627664,79.6967 0.8750245,79.7024 0.71873248,79.7080 0.093720518,79.7137 1.0146533e-005,79.7194 -2.6371397e-006,79.7250 0.031256814,79.7307 0.093744606,79.7364 8.305662e-006,79.7420 0.3125658,79.7477 0.75002205,79.7534 0.65621239,79.7591 0.56247813,79.7647 0.65621901,79.7704 0.5937447,79.7761 0.2187553,79.7817 -8.0354293e-006,79.7874 4.8999397e-007,79.7931 6.0767115e-006,79.7988 0.31253779,79.8044 1.1250443,79.8101 1.4062675,79.8158 0.87496924,79.8215 0.37495008,79.8271 0.093728252,79.8328 -2.46216e-006,79.8385 0.093750805,79.8441 -7.5401306e-007,79.8498 1.9244517e-007,79.8555 -1.570131e-008,79.8612 -1.2966862e-007,79.8668 5.344246e-007,79.8725 -2.0081961e-006,79.8782 7.4989798e-006,79.8839 -2.7990031e-005,79.8895 0.18748325,79.8952 0.093782477,79.9009 8.087839e-006,79.9066 -2.3469117e-006,79.9122 1.2992057e-006,79.9179 0.093767837,79.9236 0.31250647,79.9293 0.18748027,79.9349 -6.7087144e-006,79.9406 1.7960579e-006,79.9463 -4.7496204e-007,79.9520 1.0364041e-007,79.9577 6.0448045e-008,79.9633 -3.4547239e-007,79.9690 1.3215539e-006,79.9747 -4.941151e-006,79.9804 1.8444574e-005,79.9860 0.3125577,79.9917 0.56248331,79.9974 0.53114086,80.0031 0.6874156,80.0088 0.65631288,80.0144 0.093836218,80.0201 -3.2173808e-005,80.0258 0.31247199,80.0315 0.31252226,80.0372 0.093770474,80.0428 1.7900606e-005,80.0485 0.18752046,80.0542 0.62499762,80.0599 0.46869856,80.0656 1.0312035,80.0713 0.75001454,80.0769 0.18751681,80.0826 0.50000203,80.0883 0.68753612,80.0940 0.71879011,80.0997 0.81248462,80.1053 0.49997362,80.1110 7.7209461e-006,80.1167 -3.5634541e-005,80.1224 0.53120559,80.1281 1.4999952,80.1338 1.3437966,80.1394 0.65627986,80.1451 0.90622908,80.1508 0.812518,80.1565 0.18750691,80.1622 -3.8690227e-006,80.1679 1.0371397e-006,80.1736 -2.7921831e-007,80.1792 7.9648402e-008,80.1849 -3.9354006e-008,80.1906 7.7767474e-008,80.1963 -2.717365e-007,80.2020 1.0092612e-006,80.2077 0.031259451,80.2134 0.12501404,80.2190 0.25000793,80.2247 0.28123584,80.2304 0.093732662,80.2361 -9.6220901e-007,80.2418 4.6450316e-007,80.2475 0.18750258,80.2532 0.3437531,80.2589 0.28126603,80.2646 0.18748419,80.2702 0.2811943,80.2759 0.40628415,80.2816 1.0000517,80.2873 0.31247619,80.2930 0.031235928,80.2987 2.1222602e-006,80.3044 -8.5185155e-007,80.3101 1.2850718e-006,80.3158 -4.28874e-006,80.3214 0.093710639,80.3271 0.3437202,80.3328 0.34377232,80.3385 0.12506574,80.3442 0.34379575,80.3499 0.8125093,80.3556 0.84371156,80.3613 0.3749623,80.3670 0.093758553,80.3727 0.093766339,80.3784 0.34377408,80.3841 0.56244254,80.3898 0.62493831,80.3954 0.53125644,80.4011 0.75004113,80.4068 0.53127211,80.4125 0.34375384,80.4182 0.093757711,80.4239 -7.3669794e-006,80.4296 3.2015639e-006,80.4353 -5.4391044e-006,80.4410 0.03125013,80.4467 4.9036562e-006,80.4524 -1.3142242e-006,80.4581 3.5283747e-007,80.4638 -9.7018116e-008,80.4695 3.5206849e-008,80.4752 -4.380454e-008,80.4809 1.4002057e-007,80.4866 -5.1631969e-007,80.4923 0.093772694,80.4980 0.50004435,80.5037 0.87502074,80.5093 0.78120565,80.5150 0.1874599,80.5207 0.062513925,80.5264 0.25001737,80.5321 0.24999601,80.5378 0.12497362,80.5435 0.12496148,80.5492 0.31245407,80.5549 0.49999502,80.5606 0.31256604,80.5663 0.12503074,80.5720 0.062480435,80.5777 0.31249768,80.5834 0.31250343,80.5891 0.093756139,80.5948 1.5486685e-006,80.6005 -3.0911383e-007,80.6062 -3.1237801e-007,80.6119 0.093750104,80.6176 0.34375501,80.6233 0.49999788,80.6290 0.093746908,80.6347 -2.10904e-006,80.6404 1.2984739e-005,80.6461 0.093754664,80.6518 0.031235371,80.6575 -6.5072697e-007,80.6633 1.7281076e-007,80.6690 -4.0461888e-008,80.6747 -1.0979454e-008,80.6804 8.4390749e-008,80.6861 -3.2661151e-007,80.6918 1.2221557e-006,80.6975 -4.562386e-006,80.7032 0.093758523,80.7089 0.28123996,80.7146 0.18752658,80.7203 0.62506264,80.7260 1.1249914,80.7317 0.43745753,80.7374 0.18749422,80.7431 0.50003552,80.7488 0.71873933,80.7545 0.34370771,80.7602 -1.642415e-005,80.7659 0.093743429,80.7716 0.37499765,80.7773 0.53126234,80.7831 0.18750544,80.7888 -4.258448e-007,80.7945 0.093752652,80.8002 0.031246779,80.8059 0.28125188,80.8116 0.68750721,80.8173 0.56249452,80.8230 0.18749967,80.8287 -2.4521847e-005,80.8344 0.18747301,80.8401 0.50006479,80.8458 1.3437823,80.8516 0.84371209,80.8573 0.093738794,80.8630 0.031221975,80.8687 0.28124046,80.8744 0.18753068,80.8801 7.2035591e-006,80.8858 -1.9297349e-006,80.8915 5.1479236e-007,80.8972 -1.2927518e-007,80.9029 2.2631608e-009,80.9087 1.2024456e-007,80.9144 -4.8328445e-007,80.9201 1.8130426e-006,80.9258 0.031250171,80.9315 -2.4970659e-006,80.9372 2.8781697e-006,80.9429 0.093753457,80.9486 0.093745753,80.9544 0.2812635,80.9601 0.81248564,80.9658 0.7812162,80.9715 0.28126484,80.9772 0.18751372,80.9829 0.3437396,80.9886 0.53124142,80.9944 0.78124177,81.0001 0.7500034,81.0058 0.46878034,81.0115 0.65629578,81.0172 0.74999368,81.0229 0.34372172,81.0286 0.12500976,81.0344 0.3749873,81.0401 0.90624726,81.0458 1.8125433,81.0515 1.843738,81.0572 1.9686365,81.0629 1.8749981,81.0687 1.1250654,81.0744 0.37500522,81.0801 8.0291557e-006,81.0858 -2.1916535e-006,81.0915 7.3681997e-007,81.0972 -7.5549963e-007,81.1030 2.2853155e-006,81.1087 0.37494797,81.1144 0.68746227,81.1201 0.37502712,81.1258 0.18754321,81.1316 1.9486952e-005,81.1373 8.4729636e-006,81.1430 0.18753923,81.1487 0.31249553,81.1544 0.468721,81.1602 0.5624907,81.1659 0.34374514,81.1716 0.031247595,81.1773 5.8166097e-007,81.1830 7.8292913e-008,81.1888 -8.9496308e-007,81.1945 3.5018611e-006,81.2002 0.18755256,81.2059 0.68746555,81.2116 0.90623021,81.2174 1.0312818,81.2231 1.2187332,81.2288 0.87500107,81.2345 0.46873549,81.2403 0.093747728,81.2460 0.031249477,81.2517 8.9651678e-007,81.2574 -3.0589981e-006,81.2632 1.13404e-005,81.2689 0.093762405,81.2746 0.31250218,81.2803 0.31248727,81.2861 -1.4439938e-005,81.2918 7.3845936e-006,81.2975 -1.5098501e-005,81.3032 0.18748941,81.3090 0.28126812,81.3147 1.7120735e-006,81.3204 1.4358513e-005,81.3261 0.84378999,81.3319 1.437542,81.3376 1.3437383,81.3433 0.49999741,81.3490 0.59372497,81.3548 0.093693763,81.3605 9.424374e-007,81.3662 1.0780509e-006,81.3719 -5.2551877e-006,81.3777 1.994436e-005,81.3834 0.40630347,81.3891 0.6874873,81.3949 0.28119859,81.4006 -3.3016904e-006,81.4063 -1.5121655e-005,81.4120 0.40619978,81.4178 1.1562736,81.4235 1.4376072,81.4292 1.218793,81.4350 0.90621722,81.4407 0.53119677,81.4464 0.031218346,81.4522 0.093738273,81.4579 0.31249234,81.4636 0.18751954,81.4693 9.1364127e-006,81.4751 -3.2376704e-006,81.4808 3.8138014e-006,81.4865 0.062490556,81.4923 0.40622759,81.4980 0.6250301,81.5037 0.5000174,81.5095 0.18748045,81.5152 0.031251486,81.5209 -3.6855306e-007,81.5267 -1.0507619e-008,81.5324 4.1065204e-007,81.5381 -1.6322434e-006,81.5439 6.1188234e-006,81.5496 0.09375836,81.5553 0.093741663,81.5611 -6.2100203e-006,81.5668 1.9836862e-006,81.5725 -1.7243311e-006,81.5783 0.093753457,81.5840 0.50000465,81.5897 0.56249523,81.5955 0.31250337,81.6012 0.093756765,81.6070 0.31257811,81.6127 1.0625622,81.6184 1.3125299,81.6242 1.5311899,81.6299 0.4686524,81.6356 0.28125525,81.6414 0.15622938,81.6471 -1.233225e-005,81.6528 3.2986459e-006,81.6586 -8.6132673e-007,81.6643 1.4638388e-007,81.6701 0.031264089,81.6758 0.18753645,81.6815 0.31248784,81.6873 0.093713954,81.6930 -5.2475261e-006,81.6988 1.225936e-005,81.7045 0.7812655,81.7102 0.78123498,81.7160 -1.4894689e-005,81.7217 0.18749462,81.7275 1.1249541,81.7332 1.7187709,81.7389 1.6250954,81.7447 0.96874732,81.7504 0.18745013,81.7562 -9.7154334e-006,81.7619 2.5246113e-006,81.7676 -3.8219187e-007,81.7734 -9.9615306e-007,81.7791 0.031253878,81.7849 0.31250513,81.7906 0.34374526,81.7964 0.093746297,81.8021 3.8468968e-007,81.8078 1.138403e-007,81.8136 -8.4015846e-007,81.8193 3.2470682e-006,81.8251 0.50001925,81.8308 1.3125312,81.8366 1.5624884,81.8423 0.74996299,81.8480 -4.1211833e-006,81.8538 -5.848929e-006,81.8595 2.7519678e-005,81.8653 0.31253487,81.8710 0.34373927,81.8768 0.18747549,81.8825 0.18752241,81.8883 1.156291,81.8940 2.6875446,81.8998 3.81251,81.9055 3.1249382,81.9112 1.7186354,81.9170 0.81243843,81.9227 0.65629256,81.9285 0.28129056,81.9342 0.093814619,81.9400 0.65630984,81.9457 0.81244779,81.9515 0.18743685,81.9572 8.022198e-006,81.9630 0.031252436,81.9687 0.031246077,81.9745 -5.7939491e-007,81.9802 0.031252835,81.9860 0.093773916,81.9917 0.2812461,81.9975 0.5000121,82.0032 0.65627718,82.0090 0.59374624,82.0147 0.56246608,82.0205 0.093698159,82.0262 0.43748298,82.0320 0.59376878,82.0377 0.093775921,82.0435 -2.2205795e-006,82.0492 2.2655604e-006,82.0550 0.093731053,82.0607 0.5311892,82.0665 0.81249446,82.0722 0.62510526,82.0780 0.59382522,82.0837 0.87497777,82.0895 0.68745375,82.0952 0.1874783,82.1010 0.093751468,82.1068 0.093742169,82.1125 1.0299725e-005,82.1183 0.093742013,82.1240 0.49995455,82.1298 0.37497965,82.1355 0.31253368,82.1413 0.031282179,82.1470 -1.9987692e-006,82.1528 0.093757018,82.1585 0.37500316,82.1643 0.75000167,82.1701 0.7812444,82.1758 0.31249267,82.1816 0.031251051,82.1873 -2.5397578e-006,82.1931 0.18749598,82.1988 0.34374896,82.2046 0.31250635,82.2104 0.18749598,82.2161 0.40623993,82.2219 0.78124446,82.2276 0.43750706,82.2334 0.50000799,82.2391 0.31250617,82.2449 0.093760386,82.2507 0.093742378,82.2564 -4.236801e-006,82.2622 1.5843918e-007,82.2679 3.6037309e-006,82.2737 -1.4574652e-005,82.2795 0.31247461,82.2852 0.59374946,82.2910 0.74998349,82.2967 0.6874938,82.3025 0.2812947,82.3083 1.7126606e-005,82.3140 7.8366311e-006,82.3198 0.18753809,82.3255 0.34373817,82.3313 0.093714461,82.3371 5.7880252e-006,82.3428 0.40636662,82.3486 2.7188284,82.3543 3.1561725,82.3601 1.9374119,82.3659 0.49996379,82.3716 2.4847227e-006,82.3774 0.56252623,82.3832 1.0937442,82.3889 0.59379244,82.3947 1.8750614,82.4004 2.6874812,82.4062 2.2186887,82.4120 0.87494409,82.4177 0.28126532,82.4235 0.53129059,82.4293 0.78127265,82.4350 0.81253159,82.4408 1.1874745,82.4466 0.78118843,82.4523 0.31248531,82.4581 0.31248772,82.4639 0.78123879,82.4696 1.2812375,82.4754 1.062474,82.4812 1.1562604,82.4869 0.81252193,82.4927 0.43751386,82.4985 0.34377202,82.5042 0.34374627,82.5100 0.093746997,82.5158 1.0570458e-005,82.5215 0.12501583,82.5273 0.18750657,82.5331 0.15622132,82.5388 0.1562373,82.5446 0.09377148,82.5504 0.34376112,82.5561 0.49999803,82.5619 0.18747467,82.5677 0.093727998,82.5735 0.21874374,82.5792 0.59381235,82.5850 0.65621728,82.5908 0.84363365,82.5965 1.3750284,82.6023 1.1250958,82.6081 0.50002491,82.6139 0.1874759,82.6196 -8.0875761e-006,82.6254 0.093733571,82.6312 0.31249347,82.6369 0.18751952,82.6427 8.8655661e-006,82.6485 -1.6966274e-006,82.6543 -2.0800126e-006,82.6600 1.0017706e-005,82.6658 0.093763836,82.6716 0.09373644,82.6773 -1.1440841e-005,82.6831 7.5055136e-006,82.6889 0.18753032,82.6947 0.46878484,82.7004 0.71877187,82.7062 1.0312189,82.7120 0.68741888,82.7178 0.62496197,82.7235 0.65627909,82.7293 0.56252861,82.7351 0.46872348,82.7409 0.18750778,82.7466 2.4943343e-005,82.7524 -6.5481936e-006,82.7582 1.2473594e-006,82.7640 1.5594635e-006,82.7698 0.093794383,82.7755 0.34372804,82.7813 0.62493318,82.7871 0.21877594,82.7929 2.1498327e-005,82.7986 -5.7609604e-006,82.8044 1.5437764e-006,82.8102 -4.1367804e-007,82.8160 1.1081061e-007,82.8218 -2.9530929e-008,82.8275 7.3040631e-009,82.8333 3.1728239e-010,82.8391 -8.5745784e-009,82.8449 3.3983973e-008,82.8506 -1.2737164e-007,82.8564 4.7554124e-007,82.8622 -1.7749369e-006,82.8680 6.624743e-006,82.8738 0.093749806,82.8795 -5.8420305e-006,82.8853 -9.6155293e-007,82.8911 9.6895956e-006,82.8969 0.18749806,82.9027 0.031240363,82.9085 4.641689e-006,82.9142 -1.2591229e-006,82.9200 0.18754448,82.9258 1.3750771,82.9316 2.1874616,82.9374 0.65619481,82.9431 1.2812135,82.9489 1.1874983,82.9547 0.68752521,82.9605 -1.8853571e-005,82.9663 5.0274566e-006,82.9721 -1.2547173e-006,82.9778 -9.0272465e-009,82.9836 1.2910486e-006,82.9894 0.062521733,82.9952 0.15622899,83.0010 0.43739074,83.0068 0.81246442,83.0126 0.50008553,83.0183 0.093806528,83.0241 0.50003105,83.0299 1.6875515,83.0357 2.4062445,83.0415 1.9686695,83.0473 0.56247681,83.0531 1.2812902,83.0588 0.84374112,83.0646 0.18747665,83.0704 0.34375268,83.0762 0.18751262,83.0820 6.0599427e-006,83.0878 -1.6239321e-006,83.0936 4.3529531e-007,83.0994 -1.1711792e-007,83.1051 3.3141298e-008,83.1109 -1.5438431e-008,83.1167 2.8612025e-008,83.1225 -9.9016958e-008,83.1283 3.6748526e-007,83.1341 -1.371035e-006,83.1399 5.1170687e-006,83.1457 -1.9098785e-005,83.1515 0.31247252,83.1572 0.34376878,83.1630 0.28129211,83.1688 0.43752381,83.1746 0.84376311,83.1804 0.5624752,83.1862 0.3749662,83.1920 0.25001326,83.1978 0.2500031,83.2036 0.40624282,83.2094 0.21875279,83.2152 0.093756378,83.2210 0.093735307,83.2267 0.093703747,83.2325 0.31246606,83.2383 0.34377447,83.2441 0.18751106,83.2499 0.31247631,83.2557 0.34376246,83.2615 0.18754137,83.2673 1.7143529e-005,83.2731 -1.1451823e-006,83.2789 -1.2565388e-005,83.2847 0.093737647,83.2905 0.093748182,83.2963 0.18750741,83.3021 0.093773745,83.3079 0.093757153,83.3137 0.093743399,83.3195 -1.4266029e-005,83.3253 3.0144036e-005,83.3310 0.312534,83.3368 0.34374139,83.3426 0.18746756,83.3484 -1.9222309e-005,83.3542 1.9269198e-006,83.3600 1.1517306e-005,83.3658 0.3438018,83.3716 0.87504387,83.3774 0.96871603,83.3832 0.37493828,83.3890 0.031241432,83.3948 0.093751371,83.4006 0.031253066,83.4064 0.56250417,83.4122 0.34374145,83.4180 -1.6765191e-006,83.4238 1.1035805e-006,83.4296 0.31250295,83.4354 0.68750149,83.4412 0.59377366,83.4470 0.28124619,83.4528 0.062452469,83.4586 0.34372669,83.4644 0.3437812,83.4702 1.2500769,83.4760 2.5000386,83.4818 2.3437147,83.4876 1.1561882,83.4934 1.9973375e-005,83.4992 0.75010699,83.5050 2.0312741,83.5108 1.6249474,83.5166 0.53117496,83.5224 0.093695313,83.5282 0.31250241,83.5340 0.18752187,83.5398 0.18752261,83.5457 0.34375474,83.5515 0.3124865,83.5573 0.031239169,83.5631 -3.1432724e-006,83.5689 0.09373945,83.5747 0.28124532,83.5805 0.28125969,83.5863 0.1250072,83.5921 0.18749778,83.5979 0.37502927,83.6037 0.43753737,83.6095 0.56250554,83.6153 0.34371024,83.6211 0.031217759,83.6269 1.0811849e-005,83.6327 0.5000034,83.6385 0.50000727,83.6443 0.87501448,83.6502 1.499977,83.6560 0.87499499,83.6618 0.031239171,83.6676 0.18749078,83.6734 0.093768284,83.6792 -2.5750858e-006,83.6850 6.7895189e-007,83.6908 -1.4051088e-007,83.6966 -1.1697762e-007,83.7024 6.0848635e-007,83.7082 -2.317159e-006,83.7140 8.660847e-006,83.7199 0.093736634,83.7257 0.31249622,83.7315 0.5312683,83.7373 0.12499879,83.7431 0.18752086,83.7489 0.4062632,83.7547 0.31247857,83.7605 0.093732618,83.7663 -3.9295164e-006,83.7722 8.4483827e-006,83.7780 -2.9866267e-005,83.7838 0.3124491,83.7896 0.5937832,83.7954 0.65632617,83.8012 0.31250283,83.8070 0.093718529,83.8128 -1.7644055e-005,83.8187 0.18749702,83.8245 0.8437981,83.8303 1.0312828,83.8361 0.62496948,83.8419 0.093710572,83.8477 0.093703523,83.8535 0.34369764,83.8594 0.56244332,83.8652 0.75002301,83.8710 0.3126303,83.8768 0.3438254,83.8826 0.53123224,83.8884 0.31246161,83.8942 0.093740799,83.9001 0.031243488,83.9059 0.093724787,83.9117 0.40627414,83.9175 0.7187978,83.9233 0.50000334,83.9291 0.24996671,83.9350 -1.5949663e-005,83.9408 -8.0680948e-006,83.9466 0.18750514,83.9524 0.093762234,83.9582 0.34375331,83.9641 0.87501371,83.9699 0.7812382,83.9757 0.50000203,83.9815 0.093749277,83.9873 0.031236434,83.9931 -6.2041318e-007,83.9990 -1.3629946e-006,84.0048 6.0729712e-006,84.0106 0.18752007,84.0164 0.31249338,84.0222 0.09373305,84.0281 0.093776315,84.0339 0.31250784,84.0397 0.18747734,84.0455 0.4375127,84.0514 1.7500743,84.0572 3.3125198,84.0630 2.4686577,84.0688 0.93742228,84.0746 0.34372577,84.0805 0.31254649,84.0863 3.4267137e-005,84.0921 -6.3352477e-006,84.0979 0.18751298,84.1038 0.31249562,84.1096 0.18753381,84.1154 1.0625384,84.1212 0.84370768,84.1270 0.093712285,84.1329 -3.0963652e-006,84.1387 0.031261142,84.1445 0.31251386,84.1503 0.34373882,84.1562 0.09373825,84.1620 -1.9179777e-007,84.1678 -2.0240518e-007,84.1736 1.0015224e-006,84.1795 0.31251612,84.1853 0.84375417,84.1911 0.65623802,84.1969 0.40624416,84.2028 0.031244172,84.2086 0.09376131,84.2144 0.18751882,84.2203 0.65624303,84.2261 0.9687469,84.2319 0.53124863,84.2377 0.031230275,84.2436 1.9548062e-005,84.2494 0.18753214,84.2552 0.34376043,84.2611 0.31245911,84.2669 0.12495526,84.2727 0.1874693,84.2785 0.49995726,84.2844 0.87500215,84.2902 0.93755943,84.2960 0.37503973,84.3019 5.767005e-006,84.3077 0.18751922,84.3135 0.43750736,84.3193 0.3437508,84.3252 0.093674235,84.3310 0.71862823,84.3368 1.1250114,84.3427 0.50011778,84.3485 4.3626627e-005,84.3543 -1.2578869e-005,84.3602 6.6856574e-006,84.3660 -1.4163897e-005,84.3718 0.093732007,84.3777 0.093768142,84.3835 1.3425088e-005,84.3893 0.031242073,84.3952 0.1874973,84.4010 0.18750182,84.4068 0.09375412,84.4127 2.6771811e-006,84.4185 -2.5351817e-006,84.4243 7.463957e-006,84.4302 0.53126872,84.4360 0.78124219,84.4418 0.34373096,84.4477 9.9547678e-006,84.4535 0.12498718,84.4593 0.49995106,84.4652 0.75001675,84.4710 0.53129745,84.4768 0.34374794,84.4827 0.1874889,84.4885 0.031261522,84.4944 1.7500671,84.5002 3.125037,84.5060 2.2499359,84.5119 0.6874544,84.5177 0.093747795,84.5235 0.5000326,84.5294 1.5625292,84.5352 1.5624845,84.5411 1.3125176,84.5469 1.312489,84.5527 0.34370467,84.5586 0.031245457,84.5644 0.031247536,84.5703 3.5661424e-007,84.5761 0.34375122,84.5819 -5.2263053e-006,84.5878 0.093753979,84.5936 0.34375218,84.5995 0.34374407,84.6053 0.09375722,84.6111 0.12499126,84.6170 0.6562286,84.6228 0.65627402,84.6287 0.28124541,84.6345 0.18745784,84.6403 0.31251326,84.6462 0.093780778,84.6520 3.9303964e-006,84.6579 -1.0532407e-006,84.6637 2.8225259e-007,84.6696 -7.5685108e-008,84.6754 2.0465263e-008,84.6812 -6.1699583e-009,84.6871 4.2131698e-009,84.6929 -1.0683105e-008,84.6988 3.8522209e-008,84.7046 -1.4341722e-007,84.7105 5.3518949e-007,84.7163 -1.9975007e-006,84.7221 7.4554114e-006,84.7280 0.1875183,84.7338 0.34375799,84.7397 0.31248501,84.7455 0.093734585,84.7514 -4.8846455e-006,84.7572 0.31249779,84.7631 0.43753445,84.7689 0.56252933,84.7748 0.40622145,84.7806 0.31247398,84.7864 -1.154958e-005,84.7923 3.3886256e-005,84.7981 0.31254065,84.8040 0.31246808,84.8098 0.18740362,84.8157 0.49993852,84.8215 0.50004667,84.8274 0.18756403,84.8332 0.093782753,84.8391 0.31251141,84.8449 0.31248188,84.8508 0.031247014,84.8566 0.31251302,84.8625 0.31249774,84.8683 0.093737312,84.8742 -1.1518972e-005,84.8800 2.8626516e-006,84.8859 6.936655e-008,84.8917 -3.140635e-006,84.8976 0.40626749,84.9034 0.81252289,84.9093 0.62498599,84.9151 0.1249743,84.9210 0.18750289,84.9268 0.40626955,84.9327 0.2812213,84.9385 0.18745622,84.9444 0.31250203,84.9502 0.18753567,84.9561 1.8352141e-005,84.9619 -6.7226028e-006,84.9678 8.5374259e-006,84.9736 0.093775123,84.9795 0.18749948,84.9854 0.093727045,84.9912 0.093758725,84.9971 0.28125775,85.0029 0.18748856,85.0088 0.093740597,85.0146 -4.1376156e-006,85.0205 1.1118583e-006,85.0263 -3.0948712e-007,85.0322 1.2600522e-007,85.0380 -1.9452375e-007,85.0439 6.5213516e-007,85.0498 -2.4142087e-006,85.0556 0.50004107,85.0615 1.7500085,85.0673 0.78120285,85.0732 0.34377372,85.0790 1.5625587,85.0849 2.2187324,85.0908 1.1561977,85.0966 0.34373483,85.1025 0.18749584,85.1083 0.18750365,85.1142 3.3525168e-006,85.1200 -3.2248493e-006,85.1259 9.5474152e-006,85.1318 0.093757324,85.1376 0.3437573,85.1435 0.7812742,85.1493 1.0312668,85.1552 0.65619421,85.1611 0.40618405,85.1669 0.34377545,85.1728 0.37504938,85.1786 0.4999955,85.1845 0.5624702,85.1904 0.34374002,85.1962 0.31244761,85.2021 0.74997783,85.2079 0.50006473,85.2138 0.093780428,85.2197 3.0679566e-005,85.2255 0.31253433,85.2314 0.34374124,85.2372 0.18746741,85.2431 -2.0379943e-005,85.2490 5.461799e-006,85.2548 -1.4656242e-006,85.2607 4.0026296e-007,85.2666 -1.3531314e-007,85.2724 1.4096736e-007,85.2783 -4.2858142e-007,85.2842 0.093717158,85.2900 0.8749643,85.2959 1.218765,85.3017 0.40629116,85.3076 1.5424517e-005,85.3135 -1.3570282e-006,85.3193 -9.99859e-006,85.3252 0.093734436,85.3311 0.093765341,85.3369 1.1150898e-005,85.3428 -2.9875862e-006,85.3487 7.9856011e-007,85.3545 -2.0641464e-007,85.3604 2.703224e-008,85.3663 9.831188e-008,85.3721 -4.2031832e-007,85.3780 0.093753673,85.3839 0.3437553,85.3897 0.5000115,85.3956 0.18748717,85.4015 0.093754739,85.4073 0.50001478,85.4132 0.84373611,85.4191 0.7500118,85.4249 0.34373906,85.4308 -1.7771454e-005,85.4367 6.6585408e-006,85.4426 -8.8619436e-006,85.4484 2.8791137e-005,85.4543 0.31253579,85.4602 0.43745315,85.4660 0.43745065,85.4719 0.34375754,85.4778 0.093793631,85.4836 0.31254643,85.4895 0.49999973,85.4954 0.34371504,85.5013 0.093727127,85.5071 -1.1424888e-006,85.5130 -4.4941489e-006,85.5189 0.031286687,85.5247 0.46877328,85.5306 0.74997747,85.5365 0.71873182,85.5424 0.28124297,85.5482 0.12502068,85.5541 0.40626198,85.5600 0.62499201,85.5659 0.59373826,85.5717 0.37502122,85.5776 0.59381515,85.5835 1.0312864,85.5894 1.4062266,85.5952 1.5000079,85.6011 1.1874636,85.6070 0.49996194,85.6128 0.81256104,85.6187 1.1875291,85.6246 0.96872371,85.6305 0.62492794,85.6364 0.093701392,85.6422 4.6698178e-006,85.6481 -5.5139467e-006,85.6540 1.7387058e-005,85.6599 0.40626648,85.6657 0.71874672,85.6716 0.59374553,85.6775 0.18750693,85.6834 0.31251642,85.6892 0.31248057,85.6951 0.093726166,85.7010 -4.3903074e-006,85.7069 0.31255043,85.7128 0.87506813,85.7186 1.1249735,85.7245 0.78117049,85.7304 0.40620559,85.7363 0.50001711,85.7422 0.18751951,85.7480 -4.2639408e-006,85.7539 3.0730541e-006,85.7598 -8.0285981e-006,85.7657 0.093733296,85.7716 0.37501672,85.7774 0.68750489,85.7833 0.8124963,85.7892 0.37502667,85.7951 0.59375793,85.8010 0.43748325,85.8068 0.093724251,85.8127 5.2674855e-005,85.8186 1.2501031,85.8245 2.7500679,85.8304 3.0625134,85.8363 2.3436506,85.8421 1.0311711,85.8480 0.6562255,85.8539 0.093722768,85.8598 1.8748809e-005,85.8657 0.18753132,85.8716 0.34376138,85.8774 0.90623087,85.8833 0.3124707,85.8892 0.031243876,85.8951 -6.9988027e-006,85.9010 0.031294208,85.9069 0.53131837,85.9127 0.71874273,85.9186 0.43744114,85.9245 0.093709648,85.9304 1.8277627e-006,85.9363 0.093756348,85.9422 0.18750498,85.9481 0.18742041,85.9540 0.71863449,85.9598 1.0000424,85.9657 0.40636361,85.9716 4.1242889e-005,85.9775 0.18751782,85.9834 0.31250462,85.9893 0.24999669,85.9952 0.21873727,86.0011 0.093744859,86.0069 0.18743204,86.0128 0.78114319,86.0187 0.87503558,86.0246 0.34383249,86.0305 0.093784943,86.0364 2.745536e-006,86.0423 0.18749771,86.0482 0.90625393,86.0541 0.71874946,86.0600 5.8806319e-007,86.0658 6.2175682e-006,86.0717 -2.5460562e-005,86.0776 0.21875283,86.0835 0.75011349,86.0894 1.0937721,86.0953 0.65617657,86.1012 0.18745753,86.1071 0.093723856,86.1130 0.40623292,86.1189 0.31251004,86.1248 0.093777373,86.1307 0.093688361,86.1365 0.53119427,86.1424 0.65629238,86.1483 0.40630266,86.1542 0.18753071,86.1601 0.31250757,86.1660 0.2812627,86.1719 0.56254119,86.1778 0.8124752,86.1837 0.49990776,86.1896 0.49987796,86.1955 1.0936885,86.2014 0.87513924,86.2073 0.093850583,86.2132 0.093754523,86.2191 0.18748733,86.2250 0.18746573,86.2309 0.18752824,86.2368 0.12502684,86.2427 0.40629128,86.2486 0.68752843,86.2544 0.65622538,86.2603 0.49996421,86.2662 0.31248254,86.2721 0.18749456,86.2780 0.18749188,86.2839 0.062536761,86.2898 0.2500034,86.2957 0.46871111,86.3016 1.0312461,86.3075 0.68751985,86.3134 0.18750936,86.3193 0.12499491,86.3252 0.93751013,86.3311 1.0625058,86.3370 0.56249756,86.3429 0.3749859,86.3488 0.3124837,86.3547 0.12500502,86.3606 0.1875364,86.3665 0.31250978,86.3724 0.18745969,86.3783 -1.4785887e-005,86.3842 0.093752362,86.3901 0.2812703,86.3960 0.68752259,86.4019 0.59372723,86.4078 0.28122938,86.4137 0.093751438,86.4197 -8.6180421e-008,86.4256 4.1715722e-007,86.4315 -1.5825764e-006,86.4374 5.9136169e-006,86.4433 0.093763553,86.4492 0.49998409,86.4551 0.65623707,86.4610 0.28126454,86.4669 0.12503512,86.4728 0.34376445,86.4787 0.18746343,86.4846 0.093755327,86.4905 0.28126532,86.4964 0.187471,86.5023 -8.8765119e-006,86.5082 0.093776837,86.5141 0.28126103,86.5200 0.28125438,86.5259 0.46875066,86.5318 0.49998084,86.5377 0.21868216,86.5437 0.3124904,86.5496 0.093796082,86.5555 2.7983597e-005,86.5614 0.18747935,86.5673 0.53122073,86.5732 0.34377673,86.5791 0.093755066,86.5850 0.31249762,86.5909 0.18750671,86.5968 0.28128844,86.6027 0.65627354,86.6086 0.59372908,86.6146 0.40620181,86.6205 0.31248015,86.6264 0.18751478,86.6323 1.3264604e-005,86.6382 0.25001699,86.6441 0.62500352,86.6500 0.43749392,86.6559 0.093727358,86.6618 0.062547721,86.6678 0.56255668,86.6737 0.46867725,86.6796 0.4686729,86.6855 0.84374583,86.6914 0.34377682,86.6973 0.093770444,86.7032 3.8283365e-006,86.7091 -1.0435746e-006,86.7150 3.456648e-007,86.7210 -3.390245e-007,86.7269 1.0104895e-006,86.7328 -3.7032205e-006,86.7387 0.09380649,86.7446 0.50002962,86.7505 0.34369913,86.7564 0.093714602,86.7624 2.5533922e-005,86.7683 0.65630764,86.7742 0.49999553,86.7801 0.31244558,86.7860 -2.9875255e-005,86.7919 0.50000215,86.7978 0.78125131,86.8038 0.74999583,86.8097 0.68749535,86.8156 0.34375435,86.8215 0.18750663,86.8274 4.0003115e-006,86.8333 -1.3246305e-006,86.8393 1.2979796e-006,86.8452 -3.8675043e-006,86.8511 0.18749291,86.8570 0.34374756,86.8629 0.31250757,86.8689 7.1941413e-006,86.8748 0.093757264,86.8807 0.34377301,86.8866 0.75000095,86.8925 0.43747324,86.8984 -7.1869617e-006,86.9044 -3.8093301e-006,86.9103 0.093703456,86.9162 0.3124716,86.9221 0.34373766,86.9280 0.81257403,86.9340 0.59380186,86.9399 0.18746294,86.9458 0.093761645,86.9517 0.18751495,86.9576 0.34375906,86.9636 0.31248474,86.9695 0.09373372,86.9754 -2.2616393e-006,86.9813 0.031249572,86.9873 3.9770089e-006,86.9932 -1.1318383e-005,86.9991 0.18747549,87.0050 0.40627271,87.0109 0.46879718,87.0169 0.46874699,87.0228 0.18747075,87.0287 0.31247473,87.0346 0.62499976,87.0406 0.12501772,87.0465 5.8900605e-006,87.0524 0.031254031,87.0583 0.31249702,87.0643 0.74998689,87.0702 0.87499583,87.0761 0.34375811,87.0820 0.18750645,87.0880 0.031229157,87.0939 0.31245524,87.0998 1.0938071,87.1057 1.250089,87.1117 0.56248701,87.1176 0.37496537,87.1235 0.34374204,87.1294 0.3124842,87.1354 -1.1978656e-005,87.1413 -1.6162506e-006,87.1472 1.8446246e-005,87.1532 0.31252462,87.1591 0.34373698,87.1650 0.28122568,87.1709 0.31249017,87.1769 0.18750471,87.1828 7.1286527e-006,87.1887 0.093763061,87.1947 0.18750866,87.2006 0.18748803,87.2065 -2.8790615e-005,87.2124 0.31247663,87.2184 0.49999988,87.2243 0.31252396,87.2302 0.031265218,87.2362 -2.2895586e-006,87.2421 5.5444689e-006,87.2480 0.093783364,87.2540 0.34377232,87.2599 0.34373534,87.2658 0.49995342,87.2718 0.31248686,87.2777 0.40630633,87.2836 0.50001019,87.2896 0.37496856,87.2955 0.50000733,87.3014 1.1562406,87.3074 0.87495679,87.3133 1.0312274,87.3192 0.40627554,87.3252 0.50002986,87.3311 0.093747981,87.3370 0.093748674,87.3430 0.093750156,87.3489 0.031239888,87.3548 0.18748972,87.3608 0.81252724,87.3667 1.2812557,87.3726 0.96871555,87.3786 0.18749769,87.3845 0.093763463,87.3904 1.4389031e-005,87.3964 0.78127509,87.4023 1.3125005,87.4082 0.78122336,87.4142 -9.0093345e-006,87.4201 1.4005258e-006,87.4261 3.4082855e-006,87.4320 0.031249249,87.4379 -4.1402998e-007,87.4439 0.031215061,87.4498 0.40621972,87.4557 0.50004441,87.4617 0.18752415,87.4676 -6.3414668e-006,87.4736 2.4910656e-007,87.4795 5.3460344e-006,87.4854 0.34376091,87.4914 0.50001252,87.4973 0.75001138,87.5033 0.74998516,87.5092 0.31247586,87.5151 0.593741,87.5211 0.56250358,87.5270 0.31249419,87.5330 0.093735859,87.5389 0.18744385,87.5448 0.56240791,87.5508 0.78128201,87.5567 0.37511033,87.5627 0.062548533,87.5686 0.31250355,87.5745 0.31250808,87.5805 0.18749809,87.5864 0.093726791,87.5924 -4.9685723e-006,87.5983 1.9723511e-007,87.6043 4.1804087e-006,87.6102 0.093765415,87.6161 0.18750235,87.6221 0.093725212,87.6280 0.093736216,87.6340 0.031282179,87.6399 0.21878771,87.6459 0.68750829,87.6518 0.40621263,87.6578 0.18747963,87.6637 0.31250754,87.6697 0.18749028,87.6756 -1.2222622e-006,87.6815 1.2144285e-007,87.6875 7.3665751e-007,87.6934 -3.0683434e-006,87.6994 0.093804471,87.7053 0.56256711,87.7113 0.78124261,87.7172 0.49993372,87.7232 0.093706734,87.7291 0.18750849,87.7351 0.18748873,87.7410 0.31249812,87.7470 0.62500024,87.7529 0.43745717,87.7589 0.3437171,87.7648 0.34378418,87.7708 0.093788728,87.7767 1.1145557e-005,87.7827 0.312507,87.7886 0.31249338,87.7945 0.09374053,87.8005 1.1951284e-005,87.8064 0.68758702,87.8124 1.6250641,87.8183 1.3437089,87.8243 0.81242108,87.8303 0.18745817,87.8362 1.9074214e-006,87.8422 1.6007302e-006,87.8481 0.093729146,87.8541 0.90623963,87.8600 1.1875389,87.8660 0.81252539,87.8719 0.2499837,87.8779 0.031224508,87.8838 2.9335773e-005,87.8898 0.31246004,87.8957 1.0624883,87.9017 1.5626148,87.9076 1.6563034,87.9136 0.99993753,87.9195 0.49994978,87.9255 1.0625259,87.9314 0.90623349,87.9374 0.34371811,87.9434 -4.5271704e-006,87.9493 -4.0357818e-007,87.9553 0.093747266,87.9612 0.093752459,87.9672 1.7667968e-006,87.9731 -6.5082776e-007,87.9791 8.3643567e-007,87.9850 0.18750095,87.9910 0.18749905,87.9970 -7.1461483e-007,88.0029 1.8789669e-007,88.0089 -3.6914752e-008,88.0148 -4.0256964e-008,88.0208 1.9796248e-007,88.0267 -7.5165315e-007,88.0327 2.8088716e-006,88.0387 0.25003982,88.0446 0.78126323,88.0506 0.5624671,88.0565 0.40619165,88.0625 0.34370527,88.0684 0.31255704,88.0744 0.093820617,88.0804 0.31248608,88.0863 0.65617859,88.0923 0.74998254,88.0982 0.59380567,88.1042 0.40627,88.1102 0.31248561,88.1161 0.062462348,88.1221 0.34363934,88.1280 0.74999815,88.1340 0.43760949,88.1400 0.21878235,88.1459 0.093754299,88.1519 0.031252038,88.1579 -3.5642349e-006,88.1638 -2.1199478e-006,88.1698 0.28125122,88.1757 0.81249553,88.1817 0.75004989,88.1877 0.46876061,88.1936 0.24995819,88.1996 0.093744285,88.2056 -8.2545903e-006,88.2115 -2.8402158e-006,88.2175 0.031269617,88.2234 0.50002635,88.2294 0.49997699,88.2354 0.21874069,88.2413 0.31250054,88.2473 0.093739711,88.2533 -1.5830059e-006,88.2592 7.2067246e-006,88.2652 0.12498592,88.2712 0.65624726,88.2771 0.50001872,88.2831 0.15625042,88.2891 0.18751989,88.2950 0.31248274,88.3010 0.12494358,88.3070 0.31245506,88.3129 0.37504354,88.3189 0.031302266,88.3249 0.18754265,88.3308 0.81254709,88.3368 0.9061904,88.3428 0.28121802,88.3487 0.093775488,88.3547 0.18751705,88.3607 0.40625373,88.3666 0.43748164,88.3726 0.187473,88.3786 2.2918928e-006,88.3846 0.18749665,88.3905 0.12502748,88.3965 0.53130555,88.4025 1.2187315,88.4084 1.2186933,88.4144 0.40623194,88.4204 9.2149803e-006,88.4263 -2.4443859e-006,88.4323 5.6183222e-007,88.4383 1.9727986e-007,88.4443 -1.3511133e-006,88.4502 0.12499729,88.4562 0.40625671,88.4622 0.37499988,88.4682 0.093781762,88.4741 0.53132415,88.4801 0.96874702,88.4861 0.56242555,88.4920 0.093716852,88.4980 2.1395472e-006,88.5040 7.3595919e-007,88.5100 -5.0839944e-006,88.5159 0.1249883,88.5219 0.093770571,88.5279 0.31254408,88.5339 0.75002956,88.5398 1.6250114,88.5458 2.3437316,88.5518 1.7812073,88.5578 0.62498087,88.5637 0.43751583,88.5697 0.81248862,88.5757 0.75001073,88.5817 0.90628779,88.5876 0.90622658,88.5936 0.31246489,88.5996 -6.9582456e-006,88.6056 6.2037998e-006,88.6115 0.49990845,88.6175 1.468619,88.6235 1.8438127,88.6295 1.8438972,88.6355 1.031284,88.6414 0.34372962,88.6474 0.031246349,88.6534 -3.4378513e-006,88.6594 0.093748033,88.6654 0.18748976,88.6713 0.50001466,88.6773 0.81246406,88.6833 1.2811921,88.6893 0.96874356,88.6953 0.62506211,88.7012 0.21880601,88.7072 0.74996293,88.7132 0.90624714,88.7192 0.53127426,88.7252 0.12500843,88.7311 0.18749692,88.7371 0.12500162,88.7431 0.093742244,88.7491 9.0648455e-006,88.7551 0.18752185,88.7610 0.18747929,88.7670 -1.4738005e-005,88.7730 3.9490392e-006,88.7790 -1.0570019e-006,88.7850 2.7865823e-007,88.7910 -5.7546917e-008,88.7969 -4.8498126e-008,88.8029 2.515655e-007,88.8089 -9.5784048e-007,88.8149 0.12499937,88.8209 0.18750712,88.8269 0.1875196,88.8328 0.18750079,88.8388 0.093727261,88.8448 2.952639e-007,88.8508 -2.162634e-005,88.8568 0.31245762,88.8628 0.4999958,88.8688 0.34379363,88.8747 2.4948458e-005,88.8807 0.093793951,88.8867 0.50005424,88.8927 0.56247956,88.8987 0.34369168,88.9047 -3.0038686e-005,88.9107 9.5292753e-006,88.9167 -8.0765712e-006,88.9226 0.031283639,88.9286 0.62502193,88.9346 0.75000918,88.9406 0.84376597,88.9466 0.9687438,88.9526 0.81244981,88.9586 0.28119874,88.9646 0.093771219,88.9706 0.06251049,88.9765 6.6182697e-006,88.9825 0.18752281,88.9885 0.31249997,88.9945 0.12492864,89.0005 0.49996725,89.0065 0.62502652,89.0125 0.75001609,89.0185 0.65623391,89.0245 0.46876553,89.0305 0.18753734,89.0364 -5.3054532e-007,89.0424 0.43754566,89.0484 1.0000088,89.0544 0.6874662,89.0604 0.5937506,89.0664 0.81251383,89.0724 0.8749904,89.0784 0.49998289,89.0844 0.37495211,89.0904 0.9999007,89.0964 2.0936668,89.1024 1.7500495,89.1084 0.53136128,89.1144 0.28128558,89.1203 0.34375045,89.1263 0.34375378,89.1323 0.84374976,89.1383 1.4374948,89.1443 0.90625906,89.1503 0.12501286,89.1563 -2.4479209e-006,89.1623 0.093731858,89.1683 0.18750846,89.1743 0.031257849,89.1803 0.031279918,89.1863 1.1875552,89.1923 2.0625224,89.1983 1.9061953,89.2043 0.49995288,89.2103 0.09378539,89.2163 0.31251785,89.2223 0.40622547,89.2283 0.21872975,89.2343 0.31250203,89.2403 0.31250006,89.2463 0.093718551,89.2523 0.31246403,89.2583 0.65624547,89.2643 0.5937838,89.2703 0.031279679,89.2763 -3.6968715e-006,89.2823 6.6428004e-007,89.2883 1.0401491e-006,89.2943 -4.8253382e-006,89.3003 1.8262652e-005,89.3063 0.093739107,89.3123 0.53114647,89.3183 0.96870011,89.3243 1.1250637,89.3303 1.2813079,89.3363 1.0625077,89.3423 0.37501138,89.3483 1.1533842e-005,89.3543 -3.089295e-006,89.3603 8.2243838e-007,89.3663 -2.0021575e-007,89.3723 -2.1646354e-008,89.3783 2.8684212e-007,89.3843 -1.1258148e-006,89.3903 0.031249998,89.3963 1.1319178e-006,89.4023 -3.0706894e-007,89.4083 9.6270988e-008,89.4143 -7.7995743e-008,89.4203 2.1572204e-007,89.4263 -7.8495162e-007,89.4323 2.9243124e-006,89.4383 0.031246386,89.4443 0.093707114,89.4504 0.31250054,89.4564 0.093790717,89.4624 3.9401684e-006,89.4684 0.031251129,89.4744 -8.4542107e-006,89.4804 2.9530325e-005,89.4864 0.56264299,89.4924 2.1251183,89.4984 2.6561971,89.5044 1.3123446,89.5104 0.12492014,89.5164 5.1312218e-006,89.5224 -1.3754174e-006,89.5284 3.7004841e-007,89.5344 -1.0466953e-007,89.5405 4.8602768e-008,89.5465 -8.9740318e-008,89.5525 3.1038047e-007,89.5585 -1.1518704e-006,89.5645 4.2974366e-006,89.5705 0.031255439,89.5765 0.093767323,89.5825 0.18749407,89.5885 0.031227482,89.5945 5.7368338e-006,89.6006 0.093754739,89.6066 0.093744956,89.6126 -4.1169928e-006,89.6186 1.9414972e-006,89.6246 -3.6489566e-006,89.6306 1.2655227e-005,89.6366 0.093760476,89.6426 0.59373367,89.6486 1.1874534,89.6547 1.4375011,89.6607 0.65629512,89.6667 0.093751512,89.6727 -1.0192234e-005,89.6787 0.031283651,89.6847 0.5312987,89.6907 0.68746841,89.6967 0.4062019,89.7028 0.21874782,89.7088 0.59376431,89.7148 0.90625799,89.7208 0.59372628,89.7268 0.28125778,89.7328 1.2812892,89.7388 1.4999846,89.7449 0.59373027,89.7509 0.09378095,89.7569 0.34377822,89.7629 0.56251252,89.7689 2.0000575,89.7749 2.8749943,89.7810 1.7498933,89.7870 0.68743801,89.7930 0.34373301,89.7990 0.34377655,89.8050 0.031282119,89.8110 -2.4308501e-006,89.8171 9.8078169e-007,89.8231 -1.4921975e-006,89.8291 4.9883442e-006,89.8351 0.18752754,89.8411 0.37498766,89.8472 -2.4219846e-005,89.8532 6.4814849e-006,89.8592 -1.7042147e-006,89.8652 3.3485838e-007,89.8712 0.18750097,89.8773 0.34375119,89.8833 0.34374914,89.8893 0.093745552,89.8953 1.3293542e-005,89.9013 0.15627277,89.9074 0.25000754,89.9134 0.21872501,89.9194 -1.9546154e-005,89.9254 5.2378145e-006,89.9314 -1.4035857e-006,89.9375 3.7612116e-007,89.9435 -1.0078981e-007,89.9495 2.7008859e-008,89.9555 -7.2377859e-009,89.9616 1.9401847e-009,89.9676 -5.2239119e-010,89.9736 1.4923009e-010,89.9796 -7.4491642e-011,89.9856 1.4873647e-010,89.9917 -5.2049154e-010,89.9977 1.9333792e-009,90.0037 -7.2135844e-009,90.0097 2.6923052e-008,90.0158 -1.0048644e-007,90.0218 3.7505183e-007,90.0278 -1.3998297e-006,90.0338 0.031235732,90.0399 0.093749993,90.0459 0.031264305,90.0519 1.3002028e-006,90.0579 -1.6264892e-009,90.0640 0.093770675,90.0700 0.56249797,90.0760 1.187394,90.0820 1.4374257,90.0881 1.0312943,90.0941 0.6875205,90.1001 0.50004125,90.1062 0.093805321,90.1122 0.09377335,90.1182 0.81253302,90.1242 1.156232,90.1303 0.78125966,90.1363 0.68752843,90.1423 1.0000329,90.1484 2.5938134,90.1544 3.2186923,90.1604 1.6561613,90.1664 0.49996477,90.1725 0.28122813,90.1785 1.0625056,90.1845 0.53129107,90.1906 0.65626973,90.1966 0.34372979,90.2026 0.18748815,90.2087 1.7250781e-006,90.2147 0.18750113,90.2207 0.28124759,90.2267 0.031250738,90.2328 -4.3748641e-006,90.2388 -4.775784e-006,90.2448 0.093741879,90.2509 0.50001162,90.2569 0.56252134,90.2629 0.31249496,90.2690 0.031234536,90.2750 3.7122322e-007,90.2810 -3.8797509e-008,90.2871 -2.1608216e-007,90.2931 9.0320509e-007,90.2991 -3.3970041e-006,90.3052 0.18749094,90.3112 0.49999774,90.3172 0.34375444,90.3233 0.18752684,90.3293 0.375009,90.3353 0.15622798,90.3414 0.031231981,90.3474 0.5312506,90.3535 0.96875882,90.3595 0.84375358,90.3655 0.87500459,90.3716 0.2812466,90.3776 3.1997484e-007,90.3836 -3.5677022e-006,90.3897 0.37501302,90.3957 0.87501752,90.4017 0.78122991,90.4078 -3.5286075e-006,90.4138 0.18756248,90.4199 0.50001067,90.4259 0.93744344,90.4319 0.93748856,90.4380 0.40624782,90.4440 -1.0229018e-005,90.4501 0.093748838,90.4561 0.34374428,90.4621 0.34376237,90.4682 0.81250441,90.4742 1.0624948,90.4803 0.62502116,90.4863 0.4687525,90.4923 0.093721785,90.4984 2.4311019e-005,90.5044 0.34381655,90.5105 0.49996683,90.5165 0.093689248,90.5225 0.49998853,90.5286 0.90626484,90.5346 0.68751782,90.5407 0.093737572,90.5467 -3.3754261e-006,90.5527 0.093750298,90.5588 0.031252217,90.5648 -9.1574211e-006,90.5709 0.093737416,90.5769 0.093762487,90.5830 9.6542426e-006,90.5890 0.18749027,90.5950 0.28129402,90.6011 0.71879709,90.6071 1.1874382,90.6132 1.2811524,90.6192 0.78125942,90.6253 0.12509078,90.6313 1.5938141,90.6374 2.3437569,90.6434 1.7812285,90.6495 0.93750125,90.6555 0.68746388,90.6615 0.43747595,90.6676 0.74999827,90.6736 -1.8988478e-005,90.6797 1.5173723e-005,90.6857 0.18755624,90.6918 0.56252623,90.6978 0.53123868,90.7039 0.46871087,90.7099 0.31246313,90.7160 0.18750133,90.7220 0.093748175,90.7281 -1.6784837e-005,90.7341 0.2811856,90.7402 0.84373641,90.7462 0.68755621,90.7523 0.28131303,90.7583 0.31253389,90.7644 0.31247115,90.7704 0.093718983,90.7765 -3.2804774e-006,90.7825 4.7499208e-007,90.7886 1.3808993e-006,90.7946 0.093787678,90.8007 0.3125042,90.8067 0.62489027,90.8128 1.2811748,90.8188 1.1250786,90.8249 0.46883127,90.8309 0.56250662,90.8370 0.49998868,90.8430 0.18748736,90.8491 -5.6122985e-007,90.8551 1.5123499e-007,90.8612 -4.3666944e-008,90.8672 2.3422148e-008,90.8733 -5.0022162e-008,90.8793 1.7667938e-007,90.8854 -6.5674521e-007,90.8914 2.4504959e-006,90.8975 0.34371185,90.9035 0.74997425,90.9096 1.0313042,90.9157 1.0625302,90.9217 0.65627879,90.9278 0.75002497,90.9338 0.74998659,90.9399 0.31245974,90.9459 -2.847579e-005,90.9520 7.6270553e-006,90.9580 -2.0302359e-006,90.9641 4.9329191e-007,90.9702 5.7242431e-008,90.9762 -7.223627e-007,90.9823 0.093756534,90.9883 0.31250778,90.9944 0.31249183,91.0004 0.062494826,91.0065 0.093758903,91.0126 0.37503442,91.0186 0.71875185,91.0247 0.84372538,91.0307 1.1562039,91.0368 1.0937392,91.0428 1.3750823,91.0489 1.5625424,91.0550 1.468762,91.0610 1.4998814,91.0671 11.874588,91.0731 27.062338,91.0792 29.250404,91.0853 16.875456,91.0913 5.4688063,91.0974 2.187356,91.1034 0.9686439,91.1095 0.18742523,91.1156 4.303025e-006,91.1216 0.093755074,91.1277 0.18753108,91.1338 0.40627709,91.1398 0.59374619,91.1459 0.34372857,91.1519 0.18746167,91.1580 0.31245297,91.1641 0.46872282,91.1701 0.53127277,91.1762 0.87507617,91.1823 0.84376317,91.1883 0.21873362,91.1944 0.31255183,91.2004 0.50000501,91.2065 0.4061988,91.2126 0.093712218,91.2186 0.31249389,91.2247 0.49999973,91.2308 0.31250721,91.2368 0.031274505,91.2429 0.34382227,91.2490 0.75002176,91.2550 0.49991712,91.2611 -3.6630874e-005,91.2672 6.8299018e-006,91.2732 9.3150893e-006,91.2793 0.21879005,91.2854 0.40623763,91.2914 0.093711831,91.2975 0.031257823,91.3036 0.18751056,91.3096 0.18749014,91.3157 0.093742132,91.3218 0.093754701,91.3278 0.12500721,91.3339 0.40620467,91.3400 0.65617639,91.3460 0.59377027,91.3521 0.18758854,91.3582 0.18750601,91.3642 0.59370625,91.3703 0.50002205,91.3764 1.6250834,91.3825 2.1875017,91.3885 1.281163,91.3946 0.40622911,91.4007 0.093777932,91.4067 1.1320819e-005,91.4128 -2.4334015e-006,91.4189 -1.5882829e-006,91.4250 0.093726978,91.4310 0.34374732,91.4371 0.50003976,91.4432 0.37503523,91.4492 0.8437618,91.4553 0.49998268,91.4614 0.34373063,91.4675 0.25000358,91.4735 0.37501895,91.4796 0.84375602,91.4857 0.81246436,91.4918 0.12497954,91.4978 6.0457874e-006,91.5039 -1.5415617e-006,91.5100 1.1996849e-007,91.5160 1.0619042e-006,91.5221 0.031256646,91.5282 0.18752603,91.5343 1.2187632,91.5403 1.5312084,91.5464 0.62498486,91.5525 0.34377569,91.5586 0.78125829,91.5647 0.78123915,91.5707 0.34373719,91.5768 -5.0787497e-007,91.5829 8.3775099e-008,91.5890 1.7283068e-007,91.5950 -7.7516921e-007,91.6011 0.031252936,91.6072 0.31250384,91.6133 0.31249639,91.6193 0.093745708,91.6254 5.9648942e-006,91.6315 0.09378501,91.6376 0.56251878,91.6437 0.71870571,91.6497 0.43744418,91.6558 0.34378135,91.6619 0.50003195,91.6680 0.68751824,91.6741 0.31248969,91.6801 -3.9320192e-005,91.6862 2.0393511e-005,91.6923 0.18753472,91.6984 0.31247613,91.7045 0.2811873,91.7105 0.31250849,91.7166 0.093781583,91.7227 -4.2081206e-006,91.7288 2.8688222e-005,91.7349 0.31253669,91.7409 0.50000077,91.7470 0.40621227,91.7531 0.34374404,91.7592 0.81253201,91.7653 0.71872562,91.7714 0.18747605,91.7774 2.613911e-006,91.7835 0.093769923,91.7896 0.18749464,91.7957 0.43751636,91.8018 1.5625364,91.8079 1.6874641,91.8139 0.56246775,91.8200 -1.2091418e-005,91.8261 0.28119463,91.8322 0.78124571,91.8383 0.75009251,91.8444 0.56255591,91.8505 0.96870786,91.8565 0.49996239,91.8626 1.3895028e-006,91.8687 -1.2325479e-006,91.8748 3.5408684e-006,91.8809 0.093772277,91.8870 0.31253073,91.8931 0.46875653,91.8991 0.68747431,91.9052 0.96875399,91.9113 1.0312471,91.9174 0.37499475,91.9235 0.34379247,91.9296 0.53124845,91.9357 0.49995926,91.9418 0.24999343,91.9479 0.31251237,91.9539 0.34374115,91.9600 0.18747731,91.9661 -8.8999677e-006,91.9722 2.3979665e-006,91.9783 -6.9121648e-007,91.9844 3.6673146e-007,91.9905 -7.7571639e-007,91.9966 2.7363305e-006,92.0027 0.093754664,92.0088 0.65624857,92.0148 0.87502098,92.0209 0.81249082,92.0270 0.31253171,92.0331 0.50004852,92.0392 0.59373701,92.0453 0.43747488,92.0514 0.1874492,92.0575 0.37494218,92.0636 1.1249622,92.0697 2.2187412,92.0758 3.624969,92.0819 3.8437295,92.0879 2.656343,92.0940 0.56257176,92.1001 0.093738332,92.1062 0.12502709,92.1123 0.31252271,92.1184 0.31247371,92.1245 0.24995638,92.1306 0.093753859,92.1367 1.262408e-005,92.1428 0.093741827,92.1489 0.50000036,92.1550 0.74999934,92.1611 0.37497765,92.1672 0.18747632,92.1733 0.18753129,92.1794 2.8708529e-005,92.1855 0.093732588,92.1916 0.40624955,92.1977 0.59382093,92.2038 0.78126049,92.2099 0.87491393,92.2160 1.093672,92.2221 0.81252468,92.2282 0.093817592,92.2343 1.8289273e-006,92.2404 0.093761049,92.2464 0.43750784,92.2525 0.49998361,92.2586 0.093740843,92.2647 1.1971888e-005,92.2708 0.093766667,92.2769 0.21877059,92.2830 0.31249085,92.2891 0.12497035,92.2952 -4.6317264e-006,92.3013 -5.3974632e-006,92.3074 0.18749438,92.3135 0.37497169,92.3196 0.18752031,92.3257 0.093795776,92.3319 0.15624787,92.3380 0.15624109,92.3441 0.03123101,92.3502 0.28126213,92.3563 0.53121811,92.3624 0.93751377,92.3685 1.4063483,92.3746 1.343757,92.3807 0.68744308,92.3868 0.093714692,92.3929 -5.2170121e-006,92.3990 1.3982944e-006,92.4051 -3.757649e-007,92.4112 1.0465814e-007,92.4173 -4.2840117e-008,92.4234 6.6699194e-008,92.4295 -2.239716e-007,92.4356 8.2925021e-007,92.4417 -3.0932658e-006,92.4478 1.1544698e-005,92.4539 0.31254208,92.4600 0.656277,92.4661 0.71876901,92.4722 0.78128892,92.4783 0.96874422,92.4845 0.90618283,92.4906 0.71871847,92.4967 0.56250924,92.5028 0.46872672,92.5089 0.093730316,92.5150 0.031252205,92.5211 0.21874553,92.5272 0.34373638,92.5333 0.31251356,92.5394 0.031260371,92.5455 0.031222373,92.5516 0.093757108,92.5577 0.031287074,92.5639 0.25002941,92.5700 0.37500143,92.5761 0.24996483,92.5822 0.0312331,92.5883 -1.0799669e-005,92.5944 0.12498558,92.6005 0.18752193,92.6066 0.093757726,92.6127 -6.323196e-006,92.6188 -3.1783552e-006,92.6250 0.21878017,92.6311 1.0938429,92.6372 1.7812557,92.6433 1.5624202,92.6494 0.81247854,92.6555 0.3749963,92.6616 0.18750715,92.6677 0.31249738,92.6739 0.093723595,92.6800 8.3335726e-006,92.6861 0.81251836,92.6922 2.0625114,92.6983 1.9687281,92.7044 0.59373504,92.7105 0.12499968,92.7167 0.31249085,92.7228 0.18750754,92.7289 2.8871659e-006,92.7350 -7.640545e-007,92.7411 1.6882674e-007,92.7472 8.881716e-008,92.7533 0.093773909,92.7595 0.34376329,92.7656 0.34375748,92.7717 0.40624258,92.7778 0.21874075,92.7839 0.50002474,92.7900 0.81250834,92.7962 1.1250471,92.8023 1.4999894,92.8084 0.87499803,92.8145 1.0000452,92.8206 1.1874326,92.8267 0.68744934,92.8329 0.68750489,92.8390 0.59373295,92.8451 0.18748704,92.8512 2.4385604e-006,92.8573 -5.4294816e-007,92.8635 -2.6699047e-007,92.8696 1.6110874e-006,92.8757 -6.177846e-006,92.8818 2.3102069e-005,92.8879 0.37502474,92.8941 0.28122026,92.9002 -1.672868e-005,92.9063 4.3065306e-006,92.9124 0.18750012,92.9185 0.34375072,92.9247 0.18749705,92.9308 5.6274152e-006,92.9369 0.28124857,92.9430 0.84376979,92.9491 0.96876061,92.9553 1.2186861,92.9614 1.5624545,92.9675 1.5937827,92.9736 0.59376359,92.9798 0.4374913,92.9859 0.31252149,92.9920 0.093758404,92.9981 3.0136071e-005,93.0042 0.31257564,93.0104 0.78127575,93.0165 0.56242114,93.0226 0.12494875,93.0287 0.34378526,93.0349 0.75002193,93.0410 0.56243765,93.0471 0.53120822,93.0532 1.46881,93.0594 2.21878,93.0655 2.0001152,93.0716 2.625185,93.0777 6.28127,93.0839 12.749827,93.0900 13.593566,93.0961 9.8125639,93.1023 4.4063272,93.1084 1.1874279,93.1145 0.37494692,93.1206 0.21871769,93.1268 0.31250936,93.1329 0.093763188,93.1390 -1.0768407e-005,93.1451 0.093747012,93.1513 0.18750069,93.1574 0.40625623,93.1635 0.34375197,93.1697 0.31249884,93.1758 0.31251219,93.1819 0.49997982,93.1880 0.49996141,93.1942 0.53125608,93.2003 0.62503594,93.2064 0.093761183,93.2126 -9.9324543e-006,93.2187 2.5303952e-006,93.2248 0.3437553,93.2310 0.87500793,93.2371 0.90624654,93.2432 0.37498885,93.2494 0.12499604,93.2555 0.12501392,93.2616 0.093753994,93.2678 0.062467143,93.2739 0.31245297,93.2800 0.56249475,93.2862 0.34380206,93.2923 2.487645e-005,93.2984 -3.8944172e-006,93.3046 0.031228699,93.3107 0.3124845,93.3168 0.18752706,93.3230 1.1849809e-005,93.3291 -6.3000057e-006,93.3352 0.18749128,93.3414 0.49999869,93.3475 0.3125042,93.3536 0.03127259,93.3598 0.34382042,93.3659 0.78127515,93.3720 0.93740231,93.3782 0.28121597,93.3843 2.6843027e-005,93.3904 6.0371349e-007,93.3966 0.09376353,93.4027 0.093738064,93.4089 -8.5754355e-006,93.4150 0.031233603,93.4211 0.18745896,93.4273 0.31251365,93.4334 0.093792148,93.4395 4.5595539e-006,93.4457 -7.9403964e-007,93.4518 -1.3838837e-006,93.4580 6.33016e-006,93.4641 -2.3938608e-005,93.4702 0.31245756,93.4764 0.65620643,93.4825 1.1562496,93.4887 0.81253833,93.4948 0.34379449,93.5009 2.7838929e-005,93.5071 -3.9938109e-006,93.5132 0.28134194,93.5194 0.96880013,93.5255 0.71864945,93.5316 0.53114939,93.5378 0.74998444,93.5439 0.50004458,93.5501 0.093774065,93.5562 0.031246817,93.5623 0.031254832,93.5685 3.701605e-006,93.5746 2.3570746e-007,93.5808 0.43753034,93.5869 1.6563071,93.5931 2.1874743,93.5992 0.87493467,93.6053 0.37508428,93.6115 1.4375787,93.6176 1.2499452,93.6238 0.59367526,93.6299 0.093719453,93.6361 0.031251751,93.6422 -2.5013796e-006,93.6484 7.9443726e-007,93.6545 -6.7622e-007,93.6606 1.9105344e-006,93.6668 0.031249987,93.6729 -1.8621138e-006,93.6791 5.0740636e-007,93.6852 -1.6737246e-007,93.6914 1.6205512e-007,93.6975 -4.8087372e-007,93.7037 1.761571e-006,93.7098 -6.5659096e-006,93.7160 0.031250622,93.7221 0.093710139,93.7283 0.59367657,93.7344 0.87496608,93.7406 0.96882033,93.7467 0.28133094,93.7528 6.4791925e-007,93.7590 -5.9224897e-007,93.7651 1.7211655e-006,93.7713 -6.2928807e-006,93.7774 0.093741231,93.7836 0.09375912,93.7897 0.031250168,93.7959 0.59380054,93.8020 1.468798,93.8082 0.99994689,93.8143 0.28120172,93.8205 0.0937424,93.8266 0.093759149,93.8328 7.1322384e-006,93.8389 -1.5627132e-006,93.8451 0.18750289,93.8512 0.31250507,93.8574 0.50000685,93.8636 0.75001991,93.8697 0.90623826,93.8759 0.1874748,93.8820 4.26624e-006,93.8882 -6.8415593e-006,93.8943 0.093736991,93.9005 0.18749052,93.9066 0.18751867,93.9128 0.37499449,93.9189 0.93753195,93.9251 1.0000526,93.9312 0.78122616,93.9374 0.40622073,93.9435 0.031234046,93.9497 -1.2285832e-006,93.9559 0.093739718,93.9620 0.56251758,93.9682 1.0625166,93.9743 0.65623462,93.9805 0.12499382,93.9866 -3.653143e-006,93.9928 4.2254869e-006,93.9989 -1.3249587e-005,94.0051 0.37500015,94.0113 1.1875299,94.0174 0.62500405,94.0236 0.37497899,94.0297 4.3123805e-006,94.0359 0.18755376,94.0420 0.62500405,94.0482 0.93748248,94.0544 1.0937783,94.0605 1.4375383,94.0667 1.9063171,94.0728 2.4060504,94.0790 9.9372559,94.0852 19.343739,94.0913 19.093874,94.0975 9.1250896,94.1036 1.5000359,94.1098 0.21880716,94.1160 0.09372472,94.1221 0.093738496,94.1283 0.12500153,94.1344 0.093755439,94.1406 -1.5122718e-006,94.1468 -1.5812328e-006,94.1529 7.837968e-006,94.1591 0.50000405,94.1652 0.34374127,94.1714 -2.8251873e-006,94.1776 0.18749045,94.1837 0.34376997,94.1899 0.50004166,94.1961 0.34375191,94.2022 0.18746726,94.2084 0.031229837,94.2145 -8.2077054e-007,94.2207 0.093758777,94.2269 0.34374133,94.2330 0.59370065,94.2392 0.53117818,94.2454 0.84370571,94.2515 1.2188221,94.2577 0.65633744,94.2639 0.21876289,94.2700 0.31250373,94.2762 0.31248862,94.2824 0.12497614,94.2885 0.18750158,94.2947 0.093768105,94.3009 1.0171034e-005,94.3070 -1.4740529e-005,94.3132 0.093730934,94.3194 0.093773112,94.3255 0.093799874,94.3317 0.71883672,94.3379 1.4062297,94.3440 0.74991518,94.3502 0.37499684,94.3564 0.3437461,94.3625 0.28129095,94.3687 0.68752193,94.3749 0.71872425,94.3810 0.40623811,94.3872 0.31244728,94.3934 0.65615487,94.3995 0.7499727,94.4057 0.50001657,94.4119 0.53133303,94.4180 0.40632614,94.4242 0.18746072,94.4304 0.093701504,94.4366 0.37495068,94.4427 0.71880203,94.4489 0.46882233,94.4551 0.31251287,94.4612 0.40626308,94.4674 0.34373274,94.4736 0.18747045,94.4798 -1.3177915e-005,94.4859 4.1577568e-006,94.4921 -3.4523193e-006,94.4983 9.6519734e-006,94.5045 0.37502992,94.5106 1.4687246,94.5168 1.937449,94.5230 1.2187136,94.5291 0.40629852,94.5353 0.78135139,94.5415 1.5312521,94.5477 1.0624532,94.5538 0.093727708,94.5600 0.18751767,94.5662 0.6562472,94.5724 1.218693,94.5785 0.87496358,94.5847 0.34379497,94.5909 3.3688382e-005,94.5971 -1.4573183e-005,94.6032 2.4603611e-005,94.6094 0.28127143,94.6156 0.96872801,94.6218 0.62498444,94.6280 0.25000986,94.6341 0.78128934,94.6403 1.3750465,94.6465 1.1562109,94.6527 0.21869037,94.6588 4.1998114e-006,94.6650 0.18751781,94.6712 0.43750659,94.6774 0.31248084,94.6836 0.093759082,94.6897 0.34376585,94.6959 0.34374812,94.7021 0.1874799,94.7083 0.12497669,94.7145 0.37502199,94.7206 0.50003517,94.7268 0.37498692,94.7330 0.4999904,94.7392 0.56251287,94.7454 0.18747425,94.7515 -9.6154781e-006,94.7577 0.093772247,94.7639 0.2187333,94.7701 0.40620849,94.7763 0.4999924,94.7824 0.34377626,94.7886 3.0352368e-005,94.7948 0.093759596,94.8010 0.31249952,94.8072 0.31250146,94.8134 0.093735412,94.8195 -1.1355729e-005,94.8257 9.1852399e-007,94.8319 7.683183e-006,94.8381 0.31251213,94.8443 0.34374085,94.8505 0.093740419,94.8566 4.6009961e-007,94.8628 -2.0156456e-006,94.8690 7.6030647e-006,94.8752 0.093736656,94.8814 4.5724039e-005,94.8876 0.56256413,94.8938 0.81250936,94.8999 0.93747491,94.9061 0.84374261,94.9123 0.84371507,94.9185 0.031198336,94.9247 6.1632236e-006,94.9309 1.2641441e-005,94.9371 0.31251156,94.9432 0.74999344,94.9494 0.50000525,94.9556 0.093742035,94.9618 -3.2669523e-005,94.9680 0.31247401,94.9742 0.43746287,94.9804 0.59376413,94.9866 0.28133187,94.9927 0.31254992,94.9989 0.53124505,95.0051 0.49995866,95.0113 0.59370738,95.0175 0.34374943,95.0237 0.093771458,95.0299 0.18745589,95.0361 0.87496084,95.0423 0.87503147,95.0485 0.78118956,95.0546 1.9062798,95.0608 9.1567907,95.0670 24.156755,95.0732 29.655994,95.0794 17.593184,95.0856 5.5310287,95.0918 5.00001,95.0980 8.4374876,95.1042 11.03118,95.1104 9.8750391,95.1166 4.7501054,95.1228 1.218776,95.1290 0.12500596,95.1351 0.28125265,95.1413 0.9687584,95.1475 1.1250302,95.1537 0.46873158,95.1599 0.18745624,95.1661 0.28124243,95.1723 0.6249885,95.1785 0.37500089,95.1847 0.31251168,95.1909 1.5784426e-005,95.1971 -1.9645162e-005,95.2033 0.4061842,95.2095 0.87495637,95.2157 0.75003839,95.2219 0.31256771,95.2281 2.135829e-005,95.2343 -4.2796396e-006,95.2405 -4.2418128e-006,95.2467 2.1248969e-005,95.2529 0.34377798,95.2591 0.34372553,95.2653 0.093737572,95.2715 0.093771175,95.2777 0.59376657,95.2839 0.9374817,95.2900 0.7499944,95.2962 0.31248453,95.3024 0.093720742,95.3086 0.28124464,95.3148 0.75003242,95.3210 1.1249974,95.3272 1.1875119,95.3334 0.53127736,95.3396 0.1874634,95.3458 -5.7734578e-006,95.3520 3.3797949e-006,95.3582 -7.7458844e-006,95.3644 0.18752073,95.3706 0.81251913,95.3768 0.84373754,95.3831 0.49998939,95.3893 0.21874587,95.3955 0.31249481,95.4017 0.093757726,95.4079 0.18752858,95.4141 0.31250155,95.4203 0.4061901,95.4265 0.81252998,95.4327 0.87505376,95.4389 0.59372109,95.4451 0.74998093,95.4513 0.43749255,95.4575 0.18748087,95.4637 0.09374474,95.4699 2.4968214e-005,95.4761 0.18748111,95.4823 0.81247091,95.4885 0.68751287,95.4947 0.37505531,95.5009 0.34379452,95.5071 0.40621996,95.5133 0.18746404,95.5195 0.34375635,95.5257 0.34374228,95.5319 0.093744181,95.5382 -2.9833607e-006,95.5444 0.21875212,95.5506 0.18750276,95.5568 -1.2183286e-006,95.5630 -6.0871266e-006,95.5692 0.093719304,95.5754 0.49993977,95.5816 0.87500602,95.5878 0.56256908,95.5940 0.43756276,95.6002 0.43753847,95.6064 0.43746251,95.6127 0.093702763,95.6189 2.4456775e-005,95.6251 0.28127128,95.6313 0.59371328,95.6375 0.37499332,95.6437 0.12502442,95.6499 0.18749745,95.6561 0.18742554,95.6623 0.49993563,95.6685 0.50006491,95.6748 0.50005072,95.6810 0.50000465,95.6872 0.37502047,95.6934 0.1875063,95.6996 0.18748419,95.7058 -1.4242351e-005,95.7120 1.5474817e-006,95.7182 8.0542359e-006,95.7244 0.53126514,95.7307 0.78124529,95.7369 0.49998865,95.7431 0.031211706,95.7493 0.34362707,95.7555 0.78125286,95.7617 0.34386122,95.7679 0.093781136,95.7742 0.031286314,95.7804 0.28128603,95.7866 0.6250239,95.7928 0.81249481,95.7990 0.49993235,95.8052 0.12496059,95.8114 0.093760386,95.8177 0.093760177,95.8239 0.031266004,95.8301 0.093748257,95.8363 0.031240959,95.8425 1.9508377e-006,95.8487 0.5000245,95.8550 1.3125207,95.8612 1.3124793,95.8674 0.49997556,95.8736 -2.1836534e-006,95.8798 -8.4476164e-007,95.8860 5.5633277e-006,95.8923 0.031247197,95.8985 0.56243593,95.9047 1.1249545,95.9109 0.71875983,95.9171 0.31256297,95.9234 4.4623059e-005,95.9296 -1.1920398e-005,95.9358 3.0551657e-006,95.9420 -2.9932195e-007,95.9482 -1.8582761e-006,95.9545 7.7330797e-006,95.9607 -2.9076236e-005,95.9669 0.31239522,95.9731 0.78119481,95.9793 0.68759972,95.9856 0.37507817,95.9918 0.43748805,95.9980 0.34376073,96.0042 7.8985267e-006,96.0104 -1.8659075e-006,96.0167 -4.355739e-007,96.0229 0.093774736,96.0291 0.40625709,96.0353 0.46873859,96.0416 0.28125235,96.0478 0.18748824,96.0540 0.31253445,96.0602 1.2813685,96.0665 4.5938482,96.0727 5.4999685,96.0789 3.9998779,96.0851 2.0936418,96.0913 4.2188087,96.0976 8.031312,96.1038 9.4685955,96.1100 5.5000181,96.1162 3.2188404,96.1225 1.6874744,96.1287 0.31248417,96.1349 0.34375945,96.1412 1.0625218,96.1474 1.0937151,96.1536 0.28122866,96.1598 -8.7617973e-006,96.1661 1.9837667e-006,96.1723 8.275091e-007,96.1785 -5.2943924e-006,96.1847 0.31252646,96.1910 0.81252152,96.1972 0.53124303,96.2034 1.4375064,96.2097 1.8749135,96.2159 2.3124337,96.2221 2.0937779,96.2283 0.90630788,96.2346 0.093769751,96.2408 0.43749061,96.2470 0.81254816,96.2533 0.96878672,96.2595 1.3437072,96.2657 1.3124253,96.2719 0.81252408,96.2782 0.093780413,96.2844 -1.0786203e-005,96.2906 2.8903341e-006,96.2969 -7.7432043e-007,96.3031 2.0673018e-007,96.3093 -5.2541989e-008,96.3156 3.4213063e-009,96.3218 3.8864094e-008,96.3280 -1.5889091e-007,96.3343 0.031246217,96.3405 1.5289548e-005,96.3467 0.28127813,96.3530 0.43752459,96.3592 0.53124684,96.3654 0.24995175,96.3717 0.031237267,96.3779 0.28126684,96.3841 0.21872652,96.3904 0.12500572,96.3966 1.5000098,96.4028 2.1562209,96.4091 1.0937512,96.4153 0.18752861,96.4215 0.53125602,96.4278 0.74998283,96.4340 0.28124937,96.4402 2.4514559e-006,96.4465 0.031236168,96.4527 0.093754366,96.4590 1.2517126e-005,96.4652 -5.9138606e-006,96.4714 1.1138212e-005,96.4777 -3.8641632e-005,96.4839 0.40619728,96.4901 0.81251442,96.4964 0.50003272,96.5026 0.187473,96.5089 0.81246251,96.5151 1.0938119,96.5213 0.46882188,96.5276 0.75005221,96.5338 1.1250619,96.5400 1.2187014,96.5463 0.40615869,96.5525 0.12499187,96.5588 0.5000127,96.5650 0.74999571,96.5712 0.34374169,96.5775 7.9048959e-007,96.5837 -4.3963871e-007,96.5900 9.6808071e-007,96.5962 -3.432926e-006,96.6024 1.2764575e-005,96.6087 0.093728863,96.6149 0.37496075,96.6212 0.59378499,96.6274 0.50005239,96.6337 0.343748,96.6399 0.24994153,96.6461 0.59371245,96.6524 1.0000358,96.6586 0.65629929,96.6649 0.25002804,96.6711 0.34374088,96.6774 0.15621489,96.6836 -1.0020549e-005,96.6898 2.661202e-006,96.6961 -6.2350045e-007,96.7023 -1.6742867e-007,96.7086 1.2933699e-006,96.7148 0.031248283,96.7211 0.093769237,96.7273 0.18753731,96.7336 0.49999899,96.7398 0.43746406,96.7460 0.1250267,96.7523 0.53129297,96.7585 0.53121513,96.7648 0.18745032,96.7710 6.5460076e-006,96.7773 0.1875142,96.7835 0.81250471,96.7898 1.0000001,96.7960 0.59374481,96.8023 0.15623836,96.8085 -1.6343005e-005,96.8148 4.4211451e-006,96.8210 -1.3403653e-006,96.8273 9.4003485e-007,96.8335 -2.4198612e-006,96.8398 8.7400404e-006,96.8460 0.21876237,96.8523 0.68748564,96.8585 0.71877098,96.8648 1.4375385,96.8710 1.5936887,96.8773 1.1562248,96.8835 0.37502709,96.8898 0.21874569,96.8960 0.093750171,96.9023 4.3914424e-006,96.9085 0.031241098,96.9148 0.87494767,96.9210 0.96871781,96.9273 0.59380561,96.9335 4.1561692e-005,96.9398 -1.2849559e-005,96.9460 9.8339988e-006,96.9523 0.31254256,96.9585 0.81255239,96.9648 1.093761,96.9710 0.87495935,96.9773 0.62496322,96.9835 0.50002038,96.9898 0.50004542,96.9960 0.65622014,97.0023 0.34365916,97.0086 0.40621263,97.0148 0.31252086,97.0211 0.093792453,97.0273 0.093765683,97.0336 0.093749657,97.0398 0.18752354,97.0461 0.81248206,97.0523 1.0937914,97.0586 3.312706,97.0648 5.4376001,97.0711 5.7812872,97.0774 6.87501,97.0836 8.9061184,97.0899 8.0310612,97.0961 3.8123889,97.1024 1.2499998,97.1086 0.65627706,97.1149 0.74998873,97.1212 0.84370637,97.1274 0.65624279,97.1337 0.31253716,97.1399 0.28127459,97.1462 0.093755208,97.1525 0.90629452,97.1587 2.5313206,97.1650 3.3749797,97.1712 1.7499038,97.1775 0.3437382,97.1838 0.78127587,97.1900 1.3125145,97.1963 1.3749914,97.2025 0.65622336,97.2088 0.093738101,97.2151 -4.7570541e-007,97.2213 1.2662554e-007,97.2276 -3.0760791e-008,97.2338 -3.5928327e-009,97.2401 4.513824e-008,97.2464 -1.7697407e-007,97.2526 6.6280768e-007,97.2589 -2.4744422e-006,97.2651 9.2356513e-006,97.2714 0.18755962,97.2777 0.50001895,97.2839 0.34369683,97.2902 0.093722098,97.2965 -1.1965431e-005,97.3027 0.093801834,97.3090 1.437569,97.3153 1.5311939,97.3215 0.1874408,97.3278 1.1819793e-007,97.3340 0.18754046,97.3403 0.84380525,97.3466 0.93746245,97.3528 0.28119671,97.3591 -4.1788317e-006,97.3654 1.0904459e-006,97.3716 -1.8263042e-007,97.3779 -3.6004093e-007,97.3842 1.6229393e-006,97.3904 -6.1321812e-006,97.3967 2.2907499e-005,97.4030 0.46879479,97.4092 0.93750304,97.4155 0.81243521,97.4218 0.53123361,97.4280 0.093778469,97.4343 -2.966437e-005,97.4406 0.1874602,97.4468 0.31251419,97.4531 0.09378583,97.4594 0.093769439,97.4657 0.4688178,97.4719 0.81253833,97.4782 0.62494755,97.4845 0.18743443,97.4907 0.093714796,97.4970 0.18750261,97.5033 0.09377484,97.5095 7.7371697e-006,97.5158 1.0723976e-006,97.5221 0.093764581,97.5284 0.28129652,97.5346 0.53127146,97.5409 0.3437036,97.5472 0.093714476,97.5534 -3.1752481e-006,97.5597 -7.122361e-007,97.5660 0.031231662,97.5723 0.093755037,97.5785 2.2535467e-005,97.5848 0.18750824,97.5911 0.31250933,97.5973 0.28128695,97.6036 0.56255436,97.6099 0.90625232,97.6162 0.74996263,97.6224 0.49995402,97.6287 0.53123337,97.6350 0.43750027,97.6413 0.18748496,97.6475 0.031245019,97.6538 0.093737371,97.6601 0.56249154,97.6664 0.5938136,97.6726 0.8750568,97.6789 0.78121883,97.6852 0.8437227,97.6915 1.249974,97.6977 1.0312276,97.7040 0.18750702,97.7103 1.0689718e-006,97.7166 3.2237654e-007,97.7229 -2.358752e-006,97.7291 0.31252441,97.7354 0.68753195,97.7417 0.65624553,97.7480 0.31246364,97.7542 0.43747526,97.7605 0.87503523,97.7668 0.87499571,97.7731 0.21872401,97.7794 8.7197059e-006,97.7856 -5.0798512e-006,97.7919 1.1599931e-005,97.7982 0.18753816,97.8045 0.34373695,97.8108 0.62498045,97.8170 1.7500744,97.8233 2.2812603,97.8296 1.1874199,97.8359 -2.3758948e-005,97.8422 4.6830537e-006,97.8484 5.0290409e-006,97.8547 -2.4801584e-005,97.8610 0.31245926,97.8673 0.65625334,97.8736 0.65622789,97.8798 0.50006527,97.8861 0.68758756,97.8924 1.0937381,97.8987 0.68746018,97.9050 0.031222649,97.9113 7.5100111e-006,97.9175 -2.6889129e-006,97.9238 3.2452995e-006,97.9301 0.031254314,97.9364 0.031209171,97.9427 0.34368286,97.9490 0.59376913,97.9552 0.28132054,97.9615 9.12012e-006,97.9678 2.4262386e-005,97.9741 1.4063239,97.9804 3.0313194,97.9867 3.3124557,97.9930 1.5623969,97.9992 0.40623137,98.0055 0.18749899,98.0118 0.12500744,98.0181 0.53130174,98.0244 1.375039,98.0307 1.1562331,98.0370 0.59368342,98.0433 0.18746668,98.0495 0.21870282,98.0558 0.75002515,98.0621 1.5626137,98.0684 3.0938044,98.0747 4.0938268,98.0810 3.8750091,98.0873 2.5624015,98.0936 1.1875229,98.0999 3.1875823,98.1061 11.781374,98.1124 25.187639,98.1187 29.999931,98.1250 19.437239,98.1313 5.9686065,98.1376 0.56249559,98.1439 0.031227328,98.1502 1.1740754e-005,98.1565 1.5902407e-007,98.1628 0.81250501,98.1690 1.0937226,98.1753 0.68747312,98.1816 0.28128901,98.1879 0.18756458,98.1942 0.53129005,98.2005 0.6874575,98.2068 0.3749322,98.2131 0.093768619,98.2194 0.31254327,98.2257 0.56250322,98.2320 0.40623033,98.2383 0.21874344,98.2446 0.15624645,98.2509 0.093734771,98.2571 -8.6726941e-006,98.2634 6.0440971e-006,98.2697 0.031249641,98.2760 -4.6151631e-006,98.2823 3.6777524e-006,98.2886 -1.0096284e-005,98.2949 0.093725607,98.3012 0.18748949,98.3075 0.2812731,98.3138 0.12506182,98.3201 0.68751878,98.3264 1.0937096,98.3327 0.46870682,98.3390 0.18744759,98.3453 0.3437466,98.3516 0.18756606,98.3579 0.21879819,98.3642 0.31251159,98.3705 0.31248096,98.3768 0.093723357,98.3831 -2.0424095e-006,98.3894 -1.6176525e-006,98.3957 8.5138654e-006,98.4020 0.093761481,98.4083 0.15626876,98.4146 0.31250042,98.4209 0.18747859,98.4272 0.093738616,98.4335 -5.3516887e-006,98.4398 0.062490158,98.4461 0.50000393,98.4524 0.81256455,98.4587 0.84377766,98.4650 0.56245303,98.4713 0.18746842,98.4776 -1.7139702e-005,98.4839 0.12502658,98.4902 0.68754804,98.4965 1.343738,98.5028 0.90622944,98.5091 0.18748069,98.5154 -1.9304358e-005,98.5217 1.9449993e-005,98.5280 0.31251109,98.5343 0.49999663,98.5406 0.31250241,98.5469 0.18742402,98.5532 0.40623271,98.5595 0.12507251,98.5658 0.18755642,98.5721 0.56254148,98.5784 0.56245553,98.5847 0.18745793,98.5910 0.31252429,98.5973 0.75004363,98.6036 0.74998796,98.6100 0.2811929,98.6163 -1.5928708e-005,98.6226 3.9245851e-006,98.6289 2.316618e-007,98.6352 -4.8519341e-006,98.6415 1.9177591e-005,98.6478 0.43753138,98.6541 0.78129095,98.6604 0.93750572,98.6667 0.65619594,98.6730 0.78121322,98.6793 0.6563139,98.6856 0.71878183,98.6919 0.40618274,98.6983 0.093723491,98.7046 -9.1631246e-006,98.7109 1.9190738e-005,98.7172 0.21878505,98.7235 0.37501657,98.7298 0.37497199,98.7361 0.093713515,98.7424 -1.9914221e-006,98.7487 4.6741769e-007,98.7550 1.2192039e-007,98.7614 -9.5521284e-007,98.7677 3.6992169e-006,98.7740 0.18751137,98.7803 0.18750879,98.7866 0.18748623,98.7929 -1.1676206e-005,98.7992 2.5347611e-006,98.8055 0.031251539,98.8118 0.093745172,98.8182 1.7801709e-005,98.8245 0.18752459,98.8308 0.18747859,98.8371 0.031231407,98.8434 0.093750961,98.8497 -4.7221096e-007,98.8560 9.1880355e-007,98.8623 -3.2032217e-006,98.8687 0.093775682,98.8750 0.37499365,98.8813 0.37493837,98.8876 0.34376517,98.8939 0.031282142,98.9002 8.3582023e-007,98.9065 0.28130221,98.9129 0.81252629,98.9192 0.65620369,98.9255 0.18746787,98.9318 -7.4434633e-006,98.9381 1.744011e-005,98.9444 0.34377673,98.9508 1.0624998,98.9571 0.90625185,98.9634 0.93750036,98.9697 0.5624879,98.9760 0.68750453,98.9823 0.8124488,98.9887 2.2185662,98.9950 10.15654,99.0013 32.094448,99.0076 40.719017,99.0139 26.280792,99.0203 7.4683237,99.0266 2.718776,99.0329 3.0937412,99.0392 2.3749311,99.0455 1.0311605,99.0519 0.49999335,99.0582 0.40628675,99.0645 1.750024,99.0708 2.5312781,99.0771 1.9999131,99.0835 1.1875755,99.0898 2.3751495,99.0961 5.8124399,99.1024 7.031033,99.1087 6.468564,99.1151 5.0000176,99.1214 3.6250856,99.1277 2.0625916,99.1340 0.31250525,99.1403 0.12503883,99.1467 0.62501192,99.1530 0.96872854,99.1593 0.68750715,99.1656 0.31247714,99.1720 0.18750815,99.1783 0.28124607,99.1846 0.68750989,99.1909 1.0312747,99.1973 1.1249729,99.2036 0.40623328,99.2099 0.093742914,99.2162 0.093744345,99.2226 0.031268392,99.2289 1.7053069e-006,99.2352 -6.3069263e-007,99.2415 8.1739341e-007,99.2479 -2.639041e-006,99.2542 9.7394823e-006,99.2605 0.78127903,99.2668 1.1562355,99.2732 0.34372899,99.2795 0.31250253,99.2858 -4.6176192e-006,99.2922 5.0394812e-007,99.2985 2.6024027e-006,99.3048 0.031261697,99.3111 0.28125194,99.3175 0.84376222,99.3238 0.65620905,99.3301 0.49991786,99.3364 0.50000912,99.3428 0.68752789,99.3491 0.62508953,99.3554 0.81257331,99.3618 0.62497282,99.3681 0.3124522,99.3744 0.031217599,99.3808 0.093753114,99.3871 0.18754685,99.3934 0.53128797,99.3997 0.62497795,99.4061 0.68747056,99.4124 0.187471,99.4187 -6.8626046e-006,99.4251 6.5423728e-006,99.4314 0.18751536,99.4377 0.31249735,99.4441 0.18749511,99.4504 0.31249154,99.4567 0.43747738,99.4631 0.18750679,99.4694 0.12501714,99.4757 0.093747675,99.4821 0.093749449,99.4884 0.18749745,99.4947 0.031257927,99.5011 0.40627787,99.5074 0.50001079,99.5137 0.53128141,99.5201 0.56249261,99.5264 0.34373227,99.5327 0.59378362,99.5391 0.96872973,99.5454 0.87496632,99.5517 0.37500045,99.5581 0.4062396,99.5644 0.43750328,99.5708 0.43749061,99.5771 0.093732074,99.5834 -3.0075275e-006,99.5898 0.093706354,99.5961 0.34368557,99.6024 0.50003076,99.6088 0.28132531,99.6151 8.7420476e-006,99.6215 -1.728588e-006,99.6278 0.093714967,99.6341 0.65619493,99.6405 1.124949,99.6468 1.2812687,99.6531 0.50008112,99.6595 0.1875242,99.6658 0.34374213,99.6722 0.59375453,99.6785 0.18751583,99.6848 5.4414727e-006,99.6912 1.0228518e-006,99.6975 0.093765795,99.7039 0.28125945,99.7102 0.3124865,99.7165 0.093736291,99.7229 2.8060099e-006,99.7292 0.031248536,99.7356 3.0608639e-006,99.7419 0.12500757,99.7483 0.6874637,99.7546 0.87498838,99.7609 0.68755198,99.7673 0.37501863,99.7736 0.34373292,99.7800 0.18748607,99.7863 -2.6157925e-006,99.7927 -7.1410295e-006,99.7990 0.34373966,99.8053 0.65623522,99.8117 0.53127414,99.8180 0.37504852,99.8244 0.4375107,99.8307 0.40621832,99.8371 0.093724392,99.8434 7.8472676e-006,99.8498 0.093710989,99.8561 0.43748593,99.8624 1.2500497,99.8688 0.84377241,99.8751 0.093735307,99.8815 -8.3707537e-006,99.8878 2.3969258e-006,99.8942 -1.2163805e-006,99.9005 2.4686021e-006,99.9069 0.031248523,99.9132 0.09375345,99.9196 0.18748443,99.9259 0.28121415,99.9323 0.34373608,99.9386 0.31253383,99.9450 0.031281151,99.9513 -5.9034414e-006,99.9577 8.9274072e-006,99.9640 -2.9808089e-005,99.9703 0.65623939,99.9767 1.4687974,99.9830 1.4062693,99.9894 0.68743354,99.9957 0.96869993,100.0021 1.0313056,100.0084 1.1563324,100.0148 0.78127235,100.0211 0.59373957,100.0275 0.90626717,100.0339 0.99998522,100.0402 0.59371901,100.0466 0.18747427,100.0529 0.46867427,100.0593 1.2187694,100.0656 1.7812631,100.0720 3.6559491,100.0783 6.7500663,100.0847 43.59454,100.0910 130.65729,100.0974 178.3441,100.1037 129.65533,100.1101 46.405575,100.1164 10.500047,100.1228 10.218646,100.1291 15.249861,100.1355 16.56241,100.1418 9.8749619,100.1482 3.687525,100.1546 0.90625864,100.1609 0.40623471,100.1673 0.49998891,100.1736 0.78128737,100.1800 0.75003761,100.1863 0.65620452,100.1927 0.31246975,100.1990 0.56245661,100.2054 1.1875055,100.2118 1.312574,100.2181 0.84377444,100.2245 0.46876383,100.2308 0.74997997,100.2372 0.37501124,100.2435 0.56248575,100.2499 0.06244849,100.2563 2.7861743e-005,100.2626 0.31251663,100.2690 0.31249276,100.2753 0.18749632,100.2817 0.093734354,100.2881 -4.9452096e-006,100.2944 0.062515378,100.3008 0.12500255,100.3071 0.25004959,100.3135 0.71878999,100.3199 0.87497371,100.3262 0.71869069,100.3326 0.093723901,100.3389 0.18751194,100.3453 1.1250108,100.3517 1.9062308,100.3580 0.93749195,100.3644 0.84375787,100.3707 0.28122294,100.3771 0.093764305,100.3835 1.6680062e-005,100.3898 -1.0988939e-005,100.3962 2.7276543e-005,100.4026 0.87501395,100.4089 0.59373665,100.4153 0.31249318,100.4216 0.18750581,100.4280 1.0937915,100.4344 1.1249746,100.4407 0.12496315,100.4471 0.093763269,100.4535 0.18750376,100.4598 0.18749712,100.4662 0.18749654,100.4726 0.28123814,100.4789 0.12499716,100.4853 4.8211937e-006,100.4917 1.559501e-006,100.4980 -1.1060453e-005,100.5044 0.34367126,100.5108 0.9374193,100.5171 1.0000584,100.5235 0.59384096,100.5299 0.75004148,100.5362 1.7499599,100.5426 2.2811666,100.5490 2.062531,100.5553 0.6563049,100.5617 0.2812764,100.5681 0.34376529,100.5744 0.40623879,100.5808 0.28123459,100.5872 0.093756959,100.5935 0.093758918,100.5999 0.28125399,100.6063 0.59376466,100.6126 0.99994946,100.6190 1.1248683,100.6254 1.1875467,100.6317 0.40639719,100.6381 0.53125727,100.6445 0.34371674,100.6509 0.28120521,100.6572 0.2812548,100.6636 0.4062835,100.6700 0.18749195,100.6763 -9.4555644e-006,100.6827 1.0956043e-005,100.6891 0.12502691,100.6955 0.28126916,100.7018 0.40622362,100.7082 0.18747242,100.7146 0.031251326,100.7209 -1.6829649e-006,100.7273 2.0586917e-006,100.7337 -6.5521867e-006,100.7401 2.4151805e-005,100.7464 0.65630174,100.7528 0.87497658,100.7592 0.37495118,100.7656 0.1874962,100.7719 0.093753628,100.7783 4.3442897e-006,100.7847 -1.1502872e-005,100.7911 0.093742095,100.7974 0.50001389,100.8038 0.40626824,100.8102 0.31250846,100.8166 0.34375149,100.8229 0.34373945,100.8293 0.093736522,100.8357 0.031224117,100.8421 0.18749,100.8484 0.093778662,100.8548 6.8441777e-006,100.8612 1.7764812e-006,100.8676 0.062515698,100.8740 0.15625955,100.8803 0.15624055,100.8867 0.062483747,100.8931 0.031245867,100.8995 3.1433856e-006,100.9058 -3.958603e-006,100.9122 1.2691781e-005,100.9186 -4.6811907e-005,100.9250 0.31243917,100.9314 0.31255454,100.9377 0.093797505,100.9441 0.25000322,100.9505 0.31251213,100.9569 0.031200787,100.9633 0.31244877,100.9696 0.84382629,100.9760 0.68753183,100.9824 1.4686946,100.9888 2.1562889,100.9952 1.7812681,101.0016 0.78126502,101.0079 0.84383559,101.0143 5.0934806,101.0207 11.937019,101.0271 12.093678,101.0335 6.9379377,101.0398 0.31278443,101.0462 0.12492399,101.0526 1.0312005,101.0590 1.8437501,101.0654 1.4687903,101.0718 0.56251901,101.0781 0.4374972,101.0845 1.8127528,101.0909 5.4375901,101.0973 10.437144,101.1037 9.5622959,101.1101 5.4376154,101.1165 2.1564617,101.1228 1.7187412,101.1292 1.0312196,101.1356 0.78128588,101.1420 0.75004113,101.1484 1.7500818,101.1548 2.624948,101.1612 1.6561459,101.1675 0.49996528,101.1739 -2.870033e-007,101.1803 9.7876284e-007,101.1867 -3.6283111e-006,101.1931 0.1249634,101.1995 0.84371936,101.2059 0.84377837,101.2123 0.37503639,101.2186 6.7446472e-006,101.2250 -2.0147913e-006,101.2314 1.3140931e-006,101.2378 -3.2416776e-006,101.2442 1.1653434e-005,101.2506 0.28126091,101.2570 0.1249679,101.2634 0.18744324,101.2698 0.68753725,101.2762 0.90634388,101.2825 0.59372014,101.2889 -4.1045121e-005,101.2953 9.1766215e-006,101.3017 4.3422292e-006,101.3081 0.18752067,101.3145 0.34375781,101.3209 0.40625411,101.3273 0.65626508,101.3337 1.0936981,101.3401 1.5936606,101.3465 1.2187531,101.3529 0.65631872,101.3592 0.093775764,101.3656 -1.6445476e-005,101.3720 0.093754619,101.3784 -1.9864694e-006,101.3848 0.031270303,101.3912 0.53129816,101.3976 0.68751693,101.4040 0.62496984,101.4104 0.28120822,101.4168 0.031249709,101.4232 0.09376315,101.4296 0.093732186,101.4360 0.093724698,101.4424 0.34371766,101.4488 0.65624768,101.4552 0.31253412,101.4616 0.09376891,101.4680 0.093784101,101.4744 0.34377125,101.4808 0.34373531,101.4872 0.18747205,101.4935 -1.2434596e-005,101.4999 4.3149735e-006,101.5063 -4.8246975e-006,101.5127 0.18749197,101.5191 0.31250387,101.5255 0.12500599,101.5319 5.2540672e-006,101.5383 0.31252787,101.5447 0.62499458,101.5511 0.90622079,101.5575 1.3437837,101.5639 1.3750738,101.5703 0.9062627,101.5767 0.49992061,101.5831 0.031205071,101.5895 1.1865909e-005,101.5959 0.031247476,101.6023 -1.7723701e-006,101.6087 0.87506431,101.6151 2.1875238,101.6215 1.7811846,101.6279 0.71873671,101.6343 1.6250799,101.6407 2.5000122,101.6471 1.5311953,101.6535 1.1562238,101.6599 0.59373116,101.6663 0.15625465,101.6728 0.031243449,101.6792 5.2922001e-006,101.6856 0.31242856,101.6920 0.99995869,101.6984 0.65630257,101.7048 0.28126147,101.7112 0.37492681,101.7176 0.81247264,101.7240 0.59386742,101.7304 0.40632504,101.7368 0.31247804,101.7432 0.093732163,101.7496 0.093759656,101.7560 0.09373834,101.7624 -9.2602286e-006,101.7688 2.4782364e-006,101.7752 -6.5204097e-007,101.7816 1.2974236e-007,101.7880 1.3313348e-007,101.7944 -6.6233838e-007,101.8009 0.093750887,101.8073 0.37500289,101.8137 0.43749884,101.8201 0.18749826,101.8265 -1.5151122e-006,101.8329 5.5338846e-006,101.8393 0.18751448,101.8457 0.34375277,101.8521 0.46875554,101.8585 0.62501836,101.8649 0.81251335,101.8713 0.59371626,101.8777 0.031232169,101.8842 0.31252369,101.8906 0.56252855,101.8970 0.71875799,101.9034 0.43746111,101.9098 0.093724072,101.9162 -3.4045677e-006,101.9226 8.9058693e-007,101.9290 -1.5752572e-007,101.9354 -2.6057506e-007,101.9419 0.093761325,101.9483 0.34375373,101.9547 0.34376243,101.9611 0.28127688,101.9675 0.3437556,101.9739 0.31247669,101.9803 0.18746907,101.9867 0.34374768,101.9932 0.50000304,101.9996 0.37497911,102.0060 0.31250811,102.0124 0.093764707,102.0188 0.031240717,102.0252 1.5232978e-006,102.0316 0.093764879,102.0380 0.31250513,102.0445 0.18748403,102.0509 0.031246454,102.0573 -4.9467858e-006,102.0637 0.093711279,102.0701 0.37496373,102.0765 0.34383249,102.0830 0.34382704,102.0894 0.78118575,102.0958 1.8749547,102.1022 8.1875391,102.1086 14.937648,102.1150 14.25016,102.1215 9.2500973,102.1279 5.624989,102.1343 6.031208,102.1407 13.499925,102.1471 18.374886,102.1535 14.624913,102.1600 5.1873922,102.1664 0.71875507,102.1728 0.34377509,102.1792 0.3437745,102.1856 0.96879429,102.1921 0.84372991,102.1985 0.31245595,102.2049 0.12498087,102.2113 0.093753636,102.2177 2.651906e-006,102.2242 -7.1690152e-007,102.2306 2.155092e-007,102.2370 -1.450903e-007,102.2434 3.6486378e-007,102.2498 -1.3144567e-006,102.2563 0.03122995,102.2627 0.093756668,102.2691 1.827415e-005,102.2755 -4.8988068e-006,102.2819 1.3197463e-006,102.2884 -3.7982346e-007,102.2948 1.9945922e-007,102.3012 0.093765229,102.3076 0.34375525,102.3141 0.21873336,102.3205 -4.9925193e-006,102.3269 1.4452075e-006,102.3333 -7.8798035e-007,102.3398 1.7067346e-006,102.3462 -6.0393691e-006,102.3526 0.093697578,102.3590 0.31247863,102.3654 0.18756717,102.3719 0.093784504,102.3783 0.34374186,102.3847 0.78122699,102.3911 0.62499803,102.3976 0.12504902,102.4040 0.3125377,102.4104 0.50000668,102.4169 0.4061951,102.4233 0.18749659,102.4297 0.78130883,102.4361 1.3437754,102.4426 1.2499702,102.4490 0.37493759,102.4554 0.093731128,102.4618 4.7080098e-006,102.4683 0.093759455,102.4747 0.43751726,102.4811 0.40617517,102.4876 0.62490672,102.4940 0.96879435,102.5004 0.78132796,102.5068 0.40626305,102.5133 0.40624338,102.5197 0.28125632,102.5261 0.18750286,102.5326 0.31250381,102.5390 0.34374729,102.5454 0.093749039,102.5519 7.6407866e-007,102.5583 -4.5513431e-007,102.5647 1.0564818e-006,102.5711 0.031254042,102.5776 0.093756206,102.5840 0.18749689,102.5904 0.093742944,102.5969 -2.2736388e-006,102.6033 5.9937443e-006,102.6097 0.062508196,102.6162 0.062491104,102.6226 0.21884036,102.6290 1.4688237,102.6355 1.2811763,102.6419 0.28117266,102.6483 -2.1770962e-005,102.6548 6.3977755e-006,102.6612 -3.8187318e-006,102.6676 8.8773486e-006,102.6741 0.093739308,102.6805 0.31248006,102.6869 0.3125155,102.6934 0.093782663,102.6998 0.40630919,102.7062 0.65621924,102.7127 0.65612161,102.7191 0.96871179,102.7256 0.7500543,102.7320 0.18754829,102.7384 0.093756936,102.7449 0.18749684,102.7513 0.093755707,102.7577 3.52907e-006,102.7642 -6.2453109e-006,102.7706 0.28128552,102.7770 1.9999657,102.7835 3.3749094,102.7899 2.7812202,102.7964 1.0000516,102.8028 0.093821652,102.8092 -2.4380263e-006,102.8157 1.316447e-005,102.8221 0.37503979,102.8286 1.4687675,102.8350 2.9062505,102.8414 3.2499809,102.8479 1.8124651,102.8543 0.28123948,102.8608 0.31250843,102.8672 0.75003332,102.8736 0.81248373,102.8801 0.68748111,102.8865 0.093752049,102.8930 0.18748789,102.8994 0.34375426,102.9058 0.18749513,102.9123 -3.4607982e-007,102.9187 2.3508678e-006,102.9252 -9.0580725e-006,102.9316 0.062516972,102.9381 0.46880236,102.9445 0.68748271,102.9509 0.28125244,102.9574 1.4688187,102.9638 1.9374537,102.9703 0.78117913,102.9767 1.9231302e-006,102.9832 -3.4233162e-006,102.9896 1.1770908e-005,102.9960 0.31252295,103.0025 0.87500864,103.0089 1.1562532,103.0154 0.8749879,103.0218 0.31248063,103.0283 0.12498985,103.0347 -2.7510225e-006,103.0412 -6.9791014e-007,103.0476 5.5433129e-006,103.0541 0.093754269,103.0605 0.18753657,103.0669 1.4062393,103.0734 3.7500005,103.0798 3.2500651,103.0863 1.2811655,103.0927 0.34366959,103.0992 0.65637439,103.1056 1.4688767,103.1121 2.2499638,103.1185 1.3124084,103.1250 0.18744852,103.1314 -5.6257181e-006,103.1379 0.031242827,103.1443 0.21871114,103.1508 0.6874522,103.1572 0.90627962,103.1637 0.43755054,103.1701 0.21871836,103.1766 0.37496459,103.1830 0.40628302,103.1895 0.90637678,103.1959 2.5938454,103.2024 2.6248815,103.2088 1.2811023,103.2153 0.5312444,103.2217 0.31257725,103.2282 0.31263351,103.2346 1.1875298,103.2411 0.78116286,103.2475 0.3749927,103.2540 1.031275,103.2604 0.46870276,103.2669 0.093722373,103.2733 0.093790874,103.2798 0.31250489,103.2863 0.18747661,103.2927 0.18750054,103.2992 0.093724683,103.3056 0.12494703,103.3121 0.99989456,103.3185 1.8436402,103.3250 1.5313118,103.3314 0.59387994,103.3379 0.18756899,103.3443 0.500049,103.3508 0.8750177,103.3573 0.87499595,103.3637 0.53122073,103.3702 0.18747874,103.3766 -2.6835205e-006,103.3831 0.031221582,103.3895 0.18747009,103.3960 0.18752682,103.4024 0.15630001,103.4089 0.34377438,103.4154 0.34371415,103.4218 0.28123185,103.4283 0.28129026,103.4347 0.31249472,103.4412 0.093733534,103.4477 0.093750857,103.4541 -1.4365106e-005,103.4606 2.1473759e-005,103.4670 0.40627253,103.4735 0.49997294,103.4799 0.21873428,103.4864 5.5592113e-006,103.4929 9.0798085e-007,103.4993 0.093779773,103.5058 0.31252387,103.5123 0.37497047,103.5187 0.28122348,103.5252 8.9745254e-007,103.5316 -2.422822e-007,103.5381 7.1611744e-008,103.5446 -4.4149516e-008,103.5510 1.0498893e-007,103.5575 -3.7583214e-007,103.5639 1.398441e-006,103.5704 0.093791425,103.5769 0.31249976,103.5833 0.093709603,103.5898 -4.9910727e-006,103.5963 0.031263173,103.6027 0.31247443,103.6092 0.74997789,103.6156 0.7812885,103.6221 0.281239,103.6286 0.28119779,103.6350 0.31251407,103.6415 0.093794435,103.6480 4.9037212e-006,103.6544 -1.2954749e-006,103.6609 2.7781934e-007,103.6674 1.8431344e-007,103.6738 -1.0151731e-006,103.6803 0.18748514,103.6868 0.28124964,103.6932 0.12499671,103.6997 0.093753174,103.7062 0.18751357,103.7126 0.18749842,103.7191 0.031253457,103.7256 0.18746686,103.7320 0.3124783,103.7385 0.25003409,103.7450 0.031273782,103.7514 0.40624875,103.7579 0.6562463,103.7644 0.3749986,103.7708 1.1049089e-005,103.7773 0.093763642,103.7838 0.12499451,103.7902 0.093758322,103.7967 0.31255618,103.8032 0.65626913,103.8097 0.49994656,103.8161 0.093709238,103.8226 -6.7601718e-006,103.8291 5.9847234e-006,103.8355 0.37492573,103.8420 1.0936952,103.8485 0.68756622,103.8549 0.18755104,103.8614 1.3687408e-005,103.8679 -2.1235717e-005,103.8744 0.18747471,103.8808 0.18752582,103.8873 0.031276394,103.8938 0.093742631,103.9003 -4.7810008e-006,103.9067 -9.6594988e-007,103.9132 0.31245452,103.9197 0.74999487,103.9261 0.75009972,103.9326 0.68752569,103.9391 0.406178,103.9456 0.34370282,103.9520 0.87498629,103.9585 1.4375135,103.9650 1.5000117,103.9715 0.93755233,103.9779 0.37502879,103.9844 0.28121725,103.9909 0.031238429,103.9974 -9.3877463e-007,104.0038 0.18748116,104.0103 0.40622234,104.0168 0.62504745,104.0233 1.2188218,104.0297 0.90623629,104.0362 0.40620872,104.0427 0.18747582,104.0492 0.49998724,104.0557 0.50000501,104.0621 0.31250423,104.0686 0.093759291,104.0751 0.3437579,104.0816 0.031245729,104.0880 -6.672964e-006,104.0945 7.8185558e-006,104.1010 0.031248547,104.1075 0.18749194,104.1140 0.18750447,104.1204 0.031254079,104.1269 0.53129733,104.1334 1.8750325,104.1399 1.8436898,104.1464 0.81247199,104.1528 0.31248832,104.1593 0.28124893,104.1658 2.1244108e-005,104.1723 -5.6963086e-006,104.1788 1.5395987e-006,104.1853 -4.6167807e-007,104.1917 3.0701761e-007,104.1982 -7.6641618e-007,104.2047 2.7588378e-006,104.2112 0.18750551,104.2177 0.18749094,104.2241 0.1875504,104.2306 0.90627682,104.2371 0.99992132,104.2436 0.49997547,104.2501 0.093765795,104.2566 3.8021837e-005,104.2630 0.31256104,104.2695 0.56250334,104.2760 0.37493616,104.2825 0.21870854,104.2890 0.18751267,104.2955 -1.4788785e-006,104.3020 1.6589367e-005,104.3084 0.31254104,104.3149 0.49999559,104.3214 0.37499225,104.3279 0.49998862,104.3344 0.21873303,104.3409 0.031207701,104.3474 0.3124125,104.3538 0.56248963,104.3603 1.2813199,104.3668 1.9687911,104.3733 1.4999423,104.3798 0.93749017,104.3863 0.56258267,104.3928 0.90629309,104.3993 0.84372604,104.4057 -2.7935244e-005,104.4122 0.093759723,104.4187 0.18752597,104.4252 0.1875051,104.4317 0.093717322,104.4382 0.093736559,104.4447 0.093751818,104.4512 0.093756184,104.4577 7.4558425e-006,104.4641 -1.9957583e-006,104.4706 5.266524e-007,104.4771 -1.1070464e-007,104.4836 -8.3881233e-008,104.4901 4.4627288e-007,104.4966 -1.7013363e-006,104.5031 6.3595317e-006,104.5096 0.062503576,104.5161 0.37496194,104.5226 0.6874603,104.5291 0.34379137,104.5356 3.5270794e-005,104.5420 -9.625528e-006,104.5485 3.2288237e-006,104.5550 -3.2892763e-006,104.5615 0.18749458,104.5680 0.65627313,104.5745 0.8437354,104.5810 0.37492728,104.5875 0.59373677,104.5940 0.40634346,104.6005 0.34380722,104.6070 0.31246421,104.6135 0.093718469,104.6200 0.093708359,104.6265 0.43750224,104.6330 0.56250727,104.6395 0.81247574,104.6460 0.7812584,104.6525 0.68755561,104.6589 0.59377259,104.6654 0.34372374,104.6719 0.093747847,104.6784 -6.9957491e-007,104.6849 0.093750998,104.6914 0.31251255,104.6979 0.31251323,104.7044 0.15624423,104.7109 0.062475663,104.7174 0.093743578,104.7239 0.28125697,104.7304 0.18750644,104.7369 0.093751319,104.7434 -5.5891414e-006,104.7499 -1.2761295e-007,104.7564 6.1004989e-006,104.7629 0.18751132,104.7694 0.18748417,104.7759 0.12495713,104.7824 1.3125064,104.7889 2.031291,104.7954 1.3437299,104.8019 0.18748598,104.8084 0.093774721,104.8149 3.9243123e-006,104.8214 6.0388684e-006,104.8279 0.093761154,104.8344 0.093738593,104.8409 0.031240651,104.8474 0.28126791,104.8539 0.50001758,104.8604 0.3437396,104.8669 0.18751954,104.8734 0.43755794,104.8799 1.4062902,104.8864 1.6249748,104.8929 0.99992526,104.8995 0.50000095,104.9060 0.65624988,104.9125 0.43754178,104.9190 0.81254894,104.9255 0.78122866,104.9320 0.65621614,104.9385 0.46868357,104.9450 0.18748277,104.9515 0.093757987,104.9580 6.7375123e-007,104.9645 0.18750298,104.9710 0.34375325,104.9775 0.31249601,104.9840 0.093746841,104.9905 8.1795713e-007,104.9970 -9.8188771e-008,105.0035 0.093751892,105.0100 0.18750116,105.0166 0.34377474,105.0231 0.62500638,105.0296 0.49998224,105.0361 0.34377426,105.0426 1.406243,105.0491 4.0311561,105.0556 3.5624804,105.0621 1.7187589,105.0686 0.5938319,105.0751 4.7189193,105.0816 18.687668,105.0881 31.875004,105.0947 29.937529,105.1012 14.718769,105.1077 4.030982,105.1142 1.6560814,105.1207 0.93751168,105.1272 0.46878627,105.1337 0.093749635,105.1402 -4.9554264e-006,105.1467 -1.00994e-006,105.1533 8.9962696e-006,105.1598 0.093760431,105.1663 0.1249778,105.1728 0.53123248,105.1793 0.53126305,105.1858 0.18751036,105.1923 -3.9950455e-006,105.1988 0.1874955,105.2054 0.50000089,105.2119 0.43751523,105.2184 0.2811932,105.2249 0.56238419,105.2314 0.74998319,105.2379 0.56258535,105.2444 0.18757997,105.2510 2.0748612e-005,105.2575 -1.5295085e-005,105.2640 0.12498519,105.2705 0.5625633,105.2770 1.2188636,105.2835 1.4999727,105.2900 0.49990273,105.2966 0.093734533,105.3031 0.18749095,105.3096 0.96871936,105.3161 1.2812214,105.3226 0.87501717,105.3291 1.0313027,105.3357 1.1875045,105.3422 0.81248218,105.3487 0.03124715,105.3552 0.031265989,105.3617 0.49994138,105.3683 1.2498767,105.3748 1.2500305,105.3813 0.43761519,105.3878 2.8217617e-005,105.3943 -7.8230987e-006,105.4008 3.0728418e-006,105.4074 -4.4680073e-006,105.4139 0.18737556,105.4204 0.90611488,105.4269 1.0000908,105.4334 0.34389323,105.4400 0.031274546,105.4465 0.28125122,105.4530 0.40625417,105.4595 0.15626611,105.4660 0.18752113,105.4726 0.18748684,105.4791 0.093730532,105.4856 -6.9657931e-006,105.4921 2.6509713e-007,105.4987 5.9063991e-006,105.5052 0.56251174,105.5117 0.78126413,105.5182 0.31256425,105.5247 0.78130472,105.5313 0.93740231,105.5378 0.37491962,105.5443 0.31253129,105.5508 0.28126568,105.5574 0.18749149,105.5639 0.031238668,105.5704 2.3922798e-006,105.5769 -6.1609521e-006,105.5835 2.2253065e-005,105.5900 0.18753809,105.5965 0.31248328,105.6030 0.093716398,105.6096 -6.8088866e-006,105.6161 2.2683982e-006,105.6226 -2.2643544e-006,105.6291 6.7893698e-006,105.6357 0.50001085,105.6422 0.49998552,105.6487 0.093714595,105.6553 0.31248012,105.6618 0.31252122,105.6683 0.093778394,105.6748 5.3873273e-006,105.6814 -3.3117014e-006,105.6879 0.31252366,105.6944 0.75000978,105.7009 0.78127658,105.7075 1.0000347,105.7140 1.3749682,105.7205 1.0312059,105.7271 0.59373266,105.7336 0.18749683,105.7401 0.031249952,105.7467 4.4995027e-006,105.7532 -1.0110221e-006,105.7597 -4.557964e-007,105.7662 2.8345046e-006,105.7728 0.031222185,105.7793 0.31246814,105.7858 0.31253183,105.7924 0.031277858,105.7989 -2.9405501e-006,105.8054 8.4400727e-007,105.8120 -4.352851e-007,105.8185 8.9713717e-007,105.8250 0.031246843,105.8316 0.09376172,105.8381 0.59365505,105.8446 1.4685817,105.8512 2.781343,105.8577 1.5001911,105.8642 0.31249842,105.8708 0.062462911,105.8773 0.31250215,105.8838 0.31250355,105.8904 1.3639431e-006,105.8969 8.7056933e-006,105.9034 -3.6189609e-005,105.9100 0.43737268,105.9165 0.93753374,105.9230 0.75012702,105.9296 0.4375124,105.9361 0.18752688,105.9426 0.31250617,105.9492 0.18747172,105.9557 0.093735397,105.9623 -1.1493431e-005,105.9688 1.3407789e-005,105.9753 0.18754061,105.9819 0.59375066,105.9884 0.43746823,105.9949 0.093739554,106.0015 -2.0333729e-005,106.0080 0.1874548,106.0146 0.59371281,106.0211 0.687518,106.0276 0.50004756,106.0342 0.71878999,106.0407 0.84370047,106.0473 1.3748858,106.0538 1.1562711,106.0603 0.59384948,106.0669 0.56269884,106.0734 2.9373369,106.0799 9.5621128,106.0865 14.687477,106.0930 13.406362,106.0996 7.343873,106.1061 1.781363,106.1127 0.53131044,106.1192 0.84381682,106.1257 1.1562674,106.1323 0.40617502,106.1388 0.28128505,106.1454 0.31248862,106.1519 0.28119624,106.1584 0.90627581,106.1650 1.5625168,106.1715 1.0624714,106.1781 1.0936382,106.1846 0.74997491,106.1912 0.68758035,106.1977 0.71881866,106.2043 0.93752789,106.2108 0.49997067,106.2173 -8.8151774e-006,106.2239 2.3095843e-006,106.2304 0.093747906,106.2370 0.40630981,106.2435 0.84386933,106.2501 1.8750423,106.2566 2.0311646,106.2632 1.1561421,106.2697 0.09371911,106.2763 5.5059245e-006,106.2828 -1.4754185e-006,106.2893 3.9535524e-007,106.2959 -1.0589689e-007,106.3024 2.8204077e-008,106.3090 -6.9117956e-009,106.3155 -5.5909721e-010,106.3221 9.1494829e-009,106.3286 -3.6041616e-008,106.3352 0.34376606,106.3417 0.31250337,106.3483 0.68748051,106.3548 0.49998495,106.3614 0.093756832,106.3679 9.4588795e-006,106.3745 2.124656e-006,106.3810 0.18751462,106.3876 0.87504292,106.3941 1.0937606,106.4007 0.74998939,106.4072 0.7187264,106.4138 0.31246236,106.4203 -2.530121e-007,106.4269 2.7416008e-006,106.4334 0.18750526,106.4400 0.18749224,106.4465 0.18751052,106.4531 0.43751824,106.4596 0.28122911,106.4662 0.093750738,106.4727 0.56252635,106.4793 0.75000519,106.4858 1.1250083,106.4924 1.6875367,106.4989 2.2187653,106.5055 2.0937591,106.5121 1.6562386,106.5186 1.2186338,106.5252 0.65620542,106.5317 1.4688214,106.5383 1.4687498,106.5448 0.71871716,106.5514 0.65626299,106.5579 0.50001532,106.5645 0.093748406,106.5710 -3.8305661e-006,106.5776 9.5721214e-007,106.5842 2.0133404e-009,106.5907 -9.6541339e-007,106.5973 3.8599369e-006,106.6038 -1.4475375e-005,106.6104 0.093740404,106.6169 0.031281594,106.6235 0.18752714,106.6300 0.43752423,106.6366 0.7187559,106.6432 0.53120089,106.6497 0.18749613,106.6563 0.37504411,106.6628 0.71875209,106.6694 0.62496328,106.6760 0.18745777,106.6825 0.18742782,106.6891 0.49997434,106.6956 0.40632594,106.7022 0.68752104,106.7088 0.62500668,106.7153 0.21876524,106.7219 0.031262666,106.7284 0.59378105,106.7350 0.90623587,106.7416 0.4999702,106.7481 2.6269981e-006,106.7547 0.093763798,106.7612 0.093737908,106.7678 -1.1188135e-005,106.7744 1.1106644e-005,106.7809 0.093762517,106.7875 0.5937168,106.7940 0.96868348,106.8006 0.68752187,106.8072 0.093810342,106.8137 -1.4133358e-005,106.8203 0.09372922,106.8269 0.093770772,106.8334 1.4226061e-005,106.8400 -1.14078e-006,106.8466 -9.6647782e-006,106.8531 0.18746991,106.8597 0.81251824,106.8662 1.1250054,106.8728 0.87505198,106.8794 1.0938765,106.8859 2.2187757,106.8925 1.718643,106.8991 0.43741363,106.9056 0.18755247,106.9122 0.87509477,106.9188 1.624998,106.9253 1.0624068,106.9319 0.68745458,106.9385 0.37499973,106.9450 0.37498692,106.9516 0.6874702,106.9582 0.93746281,106.9647 0.8124702,106.9713 0.7499783,106.9779 0.65631247,106.9844 0.062593915,106.9910 0.96879041,106.9976 2.2187903,107.0041 1.9375877,107.0107 1.5937806,107.0173 1.6561801,107.0239 3.2185464,107.0304 5.2185593,107.0370 8.687439,107.0436 14.031011,107.0501 29.187916,107.0567 145.81409,107.0633 490.59521,107.0698 703.65631,107.0764 542.93677,107.0830 232.87476,107.0896 84.155701,107.0961 76.530029,107.1027 94.030678,107.1093 79.625015,107.1158 46.531082,107.1224 17.531488,107.1290 6.8752813,107.1356 4.9062972,107.1421 1.9375958,107.1487 1.0312092,107.1553 1.0937455,107.1619 0.49992555,107.1684 0.34376651,107.1750 0.31246051,107.1816 0.28119883,107.1881 0.37499973,107.1947 0.43752062,107.2013 0.18750757,107.2079 0.093712375,107.2144 0.28122926,107.2210 0.3437385,107.2276 0.43753991,107.2342 0.62504023,107.2408 0.49999243,107.2473 0.12500075,107.2539 0.18747759,107.2605 0.71870196,107.2671 0.96871322,107.2736 0.78126562,107.2802 0.87510711,107.2868 0.81254494,107.2934 0.46871406,107.2999 0.4687545,107.3065 0.59370434,107.3131 0.62500054,107.3197 0.75010836,107.3263 1.0312927,107.3328 0.81244218,107.3394 0.46869886,107.3460 0.49998242,107.3526 0.37499914,107.3592 0.031248266,107.3657 -1.2573925e-006,107.3723 3.3027077e-006,107.3789 -1.1954258e-005,107.3855 0.18760431,107.3921 1.1250416,107.3986 0.65614957,107.4052 0.093691304,107.4118 0.28120136,107.4184 0.84373939,107.4250 1.0625486,107.4315 0.40628859,107.4381 -7.2100743e-006,107.4447 3.3599561e-006,107.4513 -6.229674e-006,107.4579 0.093732931,107.4645 0.1250103,107.4710 1.4449819e-005,107.4776 -3.8800886e-006,107.4842 1.0695139e-006,107.4908 -3.9769952e-007,107.4974 5.2124221e-007,107.5040 -1.6873648e-006,107.5105 0.49994883,107.5171 0.81241858,107.5237 0.68753177,107.5303 0.18759301,107.5369 0.0624809,107.5435 0.68749464,107.5500 2.2813604,107.5566 2.6562736,107.5632 1.5624295,107.5698 0.49997106,107.5764 -1.8728344e-006,107.5830 3.36065e-007,107.5896 5.2875902e-007,107.5962 -2.4513142e-006,107.6027 9.2771679e-006,107.6093 0.03123888,107.6159 0.31248012,107.6225 0.31251192,107.6291 0.18750164,107.6357 0.21877898,107.6423 0.4062883,107.6489 0.50000304,107.6554 0.5625186,107.6620 0.84371769,107.6686 0.68748385,107.6752 0.84378916,107.6818 0.7812497,107.6884 0.3124671,107.6950 0.0937168,107.7016 -4.3825603e-006,107.7082 3.1894022e-006,107.7147 -8.3753557e-006,107.7213 0.093729049,107.7279 0.90628302,107.7345 1.7188003,107.7411 2.0000098,107.7477 1.4061967,107.7543 0.28122088,107.7609 0.28129125,107.7675 0.34381932,107.7741 0.78129762,107.7807 0.96866953,107.7873 0.5624088,107.7939 0.71875733,107.8004 0.28127447,107.8070 -4.7816766e-006,107.8136 0.21871687,107.8202 0.28126967,107.8268 0.40628356,107.8334 0.65622985,107.8400 0.59375495,107.8466 0.18753654,107.8532 0.31245029,107.8598 0.65618932,107.8664 0.50003111,107.8730 0.18753399,107.8796 0.09376657,107.8862 0.093737431,107.8928 1.9309948e-005,107.8994 0.1875432,107.9060 0.43752709,107.9126 0.68747324,107.9192 0.43747011,107.9258 0.40623906,107.9323 0.093730174,107.9389 5.7781e-007,107.9455 0.03126733,107.9521 0.18752922,107.9587 0.18744893,107.9653 0.74993694,107.9719 2.0625913,107.9785 3.0000739,107.9851 2.0624506,107.9917 0.96871758,107.9983 0.90627861,108.0049 1.3125366,108.0115 1.2812464,108.0181 0.37491277,108.0247 0.40615645,108.0313 1.4375523,108.0379 1.9376299,108.0445 2.4062138,108.0511 2.9060497,108.0577 6.7187142,108.0643 29.156233,108.0709 54.843945,108.0775 59.437965,108.0841 53.031914,108.0907 117.90802,108.0973 244.25058,108.1039 273.31143,108.1105 174.21732,108.1171 60.249237,108.1238 26.062714,108.1304 20.280846,108.1370 15.499698,108.1436 10.343984,108.1502 3.593873,108.1568 0.96866667,108.1634 0.5000577,108.1700 0.53120768,108.1766 0.43740255,108.1832 0.65618205,108.1898 0.56256664,108.1964 0.71882957,108.2030 0.37497595,108.2096 0.59373862,108.2162 0.50001955,108.2228 0.15624465,108.2294 0.09374401,108.2360 0.21869816,108.2426 0.96873081,108.2492 0.6874851,108.2559 0.53122872,108.2625 0.31256559,108.2691 0.093791276,108.2757 0.21875581,108.2823 0.50001812,108.2889 0.59372175,108.2955 0.53120965,108.3021 0.40631461,108.3087 0.25001347,108.3153 0.24995905,108.3219 0.62499392,108.3285 0.46876338,108.3352 0.37501639,108.3418 0.28126311,108.3484 0.31252146,108.3550 0.62500751,108.3616 0.59371525,108.3682 0.5625295,108.3748 1.1876007,108.3814 1.4062347,108.3880 0.84367609,108.3946 0.7811814,108.4013 0.49997476,108.4079 0.31251967,108.4145 0.093721807,108.4211 0.2812632,108.4277 0.28125823,108.4343 0.21871859,108.4409 0.18753749,108.4475 0.093773641,108.4542 0.34371042,108.4608 0.50001067,108.4674 0.21877162,108.4740 0.18752129,108.4806 1.437593,108.4872 2.3750153,108.4938 1.5312026,108.5005 1.1562166,108.5071 0.84372181,108.5137 0.65623939,108.5203 0.12498277,108.5269 0.093711331,108.5335 0.34371379,108.5401 0.3437877,108.5468 0.093781188,108.5534 0.093733348,108.5600 0.093785442,108.5666 0.31252712,108.5732 0.53114206,108.5798 0.93740571,108.5865 0.75005025,108.5931 0.31259838,108.5997 1.4912444e-005,108.6063 0.093741901,108.6129 1.7445149e-005,108.6196 -1.0194262e-005,108.6262 0.093751132,108.6328 5.6888821e-006,108.6394 -1.6693687e-006,108.6460 0.031250425,108.6526 -2.9331334e-008,108.6593 2.5618655e-007,108.6659 -9.9548856e-007,108.6725 0.09375371,108.6791 0.59373617,108.6857 0.87502795,108.6924 1.0625401,108.6990 0.62498802,108.7056 0.18746936,108.7122 -1.8359849e-005,108.7188 4.6546252e-006,108.7255 -2.5727289e-007,108.7321 0.21878305,108.7387 0.78127736,108.7453 0.81247079,108.7520 0.2812466,108.7586 0.71876943,108.7652 0.56247228,108.7718 0.12497795,108.7784 2.2477775e-006,108.7851 -6.2797085e-007,108.7917 2.6395492e-007,108.7983 -4.2783347e-007,108.8049 0.031266842,108.8116 0.34376067,108.8182 0.40622768,108.8248 0.18750168,108.8314 0.78128153,108.8381 1.2499992,108.8447 0.74997193,108.8513 -1.4218352e-005,108.8579 1.6452141e-005,108.8646 0.18753228,108.8712 0.34376404,108.8778 0.31247535,108.8844 0.062460627,108.8911 0.37501884,108.8977 0.18750943,108.9043 0.031229129,108.9109 -7.0165306e-006,108.9176 2.9115457e-005,108.9242 0.50009173,108.9308 1.0000416,108.9375 0.718665,108.9441 0.21867724,108.9507 1.7735312e-006,108.9573 -1.0211292e-006,108.9640 2.3110251e-006,108.9706 -8.2235174e-006,108.9772 0.62498552,108.9839 1.1874883,108.9905 1.2500252,108.9971 0.78127867,109.0037 0.3124781,109.0104 0.18749575,109.0170 0.31246829,109.0236 1.1561564,109.0303 2.093756,109.0369 2.4688544,109.0435 3.4687986,109.0502 3.8437166,109.0568 3.437542,109.0634 4.1876569,109.0701 5.4688325,109.0767 14.406306,109.0833 22.781107,109.0900 22.40616,109.0966 23.687132,109.1032 29.155722,109.1099 34.625088,109.1165 41.312862,109.1231 37.500057,109.1298 21.875038,109.1364 5.8752809,109.1430 1.2813298,109.1497 1.9999474,109.1563 2.6873994,109.1629 1.6249765,109.1696 0.59384173,109.1762 0.75004786,109.1828 0.71872717,109.1895 0.34371376,109.1961 -2.3305303e-005,109.2027 0.34376717,109.2094 0.90627712,109.2160 0.90623522,109.2226 0.18747227,109.2293 8.9155692e-006,109.2359 0.18751228,109.2426 1.5312963,109.2492 1.9687321,109.2558 0.28119412,109.2625 0.093727209,109.2691 0.43748739,109.2757 0.50004953,109.2824 0.25005347,109.2890 0.4062492,109.2957 0.37496734,109.3023 0.53124714,109.3089 0.4375262,109.3156 0.75000894,109.3222 0.74996555,109.3289 0.28122237,109.3355 0.18750042,109.3421 0.093759812,109.3488 0.031249797,109.3554 0.031246224,109.3621 0.21877886,109.3687 0.75003052,109.3753 1.625024,109.3820 1.0937291,109.3886 0.21871696,109.3953 0.21872388,109.4019 0.43744865,109.4085 0.50003123,109.4152 0.68753821,109.4218 0.84365499,109.4285 1.6249861,109.4351 1.0938792,109.4418 0.75006014,109.4484 0.43741769,109.4550 0.43739387,109.4617 1.0937754,109.4683 1.0625296,109.4750 0.59370506,109.4816 0.68747741,109.4883 0.81254697,109.4949 0.18755096,109.5016 1.4341975e-006,109.5082 -5.1384819e-007,109.5148 6.2113469e-007,109.5215 -1.9708007e-006,109.5281 0.093747355,109.5348 0.093752638,109.5414 2.0063337e-006,109.5481 -7.541168e-007,109.5547 1.0100576e-006,109.5614 0.093750775,109.5680 0.031245902,109.5747 0.03124433,109.5813 0.03125954,109.5880 0.18752117,109.5946 0.40624177,109.6013 0.3124916,109.6079 0.75004172,109.6146 1.5625148,109.6212 1.843713,109.6278 0.87497741,109.6345 -5.0069475e-006,109.6411 8.7631934e-006,109.6478 0.4375087,109.6544 -4.3668082e-005,109.6611 0.31248435,109.6677 0.81255043,109.6744 0.87504667,109.6810 0.43743497,109.6877 0.43745378,109.6943 0.40629837,109.7010 0.12501201,109.7076 0.093741134,109.7143 3.4080938e-005,109.7210 0.53133297,109.7276 0.87499654,109.7343 0.53118104,109.7409 0.093714982,109.7476 -3.7074676e-006,109.7542 1.8468637e-006,109.7609 -3.6799865e-006,109.7675 1.2873919e-005,109.7742 0.093765773,109.7808 0.093737572,109.7875 0.031240247,109.7941 0.093752399,109.8008 0.31254345,109.8074 1.0625219,109.8141 0.84372014,109.8208 0.43741643,109.8274 1.0311103,109.8341 0.96874815,109.8407 0.50012988,109.8474 0.40634137,109.8540 0.5937677,109.8607 0.59372413,109.8673 0.31247714,109.8740 0.093745492,109.8807 -6.2250683e-006,109.8873 1.8903185e-005,109.8940 0.21878892,109.9006 0.50001347,109.9073 0.74997598,109.9139 0.40621394,109.9206 -8.6428518e-006,109.9273 1.4382103e-006,109.9339 2.8908837e-006,109.9406 -1.3002841e-005,109.9472 0.15629219,109.9539 0.68750948,109.9605 0.99993235,109.9672 0.43750903,109.9739 0.84378797,109.9805 1.2186795,109.9872 0.90621167,109.9938 0.28132987,110.0005 0.12502357,110.0072 0.093737997,110.0138 -9.8929459e-006,110.0205 0.12496436,110.0271 0.78117722,110.0338 1.3124759,110.0405 0.93753374,110.0471 0.81253761,110.0538 1.0624804,110.0605 1.7813421,110.0671 5.6252947,110.0738 18.156601,110.0804 26.625216,110.0871 25.687401,110.0938 17.155849,110.1004 12.06203,110.1071 20.375013,110.1138 36.312798,110.1204 36.031498,110.1271 21.156279,110.1337 6.3747473,110.1404 2.6873116,110.1471 0.71869504,110.1537 0.68753672,110.1604 1.4999865,110.1671 0.90622735,110.1737 0.12501831,110.1804 0.093774699,110.1871 0.50003582,110.1937 0.65625918,110.2004 1.0625013,110.2071 1.5312399,110.2137 1.968695,110.2204 0.8437131,110.2271 0.53131008,110.2337 1.5625557,110.2404 1.7499213,110.2471 0.87494445,110.2537 0.28125712,110.2604 0.25002596,110.2671 2.3381543e-005,110.2737 6.1104292e-006,110.2804 -4.7828646e-005,110.2871 0.31243923,110.2937 0.31254494,110.3004 0.093799323,110.3071 3.9293268e-006,110.3138 1.2727685e-005,110.3204 0.56256878,110.3271 1.2187779,110.3338 0.96868974,110.3404 0.40619716,110.3471 0.31249386,110.3538 0.21875754,110.3604 1.0569483e-005,110.3671 0.28125724,110.3738 0.46877939,110.3805 0.62502491,110.3871 0.53122193,110.3938 0.18747757,110.4005 0.093737967,110.4071 -6.0371244e-006,110.4138 -4.0752716e-006,110.4205 0.31248784,110.4272 0.93751007,110.4338 1.5313151,110.4405 1.5937618,110.4472 0.99996138,110.4539 0.4062303,110.4605 -1.5526306e-005,110.4672 4.1543722e-006,110.4739 -1.0900924e-006,110.4806 2.056985e-007,110.4872 2.6740068e-007,110.4939 -1.2754128e-006,110.5006 4.8345964e-006,110.5073 0.34376854,110.5139 0.4999902,110.5206 0.28124893,110.5273 0.28125963,110.5340 0.50001192,110.5406 0.34372133,110.5473 0.40619218,110.5540 0.34373865,110.5607 0.31253949,110.5673 3.1139323e-005,110.5740 0.18750045,110.5807 0.5312584,110.5874 0.50000322,110.5941 0.25002518,110.6007 0.31250972,110.6074 0.43748072,110.6141 0.43748102,110.6208 0.31248504,110.6274 1.000649e-005,110.6341 0.31254363,110.6408 0.78131866,110.6475 1.1562537,110.6542 0.718701,110.6608 0.49990889,110.6675 0.49994919,110.6742 0.37506542,110.6809 0.093762249,110.6876 -1.5743655e-005,110.6943 4.1546982e-006,110.7009 -8.7401617e-007,110.7076 -6.5899684e-007,110.7143 0.18751612,110.7210 0.65627074,110.7277 0.74998343,110.7343 0.062463827,110.7410 0.093755633,110.7477 1.0761348e-005,110.7544 0.18748787,110.7611 0.34374848,110.7678 0.31250763,110.7744 0.031255454,110.7811 0.093745172,110.7878 0.34374574,110.7945 0.43746126,110.8012 0.6874482,110.8079 0.7500062,110.8145 1.0312712,110.8212 1.4062712,110.8279 1.0000627,110.8346 0.46875864,110.8413 -2.5876197e-005,110.8480 1.2532534e-005,110.8547 0.09378577,110.8613 0.34377623,110.8680 0.31246105,110.8747 0.031217597,110.8814 6.7375199e-006,110.8881 0.12501274,110.8948 0.21876395,110.9015 0.781322,110.9082 2.4062791,110.9148 2.4999526,110.9215 1.6561893,110.9282 0.68747574,110.9349 0.68753684,110.9416 0.46874151,110.9483 0.093726069,110.9550 -3.9561269e-006,110.9617 1.0714544e-006,110.9683 -3.2941739e-007,110.9750 2.4615292e-007,110.9817 -6.552188e-007,110.9884 2.3748833e-006,110.9951 -8.8449306e-006,111.0018 0.093743734,111.0085 0.093744591,111.0152 0.75001228,111.0219 3.4688497,111.0286 6.1251187,111.0353 4.7187452,111.0419 4.5937223,111.0486 9.969101,111.0553 31.781347,111.0620 58.593369,111.0687 67.655853,111.0754 54.187294,111.0821 31.750048,111.0888 21.031563,111.0955 27.250593,111.1022 33.343979,111.1089 28.499535,111.1156 15.218277,111.1223 8.250042,111.1290 11.937737,111.1356 17.50016,111.1423 15.124972,111.1490 6.4374237,111.1557 1.7187388,111.1624 1.7812237,111.1691 1.5936974,111.1758 0.74990481,111.1825 0.031214045,111.1892 0.031264968,111.1959 -6.5473673e-006,111.2026 0.031232012,111.2093 0.18755551,111.2160 0.6562804,111.2227 0.31245503,111.2294 0.18748882,111.2361 -1.969683e-005,111.2428 0.12501006,111.2495 0.31252861,111.2562 0.53126287,111.2629 0.34372956,111.2696 0.093729079,111.2763 -4.6839423e-006,111.2830 0.093738765,111.2897 0.31248996,111.2964 0.31251416,111.3031 0.031262487,111.3098 -4.4489493e-006,111.3165 5.876876e-006,111.3232 0.031247053,111.3299 0.093808182,111.3366 0.50003958,111.3433 1.1561869,111.3500 0.90620393,111.3567 0.37500244,111.3634 9.7364491e-006,111.3701 -1.8830218e-006,111.3768 0.18750189,111.3835 0.18749841,111.3902 0.031250305,111.3969 -3.7488635e-006,111.4036 1.4689444e-005,111.4103 0.21877985,111.4170 0.43750542,111.4237 0.34371415,111.4304 0.5937627,111.4371 1.3438175,111.4438 1.6562618,111.4505 0.74995029,111.4572 0.34373039,111.4639 1.3750538,111.4706 2.0937419,111.4773 1.2811842,111.4840 -1.6749173e-005,111.4907 4.7275812e-006,111.4974 -2.160052e-006,111.5041 3.9125684e-006,111.5109 0.093758389,111.5176 0.40621158,111.5243 0.53121567,111.5310 0.43749961,111.5377 0.75002068,111.5444 0.8750208,111.5511 0.78125519,111.5578 0.18750831,111.5645 0.093740545,111.5712 0.18749177,111.5779 0.18751565,111.5846 0.093781993,111.5913 0.28129348,111.5980 0.50005525,111.6048 0.65620679,111.6115 0.59373015,111.6182 0.75002253,111.6249 0.90619457,111.6316 0.40621674,111.6383 0.06251996,111.6450 0.40629542,111.6517 1.3750341,111.6584 1.562449,111.6651 0.93745041,111.6718 0.28126159,111.6786 0.34375852,111.6853 0.49999228,111.6920 0.37493569,111.6987 0.68742323,111.7054 0.50005507,111.7121 0.093833067,111.7188 -5.3900794e-007,111.7255 -2.6496241e-006,111.7323 0.0937775,111.7390 0.40627229,111.7457 0.37496638,111.7524 -1.7371827e-005,111.7591 3.7265427e-006,111.7658 2.4671526e-006,111.7725 0.3437528,111.7792 0.56252325,111.7860 1.1875178,111.7927 1.2812436,111.7994 1.6250159,111.8061 2.0625207,111.8128 1.5624541,111.8195 0.03119277,111.8262 0.18749176,111.8330 0.18751599,111.8397 3.6020672e-005,111.8464 -6.8379653e-005,111.8531 0.5312041,111.8598 0.34379295,111.8665 0.18754007,111.8733 5.5831679e-006,111.8800 0.093744189,111.8867 0.09376765,111.8934 0.031246163,111.9001 -2.2950865e-006,111.9068 1.301768e-005,111.9136 0.12500292,111.9203 0.12500377,111.9270 0.65627569,111.9337 0.9062354,111.9404 0.43747517,111.9472 0.093745574,111.9539 3.660911e-006,111.9606 -1.2619139e-005,111.9673 0.4374927,111.9740 1.0625616,111.9808 1.4063015,111.9875 0.84374022,111.9942 0.71872425,112.0009 0.37495834,112.0076 0.062458605,112.0144 0.093772106,112.0211 1.7501639,112.0278 4.0938263,112.0345 3.7499471,112.0412 2.6249971,112.0480 2.4999223,112.0547 6.0001712,112.0614 9.9377127,112.0681 13.031216,112.0748 24.781082,112.0816 78.282051,112.0883 254.75214,112.0950 395.31284,112.1017 337.09204,112.1085 161.56139,112.1152 46.187668,112.1219 24.406561,112.1286 17.593542,112.1354 11.718446,112.1421 6.7497277,112.1488 2.9060953,112.1555 1.468596,112.1623 0.43742079,112.1690 0.28124091,112.1757 0.28124425,112.1824 0.65626794,112.1892 1.2812747,112.1959 1.0625606,112.2026 0.6562565,112.2093 0.62492537,112.2161 0.65619195,112.2228 0.40625396,112.2295 0.093767315,112.2363 7.0815531e-006,112.2430 0.062509902,112.2497 0.62500769,112.2564 0.96873945,112.2632 0.53124756,112.2699 0.21871401,112.2766 0.28128091,112.2833 0.93756521,112.2901 0.71872222,112.2968 0.31244844,112.3035 0.28122205,112.3103 0.18752605,112.3170 2.0003403e-005,112.3237 -5.6370304e-006,112.3305 2.5434135e-006,112.3372 -4.5365405e-006,112.3439 0.18750557,112.3506 1.0312804,112.3574 1.3436774,112.3641 0.99979305,112.3708 1.5311621,112.3776 1.5001426,112.3843 0.68764532,112.3910 0.31252053,112.3978 0.5625174,112.4045 0.2500152,112.4112 -5.6590725e-006,112.4180 0.34377986,112.4247 0.75000495,112.4314 0.49998346,112.4382 0.15627101,112.4449 0.31252396,112.4516 1.5625609,112.4584 2.6562526,112.4651 1.7499,112.4718 -3.4258752e-005,112.4786 9.5864025e-006,112.4853 -4.0846071e-006,112.4920 6.7518104e-006,112.4988 0.56251389,112.5055 0.49997422,112.5123 0.40622616,112.5190 0.87502152,112.5257 0.62501067,112.5325 0.18749808,112.5392 2.2672134e-007,112.5459 1.5959004e-006,112.5527 -6.6108337e-006,112.5594 0.0937007,112.5661 0.31247258,112.5729 0.40627384,112.5796 0.37504533,112.5864 0.18752035,112.5931 0.18750577,112.5998 1.4688562,112.6066 3.3437924,112.6133 2.7186522,112.6200 0.87493384,112.6268 1.9514708e-005,112.6335 0.31256464,112.6403 0.75005102,112.6470 1.0624027,112.6537 0.99987561,112.6605 0.68753392,112.6672 0.093810841,112.6740 0.18752353,112.6807 0.3125163,112.6874 0.46874925,112.6942 0.34373909,112.7009 0.21874277,112.7077 0.18752463,112.7144 0.50007033,112.7212 0.87500793,112.7279 0.53116018,112.7346 0.031202467,112.7414 8.5854381e-006,112.7481 9.7040027e-007,112.7549 0.093774214,112.7616 0.4062511,112.7684 0.28122672,112.7751 -6.9025268e-006,112.7818 8.8789275e-006,112.7886 0.28120705,112.7953 0.56246358,112.8021 0.50002992,112.8088 0.18751545,112.8156 0.093770124,112.8223 0.031228542,112.8291 0.18748277,112.8358 0.09379226,112.8425 0.031254511,112.8493 0.031254984,112.8560 0.21871588,112.8628 0.46869385,112.8695 0.50004911,112.8763 0.50007939,112.8830 0.90628374,112.8898 1.2187763,112.8965 1.281214,112.9033 0.74992019,112.9100 0.093743742,112.9168 0.031266931,112.9235 4.0219156e-006,112.9303 -1.1185201e-005,112.9370 0.3437306,112.9438 0.53125,112.9505 0.34376034,112.9573 0.093774602,112.9640 0.46880153,112.9708 1.0313249,112.9775 1.312498,112.9843 0.68741047,112.9910 0.093706697,112.9978 2.0780269e-006,113.0045 -1.7099259e-006,113.0113 4.7618764e-006,113.0180 -1.7338753e-005,113.0248 0.1251176,113.0315 1.8439662,113.0383 3.7813356,113.0450 3.968627,113.0518 4.0622869,113.0585 5.6563215,113.0653 17.813101,113.0720 58.62579,113.0788 89.749863,113.0855 81.686432,113.0923 57.593758,113.0990 44.53183,113.1058 31.499689,113.1125 15.593273,113.1193 8.7501049,113.1260 7.7814541,113.1328 4.8747725,113.1396 3.6561384,113.1463 2.7500212,113.1531 1.4999765,113.1598 0.96866405,113.1666 0.74997276,113.1733 0.90627742,113.1801 0.53126007,113.1868 0.18751152,113.1936 0.093740702,113.2004 0.031234527,113.2071 6.6331595e-006,113.2139 0.093767494,113.2206 0.25001553,113.2274 0.18748091,113.2341 -3.1411055e-005,113.2409 0.093745671,113.2477 0.09375906,113.2544 7.7418599e-006,113.2612 0.093747921,113.2679 0.18750127,113.2747 0.18749943,113.2814 0.031249814,113.2882 6.4764157e-007,113.2950 0.031239204,113.3017 0.34373236,113.3085 0.50000161,113.3152 0.31251127,113.3220 0.031283196,113.3288 0.28129953,113.3355 0.50001293,113.3423 0.43745476,113.3490 0.18749413,113.3558 0.56252086,113.3626 0.84376347,113.3693 0.9374873,113.3761 0.43748909,113.3828 0.31250978,113.3896 0.21872768,113.3964 0.31255239,113.4031 0.75002873,113.4099 0.56243092,113.4167 0.09369988,113.4234 4.1018149e-005,113.4302 0.18748274,113.4370 0.71876752,113.4437 1.0625832,113.4505 0.7812081,113.4572 0.34369192,113.4640 0.031234303,113.4708 2.1839908e-006,113.4775 -1.2565282e-006,113.4843 2.8421712e-006,113.4911 0.65626669,113.4978 1.6249645,113.5046 2.1561465,113.5114 0.8749792,113.5181 0.50009453,113.5249 0.40633145,113.5317 0.56249869,113.5384 0.43745306,113.5452 0.40624434,113.5520 0.96879399,113.5587 0.81249255,113.5655 0.12497684,113.5723 6.8521263e-006,113.5790 -1.9059878e-006,113.5858 7.7137361e-007,113.5926 -1.1794526e-006,113.5993 3.9466736e-006,113.6061 0.093703501,113.6129 0.78117329,113.6196 0.84376216,113.6264 0.34382659,113.6332 0.031282783,113.6399 0.093730129,113.6467 0.49997973,113.6535 0.84375501,113.6603 0.40627897,113.6670 -2.1043431e-006,113.6738 0.093728393,113.6806 0.093777165,113.6873 0.18749465,113.6941 0.5624572,113.7009 0.5000093,113.7077 0.1875539,113.7144 0.3125326,113.7212 0.31247672,113.7280 0.093728639,113.7347 0.031248113,113.7415 1.742971e-007,113.7483 1.1894685e-006,113.7551 0.18753219,113.7618 0.84379894,113.7686 1.3437786,113.7754 1.5312164,113.7821 1.0311949,113.7889 0.4375236,113.7957 0.50000972,113.8025 0.37492374,113.8092 0.56245291,113.8160 0.53128535,113.8228 0.093782395,113.8296 1.3120233e-006,113.8363 -2.1394399e-006,113.8431 7.246178e-006,113.8499 -2.6847112e-005,113.8567 0.093775585,113.8634 0.31253511,113.8702 0.43751732,113.8770 1.1875105,113.8838 1.0937014,113.8906 0.40626234,113.8973 0.43752709,113.9041 0.34372303,113.9109 0.093720391,113.9177 -1.8426496e-006,113.9244 1.0851749e-007,113.9312 0.093741313,113.9380 0.3125163,113.9448 0.500045,113.9516 0.37502441,113.9583 0.31245691,113.9651 0.031211944,113.9719 0.031232579,113.9787 0.75000989,113.9855 1.9375781,113.9922 2.8125429,113.9990 1.843688,114.0058 0.093707919,114.0126 0.18740737,114.0194 0.96865308,114.0261 0.78130645,114.0329 0.75017613,114.0397 1.4689121,114.0465 2.4374883,114.0533 2.4686468,114.0600 2.749965,114.0668 2.2813458,114.0736 5.8752203,114.0804 9.2189217,114.0872 10.843745,114.0940 14.84428,114.1007 59.032974,114.1075 124.21995,114.1143 137.03018,114.1211 86.43557,114.1279 33.436897,114.1347 17.844063,114.1414 14.656178,114.1482 13.062195,114.1550 7.1872706,114.1618 2.7499411,114.1686 1.9687444,114.1754 2.125005,114.1822 0.93749177,114.1889 0.40624541,114.1957 0.53127664,114.2025 0.62492311,114.2093 1.031154,114.2161 0.59376574,114.2229 0.21885256,114.2297 0.46870884,114.2364 1.2185745,114.2432 1.3437476,114.2500 0.93762386,114.2568 0.59385908,114.2636 0.50001609,114.2704 0.093716606,114.2772 -1.1033649e-005,114.2840 2.4559749e-005,114.2907 0.18753864,114.2975 0.34375548,114.3043 0.31247777,114.3111 0.093709752,114.3179 0.031242561,114.3247 9.0645062e-006,114.3315 -2.4283247e-006,114.3383 6.4816862e-007,114.3451 -1.6418154e-007,114.3519 8.5099998e-009,114.3586 1.3016324e-007,114.3654 0.0937602,114.3722 0.34376073,114.3790 0.34373775,114.3858 0.031240178,114.3926 -1.0994032e-007,114.3994 6.6880239e-006,114.4062 0.78129351,114.4130 1.562513,114.4198 1.0937047,114.4266 -2.4732975e-005,114.4334 2.4771778e-005,114.4402 0.3750135,114.4469 0.59373844,114.4537 0.4062556,114.4605 0.18748529,114.4673 0.031237878,114.4741 0.12500753,114.4809 0.43745586,114.4877 0.74996257,114.4945 0.75002593,114.5013 0.18753968,114.5081 1.4165455e-005,114.5149 -3.592939e-006,114.5217 2.0526521e-007,114.5285 2.7723518e-006,114.5353 0.093799733,114.5421 0.87509429,114.5489 1.6875565,114.5557 1.7499962,114.5625 0.96865124,114.5693 0.37489054,114.5761 0.093746275,114.5829 1.9762148e-005,114.5897 0.18750314,114.5965 0.18749325,114.6032 0.062501267,114.6100 0.21875112,114.6168 0.18749197,114.6236 0.093754262,114.6304 0.093763359,114.6372 0.28126904,114.6440 0.34373987,114.6508 0.40621644,114.6576 0.28126487,114.6644 0.18750425,114.6712 0.03125282,114.6780 0.18751748,114.6848 0.31249455,114.6916 0.093735933,114.6984 -1.3340245e-005,114.7052 0.031272788,114.7120 0.34376761,114.7188 0.56249619,114.7256 0.31247711,114.7325 -1.4594838e-005,114.7393 6.2669769e-006,114.7461 0.031247791,114.7529 2.5621812e-006,114.7597 0.093748547,114.7665 0.09376809,114.7733 0.28128928,114.7801 0.34376782,114.7869 0.31245577,114.7937 -4.8974758e-005,114.8005 4.8585869e-005,114.8073 1.2500534,114.8141 1.8437328,114.8209 1.3124484,114.8277 -2.1675763e-005,114.8345 6.1690812e-006,114.8413 0.18749771,114.8481 0.093751356,114.8549 -3.7763045e-006,114.8617 0.031252179,114.8685 0.03123174,114.8753 0.34372619,114.8821 0.34376886,114.8889 0.1875207,114.8958 0.093756363,114.9026 0.031239541,114.9094 0.09374553,114.9162 0.031265017,114.9230 -1.5633981e-005,114.9298 0.093731523,114.9366 0.093760185,114.9434 0.28124651,114.9502 0.81248248,114.9570 0.50000972,114.9638 0.43753242,114.9706 0.99999827,114.9775 1.1562493,114.9843 0.37501073,114.9911 0.1874918,114.9979 0.46869227,115.0047 1.1873676,115.0115 2.1563482,115.0183 5.7502747,115.0251 7.8437953,115.0319 6.5623484,115.0387 7.6564264,115.0456 28.656837,115.0524 70.156502,115.0592 87.562347,115.0660 75.093544,115.0728 57.250164,115.0796 44.562706,115.0864 32.687698,115.0932 30.09392,115.1001 24.906029,115.1069 17.937248,115.1137 16.249811,115.1205 14.405942,115.1273 8.999649,115.1341 2.7811234,115.1409 0.87500012,115.1477 0.31247011,115.1546 0.1874838,115.1614 0.46878347,115.1682 0.40625066,115.1750 0.65623689,115.1818 0.18750933,115.1886 -7.238028e-006,115.1955 6.4570281e-006,115.2023 0.093756251,115.2091 0.093743369,115.2159 -4.5686306e-006,115.2227 6.5401935e-008,115.2295 0.093758486,115.2363 0.31250334,115.2432 0.18749043,115.2500 0.031247608,115.2568 2.5414952e-006,115.2636 0.25000423,115.2704 0.7500034,115.2773 0.68749815,115.2841 0.25005001,115.2909 0.53131038,115.2977 0.59372699,115.3045 0.37491873,115.3113 0.28120732,115.3182 0.093773983,115.3250 0.093765862,115.3318 -3.4359662e-005,115.3386 0.31245849,115.3454 0.625018,115.3523 0.50002915,115.3591 0.43751362,115.3659 0.12500472,115.3727 1.5655744e-006,115.3795 -1.270544e-005,115.3864 0.12496977,115.3932 0.43757072,115.4000 1.6876246,115.4068 2.1562412,115.4137 1.0936415,115.4205 0.18740307,115.4273 0.34368944,115.4341 0.6563071,115.4409 0.46879765,115.4478 0.28123301,115.4546 0.31252542,115.4614 0.18750235,115.4682 2.2221582e-005,115.4751 0.65629232,115.4819 1.6562746,115.4887 2.2500439,115.4955 1.5625424,115.5024 1.4062425,115.5092 1.0311849,115.5160 0.37492332,115.5228 -3.3074557e-005,115.5297 0.031302258,115.5365 0.65633154,115.5433 0.90624738,115.5501 0.62491268,115.5570 -4.0181243e-005,115.5638 0.031264734,115.5706 0.093754403,115.5774 0.21878028,115.5843 0.46877417,115.5911 0.53124505,115.5979 0.40623432,115.6048 0.24998179,115.6116 0.12499046,115.6184 0.34381309,115.6252 1.1563854,115.6321 1.7187545,115.6389 1.0623473,115.6457 0.093674898,115.6526 0.31251746,115.6594 0.78125411,115.6662 0.81249601,115.6730 0.43747348,115.6799 0.40622872,115.6867 0.31251526,115.6935 0.093769625,115.7004 1.2854928e-006,115.7072 1.1022266e-005,115.7140 0.12501813,115.7209 0.15624581,115.7277 0.093732715,115.7345 0.031252231,115.7414 0.4062427,115.7482 0.96878165,115.7550 1.4063404,115.7618 0.93749648,115.7687 0.84374124,115.7755 1.0624785,115.7823 0.84367698,115.7892 0.87502843,115.7960 1.4063679,115.8028 1.4686953,115.8097 0.37489128,115.8165 0.18754026,115.8233 0.65630895,115.8302 0.93747085,115.8370 0.28118354,115.8439 -6.2130289e-006,115.8507 0.093800038,115.8575 0.50004882,115.8644 1.4061985,115.8712 1.4686425,115.8780 0.99994618,115.8849 0.68746817,115.8917 0.5937894,115.8985 0.18759665,115.9054 0.093824416,115.9122 0.68756568,115.9190 0.99999058,115.9259 0.81242943,115.9327 0.12497178,115.9396 0.18742219,115.9464 0.81242764,115.9532 0.75004137,115.9601 0.50003469,115.9669 0.21877451,115.9738 0.187527,115.9806 0.093762591,115.9874 0.18749812,115.9943 0.62502557,116.0011 0.84376317,116.0079 0.65626723,116.0148 0.2811693,116.0216 1.249941,116.0285 3.624949,116.0353 3.843785,116.0421 1.6875453,116.0490 1.7813274,116.0558 5.53158,116.0627 13.125455,116.0695 20.312948,116.0764 22.437492,116.0832 22.874557,116.0900 19.46825,116.0969 15.843478,116.1037 12.124953,116.1106 16.187576,116.1174 52.781654,116.1243 90.500305,116.1311 85.593681,116.1379 47.093281,116.1448 15.06208,116.1516 5.3125777,116.1585 1.7188668,116.1653 0.78121215,116.1722 0.8748728,116.1790 0.84376645,116.1858 0.37509474,116.1927 4.141299e-005,116.1995 0.21869142,116.2064 1.2811654,116.2132 1.5312154,116.2201 1.1250621,116.2269 0.18759158,116.2338 1.0040994e-005,116.2406 -3.1930288e-006,116.2475 0.28131837,116.2543 1.000093,116.2612 1.2499652,116.2680 0.84363753,116.2749 0.093723141,116.2817 1.5212137e-005,116.2885 0.031260397,116.2954 0.59376127,116.3022 1.1874803,116.3091 0.99995518,116.3159 0.28120053,116.3228 0.3125343,116.3296 0.093791097,116.3365 0.31249321,116.3433 0.43750665,116.3502 0.28126016,116.3570 0.093785241,116.3639 0.59378886,116.3707 1.0625279,116.3776 1.3437235,116.3844 0.68745238,116.3913 0.37500337,116.3981 0.3749963,116.4050 0.31253034,116.4118 0.31248099,116.4187 -4.2260792e-005,116.4255 1.119097e-005,116.4324 0.093737289,116.4393 0.28127763,116.4461 1.2500279,116.4530 0.81247377,116.4598 0.2186868,116.4667 0.74999726,116.4735 0.87505883,116.4804 0.74998885,116.4872 0.09377408,116.4941 0.59377784,116.5009 1.0937275,116.5078 0.81249774,116.5146 0.65623713,116.5215 0.40623733,116.5283 0.031246729,116.5352 0.18747936,116.5421 0.40623873,116.5489 0.28128859,116.5558 0.31255007,116.5626 0.68752807,116.5695 0.74998534,116.5763 0.59375578,116.5832 0.84377956,116.5901 0.81246626,116.5969 0.37493676,116.6038 0.093707226,116.6106 0.21875119,116.6175 0.31245115,116.6243 0.50003672,116.6312 0.50007576,116.6381 0.49997646,116.6449 0.31249759,116.6518 0.031245554,116.6586 3.4657276e-006,116.6655 -9.4199468e-006,116.6723 0.18750073,116.6792 0.093758956,116.6861 -3.0544102e-006,116.6929 8.1660738e-007,116.6998 -2.1181025e-007,116.7066 3.0575805e-008,116.7135 8.9529195e-008,116.7204 -3.8872344e-007,116.7272 1.4654657e-006,116.7341 -5.4735124e-006,116.7410 0.12499668,116.7478 0.28124616,116.7547 0.093752347,116.7615 0.031270772,116.7684 0.31250343,116.7753 0.18748771,116.7821 0.031246543,116.7890 0.031249708,116.7958 0.18749742,116.8027 0.56251299,116.8096 1.0312477,116.8164 0.59371608,116.8233 0.18750019,116.8302 0.1874851,116.8370 0.499982,116.8439 0.34378269,116.8508 0.093773223,116.8576 4.8912098e-006,116.8645 -2.5063548e-006,116.8714 5.1342276e-006,116.8782 0.18751612,116.8851 0.3437492,116.8919 0.18748708,116.8988 0.031206999,116.9057 0.21876171,116.9125 0.53131098,116.9194 0.46881729,116.9263 0.90622121,116.9331 1.093649,116.9400 0.68748575,116.9469 0.21877465,116.9537 0.093763083,116.9606 0.56249374,116.9675 0.75000376,116.9744 0.31250054,116.9812 0.18751702,116.9881 0.40625811,116.9950 0.18748787,117.0018 0.031244712,117.0087 -8.1621738e-006,117.0156 2.5482435e-005,117.0224 -9.3773851e-005,117.0293 1.1873685,117.0362 3.21875,117.0430 3.6564665,117.0499 3.4375336,117.0568 2.468539,117.0637 2.718827,117.0705 4.1876407,117.0774 9.7187729,117.0843 16.750038,117.0911 19.937643,117.0980 12.906328,117.1049 4.2810431,117.1118 2.4374812,117.1186 5.6253018,117.1255 9.7814045,117.1324 10.218634,117.1392 5.5934935,117.1461 1.0935826,117.1530 0.093719743,117.1599 0.12501086,117.1667 0.031242466,117.1736 -4.0606833e-006,117.1805 7.2415387e-006,117.1874 0.093754247,117.1942 0.093754873,117.2011 0.09376283,117.2080 0.59378427,117.2149 0.78127313,117.2217 0.56247371,117.2286 0.18745486,117.2355 -1.3224762e-005,117.2424 0.49996004,117.2492 1.3436745,117.2561 1.5000135,117.2630 0.5000779,117.2699 3.072551e-005,117.2767 -8.217341e-006,117.2836 2.1417623e-006,117.2905 -3.491316e-007,117.2974 -7.4544795e-007,117.3043 3.3311931e-006,117.3111 0.093766607,117.3180 0.18749271,117.3249 -1.6693191e-005,117.3318 0.18751357,117.3386 0.62497574,117.3455 0.93748599,117.3524 0.21877646,117.3593 0.093753837,117.3662 -1.0034493e-006,117.3730 1.8370775e-007,117.3799 2.6871166e-007,117.3868 -1.2586598e-006,117.3937 0.031266674,117.4006 0.18751825,117.4074 0.093688175,117.4143 0.49992105,117.4212 0.84381837,117.4281 1.6877167,117.4350 3.1563461,117.4419 2.8123603,117.4487 0.96865475,117.4556 0.2812584,117.4625 0.18746677,117.4694 0.062506385,117.4763 0.28125039,117.4831 -2.8546538e-005,117.4900 9.8220835e-006,117.4969 0.093764357,117.5038 0.18748708,117.5107 0.34368062,117.5176 0.37503135,117.5245 0.093798183,117.5313 -1.914217e-005,117.5382 5.9583313e-006,117.5451 -4.6900977e-006,117.5520 0.093748286,117.5589 0.18751207,117.5658 0.21875644,117.5726 0.28124586,117.5795 0.40630016,117.5864 1.2500401,117.5933 1.3749859,117.6002 0.93744403,117.6071 -3.7020433e-005,117.6140 0.09375532,117.6209 0.062497932,117.6277 2.9754351e-006,117.6346 8.0350301e-006,117.6415 0.093780719,117.6484 0.65631604,117.6553 0.9687776,117.6622 0.84366208,117.6691 0.81241399,117.6760 0.5000121,117.6828 0.12502733,117.6897 1.3314293e-005,117.6966 0.093767799,117.7035 0.18749973,117.7104 0.18750177,117.7173 0.28122899,117.7242 0.50003594,117.7311 1.8437778,117.7380 1.4061967,117.7449 0.59376943,117.7517 0.37506688,117.7586 0.65625393,117.7655 0.43744636,117.7724 0.56246918,117.7793 0.50000328,117.7862 0.1874831,117.7931 -1.4399952e-005,117.8000 0.031259041,117.8069 0.21874464,117.8138 0.28123948,117.8207 0.31249532,117.8276 0.56249094,117.8344 0.87500012,117.8413 0.56250829,117.8482 0.093778349,117.8551 0.31251192,117.8620 1.1562476,117.8689 1.187501,117.8758 0.90626585,117.8827 0.281268,117.8896 0.28122988,117.8965 0.15623052,117.9034 0.062485863,117.9103 -4.0829946e-006,117.9172 0.093771838,117.9241 0.34376907,117.9310 0.49998987,117.9379 0.59376389,117.9448 1.0000308,117.9517 0.96872962,117.9586 0.65618706,117.9655 0.37499207,117.9724 2.0465512e-005,117.9793 -5.3137996e-006,117.9862 7.8824689e-007,117.9930 2.1613587e-006,117.9999 -9.4344314e-006,118.0068 0.50007343,118.0137 1.9062669,118.0206 1.8124224,118.0275 0.62506074,118.0344 0.84379679,118.0413 0.81246251,118.0482 2.5623174,118.0551 5.6561847,118.0620 7.0001435,118.0689 6.0314212,118.0758 3.3124857,118.0827 3.8124216,118.0896 4.5625763,118.0965 7.7500038,118.1034 9.3125162,118.1103 8.8124523,118.1172 6.3749976,118.1241 9.2812996,118.1310 29.000008,118.1380 51.56237,118.1449 54.624859,118.1518 31.781149,118.1587 8.9376097,118.1656 4.0626755,118.1725 1.6249655,118.1794 0.62500668,118.1863 0.28122213,118.1932 0.031253338,118.2001 0.093758926,118.2070 0.031223889,118.2139 0.1874996,118.2208 0.28125659,118.2277 0.59372401,118.2346 0.71873343,118.2415 0.84381145,118.2484 1.3125455,118.2553 0.99996448,118.2622 0.68749177,118.2691 0.90627259,118.2760 0.62499189,118.2829 0.12498426,118.2898 0.15623119,118.2968 1.0001107,118.3037 3.2813041,118.3106 2.187386,118.3175 1.1874516,118.3244 0.093744069,118.3313 5.8165206e-006,118.3382 -2.779004e-006,118.3451 5.2994578e-006,118.3520 0.18750888,118.3589 0.18749058,118.3658 0.12500083,118.3727 0.31251258,118.3797 0.31248751,118.3866 -1.7791189e-007,118.3935 0.031250119,118.4004 -3.1276718e-007,118.4073 0.3125461,118.4142 0.81254494,118.4211 0.90628272,118.4280 1.0937345,118.4349 0.74994004,118.4418 0.1874707,118.4488 0.31247413,118.4557 0.43748569,118.4626 0.84381908,118.4695 1.9375287,118.4764 2.2187288,118.4833 1.5937369,118.4902 0.31243891,118.4971 0.53122056,118.5041 0.65626806,118.5110 0.31250688,118.5179 6.5309468e-005,118.5248 0.62513447,118.5317 1.5312657,118.5386 0.96865654,118.5455 0.43742463,118.5524 0.031195635,118.5594 0.31251514,118.5663 0.9688015,118.5732 1.3749604,118.5801 0.87489223,118.5870 1.6561713,118.5939 1.6563195,118.6009 0.71883535,118.6078 0.18750595,118.6147 0.093768112,118.6216 0.18753269,118.6285 0.56251228,118.6354 0.87502903,118.6424 0.65626776,118.6493 0.43748331,118.6562 0.40621662,118.6631 0.093718693,118.6700 0.031257991,118.6769 0.12499292,118.6839 0.65624994,118.6908 0.99999034,118.6977 0.81252325,118.7046 0.65629095,118.7115 0.40621746,118.7185 0.031221135,118.7254 4.2164606e-006,118.7323 0.18753389,118.7392 0.50001007,118.7461 0.71868992,118.7530 0.62499875,118.7600 0.50004768,118.7669 0.25002092,118.7738 0.3437826,118.7807 0.56254816,118.7877 0.74998033,118.7946 0.43741977,118.8015 0.2812331,118.8084 0.18750229,118.8153 0.031230805,118.8223 0.031247091,118.8292 0.18749781,118.8361 0.18750015,118.8430 0.062503926,118.8500 5.2019686e-007,118.8569 0.031240096,118.8638 0.093739651,118.8707 6.9254653e-005,118.8776 1.8750967,118.8846 2.8749928,118.8915 2.2186716,118.8984 0.78119522,118.9053 -4.4888798e-006,118.9123 1.1909767e-006,118.9192 -2.7471981e-007,118.9261 -9.2191264e-008,118.9330 6.4355169e-007,118.9400 -2.4821893e-006,118.9469 9.2858354e-006,118.9538 -3.4663495e-005,118.9607 0.18748143,118.9677 0.18753082,118.9746 0.78125036,118.9815 1.2187316,118.9885 0.84378862,118.9954 0.18751255,119.0023 0.093661733,119.0092 0.84371346,119.0162 1.7500092,119.0231 1.5625117,119.0300 0.5938099,119.0369 2.8177703e-005,119.0439 1.3240835e-005,119.0508 1.3752512,119.0577 9.7816124,119.0647 20.562582,119.0716 24.062283,119.0785 20.124565,119.0855 13.780991,119.0924 13.156789,119.0993 26.750471,119.1062 34.749985,119.1132 28.81221,119.1201 11.374623,119.1270 2.9060068,119.1340 3.7810178,119.1409 4.156249,119.1478 2.5939851,119.1548 0.37514204,119.1617 0.49998173,119.1686 0.75003099,119.1756 0.68748575,119.1825 0.3124834,119.1894 0.031241747,119.1964 5.784828e-007,119.2033 2.2914064e-006,119.2102 0.093740255,119.2172 0.12496039,119.2241 0.28125539,119.2310 0.093767874,119.2380 0.78123927,119.2449 1.31252,119.2518 0.87500209,119.2588 1.1875135,119.2657 1.8750314,119.2726 1.1562755,119.2796 1.0938039,119.2865 1.06248,119.2934 0.59370577,119.3004 0.37499058,119.3073 0.34373787,119.3142 0.59377265,119.3212 1.5937923,119.3281 2.2187567,119.3351 1.5624231,119.3420 0.18743399,119.3489 0.49999985,119.3559 0.312534,119.3628 0.093755573,119.3697 0.18746214,119.3767 0.28128111,119.3836 0.34380981,119.3906 0.31254172,119.3975 1.2187804,119.4044 1.0936824,119.4114 0.18744203,119.4183 8.5744023e-006,119.4253 -3.5808039e-006,119.4322 0.031255156,119.4391 0.34375614,119.4461 0.34374416,119.4530 0.09374658,119.4600 0.28119731,119.4669 0.71868372,119.4738 0.78127676,119.4808 0.40626174,119.4877 0.43745172,119.4947 0.50003368,119.5016 0.1875798,119.5085 2.0330586e-005,119.5155 0.093741499,119.5224 0.093767904,119.5294 0.78127444,119.5363 1.8125309,119.5433 2.0624745,119.5502 0.68745196,119.5571 4.5618281e-006,119.5641 -1.3755337e-006,119.5710 9.4004253e-007,119.5780 0.37498868,119.5849 0.84370488,119.5919 1.2500321,119.5988 0.90634137,119.6058 0.31246692,119.6127 -4.3547971e-005,119.6197 1.1777404e-005,119.6266 0.031254306,119.6335 0.093748756,119.6405 -7.1952381e-006,119.6474 2.2858612e-006,119.6544 -1.9478239e-006,119.6613 0.18751489,119.6683 0.093742535,119.6752 5.6082004e-006,119.6822 0.093707569,119.6891 0.4999193,119.6961 0.59369445,119.7030 1.531334,119.7100 2.9688888,119.7169 3.0937769,119.7239 2.0312021,119.7308 1.1561966,119.7378 0.37502432,119.7447 0.093744554,119.7516 0.031276725,119.7586 0.343822,119.7655 0.56250179,119.7725 0.34367079,119.7794 -1.4331994e-005,119.7864 0.18750583,119.7933 0.43743128,119.8003 0.43751195,119.8072 0.12501568,119.8142 0.31246796,119.8212 0.37498763,119.8281 0.37500563,119.8351 0.18754937,119.8420 0.031249847,119.8490 0.31246325,119.8559 0.40622002,119.8629 0.40622765,119.8698 0.43755877,119.8768 1.0313903,119.8837 1.0625126,119.8907 0.40618175,119.8976 0.34374505,119.9046 0.40625304,119.9115 0.59375328,119.9185 0.4999851,119.9254 0.12499067,119.9324 0.093747631,119.9394 0.37494469,119.9463 1.4062928,119.9533 2.5000954,119.9602 2.3749704,119.9672 1.1874393,119.9741 0.28121117,119.9811 0.93746299,119.9880 0.62503099,119.9950 0.093797937,120.0020 -9.5157648e-006,120.0089 0.031249907,120.0159 0.28133154,120.0228 1.3750867,120.0298 2.2812424,120.0367 1.2186778,120.0437 0.53116512,120.0507 0.12502667,120.0576 1.1565069,120.0646 5.9688997,120.0715 15.687325,120.0785 17.749884,120.0854 16.25057,120.0924 24.625776,120.0994 34.968754,120.1063 29.968117,120.1133 14.312037,120.1202 6.4684625,120.1272 6.1246295,120.1342 4.5936985,120.1411 2.0314789,120.1481 1.0313911,120.1550 1.3124663,120.1620 0.81247574,120.1690 0.093745872,120.1759 -8.1976395e-006,120.1829 0.50008976,120.1899 2.5001221,120.1968 3.0624392,120.2038 1.0936667,120.2107 0.84369504,120.2177 0.40622658,120.2247 0.093770072,120.2316 8.783033e-007,120.2386 -2.1927958e-007,120.2456 -1.248887e-009,120.2525 2.2430717e-007,120.2595 -8.9604498e-007,120.2664 3.3600991e-006,120.2734 -1.2545194e-005,120.2804 0.093813792,120.2873 0.96883565,120.2943 1.2500428,120.3013 1.43742,120.3082 0.781106,120.3152 0.65624893,120.3222 0.31248364,120.3291 0.3749854,120.3361 1.1876082,120.3431 1.531382,120.3500 1.1249486,120.3570 0.34361988,120.3640 0.31247553,120.3709 0.31251612,120.3779 0.093770362,120.3849 0.18751632,120.3918 0.71876305,120.3988 1.2499888,120.4058 0.84365374,120.4127 1.5311671,120.4197 1.5625346,120.4267 0.78135633,120.4336 0.59380358,120.4406 0.75005937,120.4476 1.9375212,120.4546 1.9061929,120.4615 1.1562145,120.4685 -2.5841189e-005,120.4755 0.18749942,120.4824 0.78125435,120.4894 1.0312803,120.4964 0.68749404,120.5033 0.1249956,120.5103 0.3125416,120.5173 0.56251568,120.5243 0.68745506,120.5312 0.28121665,120.5382 5.3546992e-006,120.5452 -1.1416781e-006,120.5521 -7.8843004e-007,120.5591 4.295794e-006,120.5661 0.093756363,120.5731 0.093742982,120.5800 0.093753219,120.5870 0.31250963,120.5940 0.31249216,120.6010 0.03123345,120.6079 0.093718149,120.6149 0.18751302,120.6219 0.031274848,120.6289 1.8527153e-005,120.6358 0.74999565,120.6428 0.6249814,120.6498 6.7406495e-006,120.6568 0.093735717,120.6637 0.31248829,120.6707 0.40627253,120.6777 0.187488,120.6847 0.49996877,120.6916 0.50002813,120.6986 0.59379792,120.7056 0.31248963,120.7126 0.031223886,120.7195 9.5662444e-006,120.7265 -2.8915501e-006,120.7335 1.9994104e-006,120.7405 -5.1062498e-006,120.7475 0.37503392,120.7544 1.0000216,120.7614 0.8437233,120.7684 0.56248212,120.7754 0.093741685,120.7823 2.2003796e-006,120.7893 -2.9727353e-006,120.7963 0.09369196,120.8033 0.6874727,120.8103 1.3750556,120.8172 0.84378511,120.8242 0.40626302,120.8312 0.28125331,120.8382 0.15624368,120.8452 0.34374732,120.8521 0.65622759,120.8591 0.40623751,120.8661 0.28128949,120.8731 0.68752402,120.8801 0.81247842,120.8871 0.18748295,120.8940 8.6508521e-008,120.9010 -2.4583326e-007,120.9080 0.031263564,120.9150 0.18753439,120.9220 0.31249174,120.9290 0.12496446,120.9359 -5.152086e-006,120.9429 0.093779825,120.9499 0.31250238,120.9569 0.49991813,120.9639 0.68742156,120.9709 1.0001261,120.9778 1.9063495,120.9848 2.2500226,120.9918 1.7187335,120.9988 1.3123587,121.0058 1.0312228,121.0128 1.0000603,121.0198 0.84370953,121.0267 1.937361,121.0337 4.7498398,121.0407 12.500481,121.0477 26.344509,121.0547 47.125607,121.0617 49.874901,121.0687 34.217873,121.0756 25.436769,121.0826 26.968462,121.0896 27.250561,121.0966 23.938232,121.1036 32.875267,121.1106 50.281322,121.1176 60.093658,121.1246 47.905731,121.1316 23.499849,121.1385 10.500137,121.1455 6.0935092,121.1525 2.780997,121.1595 1.8436652,121.1665 1.4687957,121.1735 0.75004596,121.1805 0.18746823,121.1875 -7.7854902e-006,121.1945 0.031264961,121.2015 0.43749866,121.2084 0.12497476,121.2154 0.1562448,121.2224 0.031280722,121.2294 0.28129238,121.2364 0.3437745,121.2434 0.43742901,121.2504 0.28123438,121.2574 0.65633053,121.2644 1.03124,121.2714 0.53122056,121.2784 0.28127104,121.2854 0.53126311,121.2924 0.40620369,121.2994 0.031231968,121.3063 0.12500252,121.3133 0.31247923,121.3203 0.53122574,121.3273 0.46877426,121.3343 0.18753445,121.3413 0.34375542,121.3483 0.28121692,121.3553 0.68743217,121.3623 0.87499189,121.3693 0.65628844,121.3763 0.18753968,121.3833 5.3079493e-006,121.3903 0.18750028,121.3973 0.37500715,121.4043 0.062498905,121.4113 0.2500976,121.4183 0.90631229,121.4253 1.5311704,121.4323 1.12492,121.4393 0.75001675,121.4463 0.43751833,121.4533 0.093716629,121.4603 0.093773328,121.4673 0.2812711,121.4743 0.24998176,121.4813 0.12495751,121.4883 0.65626293,121.4953 1.5000311,121.5023 0.90622449,121.5093 -1.1293891e-005,121.5163 3.3406384e-006,121.5233 -2.0679984e-006,121.5303 4.9314685e-006,121.5373 0.093756109,121.5443 0.12499381,121.5513 -5.0951048e-006,121.5583 0.031248489,121.5653 0.0937507,121.5723 3.6054855e-006,121.5793 0.093745306,121.5863 0.406306,121.5933 1.3437921,121.6003 1.1561863,121.6073 0.28121182,121.6143 1.4962567e-005,121.6213 0.87498313,121.6283 1.1875226,121.6353 0.4374924,121.6423 0.093746386,121.6493 0.65626192,121.6563 1.5937693,121.6633 2.5313144,121.6703 2.4062665,121.6773 1.8124646,121.6843 1.0312319,121.6913 1.343676,121.6983 1.4061108,121.7053 1.6562387,121.7124 1.4063818,121.7194 0.37505844,121.7264 -3.1401425e-005,121.7334 -2.6386001e-006,121.7404 0.12499943,121.7474 1.1875161,121.7544 2.5938139,121.7614 2.8751168,121.7684 2.156316,121.7754 2.4374466,121.7824 1.718629,121.7894 0.53114754,121.7964 0.40619114,121.8034 0.37502646,121.8105 0.37504613,121.8175 0.40621525,121.8245 0.46874568,121.8315 0.093798853,121.8385 0.031250488,121.8455 -7.3804824e-007,121.8525 0.81253564,121.8595 2.0625358,121.8665 2.1249948,121.8735 1.1561906,121.8806 0.96866804,121.8876 1.2812438,121.8946 0.56254315,121.9016 0.18752176,121.9086 0.18757504,121.9156 1.0001558,121.9226 1.8750409,121.9296 1.9373837,121.9366 0.78112,121.9437 0.093721136,121.9507 2.3313029e-005,121.9577 0.031261168,121.9647 0.56255972,121.9717 1.3124962,121.9787 3.3124912,121.9857 5.0312657,121.9928 4.3436937,121.9998 2.0936925,122.0068 0.90626055,122.0138 1.312529,122.0208 1.7500353,122.0278 3.6562843,122.0348 6.2500553,122.0419 8.4374466,122.0489 11.124979,122.0559 21.343428,122.0629 82.437164,122.0699 233.25021,122.0769 337.09424,122.0839 273.81299,122.0910 145.87521,122.0980 150.28609,122.1050 529.41632,122.1120 1065.8792,122.1190 1118.4315,122.1261 673.64856,122.1331 220.21533,122.1401 72.780174,122.1471 44.124321,122.1541 28.750065,122.1611 19.65609,122.1682 9.249547,122.1752 4.5309458,122.1822 1.5311991,122.1892 0.78120536,122.1962 0.40636456,122.2033 1.9688731,122.2103 2.718713,122.2173 2.4374449,122.2243 1.281163,122.2313 0.46870452,122.2384 0.53129023,122.2454 0.84379691,122.2524 1.0312551,122.2594 0.93747216,122.2665 0.78130209,122.2735 2.343729,122.2805 1.5311873,122.2875 0.81251138,122.2945 0.68748111,122.3016 0.15621543,122.3086 0.78118223,122.3156 0.5625028,122.3226 0.68752348,122.3297 0.87509829,122.3367 1.2188228,122.3437 0.93744791,122.3507 0.374966,122.3578 0.093713664,122.3648 0.031259757,122.3718 0.59374154,122.3788 1.6562977,122.3859 1.7188292,122.3929 1.4374886,122.3999 1.4373865,122.4069 1.0935754,122.4140 0.78126287,122.4210 0.31264076,122.4280 0.031278238,122.4350 0.18748042,122.4421 0.31250578,122.4491 0.093756899,122.4561 0.12504075,122.4631 1.0313375,122.4702 1.6249434,122.4772 1.5310458,122.4842 1.7499026,122.4913 1.2188638,122.4983 0.28135177,122.5053 0.18748121,122.5123 0.4375087,122.5194 0.65631574,122.5264 0.50002354,122.5334 0.31245115,122.5405 -1.9382145e-005,122.5475 1.1599611e-005,122.5545 1.1563042,122.5615 2.0000362,122.5686 1.4999454,122.5756 0.62495762,122.5826 -1.9166312e-006,122.5897 0.031251244,122.5967 -3.0800454e-006,122.6037 2.0400938e-005,122.6108 0.093734615,122.6178 4.115489e-005,122.6248 0.96888697,122.6319 1.4062018,122.6389 0.62488633,122.6459 0.12498958,122.6530 0.09375371,122.6600 0.031234998,122.6670 2.8202541e-005,122.6741 0.31254202,122.6811 0.84376258,122.6881 1.1249204,122.6952 0.40622097,122.7022 0.59379721,122.7092 1.2187266,122.7163 2.2187216,122.7233 1.2187738,122.7303 0.1874966,122.7374 0.34362203,122.7444 1.1249419,122.7514 0.96886313,122.7585 0.46886355,122.7655 0.68755716,122.7725 2.093827,122.7796 3.3438058,122.7866 2.9686558,122.7937 1.0936323,122.8007 -2.493003e-006,122.8077 0.18751554,122.8148 0.43750182,122.8218 0.34373865,122.8288 0.18749918,122.8359 0.18745549,122.8429 0.62496197,122.8500 1.0625257,122.8570 1.2187685,122.8640 0.18751244,122.8711 0.28127334,122.8781 0.34376109,122.8852 0.31249508,122.8922 0.093743861,122.8992 0.12503959,122.9063 0.46879002,122.9133 0.46871778,122.9204 0.18745829,122.9274 0.12499829,122.9344 0.28124803,122.9415 0.031244287,122.9485 0.18757063,122.9556 0.49999398,122.9626 0.31242388,122.9696 0.2812438,122.9767 1.3438461,122.9837 2.9375932,122.9908 3.0937865,122.9978 2.0937357,123.0049 1.3749089,123.0119 1.3437804,123.0189 1.5938326,123.0260 2.156333,123.0330 3.6563425,123.0401 5.156332,123.0471 12.843555,123.0542 32.09359,123.0612 50.781071,123.0683 51.937492,123.0753 46.125553,123.0823 41.000248,123.0894 35.874741,123.0964 36.312237,123.1035 52.31311,123.1105 93.43869,123.1176 126.96881,123.1246 121.06179,123.1317 81.468346,123.1387 45.312279,123.1458 24.312292,123.1528 15.593442,123.1599 11.43731,123.1669 7.4376326,123.1739 3.7188108,123.1810 2.6249213,123.1880 3.3124542,123.1951 2.4999311,123.2021 0.78122354,123.2092 -1.5288788e-007,123.2162 0.18752922,123.2233 0.31250089,123.2303 0.21871145,123.2374 0.093735248,123.2444 3.8483638e-005,123.2515 0.18749031,123.2585 0.90620685,123.2656 0.81248164,123.2726 0.25002173,123.2797 0.12500264,123.2867 0.21881872,123.2938 1.5000482,123.3008 1.5624508,123.3079 1.7499475,123.3149 0.65623742,123.3220 0.2812725,123.3291 2.0155054e-005,123.3361 1.1875516,123.3432 1.437502,123.3502 0.53121126,123.3573 0.21873476,123.3643 0.25001165,123.3714 0.34376478,123.3784 1.0312947,123.3855 1.3437359,123.3925 0.2811842,123.3996 0.3437306,123.4066 0.50000161,123.4137 0.31250444,123.4207 3.5207754e-006,123.4278 6.1580863e-007,123.4349 -5.984688e-006,123.4419 0.40625566,123.4490 0.81250989,123.4560 0.50000405,123.4631 0.093746521,123.4701 0.12499642,123.4772 0.3749311,123.4843 0.59369564,123.4913 0.31256372,123.4984 0.093782976,123.5054 0.093750864,123.5125 0.31248805,123.5195 0.53127456,123.5266 0.25004697,123.5337 0.15621997,123.5407 0.031268548,123.5478 0.78131247,123.5548 2.5625868,123.5619 2.7187541,123.5689 1.031098,123.5760 -1.1869462e-005,123.5831 0.40631759,123.5901 0.65628111,123.5972 0.87500882,123.6042 0.49992439,123.6113 0.28119844,123.6184 0.43749976,123.6254 0.49999505,123.6325 0.31250352,123.6395 0.53132325,123.6466 1.1563131,123.6537 1.4061965,123.6607 0.99994743,123.6678 0.31248209,123.6749 -1.2755675e-005,123.6819 3.6603667e-006,123.6890 -1.8850185e-006,123.6960 3.879723e-006,123.7031 0.031240674,123.7102 0.03128713,123.7172 1.8438239,123.7243 2.6874917,123.7314 2.0624626,123.7384 1.0625135,123.7455 0.87501609,123.7526 0.74993837,123.7596 0.12496509,123.7667 -1.3010178e-007,123.7737 0.093745217,123.7808 0.28129983,123.7879 0.34375948,123.7949 0.18746258,123.8020 -1.3417367e-005,123.8091 0.031250644,123.8161 0.093737125,123.8232 0.21870431,123.8303 0.40626651,123.8373 0.0937941,123.8444 9.9665558e-006,123.8515 0.093748398,123.8585 -3.5778903e-006,123.8656 0.28128925,123.8727 0.71880662,123.8797 0.84377337,123.8868 0.62495953,123.8939 0.31244186,123.9010 0.12496998,123.9080 0.093702182,123.9151 0.31248903,123.9222 0.65636545,123.9292 0.56255323,123.9363 0.43744999,123.9434 0.18746383,123.9504 0.093761951,123.9575 1.1563399,123.9646 2.406229,123.9716 2.0936854,123.9787 1.6249323,123.9858 1.5936787,123.9929 1.2500373,123.9999 0.56256884,124.0070 0.25003543,124.0141 0.46874434,124.0211 0.6874398,124.0282 0.8749128,124.0353 0.90631962,124.0424 1.0313393,124.0494 3.5624702,124.0565 7.6561928,124.0636 10.031314,124.0707 11.375134,124.0777 13.843764,124.0848 29.531059,124.0919 49.593639,124.0990 47.844124,124.1060 30.750223,124.1131 32.18644,124.1202 84.093323,124.1273 154.0948,124.1343 162.78183,124.1414 103.93729,124.1485 39.874699,124.1556 12.84387,124.1626 5.5625262,124.1697 5.1872625,124.1768 3.468719,124.1839 1.75014,124.1909 0.90626442,124.1980 0.62489575,124.2051 -6.5989014e-005,124.2122 0.187517,124.2192 0.093771927,124.2263 -6.4592605e-005,124.2334 0.3124696,124.2405 0.65636373,124.2476 0.59382635,124.2546 0.56243902,124.2617 0.18743353,124.2688 0.34374991,124.2759 0.43753904,124.2830 1.2187665,124.2900 1.1562741,124.2971 1.1562209,124.3042 0.59366697,124.3113 0.43754104,124.3184 0.18753445,124.3254 0.37500089,124.3325 0.49998623,124.3396 0.093732417,124.3467 0.062511511,124.3538 0.87497032,124.3608 1.12493,124.3679 1.8124523,124.3750 2.3124349,124.3821 2.2499688,124.3892 1.3438296,124.3963 0.68758339,124.4033 0.65632385,124.4104 0.50001651,124.4175 0.062487163,124.4246 -3.5006029e-005,124.4317 0.31248412,124.4388 1.5000527,124.4458 1.9687725,124.4529 0.56248647,124.4600 0.46870482,124.4671 0.65620333,124.4742 0.84376961,124.4813 0.59381193,124.4883 0.65632558,124.4954 1.0313354,124.5025 1.2499412,124.5096 0.56242126,124.5167 0.50009763,124.5238 1.0312886,124.5309 0.71865851,124.5379 0.18743318,124.5450 0.09379793,124.5521 0.87507725,124.5592 1.0624754,124.5663 1.1873943,124.5734 0.59366137,124.5805 0.78126419,124.5876 1.0938334,124.5947 1.0000393,124.6017 0.65622991,124.6088 0.49998653,124.6159 0.59375638,124.6230 0.68752807,124.6301 1.0625004,124.6372 1.1874781,124.6443 0.34373957,124.6514 0.093740888,124.6585 0.031239957,124.6655 -1.8781433e-006,124.6726 5.0177874e-007,124.6797 -1.2884773e-007,124.6868 1.3577317e-008,124.6939 7.4552922e-008,124.7010 -3.1181213e-007,124.7081 1.1727739e-006,124.7152 0.062498234,124.7223 0.28126192,124.7294 0.4062579,124.7365 0.18745118,124.7436 0.49996191,124.7506 0.53126311,124.7577 0.31247506,124.7648 0.3750169,124.7719 0.12505437,124.7790 0.59371287,124.7861 0.87498569,124.7932 0.53128964,124.8003 0.18751492,124.8074 1.5498183e-005,124.8145 0.12502159,124.8216 0.18748443,124.8287 -2.5691881e-005,124.8358 0.093744896,124.8429 0.21875606,124.8500 0.37502554,124.8571 0.90627766,124.8642 0.62498188,124.8713 0.093722276,124.8783 3.6222386e-006,124.8854 -9.8696346e-006,124.8925 3.5858593e-005,124.8996 1.6563231,124.9067 2.4999988,124.9138 1.5624276,124.9209 -3.6021611e-005,124.9280 1.4214205e-005,124.9351 0.18754363,124.9422 0.53127271,124.9493 0.65626228,124.9564 0.49998006,124.9635 0.90626848,124.9706 1.6250489,124.9777 1.6250266,124.9848 2.2499642,124.9919 1.9998521,124.9990 1.9686108,125.0061 1.437479,125.0132 0.87509549,125.0203 0.31262898,125.0274 4.1877179,125.0345 10.593928,125.0416 11.968638,125.0487 8.65588,125.0558 4.968452,125.0629 9.3129253,125.0700 26.750872,125.0771 45.750214,125.0842 46.437019,125.0913 30.593454,125.0984 17.250111,125.1055 20.593485,125.1126 27.156002,125.1197 24.312698,125.1269 20.656603,125.1340 25.468884,125.1411 23.624741,125.1482 13.249726,125.1553 2.9374084,125.1624 1.4062493,125.1695 0.74998057,125.1766 0.68752295,125.1837 0.53121775,125.1908 0.2812407,125.1979 0.37509403,125.2050 0.81250888,125.2121 0.74992108,125.2192 0.59371722,125.2263 0.50000435,125.2334 0.093759976,125.2405 -2.0612724e-005,125.2476 0.34371436,125.2547 0.78127754,125.2619 0.96879858,125.2690 0.34367356,125.2761 0.56244475,125.2832 0.5000698,125.2903 0.28131405,125.2974 0.28128612,125.3045 0.46876824,125.3116 0.56247145,125.3187 0.24995488,125.3258 0.093745291,125.3329 0.21875924,125.3400 0.40619117,125.3472 0.56241846,125.3543 0.7500096,125.3614 1.6876167,125.3685 2.2501183,125.3756 2.4687357,125.3827 1.8436959,125.3898 0.99996197,125.3969 0.21872137,125.4040 0.28130212,125.4112 0.31254238,125.4183 0.4374834,125.4254 0.49995619,125.4325 0.4374539,125.4396 0.31250584,125.4467 0.093778476,125.4538 0.093748726,125.4609 0.37492946,125.4681 0.59371173,125.4752 0.37505916,125.4823 0.62507874,125.4894 1.0625114,125.4965 0.78120631,125.5036 0.46874389,125.5107 0.50006425,125.5179 0.93751657,125.5250 0.56243992,125.5321 0.093731716,125.5392 0.031260002,125.5463 0.093742922,125.5534 0.12502263,125.5605 0.93757713,125.5677 1.4375358,125.5748 1.1874464,125.5819 0.46870661,125.5890 0.34373182,125.5961 0.34372643,125.6032 0.18750519,125.6104 0.34375298,125.6175 0.34374607,125.6246 0.093745373,125.6317 5.0652884e-006,125.6388 0.093775541,125.6459 0.28127474,125.6531 0.3124786,125.6602 0.093720019,125.6673 -2.9967402e-006,125.6744 7.8750696e-007,125.6815 -1.5308692e-007,125.6887 -1.7522751e-007,125.6958 8.5406833e-007,125.7029 -3.2412629e-006,125.7100 0.031278662,125.7171 0.25002098,125.7243 0.25000322,125.7314 0.87499809,125.7385 1.3124633,125.7456 0.8749758,125.7527 0.31250539,125.7599 1.1593952e-005,125.7670 0.093786493,125.7741 0.31252626,125.7812 0.31249082,125.7884 0.43749017,125.7955 0.81246948,125.8026 1.187463,125.8097 0.81255972,125.8168 0.53129178,125.8240 0.59371567,125.8311 0.37500164,125.8382 0.3749705,125.8453 0.18749064,125.8525 0.093751535,125.8596 -1.5003468e-005,125.8667 2.9054781e-006,125.8738 3.3828564e-006,125.8810 -1.6438278e-005,125.8881 0.093729362,125.8952 0.093765967,125.9023 0.093765907,125.9095 3.4913121e-006,125.9166 -5.9567083e-006,125.9237 0.093821757,125.9308 1.1251566,125.9380 3.4376388,125.9451 5.1562281,125.9522 3.4997921,125.9593 0.99988323,125.9665 0.87493587,125.9736 1.3124973,125.9807 3.4688046,125.9879 5.3750691,125.9950 4.6875405,126.0021 2.7186587,126.0092 1.4374504,126.0164 1.5000004,126.0235 0.71873933,126.0306 0.49996686,126.0378 0.93746006,126.0449 2.2500958,126.0520 2.6249888,126.0591 4.7184439,126.0663 10.343717,126.0734 19.344088,126.0805 53.720596,126.0877 170.87869,126.0948 296.03262,126.1019 277.27826,126.1091 150.40367,126.1162 63.405663,126.1233 28.437292,126.1305 19.999815,126.1376 15.499719,126.1447 11.468893,126.1519 8.1250534,126.1590 5.7185669,126.1661 2.8436418,126.1733 1.5000374,126.1804 2.5000923,126.1875 3.2812381,126.1947 1.8749807,126.2018 0.81255192,126.2089 0.71873462,126.2161 0.37494826,126.2232 -1.8207831e-005,126.2303 0.031260364,126.2375 -2.3245137e-005,126.2446 0.21869932,126.2517 0.40626323,126.2589 0.59380406,126.2660 0.40625864,126.2731 0.40624148,126.2803 2.2281955e-007,126.2874 5.3188096e-006,126.2945 -2.1499593e-005,126.3017 0.12501511,126.3088 0.59381229,126.3160 0.81251359,126.3231 1.1874497,126.3302 0.71873713,126.3374 0.40626332,126.3445 0.093727857,126.3516 -3.9444526e-006,126.3588 0.18748365,126.3659 1.0000424,126.3731 1.2188125,126.3802 0.74994892,126.3873 -5.0998864e-005,126.3945 0.18751453,126.4016 0.34370098,126.4088 0.74995363,126.4159 0.53127199,126.4230 0.18755051,126.4302 3.0784115e-005,126.4373 0.031241992,126.4445 1.246383e-006,126.4516 -7.3450934e-007,126.4587 0.03124222,126.4659 0.093757898,126.4730 0.093758985,126.4802 0.093753412,126.4873 0.12503116,126.4945 0.24999864,126.5016 0.28123832,126.5087 0.43751261,126.5159 0.4062309,126.5230 0.093737982,126.5302 0.093745105,126.5373 -7.3212882e-006,126.5445 0.093760915,126.5516 0.1874992,126.5587 0.093742318,126.5659 -3.9832375e-006,126.5730 0.093747377,126.5802 0.5937717,126.5873 0.81251633,126.5945 0.46876845,126.6016 0.56250393,126.6088 0.31245112,126.6159 7.6304059e-006,126.6230 0.31253707,126.6302 0.68747222,126.6373 0.65623319,126.6445 0.28124401,126.6516 0.28122756,126.6588 0.87497908,126.6659 0.40625611,126.6731 0.28128055,126.6802 8.865416e-006,126.6874 0.34377825,126.6945 1.0312668,126.7017 0.37494722,126.7088 0.28120121,126.7160 0.18753123,126.7231 2.7591866e-005,126.7303 -7.3915289e-006,126.7374 1.9724478e-006,126.7446 -4.9777555e-007,126.7517 1.8516728e-008,126.7589 4.2377363e-007,126.7660 0.093750834,126.7732 0.18750569,126.7803 0.34374762,126.7875 -5.7164307e-006,126.7946 1.3709554e-006,126.8018 2.3302832e-007,126.8089 -2.3033281e-006,126.8161 0.21874642,126.8232 0.49999338,126.8304 0.34375456,126.8375 0.093750738,126.8447 0.093715586,126.8518 0.31244826,126.8590 0.49999535,126.8661 0.31257033,126.8733 3.4188055e-005,126.8804 -7.6766009e-006,126.8876 0.31252098,126.8947 0.8437593,126.9019 0.84373158,126.9090 0.43749335,126.9162 0.28127569,126.9234 0.18750474,126.9305 0.18747044,126.9377 0.062497146,126.9448 0.50002784,126.9520 1.093767,126.9591 0.93745393,126.9663 0.6250577,126.9734 2.8438551,126.9806 3.968775,126.9878 2.7186534,126.9949 0.74994838,127.0021 0.81256735,127.0092 0.96875435,127.0164 1.0625482,127.0235 1.9062862,127.0307 4.2186933,127.0379 5.9687538,127.0450 5.593914,127.0522 6.1249657,127.0593 6.4685869,127.0665 8.8748188,127.0736 11.124932,127.0808 25.593885,127.0880 59.375263,127.0951 80.374992,127.1023 61.656326,127.1094 29.781475,127.1166 19.06254,127.1238 21.093948,127.1309 25.9683,127.1381 26.030571,127.1452 18.78117,127.1524 9.5002651,127.1596 5.0627236,127.1667 2.0937521,127.1739 2.7811682,127.1810 2.9373689,127.1882 2.2187557,127.1954 1.750176,127.2025 1.4375454,127.2097 0.96879601,127.2169 2.5625761,127.2240 1.9061817,127.2312 0.34365743,127.2383 0.28127846,127.2455 1.0001001,127.2527 1.4375341,127.2598 1.1249105,127.2670 0.37490883,127.2742 0.18745565,127.2813 0.87502253,127.2885 1.4688168,127.2957 1.2187904,127.3028 1.2812392,127.3100 1.0936915,127.3172 0.4999814,127.3243 6.653047e-006,127.3315 0.156286,127.3386 0.31251591,127.3458 0.3124837,127.3530 0.15621603,127.3601 -1.433392e-005,127.3673 8.0554355e-006,127.3745 0.06251543,127.3816 0.12499685,127.3888 0.12503049,127.3960 0.46882194,127.4032 0.62497234,127.4103 0.43741959,127.4175 0.40619472,127.4247 0.49996814,127.4318 0.34378025,127.4390 0.093791254,127.4462 4.5344946e-006,127.4533 5.6096865e-006,127.4605 -2.6975455e-005,127.4677 0.31244832,127.4748 0.49999994,127.4820 0.34378338,127.4892 0.093799099,127.4964 0.18753052,127.5035 0.49998194,127.5107 0.40623745,127.5179 0.093746595,127.5250 -7.2831062e-006,127.5322 2.1244914e-006,127.5394 -1.2144352e-006,127.5466 0.34378123,127.5537 0.68753004,127.5609 0.49995995,127.5681 0.031225549,127.5752 0.03122001,127.5824 0.18748251,127.5896 0.093794137,127.5968 3.4713266e-006,127.6039 0.09375155,127.6111 0.6250248,127.6183 1.1562991,127.6255 0.87498522,127.6326 0.28119171,127.6398 7.0480937e-006,127.6470 0.3125408,127.6542 0.78128207,127.6613 0.78121513,127.6685 0.3437269,127.6757 0.40631819,127.6829 0.90627956,127.6900 0.65616328,127.6972 0.12493264,127.7044 0.31249076,127.7116 0.31251544,127.7187 0.18753035,127.7259 0.3125101,127.7331 0.31249332,127.7403 0.093744539,127.7474 3.9516417e-006,127.7546 0.53129023,127.7618 1.5625054,127.7690 1.4374834,127.7762 1.1875079,127.7833 0.59374213,127.7905 0.34372339,127.7977 0.12493344,127.8049 0.43746686,127.8121 0.50006384,127.8192 0.031290133,127.8264 -1.3661148e-005,127.8336 0.093745582,127.8408 0.34373909,127.8480 0.78124452,127.8551 0.78125638,127.8623 0.31251153,127.8695 0.093750961,127.8767 0.031288479,127.8839 0.37502685,127.8910 0.31246933,127.8982 0.12497637,127.9054 0.031251349,127.9126 0.093749776,127.9198 -8.5897882e-006,127.9269 5.8998185e-006,127.9341 0.093733154,127.9413 0.18749455,127.9485 0.18752721,127.9557 0.37497342,127.9629 0.43747118,127.9700 0.18753399,127.9772 0.031277053,127.9844 0.18755102,127.9916 0.53129643,127.9988 0.49994537,128.0060 0.093687147,128.0132 0.031250492,128.0203 4.8018601e-006,128.0275 8.2246588e-006,128.0347 -3.7703474e-005,128.0419 0.84369254,128.0491 2.1874602,128.0563 2.8437033,128.0635 3.1565378,128.0706 8.6878281,128.0778 13.249878,128.0850 18.15605,128.0922 16.499931,128.0994 14.281284,128.1066 21.688185,128.1138 99.56398,128.1210 221.68852,128.1281 263.84326,128.1353 181.62354,128.1425 74.405518,128.1497 29.156075,128.1569 18.843636,128.1641 11.343483,128.1713 5.7497301,128.1785 3.1252229,128.1857 1.4688518,128.1928 0.71871871,128.2000 0.65624076,128.2072 0.56250453,128.2144 0.84368819,128.2216 1.0312078,128.2288 0.50000757,128.2360 0.84367019,128.2432 1.7811191,128.2504 2.1875384,128.2576 1.0938725,128.2648 0.31258029,128.2719 3.8049177e-005,128.2791 -1.3582737e-005,128.2863 0.18756433,128.2935 1.2187881,128.3007 1.0311884,128.3079 0.18746616,128.3151 0.031242739,128.3223 0.031272892,128.3295 0.59379303,128.3367 1.4062269,128.3439 1.5312161,128.3511 1.1562687,128.3583 0.87501723,128.3655 0.49995422,128.3727 0.34369045,128.3799 0.5624969,128.3871 0.53124148,128.3942 0.65622813,128.4014 0.53128284,128.4086 0.18755519,128.4158 0.093765579,128.4230 0.50003719,128.4302 1.3749642,128.4374 1.1561863,128.4446 0.65626079,128.4518 0.74996626,128.4590 1.1875162,128.4662 0.81253475,128.4734 0.21878423,128.4806 0.50003499,128.4878 0.68747902,128.4950 0.4687607,128.5022 0.84373611,128.5094 0.93755478,128.5166 1.2500347,128.5238 0.59367067,128.5310 0.18751396,128.5382 0.50005776,128.5454 0.62499326,128.5526 0.34369683,128.5598 0.09371797,128.5670 0.031245481,128.5742 -1.8295149e-006,128.5814 0.031253099,128.5886 0.093743853,128.5958 0.093687579,128.6030 0.34370774,128.6102 0.53132838,128.6174 0.59385878,128.6246 1.0313047,128.6318 1.1875242,128.6390 1.0937175,128.6462 0.49994677,128.6534 0.28119269,128.6606 0.093784995,128.6678 0.9375537,128.6750 1.0937053,128.6822 1.0311592,128.6894 0.6874159,128.6966 0.71878082,128.7039 0.43758962,128.7111 0.28126749,128.7183 0.49994037,128.7255 1.0937669,128.7327 1.9688307,128.7399 1.5937312,128.7471 0.93745613,128.7543 0.031256106,128.7615 -4.5529032e-006,128.7687 3.949765e-006,128.7759 -1.1246624e-005,128.7831 0.093753286,128.7903 0.12493703,128.7975 0.43745515,128.8047 0.40635812,128.8119 0.40630037,128.8191 0.1874937,128.8264 1.3438321,128.8336 2.5937905,128.8408 2.0624251,128.8480 1.0937054,128.8552 0.65625417,128.8624 0.46873021,128.8696 0.093734257,128.8768 0.53126544,128.8840 0.74998474,128.8912 0.093766145,128.8984 0.62499738,128.9057 1.1249772,128.9129 0.93752426,128.9201 0.71870583,128.9273 0.18750158,128.9345 0.28131419,128.9417 1.2500254,128.9489 1.5312461,128.9561 1.4062456,128.9633 0.87498486,128.9706 0.43745556,128.9778 0.093671657,128.9850 1.0937017,128.9922 1.437538,128.9994 0.90628642,129.0066 0.37505028,129.0138 0.6251688,129.0210 2.1563735,129.0283 4.1874084,129.0355 5.6563044,129.0427 10.562662,129.0499 32.562889,129.0571 168.59674,129.0643 472.2226,129.0715 625.03168,129.0788 464.93417,129.0860 198.77817,129.0932 66.249451,129.1004 35.249817,129.1076 25.406019,129.1148 27.874989,129.1220 30.656143,129.1293 25.156242,129.1365 13.406194,129.1437 4.3122587,129.1509 1.8123909,129.1581 2.0000198,129.1653 1.9373999,129.1726 1.2186261,129.1798 2.1875043,129.1870 2.3437927,129.1942 1.2187482,129.2014 0.18747586,129.2087 1.0000222,129.2159 1.3750445,129.2231 1.2812568,129.2303 0.49995399,129.2375 0.31248331,129.2448 0.81260741,129.2520 2.3125684,129.2592 2.1874304,129.2664 0.74993354,129.2736 0.1249644,129.2809 0.21874349,129.2881 0.12502053,129.2953 0.28125647,129.3025 0.18748762,129.3097 0.031204276,129.3170 0.24995603,129.3242 0.90628672,129.3314 1.000038,129.3386 0.28122094,129.3458 0.093794562,129.3531 1.468824,129.3603 1.6562217,129.3675 1.2187343,129.3747 0.90629697,129.3820 1.0312679,129.3892 0.68745738,129.3964 0.37492451,129.4036 0.21872193,129.4109 0.37500131,129.4181 0.50002021,129.4253 0.093765274,129.4325 0.093794718,129.4398 1.093822,129.4470 1.218698,129.4542 0.49993849,129.4614 0.093750425,129.4687 0.31251955,129.4759 0.28123927,129.4831 0.031239539,129.4903 0.1876072,129.4976 1.3125679,129.5048 1.1874335,129.5120 0.34366509,129.5192 -4.0508345e-005,129.5265 2.6185391e-005,129.5337 -6.4234868e-005,129.5409 0.56234241,129.5481 1.4062724,129.5554 1.5938835,129.5626 0.84379488,129.5698 0.49999085,129.5771 0.34375277,129.5843 1.7768189e-005,129.5915 0.1874965,129.5988 0.18752329,129.6060 0.31249982,129.6132 0.093724899,129.6204 1.5244899e-006,129.6277 -5.5344963e-006,129.6349 0.093822792,129.6421 2.000124,129.6494 3.8750615,129.6566 4.1561565,129.6638 1.9061122,129.6711 0.34372595,129.6783 1.7259066e-006,129.6855 -4.4619026e-007,129.6928 5.8737601e-008,129.7000 0.031259,129.7072 0.12498073,129.7144 0.43744779,129.7217 0.93748444,129.7289 0.65625942,129.7361 0.40624338,129.7434 0.43745708,129.7506 1.0313501,129.7578 1.656436,129.7651 1.4999908,129.7723 0.93738204,129.7795 0.62494552,129.7868 0.37500978,129.7940 0.12501332,129.8013 0.18750389,129.8085 0.34374195,129.8157 0.90627259,129.8230 1.9062806,129.8302 1.6249692,129.8374 0.84374213,129.8447 0.59377891,129.8519 0.18746971,129.8591 -2.2889562e-005,129.8664 2.2664185e-006,129.8736 0.18756461,129.8809 1.2187757,129.8881 1.4999483,129.8953 1.1561825,129.9026 0.56249756,129.9098 0.59369212,129.9170 1.1874281,129.9243 1.2813113,129.9315 0.84380406,129.9388 0.28129157,129.9460 0.093728103,129.9532 0.59373522,129.9605 0.37501258,129.9677 0.18753871,129.9750 0.18748434,129.9822 1.093804,129.9894 3.7814751,129.9967 4.5001121,130.0039 2.6560009,130.0112 0.93723696,130.0184 0.84375715,130.0256 0.90633088,130.0329 0.906317,130.0401 0.21876544,130.0474 0.18737657,130.0546 2.3438342,130.0618 14.125296,130.0691 34.031673,130.0763 50.938232,130.0836 51.593895,130.0908 69.530602,130.0981 124.53057,130.1053 150.46825,130.1125 106.06266,130.1198 43.250507,130.1270 18.437815,130.1343 27.968933,130.1415 32.031071,130.1488 26.249773,130.1560 19.156702,130.1633 57.032753,130.1705 159.43845,130.1778 224.68687,130.1850 169.5294,130.1922 63.780327,130.1995 14.937766,130.2067 6.5311079,130.2140 8.1249399,130.2212 7.906302,130.2285 7.7499957,130.2357 3.8124232,130.2430 1.2187192,130.2502 0.12499534,130.2575 0.25003523,130.2647 0.43749738,130.2720 0.56247163,130.2792 1.5624578,130.2865 1.8437331,130.2937 1.1250083,130.3010 0.34376815,130.3082 0.093762711,130.3155 -8.3237583e-006,130.3227 0.09377338,130.3300 0.74999309,130.3372 1.1874554,130.3445 0.53127223,130.3517 0.78130203,130.3590 1.1562314,130.3662 0.53120887,130.3735 0.62498206,130.3807 0.84376395,130.3880 0.75002187,130.3952 0.65622246,130.4025 0.34371373,130.4097 0.5625335,130.4170 0.71883351,130.4242 0.49998951,130.4315 0.062448382,130.4387 0.093814448,130.4460 0.50006914,130.4532 0.59369332,130.4605 0.74984956,130.4677 0.93743366,130.4750 0.96882725,130.4822 0.46884936,130.4895 0.28126276,130.4968 0.093710117,130.5040 -3.5139233e-006,130.5113 0.093756497,130.5185 0.093745194,130.5258 0.34375226,130.5330 0.49998969,130.5403 0.37498298,130.5475 0.18751344,130.5548 0.031252474,130.5621 0.78123397,130.5693 1.6562438,130.5766 1.6250061,130.5838 0.96874011,130.5911 0.31244805,130.5983 0.43752256,130.6056 0.18755554,130.6128 0.18756998,130.6201 0.50004601,130.6274 0.50000417,130.6346 0.6562531,130.6419 0.49994069,130.6491 0.18745111,130.6564 -1.1502737e-005,130.6637 3.0317979e-006,130.6709 -6.2369878e-007,130.6782 -5.3725137e-007,130.6854 0.031247672,130.6927 0.093749024,130.7000 0.093750484,130.7072 9.8228929e-006,130.7145 0.031229254,130.7217 0.40617776,130.7290 0.99996984,130.7363 1.1250418,130.7435 0.53130811,130.7508 2.1842701e-005,130.7580 0.031258009,130.7653 0.093748525,130.7726 -1.9665886e-005,130.7798 0.031290289,130.7871 0.37505835,130.7944 0.56250173,130.8016 0.49995288,130.8089 0.18746519,130.8161 0.093760215,130.8234 0.65617651,130.8307 0.74997532,130.8379 0.59384179,130.8452 0.71877939,130.8525 1.2186856,130.8597 0.96870053,130.8670 0.93752682,130.8743 0.65627331,130.8815 0.18751565,130.8888 4.5687048e-006,130.8961 1.5587343e-006,130.9033 0.09377005,130.9106 0.18748428,130.9179 0.2186899,130.9251 0.71873128,130.9324 0.62503606,130.9397 0.12503527,130.9469 0.81255424,130.9542 1.5625024,130.9615 0.78120065,130.9687 -1.1978606e-005,130.9760 0.18745637,130.9833 1.3750561,130.9905 2.3126328,130.9978 1.9686676,131.0051 0.78116834,131.0123 0.90623951,131.0196 1.0936947,131.0269 0.90630233,131.0341 0.93762761,131.0414 2.1874511,131.0487 4.2812262,131.0559 5.4689455,131.0632 5.7814584,131.0705 9.6252337,131.0778 14.500093,131.0850 18.906342,131.0923 26.062397,131.0996 36.593494,131.1068 34.812359,131.1141 22.093506,131.1214 11.375019,131.1287 5.5001955,131.1359 7.1874719,131.1432 9.1562824,131.1505 8.4374619,131.1577 3.8123446,131.1650 4.3745942,131.1723 7.9059229,131.1796 11.125126,131.1868 8.3751783,131.1941 3.2189646,131.2014 1.3126441,131.2087 0.93753171,131.2159 1.1249266,131.2232 0.56247336,131.2305 1.8126034,131.2378 2.1562634,131.2450 1.093671,131.2523 -1.6954285e-005,131.2596 5.5508222e-006,131.2669 -5.2481878e-006,131.2741 0.34376207,131.2814 0.56250787,131.2887 0.59381002,131.2960 1.0000956,131.3032 1.2499961,131.3105 0.96866071,131.3178 0.43746591,131.3251 0.53125852,131.3323 0.24998268,131.3396 0.21876165,131.3469 0.40626985,131.3542 0.43741447,131.3615 0.43737617,131.3687 0.50003755,131.3760 0.18757874,131.3833 0.093760401,131.3906 0.1250098,131.3979 6.9312082e-006,131.4051 -2.6787673e-006,131.4124 3.7836419e-006,131.4197 0.093755275,131.4270 0.093742833,131.4343 0.062508605,131.4415 0.12498751,131.4488 0.43743759,131.4561 0.75001806,131.4634 0.34380573,131.4707 0.031246388,131.4779 -6.2935305e-006,131.4852 2.7774104e-006,131.4925 0.031262111,131.4998 0.093749553,131.5071 0.15621844,131.5144 0.25000307,131.5216 0.18751059,131.5289 0.093720712,131.5362 0.18751085,131.5435 0.15627509,131.5508 -2.6146342e-006,131.5581 2.8013449e-006,131.5653 0.093752906,131.5726 0.093747057,131.5799 -2.6589682e-006,131.5872 2.073961e-006,131.5945 -5.6370818e-006,131.6018 2.047564e-005,131.6090 0.21879226,131.6163 0.31247976,131.6236 0.53116447,131.6309 1.2186823,131.6382 1.4688187,131.6455 0.81260431,131.6528 0.43751305,131.6600 0.31248042,131.6673 0.43752259,131.6746 0.75001025,131.6819 0.49994543,131.6892 0.18738063,131.6965 0.65610969,131.7038 1.0937332,131.7111 1.0313735,131.7183 0.50011361,131.7256 0.31251359,131.7329 0.093745485,131.7402 -2.7301066e-006,131.7475 1.729316e-005,131.7548 1.1563118,131.7621 1.8750144,131.7694 1.124958,131.7767 0.49999666,131.7840 0.84378427,131.7912 1.3125081,131.7985 1.0312729,131.8058 0.74998683,131.8131 0.71873075,131.8204 0.93750191,131.8277 1.2499962,131.8350 1.031168,131.8423 0.34372473,131.8496 0.21885717,131.8569 0.96875232,131.8642 0.99999005,131.8714 0.78126836,131.8787 0.37496722,131.8860 0.12495276,131.8933 -5.703122e-006,131.9006 0.12491465,131.9079 1.4061772,131.9152 2.4687319,131.9225 1.3750963,131.9298 0.90636039,131.9371 0.78121668,131.9444 0.093755879,131.9517 0.093773678,131.9590 0.25004596,131.9663 0.46875215,131.9736 0.28121313,131.9809 0.093685851,131.9882 0.40617204,131.9955 0.75004053,132.0027 0.56245548,132.0100 0.68743825,132.0173 0.5000785,132.0246 0.53133315,132.0319 0.87505037,132.0392 0.87499285,132.0465 0.28123102,132.0538 0.12502268,132.0611 0.68759763,132.0684 1.5938332,132.0757 1.9375225,132.0830 4.4687071,132.0903 8.4062357,132.0976 12.218889,132.1049 13.749994,132.1122 12.687125,132.1195 9.4371767,132.1268 4.5001702,132.1341 0.8439669,132.1414 0.71875137,132.1487 1.2187805,132.1560 0.81251502,132.1633 0.46875897,132.1706 0.49999079,132.1779 0.37492022,132.1852 0.65618503,132.1925 0.53132981,132.1998 0.62515128,132.2071 1.0312567,132.2144 0.65615219,132.2217 0.18744832,132.2290 5.2384989e-006,132.2363 -3.5623889e-005,132.2436 0.31243381,132.2509 0.53124142,132.2582 0.34382695,132.2655 0.40635639,132.2728 0.56252366,132.2801 0.59375614,132.2875 0.71875054,132.2948 0.99999696,132.3021 1.3436606,132.3094 1.9061375,132.3167 1.0937947,132.3240 0.18754514,132.3313 2.3660861e-005,132.3386 0.093729623,132.3459 0.093751028,132.3532 0.31257001,132.3605 0.56249666,132.3678 0.43748629,132.3751 0.59375286,132.3824 0.62498337,132.3897 0.37497234,132.3970 0.28127709,132.4043 0.93753248,132.4117 1.3749505,132.4190 0.93750614,132.4263 0.78131932,132.4336 1.0937847,132.4409 0.8436749,132.4482 0.15618169,132.4555 0.031251043,132.4628 0.093749575,132.4701 0.06255357,132.4774 0.50006229,132.4847 0.71868527,132.4920 1.0935886,132.4994 1.0624908,132.5067 0.81254143,132.5140 0.50002432,132.5213 0.093820892,132.5286 0.18752474,132.5359 0.37498665,132.5432 0.5624907,132.5505 0.34374884,132.5578 0.093738079,132.5652 2.4468571e-005,132.5725 0.18752988,132.5798 0.18747443,132.5871 0.031221639,132.5944 0.18750013,132.6017 0.2812838,132.6090 0.3437838,132.6163 0.34373358,132.6237 0.18748467,132.6310 0.50000024,132.6383 0.5312565,132.6456 0.50003481,132.6529 0.56251639,132.6602 0.53119314,132.6675 0.21872261,132.6749 0.12500538,132.6822 -1.1287339e-005,132.6895 0.093765274,132.6968 0.18752512,132.7041 0.28114974,132.7114 0.6561299,132.7187 0.5938139,132.7261 0.40635157,132.7334 0.28126618,132.7407 0.093765721,132.7480 1.1562924,132.7553 1.656222,132.7626 0.81246603,132.7700 0.03125301,132.7773 9.0587673e-007,132.7846 -1.4923969e-006,132.7919 5.0639992e-006,132.7992 0.31250626,132.8066 0.34374422,132.8139 0.28124881,132.8212 0.3437539,132.8285 0.31249627,132.8358 0.093761049,132.8431 0.43753338,132.8505 0.87501323,132.8578 0.78122973,132.8651 0.49998447,132.8724 0.18746075,132.8797 0.18741408,132.8871 0.59369254,132.8944 0.65627056,132.9017 0.40634355,132.9090 0.1250592,132.9164 0.34375736,132.9237 0.31249416,132.9310 0.093732089,132.9383 1.8980551e-006,132.9456 -7.5171047e-006,132.9530 0.031300087,132.9603 0.50005996,132.9676 0.65624946,132.9749 0.6874218,132.9823 0.93744642,132.9896 1.8126161,132.9969 1.9376179,133.0042 1.5624847,133.0115 1.0936604,133.0189 1.124879,133.0262 1.1248791,133.0335 2.2501237,133.0408 4.0627823,133.0482 4.43747,133.0555 2.4685211,133.0628 4.0002341,133.0701 16.125198,133.0775 33.468636,133.0848 40.062481,133.0921 45.156677,133.0994 61.437778,133.1068 84.999413,133.1141 106.87459,133.1214 99.843636,133.1288 62.062256,133.1361 18.406477,133.1434 4.281477,133.1507 4.343574,133.1581 5.21874,133.1654 5.2814293,133.1727 3.8750844,133.1801 2.4061816,133.1874 1.4374653,133.1947 0.59373701,133.2020 0.3437593,133.2094 0.3750245,133.2167 0.68750274,133.2240 0.43745765,133.2314 0.12497301,133.2387 0.75004286,133.2460 1.2187312,133.2534 0.093712993,133.2607 0.28125274,133.2680 0.59374577,133.2753 0.49997926,133.2827 0.406252,133.2900 2.4633391e-005,133.2973 0.46873459,133.3047 0.59375238,133.3120 0.093758836,133.3193 -3.1409452e-006,133.3267 0.093744576,133.3340 0.062518954,133.3413 0.031230427,133.3487 0.31250387,133.3560 0.3750549,133.3633 0.34374696,133.3707 0.18746418,133.3780 -1.2944585e-005,133.3853 3.4822774e-006,133.3927 -9.8370072e-007,133.4000 4.5231707e-007,133.4073 -8.2555658e-007,133.4147 2.8500745e-006,133.4220 0.031256471,133.4293 0.093772396,133.4367 0.31248921,133.4440 0.53120267,133.4514 0.31251377,133.4587 0.031276245,133.4660 0.062499274,133.4734 0.062493704,133.4807 -8.1988665e-006,133.4880 0.093730375,133.4954 0.53126246,133.5027 0.37506878,133.5100 0.31249335,133.5174 0.093690813,133.5247 0.093748376,133.5321 8.4203648e-006,133.5394 0.031242043,133.5467 0.31239828,133.5541 1.1249156,133.5614 0.93753016,133.5688 0.68759078,133.5761 0.093824469,133.5834 -2.0989551e-006,133.5908 4.8271107e-007,133.5981 1.6826792e-007,133.6055 -1.1558956e-006,133.6128 0.093754463,133.6201 0.31250119,133.6275 0.18749516,133.6348 2.5774253e-007,133.6422 -6.7370053e-007,133.6495 2.4372091e-006,133.6568 -9.0757139e-006,133.6642 0.12502195,133.6715 0.75003803,133.6789 0.56249917,133.6862 0.31247103,133.6936 0.062489387,133.7009 0.06248299,133.7082 0.093708985,133.7156 0.1874806,133.7229 0.1875378,133.7303 3.4654611e-005,133.7376 -9.9211529e-006,133.7450 5.0279655e-006,133.7523 -1.0190726e-005,133.7596 0.093830071,133.7670 0.53118104,133.7743 1.3123717,133.7817 0.93750715,133.7890 1.3125427,133.7964 0.87504995,133.8037 0.40625849,133.8111 2.2200706e-005,133.8184 -1.1096465e-005,133.8258 0.031294182,133.8331 0.50004739,133.8405 0.74999034,133.8478 0.31245595,133.8551 0.06247399,133.8625 0.0625045,133.8698 0.031240935,133.8772 -2.3879716e-006,133.8845 0.21875025,133.8919 0.28125331,133.8992 -1.2142588e-005,133.9066 0.093712531,133.9139 0.18750502,133.9213 0.21884169,133.9286 0.40624836,133.9360 0.81245321,133.9433 0.59382862,133.9507 0.50001359,133.9580 0.34372163,133.9654 0.3437615,133.9727 0.31248164,133.9801 0.6249252,133.9874 0.93746364,133.9948 1.1250204,134.0021 0.8437323,134.0095 0.68748903,134.0168 0.65626234,134.0242 0.46878362,134.0315 0.18754479,134.0389 0.84382021,134.0462 0.96871102,134.0536 0.90616715,134.0609 2.4375396,134.0683 7.312716,134.0757 13.406399,134.0830 13.093449,134.0904 9.0933685,134.0977 11.719385,134.1051 31.469692,134.1124 56.874878,134.1198 55.530449,134.1271 31.405724,134.1345 11.625072,134.1418 6.0313716,134.1492 2.3124595,134.1566 1.3124632,134.1639 1.1561755,134.1713 1.3747945,134.1786 1.6250269,134.1860 0.87519789,134.1933 0.31257889,134.2007 0.43747851,134.2080 0.93749684,134.2154 0.62507772,134.2228 1.0937794,134.2301 1.5937221,134.2375 0.96873331,134.2448 0.031238286,134.2522 0.18751673,134.2596 0.3437396,134.2669 0.62488532,134.2743 1.9687539,134.2816 1.1562923,134.2890 0.9062618,134.2963 0.18755779,134.3037 1.576465e-006,134.3111 -5.483933e-007,134.3184 6.1704264e-007,134.3258 -1.9198715e-006,134.3331 7.0628848e-006,134.3405 0.093774997,134.3479 0.2500298,134.3552 0.37500969,134.3626 0.43745196,134.3699 0.46872905,134.3773 0.28126869,134.3847 0.46874782,134.3920 0.37498733,134.3994 0.46875626,134.4068 0.21875329,134.4141 0.093750611,134.4215 0.21877579,134.4288 0.34373891,134.4362 0.40621799,134.4436 0.68753433,134.4509 0.93748212,134.4583 1.1249927,134.4657 0.46873653,134.4730 0.65615702,134.4804 0.81253099,134.4878 0.21881667,134.4951 0.093765594,134.5025 0.25004968,134.5099 0.50000143,134.5172 0.18744113,134.5246 0.093756378,134.5319 0.31249684,134.5393 0.12500639,134.5467 0.43751019,134.5540 0.28121999,134.5614 0.53124112,134.5688 0.93749356,134.5761 0.65627688,134.5835 0.9062773,134.5909 0.59373677,134.5982 0.28121945,134.6056 0.31249321,134.6130 0.62502891,134.6204 0.37496364,134.6277 0.84371579,134.6351 1.0937387,134.6425 1.6563073,134.6498 1.0000402,134.6572 0.49996623,134.6646 0.093764439,134.6719 0.56252348,134.6793 0.84375298,134.6867 0.96872175,134.6940 0.75003964,134.7014 0.65632826,134.7088 0.59368902,134.7162 0.84360236,134.7235 0.81251168,134.7309 0.75007617,134.7383 1.1249553,134.7456 1.6249841,134.7530 0.46879691,134.7604 0.12501203,134.7678 -2.7027686e-006,134.7751 -2.8222826e-006,134.7825 0.031249573,134.7899 0.062484939,134.7972 0.40624779,134.8046 0.18752602,134.8120 0.1250235,134.8194 0.18750818,134.8267 0.15615591,134.8341 0.56240302,134.8415 0.81244934,134.8489 1.6250308,134.8562 1.2813939,134.8636 0.75009221,134.8710 0.87504667,134.8784 2.1249423,134.8857 1.9374436,134.8931 0.93753314,134.9005 0.21875283,134.9079 0.062443577,134.9152 1.0311294,134.9226 1.5938212,134.9300 2.0940237,134.9374 3.1250498,134.9447 3.0936952,134.9521 3.3437502,134.9595 2.9374137,134.9669 3.6247935,134.9743 4.8124266,134.9816 5.9061952,134.9890 6.1564417,134.9964 8.0940876,135.0038 9.5000734,135.0112 12.874996,135.0185 17.218567,135.0259 20.125067,135.0333 22.90649,135.0407 28.062225,135.0480 44.561821,135.0554 75.499908,135.0628 121.59499,135.0702 199.15895,135.0776 468.41458,135.0850 2269.7771,135.0923 6256.0254,135.0997 8014.8354,135.1071 5669.5332,135.1145 2250.23,135.1219 745.24536,135.1292 500.68686,135.1366 338.0621,135.1440 198.99948,135.1514 104.34285,135.1588 51.656368,135.1662 27.843721,135.1735 17.624701,135.1809 12.593718,135.1883 6.0310154,135.1957 2.8123562,135.2031 2.0625925,135.2105 4.4688344,135.2178 4.6248846,135.2252 2.1560895,135.2326 2.8751178,135.2400 4.2498145,135.2474 4.000041,135.2548 2.5627017,135.2622 0.96862864,135.2695 1.1561462,135.2769 1.3750193,135.2843 2.5625875,135.2917 3.0937386,135.2991 3.906343,135.3065 2.7186577,135.3139 1.562353,135.3212 2.0001364,135.3286 2.1563005,135.3360 1.2499304,135.3434 0.40620744,135.3508 0.15624163,135.3582 0.65613884,135.3656 0.90630537,135.3730 2.6250153,135.3804 3.4373047,135.3877 2.7812696,135.3951 3.3751581,135.4025 2.8750827,135.4099 3.3124394,135.4173 2.5624375,135.4247 1.8124009,135.4321 1.5001128,135.4395 0.59389108,135.4469 0.62499112,135.4543 0.28106812,135.4616 1.4687561,135.4690 1.9689952,135.4764 1.9062606,135.4838 1.906214,135.4912 0.84371209,135.4986 0.53125304,135.5060 0.65630066,135.5134 0.75000387,135.5208 1.1875405,135.5282 1.0624843,135.5356 1.156168,135.5430 0.78121901,135.5504 1.2187454,135.5577 1.1876012,135.5651 1.1250458,135.5725 0.78113669,135.5799 0.56244904,135.5873 0.96878117,135.5947 1.2186915,135.6021 0.96878314,135.6095 0.84379941,135.6169 0.7187795,135.6243 0.59371614,135.6317 0.78119922,135.6391 1.5625638,135.6465 0.90623456,135.6539 0.31247911,135.6613 0.28126079,135.6687 1.0312148,135.6761 2.4687209,135.6835 2.3126256,135.6909 2.0312989,135.6983 1.4373972,135.7057 0.40621921,135.7131 0.3124561,135.7205 0.56249672,135.7279 0.59369516,135.7353 0.65617955,135.7427 0.84384197,135.7501 0.56257117,135.7575 0.12504341,135.7649 0.78128958,135.7723 0.68747443,135.7797 0.78115052,135.7871 1.1874613,135.7945 0.93750662,135.8019 0.81253278,135.8093 0.50007653,135.8167 0.56250399,135.8241 0.49998838,135.8315 0.9687382,135.8389 0.62500823,135.8463 0.3749896,135.8537 0.12499508,135.8611 0.53125769,135.8685 0.1874955,135.8759 0.84370911,135.8833 1.2186399,135.8907 1.7500453,135.8981 1.2813389,135.9055 0.62500232,135.9129 0.81248891,135.9203 0.62500399,135.9277 0.28127542,135.9351 0.37502635,135.9425 0.6875326,135.9499 0.8750385,135.9573 1.0624629,135.9647 0.68747127,135.9721 0.93753213,135.9795 1.4374183,135.9869 1.2811364,135.9943 0.84378672,136.0017 0.28136748,136.0091 0.62506539,136.0166 1.4999174,136.0240 6.4373889,136.0314 15.718934,136.0388 24.969166,136.0462 24.250391,136.0536 20.718916,136.0610 22.656036,136.0684 35.406242,136.0758 79.376251,136.0832 217.12695,136.0906 545.18793,136.0980 862.06311,136.1054 797.53186,136.1129 453.21948,136.1203 276.34531,136.1277 280.40561,136.1351 227.84073,136.1425 103.12181,136.1499 37.998768,136.1573 19.687353,136.1647 10.531558,136.1721 4.7501044,136.1795 1.8124021,136.1870 1.5624909,136.1944 0.90617287,136.2018 1.0311568,136.2092 0.93741965,136.2166 1.4062837,136.2240 0.65628213,136.2314 1.0937976,136.2388 0.84382331,136.2462 1.1874844,136.2537 0.90625054,136.2611 1.1562768,136.2685 0.93743634,136.2759 0.31248331,136.2833 0.40623367,136.2907 0.96870369,136.2981 1.0000128,136.3056 0.093747027,136.3130 0.6249491,136.3204 1.5311797,136.3278 2.5312474,136.3352 0.87506491,136.3426 1.5313733,136.3500 2.9688942,136.3575 3.3437877,136.3649 2.5936785,136.3723 1.4061753,136.3797 0.59368616,136.3871 0.031220397,136.3945 0.18753959,136.4020 0.56250119,136.4094 0.49998897,136.4168 0.31247318,136.4242 0.62497985,136.4316 0.68753219,136.4390 0.56250197,136.4465 0.93751347,136.4539 0.4688077,136.4613 0.78125495,136.4687 0.78124404,136.4761 0.75002915,136.4836 0.68748957,136.4910 0.40620986,136.4984 0.31247309,136.5058 0.093696102,136.5132 0.40617934,136.5206 0.53124863,136.5281 0.40631303,136.5355 0.03132692,136.5429 0.84386432,136.5503 1.6562214,136.5578 1.5623664,136.5652 0.99992448,136.5726 1.8124411,136.5800 3.1250741,136.5874 3.2500958,136.5949 1.9062682,136.6023 0.40625575,136.6097 0.43751562,136.6171 1.0000045,136.6246 1.3436316,136.6320 1.2498848,136.6394 0.90633112,136.6468 0.65632367,136.6542 1.0624874,136.6617 1.2188292,136.6691 0.59378523,136.6765 0.65623087,136.6839 1.1875222,136.6914 1.2811657,136.6988 0.18742533,136.7062 0.18753637,136.7136 0.093764968,136.7211 0.18753003,136.7285 0.81252569,136.7359 1.1875005,136.7433 0.71872693,136.7508 0.53122175,136.7582 0.21876977,136.7656 0.12493237,136.7730 1.062417,136.7805 1.2499677,136.7879 1.4375658,136.7953 0.15634631,136.8028 0.093739852,136.8102 0.1249868,136.8176 0.28127146,136.8250 0.37503058,136.8325 0.40626499,136.8399 0.43751061,136.8473 0.28121001,136.8548 0.34371933,136.8622 0.37499967,136.8696 0.34378624,136.8770 0.093702488,136.8845 0.31246617,136.8919 0.43756074,136.8993 -9.702577e-007,136.9068 0.031270653,136.9142 0.34379873,136.9216 0.56249988,136.9291 0.34370169,136.9365 0.031227691,136.9439 7.1684881e-006,136.9514 0.031243024,136.9588 0.21872768,136.9662 0.18753313,136.9736 1.0625349,136.9811 2.8125165,136.9885 3.71858,136.9959 6.3751674,137.0034 15.5007,137.0108 22.500431,137.0182 19.468195,137.0257 12.218104,137.0331 6.5311842,137.0405 4.5312133,137.0480 5.9061351,137.0554 6.8437295,137.0629 11.18753,137.0703 21.719156,137.0777 32.031872,137.0852 38.250122,137.0926 64.156349,137.1000 95.937958,137.1075 95.250069,137.1149 61.842983,137.1223 33.62434,137.1298 29.687506,137.1372 27.844191,137.1446 22.156235,137.1521 12.187222,137.1595 6.0623455,137.1670 4.3750005,137.1744 4.6874313,137.1818 3.6561091,137.1893 1.7187448,137.1967 0.90620315,137.2042 0.7813189,137.2116 0.7813344,137.2190 0.37503773,137.2265 0.37494487,137.2339 0.15619583,137.2413 1.1250597,137.2488 1.6875436,137.2562 1.0624901,137.2637 0.68751538,137.2711 1.0625761,137.2785 1.5625038,137.2860 0.84366417,137.2934 0.87486959,137.3009 1.43733,137.3083 1.7500026,137.3158 2.0314035,137.3232 2.1251042,137.3306 0.8437537,137.3381 0.37503055,137.3455 1.625156,137.3530 3.2499723,137.3604 2.7811217,137.3678 2.1874509,137.3753 0.65624636,137.3827 0.46879494,137.3902 0.37496856,137.3976 0.093723387,137.4051 0.093746588,137.4125 0.1874955,137.4200 0.43748215,137.4274 0.81248289,137.4348 1.1875212,137.4423 1.0000255,137.4497 0.84374774,137.4572 0.65622818,137.4646 0.65616691,137.4721 1.093729,137.4795 1.0000731,137.4870 0.84381294,137.4944 0.21876162,137.5019 0.093745172,137.5093 0.18750902,137.5168 0.2187347,137.5242 0.031230373,137.5316 0.09373419,137.5391 0.093766198,137.5465 0.18748082,137.5540 0.56242657,137.5614 1.0937632,137.5689 1.1876192,137.5763 0.93753916,137.5838 0.53121829,137.5912 0.24997067,137.5987 0.31245303,137.6061 0.624955,137.6136 0.40627548,137.6210 1.3751168,137.6285 2.1562817,137.6359 1.4061775,137.6434 -2.4800682e-005,137.6508 0.031266969,137.6583 -4.3109372e-005,137.6657 0.31242999,137.6732 0.59374958,137.6806 0.53130215,137.6881 0.28130245,137.6955 0.5000059,137.7030 -1.3038905e-005,137.7104 0.093771741,137.7179 0.37502247,137.7253 0.90625632,137.7328 0.81244963,137.7403 0.68747133,137.7477 0.56247056,137.7552 1.0000184,137.7626 1.0626447,137.7701 1.5000762,137.7775 1.4062049,137.7850 0.81240296,137.7924 1.0312275,137.7999 1.7812874,137.8073 1.3125125,137.8148 0.78123581,137.8223 0.62502611,137.8297 1.9688078,137.8372 1.9686748,137.8446 1.0936915,137.8521 0.50006449,137.8595 0.5624944,137.8670 0.24995342,137.8744 0.18749237,137.8819 0.18750608,137.8894 0.12498759,137.8968 0.12497514,137.9043 0.093771718,137.9117 0.06252297,137.9192 0.12500221,137.9266 0.093728513,137.9341 0.37498182,137.9416 0.31251058,137.9490 0.25000149,137.9565 2.1992557e-005,137.9639 0.18745682,137.9714 0.62492299,137.9789 0.59370679,137.9863 0.65632719,137.9938 0.62503195,138.0012 1.249894,138.0087 2.0000358,138.0162 2.0001473,138.0236 1.8125477,138.0311 2.3122814,138.0385 4.6872749,138.0460 5.5001383,138.0535 7.2816482,138.0609 16.125437,138.0684 28.406399,138.0759 29.749823,138.0833 18.281076,138.0908 11.187342,138.0982 28.531939,138.1057 52.907139,138.1132 53.312386,138.1206 29.936729,138.1281 13.468603,138.1356 34.375702,138.1430 64.40683,138.1505 62.780888,138.1579 32.311531,138.1654 8.5619459,138.1729 1.0935162,138.1803 0.78129756,138.1878 1.312588,138.1953 1.1249826,138.2027 0.43741605,138.2102 0.49996135,138.2177 0.28125891,138.2251 0.031264219,138.2326 2.40611e-007,138.2401 -5.6917622e-007,138.2475 2.0362156e-006,138.2550 0.031259779,138.2625 0.062493548,138.2699 -1.337517e-006,138.2774 0.093779162,138.2849 0.28127348,138.2923 0.31249833,138.2998 0.49995464,138.3073 0.37496865,138.3147 0.09377148,138.3222 0.18752739,138.3297 0.43753505,138.3372 0.49998114,138.3446 0.093708426,138.3521 -4.5815946e-006,138.3596 0.031250231,138.3670 3.6435167e-006,138.3745 -1.8924264e-007,138.3820 -2.8869865e-006,138.3894 1.1737996e-005,138.3969 0.093751013,138.4044 -1.577785e-005,138.4119 0.093741983,138.4193 0.093772806,138.4268 0.12501319,138.4343 0.093751617,138.4417 0.18750052,138.4492 0.93750918,138.4567 1.1250011,138.4642 0.43748328,138.4716 0.28125486,138.4791 0.12498733,138.4866 -2.2683229e-005,138.4941 0.18746299,138.5015 0.37500224,138.5090 0.18752795,138.5165 0.28125098,138.5239 0.43749323,138.5314 0.40626568,138.5389 8.3652167e-006,138.5464 0.093725853,138.5538 0.18751924,138.5613 0.031221725,138.5688 0.24994512,138.5763 0.43752891,138.5838 0.28130886,138.5912 0.18755488,138.5987 0.34373209,138.6062 0.49996963,138.6137 0.37499517,138.6211 0.65626466,138.6286 0.71875763,138.6361 0.56250775,138.6436 1.0000401,138.6510 1.3438011,138.6585 1.5000207,138.6660 1.1561819,138.6735 0.49996209,138.6810 0.46875632,138.6884 0.49998289,138.6959 0.78122252,138.7034 0.3749927,138.7109 0.093795761,138.7183 0.71877646,138.7258 0.93750191,138.7333 1.1875246,138.7408 0.81246054,138.7483 0.62489027,138.7558 0.87492341,138.7632 1.3438332,138.7707 0.78133386,138.7782 0.28124452,138.7857 0.90634763,138.7932 2.250083,138.8006 2.8749282,138.8081 2.1249697,138.8156 2.2499795,138.8231 1.1249967,138.8306 1.1875454,138.8380 1.6248622,138.8455 1.9999179,138.8530 0.87505138,138.8605 0.34379575,138.8680 0.62496477,138.8755 0.78122497,138.8829 0.81259006,138.8904 1.3125463,138.8979 1.8750329,138.9054 2.5624444,138.9129 4.8124337,138.9204 4.812345,138.9279 3.8436382,138.9353 3.4690535,138.9428 6.406415,138.9503 5.6250138,138.9578 6.7813883,138.9653 7.3747315,138.9728 24.000864,138.9803 89.721039,138.9877 164.50078,138.9952 157.81071,139.0027 93.123306,139.0102 42.843479,139.0177 31.156151,139.0252 30.406158,139.0327 33.937859,139.0402 45.219196,139.0476 78.999931,139.0551 137.62546,139.0626 227.78143,139.0701 476.03635,139.0776 2063.1165,139.0851 5007.9941,139.0926 6029.1265,139.1001 4087.8535,139.1076 1524.665,139.1151 512.89838,139.1225 356.59351,139.1300 272.155,139.1375 170.06104,139.1450 88.874474,139.1525 46.844093,139.1600 29.749811,139.1675 17.468348,139.1750 12.843512,139.1825 10.187329,139.1900 5.9689379,139.1975 3.968838,139.2049 4.7811437,139.2124 6.5939755,139.2199 5.000226,139.2274 4.3747668,139.2349 4.3749218,139.2424 4.5314183,139.2499 3.0624952,139.2574 1.5624344,139.2649 1.5938002,139.2724 2.1250875,139.2799 2.468699,139.2874 2.3121724,139.2949 2.8749304,139.3024 3.562932,139.3099 4.0313482,139.3174 2.2497661,139.3249 0.96881819,139.3324 1.4999828,139.3399 0.68737167,139.3473 0.28122976,139.3548 1.6874739,139.3623 2.5625899,139.3698 1.8750439,139.3773 0.7499153,139.3848 0.6875208,139.3923 1.2187178,139.3998 2.2499554,139.4073 1.5625908,139.4148 0.40624961,139.4223 0.093709782,139.4298 0.18758108,139.4373 0.59375507,139.4448 0.4687359,139.4523 0.74999553,139.4598 0.21871451,139.4673 0.24998575,139.4748 1.2811407,139.4823 1.1562079,139.4898 1.0626105,139.4973 1.3125477,139.5048 1.0937545,139.5123 0.75002253,139.5198 0.93755573,139.5273 1.3437227,139.5348 0.37491724,139.5423 0.96876281,139.5498 1.4062468,139.5573 0.68756312,139.5648 1.5312797,139.5723 1.4686619,139.5798 2.2500062,139.5873 1.8750335,139.5948 0.53121191,139.6023 0.21872357,139.6098 0.12506098,139.6174 0.40626013,139.6249 0.28117827,139.6324 0.56244707,139.6399 0.68750155,139.6474 0.31253392,139.6549 0.46877769,139.6624 0.093796112,139.6699 0.68751138,139.6774 1.7186929,139.6849 1.5312746,139.6924 0.78134298,139.6999 0.71875,139.7074 0.7499733,139.7149 0.53117323,139.7224 0.3124527,139.7299 0.40628704,139.7374 0.68761182,139.7449 1.3437498,139.7525 0.93740088,139.7600 0.12498485,139.7675 0.21869467,139.7750 0.62497723,139.7825 0.68756312,139.7900 0.06254103,139.7975 0.031240754,139.8050 -3.4308239e-006,139.8125 -3.8485414e-006,139.8200 0.15626064,139.8275 0.65624666,139.8350 0.28131962,139.8426 0.59378052,139.8501 0.28116673,139.8576 0.031224359,139.8651 1.8176976e-005,139.8726 0.3437764,139.8801 0.78124136,139.8876 0.31245217,139.8951 0.49994266,139.9026 0.65622473,139.9102 0.71881223,139.9177 0.1875674,139.9252 0.28122905,139.9327 0.12498835,139.9402 0.40625048,139.9477 0.90617979,139.9552 1.0625373,139.9627 1.7501111,139.9703 1.2500501,139.9778 0.53105873,139.9853 3.3745904,139.9928 5.4688125,140.0003 9.5941401,140.0078 9.7188864,140.0153 5.7498107,140.0229 3.5937026,140.0304 3.8438289,140.0379 2.9688144,140.0454 2.3750384,140.0529 4.4061561,140.0604 12.281297,140.0679 26.62557,140.0755 60.844635,140.0830 197.56444,140.0905 368.53314,140.0980 376.12418,140.1055 217.56,140.1130 79.842537,140.1206 50.437752,140.1281 47.281319,140.1356 31.468409,140.1431 18.468441,140.1506 14.843424,140.1581 13.90581,140.1657 11.343765,140.1732 6.0939035,140.1807 1.4688417,140.1882 0.65631431,140.1957 0.46875924,140.2033 0.43751156,140.2108 0.59368753,140.2183 0.31251371,140.2258 0.093773894,140.2333 0.18746935,140.2409 0.68750638,140.2484 0.84374571,140.2559 0.49998152,140.2634 0.68753648,140.2709 0.78133023,140.2785 1.0625803,140.2860 1.6875086,140.2935 1.3436844,140.3010 0.6874274,140.3086 0.093714461,140.3161 0.031252373,140.3236 7.7308714e-006,140.3311 0.093762733,140.3386 0.093736738,140.3462 -5.0259391e-006,140.3537 0.68744016,140.3612 1.4062749,140.3687 1.5625423,140.3763 0.96874779,140.3838 0.71872801,140.3913 0.96873277,140.3988 1.0938686,140.4064 1.1250192,140.4139 0.87502837,140.4214 3.3126249,140.4289 4.5937748,140.4365 3.2498696,140.4440 1.3436209,140.4515 0.37498707,140.4590 0.49999812,140.4666 -1.0683867e-005,140.4741 3.4556178e-006,140.4816 -3.1381001e-006,140.4891 0.18747959,140.4967 0.28123701,140.5042 0.093778893,140.5117 0.093769766,140.5193 0.093739659,140.5268 0.062481839,140.5343 0.37499523,140.5418 0.187516,140.5494 3.9108804e-006,140.5569 4.654778e-006,140.5644 0.12501314,140.5720 0.09373372,140.5795 1.6276395e-005,140.5870 0.37504694,140.5946 0.68747056,140.6021 0.56249028,140.6096 0.46880209,140.6171 0.50002128,140.6247 0.65621346,140.6322 0.62493002,140.6397 0.49997008,140.6473 0.37506554,140.6548 1.2187803,140.6623 0.96869421,140.6699 0.18744797,140.6774 0.49998677,140.6849 0.62503928,140.6925 0.25002545,140.7000 -5.4000384e-006,140.7075 0.093765713,140.7151 0.50002933,140.7226 0.4999947,140.7301 0.1874736,140.7377 0.031218447,140.7452 0.18750049,140.7527 0.46878552,140.7603 0.43746501,140.7678 0.59370011,140.7753 0.62500566,140.7829 0.43754146,140.7904 0.28128016,140.7979 0.031241678,140.8055 0.21878345,140.8130 0.5625608,140.8205 0.7812379,140.8281 0.46870324,140.8356 0.18751001,140.8432 0.093672112,140.8507 0.62492561,140.8582 0.62502092,140.8658 0.5000475,140.8733 0.031326391,140.8808 0.87499708,140.8884 0.24997194,140.8959 0.031259324,140.9035 0.53128988,140.9110 1.468801,140.9185 1.1562147,140.9261 0.65615815,140.9336 0.18751991,140.9411 0.96872944,140.9487 1.187235,140.9562 1.8436849,140.9638 2.6562769,140.9713 11.093816,140.9788 49.187626,140.9864 94.656555,140.9939 94.094673,141.0015 58.156677,141.0090 29.186768,141.0165 17.093107,141.0241 17.531305,141.0316 47.063335,141.0392 93.157021,141.0467 100.12446,141.0543 66.123886,141.0618 30.374611,141.0693 23.406509,141.0769 24.124998,141.0844 27.750021,141.0920 39.625179,141.0995 49.906162,141.1071 43.562469,141.1146 29.874792,141.1221 16.249857,141.1297 11.218833,141.1372 7.0626612,141.1448 6.4689822,141.1523 4.6249609,141.1599 1.6249027,141.1674 0.87494934,141.1750 0.18748596,141.1825 -2.5914916e-005,141.1901 0.18753278,141.1976 0.437538,141.2051 0.49993309,141.2127 0.093748316,141.2202 0.031266954,141.2278 0.21879046,141.2353 0.40623039,141.2429 0.59370279,141.2504 0.84378058,141.2580 0.4999823,141.2655 0.093755178,141.2731 0.18750696,141.2806 0.18752646,141.2882 0.46880654,141.2957 0.65621614,141.3033 0.937473,141.3108 0.40625685,141.3184 0.093729123,141.3259 0.28123736,141.3335 0.53126854,141.3410 0.40624341,141.3486 0.1249723,141.3561 0.12503164,141.3637 0.093754783,141.3712 -1.4982619e-005,141.3788 0.1250284,141.3863 0.43753818,141.3939 0.49999014,141.4014 0.40619487,141.4090 0.49997464,141.4165 0.34376767,141.4241 0.12500852,141.4316 6.9116027e-006,141.4392 0.093753286,141.4467 0.062511735,141.4543 0.37506005,141.4618 0.75002468,141.4694 0.96866143,141.4769 1.0936362,141.4845 0.5000515,141.4921 0.34381163,141.4996 -2.6401065e-005,141.5072 2.5585603e-005,141.5147 0.2813012,141.5223 0.87503922,141.5298 1.3125397,141.5374 1.5312585,141.5449 0.68743742,141.5525 0.2186733,141.5600 -1.8029483e-005,141.5676 0.093759015,141.5752 0.37491968,141.5827 0.84357226,141.5903 1.8437034,141.5978 1.7501743,141.6054 1.000177,141.6129 0.5312646,141.6205 0.21870154,141.6281 0.093737386,141.6356 -1.5604339e-005,141.6432 3.1316689e-005,141.6507 1.0625876,141.6583 2.4062657,141.6658 2.0624475,141.6734 1.2187153,141.6810 0.28123054,141.6885 0.093735248,141.6961 -6.2577506e-006,141.7036 -1.3222591e-006,141.7112 1.1547976e-005,141.7188 0.093757845,141.7263 0.093759768,141.7339 0.15625776,141.7414 0.31248993,141.7490 0.2812137,141.7566 0.093767986,141.7641 0.18756607,141.7717 0.43748888,141.7792 0.49993557,141.7868 0.87499082,141.7944 0.68757379,141.8019 0.53127158,141.8095 0.40620068,141.8171 0.093709171,141.8246 0.37503552,141.8322 1.3437682,141.8397 1.2186964,141.8473 1.187543,141.8549 1.6250731,141.8624 1.3437153,141.8700 1.15611,141.8776 1.0311494,141.8851 1.0313413,141.8927 0.59383512,141.9003 0.12498602,141.9078 0.18752791,141.9154 0.5000062,141.9230 0.87503839,141.9305 1.6562847,141.9381 1.7499356,141.9457 1.0000019,141.9532 0.90623897,141.9608 1.1561974,141.9684 1.5001826,141.9759 4.8754125,141.9835 13.343848,141.9911 17.281109,141.9986 12.562349,142.0062 5.9998822,142.0138 3.7500412,142.0213 4.9999604,142.0289 6.1247902,142.0365 5.9684954,142.0440 5.8747487,142.0516 4.0312958,142.0592 3.2503231,142.0667 2.4999468,142.0743 2.9371204,142.0819 5.3125453,142.0894 17.031414,142.0970 38.687042,142.1046 48.812157,142.1122 40.344326,142.1197 34.688557,142.1273 80.907684,142.1349 179.40761,142.1424 211.87498,142.1500 138.84236,142.1576 64.093132,142.1652 75.500771,142.1727 121.40669,142.1803 116.40521,142.1879 61.842381,142.1954 17.405966,142.2030 9.2814083,142.2106 5.1250734,142.2182 2.0312471,142.2257 0.90625691,142.2333 0.62501615,142.2409 0.31241271,142.2485 0.62493485,142.2560 0.6250456,142.2636 0.68750417,142.2712 0.18758985,142.2788 0.68759084,142.2863 1.3124298,142.2939 0.93741769,142.3015 0.18748268,142.3091 0.031272639,142.3166 0.18750188,142.3242 0.18750671,142.3318 0.28129062,142.3394 0.37500232,142.3469 0.18745574,142.3545 -3.8162831e-005,142.3621 0.093876414,142.3697 2.7815049,142.3773 5.6875491,142.3848 5.7498579,142.3924 3.5622697,142.4000 1.0937685,142.4076 0.93756711,142.4151 1.2498996,142.4227 0.75003988,142.4303 0.56248289,142.4379 0.62494016,142.4455 1.1875076,142.4530 0.71876079,142.4606 0.50005972,142.4682 1.1875591,142.4758 1.1249599,142.4834 0.59373945,142.4909 0.87500679,142.4985 0.937558,142.5061 1.6562867,142.5137 0.96869695,142.5213 0.59367937,142.5288 0.12495054,142.5364 0.062513568,142.5440 0.062490959,142.5516 0.031245945,142.5592 0.031248609,142.5668 1.0359531e-006,142.5743 0.3125183,142.5819 0.62499911,142.5895 0.74995416,142.5971 0.65622979,142.6047 0.65630049,142.6123 0.84381568,142.6198 0.84373951,142.6274 0.62494969,142.6350 0.28126499,142.6426 0.50006396,142.6502 1.0312226,142.6578 1.5624363,142.6653 1.2812351,142.6729 0.5937987,142.6805 0.71883714,142.6881 0.78121555,142.6957 0.31241947,142.7033 0.031240107,142.7109 9.960947e-006,142.7184 -5.398655e-006,142.7260 0.093745634,142.7336 0.46874428,142.7412 0.28126869,142.7488 0.093737185,142.7564 0.4687326,142.7640 1.0312401,142.7716 0.75001955,142.7791 0.187547,142.7867 0.31252825,142.7943 0.50000602,142.8019 0.62495869,142.8095 1.374964,142.8171 1.4686985,142.8247 0.75001568,142.8323 0.093800366,142.8399 -1.3125071e-005,142.8475 4.1889667e-005,142.8550 0.24997878,142.8626 1.2498749,142.8702 1.6875044,142.8778 1.5313447,142.8854 0.68754208,142.8930 0.4062489,142.9006 0.59372121,142.9082 1.2185796,142.9158 2.0623257,142.9234 2.0313942,142.9310 1.0002209,142.9385 0.56254089,142.9461 0.81257069,142.9537 1.7814152,142.9613 3.4065914,142.9689 6.7814469,142.9765 29.531355,142.9841 54.250042,142.9917 52.030701,142.9993 26.468351,143.0069 7.906249,143.0145 2.6249838,143.0221 4.1565013,143.0297 6.8751583,143.0373 6.937386,143.0449 5.4373512,143.0525 3.5625486,143.0601 4.8437676,143.0677 7.8437719,143.0752 26.125862,143.0828 51.094322,143.0904 53.968365,143.0980 41.030525,143.1056 23.249313,143.1132 17.093369,143.1208 13.31234,143.1284 14.406487,143.1360 22.687872,143.1436 28.406532,143.1512 23.406361,143.1588 11.124893,143.1664 7.406404,143.1740 16.21933,143.1816 20.062691,143.1892 12.405692,143.1968 3.3120205,143.2044 0.78111887,143.2120 0.53122932,143.2196 0.1563202,143.2272 0.18752955,143.2348 0.1874755,143.2424 0.49998695,143.2500 0.53125018,143.2576 0.21878614,143.2652 0.5938251,143.2728 1.2500385,143.2804 0.84369451,143.2880 0.31241304,143.2956 0.09372589,143.3032 0.24997288,143.3108 1.0001103,143.3184 2.875232,143.3260 4.468802,143.3336 2.8747408,143.3412 0.71855128,143.3488 0.5000757,143.3564 0.59380472,143.3640 0.34372526,143.3717 0.12502484,143.3793 0.31254563,143.3869 0.3124541,143.3945 0.031209808,143.4021 0.093772344,143.4097 0.37504554,143.4173 0.59376568,143.4249 0.49999872,143.4325 0.5000028,143.4401 0.53123462,143.4477 0.37492892,143.4553 0.40620226,143.4629 0.34371302,143.4705 0.59377569,143.4781 0.31255355,143.4857 0.40629557,143.4933 0.34377465,143.5009 0.28117549,143.5086 0.12500246,143.5162 1.2978173e-005,143.5238 0.093729995,143.5314 0.21875998,143.5390 0.031254947,143.5466 0.18749982,143.5542 0.49999988,143.5618 0.093762003,143.5694 0.093765885,143.5770 0.24998933,143.5846 0.56247246,143.5923 0.81251508,143.5999 0.40625766,143.6075 1.0880504e-005,143.6151 0.21880051,143.6227 0.34376967,143.6303 0.43749177,143.6379 0.53123915,143.6455 0.71874207,143.6531 0.68746465,143.6608 0.59376532,143.6684 0.50001371,143.6760 0.18745807,143.6836 0.031247474,143.6912 0.093765087,143.6988 0.12498771,143.7064 0.34376624,143.7140 0.78127193,143.7217 0.93750679,143.7293 0.84374982,143.7369 0.65626478,143.7445 0.6874727,143.7521 0.7499308,143.7597 0.84372985,143.7673 0.87500328,143.7749 0.65627563,143.7826 0.093755081,143.7902 0.09370593,143.7978 0.37493956,143.8054 0.68750656,143.8130 1.1563201,143.8206 1.1563065,143.8283 0.43750396,143.8359 0.093734324,143.8435 -2.0509658e-005,143.8511 0.40616477,143.8587 1.0937091,143.8663 0.75005597,143.8740 0.56261045,143.8816 1.3438249,143.8892 1.6874672,143.8968 0.99996811,143.9044 0.59374481,143.9120 0.28122726,143.9197 -5.0128288e-006,143.9273 0.18751661,143.9349 0.34374121,143.9425 0.12497766,143.9501 0.093750954,143.9578 0.28134853,143.9654 1.3126209,143.9730 1.9687303,143.9806 2.0311296,143.9882 1.9686539,143.9959 0.90626055,144.0035 0.093778752,144.0111 0.093727909,144.0187 0.34380898,144.0263 0.6250515,144.0340 0.50001359,144.0416 0.49990109,144.0492 1.7187148,144.0568 3.1563387,144.0645 4.2501025,144.0721 6.9063191,144.0797 11.218879,144.0873 15.78152,144.0949 23.750214,144.1026 28.499918,144.1102 36.280972,144.1178 39.187279,144.1254 28.468767,144.1331 12.530979,144.1407 8.2499714,144.1483 18.125336,144.1559 22.093494,144.1636 16.124571,144.1712 8.3126087,144.1788 8.8443623,144.1864 15.844128,144.1941 14.156106,144.2017 6.1558657,144.2093 1.0623057,144.2169 0.1874983,144.2246 0.28128636,144.2322 0.24998507,144.2398 0.12499012,144.2475 0.1249835,144.2551 0.093773499,144.2627 1.9063157,144.2703 3.1250322,144.2780 2.0936871,144.2856 0.59368622,144.2932 7.8577887e-006,144.3008 0.031255785,144.3085 0.093743868,144.3161 -8.5768916e-006,144.3237 0.093711108,144.3314 0.65620983,144.3390 0.68754435,144.3466 1.0626758,144.3543 1.781351,144.3619 1.8124095,144.3695 1.687489,144.3771 1.9687231,144.3848 1.3436487,144.3924 0.18750511,144.4000 0.093685947,144.4077 0.50002879,144.4153 0.62513167,144.4229 0.84374118,144.4306 0.59371465,144.4382 0.24995469,144.4458 0.031242462,144.4535 0.18752402,144.4611 0.18747608,144.4687 -1.6001211e-005,144.4764 3.5480676e-007,144.4840 0.28122467,144.4916 0.59372395,144.4993 0.5000121,144.5069 0.18753448,144.5145 7.6635015e-006,144.5222 5.3197718e-006,144.5298 0.093789607,144.5374 0.28128099,144.5451 0.4687326,144.5527 0.37496865,144.5603 0.50000125,144.5680 0.21873952,144.5756 -3.246871e-005,144.5832 0.12500644,144.5909 0.12501743,144.5985 0.18750301,144.6062 0.28126603,144.6138 0.78124768,144.6214 0.49997905,144.6291 -1.1584839e-005,144.6367 2.5536961e-005,144.6443 0.50001138,144.6520 0.34372079,144.6596 0.031253651,144.6673 -2.7189997e-005,144.6749 0.71868235,144.6825 0.8750028,144.6902 0.50008005,144.6978 0.18756501,144.7054 0.28122512,144.7131 0.40630838,144.7207 1.0625373,144.7284 0.59367472,144.7360 0.56246531,144.7436 0.74999332,144.7513 0.71879667,144.7589 0.62497771,144.7666 0.18747233,144.7742 0.1875127,144.7819 0.062483642,144.7895 0.093783483,144.7971 0.65631413,144.8048 1.1562488,144.8124 0.93749166,144.8201 0.81250685,144.8277 0.84369493,144.8353 0.5311985,144.8430 0.93751079,144.8506 1.093755,144.8583 0.68748766,144.8659 0.1875077,144.8736 -1.9797533e-005,144.8812 0.18740548,144.8889 0.56243265,144.8965 0.56256181,144.9041 0.21889479,144.9118 1.187529,144.9194 1.2811666,144.9271 0.84373116,144.9347 0.62503839,144.9424 0.18751293,144.9500 0.09375532,144.9577 0.18752438,144.9653 0.37498438,144.9730 0.21873094,144.9806 0.1249944,144.9882 0.43754292,144.9959 0.46873948,145.0035 1.0624045,145.0112 0.78128088,145.0188 0.46881172,145.0265 0.18754102,145.0341 1.5000441,145.0418 1.7812738,145.0494 3.1562421,145.0571 5.5314102,145.0647 10.09393,145.0724 11.843708,145.0800 10.624869,145.0877 11.156214,145.0953 11.218486,145.1030 12.280828,145.1106 16.25001,145.1183 17.719099,145.1259 12.281513,145.1336 6.0624905,145.1412 3.9372578,145.1489 2.0935946,145.1565 1.656369,145.1642 0.78130513,145.1718 0.37501556,145.1795 0.34381947,145.1871 1.2500168,145.1948 1.2812185,145.2024 0.87497348,145.2101 0.18750501,145.2177 0.15626399,145.2254 0.1249781,145.2330 0.031242935,145.2407 6.3963521e-006,145.2484 0.18749149,145.2560 0.49999905,145.2637 0.9063009,145.2713 0.75002491,145.2790 0.49995598,145.2866 0.031220101,145.2943 0.093665786,145.3019 0.56238312,145.3096 0.9688257,145.3172 0.68762141,145.3249 0.43754926,145.3326 0.53127295,145.3402 0.90622568,145.3479 0.65621495,145.3555 0.28124586,145.3632 0.031250473,145.3708 0.031262457,145.3785 0.34377393,145.3862 0.4374924,145.3938 0.53122908,145.4015 0.28124163,145.4091 0.093759909,145.4168 0.062494803,145.4244 0.12499232,145.4321 3.5198082e-007,145.4398 -9.8921817e-008,145.4474 4.3686398e-008,145.4551 -7.5822129e-008,145.4627 2.5961637e-007,145.4704 -9.6270185e-007,145.4781 3.5914104e-006,145.4857 0.062522203,145.4934 0.18751439,145.5010 0.18749139,145.5087 0.40621904,145.5164 0.62494999,145.5240 0.59380311,145.5317 0.3750743,145.5393 0.46874735,145.5470 0.78128779,145.5547 1.4375559,145.5623 1.8437719,145.5700 1.499943,145.5776 0.81242466,145.5853 0.49998489,145.5930 0.90627199,145.6006 1.6562365,145.6083 0.87496543,145.6160 0.18751009,145.6236 0.65628582,145.6313 1.1874911,145.6390 0.7812047,145.6466 0.18749036,145.6543 4.6416853e-006,145.6619 0.031254217,145.6696 0.062514119,145.6773 0.21879619,145.6849 0.53130919,145.6926 0.71861702,145.7003 1.0935525,145.7079 1.4062684,145.7156 0.65637159,145.7233 0.18761085,145.7309 0.34379894,145.7386 0.74999887,145.7463 0.74993718,145.7539 0.4999916,145.7616 0.87503314,145.7693 0.87497193,145.7769 0.40619171,145.7846 0.75000155,145.7923 1.0938009,145.7999 0.65625811,145.8076 0.31248218,145.8153 -1.6464612e-005,145.8229 4.4484486e-006,145.8306 -1.3281924e-006,145.8383 8.6408539e-007,145.8460 -2.1282017e-006,145.8536 7.6491688e-006,145.8613 0.093775012,145.8690 0.21876708,145.8766 0.40622085,145.8843 0.31243062,145.8920 0.56240427,145.8996 0.96876144,145.9073 0.40636066,145.9150 3.1292388e-005,145.9227 -1.134106e-005,145.9303 0.093747906,145.9380 0.18750359,145.9457 0.34376872,145.9533 0.96875048,145.9610 1.2812464,145.9687 0.4375008,145.9764 0.65623415,145.9840 1.312389,145.9917 1.187435,145.9994 0.59383464,146.0071 0.21882534,146.0147 2.371007e-005,146.0224 -1.0150046e-005,146.0301 0.09372668,146.0378 1.3438797,146.0454 3.1564879,146.0531 3.468735,146.0608 2.3122697,146.0685 2.7186041,146.0761 3.3437943,146.0838 3.8437698,146.0915 5.7499313,146.0992 6.7187953,146.1068 6.1564131,146.1145 6.0315342,146.1222 7.3752122,146.1299 6.7185755,146.1375 3.4997036,146.1452 1.2812026,146.1529 1.2500459,146.1606 2.1563196,146.1682 3.3437376,146.1759 2.4373758,146.1836 1.0624466,146.1913 0.28122637,146.1990 0.59373009,146.2066 0.8437373,146.2143 0.49994105,146.2220 0.65612674,146.2297 0.93747371,146.2374 0.71883392,146.2450 0.50004661,146.2527 1.0000085,146.2604 1.4375348,146.2681 1.6249574,146.2758 0.46878138,146.2834 0.18757364,146.2911 0.18747738,146.2988 0.093745388,146.3065 2.880668e-006,146.3142 0.031211291,146.3218 0.49995494,146.3295 0.75000799,146.3372 0.5937655,146.3449 0.6562835,146.3526 0.34377453,146.3603 0.062493742,146.3679 0.031275831,146.3756 0.50002688,146.3833 0.78125203,146.3910 0.71867764,146.3987 0.40621522,146.4064 0.093801975,146.4140 8.426945e-006,146.4217 -1.6007607e-005,146.4294 0.18747026,146.4371 0.34373894,146.4448 0.31252831,146.4525 0.12505685,146.4602 0.50005692,146.4678 0.74998623,146.4755 0.343683,146.4832 0.093731679,146.4909 0.12500755,146.4986 0.28123283,146.5063 0.49998918,146.5140 0.53130317,146.5216 0.75002158,146.5293 0.49996838,146.5370 0.18748842,146.5447 0.3749117,146.5524 1.4686053,146.5601 2.1562803,146.5678 1.3439033,146.5755 0.40639445,146.5831 0.81252861,146.5908 0.68746018,146.5985 0.34368986,146.6062 0.093677193,146.6139 0.50000781,146.6216 0.40633097,146.6293 0.78131515,146.6370 1.7186906,146.6447 0.56245881,146.6524 0.031249914,146.6600 -7.3316378e-006,146.6677 1.9495376e-006,146.6754 -4.6606365e-007,146.6831 -8.5417199e-008,146.6908 8.0781592e-007,146.6985 -3.1460472e-006,146.7062 0.031246729,146.7139 0.093754753,146.7216 -7.1218784e-007,146.7293 9.5570686e-006,146.7370 0.093737587,146.7447 0.31247574,146.7523 0.31251994,146.7600 0.2187586,146.7677 0.43750674,146.7754 0.50001311,146.7831 0.093736157,146.7908 -6.1974179e-006,146.7985 -3.2283369e-006,146.8062 1.9112425e-005,146.8139 -7.3225958e-005,146.8216 0.5622707,146.8293 1.1875074,146.8370 1.0626787,146.8447 0.59386659,146.8524 0.31256557,146.8601 0.31245166,146.8678 0.031214099,146.8755 5.6051963e-006,146.8832 -9.544292e-006,146.8909 0.18751436,146.8986 0.6875428,146.9063 0.68752372,146.9139 0.40620881,146.9216 -5.0032686e-005,146.9293 0.18752125,146.9370 0.68755782,146.9447 1.0937668,146.9524 0.7187165,146.9601 0.24995415,146.9678 3.2630232e-005,146.9755 0.43757606,146.9832 1.0000156,146.9909 0.90619195,146.9986 0.37493983,147.0063 0.031238064,147.0140 3.2148211e-005,147.0217 0.68753713,147.0294 1.0000705,147.0371 1.906459,147.0448 5.562726,147.0525 8.5313492,147.0602 10.312408,147.0679 11.281161,147.0756 10.124966,147.0833 15.531159,147.0910 40.062737,147.0987 54.312645,147.1064 43.656036,147.1142 20.249735,147.1219 10.781234,147.1296 13.593988,147.1373 14.687459,147.1450 11.21856,147.1527 5.7811971,147.1604 2.187484,147.1681 1.3124162,147.1758 0.43743259,147.1835 0.12496589,147.1912 0.031242115,147.1989 1.5120496e-005,147.2066 0.18753578,147.2143 0.34375903,147.2220 0.34375715,147.2297 0.40628594,147.2374 0.56254697,147.2451 1.1562392,147.2528 1.374936,147.2605 0.531223,147.2682 0.18747815,147.2760 0.031227317,147.2837 1.4965964e-006,147.2914 -6.357282e-006,147.2991 2.3934004e-005,147.3068 0.37502754,147.3145 0.37498295,147.3222 -7.5868535e-005,147.3299 0.3437033,147.3376 0.53127515,147.3453 0.65629667,147.3530 0.28125796,147.3607 0.12499145,147.3685 0.18751641,147.3762 0.31248337,147.3839 0.28125978,147.3916 0.46880391,147.3993 1.0000216,147.4070 0.84371191,147.4147 0.093727998,147.4224 0.09379784,147.4301 0.24998449,147.4378 0.593696,147.4456 0.59376085,147.4533 0.46876788,147.4610 0.062494781,147.4687 4.3232048e-006,147.4764 0.34378645,147.4841 0.6562497,147.4918 0.49996483,147.4995 0.09374094,147.5073 -1.3053704e-005,147.5150 0.75001687,147.5227 1.2812726,147.5304 0.6562252,147.5381 0.062507659,147.5458 0.093750201,147.5535 0.31248087,147.5612 0.40624374,147.5690 0.34375015,147.5767 0.12501191,147.5844 0.62500024,147.5921 1.3437884,147.5998 1.4063189,147.6075 0.99995005,147.6153 0.40622371,147.6230 0.56262475,147.6307 1.3437948,147.6384 1.4686918,147.6461 1.0623991,147.6538 1.4061018,147.6616 2.374944,147.6693 1.9063126,147.6770 0.81258482,147.6847 0.68753231,147.6924 0.65620494,147.7001 0.40625536,147.7079 0.18753043,147.7156 0.59373474,147.7233 0.65626067,147.7310 0.3124983,147.7387 0.093680613,147.7465 0.43742192,147.7542 0.62499166,147.7619 0.5000959,147.7696 0.65637398,147.7773 0.65624899,147.7850 0.34370357,147.7928 0.093736291,147.8005 0.21875568,147.8082 0.1250003,147.8159 -8.9125588e-006,147.8237 8.5268067e-007,147.8314 0.31246558,147.8391 0.59374845,147.8468 0.78134298,147.8545 0.5937441,147.8623 0.28116482,147.8700 0.18750495,147.8777 0.093758233,147.8854 0.90611386,147.8932 1.8749044,147.9009 1.3126731,147.9086 0.81261122,147.9163 0.50000519,147.9240 0.24999142,147.9318 -3.5137527e-005,147.9395 0.03125947,147.9472 -2.7266972e-006,147.9549 2.0974107e-006,147.9627 -5.6631366e-006,147.9704 2.0556343e-005,147.9781 0.37502599,147.9858 1.8438003,147.9936 2.6249738,148.0013 2.1249316,148.0090 1.0624523,148.0167 0.46872595,148.0245 0.31252235,148.0322 0.21882084,148.0399 0.781497,148.0477 2.5626762,148.0554 4.1873832,148.0631 2.9685397,148.0708 2.8435965,148.0786 6.8748641,148.0863 14.312702,148.0940 19.406696,148.1017 18.187523,148.1095 20.624817,148.1172 62.000565,148.1249 119.06327,148.1327 123.56242,148.1404 74.18676,148.1481 24.374285,148.1559 7.0311518,148.1636 3.1250474,148.1713 1.4998533,148.1790 1.0937953,148.1868 0.37516636,148.1945 1.2187581,148.2022 1.5624089,148.2100 1.4062604,148.2177 0.31250456,148.2254 -4.3677937e-005,148.2332 0.093758538,148.2409 9.4987408e-006,148.2486 -1.1438294e-006,148.2564 0.093787156,148.2641 0.40626124,148.2718 0.18746451,148.2796 0.031236157,148.2873 2.1831147e-006,148.2950 0.093773887,148.3028 0.31252849,148.3105 0.43746704,148.3182 0.53123486,148.3260 1.3750368,148.3337 1.1875263,148.3414 1.0624855,148.3492 0.18745561,148.3569 -1.6977474e-005,148.3646 2.1073607e-005,148.3724 0.31255904,148.3801 0.56247669,148.3878 0.87493503,148.3956 1.5312903,148.4033 1.37507,148.4111 1.1250417,148.4188 1.2812648,148.4265 1.406226,148.4343 2.1250067,148.4420 2.7187243,148.4497 1.6874305,148.4575 0.31245223,148.4652 0.12506062,148.4729 0.90633118,148.4807 1.4687018,148.4884 1.2499425,148.4962 0.43747514,148.5039 0.031244906,148.5116 0.50004911,148.5194 1.8125583,148.5271 2.2186952,148.5349 0.53120643,148.5426 0.093769364,148.5503 0.28120661,148.5581 0.28122884,148.5658 0.59379518,148.5736 0.75003523,148.5813 0.90628123,148.5890 1.0625458,148.5968 1.1874629,148.6045 0.37493673,148.6123 0.093756787,148.6200 0.1562553,148.6278 0.25000304,148.6355 1.0624287,148.6432 1.2499619,148.6510 2.8751719,148.6587 3.3125279,148.6665 1.812294,148.6742 0.81249779,148.6820 0.62500143,148.6897 1.2185897,148.6974 1.9062335,148.7052 1.0939265,148.7129 0.43759453,148.7207 0.21874098,148.7284 0.18750802,148.7362 -1.537165e-005,148.7439 1.1021589e-005,148.7517 0.093781747,148.7594 0.21874681,148.7671 0.12496722,148.7749 -5.525971e-007,148.7826 -1.186726e-005,148.7904 0.31247905,148.7981 0.34376639,148.8059 0.24993202,148.8136 0.56248271,148.8214 0.34373802,148.8291 0.78117883,148.8369 1.1249783,148.8446 1.3751473,148.8524 0.53136492,148.8601 0.49995697,148.8679 0.093752049,148.8756 0.093738638,148.8834 0.31252876,148.8911 0.4687447,148.8989 0.12497251,148.9066 -1.9716108e-006,148.9144 3.564376e-007,148.9221 5.4602469e-007,148.9299 0.093721457,148.9376 0.43748885,148.9454 0.21878676,148.9531 0.28134462,148.9609 0.90632099,148.9686 0.87492877,148.9764 0.37493274,148.9841 0.50000751,148.9919 1.281185,148.9996 3.1873915,149.0074 6.2189517,149.0151 9.1561899,149.0229 44.812973,149.0306 169.62769,149.0384 290.19009,149.0461 273.53073,149.0539 156.34119,149.0616 73.68576,149.0694 62.218681,149.0771 65.000191,149.0849 54.937424,149.0927 40.874718,149.1004 33.874676,149.1082 34.281067,149.1159 30.593821,149.1237 24.499834,149.1314 22.218533,149.1392 24.219194,149.1469 23.718798,149.1547 15.593437,149.1624 8.1873064,149.1702 1.8749552,149.1780 1.5625397,149.1857 1.56257,149.1935 1.7188789,149.2012 1.5626183,149.2090 1.5937194,149.2167 0.68735749,149.2245 0.18743992,149.2323 0.093833148,149.2400 0.75004876,149.2478 0.53121835,149.2555 0.31247729,149.2633 -3.9074988e-005,149.2711 2.4483137e-005,149.2788 0.093747161,149.2866 -1.3109095e-005,149.2943 0.093752056,149.3021 0.31253141,149.3099 0.84378612,149.3176 0.78121561,149.3254 0.18746406,149.3331 0.96878862,149.3409 0.93756074,149.3487 0.56246883,149.3564 0.37495673,149.3642 0.34377551,149.3719 1.031281,149.3797 1.6250081,149.3875 1.0624505,149.3952 0.09370897,149.4030 8.9085297e-006,149.4107 0.093775876,149.4185 0.18748578,149.4263 -1.5926315e-005,149.4340 0.18753703,149.4418 0.5000034,149.4496 0.49999011,149.4573 0.43751365,149.4651 0.46878022,149.4729 0.87494797,149.4806 0.96859151,149.4884 1.2812092,149.4961 0.81260818,149.5039 0.093818866,149.5117 0.093755238,149.5194 0.09374284,149.5272 0.18752539,149.5350 0.21876696,149.5427 0.093712226,149.5505 0.093744047,149.5583 0.093772538,149.5660 0.1249863,149.5738 0.093751647,149.5816 0.3437368,149.5893 0.3437216,149.5971 0.31252393,149.6049 1.2183825e-005,149.6126 -3.4863781e-006,149.6204 1.7610101e-006,149.6282 0.031231247,149.6359 0.28125587,149.6437 0.43754974,149.6515 0.49999914,149.6593 0.18745659,149.6670 0.31249753,149.6748 0.40625119,149.6826 0.34371045,149.6903 0.18750057,149.6981 0.18757612,149.7059 0.34379822,149.7136 0.43751118,149.7214 0.46875283,149.7292 0.40622291,149.7370 0.78122413,149.7447 1.3124559,149.7525 1.1249621,149.7603 0.56252927,149.7680 9.6482099e-006,149.7758 0.43749544,149.7836 0.93758899,149.7914 0.90630096,149.7991 0.78127021,149.8069 0.96879607,149.8147 1.1249789,149.8225 0.9999308,149.8302 0.34368187,149.8380 0.18745343,149.8458 0.093732536,149.8535 0.062522352,149.8613 0.093692832,149.8691 0.40619436,149.8769 0.31255859,149.8846 0.31259859,149.8924 0.68753004,149.9002 0.49994829,149.9080 0.12502424,149.9157 0.46874344,149.9235 0.5937013,149.9313 1.5626527,149.9391 2.781426,149.9468 3.1874292,149.9546 1.8436472,149.9624 1.0311871,149.9702 0.78130835,149.9780 1.6250316,149.9857 2.5936637,149.9935 4.1874418,150.0013 4.1874757,150.0091 4.156395,150.0168 3.468842,150.0246 5.9375424,150.0324 16.281147,150.0402 28.874777,150.0480 31.90638,150.0557 22.906492,150.0635 18.687597,150.0713 21.187515,150.0791 30.374645,150.0869 82.315994,150.0946 325.41577,150.1024 630.53754,150.1102 644.49457,150.1180 374.80362,150.1258 150.74767,150.1335 124.2815,150.1413 152.84332,150.1491 132.34273,150.1569 72.342766,150.1647 26.999662,150.1725 10.468737,150.1802 8.1875687,150.1880 7.3123403,150.1958 4.3437705,150.2036 1.2187004,150.2114 0.37487638,150.2192 0.53129154,150.2269 1.5625489,150.2347 1.6561844,150.2425 0.65623122,150.2503 0.84376466,150.2581 1.2499559,150.2659 1.5937375,150.2736 1.9687498,150.2814 1.2500495,150.2892 0.71874732,150.2970 0.31247231,150.3048 0.34379616,150.3126 0.87502652,150.3204 0.84371561,150.3281 0.031229343,150.3359 0.50002307,150.3437 0.8750087,150.3515 1.0312954,150.3593 1.0625246,150.3671 0.65620232,150.3749 1.0936444,150.3827 1.0936962,150.3904 0.5313409,150.3982 0.281317,150.4060 0.43752578,150.4138 0.75002503,150.4216 0.96882468,150.4294 2.1874893,150.4372 1.562387,150.4450 0.5000158,150.4527 0.6249854,150.4605 0.12494529,150.4683 0.12500083,150.4761 0.093745001,150.4839 0.062544413,150.4917 0.62504059,150.4995 0.65623516,150.5073 0.28119877,150.5151 0.15622303,150.5229 0.28127584,150.5307 0.3125197,150.5384 0.21876758,150.5462 0.43750152,150.5540 0.46873164,150.5618 0.15624881,150.5696 0.21874562,150.5774 0.28122783,150.5852 0.37499389,150.5930 0.4687711,150.6008 0.43751177,150.6086 0.12494328,150.6164 0.28124359,150.6242 1.1563269,150.6320 1.1562794,150.6398 0.49999815,150.6476 0.312453,150.6553 -3.6206275e-005,150.6631 0.093772158,150.6709 0.18751357,150.6787 0.18750329,150.6865 0.12497754,150.6943 -1.2206253e-005,150.7021 9.2973994e-007,150.7099 8.4886296e-006,150.7177 0.87510192,150.7255 2.4688377,150.7333 2.5624094,150.7411 1.0936569,150.7489 0.34373194,150.7567 2.7951641e-005,150.7645 0.84378785,150.7723 0.96872604,150.7801 0.093727462,150.7879 0.093737215,150.7957 0.12495247,150.8035 0.7186988,150.8113 1.343755,150.8191 0.81256706,150.8269 1.0000272,150.8347 0.84370714,150.8425 0.50002217,150.8503 0.18750364,150.8581 0.34364635,150.8659 1.0624329,150.8737 1.0625741,150.8815 1.125222,150.8893 1.2188351,150.8971 1.2498604,150.9049 0.87493509,150.9127 0.25003093,150.9205 0.1562596,150.9283 0.18750626,150.9361 0.56250066,150.9439 1.0000129,150.9517 1.2499769,150.9595 0.84370649,150.9673 0.56251067,150.9751 0.18752372,150.9829 0.093704194,150.9907 0.31245524,150.9985 0.53129637,151.0063 0.50003719,151.0141 0.31254822,151.0219 0.96873629,151.0297 1.531095,151.0375 3.3748291,151.0453 9.0312204,151.0531 13.781374,151.0610 16.124992,151.0688 17.937309,151.0766 56.875717,151.0844 142.46959,151.0922 203.46826,151.1000 189.31268,151.1078 151.40804,151.1156 116.93793,151.1234 94.404854,151.1312 69.186264,151.1390 49.187225,151.1468 32.812595,151.1546 20.905996,151.1624 14.218708,151.1702 9.4375668,151.1781 3.3124452,151.1859 1.5000976,151.1937 1.0939201,151.2015 2.0000677,151.2093 2.0311964,151.2171 1.1560432,151.2249 0.31240404,151.2327 0.75011796,151.2405 1.250109,151.2483 1.4687741,151.2562 1.1874079,151.2640 0.40615806,151.2718 -7.1694249e-006,151.2796 -7.3490814e-006,151.2874 0.093730785,151.2952 0.2812503,151.3030 0.49998844,151.3108 0.40626362,151.3186 0.093776114,151.3265 -1.7439597e-006,151.3343 0.031256832,151.3421 0.093794532,151.3499 0.50003189,151.3577 0.49998391,151.3655 0.21870965,151.3733 0.09373223,151.3811 0.031216616,151.3890 0.18750355,151.3968 0.28129521,151.4046 0.53126705,151.4124 0.6250369,151.4202 0.62503213,151.4280 0.68749774,151.4358 0.49993104,151.4437 0.062457509,151.4515 3.2696175e-006,151.4593 1.7635364e-006,151.4671 -1.0324638e-005,151.4749 0.53123784,151.4827 1.4687339,151.4906 1.3750362,151.4984 0.68749768,151.5062 0.9999584,151.5140 1.1563302,151.5218 1.5625846,151.5296 1.6249603,151.5375 0.93739325,151.5453 0.18747908,151.5531 0.093789496,151.5609 9.7153361e-006,151.5687 -2.4319784e-006,151.5765 1.1954278e-008,151.5844 0.50004518,151.5922 1.6875495,151.6000 1.9999678,151.6078 0.87493181,151.6156 0.031275041,151.6235 0.53127915,151.6313 0.40623158,151.6391 0.28126714,151.6469 0.343804,151.6547 0.71879023,151.6626 0.96875054,151.6704 1.1562377,151.6782 0.93743378,151.6860 0.46863544,151.6939 0.37493211,151.7017 0.343808,151.7095 0.4375658,151.7173 0.50002909,151.7251 0.43745935,151.7330 0.18744533,151.7408 0.18754105,151.7486 2.7293045e-005,151.7564 -1.3370997e-005,151.7643 0.031285696,151.7721 0.53122634,151.7799 1.4686682,151.7877 1.9375206,151.7956 1.218847,151.8034 0.62500852,151.8112 0.093699239,151.8190 0.031255975,151.8268 0.12499806,151.8347 0.093745053,151.8425 0.093751378,151.8503 1.4527348e-006,151.8582 0.031254329,151.8660 0.093685329,151.8738 0.53119922,151.8816 0.62508821,151.8895 0.9376545,151.8973 2.562624,151.9051 3.5936425,151.9129 2.3435931,151.9208 1.7500072,151.9286 1.2812994,151.9364 1.3749447,151.9442 0.93724221,151.9521 2.1873782,151.9599 1.7189503,151.9677 0.75017542,151.9756 0.53130752,151.9834 1.7186291,151.9912 2.2810159,151.9991 2.1875532,152.0069 0.9063282,152.0147 0.74991757,152.0225 1.0625672,152.0304 1.1252383,152.0382 4.5627141,152.0460 6.8437986,152.0539 6.8749671,152.0617 4.7500529,152.0695 9.3748436,152.0774 24.90587,152.0852 48.749973,152.0930 59.406822,152.1009 61.313644,152.1087 142.06435,152.1165 343.25201,152.1244 451.46866,152.1322 340.56049,152.1400 147.24805,152.1479 53.718475,152.1557 31.937548,152.1635 21.468321,152.1714 15.281134,152.1792 12.062201,152.1870 6.812366,152.1949 1.8125603,152.2027 1.1874921,152.2105 1.1562341,152.2184 1.3126183,152.2262 1.1874741,152.2340 1.156119,152.2419 0.43746406,152.2497 0.18751593,152.2575 0.031252097,152.2654 0.21866284,152.2732 0.68742216,152.2810 0.53134257,152.2889 0.18755534,152.2967 0.65623605,152.3046 0.93754762,152.3124 1.0938092,152.3202 1.437535,152.3281 1.2812184,152.3359 0.6249702,152.3437 0.93751389,152.3516 2.6250486,152.3594 2.9062326,152.3673 1.2811735,152.3751 0.46876103,152.3829 0.71878433,152.3908 0.68756831,152.3986 1.0313052,152.4065 0.99984479,152.4143 1.6247895,152.4221 1.2188042,152.4300 0.50011939,152.4378 0.28125519,152.4457 0.18753351,152.4535 0.43747717,152.4613 0.59368616,152.4692 0.53128356,152.4770 0.28128076,152.4849 0.093734562,152.4927 -6.5112221e-007,152.5006 0.093788721,152.5084 0.3437846,152.5162 0.40617386,152.5241 0.74990898,152.5319 1.2500688,152.5398 1.8126494,152.5476 2.4063668,152.5555 2.6874166,152.5633 1.7186249,152.5711 0.46875015,152.5790 1.8437693,152.5868 2.3749776,152.5947 1.7187172,152.6025 0.28128159,152.6104 0.4063026,152.6182 0.49993896,152.6261 0.53111011,152.6339 0.59374791,152.6418 0.40634024,152.6496 3.6713493e-005,152.6574 -4.0439131e-006,152.6653 0.031198982,152.6731 0.34364828,152.6810 0.81247324,152.6888 0.87508672,152.6967 0.28134012,152.7045 0.18751411,152.7124 0.18748768,152.7202 0.093772769,152.7281 0.40623537,152.7359 0.31247106,152.7438 0.18751581,152.7516 1.3298531e-005,152.7595 0.093747474,152.7673 1.7186923,152.7752 2.7812469,152.7830 2.4063058,152.7909 1.5312896,152.7987 0.84375781,152.8066 0.18746611,152.8144 0.12498143,152.8223 0.031251092,152.8301 0.093711235,152.8380 0.34377006,152.8458 0.31255722,152.8537 0.28122339,152.8615 0.18747814,152.8694 0.093764715,152.8772 -1.8478171e-005,152.8851 0.093744695,152.8929 0.12507559,152.9008 0.71878403,152.9086 0.81248516,152.9165 0.65622962,152.9243 0.21871653,152.9322 0.96884793,152.9401 1.499993,152.9479 1.0936153,152.9558 0.7811833,152.9636 1.0312471,152.9715 0.96884042,152.9793 0.40627688,152.9872 0.65624303,152.9950 1.4374554,153.0029 0.68745017,153.0107 0.43753043,153.0186 0.12506641,153.0265 1.3125641,153.0343 3.749846,153.0422 8.062748,153.0500 27.344505,153.0579 98.813232,153.0657 185.90645,153.0736 183.71814,153.0815 99.468033,153.0893 34.718567,153.0972 31.406307,153.1050 42.968849,153.1129 54.687988,153.1207 66.969048,153.1286 62.843426,153.1365 47.280197,153.1443 28.436787,153.1522 17.062727,153.1600 8.3128328,153.1679 2.7190101,153.1758 1.281339,153.1836 1.2499715,153.1915 0.62490857,153.1993 0.78119147,153.2072 0.78127575,153.2151 0.28126472,153.2229 0.25002947,153.2308 0.31249359,153.2386 0.12498719,153.2465 3.8514732e-005,153.2544 0.40628618,153.2622 0.65625501,153.2701 0.65621102,153.2780 0.406216,153.2858 0.031254862,153.2937 0.031240843,153.3015 0.031257246,153.3094 5.7643342e-007,153.3173 1.0847238e-005,153.3251 0.18752748,153.3330 0.40622807,153.3409 0.1875031,153.3487 0.59385365,153.3566 0.81250536,153.3645 0.59366715,153.3723 0.43746585,153.3802 0.93750322,153.3880 0.90624565,153.3959 0.62505347,153.4038 0.53132409,153.4116 0.49992642,153.4195 0.093691863,153.4274 0.18751425,153.4352 0.40618402,153.4431 0.37497628,153.4510 0.093829684,153.4588 0.18755364,153.4667 0.3125006,153.4746 0.34376532,153.4824 0.53125459,153.4903 0.34369764,153.4982 0.18746628,153.5060 0.31249505,153.5139 0.18750384,153.5218 1.0863698e-005,153.5297 0.1249974,153.5375 0.31250724,153.5454 0.28122702,153.5533 0.40613654,153.5611 0.74995226,153.5690 0.56260711,153.5769 0.21884724,153.5847 0.3124994,153.5926 0.53120565,153.6005 1.0311153,153.6084 0.93749624,153.6162 1.6564364,153.6241 1.8437734,153.6320 1.1249237,153.6398 0.74999964,153.6477 0.18751451,153.6556 0.18752888,153.6635 0.31252688,153.6713 0.31247538,153.6792 0.12495091,153.6871 0.12502012,153.6949 0.31253552,153.7028 0.31248486,153.7107 0.093717478,153.7186 0.18743284,153.7264 1.0937997,153.7343 2.4375503,153.7422 2.7186112,153.7501 1.6874387,153.7579 0.6875999,153.7658 0.25005051,153.7737 0.31244242,153.7816 0.65623927,153.7894 0.50007272,153.7973 0.093780518,153.8052 0.093744896,153.8131 0.09375158,153.8209 -1.2475163e-006,153.8288 3.4055515e-006,153.8367 -1.2375402e-005,153.8446 0.15625906,153.8525 0.43753582,153.8603 0.56253773,153.8682 0.68749952,153.8761 0.68745279,153.8840 0.28121656,153.8918 0.093718186,153.8997 0.18749972,153.9076 0.093782857,153.9155 6.5995027e-006,153.9234 0.06249176,153.9312 0.31254557,153.9391 0.68755543,153.9470 0.78130502,153.9549 1.0311863,153.9628 0.90618253,153.9706 1.0937713,153.9785 0.68749368,153.9864 0.31247059,153.9943 0.21886389,154.0022 1.2501454,154.0100 1.4061671,154.0179 0.68739986,154.0258 0.65622556,154.0337 1.406127,154.0416 1.8125046,154.0494 5.4378653,154.0573 14.437775,154.0652 28.812489,154.0731 41.780762,154.0810 42.749779,154.0889 40.125854,154.0967 40.438438,154.1046 36.281033,154.1125 21.311464,154.1204 13.812004,154.1283 17.68778,154.1362 26.844004,154.1440 29.249775,154.1519 16.405977,154.1598 5.2186694,154.1677 3.0937083,154.1756 3.000073,154.1835 1.2813793,154.1914 0.18753134,154.1992 0.3750746,154.2071 1.0312912,154.2150 1.3124487,154.2229 1.1249173,154.2308 1.4062526,154.2387 0.62506276,154.2466 0.3124921,154.2544 0.59376913,154.2623 0.90627617,154.2702 0.71868569,154.2781 0.21866615,154.2860 0.65625,154.2939 0.5938341,154.3018 0.84383279,154.3097 1.3437797,154.3176 0.93737382,154.3254 1.1247861,154.3333 1.4686755,154.3412 1.1563877,154.3491 0.28137368,154.3570 0.093741961,154.3649 0.093754753,154.3728 7.7195773e-007,154.3807 0.21879674,154.3886 0.53129607,154.3965 0.84372669,154.4043 0.21868865,154.4122 0.28127822,154.4201 0.56256133,154.4280 0.56245452,154.4359 0.18745369,154.4438 0.031242168,154.4517 0.03125596,154.4596 -1.6021953e-005,154.4675 0.18757735,154.4754 0.74984556,154.4833 1.7185172,154.4912 1.5001704,154.4991 0.87519521,154.5070 1.2187792,154.5148 1.8436641,154.5227 1.437465,154.5306 0.68754375,154.5385 0.09375827,154.5464 0.031249033,154.5543 -7.2170146e-006,154.5622 0.31247795,154.5701 0.87500411,154.5780 1.2813233,154.5859 0.93752104,154.5938 0.49995115,154.6017 0.28131425,154.6096 0.65625596,154.6175 0.37485164,154.6254 0.34372473,154.6333 0.68759841,154.6412 0.6563611,154.6491 0.78123087,154.6570 0.74988598,154.6649 1.1249858,154.6728 0.74998367,154.6807 0.2187449,154.6886 0.46877143,154.6965 0.62499213,154.7044 0.46875995,154.7123 0.093763858,154.7202 3.4631437e-006,154.7281 -1.203899e-006,154.7360 1.352318e-006,154.7439 0.031249952,154.7518 -1.1600448e-006,154.7597 5.3115525e-007,154.7676 -9.6456381e-007,154.7755 3.3272777e-006,154.7834 -1.2345276e-005,154.7913 0.093796052,154.7992 1.6563082,154.8071 1.6874512,154.8150 0.96871084,154.8229 1.0625072,154.8308 1.2500504,154.8387 0.9374904,154.8466 1.3123437,154.8545 1.2812325,154.8624 1.0626373,154.8703 1.718806,154.8782 1.2187141,154.8861 0.37496787,154.8940 0.37496731,154.9019 0.75000173,154.9098 0.37503085,154.9177 0.093752772,154.9256 0.37496373,154.9335 0.53123289,154.9414 0.65631914,154.9493 0.18751551,154.9572 0.093716636,154.9651 0.1875484,154.9730 0.84379816,154.9810 1.2812679,154.9889 1.9061701,154.9968 2.0936162,155.0047 1.375038,155.0126 1.0938748,155.0205 0.96890795,155.0284 2.3126178,155.0363 4.5001297,155.0442 13.1877,155.0521 25.375113,155.0600 34.749844,155.0679 35.781105,155.0758 34.499794,155.0837 32.125057,155.0917 32.093517,155.0996 29.343613,155.1075 51.719967,155.1154 102.90754,155.1233 132.21901,155.1312 110.93682,155.1391 62.343288,155.1470 26.28076,155.1549 12.18691,155.1628 9.2499781,155.1708 7.1562309,155.1787 6.7185006,155.1866 5.0310369,155.1945 3.5624387,155.2024 1.8437552,155.2103 1.1250238,155.2182 0.81260133,155.2261 0.37499765,155.2340 0.093696713,155.2420 0.12501143,155.2499 0.28126866,155.2578 0.75002378,155.2657 0.78123432,155.2736 0.43750352,155.2815 0.28123212,155.2894 0.031210493,155.2974 2.4445846e-005,155.3053 0.31252652,155.3132 0.90622878,155.3211 0.99996698,155.3290 0.56253195,155.3369 0.59382617,155.3448 0.65623558,155.3528 0.18743995,155.3607 0.093696944,155.3686 0.37496698,155.3765 0.37502363,155.3844 0.43753636,155.3923 0.56254047,155.4003 0.53131378,155.4082 0.56247741,155.4161 0.18742564,155.4240 -3.8029748e-006,155.4319 -1.0607295e-005,155.4398 0.093719386,155.4478 0.12504566,155.4557 0.31258538,155.4636 0.5624938,155.4715 0.40618932,155.4794 0.40621015,155.4874 0.56249362,155.4953 0.3437641,155.5032 0.093749397,155.5111 0.18748668,155.5190 0.62500781,155.5269 0.65627533,155.5349 0.49997661,155.5428 0.40612891,155.5507 0.59373671,155.5586 0.34383565,155.5665 0.31249872,155.5745 0.49997404,155.5824 0.59379512,155.5903 0.093797065,155.5982 -3.1704972e-006,155.6062 -7.7900031e-006,155.6141 0.12499617,155.6220 0.75006521,155.6299 1.7813175,155.6378 2.2499878,155.6458 1.4999319,155.6537 0.2812027,155.6616 0.12496125,155.6695 0.40627041,155.6775 0.500054,155.6854 0.18750174,155.6933 0.18749039,155.7012 0.031210072,155.7092 0.28116786,155.7171 0.96855152,155.7250 1.7187648,155.7329 0.75021768,155.7409 0.093793944,155.7488 0.18746248,155.7567 0.34372741,155.7646 0.37503362,155.7726 0.18754576,155.7805 0.031255458,155.7884 -4.0402847e-006,155.7963 1.0747792e-006,155.8043 -2.5859211e-007,155.8122 -4.0481567e-008,155.8201 4.2056175e-007,155.8281 0.1875177,155.8360 0.56251562,155.8439 0.56248724,155.8518 0.50000405,155.8598 0.12486263,155.8677 1.031067,155.8756 1.4063054,155.8835 0.65641075,155.8915 0.18753871,155.8994 0.49995396,155.9073 0.68751639,155.9153 0.71883839,155.9232 0.59380311,155.9311 0.34370244,155.9391 0.093721658,155.9470 0.03125307,155.9549 1.1221623e-005,155.9628 0.093749896,155.9708 -1.0810892e-005,155.9787 0.093777195,155.9866 0.31253442,155.9946 0.53127706,156.0025 0.62497449,156.0104 0.28119993,156.0184 0.062499087,156.0263 0.37500277,156.0342 0.75002563,156.0422 1.6876544,156.0501 4.3125916,156.0580 5.0936408,156.0660 6.8437595,156.0739 11.187859,156.0818 17.999977,156.0898 31.8118,156.0977 39.406151,156.1056 38.50079,156.1136 38.344032,156.1215 37.93676,156.1294 35.562588,156.1374 49.063404,156.1453 126.40649,156.1533 191.87514,156.1612 166.37465,156.1691 83.811958,156.1771 34.468338,156.1850 32.062374,156.1929 33.812874,156.2009 23.249868,156.2088 10.562325,156.2167 2.9062431,156.2247 0.90618169,156.2326 0.43754756,156.2406 1.0625538,156.2485 0.90622562,156.2564 0.9686985,156.2644 0.84377694,156.2723 0.84378451,156.2803 0.62499332,156.2882 0.46869698,156.2961 -4.8829697e-005,156.3041 0.093750812,156.3120 0.093753964,156.3200 0.031259377,156.3279 1.3637838e-007,156.3358 0.093758442,156.3438 0.093718916,156.3517 0.18746409,156.3597 0.31243035,156.3676 0.56247526,156.3755 1.3750883,156.3835 1.5937686,156.3914 0.90624422,156.3994 0.59379148,156.4073 0.34380221,156.4152 1.2500352,156.4232 1.2500045,156.4311 0.78120494,156.4391 0.31247473,156.4470 0.18751767,156.4550 0.15625331,156.4629 0.18750601,156.4709 0.18748173,156.4788 0.031233668,156.4867 0.03125073,156.4947 -3.421751e-007,156.5026 0.18757789,156.5106 0.59377956,156.5185 0.56246299,156.5265 0.68744767,156.5344 0.84375244,156.5424 1.2812604,156.5503 0.68742019,156.5582 0.21874045,156.5662 0.093800552,156.5741 -1.1924131e-005,156.5821 0.28122127,156.5900 0.75005186,156.5980 0.87496012,156.6059 0.71870953,156.6139 0.81259346,156.6218 1.1563706,156.6298 1.6249911,156.6377 1.1249187,156.6457 0.68748826,156.6536 0.28124839,156.6616 0.96879715,156.6695 2.125052,156.6775 2.5624979,156.6854 1.9686745,156.6934 0.68743044,156.7013 0.49998748,156.7093 0.25004804,156.7172 0.50003928,156.7252 0.40624607,156.7331 0.50001317,156.7411 0.49996668,156.7490 0.2187335,156.7570 0.18748733,156.7649 0.4687444,156.7729 0.18752155,156.7808 0.21874361,156.7888 0.53125459,156.7967 0.68745941,156.8047 0.59372294,156.8126 0.3125461,156.8206 0.093741737,156.8285 0.093846828,156.8365 1.4688524,156.8444 1.4061781,156.8524 0.78126216,156.8603 1.3437513,156.8683 1.4686922,156.8763 2.0624893,156.8842 2.4686999,156.8922 2.9374573,156.9001 1.9063057,156.9081 1.2501376,156.9160 1.3437605,156.9240 1.0623722,156.9319 0.84373808,156.9399 1.4688064,156.9479 1.6874895,156.9558 1.0937679,156.9638 1.5000335,156.9717 2.4061399,156.9797 4.2501879,156.9876 9.0943947,156.9956 16.24999,157.0035 16.124557,157.0115 11.312283,157.0195 9.1875753,157.0274 15.031267,157.0354 27.0312,157.0433 49.063,157.0513 81.65654,157.0593 152.53371,157.0672 389.53766,157.0752 741.19385,157.0831 1381.1813,157.0911 3145.3254,157.0991 4399.2632,157.1070 3558.8391,157.1150 1625.115,157.1229 500.51813,157.1309 268.40433,157.1389 186.84056,157.1468 128.84241,157.1548 95.687508,157.1627 64.218826,157.1707 36.437225,157.1787 18.093172,157.1866 15.406027,157.1946 13.562732,157.2025 9.6873627,157.2105 5.1872668,157.2185 4.1560893,157.2264 5.0937209,157.2344 5.1564102,157.2424 3.4687901,157.2503 1.9062427,157.2583 1.5312086,157.2663 0.93719,157.2742 2.3437028,157.2822 2.1564555,157.2901 2.0625558,157.2981 2.4686506,157.3061 2.4061997,157.3140 1.6250635,157.3220 2.4063847,157.3300 1.7813289,157.3379 2.1562543,157.3459 1.0625601,157.3539 1.0936508,157.3618 1.0936395,157.3698 0.65625864,157.3778 0.6563828,157.3857 1.4687871,157.3937 1.3123933,157.4017 1.0937481,157.4096 0.4062686,157.4176 0.78125668,157.4256 1.0625089,157.4335 1.5936955,157.4415 3.0313759,157.4495 3.40622,157.4575 1.3435344,157.4654 1.437548,157.4734 1.0624704,157.4814 1.2186521,157.4893 1.2814779,157.4973 1.000114,157.5053 0.65617651,157.5132 0.71875292,157.5212 0.65624219,157.5292 0.62494659,157.5372 1.374859,157.5451 2.2811587,157.5531 2.0000088,157.5611 1.343953,157.5690 0.78137428,157.5770 0.78118467,157.5850 0.093717262,157.5930 0.093784183,157.6009 0.46885303,157.6089 1.218846,157.6169 1.7811766,157.6248 1.4999456,157.6328 2.2187836,157.6408 2.6874318,157.6488 1.6874577,157.6567 0.87502009,157.6647 0.99997419,157.6727 0.43748206,157.6807 0.12497323,157.6886 0.21872956,157.6966 1.1875083,157.7046 0.78127432,157.7126 0.09377487,157.7205 0.4062528,157.7285 0.56249171,157.7365 0.21873696,157.7445 0.18752711,157.7524 0.37503409,157.7604 0.75000757,157.7684 0.68745434,157.7764 0.093715757,157.7843 0.40626904,157.7923 0.43753809,157.8003 0.6875326,157.8083 0.87496138,157.8163 0.68748772,157.8242 0.34374744,157.8322 0.43749458,157.8402 0.4999904,157.8482 0.968741,157.8562 0.53119856,157.8641 0.34368563,157.8721 0.43752432,157.8801 0.28133434,157.8881 0.12502682,157.8961 -2.3296463e-005,157.9040 0.12493724,157.9120 0.59370559,157.9200 0.7500487,157.9280 1.2499914,157.9360 1.4375302,157.9439 1.343857,157.9519 0.9687928,157.9599 0.81244838,157.9679 0.28122386,157.9759 0.6562655,157.9838 1.2812729,157.9918 2.7187331,157.9998 2.2499363,158.0078 1.1873511,158.0158 1.4375237,158.0238 2.5938609,158.0317 5.5625873,158.0397 10.125093,158.0477 12.875076,158.0557 13.624566,158.0637 23.53075,158.0717 54.875748,158.0796 83.750801,158.0876 129.1268,158.0956 251.34703,158.1036 358.09509,158.1116 326.49786,158.1196 189.06047,158.1276 96.905586,158.1355 71.905182,158.1435 69.123962,158.1515 89.220009,158.1595 237.22227,158.1675 402.31473,158.1755 383.93597,158.1835 211.43437,158.1915 69.498062,158.1994 28.155256,158.2074 16.093512,158.2154 9.8128262,158.2234 6.4688568,158.2314 3.1561546,158.2394 3.0626457,158.2474 1.843932,158.2554 1.1875169,158.2633 0.56245983,158.2713 0.81247181,158.2793 0.56245691,158.2873 0.43746668,158.2953 0.40620506,158.3033 0.18759064,158.3113 0.46877629,158.3193 0.68737787,158.3273 0.84370071,158.3353 0.90634769,158.3433 1.6875935,158.3512 0.74990451,158.3592 1.0312093,158.3672 1.1561346,158.3752 2.0311575,158.3832 1.1876585,158.3912 0.3126058,158.3992 1.0312713,158.4072 2.499995,158.4152 2.687465,158.4232 1.0312605,158.4312 0.84377074,158.4392 0.96877664,158.4472 0.50002581,158.4551 0.1874502,158.4631 0.21869603,158.4711 0.46865511,158.4791 1.4061438,158.4871 1.7812486,158.4951 1.0938643,158.5031 0.28137499,158.5111 0.43746302,158.5191 1.1248832,158.5271 1.312561,158.5351 0.68758202,158.5431 0.125027,158.5511 0.53132027,158.5591 0.75003576,158.5671 1.0312593,158.5751 1.7500243,158.5831 2.8437662,158.5911 2.8126135,158.5991 2.4374299,158.6071 0.56237495,158.6151 0.87502319,158.6231 1.2186451,158.6311 0.93749219,158.6391 0.37501773,158.6471 0.53121305,158.6551 1.2812451,158.6631 0.49999008,158.6711 0.31252545,158.6791 0.093797609,158.6871 0.15626635,158.6951 0.12497059,158.7031 0.21871628,158.7111 0.093759492,158.7191 2.6063741e-005,158.7271 0.12504457,158.7351 0.40628561,158.7431 0.28119671,158.7511 0.031206181,158.7591 0.18750563,158.7671 0.68751699,158.7751 0.90625519,158.7831 0.62498456,158.7911 0.71868074,158.7991 0.68746561,158.8071 0.50004184,158.8151 0.18754749,158.8231 0.31262198,158.8311 1.0313019,158.8391 0.99994409,158.8471 0.7186746,158.8551 0.49994284,158.8631 0.18753375,158.8711 0.34380177,158.8791 0.46875194,158.8871 0.46867585,158.8951 0.12503782,158.9031 0.53136605,158.9111 1.0624132,158.9192 0.65616089,158.9272 0.78126657,158.9352 1.3438225,158.9432 1.6877242,158.9512 3.8748879,158.9592 8.8747196,158.9672 9.093709,158.9752 4.6251774,158.9832 4.7501431,158.9912 6.93751,158.9992 6.9373899,159.0072 3.9996953,159.0152 3.1250029,159.0232 3.2501278,159.0313 2.8127618,159.0393 2.7812796,159.0473 4.968658,159.0553 9.2497625,159.0633 14.75007,159.0713 33.000839,159.0793 51.750553,159.0873 57.156185,159.0953 50.93676,159.1033 48.1241,159.1114 47.594017,159.1194 49.375572,159.1274 51.999645,159.1354 42.249737,159.1434 23.562445,159.1514 8.9689436,159.1594 16.718899,159.1674 32.56234,159.1754 39.312252,159.1835 27.906029,159.1915 10.468937,159.1995 3.625309,159.2075 1.8752134,159.2155 1.8751031,159.2235 1.4998481,159.2315 0.37487221,159.2395 0.43748578,159.2476 0.81245708,159.2556 1.2499425,159.2636 1.437529,159.2716 0.65632403,159.2796 7.560763e-007,159.2876 -1.1692505e-006,159.2957 3.9211304e-006,159.3037 -1.4516112e-005,159.3117 0.093710743,159.3197 0.18748985,159.3277 0.18752246,159.3357 0.18753271,159.3437 0.43749321,159.3518 0.53123647,159.3598 0.65627205,159.3678 0.28125316,159.3758 8.2191027e-006,159.3838 0.031241741,159.3919 0.28125322,159.3999 0.75006264,159.4079 0.81251633,159.4159 0.62491727,159.4239 0.43744051,159.4319 0.343777,159.4400 0.093779564,159.4480 7.1890668e-006,159.4560 -1.1238244e-005,159.4640 0.093745746,159.4720 0.062512524,159.4801 0.09374617,159.4881 1.8512112e-005,159.4961 0.18755028,159.5041 0.87503135,159.5121 1.4375515,159.5202 1.9063278,159.5282 1.6562631,159.5362 1.562421,159.5442 1.9374518,159.5522 1.7812053,159.5603 0.74993682,159.5683 0.50004035,159.5763 1.3750808,159.5843 1.8749621,159.5924 0.90617013,159.6004 0.37499952,159.6084 0.18750179,159.6164 -1.8634249e-005,159.6245 4.1734813e-005,159.6325 0.21875951,159.6405 0.56248856,159.6485 0.93751544,159.6565 0.37497225,159.6646 0.062491525,159.6726 0.031234965,159.6806 0.2187696,159.6886 0.59375834,159.6967 0.28122422,159.7047 0.093756594,159.7127 0.12500003,159.7207 -4.7031135e-006,159.7288 6.9352636e-006,159.7368 0.18757461,159.7448 0.81252408,159.7529 0.71871305,159.7609 0.68753415,159.7689 0.53122777,159.7769 0.28119257,159.7850 0.093769468,159.7930 0.18749116,159.8010 0.18745971,159.8090 0.093738616,159.8171 0.4062497,159.8251 0.90628588,159.8331 1.03128,159.8412 0.28122184,159.8492 0.093713403,159.8572 0.031289946,159.8653 0.31255156,159.8733 0.40624374,159.8813 0.28120953,159.8893 0.28120941,159.8974 0.7812264,159.9054 0.56250346,159.9134 0.28125712,159.9215 0.28127265,159.9295 0.75008476,159.9375 1.0313046,159.9456 0.8749454,159.9536 0.4686763,159.9616 1.1249681,159.9697 0.96874857,159.9777 0.31249714,159.9857 0.18742712,159.9938 0.59365577,160.0018 1.0625262,160.0098 0.87512636,160.0179 0.18750848,160.0259 0.37504318,160.0339 0.71877789,160.0420 0.81244105,160.0500 2.5002124,160.0580 3.4689581,160.0661 3.0000658,160.0741 5.4688168,160.0821 10.124934,160.0902 9.5623417,160.0982 6.5625854,160.1062 8.8125858,160.1143 10.874851,160.1223 12.499933,160.1303 9.7187576,160.1384 8.7813129,160.1464 7.0938458,160.1545 5.9999528,160.1625 5.9062691,160.1705 5.968751,160.1786 4.7497706,160.1866 2.2498369,160.1946 0.18752691,160.2027 0.78137082,160.2107 1.3750117,160.2188 1.0936756,160.2268 0.31243023,160.2348 0.12496167,160.2429 0.18748403,160.2509 0.18754077,160.2589 0.50001937,160.2670 1.0937521,160.2750 0.81250584,160.2831 0.78124827,160.2911 0.96878332,160.2991 1.0625343,160.3072 0.87492239,160.3152 0.37488872,160.3233 0.28130618,160.3313 0.09378586,160.3394 0.1875006,160.3474 0.18751773,160.3554 0.24999553,160.3635 0.53130639,160.3715 1.7813323,160.3796 2.1249564,160.3876 1.0624123,160.3956 0.34375054,160.4037 0.56251192,160.4117 0.43752366,160.4198 0.40623444,160.4278 0.50002378,160.4359 1.0938509,160.4439 1.4375327,160.4520 1.374958,160.4600 0.71863997,160.4680 0.37494463,160.4761 0.65626317,160.4841 0.37493241,160.4922 0.78119725,160.5002 0.75004715,160.5083 0.7188344,160.5163 0.40627816,160.5244 0.46874869,160.5324 0.49997464,160.5405 0.21874925,160.5485 1.0313065,160.5566 1.093719,160.5646 0.15620993,160.5726 0.46880478,160.5807 0.93755579,160.5887 0.7812075,160.5968 0.34369564,160.6048 0.093737252,160.6129 -2.0704347e-006,160.6209 1.4244517e-006,160.6290 -3.6274694e-006,160.6370 1.3086159e-005,160.6451 0.031185534,160.6531 0.7186476,160.6612 2.0625942,160.6692 2.5001943,160.6773 1.781231,160.6853 0.43738586,160.6934 0.21875985,160.7014 0.31253651,160.7095 0.56258231,160.7175 0.84376955,160.7256 0.56241149,160.7336 0.15619037,160.7417 2.4109318e-005,160.7497 0.40630129,160.7578 1.1874992,160.7658 0.84370089,160.7739 0.34373897,160.7819 0.18754815,160.7900 0.34377602,160.7981 0.8749789,160.8061 1.3124876,160.8142 1.3438079,160.8222 1.5625129,160.8303 1.2499622,160.8383 0.74997848,160.8464 0.34370467,160.8544 -2.7031967e-005,160.8625 9.9797244e-006,160.8705 0.031251717,160.8786 0.031247729,160.8866 -7.2681032e-006,160.8947 0.03129084,160.9028 0.68753701,160.9108 0.8749423,160.9189 0.46869889,160.9269 0.53118056,160.9350 1.0624013,160.9430 1.5938147,160.9511 5.7188959,160.9592 7.5625639,160.9672 5.7186947,160.9753 2.7501178,160.9833 3.6251221,160.9914 7.2813272,160.9994 11.15659,161.0075 12.625237,161.0156 10.812371,161.0236 7.1558037,161.0317 5.4686236,161.0397 7.8128119,161.0478 15.062642,161.0559 26.843695,161.0639 59.281033,161.0720 103.43769,161.0800 104.96883,161.0881 63.87495,161.0962 42.188625,161.1042 90.126358,161.1123 122.49995,161.1203 93.9674,161.1284 44.530544,161.1365 25.437336,161.1445 27.593237,161.1526 25.249802,161.1606 14.750081,161.1687 7.5313172,161.1768 5.8435845,161.1848 5.343483,161.1929 3.3750963,161.2010 2.2502201,161.2090 1.2811909,161.2171 0.49993041,161.2251 0.37500852,161.2332 0.18746591,161.2413 0.18745382,161.2493 0.34369445,161.2574 0.62499702,161.2655 0.78132951,161.2735 1.7501365,161.2816 2.2812254,161.2897 0.46865723,161.2977 0.18749861,161.3058 0.21874881,161.3139 -5.7303074e-005,161.3219 0.40623096,161.3300 0.46881026,161.3381 0.50004703,161.3461 0.5312438,161.3542 0.28119943,161.3623 0.31249097,161.3703 0.62501216,161.3784 1.062462,161.3865 1.0937493,161.3945 0.90624845,161.4026 0.50001061,161.4107 4.7768914e-005,161.4187 -1.8914232e-005,161.4268 0.031256974,161.4349 0.18759319,161.4429 0.78136665,161.4510 1.3750298,161.4591 1.5937331,161.4672 1.62498,161.4752 1.1561718,161.4833 0.46865261,161.4914 -5.0917548e-005,161.4994 0.18744712,161.5075 0.31251678,161.5156 0.093808785,161.5236 -6.2523104e-006,161.5317 0.2811842,161.5398 0.84371835,161.5479 0.40632731,161.5559 0.12502897,161.5640 0.53118354,161.5721 0.531241,161.5802 0.18756017,161.5882 0.093771555,161.5963 1.4375733,161.6044 2.2812874,161.6124 1.7186923,161.6205 1.0000181,161.6286 0.7500869,161.6367 1.1562393,161.6447 0.9373045,161.6528 0.78117961,161.6609 0.62509364,161.6690 0.093775623,161.6770 -7.5169983e-006,161.6851 0.25005984,161.6932 0.68760747,161.7013 1.1249884,161.7093 0.74995685,161.7174 0.62494671,161.7255 0.37491012,161.7336 0.18751493,161.7416 1.970926e-005,161.7497 -4.0150367e-006,161.7578 -3.6505676e-006,161.7659 0.093721211,161.7740 0.21877338,161.7820 0.65628171,161.7901 0.81249547,161.7982 0.68754119,161.8063 0.65626222,161.8143 0.43746045,161.8224 0.21872891,161.8305 0.4375065,161.8386 0.75002229,161.8467 1.0937598,161.8547 0.87494415,161.8628 1.3124572,161.8709 1.2188053,161.8790 0.93754315,161.8871 0.43753472,161.8951 0.49997887,161.9032 0.28117064,161.9113 0.21876563,161.9194 0.34384254,161.9275 0.65632576,161.9355 1.2500783,161.9436 1.8749609,161.9517 1.3435644,161.9598 1.1248785,161.9679 0.90626872,161.9760 1.1875956,161.9840 1.2187707,161.9921 1.0000048,162.0002 0.74998617,162.0083 0.59373236,162.0164 0.59376997,162.0245 0.53130257,162.0325 1.6250553,162.0406 2.0937686,162.0487 1.5937407,162.0568 0.96870673,162.0649 1.656432,162.0730 7.0939722,162.0810 11.250065,162.0891 12.218601,162.0972 15.030991,162.1053 29.968828,162.1134 34.750221,162.1215 26.281174,162.1296 20.43786,162.1376 28.281982,162.1457 36.312416,162.1538 29.061899,162.1619 15.718405,162.1700 6.0621872,162.1781 1.5935011,162.1862 0.59362525,162.1943 1.1874672,162.2023 0.96879447,162.2104 0.78129476,162.2185 0.31265092,162.2266 4.2940093e-005,162.2347 -2.4184164e-005,162.2428 0.49996215,162.2509 1.0625068,162.2590 0.93756104,162.2671 0.59377939,162.2751 0.56257826,162.2832 1.4375343,162.2913 1.6561697,162.2994 1.3436834,162.3075 0.28118166,162.3156 0.49999756,162.3237 0.62508041,162.3318 0.50002468,162.3399 0.34371844,162.3480 0.59376359,162.3561 0.68752402,162.3641 0.96871513,162.3722 1.2812152,162.3803 0.87501776,162.3884 0.34375852,162.3965 0.3124899,162.4046 0.093752727,162.4127 0.093785241,162.4208 0.34376389,162.4289 0.28119603,162.4370 0.093738645,162.4451 1.8589901e-005,162.4532 -5.1698539e-006,162.4613 2.0884825e-006,162.4694 -3.1839522e-006,162.4775 1.0647859e-005,162.4856 0.093722031,162.4936 0.43742666,162.5017 0.56244981,162.5098 0.62508202,162.5179 0.18755639,162.5260 0.18744884,162.5341 0.4062992,162.5422 0.37503719,162.5503 0.68749905,162.5584 0.90625358,162.5665 0.37497565,162.5746 -1.5055391e-005,162.5827 0.18749616,162.5908 3.0400723e-005,162.5989 0.6563468,162.6070 1.3437533,162.6151 1.5623723,162.6232 1.4061471,162.6313 1.5000123,162.6394 1.2188667,162.6475 1.218796,162.6556 0.74994445,162.6637 0.37493578,162.6718 0.43755835,162.6799 0.40634015,162.6880 0.53127879,162.6961 0.74997628,162.7042 0.5936448,162.7123 0.37508976,162.7204 0.90624011,162.7285 1.3747965,162.7366 1.2187598,162.7447 0.50015247,162.7528 0.65628517,162.7609 0.18743224,162.7690 9.6295907e-006,162.7771 -4.435335e-005,162.7852 0.18749474,162.7933 0.37508646,162.8014 0.50003296,162.8095 0.53122997,162.8176 0.21870157,162.8257 -5.7494121e-006,162.8338 0.37500584,162.8419 0.43749014,162.8500 -5.4992493e-006,162.8581 0.59383136,162.8663 3.0625832,162.8744 3.2811527,162.8825 0.68742841,162.8906 1.1319862e-005,162.8987 1.2897817e-006,162.9068 -1.6480719e-005,162.9149 6.4637039e-005,162.9230 0.59377766,162.9311 1.4373457,162.9392 3.2187476,162.9473 4.6565385,162.9554 4.9377346,162.9635 3.9061029,162.9716 1.7497691,162.9797 0.43744469,162.9878 1.312716,162.9960 4.2500572,163.0041 9.3123703,163.0122 9.0936861,163.0203 9.8437958,163.0284 7.7501402,163.0365 6.1560974,163.0446 8.0311871,163.0527 11.593976,163.0608 13.469126,163.0689 17.750021,163.0770 44.343826,163.0852 81.813232,163.0933 91.593712,163.1014 59.905258,163.1095 24.592928,163.1176 13.187551,163.1257 12.40649,163.1338 17.312326,163.1419 21.656231,163.1500 20.125147,163.1582 15.812728,163.1663 9.7812843,163.1744 5.9999447,163.1825 3.406302,163.1906 1.8750002,163.1987 1.2499987,163.2068 1.2187836,163.2149 1.1249108,163.2231 0.78113478,163.2312 0.40618265,163.2393 0.46872792,163.2474 0.34380415,163.2555 0.18755749,163.2636 0.12502897,163.2717 0.093743473,163.2799 0.031259246,163.2880 -1.3351294e-005,163.2961 4.9863382e-005,163.3042 0.18746434,163.3123 0.46863699,163.3204 0.37505856,163.3286 0.031308129,163.3367 -1.2386216e-005,163.3448 1.7683036e-005,163.3529 0.21881193,163.3610 0.56253719,163.3691 0.49995059,163.3773 0.24994996,163.3854 0.37498984,163.3935 0.46874389,163.4016 0.093760595,163.4097 0.093752712,163.4178 0.03124046,163.4260 1.0092944e-006,163.4341 0.031249918,163.4422 -6.7744884e-007,163.4503 -1.4796406e-006,163.4584 6.5964637e-006,163.4666 0.093759552,163.4747 0.37499827,163.4828 0.12499,163.4909 -1.2608873e-006,163.4990 0.12498985,163.5072 0.12500356,163.5153 0.625045,163.5234 0.65621287,163.5315 0.37493294,163.5396 0.59377235,163.5478 0.093799524,163.5559 0.093767785,163.5640 0.28124547,163.5721 0.28125536,163.5803 0.53130215,163.5884 1.2813444,163.5965 1.4999924,163.6046 0.9998849,163.6127 1.0624382,163.6209 0.5000065,163.6290 5.5381606e-006,163.6371 1.0803807e-006,163.6452 -9.8606351e-006,163.6534 0.093730353,163.6615 0.46877617,163.6696 0.96880972,163.6777 1.1562473,163.6859 0.46870503,163.6940 -1.7131679e-005,163.7021 2.2961976e-005,163.7102 0.1875474,163.7184 0.31249738,163.7265 0.37500766,163.7346 1.3124967,163.7427 1.6874291,163.7509 0.93742532,163.7590 0.71870017,163.7671 0.50001544,163.7752 0.43760642,163.7834 0.50001931,163.7915 1.0937002,163.7996 0.68748999,163.8078 0.90621448,163.8159 1.3125076,163.8240 1.7187746,163.8321 0.78129703,163.8403 0.093769364,163.8484 -1.9145324e-005,163.8565 8.1859089e-006,163.8647 0.15628041,163.8728 0.28129017,163.8809 0.74996054,163.8891 0.062485371,163.8972 0.68756902,163.9053 0.49998465,163.9134 0.31245843,163.9216 0.2187317,163.9297 -1.7930275e-005,163.9378 6.303078e-006,163.9460 0.18749771,163.9541 0.18750793,163.9622 0.21876305,163.9704 0.12496884,163.9785 0.093766443,163.9866 0.28131559,163.9948 0.68752593,164.0029 0.62491935,164.0110 0.28121346,164.0192 2.4687114,164.0273 3.4998765,164.0354 3.3749375,164.0436 1.9688616,164.0517 2.7189176,164.0598 5.2501335,164.0680 6.9066014,164.0761 11.593952,164.0842 19.96892,164.0924 30.968887,164.1005 40.062565,164.1086 91.4076,164.1168 177.595,164.1249 199.15587,164.1330 129.34248,164.1412 55.904804,164.1493 68.280418,164.1575 101.93716,164.1656 92.812805,164.1737 48.06329,164.1819 17.187504,164.1900 5.1871901,164.1981 2.4997671,164.2063 0.93722922,164.2144 1.4374946,164.2226 1.593913,164.2307 0.28135943,164.2388 0.0937327,164.2470 0.40627244,164.2551 0.43743247,164.2633 0.40620974,164.2714 0.18757237,164.2795 0.25012797,164.2877 1.7187262,164.2958 2.0935497,164.3040 1.1249746,164.3121 0.43758839,164.3202 0.062546931,164.3284 0.53125936,164.3365 0.093729429,164.3447 -7.5729167e-007,164.3528 -2.9178275e-006,164.3609 0.093765333,164.3691 0.31249878,164.3772 0.031235877,164.3854 5.2055435e-007,164.3935 1.2736858e-005,164.4017 0.21877758,164.4098 0.43753493,164.4179 1.3749768,164.4261 1.2186949,164.4342 0.81247389,164.4424 0.43745831,164.4505 0.43751279,164.4587 0.75009012,164.4668 0.96881741,164.4749 0.56243622,164.4831 0.21869269,164.4912 0.21878943,164.4994 0.34380463,164.5075 0.71883172,164.5157 0.93752414,164.5238 1.0623938,164.5320 0.56244379,164.5401 0.34385428,164.5483 0.90632463,164.5564 1.2186025,164.5645 1.0937001,164.5727 0.3437852,164.5808 -3.4281893e-005,164.5890 0.093786925,164.5971 0.18748975,164.6053 0.09375418,164.6134 0.28128034,164.6216 0.28121519,164.6297 -3.1015072e-005,164.6379 1.9008336e-005,164.6460 0.093763828,164.6542 0.09373457,164.6623 -1.0911554e-005,164.6705 2.7372403e-007,164.6786 0.03125982,164.6868 0.40628716,164.6949 0.6250118,164.7031 0.6249578,164.7112 0.65620548,164.7194 0.56251305,164.7275 1.2500422,164.7357 1.6250291,164.7438 1.2499483,164.7520 0.18751065,164.7601 0.5626002,164.7683 1.4687295,164.7764 1.5624652,164.7846 1.3124987,164.7927 1.0624702,164.8009 0.99998498,164.8090 0.90625989,164.8172 0.9062252,164.8254 0.40620399,164.8335 0.3124629,164.8417 0.50003457,164.8498 0.062562853,164.8580 0.062477883,164.8661 0.68743515,164.8743 1.0625135,164.8824 0.500117,164.8906 1.1250688,164.8987 1.9374847,164.9069 1.7811723,164.9151 1.2186314,164.9232 1.0936468,164.9314 1.5312893,164.9395 0.90639466,164.9477 0.40627956,164.9558 0.37497544,164.9640 0.28125778,164.9721 0.031257015,164.9803 0.50003922,164.9885 1.7187159,164.9966 4.2499914,165.0048 4.6250825,165.0129 3.4688435,165.0211 2.3750572,165.0292 2.5935028,165.0374 3.2498024,165.0456 3.7499278,165.0537 12.78122,165.0619 29.625227,165.0700 43.406513,165.0782 49.156338,165.0864 90.252357,165.0945 271.22339,165.1027 448.19006,165.1108 420.40363,165.1190 220.77663,165.1272 81.778931,165.1353 38.312027,165.1435 26.437626,165.1516 20.750082,165.1598 17.438087,165.1680 13.656544,165.1761 8.6245089,165.1843 6.5310078,165.1925 3.9374602,165.2006 1.3749026,165.2088 0.53127199,165.2169 0.46873978,165.2251 0.21865848,165.2333 0.53115237,165.2414 0.71882808,165.2496 0.031327538,165.2578 0.46874186,165.2659 2.0000174,165.2741 1.875015,165.2823 0.74999923,165.2904 0.031221451,165.2986 3.1498271e-006,165.3068 0.093743861,165.3149 0.56256628,165.3231 1.3125865,165.3312 1.4687145,165.3394 0.7186687,165.3476 0.18747891,165.3557 0.93754333,165.3639 1.4062487,165.3721 1.2187761,165.3802 1.4062285,165.3884 0.53122103,165.3966 0.31250975,165.4047 0.18745992,165.4129 4.9442124e-006,165.4211 0.031250492,165.4293 -6.8914346e-006,165.4374 0.062510401,165.4456 0.43753156,165.4538 0.68748939,165.4619 0.24997939,165.4701 0.18753819,165.4783 0.40624967,165.4864 0.62501991,165.4946 1.0937215,165.5028 0.46870765,165.5109 0.34377199,165.5191 0.093734294,165.5273 -1.09733e-006,165.5355 0.31253502,165.5436 0.96879417,165.5518 1.0312634,165.5600 0.87498009,165.5681 0.53119296,165.5763 0.71870744,165.5845 0.093807742,165.5927 1.75008,165.6008 3.6874866,165.6090 3.5311341,165.6172 1.1874423,165.6253 0.31257337,165.6335 0.62501603,165.6417 1.0000002,165.6499 1.0000471,165.6580 0.9062866,165.6662 1.1875248,165.6744 1.6875167,165.6826 2.1249774,165.6907 1.7187028,165.6989 0.56250006,165.7071 0.50001478,165.7153 0.9687103,165.7234 0.99994761,165.7316 0.87498128,165.7398 0.46879104,165.7480 0.34377122,165.7561 0.093727812,165.7643 -2.3110533e-005,165.7725 0.18748222,165.7807 0.34370926,165.7889 0.46875039,165.7970 0.53133899,165.8052 0.50000763,165.8134 0.28113633,165.8216 0.78116775,165.8297 1.2500775,165.8379 0.90632153,165.8461 0.93744552,165.8543 1.3749672,165.8625 1.2813228,165.8706 0.31254342,165.8788 0.093673632,165.8870 0.49987471,165.8952 1.0312215,165.9034 0.78138137,165.9115 0.43759981,165.9197 0.56241655,165.9279 1.2185906,165.9361 1.281284,165.9443 0.50018102,165.9524 0.37505925,165.9606 0.28123593,165.9688 0.18748833,165.9770 -1.8664257e-005,165.9852 1.2001176e-005,165.9933 0.18754499,166.0015 0.50004113,166.0097 0.5937584,166.0179 0.65627325,166.0261 0.71865612,166.0343 0.74988568,166.0424 1.7500207,166.0506 6.0938172,166.0588 12.718601,166.0670 16.156229,166.0752 12.625145,166.0834 10.750581,166.0915 24.250292,166.0997 51.999466,166.1079 60.0625,166.1161 45.750473,166.1243 47.157269,166.1325 74.375427,166.1407 79.09314,166.1488 50.87431,166.1570 21.561905,166.1652 8.4060173,166.1734 5.0935154,166.1816 2.9374764,166.1898 2.4376638,166.1980 0.59377927,166.2061 0.78131121,166.2143 1.2500597,166.2225 1.8749397,166.2307 1.4998305,166.2389 0.90617651,166.2471 0.96877342,166.2553 0.59377444,166.2635 0.40624684,166.2717 0.43750617,166.2798 0.53126621,166.2880 0.68755305,166.2962 0.37500593,166.3044 0.031241151,166.3126 0.18751858,166.3208 0.093717732,166.3290 0.031244844,166.3372 0.062519155,166.3454 0.12500384,166.3536 0.093736559,166.3617 0.093770422,166.3699 0.37498313,166.3781 0.49998969,166.3863 0.53132617,166.3945 0.68750215,166.4027 1.1250074,166.4109 1.1563058,166.4191 1.468753,166.4273 2.9999483,166.4355 2.9061456,166.4437 2.1561894,166.4519 0.84376681,166.4601 0.40628552,166.4683 0.46874577,166.4764 1.000008,166.4846 0.81254292,166.4928 0.62501591,166.5010 0.68749297,166.5092 0.37492478,166.5174 0.53119594,166.5256 0.96856922,166.5338 2.1248193,166.5420 2.0313671,166.5502 1.1251624,166.5584 0.46885028,166.5666 0.18754886,166.5748 0.18753479,166.5830 0.18751583,166.5912 0.093726203,166.5994 0.1874893,166.6076 0.18750927,166.6158 0.031277619,166.6240 0.1874931,166.6322 0.093730405,166.6404 1.9294102e-006,166.6486 6.8700888e-006,166.6568 0.28111911,166.6650 0.78109258,166.6732 0.96886635,166.6814 1.6252559,166.6896 2.531332,166.6978 1.8748974,166.7060 0.71869278,166.7142 0.53123885,166.7224 0.9687658,166.7306 1.0000473,166.7388 0.93754065,166.7470 0.6874401,166.7552 0.49991703,166.7634 0.50000566,166.7716 0.34375861,166.7798 0.59374827,166.7880 0.59375292,166.7962 0.34376127,166.8044 0.18754189,166.8126 0.59378892,166.8208 0.96871138,166.8290 0.84367073,166.8372 0.1875324,166.8454 0.18757887,166.8536 0.34375378,166.8618 0.3124848,166.8700 0.53135157,166.8782 1.4063749,166.8864 1.6561946,166.8946 1.5936148,166.9028 0.68743056,166.9110 0.37499145,166.9192 0.18748559,166.9274 0.09377116,166.9356 0.18752456,166.9438 0.18748525,166.9520 0.25002992,166.9602 0.53130341,166.9685 0.49997014,166.9767 0.1874361,166.9849 0.28122526,166.9931 0.53125185,167.0013 0.65627867,167.0095 0.46878001,167.0177 0.28120416,167.0259 0.90622663,167.0341 5.8127594,167.0423 19.031713,167.0505 23.187384,167.0587 21.405693,167.0669 31.469854,167.0752 70.783485,167.0834 101.87589,167.0916 93.02964,167.0998 52.02935,167.1080 35.844051,167.1162 48.281963,167.1244 57.093525,167.1326 49.217598,167.1408 32.592766,167.1490 22.031677,167.1572 13.813045,167.1655 8.5624866,167.1737 5.5624814,167.1819 3.3436127,167.1901 1.0310583,167.1983 0.37491429,167.2065 0.56252068,167.2147 0.65628839,167.2229 0.75003052,167.2312 0.53121465,167.2394 0.21867912,167.2476 0.28124365,167.2558 0.12509127,167.2640 0.40634564,167.2722 0.84375989,167.2804 0.71867257,167.2886 0.12494513,167.2969 0.031268153,167.3051 -4.0453393e-005,167.3133 0.78119004,167.3215 0.90634841,167.3297 0.937455,167.3379 0.68738174,167.3462 1.1563861,167.3544 0.37506023,167.3626 0.28121728,167.3708 0.53127021,167.3790 0.81248486,167.3872 0.53123504,167.3954 0.18750574,167.4037 -6.9210919e-006,167.4119 0.031250875,167.4201 0.031252708,167.4283 4.349587e-006,167.4365 0.031250361,167.4448 -5.7957113e-006,167.4530 3.0575618e-006,167.4612 -6.4345736e-006,167.4694 0.093698196,167.4776 0.34370804,167.4858 0.43756843,167.4941 0.6251148,167.5023 0.87499893,167.5105 0.49994099,167.5187 0.31249401,167.5269 0.37499169,167.5352 0.093743972,167.5434 0.093757637,167.5516 0.031241823,167.5598 -1.7192567e-006,167.5680 -1.4308454e-005,167.5763 0.18752785,167.5845 0.34379941,167.5927 0.65622228,167.6009 0.59374285,167.6092 0.68753207,167.6174 0.62499255,167.6256 0.53108823,167.6338 0.96861267,167.6420 1.0626798,167.6503 0.59388882,167.6585 0.34368855,167.6667 0.031247331,167.6749 0.1875475,167.6832 0.43754643,167.6914 0.62504292,167.6996 1.0625601,167.7078 1.1562099,167.7161 0.74991059,167.7243 0.62495035,167.7325 0.5625034,167.7407 0.71875,167.7490 0.31246373,167.7572 8.3064551e-006,167.7654 0.093781985,167.7736 0.34379241,167.7819 0.43747982,167.7901 0.18745184,167.7983 0.031245772,167.8065 0.093750641,167.8148 -7.6828883e-006,167.8230 2.1583887e-006,167.8312 -9.5025382e-007,167.8394 0.031225028,167.8477 0.28116399,167.8559 0.56252706,167.8641 0.68764794,167.8724 0.7812649,167.8806 0.8436563,167.8888 0.43747601,167.8970 0.62503475,167.9053 0.37502313,167.9135 0.093759276,167.9217 0.37499151,167.9300 0.40623209,167.9382 0.093741588,167.9464 1.545896e-005,167.9547 0.093740776,167.9629 2.1352349e-005,167.9711 0.18754956,167.9793 0.34375417,167.9876 0.43743098,167.9958 1.5624657,168.0040 2.125088,168.0123 1.5313265,168.0205 0.68747127,168.0287 0.75002509,168.0370 1.9376333,168.0452 4.0314384,168.0534 5.1874142,168.0617 8.0625114,168.0699 15.531487,168.0781 28.031116,168.0864 35.749535,168.0946 31.125111,168.1028 25.468983,168.1111 34.999741,168.1193 43.968498,168.1275 43.218349,168.1358 39.968498,168.1440 44.12513,168.1522 47.062828,168.1605 38.593872,168.1687 18.781275,168.1769 9.031517,168.1852 6.2813721,168.1934 3.49997,168.2017 2.5312827,168.2099 1.9999602,168.2181 1.0624199,168.2264 0.28118694,168.2346 0.031248223,168.2428 1.6382086e-007,168.2511 0.03125615,168.2593 0.093745314,168.2676 7.6459837e-006,168.2758 -4.5945428e-005,168.2840 0.31239352,168.2923 0.50002891,168.3005 0.18759701,168.3087 2.5664622e-005,168.3170 0.093744367,168.3252 0.53117466,168.3335 1.5624446,168.3417 1.4063209,168.3499 0.65629739,168.3582 0.31254557,168.3664 0.40635562,168.3747 0.90628141,168.3829 1.0937937,168.3911 1.3436779,168.3994 0.40613204,168.4076 0.18749674,168.4159 0.49999687,168.4241 0.87501138,168.4324 0.87500268,168.4406 0.31256634,168.4488 1.0625708,168.4571 0.84370589,168.4653 0.40614802,168.4736 -3.2055108e-005,168.4818 8.6421041e-006,168.4901 -2.5114894e-006,168.4983 1.4034092e-006,168.5065 -3.1021832e-006,168.5148 1.1005913e-005,168.5230 0.09376657,168.5313 0.15619817,168.5395 0.53126287,168.5478 0.56256479,168.5560 0.49999526,168.5643 0.28121924,168.5725 0.093749106,168.5807 0.12499584,168.5890 0.37493026,
[truncated: 2,361,905 more chars]
