# Supplementary material for: Polypy: A Framework to Interpret Polymer Properties from Mass Spectrometry Data
Source: Polymers (Basel). 2024 Jun 22;16(13):1771. doi: 10.3390/polym16131771 (PMC11244493; doi:10.3390/polym16131771)
Supplement: Supplementary file 1 [file polymers-16-01771-s001.zip › Aryl_resins_MS_raw_data/VV_25a_3h.ascii]

0.295433,+,NANO-ESI,ms1,-,profile,44.9215-2505.2546,136512,44.9215 0.031242404,44.9258 2.8479299e-006,44.9300 -9.8693511e-007,44.9343 1.0996032e-006,44.9385 -3.4117652e-006,44.9428 0.18749538,44.9470 0.18750469,44.9513 2.9896792e-006,44.9555 5.0830471e-007,44.9598 -5.0238477e-006,44.9641 0.031263076,44.9683 0.093755044,44.9726 0.4062283,44.9768 0.43755215,44.9811 0.50003201,44.9853 0.18744856,44.9896 0.03122494,44.9939 1.8405923e-007,44.9981 -7.9785207e-007,45.0024 3.0076853e-006,45.0066 0.093814939,45.0109 0.56259751,45.0151 0.87498629,45.0194 0.49990618,45.0237 0.093697548,45.0279 -5.598969e-006,45.0322 -1.3002291e-006,45.0364 0.093821943,45.0407 0.50007522,45.0450 0.4999277,45.0492 0.18744548,45.0535 0.28125012,45.0577 0.28124404,45.0620 0.1875065,45.0663 0.093750916,45.0705 0.093739808,45.0748 -1.4190296e-005,45.0791 0.18749987,45.0833 0.18750164,45.0876 0.031254336,45.0918 -5.8902083e-006,45.0961 0.18749191,45.1004 0.31249088,45.1046 0.46874642,45.1089 0.31251302,45.1132 0.093760923,45.1174 1.2604621e-006,45.1217 0.093743473,45.1259 0.31249824,45.1302 0.18750551,45.1345 0.031252962,45.1387 -1.6366855e-007,45.1430 1.0727161e-006,45.1473 0.031253215,45.1515 0.1875051,45.1558 0.49998981,45.1601 0.31251842,45.1643 0.37506878,45.1686 0.31245881,45.1729 -5.7050576e-005,45.1771 1.5375592e-005,45.1814 -4.4455819e-006,45.1857 2.405199e-006,45.1899 -5.1753018e-006,45.1942 0.1874886,45.1985 0.34374788,45.2027 0.18751988,45.2070 0.031251445,45.2113 4.0204977e-006,45.2155 0.3437613,45.2198 0.4062466,45.2241 0.093741812,45.2283 -9.7186667e-006,45.2326 2.8070733e-006,45.2369 -1.5086564e-006,45.2412 3.2276007e-006,45.2454 0.093763418,45.2497 0.18750001,45.2540 0.093736537,45.2582 -3.0404799e-006,45.2625 8.1414424e-007,45.2668 -2.1576382e-007,45.2710 4.8820532e-008,45.2753 2.0509596e-008,45.2796 -1.3088012e-007,45.2839 5.0306789e-007,45.2881 -1.8815981e-006,45.2924 0.09373419,45.2967 0.34373569,45.3010 0.34376648,45.3052 0.31250992,45.3095 0.31253013,45.3138 1.0938274,45.3180 1.6875637,45.3223 1.9686935,45.3266 1.2499087,45.3309 0.37498841,45.3351 0.093776658,45.3394 0.31252998,45.3437 0.31246483,45.3480 0.031218193,45.3522 4.3608857e-006,45.3565 -1.1841266e-006,45.3608 3.7515107e-007,45.3651 -3.1637563e-007,45.3693 8.904122e-007,45.3736 -3.2456189e-006,45.3779 1.2093386e-005,45.3822 0.093782857,45.3864 0.18747881,45.3907 -2.6068357e-005,45.3950 3.1827219e-006,45.3993 0.093744755,45.4035 0.09374921,45.4078 2.7008751e-005,45.4121 1.0937917,45.4164 1.6250213,45.4207 1.6249825,45.4249 0.59371114,45.4292 0.46874043,45.4335 0.093747906,45.4378 0.093759224,45.4421 0.28126192,45.4463 0.2812399,45.4506 0.093730137,45.4549 -6.4067149e-006,45.4592 -2.0609693e-006,45.4635 0.031280231,45.4677 0.34378943,45.4720 0.43747231,45.4763 0.34371507,45.4806 0.24999686,45.4849 0.0937474,45.4891 8.1231319e-006,45.4934 0.09376248,45.4977 0.18749706,45.5020 0.031230828,45.5063 0.062525816,45.5105 0.34376508,45.5148 0.15624179,45.5191 0.37509155,45.5234 1.0625567,45.5277 0.84367216,45.5320 0.18741401,45.5362 -1.8202216e-005,45.5405 4.8778916e-006,45.5448 -1.3073594e-006,45.5491 3.5101402e-007,45.5534 -9.6554167e-008,45.5577 3.5165453e-008,45.5619 -4.4101473e-008,45.5662 1.4125291e-007,45.5705 -5.209663e-007,45.5748 1.9428244e-006,45.5791 -7.251122e-006,45.5834 0.18749513,45.5877 0.093760222,45.5919 -4.0726254e-006,45.5962 0.093749642,45.6005 5.4807269e-006,45.6048 1.3599556e-006,45.6091 0.093761213,45.6134 0.18749897,45.6177 0.093742847,45.6220 0.093788736,45.6262 0.31253272,45.6305 0.40623957,45.6348 0.31246558,45.6391 0.50000179,45.6434 0.65626317,45.6477 0.37496364,45.6520 -1.3171095e-005,45.6563 3.5295993e-006,45.6606 -9.4586431e-007,45.6648 2.5347339e-007,45.6691 -6.7925967e-008,45.6734 1.8202849e-008,45.6777 -4.8780033e-009,45.6820 1.3071799e-009,45.6863 -3.5018341e-010,45.6906 9.3411542e-011,45.6949 -2.3424316e-011,45.6992 2.7477358e-013,45.7035 2.2330597e-011,45.7077 -8.9607724e-011,45.7120 3.3613717e-010,45.7163 -1.255078e-009,45.7206 4.6846855e-009,45.7249 -1.748557e-008,45.7292 6.5264722e-008,45.7335 -2.4359986e-007,45.7378 9.0923385e-007,45.7421 -3.3937056e-006,45.7464 0.31249309,45.7507 0.50000238,45.7550 0.40630189,45.7593 0.34379008,45.7636 0.31245607,45.7678 0.43746135,45.7721 0.49998724,45.7764 0.093789957,45.7807 1.1875759,45.7850 1.5624776,45.7893 0.78118008,45.7936 -1.6435723e-005,45.7979 4.4537751e-006,45.8022 -1.3776088e-006,45.8065 0.03125073,45.8108 0.28125054,45.8151 0.28124949,45.8194 0.093749464,45.8237 0.03125025,45.8280 0.093749531,45.8323 1.941818e-006,45.8366 -7.3294668e-006,45.8409 2.7379037e-005,45.8452 0.1875523,45.8495 0.31248775,45.8538 0.18747185,45.8581 0.1875069,45.8624 0.18747726,45.8667 -2.2423392e-005,45.8710 5.99129e-006,45.8753 -1.5393216e-006,45.8796 1.6531359e-007,45.8839 8.783511e-007,45.8882 -3.6791694e-006,45.8925 0.09374515,45.8968 0.093754381,45.9011 6.0109292e-006,45.9054 0.093794785,45.9097 0.31251824,45.9140 0.18744399,45.9183 2.4790093e-006,45.9226 0.28128865,45.9269 0.9062497,45.9312 0.81247509,45.9355 0.1874741,45.9398 0.093810052,45.9441 0.656367,45.9484 1.0937828,45.9527 0.9686864,45.9570 0.5624181,45.9613 0.18744589,45.9656 -1.172708e-005,45.9699 -4.5918213e-007,45.9742 0.093744867,45.9785 0.093752295,45.9828 1.4631783e-005,45.9871 0.093786381,45.9914 0.31249994,45.9957 0.093713716,46.0000 0.31248683,46.0044 0.40626326,46.0087 0.46876594,46.0130 0.50000471,46.0173 0.34374323,46.0216 0.093732476,46.0259 -8.9353707e-006,46.0302 0.1874902,46.0345 0.65624398,46.0388 0.5625062,46.0431 0.28125852,46.0474 0.093748577,46.0517 0.56249034,46.0560 0.87499911,46.0603 0.75000745,46.0646 0.18750599,46.0690 0.093751073,46.0733 0.031250544,46.0776 3.8667581e-006,46.0819 0.031254567,46.0862 0.031246061,46.0905 -7.0134711e-006,46.0948 1.3795379e-005,46.0991 0.343797,46.1034 0.59374166,46.1077 0.21870498,46.1121 -4.983458e-006,46.1164 1.3158282e-006,46.1207 -2.7930571e-007,46.1250 0.031248456,46.1293 0.49999815,46.1336 0.56250036,46.1379 0.31250247,46.1422 -2.6231785e-007,46.1465 0.093739375,46.1509 0.31249484,46.1552 0.37501949,46.1595 0.1875041,46.1638 -8.7209937e-006,46.1681 0.18750268,46.1724 0.18749911,46.1767 0.093749888,46.1810 2.6930948e-007,46.1854 -9.9670365e-007,46.1897 3.7179079e-006,46.1940 0.09378577,46.1983 0.31252202,46.2026 0.31249529,46.2069 0.50010026,46.2113 1.1563408,46.2156 1.093636,46.2199 0.31237742,46.2242 0.031223522,46.2285 0.31248695,46.2328 0.34375596,46.2371 0.21876669,46.2415 7.6283136e-006,46.2458 -2.1001285e-006,46.2501 7.713997e-007,46.2544 -9.8533963e-007,46.2587 3.1702405e-006,46.2630 0.093800269,46.2674 0.40626624,46.2717 0.3749437,46.2760 0.093732223,46.2803 6.3978955e-006,46.2846 -1.7013163e-006,46.2890 4.0666953e-007,46.2933 7.484558e-008,46.2976 -7.0618177e-007,46.3019 2.7501937e-006,46.3062 -1.0295711e-005,46.3106 0.5312342,46.3149 0.65626693,46.3192 1.0000319,46.3235 0.49998909,46.3278 -1.7744491e-005,46.3322 4.7551325e-006,46.3365 -1.2741141e-006,46.3408 3.4080858e-007,46.3451 -8.8982119e-008,46.3494 1.5081872e-008,46.3538 2.8668373e-008,46.3581 -1.2977226e-007,46.3624 4.9047452e-007,46.3667 -1.8323245e-006,46.3711 6.8395652e-006,46.3754 0.031249996,46.3797 -6.834679e-006,46.3840 1.8313257e-006,46.3883 -4.8988358e-007,46.3927 1.2801023e-007,46.3970 -2.2102663e-008,46.4013 -3.9619106e-008,46.4056 1.8060278e-007,46.4100 0.062500685,46.4143 0.15625049,46.4186 0.1249987,46.4229 0.062502667,46.4273 0.093788512,46.4316 0.43752483,46.4359 0.62496525,46.4402 0.406212,46.4446 0.37499467,46.4489 1.0000091,46.4532 0.62499803,46.4575 0.18750195,46.4619 3.9214356e-006,46.4662 -1.0588419e-006,46.4705 3.1351158e-007,46.4749 -1.9510361e-007,46.4792 4.669208e-007,46.4835 -1.6727516e-006,46.4878 0.093758278,46.4922 0.34377468,46.4965 0.40624866,46.5008 0.093725115,46.5052 -6.8836116e-006,46.5095 1.7808898e-006,46.5138 0.093749791,46.5181 0.18750013,46.5225 0.09374968,46.5268 7.8292445e-008,46.5311 -2.0983602e-008,46.5355 5.6335825e-009,46.5398 -1.5484403e-009,46.5441 5.5959715e-010,46.5485 -6.8984735e-010,46.5528 2.1999833e-009,46.5571 -8.1109492e-009,46.5614 3.0247076e-008,46.5658 -1.1288957e-007,46.5701 4.213567e-007,46.5744 -1.5727073e-006,46.5788 0.062501378,46.5831 0.093753509,46.5874 -1.0931679e-005,46.5918 3.2763513e-005,46.5961 0.31254011,46.6004 0.34373266,46.6048 0.1874643,46.6091 -1.5914817e-005,46.6134 3.9038478e-006,46.6178 3.0131349e-007,46.6221 -5.1101515e-006,46.6264 0.18748355,46.6308 0.65623569,46.6351 0.84374267,46.6395 0.84376436,46.6438 0.43751401,46.6481 0.093784958,46.6525 0.34385437,46.6568 0.75003392,46.6611 0.56240088,46.6655 0.093688697,46.6698 -1.196135e-006,46.6741 0.093749359,46.6785 3.7897012e-006,46.6828 -1.0221679e-006,46.6871 2.98565e-007,46.6915 -1.7199298e-007,46.6958 3.8941761e-007,46.7002 0.28125075,46.7045 0.46874988,46.7088 0.31249943,46.7132 0.09374921,46.7175 0.093748897,46.7219 0.31249881,46.7262 0.3437511,46.7305 0.093750186,46.7349 0.09374243,46.7392 0.3437368,46.7436 0.56250024,46.7479 0.31251669,46.7522 6.7271053e-006,46.7566 -1.7394167e-006,46.7609 2.2980646e-007,46.7653 8.2048837e-007,46.7696 0.031263143,46.7739 0.093746558,46.7783 -1.6068452e-005,46.7826 0.18749394,46.7870 0.31250274,46.7913 0.093756475,46.7956 8.9352388e-006,46.8000 0.093773574,46.8043 0.21878162,46.8087 0.31250197,46.8130 0.21872425,46.8174 0.093722574,46.8217 -1.3186849e-005,46.8261 3.2737462e-006,46.8304 9.3407195e-008,46.8347 -3.6481779e-006,46.8391 1.4500975e-005,46.8434 0.093743071,46.8478 1.3187529e-005,46.8521 0.75003946,46.8565 0.74996173,46.8608 0.093717344,46.8652 0.18751022,46.8695 0.2813592,46.8738 0.75009483,46.8782 0.74992335,46.8825 0.31240129,46.8869 0.031223884,46.8912 -2.3102596e-006,46.8956 1.700338e-005,46.8999 0.18758905,46.9043 0.65629655,46.9086 0.59368491,46.9130 0.43747091,46.9173 0.4062773,46.9217 0.49996859,46.9260 0.53119743,46.9304 0.37498236,46.9347 0.31251013,46.9391 1.0568107e-005,46.9434 2.0467775e-007,46.9478 -1.1389364e-005,46.9521 0.49996242,46.9565 0.9999969,46.9608 0.56252831,46.9652 0.18751806,46.9695 4.2314196e-006,46.9739 1.7361441e-006,46.9782 -1.1177784e-005,46.9826 0.09380047,46.9869 1.1876857,46.9913 2.968868,46.9956 3.031106,47.0000 1.2810707,47.0043 0.031222658,47.0087 0.31250736,47.0130 0.68749797,47.0174 0.5312503,47.0217 0.1874999,47.0261 0.031250261,47.0304 1.891747e-008,47.0348 -5.4254676e-009,47.0391 2.7825653e-009,47.0435 -5.7048148e-009,47.0479 2.00387e-008,47.0522 -7.4457937e-008,47.0566 2.7782289e-007,47.0609 -1.0369447e-006,47.0653 3.8703729e-006,47.0696 0.50006336,47.0740 1.3750796,47.0783 1.749981,47.0827 0.9374097,47.0870 0.031207914,47.0914 7.9552528e-006,47.0958 -8.1273392e-006,47.1001 0.43749177,47.1045 0.59375453,47.1088 0.21875715,47.1132 3.4460206e-006,47.1175 -5.0760909e-006,47.1219 0.18749079,47.1263 0.31249344,47.1306 0.28125903,47.1350 0.031261098,47.1393 -8.9421604e-007,47.1437 2.4804407e-007,47.1481 -9.7868032e-008,47.1524 1.4341595e-007,47.1568 -4.7583958e-007,47.1611 1.7601291e-006,47.1655 0.093776181,47.1698 0.31252334,47.1742 0.34373608,47.1786 0.18747531,47.1829 0.12499858,47.1873 0.31250331,47.1917 0.18748632,47.1960 0.09376286,47.2004 0.1875409,47.2047 0.31248665,47.2091 0.093711443,47.2135 -3.080843e-006,47.2178 7.0364968e-007,47.2222 2.6663122e-007,47.2265 -1.7704605e-006,47.2309 0.093747497,47.2353 0.093752474,47.2396 1.9360807e-006,47.2440 -8.9389715e-007,47.2484 0.031247115,47.2527 0.09374886,47.2571 1.1970605e-005,47.2615 0.18751472,47.2658 0.40624398,47.2702 0.28123596,47.2745 -2.770935e-006,47.2789 5.5297517e-007,47.2833 0.031249195,47.2876 0.093749605,47.2920 0.093750685,47.2964 7.0723081e-007,47.3007 -4.5610292e-007,47.3051 1.1172282e-006,47.3095 -4.0132213e-006,47.3138 0.18749098,47.3182 0.31250226,47.3226 0.093761303,47.3269 0.34378642,47.3313 0.96883148,47.3357 1.125011,47.3400 0.84368873,47.3444 0.28119835,47.3488 -2.1788288e-005,47.3531 5.6146405e-006,47.3575 -6.6783343e-007,47.3619 -2.9442951e-006,47.3662 0.28126457,47.3706 0.74999356,47.3750 0.18751021,47.3794 0.18753482,47.3837 0.18746749,47.3881 -2.2926306e-005,47.3925 6.1426176e-006,47.3968 -1.6417066e-006,47.4012 4.2354833e-007,47.4056 -5.2303278e-008,47.4099 -2.1440876e-007,47.4143 9.1004944e-007,47.4187 -3.4261591e-006,47.4231 0.18749306,47.4274 0.3124997,47.4318 0.18750812,47.4362 0.093771845,47.4405 0.34375983,47.4449 0.53122139,47.4493 0.43748733,47.4537 0.62502164,47.4580 0.34375381,47.4624 0.18748823,47.4668 -2.8348156e-006,47.4712 5.2687858e-007,47.4755 7.2771235e-007,47.4799 -3.4381853e-006,47.4843 1.302645e-005,47.4887 0.28128421,47.4930 0.53126758,47.4974 0.46872866,47.5018 0.1874972,47.5062 0.3437975,47.5105 0.49998224,47.5149 0.18744032,47.5193 -1.029499e-005,47.5237 2.7590129e-006,47.5280 -7.3995949e-007,47.5324 2.0053062e-007,47.5368 -6.2084823e-008,47.5412 4.7791069e-008,47.5455 -1.2908723e-007,47.5499 4.6860629e-007,47.5543 -1.7455243e-006,47.5587 0.062507898,47.5631 0.43750986,47.5674 0.43748781,47.5718 0.093742929,47.5762 3.8387711e-006,47.5806 -2.0917214e-006,47.5849 4.5281968e-006,47.5893 0.031249914,47.5937 -4.1935004e-006,47.5981 9.2559168e-007,47.6025 4.9167318e-007,47.6068 -2.8927238e-006,47.6112 1.1080442e-005,47.6156 0.18756707,47.6200 0.68758172,47.6244 0.99996275,47.6287 0.59366214,47.6331 0.18747127,47.6375 0.031244036,47.6419 0.031252071,47.6463 9.2218386e-008,47.6507 -2.4712591e-008,47.6550 6.6221144e-009,47.6594 -1.7732344e-009,47.6638 4.701135e-010,47.6682 -1.0702483e-010,47.6726 -4.2073209e-011,47.6769 2.753614e-010,47.6813 -1.0594894e-009,47.6857 3.9630206e-009,47.6901 -1.4794171e-008,47.6945 5.5219569e-008,47.6989 -2.0610609e-007,47.7033 7.6928694e-007,47.7076 -2.8713484e-006,47.7120 1.0717252e-005,47.7164 0.093765572,47.7208 0.093732536,47.7252 0.093725257,47.7296 0.31248704,47.7339 0.62500817,47.7383 0.78126919,47.7427 0.50000376,47.7471 0.37498942,47.7515 0.31249955,47.7559 0.093759999,47.7603 0.03124818,47.7647 0.37498695,47.7690 0.49999973,47.7734 0.18751414,47.7778 2.5923105e-006,47.7822 -4.3619178e-007,47.7866 -8.4793811e-007,47.7910 3.8284352e-006,47.7954 0.031262208,47.7998 0.093742847,47.8041 -1.0279447e-005,47.8085 2.7688022e-006,47.8129 -7.9467225e-007,47.8173 4.0961598e-007,47.8217 -8.4379735e-007,47.8261 2.9658686e-006,47.8305 0.093801998,47.8349 0.31251949,47.8393 0.24994171,47.8437 0.15624449,47.8480 0.43755588,47.8524 0.65622658,47.8568 0.093702942,47.8612 5.7650577e-006,47.8656 -1.5200993e-006,47.8700 3.1471461e-007,47.8744 2.6144556e-007,47.8788 -1.3606888e-006,47.8832 0.03126369,47.8876 0.28124467,47.8920 0.28125477,47.8964 0.21881816,47.9008 0.50008982,47.9051 0.74997592,47.9095 0.3436327,47.9139 -4.0054474e-005,47.9183 0.093754925,47.9227 0.093746856,47.9271 0.31249309,47.9315 0.49999529,47.9359 0.18753971,47.9403 0.3750892,47.9447 1.0625149,47.9491 0.68741989,47.9535 0.18745618,47.9579 2.2061433e-006,47.9623 -2.9690666e-006,47.9667 9.6709809e-006,47.9711 0.12502176,47.9755 0.49998805,47.9799 0.43747714,47.9843 0.093752809,47.9887 2.9989569e-006,47.9931 1.0314297e-006,47.9975 0.093750447,48.0019 -2.8066063e-006,48.0063 0.09374699,48.0107 0.34374219,48.0151 0.28125662,48.0195 3.9747806e-006,48.0239 0.093738958,48.0283 0.18749759,48.0327 0.24999021,48.0371 0.187547,48.0415 0.31255114,48.0459 0.3437289,48.0503 0.18746133,48.0547 -1.7693637e-005,48.0591 4.7413719e-006,48.0635 -1.2699654e-006,48.0679 3.3798568e-007,48.0723 -8.1841172e-008,48.0767 -1.0660991e-008,48.0811 1.2450879e-007,48.0855 -4.8742874e-007,48.0899 0.031243976,48.0943 0.093752138,48.0987 5.3102344e-006,48.1031 -9.3709139e-007,48.1075 -1.5626555e-006,48.1119 7.1886438e-006,48.1163 0.093774341,48.1207 0.18750021,48.1251 0.1249745,48.1295 -3.0214953e-006,48.1339 0.031262387,48.1383 0.28124428,48.1427 0.12499125,48.1471 0.062501304,48.1515 0.15625016,48.1559 0.12499943,48.1603 -1.4023576e-006,48.1647 0.093755484,48.1691 0.15623298,48.1735 0.12507111,48.1779 0.96890789,48.1824 1.499949,48.1868 1.2498301,48.1912 0.84370536,48.1956 0.43756881,48.2000 0.40629539,48.2044 0.37500316,48.2088 0.43747118,48.2132 0.40620679,48.2176 0.093753248,48.2220 -3.5480502e-007,48.2264 0.093736313,48.2308 0.31249529,48.2352 0.18751456,48.2397 6.3778702e-006,48.2441 -2.8363675e-006,48.2485 4.9674386e-006,48.2529 0.031249883,48.2573 -4.5044812e-006,48.2617 1.2223109e-006,48.2661 -3.842909e-007,48.2705 3.1474903e-007,48.2749 -8.7476133e-007,48.2793 3.1846246e-006,48.2838 0.093789771,48.2882 0.31251469,48.2926 0.28120691,48.2970 0.12498358,48.3014 0.093753837,48.3058 -1.7108249e-006,48.3102 9.1288751e-007,48.3146 -1.9407512e-006,48.3191 0.18749647,48.3235 0.34374878,48.3279 0.31250387,48.3323 3.0317135e-006,48.3367 -1.1209139e-006,48.3411 1.4517625e-006,48.3455 -4.6865439e-006,48.3499 1.7296221e-005,48.3544 0.18754056,48.3588 0.31249756,48.3632 0.37494284,48.3676 0.5624674,48.3720 0.56252116,48.3764 0.093767866,48.3808 -4.7654707e-006,48.3853 0.093745679,48.3897 0.43749627,48.3941 0.62499177,48.3985 0.43749702,48.4029 0.18754594,48.4073 0.1875433,48.4118 0.18746373,48.4162 0.031219063,48.4206 1.3011509e-006,48.4250 -3.3206859e-007,48.4294 2.6978022e-008,48.4338 2.2421932e-007,48.4383 0.18749809,48.4427 0.09375637,48.4471 0.09378168,48.4515 0.40630129,48.4559 0.62503642,48.4604 0.53118414,48.4648 0.12494287,48.4692 0.093755513,48.4736 -8.4220464e-006,48.4780 0.093752511,48.4825 0.18749946,48.4869 0.09374968,48.4913 7.6117112e-007,48.4957 -2.7471667e-006,48.5001 0.093746476,48.5046 0.093753085,48.5090 0.093754999,48.5134 0.12499926,48.5178 -2.0801754e-006,48.5222 4.6480741e-007,48.5267 2.2120975e-007,48.5311 -1.3498516e-006,48.5355 0.18760262,48.5399 0.93759537,48.5444 0.90615678,48.5488 0.24990423,48.5532 -1.2132445e-005,48.5576 0.03126261,48.5621 0.40626323,48.5665 0.40623635,48.5709 -1.0141937e-005,48.5753 2.7054352e-006,48.5798 -6.787252e-007,48.5842 9.1583487e-009,48.5886 0.34375009,48.5930 0.46874988,48.5975 0.18749991,48.6019 0.093750268,48.6063 0.093749985,48.6107 -2.5602316e-007,48.6152 1.0068293e-006,48.6196 -3.7716943e-006,48.6240 0.093744844,48.6284 0.093755156,48.6329 3.7771233e-006,48.6373 -1.021535e-006,48.6417 3.0862094e-007,48.6461 -2.128568e-007,48.6506 5.4283288e-007,48.6550 -1.9586737e-006,48.6594 7.2926341e-006,48.6639 0.62501407,48.6683 0.68750226,48.6727 0.28123534,48.6771 -9.4016732e-006,48.6816 2.5394324e-006,48.6860 -7.5507279e-007,48.6904 4.8062424e-007,48.6949 -1.1674713e-006,48.6993 4.1896847e-006,48.7037 0.093783647,48.7081 0.31252855,48.7126 0.31247029,48.7170 0.18754265,48.7214 0.50003666,48.7259 0.34366921,48.7303 0.031210359,48.7347 0.12502889,48.7392 0.5312745,48.7436 0.53122449,48.7480 0.2187262,48.7525 1.6162988e-006,48.7569 -3.9199944e-007,48.7613 -4.8490918e-008,48.7658 5.8607441e-007,48.7702 -2.2960621e-006,48.7746 8.5990878e-006,48.7791 0.093781546,48.7835 0.18749996,48.7879 0.093718648,48.7924 -9.2368118e-006,48.7968 4.6818086e-006,48.8012 -9.4904499e-006,48.8057 0.18748695,48.8101 0.34376401,48.8145 0.40625969,48.8190 -5.0308495e-006,48.8234 0.09375114,48.8278 4.7189005e-007,48.8323 8.1214893e-008,48.8367 0.18750031,48.8412 0.18749981,48.8456 0.093749374,48.8500 1.6071444e-006,48.8545 -5.8282976e-006,48.8589 0.031297911,48.8633 0.31254596,48.8678 0.34375,48.8722 0.31245402,48.8767 0.031202121,48.8811 5.8117826e-006,48.8855 -1.5551028e-006,48.8900 4.0801453e-007,48.8944 -7.6787444e-008,48.8988 -1.0092261e-007,48.9033 4.8054136e-007,48.9077 -1.8214378e-006,48.9122 0.031275567,48.9166 0.28125897,48.9210 0.1249724,48.9255 -7.9943984e-006,48.9299 0.093747362,48.9344 0.18750064,48.9388 0.09375006,48.9432 0.28122556,48.9477 0.84374034,48.9521 0.53127837,48.9566 1.2792925e-005,48.9610 -3.4281857e-006,48.9655 9.184684e-007,48.9699 -2.4532628e-007,48.9743 6.2739581e-008,48.9788 -5.6048055e-009,48.9832 -4.0332033e-008,48.9877 1.6695252e-007,48.9921 0.031250075,48.9966 -4.7049286e-007,49.0010 1.1027455e-006,49.0054 -3.9408837e-006,49.0099 1.4662322e-005,49.0143 0.25001979,49.0188 0.34375355,49.0232 0.31248128,49.0277 0.031231476,49.0321 2.9885946e-006,49.0366 -1.0786756e-006,49.0410 0.0312478,49.0454 0.093750373,49.0499 4.2328747e-006,49.0543 -7.8034936e-006,49.0588 2.6983684e-005,49.0632 0.18755974,49.0677 0.56250811,49.0721 0.34368807,49.0766 -3.4242279e-005,49.0810 8.902678e-006,49.0855 -1.3647052e-006,49.0899 0.12504509,49.0944 0.93748611,49.0988 0.8749516,49.1033 0.34376112,49.1077 0.093754686,49.1122 1.4497263e-006,49.1166 -9.7083762e-007,49.1211 2.4337369e-006,49.1255 -8.7649942e-006,49.1300 3.2629661e-005,49.1344 0.31257024,49.1389 0.50000429,49.1433 0.3436788,49.1478 0.43744797,49.1522 0.65624905,49.1567 0.34376106,49.1611 0.093761757,49.1656 1.4376011e-006,49.1700 -3.7652089e-007,49.1745 6.8327239e-008,49.1789 1.032663e-007,49.1834 -4.8145472e-007,49.1878 1.8227472e-006,49.1923 -6.8102513e-006,49.1967 0.31247598,49.2012 0.78123528,49.2056 0.78126472,49.2101 0.31252402,49.2145 6.8139648e-006,49.2190 -1.8261527e-006,49.2234 4.8992973e-007,49.2279 -1.3337508e-007,49.2323 4.351994e-008,49.2368 -4.0694193e-008,49.2413 1.1926541e-007,49.2457 -4.3641214e-007,49.2502 1.626554e-006,49.2546 -6.0704415e-006,49.2591 0.093774781,49.2635 0.53124338,49.2680 0.93745452,49.2724 0.68751025,49.2769 0.31251779,49.2814 0.12499793,49.2858 0.21874902,49.2903 0.18750118,49.2947 0.18749665,49.2992 0.18750356,49.3036 0.093748607,49.3081 0.093830839,49.3126 0.84388977,49.3170 1.4062399,49.3215 0.90612257,49.3259 0.1249281,49.3304 -4.825019e-006,49.3348 1.2943882e-006,49.3393 -3.5202825e-007,49.3438 1.1359134e-007,49.3482 -1.0230886e-007,49.3527 2.9566479e-007,49.3571 -1.0804608e-006,49.3616 0.093761697,49.3661 0.43756971,49.3705 0.81256783,49.3750 0.7499364,49.3794 0.18741873,49.3839 -3.8628573e-006,49.3884 -1.5249092e-006,49.3928 0.093816511,49.3973 0.59382224,49.4018 0.90618747,49.4062 0.49992949,49.4107 -4.8294228e-006,49.4151 1.3957513e-006,49.4196 -7.5312221e-007,49.4241 1.6167628e-006,49.4285 -5.7144894e-006,49.4330 0.093755171,49.4375 0.50007111,49.4419 0.81255591,49.4464 0.59373224,49.4508 0.40623295,49.4553 0.31245631,49.4598 0.31245425,49.4642 1.062458,49.4687 1.5625501,49.4732 1.4688792,49.4776 1.0625161,49.4821 0.59364861,49.4866 0.031187005,49.4910 8.2833558e-006,49.4955 0.34374475,49.5000 0.56250226,49.5044 0.62500215,49.5089 0.93748635,49.5134 0.59375316,49.5178 0.18750928,49.5223 0.40624726,49.5268 0.1874963,49.5312 0.34373605,49.5357 0.56249458,49.5402 0.5625056,49.5446 0.31251565,49.5491 7.5947373e-006,49.5536 -2.9580515e-006,49.5580 4.2370898e-006,49.5625 -1.3991553e-005,49.5670 5.1734496e-005,49.5715 0.34384969,49.5759 0.65626705,49.5804 0.65616179,49.5849 0.28121412,49.5893 0.34379101,49.5938 0.3437075,49.5983 0.031213926,49.6027 5.3087597e-006,49.6072 -1.4226299e-006,49.6117 3.812043e-007,49.6162 -1.0203808e-007,49.6206 2.6908081e-008,49.6251 -5.5833635e-009,49.6296 -4.5781769e-009,49.6340 2.3899387e-008,49.6385 -9.1029158e-008,49.6430 3.4025285e-007,49.6475 -1.2701147e-006,49.6519 0.1875113,49.6564 0.65624797,49.6609 0.49998906,49.6654 0.031252462,49.6698 0.093749106,49.6743 0.03125111,49.6788 -4.2114183e-007,49.6833 1.970348e-006,49.6877 -7.4610425e-006,49.6922 2.7876749e-005,49.6967 0.18752398,49.7012 0.49994344,49.7056 0.56246668,49.7101 0.5000276,49.7146 0.093761213,49.7191 0.31247967,49.7235 0.93749148,49.7280 0.68752998,49.7325 0.62503219,49.7370 0.6250003,49.7414 0.37498012,49.7459 -1.2284379e-005,49.7504 0.031252258,49.7549 0.093750104,49.7594 0.18750009,49.7638 0.031251263,49.7683 5.9889608e-008,49.7728 -1.0664986e-007,49.7773 3.6674442e-007,49.7817 0.18749766,49.7862 0.40624815,49.7907 0.12499982,49.7952 0.093752854,49.7997 -2.4758072e-007,49.8041 0.093745939,49.8086 0.093753599,49.8131 2.4752726e-006,49.8176 -6.6336361e-007,49.8221 1.7792351e-007,49.8265 -4.8261182e-008,49.8310 1.5102874e-008,49.8355 -1.2146274e-008,49.8400 3.3484277e-008,49.8445 -1.2180318e-007,49.8490 0.0937398,49.8534 0.56249309,49.8579 0.46876001,49.8624 0.062508553,49.8669 -6.0213683e-006,49.8714 2.1557715e-005,49.8758 0.093749985,49.8803 -2.1516196e-005,49.8848 5.9303466e-006,49.8893 -2.2030197e-006,49.8938 2.881389e-006,49.8983 0.062499888,49.9028 -2.4360631e-006,49.9072 6.5443953e-007,49.9117 -1.8144161e-007,49.9162 7.1261404e-008,49.9207 -1.0359525e-007,49.9252 3.4315016e-007,49.9297 -1.2691365e-006,49.9341 4.7338895e-006,49.9386 0.093756467,49.9431 0.093743533,49.9476 -4.7338081e-006,49.9521 1.270412e-006,49.9566 -3.4734694e-007,49.9611 1.1884645e-007,49.9656 -1.2801426e-007,49.9700 0.093733124,49.9745 0.49998325,49.9790 0.50001675,49.9835 0.093766883,49.9880 1.1450339e-007,49.9925 -6.9388221e-008,49.9970 1.6305492e-007,50.0015 -5.8288919e-007,50.0060 2.168727e-006,50.0104 -8.092863e-006,50.0149 3.0205876e-005,50.0194 0.5001055,50.0239 1.0937979,50.0284 0.90615207,50.0329 0.18741889,50.0374 5.0433182e-006,50.0419 0.031244537,50.0464 0.18748556,50.0509 0.31250465,50.0553 0.093760952,50.0598 1.3978611e-006,50.0643 -3.745979e-007,50.0688 1.0038458e-007,50.0733 -2.690131e-008,50.0778 7.2102182e-009,50.0823 -1.9367601e-009,50.0868 5.3607407e-010,50.0913 -2.0734196e-010,50.0958 2.9326661e-010,50.1003 -9.6580954e-010,50.1048 3.5703385e-009,50.1093 -1.3316932e-008,50.1137 4.970256e-008,50.1182 -1.8551266e-007,50.1227 6.9242026e-007,50.1272 -2.5844374e-006,50.1317 9.6463355e-006,50.1362 0.1875239,50.1407 0.3437635,50.1452 0.31247225,50.1497 -2.1211241e-005,50.1542 2.5809381e-006,50.1587 1.0891093e-005,50.1632 0.093755595,50.1677 0.031233944,50.1722 6.8861473e-006,50.1767 0.093755051,50.1812 0.281232,50.1857 0.34373957,50.1902 0.31251174,50.1947 7.0093706e-006,50.1992 -8.4530097e-007,50.2037 -3.6293586e-006,50.2082 0.093741305,50.2127 0.21874002,50.2172 0.40629202,50.2217 0.81257564,50.2262 0.81250095,50.2307 0.31242916,50.2352 -3.2396132e-005,50.2397 6.3639022e-006,50.2442 6.9449325e-006,50.2487 0.093762547,50.2532 0.093739547,50.2577 0.093715265,50.2622 0.50001812,50.2667 1.0625918,50.2712 0.81252754,50.2757 0.68740535,50.2802 0.7811994,50.2847 0.56252134,50.2892 0.31250715,50.2937 6.7748779e-006,50.2982 -1.8155262e-006,50.3027 4.8652333e-007,50.3072 -1.3037811e-007,50.3117 3.4938619e-008,50.3162 -9.3627923e-009,50.3207 2.5089175e-009,50.3252 -6.7190375e-010,50.3297 1.7843681e-010,50.3342 -4.177287e-011,50.3387 -1.136659e-011,50.3432 8.7253683e-011,50.3477 -3.3768466e-010,50.3522 1.2636168e-009,50.3567 -4.7172724e-009,50.3612 1.7607302e-008,50.3657 -6.5718766e-008,50.3702 2.4529325e-007,50.3747 -9.1554926e-007,50.3792 0.031248746,50.3838 0.031251259,50.3883 8.9407223e-007,50.3928 -1.6245804e-007,50.3973 -2.4436753e-007,50.4018 1.1400739e-006,50.4063 -4.3163841e-006,50.4108 1.6127144e-005,50.4153 0.093771994,50.4198 0.093728006,50.4243 -1.6238855e-005,50.4288 4.7870417e-006,50.4333 -2.9078185e-006,50.4378 0.03128425,50.4423 0.34381106,50.4469 0.75000197,50.4514 0.34368104,50.4559 -3.371264e-005,50.4604 8.8150782e-006,50.4649 -1.544081e-006,50.4694 -2.640038e-006,50.4739 0.093744747,50.4784 0.093756281,50.4829 -2.5284189e-006,50.4874 0.21871828,50.4920 0.68748957,50.4965 0.50002921,50.5010 0.093767159,50.5055 -6.6986485e-007,50.5100 0.062503189,50.5145 0.15624149,50.5190 0.34373927,50.5235 0.28125629,50.5280 0.031267695,50.5326 0.093764685,50.5371 0.093731739,50.5416 8.1771877e-006,50.5461 0.18755738,50.5506 0.31247565,50.5551 0.093725182,50.5596 0.18753937,50.5642 0.34375545,50.5687 0.31247762,50.5732 0.09372104,50.5777 0.031247798,50.5822 0.093760945,50.5867 0.093736447,50.5912 -1.2199927e-005,50.5958 6.8936388e-006,50.6003 0.093815401,50.6048 0.50005943,50.6093 0.59375113,50.6138 0.49997613,50.6183 0.3124226,50.6229 -3.4824381e-005,50.6274 0.093760982,50.6319 0.18749225,50.6364 0.37499443,50.6409 0.43749687,50.6454 0.28125238,50.6500 0.093761399,50.6545 0.031251892,50.6590 -4.9138598e-006,50.6635 1.3255635e-006,50.6680 -3.8788866e-007,50.6726 2.2586876e-007,50.6771 -5.1560045e-007,50.6816 1.8367132e-006,50.6861 -6.8319573e-006,50.6906 0.25005659,50.6952 0.96881258,50.6997 1.1562099,50.7042 1.124933,50.7087 0.74997807,50.7132 0.37500975,50.7178 0.093753859,50.7223 2.224129e-006,50.7268 -2.0006876e-006,50.7313 0.093736134,50.7358 0.34373918,50.7404 0.34375849,50.7449 0.28126466,50.7494 1.0857776e-006,50.7539 1.1382156e-005,50.7585 0.093750305,50.7630 -1.2637867e-005,50.7675 3.3507606e-006,50.7720 0.093799509,50.7765 0.50007445,50.7811 0.75001979,50.7856 0.71873593,50.7901 0.49994239,50.7946 0.18744108,50.7992 0.031238336,50.8037 0.031270288,50.8082 0.093743205,50.8127 -1.9857649e-005,50.8173 5.3232466e-006,50.8218 -1.4332836e-006,50.8263 4.0934063e-007,50.8308 -2.0394187e-007,50.8354 4.0642661e-007,50.8399 -1.4219002e-006,50.8444 5.2817172e-006,50.8489 0.031249419,50.8535 -2.9633059e-006,50.8580 -6.6852299e-006,50.8625 2.9707864e-005,50.8671 1.1563656,50.8716 2.3437757,50.8761 1.7499149,50.8806 0.78118658,50.8852 -2.0055351e-005,50.8897 5.3804656e-006,50.8942 -1.4644429e-006,50.8988 4.767596e-007,50.9033 -4.4248165e-007,50.9078 1.2932582e-006,50.9123 -4.7310277e-006,50.9169 1.7632676e-005,50.9214 0.093766809,50.9259 0.093747698,50.9305 0.53125948,50.9350 1.0312248,50.9395 0.74997908,50.9441 0.34375781,50.9486 0.093749188,50.9531 0.093750365,50.9577 0.031251088,50.9622 -1.5584711e-006,50.9667 0.093746878,50.9712 0.18750441,50.9758 0.78125465,50.9803 1.0937501,50.9848 0.68749386,50.9894 0.18748686,50.9939 0.40628862,50.9984 1.375105,51.0030 1.7813041,51.0075 1.3749323,51.0120 0.49990407,51.0166 -2.4742669e-005,51.0211 7.1311956e-006,51.0256 -3.7797831e-006,51.0302 7.9880319e-006,51.0347 0.031249395,51.0393 -5.5792493e-006,51.0438 -4.632127e-006,51.0483 2.4111063e-005,51.0529 0.18757126,51.0574 0.50002015,51.0619 0.31242147,51.0665 0.18745376,51.0710 0.31251138,51.0755 0.18750064,51.0801 1.3203974e-006,51.0846 4.7619355e-006,51.0892 0.093810007,51.0937 0.34380224,51.0982 0.34369758,51.1028 0.093690693,51.1073 -7.3771794e-006,51.1118 8.4699732e-006,51.1164 0.093779266,51.1209 0.18748686,51.1255 0.12496948,51.1300 0.093756482,51.1345 2.6445e-006,51.1391 -7.0867628e-007,51.1436 1.8993205e-007,51.1482 -5.0978969e-008,51.1527 1.396428e-008,51.1572 -4.873026e-009,51.1618 5.5268861e-009,51.1663 -1.7235894e-008,51.1709 6.3423116e-008,51.1754 -2.3648091e-007,51.1799 8.8259145e-007,51.1845 -3.2942248e-006,51.1890 0.18748516,51.1936 0.5312202,51.1981 0.87499219,51.2027 0.50004327,51.2072 0.18754612,51.2117 0.18752056,51.2163 0.18746753,51.2208 -2.8753033e-005,51.2254 9.4865063e-006,51.2299 -9.1908223e-006,51.2345 0.031273678,51.2390 0.18757784,51.2435 0.56255299,51.2481 0.56243128,51.2526 0.093668625,51.2572 0.34380773,51.2617 1.7501048,51.2663 2.499969,51.2708 1.2811524,51.2754 0.093759462,51.2799 0.34378666,51.2845 0.34370774,51.2890 0.1249568,51.2936 0.3125031,51.2981 0.093753286,51.3026 0.093741596,51.3072 0.59374225,51.3117 0.43750951,51.3163 0.093756661,51.3208 1.2281371e-006,51.3254 -4.0509858e-006,51.3299 1.497733e-005,51.3345 0.093775503,51.3390 0.28123781,51.3436 0.34373975,51.3481 0.34374622,51.3527 0.09373533,51.3572 0.18748739,51.3618 0.49998954,51.3663 0.56250447,51.3709 0.31251636,51.3754 7.378731e-006,51.3800 -1.9894094e-006,51.3845 5.7815242e-007,51.3891 -3.2301577e-007,51.3936 7.1392577e-007,51.3982 -2.5329321e-006,51.4027 0.093745269,51.4073 0.093757316,51.4118 0.093764111,51.4164 0.18750036,51.4209 0.093734451,51.4255 0.18748687,51.4300 0.31250414,51.4346 0.093758486,51.4391 1.3400597e-006,51.4437 -7.9918021e-007,51.4483 0.093748666,51.4528 0.18750083,51.4574 1.198977e-006,51.4619 -3.2209738e-007,51.4665 8.9289294e-008,51.4710 -3.5028012e-008,51.4756 5.0818475e-008,51.4801 -1.6826063e-007,51.4847 6.2228736e-007,51.4892 -2.3211269e-006,51.4938 0.093735449,51.4984 0.37497675,51.5029 0.59375709,51.5075 0.18753436,51.5120 0.18755299,51.5166 0.68753928,51.5211 0.65619916,51.5257 0.062446829,51.5302 0.18749142,51.5348 0.34374431,51.5394 0.31250796,51.5439 0.21875176,51.5485 0.40625075,51.5530 0.31250769,51.5576 0.093754701,51.5622 1.9038689e-006,51.5667 -2.5858396e-006,51.5713 0.03125146,51.5758 -3.2492717e-006,51.5804 0.031268526,51.5849 0.56254488,51.5895 0.875,51.5941 0.562455,51.5986 0.031231904,51.6032 1.6673193e-006,51.6077 0.093743883,51.6123 0.09375526,51.6169 0.031250123,51.6214 0.34374392,51.6260 0.56250095,51.6306 0.31250486,51.6351 0.031252887,51.6397 -1.0298332e-006,51.6442 0.28127182,51.6488 0.65627599,51.6534 0.62497425,51.6579 0.062475376,51.6625 0.093748637,51.6671 0.34374601,51.6716 0.31250405,51.6762 0.093753614,51.6807 2.3382445e-006,51.6853 -5.4130905e-006,51.6899 0.28135237,51.6944 1.1251093,51.6990 1.0936865,51.7036 0.49989259,51.7081 0.031210769,51.7127 3.2837218e-006,51.7173 -8.4139458e-007,51.7218 8.1502719e-008,51.7264 0.093742967,51.7310 0.43749386,51.7355 0.40625745,51.7401 1.0606414e-005,51.7447 0.093785286,51.7492 0.31253144,51.7538 0.31246868,51.7584 0.093714289,51.7629 -9.0002031e-006,51.7675 1.8262093e-005,51.7721 0.18753842,51.7766 0.34376729,51.7812 0.31246251,51.7858 0.062487073,51.7903 0.093747579,51.7949 -2.102494e-005,51.7995 5.6340077e-006,51.8040 -1.5089371e-006,51.8086 4.0116404e-007,51.8132 -9.5563095e-008,51.8177 -1.8958078e-008,51.8223 1.7142484e-007,51.8269 -6.6681287e-007,51.8315 2.4960825e-006,51.8360 -9.3184744e-006,51.8406 3.4781366e-005,51.8452 0.31254286,51.8497 0.34373307,51.8543 0.18745461,51.8589 0.31246501,51.8635 0.68750393,51.8680 0.71875572,51.8726 0.71875149,51.8772 0.28126058,51.8817 6.6238699e-006,51.8863 -1.828358e-006,51.8909 6.8890802e-007,51.8955 -9.2717448e-007,51.9000 0.093745455,51.9046 0.31249824,51.9092 0.18750507,51.9138 2.3339392e-006,51.9183 -3.643768e-007,51.9229 -8.767858e-007,51.9275 3.8719882e-006,51.9321 -1.4612678e-005,51.9366 5.4584318e-005,51.9412 0.31256878,51.9458 0.34371963,51.9504 0.18744303,51.9549 0.50004053,51.9595 1.5625714,51.9641 1.7499547,51.9687 0.87492591,51.9732 0.18747772,51.9778 0.18750663,51.9824 0.031246418,51.9870 0.18752551,51.9915 0.84381324,51.9961 1.0624932,52.0007 0.43743026,52.0053 0.031256042,52.0099 0.49999976,52.0144 0.093718551,52.0190 0.18751022,52.0236 0.031252299,52.0282 0.031291757,52.0328 0.37506098,52.0373 0.81249028,52.0419 1.1562012,52.0465 0.37496468,52.0511 -7.9253405e-006,52.0557 0.031248249,52.0602 0.031259071,52.0648 0.093777664,52.0694 0.18749964,52.0740 0.093723729,52.0786 -8.0375685e-006,52.0831 2.1424328e-006,52.0877 -5.3133527e-007,52.0923 -1.7329393e-008,52.0969 6.0077758e-007,52.1015 0.093774252,52.1060 0.34377345,52.1106 0.31246746,52.1152 0.093762346,52.1198 0.31254053,52.1244 0.40621835,52.1290 0.18746667,52.1335 -4.4807666e-006,52.1381 1.2082298e-006,52.1427 -3.5169793e-007,52.1473 1.9845081e-007,52.1519 0.18748087,52.1565 0.53126395,52.1611 0.78133011,52.1656 0.62498921,52.1702 0.28118479,52.1748 0.31249493,52.1794 0.18750471,52.1840 1.6281666e-006,52.1886 -4.3444908e-007,52.1932 1.0946319e-007,52.1977 -3.3562024e-009,52.2023 -9.6060965e-008,52.2069 3.876431e-007,52.2115 -1.4546609e-006,52.2161 5.4315556e-006,52.2207 0.031257614,52.2253 0.031241979,52.2299 -3.4290977e-006,52.2344 0.093767554,52.2390 0.3125152,52.2436 0.31248003,52.2482 -1.7252669e-005,52.2528 0.093753815,52.2574 0.18749663,52.2620 0.18750207,52.2666 4.0962226e-007,52.2712 0.12501718,52.2757 0.50003517,52.2803 0.65626073,52.2849 0.53128207,52.2895 0.50001037,52.2941 0.40617996,52.2987 0.24996202,52.3033 0.1875051,52.3079 0.031247936,52.3125 2.0183938e-006,52.3171 0.09376698,52.3217 0.31251207,52.3262 0.31249294,52.3308 0.28131089,52.3354 0.7501356,52.3400 1.1250207,52.3446 0.7498666,52.3492 0.18740118,52.3538 -1.0840088e-005,52.3584 2.6572329e-006,52.3630 2.1236882e-007,52.3676 0.093726523,52.3722 0.65622216,52.3768 0.68752873,52.3814 0.59381604,52.3860 0.31251347,52.3906 0.18745556,52.3952 -1.5556827e-005,52.3997 3.4724046e-008,52.4043 0.18748796,52.4089 0.31250384,52.4135 0.093759827,52.4181 1.1390044e-006,52.4227 -8.6721229e-008,52.4273 -7.9233121e-007,52.4319 0.093745649,52.4365 0.31249723,52.4411 0.31250212,52.4457 1.5297823e-005,52.4503 0.1875494,52.4549 0.5937764,52.4595 0.37495229,52.4641 0.093758889,52.4687 0.34386429,52.4733 0.75000125,52.4779 0.34363034,52.4825 0.03120343,52.4871 5.0015174e-006,52.4917 -5.7248906e-007,52.4963 -2.7124079e-006,52.5009 0.18749288,52.5055 0.18751267,52.5101 0.031252984,52.5147 -6.0533812e-006,52.5193 0.093799822,52.5239 0.31250528,52.5285 0.37497386,52.5331 0.56251073,52.5377 0.56249166,52.5423 0.31247637,52.5469 -7.284988e-006,52.5515 0.1250367,52.5561 0.53128326,52.5607 0.43746179,52.5653 0.031213388,52.5699 5.3237527e-006,52.5745 -1.4266157e-006,52.5791 3.8216822e-007,52.5837 -1.0191207e-007,52.5883 2.5440992e-008,52.5929 1.5929365e-010,52.5975 -2.6083805e-008,52.6021 1.0418734e-007,52.6067 -3.9070545e-007,52.6114 0.031243252,52.6160 0.093752764,52.6206 0.03124569,52.6252 3.9114264e-005,52.6298 0.31259662,52.6344 0.75002366,52.6390 0.56245744,52.6436 0.40617788,52.6482 0.12495868,52.6528 6.781564e-006,52.6574 -3.137623e-006,52.6620 5.7688176e-006,52.6666 -1.9939484e-005,52.6712 0.46871805,52.6758 0.65625626,52.6804 0.37503046,52.6851 1.3404459e-005,52.6897 -1.5964431e-006,52.6943 -7.0209207e-006,52.6989 2.9683561e-005,52.7035 0.34387568,52.7081 0.78128409,52.7127 0.65614825,52.7173 0.18743083,52.7219 -1.9274819e-005,52.7265 0.12501657,52.7311 0.37502944,52.7358 0.37500525,52.7404 0.21871948,52.7450 -1.7740749e-005,52.7496 4.9095956e-006,52.7542 -1.8959003e-006,52.7588 2.6737605e-006,52.7634 0.031257987,52.7680 0.31251401,52.7726 0.53125113,52.7773 0.65623087,52.7819 0.34374276,52.7865 0.1874987,52.7911 1.3054108e-005,52.7957 0.093782611,52.8003 0.18752225,52.8049 0.1874616,52.8095 -3.4450462e-005,52.8142 1.0461289e-005,52.8188 -7.3917295e-006,52.8234 0.2187207,52.8280 0.90622258,52.8326 1.1875147,52.8372 0.71878278,52.8418 0.093763933,52.8465 -1.6800115e-007,52.8511 -3.9799566e-008,52.8557 3.2725325e-007,52.8603 -1.2693479e-006,52.8649 4.7506214e-006,52.8695 0.031249974,52.8741 -4.6561327e-006,52.8788 9.4555566e-007,52.8834 8.7451417e-007,52.8880 -4.4442017e-006,52.8926 0.31248808,52.8972 0.81249779,52.9018 0.65626115,52.9065 0.093755327,52.9111 0.093731016,52.9157 0.31249943,52.9203 0.093771137,52.9249 -6.3045668e-006,52.9296 0.18748054,52.9342 0.31250641,52.9388 0.093767323,52.9434 1.9695547e-006,52.9480 -5.0541854e-007,52.9527 5.1909506e-008,52.9573 2.978681e-007,52.9619 -1.243523e-006,52.9665 4.6767027e-006,52.9711 0.18750639,52.9758 0.18749361,52.9804 -4.6790096e-006,52.9850 1.2538783e-006,52.9896 -3.3603018e-007,52.9942 9.0115385e-008,52.9989 -2.439733e-008,53.0035 7.4649344e-009,53.0081 -5.4603349e-009,53.0127 1.4377161e-008,53.0173 -5.2053391e-008,53.0220 1.9385595e-007,53.0266 -7.2344363e-007,53.0312 0.093746163,53.0358 0.34374797,53.0405 0.31250295,53.0451 8.355164e-006,53.0497 0.031256508,53.0543 0.03124289,53.0590 -5.3723634e-006,53.0636 1.3114438e-006,53.0682 1.2718728e-007,53.0728 0.15625185,53.0775 0.31249982,53.0821 0.40624261,53.0867 0.53124869,53.0913 0.12500605,53.0960 8.293095e-007,53.1006 -2.2065375e-007,53.1052 5.3220941e-008,53.1098 0.031250004,53.1145 0.031249916,53.1191 3.2990226e-007,53.1237 -1.2353195e-006,53.1283 0.18749923,53.1330 0.3437461,53.1376 0.68749529,53.1422 0.34375393,53.1469 0.093755461,53.1515 1.175991e-006,53.1561 -2.830065e-007,53.1607 -4.4098019e-008,53.1654 4.5947945e-007,53.1700 -1.7940104e-006,53.1746 0.09375675,53.1793 0.37502474,53.1839 0.62498689,53.1885 0.21872874,53.1931 5.6765384e-006,53.1978 -2.3098032e-006,53.2024 3.5624437e-006,53.2070 0.093794949,53.2117 0.34378508,53.2163 0.34372628,53.2209 0.18745591,53.2256 -1.8415247e-005,53.2302 3.0805568e-006,53.2348 6.095695e-006,53.2395 0.031249888,53.2441 -5.6468257e-006,53.2487 -4.6338291e-006,53.2534 2.4185398e-005,53.2580 0.18754044,53.2626 0.34376454,53.2673 0.40624288,53.2719 0.21869583,53.2765 0.34373349,53.2812 0.43751284,53.2858 0.53120089,53.2904 0.74997997,53.2951 0.50003815,53.2997 0.093771458,53.3043 -2.1658427e-006,53.3090 1.1994575e-005,53.3136 0.093770728,53.3182 0.18754596,53.3229 0.31247225,53.3275 0.031193675,53.3321 9.7673774e-006,53.3368 -2.3183825e-006,53.3414 -4.9496327e-007,53.3461 4.2989559e-006,53.3507 0.031261485,53.3553 0.18750949,53.3600 0.21874891,53.3646 0.093733214,53.3692 -8.3571949e-006,53.3739 2.1395069e-006,53.3785 -1.9994569e-007,53.3832 -1.3401022e-006,53.3878 0.093754508,53.3924 0.40628374,53.3971 0.50003231,53.4017 0.34370807,53.4064 -3.5115074e-005,53.4110 0.031252932,53.4156 0.093749724,53.4203 6.4153492e-006,53.4249 -1.7366534e-006,53.4295 5.306249e-007,53.4342 -3.8569891e-007,53.4388 1.0122233e-006,53.4435 -3.6635504e-006,53.4481 0.093738824,53.4528 0.093773559,53.4574 0.18754955,53.4620 0.31248477,53.4667 0.09370698,53.4713 5.6374347e-006,53.4760 0.18749928,53.4806 0.12499112,53.4852 4.0678146e-006,53.4899 -1.2586517e-006,53.4945 9.6645545e-007,53.4992 0.09379901,53.5038 0.50008613,53.5085 0.78125,53.5131 0.49991387,53.5178 0.093700923,53.5224 -6.7922554e-007,53.5270 1.9034924e-007,53.5317 -8.2106816e-008,53.5363 1.3807231e-007,53.5410 -4.7022468e-007,53.5456 1.7430003e-006,53.5503 -6.5024319e-006,53.5549 0.18748966,53.5596 0.93755639,53.5642 1.1875499,53.5689 0.65623385,53.5735 0.1874499,53.5781 -3.1476651e-005,53.5828 1.0649252e-005,53.5874 -1.1118144e-005,53.5921 3.3825847e-005,53.5967 1.1563597,53.6014 2.3438087,53.6060 2.5936296,53.6107 1.4061284,53.6153 1.218778,53.6200 0.81257284,53.6246 1.2500341,53.6293 1.0937169,53.6339 0.56245691,53.6386 0.40623078,53.6432 0.53128785,53.6479 0.62504637,53.6525 0.34370285,53.6572 -3.762505e-005,53.6618 0.093759328,53.6665 0.093747079,53.6711 0.093752384,53.6758 -3.3421363e-006,53.6804 0.093750916,53.6851 -3.3135589e-007,53.6897 0.50000429,53.6944 1.1250159,53.6990 0.90624559,53.7037 0.24998799,53.7083 -1.4059411e-006,53.7130 -1.2284322e-006,53.7176 6.3205084e-006,53.7223 0.09374997,53.7270 -6.203345e-006,53.7316 8.2020938e-007,53.7363 0.09375295,53.7409 0.53126186,53.7456 0.59375161,53.7502 0.28123218,53.7549 0.09375415,53.7595 0.18751986,53.7642 0.09373682,53.7688 -1.1057652e-005,53.7735 2.2097564e-007,53.7782 0.093749106,53.7828 3.3607305e-006,53.7875 -1.4737467e-006,53.7921 2.5341667e-006,53.7968 -8.6637001e-006,53.8014 3.2123837e-005,53.8061 0.75002241,53.8107 0.49996161,53.8154 -1.0815853e-005,53.8201 -1.4603947e-006,53.8247 1.666041e-005,53.8294 0.18753926,53.8340 0.34376907,53.8387 0.34372279,53.8433 0.18751544,53.8480 0.31251714,53.8527 0.18743895,53.8573 0.093718,53.8620 0.31250262,53.8666 0.18750812,53.8713 0.03125494,53.8760 -2.8808323e-008,53.8806 7.7201774e-009,53.8853 -2.0694821e-009,53.8899 5.5698152e-010,53.8946 -1.5824002e-010,53.8993 7.5926522e-011,53.9039 -1.4546445e-010,53.9086 5.0597776e-010,53.9132 -1.8786344e-009,53.9179 7.0092634e-009,53.9226 -2.6161047e-008,53.9272 9.7644723e-008,53.9319 -3.6445442e-007,53.9366 0.031249903,53.9412 0.093747482,53.9459 0.03127066,53.9505 0.34382108,53.9552 0.65626651,53.9599 0.43745062,53.9645 0.18745893,53.9692 -2.1757058e-005,53.9739 0.093796991,53.9785 0.50008976,53.9832 0.87499034,53.9879 0.49990273,53.9925 0.03121938,53.9972 9.7598431e-006,54.0019 -2.4323131e-006,54.0065 -3.1647652e-008,54.0112 2.5594443e-006,54.0158 -1.0207232e-005,54.0205 0.093763314,54.0252 0.7187829,54.0298 0.59377003,54.0345 0.49997383,54.0392 0.12496655,54.0438 -2.4704937e-006,54.0485 2.1601691e-005,54.0532 0.093751185,54.0578 0.09380877,54.0625 0.68757814,54.0672 1.37497,54.0719 1.2811564,54.0765 0.37498045,54.0812 1.3439121,54.0859 3.1251078,54.0905 3.0311332,54.0952 1.0935974,54.0999 0.31246597,54.1045 0.56251192,54.1092 0.43751761,54.1139 0.21874544,54.1185 0.18749294,54.1232 0.031253241,54.1279 -4.5974988e-007,54.1326 5.7253743e-008,54.1372 2.3080938e-007,54.1419 -9.806032e-007,54.1466 3.6919791e-006,54.1512 0.093803279,54.1559 0.34379819,54.1606 0.34370178,54.1653 0.093696654,54.1699 -3.3286105e-006,54.1746 -3.6948063e-007,54.1793 4.8074135e-006,54.1839 0.12506357,54.1886 0.37504649,54.1933 0.31244627,54.1980 0.093695663,54.2026 -7.2008665e-006,54.2073 0.031268336,54.2120 0.093738578,54.2167 0.093734406,54.2213 0.03126077,54.2260 -2.4704887e-006,54.2307 0.093747459,54.2354 0.093752638,54.2400 1.963826e-006,54.2447 -5.0551762e-007,54.2494 5.8039085e-008,54.2541 2.7344518e-007,54.2587 -1.1519504e-006,54.2634 0.093736336,54.2681 0.31249925,54.2728 0.0937666,54.2775 -9.1129205e-006,54.2821 0.12504083,54.2868 1.437587,54.2915 1.8124607,54.2962 0.65617275,54.3008 -4.4500948e-006,54.3055 1.1919758e-006,54.3102 -3.1736465e-007,54.3149 7.7362522e-008,54.3196 7.9496241e-009,54.3242 -1.0918146e-007,54.3289 0.03124672,54.3336 0.40625471,54.3383 0.50000584,54.3430 0.18749452,54.3476 -1.5526243e-006,54.3523 -2.3476241e-006,54.3570 1.0944467e-005,54.3617 0.093763351,54.3664 0.31262341,54.3710 0.9687885,54.3757 0.5936296,54.3804 0.18744795,54.3851 0.093735985,54.3898 0.09375535,54.3944 -9.6105077e-006,54.3991 3.086992e-005,54.4038 0.34385708,54.4085 0.7813251,54.4132 0.74988669,54.4179 0.093650825,54.4225 0.03126245,54.4272 -8.1494245e-006,54.4319 2.186054e-006,54.4366 -5.9397712e-007,54.4413 1.8963982e-007,54.4460 -1.6453589e-007,54.4506 0.031250112,54.4553 0.093749747,54.4600 1.2706971e-006,54.4647 -4.8568686e-006,54.4694 1.8158602e-005,54.4741 0.18755884,54.4788 0.56265068,54.4834 1.0937485,54.4881 0.49981582,54.4928 -4.8343289e-005,54.4975 1.2927281e-005,54.5022 -3.3609927e-006,54.5069 5.1535358e-007,54.5116 1.3000797e-006,54.5163 -5.716342e-006,54.5209 2.1567468e-005,54.5256 0.87507862,54.5303 2.1562676,54.5350 1.7186649,54.5397 0.31246075,54.5444 1.7145219e-005,54.5491 0.093752787,54.5538 0.18752313,54.5584 0.40633819,54.5631 0.75002682,54.5678 0.56242788,54.5725 0.3750253,54.5772 0.68753749,54.5819 0.56242806,54.5866 0.21872672,54.5913 0.34386003,54.5960 0.78129786,54.6007 0.62487549,54.6053 0.84366626,54.6100 0.87500566,54.6147 0.40625116,54.6194 0.031250641,54.6241 9.8990472e-007,54.6288 0.031245397,54.6335 0.18751638,54.6382 0.40626755,54.6429 0.40623876,54.6476 0.28123036,54.6523 0.18748274,54.6570 0.31250542,54.6617 0.093761295,54.6664 1.5082011e-006,54.6710 -4.2403721e-007,54.6757 1.8780597e-007,54.6804 -3.2717634e-007,54.6851 1.1209997e-006,54.6898 -4.1572339e-006,54.6945 1.5509484e-005,54.6992 0.093751632,54.7039 0.031247802,54.7086 0.093748935,54.7133 -1.3394882e-005,54.7180 3.388782e-006,54.7227 -1.5882534e-007,54.7274 -2.7541405e-006,54.7321 0.28124219,54.7368 0.50000012,54.7415 0.31250811,54.7462 0.062502824,54.7509 -1.1550343e-006,54.7556 3.0960013e-007,54.7603 -8.3251152e-008,54.7650 2.3373754e-008,54.7697 -1.0236025e-008,54.7744 1.7569725e-008,54.7791 -6.0048222e-008,54.7838 2.2264518e-007,54.7885 -8.3061525e-007,54.7932 3.1001248e-006,54.7979 -1.1571035e-005,54.8026 0.093775101,54.8073 0.812545,54.8120 0.68749207,54.8167 0.28121194,54.8214 -1.9165245e-005,54.8261 5.7745951e-006,54.8308 -3.9315e-006,54.8355 9.9518575e-006,54.8402 0.31252933,54.8449 0.78125638,54.8496 0.74998504,54.8543 0.18748009,54.8590 -1.0509571e-005,54.8637 1.4013493e-006,54.8684 0.093744859,54.8731 0.18750021,54.8778 0.093754314,54.8825 1.5013491e-006,54.8872 -2.6891823e-007,54.8919 -4.2588289e-007,54.8966 0.031247096,54.9013 0.093747407,54.9060 0.093753509,54.9107 3.1806094e-006,54.9154 -1.6018122e-006,54.9201 3.2266457e-006,54.9248 -1.1305809e-005,54.9295 0.34372908,54.9342 0.5624944,54.9389 0.5000177,54.9436 0.093767263,54.9483 1.7074233e-006,54.9531 -5.9930594e-006,54.9578 2.2267022e-005,54.9625 0.18755995,54.9672 0.375,54.9719 0.18744004,54.9766 -2.2179525e-005,54.9813 5.7192124e-006,54.9860 -6.950263e-007,54.9907 -2.940036e-006,54.9954 1.2456583e-005,55.0001 0.18756241,55.0048 0.50003511,55.0095 0.49998501,55.0143 0.71871376,55.0190 0.90621328,55.0237 0.59374273,55.0284 0.18754601,55.0331 0.37504604,55.0378 0.87496537,55.0425 0.84368509,55.0472 0.093747489,55.0519 0.18752627,55.0566 0.18748066,55.0614 -1.1631217e-005,55.0661 3.1169084e-006,55.0708 -8.3526265e-007,55.0755 2.2383193e-007,55.0802 -5.9982007e-008,55.0849 1.6073852e-008,55.0896 -4.3074389e-009,55.0943 1.1543082e-009,55.0990 -3.0936509e-010,55.1038 8.303782e-011,55.1085 -2.2755542e-011,55.1132 7.9763201e-012,55.1179 -9.1482742e-012,55.1226 2.8618991e-011,55.1273 -1.0533799e-010,55.1320 3.9277184e-010,55.1368 -1.4658951e-009,55.1415 5.4713527e-009,55.1462 -2.0421544e-008,55.1509 7.6222392e-008,55.1556 -2.8449628e-007,55.1603 1.0618681e-006,55.1650 -3.9633692e-006,55.1698 1.479308e-005,55.1745 0.093749978,55.1792 -1.4742925e-005,55.1839 3.8109361e-006,55.1886 -4.9929645e-007,55.1933 -1.8143523e-006,55.1981 7.7575905e-006,55.2028 0.093788505,55.2075 0.18748158,55.2122 -3.2574626e-005,55.2169 5.4373509e-006,55.2216 0.093736783,55.2264 0.1875017,55.2311 0.093756452,55.2358 1.8223758e-005,55.2405 0.093749009,55.2452 -1.4258242e-005,55.2499 3.7381953e-006,55.2547 -6.9309084e-007,55.2594 -9.6633528e-007,55.2641 4.5589932e-006,55.2688 0.093787976,55.2735 0.31253284,55.2783 0.31246462,55.2830 0.093724564,55.2877 0.18750866,55.2924 0.31250101,55.2971 0.18748717,55.3019 0.09373375,55.3066 0.31251678,55.3113 0.28126693,55.3160 0.093733504,55.3208 -1.7717148e-005,55.3255 1.9609455e-005,55.3302 0.53128588,55.3349 0.90621668,55.3396 0.81245202,55.3444 0.62500203,55.3491 0.84375703,55.3538 0.78127193,55.3585 0.40627566,55.3633 0.093734741,55.3680 0.3124755,55.3727 0.5625087,55.3774 0.37500432,55.3822 0.031258222,55.3869 0.34376952,55.3916 0.56250864,55.3963 0.49998069,55.4011 0.093734361,55.4058 -2.5096813e-006,55.4105 1.7544671e-005,55.4152 0.093750156,55.4200 -1.8228082e-005,55.4247 4.9402461e-006,55.4294 -1.53112e-006,55.4341 1.1838337e-006,55.4389 -3.2043931e-006,55.4436 0.18749256,55.4483 0.34374967,55.4530 0.18750878,55.4578 -1.4872517e-006,55.4625 1.6247681e-005,55.4672 0.50007576,55.4720 1.1875755,55.4767 1.0624827,55.4814 0.499897,55.4861 0.031197717,55.4909 1.3658161e-005,55.4956 0.031247659,55.5003 -4.3001155e-006,55.5051 1.4032497e-006,55.5098 -1.3125641e-006,55.5145 0.031250101,55.5193 9.2225451e-007,55.5240 -3.6189739e-008,55.5287 -7.7767709e-007,55.5334 3.1472366e-006,55.5382 0.21874344,55.5429 0.56248271,55.5476 0.65623993,55.5524 0.40627053,55.5571 0.031267677,55.5618 0.093763657,55.5666 0.21879494,55.5713 0.31248319,55.5760 0.093703948,55.5808 -3.1670472e-006,55.5855 5.8957983e-007,55.5902 8.0915152e-007,55.5950 -3.8266558e-006,55.5997 0.093819909,55.6044 0.50003749,55.6092 0.31241477,55.6139 0.31246072,55.6186 0.50000846,55.6234 0.34375185,55.6281 0.1875034,55.6328 0.093753099,55.6376 0.031254146,55.6423 -4.9466798e-006,55.6470 0.093770586,55.6518 0.18759122,55.6565 0.5000295,55.6613 0.40615052,55.6660 0.031201802,55.6707 1.3610059e-005,55.6755 0.031241488,55.6802 0.34373716,55.6849 0.53126353,55.6897 0.2812719,55.6944 0.18748899,55.6992 -7.7098348e-006,55.7039 1.8934807e-006,55.7086 1.3674973e-007,55.7134 -2.440941e-006,55.7181 0.093742557,55.7228 0.3437584,55.7276 0.28125715,55.7323 0.18751891,55.7371 0.28127658,55.7418 0.28121823,55.7465 0.031224877,55.7513 6.7331948e-006,55.7560 -1.8052783e-006,55.7608 4.872544e-007,55.7655 -1.4356318e-007,55.7702 8.6955517e-008,55.7750 -2.0426543e-007,55.7797 7.3017463e-007,55.7845 0.15625104,55.7892 0.15624887,55.7940 -2.9617914e-007,55.7987 -1.4455105e-006,55.8034 0.1874949,55.8082 0.49999914,55.8129 0.59375376,55.8177 0.28125286,55.8224 0.093750723,55.8272 -2.0084401e-007,55.8319 5.3211028e-008,55.8366 -1.198012e-008,55.8414 -5.2968132e-009,55.8461 3.3172157e-008,55.8509 -1.2740482e-007,55.8556 4.7649402e-007,55.8604 -1.7787474e-006,55.8651 6.6391503e-006,55.8699 0.093750745,55.8746 0.18754247,55.8793 0.59381247,55.8841 0.84371614,55.8888 1.1249126,55.8936 0.74998158,55.8983 0.18753715,55.9031 0.5625543,55.9078 1.3125355,55.9126 1.3124741,55.9173 0.7499485,55.9221 0.09372554,55.9268 4.3683272e-006,55.9316 -1.1706371e-006,55.9363 3.1379091e-007,55.9411 -8.4410914e-008,55.9458 2.3821944e-008,55.9506 -1.0869062e-008,55.9553 1.9653852e-008,55.9601 -6.7752374e-008,55.9648 2.513803e-007,55.9696 -9.3786116e-007,55.9743 3.5004098e-006,55.9791 0.093791604,55.9838 0.34376451,55.9886 0.28120258,55.9933 0.093723506,55.9981 0.31249368,56.0028 0.28126034,56.0076 0.031261634,56.0123 0.093736842,56.0171 0.093782313,56.0218 0.1875678,56.0266 0.34377217,56.0313 0.40619385,56.0361 0.37492865,56.0408 0.40624398,56.0456 0.18751785,56.0503 0.031255446,56.0551 4.9181966e-007,56.0598 -1.3221499e-007,56.0646 3.6992152e-008,56.0693 -1.5741259e-008,56.0741 2.5971723e-008,56.0788 -8.8153286e-008,56.0836 3.2667333e-007,56.0884 -1.2186599e-006,56.0931 0.093737416,56.0979 0.31249872,56.1026 0.18750171,56.1074 0.31248266,56.1121 0.49999958,56.1169 0.31251901,56.1216 0.031268246,56.1264 0.18755217,56.1312 0.50001168,56.1359 0.34372258,56.1407 0.21872537,56.1454 -2.4912146e-005,56.1502 1.5822203e-005,56.1549 0.093766376,56.1597 0.21879917,56.1645 0.37498713,56.1692 0.093690023,56.1740 -2.1899596e-006,56.1787 4.6831224e-007,56.1835 3.1697687e-007,56.1882 -1.7364533e-006,56.1930 0.093739487,56.1978 0.31249094,56.2025 0.40626335,56.2073 0.062510103,56.2120 -3.1332715e-006,56.2168 9.2325314e-007,56.2216 -5.5946822e-007,56.2263 1.3146615e-006,56.2311 -4.6996161e-006,56.2358 1.7485514e-005,56.2406 0.18751535,56.2454 0.093724027,56.2501 7.9513948e-006,56.2549 0.28129929,56.2597 0.4062494,56.2644 0.28120312,56.2692 -1.6313021e-005,56.2739 0.0312634,56.2787 0.09374851,56.2835 0.031242581,56.2882 -4.6028977e-006,56.2930 0.093751796,56.2978 -2.5866032e-006,56.3025 0.34373528,56.3073 0.56250155,56.3120 0.31251231,56.3168 0.031255342,56.3216 6.3590551e-007,56.3263 -4.1082358e-006,56.3311 0.093750983,56.3359 1.7783159e-007,56.3406 1.3127082e-005,56.3454 0.093750283,56.3502 -1.426408e-005,56.3549 3.8222229e-006,56.3597 -1.0234093e-006,56.3645 2.7103829e-007,56.3692 -6.0642051e-008,56.3740 -2.8501814e-008,56.3788 1.746742e-007,56.3835 -6.7026292e-007,56.3883 2.5066236e-006,56.3931 -9.3571516e-006,56.3978 3.4925415e-005,56.4026 0.25001505,56.4074 0.093707882,56.4121 8.0938535e-006,56.4169 0.093767196,56.4217 0.18751124,56.4264 0.31249419,56.4312 0.18748736,56.4360 0.093774065,56.4408 0.18752259,56.4455 0.18747084,56.4503 0.031202309,56.4551 5.0181781e-005,56.4598 0.31256804,56.4646 0.81251818,56.4694 1.4687394,56.4741 1.2499353,56.4789 0.40620399,56.4837 0.031245088,56.4885 2.1600515e-006,56.4932 -1.0950944e-006,56.4980 0.031272382,56.5028 0.18755656,56.5075 0.34372902,56.5123 0.18744291,56.5171 0.03124886,56.5219 1.0716191e-006,56.5266 -5.1312537e-007,56.5314 9.8087366e-007,56.5362 0.093799643,56.5410 0.37502572,56.5457 0.34376973,56.5505 0.50001132,56.5553 0.31241536,56.5601 0.18743964,56.5648 0.6249904,56.5696 0.62501782,56.5744 0.18752649,56.5792 3.5449098e-006,56.5839 8.6079598e-007,56.5887 -6.9892053e-006,56.5935 2.7098798e-005,56.5983 0.34385854,56.6030 0.7500267,56.6078 0.49989054,56.6126 0.28117922,56.6174 0.18752673,56.6221 0.12500992,56.6269 -1.659953e-005,56.6317 4.4475642e-006,56.6365 -1.1891035e-006,56.6413 3.0841213e-007,56.6460 0.093743198,56.6508 0.56249994,56.6556 0.65630537,56.6604 0.40629956,56.6651 0.43747452,56.6699 0.28120229,56.6747 0.18749681,56.6795 0.40624839,56.6843 0.28122833,56.6890 0.093752883,56.6938 -8.9997202e-006,56.6986 0.1562995,56.7034 0.50003135,56.7082 0.21869186,56.7129 -1.9239937e-005,56.7177 5.1653965e-006,56.7225 -1.4197744e-006,56.7273 0.31250024,56.7321 0.34374982,56.7369 0.18749973,56.7416 1.9334213e-006,56.7464 0.09375184,56.7512 0.093748964,56.7560 -5.9280956e-006,56.7608 0.28124154,56.7655 0.37500221,56.7703 0.12500817,56.7751 2.6205614e-006,56.7799 -2.3019188e-006,56.7847 6.5875333e-006,56.7895 0.031255033,56.7943 0.031252343,56.7990 0.18752025,56.8038 0.34376386,56.8086 0.34373668,56.8134 0.18747671,56.8182 0.031239405,56.8230 1.9215659e-006,56.8277 -6.3621492e-006,56.8325 0.093762144,56.8373 0.50003719,56.8421 0.65627635,56.8469 0.40620878,56.8517 -3.7339614e-005,56.8565 1.0002265e-005,56.8613 -2.6657865e-006,56.8660 6.5989525e-007,56.8708 2.6488493e-008,56.8756 0.031249993,56.8804 5.6654983e-009,56.8852 -7.727254e-007,56.8900 0.093742855,56.8948 0.31249946,56.8996 0.18750015,56.9043 2.9789269e-005,56.9091 0.18753701,56.9139 0.31250024,56.9187 0.18746214,56.9235 -2.6882646e-005,56.9283 0.031287562,56.9331 0.18751368,56.9379 0.093715891,56.9427 -1.4254561e-005,56.9475 3.8188191e-006,56.9522 -1.019321e-006,56.9570 2.5809038e-007,56.9618 -1.2934533e-008,56.9666 -2.0640113e-007,56.9714 8.3862864e-007,56.9762 -3.1484233e-006,56.9810 1.1756216e-005,56.9858 0.093793519,56.9906 0.34377155,56.9954 0.34374028,57.0002 0.1874581,57.0050 -3.0008821e-005,57.0098 1.3858914e-005,57.0146 0.50005674,57.0193 1.0625588,57.0241 0.90621299,57.0289 0.28117958,57.0337 -1.8625124e-005,57.0385 4.8939005e-006,57.0433 -9.4861673e-007,57.0481 -1.1000641e-006,57.0529 5.3495337e-006,57.0577 0.062506437,57.0625 0.093746744,57.0673 0.031239152,57.0721 0.031297937,57.0769 0.28126585,57.0817 0.093696788,57.0865 -9.0468602e-006,57.0913 1.9773991e-006,57.0961 0.031250775,57.1009 0.031244559,57.1057 0.18748562,57.1105 0.31250536,57.1153 0.09376017,57.1201 0.093741141,57.1249 0.1875032,57.1297 0.031259466,57.1345 -5.6692681e-007,57.1393 1.5187636e-007,57.1441 -4.0523357e-008,57.1489 1.0202194e-008,57.1537 -2.8118827e-010,57.1585 -9.0794678e-009,57.1633 3.6602927e-008,57.1681 -1.3734574e-007,57.1729 5.1283001e-007,57.1777 -1.9141612e-006,57.1825 0.093732677,57.1873 0.34373787,57.1921 0.31251547,57.1969 0.031274997,57.2017 0.093762696,57.2065 0.093736134,57.2113 -1.0627239e-005,57.2161 3.0126641e-006,57.2209 -1.4224498e-006,57.2257 2.6771006e-006,57.2305 -9.2867795e-006,57.2353 3.4473356e-005,57.2401 0.31257865,57.2449 0.65628266,57.2497 0.49992675,57.2545 0.093687542,57.2593 0.093814939,57.2641 0.3125298,57.2689 0.28117964,57.2737 -3.4419154e-005,57.2785 9.1848706e-006,57.2833 -2.3169596e-006,57.2881 8.2014111e-008,57.2929 1.989355e-006,57.2977 0.062493481,57.3025 0.09374959,57.3073 6.6189741e-006,57.3122 -1.568814e-006,57.3170 -3.4444926e-007,57.3218 0.031244379,57.3266 0.093748339,57.3314 0.093755916,57.3362 2.5112813e-006,57.3410 -1.0106914e-006,57.3458 1.5313822e-006,57.3506 -5.1152683e-006,57.3554 0.093743213,57.3602 0.093756534,57.3650 6.3899142e-006,57.3698 0.03124327,57.3747 0.18749493,57.3795 0.1250025,57.3843 2.0723681e-005,57.3891 0.3750498,57.3939 0.68748844,57.3987 0.59369951,57.4035 0.031246461,57.4083 0.093753517,57.4131 -1.9398879e-006,57.4179 1.9603817e-006,57.4228 -5.902054e-006,57.4276 0.49998951,57.4324 0.78125095,57.4372 0.56250131,57.4420 0.40625724,57.4468 0.093745708,57.4516 0.031313594,57.4564 0.50013602,57.4612 0.78121358,57.4661 0.43737245,57.4709 0.093720056,57.4757 0.31250268,57.4805 0.34374559,57.4853 0.18751636,57.4901 0.093751006,57.4949 -1.4793996e-005,57.4998 4.682568e-006,57.5046 -3.9351371e-006,57.5094 0.062512584,57.5142 0.09379141,57.5190 0.34377861,57.5238 0.49999863,57.5286 0.53118354,57.5335 0.90623122,57.5383 0.90629423,57.5431 0.37497905,57.5479 -2.7770002e-005,57.5527 3.88882e-005,57.5575 0.50001413,57.5624 0.68752825,57.5672 1.1875507,57.5720 0.96876049,57.5768 0.68744487,57.5816 0.093682647,57.5864 0.34376833,57.5913 0.56250066,57.5961 0.37497422,57.6009 0.093742967,57.6057 8.0865557e-006,57.6105 -1.0320184e-005,57.6153 0.09380912,57.6202 0.53134876,57.6250 0.68747377,57.6298 0.34371141,57.6346 1.2500554,57.6394 2.3438382,57.6443 2.5937145,57.6491 1.2186291,57.6539 0.31243888,57.6587 0.031234076,57.6635 6.8290929e-006,57.6684 -5.2077576e-006,57.6732 0.093745448,57.6780 0.093754858,57.6828 3.678296e-006,57.6877 -1.0123474e-006,57.6925 3.7074776e-007,57.6973 -4.7058705e-007,57.7021 1.5117199e-006,57.7069 -5.5768264e-006,57.7118 2.0797606e-005,57.7166 1.0625385,57.7214 2.9062648,57.7262 2.7499547,57.7311 1.124971,57.7359 0.031260598,57.7407 -7.8434468e-006,57.7455 2.2703134e-006,57.7504 -1.2371172e-006,57.7552 2.6781972e-006,57.7600 0.093801685,57.7648 0.31251872,57.7697 0.18744257,57.7745 -1.7085693e-005,57.7793 0.28125003,57.7841 0.50002468,57.7890 0.62503338,57.7938 0.28121471,57.7986 -2.8802946e-005,57.8034 0.093745477,57.8083 0.12504061,57.8131 0.53137362,57.8179 0.75003642,57.8228 0.59365869,57.8276 0.53125513,57.8324 0.90634108,57.8372 0.99997944,57.8421 0.49989831,57.8469 0.28122312,57.8517 0.31249031,57.8565 0.093715437,57.8614 4.1427033e-006,57.8662 0.031251181,57.8710 0.031260569,57.8759 0.093743593,57.8807 -4.4113613e-006,57.8855 0.09376765,57.8904 0.18749601,57.8952 0.18748327,57.9000 0.093743667,57.9049 6.9881071e-006,57.9097 -6.599495e-006,57.9145 0.093748413,57.9193 0.03125554,57.9242 4.3788123e-007,57.9290 1.1260871e-007,57.9338 -8.8845479e-007,57.9387 3.441558e-006,57.9435 0.031254712,57.9483 0.031245301,57.9532 -3.5059084e-006,57.9580 1.1386211e-006,57.9628 -1.0483196e-006,57.9677 3.0548576e-006,57.9725 -1.1172167e-005,57.9773 0.093774222,57.9822 0.28127751,57.9870 0.53120387,57.9918 0.53123051,57.9967 0.18751979,58.0015 3.7382633e-006,58.0063 -1.0934731e-006,58.0112 6.3530564e-007,58.0160 -1.4477866e-006,58.0209 5.1563143e-006,58.0257 0.37499475,58.0305 0.53124022,58.0354 0.28125787,58.0402 3.8157018e-006,58.0450 -7.1284404e-007,58.0499 -9.6482461e-007,58.0547 0.031249559,58.0595 0.031247716,58.0644 1.4596281e-005,58.0692 0.093760237,58.0741 0.12499957,58.0789 0.093739614,58.0837 -1.3142353e-005,58.0886 3.5218618e-006,58.0934 -9.4382335e-007,58.0983 2.530906e-007,58.1031 -6.8447882e-008,58.1079 2.0676657e-008,58.1128 -1.4253112e-008,58.1176 3.6337422e-008,58.1225 0.031250633,58.1273 0.12500049,58.1321 0.12499971,58.1370 0.062499136,58.1418 6.9136564e-007,58.1467 -3.4314496e-006,58.1515 1.3035719e-005,58.1563 0.31264082,58.1612 1.0626366,58.1660 1.2186406,58.1709 0.3748419,58.1757 -2.559192e-005,58.1805 6.8390841e-006,58.1854 -1.761934e-006,58.1902 2.0796169e-007,58.1951 9.3036789e-007,58.1999 0.093728632,58.2048 0.50000066,58.2096 0.71881545,58.2145 0.62500268,58.2193 0.12495501,58.2241 -4.0935047e-006,58.2290 1.0960149e-006,58.2338 -2.9015834e-007,58.2387 6.4511127e-008,58.2435 3.2147334e-008,58.2484 -1.9312726e-007,58.2532 7.4043544e-007,58.2581 -2.7688827e-006,58.2629 0.18748444,58.2677 0.62497723,58.2726 0.74998945,58.2774 0.50002563,58.2823 0.093775369,58.2871 1.4586908e-007,58.2920 -3.9089468e-008,58.2968 1.0474593e-008,58.3017 -2.8051779e-009,58.3065 7.4510237e-010,58.3114 -1.749547e-010,58.3162 -4.5363678e-011,58.3211 3.5646491e-010,58.3259 -1.3806351e-009,58.3308 5.1665765e-009,58.3356 -1.928753e-008,58.3405 7.1990506e-008,58.3453 -2.6870043e-007,58.3502 1.002908e-006,58.3550 -3.7432919e-006,58.3599 0.093833596,58.3647 0.50008118,58.3696 0.49993369,58.3744 0.18741953,58.3793 0.031234726,58.3841 -5.7781222e-006,58.3890 3.0042796e-005,58.3938 0.1875167,58.3987 0.093714476,58.4035 -5.7283542e-006,58.4084 0.093740098,58.4132 0.18753389,58.4181 1.0938619,58.4229 1.6562774,58.4278 0.99988788,58.4326 0.031193599,58.4375 -2.5808142e-006,58.4423 0.31248039,58.4472 0.34375781,58.4521 0.18751313,58.4569 0.093752563,58.4618 0.18749803,58.4666 0.09375529,58.4715 3.8181602e-007,58.4763 0.031249711,58.4812 7.7903809e-007,58.4860 1.0235134e-006,58.4909 0.1874685,58.4957 0.312583,58.5006 1.031431,58.5055 1.2812753,58.5103 1.18733,58.5152 0.49989095,58.5200 0.093770631,58.5249 -8.3969991e-007,58.5297 2.2500829e-007,58.5346 -6.0252447e-008,58.5395 1.5979746e-008,58.5443 -3.6606771e-009,58.5492 -1.3388369e-009,58.5540 9.0173415e-009,58.5589 -3.473399e-008,58.5637 1.2993117e-007,58.5686 -4.8503756e-007,58.5735 0.031244369,58.5783 0.093751892,58.5832 5.4981037e-006,58.5880 -2.7652409e-006,58.5929 0.12499949,58.5978 0.093751445,58.6026 8.1334241e-007,58.6075 -1.2962485e-006,58.6123 4.3720211e-006,58.6172 0.093787819,58.6221 0.5937463,58.6269 0.84368855,58.6318 0.56250203,58.6366 0.37511659,58.6415 0.65637565,58.6464 0.9374972,58.6512 0.5623706,58.6561 0.09366142,58.6610 4.564198e-007,58.6658 6.8374078e-007,58.6707 -3.1917612e-006,58.6755 1.2084485e-005,58.6804 0.18753622,58.6853 0.31248787,58.6901 0.093717463,58.6950 -2.5684935e-006,58.6999 0.093744703,58.7047 0.18750182,58.7096 0.031255793,58.7145 -3.0149179e-006,58.7193 0.031260122,58.7242 0.31251386,58.7290 0.34373593,58.7339 0.37496924,58.7388 0.34375149,58.7436 0.093772061,58.7485 -5.2570667e-006,58.7534 0.3438251,58.7582 1.8438126,58.7631 2.5623884,58.7680 1.3436961,58.7728 0.21878415,58.7777 -1.6849805e-006,58.7826 5.2134948e-007,58.7874 0.031244554,58.7923 0.093756124,58.7972 0.031253703,58.8021 -5.8035544e-006,58.8069 1.7990786e-006,58.8118 -1.3923047e-006,58.8167 3.7703446e-006,58.8215 0.12501328,58.8264 0.34375042,58.8313 0.18748659,58.8361 -4.0538916e-006,58.8410 1.1257722e-006,58.8459 -4.4882373e-007,58.8507 0.09374956,58.8556 2.2062823e-006,58.8605 -7.2776415e-006,58.8654 2.6906844e-005,58.8702 0.28130913,58.8751 0.5,58.8800 0.28119084,58.8848 -2.6713549e-005,58.8897 6.6473108e-006,58.8946 1.2708303e-007,58.8995 0.18760878,58.9043 1.4063764,58.9092 1.5936718,58.9141 0.68737787,58.9190 0.093718797,58.9238 -6.1178998e-006,58.9287 1.5278507e-006,58.9336 7.129485e-009,58.9384 -1.5566878e-006,58.9433 0.031249968,58.9482 1.6842728e-006,58.9531 -4.5134672e-007,58.9579 1.2095228e-007,58.9628 -3.2419077e-008,58.9677 8.7124041e-009,58.9726 -2.4274378e-009,58.9774 9.9654929e-010,58.9823 -1.5586696e-009,58.9872 5.2385674e-009,58.9921 -1.9397447e-008,58.9970 7.2358155e-008,59.0018 -2.7006107e-007,59.0067 1.0079832e-006,59.0116 -3.7622322e-006,59.0165 1.4042296e-005,59.0213 0.18756555,59.0262 0.37496877,59.0311 -5.8641173e-005,59.0360 0.093759216,59.0408 0.21874228,59.0457 0.12500818,59.0506 4.4273716e-006,59.0555 -8.353415e-007,59.0604 -1.0865755e-006,59.0652 5.1822658e-006,59.0701 0.031250026,59.0750 -5.3045765e-006,59.0799 1.5237889e-006,59.0848 -7.9011238e-007,59.0896 0.031251263,59.0945 0.31249774,59.0994 0.50000095,59.1043 0.28124896,59.1092 1.049594e-005,59.1140 0.18751957,59.1189 0.50000697,59.1238 0.34373677,59.1287 0.031229591,59.1336 -2.4783874e-006,59.1385 6.6186124e-007,59.1433 -1.6881904e-007,59.1482 1.334789e-008,59.1531 1.1545678e-007,59.1580 -4.7522573e-007,59.1629 0.187503,59.1678 0.28124088,59.1726 0.093782306,59.1775 0.31256872,59.1824 0.50000101,59.1873 0.34369573,59.1922 0.093713909,59.1971 -1.1236474e-005,59.2019 2.484323e-005,59.2068 0.53128034,59.2117 0.74997759,59.2166 0.56253844,59.2215 0.46875381,59.2264 0.093685873,59.2313 -6.2210543e-006,59.2361 1.6679198e-006,59.2410 -4.5002793e-007,59.2459 1.3203361e-007,59.2508 -7.8068183e-008,59.2557 1.802441e-007,59.2606 -6.429666e-007,59.2655 2.3918506e-006,59.2703 -8.9252899e-006,59.2752 0.1875218,59.2801 0.75003397,59.2850 0.74996597,59.2899 0.1874785,59.2948 7.8668754e-006,59.2997 0.093736343,59.3046 0.49997401,59.3095 0.81252837,59.3143 0.59386057,59.3192 0.75011772,59.3241 1.1249864,59.3290 0.59360343,59.3339 0.031177143,59.3388 3.7053291e-005,59.3437 0.18755263,59.3486 0.3437798,59.3535 0.31243613,59.3584 -5.1718915e-005,59.3633 1.410512e-005,59.3681 0.062496852,59.3730 0.093750812,59.3779 0.062499914,59.3828 0.15625107,59.3877 0.21874964,59.3926 0.093748808,59.3975 -3.0385212e-007,59.4024 8.1290523e-008,59.4073 -2.1280787e-008,59.4122 3.8246957e-009,59.4171 5.9848291e-009,59.4220 -2.7767268e-008,59.4269 1.0509446e-007,59.4318 -3.9264816e-007,59.4367 1.4656384e-006,59.4415 0.062496081,59.4464 0.12501732,59.4513 0.21877292,59.4562 0.15622617,59.4611 -1.7389801e-005,59.4660 5.1761003e-006,59.4709 -3.3131521e-006,59.4758 0.18749277,59.4807 0.40625361,59.4856 0.25000727,59.4905 0.093748331,59.4954 2.7924119e-007,59.5003 -1.7720245e-006,59.5052 6.8095328e-006,59.5101 0.18759111,59.5150 0.65634835,59.5199 0.65615582,59.5248 0.093645431,59.5297 5.5783257e-006,59.5346 -4.4524554e-006,59.5395 1.2232182e-005,59.5444 0.28126079,59.5493 0.40622956,59.5542 0.093748212,59.5591 0.093796246,59.5640 0.34378356,59.5689 0.34371528,59.5738 0.093709826,59.5787 0.093745306,59.5836 0.18750438,59.5885 0.18754452,59.5934 0.34378397,59.5983 0.34370229,59.6032 0.28120756,59.6081 0.68757451,59.6130 1.7501168,59.6179 2.4999969,59.6228 1.5623701,59.6277 -6.251473e-005,59.6326 1.6752516e-005,59.6375 -4.4893736e-006,59.6424 1.2033761e-006,59.6473 -3.2370266e-007,59.6522 9.1320139e-008,59.6571 -4.1548912e-008,59.6620 7.4873796e-008,59.6669 -2.5796851e-007,59.6718 0.093749836,59.6767 0.34375027,59.6816 0.34374961,59.6865 0.093750738,59.6914 -1.9217532e-006,59.6963 8.0714944e-006,59.7013 0.093770526,59.7062 0.34375763,59.7111 0.4999944,59.7160 0.18748023,59.7209 -1.1631444e-005,59.7258 3.1174227e-006,59.7307 -8.3713638e-007,59.7356 2.3082629e-007,59.7405 -8.6091433e-008,59.7454 1.1352743e-007,59.7503 -3.6804721e-007,59.7552 1.3587894e-006,59.7601 -5.0675935e-006,59.7650 0.18748958,59.7700 0.31249943,59.7749 0.21879251,59.7798 0.18751827,59.7847 0.12497298,59.7896 0.50005734,59.7945 1.0001234,59.7994 1.0937399,59.8043 0.43737745,59.8092 0.093688637,59.8141 -6.8715058e-006,59.8190 1.940406e-006,59.8240 -8.8950299e-007,59.8289 1.617573e-006,59.8338 0.062495969,59.8387 0.24998909,59.8436 0.37499925,59.8485 0.31249678,59.8534 6.052223e-005,59.8583 0.31256157,59.8632 0.34372172,59.8682 0.18744281,59.8731 -2.15827e-005,59.8780 -5.6855506e-006,59.8829 4.4331682e-005,59.8878 0.62512076,59.8927 1.2187349,59.8976 0.71865392,59.9026 0.21870187,59.9075 3.2148728e-005,59.9124 0.31258708,59.9173 0.50000179,59.9222 0.40617085,59.9271 0.71869636,59.9320 0.59375173,59.9370 0.25000995,59.9419 2.814757e-006,59.9468 1.6310399e-006,59.9517 0.062492218,59.9566 0.21872894,59.9615 0.31250775,59.9664 0.093764313,59.9714 0.093746409,59.9763 0.093754992,59.9812 0.093763433,59.9861 0.50005037,59.9910 0.84375954,59.9959 0.59368277,60.0009 0.1874786,60.0058 0.093768701,60.0107 -5.7478728e-006,60.0156 0.81254131,60.0205 1.5313264,60.0255 1.4687529,60.0304 0.49992046,60.0353 -4.6589477e-005,60.0402 0.093745328,60.0451 0.34372985,60.0501 0.65624774,60.0550 0.68749797,60.0599 0.53126794,60.0648 0.093770601,60.0697 0.0937493,60.0747 0.09375155,60.0796 1.4497723e-006,60.0845 -3.8850334e-007,60.0894 1.0410315e-007,60.0943 -2.7872259e-008,60.0993 7.375982e-009,60.1042 -1.6289775e-009,60.1091 -8.6091512e-010,60.1140 5.073324e-009,60.1190 -1.9434284e-008,60.1239 7.267073e-008,60.1288 -2.7127453e-007,60.1337 0.093749888,60.1386 0.34375006,60.1436 0.53125042,60.1485 0.5312506,60.1534 0.5312506,60.1583 0.28124765,60.1633 0.12497923,60.1682 0.31250021,60.1731 0.093770362,60.1780 1.2594993e-006,60.1830 0.18749985,60.1879 0.34375095,60.1928 0.56250226,60.1977 0.59374279,60.2027 0.28127408,60.2076 0.1875473,60.2125 0.34374744,60.2174 0.18746281,60.2224 0.37498546,60.2273 0.71873486,60.2322 0.49999365,60.2372 0.031261053,60.2421 -3.6720035e-006,60.2470 2.8558729e-006,60.2519 -7.7519053e-006,60.2569 0.18748036,60.2618 0.34375069,60.2667 0.18751687,60.2717 0.031258613,60.2766 -3.5363271e-006,60.2815 1.4320947e-005,60.2864 0.3125146,60.2914 0.31249544,60.2963 0.093736298,60.3012 0.093739897,60.3062 0.31250274,60.3111 0.1874992,60.3160 7.7222268e-007,60.3210 -1.1906471e-006,60.3259 0.18756309,60.3308 0.59381247,60.3357 0.56247693,60.3407 0.34367791,60.3456 -3.7693218e-005,60.3505 1.0987224e-005,60.3555 -6.2524687e-006,60.3604 0.093746252,60.3653 0.093753465,60.3703 0.093747132,60.3752 0.31249499,60.3801 0.31250262,60.3851 0.093764812,60.3900 0.093779564,60.3949 0.18749969,60.3999 0.093721695,60.4048 -8.6559794e-006,60.4097 2.3195914e-006,60.4147 -6.2156448e-007,60.4196 1.6644628e-007,60.4245 -4.4161624e-008,60.4295 1.0184246e-008,60.4344 3.4295016e-009,60.4394 -2.3905741e-008,60.4443 9.2202505e-008,60.4492 -3.4493718e-007,60.4542 1.2876685e-006,60.4591 -4.8061902e-006,60.4640 1.7938803e-005,60.4690 0.18755534,60.4739 0.59384549,60.4788 1.4375639,60.4838 1.5311377,60.4887 0.49988225,60.4937 0.093748972,60.4986 0.28125423,60.5035 0.5624994,60.5085 0.65624934,60.5134 0.62498832,60.5184 0.81248903,60.5233 0.50001115,60.5282 0.09375935,60.5332 0.093744062,60.5381 0.31249058,60.5430 0.40625203,60.5480 0.18750745,60.5529 0.12500471,60.5579 3.2631308e-006,60.5628 -8.6578791e-007,60.5678 1.9970818e-007,60.5727 6.7050358e-008,60.5776 -4.6797783e-007,60.5826 0.031244237,60.5875 0.093752041,60.5925 5.1504408e-006,60.5974 -1.1664732e-006,60.6023 -4.8512283e-007,60.6073 3.1074007e-006,60.6122 -1.194565e-005,60.6172 0.31248492,60.6221 0.34375614,60.6271 0.18751341,60.6320 6.2699214e-006,60.6369 -1.6662179e-006,60.6419 3.9435128e-007,60.6468 8.8991882e-008,60.6518 0.031250034,60.6567 -2.18255e-007,60.6617 5.7910967e-008,60.6666 -1.3367998e-008,60.6716 -4.4453321e-009,60.6765 3.1153878e-008,60.6814 -1.2018197e-007,60.6864 4.4961661e-007,60.6913 0.093750671,60.6963 0.125,60.7012 0.093749329,60.7062 -4.4980743e-007,60.7111 1.205738e-007,60.7161 -3.2445335e-008,60.7210 9.1961274e-009,60.7260 -4.3363197e-009,60.7309 8.1490477e-009,60.7359 -2.8262312e-008,60.7408 1.049101e-007,60.7458 0.031258125,60.7507 0.18751957,60.7557 0.31249347,60.7606 0.093729883,60.7656 -1.4293466e-006,60.7705 2.75551e-007,60.7755 3.2732194e-007,60.7804 -1.5850283e-006,60.7854 6.0133716e-006,60.7903 0.093788348,60.7953 0.34382412,60.8002 0.56249899,60.8052 0.31240985,60.8101 0.093716964,60.8151 0.093758762,60.8200 0.031247603,60.8250 8.0493123e-007,60.8299 -4.4494305e-007,60.8349 9.7485861e-007,60.8398 0.031241411,60.8448 0.31249046,60.8497 0.34375733,60.8547 0.093758881,60.8596 1.6062085e-006,60.8646 -1.1062929e-006,60.8695 2.8190861e-006,60.8745 -1.0170977e-005,60.8794 0.18748985,60.8844 0.18750274,60.8893 0.093771927,60.8943 0.09376844,60.8993 0.093740426,60.9042 0.093764082,60.9092 0.18750352,60.9141 0.0937218,60.9191 0.093744695,60.9240 0.18751754,60.9290 0.187493,60.9339 -1.2693909e-005,60.9389 3.4016687e-006,60.9439 -9.1156681e-007,60.9488 2.4427717e-007,60.9538 -6.5455694e-008,60.9587 1.7522558e-008,60.9637 -4.6283546e-009,60.9686 9.8917452e-010,60.9736 6.7219552e-010,60.9786 -3.6784313e-009,60.9835 1.4042888e-008,60.9885 -5.2498098e-008,60.9934 1.95968e-007,60.9984 -7.3144292e-007,61.0033 2.7300612e-006,61.0083 -1.0189765e-005,61.0133 3.8032587e-005,61.0182 0.31254148,61.0232 0.34374744,61.0281 0.37498787,61.0331 0.31249738,61.0381 0.31246784,61.0430 0.18745409,61.0480 0.4374961,61.0529 0.50000525,61.0579 0.37502286,61.0629 0.093765989,61.0678 0.18749978,61.0728 0.093734875,61.0777 6.2774084e-006,61.0827 0.59383684,61.0877 1.5625584,61.0926 1.5624269,61.0976 0.87491977,61.1026 0.40623906,61.1075 0.18751106,61.1125 1.1206631e-006,61.1174 -3.0829924e-007,61.1224 1.1243095e-007,61.1274 -1.4140764e-007,61.1323 4.5323389e-007,61.1373 -1.6716834e-006,61.1423 6.234091e-006,61.1472 0.093817279,61.1522 1.2500648,61.1572 1.7499763,61.1621 1.1874402,61.1671 0.49995795,61.1721 -2.2520897e-005,61.1770 4.346573e-005,61.1820 0.31258351,61.1870 0.50000912,61.1919 0.71866167,61.1969 0.40619406,61.2019 0.28126141,61.2068 0.093754761,61.2118 3.8753415e-006,61.2168 -1.1450023e-006,61.2217 7.0434601e-007,61.2267 -1.6724351e-006,61.2317 0.093738094,61.2366 0.34373775,61.2416 0.34376723,61.2466 0.18754226,61.2515 0.18748671,61.2565 -2.6521617e-005,61.2615 7.9543124e-006,61.2664 -5.2934774e-006,61.2714 0.093748979,61.2764 0.031254224,61.2814 -1.6462122e-006,61.2863 7.5096314e-006,61.2913 0.093810514,61.2963 0.34378931,61.3012 0.31245279,61.3062 0.093699485,61.3112 -1.026808e-005,61.3161 2.7147164e-006,61.3211 -5.8980527e-007,61.3261 -3.5580683e-007,61.3311 2.0132964e-006,61.3360 0.093744658,61.3410 0.093771696,61.3460 0.21880138,61.3510 0.34377652,61.3559 0.3437134,61.3609 0.18745337,61.3659 0.62498385,61.3708 0.81249142,61.3758 0.28125849,61.3808 4.7681901e-006,61.3858 0.093835756,61.3907 0.50008816,61.3957 0.49990916,61.4007 0.093677178,61.4057 0.093767665,61.4106 0.18747364,61.4156 0.34372661,61.4206 0.5000056,61.4256 0.3125048,61.4305 2.9919118e-005,61.4355 0.093749523,61.4405 0.03125133,61.4455 0.78130895,61.4505 1.1562334,61.4554 0.49994373,61.4604 -8.7593407e-006,61.4654 0.093752459,61.4704 0.093748949,61.4753 1.7200086e-006,61.4803 -5.8595015e-006,61.4853 0.31248584,61.4903 0.56249976,61.4953 0.34376109,61.5002 0.09375675,61.5052 1.738446e-006,61.5102 -1.8636578e-006,61.5152 0.093740225,61.5201 0.34373778,61.5251 0.53125072,61.5301 0.40626678,61.5351 0.09375789,61.5401 -2.685252e-006,61.5450 4.9004916e-007,61.5500 7.2539984e-007,61.5550 -3.3920419e-006,61.5600 0.34373376,61.5650 0.74999255,61.5700 0.71875924,61.5749 0.40626165,61.5799 0.031255785,61.5849 -2.7129406e-007,61.5899 -7.4779427e-007,61.5949 0.093745023,61.5998 0.31249794,61.6048 0.18750617,61.6098 0.093749009,61.6148 0.093761966,61.6198 0.18757287,61.6248 0.59375829,61.6298 0.62491518,61.6347 0.31246004,61.6397 0.50001121,61.6447 0.18751802,61.6497 0.093744844,61.6547 0.34373653,61.6597 0.5000003,61.6646 0.28126025,61.6696 0.093757592,61.6746 0.18754035,61.6796 0.50003242,61.6846 0.43754786,61.6896 0.46871328,61.6946 0.093666412,61.6996 7.9990541e-006,61.7045 -9.6449412e-006,61.7095 0.18748224,61.7145 0.3437441,61.7195 0.3750135,61.7245 0.21876621,61.7295 0.093750119,61.7345 5.5679679e-006,61.7395 0.09378361,61.7444 0.1874786,61.7494 0.37498885,61.7544 0.40626058,61.7594 0.21874477,61.7644 0.093768619,61.7694 0.093731038,61.7744 -1.4387654e-005,61.7794 4.9205569e-006,61.7844 0.031239532,61.7893 0.31248885,61.7943 0.50000632,61.7993 0.59375894,61.8043 0.34375283,61.8093 0.093751371,61.8143 5.8515167e-007,61.8193 -2.144416e-007,61.8243 2.7258307e-007,61.8293 -8.7595765e-007,61.8343 3.2315463e-006,61.8393 -1.2051356e-005,61.8443 4.49781e-005,61.8493 0.34383938,61.8542 0.65626782,61.8592 1.0312127,61.8642 0.93746781,61.8692 0.43745437,61.8742 0.031217773,61.8792 6.137624e-006,61.8842 -1.9945007e-006,61.8892 0.093748339,61.8942 0.49999899,61.8992 0.7187469,61.9042 0.50001353,61.9092 0.18750972,61.9142 0.093759052,61.9192 0.18755755,61.9242 0.31247118,61.9292 0.28120497,61.9342 0.3750594,61.9392 0.43751305,61.9442 1.2812531,61.9492 2.1562634,61.9542 1.6249332,61.9591 -4.0490904e-005,61.9641 1.0853517e-005,61.9691 -2.9193686e-006,61.9741 8.2294491e-007,61.9791 -3.7215449e-007,61.9841 6.6565678e-007,61.9891 0.12500088,61.9941 0.15624979,61.9991 0.093749166,62.0041 -4.1127279e-007,62.0091 1.0528132e-007,62.0141 -9.8117727e-009,62.0191 -6.6051385e-008,62.0241 0.093750313,62.0291 0.18750007,62.0341 0.1875006,62.0391 -3.6934773e-006,62.0441 0.062517598,62.0491 0.53128237,62.0541 0.93747872,62.0591 0.53121012,62.0641 0.34375191,62.0691 0.093761504,62.0741 5.7211724e-007,62.0791 5.4236023e-007,62.0841 -2.7418919e-006,62.0892 0.12498348,62.0942 0.31248462,62.0992 0.34376186,62.1042 0.18749979,62.1092 8.2059742e-005,62.1142 1.3438451,62.1192 1.6874722,62.1242 1.0936759,62.1292 0.093698956,62.1342 -2.1370961e-006,62.1392 1.0454347e-006,62.1442 -2.0446334e-006,62.1492 7.1337136e-006,62.1542 0.093781114,62.1592 0.18748456,62.1642 -2.700493e-005,62.1692 7.2958233e-006,62.1742 -2.1758606e-006,62.1792 1.4070278e-006,62.1842 -3.4523798e-006,62.1892 1.2403602e-005,62.1943 0.093755782,62.1993 0.31253389,62.2043 0.53135753,62.2093 0.75001776,62.2143 0.49987835,62.2193 0.031187788,62.2243 1.2728443e-005,62.2293 -8.876711e-006,62.2343 2.2779415e-005,62.2393 0.12500371,62.2443 0.40622491,62.2493 0.65624875,62.2544 0.18750219,62.2594 4.5392994e-006,62.2644 -4.9698679e-006,62.2694 0.18749273,62.2744 0.312498,62.2794 0.093776003,62.2844 0.093775474,62.2894 0.093725331,62.2944 0.031232588,62.2994 0.062504567,62.3045 -1.6548951e-006,62.3095 4.6369004e-007,62.3145 -1.9971887e-007,62.3195 3.3517247e-007,62.3245 -1.1410658e-006,62.3295 4.2294819e-006,62.3345 -1.5778336e-005,62.3395 0.031317525,62.3446 0.62510884,62.3496 0.81245369,62.3546 0.21865194,62.3596 -2.6758031e-005,62.3646 1.6342565e-005,62.3696 0.093774937,62.3746 0.1875194,62.3797 0.18746939,62.3847 -3.2599717e-005,62.3897 2.5506271e-005,62.3947 0.21878782,62.3997 0.68748212,62.4047 0.74996245,62.4097 0.56252921,62.4148 0.53122801,62.4198 0.87494123,62.4248 0.56252563,62.4298 0.093778402,62.4348 -7.573305e-007,62.4398 2.0951447e-007,62.4449 -8.0659369e-008,62.4499 1.1311334e-007,62.4549 -3.7182321e-007,62.4599 1.3743064e-006,62.4649 -5.1258799e-006,62.4699 0.031263929,62.4750 0.21881258,62.4800 0.40623999,62.4850 0.37492597,62.4900 0.31247881,62.4950 0.31251869,62.5001 0.03126562,62.5051 -2.9959169e-006,62.5101 5.3124518e-006,62.5151 -1.8255423e-005,62.5201 0.31248954,62.5252 0.7187835,62.5302 0.93752319,62.5352 0.49999872,62.5402 0.18747811,62.5452 -9.7889233e-006,62.5503 -3.6244755e-006,62.5553 0.1874819,62.5603 0.34375018,62.5653 0.18751742,62.5703 6.0889206e-006,62.5754 0.18747798,62.5804 0.84373778,62.5854 0.68750966,62.5904 0.40626621,62.5955 9.5362993e-006,62.6005 -2.5554998e-006,62.6055 6.8481222e-007,62.6105 -1.8351105e-007,62.6156 4.916809e-008,62.6206 -1.3144213e-008,62.6256 3.4041616e-009,62.6306 -4.7116411e-010,62.6357 -1.5199999e-009,62.6407 6.5518693e-009,62.6457 -2.46898e-008,62.6507 9.2215934e-008,62.6558 -3.4420597e-007,62.6608 1.2847277e-006,62.6658 -4.7951507e-006,62.6708 0.18749031,62.6759 0.3125,62.6809 0.18750969,62.6859 4.7949661e-006,62.6909 -1.277579e-006,62.6960 3.1490089e-007,62.7010 1.810548e-008,62.7060 -3.8739333e-007,62.7110 0.093732186,62.7161 0.31251088,62.7211 0.28126112,62.7261 0.031249046,62.7312 0.093815245,62.7362 0.34378865,62.7412 0.31245258,62.7462 0.093698665,62.7513 -9.7751945e-006,62.7563 5.3090912e-007,62.7613 7.6533061e-006,62.7664 0.50005871,62.7714 1.093752,62.7764 0.56244224,62.7815 -1.5483965e-005,62.7865 0.031290438,62.7915 0.43755552,62.7965 0.81249213,62.8016 0.40620664,62.8066 0.093715355,62.8116 0.031259205,62.8167 0.18750693,62.8217 0.093732536,62.8267 -4.0429945e-006,62.8318 4.4169083e-006,62.8368 0.093798213,62.8418 0.40629581,62.8469 0.43746993,62.8519 0.28119394,62.8569 0.37509274,62.8620 0.84386462,62.8670 0.78117079,62.8720 0.31237713,62.8771 -3.7028669e-006,62.8821 0.31261072,62.8871 0.75002533,62.8922 0.49990466,62.8972 0.093697466,62.9022 -1.4995428e-006,62.9073 2.5855807e-006,62.9123 0.093749814,62.9174 0.1249946,62.9224 0.34375054,62.9274 0.34374419,62.9325 0.1874928,62.9375 0.18750472,62.9425 0.093758889,62.9476 0.031245694,62.9526 0.18749517,62.9576 0.093761951,62.9627 0.09375076,62.9677 0.12503113,62.9728 0.3125681,62.9778 0.50000179,62.9828 0.31242469,62.9879 -3.398968e-005,62.9929 9.1970751e-006,62.9980 -2.7955041e-006,63.0030 0.093743645,63.0080 0.37496787,63.0131 0.90624523,63.0181 0.75002986,63.0232 0.12501241,63.0282 2.2328686e-006,63.0332 -4.3894801e-007,63.0383 0.062501125,63.0433 0.15624996,63.0484 0.21876094,63.0534 0.31251085,63.0584 0.18748753,63.0635 0.062488697,63.0685 0.031251952,63.0736 -4.8079673e-006,63.0786 1.7661012e-005,63.0837 0.18751852,63.0887 0.28130645,63.0937 1.062546,63.0988 2.0624595,63.1038 1.5937313,63.1089 1.9376098,63.1139 2.406322,63.1190 1.8748983,63.1240 0.68737614,63.1290 -4.02273e-005,63.1341 1.3382195e-005,63.1391 0.031227712,63.1442 0.34373191,63.1492 0.34375972,63.1543 0.093796045,63.1593 0.62506014,63.1644 0.90626264,63.1694 0.65620297,63.1745 0.18745647,63.1795 0.093747355,63.1845 0.093750939,63.1896 0.09374889,63.1946 3.4662444e-006,63.1997 0.093763269,63.2047 0.18749665,63.2098 0.093750089,63.2148 0.093752094,63.2199 0.31253549,63.2249 0.50005507,63.2300 0.56248516,63.2350 0.18743418,63.2401 0.09375494,63.2451 0.31251499,63.2502 0.49994993,63.2552 0.49998772,63.2603 0.34376067,63.2653 0.093755871,63.2704 1.3246315e-006,63.2754 -3.8950634e-007,63.2805 2.3328498e-007,63.2855 -5.4364887e-007,63.2906 1.9414813e-006,63.2956 -7.2229409e-006,63.3007 0.31249058,63.3057 0.34375459,63.3108 0.31249118,63.3158 0.093809113,63.3209 0.34382361,63.3259 0.34369487,63.3310 0.28118408,63.3360 0.34374681,63.3411 0.40630701,63.3461 0.34377465,63.3512 0.18743916,63.3563 0.43746439,63.3613 0.96875101,63.3664 0.50003779,63.3714 0.40635711,63.3765 0.75003368,63.3815 0.56242174,63.3866 0.18742667,63.3916 2.5701898e-005,63.3967 0.31257537,63.4017 0.65630758,63.4068 0.90622687,63.4119 0.43738925,63.4169 -3.4757591e-005,63.4220 1.0625153e-005,63.4270 -7.7403274e-006,63.4321 2.033712e-005,63.4371 0.75008082,63.4422 1.7500572,63.4472 1.6561779,63.4523 0.49992073,63.4574 -2.9578898e-006,63.4624 7.8178056e-007,63.4675 -1.6895495e-007,63.4725 -1.0604904e-007,63.4776 5.9322724e-007,63.4827 0.093750134,63.4877 0.031249667,63.4928 -1.2018165e-006,63.4978 4.3409054e-006,63.5029 0.093761064,63.5080 0.093728647,63.5130 4.7129372e-005,63.5181 1.3125875,63.5231 1.6874959,63.5282 1.5624105,63.5333 0.93743736,63.5383 0.59381139,63.5434 1.2500895,63.5484 1.7499971,63.5535 1.1874267,63.5586 0.68746156,63.5636 0.21873739,63.5687 0.15627599,63.5737 0.31259429,63.5788 0.7813285,63.5839 0.96870363,63.5889 0.65613413,63.5940 0.3436864,63.5991 0.6562413,63.6041 0.59375429,63.6092 0.56250846,63.6142 0.31252038,63.6193 9.4070356e-006,63.6244 -1.7850042e-006,63.6294 -2.2681829e-006,63.6345 1.0858996e-005,63.6396 0.093765125,63.6446 0.093734898,63.6497 -1.1046517e-005,63.6548 3.0007188e-006,63.6598 -9.5535734e-007,63.6649 8.2049354e-007,63.6700 -2.3267535e-006,63.6750 0.28122714,63.6801 1.1249745,63.6852 1.1250175,63.6902 0.34377027,63.6953 0.093774252,63.7004 0.093776502,63.7054 0.12496996,63.7105 0.18747364,63.7156 0.18752071,63.7206 0.18752715,63.7257 0.31249154,63.7308 0.093729489,63.7358 0.031248426,63.7409 0.031251442,63.7460 0.1250006,63.7510 0.15624937,63.7561 0.15624915,63.7612 0.3124997,63.7663 0.31250125,63.7713 0.031245256,63.7764 1.8035813e-005,63.7815 0.18755363,63.7865 0.37499997,63.7916 0.18744636,63.7967 -1.7997172e-005,63.8017 5.0215845e-006,63.8068 -2.0875816e-006,63.8119 0.1875882,63.8170 0.62506664,63.8220 0.53118271,63.8271 0.24996845,63.8322 0.34379384,63.8373 0.59375012,63.8423 0.46867803,63.8474 0.21872516,63.8525 0.12504034,63.8575 0.37498745,63.8626 0.12496731,63.8677 4.933504e-006,63.8728 0.031241493,63.8778 0.18747993,63.8829 0.3125098,63.8880 0.28128347,63.8931 0.31250563,63.8981 0.18750583,63.9032 0.37503549,63.9083 0.65625095,63.9134 0.46870399,63.9184 0.031228665,63.9235 3.0859237e-006,63.9286 -8.3965341e-007,63.9337 2.7241009e-007,63.9387 -2.4992821e-007,63.9438 7.2734792e-007,63.9489 -2.6597027e-006,63.9540 0.12503712,63.9591 0.53127152,63.9641 0.40620947,63.9692 0.093732037,63.9743 2.4730139e-006,63.9794 -6.6268268e-007,63.9844 1.774888e-007,63.9895 -4.7211461e-008,63.9946 1.1340519e-008,63.9997 1.8542452e-009,64.0048 -1.8760494e-008,64.0098 7.3194826e-008,64.0149 -2.7404411e-007,64.0200 0.031250637,64.0251 -2.2764727e-006,64.0302 8.8546676e-006,64.0352 0.093772337,64.0403 0.18751375,64.0454 0.18747908,64.0505 0.031226413,64.0556 3.3361985e-006,64.0607 -8.2427541e-006,64.0657 0.18748038,64.0708 0.34374857,64.0759 0.18752548,64.0810 0.093797229,64.0861 0.43755716,64.0911 0.59374994,64.0962 0.31242481,64.1013 -3.4419001e-005,64.1064 9.0043386e-006,64.1115 -1.5951013e-006,64.1166 -2.6250873e-006,64.1216 1.2096811e-005,64.1267 0.093766704,64.1318 0.18754698,64.1369 0.43755633,64.1420 0.59372032,64.1471 0.59367257,64.1522 0.37502843,64.1572 0.43757194,64.1623 0.4999952,64.1674 0.3124207,64.1725 -4.7373938e-005,64.1776 3.3097945e-006,64.1827 0.18748483,64.1878 0.21875533,64.1928 0.09377107,64.1979 0.4375194,64.2030 1.0625092,64.2081 1.0624727,64.2132 0.3124826,64.2183 1.1153375e-005,64.2234 4.5386646e-006,64.2285 0.062496696,64.2335 0.093742833,64.2386 6.0056009e-006,64.2437 -1.0213191e-006,64.2488 0.18757981,64.2539 0.71886301,64.2590 1.281231,64.2641 0.62487173,64.2692 0.18744229,64.2743 0.12500754,64.2793 0.18749969,64.2844 5.0200406e-006,64.2895 3.2251849e-006,64.2946 -1.7923054e-005,64.2997 0.031339984,64.3048 0.56264186,64.3099 0.78121066,64.3150 0.6561411,64.3201 0.37495825,64.3252 0.4999795,64.3303 0.62498569,64.3354 0.43750578,64.3404 0.18750034,64.3455 2.0611353e-006,64.3506 -2.5729537e-006,64.3557 0.093730979,64.3608 0.34373382,64.3659 0.34376609,64.3710 0.093769133,64.3761 2.1121436e-006,64.3812 0.093752086,64.3863 0.34374231,64.3914 0.74998832,64.3965 0.56250268,64.4016 0.093772754,64.4067 0.09374325,64.4118 0.3124834,64.4169 0.59375089,64.4220 0.49999371,64.4271 0.34374267,64.4321 0.62498188,64.4372 0.90621722,64.4423 1.2500198,64.4474 0.40629789,64.4525 0.093758218,64.4576 3.0439721e-006,64.4627 -7.7756948e-007,64.4678 6.6010791e-008,64.4729 5.1365464e-007,64.4780 -2.1208448e-006,64.4831 0.31248474,64.4882 0.50002921,64.4933 0.59382772,64.4984 0.49997973,64.5035 0.18746297,64.5086 0.18756615,64.5137 0.5000273,64.5188 0.34368727,64.5239 0.18742469,64.5290 0.49997172,64.5341 1.062547,64.5392 1.2500668,64.5443 1.2187741,64.5494 0.74998957,64.5545 0.40626231,64.5596 0.46869767,64.5647 0.031192284,64.5698 1.3114285e-005,64.5749 -3.5163498e-006,64.5800 9.4991447e-007,64.5851 -2.8298791e-007,64.5902 1.8196138e-007,64.5953 -4.4487234e-007,64.6004 0.12505077,64.6055 0.40630081,64.6106 0.40620035,64.6157 0.093700111,64.6209 -4.1372255e-006,64.6260 1.0745126e-005,64.6311 0.093764104,64.6362 0.31250355,64.6413 0.46888423,64.6464 1.2501595,64.6515 1.3436242,64.6566 0.28107059,64.6617 -1.8421775e-005,64.6668 5.0060357e-006,64.6719 -1.6007046e-006,64.6770 1.396427e-006,64.6821 -3.9852393e-006,64.6872 0.18749149,64.6923 0.3437472,64.6974 0.31250602,64.7025 0.093757451,64.7076 9.6789688e-007,64.7128 8.2264705e-007,64.7179 -4.259e-006,64.7230 0.093744017,64.7281 0.09375599,64.7332 4.2298848e-006,64.7383 0.093822643,64.7434 0.59388542,64.7485 1.8437469,64.7536 1.3748592,64.7587 0.093690678,64.7638 0.2812393,64.7689 0.31248662,64.7741 0.093772538,64.7792 0.093768395,64.7843 0.18750779,64.7894 0.18750925,64.7945 0.18748431,64.7996 0.031224784,64.8047 1.9305799e-006,64.8098 -1.1015543e-006,64.8149 2.4756919e-006,64.8201 0.031249994,64.8252 -2.4609822e-006,64.8303 1.0512675e-006,64.8354 0.093750685,64.8405 0.37505192,64.8456 0.71880561,64.8507 0.6250056,64.8558 0.34370255,64.8610 0.093689881,64.8661 -9.1556813e-006,64.8712 5.3411054e-006,64.8763 0.093802601,64.8814 0.34379768,64.8865 0.31243378,64.8916 0.09369646,64.8968 0.3125214,64.9019 0.40626371,64.9070 0.18748946,64.9121 -1.01966e-005,64.9172 2.7334427e-006,64.9223 -7.3623806e-007,64.9274 2.1126137e-007,64.9326 -1.0874558e-007,64.9377 2.2372221e-007,64.9428 0.093751639,64.9479 0.21874887,64.9530 0.31248003,64.9581 0.34373653,64.9633 0.43751431,64.9684 0.12501898,64.9735 0.093802705,64.9786 0.31251714,64.9837 0.18744254,64.9888 0.093727231,64.9940 0.09375719,64.9991 0.18752778,65.0042 0.59381616,65.0093 0.74997115,65.0144 0.65619701,65.0196 1.3125362,65.0247 1.6875221,65.0298 1.5312586,65.0349 0.99993509,65.0400 1.1249392,65.0452 1.1875081,65.0503 1.1562644,65.0554 0.28127438,65.0605 3.3352831e-006,65.0656 -9.2323535e-007,65.0708 3.5736514e-007,65.0759 -5.0618405e-007,65.0810 1.6675007e-006,65.0861 -6.1643768e-006,65.0913 0.18748483,65.0964 0.31250492,65.1015 0.093763933,65.1066 1.2686355e-006,65.1117 7.059013e-007,65.1169 -4.0927684e-006,65.1220 1.5666654e-005,65.1271 0.18759713,65.1322 0.50003088,65.1374 0.34366432,65.1425 0.093700379,65.1476 -6.4040837e-006,65.1527 1.7161018e-006,65.1579 -4.5973766e-007,65.1630 1.2269186e-007,65.1681 -3.09877e-008,65.1732 1.2469847e-009,65.1784 2.6005385e-008,65.1835 -1.0527891e-007,65.1886 0.031250007,65.1937 0.093750112,65.1989 0.093749963,65.2040 1.43813e-008,65.2091 -5.0488044e-008,65.2143 1.8758767e-007,65.2194 -6.9992655e-007,65.2245 2.6123571e-006,65.2296 -9.7503926e-006,65.2348 3.6392543e-005,65.2399 0.18754674,65.2450 0.18745907,65.2501 0.031214645,65.2553 -1.5089445e-007,65.2604 5.6965068e-006,65.2655 0.031247044,65.2707 6.129495e-006,65.2758 0.093767807,65.2809 0.093731657,65.2861 0.03126619,65.2912 0.18753318,65.2963 0.18746987,65.3014 0.28125963,65.3066 0.81254441,65.3117 0.81244308,65.3168 0.18746117,65.3220 2.0805002e-005,65.3271 -1.3726512e-005,65.3322 3.4102362e-005,65.3374 0.3125712,65.3425 0.49999413,65.3476 0.31245229,65.3528 0.65629143,65.3579 1.8750982,65.3630 2.4999564,65.3682 1.3749238,65.3733 1.2188097,65.3784 1.5000046,65.3836 0.96865225,65.3887 -3.7455869e-005,65.3938 8.2502038e-006,65.3990 0.18749237,65.4041 0.49999774,65.4092 0.31251147,65.4144 0.031261269,65.4195 0.031241085,65.4246 -5.9229237e-006,65.4298 2.3043888e-006,65.4349 -3.2943726e-006,65.4400 1.0873946e-005,65.4452 0.093783528,65.4503 0.34389639,65.4555 0.81247443,65.4606 0.21859205,65.4657 0.093736723,65.4709 0.18750228,65.4760 7.7147815e-006,65.4811 -2.0675027e-006,65.4863 5.545262e-007,65.4914 -1.5041431e-007,65.4966 4.7081109e-008,65.5017 -3.7899099e-008,65.5068 1.0452094e-007,65.5120 -3.8021813e-007,65.5171 0.093767442,65.5222 0.31249425,65.5274 0.31248182,65.5325 0.093761168,65.5377 0.34378523,65.5428 0.75000846,65.5479 0.49996889,65.5531 0.18748564,65.5582 -3.3121426e-006,65.5634 1.0544446e-006,65.5685 0.093747929,65.5737 7.2493854e-006,65.5788 0.093787424,65.5839 0.31256491,65.5891 0.40619507,65.5942 -6.7052591e-005,65.5994 1.7952207e-005,65.6045 -4.7501298e-006,65.6096 1.0466543e-006,65.6148 5.640332e-007,65.6199 0.031265412,65.6251 0.093744926,65.6302 -1.388567e-005,65.6354 3.4570676e-006,65.6405 5.8767331e-008,65.6457 -3.6928373e-006,65.6508 0.18748397,65.6559 0.65623045,65.6611 0.84375042,65.6662 0.50001585,65.6714 0.09379188,65.6765 0.18756211,65.6817 0.31249833,65.6868 0.18744472,65.6920 0.0312245,65.6971 9.9547799e-007,65.7022 -2.093276e-007,65.7074 -1.5828063e-007,65.7125 0.093749672,65.7177 0.18750033,65.7228 1.533819e-007,65.7280 1.8779338e-007,65.7331 -9.0465932e-007,65.7383 3.4311647e-006,65.7434 0.093794405,65.7486 0.40625978,65.7537 0.37496865,65.7589 0.18747833,65.7640 8.5712172e-006,65.7692 0.18754724,65.7743 0.31249285,65.7795 0.18751608,65.7846 0.31252128,65.7898 0.18743554,65.7949 -3.2303422e-005,65.8001 8.6574446e-006,65.8052 -2.3234252e-006,65.8104 6.3546878e-007,65.8155 -2.1824438e-007,65.8207 2.3746992e-007,65.8258 -7.316853e-007,65.8310 0.093744166,65.8361 0.34374774,65.8413 0.18750764,65.8464 0.031266809,65.8516 0.093747191,65.8567 0.21870857,65.8619 0.93745828,65.8670 1.593781,65.8722 1.2500663,65.8773 0.56248987,65.8825 0.18747808,65.8877 6.3296429e-006,65.8928 -2.2720401e-006,65.8980 0.093744233,65.9031 0.34374651,65.9083 0.21875714,65.9134 3.7555451e-006,65.9186 -1.0064193e-006,65.9237 2.6979055e-007,65.9289 -7.2651936e-008,65.9340 2.0792777e-008,65.9392 -1.0513094e-008,65.9444 2.1259636e-008,65.9495 -7.4531776e-008,65.9547 2.7689245e-007,65.9598 0.062500596,65.9650 0.093749776,65.9701 0.03124949,65.9753 -1.7664996e-007,65.9804 4.0186671e-007,65.9856 -1.4309393e-006,65.9908 0.093748018,65.9959 0.093752041,66.0011 1.1209049e-006,66.0062 7.7774553e-007,66.0114 -4.23241e-006,66.0166 1.6153397e-005,66.0217 0.09375,66.0269 -1.6174083e-005,66.0320 4.3343061e-006,66.0372 -1.1616784e-006,66.0424 3.1201333e-007,66.0475 -8.6269935e-008,66.0527 3.3039413e-008,66.0578 0.062501587,66.0630 0.12499689,66.0682 0.093761697,66.0733 0.18751957,66.0785 0.50000894,66.0836 0.49997947,66.0888 0.18750523,66.0940 0.18754588,66.0991 0.34375095,66.1043 0.18745027,66.1094 -2.5434749e-005,66.1146 3.8572275e-006,66.1198 1.0009307e-005,66.1249 0.093797565,66.1301 0.1874835,66.1353 0.031207375,66.1404 3.261034e-006,66.1456 -8.8557022e-007,66.1507 2.8095593e-007,66.1559 -2.381902e-007,66.1611 6.7184311e-007,66.1662 -2.4493982e-006,66.1714 9.1265783e-006,66.1766 0.093808338,66.1817 0.31252727,66.1869 0.18742585,66.1921 -3.611695e-007,66.1972 0.18757573,66.2024 0.34374765,66.2076 0.18743351,66.2127 -3.1915435e-005,66.2179 8.5511974e-006,66.2231 -2.2864651e-006,66.2282 5.9388509e-007,66.2334 -8.8860737e-008,66.2386 -2.3852326e-007,66.2437 1.0430643e-006,66.2489 -3.9340953e-006,66.2541 0.093752414,66.2592 0.4062995,66.2644 0.53133887,66.2696 0.78129023,66.2747 0.56241059,66.2799 0.093659841,66.2851 0.031262908,66.2902 0.093770318,66.2954 0.093729995,66.3006 -1.4516282e-005,66.3058 3.8961857e-006,66.3109 -1.0671445e-006,66.3161 3.720495e-007,66.3213 -4.2099055e-007,66.3264 1.312005e-006,66.3316 0.093802661,66.3368 0.37503362,66.3420 0.34371945,66.3471 0.18745916,66.3523 -2.0123314e-005,66.3575 5.3985782e-006,66.3626 -1.46918e-006,66.3678 4.7766315e-007,66.3730 -4.413719e-007,66.3782 1.287904e-006,66.3833 0.28124782,66.3885 0.40624094,66.3937 0.18751724,66.3989 0.37503552,66.4040 0.4687674,66.4092 0.43747324,66.4144 0.093720302,66.4195 0.031248262,66.4247 -2.2137456e-006,66.4299 5.6957867e-007,66.4351 -6.4360371e-008,66.4402 -3.1222319e-007,66.4454 1.3133873e-006,66.4506 -4.9417777e-006,66.4558 0.093753621,66.4609 -9.5525102e-006,66.4661 0.093873724,66.4713 0.7814064,66.4765 1.0312171,66.4817 0.65614104,66.4868 0.3437213,66.4920 0.34370995,66.4972 0.093710914,66.5024 0.1875602,66.5075 0.34382164,66.5127 0.56251079,66.5179 0.34363464,66.5231 0.031178832,66.5283 0.31250367,66.5334 0.31250566,66.5386 0.093762569,66.5438 1.630936e-006,66.5490 -4.2438171e-007,66.5542 6.6438076e-008,66.5593 0.31249985,66.5645 0.34374982,66.5697 0.18750015,66.5749 2.7114996e-007,66.5801 -9.7386646e-008,66.5852 1.1838185e-007,66.5904 -3.7616789e-007,66.5956 1.386413e-006,66.6008 -5.1699508e-006,66.6060 0.093741581,66.6111 0.18748471,66.6163 0.3125101,66.6215 0.031269737,66.6267 -1.8511271e-006,66.6319 -3.0934202e-006,66.6371 1.4226376e-005,66.6422 0.18756244,66.6474 0.46878424,66.6526 0.56254929,66.6578 0.74997234,66.6630 0.37491879,66.6682 0.18747081,66.6733 -2.4396002e-005,66.6785 6.4765072e-006,66.6837 -1.5077972e-006,66.6889 -4.4599133e-007,66.6941 3.2922287e-006,66.6993 0.18751404,66.7044 0.3124952,66.7096 0.093737423,66.7148 5.1440713e-007,66.7200 0.093760535,66.7252 0.34376201,66.7304 0.34373707,66.7356 0.093743831,66.7407 0.093789555,66.7459 0.40628335,66.7511 0.56246877,66.7563 0.34371042,66.7615 0.093743637,66.7667 1.8312786e-006,66.7719 -3.4302225e-006,66.7771 1.1890591e-005,66.7823 0.12504508,66.7874 0.68751687,66.7926 0.7499302,66.7978 0.59372419,66.8030 0.68753397,66.8082 0.37504381,66.8134 0.31252247,66.8186 0.40625086,66.8238 0.53121662,66.8290 0.1874726,66.8341 0.18751347,66.8393 0.40621227,66.8445 0.74996608,66.8497 0.62502033,66.8549 0.093764454,66.8601 3.728384e-005,66.8653 0.34383368,66.8705 0.96876508,66.8757 1.1561853,66.8809 0.49994111,66.8861 0.12499207,66.8913 6.2243676e-006,66.8964 0.093802936,66.9016 0.34379953,66.9068 0.34370068,66.9120 0.12494697,66.9172 0.1249973,66.9224 0.12500049,66.9276 0.06249911,66.9328 -2.0399615e-007,66.9380 6.4364407e-008,66.9432 -5.344689e-008,66.9484 1.4943141e-007,66.9536 -5.4432638e-007,66.9588 0.093748383,66.9640 0.31249937,66.9692 0.1875018,66.9744 1.1403571e-006,66.9796 -2.9520129e-007,66.9848 0.31249973,66.9900 0.34375063,66.9952 0.093746893,67.0003 1.249561e-005,67.0055 0.1875688,67.0107 0.50002193,67.0159 0.31242087,67.0211 0.31246093,67.0263 0.50000846,67.0315 0.3125053,67.0367 4.9660398e-006,67.0419 -1.4856988e-006,67.0471 0.031249354,67.0523 0.09375044,67.0575 5.3378454e-007,67.0627 0.093742475,67.0679 0.31250587,67.0731 0.37501758,67.0783 0.18748839,67.0835 0.062513769,67.0887 0.31250855,67.0939 0.18749699,67.0991 0.18753052,67.1043 0.18751304,67.1095 0.18748437,67.1147 0.093705587,67.1199 0.18746243,67.1251 0.49999103,67.1303 0.50000662,67.1355 0.37501809,67.1407 0.093765415,67.1459 0.09375418,67.1511 0.093742982,67.1564 0.18749142,67.1616 0.43751758,67.1668 0.62501711,67.1720 0.1874835,67.1772 -6.6604925e-006,67.1824 -1.1738345e-005,67.1876 0.28123832,67.1928 0.62504798,67.1980 0.87506169,67.2032 0.96874511,67.2084 0.37501463,67.2136 0.65626764,67.2188 0.49992901,67.2240 0.12493874,67.2292 0.53122765,67.2344 0.7812463,67.2396 0.50003713,67.2448 0.18755946,67.2500 0.18750054,67.2552 0.093707018,67.2605 -1.3941805e-005,67.2657 6.5733529e-006,67.2709 -1.2351452e-005,67.2761 4.2835971e-005,67.2813 0.31254992,67.2865 0.31246632,67.2917 0.18746714,67.2969 0.093736529,67.3021 -4.5032903e-006,67.3073 1.2067698e-006,67.3125 -3.2338437e-007,67.3177 8.6658964e-008,67.3230 -2.322245e-008,67.3282 6.2230514e-009,67.3334 -1.6676655e-009,67.3386 4.4705342e-010,67.3438 -1.2039812e-010,67.3490 3.4499105e-011,67.3542 -1.7588379e-011,67.3594 3.5854535e-011,67.3646 -1.2584021e-010,67.3698 4.6754817e-010,67.3751 -1.7445092e-009,67.3803 6.5110743e-009,67.3855 -2.430197e-008,67.3907 9.0704944e-008,67.3959 -3.385482e-007,67.4011 1.2636015e-006,67.4063 0.093732886,67.4115 0.6562354,67.4168 0.78125089,67.4220 0.31255528,67.4272 0.1875525,67.4324 0.18745959,67.4376 0.18749124,67.4428 0.34377587,67.4480 0.34372348,67.4533 0.093722537,67.4585 0.031245776,67.4637 0.2812469,67.4689 0.18750358,67.4741 0.031253129,67.4793 -9.1810023e-008,67.4845 1.1226814e-007,67.4898 -3.5728829e-007,67.4950 1.3170012e-006,67.5002 -4.9111577e-006,67.5054 1.8329274e-005,67.5106 0.18754861,67.5158 0.31248426,67.5211 0.09370517,67.5263 -1.9583647e-006,67.5315 -5.2979158e-006,67.5367 0.18748428,67.5419 0.31250513,67.5471 0.093764104,67.5524 1.5733611e-006,67.5576 -3.1259091e-007,67.5628 -3.2318067e-007,67.5680 0.031251207,67.5732 0.062525578,67.5785 0.09374202,67.5837 -2.3783723e-005,67.5889 7.9895926e-006,67.5941 0.093744308,67.5993 0.43749782,67.6046 0.31250528,67.6098 0.093750536,67.6150 -8.0682992e-007,67.6202 2.0495051e-007,67.6254 -1.2895677e-008,67.6307 -1.534025e-007,67.6359 6.2656738e-007,67.6411 -2.3530793e-006,67.6463 0.18749277,67.6516 0.49999639,67.6568 0.50000262,67.6620 0.18751191,67.6672 -1.5439004e-005,67.6724 0.34371868,67.6777 0.50000346,67.6829 0.31252667,67.6881 0.12499497,67.6933 0.49998176,67.6986 0.53126526,67.7038 0.34375608,67.7090 0.49999133,67.7142 0.50000918,67.7195 0.59376985,67.7247 0.40628898,67.7299 0.50003684,67.7351 0.31246558,67.7404 0.12497541,67.7456 0.31248116,67.7508 0.78120053,67.7560 0.90630794,67.7613 0.96879995,67.7665 0.96868891,67.7717 0.71873397,67.7769 0.093768656,67.7822 -2.1521e-006,67.7874 1.1279564e-006,67.7926 -2.3597461e-006,67.7979 8.3117202e-006,67.8031 0.031249981,67.8083 -8.2538654e-006,67.8135 2.1830017e-006,67.8188 -4.7738888e-007,67.8240 -2.7368219e-007,67.8292 0.031249939,67.8345 5.1948427e-007,67.8397 -3.8254663e-007,67.8449 0.031248126,67.8501 0.093750477,67.8554 2.8649795e-006,67.8606 -4.5309671e-006,67.8658 1.5260095e-005,67.8711 0.18760243,67.8763 0.56257206,67.8815 0.49989438,67.8868 0.28114954,67.8920 0.59375221,67.8972 0.40625891,67.9025 0.093745343,67.9077 0.18749139,67.9129 0.18751252,67.9181 1.321321e-005,67.9234 0.093720451,67.9286 0.74997348,67.9338 0.78126627,67.9391 0.34377804,67.9443 9.8598666e-006,67.9495 -2.6250359e-006,67.9548 6.3938705e-007,67.9600 6.7747266e-008,67.9653 -9.105251e-007,67.9705 3.5746937e-006,67.9757 0.093800932,67.9810 0.5000174,67.9862 0.53119403,67.9914 0.093730465,67.9967 5.1263969e-006,68.0019 2.1549361e-007,68.0071 -5.9894428e-006,68.0124 0.1875935,68.0176 1.3750594,68.0228 1.2186782,68.0281 0.3124817,68.0333 0.18746604,68.0386 0.093719445,68.0438 0.1875118,68.0490 0.093746036,68.0543 -1.3116345e-006,68.0595 1.9185316e-007,68.0647 5.4440062e-007,68.0700 0.12500095,68.0752 0.15624981,68.0805 0.093748979,68.0857 1.4279891e-007,68.0909 0.031245077,68.0962 0.31249565,68.1014 0.34374842,68.1067 0.18751854,68.1119 0.093770616,68.1171 0.09373147,68.1224 -1.2915834e-005,68.1276 3.8018431e-006,68.1329 -2.2905165e-006,68.1381 0.093747944,68.1433 0.093753099,68.1486 -2.9275232e-006,68.1538 1.6029289e-005,68.1591 0.093784392,68.1643 0.18749627,68.1695 0.093730465,68.1748 0.18754463,68.1800 0.87506908,68.1853 1.2187078,68.1905 0.68743974,68.1958 0.34377247,68.2010 0.28124574,68.2062 0.093706876,68.2115 -1.2425588e-005,68.2167 -2.1828754e-008,68.2220 1.2515305e-005,68.2272 0.50004357,68.2325 0.78121769,68.2377 0.40623593,68.2430 0.62504464,68.2482 0.43749273,68.2534 0.18746151,68.2587 9.9086637e-006,68.2639 0.50000471,68.2692 0.15622504,68.2744 0.25000802,68.2797 0.18749371,68.2849 0.15623933,68.2902 0.18749967,68.2954 0.093760319,68.3007 3.3451895e-006,68.3059 -8.9646034e-007,68.3112 2.4035288e-007,68.3164 -6.4871188e-008,68.3217 1.9110596e-008,68.3269 -1.1566097e-008,68.3321 2.7154556e-008,68.3374 -9.7060358e-008,68.3426 3.6111896e-007,68.3479 -1.3475355e-006,68.3531 0.093738705,68.3584 0.31249595,68.3636 0.18751246,68.3689 4.8381157e-006,68.3741 -4.2703866e-007,68.3794 -3.130727e-006,68.3846 1.2951232e-005,68.3899 0.093767874,68.3951 0.093732066,68.4004 -1.2708225e-005,68.4056 2.2369122e-006,68.4109 3.7621564e-006,68.4162 0.093794182,68.4214 0.50003147,68.4267 0.65625143,68.4319 0.59371388,68.4372 0.2186929,68.4424 0.18749632,68.4477 0.25001484,68.4529 0.18750417,68.4582 0.3124896,68.4634 0.18752639,68.4687 0.18752962,68.4739 0.21873274,68.4792 0.18747793,68.4844 -1.5971063e-005,68.4897 0.031294603,68.4949 0.87505645,68.5002 1.093716,68.5055 0.53119701,68.5107 -9.4092138e-006,68.5160 4.7673129e-006,68.5212 -9.6600616e-006,68.5265 0.18747899,68.5317 0.31250528,68.5370 0.46880403,68.5422 0.28125167,68.5475 0.062459342,68.5528 0.093748286,68.5580 0.093750075,68.5633 0.031300731,68.5685 0.31255203,68.5738 0.3124468,68.5791 0.031205,68.5843 6.3790076e-006,68.5896 -1.6991946e-006,68.5948 4.1719829e-007,68.6001 3.056725e-008,68.6053 -5.3955904e-007,68.6106 2.1278713e-006,68.6159 0.031273998,68.6211 0.093747765,68.6264 0.12501206,68.6316 0.50001872,68.6369 0.34370688,68.6422 0.093770348,68.6474 0.18754786,68.6527 0.18745005,68.6579 -3.715514e-005,68.6632 9.5667401e-006,68.6685 -1.1083653e-006,68.6737 0.031275935,68.6790 0.093741477,68.6842 -2.2934548e-005,68.6895 6.1974856e-006,68.6948 -1.8533779e-006,68.7000 1.215548e-006,68.7053 -3.0089248e-006,68.7106 1.0821072e-005,68.7158 0.5000537,68.7211 1.156289,68.7264 1.187461,68.7316 0.49994627,68.7369 -1.081036e-005,68.7421 2.9713322e-006,68.7474 -1.0740386e-006,68.7527 1.3246647e-006,68.7579 0.15624994,68.7632 0.15625307,68.7685 0.31253615,68.7737 0.56252718,68.7790 0.49996388,68.7843 0.093715839,68.7895 1.2077325e-005,68.7948 0.18752657,68.8001 0.34373662,68.8053 0.6249485,68.8106 0.49997589,68.8159 0.50001997,68.8211 0.21877848,68.8264 0.12500788,68.8317 0.12499755,68.8369 -1.4153948e-006,68.8422 0.093727924,68.8475 0.49996185,68.8527 0.75002736,68.8580 0.68756199,68.8633 0.28125009,68.8685 0.093737185,68.8738 0.65623152,68.8791 0.84372205,68.8844 0.40626031,68.8896 0.031287316,68.8949 0.093772441,68.9002 0.093725584,68.9054 -1.8159015e-005,68.9107 3.7474829e-006,68.9160 0.093745708,68.9212 0.34374273,68.9265 0.34377015,68.9318 0.37506211,68.9371 0.43749133,68.9423 0.21870503,68.9476 0.09373913,68.9529 -8.507267e-006,68.9581 0.031248538,68.9634 0.28125343,68.9687 0.18750258,68.9740 -2.7860954e-006,68.9792 5.0780017e-007,68.9845 7.5523423e-007,68.9898 -3.529123e-006,68.9951 1.3362467e-005,69.0003 0.31252322,69.0056 0.49999723,69.0109 0.31248781,69.0162 0.031230001,69.0214 1.9100697e-005,69.0267 0.18760121,69.0320 0.75009084,69.0373 0.87498713,69.0425 0.62490875,69.0478 0.78116953,69.0531 1.0624907,69.0584 0.90625918,69.0636 0.53122371,69.0689 0.62496966,69.0742 0.93749112,69.0795 0.65626705,69.0847 0.34376681,69.0900 0.093755454,69.0953 1.0789181e-006,69.1006 1.5026558e-006,69.1059 -7.0903207e-006,69.1111 0.18748607,69.1164 0.2812607,69.1217 0.093749329,69.1270 4.4072713e-005,69.1322 0.28133151,69.1375 0.46873203,69.1428 0.31252286,69.1481 0.50002265,69.1534 0.31238654,69.1586 -1.6987568e-005,69.1639 0.18759418,69.1692 0.50002354,69.1745 0.49990666,69.1798 0.18742946,69.1850 0.46876341,69.1903 0.34375232,69.1956 0.31250843,69.2009 0.031259563,69.2062 -9.6904091e-007,69.2115 -2.1432972e-007,69.2167 1.8266269e-006,69.2220 0.31248361,69.2273 0.53125006,69.2326 0.65626109,69.2379 0.5000006,69.2432 7.300381e-007,69.2484 1.4984412e-005,69.2537 0.18759988,69.2590 0.50003397,69.2643 0.43739927,69.2696 0.43747163,69.2749 0.56249225,69.2801 0.56247801,69.2854 0.093763098,69.2907 -5.8705587e-007,69.2960 -2.0104865e-006,69.3013 0.093746051,69.3066 0.093755201,69.3119 -4.2921797e-006,69.3171 0.18748777,69.3224 0.31249452,69.3277 0.37500641,69.3330 0.18750693,69.3383 0.12503625,69.3436 0.18754029,69.3489 0.1874572,69.3541 -2.9799798e-005,69.3594 1.4040357e-006,69.3647 2.418881e-005,69.3700 0.31255934,69.3753 0.49999547,69.3806 0.49992716,69.3859 0.49996024,69.3912 0.5312773,69.3965 0.031253695,69.4017 3.6615726e-005,69.4070 0.18751605,69.4123 0.18746369,69.4176 0.18755184,69.4229 0.50002813,69.4282 0.59373653,69.4335 0.34372145,69.4388 0.093705557,69.4441 0.031239025,69.4494 0.093753465,69.4546 5.2254563e-006,69.4599 -1.3664619e-006,69.4652 2.3991666e-007,69.4705 4.0696423e-007,69.4758 -1.8679744e-006,69.4811 7.0655688e-006,69.4864 0.18750092,69.4917 0.37506637,69.4970 0.81264049,69.5023 1.9376645,69.5076 3.0624776,69.5129 2.3123026,69.5182 1.3748982,69.5235 0.90627182,69.5287 1.2499884,69.5340 0.3749561,69.5393 0.3125115,69.5446 0.40625241,69.5499 0.34373981,69.5552 0.093742542,69.5605 0.18756051,69.5658 0.56260258,69.5711 0.78121436,69.5764 0.34363002,69.5817 0.03122429,69.5870 0.18760678,69.5923 0.75005549,69.5976 0.56240892,69.6029 0.56244409,69.6082 0.49998468,69.6135 0.28124744,69.6188 0.18750276,69.6241 0.09374892,69.6294 2.7325194e-007,69.6347 -4.2404416e-008,69.6400 -1.0367003e-007,69.6453 4.5713216e-007,69.6506 -1.7250125e-006,69.6559 0.031288657,69.6612 0.40626723,69.6665 0.093706757,69.6718 -1.4286276e-005,69.6771 3.8090548e-006,69.6824 -9.4867545e-007,69.6877 -1.4717001e-008,69.6930 1.00773e-006,69.6983 0.03126632,69.7036 0.09374471,69.7089 -1.5515167e-005,69.7142 6.3607563e-006,69.7195 -9.9273266e-006,69.7248 3.335112e-005,69.7301 0.31257263,69.7354 0.56253076,69.7407 0.49992427,69.7460 0.03118684,69.7513 1.242137e-005,69.7566 0.15624839,69.7619 0.25000075,69.7672 0.15624863,69.7725 -1.9850613e-006,69.7778 0.031255953,69.7831 0.15625839,69.7884 0.15623987,69.7937 1.9654071e-006,69.7990 0.03125339,69.8043 -1.5548412e-005,69.8096 2.7502208e-005,69.8149 0.1875318,69.8202 0.18747154,69.8255 0.031226145,69.8308 -2.3404295e-006,69.8362 1.2871144e-005,69.8415 0.093768105,69.8468 0.093731917,69.8521 -1.3042833e-005,69.8574 3.0232591e-006,69.8627 9.5112784e-007,69.8680 -6.8287068e-006,69.8733 0.093753293,69.8786 0.2812539,69.8839 0.59376395,69.8892 0.18749857,69.8945 -1.7851733e-005,69.8998 4.4875528e-006,69.9051 -9.6787566e-008,69.9105 0.18754373,69.9158 0.43759799,69.9211 0.49996728,69.9264 0.18742114,69.9317 0.18751647,69.9370 0.18747079,69.9423 -1.8716226e-005,69.9476 0.31254104,69.9529 0.75001669,69.9582 0.74999785,69.9636 0.40625849,69.9689 0.31250349,69.9742 0.18745057,69.9795 0.3124584,69.9848 0.50000548,69.9901 0.31251976,69.9954 0.53135115,70.0007 1.7188084,70.0060 1.7499595,70.0114 1.0936674,70.0167 -5.0227423e-005,70.0220 2.5497486e-005,70.0273 0.1875674,70.0326 0.50002885,70.0379 0.34366801,70.0432 0.062516823,70.0486 0.31257367,70.0539 0.31242552,70.0592 -5.47614e-005,70.0645 1.4675046e-005,70.0698 -3.9339639e-006,70.0751 1.0595163e-006,70.0804 -3.0375719e-007,70.0858 1.5542673e-007,70.0911 -3.1795105e-007,70.0964 1.1164686e-006,70.1017 -4.1482872e-006,70.1070 1.5478041e-005,70.1123 0.62500089,70.1177 0.43748531,70.1230 0.34375352,70.1283 0.062498037,70.1336 7.5534615e-008,70.1389 -2.0588537e-008,70.1442 6.8132113e-009,70.1496 -6.662944e-009,70.1549 1.9839804e-008,70.1602 -7.2702541e-008,70.1655 2.7099412e-007,70.1708 -1.0113629e-006,70.1762 3.77479e-006,70.1815 -1.4089038e-005,70.1868 0.49999714,70.1921 0.7812987,70.1974 0.68749744,70.2027 0.093716934,70.2081 1.2291541e-006,70.2134 0.03125038,70.2187 -2.7474644e-006,70.2240 0.093748398,70.2293 0.09374778,70.2347 0.18748221,70.2400 0.49998471,70.2453 0.5000186,70.2506 0.093770348,70.2560 2.7146852e-008,70.2613 2.060181e-008,70.2666 -1.0956709e-007,70.2719 4.1770414e-007,70.2772 -1.5613869e-006,70.2826 5.8283576e-006,70.2879 0.15629739,70.2932 0.50008297,70.2985 0.6249693,70.3039 0.2499069,70.3092 -1.4621411e-005,70.3145 6.0628358e-006,70.3198 -9.6294616e-006,70.3252 0.031304952,70.3305 0.28130767,70.3358 0.34375134,70.3411 0.40625852,70.3465 0.46872216,70.3518 0.40620118,70.3571 0.093717121,70.3624 -7.5711228e-006,70.3678 0.18750322,70.3731 0.68747902,70.3784 0.99998295,70.3837 0.62501717,70.3891 0.09376619,70.3944 5.5436021e-006,70.3997 0.031249292,70.4050 -2.7340204e-006,70.4104 2.471379e-006,70.4157 -7.1519157e-006,70.4210 2.6138523e-005,70.4264 0.093747906,70.4317 0.031241339,70.4370 0.34379578,70.4423 0.65623212,70.4477 0.81244528,70.4530 0.56248963,70.4583 0.34377083,70.4637 8.240122e-006,70.4690 -2.1247038e-006,70.4743 2.5793764e-007,70.4797 1.0932579e-006,70.4850 0.031241143,70.4903 0.031304792,70.4956 0.37504762,70.5010 0.3437185,70.5063 0.40620744,70.5116 0.4374792,70.5170 0.31250146,70.5223 0.46874702,70.5276 0.49999177,70.5330 0.18753578,70.5383 0.34387696,70.5436 0.7813189,70.5490 0.74989015,70.5543 0.18738846,70.5596 0.18747939,70.5650 0.49998987,70.5703 0.50001383,70.5756 0.09376777,70.5810 -5.4840161e-006,70.5863 0.093751557,70.5916 0.031242453,70.5970 4.7851307e-005,70.6023 0.31255323,70.6076 0.31246942,70.6130 0.18749893,70.6183 0.18749465,70.6236 0.093706876,70.6290 0.093722656,70.6343 0.37502885,70.6397 0.53126973,70.6450 0.18747368,70.6503 -6.9715438e-006,70.6557 1.8746285e-006,70.6610 -5.2636085e-007,70.6663 2.3065945e-007,70.6717 -3.9626471e-007,70.6770 1.3545058e-006,70.6824 -5.0221952e-006,70.6877 1.8735922e-005,70.6930 0.09377557,70.6984 0.093724407,70.7037 -1.8716693e-005,70.7090 5.0156e-006,70.7144 -1.3440682e-006,70.7197 3.6023232e-007,70.7251 -9.6743307e-008,70.7304 2.6709399e-008,70.7357 -1.0086109e-008,70.7411 1.36338e-008,70.7464 -4.4452339e-008,70.7518 1.6418977e-007,70.7571 -6.123604e-007,70.7624 2.2854517e-006,70.7678 -8.5301945e-006,70.7731 0.40623581,70.7785 0.59375286,70.7838 0.18752728,70.7892 0.12500766,70.7945 0.031234087,70.7998 -1.2457239e-006,70.8052 4.0694698e-007,70.8105 -3.8198243e-007,70.8159 1.1210502e-006,70.8212 -4.1025701e-006,70.8266 1.5290567e-005,70.8319 0.093755484,70.8372 0.031233246,70.8426 -1.0020308e-006,70.8479 2.6851856e-007,70.8533 -7.1955711e-008,70.8586 1.9280698e-008,70.8640 -5.1607958e-009,70.8693 1.3607866e-009,70.8747 -2.8189104e-010,70.8800 -2.3337271e-010,70.8853 1.2155229e-009,70.8907 -4.6291322e-009,70.8960 1.7302533e-008,70.9014 -6.4586622e-008,70.9067 2.4106515e-007,70.9121 -8.9975265e-007,70.9174 0.093749605,70.9228 0.093748704,70.9281 0.093790397,70.9335 0.46878764,70.9388 0.59376705,70.9442 0.6562348,70.9495 0.68744999,70.9549 0.53122628,70.9602 0.093728468,70.9656 6.357026e-005,70.9709 0.3125672,70.9763 0.90622133,70.9816 0.99991608,70.9869 0.40622574,70.9923 3.2688578e-005,70.9976 0.093759134,71.0030 0.18750207,71.0083 0.093732581,71.0137 -3.6619251e-006,71.0190 9.8130192e-007,71.0244 -2.6296362e-007,71.0298 7.0466406e-008,71.0351 -1.8879012e-008,71.0405 5.0434772e-009,71.0458 -1.2932398e-009,71.0512 1.2901862e-010,71.0565 7.7736034e-010,71.0619 -3.2387775e-009,71.0672 1.2178826e-008,71.0726 -4.5480494e-008,71.0779 1.69758e-007,71.0833 -6.3360687e-007,71.0886 2.3648765e-006,71.0940 0.031234309,71.0993 0.40622243,71.1047 0.6249994,71.1100 0.31254536,71.1154 0.78140229,71.1208 1.9062999,71.1261 1.4998739,71.1315 0.49991763,71.1368 0.28122663,71.1422 0.49998477,71.1475 0.5937494,71.1529 0.31252295,71.1582 4.7007881e-005,71.1636 0.34385091,71.1689 0.75004315,71.1743 0.65621698,71.1797 0.4999949,71.1850 0.49997997,71.1904 0.37500605,71.1957 0.43744704,71.2011 0.062426001,71.2064 8.8854558e-006,71.2118 -2.3691384e-006,71.2172 5.9031788e-007,71.2225 8.0907512e-009,71.2279 0.062501073,71.2332 -4.3038053e-006,71.2386 0.18749025,71.2440 0.31250468,71.2493 0.093752392,71.2547 0.18747236,71.2600 0.49999076,71.2654 0.34377345,71.2708 0.12501387,71.2761 0.093751289,71.2815 0.31250575,71.2868 0.28125447,71.2922 0.124995,71.2976 -4.6380146e-007,71.3029 -4.9145146e-006,71.3083 0.31248149,71.3136 0.7812407,71.3190 0.75001037,71.3244 0.3125174,71.3297 4.0057803e-006,71.3351 0.093738534,71.3405 0.34373468,71.3458 0.56249869,71.3512 0.34377059,71.3565 9.8129058e-006,71.3619 -2.6228727e-006,71.3673 6.7772453e-007,71.3726 0.03125076,71.3780 0.15625051,71.3834 0.31249338,71.3887 0.62501115,71.3941 0.5937472,71.3995 0.18747857,71.4048 0.18751113,71.4102 9.1384372e-006,71.4156 -2.3690673e-006,71.4209 3.3700394e-007,71.4263 1.0213703e-006,71.4317 0.031246427,71.4370 1.327341e-005,71.4424 0.09379749,71.4478 0.34377897,71.4531 0.34372103,71.4585 0.093702547,71.4639 -1.3392027e-005,71.4692 3.2055464e-006,71.4746 0.28125319,71.4800 0.4062959,71.4853 0.59376591,71.4907 0.21869853,71.4961 0.37499556,71.5014 0.59375054,71.5068 0.40623578,71.5122 0.46875495,71.5175 0.53124905,71.5229 0.31249839,71.5283 0.18747841,71.5337 0.65621465,71.5390 0.96874338,71.5444 0.75003934,71.5498 0.18752748,71.5551 0.062498391,71.5605 -2.5366313e-007,71.5659 9.2402348e-007,71.5712 -3.4427305e-006,71.5766 0.093746141,71.5820 0.031263292,71.5874 0.093813479,71.5927 0.53142536,71.5981 1.3750528,71.6035 1.1561649,71.6089 0.96870553,71.6142 0.62495512,71.6196 0.406205,71.6250 0.18743843,71.6303 -2.2390521e-005,71.6357 5.975045e-006,71.6411 0.1874973,71.6465 0.3125045,71.6518 0.1875618,71.6572 0.34380347,71.6626 0.53118664,71.6680 0.4374437,71.6733 2.0099176e-007,71.6787 7.1191503e-006,71.6841 0.50006723,71.6895 1.6876403,71.6948 2.5000601,71.7002 1.9061834,71.7056 1.2185949,71.7110 0.18742597,71.7164 0.65636718,71.7217 1.5625335,71.7271 1.2811723,71.7325 0.99994957,71.7379 0.49999094,71.7432 0.093758769,71.7486 -3.1107206e-007,71.7540 8.3359311e-008,71.7594 -2.2338199e-008,71.7648 5.9862062e-009,71.7701 -1.6046777e-009,71.7755 4.319867e-010,71.7809 -1.2313089e-010,71.7863 6.0501749e-011,71.7916 -1.188758e-010,71.7970 4.1503459e-010,71.8024 -1.5413957e-009,71.8078 5.7510485e-009,71.8132 -2.1464665e-008,71.8186 8.0114596e-008,71.8239 -2.9901969e-007,71.8293 1.1160613e-006,71.8347 -4.1655876e-006,71.8401 0.093750134,71.8455 0.031248083,71.8508 0.18748286,71.8562 0.43749127,71.8616 0.50001335,71.8670 0.1875158,71.8724 2.2951203e-006,71.8778 -6.8372833e-007,71.8831 4.3961955e-007,71.8885 -1.074786e-006,71.8939 0.18756065,71.8993 0.81268722,71.9047 1.5001816,71.9101 1.6248791,71.9154 0.6872564,71.9208 0.18744899,71.9262 0.34377077,71.9316 0.28123027,71.9370 -1.8193597e-005,71.9424 4.8734496e-006,71.9477 -1.2986204e-006,71.9531 3.2060493e-007,71.9585 1.6323794e-008,71.9639 -3.859663e-007,71.9693 1.5276829e-006,71.9747 0.12501518,71.9801 0.84378028,71.9855 1.2500035,71.9908 0.8124631,71.9962 -1.635596e-005,72.0016 2.9231694e-006,72.0070 4.6652508e-006,72.0124 0.031251177,72.0178 -9.3903291e-006,72.0232 0.031263623,72.0286 0.31251168,72.0339 0.40621898,72.0393 0.34371212,72.0447 0.56250459,72.0501 0.34376967,72.0555 0.28125843,72.0609 0.18751059,72.0663 6.2791451e-006,72.0717 -6.1211031e-006,72.0771 1.8206389e-005,72.0825 0.3125422,72.0878 0.50000036,72.0932 0.34371528,72.0986 0.093729772,72.1040 -2.5937909e-006,72.1094 1.6076084e-006,72.1148 -3.8367589e-006,72.1202 1.374057e-005,72.1256 0.093794383,72.1310 0.18750063,72.1364 0.093703099,72.1418 0.093721591,72.1472 0.31249189,72.1525 0.31251118,72.1579 0.093763344,72.1633 8.7535391e-006,72.1687 0.18750033,72.1741 0.3437413,72.1795 0.3437497,72.1849 0.093754634,72.1903 -8.6245955e-006,72.1957 0.31248692,72.2011 0.34375861,72.2065 0.093760021,72.2119 0.031248063,72.2173 0.093746409,72.2227 0.093755119,72.2281 -8.9240871e-008,72.2335 0.093738571,72.2389 0.18750024,72.2443 0.09376049,72.2497 3.3334688e-006,72.2551 -3.776581e-007,72.2605 0.15625244,72.2659 0.37500083,72.2712 0.43750191,72.2766 0.18751839,72.2820 0.34377024,72.2874 0.56249279,72.2928 0.31247583,72.2982 0.062476285,72.3036 0.37502757,72.3090 0.53129882,72.3144 0.50001782,72.3198 0.34372649,72.3252 0.093700774,72.3306 -1.3167785e-005,72.3360 3.4924435e-006,72.3414 -8.0083487e-007,72.3468 -2.8945774e-007,72.3522 1.9589227e-006,72.3576 -7.546912e-006,72.3630 0.34372696,72.3684 0.34375596,72.3738 0.093772985,72.3792 -4.160981e-006,72.3846 2.1190372e-005,72.3900 0.34384075,72.3955 0.7500214,72.4009 0.49991453,72.4063 0.093705259,72.4117 1.8693756e-006,72.4171 -3.3240703e-006,72.4225 1.1427797e-005,72.4279 0.46879601,72.4333 0.59373337,72.4387 0.12495171,72.4441 3.096919e-005,72.4495 0.18756889,72.4549 0.31247717,72.4603 0.093685687,72.4657 -3.5432083e-006,72.4711 9.5041253e-007,72.4765 -2.5813665e-007,72.4819 8.2053127e-008,72.4873 -7.005832e-008,72.4927 1.9819095e-007,72.4981 -7.2276623e-007,72.5035 2.6931075e-006,72.5089 0.09373872,72.5144 0.34379172,72.5198 0.62505698,72.5252 0.3437134,72.5306 0.18741131,72.5360 0.56250989,72.5414 0.90635544,72.5468 1.4688256,72.5522 1.5624809,72.5576 1.0311687,72.5630 0.53120422,72.5684 -1.1406955e-005,72.5738 3.057557e-006,72.5792 -8.2228593e-007,72.5847 2.3132237e-007,72.5901 -1.0293672e-007,72.5955 1.8041976e-007,72.6009 -6.1879052e-007,72.6063 2.2949391e-006,72.6117 -8.5617075e-006,72.6171 0.1874795,72.6225 0.31250626,72.6279 0.09377028,72.6334 -3.1251034e-006,72.6388 1.9803425e-005,72.6442 0.18755798,72.6496 0.31248188,72.6550 0.093697026,72.6604 0.031247446,72.6658 0.156251,72.6712 0.3437469,72.6766 0.37499952,72.6821 0.15624979,72.6875 0.093743406,72.6929 0.31248564,72.6983 0.31253263,72.7037 0.18755661,72.7091 0.34377056,72.7145 0.31244722,72.7200 -4.2337837e-005,72.7254 1.0232204e-005,72.7308 1.4130912e-006,72.7362 0.21874011,72.7416 0.37504843,72.7470 0.53135049,72.7524 0.53124988,72.7579 0.34366703,72.7633 0.093699135,72.7687 0.031262267,72.7741 0.18749389,72.7795 0.49996465,72.7849 0.34373358,72.7904 0.18756296,72.7958 0.31256011,72.8012 0.62498617,72.8066 0.46870151,72.8120 0.093720771,72.8175 7.8414696e-006,72.8229 -2.1705607e-006,72.8283 8.4012339e-007,72.8337 -1.1898413e-006,72.8391 0.093742341,72.8445 0.34374374,72.8500 0.34375623,72.8554 0.093757793,72.8608 6.7491868e-007,72.8662 1.0851983e-006,72.8716 -5.0162412e-006,72.8771 0.09375345,72.8825 0.18751641,72.8879 0.093737118,72.8933 9.8722176e-006,72.8987 0.093779638,72.9042 0.093718506,72.9096 0.093725808,72.9150 0.093757771,72.9204 0.09374582,72.9259 0.18749212,72.9313 0.1875162,72.9367 0.093792684,72.9421 0.62502927,72.9475 0.62495685,72.9530 0.093708619,72.9584 3.2926524e-005,72.9638 0.78133428,72.9692 1.6875505,72.9747 1.6561881,72.9801 0.81250674,72.9855 0.62503392,72.9909 0.49990666,72.9964 -4.9836184e-005,73.0018 1.3354846e-005,73.0072 -3.5788985e-006,73.0126 9.5959626e-007,73.0181 -2.5917743e-007,73.0235 7.7031473e-008,73.0289 -4.892896e-008,73.0343 1.1868827e-007,73.0398 -4.2585913e-007,73.0452 0.031252444,73.0506 -9.3508024e-006,73.0560 3.4103083e-005,73.0615 0.81252837,73.0669 0.99998039,73.0723 0.40622061,73.0778 0.28122103,73.0832 0.34374681,73.0886 0.31251398,73.0940 0.031263106,73.0995 -7.2146696e-007,73.1049 -3.2583011e-006,73.1103 1.3756021e-005,73.1158 0.093795359,73.1212 0.18749996,73.1266 0.093704753,73.1320 -1.4136107e-005,73.1375 0.093753479,73.1429 0.187499,73.1483 0.093750499,73.1538 2.0231045e-007,73.1592 -7.142534e-008,73.1646 8.3379696e-008,73.1701 -2.6211086e-007,73.1755 0.093749724,73.1809 0.18750015,73.1863 0.09374968,73.1918 2.3147531e-006,73.1972 -7.7079849e-006,73.2026 0.31250373,73.2081 0.59376687,73.2135 0.4062393,73.2189 0.093742885,73.2244 3.605953e-006,73.2298 0.093747884,73.2352 0.093751058,73.2407 1.6869662e-006,73.2461 0.18752407,73.2515 0.49999914,73.2570 0.34375867,73.2624 0.28132203,73.2679 0.31246969,73.2733 0.1874257,73.2787 0.031248253,73.2842 1.9755805e-006,73.2896 -5.2064667e-007,73.2950 1.0683321e-007,73.3005 9.3370943e-008,73.3059 -4.8037134e-007,73.3113 0.062494524,73.3168 0.65622747,73.3222 0.59381527,73.3276 0.50007766,73.3331 0.34372765,73.3385 0.18743625,73.3440 -3.8627531e-005,73.3494 2.2896729e-005,73.3548 0.31252247,73.3603 0.34374559,73.3657 0.093726166,73.3711 -8.706128e-006,73.3766 2.2667432e-006,73.3820 -3.6007057e-007,73.3875 -8.2674734e-007,73.3929 0.031276651,73.3983 0.18752873,73.4038 0.40623888,73.4092 0.21872427,73.4147 0.03123362,73.4201 -1.7522523e-006,73.4255 4.1678129e-007,73.4310 8.5297636e-008,73.4364 -7.5808049e-007,73.4419 2.9472913e-006,73.4473 0.093802661,73.4528 0.31250471,73.4582 0.28120667,73.4636 0.87500447,73.4691 1.0625474,73.4745 0.90632653,73.4800 0.71871215,73.4854 0.2811493,73.4908 1.1047116e-005,73.4963 0.18753326,73.5017 0.18748228,73.5072 0.09372393,73.5126 0.093724728,73.5181 0.34374177,73.5235 0.43749475,73.5290 0.50002742,73.5344 0.96887428,73.5398 1.8125739,73.5453 1.5624013,73.5507 0.43743271,73.5562 0.12497415,73.5616 0.31247464,73.5671 0.18751819,73.5725 0.031256132,73.5780 -4.8082461e-006,73.5834 2.009052e-005,73.5889 0.12501608,73.5943 0.093725041,73.5998 -7.8427729e-006,73.6052 -3.1176576e-006,73.6106 2.0316013e-005,73.6161 0.78133821,73.6215 1.6875492,73.6270 1.562452,73.6324 0.87494719,73.6379 0.18747745,73.6433 0.093726635,73.6488 -6.1410819e-006,73.6542 0.50000536,73.6597 0.68748188,73.6651 0.5312984,73.6706 0.37503457,73.6760 0.46869648,73.6815 0.3750065,73.6869 0.65629619,73.6924 0.84373134,73.6978 0.65624791,73.7033 0.68749517,73.7087 0.34370852,73.7142 -4.2662527e-006,73.7196 1.0664719e-006,73.7251 7.609865e-010,73.7305 -1.0697129e-006,73.7360 0.093754314,73.7414 0.28128278,73.7469 0.31257036,73.7524 0.49996921,73.7578 0.18746909,73.7633 0.3126083,73.7687 0.56249368,73.7742 0.37496069,73.7796 0.50003642,73.7851 0.53120375,73.7905 0.18741949,73.7960 -2.2110235e-005,73.8014 6.7907563e-006,73.8069 -5.0512135e-006,73.8123 0.031295631,73.8178 0.18751675,73.8233 0.093701735,73.8287 0.18747988,73.8342 0.49999452,73.8396 1.2500049,73.8451 1.0000042,73.8505 0.28125298,73.8560 3.2917114e-006,73.8614 -8.9449378e-007,73.8669 2.8598495e-007,73.8724 -2.4938646e-007,73.8778 7.1160019e-007,73.8833 -2.5972313e-006,73.8887 0.031249948,73.8942 2.8005288e-006,73.8997 -1.4187594e-006,73.9051 2.8745151e-006,73.9106 -1.0080102e-005,73.9160 3.7449092e-005,73.9215 0.28130087,73.9269 0.31246516,73.9324 0.093708508,73.9379 -5.3721665e-006,73.9433 2.3176315e-006,73.9488 -3.8982243e-006,73.9542 1.3276283e-005,73.9597 0.18752119,73.9652 0.53125882,73.9706 0.43748197,73.9761 0.50002241,73.9815 0.71876514,73.9870 0.5624488,73.9925 0.18749274,73.9979 0.093761764,74.0034 0.093740799,74.0089 0.093745716,74.0143 0.56250226,74.0198 0.40624854,74.0252 0.18749954,74.0307 -2.3723584e-007,74.0362 6.5825816e-008,74.0416 -2.6048276e-008,74.0471 3.8364846e-008,74.0526 -1.2742049e-007,74.0580 4.7135683e-007,74.0635 -1.7581584e-006,74.0690 0.18750535,74.0744 0.56254447,74.0799 0.65628636,74.0853 0.40621376,74.0908 0.12494972,74.0963 0.18749477,74.1017 0.093748569,74.1072 3.5584468e-005,74.1127 0.18753818,74.1181 0.18747769,74.1236 0.09371341,74.1291 2.618772e-006,74.1345 0.093761697,74.1400 0.093764625,74.1455 0.75003266,74.1509 0.74995738,74.1564 0.093709096,74.1619 0.31250522,74.1673 0.43752512,74.1728 1.0001351,74.1783 1.5313175,74.1838 1.31244,74.1892 0.71874738,74.1947 0.49994361,74.2002 0.18742436,74.2056 0.093752839,74.2111 0.093735874,74.2166 -1.5628599e-005,74.2220 7.3497035e-006,74.2275 0.093835995,74.2330 0.65633732,74.2385 1.3749713,74.2439 1.0311517,74.2494 0.40618819,74.2549 0.093758799,74.2603 4.013486e-006,74.2658 -1.0755069e-006,74.2713 2.8819835e-007,74.2768 -7.7194542e-008,74.2822 2.0555127e-008,74.2877 -5.0193143e-009,74.2932 -4.7980842e-010,74.2986 6.9396493e-009,74.3041 -2.7281263e-008,74.3096 1.0219417e-007,74.3151 -3.8152803e-007,74.3205 1.42404e-006,74.3260 -5.3150852e-006,74.3315 0.18747906,74.3370 0.49998617,74.3424 0.50001413,74.3479 0.18751946,74.3534 0.031255309,74.3589 9.571351e-008,74.3643 -1.7516827e-008,74.3698 -2.5657414e-008,74.3753 1.2015913e-007,74.3808 -4.5501864e-007,74.3862 1.7000622e-006,74.3917 0.031275991,74.3972 0.09374132,74.4027 -2.3650357e-005,74.4081 6.3291382e-006,74.4136 -1.6641698e-006,74.4191 3.2698765e-007,74.4246 3.5640514e-007,74.4301 -1.7527996e-006,74.4355 0.031267267,74.4410 0.18750568,74.4465 0.093731225,74.4520 -3.5977155e-006,74.4574 1.3249244e-006,74.4629 0.093845353,74.4684 0.50009745,74.4739 0.56246245,74.4794 0.31239888,74.4848 0.093708083,74.4903 0.093753457,74.4958 0.125019,74.5013 0.34373677,74.5068 0.406203,74.5122 0.34375629,74.5177 0.093781091,74.5232 0.093751378,74.5287 -1.6904871e-005,74.5342 0.031245071,74.5396 0.18749578,74.5451 0.093757741,74.5506 0.062527038,74.5561 0.18752815,74.5616 0.31246734,74.5671 0.1249766,74.5725 6.3447628e-006,74.5780 1.0103086e-006,74.5835 -1.0387538e-005,74.5890 4.0543484e-005,74.5945 0.31255102,74.6000 0.34372804,74.6054 0.18745486,74.6109 -2.0272186e-005,74.6164 5.4211328e-006,74.6219 -1.4106041e-006,74.6274 2.208063e-007,74.6329 5.275574e-007,74.6384 -2.3312703e-006,74.6438 8.798288e-006,74.6493 0.093814313,74.6548 0.34381151,74.6603 0.31241897,74.6658 -6.5171742e-005,74.6713 1.5090432e-005,74.6768 0.093737759,74.6822 0.1875011,74.6877 0.031269215,74.6932 0.062508285,74.6987 0.031235673,74.7042 -4.4319977e-006,74.7097 -3.2654577e-007,74.7152 0.093747973,74.7207 0.093750671,74.7262 0.031254087,74.7316 -9.247251e-006,74.7371 3.5932855e-005,74.7426 0.28129923,74.7481 0.28120074,74.7536 -3.6040463e-005,74.7591 9.7990251e-006,74.7646 -3.1526192e-006,74.7701 0.093745045,74.7756 0.37497187,74.7810 0.75001246,74.7865 0.68757093,74.7920 0.40626585,74.7975 0.18745151,74.8030 -2.1160069e-005,74.8085 5.6728704e-006,74.8140 -1.5296089e-006,74.8195 4.4508567e-007,74.8250 -2.5061601e-007,74.8305 5.5738894e-007,74.8360 -1.9790984e-006,74.8415 0.0937443,74.8470 0.18749999,74.8524 0.093755737,74.8579 1.8748266e-006,74.8634 0.031244138,74.8689 0.18750066,74.8744 0.093755141,74.8799 -2.73795e-007,74.8854 -1.972144e-007,74.8909 1.0627755e-006,74.8964 -4.0542409e-006,74.9019 1.5155484e-005,74.9074 0.40627581,74.9129 0.99997562,74.9184 1.4062331,74.9239 0.68750757,74.9294 0.12499695,74.9349 -4.3137502e-006,74.9404 1.6825161e-005,74.9459 0.09378726,74.9514 0.31253856,74.9569 0.49997288,74.9624 0.31247643,74.9678 0.28126442,74.9733 0.12496149,74.9788 -1.814869e-005,74.9843 4.3122386e-006,74.9898 9.0148114e-007,74.9953 -7.9192851e-006,75.0008 3.0778407e-005,75.0063 0.18754214,75.0118 0.18745786,75.0173 -3.0950589e-005,75.0228 8.7008984e-006,75.0283 -3.8505159e-006,75.0338 0.031251002,75.0393 -1.5101439e-007,75.0448 5.3060648e-006,75.0503 0.031252161,75.0558 -1.3980194e-005,75.0613 3.0527179e-005,75.0668 0.18754928,75.0723 0.34376037,75.0778 0.31245643,75.0833 0.031209266,75.0888 1.9710972e-006,75.0943 -5.6851883e-007,75.0999 0.093750343,75.1054 0.093749247,75.1109 2.6283956e-006,75.1164 -9.7996208e-006,75.1219 0.49998531,75.1274 0.56250995,75.1329 0.093764514,75.1384 -9.2978398e-006,75.1439 0.18748797,75.1494 0.18751092,75.1549 0.031256374,75.1604 0.0937443,75.1659 0.18749468,75.1714 0.093777001,75.1769 0.18755531,75.1824 0.31248292,75.1879 0.093698531,75.1934 0.093741715,75.1989 0.093755499,75.2044 2.0838581e-006,75.2099 1.9499539e-006,75.2154 -9.8847713e-006,75.2210 3.7592388e-005,75.2265 1.093877,75.2320 2.4062905,75.2375 2.0936563,75.2430 0.81241322,75.2485 0.1874637,75.2540 0.49996114,75.2595 0.90620124,75.2650 1.1875341,75.2705 0.68756253,75.2760 0.37501049,75.2815 0.093747474,75.2870 0.031250313,75.2926 2.5268453e-006,75.2981 -5.9520534e-007,75.3036 -1.4626849e-007,75.3091 1.1804415e-006,75.3146 -4.5759029e-006,75.3201 0.093749993,75.3256 4.6148771e-006,75.3311 -1.3112267e-006,75.3366 6.2966581e-007,75.3422 -1.2074273e-006,75.3477 0.281232,75.3532 0.81249124,75.3587 0.37502033,75.3642 9.6329713e-006,75.3697 -3.6696094e-006,75.3752 0.031250674,75.3807 9.6883946e-007,75.3863 -1.7997272e-007,75.3918 -2.4905984e-007,75.3973 1.1763361e-006,75.4028 -4.4566705e-006,75.4083 1.665176e-005,75.4138 0.093755603,75.4193 0.12497135,75.4248 0.4999899,75.4304 0.50000727,75.4359 0.18751022,75.4414 3.219493e-006,75.4469 -8.6532543e-007,75.4524 2.4153601e-007,75.4579 -1.0074892e-007,75.4635 1.6145233e-007,75.4690 -5.451011e-007,75.4745 2.0191226e-006,75.4800 0.31249216,75.4855 0.5625,75.4910 0.3437573,75.4965 0.093748868,75.5021 -2.0447858e-006,75.5076 1.0566348e-005,75.5131 0.093808487,75.5186 0.31254363,75.5241 0.31245631,75.5297 0.093691595,75.5352 -1.0773126e-005,75.5407 2.8534378e-006,75.5462 -6.3970106e-007,75.5517 -2.9492139e-007,75.5572 1.8196114e-006,75.5628 0.093745634,75.5683 0.43747601,75.5738 0.87499064,75.5793 0.68751526,75.5848 0.37501833,75.5904 0.40631941,75.5959 0.40631032,75.6014 0.3124454,75.6069 0.12493311,75.6125 -6.5814161e-006,75.6180 -1.4782363e-006,75.6235 0.093749367,75.6290 4.0176751e-006,75.6345 -2.3022383e-006,75.6401 5.1913876e-006,75.6456 -1.8464785e-005,75.6511 6.8673566e-005,75.6566 1.1563827,75.6621 1.5624486,75.6677 0.71862954,75.6732 0.031229451,75.6787 7.0405013e-006,75.6842 -1.8848812e-006,75.6898 4.9842498e-007,75.6953 -1.0865681e-007,75.7008 -6.3847921e-008,75.7063 0.31250003,75.7119 0.46875003,75.7174 0.31249982,75.7229 5.0552677e-007,75.7284 0.062500216,75.7340 0.093751252,75.7395 0.062494792,75.7450 0.09375383,75.7505 -1.185767e-005,75.7561 0.31248167,75.7616 0.34375146,75.7671 0.34375256,75.7726 0.18751812,75.7782 0.40629351,75.7837 0.65628922,75.7892 0.34371445,75.7948 0.031208763,75.8003 2.0509681e-006,75.8058 -5.4960498e-007,75.8113 1.4727793e-007,75.8169 -3.9460325e-008,75.8224 1.0550858e-008,75.8279 -2.7397715e-009,75.8335 4.072998e-010,75.8390 1.1109234e-009,75.8445 -4.8514739e-009,75.8500 1.8296539e-008,75.8556 -6.8340476e-008,75.8611 2.5508695e-007,75.8666 -9.5208793e-007,75.8722 3.5535652e-006,75.8777 -1.3263297e-005,75.8832 4.9503818e-005,75.8888 0.18751219,75.8943 0.40616351,75.8998 0.59378111,75.9054 1.3751426,75.9109 2.5626557,75.9164 3.5312574,75.9220 2.4060545,75.9275 0.53118986,75.9330 0.31258368,75.9386 0.406203,75.9441 0.18741682,75.9496 0.031294126,75.9552 0.50004894,75.9607 0.65619355,75.9662 0.28121582,75.9718 -1.3484935e-005,75.9773 0.34370944,75.9828 0.74999255,75.9884 0.53128952,75.9939 0.12501739,75.9994 0.49999347,76.0050 0.37500811,76.0105 0.18748088,76.0160 0.37503242,76.0216 0.71889305,76.0271 1.0938592,76.0326 1.2187095,76.0382 0.6873405,76.0437 0.031173909,76.0493 1.4992345e-005,76.0548 -4.0180303e-006,76.0603 1.0785088e-006,76.0659 -2.956665e-007,76.0714 1.0406822e-007,76.0769 -1.2059047e-007,76.0825 3.7831873e-007,76.0880 -1.3928001e-006,76.0936 5.1933221e-006,76.0991 0.093794368,76.1046 0.31257918,76.1102 0.50000614,76.1157 0.43741918,76.1213 0.31245065,76.1268 0.093746886,76.1323 0.18749866,76.1379 0.09375523,76.1434 0.1250781,76.1490 0.34379503,76.1545 0.62492466,76.1600 0.40619382,76.1656 0.093752153,76.1711 -2.5477736e-006,76.1767 0.28123969,76.1822 0.40625131,76.1877 0.34375039,76.1933 0.34374541,76.1988 0.37503493,76.2044 0.28128323,76.2099 0.21877414,76.2155 0.31253561,76.2210 0.34373555,76.2265 0.18743196,76.2321 0.093717106,76.2376 0.2187566,76.2432 0.34374118,76.2487 0.37499502,76.2543 0.31251606,76.2598 0.093775742,76.2654 0.18747769,76.2709 0.031289723,76.2764 0.46887946,76.2820 0.6874696,76.2875 0.28114289,76.2931 0.093749151,76.2986 0.31258917,76.3042 0.75008023,76.3097 0.84372157,76.3153 0.62492704,76.3208 0.34370086,76.3264 0.187463,76.3319 0.09370555,76.3375 0.78126377,76.3430 0.93751687,76.3486 0.21875656,76.3541 0.18757321,76.3597 0.5625999,76.3652 0.74996132,76.3707 0.34363782,76.3763 0.093735546,76.3818 0.093741141,76.3874 -1.5024647e-005,76.3929 4.037232e-006,76.3985 -1.123015e-006,76.4040 4.5450145e-007,76.4096 -6.9495195e-007,76.4151 2.3254763e-006,76.4207 -8.6076734e-006,76.4262 0.28124094,76.4318 0.65622443,76.4373 0.78129935,76.4429 0.7189061,76.4485 1.9688599,76.4540 2.9061954,76.4596 2.1561017,76.4651 0.34370911,76.4707 0.093738541,76.4762 -2.4021716e-005,76.4818 6.3545704e-006,76.4873 0.093748644,76.4929 0.18750045,76.4984 0.093749546,76.5040 -4.4995083e-008,76.5095 5.8855045e-007,76.5151 -2.3094108e-006,76.5206 0.031279959,76.5262 0.18751141,76.5317 0.093717009,76.5373 -8.3610084e-006,76.5429 2.5283418e-006,76.5484 -1.7517596e-006,76.5540 0.093741268,76.5595 0.34374225,76.5651 0.43757242,76.5706 0.93765974,76.5762 1.5625374,76.5818 1.124886,76.5873 0.34363893,76.5929 -3.4330042e-005,76.5984 9.1868023e-006,76.6040 -2.4142694e-006,76.6095 0.062502228,76.6151 0.12499702,76.6207 0.09376058,76.6262 0.093767799,76.6318 0.093726188,76.6373 0.18747535,76.6429 0.40630525,76.6484 0.40627927,76.6540 0.18745673,76.6596 0.031229964,76.6651 1.002042e-006,76.6707 -4.1918247e-006,76.6762 0.031276535,76.6818 0.31253415,76.6874 0.34372294,76.6929 0.093720213,76.6985 -6.7410377e-007,76.7040 1.7139301e-007,76.7096 -1.1408446e-008,76.7152 -1.2578626e-007,76.7207 5.1460108e-007,76.7263 0.0937507,76.7318 0.093749292,76.7374 -5.1843739e-007,76.7430 1.4012225e-007,76.7485 -4.2008686e-008,76.7541 2.790231e-008,76.7597 -6.9603061e-008,76.7652 2.5053009e-007,76.7708 -9.3259558e-007,76.7764 3.4801458e-006,76.7819 -1.2989079e-005,76.7875 0.1875314,76.7930 0.53130895,76.7986 0.6562978,76.8042 1.0000017,76.8097 0.62493861,76.8153 0.18745336,76.8209 0.031228669,76.8264 -4.3996894e-007,76.8320 1.7509209e-006,76.8376 0.28121692,76.8431 1.374954,76.8487 1.593783,76.8543 0.68756086,76.8598 0.093754373,76.8654 0.031225052,76.8710 2.4890709e-005,76.8765 0.18756115,76.8821 0.50001061,76.8877 0.31244415,76.8932 0.12495871,76.8988 0.18750095,76.9044 0.093753688,76.9099 -2.6128305e-006,76.9155 0.093744583,76.9211 0.093754217,76.9266 0.093754649,76.9322 0.56248432,76.9378 0.75004107,76.9433 0.75015521,76.9489 1.0000386,76.9545 0.65610254,76.9601 0.093683206,76.9656 0.093769468,76.9712 0.18749878,76.9768 0.09373536,76.9823 -1.2024996e-005,76.9879 4.9800892e-006,76.9935 -7.8949824e-006,76.9991 2.6601809e-005,77.0046 0.18753409,77.0102 0.18746962,77.0158 0.031226287,77.0213 -7.3114952e-006,77.0269 0.1875091,77.0325 0.71877676,77.0381 0.59372705,77.0436 0.12497903,77.0492 0.28131744,77.0548 1.3438292,77.0604 1.9687297,77.0659 1.4686912,77.0715 0.56245625,77.0771 -3.6110218e-006,77.0827 0.093769446,77.0882 0.18749763,77.0938 0.18748607,77.0994 0.24998146,77.1050 0.59373939,77.1105 0.71876079,77.1161 0.53126138,77.1217 0.18749708,77.1273 0.09372256,77.1328 0.56246012,77.1384 0.75001711,77.1440 0.34379894,77.1496 0.093767643,77.1551 0.093738891,77.1607 -5.6653439e-006,77.1663 1.3535305e-006,77.1719 2.5175527e-007,77.1775 -2.3608873e-006,77.1830 9.1926067e-006,77.1886 0.093773462,77.1942 0.3437582,77.1998 0.4999955,77.2053 0.31247589,77.2109 0.093721248,77.2165 0.34374273,77.2221 0.31251603,77.2277 1.2313592e-005,77.2332 -3.2997025e-006,77.2388 8.8418636e-007,77.2444 -2.3676552e-007,77.2500 6.2801547e-008,77.2556 -1.4420571e-008,77.2611 -5.1254001e-009,77.2667 3.4926629e-008,77.2723 -1.3459281e-007,77.2779 5.03487e-007,77.2835 -1.8795126e-006,77.2891 0.031257015,77.2946 0.12501736,77.3002 0.31250095,77.3058 0.18750715,77.3114 0.12499118,77.3170 0.031227596,77.3226 2.6842937e-007,77.3281 -8.1599019e-008,77.3337 5.7947688e-008,77.3393 -1.5019801e-007,77.3449 0.18749397,77.3505 0.31249884,77.3561 0.093757994,77.3616 -5.3042982e-006,77.3672 2.2477145e-005,77.3728 0.43752462,77.3784 0.40622863,77.3840 0.093731515,77.3896 -4.307311e-006,77.3952 0.031249885,77.4007 0.03124897,77.4063 1.0014794e-005,77.4119 0.093774721,77.4175 0.37499538,77.4231 0.56248879,77.4287 0.56251085,77.4343 0.093735695,77.4398 0.031226296,77.4454 0.34374365,77.4510 0.4374873,77.4566 0.50000906,77.4622 0.09377104,77.4678 -4.4618878e-007,77.4734 0.093748339,77.4790 0.18750058,77.4846 0.031251498,77.4901 -5.5304973e-008,77.4957 0.093750514,77.5013 0.28125075,77.5069 0.2812492,77.5125 0.093749814,77.5181 -1.1639075e-006,77.5237 0.093737423,77.5293 0.31249762,77.5349 0.18750611,77.5405 3.1842672e-005,77.5460 0.18753301,77.5516 0.21871474,77.5572 -2.497264e-005,77.5628 6.5834511e-006,77.5684 -1.359032e-006,77.5740 -1.14802e-006,77.5796 5.9517724e-006,77.5852 0.093791708,77.5908 0.34381756,77.5964 0.49997669,77.6020 0.1874149,77.6076 1.0522232e-005,77.6132 0.87510335,77.6188 1.75002,77.6243 1.1874087,77.6299 0.37498245,77.6355 0.18751001,77.6411 0.18744405,77.6467 1.1562054,77.6523 1.5312467,77.6579 0.93754733,77.6635 0.53129137,77.6691 0.49999827,77.6747 0.18748532,77.6803 -1.127975e-005,77.6859 3.0622568e-006,77.6915 -9.6835004e-007,77.6971 8.1094095e-007,77.7027 -2.275531e-006,77.7083 8.2918586e-006,77.7139 0.28124839,77.7195 0.40625149,77.7251 0.28128833,77.7307 0.49998328,77.7363 0.68746114,77.7419 0.50000787,77.7475 0.37500438,77.7531 0.43749815,77.7587 0.18750034,77.7643 -1.3001466e-007,77.7699 1.4131662e-006,77.7755 0.18754563,77.7811 0.37505236,77.7867 0.56245619,77.7923 0.31247222,77.7979 0.093741745,77.8035 -2.4839515e-005,77.8091 0.093768112,77.8147 0.34376144,77.8203 0.34373543,77.8259 -1.218437e-005,77.8315 4.2778615e-006,77.8371 0.093747735,77.8427 0.31248945,77.8483 0.34375453,77.8539 7.6827655e-006,77.8595 2.0236305e-006,77.8651 -1.57794e-005,77.8707 6.1099308e-005,77.8763 0.46885067,77.8819 0.68744928,77.8875 0.24991181,77.8931 0.031241287,77.8987 -1.5707697e-005,77.9043 0.34371638,77.9099 0.50000292,77.9155 0.31253192,77.9211 1.6802676e-005,77.9267 -4.7706676e-006,77.9323 2.2786849e-006,77.9379 -4.3440327e-006,77.9435 0.59371924,77.9491 1.4375852,77.9548 1.8125938,77.9604 1.2187188,77.9660 0.43741879,77.9716 0.031210596,77.9772 0.09377335,77.9828 0.093734749,77.9884 7.5124917e-006,77.9940 0.093766257,77.9996 0.093738601,78.0052 0.031238513,78.0108 -3.8739863e-006,78.0164 0.3437466,78.0220 0.8437494,78.0277 0.56250292,78.0333 0.093753211,78.0389 -2.7329615e-006,78.0445 0.093733065,78.0501 0.34372309,78.0557 0.56249839,78.0613 0.34378341,78.0669 0.093838483,78.0725 0.5000813,78.0781 0.56243593,78.0838 0.24993879,78.0894 0.5312627,78.0950 0.49999332,78.1006 0.18746929,78.1062 0.1874692,78.1118 0.31251127,78.1174 0.18748565,78.1230 0.5000329,78.1286 0.59384453,78.1343 0.59376764,78.1399 0.43751848,78.1455 0.49999771,78.1511 0.31240234,78.1567 -4.4001375e-005,78.1623 8.3517434e-006,78.1679 1.0599311e-005,78.1735 0.09379869,78.1792 0.18749441,78.1848 0.28119001,78.1904 0.34373587,78.1960 0.1875172,78.2016 5.271032e-006,78.2072 -4.7279786e-006,78.2129 0.21870585,78.2185 0.78120488,78.2241 0.87502754,78.2297 0.34380674,78.2353 0.43752968,78.2409 0.3437385,78.2465 -1.2782308e-005,78.2522 3.4253214e-006,78.2578 -9.1791367e-007,78.2634 2.460481e-007,78.2690 -6.6201984e-008,78.2746 1.873947e-008,78.2803 -8.7507601e-009,78.2859 1.6263334e-008,78.2915 -5.6306856e-008,78.2971 2.0898138e-007,78.3027 -7.7968372e-007,78.3083 2.9099963e-006,78.3140 -1.0861206e-005,78.3196 4.0538205e-005,78.3252 0.50005215,78.3308 0.53122693,78.3364 0.28120571,78.3421 0.093703926,78.3477 0.71872556,78.3533 0.75002277,78.3589 0.18752848,78.3645 4.7302647e-006,78.3702 -8.2733013e-006,78.3758 0.18752976,78.3814 0.5313099,78.3870 0.81256485,78.3926 0.71868986,78.3983 0.09365572,78.4039 7.6709402e-006,78.4095 -2.1830558e-006,78.4151 1.0606899e-006,78.4208 -2.0596933e-006,78.4264 7.1786353e-006,78.4320 0.093785852,78.4376 0.34383219,78.4433 0.75009137,78.4489 1.0312853,78.4545 0.99997127,78.4601 0.68740278,78.4657 0.18739727,78.4714 -3.0745508e-005,78.4770 0.09374354,78.4826 0.18749784,78.4882 0.093765177,78.4939 2.1491711e-007,78.4995 0.09376011,78.5051 0.18752016,78.5108 0.093727916,78.5164 7.3857791e-006,78.5220 0.093780436,78.5276 0.093723439,78.5333 -2.6810845e-005,78.5389 0.093810305,78.5445 0.75005889,78.5501 0.78120804,78.5558 0.343696,78.5614 0.03123489,78.5670 0.18749776,78.5727 0.34375435,78.5783 0.81254339,78.5839 1.0312939,78.5895 0.81244361,78.5952 0.18743697,78.6008 0.34374598,78.6064 0.50000691,78.6121 0.40626991,78.6177 0.093759187,78.6233 -2.2618051e-006,78.6289 9.1766424e-006,78.6346 0.093781456,78.6402 0.18749896,78.6458 0.12497228,78.6515 0.28128821,78.6571 0.50001645,78.6627 0.18745975,78.6684 0.18751243,78.6740 0.3125042,78.6796 0.18747067,78.6853 0.031236131,78.6909 0.031283569,78.6965 0.43767619,78.7022 1.5938171,78.7078 1.4373109,78.7134 0.40617445,78.7191 0.093778074,78.7247 0.18752278,78.7303 0.31248939,78.7360 0.093706816,78.7416 0.031246616,78.7472 -4.763036e-006,78.7529 8.300579e-007,78.7585 1.4433602e-006,78.7641 -6.6041657e-006,78.7698 2.4975405e-005,78.7754 0.093756527,78.7810 0.03123212,78.7867 0.031236814,78.7923 0.18748978,78.7979 0.18757282,78.8036 0.50003523,78.8092 0.59370744,78.8149 0.49996233,78.8205 0.031222954,78.8261 0.31247336,78.8318 0.50002223,78.8374 0.50007182,78.8430 0.43753365,78.8487 0.4999392,78.8543 0.093723938,78.8600 0.093783118,78.8656 0.093727089,78.8712 -1.2950686e-005,78.8769 3.2730673e-006,78.8825 -1.4043744e-007,78.8882 -2.7118526e-006,78.8938 0.40623516,78.8994 0.65624362,78.9051 0.43750209,78.9107 0.12504035,78.9164 0.18756211,78.9220 0.59375513,78.9276 0.40619981,78.9333 0.031212298,78.9389 7.4434492e-006,78.9446 0.093754008,78.9502 0.68749523,78.9558 1.0625125,78.9615 0.49999106,78.9671 0.031255238,78.9728 0.18756722,78.9784 0.43752134,78.9841 0.31242639,78.9897 0.031227514,78.9953 0.18754683,79.0010 0.31249008,79.0066 0.34372774,79.0123 0.34374392,79.0179 0.37498814,79.0236 0.49998313,79.0292 0.75008458,79.0349 1.2814763,79.0405 1.7500119,79.0461 1.1872641,79.0518 0.43740708,79.0574 0.031272922,79.0631 -2.8374616e-006,79.0687 0.093751177,79.0744 0.03124903,79.0800 2.024268e-008,79.0857 -5.5060045e-009,79.0913 1.7796853e-009,79.0970 -1.6124015e-009,79.1026 4.6701754e-009,79.1083 -1.7069681e-008,79.1139 6.3613747e-008,79.1195 -2.374051e-007,79.1252 0.093749605,79.1308 0.34375107,79.1365 0.34374657,79.1421 1.3343072e-005,79.1478 0.09376581,79.1534 0.093738399,79.1591 0.031237246,79.1647 -2.3875232e-006,79.1704 6.3876837e-007,79.1760 -1.6735235e-007,79.1817 3.058658e-008,79.1873 4.5024954e-008,79.1930 -2.1070788e-007,79.1986 7.9787395e-007,79.2043 -2.9810355e-006,79.2099 0.18749377,79.2156 0.31250209,79.2212 0.093755886,79.2269 1.305792e-007,79.2325 0.031262662,79.2382 0.093802303,79.2439 0.43752274,79.2495 0.40622348,79.2552 0.21874,79.2608 0.18747331,79.2665 0.031226235,79.2721 -4.979549e-006,79.2778 0.28124166,79.2834 0.43750742,79.2891 0.56250495,79.2947 0.093749754,79.3004 1.1363902e-006,79.3060 -3.3822556e-007,79.3117 2.1643021e-007,79.3173 -5.2751216e-007,79.3230 1.8937677e-006,79.3287 -7.0481406e-006,79.3343 2.6300973e-005,79.3400 0.18757372,79.3456 0.31247568,79.3513 0.093682818,79.3569 -3.7533962e-006,79.3626 1.0550003e-006,79.3683 -4.6631374e-007,79.3739 8.1023239e-007,79.3796 0.031241363,79.3852 0.31248474,79.3909 0.49999958,79.3965 0.31251696,79.4022 8.591911e-006,79.4079 -2.3024375e-006,79.4135 6.1712745e-007,79.4192 -1.6588191e-007,79.4248 4.6349317e-008,79.4305 -1.9502318e-008,79.4361 3.1658633e-008,79.4418 -1.0714004e-007,79.4475 3.9693393e-007,79.4531 -1.4807187e-006,79.4588 0.093737938,79.4644 0.4062359,79.4701 0.50001419,79.4758 0.031265207,79.4814 -3.1554118e-006,79.4871 3.280024e-006,79.4927 -9.9652871e-006,79.4984 0.31248751,79.5041 0.37500307,79.5097 0.50000972,79.5154 0.31250632,79.5211 0.093750432,79.5267 2.9124323e-007,79.5324 2.3736125e-006,79.5380 -9.7865905e-006,79.5437 0.031309605,79.5494 0.34376261,79.5550 0.53118807,79.5607 0.43749532,79.5664 0.093750171,79.5720 2.4634464e-006,79.5777 -6.6028883e-007,79.5834 1.7750541e-007,79.5890 -4.9678608e-008,79.5947 2.119511e-008,79.6003 -3.5100523e-008,79.6060 1.1921571e-007,79.6117 -4.4179851e-007,79.6173 1.6481144e-006,79.6230 -6.1511682e-006,79.6287 0.093748331,79.6343 0.50006741,79.6400 0.81253731,79.6457 0.37496337,79.6513 0.21870835,79.6570 -3.1488486e-005,79.6627 0.093850888,79.6683 0.5937975,79.6740 0.37490985,79.6797 0.093708612,79.6853 0.093744285,79.6910 0.062500864,79.6967 -4.3614341e-007,79.7024 -9.1672712e-007,79.7080 4.1034568e-006,79.7137 -1.5498392e-005,79.7194 0.18760897,79.7250 0.81266862,79.7307 1.0936162,79.7364 0.40609884,79.7420 0.093786664,79.7477 0.31251168,79.7534 0.31249657,79.7590 0.093732297,79.7647 -4.379096e-006,79.7704 0.18750574,79.7761 0.093741328,79.7817 -2.8208433e-007,79.7874 4.4507775e-008,79.7931 1.0408746e-007,79.7987 -4.6090253e-007,79.8044 1.7396681e-006,79.8101 -6.4983064e-006,79.8158 0.093766227,79.8214 0.093793072,79.8271 0.28130597,79.8328 0.40621066,79.8385 0.18741924,79.8441 0.34374356,79.8498 0.37500778,79.8555 0.2500076,79.8612 0.34375843,79.8668 0.53123468,79.8725 0.87494147,79.8782 0.81250304,79.8839 0.34380043,79.8895 0.031263903,79.8952 -4.143717e-007,79.9009 -2.1209696e-006,79.9066 8.8990782e-006,79.9122 0.093759194,79.9179 0.093747035,79.9236 0.093775339,79.9293 0.18749066,79.9349 0.03121838,79.9406 0.093729399,79.9463 0.34379873,79.9520 1.5313802,79.9576 1.7187254,79.9633 0.37488598,79.9690 0.093731664,79.9747 -1.0966995e-005,79.9804 0.40622175,79.9860 0.43752888,79.9917 0.18753904,79.9974 0.34377316,80.0031 0.43754458,80.0088 0.56253517,80.0144 0.5000124,80.0201 0.4062008,80.0258 0.18743797,80.0315 0.093727358,80.0372 0.093767256,80.0428 0.31250319,80.0485 0.093720146,80.0542 1.5443017e-006,80.0599 -6.8583818e-006,80.0656 0.31248498,80.0712 0.34377155,80.0769 0.37511674,80.0826 0.56259698,80.0883 0.5623883,80.0940 0.093641371,80.0997 6.3888733e-006,80.1053 0.18753083,80.1110 0.53131765,80.1167 0.74998277,80.1224 0.3436785,80.1281 0.093722068,80.1338 0.3125039,80.1394 0.093762346,80.1451 1.4526333e-006,80.1508 -4.8715873e-007,80.1565 4.9591586e-007,80.1622 0.093777865,80.1679 0.65631616,80.1735 0.90621346,80.1792 0.24993576,80.1849 8.1401595e-006,80.1906 -2.1813119e-006,80.1963 5.8441691e-007,80.2020 -1.5617589e-007,80.2077 4.0238486e-008,80.2133 -4.7646225e-009,80.2190 -2.1185441e-008,80.2247 8.9514735e-008,80.2304 -3.3690154e-007,80.2361 1.2581951e-006,80.2418 -4.6962646e-006,80.2475 0.09383411,80.2532 0.5000447,80.2588 0.34367058,80.2645 0.093713179,80.2702 -2.3291539e-005,80.2759 6.342744e-005,80.2816 0.50011653,80.2873 0.74999523,80.2930 0.49990258,80.2987 0.093682893,80.3044 0.31248352,80.3101 0.3437798,80.3157 0.68761992,80.3214 0.75010735,80.3271 0.96878356,80.3328 0.96872181,80.3385 0.56237513,80.3442 0.374906,80.3499 0.84382409,80.3556 1.2813553,80.3613 0.84364915,80.3670 0.09363769,80.3727 1.6603113e-005,80.3784 0.031220255,80.3840 0.49996418,80.3897 0.56252611,80.3954 0.50002915,80.4011 1.4490368e-005,80.4068 0.093762867,80.4125 0.31251302,80.4182 0.28126264,80.4239 0.18748498,80.4296 0.093724087,80.4353 0.031252023,80.4410 0.18753044,80.4467 0.34376571,80.4524 0.3124702,80.4581 0.09373609,80.4638 0.093761556,80.4695 0.093750075,80.4752 0.093738146,80.4809 -1.8182694e-005,80.4865 0.093747132,80.4922 0.093757704,80.4979 0.28128272,80.5036 0.81255275,80.5093 1.1250263,80.5150 0.71871662,80.5207 0.18743506,80.5264 -9.9844817e-007,80.5321 0.18755752,80.5378 0.31248149,80.5435 0.093702994,80.5492 -4.2141737e-006,80.5549 1.6664668e-006,80.5606 -2.4515366e-006,80.5663 0.12499415,80.5720 0.1875001,80.5777 0.093755864,80.5834 2.1747599e-006,80.5891 -1.0068677e-006,80.5948 0.093817458,80.6005 0.50009102,80.6062 0.65626037,80.6119 0.62494296,80.6176 0.343707,80.6233 0.18745689,80.6290 -3.1297186e-005,80.6347 5.2803275e-006,80.6404 0.062511981,80.6461 0.50001144,80.6518 0.81250495,80.6575 1.2188303,80.6632 1.9375592,80.6689 1.6561744,80.6746 0.49998939,80.6803 0.53127438,80.6861 0.18742152,80.6918 -3.5201367e-005,80.6975 1.4389401e-005,80.7032 0.093791053,80.7089 0.31253681,80.7146 0.31246361,80.7203 0.093706734,80.7260 -5.9157946e-006,80.7317 0.09375225,80.7374 0.31249657,80.7431 0.28124374,80.7488 0.5311867,80.7545 1.2188243,80.7602 1.4376873,80.7659 1.1250237,80.7716 0.56237108,80.7773 0.062405866,80.7830 0.031296901,80.7887 0.31257325,80.7945 0.53124279,80.8002 0.49993256,80.8059 0.53127223,80.8116 0.75009078,80.8173 0.9687047,80.8230 0.28115323,80.8287 -8.1975913e-006,80.8344 4.6166369e-006,80.8401 -1.0269139e-005,80.8458 3.6462741e-005,80.8515 0.18752779,80.8572 0.093706414,80.8630 -1.6763226e-005,80.8687 6.5799613e-006,80.8744 -9.5559844e-006,80.8801 0.18748911,80.8858 0.43753916,80.8915 0.68755251,80.8972 0.43747479,80.9029 0.093705021,80.9086 -4.9286291e-006,80.9144 2.3406485e-006,80.9201 -4.4339222e-006,80.9258 1.5396192e-005,80.9315 0.18757096,80.9372 0.56259185,80.9429 0.74996078,80.9486 0.31238961,80.9543 0.03123845,80.9601 0.18751447,80.9658 0.28124112,80.9715 0.12497223,80.9772 0.31247017,80.9829 0.5000006,80.9886 0.31252724,80.9943 0.1250156,81.0001 0.34374788,81.0058 0.34374923,81.0115 0.15624982,81.0172 -8.4649091e-006,81.0229 2.9514766e-005,81.0286 0.75006503,81.0343 1.1562482,81.0401 0.843683,81.0458 0.18746494,81.0515 0.53123444,81.0572 1.18747,81.0629 1.4375008,81.0686 0.84379047,81.0744 0.18749554,81.0801 0.031353742,81.0858 0.71891046,81.0915 0.96872652,81.0972 0.59365129,81.1029 0.18740602,81.1087 -2.9843448e-005,81.1144 7.9252031e-006,81.1201 -1.8549028e-006,81.1258 -5.0633605e-007,81.1315 3.8807534e-006,81.1373 -1.5017955e-005,81.1430 0.21877748,81.1487 0.53129679,81.1544 0.4374651,81.1601 0.18746352,81.1659 0.18760067,81.1716 0.50012285,81.1773 1.0938121,81.1830 1.8749694,81.1887 1.812398,81.1945 0.99989808,81.2002 -5.3748812e-005,81.2059 1.488064e-005,81.2116 0.031234032,81.2174 0.062572584,81.2231 0.31257665,81.2288 0.31243777,81.2345 0.093682639,81.2402 -9.0933845e-006,81.2460 2.4273274e-006,81.2517 -6.1517756e-007,81.2574 3.3175276e-008,81.2631 0.093852878,81.2689 0.68765891,81.2746 1.0312046,81.2803 0.71857661,81.2860 0.46869808,81.2918 0.31250983,81.2975 0.18748361,81.3032 0.40625235,81.3089 0.31250566,81.3147 0.031272762,81.3204 0.2812933,81.3261 0.53126663,81.3318 0.40622571,81.3376 0.1875747,81.3433 0.56259555,81.3490 0.56240845,81.3547 0.49987882,81.3605 0.49996874,81.3662 0.65624923,81.3719 1.1249901,81.3777 1.5625005,81.3834 1.0000219,81.3891 0.093762584,81.3948 0.06249797,81.4006 0.18757004,81.4063 0.56257135,81.4120 0.49992794,81.4178 0.093679741,81.4235 3.8569601e-006,81.4292 0.78132772,81.4349 1.9687932,81.4407 1.4062361,81.4464 0.84383112,81.4521 0.93754292,81.4579 0.8124091,81.4636 0.28112841,81.4693 -1.1581665e-005,81.4751 0.50003594,81.4808 0.49996987,81.4865 -1.7866128e-005,81.4923 -7.5609023e-007,81.4980 2.0893905e-005,81.5037 0.18754348,81.5095 0.343788,81.5152 0.65637106,81.5209 1.2187722,81.5267 0.99991,81.5324 0.59364748,81.5381 -6.2792278e-005,81.5439 1.6432996e-005,81.5496 -2.9344412e-006,81.5553 -4.6970922e-006,81.5611 0.18746614,81.5668 0.56248194,81.5725 0.50002247,81.5783 0.18753088,81.5840 0.093813792,81.5897 0.31251711,81.5955 0.18743941,81.6012 0.093730479,81.6069 0.37500757,81.6127 0.37499747,81.6184 0.218748,81.6241 -4.1953587e-007,81.6299 0.06251888,81.6356 0.40624169,81.6414 0.46874291,81.6471 0.43753964,81.6528 0.37497139,81.6586 0.18747078,81.6643 0.031266581,81.6700 -2.8499642e-006,81.6758 7.5951925e-007,81.6815 -1.878791e-007,81.6873 -8.0703364e-009,81.6930 2.2019634e-007,81.6987 -8.7279091e-007,81.7045 3.2712353e-006,81.7102 -1.2213148e-005,81.7160 0.31248185,81.7217 0.93750358,81.7274 0.75001794,81.7332 0.18755819,81.7389 0.31257057,81.7447 0.34368283,81.7504 -7.3533796e-005,81.7561 0.093767956,81.7619 0.031245759,81.7676 1.6862494e-005,81.7734 0.18751927,81.7791 0.1874826,81.7849 0.031234961,81.7906 1.0488702e-006,81.7963 -2.8016905e-007,81.8021 7.1719853e-008,81.8078 -6.6863679e-009,81.8136 -4.4984617e-008,81.8193 1.8664183e-007,81.8251 -7.0164037e-007,81.8308 2.620133e-006,81.8365 -9.7796901e-006,81.8423 0.31248119,81.8480 0.49999964,81.8538 0.31252024,81.8595 4.8688084e-006,81.8653 0.093736343,81.8710 0.18749402,81.8768 0.18751115,81.8825 0.18753092,81.8882 0.37495688,81.8940 0.56245613,81.8997 0.50003147,81.9055 0.18752931,81.9112 2.2428287e-006,81.9170 0.12498941,81.9227 0.18752253,81.9285 0.28125137,81.9342 0.031236416,81.9400 4.4876288e-006,81.9457 -1.1932625e-006,81.9515 2.8505193e-007,81.9572 5.3164097e-008,81.9630 -4.9777691e-007,81.9687 1.9381087e-006,81.9745 -7.2552525e-006,81.9802 0.18748426,81.9860 0.34374338,81.9917 0.31251562,81.9975 0.031263661,82.0032 -7.5105612e-007,82.0090 -3.2819873e-006,82.0147 0.18746534,82.0205 0.78120744,82.0262 1.0312669,82.0320 0.46879703,82.0377 0.28125557,82.0435 0.65624779,82.0492 0.18751137,82.0550 1.6708653e-006,82.0607 -2.7353445e-007,82.0665 -5.7692472e-007,82.0722 2.5814838e-006,82.0780 -9.749815e-006,82.0837 0.21876934,82.0895 0.78127384,82.0952 0.90621424,82.1010 0.28124025,82.1067 1.2605527e-005,82.1125 -3.3774991e-006,82.1182 9.034444e-007,82.1240 -2.3600319e-007,82.1298 4.0492701e-008,82.1355 7.405955e-008,82.1413 -3.3676392e-007,82.1470 1.2731015e-006,82.1528 -4.7560293e-006,82.1585 1.7752462e-005,82.1643 0.093749985,82.1700 -1.7741164e-005,82.1758 4.7540643e-006,82.1816 -1.2736483e-006,82.1873 3.401417e-007,82.1931 -8.6814538e-008,82.1988 7.0873081e-009,82.2046 5.8478079e-008,82.2103 0.093749799,82.2161 0.031250317,82.2219 -1.1070839e-006,82.2276 0.031249983,82.2334 1.1742303e-006,82.2391 -1.1493108e-007,82.2449 -7.1467144e-007,82.2506 2.9738874e-006,82.2564 -1.1181792e-005,82.2622 0.31247213,82.2679 0.31255302,82.2737 1.2501531,82.2794 2.1875317,82.2852 1.5623798,82.2910 0.49992511,82.2967 -7.2835137e-006,82.3025 1.0985257e-006,82.3082 2.8903003e-006,82.3140 -1.2660932e-005,82.3198 4.7757374e-005,82.3255 0.3126241,82.3313 0.65624678,82.3370 0.49991286,82.3428 0.18744554,82.3486 -2.169019e-005,82.3543 6.4671658e-006,82.3601 0.031241253,82.3659 0.34373242,82.3716 0.74999332,82.3774 0.68750918,82.3831 0.37501499,82.3889 0.031257465,82.3947 2.7564849e-007,82.4004 -4.0001669e-006,82.4062 0.093744963,82.4120 0.31250095,82.4177 0.34374928,82.4235 0.34375241,82.4293 0.093755603,82.4350 -2.1654723e-006,82.4408 1.122502e-005,82.4466 0.84385258,82.4523 2.5626068,82.4581 2.687397,82.4639 1.0936258,82.4696 0.093754441,82.4754 0.093749046,82.4811 0.31249812,82.4869 0.18750031,82.4927 0.062544785,82.4985 0.31255156,82.5042 0.3124443,82.5100 -4.1955795e-005,82.5158 1.0328369e-005,82.5215 6.4604473e-007,82.5273 -1.2914581e-005,82.5331 5.1016694e-005,82.5388 1.1563489,82.5446 1.6875004,82.5504 1.3436775,82.5561 0.53119212,82.5619 -1.3856402e-005,82.5677 1.3497161e-005,82.5734 0.18759719,82.5792 0.62504035,82.5850 0.562433,82.5908 0.37499127,82.5965 0.31249115,82.6023 0.28118834,82.6081 0.59372073,82.6138 0.59376162,82.6196 0.40626949,82.6254 0.37500134,82.6312 0.46873865,82.6369 0.093756199,82.6427 3.0289439e-006,82.6485 -4.5795864e-006,82.6542 1.5290476e-005,82.6600 0.18750031,82.6658 0.37497607,82.6716 0.49999997,82.6773 0.31250507,82.6831 0.093758784,82.6889 0.093799181,82.6947 0.34378856,82.7004 0.40618867,82.7062 0.18745844,82.7120 0.093764067,82.7178 -1.1158791e-006,82.7235 -1.4349837e-006,82.7293 0.18748914,82.7351 0.74999183,82.7409 0.75000817,82.7466 0.18751085,82.7524 0.03124119,82.7582 0.21873304,82.7640 0.31250849,82.7697 0.093766928,82.7755 2.1826136e-006,82.7813 -5.616119e-007,82.7871 6.3649146e-008,82.7928 3.0709117e-007,82.7986 -1.2921322e-006,82.8044 0.093741119,82.8102 0.4062452,82.8160 0.28126565,82.8217 0.031258121,82.8275 0.12498856,82.8333 0.093749478,82.8391 2.9056914e-006,82.8449 0.18749864,82.8506 0.5625,82.8564 0.43750733,82.8622 0.46885923,82.8680 0.84383661,82.8738 0.8124308,82.8795 0.2811448,82.8853 -3.2659191e-005,82.8911 -1.6220041e-006,82.8969 0.40624431,82.9027 0.84381521,82.9084 0.81252015,82.9142 0.21869211,82.9200 -1.8971044e-005,82.9258 5.1086631e-006,82.9316 -1.46208e-006,82.9373 7.3927623e-007,82.9431 -1.4950273e-006,82.9489 5.2412302e-006,82.9547 0.093833983,82.9605 0.81256413,82.9663 1.2499503,82.9720 0.87492597,82.9778 0.34376299,82.9836 0.31253955,82.9894 0.34375265,82.9952 0.31244993,83.0010 0.3437025,83.0068 0.56251276,83.0125 0.18750004,83.0183 5.4276876e-007,83.0241 4.5408501e-006,83.0299 0.1875767,83.0357 0.84391832,83.0415 1.2187171,83.0473 0.53110224,83.0530 0.18745549,83.0588 0.18745072,83.0646 1.2187719,83.0704 2.312511,83.0762 1.406235,83.0820 0.28126594,83.0878 0.031250872,83.0936 0.031244511,83.0993 -3.3628421e-006,83.1051 -5.5020296e-006,83.1109 0.093838573,83.1167 0.62509638,83.1225 0.62490886,83.1283 0.12491131,83.1341 -4.3730967e-007,83.1399 0.093720697,83.1457 0.59371829,83.1514 0.65628922,83.1572 0.21882677,83.1630 0.37497854,83.1688 0.28120881,83.1746 0.18751039,83.1804 -3.1728312e-006,83.1862 8.7155877e-007,83.1920 -3.1315574e-007,83.1978 3.810211e-007,83.2036 0.062500626,83.2094 0.093749881,83.2151 0.031248948,83.2209 0.031246992,83.2267 0.093749791,83.2325 8.4251142e-006,83.2383 0.09379556,83.2441 0.34380832,83.2499 0.50002027,83.2557 0.50001985,83.2615 0.49998516,83.2673 0.31240496,83.2731 0.031218471,83.2789 0.093763977,83.2847 0.031223346,83.2905 2.5958912e-005,83.2963 0.40628698,83.3021 0.49996516,83.3079 0.24997327,83.3136 0.093755409,83.3194 0.062499609,83.3252 0.062495243,83.3310 0.093841046,83.3368 0.75018674,83.3426 1.500047,83.3484 1.1560467,83.3542 0.31236628,83.3600 0.18752034,83.3658 0.093744457,83.3716 3.8755945e-007,83.3774 0.093745761,83.3832 0.31249708,83.3890 0.31250462,83.3948 4.0004547e-006,83.4006 -1.0737907e-006,83.4064 2.9438624e-007,83.4122 -1.036699e-007,83.4180 1.2027824e-007,83.4238 -3.7746693e-007,83.4296 1.3896998e-006,83.4354 -5.1817501e-006,83.4412 0.18749315,83.4470 0.18750638,83.4528 7.484748e-006,83.4586 -1.013599e-005,83.4644 0.31246865,83.4702 0.74999267,83.4760 0.46878368,83.4818 1.5531385e-005,83.4876 -4.1615704e-006,83.4934 1.1136437e-006,83.4992 -2.9266877e-007,83.5050 5.6939385e-008,83.5108 6.4942341e-008,83.5166 -3.1674122e-007,83.5224 1.2021213e-006,83.5282 -4.4921048e-006,83.5340 0.093850069,83.5398 0.59391367,83.5456 0.96866775,83.5514 0.87480754,83.5572 0.56247163,83.5631 0.62503362,83.5689 0.21875925,83.5747 -1.4582696e-007,83.5805 5.2806548e-008,83.5863 -6.5391347e-008,83.5921 2.0877258e-007,83.5979 -7.6976005e-007,83.6037 2.870499e-006,83.6095 -1.0713098e-005,83.6153 0.18753871,83.6211 0.5000819,83.6269 0.59375012,83.6327 0.31241888,83.6385 -4.0950777e-005,83.6443 1.7689426e-005,83.6501 0.031243609,83.6559 0.18754481,83.6618 1.0000355,83.6676 1.0625532,83.6734 0.9687857,83.6792 1.0624514,83.6850 1.6874182,83.6908 1.593659,83.6966 0.71876854,83.7024 0.093795419,83.7082 0.18752931,83.7140 0.31249198,83.7198 0.09370932,83.7257 0.18749392,83.7315 0.31247526,83.7373 0.21887724,83.7431 1.0002227,83.7489 1.406213,83.7547 0.78104305,83.7605 0.093668781,83.7663 0.09376581,83.7721 -4.9859655e-006,83.7780 1.3747472e-006,83.7838 -5.1263555e-007,83.7896 6.757341e-007,83.7954 -2.1904468e-006,83.8012 8.0866967e-006,83.8070 0.18752368,83.8128 0.53124547,83.8186 0.40622753,83.8245 0.031242955,83.8303 1.3735892e-005,83.8361 0.093765639,83.8419 0.31250435,83.8477 0.18748152,83.8535 -1.1114795e-005,83.8593 0.093728445,83.8652 0.65622705,83.8710 0.90624624,83.8768 0.99997783,83.8826 0.93750572,83.8884 0.50003874,83.8942 0.093772948,83.9000 0.18754059,83.9059 0.71893877,83.9117 1.3438359,83.9175 0.93728566,83.9233 0.4061304,83.9291 0.68762243,83.9349 0.75008386,83.9408 0.49990189,83.9466 0.18749018,83.9524 2.0314069,83.9582 3.1250098,83.9640 2.0311,83.9699 0.49990886,83.9757 -3.3813353e-006,83.9815 7.9305897e-007,83.9873 2.0941202e-007,83.9931 -1.6309167e-006,83.9990 6.3147822e-006,84.0048 -2.3630118e-005,84.0106 0.031361677,84.0164 0.75022,84.0222 1.1249715,84.0281 0.99985892,84.0339 2.0938611,84.0397 3.0939491,84.0455 2.9062233,84.0513 2.4060268,84.0572 2.4998066,84.0630 1.5624716,84.0688 0.53135049,84.0746 0.71874648,84.0804 0.46867269,84.0863 0.21874182,84.0921 0.21877408,84.0979 1.0625948,84.1037 1.9375215,84.1096 1.312402,84.1154 0.40620354,84.1212 1.1275042e-005,84.1270 0.093748577,84.1329 -5.5539804e-006,84.1387 0.093784995,84.1445 0.53132117,84.1503 0.90626574,84.1562 0.84372854,84.1620 0.75017101,84.1678 1.3750442,84.1736 0.96855956,84.1795 0.46866065,84.1853 0.18753047,84.1911 0.50003749,84.1969 0.8124277,84.2028 0.43745887,84.2086 0.09375947,84.2144 7.4714494e-006,84.2202 0.093785606,84.2261 0.34378493,84.2319 0.34371561,84.2377 0.093711562,84.2436 0.18749365,84.2494 0.31250024,84.2552 0.15625449,84.2610 1.6418193e-006,84.2669 -4.408526e-007,84.2727 1.2145965e-007,84.2785 -4.495174e-008,84.2844 5.8341882e-008,84.2902 -1.8842819e-007,84.2960 6.9542597e-007,84.3018 -2.5934839e-006,84.3077 9.6792883e-006,84.3135 0.093782127,84.3193 0.18750055,84.3252 0.093715616,84.3310 -1.7311129e-006,84.3368 0.28131682,84.3427 0.87506407,84.3485 0.87491286,84.3543 0.49991432,84.3602 0.31252962,84.3660 0.28129661,84.3718 0.56255275,84.3777 0.78124696,84.3835 0.49993953,84.3893 -4.8530736e-005,84.3951 0.31248564,84.4010 0.31251517,84.4068 0.093764871,84.4127 1.6209367e-005,84.4185 0.093768314,84.4243 0.093728788,84.4302 -1.7665149e-006,84.4360 0.21882963,84.4418 0.50003099,84.4477 0.43744403,84.4535 0.18743904,84.4593 0.12509373,84.4652 0.84382707,84.4710 0.90617722,84.4768 0.56248826,84.4827 0.34373537,84.4885 0.18744239,84.4943 0.093807571,84.5002 0.50008267,84.5060 0.49992958,84.5119 0.18746488,84.5177 0.18750218,84.5235 0.093708016,84.5294 -1.1624034e-005,84.5352 4.7226458e-006,84.5410 -7.2661751e-006,84.5469 2.4343755e-005,84.5527 0.12501939,84.5586 0.093722045,84.5644 -1.7029783e-005,84.5702 0.09375108,84.5761 0.062502019,84.5819 0.18749814,84.5878 0.18750241,84.5936 0.031252738,84.5994 0.031251289,84.6053 -4.6857335e-006,84.6111 1.6529026e-005,84.6170 0.093772411,84.6228 0.093727618,84.6286 -1.6712549e-005,84.6345 5.4357488e-006,84.6403 -5.0294379e-006,84.6462 1.4682807e-005,84.6520 0.09380082,84.6579 0.18749204,84.6637 0.43742427,84.6695 0.78123212,84.6754 0.56251001,84.6812 0.53124624,84.6871 0.46876433,84.6929 0.34376621,84.6988 0.12500434,84.7046 0.031247701,84.7104 1.1642271e-006,84.7163 -3.284084e-006,84.7221 1.1973043e-005,84.7280 0.093766041,84.7338 0.093734466,84.7397 0.031235423,84.7455 1.3238046e-005,84.7514 0.12496488,84.7572 0.71872848,84.7630 0.59377235,84.7689 0.56250727,84.7747 0.18751754,84.7806 -3.962411e-006,84.7864 0.31247407,84.7923 0.59379214,84.7981 0.87507123,84.8040 0.49995869,84.8098 0.40618777,84.8157 0.34374762,84.8215 0.12503494,84.8274 0.34383956,84.8332 0.78127295,84.8391 0.56242865,84.8449 0.18745404,84.8508 0.062492255,84.8566 0.093751788,84.8625 -1.2707118e-006,84.8683 5.1405777e-007,84.8742 0.28125209,84.8800 0.59374642,84.8859 0.5625149,84.8917 0.28125083,84.8976 0.71874654,84.9034 1.250016,84.9093 1.4063369,84.9151 1.000042,84.9210 0.31238437,84.9268 -5.0119237e-005,84.9327 9.0662606e-006,84.9385 0.18747027,84.9444 0.56248486,84.9502 0.50002396,84.9561 0.093771927,84.9619 -1.6011899e-006,84.9678 0.031292588,84.9736 0.312549,84.9795 0.31244338,84.9853 -4.0400242e-005,84.9912 5.9278932e-007,84.9970 0.18747689,85.0029 0.40627354,85.0088 0.28127041,85.0146 0.093743369,85.0205 -2.4272127e-005,85.0263 7.3501054e-005,85.0322 0.31254846,85.0380 0.18740928,85.0439 0.093736708,85.0497 0.8750295,85.0556 1.3437831,85.0615 1.2501161,85.0673 0.93757528,85.0732 0.84370244,85.0790 1.531247,85.0849 2.5000501,85.0907 2.4999197,85.0966 1.4998479,85.1025 0.6562072,85.1083 0.62500906,85.1142 0.2812472,85.1200 0.093759432,85.1259 6.0901725e-006,85.1317 0.031248458,85.1376 8.2439499e-008,85.1435 2.8614562e-007,85.1493 -1.227135e-006,85.1552 0.18749779,85.1610 0.84375072,85.1669 1.0000015,85.1728 0.53125185,85.1786 0.093744479,85.1845 2.0977574e-005,85.1903 0.09377677,85.1962 0.093725689,85.2021 -3.3365479e-005,85.2079 0.12513816,85.2138 0.90634966,85.2196 1.0936404,85.2255 0.59365839,85.2314 0.093724683,85.2372 4.0600762e-006,85.2431 -1.0218508e-006,85.2490 2.6979651e-008,85.2548 9.1409845e-007,85.2607 0.031235864,85.2665 0.1874944,85.2724 0.093765661,85.2783 4.2070178e-006,85.2841 -1.1261184e-006,85.2900 2.9711958e-007,85.2959 -6.2268512e-008,85.3017 -4.8075201e-008,85.3076 2.5459659e-007,85.3135 -9.7039037e-007,85.3193 3.627255e-006,85.3252 -1.3539711e-005,85.3311 5.0535622e-005,85.3369 1.1563562,85.3428 1.9062816,85.3487 1.5624068,85.3545 0.49993834,85.3604 0.18755051,85.3663 0.43753025,85.3721 0.78118646,85.3780 0.4686985,85.3839 0.18751495,85.3897 -8.4801395e-006,85.3956 2.0270567e-005,85.4015 0.093781337,85.4073 0.093708225,85.4132 0.31245211,85.4191 0.50000447,85.4249 0.34377098,85.4308 0.093761064,85.4367 2.3436836e-005,85.4425 0.093774661,85.4484 0.12499192,85.4543 0.34376857,85.4601 0.49999884,85.4660 0.31247586,85.4719 0.40623242,85.4778 0.40623727,85.4836 0.031254318,85.4895 -2.0759171e-006,85.4954 0.031246899,85.5012 1.448417e-005,85.5071 0.093766801,85.5130 0.093732364,85.5189 -1.0406223e-005,85.5247 -4.8338607e-006,85.5306 0.3437328,85.5365 0.56249976,85.5423 0.31252271,85.5482 0.125053,85.5541 0.31258526,85.5600 0.49999321,85.5658 0.34371325,85.5717 0.50008649,85.5776 1.0937828,85.5835 0.71860236,85.5893 -8.3529099e-005,85.5952 2.191635e-005,85.6011 -4.1294879e-006,85.6070 -5.4007423e-006,85.6128 2.5735028e-005,85.6187 0.093759611,85.6246 0.031221455,85.6305 -2.5353702e-006,85.6363 0.031277824,85.6422 0.18756981,85.6481 0.31247652,85.6540 0.093679704,85.6598 -3.7506477e-006,85.6657 9.9194006e-007,85.6716 -2.1680832e-007,85.6775 -1.2480257e-007,85.6834 7.1609855e-007,85.6892 -2.7398162e-006,85.6951 1.0243984e-005,85.7010 0.031234311,85.7069 5.249224e-005,85.7127 0.34387493,85.7186 0.96877223,85.7245 1.0311165,85.7304 0.46867073,85.7363 0.093774363,85.7421 0.093744278,85.7480 2.6240609e-006,85.7539 -6.6028775e-007,85.7598 1.6866569e-008,85.7657 5.929291e-007,85.7715 -2.3887887e-006,85.7774 8.9629502e-006,85.7833 0.093820721,85.7892 0.31255844,85.7951 0.31244153,85.8009 0.093679309,85.8068 -8.9611967e-006,85.8127 2.4179942e-006,85.8186 -7.1007463e-007,85.8245 4.2213279e-007,85.8304 -9.7847953e-007,85.8362 3.4920497e-006,85.8421 0.031261865,85.8480 0.25001106,85.8539 0.24998109,85.8598 0.093735725,85.8657 0.03125789,85.8715 -4.2059193e-007,85.8774 -1.0788975e-007,85.8833 8.5226037e-007,85.8892 -3.3014244e-006,85.8951 0.031284928,85.9010 0.31259966,85.9069 0.46868727,85.9127 -8.4983425e-005,85.9186 9.3384306e-006,85.9245 4.7641075e-005,85.9304 0.59379756,85.9363 0.56245506,85.9422 0.28121528,85.9481 -9.0815074e-006,85.9539 0.093743399,85.9598 0.031286437,85.9657 0.31258854,85.9716 0.49998015,85.9775 0.1873969,85.9834 0.43745327,85.9893 0.78121161,85.9952 0.87509155,86.0010 0.90642411,86.0069 0.59376854,86.0128 0.40611711,86.0187 -7.7729797e-005,86.0246 0.28127152,86.0305 0.31249416,86.0364 0.18750039,86.0423 1.7990808e-006,86.0482 -9.0545336e-006,86.0540 0.093766108,86.0599 0.15625978,86.0658 0.31254473,86.0717 0.53132331,86.0776 0.56254613,86.0835 0.53119016,86.0894 0.18738696,86.0953 0.18748857,86.1012 0.46875393,86.1071 0.56250006,86.1130 0.31251708,86.1189 0.093743734,86.1247 -1.7514292e-005,86.1306 8.5270822e-006,86.1365 0.093743555,86.1424 0.18754773,86.1483 0.43765,86.1542 0.75003773,86.1601 0.49985507,86.1660 0.093660913,86.1719 9.8855617e-007,86.1778 5.6683513e-007,86.1837 0.093819186,86.1896 0.59388566,86.1955 1.1562886,86.2014 0.84368277,86.2073 0.53120697,86.2132 0.37495512,86.2191 0.21868458,86.2250 0.031225849,86.2308 3.0408177e-007,86.2367 0.093738876,86.2426 0.49998924,86.2485 0.56250393,86.2544 0.31251314,86.2603 6.2764793e-006,86.2662 -1.4661896e-006,86.2721 -4.122937e-007,86.2780 3.1157558e-006,86.2839 -1.2051723e-005,86.2898 0.18748349,86.2957 0.18751648,86.3016 1.2189238e-005,86.3075 -3.6154786e-006,86.3134 2.271828e-006,86.3193 -5.4719926e-006,86.3252 0.18748723,86.3311 0.34374931,86.3370 0.28126147,86.3429 0.18750519,86.3488 0.093750164,86.3547 1.016951e-006,86.3606 -1.000373e-007,86.3665 0.062501252,86.3724 0.1875007,86.3783 0.18749969,86.3842 0.40624744,86.3901 0.56249118,86.3960 0.62499249,86.4019 0.31251043,86.4078 0.031258244,86.4137 0.031248663,86.4196 -2.4454075e-006,86.4255 0.18749346,86.4314 0.34374845,86.4373 0.31250387,86.4433 0.062505394,86.4492 1.4739725e-006,86.4551 -4.6075974e-007,86.4610 3.6897168e-007,86.4669 -1.0151745e-006,86.4728 3.6920096e-006,86.4787 -1.3753953e-005,86.4846 0.18752752,86.4905 0.87505406,86.4964 1.7500185,86.5023 1.7811925,86.5082 1.0624509,86.5141 0.56251961,86.5200 0.12496985,86.5259 0.84375149,86.5318 1.2812788,86.5377 0.43749768,86.5436 -2.5401522e-007,86.5495 2.7210383e-006,86.5555 0.18751988,86.5614 0.31248006,86.5673 0.49996045,86.5732 0.34375581,86.5791 0.18752347,86.5850 1.0248958e-005,86.5909 -2.7413382e-006,86.5968 7.1558213e-007,86.6027 -1.2076617e-007,86.6086 -2.3259827e-007,86.6145 1.0512596e-006,86.6205 -3.9727574e-006,86.6264 1.4840951e-005,86.6323 0.18754351,86.6382 0.31248721,86.6441 0.093703233,86.6500 0.18748277,86.6559 0.3125056,86.6618 0.093764566,86.6677 1.8056564e-006,86.6736 -4.8391416e-007,86.6796 1.2985721e-007,86.6855 -3.5476418e-008,86.6914 1.203841e-008,86.6973 -1.2675281e-008,86.7032 3.8665e-008,86.7091 -1.4199566e-007,86.7150 5.293598e-007,86.7209 0.093748063,86.7269 0.31250966,86.7328 0.40632048,86.7387 0.40630829,86.7446 0.31244132,86.7505 0.093678892,86.7564 -8.9981841e-006,86.7623 2.4141416e-006,86.7683 -6.5766886e-007,86.7742 2.1634717e-007,86.7801 -2.0768137e-007,86.7860 6.1441216e-007,86.7919 -2.2501413e-006,86.7978 0.18748167,86.8038 0.74998289,86.8097 0.78126609,86.8156 0.34376299,86.8215 0.031274524,86.8274 0.093779258,86.8333 0.093720973,86.8393 -2.1088414e-005,86.8452 5.5365394e-006,86.8511 -1.0560384e-006,86.8570 -1.3129697e-006,86.8629 0.093746521,86.8688 0.18749708,86.8748 0.12502538,86.8807 0.18751939,86.8866 0.18746173,86.8925 0.34377319,86.8984 0.68754381,86.9044 0.46872851,86.9103 0.21873035,86.9162 0.12499457,86.9221 0.21881768,86.9280 0.50003463,86.9340 0.3436611,86.9399 -3.9995623e-005,86.9458 3.7891393e-006,86.9517 2.4844603e-005,86.9576 0.3751134,86.9636 0.99998975,86.9695 0.6561349,86.9754 0.093735129,86.9813 2.4718696e-007,86.9872 0.18748675,86.9932 0.28132018,86.9991 0.34380034,87.0050 0.43746302,87.0109 0.43745157,87.0169 -2.1181148e-005,87.0228 5.6904269e-006,87.0287 -1.5788861e-006,87.0346 6.2468558e-007,87.0406 -9.1980036e-007,87.0465 3.054723e-006,87.0524 0.0312311,87.0583 0.4999612,87.0642 0.78126091,87.0702 0.34377772,87.0761 0.093776524,87.0820 0.50004596,87.0880 1.062467,87.0939 0.59374845,87.0998 0.28130215,87.1057 0.18746017,87.1117 0.031214867,87.1176 3.7039257e-007,87.1235 8.6254913e-006,87.1294 0.093781009,87.1354 0.18750025,87.1413 0.093718007,87.1472 -5.1704892e-006,87.1531 0.093806192,87.1591 0.34376493,87.1650 0.49993595,87.1709 0.34373343,87.1769 0.093750827,87.1828 0.18751651,87.1887 0.75004691,87.1946 0.96875966,87.2006 0.49996215,87.2065 0.031221153,87.2124 -1.193989e-007,87.2184 0.031244857,87.2243 0.031260122,87.2302 0.031261288,87.2362 0.031241311,87.2421 -1.2609374e-005,87.2480 2.3094541e-005,87.2539 0.18755792,87.2599 0.34375006,87.2658 0.18744172,87.2717 0.12497067,87.2777 0.093757674,87.2836 0.031255662,87.2895 0.093748562,87.2955 5.2568583e-007,87.3014 6.8290723e-007,87.3073 -3.257637e-006,87.3133 0.18746226,87.3192 0.84372634,87.3251 0.78128332,87.3311 0.18753277,87.3370 -1.5193745e-005,87.3429 0.093898669,87.3489 0.78141636,87.3548 0.87494111,87.3607 0.4998267,87.3667 -8.8906942e-005,87.3726 0.12503703,87.3786 0.28123856,87.3845 0.093737103,87.3904 0.093742445,87.3964 0.99996912,87.4023 1.9062312,87.4082 1.5000384,87.4142 0.43752337,87.4201 0.18750496,87.4260 0.093786962,87.4320 0.2500422,87.4379 0.4062452,87.4439 0.21869542,87.4498 0.031229096,87.4557 -1.1079249e-005,87.4617 0.62498832,87.4676 1.2500002,87.4735 1.1250474,87.4795 0.5000183,87.4854 0.28118709,87.4914 0.34372208,87.4973 0.3437736,87.5032 0.09376248,87.5092 3.7052872e-005,87.5151 0.28136876,87.5211 0.65632164,87.5270 0.56234992,87.5329 0.09368667,87.5389 0.37513646,87.5448 0.53124464,87.5508 0.28114337,87.5567 -3.6822104e-005,87.5627 9.8682713e-006,87.5686 -2.6480845e-006,87.5745 7.2328976e-007,87.5805 -2.448709e-007,87.5864 2.5615418e-007,87.5924 -7.7979115e-007,87.5983 2.8632319e-006,87.6042 -1.0673974e-005,87.6102 0.18747777,87.6161 0.31249961,87.6221 0.18752369,87.6280 5.5869937e-006,87.6340 0.093740225,87.6399 0.093757682,87.6459 4.8626362e-006,87.6518 -1.2997785e-006,87.6577 3.3609413e-007,87.6637 -4.4491451e-008,87.6696 -1.5817022e-007,87.6756 6.772338e-007,87.6815 0.031242736,87.6875 0.34373656,87.6934 0.53128195,87.6994 0.40627912,87.7053 0.4999525,87.7113 0.43745953,87.7172 0.53126669,87.7232 0.1875231,87.7291 0.18750235,87.7350 0.31249768,87.7410 0.18750697,87.7469 -5.489278e-006,87.7529 2.9000697e-005,87.7588 0.18757024,87.7648 0.34377736,87.7707 0.34372357,87.7767 0.3750124,87.7826 0.50000584,87.7886 0.40616757,87.7945 0.093711205,87.8005 0.031262483,87.8064 -1.1182316e-005,87.8124 0.093855813,87.8183 0.46877253,87.8243 0.18741156,87.8302 0.093732089,87.8362 -2.0729532e-005,87.8421 0.093751289,87.8481 0.12499377,87.8540 0.18749633,87.8600 0.093771189,87.8659 0.18753965,87.8719 0.31248736,87.8779 0.093716219,87.8838 2.025788e-006,87.8898 -8.9307205e-006,87.8957 0.31248215,87.9017 0.50000048,87.9076 0.312516,87.9136 0.031259254,87.9195 -1.4468262e-006,87.9255 2.7064668e-006,87.9314 -9.3797053e-006,87.9374 0.50007558,87.9433 1.0939027,87.9493 1.2500095,87.9552 0.71861845,87.9612 0.2811597,87.9672 -1.2099601e-005,87.9731 8.9594032e-006,87.9791 0.093794815,87.9850 0.31254497,87.9910 0.34368685,87.9969 0.3124474,88.0029 0.34376329,88.0089 0.21875782,88.0148 0.31248832,88.0208 0.40631151,88.0267 0.59384042,88.0327 0.49996853,88.0386 0.49992919,88.0446 0.43745869,88.0506 0.18749717,88.0565 1.3411608e-005,88.0625 0.03125266,88.0684 0.093790971,88.0744 0.31251863,88.0804 0.1874506,88.0863 0.031230211,88.0923 -2.7266249e-006,88.0982 9.0149006e-006,88.1042 0.093782932,88.1102 0.56260854,88.1161 1.2812728,88.1221 0.99991852,88.1280 0.46872288,88.1340 0.1874564,88.1400 -2.414251e-005,88.1459 6.5181257e-006,88.1519 -1.9281081e-006,88.1578 0.093764625,88.1638 0.18749103,88.1698 0.062509701,88.1757 0.2188091,88.1817 0.68749762,88.1877 0.53119177,88.1936 0.093735635,88.1996 -1.2019878e-005,88.2055 0.18750884,88.2115 0.81255722,88.2175 1.0625191,88.2234 0.49995327,88.2294 -3.118024e-005,88.2354 4.110897e-006,88.2413 1.4740534e-005,88.2473 0.093756743,88.2533 0.031231133,88.2592 -1.0715693e-006,88.2652 2.7976634e-007,88.2712 -4.7409507e-008,88.2771 -9.0159553e-008,88.2831 0.093750447,88.2891 0.28125122,88.2950 0.18749613,88.3010 1.1333062e-005,88.3070 0.18753657,88.3129 0.34374997,88.3189 0.18746348,88.3249 -1.1534522e-005,88.3308 0.3125028,88.3368 0.34374949,88.3428 0.31249925,88.3487 4.3839586e-006,88.3547 -1.6430235e-005,88.3607 0.28131986,88.3666 0.96889418,88.3726 1.0626177,88.3786 1.1875069,88.3845 0.87485516,88.3905 0.31235492,88.3965 -4.8427115e-005,88.4025 2.7232056e-005,88.4084 0.18760087,88.4144 0.56258446,88.4204 0.56241512,88.4263 0.28114268,88.4323 0.31247902,88.4383 0.28125724,88.4442 0.031255968,88.4502 6.5336422e-008,88.4562 -3.991175e-008,88.4622 9.4313101e-008,88.4681 -3.3736575e-007,88.4741 1.2552482e-006,88.4801 -4.6839923e-006,88.4861 0.09383741,88.4920 0.53137076,88.4980 0.84376216,88.5040 0.68742406,88.5099 0.31238109,88.5159 0.31245506,88.5219 0.31251928,88.5279 0.093742378,88.5338 4.849472e-005,88.5398 0.50005889,88.5458 0.68744528,88.5518 0.84371936,88.5577 0.71877295,88.5637 0.40622535,88.5697 0.187482,88.5757 0.093758203,88.5817 0.03125022,88.5876 8.2583631e-007,88.5936 -2.2130068e-007,88.5996 5.9301893e-008,88.6056 -1.5889519e-008,88.6115 4.2515342e-009,88.6175 -1.1153756e-009,88.6235 2.0962683e-010,88.6295 2.769858e-010,88.6354 -1.3176991e-009,88.6414 4.9942086e-009,88.6474 -1.8660598e-008,88.6534 6.9653645e-008,88.6594 -2.5997426e-007,88.6653 9.7031966e-007,88.6713 -3.6215868e-006,88.6773 1.3517089e-005,88.6833 0.37508279,88.6893 0.53125727,88.6952 0.62489462,88.7012 0.34372172,88.7072 0.18752816,88.7132 6.0024577e-006,88.7192 -1.6758578e-006,88.7251 7.0052658e-007,88.7311 0.093748912,88.7371 0.093753688,88.7431 -1.3701859e-005,88.7491 5.1085171e-005,88.7550 1.1563604,88.7610 1.656287,88.7670 1.0937126,88.7730 0.40615058,88.7790 0.18744317,88.7850 0.1875,88.7909 0.31248945,88.7969 0.40623283,88.8029 0.43749246,88.8089 0.31251588,88.8149 0.093799554,88.8209 0.81255203,88.8268 0.99996054,88.8328 0.49998745,88.8388 0.28130269,88.8448 0.65623379,88.8508 0.49996683,88.8568 0.09373185,88.8628 -1.1770324e-005,88.8687 3.1701832e-006,88.8747 -9.0949311e-007,88.8807 0.093749106,88.8867 0.18750316,88.8927 0.093738228,88.8987 0.21878655,88.9047 0.68759137,88.9107 0.68750155,88.9166 0.31243652,88.9226 0.18753564,88.9286 0.59378296,88.9346 0.49995574,88.9406 0.18744493,88.9466 -3.6835841e-005,88.9526 3.1200376e-005,88.9586 0.40629148,88.9645 0.99997032,88.9705 1.1874566,88.9765 0.78125006,88.9825 0.53123146,88.9885 0.31250921,88.9945 0.031273749,89.0005 -3.3918609e-006,89.0065 5.0259086e-007,89.0125 1.3818996e-006,89.0185 -6.0307389e-006,89.0244 0.031295732,89.0304 0.31255764,89.0364 0.31243521,89.0424 -3.292902e-005,89.0484 0.18753932,89.0544 0.34374514,89.0604 0.31248614,89.0664 0.18757322,89.0724 0.50003439,89.0784 0.46868369,89.0844 0.62497962,89.0904 0.34374067,89.0964 0.093724944,89.1024 -9.9379686e-006,89.1083 2.6666901e-006,89.1143 -7.280168e-007,89.1203 2.4517357e-007,89.1263 -2.5263759e-007,89.1323 7.6542068e-007,89.1383 -2.8092604e-006,89.1443 1.047244e-005,89.1503 0.281284,89.1563 1.4063339,89.1623 2.0000184,89.1683 1.1561415,89.1743 -4.6115954e-005,89.1803 0.031262632,89.1863 0.031245133,89.1923 7.28738e-006,89.1983 0.18754198,89.2043 0.5000335,89.2103 0.49996701,89.2163 0.18745553,89.2223 2.1313472e-006,89.2283 -2.9875935e-005,89.2343 0.00011738211,89.2403 0.75014782,89.2463 0.99998498,89.2523 0.81248987,89.2583 0.78124738,89.2643 0.93740612,89.2703 0.65612179,89.2763 0.18749429,89.2823 2.2185079e-005,89.2883 0.65621865,89.2943 0.96873456,89.3003 0.50003469,89.3063 0.21875237,89.3123 0.21877041,89.3183 0.71888399,89.3243 1.2188185,89.3303 0.81238627,89.3363 0.18740107,89.3423 -9.5590149e-006,89.3483 2.5899533e-006,89.3543 -8.0006299e-007,89.3603 6.101323e-007,89.3663 0.031242136,89.3723 0.24999128,89.3783 0.31250569,89.3843 0.18749849,89.3903 0.406252,89.3963 0.18750218,89.4023 0.031305209,89.4083 0.31255451,89.4143 0.34373569,89.4203 0.28121158,89.4263 0.093703747,89.4323 0.093724981,89.4383 0.31248373,89.4443 0.40634644,89.4503 0.59382248,89.4563 0.56256282,89.4623 1.2187482,89.4684 0.9061569,89.4744 0.43744409,89.4804 0.031201188,89.4864 1.1027052e-005,89.4924 -1.7147198e-005,89.4984 0.31249085,89.5044 0.18751195,89.5104 0.093756452,89.5164 4.0341047e-006,89.5224 -9.4884751e-007,89.5284 -2.3907282e-007,89.5344 1.9053789e-006,89.5404 -7.3830402e-006,89.5465 0.031313114,89.5525 0.31256878,89.5585 0.34372541,89.5645 0.18743162,89.5705 -5.1161736e-005,89.5765 0.093852296,89.5825 0.90651143,89.5885 1.937656,89.5945 1.9997851,89.6005 0.71854037,89.6065 0.50006527,89.6126 1.1562406,89.6186 0.62488508,89.6246 0.43746552,89.6306 0.28125674,89.6366 0.1875053,89.6426 3.3694075e-006,89.6486 0.093739666,89.6546 0.093769267,89.6607 0.12501961,89.6667 0.093744785,89.6727 0.1250675,89.6787 1.2500732,89.6847 1.6874714,89.6907 1.0936711,89.6967 0.093736999,89.7027 0.50003809,89.7088 0.71877372,89.7148 0.68754137,89.7208 0.49993587,89.7268 0.093661726,89.7328 1.9388903e-005,89.7388 0.093760766,89.7449 0.31250089,89.7509 0.50002271,89.7569 0.50009137,89.7629 0.59377527,89.7689 0.31237671,89.7749 0.093699403,89.7809 0.15626472,89.7870 0.093741752,89.7930 0.093766391,89.7990 0.28135535,89.8050 0.50002772,89.8110 0.34367812,89.8171 0.18745406,89.8231 0.031221157,89.8291 0.09375158,89.8351 0.093749963,89.8411 -4.2989795e-006,89.8471 1.4373793e-005,89.8532 0.18757942,89.8592 0.53137666,89.8652 0.75001252,89.8712 0.49989238,89.8772 0.37490252,89.8833 0.59372252,89.8893 0.56255758,89.8953 0.5000158,89.9013 0.18744582,89.9073 -2.0408435e-005,89.9134 0.28125614,89.9194 0.3124983,89.9254 0.18749917,89.9314 2.5524655e-006,89.9374 0.093771517,89.9435 0.28127289,89.9495 0.28127009,89.9555 0.50003046,89.9615 1.0000194,89.9676 1.2499903,89.9736 1.1249678,89.9796 0.96876895,89.9856 1.718832,89.9917 1.6562054,89.9977 0.65614408,90.0037 0.031227289,90.0097 -3.698284e-006,90.0157 9.0706374e-007,90.0218 7.034464e-008,90.0278 -1.1886175e-006,90.0338 4.6845125e-006,90.0398 0.031255566,90.0459 0.031246152,90.0519 -1.3297328e-005,90.0579 3.3931148e-005,90.0640 0.18759423,90.0700 0.59377956,90.0760 0.56242758,90.0820 0.34366331,90.0881 0.53118968,90.0941 0.96875435,90.1001 0.53127474,90.1061 0.43752125,90.1122 1.0625591,90.1182 1.0625226,90.1242 0.49995995,90.1303 0.031224657,90.1363 3.8835901e-006,90.1423 -1.8662096e-006,90.1483 0.031250257,90.1544 8.3810716e-007,90.1604 -2.8478425e-007,90.1664 3.0098474e-007,90.1725 -9.1920782e-007,90.1785 3.3761035e-006,90.1845 -1.2586183e-005,90.1905 4.6972284e-005,90.1966 0.5002079,90.2026 1.3751742,90.2086 1.6248665,90.2147 0.8122797,90.2207 0.31243789,90.2267 -4.0602122e-006,90.2328 1.0871529e-006,90.2388 -2.8808461e-007,90.2448 6.5099997e-008,90.2509 2.7710994e-008,90.2569 -1.7596419e-007,90.2629 6.7619982e-007,90.2690 -2.5290321e-006,90.2750 0.09374655,90.2810 0.093753442,90.2871 2.5785203e-006,90.2931 -8.6146406e-007,90.2991 8.6719285e-007,90.3052 -2.6074536e-006,90.3112 9.5633486e-006,90.3172 0.031249987,90.3233 -9.5338419e-006,90.3293 2.5400459e-006,90.3353 -6.2559445e-007,90.3414 -3.7882959e-008,90.3474 7.772436e-007,90.3534 -3.0713452e-006,90.3595 1.1509034e-005,90.3655 0.1875003,90.3715 0.40622485,90.3776 0.18750606,90.3836 1.34512e-005,90.3897 -8.8784864e-006,90.3957 2.2063472e-005,90.4017 0.093777575,90.4078 0.093724526,90.4138 0.093793958,90.4198 0.31252831,90.4259 0.18742929,90.4319 0.093750209,90.4380 0.31251457,90.4440 0.18747406,90.4500 -1.8546074e-005,90.4561 3.649501e-005,90.4621 0.31255248,90.4682 0.50004727,90.4742 1.2500451,90.4802 2.0936782,90.4863 1.8124018,90.4923 0.96877623,90.4984 0.3125428,90.5044 0.21872613,90.5104 0.093713716,90.5165 -1.5483964e-005,90.5225 1.1549368e-005,90.5286 0.093827359,90.5346 0.34378019,90.5406 0.5000698,90.5467 1.500023,90.5527 0.93738621,90.5588 0.18743145,90.5648 -3.6513618e-005,90.5709 0.031306617,90.5769 0.37507161,90.5829 0.62500501,90.5890 0.49996084,90.5950 0.40617165,90.6011 0.49995688,90.6071 0.50002587,90.6132 0.031264525,90.6192 -2.8107108e-006,90.6253 2.9876028e-006,90.6313 -9.1402271e-006,90.6373 3.3575874e-005,90.6434 0.18754783,90.6494 0.31249994,90.6555 0.18745235,90.6615 -3.4275708e-005,90.6676 1.1879155e-005,90.6736 -1.3239154e-005,90.6797 0.18747792,90.6857 0.34373903,90.6918 0.34376663,90.6978 0.093774639,90.7039 -2.6611747e-006,90.7099 1.8351595e-005,90.7160 0.093750045,90.7220 -1.8561395e-005,90.7280 3.439168e-006,90.7341 4.8066736e-006,90.7401 0.093794577,90.7462 0.50003833,90.7522 0.71874654,90.7583 0.59379727,90.7643 0.62495136,90.7704 0.90612626,90.7764 1.2500489,90.7825 1.3751434,90.7885 0.87501991,90.7946 0.43735704,90.8006 0.31245273,90.8067 0.43759564,90.8127 0.53128117,90.8188 0.31242368,90.8248 -4.0001043e-005,90.8309 1.1371343e-005,90.8370 0.1562493,90.8430 0.34375194,90.8491 0.34374872,90.8551 0.18749842,90.8612 0.062499024,90.8672 -2.4680551e-007,90.8733 4.8704468e-008,90.8793 5.2012521e-008,90.8854 -2.5678005e-007,90.8914 9.7518478e-007,90.8975 -3.6442411e-006,90.9035 0.18749502,90.9096 0.18750498,90.9156 3.6455942e-006,90.9217 -9.7686984e-007,90.9278 2.6160316e-007,90.9338 -6.946707e-008,90.9399 1.6244721e-008,90.9459 4.4943524e-009,90.9520 -3.4226336e-008,90.9580 1.324216e-007,90.9641 -4.9549863e-007,90.9701 1.849716e-006,90.9762 -6.9038974e-006,90.9823 2.5767873e-005,90.9883 0.28127709,90.9944 0.37497321,91.0004 0.031230124,91.0065 -1.0142251e-006,91.0125 7.0261524e-007,91.0186 -1.7963016e-006,91.0247 6.483072e-006,91.0307 0.18750717,91.0368 0.65623623,91.0428 0.93746918,91.0489 0.96873587,91.0550 1.2187375,91.0610 3.3751414,91.0671 16.001291,91.0731 36.501286,91.0792 39.843159,91.0853 22.560993,91.0913 7.4681101,91.0974 2.7814517,91.1034 2.0625288,91.1095 1.0624152,91.1156 0.31247759,91.1216 0.18748392,91.1277 0.50005925,91.1337 1.5625974,91.1398 1.9062171,91.1459 1.1561403,91.1519 -5.3005824e-005,91.1580 1.6882679e-005,91.1641 -1.4521698e-005,91.1701 4.1206131e-005,91.1762 0.31258702,91.1822 0.49999338,91.1883 0.31243962,91.1944 0.43749696,91.2004 0.43746686,91.2065 0.18753555,91.2126 0.31257632,91.2186 0.31244448,91.2247 0.093687542,91.2308 -1.1241828e-005,91.2368 -9.8596558e-007,91.2429 1.5187891e-005,91.2490 0.093764767,91.2550 0.12500119,91.2611 0.21873432,91.2671 0.12498987,91.2732 0.18754178,91.2793 0.40630603,91.2853 0.40626827,91.2914 0.31247079,91.2975 0.24999548,91.3035 0.37502888,91.3096 0.49997097,91.3157 0.34373119,91.3218 0.31245774,91.3278 0.1874364,91.3339 0.34376061,91.3400 0.18752116,91.3460 1.009676e-005,91.3521 -2.7037393e-006,91.3582 7.1741698e-007,91.3642 -1.6571784e-007,91.3703 -5.4609796e-008,91.3764 3.8420274e-007,91.3824 -1.4823197e-006,91.3885 5.5455039e-006,91.3946 -2.0701298e-005,91.4007 0.31247512,91.4067 0.31251803,91.4128 0.093772456,91.4189 -5.6823251e-006,91.4249 3.2753658e-005,91.4310 0.75006008,91.4371 1.1875322,91.4432 1.1874257,91.4492 0.18743405,91.4553 0.093774363,91.4614 -7.0141327e-006,91.4674 0.12502705,91.4735 0.28125504,91.4796 0.06247773,91.4857 -2.2152692e-005,91.4917 7.5512187e-005,91.4978 0.53145707,91.5039 1.3437861,91.5100 1.1560547,91.5160 0.28113559,91.5221 8.9153527e-006,91.5282 -2.4237559e-006,91.5343 7.7899296e-007,91.5403 -6.920726e-007,91.5464 1.9893978e-006,91.5525 0.031233432,91.5586 0.34372252,91.5646 0.50000656,91.5707 0.28128746,91.5768 0.18753165,91.5829 0.50001091,91.5889 0.49998549,91.5950 0.093740754,91.6011 0.093790866,91.6072 0.18750116,91.6133 0.093704402,91.6193 0.093779191,91.6254 0.312545,91.6315 0.31244928,91.6376 0.03120522,91.6436 5.107182e-006,91.6497 0.093750857,91.6558 0.34374064,91.6619 0.53128719,91.6680 0.50004601,91.6740 0.18746443,91.6801 0.18746819,91.6862 0.84373128,91.6923 0.84371716,91.6984 0.49999949,91.7044 0.1875594,91.7105 0.18755516,91.7166 0.31252283,91.7227 0.31245276,91.7288 0.031195523,91.7348 2.1288404e-005,91.7409 0.093767188,91.7470 0.093731076,91.7531 -1.274185e-005,91.7592 0.031248255,91.7653 0.093743287,91.7713 0.68750143,91.7774 0.74998266,91.7835 0.31251273,91.7896 1.1273064e-005,91.7957 2.4813866e-005,91.8018 0.53136683,91.8078 1.0937761,91.8139 1.2811219,91.8200 0.906178,91.8261 0.87501299,91.8322 0.87501204,91.8383 0.5312494,91.8444 0.40621677,91.8504 1.0937163,91.8565 1.6562517,91.8626 1.1875466,91.8687 0.18752214,91.8748 3.553948e-005,91.8809 0.18753885,91.8870 0.18748304,91.8930 0.093715854,91.8991 -2.0557465e-005,91.9052 5.4419611e-006,91.9113 -1.2087752e-006,91.9174 -6.073621e-007,91.9235 3.6386268e-006,91.9296 0.093806125,91.9357 0.31251013,91.9417 0.18747452,91.9478 0.18752776,91.9539 0.3124997,91.9600 0.28121489,91.9661 0.28129703,91.9722 0.50006586,91.9783 0.59366,91.9844 0.28117067,91.9905 0.093773022,91.9966 0.093796328,92.0026 0.43756253,92.0087 0.68747556,92.0148 0.24992245,92.0209 0.031236243,92.0270 5.3722706e-006,92.0331 -1.4165311e-006,92.0392 2.9343281e-007,92.0453 2.4293749e-007,92.0514 -1.2653119e-006,92.0575 4.818688e-006,92.0636 -1.8010825e-005,92.0697 0.37502366,92.0757 2.0313776,92.0818 2.5625489,92.0879 1.2187207,92.0940 0.59370095,92.1001 0.84370899,92.1062 0.99999261,92.1123 0.46870646,92.1184 -1.9547257e-005,92.1245 4.3983709e-006,92.1306 0.093743339,92.1367 0.34374839,92.1428 0.3750236,92.1489 0.12500489,92.1550 0.031230748,92.1611 -1.7386078e-006,92.1672 4.6652934e-007,92.1733 -1.2737635e-007,92.1794 4.2940972e-008,92.1855 -4.4380659e-008,92.1916 1.3458924e-007,92.1977 -4.9401365e-007,92.2037 1.8416061e-006,92.2098 0.031236807,92.2159 0.31249222,92.2220 0.18751431,92.2281 9.3063645e-006,92.2342 0.062486831,92.2403 0.15629819,92.2464 0.50011116,92.2525 0.6249907,92.2586 0.31239659,92.2647 0.031209398,92.2708 2.7182384e-006,92.2769 0.093822971,92.2830 0.50007749,92.2891 0.5624671,92.2952 0.31241268,92.3013 -3.5356807e-005,92.3074 -1.590339e-006,92.3135 0.093759097,92.3196 0.50003713,92.3257 0.75001132,92.3318 0.34371731,92.3379 0.093722932,92.3440 0.093759269,92.3501 8.7638881e-008,92.3562 4.7428708e-007,92.3623 0.093750909,92.3684 0.12499973,92.3746 0.062499173,92.3807 -2.9790326e-007,92.3868 8.5100972e-008,92.3929 -4.2479655e-008,92.3990 8.481765e-008,92.4051 -2.9681203e-007,92.4112 1.1025143e-006,92.4173 -4.1135586e-006,92.4234 0.21875893,92.4295 0.43750089,92.4356 0.40628427,92.4417 0.18751514,92.4478 0.093702495,92.4539 -1.060207e-005,92.4600 2.3187397e-006,92.4661 1.3280992e-006,92.4722 -7.6319566e-006,92.4783 2.9202043e-005,92.4844 0.12499815,92.4905 0.31246912,92.4967 0.31250912,92.5028 0.093749054,92.5089 3.6440526e-006,92.5150 -9.3478775e-006,92.5211 0.031319819,92.5272 0.31254908,92.5333 0.18741712,92.5394 -3.6568414e-005,92.5455 9.7000739e-006,92.5516 -2.229044e-006,92.5577 -7.8476342e-007,92.5638 5.3687245e-006,92.5700 -2.0691781e-005,92.5761 7.7404358e-005,92.5822 0.50015938,92.5883 0.87501764,92.5944 0.65611619,92.6005 0.093646385,92.6066 0.093731798,92.6127 0.34373933,92.6188 0.31251496,92.6249 0.1875679,92.6311 0.75009286,92.6372 1.1874973,92.6433 0.7499395,92.6494 0.1874394,92.6555 -3.0010942e-005,92.6616 8.0390437e-006,92.6677 -2.1429373e-006,92.6738 5.320847e-007,92.6800 1.4776255e-008,92.6861 -5.912824e-007,92.6922 2.3505459e-006,92.6983 -8.8115803e-006,92.7044 0.031308733,92.7105 0.31256306,92.7166 0.34372821,92.7228 0.18740019,92.7289 0.59368718,92.7350 0.50003445,92.7411 0.18753006,92.7472 -3.1652082e-006,92.7533 4.6499405e-005,92.7594 0.34392267,92.7656 1.0938271,92.7717 0.96864277,92.7778 0.312356,92.7839 -4.6953552e-005,92.7900 1.2566516e-005,92.7961 -3.3089191e-006,92.8023 6.6817864e-007,92.8084 6.3652919e-007,92.8145 -3.2146161e-006,92.8206 0.093731046,92.8267 0.21876973,92.8328 0.34378573,92.8390 0.50000614,92.8451 0.3124398,92.8512 0.031375159,92.8573 0.62511808,92.8634 0.46860293,92.8696 0.093674995,92.8757 -3.16921e-006,92.8818 0.18749139,92.8879 0.40624517,92.8940 0.31250265,92.9002 0.18750913,92.9063 4.9462406e-006,92.9124 -1.274991e-006,92.9185 1.533284e-007,92.9246 6.6183679e-007,92.9308 -2.8009188e-006,92.9369 1.0542659e-005,92.9430 0.18759793,92.9491 0.78148705,92.9552 1.4062889,92.9614 0.90600485,92.9675 0.18736544,92.9736 -2.9462244e-006,92.9797 7.2227493e-007,92.9859 5.7372134e-008,92.9920 -9.519012e-007,92.9981 3.7505367e-006,93.0042 -1.4051326e-005,93.0104 0.53123456,93.0165 0.53125203,93.0226 0.37501398,93.0287 1.6011356e-005,93.0349 0.31247711,93.0410 0.34382027,93.0471 1.343871,93.0532 1.9063056,93.0594 1.8750606,93.0655 1.6563039,93.0716 3.8127391,93.0777 8.3757753,93.0839 13.094101,93.0900 13.530771,93.0961 9.6244602,93.1022 4.9058943,93.1084 1.4998507,93.1145 0.49986222,93.1206 0.093694113,93.1267 8.2642628e-006,93.1329 0.093740225,93.1390 0.18748817,93.1451 0.4374902,93.1513 0.56248987,93.1574 0.75000632,93.1635 0.34377331,93.1696 0.093764558,93.1758 0.031222969,93.1819 0.49995163,93.1880 0.74999523,93.1942 0.68755478,93.2003 0.78127044,93.2064 1.1562365,93.2126 0.8125903,93.2187 0.34380955,93.2248 0.53117096,93.2309 0.62491876,93.2371 0.68748665,93.2432 0.34375224,93.2493 0.31251442,93.2555 0.09377142,93.2616 3.1184463e-006,93.2677 0.093734339,93.2739 0.21880417,93.2800 0.75011361,93.2861 1.2188008,93.2923 1.1249382,93.2984 0.49996513,93.3045 0.40625209,93.3107 1.0936916,93.3168 1.3124774,93.3229 0.49998546,93.3291 -2.0254907e-005,93.3352 0.34373963,93.3413 0.87499326,93.3475 0.7812587,93.3536 0.31251258,93.3597 9.7141924e-007,93.3659 1.156052e-005,93.3720 0.18761863,93.3782 0.6250928,93.3843 0.65619773,93.3904 0.37487662,93.3966 -5.7903482e-005,93.4027 1.5516465e-005,93.4088 -4.157966e-006,93.4150 1.1142125e-006,93.4211 -2.9856614e-007,93.4273 7.9967649e-008,93.4334 -2.1281579e-008,93.4395 5.1525344e-009,93.4457 6.7324357e-010,93.4518 -7.8465794e-009,93.4579 3.0715544e-008,93.4641 -1.1502438e-007,93.4702 4.2941474e-007,93.4764 -1.6027569e-006,93.4825 0.093738385,93.4886 0.37499684,93.4948 0.40627801,93.5009 0.12499965,93.5071 0.093718186,93.5132 0.65623111,93.5193 1.0312297,93.5255 1.0312583,93.5316 0.59373689,93.5378 0.87509716,93.5439 0.78138328,93.5500 0.49993637,93.5562 0.18741171,93.5623 -2.1949814e-005,93.5685 0.031310316,93.5746 0.5625307,93.5808 1.0936763,93.5869 0.53121775,93.5930 0.18757492,93.5992 0.4062891,93.6053 0.37494248,93.6115 0.18746643,93.6176 0.062499523,93.6238 -2.8053628e-007,93.6299 0.093752109,93.6360 0.18749338,93.6422 0.093774386,93.6483 0.093745746,93.6545 0.24994609,93.6606 0.9062314,93.6668 1.0312681,93.6729 0.96885264,93.6791 0.87505668,93.6852 0.9686259,93.6914 0.59369957,93.6975 0.18755108,93.7037 7.536984e-006,93.7098 0.093804941,93.7159 0.34379297,93.7221 0.43746129,93.7282 0.81245655,93.7344 1.093757,93.7405 0.62501115,93.7467 0.18747288,93.7528 -1.3732099e-005,93.7590 2.9003022e-006,93.7651 2.1321941e-006,93.7713 0.09382683,93.7774 0.34378931,93.7836 0.31250048,93.7897 0.40626085,93.7959 0.31242409,93.8020 0.12499224,93.8082 0.31254363,93.8143 0.31246042,93.8205 0.093704484,93.8266 -5.7938041e-006,93.8328 1.5525727e-006,93.8389 -4.1604559e-007,93.8451 1.1149139e-007,93.8512 -2.9888309e-008,93.8574 8.0533633e-009,93.8635 -2.3228874e-009,93.8697 1.2376289e-009,93.8758 -2.6276537e-009,93.8820 9.2736432e-009,93.8881 -3.4469529e-008,93.8943 1.2861426e-007,93.9005 -4.8002403e-007,93.9066 1.7916183e-006,93.9128 -6.6869579e-006,93.9189 0.031275932,93.9251 0.40630621,93.9312 0.56252539,93.9374 0.34368667,93.9435 -4.9443857e-005,93.9497 1.3335353e-005,93.9558 0.031244185,93.9620 0.49999806,93.9681 0.71875042,93.9743 0.31250331,93.9805 1.5949319e-006,93.9866 -6.3002284e-007,93.9928 9.2510436e-007,93.9989 -3.0705949e-006,94.0051 1.1358135e-005,94.0112 0.12505789,94.0174 0.43754065,94.0236 0.59375644,94.0297 0.5311929,94.0359 0.093690939,94.0420 4.8158864e-007,94.0482 1.0879186e-005,94.0543 0.46877894,94.0605 1.4062753,94.0667 1.1873598,94.0728 1.3755082,94.0790 13.06398,94.0851 27.125692,94.0913 28.374056,94.0975 16.092495,94.1036 4.7808876,94.1098 1.8437567,94.1159 0.24993356,94.1221 0.093756139,94.1283 0.031252079,94.1344 0.093768559,94.1406 0.43749961,94.1467 -1.7241602e-005,94.1529 4.3232617e-006,94.1591 -5.0034856e-008,94.1652 -4.1238136e-006,94.1714 1.6546652e-005,94.1776 0.09377639,94.1837 0.18756507,94.1899 0.40628508,94.1960 0.34371546,94.2022 0.49998677,94.2084 1.1563109,94.2145 1.3749326,94.2207 0.49988216,94.2269 0.34376624,94.2330 0.18751056,94.2392 7.3495298e-006,94.2453 -3.1116424e-006,94.2515 0.093741924,94.2577 0.31249693,94.2638 0.1875086,94.2700 7.1148656e-006,94.2762 -1.2200794e-005,94.2823 4.1691161e-005,94.2885 0.34391308,94.2947 0.75003779,94.3008 0.49984762,94.3070 0.093667865,94.3132 1.0909847e-006,94.3193 -3.4616878e-007,94.3255 2.9362513e-007,94.3317 -8.283713e-007,94.3378 3.0200836e-006,94.3440 -1.1252813e-005,94.3502 0.18762422,94.3563 0.96883035,94.3625 0.78112942,94.3687 0.43750963,94.3748 0.75001562,94.3810 0.3749221,94.3872 0.031227525,94.3934 8.5660979e-008,94.3995 -3.0843907e-007,94.4057 1.148182e-006,94.4119 0.031240823,94.4180 0.34373623,94.4242 0.59375137,94.4304 0.50001466,94.4365 0.093757652,94.4427 -2.3893174e-006,94.4489 1.8643462e-006,94.4551 -5.0682856e-006,94.4612 1.841015e-005,94.4674 0.75011981,94.4736 1.6563218,94.4797 1.4999441,94.4859 0.81242204,94.4921 0.78126585,94.4983 1.3125178,94.5044 0.9686653,94.5106 0.031220794,94.5168 9.5429205e-006,94.5230 -2.5618783e-006,94.5291 7.038725e-007,94.5353 -2.5342308e-007,94.5415 3.0978754e-007,94.5477 -9.8578687e-007,94.5538 0.093726799,94.5600 0.49996239,94.5662 0.7500087,94.5724 0.4375411,94.5785 0.12500948,94.5847 1.4286222e-005,94.5909 0.1875461,94.5971 0.31248516,94.6032 0.18745926,94.6094 0.15624875,94.6156 0.093749307,94.6218 -8.7907517e-007,94.6279 1.2744518e-006,94.6341 0.031239379,94.6403 0.31248769,94.6465 0.31251264,94.6526 0.031258706,94.6588 0.12499966,94.6650 0.4062531,94.6712 0.40624839,94.6774 0.093749352,94.6835 1.639628e-007,94.6897 -4.8791435e-008,94.6959 3.1192108e-008,94.7021 -7.5979223e-008,94.7083 2.7274456e-007,94.7144 -1.0150756e-006,94.7206 3.7878463e-006,94.7268 0.093806997,94.7330 0.40629202,94.7392 0.49995759,94.7453 0.31246433,94.7515 0.18749653,94.7577 0.18750435,94.7639 0.18748605,94.7701 -1.3722334e-005,94.7762 3.6805041e-006,94.7824 -9.9864371e-007,94.7886 3.1379722e-007,94.7948 -2.5648419e-007,94.8010 0.093761347,94.8072 0.18748678,94.8133 0.28123939,94.8195 0.18754333,94.8257 0.31262693,94.8319 1.000029,94.8381 0.90611756,94.8443 0.37494239,94.8504 4.3500372e-006,94.8566 -1.1541078e-006,94.8628 2.6606199e-007,94.8690 8.9961091e-008,94.8752 -6.2597934e-007,94.8814 2.4141434e-006,94.8876 0.18750198,94.8937 0.12500039,94.8999 0.093735494,94.9061 0.31250837,94.9123 0.62501377,94.9185 0.62502235,94.9247 0.40627235,94.9309 0.18747769,94.9370 0.28127316,94.9432 0.65631354,94.9494 0.74999648,94.9556 0.40615848,94.9618 0.093730077,94.9680 0.31252849,94.9742 0.31249306,94.9804 0.093727529,94.9865 1.1043365e-005,94.9927 0.18756142,94.9989 0.34376514,95.0051 0.49998841,95.0113 0.62501281,95.0175 0.93748641,95.0237 1.1249676,95.0299 0.93759453,95.0361 1.4688288,95.0423 1.843771,95.0484 1.9687512,95.0546 3.4375904,95.0608 15.720821,95.0670 45.877697,95.0732 56.843651,95.0794 40.404018,95.0856 18.34169,95.0918 9.1246099,95.0980 8.1880121,95.1042 11.125317,95.1104 11.437395,95.1166 7.4368896,95.1227 1.687085,95.1289 0.50000286,95.1351 0.18751672,95.1413 0.1249805,95.1475 -1.7394223e-005,95.1537 0.093755163,95.1599 0.40625077,95.1661 0.46874624,95.1723 0.28123936,95.1785 0.37501723,95.1847 0.59378755,95.1909 0.3749845,95.1971 0.31246501,95.2033 0.34378344,95.2095 0.59374684,95.2157 0.031220444,95.2219 1.0606745e-005,95.2281 -9.4532998e-006,95.2343 0.031303398,95.2405 0.34386513,95.2466 0.56249464,95.2528 0.31238008,95.2590 -4.9608636e-005,95.2652 2.5464386e-005,95.2714 0.093762062,95.2776 0.093740515,95.2838 0.031236522,95.2900 0.093744792,95.2962 0.18750212,95.3024 1.0665449e-006,95.3086 8.3394372e-007,95.3148 0.093792185,95.3210 0.31251511,95.3272 0.18745464,95.3334 -1.8290095e-005,95.3396 1.4818705e-005,95.3458 0.031234015,95.3520 0.18748902,95.3582 0.093753338,95.3644 0.031308744,95.3706 1.2813588,95.3768 1.6874672,95.3830 0.84364748,95.3892 -2.0725231e-005,95.3954 -5.9239896e-006,95.4016 0.31253532,95.4078 0.75007331,95.4140 0.68752992,95.4202 0.65622735,95.4265 0.65622085,95.4327 0.87506253,95.4389 1.1875013,95.4451 0.81239545,95.4513 0.21870768,95.4575 0.093753874,95.4637 4.2133847e-006,95.4699 -1.6383845e-005,95.4761 0.093778133,95.4823 0.40635505,95.4885 0.56250972,95.4947 0.43740746,95.5009 0.24994016,95.5071 0.37499696,95.5133 0.31251025,95.5195 0.34384748,95.5257 0.71893579,95.5319 1.312479,95.5381 0.90607738,95.5443 0.28118005,95.5506 0.093744025,95.5568 0.093752027,95.5630 -7.0939308e-007,95.5692 0.28127828,95.5754 0.75006813,95.5816 0.6875152,95.5878 0.40614775,95.5940 0.5624299,95.6002 0.75001943,95.6064 0.31254554,95.6126 0.09381789,95.6188 0.34377056,95.6251 0.31246731,95.6313 0.093704522,95.6375 -1.6298687e-005,95.6437 0.18749028,95.6499 0.31254604,95.6561 0.43759727,95.6623 0.74999779,95.6685 0.3436656,95.6747 0.031203546,95.6809 1.5499738e-006,95.6872 2.524461e-006,95.6934 0.031228838,95.6996 0.31249779,95.7058 0.50010908,95.7120 0.56264567,95.7182 0.74992257,95.7244 0.31243664,95.7306 1.6563789,95.7369 2.4062505,95.7431 1.6561192,95.7493 0.49991393,95.7555 -6.5103063e-006,95.7617 1.1579041e-006,95.7679 0.093747519,95.7741 0.49999821,95.7804 0.90625012,95.7866 0.65625304,95.7928 1.4684776e-006,95.7990 -3.9523724e-007,95.8052 1.1235882e-007,95.8114 -5.4171e-008,95.8176 1.0432446e-007,95.8239 -3.6315191e-007,95.8301 1.3483839e-006,95.8363 -5.0307635e-006,95.8425 0.28119227,95.8487 0.96872288,95.8549 0.68755001,95.8612 0.18753423,95.8674 5.742364e-006,95.8736 -1.5379419e-006,95.8798 4.0897194e-007,95.8860 -9.7829052e-008,95.8922 -1.7690411e-008,95.8985 1.6861216e-007,95.9047 0.15625426,95.9109 0.21873966,95.9171 0.56247276,95.9233 0.87506044,95.9296 0.90634257,95.9358 0.43745512,95.9420 0.093678936,95.9482 -4.1552994e-006,95.9544 0.1562534,95.9607 0.24999848,95.9669 0.31249434,95.9731 0.21874821,95.9793 0.09375599,95.9855 0.093756668,95.9918 0.093738332,95.9980 0.031305611,96.0042 0.40635619,96.0104 0.75000024,96.0167 0.68740845,96.0229 0.56242228,96.0291 0.40619564,96.0353 0.81251365,96.0415 0.53125483,96.0478 0.53131521,96.0540 1.0940427,96.0602 3.3126729,96.0664 4.1560407,96.0727 2.1248443,96.0789 1.062539,96.0851 1.0626874,96.0913 2.8440545,96.0976 6.0938416,96.1038 9.4997406,96.1100 7.5621448,96.1162 2.749886,96.1225 0.21874581,96.1287 -8.2582374e-006,96.1349 7.8986329e-007,96.1411 0.093741789,96.1474 0.28126764,96.1536 0.34376168,96.1598 0.18748222,96.1660 -1.3569676e-006,96.1723 -8.9653877e-006,96.1785 3.7221653e-005,96.1847 0.78130019,96.1910 0.78120184,96.1972 0.093712702,96.2034 7.1565091e-006,96.2096 -2.0415125e-006,96.2159 1.0090428e-006,96.2221 -1.9946549e-006,96.2283 0.062524706,96.2346 0.53124911,96.2408 0.46873015,96.2470 0.84377539,96.2532 1.2500705,96.2595 1.5625329,96.2657 0.99998385,96.2719 0.53124648,96.2782 0.34369594,96.2844 0.093696341,96.2906 -5.1723914e-006,96.2969 1.4270222e-006,96.3031 -5.3531949e-007,96.3093 0.31250036,96.3156 0.46874928,96.3218 0.18750146,96.3280 0.18750282,96.3342 0.49997899,96.3405 0.59373814,96.3467 0.31250271,96.3529 0.3750053,96.3592 0.18751724,96.3654 6.4252731e-006,96.3716 0.093741313,96.3779 0.28123191,96.3841 0.31250563,96.3903 0.093767911,96.3966 -1.9388244e-006,96.4028 0.093745969,96.4091 0.093750194,96.4153 0.093753241,96.4215 4.6912987e-006,96.4278 -4.13934e-006,96.4340 1.1866641e-005,96.4402 0.56257874,96.4465 1.2500595,96.4527 0.8124221,96.4589 0.093688503,96.4652 0.031249287,96.4714 -8.6552554e-006,96.4776 -1.469786e-006,96.4839 0.093732744,96.4901 0.28124517,96.4964 0.4999997,96.5026 0.50001264,96.5088 0.28127354,96.5151 0.093745321,96.5213 -1.0220019e-005,96.5276 0.1874973,96.5338 0.31249994,96.5400 0.093758762,96.5463 -1.4014205e-005,96.5525 5.6116703e-005,96.5587 0.31261551,96.5650 0.56250978,96.5712 0.34363219,96.5775 -6.6406057e-005,96.5837 2.0919591e-005,96.5900 0.031244824,96.5962 -2.1544272e-007,96.6024 0.031242,96.6087 0.093777843,96.6149 0.18753858,96.6212 0.1874622,96.6274 -2.73777e-005,96.6336 7.3721981e-006,96.6399 -2.1090552e-006,96.6461 1.0635118e-006,96.6524 -2.1449946e-006,96.6586 7.5169901e-006,96.6649 0.40626302,96.6711 0.43747789,96.6773 0.18751524,96.6836 0.093787529,96.6898 0.093717597,96.6961 -2.1810003e-005,96.7023 5.8451124e-006,96.7086 -1.5688126e-006,96.7148 4.2970041e-007,96.7211 -1.498745e-007,96.7273 1.6977658e-007,96.7335 -5.2926248e-007,96.7398 1.9474169e-006,96.7460 -7.2609487e-006,96.7523 2.7098415e-005,96.7585 0.18753649,96.7648 0.18746445,96.7710 0.50007957,96.7773 1.5625428,96.7835 1.6561271,96.7898 1.1562521,96.7960 0.65628612,96.8023 0.28121024,96.8085 -3.8280246e-005,96.8147 7.0028524e-005,96.8210 0.34386262,96.8272 0.56257313,96.8335 0.75002003,96.8397 0.65620333,96.8460 0.49991617,96.8522 0.31247687,96.8585 0.56265879,96.8647 1.3751125,96.8710 1.2811179,96.8772 0.43732783,96.8835 0.18747169,96.8897 0.18749304,96.8960 0.093755729,96.9022 0.18750313,96.9085 0.093711518,96.9147 -8.3768709e-006,96.9210 2.5306965e-006,96.9272 -1.74538e-006,96.9335 4.4509825e-006,96.9398 0.093803436,96.9460 0.34379065,96.9523 0.34372318,96.9585 0.18744788,96.9648 -2.3595723e-005,96.9710 6.324196e-006,96.9773 -1.6992954e-006,96.9835 4.7251294e-007,96.9898 -1.9063459e-007,96.9960 2.9001066e-007,97.0023 -9.6947099e-007,97.0085 0.093749203,97.0148 0.31249496,97.0210 0.84374613,97.0273 1.1249915,97.0336 1.5313165,97.0398 2.0312979,97.0461 3.6250877,97.0523 3.875082,97.0586 2.0624182,97.0648 0.71859264,97.0711 1.4064417,97.0773 7.5945625,97.0836 15.406796,97.0899 13.624325,97.0961 7.1243267,97.1024 4.9375672,97.1086 4.6874719,97.1149 3.2498827,97.1211 1.4061526,97.1274 0.59372574,97.1337 0.2187333,97.1399 0.062488265,97.1462 0.28125235,97.1524 0.78136981,97.1587 1.0626239,97.1650 0.87490892,97.1712 0.34363529,97.1775 0.093767904,97.1837 0.28123873,97.1900 0.21869488,97.1963 0.093756817,97.2025 -1.8127141e-006,97.2088 0.093741439,97.2150 0.46874169,97.2213 0.46876091,97.2276 9.0398589e-006,97.2338 -2.6752405e-006,97.2401 1.6605071e-006,97.2463 -3.966893e-006,97.2526 1.4208077e-005,97.2589 0.093774095,97.2651 0.093716338,97.2714 0.18746817,97.2777 0.18751866,97.2839 2.2654949e-005,97.2902 0.18752119,97.2964 0.50001562,97.3027 0.56250125,97.3090 0.40626535,97.3152 0.40635103,97.3215 0.6562103,97.3278 0.31243297,97.3340 0.3750608,97.3403 0.31246403,97.3466 0.37491685,97.3528 0.18747433,97.3591 0.0937775,97.3654 0.18754722,97.3716 0.56253016,97.3779 0.74995297,97.3842 1.0624509,97.3904 0.46875474,97.3967 2.4606468e-005,97.4030 0.31251684,97.4092 0.8750183,97.4155 0.90622252,97.4218 0.49996874,97.4280 0.34376046,97.4343 0.031249477,97.4406 0.031244736,97.4468 0.09375558,97.4531 0.18750943,97.4594 0.031236744,97.4656 2.5110288e-005,97.4719 0.37518311,97.4782 1.0313026,97.4844 0.6560719,97.4907 0.093669392,97.4970 3.0279364e-006,97.5033 -1.1598182e-006,97.5095 1.6112225e-006,97.5158 -5.2854043e-006,97.5221 0.093768105,97.5283 0.78129506,97.5346 1.0312663,97.5409 0.81246859,97.5472 0.18746199,97.5534 -7.6525566e-006,97.5597 2.5313045e-006,97.5660 -2.4722447e-006,97.5722 7.3580695e-006,97.5785 0.093834169,97.5848 0.31252962,97.5911 0.18740946,97.5973 -4.1051895e-005,97.6036 3.1563406e-005,97.6099 0.21874091,97.6162 0.65622079,97.6224 0.31251082,97.6287 0.093756564,97.6350 2.0850784e-006,97.6412 -1.493141e-006,97.6475 0.093738958,97.6538 0.31250042,97.6601 0.093759291,97.6663 0.093748704,97.6726 0.093751907,97.6789 2.509498e-006,97.6852 -3.0719343e-006,97.6915 0.093746372,97.6977 0.093754195,97.7040 2.8501876e-007,97.7103 0.09374921,97.7166 0.031249449,97.7228 1.189016e-005,97.7291 0.25000158,97.7354 0.24998975,97.7417 0.21875131,97.7479 -2.933866e-006,97.7542 3.4689106e-006,97.7605 -1.0942419e-005,97.7668 0.031316835,97.7731 0.37507528,97.7793 0.65618867,97.7856 0.53118217,97.7919 0.3749879,97.7982 0.093759187,97.8045 0.031274281,97.8107 0.093769431,97.8170 0.093723245,97.8233 0.031220276,97.8296 0.31249419,97.8359 0.34376374,97.8421 0.37504837,97.8484 0.3124907,97.8547 0.093716942,97.8610 -1.2225872e-005,97.8673 0.34372097,97.8735 0.49999461,97.8798 0.34378016,97.8861 1.832469e-005,97.8924 -8.5589409e-006,97.8987 0.093746379,97.9050 0.1875065,97.9112 0.2500051,97.9175 0.21874666,97.9238 3.3627276e-007,97.9301 -4.962772e-006,97.9364 1.9516357e-005,97.9427 0.49999788,97.9489 0.59374005,97.9552 0.28125602,97.9615 0.18756835,97.9678 1.0625541,97.9741 1.0936879,97.9804 0.74993545,97.9867 0.49998534,97.9929 0.34374037,97.9992 0.53119612,98.0055 0.78133106,98.0118 0.6563518,98.0181 0.43750933,98.0244 0.34373248,98.0307 0.18742245,98.0370 -2.888497e-005,98.0432 2.1360986e-006,98.0495 2.0344529e-005,98.0558 0.21874101,98.0621 1.3436089,98.0684 1.8751431,98.0747 6.9695306,98.0810 9.7505817,98.0873 8.1247149,98.0935 2.8742893,98.0998 0.87471402,98.1061 3.6875863,98.1124 13.531695,98.1187 20.781359,98.1250 14.218086,98.1313 3.2498713,98.1376 1.0627493,98.1439 1.6562421,98.1502 2.374891,98.1564 1.6561848,98.1627 0.59373611,98.1690 0.3125076,98.1753 0.12499522,98.1816 0.65625864,98.1879 0.81249642,98.1942 0.37507293,98.2005 0.59387434,98.2068 0.71870691,98.2131 0.34364349,98.2194 0.093709774,98.2257 0.093740702,98.2320 0.1875024,98.2383 0.093749709,98.2445 1.703694e-007,98.2508 1.0457672e-006,98.2571 -4.3538016e-006,98.2634 1.6370672e-005,98.2697 0.37505674,98.2760 0.62503213,98.2823 0.56247532,98.2886 0.59366947,98.2949 0.34372306,98.3012 0.093782574,98.3075 -8.1942435e-006,98.3138 0.031314753,98.3201 0.31257802,98.3264 0.31241453,98.3327 -6.5166765e-005,98.3390 1.7466502e-005,98.3453 -4.6944019e-006,98.3516 1.3098111e-006,98.3579 -5.4451033e-007,98.3642 8.6819534e-007,98.3705 0.062507436,98.3768 -3.0607516e-005,98.3831 0.00010464396,98.3894 1.0626233,98.3957 1.0936555,98.4020 0.4999378,98.4083 0.18749018,98.4146 0.18746148,98.4209 0.093744449,98.4272 6.6058924e-006,98.4335 -1.2834284e-006,98.4398 -1.4728248e-006,98.4461 7.1754107e-006,98.4524 0.093834393,98.4587 0.31253055,98.4650 0.18740597,98.4713 -2.9695088e-005,98.4776 0.093811154,98.4839 0.53126824,98.4902 0.81244624,98.4965 0.43746895,98.5028 0.093755595,98.5091 3.4857028e-006,98.5154 7.6590496e-008,98.5217 -3.792647e-006,98.5280 0.093750104,98.5343 3.3694359e-006,98.5406 1.409264e-006,98.5469 -9.0074809e-006,98.5532 0.34372345,98.5595 0.78123695,98.5658 0.75001842,98.5721 0.18753305,98.5784 0.28126955,98.5847 0.21873346,98.5910 0.12495955,98.5973 0.43748611,98.6036 0.31252855,98.6099 0.031270728,98.6162 -5.3757394e-006,98.6226 1.2014207e-005,98.6289 0.093784802,98.6352 0.37499756,98.6415 0.59371281,98.6478 0.71873999,98.6541 0.43750545,98.6604 7.8817675e-007,98.6667 -1.871119e-006,98.6730 0.093738623,98.6793 0.3437362,98.6856 0.34377339,98.6919 0.1875761,98.6982 0.31256285,98.7045 0.34366938,98.7109 -6.9858375e-005,98.7172 1.8563738e-005,98.7235 -4.3913556e-006,98.7298 -9.9988097e-007,98.7361 0.18747067,98.7424 0.62499505,98.7487 0.75007045,98.7550 0.43755305,98.7613 0.3124682,98.7676 0.15622911,98.7740 0.37495792,98.7803 1.0312682,98.7866 1.6250587,98.7929 0.93749911,98.7992 0.56254256,98.8055 1.0312797,98.8118 0.96866685,98.8181 0.53116935,98.8245 0.31250927,98.8308 0.031278986,98.8371 0.093792371,98.8434 0.18753494,98.8497 0.37496445,98.8560 0.31244683,98.8623 0.24999133,98.8686 0.24996696,98.8750 0.49998525,98.8813 0.78128237,98.8876 0.56251359,98.8939 0.31249842,98.9002 0.093757086,98.9065 2.017453e-006,98.9128 0.28124839,98.9192 0.7499913,98.9255 1.0624974,98.9318 0.62500322,98.9381 0.093765266,98.9444 0.21878985,98.9507 0.71879578,98.9571 0.68750697,98.9634 0.40616935,98.9697 0.18744984,98.9760 0.1875174,98.9823 0.093769073,98.9886 0.18756008,98.9950 2.1257293,99.0013 9.0944328,99.0076 10.687049,99.0139 5.8117127,99.0202 1.187206,99.0266 0.68754113,99.0329 0.62500095,99.0392 0.093765229,99.0455 0.03123245,99.0518 0.49998513,99.0582 0.81256461,99.0645 1.0625476,99.0708 0.906187,99.0771 0.78113914,99.0834 0.87512261,99.0898 4.8756561,99.0961 13.531546,99.1024 15.874512,99.1087 10.812259,99.1150 5.5939164,99.1214 5.3436947,99.1277 3.5309927,99.1340 1.0624077,99.1403 0.18748266,99.1467 0.31246266,99.1530 0.56250226,99.1593 0.43756765,99.1656 0.43752924,99.1719 0.18745199,99.1783 -1.4929879e-005,99.1846 1.9791485e-006,99.1909 0.031248905,99.1972 2.4081551e-006,99.2036 -4.2114564e-007,99.2099 -7.2382272e-007,99.2162 3.3167344e-006,99.2225 -1.2544058e-005,99.2289 0.031321127,99.2352 0.50014663,99.2415 0.84370381,99.2478 0.53112817,99.2542 0.12496845,99.2605 -1.0539611e-005,99.2668 3.1711515e-006,99.2732 0.062499858,99.2795 0.031248394,99.2858 4.5603906e-006,99.2921 0.031228874,99.2985 0.18756504,99.3048 0.40633768,99.3111 0.40615836,99.3174 0.21868837,99.3238 0.031270899,99.3301 -4.6286627e-006,99.3364 0.031280015,99.3428 0.2188095,99.3491 0.68764716,99.3554 1.3437983,99.3617 0.99983877,99.3681 0.37490228,99.3744 1.1875584,99.3807 2.5313344,99.3871 2.5311956,99.3934 0.96865159,99.3997 -1.7662178e-005,99.4061 4.3063878e-006,99.4124 4.3805943e-007,99.4187 -6.0594507e-006,99.4251 0.09375412,99.4314 0.53129971,99.4377 0.87499911,99.4441 0.49996024,99.4504 -2.2561921e-005,99.4567 0.062565394,99.4631 0.46884677,99.4694 1.0000031,99.4757 0.84368354,99.4821 0.12491138,99.4884 0.31248114,99.4947 0.81257629,99.5011 0.93753368,99.5074 0.46873313,99.5137 0.40629694,99.5201 0.5000028,99.5264 0.62490845,99.5327 0.65618008,99.5391 0.8749966,99.5454 0.65627801,99.5517 0.28126281,99.5581 0.093739577,99.5644 0.31248856,99.5707 0.93749273,99.5771 0.84375238,99.5834 0.31251892,99.5898 1.5473419e-005,99.5961 -4.1470353e-006,99.6024 1.1135799e-006,99.6088 -3.0697899e-007,99.6151 1.1425616e-007,99.6214 -1.5003319e-007,99.6278 4.8590613e-007,99.6341 -1.7937218e-006,99.6405 6.6894754e-006,99.6468 0.093759134,99.6531 0.093740866,99.6595 0.031238297,99.6658 0.18749632,99.6721 0.28125599,99.6785 0.09375526,99.6848 -1.5104206e-006,99.6912 0.31250039,99.6975 0.31249961,99.7038 0.093750104,99.7102 3.1422439e-007,99.7165 7.7055759e-008,99.7229 -6.2252218e-007,99.7292 0.093743436,99.7356 0.68749815,99.7419 0.96881551,99.7482 1.4063112,99.7546 1.5937232,99.7609 1.0937064,99.7673 0.21870781,99.7736 0.24994576,99.7800 0.62499923,99.7863 0.28129265,99.7926 0.28126046,99.7990 0.28124672,99.8053 0.093749598,99.8117 1.7986215e-006,99.8180 -6.8316249e-006,99.8244 0.31247982,99.8307 0.65625477,99.8370 1.0625165,99.8434 0.90623689,99.8497 0.40625507,99.8561 0.031264897,99.8624 -3.3714196e-006,99.8688 2.0850778e-006,99.8751 0.031241529,99.8815 3.1789314e-005,99.8878 0.18754202,99.8942 0.18745723,99.9005 -2.8297552e-005,99.9069 0.18749739,99.9132 0.18753737,99.9195 0.56255168,99.9259 0.6874584,99.9322 0.3437233,99.9386 0.28128496,99.9449 0.31248662,99.9513 0.18744959,99.9576 0.34377775,99.9640 0.59383744,99.9703 0.43747294,99.9767 0.093678497,99.9830 -5.5124833e-006,99.9894 1.9265046e-005,99.9957 0.18762144,100.0021 0.56259859,100.0084 0.56239504,100.0148 0.37486675,100.0211 0.18749042,100.0275 2.2818098e-005,100.0338 0.093778379,100.0402 0.59376377,100.0465 1.1562265,100.0529 1.468755,100.0592 2.0938988,100.0656 3.4066887,100.0719 5.5314274,100.0783 13.439754,100.0847 68.133301,100.0910 176.82074,100.0974 229.93614,100.1037 167.0218,100.1101 63.055748,100.1164 21.530607,100.1228 18.000113,100.1291 12.936899,100.1355 5.9995952,100.1418 2.6872814,100.1482 0.96852928,100.1545 0.62495065,100.1609 0.59373659,100.1673 0.31254399,100.1736 0.96893442,100.1800 2.5001457,100.1863 3.1249285,100.1927 1.8123022,100.1990 0.093700893,100.2054 0.093746014,100.2117 -2.6226415e-005,100.2181 0.031256355,100.2245 8.0960564e-007,100.2308 1.7428206e-006,100.2372 0.031238712,100.2435 0.34376091,100.2499 0.53127217,100.2562 0.37497643,100.2626 0.093738511,100.2690 0.093760684,100.2753 1.1900327e-006,100.2817 -3.1596284e-007,100.2880 7.3729481e-008,100.2944 2.1071815e-008,100.3008 -1.5803506e-007,100.3071 6.1111524e-007,100.3135 -2.286595e-006,100.3198 8.5358979e-006,100.3262 0.18751125,100.3326 0.65624094,100.3389 0.53123498,100.3453 0.28126743,100.3516 0.093729235,100.3580 0.31247383,100.3644 0.37500119,100.3707 0.56249124,100.3771 0.53124541,100.3835 0.34379745,100.3898 0.093806721,100.3962 0.093700685,100.4025 2.4489276e-005,100.4089 0.59381515,100.4153 0.96884143,100.4216 1.1249799,100.4280 0.31236786,100.4344 0.53119195,100.4407 0.68747973,100.4471 0.31253511,100.4534 9.7593247e-006,100.4598 -3.4245563e-006,100.4662 0.18747498,100.4725 0.59372932,100.4789 0.50001693,100.4853 0.18752982,100.4916 0.34380057,100.4980 0.75000954,100.5044 0.49995795,100.5107 0.18746467,100.5171 0.49997896,100.5235 0.53123909,100.5298 0.56247813,100.5362 0.65626699,100.5426 0.31252417,100.5489 0.25001338,100.5553 0.031268138,100.5617 -1.4788367e-006,100.5680 -8.6862519e-007,100.5744 0.21874937,100.5808 0.62501192,100.5871 0.4999966,100.5935 0.28127894,100.5999 0.18749246,100.6063 -3.4691842e-005,100.6126 3.5083858e-006,100.6190 0.21873371,100.6254 0.68755394,100.6317 1.0938157,100.6381 0.81244785,100.6445 0.43744102,100.6508 0.18753289,100.6572 0.12501934,100.6636 0.093718939,100.6700 -1.3425422e-005,100.6763 4.0489322e-006,100.6827 0.12501895,100.6891 0.50006264,100.6954 0.71881199,100.7018 0.43744802,100.7082 0.093655385,100.7146 2.9243522e-005,100.7209 0.28137687,100.7273 0.84380078,100.7337 0.65614194,100.7401 0.18740782,100.7464 0.18749425,100.7528 0.093751259,100.7592 -8.5031849e-007,100.7655 0.093843624,100.7719 0.40627718,100.7783 0.18739969,100.7847 0.21870284,100.7910 0.90627384,100.7974 1.4687927,100.8038 1.4687619,100.8102 0.62496889,100.8165 -2.3261937e-005,100.8229 0.12501848,100.8293 0.093773946,100.8357 1.6875619,100.8421 2.4374635,100.8484 0.87493014,100.8548 5.4797588e-006,100.8612 0.093745738,100.8676 1.1577882e-005,100.8739 0.31252965,100.8803 0.5937379,100.8867 0.68745786,100.8931 0.50007761,100.8995 0.4062956,100.9058 0.3436605,100.9122 0.3437168,100.9186 0.34376183,100.9250 0.093751848,100.9313 5.7868929e-006,100.9377 0.093808711,100.9441 0.31251529,100.9505 0.18745726,100.9569 0.18758869,100.9632 0.56256622,100.9696 0.90617406,100.9760 0.93741965,100.9824 0.62495798,100.9888 0.093758464,100.9952 0.37505877,101.0015 0.6250428,101.0079 0.75010729,101.0143 2.875421,101.0207 8.3752661,101.0271 10.749782,101.0334 7.3432465,101.0398 3.1560812,101.0462 2.3128233,101.0526 3.3751807,101.0590 2.8749087,101.0654 1.4373572,101.0717 1.1874721,101.0781 2.2498753,101.0845 3.3750715,101.0909 8.8132219,101.0973 15.625791,101.1037 16.65613,101.1101 10.280481,101.1164 3.2181692,101.1228 0.74978787,101.1292 0.59369087,101.1356 0.59372538,101.1420 0.40629324,101.1484 0.31252062,101.1548 0.59380472,101.1611 0.62501663,101.1675 0.31243843,101.1739 -1.7357152e-005,101.1803 0.093740478,101.1867 0.34374353,101.1931 0.31249833,101.1995 0.40624201,101.2059 0.40625584,101.2122 0.31251231,101.2186 0.09375976,101.2250 4.0088166e-006,101.2314 -7.484095e-006,101.2378 2.592929e-005,101.2442 0.21879044,101.2506 0.40627578,101.2570 0.78125805,101.2634 0.71881211,101.2697 0.68743855,101.2761 0.1873749,101.2825 0.34374928,101.2889 0.49999213,101.2953 0.18756698,101.3017 0.3126072,101.3081 0.49997151,101.3145 0.18740228,101.3209 -3.5068458e-006,101.3273 0.65632302,101.3337 1.2812711,101.3401 1.2186768,101.3464 0.43746209,101.3528 0.1875075,101.3592 7.505605e-006,101.3656 0.093805678,101.3720 0.37502211,101.3784 0.24993268,101.3848 0.18744096,101.3912 0.84369713,101.3976 1.5937325,101.4040 1.2500335,101.4104 0.75004864,101.4168 0.18751937,101.4232 0.24999027,101.4296 0.21877849,101.4360 0.093775608,101.4424 0.18745306,101.4488 0.49997202,101.4552 0.34377813,101.4615 0.093761109,101.4679 0.031286236,101.4743 0.18751203,101.4807 0.09371341,101.4871 -9.1311513e-006,101.4935 2.0353541e-006,101.4999 9.9053409e-007,101.5063 0.031235797,101.5127 0.43747211,101.5191 0.56250834,101.5255 0.40626505,101.5319 0.53128487,101.5383 0.37506863,101.5447 0.49996912,101.5511 0.3749291,101.5575 0.28124979,101.5639 0.093762875,101.5703 7.007181e-006,101.5767 0.093814835,101.5831 0.34381327,101.5895 0.34368059,101.5959 0.18746129,101.6023 0.18750468,101.6087 0.31250644,101.6151 0.65626699,101.6215 0.37495899,101.6279 0.18754144,101.6343 0.34381017,101.6407 0.34369737,101.6471 0.093693867,101.6535 -4.1600056e-006,101.6599 -2.1326455e-006,101.6663 0.09374278,101.6727 0.18749274,101.6791 0.28124005,101.6855 0.59374356,101.6919 0.43753868,101.6983 0.12501068,101.7048 -1.8354445e-005,101.7112 -4.5238544e-006,101.7176 3.6454185e-005,101.7240 0.87513667,101.7304 1.8125708,101.7368 1.4686084,101.7432 0.53113598,101.7496 0.34376544,101.7560 0.093748048,101.7624 1.7517223e-005,101.7688 0.18748434,101.7752 0.53127259,101.7816 0.87513202,101.7880 0.68751794,101.7944 0.49989042,101.8008 0.53119695,101.8072 0.43748331,101.8136 0.18749936,101.8201 1.2961886e-005,101.8265 -3.4757663e-006,101.8329 9.4023471e-007,101.8393 -2.8492053e-007,101.8457 1.9938921e-007,101.8521 -5.126542e-007,101.8585 1.8513576e-006,101.8649 -6.8932786e-006,101.8713 2.5723637e-005,101.8777 0.18756278,101.8841 0.3437756,101.8906 0.34375253,101.8970 0.43752107,101.9034 0.6248917,101.9098 1.1873678,101.9162 1.2812717,101.9226 0.65631348,101.9290 0.031276438,101.9354 -2.7965459e-006,101.9418 -7.0267174e-006,101.9482 3.0906074e-005,101.9547 0.093750335,101.9611 -3.2366257e-005,101.9675 1.2268694e-005,101.9739 -1.6707289e-005,101.9803 0.87495077,101.9867 1.9374797,101.9931 1.4062976,101.9995 0.18752976,102.0060 1.9440195e-005,102.0124 0.59376287,102.0188 0.37498674,102.0252 0.093778431,102.0316 0.34387362,102.0380 0.65627056,102.0444 0.37490025,102.0509 0.18745451,102.0573 0.093714461,102.0637 -7.2934145e-006,102.0701 0.18748137,102.0765 0.65627146,102.0829 1.0001043,102.0894 1.0313174,102.0958 1.2186941,102.1022 4.4064445,102.1086 9.2814989,102.1150 9.218689,102.1214 4.4684315,102.1279 0.37483275,102.1343 1.0315971,102.1407 5.3753104,102.1471 9.2812071,102.1535 7.9683409,102.1599 3.4059827,102.1664 0.93752658,102.1728 0.28128058,102.1792 0.43750763,102.1856 0.3124783,102.1920 0.53125483,102.1985 0.53124905,102.2049 0.62500203,102.2113 0.34375018,102.2177 0.15624699,102.2241 5.1833299e-006,102.2306 0.12497975,102.2370 0.46872285,102.2434 0.4375098,102.2498 0.18752383,102.2562 1.1274321e-005,102.2627 0.093746677,102.2691 0.3437511,102.2755 0.34374937,102.2819 0.093750879,102.2883 -1.9817571e-006,102.2948 8.5176271e-006,102.3012 0.12501805,102.3076 0.40626958,102.3140 0.59384352,102.3205 0.81251377,102.3269 0.74990547,102.3333 0.71868062,102.3397 0.28124249,102.3462 2.5574667e-005,102.3526 -9.2836299e-006,102.3590 0.093746282,102.3654 0.18759032,102.3719 0.50015783,102.3783 0.78125173,102.3847 0.84358102,102.3911 0.43740183,102.3976 0.1875305,102.4040 0.093775354,102.4104 0.093719952,102.4168 2.8159542e-005,102.4233 0.34388319,102.4297 0.75013983,102.4361 0.90616274,102.4425 0.99983096,102.4490 0.84370291,102.4554 0.93745989,102.4618 0.56250334,102.4683 0.3437708,102.4747 0.093766831,102.4811 -8.3993045e-006,102.4875 0.31247798,102.4940 0.56248736,102.5004 0.50003868,102.5068 0.18751836,102.5133 -1.6464015e-005,102.5197 -3.9432816e-006,102.5261 3.2240969e-005,102.5325 0.34390759,102.5390 0.74999422,102.5454 0.34361553,102.5518 0.093712293,102.5583 0.1874689,102.5647 0.40625003,102.5711 0.18751685,102.5776 0.031261116,102.5840 -1.3404861e-005,102.5904 5.0758135e-005,102.5969 0.37513867,102.6033 0.99999678,102.6097 0.74985445,102.6162 0.18745407,102.6226 2.0690228e-005,102.6290 -7.7660352e-006,102.6354 1.0373108e-005,102.6419 0.06248235,102.6483 0.34371296,102.6548 0.5000127,102.6612 0.187529,102.6676 8.2828819e-006,102.6741 0.062494259,102.6805 0.093767732,102.6869 0.12500532,102.6934 0.093779445,102.6998 0.31254748,102.7062 0.34372562,102.7127 0.18745133,102.7191 0.031226058,102.7255 1.5286702e-007,102.7320 -8.2707054e-008,102.7384 1.7796347e-007,102.7448 0.12499274,102.7513 0.40626147,102.7577 0.62506109,102.7642 0.59377837,102.7706 0.59381205,102.7770 0.65626049,102.7835 0.31244981,102.7899 0.34376103,102.7963 0.34374675,102.8028 0.31246403,102.8092 0.53117579,102.8157 0.18746127,102.8221 0.46877545,102.8285 0.65624756,102.8350 0.7812258,102.8414 0.56250119,102.8479 0.34375817,102.8543 0.093765482,102.8607 3.7553818e-007,102.8672 6.2152808e-006,102.8736 -2.5238665e-005,102.8801 9.4746341e-005,102.8865 0.56272334,102.8929 1.0312819,102.8994 0.87481594,102.9058 0.18736477,102.9123 -1.9489233e-005,102.9187 3.2394659e-005,102.9251 0.18758567,102.9316 0.31246296,102.9380 0.28116098,102.9445 0.18750693,102.9509 1.7032628e-005,102.9574 0.031246558,102.9638 -3.2702183e-006,102.9702 0.093835585,102.9767 0.31249917,102.9831 0.093667485,102.9896 -7.265769e-006,102.9960 0.21875115,103.0025 0.28125829,103.0089 0.15621489,103.0154 0.84375119,103.0218 0.62502122,103.0283 0.18749891,103.0347 1.1008501e-005,103.0411 -2.8106915e-006,103.0476 2.3342115e-007,103.0540 0.2500025,103.0605 1.5001888,103.0669 5.6878052,103.0734 9.0625267,103.0798 7.593492,103.0863 3.4687264,103.0927 2.2500982,103.0992 1.7186137,103.1056 0.6873461,103.1121 0.031196199,103.1185 3.5207872e-006,103.1250 5.4789348e-007,103.1314 -5.7130806e-006,103.1379 0.031311512,103.1443 0.4376092,103.1508 0.65622991,103.1572 0.65610123,103.1637 0.34372753,103.1701 0.59385204,103.1766 0.40625736,103.1830 0.28120518,103.1895 0.093719326,103.1959 -1.1973813e-005,103.2024 0.12499856,103.2088 0.46874809,103.2153 0.18750353,103.2217 0.031253856,103.2282 -3.7745137e-006,103.2346 1.4800013e-005,103.2411 0.093808874,103.2475 0.18747933,103.2540 0.031197483,103.2604 1.1301086e-006,103.2669 9.9242834e-006,103.2733 0.093746684,103.2798 0.18750192,103.2862 0.4375242,103.2927 0.62499166,103.2991 0.34382039,103.3056 0.59385395,103.3121 0.78117526,103.3185 0.28112596,103.3250 0.21872211,103.3314 0.53127366,103.3379 0.40629128,103.3443 0.18748374,103.3508 -2.452749e-005,103.3572 6.4156429e-006,103.3637 -1.1332594e-006,103.3701 -1.8832534e-006,103.3766 8.6670352e-006,103.3831 0.2812472,103.3895 0.34374094,103.3960 0.18750153,103.4024 1.4451633e-005,103.4089 0.093768686,103.4153 0.093731262,103.4218 -1.4261798e-005,103.4283 0.09375383,103.4347 0.093747452,103.4412 0.18749717,103.4476 0.18750006,103.4541 0.31250209,103.4606 0.25000268,103.4670 0.062500343,103.4735 -1.9527363e-008,103.4799 -2.3101618e-006,103.4864 0.031260282,103.4929 0.12496527,103.4993 0.50001252,103.5058 0.87506557,103.5122 0.43758309,103.5187 1.5000867,103.5252 2.7187543,103.5316 2.4998655,103.5381 0.843647,103.5445 0.093837954,103.5510 0.31251508,103.5575 0.34369937,103.5639 0.40622419,103.5704 0.24998243,103.5769 0.15625909,103.5833 0.031247839,103.5898 -5.5739911e-006,103.5962 0.093749709,103.6027 0.3749885,103.6092 0.96873641,103.6156 0.87501186,103.6221 0.18750618,103.6286 3.5558834e-005,103.6350 0.18754618,103.6415 0.18745445,103.6480 -3.857871e-005,103.6544 2.5254452e-005,103.6609 0.093763232,103.6673 0.28121823,103.6738 0.34373328,103.6803 0.18751349,103.6867 0.18756488,103.6932 0.31250465,103.6997 0.093689576,103.7061 -2.0714465e-006,103.7126 0.12500224,103.7191 0.46875089,103.7255 0.59374893,103.7320 0.46875054,103.7385 0.031241201,103.7449 0.18746237,103.7514 0.49998841,103.7579 0.34378123,103.7644 0.093772046,103.7708 9.4874883e-007,103.7773 0.031282302,103.7838 0.34388262,103.7902 0.81253976,103.7967 0.68741351,103.8032 0.40615055,103.8096 0.53120923,103.8161 0.93759811,103.8226 0.68750316,103.8290 0.09367606,103.8355 -5.1220036e-006,103.8420 1.6190482e-006,103.8485 -1.3538935e-006,103.8549 0.031292014,103.8614 0.31251997,103.8679 0.62496716,103.8743 0.71872383,103.8808 0.43748057,103.8873 0.28125072,103.8938 0.093761936,103.9002 6.0567149e-006,103.9067 -1.5296612e-006,103.9132 6.1463602e-008,103.9197 1.2840261e-006,103.9261 -5.1979773e-006,103.9326 0.18749341,103.9391 0.18750548,103.9456 1.081399e-005,103.9520 0.031250946,103.9585 -1.4603201e-005,103.9650 0.031311277,103.9714 0.3125757,103.9779 0.34369197,103.9844 0.093682237,103.9909 0.093748719,103.9974 0.24999905,104.0038 0.21875918,104.0103 0.12499735,104.0168 -5.7734296e-006,104.0233 -1.5544152e-005,104.0297 6.7955792e-005,104.0362 0.31258202,104.0427 0.31244189,104.0492 0.093677826,104.0556 8.6306018e-006,104.0621 0.59374475,104.0686 1.5627052,104.0751 3.4067359,104.0816 3.7813408,104.0880 2.687254,104.0945 2.2498331,104.1010 2.1873775,104.1075 1.5311338,104.1139 0.31239292,104.1204 0.12504676,104.1269 0.50009167,104.1334 0.53119278,104.1399 0.18740647,104.1463 -2.4111259e-005,104.1528 4.7037724e-006,104.1593 0.093746118,104.1658 0.34373537,104.1723 1.0624757,104.1788 1.4375044,104.1852 0.68752676,104.1917 0.093762562,104.1982 -9.0671296e-007,104.2047 2.2746359e-007,104.2112 -3.0711655e-009,104.2176 -2.1521335e-007,104.2241 8.63992e-007,104.2306 -3.2409891e-006,104.2371 0.031286974,104.2436 0.34389031,104.2501 0.75003922,104.2565 0.49984649,104.2630 0.093738198,104.2695 0.31255162,104.2760 0.31250915,104.2825 0.50004566,104.2890 0.59374458,104.2955 0.3124007,104.3019 -6.3838001e-005,104.3084 1.6164699e-005,104.3149 -8.1591025e-007,104.3214 0.18753101,104.3279 0.62503374,104.3344 0.49998051,104.3409 0.093709484,104.3473 -8.6086147e-006,104.3538 2.8774664e-006,104.3603 0.093750179,104.3668 0.15625153,104.3733 0.031241618,104.3798 0.09381035,104.3863 0.71885854,104.3927 1.0937551,104.3992 0.74988365,104.4057 0.21868677,104.4122 0.3125138,104.4187 0.093746893,104.4252 -1.0033079e-006,104.4317 0.093730383,104.4382 0.3437314,104.4447 0.43751967,104.4512 0.093759716,104.4576 4.4074422e-005,104.4641 0.31258735,104.4706 0.59375226,104.4771 0.6249305,104.4836 0.37494445,104.4901 0.74998629,104.4966 0.75000447,104.5031 0.3125073,104.5096 0.031253759,104.5161 -4.9298148e-007,104.5226 1.7921453e-006,104.5290 0.031268232,104.5355 0.093749993,104.5420 0.031231795,104.5485 -1.8705413e-006,104.5550 7.900133e-007,104.5615 -1.2894662e-006,104.5680 4.3681298e-006,104.5745 0.15623894,104.5810 0.25004804,104.5875 0.34380239,104.5940 0.18746749,104.6005 0.093705177,104.6070 -2.1604299e-005,104.6135 1.5147885e-005,104.6200 0.093748763,104.6265 -1.0213823e-005,104.6329 4.3474138e-006,104.6394 -7.1756008e-006,104.6459 2.4356546e-005,104.6524 0.18756436,104.6589 0.31247878,104.6654 0.09369196,104.6719 -7.129614e-006,104.6784 0.093745105,104.6849 0.18749738,104.6914 0.0937654,104.6979 0.093755342,104.7044 0.031239925,104.7109 1.918387e-008,104.7174 -1.1835945e-006,104.7239 4.7155581e-006,104.7304 0.031223984,104.7369 0.46875459,104.7434 0.8438319,104.7499 0.93753833,104.7564 1.2499847,104.7629 0.87497467,104.7694 0.43746397,104.7759 0.093726441,104.7824 -3.0568908e-006,104.7889 8.1914999e-007,104.7954 -2.1948844e-007,104.8019 5.8744874e-008,104.8084 -1.5475184e-008,104.8149 3.1515561e-009,104.8214 2.8703802e-009,104.8279 -1.4634455e-008,104.8344 5.5671546e-008,104.8409 -2.0806669e-007,104.8474 7.7665118e-007,104.8539 -2.898747e-006,104.8604 1.081912e-005,104.8669 0.093777105,104.8734 0.34376049,104.8799 0.49999124,104.8864 0.40621483,104.8929 0.18748289,104.8994 0.093763553,104.9059 1.7624626e-006,104.9124 -3.7803127e-007,104.9189 -2.5049391e-007,104.9255 1.380143e-006,104.9320 0.18749633,104.9385 0.28124145,104.9450 0.09376283,104.9515 -2.0960535e-005,104.9580 0.31254762,104.9645 1.5001057,104.9710 1.8750112,104.9775 1.0936519,104.9840 0.28121829,104.9905 0.28129432,104.9970 0.18749291,105.0035 0.28124171,105.0100 0.40620673,105.0165 0.31252915,105.0230 0.28124633,105.0296 0.31246081,105.0361 0.84368747,105.0426 3.1877248,105.0491 5.250453,105.0556 6.1254053,105.0621 6.4063396,105.0686 5.4371614,105.0751 6.9378614,105.0816 24.094687,105.0881 46.844112,105.0946 46.999237,105.1011 24.280226,105.1077 6.7495508,105.1142 1.9686451,105.1207 1.9374962,105.1272 0.99993575,105.1337 0.62497437,105.1402 0.093779989,105.1467 0.21883406,105.1532 0.81259447,105.1597 1.062408,105.1663 0.34363523,105.1728 0.031262383,105.1793 -3.3492327e-006,105.1858 1.0187399e-006,105.1923 -7.2552285e-007,105.1988 1.8834186e-006,105.2053 -6.8086219e-006,105.2119 0.18750012,105.2184 0.12500575,105.2249 2.1216301e-006,105.2314 0.093852811,105.2379 0.53135878,105.2444 0.68744165,105.2509 0.93735725,105.2575 0.99993932,105.2640 0.84388196,105.2705 0.75006282,105.2770 0.71865654,105.2835 0.37495261,105.2900 -8.4000958e-006,105.2965 2.6432235e-006,105.3031 -2.1723204e-006,105.3096 6.0463244e-006,105.3161 0.031267613,105.3226 0.34376344,105.3291 0.65622848,105.3356 0.34373164,105.3422 0.093754046,105.3487 0.093739137,105.3552 0.3125003,105.3617 0.093759887,105.3682 8.6038517e-007,105.3748 5.9466078e-007,105.3813 -3.239345e-006,105.3878 0.187497,105.3943 0.34373486,105.4008 1.0000634,105.4073 0.90629113,105.4139 0.3124356,105.4204 0.24997523,105.4269 0.40625009,105.4334 0.65625376,105.4399 0.46873078,105.4465 0.18763269,105.4530 0.71885592,105.4595 0.75002134,105.4660 0.74990499,105.4726 0.093598478,105.4791 0.031247796,105.4856 0.49993983,105.4921 1.3125252,105.4986 1.2500477,105.5052 0.74998188,105.5117 0.093759134,105.5182 1.0289947e-005,105.5247 -1.7041464e-005,105.5313 5.7879606e-005,105.5378 0.3126263,105.5443 0.75007337,105.5508 0.78116673,105.5574 0.18735771,105.5639 -2.4647226e-005,105.5704 6.4873861e-006,105.5769 -1.3005144e-006,105.5834 -1.2859284e-006,105.5900 6.4448309e-006,105.5965 0.093800612,105.6030 0.31254649,105.6096 0.31244364,105.6161 0.031198541,105.6226 6.8478425e-006,105.6291 0.093749084,105.6357 0.46875161,105.6422 0.5937503,105.6487 0.31249502,105.6552 0.18747886,105.6618 0.34371546,105.6683 0.62500834,105.6748 0.37502816,105.6813 0.18751773,105.6879 -4.6091836e-006,105.6944 0.093774423,105.7009 0.40639541,105.7075 0.81260121,105.7140 0.78115267,105.7205 0.40609556,105.7270 0.34370989,105.7336 0.40625608,105.7401 0.18754965,105.7466 0.28140822,105.7532 0.71880728,105.7597 0.78114629,105.7662 0.53115022,105.7728 0.12495982,105.7793 0.2812354,105.7858 0.71874428,105.7924 0.50001675,105.7989 0.031256471,105.8054 1.1215307e-007,105.8119 -6.4247629e-006,105.8185 0.1874864,105.8250 0.43749908,105.8315 0.56250572,105.8381 0.31250992,105.8446 5.3454551e-006,105.8511 -1.521171e-006,105.8577 7.3887384e-007,105.8642 -1.4343179e-006,105.8707 4.9987284e-006,105.8773 0.12500244,105.8838 0.18758337,105.8903 0.5001176,105.8969 0.74998534,105.9034 0.43742892,105.9100 0.3749913,105.9165 0.43745947,105.9230 0.093673669,105.9296 0.18747278,105.9361 0.7499842,105.9426 1.0312834,105.9492 0.34378311,105.9557 0.12498788,105.9622 0.09373299,105.9688 4.0436695e-005,105.9753 0.7500549,105.9818 1.468709,105.9884 1.3436774,105.9949 0.99998415,106.0015 0.31252924,106.0080 0.21889222,106.0145 0.75013727,106.0211 1.2811209,106.0276 1.0311167,106.0342 0.49998802,106.0407 0.53125226,106.0472 0.21874326,106.0538 0.59382731,106.0603 2.6567414,106.0669 5.7816234,106.0734 6.6566019,106.0799 9.9692602,106.0865 14.875112,106.0930 13.843534,106.0996 9.1868525,106.1061 3.3429418,106.1126 0.34347939,106.1192 4.4646087e-005,106.1257 1.1650006e-005,106.1323 0.7500214,106.1388 0.62502885,106.1453 0.34374392,106.1519 0.093691573,106.1584 -3.7752661e-006,106.1650 8.236496e-007,106.1715 4.8099611e-007,106.1781 -2.7479086e-006,106.1846 1.051141e-005,106.1911 0.12501973,106.1977 0.21876007,106.2042 0.12498623,106.2108 0.031223159,106.2173 1.5975616e-005,106.2239 0.093756765,106.2304 0.031230755,106.2370 -1.2226449e-006,106.2435 3.2690366e-007,106.2500 -8.4881769e-008,106.2566 1.2599262e-008,106.2631 3.4493894e-008,106.2697 -1.505874e-007,106.2762 0.18749911,106.2828 0.40624872,106.2893 0.46874842,106.2959 0.34375086,106.3024 0.0937526,106.3090 4.4895484e-007,106.3155 2.007738e-007,106.3221 0.06250082,106.3286 0.1562517,106.3352 0.18749654,106.3417 0.093760103,106.3483 0.34377593,106.3548 0.50000012,106.3614 0.31247345,106.3679 -1.0896821e-005,106.3745 1.1094861e-006,106.3810 0.093745627,106.3876 0.18749627,106.3941 0.37502444,106.4007 0.65625519,106.4072 0.5312165,106.4138 0.18750401,106.4203 1.1360502e-005,106.4269 -3.8596681e-006,106.4334 4.0776144e-006,106.4400 0.093820587,106.4465 0.31252331,106.4531 0.21869269,106.4596 0.18748347,106.4662 0.18752103,106.4727 0.25005165,106.4793 0.53128034,106.4858 0.46869129,106.4924 0.28117767,106.4989 0.1562507,106.5055 0.18750253,106.5120 0.18751718,106.5186 0.2813817,106.5251 0.7187838,106.5317 0.46867785,106.5383 0.53127491,106.5448 0.75003707,106.5514 0.65615863,106.5579 0.31243297,106.5645 0.31249699,106.5710 0.21871406,106.5776 0.31250474,106.5841 0.28126553,106.5907 0.4999902,106.5972 0.59379566,106.6038 0.65638095,106.6104 0.81253517,106.6169 0.84364516,106.6235 0.37489259,106.6300 0.31249052,106.6366 0.18750153,106.6431 9.2250608e-005,106.6497 0.59392405,106.6563 1.0625318,106.6628 0.71858734,106.6694 0.28112304,106.6759 0.093757853,106.6825 0.031259295,106.6891 -9.953179e-006,106.6956 0.18748686,106.7022 0.18750721,106.7087 0.093761191,106.7153 0.062505499,106.7219 0.1249995,106.7284 0.15624963,106.7350 0.062499944,106.7415 -4.5851507e-006,106.7481 1.6321612e-005,106.7547 0.093772471,106.7612 0.093726948,106.7678 -1.3406579e-005,106.7743 0.031254854,106.7809 -6.0038583e-006,106.7875 7.871603e-006,106.7940 0.031249695,106.8006 -6.6648749e-006,106.8072 1.7978778e-006,106.8137 -5.2616315e-007,106.8203 3.0666052e-007,106.8268 -7.0049219e-007,106.8334 2.4954761e-006,106.8400 -9.2820728e-006,106.8465 0.68750113,106.8531 1.4999719,106.8597 1.1874762,106.8662 0.56252199,106.8728 0.40628582,106.8794 0.093801528,106.8859 0.37515903,106.8925 1.312703,106.8991 2.0624099,106.9056 1.4685301,106.9122 0.62491125,106.9187 0.18745206,106.9253 0.68758291,106.9319 1.3439071,106.9384 1.9062577,106.9450 1.7499033,106.9516 1.0624683,106.9581 0.43750012,106.9647 0.71888781,106.9713 1.8751851,106.9779 2.1560833,106.9844 0.87477702,106.9910 0.34369698,106.9976 0.81250739,107.0041 1.7188233,107.0107 2.8438804,107.0173 2.8750308,107.0238 3.6251264,107.0304 5.1563816,107.0370 7.6881104,107.0435 15.938231,107.0501 39.723946,107.0567 219.12665,107.0633 703.10596,107.0698 993.65942,107.0764 769.55774,107.0830 342.46774,107.0895 130.11633,107.0961 98.936852,107.1027 84.561371,107.1093 68.93528,107.1158 41.497128,107.1224 18.529531,107.1290 6.1552458,107.1355 2.8749754,107.1421 4.6562452,107.1487 3.0936198,107.1553 0.8748526,107.1618 -6.8951544e-005,107.1684 9.4882771e-006,107.1750 0.12501332,107.1816 0.21875075,107.1881 0.28123266,107.1947 0.12500767,107.2013 0.43761504,107.2079 0.6876204,107.2144 0.74995524,107.2210 0.8125385,107.2276 1.1876812,107.2342 1.6563433,107.2407 1.4372344,107.2473 0.43726325,107.2539 0.50000381,107.2605 1.0000234,107.2670 0.812612,107.2736 0.87499624,107.2802 0.31240794,107.2868 0.093715072,107.2933 -1.359024e-005,107.2999 5.9694576e-006,107.3065 0.093751036,107.3131 0.093739927,107.3197 0.21875264,107.3262 0.21877491,107.3328 0.21873075,107.3394 0.031300507,107.3460 0.50002033,107.3526 0.093667269,107.3591 0.34369868,107.3657 0.84373814,107.3723 0.81252903,107.3789 0.5937739,107.3855 4.6014578e-005,107.3920 0.093758278,107.3986 0.28123006,107.4052 0.37498257,107.4118 0.18748121,107.4184 0.093788251,107.4249 0.59375119,107.4315 1.1562595,107.4381 1.0000013,107.4447 0.59373426,107.4513 0.4062387,107.4579 0.21874128,107.4644 0.12505658,107.4710 0.28127673,107.4776 0.25003213,107.4842 0.53122139,107.4908 0.093666211,107.4974 0.2812016,107.5039 0.65623087,107.5105 0.59377724,107.5171 0.093826905,107.5237 0.31254315,107.5303 0.34374443,107.5369 0.28122422,107.5434 0.093730785,107.5500 0.18748318,107.5566 0.31248331,107.5632 0.18749656,107.5698 0.093793377,107.5764 0.18758224,107.5830 0.31248084,107.5895 0.18745628,107.5961 0.28133166,107.6027 0.81256151,107.6093 1.0937183,107.6159 1.3436273,107.6225 1.6248931,107.6291 0.87503213,107.6357 0.31253174,107.6422 3.4798409e-006,107.6488 0.031246591,107.6554 0.031286716,107.6620 0.1875398,107.6686 0.53120458,107.6752 0.53121293,107.6818 0.34376565,107.6884 0.12499779,107.6950 -5.9495123e-006,107.7016 3.53111e-006,107.7081 0.37500125,107.7147 0.65628469,107.7213 0.84378934,107.7279 0.56242234,107.7345 0.43743262,107.7411 0.34387591,107.7477 0.43761137,107.7543 0.34367341,107.7609 0.093663603,107.7675 -9.2460996e-006,107.7741 0.093851328,107.7806 0.50016367,107.7872 0.74994957,107.7938 0.31232411,107.8004 0.06245558,107.8070 0.15626286,107.8136 0.1562461,107.8202 0.062499654,107.8268 7.7214963e-008,107.8334 -2.0511404e-006,107.8400 0.093744032,107.8466 2.5903586e-005,107.8532 0.093750037,107.8598 -2.6080766e-005,107.8664 2.0742245e-005,107.8730 0.37502664,107.8796 0.53125256,107.8862 0.31247085,107.8928 -1.6059677e-005,107.8993 2.0378536e-006,107.9059 7.9100946e-006,107.9125 0.18750495,107.9191 0.24999097,107.9257 0.18749878,107.9323 0.093748361,107.9389 1.5166278e-006,107.9455 -7.5589082e-006,107.9521 2.8721091e-005,107.9587 0.093737386,107.9653 2.1665624e-005,107.9719 0.31264335,107.9785 0.59374964,107.9851 0.37488547,107.9917 0.093697384,107.9983 0.2811577,108.0049 1.3125108,108.0115 1.7189763,108.0181 2.6250789,108.0247 2.3123291,108.0313 0.71868038,108.0379 0.81265187,108.0445 2.5000513,108.0511 4.281249,108.0577 13.06432,108.0643 51.878506,108.0709 100.65891,108.0775 109.1559,108.0841 98.38131,108.0907 240.8994,108.0973 511.99084,108.1039 579.55359,108.1105 361.0351,108.1171 131.32727,108.1237 49.495953,108.1303 25.373486,108.1369 12.28013,108.1435 4.6555653,108.1501 2.968446,108.1568 1.8749242,108.1634 0.90618062,108.1700 0.5624752,108.1766 0.62506217,108.1832 0.78135043,108.1898 0.87506706,108.1964 0.68756992,108.2030 1.7187531,108.2096 1.2811713,108.2162 0.71879643,108.2228 0.81248611,108.2294 0.81233186,108.2360 0.96863055,108.2426 0.87502235,108.2492 0.4063043,108.2558 0.093747944,108.2624 0.12498561,108.2691 -1.2519276e-005,108.2757 5.4548891e-005,108.2823 0.3751778,108.2889 0.81253064,108.2955 0.59358609,108.3021 0.093652055,108.3087 0.031286955,108.3153 0.56249666,108.3219 0.0936893,108.3285 0.40626058,108.3351 0.50004339,108.3417 0.18750067,108.3484 0.031225616,108.3550 0.093741879,108.3616 0.09376014,108.3682 0.18753701,108.3748 0.49999514,108.3814 0.49998146,108.3880 0.65627331,108.3946 0.93751806,108.4012 1.218711,108.4079 0.71869659,108.4145 0.68748504,108.4211 0.53131938,108.4277 0.312576,108.4343 0.18747032,108.4409 0.31247073,108.4475 0.18748122,108.4541 -1.3692351e-005,108.4608 3.8419084e-006,108.4674 -1.6743661e-006,108.4740 2.8554805e-006,108.4806 -9.7481652e-006,108.4872 0.093903311,108.4938 1.0314933,108.5004 1.6249788,108.5071 0.87483197,108.5137 0.37487361,108.5203 0.09368106,108.5269 -8.4924721e-007,108.5335 0.031267654,108.5401 0.031220427,108.5467 6.0422932e-005,108.5534 0.40637505,108.5600 0.59372509,108.5666 0.74988592,108.5732 1.3124027,108.5798 1.5937717,108.5864 0.96876854,108.5931 0.62499964,108.5997 0.90630329,108.6063 0.53127164,108.6129 0.3749876,108.6195 0.28121504,108.6262 0.12499171,108.6328 0.50000662,108.6394 0.78124917,108.6460 0.53124624,108.6526 0.093748949,108.6592 -5.22153e-006,108.6659 1.8794712e-005,108.6725 0.093775079,108.6791 0.09372589,108.6857 0.031214554,108.6923 0.21879993,108.6990 1.5313959,108.7056 2.3125894,108.7122 2.2186689,108.7188 1.3435515,108.7255 0.59374934,108.7321 0.81261921,108.7387 0.53123969,108.7453 0.1874361,108.7519 -4.5467968e-005,108.7586 0.18748875,108.7652 0.31250054,108.7718 0.093786269,108.7784 0.90640765,108.7851 2.5626822,108.7917 3.1562161,108.7983 1.8748702,108.8049 0.74988765,108.8115 0.093713455,108.8182 0.18751131,108.8248 0.18744303,108.8314 0.62492788,108.8380 1.0313011,108.8447 1.1251627,108.8513 1.0938278,108.8579 0.56242692,108.8645 0.21863772,108.8712 0.12496593,108.8778 0.25002581,108.8844 0.59376353,108.8910 0.90622342,108.8977 0.99999774,108.9043 0.59375226,108.9109 0.18749113,108.9176 5.2442733e-006,108.9242 -1.2011903e-006,108.9308 -4.3994407e-007,108.9374 2.9612831e-006,108.9441 0.03123809,108.9507 0.34373039,108.9573 0.50000185,108.9640 0.31251913,108.9706 0.093759164,108.9772 0.062492639,108.9838 0.09374626,108.9905 0.093755774,108.9971 6.1720662e-006,109.0037 0.093818769,109.0104 0.40634006,109.0170 1.2188804,109.0236 1.8750829,109.0302 1.8125226,109.0369 1.7498772,109.0435 1.5627267,109.0501 3.5314391,109.0568 2.8436835,109.0634 4.9068742,109.0700 11.032173,109.0767 21.656958,109.0833 28.843533,109.0899 28.812645,109.0966 36.689026,109.1032 50.313889,109.1098 60.250553,109.1165 64.342995,109.1231 52.654453,109.1297 30.498045,109.1364 10.248712,109.1430 2.4686053,109.1496 2.4376528,109.1563 2.3749094,109.1629 2.2185032,109.1695 1.0310396,109.1762 0.59375852,109.1828 0.31254238,109.1894 0.031245425,109.1961 -1.2582997e-005,109.2027 0.031291205,109.2094 0.18750562,109.2160 0.093738407,109.2226 0.25004908,109.2293 0.6562674,109.2359 0.81244409,109.2425 0.18751161,109.2492 0.31259441,109.2558 0.68763685,109.2624 1.0624528,109.2691 0.56238359,109.2757 0.4062323,109.2824 0.53116727,109.2890 0.65623826,109.2956 0.43754122,109.3023 0.59372449,109.3089 0.78118944,109.3156 0.59375006,109.3222 0.50000721,109.3288 0.31253651,109.3355 0.65629691,109.3421 1.156186,109.3488 0.59370726,109.3554 0.46878105,109.3620 0.31264144,109.3687 0.78135449,109.3753 0.59371281,109.3820 0.43740091,109.3886 0.093660697,109.3952 7.044157e-007,109.4019 0.031255983,109.4085 0.12500399,109.4152 0.093730122,109.4218 4.6902656e-005,109.4285 0.34385431,109.4351 0.4999412,109.4417 0.28114,109.4484 0.56248122,109.4550 0.75000679,109.4617 0.53133142,109.4683 0.40628695,109.4750 0.18744223,109.4816 -3.1302949e-005,109.4882 3.4014854e-005,109.4949 0.6563707,109.5015 1.6563209,109.5082 1.5936414,109.5148 0.4998953,109.5215 0.093728341,109.5281 0.31248245,109.5348 0.18756472,109.5414 0.37511456,109.5481 0.6562283,109.5547 0.40614063,109.5614 0.312473,109.5680 0.093769506,109.5746 -9.5431842e-006,109.5813 3.2874334e-005,109.5879 0.09374582,109.5946 0.31246141,109.6012 0.18751569,109.6079 -1.8411315e-006,109.6145 1.6873639e-005,109.6212 0.093753338,109.6278 0.15625253,109.6345 0.49999991,109.6411 0.81249845,109.6478 0.49999648,109.6544 -1.7620214e-005,109.6611 1.5358594e-006,109.6677 0.12501825,109.6744 0.65629584,109.6810 0.68748689,109.6877 0.18745622,109.6943 -7.0504125e-006,109.7010 1.8892244e-006,109.7076 -5.059897e-007,109.7143 1.3460121e-007,109.7209 -3.237918e-008,109.7276 -5.0950688e-009,109.7342 5.2765905e-008,109.7409 -2.0598382e-007,109.7475 7.7122371e-007,109.7542 -2.8791142e-006,109.7608 0.093725167,109.7675 0.49992743,109.7742 1.3124658,109.7808 1.4063768,109.7875 0.12503374,109.7941 0.31243739,109.8008 0.50000513,109.8074 0.34378549,109.8141 0.28131983,109.8207 0.75005776,109.8274 1.1561986,109.8340 1.2186991,109.8407 0.93754184,109.8474 0.50000525,109.8540 0.34377152,109.8607 0.40626207,109.8673 0.34371835,109.8740 0.18743448,109.8806 7.7462773e-006,109.8873 0.31257838,109.8939 0.50000232,109.9006 0.34367523,109.9073 0.093704313,109.9139 0.18750997,109.9206 0.093755864,109.9272 3.1438628e-006,109.9339 0.18751527,109.9406 0.75001764,109.9472 0.62498039,109.9539 0.1562342,109.9605 2.0301939e-006,109.9672 2.400365e-006,109.9738 -1.1632686e-005,109.9805 0.18747459,109.9872 0.34373939,109.9938 0.31252533,110.0005 0.031271286,110.0071 1.5856931e-006,110.0138 0.093829855,110.0205 0.43763083,110.0271 0.71874303,110.0338 0.59372175,110.0404 0.87495279,110.0471 2.1874886,110.0538 3.0311427,110.0604 2.0626512,110.0671 3.7826436,110.0738 15.095023,110.0804 22.062174,110.0871 18.811192,110.0937 13.06189,110.1004 13.813793,110.1071 36.502586,110.1137 69.158051,110.1204 71.217735,110.1271 40.465977,110.1337 11.623373,110.1404 3.2495387,110.1471 1.0622199,110.1537 0.46865988,110.1604 0.49999407,110.1671 0.43752444,110.1737 0.12496708,110.1804 1.978858e-005,110.1870 0.093771145,110.1937 0.093727514,110.2004 0.34380707,110.2070 1.0937856,110.2137 0.74993271,110.2204 0.093733855,110.2270 0.37496111,110.2337 1.6249208,110.2404 2.5937469,110.2470 2.9064419,110.2537 2.3440645,110.2604 1.999961,110.2671 0.99979991,110.2737 0.49991065,110.2804 0.12493895,110.2871 0.500018,110.2937 0.62498748,110.3004 0.34373134,110.3071 0.09374366,110.3137 0.031243656,110.3204 0.093754232,110.3271 -3.9549431e-007,110.3337 0.031300616,110.3404 0.31254989,110.3471 0.59368151,110.3538 0.90617776,110.3604 0.46877107,110.3671 3.1951786e-005,110.3738 -1.8799101e-005,110.3804 0.49996114,110.3871 0.62507558,110.3938 0.65636665,110.4005 0.34368479,110.4071 0.093692079,110.4138 0.28136668,110.4205 0.84387732,110.4271 0.87491459,110.4338 0.37490958,110.4405 0.40628356,110.4472 0.68743867,110.4538 0.53115737,110.4605 0.49999627,110.4672 0.68753171,110.4739 0.37502286,110.4805 0.28123185,110.4872 0.34373203,110.4939 0.18751319,110.5006 0.093743064,110.5072 0.18750483,110.5139 0.09373758,110.5206 8.1486462e-005,110.5273 0.37516838,110.5339 0.93748862,110.5406 0.62486893,110.5473 0.15617424,110.5540 -2.0610982e-005,110.5607 2.5965528e-005,110.5673 0.093748808,110.5740 -2.123503e-005,110.5807 4.1173248e-006,110.5874 4.767694e-006,110.5940 0.093765624,110.6007 0.1875484,110.6074 0.31251335,110.6141 0.18743753,110.6208 0.093725234,110.6274 0.093756601,110.6341 -1.6926097e-006,110.6408 1.2280033e-007,110.6475 1.2016263e-006,110.6541 -4.9296887e-006,110.6608 1.8518442e-005,110.6675 0.093802698,110.6742 0.78137082,110.6809 2.4065263,110.6876 4.062664,110.6942 3.4059765,110.7009 1.4059386,110.7076 0.43745086,110.7143 0.031256516,110.7210 -3.8954306e-007,110.7276 3.3673027e-007,110.7343 -9.5742075e-007,110.7410 3.4931918e-006,110.7477 0.12497038,110.7544 0.65627879,110.7611 1.4688797,110.7677 1.812547,110.7744 1.0623978,110.7811 0.43742594,110.7878 0.18766521,110.7945 1.0001415,110.8012 1.0935811,110.8078 0.62484437,110.8145 0.59376079,110.8212 0.28125763,110.8279 -3.5848279e-006,110.8346 9.5943278e-007,110.8413 -2.5265442e-007,110.8480 5.111594e-008,110.8546 4.8213369e-008,110.8613 -2.4399165e-007,110.8680 9.2782011e-007,110.8747 0.093785405,110.8814 0.34378409,110.8881 0.43744668,110.8948 0.65618938,110.9014 0.75000954,110.9081 0.31252778,110.9148 8.3056875e-006,110.9215 -3.0874855e-006,110.9282 4.0439313e-006,110.9349 0.56257004,110.9416 1.0625831,110.9483 0.74994975,110.9550 0.1874062,110.9616 0.031231975,110.9683 0.56264192,110.9750 1.6563239,110.9817 1.3435928,110.9884 0.18744175,110.9951 0.37504062,111.0018 0.093728855,111.0085 0.18746582,111.0152 1.5627762,111.0219 5.1255016,111.0285 7.906435,111.0352 8.0936623,111.0419 7.0623064,111.0486 13.970197,111.0553 46.816525,111.0620 89.534111,111.0687 96.123604,111.0754 63.558544,111.0821 24.84149,111.0888 19.282696,111.0955 40.283215,111.1022 53.124744,111.1089 46.216831,111.1155 28.904684,111.1222 19.40597,111.1289 19.594318,111.1356 23.562824,111.1423 18.56171,111.1490 8.0617113,111.1557 1.0312355,111.1624 0.56264639,111.1691 0.49987823,111.1758 0.093661688,111.1825 -5.4479274e-006,111.1892 -9.5645091e-006,111.1959 0.093792185,111.2026 0.71893579,111.2093 1.5625948,111.2160 1.0623237,111.2227 0.093603633,111.2294 0.12500495,111.2361 0.062506631,111.2428 -8.4216845e-006,111.2495 0.28122872,111.2562 0.53126293,111.2629 0.21876876,111.2696 -7.1379932e-006,111.2763 0.31249723,111.2830 0.71875185,111.2897 0.49999252,111.2964 0.093789995,111.3031 0.18755217,111.3098 0.18744756,111.3165 -3.4236622e-005,111.3232 -2.1910244e-006,111.3299 0.40627521,111.3366 0.71885842,111.3433 1.1562659,111.3500 1.6561258,111.3567 1.2812057,111.3634 0.81255794,111.3701 0.96875536,111.3768 1.0624636,111.3835 0.74999583,111.3902 0.093744293,111.3969 4.7178255e-005,111.4036 0.4063116,111.4103 1.3749665,111.4170 1.3749921,111.4237 0.59373838,111.4304 0.031185443,111.4371 0.37509164,111.4438 1.2188743,111.4505 1.2501341,111.4572 1.9687046,111.4639 1.7810075,111.4706 0.8436985,111.4773 0.28125593,111.4840 0.093774252,111.4907 0.18755166,111.4974 0.4062348,111.5041 0.49992794,111.5108 0.31249493,111.5175 2.3061566e-005,111.5242 -6.0997891e-006,111.5310 1.3359555e-006,111.5377 7.5648319e-007,111.5444 -4.3623168e-006,111.5511 1.6693994e-005,111.5578 0.093806401,111.5645 0.18749638,111.5712 0.18743373,111.5779 0.18748319,111.5846 0.09376473,111.5913 4.5629595e-006,111.5980 -8.8159795e-006,111.6047 0.093746521,111.6114 0.28127733,111.6182 0.093747817,111.6249 -2.3197043e-005,111.6316 2.5421719e-005,111.6383 0.093748726,111.6450 -2.0418467e-005,111.6517 5.7414991e-006,111.6584 -2.5461904e-006,111.6651 0.093738481,111.6718 0.31250027,111.6785 0.40629768,111.6853 0.59381181,111.6920 0.90619391,111.6987 0.59371978,111.7054 0.37508136,111.7121 0.43756548,111.7188 0.62496161,111.7255 0.81247562,111.7322 0.68747264,111.7389 0.28117248,111.7457 0.093744621,111.7524 0.093763255,111.7591 0.37507403,111.7658 0.34376514,111.7725 0.18743549,111.7792 0.093675204,111.7859 0.78123915,111.7927 1.4063685,111.7994 1.0000575,111.8061 0.40617117,111.8128 -4.3554672e-005,111.8195 1.296394e-005,111.8262 -8.2984434e-006,111.8329 0.093749352,111.8397 0.12500712,111.8464 0.25000152,111.8531 0.24999905,111.8598 0.15624908,111.8665 0.03123584,111.8732 0.34370083,111.8800 0.59380424,111.8867 1.0313604,111.8934 0.90620273,111.9001 0.84367698,111.9068 0.56250495,111.9135 0.18750767,111.9203 0.031266104,111.9270 0.093768246,111.9337 0.31250459,111.9404 0.18748024,111.9471 -1.8662404e-005,111.9539 0.21891904,111.9606 0.84393227,111.9673 1.1248741,111.9740 0.43730453,111.9807 0.1874588,111.9875 0.62500954,111.9942 0.65625334,112.0009 0.43748277,112.0076 0.62514853,112.0143 2.4688075,112.0211 3.4685113,112.0278 2.4374342,112.0345 1.4376739,112.0412 0.87511885,112.0479 1.8442559,112.0547 5.6882977,112.0614 11.281513,112.0681 15.937613,112.0748 29.783033,112.0816 125.2071,112.0883 429.28375,112.0950 668.6355,112.1017 567.69427,112.1084 263.22165,112.1152 82.427956,112.1219 47.061806,112.1286 32.342064,112.1353 17.467064,112.1421 10.249456,112.1488 6.0309086,112.1555 1.2810279,112.1622 0.46874151,112.1690 1.2812798,112.1757 1.5624968,112.1824 0.37498617,112.1891 0.37504753,112.1959 0.71874058,112.2026 0.62497872,112.2093 0.18751504,112.2161 0.40636832,112.2228 1.1562762,112.2295 0.34362707,112.2362 0.093702264,112.2430 0.12503073,112.2497 0.68753511,112.2564 0.81252283,112.2631 0.59370732,112.2699 0.40618515,112.2766 0.34375262,112.2833 0.28124216,112.2901 0.59371907,112.2968 1.0624955,112.3035 1.0625675,112.3102 0.81256872,112.3170 0.31246102,112.3237 0.093718506,112.3304 0.093757346,112.3372 -1.0710482e-006,112.3439 -6.2571517e-006,112.3506 0.062552989,112.3574 0.59379292,112.3641 0.78117311,112.3708 0.49995953,112.3776 0.84375268,112.3843 1.3437486,112.3910 1.5000353,112.3978 0.43749881,112.4045 0.031249579,112.4112 1.1874688,112.4180 0.68743938,112.4247 0.81254524,112.4314 0.25003093,112.4382 0.031292822,112.4449 1.1564199,112.4516 2.5000823,112.4584 2.312362,112.4651 0.81236291,112.4718 0.093736365,112.4786 0.18749307,112.4853 0.21872194,112.4920 0.34375033,112.4988 0.37502584,112.5055 0.50001675,112.5122 0.84379655,112.5190 1.1250671,112.5257 0.84373081,112.5324 0.74991345,112.5392 0.96874106,112.5459 1.0625312,112.5527 0.65623593,112.5594 0.093761578,112.5661 0.18755651,112.5729 0.34378567,112.5796 0.74991316,112.5863 0.59368318,112.5931 0.093778133,112.5998 -1.030418e-005,112.6066 4.7427202e-005,112.6133 0.7189334,112.6200 1.7502185,112.6268 2.1562929,112.6335 1.4059548,112.6402 0.28104371,112.6470 0.031275764,112.6537 -1.6902344e-005,112.6605 0.40625614,112.6672 1.093752,112.6739 0.9999873,112.6807 0.81249636,112.6874 0.74999112,112.6942 0.53125119,112.7009 0.37500197,112.7077 0.34374985,112.7144 0.34374905,112.7211 0.1875356,112.7279 0.31250161,112.7346 0.34381947,112.7414 0.68763185,112.7481 0.62496364,112.7549 0.34363654,112.7616 0.093705446,112.7683 0.50005728,112.7751 0.96877718,112.7818 0.74991989,112.7886 0.093820937,112.7953 0.50017452,112.8021 0.65612876,112.8088 0.093595631,112.8155 5.433561e-006,112.8223 1.3257353e-005,112.8290 0.18760863,112.8358 0.50003427,112.8425 0.31237799,112.8493 -2.8188198e-005,112.8560 0.093772799,112.8628 0.12497444,112.8695 0.06249677,112.8763 9.9453746e-007,112.8830 2.9714674e-006,112.8898 -1.2881441e-005,112.8965 4.8557722e-005,112.9032 0.34385866,112.9100 0.5624944,112.9167 0.34366369,112.9235 0.093700737,112.9302 -6.6099487e-006,112.9370 -1.9351121e-006,112.9437 1.4351976e-005,112.9505 0.18753152,112.9572 0.34374407,112.9640 0.18749204,112.9707 0.15626486,112.9775 0.4999598,112.9842 0.31247577,112.9910 0.12506066,112.9977 0.28128317,113.0045 0.6250388,113.0112 0.71874934,113.0180 0.53134751,113.0247 0.90641773,113.0315 1.4061781,113.0382 1.6247208,113.0450 1.5936029,113.0517 1.9377936,113.0585 2.7191527,113.0652 6.7505679,113.0720 25.563419,113.0788 41.625729,113.0855 45.063484,113.0923 53.251312,113.0990 59.031048,113.1058 48.529648,113.1125 28.248138,113.1193 14.87413,113.1260 10.09364,113.1328 6.6871667,113.1395 3.2812815,113.1463 1.406334,113.1530 0.74995685,113.1598 0.65619987,113.1666 0.34366828,113.1733 0.031218657,113.1801 0.18751457,113.1868 0.43750909,113.1936 1.1875664,113.2003 1.3749673,113.2071 0.71869481,113.2138 0.18749434,113.2206 -7.4924601e-006,113.2274 0.093727164,113.2341 9.8854929e-005,113.2409 0.68771219,113.2476 1.2186655,113.2544 0.6873467,113.2612 0.53132606,113.2679 0.87510675,113.2747 0.84363669,113.2814 0.18735461,113.2882 0.12505347,113.2949 0.2813164,113.3017 0.50003123,113.3085 0.49995673,113.3152 0.093674831,113.3220 3.8641042e-006,113.3287 0.093772225,113.3355 0.062476903,113.3423 -1.5517986e-005,113.3490 0.093739532,113.3558 0.2187565,113.3625 0.062501356,113.3693 0.18748191,113.3761 0.34372815,113.3828 0.65625203,113.3896 0.50002521,113.3964 0.43748757,113.4031 0.43758389,113.4099 0.81258935,113.4166 0.65618306,113.4234 0.093683884,113.4302 -1.1355441e-005,113.4369 0.093750067,113.4437 0.093746677,113.4505 2.7721106e-005,113.4572 0.093777917,113.4640 0.093731552,113.4708 0.093725704,113.4775 0.12497167,113.4843 0.21875751,113.4910 2.1399244e-005,113.4978 -1.3742525e-005,113.5046 3.3571774e-005,113.5113 0.093750484,113.5181 -3.5632565e-005,113.5249 2.1098575e-005,113.5316 0.093740568,113.5384 0.093732141,113.5452 0.093757056,113.5519 0.093754739,113.5587 0.21874994,113.5655 1.4878709e-005,113.5722 0.093769327,113.5790 0.31250158,113.5858 0.18749118,113.5925 0.031230977,113.5993 -2.2472345e-006,113.6061 0.09374854,113.6129 0.12501919,113.6196 0.56251109,113.6264 1.093743,113.6332 0.62498856,113.6399 0.09373384,113.6467 6.7288456e-006,113.6535 0.031241853,113.6602 0.18746871,113.6670 0.49998823,113.6738 0.31254369,113.6805 0.43753088,113.6873 0.8125056,113.6941 0.6875338,113.7009 0.40628892,113.7076 0.31243885,113.7144 -5.4619381e-005,113.7212 1.4690494e-005,113.7279 -4.1388316e-006,113.7347 1.8638773e-006,113.7415 -3.3166166e-006,113.7483 0.093740351,113.7550 0.18750148,113.7618 0.09375377,113.7686 0.37498933,113.7754 0.78124416,113.7821 0.56251633,113.7889 0.12498334,113.7957 0.031340946,113.8025 1.5626781,113.8092 2.4062438,113.8160 1.749881,113.8228 0.74990308,113.8296 0.031220458,113.8363 8.1799344e-006,113.8431 -4.2489946e-006,113.8499 8.8160905e-006,113.8567 0.093753971,113.8634 0.093760297,113.8702 0.18749344,113.8770 0.37499055,113.8838 0.4999817,113.8905 0.65621132,113.8973 0.53127372,113.9041 0.40627816,113.9109 1.9512167e-006,113.9176 0.18757273,113.9244 0.90628791,113.9312 0.99993879,113.9380 0.28119582,113.9448 0.093753949,113.9515 0.1875625,113.9583 0.31252763,113.9651 0.28119045,113.9719 0.49993792,113.9787 0.65625006,113.9854 0.34376654,113.9922 0.093764447,113.9990 -8.6208611e-006,114.0058 3.946463e-005,114.0126 0.18759458,114.0193 1.3750384,114.0261 1.7499195,114.0329 1.0624439,114.0397 1.0625657,114.0465 1.218768,114.0532 0.37493098,114.0600 0.53117979,114.0668 1.8437915,114.0736 5.4378781,114.0804 7.6881328,114.0872 8.3431492,114.0939 10.157634,114.1007 49.412846,114.1075 108.53629,114.1143 118.59106,114.1211 68.368263,114.1279 18.527897,114.1346 5.1560736,114.1414 5.9999313,114.1482 4.8750043,114.1550 3.4685338,114.1618 0.87488991,114.1686 0.53127337,114.1753 1.2499744,114.1821 1.4374664,114.1889 0.59370911,114.1957 0.093726628,114.2025 0.3124907,114.2093 0.34378254,114.2161 0.50002319,114.2228 0.18747261,114.2296 0.093738258,114.2364 0.031258699,114.2432 -3.6107847e-006,114.2500 0.18748541,114.2568 0.1875346,114.2636 0.31255758,114.2704 0.84376931,114.2772 0.87496096,114.2839 0.40619805,114.2907 -3.1403333e-006,114.2975 0.093785845,114.3043 0.37507921,114.3111 0.53128123,114.3179 0.71871096,114.3247 0.7187534,114.3315 0.50001389,114.3383 0.34383366,114.3450 0.75009245,114.3518 0.78120583,114.3586 0.49986547,114.3654 0.43750611,114.3722 0.75002205,114.3790 0.4686453,114.3858 0.18754219,114.3926 0.40629643,114.3994 0.28118941,114.4062 0.093689315,114.4130 -1.625722e-005,114.4198 4.300849e-006,114.4265 -9.4503497e-007,114.4333 -5.2106634e-007,114.4401 3.0295957e-006,114.4469 -1.1598139e-005,114.4537 4.3365984e-005,114.4605 0.50022203,114.4673 1.6876974,114.4741 2.0624824,114.4809 1.4997666,114.4877 0.28105488,114.4945 -8.1324079e-006,114.5013 -3.174682e-006,114.5081 2.0833289e-005,114.5149 0.53128731,114.5217 0.65620112,114.5285 4.0474606e-005,114.5353 1.0938451,114.5421 1.4062096,114.5489 0.74994326,114.5556 0.28126371,114.5624 0.5312708,114.5692 0.56243449,114.5760 0.53120089,114.5828 0.68751538,114.5896 0.25001696,114.5964 4.8742713e-006,114.6032 -1.2879282e-006,114.6100 2.770997e-007,114.6168 1.7963798e-007,114.6236 -9.9574606e-007,114.6304 3.8036142e-006,114.6372 0.031247484,114.6440 0.031252511,114.6508 0.12498744,114.6576 0.34374088,114.6644 0.31251529,114.6712 0.28124574,114.6780 0.49999636,114.6848 0.3437548,114.6916 0.093757324,114.6984 -7.3905317e-006,114.7052 0.062544502,114.7120 0.53127843,114.7188 0.28119522,114.7256 0.12498454,114.7324 0.25000918,114.7392 0.21874356,114.7460 0.18749003,114.7528 0.18749815,114.7596 0.12501523,114.7664 0.31248441,114.7732 0.53132123,114.7801 0.84401,114.7869 1.1875845,114.7937 0.78095639,114.8005 0.1875515,114.8073 1.1877353,114.8141 1.3123827,114.8209 0.78112346,114.8277 0.81246084,114.8345 1.0937407,114.8413 0.81243992,114.8481 0.093743674,114.8549 0.65632391,114.8617 1.5937734,114.8685 1.4061737,114.8753 0.8749072,114.8821 0.78126496,114.8889 0.68753916,114.8957 0.21873592,114.9025 0.031240059,114.9094 0.031254135,114.9162 2.1375693e-006,114.9230 -3.9513975e-006,114.9298 0.18747292,114.9366 0.40629357,114.9434 0.5001179,114.9502 0.56250876,114.9570 0.37489524,114.9638 -4.5078836e-005,114.9706 1.2357053e-005,114.9774 0.093748882,114.9842 0.062494248,114.9911 0.093849279,114.9979 0.56258875,115.0047 0.56244981,115.0115 0.8124423,115.0183 4.2187414,115.0251 6.5001788,115.0319 7.3748918,115.0387 6.3756323,115.0455 21.877352,115.0523 55.814751,115.0592 72.407272,115.0660 68.655701,115.0728 54.967701,115.0796 44.43644,115.0864 29.529972,115.0932 18.624706,115.1000 13.24958,115.1068 9.2178221,115.1137 8.8435431,115.1205 8.0000048,115.1273 4.4059954,115.1341 0.84349453,115.1409 1.0623835,115.1477 1.3750068,115.1545 1.1874945,115.1614 0.53133935,115.1682 1.0940479,115.1750 1.9064926,115.1818 1.9998885,115.1886 1.4685204,115.1954 1.2186545,115.2022 0.93739539,115.2091 0.34368443,115.2159 0.031246956,115.2227 0.031252183,115.2295 0.093734667,115.2363 0.34373346,115.2431 0.31251559,115.2500 0.093759164,115.2568 0.18747607,115.2636 0.62497473,115.2704 0.40633246,115.2772 0.37507194,115.2841 0.43747252,115.2909 0.18745057,115.2977 -2.7655033e-005,115.3045 0.031255029,115.3113 0.093752764,115.3181 0.031233922,115.3250 6.6325345e-005,115.3318 0.3438994,115.3386 0.84373003,115.3454 0.43740895,115.3522 0.31243411,115.3591 0.53122532,115.3659 0.75009429,115.3727 0.62499088,115.3795 0.40616876,115.3864 0.31249434,115.3932 0.093751684,115.4000 -6.6743246e-007,115.4068 2.5438824e-006,115.4136 0.093752228,115.4205 0.093750246,115.4273 0.093746714,115.4341 1.1108384e-006,115.4409 0.18748873,115.4478 1.0937349,115.4546 1.0937496,115.4614 0.40628636,115.4682 0.2188518,115.4750 0.43756658,115.4819 0.43741322,115.4887 0.093657516,115.4955 0.093712583,115.5023 0.49996498,115.5092 0.50003457,115.5160 0.093789458,115.5228 0.031229818,115.5296 0.56246209,115.5365 0.99997938,115.5433 0.87500542,115.5501 0.40631235,115.5569 0.28137386,115.5638 0.4062351,115.5706 0.124902,115.5774 0.093740851,115.5843 0.34374383,115.5911 1.1562481,115.5979 1.1562566,115.6047 0.75000662,115.6116 0.15624839,115.6184 1.4042955e-005,115.6252 0.53134441,115.6321 1.1250761,115.6389 0.90617663,115.6457 0.28115362,115.6525 0.093732841,115.6594 0.093756549,115.6662 -4.2020079e-006,115.6730 1.5058442e-005,115.6799 0.093773916,115.6867 0.093719169,115.6935 0.18746163,115.7003 0.40625197,115.7072 0.31252244,115.7140 1.0553187e-005,115.7208 0.031245731,115.7277 6.5194927e-006,115.7345 -1.6394246e-005,115.7413 1.0312669,115.7482 1.312578,115.7550 0.56250483,115.7618 0.18744272,115.7687 0.031210152,115.7755 0.28126678,115.7823 0.46875557,115.7892 0.31256756,115.7960 0.46886745,115.8028 0.81248474,115.8097 0.40612221,115.8165 -7.1684917e-005,115.8233 3.236593e-005,115.8302 0.28126165,115.8370 0.28124043,115.8438 0.062498264,115.8507 0.09377715,115.8575 0.18750809,115.8643 0.28122717,115.8712 0.3437649,115.8780 0.40627542,115.8848 0.28121775,115.8917 0.031216264,115.8985 -4.8330749e-006,115.9054 1.1542195e-005,115.9122 0.093787342,115.9190 0.34388289,115.9259 0.78132331,115.9327 0.59357548,115.9395 0.093652576,115.9464 0.03126863,115.9532 0.031269047,115.9601 0.53129673,115.9669 0.81247866,115.9737 0.28124148,115.9806 0.18748489,115.9874 -2.4768286e-005,115.9943 5.8433488e-006,116.0011 1.3968199e-006,116.0079 -1.1431903e-005,116.0148 4.4333974e-005,116.0216 0.21877106,116.0284 0.5312255,116.0353 2.0313728,116.0421 2.9690211,116.0490 3.343698,116.0558 6.3435812,116.0627 14.250755,116.0695 20.313421,116.0763 20.281597,116.0832 20.124802,116.0900 16.467941,116.0969 9.0615616,116.1037 2.1248596,116.1105 5.7515364,116.1174 32.628468,116.1242 61.970535,116.1311 58.842094,116.1379 31.997087,116.1448 8.2794371,116.1516 2.5934372,116.1585 1.2499081,116.1653 1.1875494,116.1721 1.0624105,116.1790 0.9062047,116.1858 0.68744367,116.1927 0.50000137,116.1995 0.3125321,116.2064 0.56251341,116.2132 0.62498844,116.2201 0.24997216,116.2269 0.093737379,116.2337 1.9392153e-006,116.2406 1.6127104e-006,116.2474 -8.3908189e-006,116.2543 3.1952801e-005,116.2611 0.18754351,116.2680 0.18745677,116.2748 -3.3561893e-005,116.2817 0.09375491,116.2885 0.31249085,116.2954 0.18752533,116.3022 0.5313471,116.3091 0.99997836,116.3159 0.59365982,116.3228 0.03124403,116.3296 2.7443493e-005,116.3365 0.093756713,116.3433 0.031224499,116.3502 -2.9902762e-006,116.3570 0.18748093,116.3639 0.74999017,116.3707 0.56251323,116.3776 0.18751851,116.3844 -1.4268849e-005,116.3913 6.6190194e-005,116.3981 0.40637583,116.4050 1.1251631,116.4118 1.6565192,116.4187 2.1249254,116.4255 1.3746005,116.4324 0.40609577,116.4392 0.18751715,116.4461 0.65623325,116.4529 1.2812438,116.4598 0.8750239,116.4666 0.28132987,116.4735 0.53128123,116.4803 0.53119338,116.4872 0.40621901,116.4941 0.53123534,116.5009 0.40623724,116.5078 0.093753748,116.5146 0.40625629,116.5215 0.43751729,116.5283 0.46875525,116.5352 0.18748163,116.5420 -1.7050608e-005,116.5489 2.0310968e-005,116.5558 0.65621477,116.5626 2.2186792,116.5695 2.3750167,116.5763 1.0313163,116.5832 0.18756811,116.5900 0.18749873,116.5969 0.12495112,116.6037 -1.1542487e-005,116.6106 3.7830976e-006,116.6175 -3.5893204e-006,116.6243 1.0574683e-005,116.6312 0.18755269,116.6380 0.43754011,116.6449 0.4062604,116.6518 0.34370816,116.6586 0.18747374,116.6655 0.31254977,116.6723 0.50002867,116.6792 0.56250286,116.6860 0.56249809,116.6929 0.46871501,116.6998 0.18743211,116.7066 -2.5150841e-005,116.7135 6.7403257e-006,116.7204 -1.8087459e-006,116.7272 4.9419964e-007,116.7341 -1.6793248e-007,116.7409 1.7750692e-007,116.7478 -5.4212285e-007,116.7547 1.9911201e-006,116.7615 0.031283103,116.7684 0.093737148,116.7752 -2.2246304e-005,116.7821 0.21875104,116.7890 0.31248677,116.7958 0.53124785,116.8027 0.78126061,116.8096 0.46875924,116.8164 0.093781233,116.8233 0.28136158,116.8301 0.5000205,116.8370 0.34364825,116.8439 0.0936893,116.8507 -8.8644692e-006,116.8576 0.093749501,116.8645 0.093751185,116.8713 5.4842194e-006,116.8782 0.12506671,116.8851 0.49999967,116.8919 0.12493272,116.8988 -2.6286189e-006,116.9057 -6.8435861e-007,116.9125 5.3666404e-006,116.9194 -2.0783678e-005,116.9263 7.7773417e-005,116.9331 0.31257021,116.9400 0.31250155,116.9469 0.40626064,116.9537 0.31242013,116.9606 0.21871153,116.9675 0.21879318,116.9743 0.59382236,116.9812 0.93752241,116.9881 0.59372562,116.9949 0.31241056,117.0018 -6.241454e-005,117.0087 1.4447135e-005,117.0155 4.6309001e-006,117.0224 0.093753994,117.0293 0.34388012,117.0362 1.7815359,117.0430 2.8126075,117.0499 2.1871362,117.0568 0.53123862,117.0636 2.4068222,117.0705 6.1253662,117.0774 15.250727,117.0842 30.126268,117.0911 35.687565,117.0980 25.623972,117.1049 12.967813,117.1117 6.4368882,117.1186 5.2186208,117.1255 4.9064889,117.1324 5.4063983,117.1392 3.9684787,117.1461 2.4061725,117.1530 2.8749397,117.1598 1.9060084,117.1667 0.62484276,117.1736 0.093731336,117.1805 0.3126753,117.1873 0.8438856,117.1942 0.8435927,117.2011 0.18733448,117.2080 1.0171005e-006,117.2148 1.9200916e-006,117.2217 -8.69818e-006,117.2286 3.2874897e-005,117.2355 0.5,117.2423 -3.2900112e-005,117.2492 8.8205488e-006,117.2561 -2.3798273e-006,117.2630 6.9816701e-007,117.2699 -4.1269675e-007,117.2767 9.5263852e-007,117.2836 -3.3980771e-006,117.2905 0.18748491,117.2974 0.65631104,117.3042 0.75003129,117.3111 0.43743834,117.3180 0.093730979,117.3249 1.5678761e-005,117.3318 0.093792394,117.3386 0.18748507,117.3455 0.031210532,117.3524 0.093737803,117.3593 0.40623769,117.3661 0.28125328,117.3730 0.1875139,117.3799 1.3991863e-005,117.3868 -1.1747185e-005,117.3937 0.18748513,117.4005 0.43748924,117.4074 1.4063174,117.4143 1.843925,117.4212 1.781307,117.4281 1.0312231,117.4350 0.93742013,117.4418 0.9373638,117.4487 0.65622425,117.4556 0.34381726,117.4625 0.34379804,117.4694 0.34371293,117.4762 0.18746407,117.4831 0.093756959,117.4900 0.15622072,117.4969 0.49996996,117.5038 0.49999571,117.5107 0.56250131,117.5175 0.56265247,117.5244 1.3126593,117.5313 0.93745381,117.5382 0.49983492,117.5451 0.28115562,117.5520 0.34375134,117.5589 0.31250277,117.5657 0.093754806,117.5726 1.231836e-006,117.5795 1.75104e-008,117.5864 -1.3020631e-006,117.5933 5.1911211e-006,117.6002 -1.9463752e-005,117.6071 7.266886e-005,117.6139 0.31258851,117.6208 0.31243262,117.6277 0.093694411,117.6346 0.28123963,117.6415 0.40631571,117.6484 0.43757707,117.6553 0.34368449,117.6622 0.093669154,117.6690 -1.1321473e-005,117.6759 3.009972e-006,117.6828 -7.1763606e-007,117.6897 -1.3965794e-007,117.6966 1.276414e-006,117.7035 -4.9663504e-006,117.7104 1.8590263e-005,117.7173 0.18759458,117.7242 0.50005895,117.7311 0.78133261,117.7379 1.1563118,117.7448 0.99988693,117.7517 0.31234291,117.7586 -5.2815205e-005,117.7655 8.6722648e-006,117.7724 1.8131337e-005,117.7793 0.093753479,117.7862 -3.2155665e-005,117.7931 0.34374198,117.8000 0.49999988,117.8069 0.31251386,117.8137 8.975775e-006,117.8206 -6.7215124e-006,117.8275 1.7910934e-005,117.8344 0.093810819,117.8413 0.34378716,117.8482 0.34371299,117.8551 0.093688041,117.8620 -1.3496289e-005,117.8689 -9.7063012e-006,117.8758 0.093790919,117.8827 0.18754332,117.8896 0.28121436,117.8965 0.18749076,117.9034 0.31250101,117.9103 0.093737945,117.9172 0.093789093,117.9241 0.1874706,117.9310 0.49995315,117.9379 1.1250893,117.9447 1.3438299,117.9516 1.1249954,117.9585 0.84384632,117.9654 0.93745911,117.9723 0.81228048,117.9792 0.62500274,117.9861 1.0001395,117.9930 2.3438838,117.9999 3.0000687,118.0068 2.0936172,118.0137 0.59362394,118.0206 0.37503037,118.0275 0.50004756,118.0344 0.96870404,118.0413 0.78118843,118.0482 0.7187624,118.0551 1.6249801,118.0620 2.5625038,118.0689 2.8437572,118.0758 2.9689968,118.0827 5.0005417,118.0896 6.8441653,118.0965 7.5624638,118.1034 5.655901,118.1103 3.7496438,118.1172 1.6559416,118.1241 1.6250416,118.1310 9.5639029,118.1379 25.532669,118.1448 29.218695,118.1517 19.811275,118.1586 5.7174568,118.1655 1.6870975,118.1724 0.74992013,118.1793 0.21879816,118.1863 1.0314065,118.1932 2.5315225,118.2001 3.1250279,118.2070 1.8435959,118.2139 1.2499144,118.2208 1.3125397,118.2277 1.3749056,118.2346 0.62481475,118.2415 0.37499857,118.2484 0.37500557,118.2553 0.71873093,118.2622 0.28124163,118.2691 0.18755989,118.2760 0.37503713,118.2829 0.31247967,118.2898 0.56245983,118.2967 0.62496138,118.3036 0.18749483,118.3106 2.1218955e-006,118.3175 2.7862632e-005,118.3244 0.18757312,118.3313 0.31250608,118.3382 0.18742558,118.3451 -3.5007411e-005,118.3520 4.6635819e-006,118.3589 0.093756579,118.3658 0.37506834,118.3727 0.65634441,118.3796 0.87498534,118.3865 0.49993524,118.3935 0.37497568,118.4004 0.31249544,118.4073 0.31247923,118.4142 0.18746193,118.4211 3.8572339e-006,118.4280 0.093810081,118.4349 0.34380952,118.4418 0.37496531,118.4487 0.3749319,118.4556 0.40625969,118.4626 0.46880886,118.4695 0.93750858,118.4764 1.0312066,118.4833 0.84380865,118.4902 0.49999467,118.4971 0.28113827,118.5040 0.31249502,118.5109 0.5625121,118.5179 0.46874738,118.5248 0.40625262,118.5317 0.18748865,118.5386 0.31248844,118.5455 0.34375054,118.5524 0.31250948,118.5593 1.6836129e-005,118.5663 0.34379587,118.5732 0.75001073,118.5801 0.59370184,118.5870 0.031232635,118.5939 3.9290658e-006,118.6008 -1.0250413e-005,118.6078 0.031316295,118.6147 0.43760735,118.6216 0.90627772,118.6285 1.5311717,118.6354 0.99993324,118.6423 0.87496084,118.6493 0.87500882,118.6562 0.87503767,118.6631 0.46870685,118.6700 -1.5563792e-005,118.6769 3.6156785e-006,118.6838 1.102293e-006,118.6908 -8.0256959e-006,118.6977 0.031321865,118.7046 0.31258199,118.7115 0.34371141,118.7184 0.37490124,118.7254 0.18747291,118.7323 1.69452e-005,118.7392 0.12502715,118.7461 0.37502345,118.7530 0.093707092,118.7600 -8.831986e-007,118.7669 0.093784325,118.7738 0.18751597,118.7807 0.18747853,118.7876 0.12506631,118.7946 0.50010645,118.8015 0.56244415,118.8084 0.28108242,118.8153 0.87490022,118.8222 1.3125241,118.8292 0.78130358,118.8361 0.25003305,118.8430 0.12515448,118.8499 0.84401196,118.8569 1.4062845,118.8638 1.0935445,118.8707 0.40605134,118.8776 -5.4008189e-005,118.8846 1.4488702e-005,118.8915 -3.942976e-006,118.8984 1.2822408e-006,118.9053 -1.1857867e-006,118.9122 3.4610655e-006,118.9192 0.093789391,118.9261 0.18745488,118.9330 0.31250539,118.9399 0.65632278,118.9469 0.53128517,118.9538 0.53122103,118.9607 0.28117016,118.9677 0.34374791,118.9746 0.46875075,118.9815 0.31249958,118.9884 6.5938661e-007,118.9954 -1.8381561e-006,119.0023 6.6936764e-006,119.0092 -2.4938228e-005,119.0161 0.062625095,119.0231 0.50013191,119.0300 0.59365731,119.0369 0.62490904,119.0439 0.90633667,119.0508 3.2192056,119.0577 13.375921,119.0646 24.813328,119.0716 25.437193,119.0785 16.686819,119.0854 11.06268,119.0924 13.31336,119.0993 23.125671,119.1062 29.312206,119.1132 21.7488,119.1201 9.2800493,119.1270 2.0309417,119.1339 3.0313275,119.1409 2.7812858,119.1478 2.2499995,119.1547 1.1873651,119.1617 -5.7088644e-005,119.1686 1.4716035e-005,119.1755 -1.7714661e-006,119.1825 0.093754292,119.1894 0.093746513,119.1963 -2.2246629e-006,119.2033 4.7074553e-007,119.2102 3.4186741e-007,119.2171 -1.8383827e-006,119.2241 7.0121487e-006,119.2310 -2.6211983e-005,119.2379 0.37499279,119.2449 0.18752682,119.2518 0.093738556,119.2587 0.34374183,119.2657 0.34375528,119.2726 0.18751122,119.2795 0.031253111,119.2865 0.1249973,119.2934 0.062502198,119.3004 4.290961e-006,119.3073 0.03126628,119.3142 0.09376584,119.3212 0.093727663,119.3281 -1.1734796e-005,119.3350 0.093813926,119.3420 0.40624741,119.3489 0.4999333,119.3559 0.093747817,119.3628 8.667128e-006,119.3697 -2.3234695e-006,119.3767 6.2616385e-007,119.3836 -1.8103052e-007,119.3905 9.7919859e-008,119.3975 -2.1065105e-007,119.4044 7.4473127e-007,119.4114 -2.7684603e-006,119.4183 0.31248692,119.4252 0.65624601,119.4322 0.53126228,119.4391 0.21874779,119.4461 3.6997924e-005,119.4530 0.31264901,119.4599 0.78135258,119.4669 0.78114778,119.4738 0.34364113,119.4808 0.43746519,119.4877 0.43753704,119.4946 0.56254596,119.5016 0.37491789,119.5085 0.031250868,119.5155 0.28127971,119.5224 0.37500304,119.5294 0.56255406,119.5363 0.40620238,119.5432 0.093675971,119.5502 8.3293517e-006,119.5571 0.18764316,119.5641 0.65634543,119.5710 0.65616626,119.5780 0.34361821,119.5849 0.62494022,119.5919 1.2187524,119.5988 0.93748003,119.6057 0.59374791,119.6127 0.50002557,119.6196 0.12500623,119.6266 0.12506804,119.6335 0.56258798,119.6405 1.0311909,119.6474 0.40616366,119.6544 0.15630849,119.6613 0.43769279,119.6683 0.93745601,119.6752 1.1247866,119.6821 1.31243,119.6891 1.1250248,119.6960 0.68753695,119.7030 0.34376717,119.7099 0.031237321,119.7169 0.49995822,119.7238 0.65626925,119.7308 0.46890056,119.7377 1.0938606,119.7447 1.0312029,119.7516 0.46865022,119.7586 0.093679801,119.7655 -7.9321635e-006,119.7725 2.2455845e-006,119.7794 -1.0496751e-006,119.7864 1.9530958e-006,119.7933 0.031244336,119.8003 0.21877515,119.8072 0.71877277,119.8142 0.68746853,119.8211 0.12498776,119.8281 -9.1089414e-006,119.8350 4.5002867e-005,119.8420 0.3125917,119.8489 0.50001204,119.8559 0.37491074,119.8628 -7.8961762e-005,119.8698 9.2025177e-005,119.8767 0.31257594,119.8837 0.34374842,119.8907 0.37498918,119.8976 0.34375465,119.9046 0.40622458,119.9115 0.18743074,119.9185 0.093734525,119.9254 0.18750364,119.9324 0.50000787,119.9393 0.21872866,119.9463 -1.7309732e-005,119.9532 0.18750037,119.9602 0.34373847,119.9672 0.74999505,119.9741 1.1251074,119.9811 2.3751149,119.9880 2.6561613,119.9950 1.5310892,120.0019 0.84375221,120.0089 0.78134465,120.0158 0.43758214,120.0228 0.71873963,120.0298 0.2811496,120.0367 0.18744203,120.0437 0.5937674,120.0506 0.62500685,120.0576 1.3755178,120.0646 9.9701662,120.0715 22.281939,120.0785 23.405735,120.0854 16.405426,120.0924 16.312654,120.0993 23.844292,120.1063 20.874619,120.1133 11.49954,120.1202 5.3433938,120.1272 2.8119895,120.1341 0.81228036,120.1411 0.56256968,120.1481 0.43744928,120.1550 0.28120369,120.1620 -2.5917328e-005,120.1689 -6.6568387e-006,120.1759 0.31247526,120.1829 0.49998504,120.1898 0.65624821,120.1968 0.53127956,120.2038 0.093770236,120.2107 0.031248633,120.2177 0.093752161,120.2246 -3.4479096e-006,120.2316 0.093741231,120.2386 0.093758278,120.2455 5.9231957e-006,120.2525 -1.7033809e-006,120.2595 8.8996427e-007,120.2664 -1.8564872e-006,120.2734 0.12498948,120.2804 0.09377905,120.2873 0.093785949,120.2943 0.093716569,120.3012 0.031219373,120.3082 0.34374583,120.3152 0.5624969,120.3221 0.34376666,120.3291 -9.2835562e-006,120.3361 0.1875042,120.3430 0.53131104,120.3500 0.53130084,120.3570 0.31243959,120.3639 -5.6539826e-005,120.3709 1.4036513e-005,120.3779 3.9788927e-007,120.3848 -1.5630218e-005,120.3918 0.59372389,120.3988 1.0312212,120.4058 1.4999622,120.4127 1.4062753,120.4197 0.843786,120.4267 0.68751961,120.4336 0.28128186,120.4406 0.37508082,120.4476 0.7501139,120.4545 1.1562059,120.4615 0.59361768,120.4685 0.03121705,120.4754 1.1637092e-005,120.4824 -1.3067654e-005,120.4894 0.18747309,120.4964 0.34374982,120.5033 0.18752767,120.5103 1.0449021e-005,120.5173 -1.8902374e-006,120.5242 -2.8890365e-006,120.5312 1.3447492e-005,120.5382 0.18761095,120.5452 0.50011981,120.5521 0.65627128,120.5591 0.65621352,120.5661 0.59373093,120.5730 0.7812866,120.5800 0.68735182,120.5870 0.031127248,120.5940 3.0372034e-005,120.6009 1.0220688e-005,120.6079 0.09380351,120.6149 0.21880174,120.6219 0.43752813,120.6288 0.90617591,120.6358 1.3749441,120.6428 1.6250519,120.6498 0.87497598,120.6567 0.031202851,120.6637 0.031241737,120.6707 5.0755669e-005,120.6777 0.18755746,120.6846 0.18746752,120.6916 0.24995312,120.6986 0.21872941,120.7056 0.093753532,120.7125 -1.2797855e-006,120.7195 -1.729685e-006,120.7265 0.093746662,120.7335 0.093753554,120.7405 6.5492549e-007,120.7474 5.3665949e-006,120.7544 0.53137934,120.7614 1.6563263,120.7684 1.9061781,120.7753 1.6873809,120.7823 0.49994072,120.7893 0.18753965,120.7963 -5.4151583e-006,120.8033 0.34373149,120.8102 0.50001448,120.8172 0.40631634,120.8242 0.31254885,120.8312 0.34372056,120.8382 0.18746172,120.8451 0.28129345,120.8521 0.4999865,120.8591 0.1874343,120.8661 -2.1194865e-006,120.8731 5.9332956e-007,120.8801 -2.5369556e-007,120.8870 4.2144049e-007,120.8940 0.093751885,120.9010 0.21874979,120.9080 0.15625121,120.9150 0.031251181,120.9220 0.031279765,120.9289 0.09373989,120.9359 -3.0645373e-005,120.9429 9.075392e-006,120.9499 -5.6543904e-006,120.9569 0.031251095,120.9639 0.28125605,120.9708 0.15631171,120.9778 0.5938924,120.9848 1.562603,120.9918 1.7812564,120.9988 1.2811395,121.0058 0.53114212,121.0127 0.40622786,121.0197 0.34374544,121.0267 0.28118989,121.0337 0.68788707,121.0407 5.876092,121.0477 16.126684,121.0547 31.813316,121.0617 34.77961,121.0686 24.09236,121.0756 20.09436,121.0826 26.813147,121.0896 27.375238,121.0966 25.593996,121.1036 33.845482,121.1106 62.815495,121.1176 81.656738,121.1245 65.841026,121.1315 32.496525,121.1385 7.9984484,121.1455 2.7811749,121.1525 1.3123697,121.1595 0.71872282,121.1665 0.87503129,121.1735 0.25005451,121.1805 0.031258412,121.1875 0.031240612,121.1944 3.6986787e-006,121.2014 0.093843028,121.2084 0.40628073,121.2154 0.28114897,121.2224 -3.3069351e-005,121.2294 -5.5208634e-006,121.2364 0.49996129,121.2434 0.78126645,121.2504 0.40629232,121.2574 0.31258306,121.2644 0.59379178,121.2714 0.37492749,121.2784 0.093695112,121.2853 0.12499211,121.2923 0.15625341,121.2993 0.12498924,121.3063 0.31249043,121.3133 0.34375194,121.3203 0.18751715,121.3273 -2.1408267e-005,121.3343 0.40622649,121.3413 1.0000181,121.3483 1.3749895,121.3553 0.99999583,121.3623 0.3750158,121.3693 0.031341083,121.3763 0.50013924,121.3833 0.78124744,121.3903 0.4998709,121.3973 0.093675889,121.4043 -9.6237761e-007,121.4113 2.2666499e-007,121.4183 5.579243e-008,121.4253 0.031275023,121.4323 0.12497874,121.4393 0.031285618,121.4463 0.40630546,121.4533 0.65623927,121.4602 0.78129292,121.4672 0.62499785,121.4742 0.21864171,121.4812 2.8790604e-005,121.4882 0.37508157,121.4952 0.37500763,121.5022 0.59374601,121.5092 0.31240577,121.5162 -5.2042604e-005,121.5232 4.2180629e-005,121.5302 0.18754582,121.5372 0.34382525,121.5442 0.49993256,121.5512 0.21865118,121.5583 0.34377977,121.5653 0.21872976,121.5723 0.18750387,121.5793 0.40631163,121.5863 0.28126964,121.5933 0.5937953,121.6003 1.7501227,121.6073 2.6874621,121.6143 1.7499151,121.6213 1.1875398,121.6283 1.0937098,121.6353 0.37488219,121.6423 0.21871184,121.6493 0.28127366,121.6563 0.43750802,121.6633 0.50000542,121.6703 0.68763947,121.6773 0.96899158,121.6843 1.1561841,121.6913 0.65601283,121.6983 0.37493896,121.7053 0.1875087,121.7123 0.093737535,121.7193 -1.9681242e-005,121.7263 5.1426996e-006,121.7334 -8.8820468e-007,121.7404 -1.5903653e-006,121.7474 7.2502512e-006,121.7544 -2.7412494e-005,121.7614 0.062645592,121.7684 0.84389663,121.7754 1.0311742,121.7824 0.74995834,121.7894 0.53120208,121.7964 0.2812067,121.8034 0.1874848,121.8104 0.093712755,121.8174 -9.3850476e-006,121.8245 -1.1293589e-005,121.8315 0.031345949,121.8385 0.78144091,121.8455 1.7189567,121.8525 2.5312617,121.8595 1.4684238,121.8665 1.0935569,121.8735 0.65625668,121.8805 0.46875465,121.8875 0.093761474,121.8946 4.673203e-006,121.9016 -1.0058202e-005,121.9086 0.093749829,121.9156 1.0744089e-005,121.9226 -7.0565698e-006,121.9296 0.093750805,121.9366 0.031248268,121.9436 0.031315438,121.9507 0.68758208,121.9577 0.99997729,121.9647 0.71866268,121.9717 -4.2137734e-005,121.9787 1.5459538e-005,121.9857 -1.9698808e-005,121.9927 0.34378731,121.9997 1.2188206,122.0068 1.3437283,122.0138 1.7815106,122.0208 3.4377692,122.0278 4.7187457,122.0348 4.8440719,122.0418 5.6882229,122.0488 11.532408,122.0559 19.625553,122.0629 57.038841,122.0699 169.79483,122.0769 245.59717,122.0839 198.42746,122.0909 95.864754,122.0980 77.349388,122.1050 228.61769,122.1120 452.73529,122.1190 471.20605,122.1260 270.78802,122.1331 82.018326,122.1401 24.654793,122.1471 21.406382,122.1541 14.624002,122.1611 5.8741674,122.1681 2.3121555,122.1752 1.1248016,122.1822 0.43751568,122.1892 0.53122836,122.1962 0.31245992,122.2032 0.28122774,122.2103 0.12496413,122.2173 0.21875635,122.2243 0.50001693,122.2313 0.31251183,122.2383 0.12500539,122.2454 0.40630049,122.2524 0.40619564,122.2594 0.12494697,122.2664 0.18752809,122.2735 1.0312543,122.2805 0.87496811,122.2875 0.46879816,122.2945 0.500076,122.3015 0.68751818,122.3086 1.3124329,122.3156 0.87493843,122.3226 0.53125554,122.3296 0.343759,122.3367 0.12500533,122.3437 0.5937376,122.3507 1.4062858,122.3577 0.93751496,122.3648 0.43746561,122.3718 0.56245774,122.3788 1.1874816,122.3858 1.125031,122.3929 0.71870679,122.3999 0.09393236,122.4069 0.93783456,122.4139 2.0001185,122.4210 1.9998869,122.4280 0.84339184,122.4350 0.093577899,122.4420 0.18754062,122.4491 0.093759552,122.4561 0.31248879,122.4631 0.6250326,122.4701 1.156441,122.4772 2.0625598,122.4842 1.5310748,122.4912 0.2811524,122.4983 2.7927297e-007,122.5053 0.34373972,122.5123 0.56250107,122.5193 0.49999982,122.5264 0.093758643,122.5334 0.68752974,122.5404 0.93755859,122.5475 1.3437501,122.5545 1.5624878,122.5615 1.5312663,122.5686 0.74992222,122.5756 0.18746957,122.5826 2.1715527e-005,122.5896 6.5560534e-006,122.5967 0.18752342,122.6037 0.28122109,122.6107 0.18750423,122.6178 0.18750653,122.6248 0.093731172,122.6318 0.093756244,122.6389 -1.0765223e-006,122.6459 -5.2765658e-006,122.6529 0.093741626,122.6600 0.093758233,122.6670 6.0642551e-006,122.6740 -1.9057635e-006,122.6811 0.093741603,122.6881 3.5490124e-005,122.6951 0.34374627,122.7022 0.31246895,122.7092 0.1875,122.7162 0.031321157,122.7233 0.40630627,122.7303 0.65628904,122.7373 1.0000019,122.7444 1.0936433,122.7514 0.59368795,122.7585 0.18749675,122.7655 1.4713212e-005,122.7725 -2.9393127e-006,122.7796 -2.9572229e-006,122.7866 1.4769475e-005,122.7936 0.09377072,122.8007 0.093729146,122.8077 -1.4211598e-005,122.8147 8.8044555e-007,122.8218 0.031289067,122.8288 0.18751717,122.8359 0.12494471,122.8429 0.34372342,122.8499 0.50000334,122.8570 0.31251878,122.8640 -9.8029989e-007,122.8711 0.18748343,122.8781 0.18751481,122.8851 9.7999646e-006,122.8922 -1.5478631e-006,122.8992 -3.6094725e-006,122.9063 1.5987011e-005,122.9133 0.093770705,122.9203 0.46873844,122.9274 0.40619877,122.9344 0.62495732,122.9415 0.75002331,122.9485 0.31253633,122.9555 0.031266689,122.9626 0.031228177,122.9696 0.34389457,122.9767 1.0314536,122.9837 1.7812992,122.9908 1.6561879,122.9978 0.9061327,123.0048 0.31235591,123.0119 0.28116626,123.0189 0.53126168,123.0260 0.31254482,123.0330 0.65620607,123.0401 1.1253633,123.0471 8.4383125,123.0541 25.47073,123.0612 46.25201,123.0682 49.500343,123.0753 41.155617,123.0823 32.998692,123.0894 24.749325,123.0964 25.53182,123.1035 37.814743,123.1105 62.408894,123.1176 78.282227,123.1246 75.529892,123.1316 58.560204,123.1387 39.71682,123.1457 19.997992,123.1528 5.5925174,123.1598 1.530919,123.1669 0.7812413,123.1739 0.9063741,123.1810 1.0936413,123.1880 0.56240731,123.1951 0.34372663,123.2021 0.031183491,123.2092 0.28126889,123.2162 0.28122923,123.2233 0.093757056,123.2303 0.28137508,123.2374 0.93759727,123.2444 0.93740082,123.2515 0.28113431,123.2585 -1.540734e-005,123.2656 1.4930373e-005,123.2726 0.34378004,123.2797 0.59374911,123.2867 0.34371784,123.2938 0.031239778,123.3008 4.3189025e-006,123.3079 0.093748584,123.3149 1.3475066e-006,123.3220 -4.0196132e-006,123.3290 0.031306382,123.3361 0.18752959,123.3431 0.12493549,123.3502 0.09372583,123.3572 0.31250891,123.3643 0.18748853,123.3713 0.12500089,123.3784 0.03124691,123.3855 0.18747428,123.3925 0.31249979,123.3996 0.18752658,123.4066 1.2626583e-005,123.4137 -3.3776894e-006,123.4207 8.8333496e-007,123.4278 -1.5541994e-007,123.4348 -2.6173706e-007,123.4419 1.2024653e-006,123.4490 -4.5484303e-006,123.4560 1.6992391e-005,123.4631 0.093773291,123.4701 0.093726493,123.4772 -1.6000819e-005,123.4842 8.3661627e-007,123.4913 0.031257063,123.4983 0.40627819,123.5054 0.46873033,123.5125 0.093728259,123.5195 1.2180299e-005,123.5266 0.093738146,123.5336 0.46873611,123.5407 0.59376276,123.5478 0.25000757,123.5548 0.093734376,123.5619 0.093782134,123.5689 0.50004029,123.5760 0.56247169,123.5830 0.031239269,123.5901 0.40636349,123.5972 0.81257892,123.6042 0.53115022,123.6113 0.093587749,123.6183 0.81246281,123.6254 1.3751743,123.6325 1.6251261,123.6395 1.0312234,123.6466 0.49996084,123.6537 0.34374717,123.6607 0.5937919,123.6678 0.90626705,123.6748 1.1874396,123.6819 1.0623679,123.6890 0.49995345,123.6960 0.15631303,123.7031 0.12504055,123.7102 0.46875146,123.7172 0.37494615,123.7243 0.21870233,123.7313 0.50000596,123.7384 0.53130692,123.7455 0.71882349,123.7525 0.49993643,123.7596 0.5936721,123.7667 1.343767,123.7737 0.96878988,123.7808 0.59385163,123.7879 0.56264406,123.7949 1.250041,123.8020 2.2498541,123.8091 2.4374151,123.8161 1.5312059,123.8232 0.31245333,123.8303 0.093769081,123.8373 2.6838331e-006,123.8444 -1.3014439e-005,123.8515 0.34372398,123.8585 0.56249732,123.8656 0.34378672,123.8727 0.18753488,123.8797 0.093730465,123.8868 -1.6131044e-005,123.8939 2.740227e-006,123.9009 5.1716588e-006,123.9080 0.03124027,123.9151 0.093772061,123.9221 0.34376228,123.9292 0.21880063,123.9363 0.56266356,123.9433 1.0626271,123.9504 1.4062309,123.9575 1.218569,123.9646 0.65612215,123.9716 0.093716606,123.9787 0.3437334,123.9858 0.71874547,123.9928 0.71874875,123.9999 0.59372938,124.0070 1.0312262,124.0141 0.96876538,124.0211 0.50002897,124.0282 1.7392049e-005,124.0353 0.18747467,124.0423 1.2813413,124.0494 4.469142,124.0565 7.6881771,124.0636 10.063292,124.0706 12.656547,124.0777 18.282942,124.0848 48.691818,124.0919 88.658417,124.0989 93.184967,124.1060 58.027702,124.1131 40.687954,124.1202 86.66362,124.1272 168.66238,124.1343 179.30841,124.1414 108.24125,124.1485 36.339382,124.1555 13.905852,124.1626 9.7809019,124.1697 5.8436151,124.1768 3.2500727,124.1838 1.4686735,124.1909 0.90616071,124.1980 0.71869195,124.2051 0.6875217,124.2121 0.4999778,124.2192 0.71872586,124.2263 0.5624696,124.2334 0.18747884,124.2405 0.12496755,124.2475 0.34375411,124.2546 0.18756132,124.2617 0.3749702,124.2688 0.40625831,124.2759 0.43751279,124.2829 0.31253147,124.2900 0.37502781,124.2971 0.37493044,124.3042 0.34369639,124.3113 0.093872242,124.3183 1.2813351,124.3254 1.2498868,124.3325 1.1561868,124.3396 0.78124189,124.3467 0.65623295,124.3537 0.46889797,124.3608 0.87520278,124.3679 0.96861553,124.3750 0.56231743,124.3821 0.1875186,124.3892 0.18754058,124.3962 0.18746056,124.4033 -3.8880869e-005,124.4104 3.8973922e-005,124.4175 0.37509504,124.4246 0.81251299,124.4316 0.624874,124.4387 0.96864617,124.4458 1.5312481,124.4529 0.96881849,124.4600 3.8301601e-005,124.4671 0.12509976,124.4742 0.40628439,124.4812 0.18737501,124.4883 -6.0074894e-006,124.4954 0.093749501,124.5025 7.9875472e-006,124.5096 0.50001633,124.5167 0.28119785,124.5238 0.87503755,124.5308 1.0625218,124.5379 0.1874941,124.5450 0.28129825,124.5521 0.43751675,124.5592 0.43742958,124.5663 0.093692586,124.5734 0.28127044,124.5805 1.0937711,124.5875 1.1249857,124.5946 0.46873927,124.6017 0.031259939,124.6088 -7.3345223e-007,124.6159 -3.096703e-006,124.6230 1.3121254e-005,124.6301 0.093802385,124.6372 0.18749271,124.6443 0.18745109,124.6513 0.43748671,124.6584 0.7812317,124.6655 0.65624577,124.6726 0.37523013,124.6797 1.3441041,124.6868 1.937427,124.6939 1.0934511,124.7010 0.71863961,124.7081 0.53125274,124.7152 0.37497979,124.7223 0.18754427,124.7293 0.50008875,124.7364 0.49990124,124.7435 0.21865311,124.7506 0.37502167,124.7577 0.90637547,124.7648 1.5626047,124.7719 1.4999386,124.7790 0.78113288,124.7861 0.28116441,124.7932 0.34379613,124.8003 0.87515891,124.8074 1.8125545,124.8145 1.9061804,124.8216 1.1561317,124.8287 -7.1819581e-005,124.8358 0.093771443,124.8428 1.4687768,124.8499 1.5312226,124.8570 0.21873365,124.8641 0.12497515,124.8712 0.93740439,124.8783 1.5000058,124.8854 1.0938354,124.8925 0.43753919,124.8996 0.093848042,124.9067 0.5000971,124.9138 0.56245625,124.9209 0.31239313,124.9280 -5.4116037e-005,124.9351 3.8753573e-005,124.9422 0.18755834,124.9493 0.34373868,124.9564 0.49992543,124.9635 0.31248733,124.9706 0.031270273,124.9777 -6.9278531e-006,124.9848 0.218769,124.9919 0.75001055,124.9990 0.84374243,125.0061 0.40624464,125.0132 0.65631413,125.0203 2.0002079,125.0274 4.0938859,125.0345 5.6561975,125.0416 5.0621815,125.0487 2.062341,125.0558 1.31262,125.0629 5.4069386,125.0700 19.876074,125.0771 29.625324,125.0842 23.624163,125.0913 16.436594,125.0984 19.312943,125.1055 26.814093,125.1126 30.188314,125.1197 24.186773,125.1268 16.155542,125.1339 13.4997,125.1410 10.437202,125.1481 6.8121052,125.1552 3.9372294,125.1624 2.530977,125.1695 0.62477964,125.1766 0.031248372,125.1837 -3.898218e-006,125.1908 0.093762293,125.1979 0.093742967,125.2050 -2.2406071e-005,125.2121 0.18748957,125.2192 0.28123719,125.2263 0.62500739,125.2334 0.46881127,125.2405 0.28126007,125.2476 0.1874889,125.2547 0.18748654,125.2618 -2.6823038e-005,125.2689 0.1562506,125.2760 0.09377788,125.2832 0.28124166,125.2903 0.2187279,125.2974 0.093761593,125.3045 -1.8197315e-007,125.3116 -8.117679e-007,125.3187 3.4293005e-006,125.3258 -1.2906295e-005,125.3329 4.8199072e-005,125.3400 0.31258464,125.3471 0.56255484,125.3542 0.84371543,125.3614 0.28113526,125.3685 -4.0496143e-005,125.3756 3.3012984e-005,125.3827 0.093748577,125.3898 -2.7390275e-005,125.3969 0.062507883,125.4040 0.37498099,125.4111 0.50000298,125.4182 0.37507221,125.4254 0.46881059,125.4325 0.49995267,125.4396 0.09368328,125.4467 -3.2635362e-006,125.4538 7.4988071e-007,125.4609 2.6426241e-007,125.4680 -1.8071114e-006,125.4751 0.031254742,125.4823 0.031276088,125.4894 0.093772843,125.4965 0.093718991,125.5036 -2.8525063e-005,125.5107 1.5474016e-005,125.5178 0.1250091,125.5249 0.24999508,125.5321 0.59384859,125.5392 1.5625907,125.5463 1.6561577,125.5534 0.93748587,125.5605 0.5937447,125.5676 0.53111047,125.5748 0.56256282,125.5819 0.78142083,125.5890 1.062555,125.5961 0.74991524,125.6032 0.43742409,125.6103 0.68747216,125.6175 0.40621242,125.6246 0.093773827,125.6317 0.37501606,125.6388 0.49995863,125.6459 0.1874925,125.6530 0.093779027,125.6602 0.46870625,125.6673 1.1249828,125.6744 1.031267,125.6815 0.34377706,125.6886 0.65631962,125.6958 1.1875552,125.7029 1.312463,125.7100 0.7499525,125.7171 0.49995795,125.7242 -1.834865e-006,125.7314 0.09377443,125.7385 0.28127745,125.7456 0.40624616,125.7527 0.093693554,125.7598 -3.0413078e-006,125.7670 -1.0525905e-005,125.7741 0.53126037,125.7812 1.0625527,125.7883 0.74996442,125.7955 0.18746321,125.8026 0.093770199,125.8097 -1.3200985e-006,125.8168 -3.1507459e-006,125.8239 0.093725838,125.8311 0.34371731,125.8382 0.50000596,125.8453 0.21881689,125.8524 0.56255317,125.8596 0.78126276,125.8667 0.74997389,125.8738 0.28124854,125.8809 0.18747573,125.8881 0.031214913,125.8952 0.031244095,125.9023 0.3124817,125.9094 0.312502,125.9166 0.68748564,125.9237 1.2187415,125.9308 0.9687804,125.9379 0.18750867,125.9451 0.40624028,125.9522 0.21876909,125.9593 6.7885958e-006,125.9665 -6.6759308e-006,125.9736 0.18747734,125.9807 0.56247652,125.9878 0.7812469,125.9950 0.75001878,126.0021 0.53126961,126.0092 0.50000644,126.0164 0.21874759,126.0235 0.031276427,126.0306 0.1875843,126.0377 0.56247568,126.0449 0.31244889,126.0520 0.56257242,126.0591 1.0003991,126.0663 3.9699128,126.0734 8.969388,126.0805 10.155828,126.0877 12.468137,126.0948 19.094965,126.1019 48.314899,126.1090 65.749977,126.1162 54.685471,126.1233 26.841902,126.1304 10.655504,126.1376 9.343751,126.1447 7.2817106,126.1518 6.3440585,126.1590 2.8120623,126.1661 1.093412,126.1732 1.0312052,126.1804 0.93737328,126.1875 0.46868193,126.1946 0.18758887,126.2018 0.34388518,126.2089 0.49994779,126.2160 0.18736039,126.2232 -1.4470806e-005,126.2303 0.18760934,126.2374 1.3439976,126.2446 2.9063723,126.2517 2.6247644,126.2588 1.3436213,126.2660 1.4687155,126.2731 1.1248695,126.2803 0.71873915,126.2874 0.34378663,126.2945 0.093768299,126.3017 -1.4344457e-005,126.3088 0.56245786,126.3159 1.0936923,126.3231 1.3749862,126.3302 0.90630764,126.3374 0.21887155,126.3445 0.40641198,126.3516 0.9688077,126.3588 0.78118598,126.3659 0.34359264,126.3730 -4.5015866e-005,126.3802 0.093802974,126.3873 0.12496274,126.3945 -3.4108281e-005,126.4016 0.093757756,126.4087 0.093806736,126.4159 0.37513813,126.4230 0.65631932,126.4302 0.49985436,126.4373 0.093633443,126.4444 0.031253621,126.4516 -3.6291425e-007,126.4587 6.0079643e-008,126.4659 1.2263018e-007,126.4730 -5.5064351e-007,126.4801 0.031244677,126.4873 0.093751363,126.4944 7.2301955e-006,126.5016 -9.8237551e-006,126.5087 0.21885736,126.5159 0.68767339,126.5230 1.1250067,126.5301 2.4061062,126.5373 1.9060953,126.5444 0.87496936,126.5516 0.40629002,126.5587 0.093746707,126.5659 0.093783349,126.5730 0.40640649,126.5802 0.78138071,126.5873 1.156121,126.5944 0.90607506,126.6016 0.37500626,126.6087 0.093776852,126.6159 0.18745697,126.6230 0.43746823,126.6302 0.46877143,126.6373 0.87511909,126.6445 2.000201,126.6516 2.7499948,126.6588 1.4060228,126.6659 0.74988407,126.6731 0.43750662,126.6802 0.43752035,126.6873 0.3437753,126.6945 0.31248564,126.7016 0.3437342,126.7088 0.18751298,126.7159 1.1517261e-005,126.7231 -5.7709626e-006,126.7302 0.093735814,126.7374 0.21875,126.7445 0.21877235,126.7517 0.40629202,126.7588 0.40625569,126.7660 0.53121585,126.7731 1.218758,126.7803 1.5625242,126.7874 1.0625135,126.7946 0.62517655,126.8017 1.0938349,126.8089 0.87476611,126.8160 0.21866931,126.8232 1.2500669,126.8303 1.9999528,126.8375 0.93746507,126.8446 0.5313617,126.8518 1.0001987,126.8590 1.6561764,126.8661 1.0310471,126.8733 0.49997023,126.8804 0.31249887,126.8876 0.093753032,126.8947 0.093736082,126.9019 0.18755436,126.9090 0.40642214,126.9162 0.96879888,126.9233 0.93733764,126.9305 0.18739396,126.9376 5.0323483e-006,126.9448 -1.4489663e-006,126.9520 7.6321516e-007,126.9591 -1.6039053e-006,126.9663 5.652751e-006,126.9734 -2.1008462e-005,126.9806 7.8386263e-005,126.9877 0.40635055,126.9949 0.40622249,127.0020 0.21864985,127.0092 0.093686618,127.0164 0.34368739,127.0235 0.62524498,127.0307 3.8132603,127.0378 7.2504086,127.0450 9.0935926,127.0521 13.687357,127.0593 18.625082,127.0665 19.906309,127.0736 28.003042,127.0808 74.381836,127.0879 125.87897,127.0951 122.9652,127.1023 72.43087,127.1094 30.996937,127.1166 18.562449,127.1237 15.500013,127.1309 11.468673,127.1381 9.6870537,127.1452 8.3115311,127.1524 4.5623069,127.1595 4.469089,127.1667 3.4686737,127.1739 1.6560006,127.1810 0.43742394,127.1882 0.093710072,127.1953 0.62500918,127.2025 0.4375197,127.2097 0.90620697,127.2168 1.0000229,127.2240 0.81252658,127.2312 0.093762137,127.2383 -5.4664288e-006,127.2455 0.031295933,127.2527 0.50004947,127.2598 0.53123373,127.2670 0.2811884,127.2741 0.4999471,127.2813 0.75001365,127.2885 0.75004423,127.2956 0.34374419,127.3028 0.56245732,127.3100 0.96872169,127.3171 1.0313467,127.3243 0.68769425,127.3315 0.62499619,127.3386 0.31232426,127.3458 -6.6426881e-005,127.3530 0.031259205,127.3601 0.18749726,127.3673 0.3125959,127.3745 0.31252593,127.3816 0.28126067,127.3888 0.50003147,127.3960 0.34362954,127.4031 -2.3909106e-005,127.4103 0.18756764,127.4175 0.31253394,127.4246 0.53132176,127.4318 0.87508917,127.4390 1.1562335,127.4461 0.71856374,127.4533 -9.1390481e-005,127.4605 0.093748927,127.4677 0.37503439,127.4748 0.68761867,127.4820 0.81250793,127.4892 0.49988756,127.4963 0.31245366,127.5035 0.28126046,127.5107 0.25003785,127.5178 0.34374827,127.5250 0.31255603,127.5322 0.53132641,127.5394 0.49998805,127.5465 0.87494433,127.5537 0.49992514,127.5609 0.093768142,127.5680 0.34376732,127.5752 0.74999869,127.5824 0.49998599,127.5896 0.093721323,127.5967 -1.2139366e-005,127.6039 0.40628934,127.6111 0.49998063,127.6183 0.18746912,127.6254 1.693991e-005,127.6326 -4.4830254e-006,127.6398 9.9107285e-007,127.6470 5.1908592e-007,127.6541 -3.0677015e-006,127.6613 1.1752511e-005,127.6685 0.18755099,127.6757 0.50002652,127.6828 0.49996462,127.6900 0.28120819,127.6972 0.062488612,127.7044 0.40621316,127.7115 1.2187934,127.7187 1.343845,127.7259 0.9688555,127.7331 1.3750772,127.7402 1.1560576,127.7474 0.093623102,127.7546 0.093783721,127.7618 2.3190612e-005,127.7690 0.18757199,127.7761 0.31247678,127.7833 0.18742216,127.7905 0.31251404,127.7977 0.4375439,127.8049 0.59373355,127.8120 0.81246907,127.8192 0.53127712,127.8264 0.43768817,127.8336 1.2188632,127.8408 1.0311065,127.8479 0.37487838,127.8551 0.093706787,127.8623 0.093809411,127.8695 0.49999824,127.8767 0.28114396,127.8838 0.31248176,127.8910 0.31250873,127.8982 0.093815833,127.9054 0.31263691,127.9126 0.65632588,127.9197 0.84366477,127.9269 0.53121769,127.9341 0.31244829,127.9413 0.031165468,127.9485 1.2940466e-005,127.9557 2.4461933e-006,127.9628 0.093805715,127.9700 1.1877846,127.9772 3.7814767,127.9844 4.4061322,127.9916 2.9372351,127.9988 1.0310916,128.0059 0.37498087,128.0131 -1.1295168e-005,128.0203 0.093742512,128.0275 0.09378963,128.0347 0.53134918,128.0419 2.93753,128.0491 4.5625138,128.0562 6.3124757,128.0634 7.9379864,128.0706 11.969885,128.0778 19.876564,128.0850 35.50148,128.0922 46.437958,128.0994 50.406101,128.1066 85.231346,128.1137 335.57123,128.1209 738.18896,128.1281 829.7049,128.1353 524.02209,128.1425 179.22362,128.1497 58.619125,128.1569 36.373596,128.1641 26.218021,128.1713 17.312103,128.1784 9.968174,128.1856 4.1870127,128.1928 2.0622911,128.2000 1.4686512,128.2072 1.1874571,128.2144 0.87502068,128.2216 1.0000372,128.2288 0.50008661,128.2360 0.46871364,128.2432 0.34365198,128.2504 0.62494493,128.2575 1.4062015,128.2647 1.1563045,128.2719 0.62514538,128.2791 0.4687995,128.2863 0.5312317,128.2935 1.3750165,128.3007 1.4686778,128.3079 0.62497687,128.3151 0.37494892,128.3223 0.68755794,128.3295 1.9064424,128.3367 2.1874204,128.3439 0.96858042,128.3511 0.21871313,128.3582 0.90622503,128.3654 1.437499,128.3726 0.78128141,128.3798 0.50001544,128.3870 0.093767963,128.3942 0.09377037,128.4014 0.40623134,128.4086 0.59386981,128.4158 0.9376778,128.4230 1.1249435,128.4302 0.87477028,128.4374 0.40626881,128.4446 0.8438642,128.4518 0.74990797,128.4590 0.18741047,128.4662 0.56246573,128.4734 0.50004512,128.4806 0.031288993,128.4878 0.093748301,128.4950 0.31252384,128.5022 0.53122008,128.5094 0.3124631,128.5166 0.18751673,128.5238 2.779193e-006,128.5310 -5.752614e-006,128.5382 0.093742527,128.5454 0.093757927,128.5526 3.4381144e-006,128.5598 0.062508307,128.5670 0.031239549,128.5742 3.1212039e-005,128.5814 0.56263644,128.5886 1.0937711,128.5958 0.74989963,128.6030 0.31242853,128.6102 0.031231664,128.6174 0.81251335,128.6246 0.96890903,128.6318 1.062634,128.6390 0.78109384,128.6462 0.28109482,128.6534 0.3437511,128.6606 0.50004703,128.6678 0.34375513,128.6750 0.31248444,128.6822 0.06246949,128.6894 0.1874679,128.6966 0.18753289,128.7038 0.031262919,128.7110 -1.4734867e-005,128.7182 3.5146716e-006,128.7254 6.7726029e-007,128.7326 -6.2243944e-006,128.7399 2.4221981e-005,128.7471 0.28134978,128.7543 1.0938493,128.7615 1.3124131,128.7687 0.84362674,128.7759 0.5937565,128.7831 0.18749422,128.7903 0.031266749,128.7975 0.18756153,128.8047 0.34379527,128.8119 0.34367162,128.8191 -6.771498e-005,128.8263 1.3516101e-005,128.8335 0.18751207,128.8408 0.84384722,128.8480 1.5313313,128.8552 1.5936915,128.8624 0.74989223,128.8696 -3.375049e-005,128.8768 2.2653267e-005,128.8840 0.093767941,128.8912 0.093730256,128.8984 -1.3831715e-005,128.9056 3.2623871e-007,128.9128 0.093736552,128.9201 0.24999185,128.9273 0.31250253,128.9345 0.3124902,128.9417 0.21886992,128.9489 1.1250503,128.9561 0.81237435,128.9633 0.2187095,128.9705 0.31246576,128.9777 0.74996835,128.9850 0.62506825,128.9922 0.12502103,128.9994 0.34366837,129.0066 0.8749668,129.0138 0.87513733,129.0210 0.90623522,129.0282 1.0314569,129.0354 3.969717,129.0427 10.063512,129.0499 21.847256,129.0571 93.391876,129.0643 276.33267,129.0715 371.27957,129.0787 272.01187,129.0859 110.9229,129.0932 40.715996,129.1004 29.562237,129.1076 24.374271,129.1148 36.314388,129.1220 67.064713,129.1292 75.560936,129.1365 48.62154,129.1437 18.71719,129.1509 8.2496042,129.1581 3.6559114,129.1653 1.1874197,129.1725 0.40631276,129.1798 1.0938396,129.1870 0.87486994,129.1942 0.062482182,129.2014 0.37507433,129.2086 0.53123456,129.2159 0.15618129,129.2231 0.15625809,129.2303 0.1249877,129.2375 0.18748172,129.2447 0.062509246,129.2519 0.093739815,129.2592 0.062508658,129.2664 0.062489778,129.2736 0.46876997,129.2808 0.8750332,129.2881 0.74998456,129.2953 0.062464785,129.3025 0.03126606,129.3097 0.40620583,129.3169 0.87495381,129.3242 0.65628797,129.3314 0.53134012,129.3386 0.40640265,129.3458 0.74995774,129.3530 0.49984995,129.3603 0.28121302,129.3675 0.1875241,129.3747 0.28128532,129.3819 0.31248581,129.3892 0.62494075,129.3964 0.90634918,129.4036 1.1563044,129.4108 0.62491488,129.4181 0.37504721,129.4253 0.71879184,129.4325 0.78118521,129.4397 0.37492052,129.4470 0.34377101,129.4542 0.96886545,129.4614 1.2813716,129.4686 1.6249965,129.4759 1.6562946,129.4831 2.468771,129.4903 1.656034,129.4975 -9.6804026e-005,129.5048 2.3556728e-005,129.5120 0.34374294,129.5192 0.31250441,129.5264 0.031248609,129.5337 0.031252719,129.5409 0.093744501,129.5481 0.093771562,129.5554 0.18759486,129.5626 0.5626359,129.5698 0.74997044,129.5770 0.37487772,129.5843 0.46870017,129.5915 0.687437,129.5987 0.37500098,129.6060 0.28133217,129.6132 0.68755281,129.6204 0.74994582,129.6276 0.31243861,129.6349 -1.4030324e-005,129.6421 0.37494776,129.6493 1.1874609,129.6566 1.2813389,129.6638 0.96894169,129.6710 0.84375447,129.6783 0.40611896,129.6855 0.093705319,129.6927 0.031234151,129.7000 2.4880779e-005,129.7072 0.18760397,129.7144 0.43755275,129.7217 0.34365806,129.7289 0.28117368,129.7361 0.34373626,129.7434 0.31252873,129.7506 0.1875592,129.7578 0.34377867,129.7651 0.499917,129.7723 0.56246847,129.7795 1.5625263,129.7868 1.0937477,129.7940 0.28127652,129.8012 0.28120416,129.8085 0.34372571,129.8157 0.50010985,129.8229 0.8750369,129.8302 0.84365761,129.8374 0.49993759,129.8446 0.31250033,129.8519 0.18751349,129.8591 0.31249779,129.8664 0.18751687,129.8736 4.5461352e-006,129.8808 0.18749626,129.8881 0.187502,129.8953 0.031251948,129.9025 -1.350065e-006,129.9098 5.7144412e-006,129.9170 0.093731925,129.9243 0.71874946,129.9315 0.96873045,129.9387 0.53132331,129.9460 0.4063586,129.9532 0.53117037,129.9605 0.5311901,129.9677 0.50000054,129.9749 0.093744524,129.9822 0.124989,129.9894 0.43751547,129.9967 1.4688282,130.0039 1.6562113,130.0111 1.0936649,130.0184 0.34375194,130.0256 0.34375328,130.0329 0.49996883,130.0401 1.8125416,130.0473 3.5000267,130.0546 3.5938406,130.0618 7.8762546,130.0691 23.158075,130.0763 33.437939,130.0836 35.531784,130.0908 64.53801,130.0980 148.25908,130.1053 188.84277,130.1125 133.11542,130.1198 50.024403,130.1270 27.156982,130.1343 50.721382,130.1415 61.625038,130.1488 46.529491,130.1560 23.217173,130.1632 28.409369,130.1705 65.848282,130.1777 86.343056,130.1850 60.464031,130.1922 22.496347,130.1995 5.9365063,130.2067 2.7500191,130.2140 3.6251631,130.2212 3.37484,130.2285 1.9686344,130.2357 1.1560946,130.2429 0.3124575,130.2502 0.062520377,130.2574 0.31249475,130.2647 0.49999276,130.2719 0.12503244,130.2792 0.28125751,130.2864 0.18745857,130.2937 0.40619278,130.3009 1.3124466,130.3082 2.1876154,130.3154 1.8438748,130.3227 0.87499464,130.3299 0.43751854,130.3372 0.62501109,130.3444 0.71874881,130.3517 0.62492073,130.3589 0.15626866,130.3662 0.31251562,130.3734 0.28126854,130.3807 0.4999651,130.3879 0.34364468,130.3952 0.37503704,130.4024 0.28125209,130.4097 0.15623952,130.4169 0.093740016,130.4242 0.031252924,130.4314 0.093799345,130.4387 0.31251454,130.4460 0.18745928,130.4532 0.093786456,130.4605 0.18749392,130.4677 0.12498376,130.4750 0.1876089,130.4822 0.90641934,130.4895 1.5311799,130.4967 1.1874238,130.5040 1.062597,130.5112 1.406424,130.5185 1.7500445,130.5258 1.156024,130.5330 0.49984404,130.5403 0.18741469,130.5475 -2.1267157e-005,130.5548 0.031254806,130.5620 0.093741752,130.5693 0.093753852,130.5765 0.062502004,130.5838 0.0625007,130.5911 0.031240562,130.5983 0.31248251,130.6056 0.50000542,130.6128 0.1875152,130.6201 0.34374356,130.6273 0.78123558,130.6346 0.84375083,130.6419 0.2812683,130.6491 9.4052157e-006,130.6564 -5.4034149e-006,130.6636 1.2208646e-005,130.6709 0.093790114,130.6782 0.18749577,130.6854 0.40622634,130.6927 0.71885931,130.6999 1.0000656,130.7072 0.78125262,130.7145 0.59375465,130.7217 0.53116614,130.7290 0.28115737,130.7362 -3.6612735e-005,130.7435 1.9599389e-005,130.7508 0.093747288,130.7580 0.093780324,130.7653 0.28128672,130.7725 0.56244081,130.7798 0.74995929,130.7871 0.5625236,130.7943 0.28144711,130.8016 0.9063583,130.8089 0.78107101,130.8161 0.93733394,130.8234 1.0312053,130.8307 1.2500128,130.8379 1.1250838,130.8452 1.2189524,130.8524 1.4375043,130.8597 0.78117967,130.8670 0.53117615,130.8742 0.15616196,130.8815 0.03126809,130.8888 -4.1563735e-006,130.8960 8.0268234e-007,130.9033 0.03124694,130.9106 0.093751155,130.9178 2.4440371e-006,130.9251 -6.4770296e-007,130.9324 1.4661639e-007,130.9396 6.1286755e-008,130.9469 -3.9180082e-007,130.9542 1.5060167e-006,130.9614 0.062496673,130.9687 0.21874559,130.9760 0.21875241,130.9832 0.15623167,130.9905 0.40624189,130.9978 0.3437745,131.0050 0.12500991,131.0123 -8.5034735e-006,131.0196 0.093748689,131.0268 0.062500499,131.0341 0.093754657,131.0414 0.031238416,131.0487 0.49996796,131.0559 1.4062364,131.0632 1.8753322,131.0705 3.8130784,131.0777 5.3755183,131.0850 9.1255283,131.0923 20.188438,131.0995 38.844662,131.1068 46.99939,131.1141 33.154842,131.1214 15.405595,131.1286 7.7184696,131.1359 5.7811794,131.1432 6.9063058,131.1504 4.3434978,131.1577 2.4687107,131.1650 2.6876688,131.1723 3.9998584,131.1795 4.9062271,131.1868 5.6874752,131.1941 3.5623434,131.2014 2.4374397,131.2086 1.5624812,131.2159 1.1874075,131.2232 0.093601026,131.2305 0.06255953,131.2377 0.4063223,131.2450 0.3749561,131.2523 0.18743733,131.2596 0.031224892,131.2668 3.8867722e-005,131.2741 0.40629771,131.2814 0.4374747,131.2887 0.18745962,131.2959 0.093735471,131.3032 1.5251906e-006,131.3105 4.9699147e-006,131.3178 0.093820833,131.3251 0.37507159,131.3323 0.43749651,131.3396 0.3437455,131.3469 0.34373844,131.3542 0.62492943,131.3614 0.71874934,131.3687 0.62499112,131.3760 0.21869846,131.3833 5.5635223e-006,131.3906 -1.4965581e-006,131.3978 4.2235305e-007,131.4051 -1.9276467e-007,131.4124 0.18749873,131.4197 0.46875545,131.4270 0.31248057,131.4342 0.43747306,131.4415 0.53124744,131.4488 0.71878004,131.4561 0.59376395,131.4634 0.34374455,131.4706 7.0294327e-006,131.4779 3.3157426e-006,131.4852 -2.0294292e-005,131.4925 0.031370871,131.4998 0.81260061,131.5071 0.34365982,131.5143 0.37487915,131.5216 0.40620163,131.5289 0.4062722,131.5362 0.37499058,131.5435 0.34374812,131.5507 0.31251779,131.5580 0.18750288,131.5653 0.34373671,131.5726 0.31251645,131.5799 0.18750492,131.5872 0.37497023,131.5945 0.68749499,131.6017 0.40628672,131.6090 1.7540571e-005,131.6163 -1.2069631e-005,131.6236 0.34374347,131.6309 0.49998942,131.6382 0.18756369,131.6455 0.31257564,131.6527 0.31242704,131.6600 -5.5013068e-005,131.6673 0.031259138,131.6746 0.093731292,131.6819 0.062596463,131.6892 0.34386045,131.6965 0.34363407,131.7038 -8.7184591e-005,131.7110 0.03127053,131.7183 0.093744755,131.7256 4.4709736e-006,131.7329 0.093751147,131.7402 0.093744427,131.7475 0.093741424,131.7548 0.031277061,131.7621 0.31255674,131.7694 0.56250274,131.7766 0.34369463,131.7839 0.12500294,131.7912 0.43763316,131.7985 0.87509525,131.8058 0.71865726,131.8131 0.28111744,131.8204 0.21873993,131.8277 0.18750302,131.8350 -2.2919099e-005,131.8423 4.2187362e-006,131.8496 0.093727984,131.8568 0.3749989,131.8641 0.53128392,131.8714 0.28124923,131.8787 0.18756373,131.8860 0.50007826,131.8933 0.34371272,131.9006 0.28115594,131.9079 0.56242853,131.9152 0.9687857,131.9225 0.93757915,131.9298 1.0937234,131.9371 0.99993032,131.9444 0.62500799,131.9517 0.18760939,131.9590 0.53138107,131.9662 0.65622401,131.9735 0.84367126,131.9808 0.78117794,131.9881 0.031203736,131.9954 9.1078373e-006,132.0027 -2.7208898e-006,132.0100 1.7752171e-006,132.0173 -4.3800937e-006,132.0246 1.5746124e-005,132.0319 0.093772493,132.0392 0.37501428,132.0465 0.37495941,132.0538 0.53126848,132.0611 2.5939865,132.0684 6.2189279,132.0757 6.9686737,132.0830 7.1252017,132.0903 12.594443,132.0976 19.594275,132.1049 18.561863,132.1122 11.718262,132.1195 7.906374,132.1268 5.8435106,132.1341 4.2497315,132.1414 2.2185221,132.1487 1.0938557,132.1560 0.78132409,132.1633 0.53112286,132.1706 0.187411,132.1779 0.34367666,132.1852 1.062487,132.1925 1.0625083,132.1998 0.56258535,132.2071 1.468811,132.2144 2.1873696,132.2217 1.6249564,132.2290 0.93757397,132.2363 0.12508135,132.2436 0.18752101,132.2509 0.09368103,132.2582 0.093722209,132.2655 0.18750718,132.2728 0.093759641,132.2801 0.28131804,132.2874 0.43759438,132.2947 0.43749353,132.3020 0.74996775,132.3093 0.71871918,132.3167 0.28117895,132.3240 -2.8315093e-005,132.3313 1.0516161e-005,132.3386 -1.3748543e-005,132.3459 0.18749505,132.3532 0.49999854,132.3605 1.0312276,132.3678 0.87513375,132.3751 0.59385681,132.3824 0.78110665,132.3897 0.71865511,132.3970 0.31249428,132.4043 0.28131005,132.4116 1.1878016,132.4189 2.218816,132.4262 1.4997485,132.4336 0.18738987,132.4409 0.031229187,132.4482 -4.0357554e-006,132.4555 6.0981256e-006,132.4628 -2.0357871e-005,132.4701 0.093809716,132.4774 1.3438699,132.4847 1.6562532,132.4920 1.0625384,132.4993 0.75002515,132.5066 0.56236941,132.5140 0.12490043,132.5213 0.093735248,132.5286 0.2812596,132.5359 0.28126401,132.5432 0.18756662,132.5505 0.46878719,132.5578 0.6249522,132.5651 0.46877024,132.5724 0.56253642,132.5798 0.56246978,132.5871 0.31243253,132.5944 -3.1083637e-005,132.6017 1.2806191e-005,132.6090 0.093719512,132.6163 0.65620834,132.6236 1.000059,132.6309 1.2188016,132.6383 0.78119332,132.6456 0.49998194,132.6529 0.18752873,132.6602 1.3399756e-006,132.6675 6.0578873e-006,132.6748 0.093814313,132.6821 0.40629026,132.6895 0.6874072,132.6968 0.43743092,132.7041 0.40624395,132.7114 0.49999759,132.7187 0.34378263,132.7260 0.093774922,132.7334 3.7985735e-006,132.7407 -9.8572013e-007,132.7480 1.4405532e-007,132.7553 4.0959509e-007,132.7626 -1.782568e-006,132.7699 0.031243676,132.7773 0.18749404,132.7846 0.34373474,132.7919 0.31254739,132.7992 0.18755406,132.8065 0.1874588,132.8138 0.031218881,132.8212 -4.158017e-006,132.8285 1.9688192e-005,132.8358 0.18750073,132.8431 0.37497675,132.8504 0.93750286,132.8578 1.0939291,132.8651 1.2813137,132.8724 1.1561283,132.8797 0.87492478,132.8870 0.24994831,132.8944 1.2716457e-005,132.9017 -3.2974799e-006,132.9090 4.7261949e-007,132.9163 1.4073258e-006,132.9237 -6.102377e-006,132.9310 0.093760878,132.9383 0.50005424,132.9456 0.68750542,132.9529 0.28119528,132.9603 0.12498308,132.9676 0.18749221,132.9749 0.12504108,132.9822 0.5313887,132.9896 1.4688253,132.9969 1.0623789,133.0042 1.6249551,133.0115 1.6250331,133.0188 0.65623695,133.0262 0.62489921,133.0335 0.84389544,133.0408 3.5315413,133.0481 4.1562424,133.0555 3.531101,133.0628 4.4692616,133.0701 17.5019,133.0774 40.970238,133.0848 53.937553,133.0921 56.252178,133.0994 79.47287,133.1068 114.1293,133.1141 142.40724,133.1214 121.37056,133.1287 72.99334,133.1361 23.21492,133.1434 8.4686365,133.1507 5.3748217,133.1580 4.4371262,133.1654 3.4687691,133.1727 2.8753269,133.1800 1.6560442,133.1874 0.56215411,133.1947 0.34374502,133.2020 0.3750363,133.2093 0.12496712,133.2167 0.093789712,133.2240 0.21873035,133.2313 0.03122698,133.2387 0.09380503,133.2460 0.50003117,133.2533 0.37500301,133.2607 0.40618312,133.2680 -5.2031442e-005,133.2753 0.18749595,133.2827 0.71871769,133.2900 1.4687717,133.2973 1.8438423,133.3046 2.0000618,133.3120 1.4374835,133.3193 0.96871996,133.3266 0.40629038,133.3340 0.75015509,133.3413 1.2500402,133.3486 1.0623085,133.3560 0.18738541,133.3633 -2.2026228e-005,133.3706 0.40621001,133.3780 0.71876204,133.3853 0.37503821,133.3926 0.062507324,133.4000 -3.3523711e-006,133.4073 3.7631637e-006,133.4147 -1.1700859e-005,133.4220 0.18746643,133.4293 0.34375957,133.4367 0.093783014,133.4440 -5.0181015e-006,133.4513 0.18747164,133.4587 0.56246167,133.4660 0.87499809,133.4733 0.56254596,133.4807 0.093778007,133.4880 -1.2320854e-006,133.4954 5.1576512e-006,133.5027 -1.9399771e-005,133.5100 0.31244901,133.5174 0.84373337,133.5247 0.93758279,133.5320 0.50012648,133.5394 0.40622824,133.5467 0.21876043,133.5541 0.3750338,133.5614 0.34373155,133.5687 0.31242508,133.5761 0.12492904,133.5834 0.2812655,133.5908 0.28127372,133.5981 0.68757749,133.6054 0.65629572,133.6128 0.49991167,133.6201 -7.5106189e-005,133.6275 0.093760483,133.6348 0.624973,133.6421 0.90623766,133.6495 0.68752372,133.6568 0.093775332,133.6642 -1.2266985e-005,133.6715 0.21873608,133.6788 0.3124972,133.6862 0.18753648,133.6935 0.093757823,133.7009 -2.3896211e-005,133.7082 0.093747243,133.7156 0.49999982,133.7229 0.59383416,133.7303 0.40632382,133.7376 0.31243551,133.7449 0.093664408,133.7523 0.093739606,133.7596 0.031260546,133.7670 1.1209586e-007,133.7743 2.5196678e-007,133.7817 -1.1200469e-006,133.7890 4.2284973e-006,133.7964 0.18750586,133.8037 0.18749401,133.8110 -3.479201e-006,133.8184 -1.7099322e-006,133.8257 0.093742847,133.8331 0.18755235,133.8404 0.37509441,133.8478 0.40618485,133.8551 0.18746413,133.8625 0.46885461,133.8698 0.59377581,133.8772 0.59370863,133.8845 0.31250134,133.8919 0.37499332,133.8992 0.31249478,133.9066 0.40620053,133.9139 0.12492796,133.9213 7.9651745e-006,133.9286 -2.067658e-006,133.9360 3.049326e-007,133.9433 8.4812746e-007,133.9507 0.093714364,133.9580 0.56246465,133.9654 0.74998087,133.9727 0.59387636,133.9801 0.81269675,133.9874 1.124997,133.9948 0.93739897,134.0021 0.59366155,134.0095 0.53120917,134.0168 0.46874928,134.0242 0.40623251,134.0315 0.31251761,134.0389 0.37502974,134.0462 0.093709059,134.0536 6.9235313e-005,134.0609 0.65645581,134.0683 2.312969,134.0756 7.2815418,134.0830 9.4062767,134.0903 8.9374418,134.0977 12.094304,134.1050 28.84668,134.1124 49.346321,134.1198 52.342926,134.1271 36.622196,134.1345 16.77891,134.1418 4.0928788,134.1492 1.1561666,134.1565 0.90623152,134.1639 0.71885467,134.1712 1.0000287,134.1786 0.37479106,134.1860 -4.1126474e-005,134.1933 1.0372023e-005,134.2007 -3.5881234e-007,134.2080 0.031240504,134.2154 0.1875138,134.2227 1.1876122,134.2301 1.7812961,134.2375 1.1874063,134.2448 0.093676567,134.2522 0.31247392,134.2595 0.5625034,134.2669 0.49998423,134.2742 1.0312728,134.2816 1.5937878,134.2890 0.87500399,134.2963 0.093739934,134.3037 -1.3125322e-005,134.3110 -1.3710949e-005,134.3184 0.34371957,134.3258 0.34378704,134.3331 0.84375662,134.3405 0.59377772,134.3478 0.68754518,134.3552 0.65623343,134.3626 1.6875335,134.3699 1.2499886,134.3773 0.21868555,134.3847 0.031255167,134.3920 0.12499262,134.3994 -2.4877968e-006,134.4067 0.093776472,134.4141 0.09372846,134.4215 -2.2180991e-005,134.4288 0.28124863,134.4362 0.40627888,134.4436 0.53126389,134.4509 0.34375554,134.4583 0.15626514,134.4656 0.093726911,134.4730 0.031222582,134.4804 -1.4705587e-006,134.4877 0.28141478,134.4951 0.68754792,134.5025 0.53123426,134.5098 0.84377903,134.5172 1.843781,134.5246 2.6250868,134.5319 1.9685388,134.5393 0.40628469,134.5467 0.96898144,134.5540 1.3752012,134.5614 2.3125026,134.5688 3.4371147,134.5761 3.0622134,134.5835 1.5936908,134.5909 1.6563239,134.5982 1.3125614,134.6056 0.62502438,134.6130 0.093766131,134.6203 0.21883042,134.6277 0.40627939,134.6351 0.46884212,134.6424 1.6251832,134.6498 2.8124127,134.6572 2.0621843,134.6645 1.2500149,134.6719 2.0002804,134.6793 3.2814491,134.6867 2.5936525,134.6940 0.93718553,134.7014 0.12486293,134.7088 8.7861772e-005,134.7161 0.78139699,134.7235 1.249998,134.7309 0.68735361,134.7382 0.031206897,134.7456 0.25001603,134.7530 0.21869346,134.7604 0.18754527,134.7677 0.4062967,134.7751 0.4999848,134.7825 0.87487769,134.7899 1.5311397,134.7972 1.5938234,134.8046 0.50009823,134.8120 0.09381263,134.8193 0.50022995,134.8267 1.2813547,134.8341 1.43743,134.8415 1.4374405,134.8488 1.6248466,134.8562 1.9373864,134.8636 1.2187173,134.8710 0.87498182,134.8783 1.0624878,134.8857 1.2500416,134.8931 1.3126066,134.9005 2.2813585,134.9078 2.7500648,134.9152 2.0000505,134.9226 2.1875651,134.9300 2.3126304,134.9374 2.3127799,134.9447 3.406275,134.9521 5.0935869,134.9595 5.812397,134.9669 6.4999304,134.9742 5.3125348,134.9816 3.8749685,134.9890 4.3750162,134.9964 7.2503524,135.0038 11.969284,135.0111 17.469025,135.0185 20.219126,135.0259 24.406631,135.0333 27.968864,135.0406 33.626717,135.0480 56.284775,135.0554 94.753174,135.0628 147.351,135.0702 240.5385,135.0775 642.14648,135.0849 3272.5967,135.0923 8696.1826,135.0997 10925.98,135.1071 7612.7158,135.1145 3026.7925,135.1218 1026.6039,135.1292 709.19922,135.1366 464.2533,135.1440 258.8909,135.1514 133.39835,135.1587 60.996155,135.1661 30.249508,135.1735 22.062147,135.1809 21.218334,135.1883 16.937105,135.1957 9.4053421,135.2030 6.1248703,135.2104 6.2194338,135.2178 7.8125353,135.2252 8.4997082,135.2326 7.4687572,135.2400 8.3436699,135.2474 6.4683037,135.2547 5.4373207,135.2621 5.1250029,135.2695 5.2503147,135.2769 7.5000162,135.2843 5.7185016,135.2917 3.8122644,135.2991 1.1872985,135.3064 1.5938683,135.3138 2.3436286,135.3212 3.7814744,135.3286 5.5939131,135.3360 2.2810519,135.3434 2.031152,135.3508 1.2498516,135.3582 1.937391,135.3656 2.5314891,135.3729 3.1565185,135.3803 2.468554,135.3877 2.3437133,135.3951 2.5938559,135.4025 1.4061654,135.4099 2.0312152,135.4173 1.6561061,135.4247 0.8749271,135.4321 2.593708,135.4394 2.8125243,135.4468 3.1564178,135.4542 2.8126495,135.4616 2.6250875,135.4690 3.2186019,135.4764 1.7499522,135.4838 1.4375998,135.4912 2.8749652,135.4986 2.1873491,135.5060 1.0311726,135.5134 0.81256616,135.5208 1.1876853,135.5281 0.78111404,135.5355 0.87498832,135.5429 1.9377519,135.5503 1.5312278,135.5577 2.406172,135.5651 3.4376726,135.5725 4.4375196,135.5799 2.4996769,135.5873 0.93738145,135.5947 0.37510249,135.6021 1.6563445,135.6095 3.5310917,135.6169 1.2499695,135.6243 1.3751482,135.6317 2.031208,135.6391 1.9061997,135.6465 1.0625525,135.6539 0.68754005,135.6613 0.93758738,135.6687 0.93734384,135.6760 0.21862665,135.6834 0.62503392,135.6908 0.24994481,135.6982 0.56260079,135.7056 1.4999802,135.7130 0.81250888,135.7204 0.43752128,135.7278 0.062391259,135.7352 0.37513906,135.7426 1.3437597,135.7500 0.28112054,135.7574 0.78132606,135.7648 0.75004292,135.7722 0.68740761,135.7796 0.37501928,135.7870 0.46881562,135.7944 0.31246957,135.8018 0.18748972,135.8092 0.4062244,135.8166 0.84375358,135.8240 1.2500448,135.8314 1.0626423,135.8388 1.0311999,135.8462 0.46860954,135.8536 0.59372693,135.8610 0.40621656,135.8684 0.2500757,135.8758 1.0312655,135.8832 1.1874417,135.8906 1.5000002,135.8981 1.4687304,135.9055 1.4687951,135.9129 1.9063325,135.9203 1.0937494,135.9277 0.68742728,135.9351 0.68750083,135.9425 1.0939318,135.9499 2.1564054,135.9573 3.3125203,135.9647 3.4059966,135.9721 2.8748889,135.9795 2.1563423,135.9869 1.3126714,135.9943 1.5624692,136.0017 2.9372759,136.0091 3.9063246,136.0165 4.156415,136.0239 8.0635519,136.0313 24.002224,136.0387 37.188148,136.0462 30.87352,136.0536 17.186441,136.0610 12.124678,136.0684 19.15691,136.0758 50.223473,136.0832 186.84091,136.0906 614.27869,136.0980 1102.5028,136.1054 1088.4985,136.1128 628.38403,136.1202 254.44525,136.1276 157.02657,136.1351 114.71132,136.1425 59.057812,136.1499 30.405291,136.1573 18.467838,136.1647 7.1869287,136.1721 2.2188499,136.1795 3.1250815,136.1869 2.4685123,136.1943 1.0311035,136.2018 0.093744524,136.2092 0.18746346,136.2166 1.2499746,136.2240 1.7812409,136.2314 0.84381258,136.2388 0.40648246,136.2462 1.1878061,136.2536 2.8125644,136.2610 3.3747449,136.2685 1.9059898,136.2759 0.093666345,136.2833 0.28129011,136.2907 0.59377402,136.2981 0.84371412,136.3055 1.312511,136.3129 0.81246853,136.3204 0.18756683,136.3278 0.46878394,136.3352 0.18741408,136.3426 0.1249826,136.3500 0.25013414,136.3574 0.75017852,136.3649 0.87490988,136.3723 0.59356713,136.3797 0.56238812,136.3871 0.75005794,136.3945 1.0939213,136.4019 0.68746072,136.4093 1.0314358,136.4168 2.5626519,136.4242 1.2810873,136.4316 0.71859258,136.4390 0.18734905,136.4464 0.062554412,136.4539 0.3125602,136.4613 0.59369171,136.4687 0.65620804,136.4761 0.56254989,136.4835 0.56252545,136.4909 0.43753111,136.4984 1.1563405,136.5058 0.93746293,136.5132 0.531147,136.5206 0.24997422,136.5280 0.28122163,136.5355 0.31243762,136.5429 0.75014329,136.5503 1.718841,136.5577 1.1562356,136.5652 0.62514544,136.5726 1.4064045,136.5800 2.8750114,136.5874 2.2810788,136.5948 1.4686024,136.6023 0.84374028,136.6097 0.56251907,136.6171 0.59364504,136.6245 0.31241608,136.6320 0.031262711,136.6394 9.7758357e-006,136.6468 0.1250436,136.6542 0.31250784,136.6616 0.6252262,136.6691 1.3751321,136.6765 0.999874,136.6839 1.3124174,136.6913 1.1873806,136.6988 0.49994197,136.7062 0.59376627,136.7136 0.74998409,136.7210 0.28132078,136.7285 1.093815,136.7359 1.2186346,136.7433 0.40623263,136.7507 0.34382451,136.7582 0.34366956,136.7656 0.093756586,136.7730 0.37509978,136.7805 0.37492931,136.7879 0.12495781,136.7953 0.093760863,136.8027 0.18746813,136.8102 0.15624249,136.8176 0.12500477,136.8250 0.21874824,136.8324 1.1562527,136.8399 1.0937117,136.8473 0.75002569,136.8547 0.31253082,136.8622 0.15622415,136.8696 0.18749946,136.8770 2.3967119e-005,136.8845 0.093772948,136.8919 0.093725473,136.8993 -1.6140946e-005,136.9067 -2.1638368e-006,136.9142 2.4799076e-005,136.9216 0.093738511,136.9290 0.2812199,136.9365 0.062532842,136.9439 0.093781151,136.9513 0.12498119,136.9588 -3.7000667e-005,136.9662 0.18759592,136.9736 0.90645272,136.9811 1.1874915,136.9885 0.78117752,136.9959 1.1872649,137.0034 3.5310986,137.0108 6.9377046,137.0182 5.3751636,137.0257 2.9062343,137.0331 3.4376278,137.0405 5.0940008,137.0480 5.8123255,137.0554 4.8437872,137.0628 10.532401,137.0703 24.18951,137.0777 39.939308,137.0851 52.596054,137.0926 84.34893,137.1000 130.62885,137.1074 133.24734,137.1149 86.743744,137.1223 38.55864,137.1298 22.499292,137.1372 20.437027,137.1446 22.187046,137.1521 22.155704,137.1595 13.092754,137.1669 3.4994884,137.1744 0.87499708,137.1818 0.40611359,137.1893 0.37493581,137.1967 0.4062162,137.2041 0.18757252,137.2116 0.84385705,137.2190 1.062444,137.2264 0.3123824,137.2339 -1.4572002e-005,137.2413 -6.1633837e-006,137.2488 0.56247771,137.2562 0.93750036,137.2636 0.75001389,137.2711 0.2812663,137.2785 0.09373951,137.2860 0.18749818,137.2934 0.031263616,137.3008 0.093747728,137.3083 0.31250262,137.3157 0.46874717,137.3232 0.18751851,137.3306 0.37519488,137.3381 1.5313635,137.3455 1.0623405,137.3529 0.46873456,137.3604 0.71873558,137.3678 0.71866262,137.3753 0.68752521,137.3827 0.71874511,137.3902 0.31249654,137.3976 0.18746324,137.4050 -3.7716545e-005,137.4125 1.0571166e-005,137.4199 -4.5658717e-006,137.4274 7.6921269e-006,137.4348 -2.6204098e-005,137.4423 0.3437086,137.4497 0.49999619,137.4572 0.37528592,137.4646 1.1563598,137.4720 0.81235838,137.4795 0.59368914,137.4869 0.18738748,137.4944 0.21875206,137.5018 0.75000036,137.5093 0.93744582,137.5167 0.43752897,137.5242 1.0001113,137.5316 1.1875051,137.5391 0.68752527,137.5465 0.65643322,137.5540 1.5313845,137.5614 1.6247697,137.5689 0.3747457,137.5763 0.46876028,137.5838 0.78127539,137.5912 1.0624945,137.5987 1.0937406,137.6061 1.0312482,137.6136 0.53123683,137.6210 0.50000316,137.6285 0.31254065,137.6359 0.18754031,137.6434 0.093708999,137.6508 0.09372516,137.6583 0.53127116,137.6657 0.53122997,137.6732 0.1874982,137.6806 0.031260345,137.6881 0.18750329,137.6955 0.18747535,137.7030 0.7501145,137.7104 2.0314105,137.7179 2.4061961,137.7253 1.4060774,137.7328 0.812437,137.7402 0.12503973,137.7477 -9.759362e-006,137.7551 0.031314682,137.7626 0.56252384,137.7700 0.71864152,137.7775 0.7813046,137.7850 1.0627382,137.7924 1.2500473,137.7999 0.78104901,137.8073 0.15611719,137.8148 0.12502135,137.8222 0.031259429,137.8297 -1.8934456e-005,137.8371 0.093761772,137.8446 0.1875558,137.8521 0.40624064,137.8595 0.3749311,137.8670 0.031308573,137.8744 0.50007546,137.8819 0.656196,137.8893 0.18744119,137.8968 -6.029346e-006,137.9043 0.59377247,137.9117 1.3438518,137.9192 1.3125242,137.9266 0.59370381,137.9341 0.87493324,137.9415 0.71868044,137.9490 0.56257856,137.9565 1.093811,137.9639 1.2187196,137.9714 1.3125437,137.9788 1.2188078,137.9863 1.4374653,137.9938 1.2811772,138.0012 0.99995512,138.0087 0.9687224,138.0161 0.68755078,138.0236 1.1564255,138.0311 2.0314064,138.0385 2.5626893,138.0460 3.3125684,138.0534 5.5629559,138.0609 10.65686,138.0684 14.03135,138.0758 13.718014,138.0833 9.5617113,138.0908 11.407283,138.0982 35.097015,138.1057 67.283554,138.1131 68.842331,138.1206 38.622272,138.1281 21.157185,138.1355 48.098198,138.1430 80.688774,138.1505 69.964813,138.1579 29.683695,138.1654 7.9052925,138.1729 3.4686606,138.1803 2.8434055,138.1878 0.84368062,138.1953 1.4688561,138.2027 1.812448,138.2102 2.6249084,138.2176 3.3123376,138.2251 2.3124614,138.2326 0.62503976,138.2400 0.093775019,138.2475 0.12497906,138.2550 0.09378732,138.2624 0.18756701,138.2699 0.34378687,138.2774 0.43740034,138.2849 0.31241539,138.2923 0.7813673,138.2998 0.90635234,138.3073 0.62490535,138.3147 0.49993467,138.3222 0.53131908,138.3297 0.40621382,138.3371 0.62491482,138.3446 0.53138649,138.3521 0.5939278,138.3595 0.49984461,138.3670 0.18743442,138.3745 0.59380996,138.3820 0.18742922,138.3894 0.062458459,138.3969 0.18750912,138.4044 0.18753159,138.4118 0.093734875,138.4193 -2.1703821e-005,138.4268 2.4496108e-005,138.4342 0.84376252,138.4417 1.8125173,138.4492 1.9687954,138.4567 1.6875315,138.4641 0.65618551,138.4716 0.12492735,138.4791 0.12511574,138.4866 0.59380913,138.4940 0.84380478,138.5015 1.0937011,138.5090 0.74990606,138.5165 0.65624547,138.5239 0.31243438,138.5314 0.093757816,138.5389 0.093812957,138.5464 0.53139609,138.5538 0.71866852,138.5613 0.093605332,138.5688 0.062522851,138.5763 0.40625206,138.5837 0.78125042,138.5912 0.37499872,138.5987 0.093782261,138.6062 0.18747741,138.6136 -3.6568308e-005,138.6211 1.8018107e-005,138.6286 0.062488344,138.6361 0.09375535,138.6435 0.18754786,138.6510 0.99994314,138.6585 1.4374474,138.6660 0.8750459,138.6735 1.9248931e-005,138.6809 0.03126283,138.6884 0.18749174,138.6959 0.21872708,138.7034 0.74999022,138.7108 0.93753445,138.7183 0.21878631,138.7258 0.12502058,138.7333 0.3437829,138.7408 0.65623504,138.7482 0.68743134,138.7557 0.6562537,138.7632 0.62506998,138.7707 1.1562816,138.7782 0.68745142,138.7857 0.093680002,138.7931 -7.5149314e-006,138.8006 0.031247526,138.8081 0.093745954,138.8156 0.093754947,138.8231 5.685587e-006,138.8305 0.062496126,138.8380 0.12499502,138.8455 0.093738914,138.8530 0.28134581,138.8605 0.59396046,138.8680 0.81245011,138.8754 0.31229281,138.8829 -4.0457791e-005,138.8904 0.31250432,138.8979 0.59377277,138.9054 0.65625685,138.9129 1.0938797,138.9203 2.6249893,138.9278 2.2499704,138.9353 2.468775,138.9428 0.81245661,138.9503 0.81275195,138.9578 1.437582,138.9653 1.9686894,138.9727 5.7206964,138.9802 26.441088,138.9877 47.438519,138.9952 46.559914,139.0027 28.997545,139.0102 16.062155,139.0177 12.531626,139.0252 13.094106,139.0326 20.06373,139.0401 36.220543,139.0476 62.877602,139.0551 102.57063,139.0626 173.75665,139.0701 398.02243,139.0776 1725.9998,139.0851 4057.3794,139.0926 4814.5503,139.1000 3244.7078,139.1075 1214.396,139.1150 408.64804,139.1225 280.05753,139.1300 222.99239,139.1375 152.27374,139.1450 97.492577,139.1525 53.86908,139.1600 28.997034,139.1675 12.154979,139.1750 7.8435535,139.1824 4.4996023,139.1899 1.5623292,139.1974 1.5627418,139.2049 1.99965,139.2124 0.53092664,139.2199 0.87508172,139.2274 0.5938977,139.2349 1.5312611,139.2424 2.4374082,139.2499 3.468786,139.2574 2.125001,139.2649 2.5312452,139.2724 1.46858,139.2799 0.53137106,139.2874 1.1251736,139.2949 0.84362662,139.3023 0.87485182,139.3098 0.9687497,139.3173 0.62507021,139.3248 0.68750823,139.3323 0.46875989,139.3398 1.0000044,139.3473 0.68746668,139.3548 0.28116062,139.3623 0.28134501,139.3698 0.68770558,139.3773 2.2814429,139.3848 2.6561198,139.3923 1.2496805,139.3998 0.37494302,139.4073 0.37506583,139.4148 0.46882781,139.4223 0.4999308,139.4298 0.96872193,139.4373 1.3124845,139.4448 1.4062569,139.4523 0.78124052,139.4598 0.37503922,139.4673 0.37511671,139.4748 0.7187404,139.4823 0.87508768,139.4898 1.343878,139.4973 1.1872306,139.5048 0.46880764,139.5123 1.3752693,139.5198 1.1873237,139.5273 0.59356701,139.5348 0.18743604,139.5423 0.093731515,139.5498 0.031287435,139.5573 0.43770599,139.5648 1.1878968,139.5723 2.2501662,139.5798 2.0621588,139.5873 1.0621696,139.5948 0.68741727,139.6023 0.18746121,139.6098 0.46875903,139.6173 1.0000956,139.6248 0.96872181,139.6323 0.18742445,139.6398 0.21876685,139.6473 0.62509912,139.6549 1.5937407,139.6624 1.3436792,139.6699 1.0001302,139.6774 0.96885908,139.6849 0.96872383,139.6924 0.74992442,139.6999 1.1562003,139.7074 1.0937488,139.7149 0.84377515,139.7224 0.40614027,139.7299 0.4062151,139.7374 0.71880972,139.7449 0.28120109,139.7524 0.093746729,139.7599 0.21889175,139.7674 1.1564466,139.7750 2.3436339,139.7825 1.9372377,139.7900 1.0312102,139.7975 0.43754372,139.8050 0.28126454,139.8125 0.093757235,139.8200 0.37499622,139.8275 0.40626013,139.8350 0.6250931,139.8425 0.53136563,139.8500 0.74993545,139.8576 0.18735822,139.8651 3.7523084e-006,139.8726 0.12504725,139.8801 0.12497188,139.8876 0.031222889,139.8951 -2.8011193e-005,139.9026 0.50004798,139.9101 1.3751301,139.9176 1.0312496,139.9252 0.56239963,139.9327 0.18744312,139.9402 5.8447454e-006,139.9477 0.1874892,139.9552 0.093771286,139.9627 0.56248271,139.9702 0.43749082,139.9777 0.28133705,139.9853 0.46888936,139.9928 1.344015,140.0003 2.656121,140.0078 2.1558418,140.0153 2.4061837,140.0228 1.5000552,140.0303 2.5315962,140.0379 6.813333,140.0454 9.3752232,140.0529 6.15589,140.0604 6.3757248,140.0679 15.282736,140.0754 49.729061,140.0830 174.02319,140.0905 318.70041,140.0980 316.51755,140.1055 184.73,140.1130 117.99785,140.1205 163.13077,140.1281 169.18436,140.1356 105.11621,140.1431 40.02586,140.1506 17.124233,140.1581 14.844045,140.1656 14.937757,140.1732 11.468322,140.1807 5.9366059,140.1882 2.1245077,140.1957 1.1249802,140.2032 0.68745053,140.2108 0.28124845,140.2183 0.24995026,140.2258 0.12508047,140.2333 0.59394002,140.2408 0.96877289,140.2484 0.74988043,140.2559 0.28106609,140.2634 0.31253511,140.2709 1.0003372,140.2784 1.3751128,140.2860 1.4060115,140.2935 0.87486047,140.3010 0.4374454,140.3085 0.18748067,140.3161 0.343777,140.3236 0.21872225,140.3311 0.031209394,140.3386 0.46872374,140.3461 0.46878219,140.3537 0.43750325,140.3612 0.31257361,140.3687 1.5001382,140.3762 1.8124627,140.3838 1.1874483,140.3913 0.96874535,140.3988 1.2186782,140.4063 1.4061149,140.4139 1.4063963,140.4214 2.6565046,140.4289 2.499922,140.4364 1.8435984,140.4440 0.34368545,140.4515 0.09372668,140.4590 0.43749905,140.4665 0.65627825,140.4741 0.50012708,140.4816 1.2814702,140.4891 1.5938278,140.4967 1.3748482,140.5042 0.65602696,140.5117 0.03117482,140.5192 2.147271e-005,140.5268 0.031230023,140.5343 0.18748544,140.5418 0.18751861,140.5494 1.3092825e-005,140.5569 2.0187397e-006,140.5644 0.093836926,140.5719 0.34382737,140.5795 0.3749218,140.5870 0.12491205,140.5945 3.6479898e-006,140.6021 0.093763277,140.6096 0.093737014,140.6171 0.24999018,140.6246 0.25000378,140.6322 0.031250533,140.6397 0.031235341,140.6472 0.031293493,140.6548 0.18752487,140.6623 0.093698539,140.6698 0.31245941,140.6774 0.46874255,140.6849 0.50003225,140.6924 2.1498876e-005,140.7000 -2.9329702e-005,140.7075 9.5824929e-005,140.7150 0.62510949,140.7226 0.74993676,140.7301 0.40617809,140.7376 0.093767509,140.7452 0.75009054,140.7527 0.71874189,140.7602 0.37495616,140.7678 0.3750712,140.7753 0.62502557,140.7828 0.49988663,140.7904 0.21872751,140.7979 0.68752146,140.8054 1.1874015,140.8130 0.56246948,140.8205 0.18753253,140.8281 0.12500845,140.8356 0.093734652,140.8431 0.062585011,140.8507 0.46887201,140.8582 0.65621948,140.8657 0.34363505,140.8733 0.3749927,140.8808 0.75005364,140.8884 0.49998999,140.8959 0.2812503,140.9034 0.28125364,140.9110 0.59371275,140.9185 0.18745576,140.9260 0.49997565,140.9336 0.53121895,140.9411 0.56255591,140.9487 0.59387147,140.9562 1.7813127,140.9637 2.5623631,140.9713 4.5005479,140.9788 15.564439,140.9864 23.844732,140.9939 19.249012,141.0014 10.405267,141.0090 7.4995694,141.0165 6.8432536,141.0241 6.5625224,141.0316 14.96994,141.0391 27.500887,141.0467 28.593786,141.0542 21.187593,141.0618 16.437075,141.0693 12.311393,141.0769 11.781747,141.0844 24.377335,141.0919 39.095657,141.0995 44.187202,141.1070 34.342228,141.1146 24.341894,141.1221 18.123739,141.1297 16.625139,141.1372 13.343493,141.1448 9.5307684,141.1523 6.6560054,141.1598 3.0310502,141.1674 1.4998772,141.1749 1.7499553,141.1825 1.4063305,141.1900 0.37509799,141.1976 0.34384495,141.2051 0.87508106,141.2127 0.9375121,141.2202 0.90627152,141.2278 0.81232458,141.2353 0.21859525,141.2429 0.093789883,141.2504 -6.2055556e-006,141.2580 0.093740381,141.2655 0.65625191,141.2730 0.53125119,141.2806 0.37496912,141.2881 0.75000221,141.2957 0.87501705,141.3032 0.53127819,141.3108 0.12503223,141.3183 0.093763873,141.3259 0.093710162,141.3334 0.031257249,141.3410 0.37505481,141.3485 0.46866685,141.3561 0.96869779,141.3636 1.1250395,141.3712 0.62502825,141.3787 0.12506337,141.3863 0.46877441,141.3938 0.8436743,141.4014 0.71868807,141.4089 0.46878552,141.4165 0.25002161,141.4240 0.15623051,141.4316 3.4221089e-006,141.4392 -1.7619121e-007,141.4467 -2.7177537e-006,141.4543 0.18749326,141.4618 0.34375006,141.4694 0.18750653,141.4769 3.4175503e-006,141.4845 -2.4203125e-006,141.4920 0.12501326,141.4996 0.21873233,141.5071 0.093896188,141.5147 0.75021058,141.5222 1.0000013,141.5298 0.81238407,141.5374 0.40607211,141.5449 0.18743603,141.5525 0.68752033,141.5600 1.3126442,141.5676 1.5625415,141.5751 0.43734369,141.5827 0.031193929,141.5902 4.5889345e-005,141.5978 0.12496944,141.6054 0.81271899,141.6129 3.1878486,141.6205 3.9062195,141.6280 2.968564,141.6356 1.1248642,141.6431 1.1562063,141.6507 1.3436954,141.6583 1.3437521,141.6658 1.4687989,141.6734 0.93742532,141.6809 0.31249434,141.6885 0.59401995,141.6961 1.5314571,141.7036 1.4684827,141.7112 0.28094536,141.7187 0.18747355,141.7263 0.34374285,141.7339 0.31252006,141.7414 2.7976235e-005,141.7490 0.18749851,141.7565 0.34380788,141.7641 1.0627573,141.7717 2.4689035,141.7792 2.968667,141.7868 1.9997476,141.7944 0.43734661,141.8019 0.18754444,141.8095 0.18747436,141.8170 -9.6251497e-006,141.8246 -3.5396429e-006,141.8322 0.43753162,141.8397 0.87508374,141.8473 1.2188836,141.8549 1.3749473,141.8624 0.5935542,141.8700 0.37494797,141.8775 0.96879226,141.8851 0.46876886,141.8927 0.093735553,141.9002 1.9595909e-005,141.9078 0.062534757,141.9154 0.21877988,141.9229 0.24996026,141.9305 0.031220941,141.9381 0.34374979,141.9456 0.84373188,141.9532 0.71877033,141.9608 0.40628162,141.9683 0.15621272,141.9759 1.1564243,141.9835 2.0001562,141.9910 2.5623112,141.9986 1.999866,142.0062 1.4062898,142.0137 1.4687715,142.0213 1.2813931,142.0289 2.1565561,142.0364 2.8437982,142.0440 4.5624065,142.0516 6.4686961,142.0591 8.1879005,142.0667 11.000846,142.0743 12.375244,142.0819 12.656319,142.0894 23.690687,142.0970 58.723415,142.1046 79.969406,142.1121 65.308701,142.1197 41.625065,142.1273 94.979507,142.1348 212.38536,142.1424 245.0276,142.1500 157.11098,142.1576 55.369335,142.1651 56.75531,142.1727 96.127846,142.1803 94.465546,142.1879 57.775879,142.1954 24.559961,142.2030 12.655734,142.2106 6.5932178,142.2181 3.280988,142.2257 1.0623995,142.2333 0.71862119,142.2409 0.56245548,142.2484 0.28131688,142.2560 0.43759364,142.2636 0.78118086,142.2712 0.46865693,142.2787 0.31249323,142.2863 -4.668309e-006,142.2939 0.062501192,142.3015 0.031242006,142.3090 0.31251222,142.3166 0.62504113,142.3242 0.53121907,142.3318 0.15623219,142.3393 0.18745485,142.3469 0.093942128,142.3545 2.6567481,142.3621 3.874872,142.3697 1.6245574,142.3772 0.4062022,142.3848 0.84377593,142.3924 0.62500942,142.4000 0.21874455,142.4075 0.12495942,142.4151 -8.1162625e-006,142.4227 0.031250559,142.4303 0.093750596,142.4379 -1.7621353e-005,142.4454 7.5205033e-005,142.4530 0.34390751,142.4606 0.81262368,142.4682 1.1563277,142.4758 0.93728125,142.4833 0.18730707,142.4909 0.2812888,142.4985 0.28120032,142.5061 0.18751422,142.5137 0.46895951,142.5212 0.84389365,142.5288 0.99986458,142.5364 0.49982303,142.5440 0.18751156,142.5516 0.34383813,142.5592 0.56254578,142.5667 0.59376585,142.5743 0.49998611,142.5819 0.43739572,142.5895 0.18740578,142.5971 1.2255325e-005,142.6046 0.093797185,142.6122 0.18752941,142.6198 0.37491965,142.6274 0.59368002,142.6350 0.59378535,142.6426 0.18752323,142.6502 3.3065014e-006,142.6577 5.1676204e-007,142.6653 -5.3741264e-006,142.6729 2.0981113e-005,142.6805 0.15625915,142.6881 0.12497438,142.6957 0.18748234,142.7033 0.34377545,142.7108 0.28130439,142.7184 0.1875129,142.7260 0.31253546,142.7336 0.34377199,142.7412 0.62494695,142.7488 0.56242007,142.7564 0.3124781,142.7640 0.46875483,142.7715 0.81257224,142.7791 0.71885282,142.7867 0.40619034,142.7943 0.093663193,142.8019 0.21874085,142.8095 0.31250113,142.8171 0.25004634,142.8247 0.34375203,142.8322 0.093689658,142.8398 0.031318024,142.8474 0.43754971,142.8550 0.3124193,142.8626 0.093712166,142.8702 0.093761258,142.8778 -1.8672336e-006,142.8854 1.5322248e-006,142.8930 -4.261824e-006,142.9006 0.18749222,142.9082 0.34374657,142.9157 0.31251013,142.9233 1.8579044e-006,142.9309 1.7106637e-005,142.9385 0.43750054,142.9461 0.78125411,142.9537 0.53133106,142.9613 0.31227547,142.9689 1.8130436,142.9765 12.064201,142.9841 20.96953,142.9917 18.436293,142.9993 6.9673162,143.0069 0.74970818,143.0145 0.46909454,143.0221 2.656672,143.0297 3.7187963,143.0372 3.155827,143.0448 1.3433343,143.0524 1.1562639,143.0600 2.6880934,143.0676 6.0637131,143.0752 18.314053,143.0828 35.062824,143.0904 40.811951,143.0980 35.093224,143.1056 23.374216,143.1132 14.686628,143.1208 7.4999723,143.1284 10.282166,143.1360 16.125727,143.1436 18.90587,143.1512 12.592731,143.1588 6.0308537,143.1664 3.5626378,143.1740 7.1880598,143.1816 10.437448,143.1892 7.3430042,143.1968 2.4370289,143.2044 0.62503725,143.2120 0.93755502,143.2196 0.99995035,143.2272 0.9686709,143.2348 0.87493145,143.2424 0.75000578,143.2500 0.40621948,143.2576 0.031233067,143.2652 0.15638314,143.2728 0.6563881,143.2804 0.90621138,143.2880 0.74981731,143.2956 0.49992386,143.3032 0.093781091,143.3108 0.4062365,143.3184 0.50002432,143.3260 0.62503248,143.3336 0.59371978,143.3412 0.87495637,143.3488 0.65625787,143.3564 0.46874857,143.3640 0.21873258,143.3716 0.18762048,143.3792 0.59381849,143.3868 0.31238115,143.3944 -3.8591112e-005,143.4020 0.12500997,143.4097 0.093743369,143.4173 -7.2850189e-006,143.4249 0.21876164,143.4325 0.53128612,143.4401 0.34372941,143.4477 0.093724497,143.4553 0.093761288,143.4629 0.34374624,143.4705 0.56249142,143.4781 0.50000381,143.4857 0.18750229,143.4933 1.7581276e-006,143.5009 -4.636058e-007,143.5085 9.6185019e-008,143.5161 7.8901564e-008,143.5238 -4.1182506e-007,143.5314 0.031252775,143.5390 0.15624534,143.5466 0.15627068,143.5542 0.21877456,143.5618 0.28121623,143.5694 0.18748391,143.5770 6.9615335e-006,143.5846 6.1865703e-006,143.5922 0.1875882,143.5998 0.93754643,143.6075 0.99993122,143.6151 0.37493837,143.6227 -9.9834251e-006,143.6303 0.37499246,143.6379 0.7188555,143.6455 1.0001203,143.6531 1.2499601,143.6607 0.84359664,143.6683 0.31243786,143.6760 0.031292081,143.6836 0.21873738,143.6912 0.40627506,143.6988 0.49999255,143.7064 0.53118855,143.7140 1.4374211,143.7216 2.1874654,143.7292 1.7813293,143.7369 0.59381205,143.7445 0.40624154,143.7521 0.18754695,143.7597 0.34397885,143.7673 0.87508321,143.7749 0.65614116,143.7825 0.37488711,143.7902 0.18739055,143.7978 0.03126521,143.8054 0.093775161,143.8130 0.093729623,143.8206 -3.1321677e-005,143.8282 0.031340238,143.8359 0.34381267,143.8435 0.71863598,143.8511 0.53125483,143.8587 0.90638065,143.8663 1.062501,143.8739 0.59362912,143.8816 0.46869674,143.8892 0.84376091,143.8968 0.68749672,143.9044 0.31250489,143.9120 1.7828063e-007,143.9196 5.6226745e-006,143.9273 0.093766674,143.9349 0.37499008,143.9425 0.21872886,143.9501 0.093771324,143.9577 0.1562897,143.9654 0.50004029,143.9730 1.0937327,143.9806 1.0312318,143.9882 1.2187006,143.9958 1.2812129,144.0035 0.84378219,144.0111 0.18749699,144.0187 2.9786993e-006,144.0263 0.21875125,144.0339 0.50000238,144.0416 0.37499157,144.0492 0.21877941,144.0568 0.59374821,144.0644 1.2812624,144.0721 2.6877217,144.0797 5.6573277,144.0873 14.188783,144.0949 22.000742,144.1025 31.532806,144.1102 51.158348,144.1178 65.218979,144.1254 52.528679,144.1330 25.216007,144.1407 13.531014,144.1483 23.657158,144.1559 27.655954,144.1635 18.967701,144.1712 8.155364,144.1788 2.8745444,144.1864 2.4376128,144.1940 2.4375737,144.2017 1.4374185,144.2093 0.46878713,144.2169 0.21885382,144.2245 0.53127486,144.2322 0.40612999,144.2398 0.12495415,144.2474 0.34371841,144.2551 0.84367925,144.2627 0.93748116,144.2703 1.0000528,144.2779 0.96891087,144.2856 0.90630352,144.2932 0.49993825,144.3008 0.43750513,144.3085 0.53124076,144.3161 0.18742602,144.3237 0.093682609,144.3313 0.50002003,144.3390 0.37502214,144.3466 0.34371522,144.3542 0.31254759,144.3619 0.59378839,144.3695 0.34370282,144.3771 0.18746404,144.3848 0.31249177,144.3924 0.40628776,144.4000 0.78134274,144.4076 0.90626109,144.4153 0.53114665,144.4229 0.59370786,144.4305 0.40629783,144.4382 0.12508962,144.4458 0.31256786,144.4534 0.31243038,144.4611 0.093669184,144.4687 -7.678279e-006,144.4763 2.0425891e-006,144.4840 -4.9160491e-007,144.4916 -7.6309412e-008,144.4992 7.9692774e-007,144.5069 -3.1116015e-006,144.5145 0.18749368,144.5221 0.18751045,144.5298 0.40634608,144.5374 0.75020224,144.5450 1.5625532,144.5527 1.2185886,144.5603 0.71859604,144.5680 0.1874423,144.5756 0.31246677,144.5832 0.74998188,144.5909 0.56253505,144.5985 0.18753155,144.6061 1.9003199e-006,144.6138 1.7758932e-005,144.6214 0.18750511,144.6290 0.49994704,144.6367 0.99997044,144.6443 0.65626752,144.6520 0.31252584,144.6596 0.031287953,144.6672 0.43749541,144.6749 0.93747133,144.6825 0.59376532,144.6901 0.1875322,144.6978 0.18750294,144.7054 0.2812286,144.7131 0.12499175,144.7207 -1.4186428e-005,144.7283 3.2307227e-005,144.7360 0.18759149,144.7436 0.3124629,144.7513 0.093697019,144.7589 0.18756968,144.7665 0.312484,144.7742 0.1249484,144.7818 0.34379983,144.7895 0.34377682,144.7971 0.65618461,144.8048 0.6874603,144.8124 0.18744576,144.8200 1.0312166,144.8277 0.81253242,144.8353 0.56253874,144.8430 0.093774386,144.8506 0.093745954,144.8583 0.18752758,144.8659 0.46875513,144.8735 0.78119063,144.8812 0.46876016,144.8888 0.28130943,144.8965 0.49999958,144.9041 0.31247911,144.9118 0.031230384,144.9194 -6.5508052e-006,144.9271 -6.185702e-007,144.9347 0.093725808,144.9423 0.31249362,144.9500 0.21876049,144.9576 0.18751308,144.9653 9.6624435e-006,144.9729 3.4200314e-006,144.9806 -2.3344744e-005,144.9882 0.59376454,144.9959 1.2814424,145.0035 1.6251026,145.0112 1.6250278,145.0188 1.2810851,145.0265 0.90612805,145.0341 1.2814099,145.0418 2.7187948,145.0494 5.220067,145.0570 18.314423,145.0647 32.53117,145.0723 34.185795,145.0800 25.280685,145.0876 19.563202,145.0953 15.968596,145.1029 14.624832,145.1106 20.187681,145.1182 23.62487,145.1259 18.812176,145.1335 7.9058261,145.1412 3.249871,145.1488 2.7186315,145.1565 2.4999681,145.1642 3.5626118,145.1718 2.7498443,145.1795 1.9684385,145.1871 0.99994516,145.1948 1.0000526,145.2024 0.37485853,145.2101 -4.6463101e-005,145.2177 0.031262394,145.2254 0.031246308,145.2330 2.9569085e-006,145.2407 -7.5542698e-006,145.2483 2.7261782e-005,145.2560 0.093784094,145.2636 0.12497121,145.2713 0.3125295,145.2789 0.3751044,145.2866 0.74999303,145.2943 0.531156,145.3019 0.18749149,145.3096 0.31250462,145.3172 0.18745957,145.3249 0.031234562,145.3325 1.7335442e-007,145.3402 -8.5831445e-008,145.3478 1.699714e-007,145.3555 0.093749456,145.3632 0.31250516,145.3708 0.28123358,145.3785 5.7356825e-005,145.3861 1.2187814,145.3938 2.0311949,145.4014 2.499995,145.4091 1.5313271,145.4168 0.5937407,145.4244 0.093667947,145.4321 -1.0652563e-005,145.4397 0.093758993,145.4474 0.56260431,145.4551 0.78122419,145.4627 0.28116053,145.4704 1.0900494e-005,145.4780 0.09372507,145.4857 0.34373644,145.4933 0.34375629,145.5010 0.18753381,145.5087 0.093808122,145.5163 0.18749782,145.5240 0.1874541,145.5317 0.24998839,145.5393 0.31250381,145.5470 0.21874523,145.5546 3.0948831e-006,145.5623 -1.6117508e-005,145.5700 6.1379011e-005,145.5776 0.40644714,145.5853 1.3751462,145.5929 1.8750826,145.6006 1.6250072,145.6083 1.218721,145.6159 1.1560171,145.6236 0.93734932,145.6313 0.87501675,145.6389 0.18741655,145.6466 0.31248647,145.6543 0.71876329,145.6619 0.53125393,145.6696 0.2499923,145.6773 0.37500659,145.6849 0.46880886,145.6926 0.5314787,145.7002 1.0001049,145.7079 0.87477112,145.7156 0.34359002,145.7232 0.15624836,145.7309 -1.2845455e-005,145.7386 2.0278996e-005,145.7462 0.093769975,145.7539 0.18746416,145.7616 0.21873695,145.7692 0.031265818,145.7769 -1.9922743e-006,145.7846 9.6468938e-008,145.7922 1.6066348e-006,145.7999 -6.5234444e-006,145.8076 2.4488658e-005,145.8153 0.093798436,145.8229 0.21874683,145.8306 0.28119609,145.8383 0.18748558,145.8459 0.031235613,145.8536 0.093821786,145.8613 0.59393096,145.8689 0.78120786,145.8766 0.34360588,145.8843 0.093718722,145.8919 0.09374135,145.8996 0.2812393,145.9073 0.28126106,145.9150 0.78130352,145.9226 1.3437697,145.9303 0.87493908,145.9380 0.28123322,145.9456 0.093790181,145.9533 0.34375528,145.9610 0.31246552,145.9687 -2.0284046e-005,145.9763 9.3837734e-006,145.9840 -1.7250832e-005,145.9917 5.9622893e-005,145.9994 0.31256863,146.0070 0.40617228,146.0147 0.43742204,146.0224 0.31252915,146.0301 0.031230312,146.0377 0.4376308,146.0454 1.8440778,146.0531 2.5623479,146.0608 1.7811439,146.0684 2.7189546,146.0761 3.9375119,146.0838 5.1877942,146.0915 8.4376507,146.0991 10.655689,146.1068 9.8120155,146.1145 7.3439493,146.1222 3.7504418,146.1298 2.1249759,146.1375 1.7185009,146.1452 1.2498815,146.1529 0.28119531,146.1605 0.3437486,146.1682 0.37502214,146.1759 0.28141916,146.1836 0.93766874,146.1913 1.2188203,146.1989 1.2812698,146.2066 2.2500069,146.2143 2.1247768,146.2220 0.62481421,146.2297 0.18748912,146.2373 0.093808204,146.2450 0.50010562,146.2527 0.84381074,146.2604 1.6875237,146.2681 1.5310917,146.2757 0.65614563,146.2834 0.15623853,146.2911 0.0937538,146.2988 0.031252325,146.3065 -2.2324016e-006,146.3141 0.18749093,146.3218 0.28124094,146.3295 0.12502021,146.3372 0.2813153,146.3449 0.31249067,146.3525 0.093690239,146.3602 0.18748491,146.3679 0.31250709,146.3756 0.12498574,146.3833 0.093825676,146.3910 0.53139359,146.3986 0.74997729,146.4063 0.4061259,146.4140 0.031198833,146.4217 3.3528222e-006,146.4294 9.8040073e-006,146.4371 -4.2571861e-005,146.4448 1.0624304,146.4524 1.7500008,146.4601 1.6250502,146.4678 0.68754107,146.4755 0.37499487,146.4832 0.31248239,146.4909 0.12511769,146.4986 0.34377012,146.5062 0.31237435,146.5139 0.31247896,146.5216 0.49996012,146.5293 0.99997997,146.5370 0.65633738,146.5447 0.34377778,146.5524 0.18745936,146.5601 0.093808636,146.5677 0.78133684,146.5754 1.312546,146.5831 0.96871257,146.5908 0.18740931,146.5985 0.031214181,146.6062 4.0694914e-007,146.6139 1.7222861e-006,146.6216 0.031255938,146.6293 0.093719125,146.6369 0.65622687,146.6446 0.96881998,146.6523 0.62502593,146.6600 0.28119844,146.6677 0.59380686,146.6754 1.0313498,146.6831 0.71867973,146.6908 0.43741173,146.6985 0.31250581,146.7062 0.34376073,146.7139 0.093746297,146.7216 0.12496331,146.7292 0.31247625,146.7369 0.31252843,146.7446 0.031275805,146.7523 -2.1616338e-006,146.7600 -3.4392876e-006,146.7677 1.591997e-005,146.7754 0.09377528,146.7831 0.18746302,146.7908 0.68742812,146.7985 1.6874969,146.8062 1.0625405,146.8139 0.1250769,146.8216 0.6563316,146.8293 0.78126019,146.8370 0.46875307,146.8447 0.43752617,146.8524 0.40618914,146.8600 0.093653813,146.8677 0.093735114,146.8754 0.12500668,146.8831 0.31249857,146.8908 0.31251365,146.8985 0.46877405,146.9062 0.21872948,146.9139 0.28132281,146.9216 0.4376356,146.9293 0.75001621,146.9370 0.81240809,146.9447 0.28112963,146.9524 -3.4576995e-005,146.9601 0.093751468,146.9678 0.90622866,146.9755 1.4062469,146.9832 0.87501419,146.9909 0.3437728,146.9986 0.43743086,147.0063 1.6250285,147.0140 2.5937915,147.0217 2.3749204,147.0294 1.4687833,147.0371 1.5000973,147.0448 5.3763275,147.0525 17.376844,147.0602 25.375418,147.0679 22.248726,147.0756 13.374035,147.0833 22.063911,147.0910 45.346622,147.0987 57.594345,147.1064 42.653484,147.1141 18.903845,147.1218 11.343595,147.1295 12.032072,147.1372 11.718575,147.1449 7.5617032,147.1526 3.0621865,147.1603 2.1874089,147.1681 1.2498227,147.1758 0.49981341,147.1835 -6.3449457e-005,147.1912 0.187497,147.1989 0.31254035,147.2066 0.96894842,147.2143 2.187475,147.2220 1.7810292,147.2297 0.34374151,147.2374 0.37504491,147.2451 0.31248903,147.2528 0.093748435,147.2605 1.8397853e-007,147.2682 7.7659598e-007,147.2759 -3.2905903e-006,147.2836 0.0937289,147.2913 0.31248307,147.2991 0.28140494,147.3068 0.59390223,147.3145 0.74980003,147.3222 0.18743192,147.3299 0.18765004,147.3376 0.34378755,147.3453 0.43741915,147.3530 0.40614179,147.3607 0.31249431,147.3684 0.093759537,147.3761 -6.5139379e-006,147.3838 0.18748514,147.3916 0.34374127,147.3993 0.28125855,147.4070 0.28125983,147.4147 0.093785621,147.4224 0.093747705,147.4301 0.12496479,147.4378 0.093741275,147.4455 0.093923576,147.4532 0.78146631,147.4610 1.3748777,147.4687 0.71857458,147.4764 0.18745349,147.4841 0.1874671,147.4918 0.62509364,147.4995 1.0313656,147.5072 0.90621626,147.5149 0.37487984,147.5227 -6.4247004e-005,147.5304 0.031324629,147.5381 0.3126305,147.5458 0.59369123,147.5535 0.53109479,147.5612 0.31251568,147.5689 0.12506318,147.5767 0.18749791,147.5844 0.09370514,147.5921 0.031304128,147.5998 0.40636212,147.6075 0.59372842,147.6152 0.187382,147.6229 0.093683414,147.6307 0.31250238,147.6384 0.18752551,147.6461 3.5259853e-007,147.6538 0.31248266,147.6615 0.34375733,147.6692 0.18750881,147.6770 0.31248397,147.6847 0.68749636,147.6924 1.2501048,147.7001 1.8750767,147.7078 1.7187207,147.7156 0.68740624,147.7233 0.68748152,147.7310 0.87501699,147.7387 0.43746462,147.7464 1.2119115e-005,147.7541 0.03125678,147.7619 0.031241858,147.7696 0.093748331,147.7773 0.093737394,147.7850 0.18748324,147.7927 0.406261,147.8005 0.28126252,147.8082 3.8953058e-006,147.8159 0.093750916,147.8236 0.28125346,147.8314 0.53125244,147.8391 0.84373158,147.8468 0.65630865,147.8545 1.1876667,147.8622 2.3438542,147.8700 2.6249411,147.8777 1.5935829,147.8854 0.4686574,147.8931 0.46875024,147.9009 0.46875104,147.9086 0.12500852,147.9163 0.031229559,147.9240 0.18752857,147.9317 1.1250819,147.9395 1.0312178,147.9472 0.4062556,147.9549 0.3125031,147.9626 0.093666852,147.9704 0.031282019,147.9781 0.18755659,147.9858 0.18743916,147.9935 9.9625106e-007,148.0013 0.75032282,148.0090 2.5941865,148.0167 3.2499828,148.0244 1.6870068,148.0322 0.18722007,148.0399 8.6490918e-006,148.0476 0.18757251,148.0554 4.5317597,148.0631 8.7817984,148.0708 9.1877327,148.0785 10.624896,148.0863 10.749849,148.0940 14.594926,148.1017 21.437963,148.1095 46.758427,148.1172 186.67757,148.1249 365.29337,148.1326 368.58167,148.1404 207.44894,148.1481 63.990536,148.1558 21.091953,148.1636 13.62491,148.1713 10.530856,148.1790 7.3118529,148.1868 3.9060128,148.1945 1.5625987,148.2022 0.90630907,148.2099 0.34364298,148.2177 0.093696833,148.2254 0.18748446,148.2331 0.49997237,148.2409 0.18752813,148.2486 0.093738869,148.2563 0.46870133,148.2641 0.4687247,148.2718 0.59379262,148.2795 0.12504265,148.2873 0.12497217,148.2950 0.40626466,148.3027 0.84383178,148.3105 0.90624708,148.3182 0.37502253,148.3259 0.43755528,148.3337 1.1874636,148.3414 2.1874514,148.3491 1.3437105,148.3569 0.28122208,148.3646 0.46884611,148.3723 1.8751929,148.3801 2.9375057,148.3878 2.2810733,148.3956 0.46862873,148.4033 0.59373546,148.4110 0.34375554,148.4188 0.31251675,148.4265 0.21874787,148.4342 0.093755282,148.4420 0.093806908,148.4497 0.34384653,148.4574 0.49997985,148.4652 0.21865012,148.4729 0.093757294,148.4807 0.53127158,148.4884 0.53121626,148.4961 0.093721442,148.5039 0.093715228,148.5116 0.49997538,148.5194 0.562509,148.5271 0.31253693,148.5348 -4.6062173e-006,148.5426 0.093915589,148.5503 0.78143579,148.5581 0.81233162,148.5658 0.28109029,148.5735 0.031214081,148.5813 0.3437514,148.5890 1.3752818,148.5968 2.7815394,148.6045 2.8435817,148.6122 1.1872184,148.6200 0.093664348,148.6277 -2.2566668e-005,148.6355 0.093763478,148.6432 0.53131455,148.6510 0.9376514,148.6587 0.87508756,148.6664 0.62482691,148.6742 0.31249005,148.6819 0.62505305,148.6897 0.74988663,148.6974 0.18744357,148.7052 0.093733571,148.7129 1.1610077e-005,148.7207 -2.1139472e-006,148.7284 0.093764305,148.7361 0.15624237,148.7439 -1.2345411e-006,148.7516 0.12505338,148.7594 0.28122118,148.7671 0.031209921,148.7749 5.8525306e-006,148.7826 0.093746834,148.7904 0.46874329,148.7981 0.46874303,148.8059 0.21876936,148.8136 0.062502503,148.8213 -6.2971799e-007,148.8291 0.031243287,148.8368 0.21875581,148.8446 0.50001687,148.8523 0.28126496,148.8601 0.28132099,148.8678 0.62499708,148.8756 1.2186061,148.8833 1.0624913,148.8911 0.031326521,148.8988 0.18766323,148.9066 0.87529612,148.9143 1.2185993,148.9221 0.34347984,148.9298 0.50012547,148.9376 0.99999475,148.9453 0.68731135,148.9531 0.78127283,148.9608 1.3750986,148.9686 1.2501425,148.9763 1.5001084,148.9841 1.5625318,148.9918 1.7503537,148.9996 3.2812951,149.0073 4.156086,149.0151 8.7816715,149.0228 35.601288,149.0306 134.3584,149.0384 222.88023,149.0461 197.67796,149.0539 106.11501,149.0616 58.779339,149.0694 60.56255,149.0771 55.060833,149.0849 34.497696,149.0926 19.124491,149.1004 22.751507,149.1081 32.094177,149.1159 37.156132,149.1236 45.531414,149.1314 47.250175,149.1392 42.93647,149.1469 26.467241,149.1547 17.811325,149.1624 8.7178249,149.1702 2.593565,149.1779 1.5312548,149.1857 2.0001111,149.1935 1.5624886,149.2012 0.62496394,149.2090 0.31247187,149.2167 0.093802586,149.2245 0.28127727,149.2322 0.59369755,149.2400 0.6249522,149.2478 0.62499833,149.2555 0.18752374,149.2633 1.2565806e-005,149.2710 0.093745217,149.2788 0.093760259,149.2865 0.18754186,149.2943 0.53129745,149.3021 0.84375656,149.3098 0.84376752,149.3176 0.78124374,149.3253 0.49992445,149.3331 0.093708299,149.3409 5.4389684e-006,149.3486 0.093814619,149.3564 0.3125231,149.3642 0.18742929,149.3719 0.093722738,149.3797 0.093758844,149.3874 -8.1798471e-006,149.3952 0.18746598,149.4030 0.5624783,149.4107 0.50003254,149.4185 0.093777589,149.4263 3.1434813e-006,149.4340 -1.0275198e-005,149.4418 0.093748398,149.4495 0.12500654,149.4573 0.34373766,149.4651 0.6249904,149.4728 0.28129289,149.4806 0.15629064,149.4884 0.34371057,149.4961 0.28125009,149.5039 0.1562501,149.5117 -2.3621626e-005,149.5194 0.093794383,149.5272 0.31250304,149.5350 0.28124043,149.5427 0.53132516,149.5505 0.37506172,149.5583 0.31238851,149.5660 0.15619853,149.5738 0.40627065,149.5816 0.37497729,149.5893 0.34382433,149.5971 0.53128195,149.6049 1.0624709,149.6126 0.90625328,149.6204 0.43746072,149.6282 0.50020742,149.6359 1.375308,149.6437 1.562392,149.6515 0.6871962,149.6592 0.15609813,149.6670 0.031249771,149.6748 2.2112019e-006,149.6825 -5.6274251e-007,149.6903 3.96271e-008,149.6981 4.042968e-007,149.7058 -1.6569246e-006,149.7136 6.2237827e-006,149.7214 0.031274013,149.7292 0.40625006,149.7369 0.46872264,149.7447 0.21885803,149.7525 0.50010639,149.7602 0.49992037,149.7680 0.40611133,149.7758 0.59374017,149.7836 0.65634185,149.7913 0.37497228,149.7991 0.12494551,149.8069 0.12499885,149.8147 0.75008512,149.8224 1.8750907,149.8302 1.4061618,149.8380 0.37491307,149.8457 4.4884114e-006,149.8535 -6.8783943e-006,149.8613 0.18760498,149.8691 1.3126627,149.8768 2.0312567,149.8846 1.656099,149.8924 0.59359777,149.9002 0.62503642,149.9079 0.37502062,149.9157 0.43744588,149.9235 0.62499774,149.9313 0.28129938,149.9390 0.12499111,149.9468 0.53121245,149.9546 0.68752408,149.9624 0.21876179,149.9702 0.12499949,149.9779 0.281223,149.9857 0.18762134,149.9935 0.59382242,150.0013 0.43738854,150.0090 0.31246746,150.0168 0.5313006,150.0246 1.593822,150.0324 8.876009,150.0402 17.72019,150.0479 20.094133,150.0557 15.436845,150.0635 11.155233,150.0713 10.999692,150.0791 10.656445,150.0868 26.100134,150.0946 100.32438,150.1024 185.62962,150.1102 181.5549,150.1180 102.17855,150.1257 46.966583,150.1335 48.813457,150.1413 68.688095,150.1491 65.685379,150.1569 36.934399,150.1646 11.154886,150.1724 3.6249468,150.1802 2.4688177,150.1880 1.4997803,150.1958 0.28107604,150.2036 0.21879715,150.2113 0.56257153,150.2191 0.65630841,150.2269 0.31242558,150.2347 0.093670696,150.2425 0.093733251,150.2503 0.43755481,150.2580 0.9063049,150.2658 0.81249118,150.2736 0.40615797,150.2814 0.31246033,150.2892 0.56267238,150.2970 1.2189307,150.3048 1.499867,150.3125 0.43732378,150.3203 0.031251334,150.3281 -6.9572246e-007,150.3359 0.12500767,150.3437 0.031233409,150.3515 0.18746875,150.3593 0.53122532,150.3671 0.53127939,150.3748 0.12505613,150.3826 0.12498393,150.3904 0.21871874,150.3982 0.21876279,150.4060 0.093756787,150.4138 0.21872906,150.4216 0.40634674,150.4294 0.56263274,150.4371 1.031161,150.4449 0.53114092,150.4527 0.093722112,150.4605 0.71869975,150.4683 1.3749654,150.4761 1.2812711,150.4839 0.68757623,150.4917 0.34378943,150.4995 0.43757144,150.5073 0.78127724,150.5150 0.53116965,150.5228 0.093708031,150.5306 0.062493946,150.5384 0.093762003,150.5462 0.031235466,150.5540 1.3768242e-005,150.5618 0.18761052,150.5696 0.50003618,150.5774 0.34364864,150.5852 0.18743289,150.5930 0.12500046,150.6008 0.31250903,150.6086 0.46874812,150.6164 0.093747079,150.6241 1.327132e-005,150.6319 0.093839683,150.6397 0.25000015,150.6475 0.093660899,150.6553 -1.5822659e-005,150.6631 0.093738832,150.6709 0.31248537,150.6787 0.31251878,150.6865 1.4536443e-005,150.6943 0.1250879,150.7021 0.62499702,150.7099 0.84363937,150.7177 0.59373027,150.7255 0.37506455,150.7333 0.81257159,150.7411 0.74993539,150.7489 0.24995248,150.7567 0.40627745,150.7645 0.31246415,150.7723 0.40628907,150.7801 0.71881443,150.7879 0.84371597,150.7957 0.49998954,150.8035 0.093731977,150.8113 -1.9694719e-005,150.8191 0.093743615,150.8269 0.18750246,150.8347 0.031260855,150.8425 -3.0553506e-006,150.8503 0.093742788,150.8581 0.46882012,150.8659 0.71879059,150.8737 0.34372643,150.8815 0.40619698,150.8893 0.12494036,150.8971 0.34373325,150.9049 0.50000852,150.9127 0.18753476,150.9205 0.31252217,150.9283 0.59373778,150.9361 0.59375942,150.9439 0.56256735,150.9517 0.71896172,150.9595 1.0625747,150.9673 0.68725741,150.9751 0.18738389,150.9829 0.28135663,150.9907 0.43750891,150.9985 1.1874039,151.0063 2.5624936,151.0141 2.6250203,151.0219 1.1562383,151.0297 0.78107345,151.0375 5.0323238,151.0453 17.220623,151.0531 24.187674,151.0609 19.811468,151.0687 15.21972,151.0765 44.598576,151.0843 112.97383,151.0922 152.09485,151.1000 138.59103,151.1078 106.81116,151.1156 105.34559,151.1234 112.1881,151.1312 97.308754,151.1390 60.057812,151.1468 33.123566,151.1546 22.312124,151.1624 15.342909,151.1702 7.4991784,151.1780 3.2496731,151.1858 1.7500143,151.1937 0.65616852,151.2015 -4.9204946e-006,151.2093 1.0734129e-005,151.2171 0.031241942,151.2249 2.1458613e-005,151.2327 0.187628,151.2405 0.78137881,151.2483 1.4998162,151.2561 0.59367096,151.2639 0.68766594,151.2717 0.93760538,151.2796 1.3436691,151.2874 1.2185409,151.2952 0.96871805,151.3030 0.43751559,151.3108 0.18754974,151.3186 0.21878722,151.3264 0.18747793,151.3342 0.093716785,151.3421 -2.0295454e-005,151.3499 2.7601916e-005,151.3577 0.18749891,151.3655 -2.3298413e-005,151.3733 5.302742e-006,151.3811 0.062514953,151.3889 0.28122732,151.3967 0.87498921,151.4046 1.0001041,151.4124 0.84395051,151.4202 0.968822,151.4280 0.81237382,151.4358 0.40607789,151.4436 -8.0578771e-005,151.4515 4.0622795e-005,151.4593 0.18751885,151.4671 0.37502488,151.4749 0.68756652,151.4827 0.78124219,151.4905 0.90622956,151.4983 0.81257766,151.5062 1.0939548,151.5140 2.1874547,151.5218 1.6246662,151.5296 0.78119349,151.5374 0.12506111,151.5453 0.093734667,151.5531 0.18760219,151.5609 0.50010026,151.5687 0.56246054,151.5765 0.65627128,151.5843 0.75000799,151.5922 0.78113228,151.6000 0.74991328,151.6078 0.93747401,151.6156 0.34379947,151.6234 0.37505454,151.6313 0.18749107,151.6391 0.18752806,151.6469 0.3437033,151.6547 0.37493768,151.6625 0.46877137,151.6704 0.74998963,151.6782 1.0937346,151.6860 1.1250093,151.6938 0.34376639,151.7016 0.28125611,151.7095 0.31249875,151.7173 0.1875118,151.7251 0.093746595,151.7329 0.28121978,151.7408 0.18750633,151.7486 3.855081e-005,151.7564 0.18755621,151.7642 0.28122655,151.7721 0.18746568,151.7799 0.49999866,151.7877 0.34373164,151.7955 -2.8959507e-006,151.8034 0.093729213,151.8112 0.68753254,151.8190 1.21881,151.8268 0.81250596,151.8347 0.53131288,151.8425 1.6562815,151.8503 2.4374075,151.8581 1.7499708,151.8660 0.84387225,151.8738 0.59379393,151.8816 0.40609491,151.8894 -7.2655224e-005,151.8973 1.8167695e-005,151.9051 -1.0857759e-008,151.9129 0.093844257,151.9207 0.343817,151.9286 0.31243604,151.9364 0.18749708,151.9442 0.31257358,151.9521 0.81250483,151.9599 0.68741965,151.9677 0.1875466,151.9755 0.81256449,151.9834 0.99993056,151.9912 0.7187801,151.9990 2.0002093,152.0069 3.9376581,152.0147 2.8122683,152.0225 1.3123147,152.0303 0.90615034,152.0382 1.8438946,152.0460 4.813036,152.0538 7.3442845,152.0617 8.156415,152.0695 11.188116,152.0773 26.470491,152.0852 44.907822,152.0930 53.406403,152.1008 61.379662,152.1087 160.27049,152.1165 376.55447,152.1243 487.74823,152.1322 357.35034,152.1400 148.29231,152.1478 45.932442,152.1557 28.969049,152.1635 21.374979,152.1713 15.937178,152.1792 11.405365,152.1870 5.6242142,152.1948 3.1873581,152.2027 2.0001216,152.2105 1.5623552,152.2183 0.74967635,152.2262 0.21870245,152.2340 0.12508906,152.2418 0.34381703,152.2497 0.34367791,152.2575 0.093656003,152.2653 0.093756244,152.2732 0.21891712,152.2810 1.0002356,152.2889 1.4374436,152.2967 0.65598965,152.3045 0.37496299,152.3124 1.0625552,152.3202 1.093675,152.3280 0.65624362,152.3359 0.21875343,152.3437 0.031206999,152.3516 8.431681e-007,152.3594 6.5310173e-006,152.3672 0.093861908,152.3751 0.4376446,152.3829 0.74993974,152.3908 0.62491095,152.3986 0.68751591,152.4064 1.7502328,152.4143 3.312639,152.4221 2.6247365,152.4300 0.49977076,152.4378 0.53121376,152.4456 1.5313727,152.4535 2.0313406,152.4613 1.8749934,152.4692 1.5935991,152.4770 0.53116733,152.4848 0.093810931,152.4927 -7.1960303e-006,152.5005 1.9259494e-006,152.5084 -5.0733951e-007,152.5162 1.0329145e-007,152.5241 9.4212496e-008,152.5319 -4.8017898e-007,152.5397 1.8266143e-006,152.5476 -6.8266872e-006,152.5554 0.40622464,152.5633 0.81249523,152.5711 0.37503019,152.5790 0.031238977,152.5868 0.18753235,152.5947 0.28139463,152.6025 0.50012356,152.6103 0.96877813,152.6182 1.2813194,152.6260 1.4374518,152.6339 1.4687053,152.6417 1.6875774,152.6496 1.15624,152.6574 0.84367234,152.6653 0.59365499,152.6731 0.49987742,152.6810 0.031170364,152.6888 0.0312672,152.6967 0.03124745,152.7045 6.9893504e-006,152.7124 -1.1414258e-005,152.7202 0.18751247,152.7281 0.53128558,152.7359 0.43746996,152.7437 0.37496206,152.7516 0.3125079,152.7594 0.093780667,152.7673 0.40627766,152.7751 0.87501824,152.7830 0.68750334,152.7908 0.28119585,152.7987 2.6803104e-005,152.8065 0.12496071,152.8144 0.49993962,152.8222 0.7501322,152.8301 0.68751842,152.8379 1.31247,152.8458 1.3749751,152.8536 0.90623415,152.8615 0.40625945,152.8694 0.31247348,152.8772 0.093756303,152.8851 -1.8986776e-006,152.8929 1.242156e-006,152.9008 0.28131133,152.9086 0.68758941,152.9165 0.78122091,152.9243 0.9374088,152.9322 0.78122151,152.9400 0.093750797,152.9479 -6.5760505e-006,152.9557 1.1988111e-005,152.9636 0.31253293,152.9714 0.49999201,152.9793 0.34372196,152.9872 0.031220261,152.9950 0.34370336,153.0029 0.56249595,153.0107 0.40630835,153.0186 0.531335,153.0264 2.7812886,153.0343 5.0937605,153.0421 8.1255054,153.0500 23.816137,153.0579 75.631966,153.0657 126.4719,153.0736 121.80882,153.0814 70.588142,153.0893 35.779106,153.0971 31.438721,153.1050 38.563999,153.1129 48.500923,153.1207 58.280869,153.1286 58.967793,153.1364 45.904804,153.1443 27.654648,153.1522 14.811521,153.1600 7.6243992,153.1679 4.0307312,153.1757 1.1248213,153.1836 0.68793041,153.1915 1.4064029,153.1993 1.1874015,153.2072 1.8123679,153.2150 0.93724048,153.2229 -4.4411441e-005,153.2308 0.15626493,153.2386 0.24999468,153.2465 0.15625632,153.2543 0.093760654,153.2622 0.2812666,153.2701 0.65627962,153.2779 1.0312284,153.2858 0.49995649,153.2937 0.09374737,153.3015 7.0034794e-006,153.3094 0.031233292,153.3172 0.40637076,153.3251 0.81265599,153.3330 0.93758643,153.3408 1.5312217,153.3487 1.0935861,153.3566 0.56238669,153.3644 0.31246597,153.3723 0.12499867,153.3802 -1.1744486e-005,153.3880 4.7430949e-006,153.3959 -7.2276011e-006,153.4038 2.4168558e-005,153.4116 0.093751103,153.4195 0.031217055,153.4274 0.49998766,153.4352 0.71874964,153.4431 0.34377056,153.4510 5.2759642e-006,153.4588 0.031251859,153.4667 -1.2719887e-005,153.4746 5.1480365e-005,153.4824 1.1564528,153.4903 2.343787,153.4982 1.7810732,153.5060 0.5311473,153.5139 0.093727469,153.5218 0.18751323,153.5296 0.031245725,153.5375 0.1874807,153.5454 0.21876094,153.5532 0.12501334,153.5611 0.09376464,153.5690 0.031249857,153.5768 -8.5834636e-006,153.5847 1.2419504e-006,153.5926 3.6164447e-006,153.6005 -1.5708816e-005,153.6083 0.34375343,153.6162 0.71878999,153.6241 0.49996096,153.6319 0.49997813,153.6398 0.12503681,153.6477 0.093821354,153.6556 0.31253859,153.6634 0.3125172,153.6713 0.56253314,153.6792 0.90621907,153.6870 1.2186605,153.6949 0.59367609,153.7028 0.53123456,153.7107 0.59374762,153.7185 0.28126901,153.7264 0.093776405,153.7343 0.093871608,153.7422 0.31249833,153.7500 0.093634717,153.7579 -6.0609332e-006,153.7658 1.4901021e-007,153.7737 5.4656316e-006,153.7815 -2.2012959e-005,153.7894 8.2591177e-005,153.7973 0.31266093,153.8052 0.56255698,153.8130 0.49983224,153.8209 0.24984363,153.8288 0.43756172,153.8367 0.62504226,153.8445 0.34373674,153.8524 0.12494893,153.8603 0.34370753,153.8682 0.56250346,153.8761 0.34378818,153.8839 0.12505676,153.8918 0.34388566,153.8997 0.75004804,153.9076 0.62482965,153.9154 0.46867001,153.9233 0.31251937,153.9312 0.093743071,153.9391 0.031274546,153.9470 0.093742587,153.9548 -2.3565957e-005,153.9627 0.093854845,153.9706 0.50010169,153.9785 0.68742877,153.9864 0.81237948,153.9942 1.0312365,154.0021 0.96878099,154.0100 0.7812863,154.0179 0.75001478,154.0258 0.49993482,154.0337 0.46867567,154.0415 0.78130156,154.0494 1.8758976,154.0573 9.7527714,154.0652 30.659773,154.0731 46.937656,154.0809 39.653133,154.0888 25.591967,154.0967 23.687546,154.1046 24.186872,154.1125 16.467648,154.1204 10.093938,154.1283 18.376986,154.1361 31.688768,154.1440 28.904572,154.1519 11.435386,154.1598 1.8120493,154.1677 0.87512833,154.1756 0.81246793,154.1834 0.56247205,154.1913 0.21872666,154.1992 0.093758538,154.2071 0.093822785,154.2150 0.43754083,154.2229 0.28113618,154.2308 0.53116292,154.2386 0.65627825,154.2465 0.43758225,154.2544 0.21877496,154.2623 0.093704872,154.2702 -7.1935942e-006,154.2781 0.062488776,154.2860 0.374993,154.2939 0.31251121,154.3018 0.093775034,154.3096 0.3753345,154.3175 1.6565233,154.3254 1.437098,154.3333 -0.00030539479,154.3412 0.40627474,154.3491 0.53127193,154.3570 0.031288583,154.3649 8.4477242e-006,154.3728 0.18761329,154.3806 0.75030273,154.3885 1.5000966,154.3964 1.4688287,154.4043 1.9689502,154.4122 1.90596,154.4201 0.68709832,154.4280 0.093636535,154.4359 0.062503681,154.4438 0.12501955,154.4517 0.18751016,154.4596 0.093746573,154.4675 0.12501216,154.4754 0.093727216,154.4832 -2.4236737e-005,154.4911 6.4948626e-006,154.4990 -1.7412769e-006,154.5069 4.6986054e-007,154.5148 -1.3806263e-007,154.5227 8.2365204e-008,154.5306 -1.9140161e-007,154.5385 6.8327967e-007,154.5464 -2.5418672e-006,154.5543 9.4847555e-006,154.5622 0.031262606,154.5701 0.03123804,154.5780 -1.2782672e-005,154.5859 1.5129795e-005,154.5938 0.093784198,154.6017 0.56253713,154.6096 0.87497967,154.6175 0.56254381,154.6254 0.49999419,154.6333 0.28110492,154.6412 0.68745792,154.6491 0.68753529,154.6569 0.40627724,154.6648 0.37499607,154.6727 0.78129542,154.6806 0.65631765,154.6885 0.43746743,154.6964 0.093699642,154.7043 2.2563252e-006,154.7122 0.093829088,154.7201 0.31252229,154.7280 0.1874302,154.7359 0.18760408,154.7438 0.5625428,154.7517 0.34363371,154.7596 0.37495109,154.7675 0.18749435,154.7754 0.53125429,154.7833 0.18748857,154.7912 -4.7924273e-006,154.7991 1.1944011e-006,154.8070 1.5130087e-008,154.8149 0.031249996,154.8228 1.382588e-009,154.8307 -1.2524599e-006,154.8386 5.0087774e-006,154.8466 -1.8783772e-005,154.8545 0.093779854,154.8624 0.18759516,154.8703 0.31247085,154.8782 0.093672715,154.8861 -2.5758011e-006,154.8940 -9.4593061e-006,154.9019 0.093790472,154.9098 0.46898121,154.9177 1.0314715,154.9256 1.6561625,154.9335 1.84346,154.9414 0.90614188,154.9493 0.18751724,154.9572 -1.9025556e-005,154.9651 -4.283278e-006,154.9730 0.31248683,154.9809 0.34375134,154.9888 0.40625218,154.9967 0.21885866,155.0046 0.75012523,155.0126 1.3436768,155.0205 1.1874435,155.0284 1.7818135,155.0363 7.2821884,155.0442 12.688031,155.0521 16.437544,155.0600 15.905978,155.0679 16.781864,155.0758 20.688807,155.0837 23.594469,155.0916 23.812,155.0995 21.781174,155.1074 38.972324,155.1154 70.503998,155.1233 83.155159,155.1312 62.433052,155.1391 32.496265,155.1470 13.436064,155.1549 6.6874809,155.1628 6.1247091,155.1707 5.0308418,155.1786 2.1249187,155.1866 1.0937899,155.1945 0.43743593,155.2024 0.74994004,155.2103 1.3436849,155.2182 1.6564884,155.2261 2.5939922,155.2340 1.9686139,155.2419 1.0625947,155.2498 1.0626093,155.2578 0.93725371,155.2657 0.37487364,155.2736 0.093742557,155.2815 0.031217439,155.2894 -3.8253042e-006,155.2973 1.1699153e-006,155.3052 0.31247246,155.3132 0.65620464,155.3211 0.65625602,155.3290 0.34378821,155.3369 0.062550284,155.3448 0.34373149,155.3527 0.31245634,155.3606 0.31252179,155.3686 0.093765743,155.3765 3.0871392e-006,155.3844 4.1759651e-007,155.3923 -4.7580256e-006,155.4002 0.18748669,155.4081 0.31250858,155.4161 1.0903574e-005,155.4240 -2.7852902e-006,155.4319 2.3690802e-007,155.4398 1.8379528e-006,155.4477 -7.5892162e-006,155.4557 0.18748122,155.4636 0.43745792,155.4715 0.71875834,155.4794 0.21880254,155.4873 7.5803132e-006,155.4952 -1.8916522e-006,155.5032 -1.4186971e-008,155.5111 1.9486445e-006,155.5190 -7.7808863e-006,155.5269 0.093744755,155.5348 0.59375286,155.5428 1.1875135,155.5507 1.4062433,155.5586 0.74999982,155.5665 0.5000298,155.5744 0.59372288,155.5824 0.62497306,155.5903 0.59379852,155.5982 0.18749356,155.6061 0.28119293,155.6141 0.81250709,155.6220 0.96884805,155.6299 0.71881604,155.6378 0.62497306,155.6457 0.56245387,155.6537 0.31243196,155.6616 0.96872389,155.6695 1.562582,155.6774 1.0937579,155.6854 0.71868211,155.6933 0.18750954,155.7012 0.031256393,155.7091 0.031252395,155.7171 -1.7227781e-005,155.7250 0.093772896,155.7329 0.093763791,155.7408 -3.5643567e-005,155.7488 0.18748559,155.7567 0.31250522,155.7646 0.093770199,155.7725 2.0435498e-006,155.7805 1.8107657e-007,155.7884 -2.7681615e-006,155.7963 1.0892259e-005,155.8042 0.093823016,155.8122 0.40629694,155.8201 0.56255496,155.8280 0.90633237,155.8360 0.9374001,155.8439 0.34359384,155.8518 0.093729816,155.8597 1.111143e-005,155.8677 0.0937507,155.8756 0.56257349,155.8835 0.68757677,155.8915 0.31244576,155.8994 0.093665786,155.9073 0.03121699,155.9152 0.34372625,155.9232 0.34381264,155.9311 0.34381348,155.9390 0.40623605,155.9470 0.34378305,155.9549 0.50003988,155.9628 0.68741959,155.9708 0.49992043,155.9787 0.093768701,155.9866 0.093818054,155.9946 0.31254315,156.0025 0.31247059,156.0104 0.18746567,156.0183 0.31251755,156.0263 1.0001085,156.0342 1.7501445,156.0421 1.6562911,156.0501 1.8437287,156.0580 2.4064002,156.0659 5.4068942,156.0739 12.407049,156.0818 17.875607,156.0897 20.875278,156.0977 21.906311,156.1056 27.001245,156.1136 42.689171,156.1215 51.718727,156.1294 44.467167,156.1374 61.22422,156.1453 141.98166,156.1532 207.16129,156.1612 177.55338,156.1691 89.488678,156.1770 38.589828,156.1850 29.280918,156.1929 26.18671,156.2008 14.905105,156.2088 4.7181563,156.2167 1.5309521,156.2247 1.749909,156.2326 1.187493,156.2405 0.46870643,156.2485 0.96873492,156.2564 1.0939152,156.2643 1.0000672,156.2723 0.56236947,156.2802 0.37493694,156.2882 0.71873283,156.2961 1.0312971,156.3040 1.2188287,156.3120 0.96869868,156.3199 1.1562042,156.3279 0.50001717,156.3358 0.21874087,156.3437 0.1250208,156.3517 0.093786076,156.3596 0.56244975,156.3676 0.81257182,156.3755 0.71879953,156.3835 0.34371173,156.3914 0.53134763,156.3993 0.71872365,156.4073 0.53112721,156.4152 0.40620613,156.4232 0.40624589,156.4311 0.18751714,156.4391 0.34375274,156.4470 0.56250334,156.4549 0.093733355,156.4629 7.4259777e-005,156.4708 0.31259716,156.4788 0.31241271,156.4867 0.031160004,156.4947 7.1855924e-005,156.5026 0.37510672,156.5105 0.84377658,156.5185 0.6874854,156.5264 0.50004464,156.5344 0.7500692,156.5423 0.93739229,156.5503 0.53116602,156.5582 0.31250197,156.5662 0.18743582,156.5741 0.031224256,156.5821 -1.7230579e-005,156.5900 6.4198e-005,156.5980 0.37508035,156.6059 0.56240755,156.6138 0.18744119,156.6218 0.093767546,156.6297 0.093749993,156.6377 0.093753241,156.6456 0.062506549,156.6536 0.031247275,156.6615 0.093717277,156.6695 0.34373307,156.6774 0.312527,156.6854 0.062548846,156.6933 0.093733199,156.7013 0.093719788,156.7092 0.093761384,156.7172 0.031258937,156.7251 0.21874483,156.7331 0.18749733,156.7410 0.031246241,156.7490 0.62498635,156.7569 0.62501448,156.7649 0.31257546,156.7728 0.50012225,156.7808 0.93753856,156.7887 1.0000101,156.7967 1.1562004,156.8046 0.5937615,156.8126 0.78134632,156.8206 0.99989522,156.8285 0.96865809,156.8365 1.281359,156.8444 1.8438456,156.8524 2.6249619,156.8603 2.3124638,156.8683 1.3748957,156.8762 0.31238076,156.8842 -9.7992797e-006,156.8921 0.34372506,156.9001 1.374975,156.9080 2.0000284,156.9160 1.5625043,156.9240 1.5624957,156.9319 1.5938373,156.9399 2.6564848,156.9478 2.468791,156.9558 1.2186134,156.9637 0.59362268,156.9717 0.78137279,156.9797 2.687886,156.9876 3.3125024,156.9956 4.1254826,157.0035 8.6880836,157.0115 9.7182264,157.0194 8.0621319,157.0274 9.6569672,157.0354 18.688038,157.0433 26.094759,157.0513 51.378815,157.0592 116.73242,157.0672 301.96414,157.0751 545.96552,157.0831 883.63745,157.0911 1676.3262,157.0990 2172.4126,157.1070 1711.1099,157.1149 782.02008,157.1229 251.18608,157.1309 147.34343,157.1388 114.77652,157.1468 83.83947,157.1548 60.560116,157.1627 46.185452,157.1707 29.591864,157.1786 18.624643,157.1866 12.968889,157.1946 8.0620193,157.2025 4.3119507,157.2105 2.7810445,157.2184 1.7812611,157.2264 0.99986792,157.2344 0.21867782,157.2423 0.59386021,157.2503 1.1875035,157.2583 0.34370884,157.2662 0.31251013,157.2742 0.43752837,157.2822 0.65633887,157.2901 0.75019509,157.2981 1.3751259,157.3061 1.1873906,157.3140 1.4999056,157.3220 1.5625489,157.3299 1.5311739,157.3379 1.1873453,157.3459 0.24991964,157.3538 0.12504677,157.3618 0.40633163,157.3698 0.37487981,157.3777 0.093710907,157.3857 0.53137833,157.3937 0.53119218,157.4016 0.99992365,157.4096 1.0937942,157.4176 0.68747985,157.4256 0.031211387,157.4335 0.1564223,157.4415 0.84389359,157.4495 0.78114611,157.4574 0.34367761,157.4654 0.28120965,157.4734 0.28127217,157.4813 0.75016546,157.4893 1.0312597,157.4973 0.74985915,157.5052 0.53124595,157.5132 0.65619189,157.5212 0.18744738,157.5292 0.37499693,157.5371 0.50007808,157.5451 0.90636832,157.5531 1.0000216,157.5610 1.0311679,157.5690 1.2186525,157.5770 0.9062584,157.5850 0.43752363,157.5929 0.24999277,157.6009 0.74990612,157.6089 0.71867907,157.6168 0.62512851,157.6248 0.62531102,157.6328 1.156341,157.6408 0.93734378,157.6487 0.6874088,157.6567 0.62494522,157.6647 0.62503213,157.6727 1.3437117,157.6806 1.249819,157.6886 0.93743283,157.6966 1.1875105,157.7046 0.75005364,157.7125 0.25004032,157.7205 6.1681237e-007,157.7285 0.59386212,157.7365 1.7813886,157.7444 1.9061569,157.7524 0.81243879,157.7604 0.43758157,157.7684 0.59368289,157.7763 0.093648523,157.7843 0.031222923,157.7923 0.31246799,157.8003 0.34380865,157.8083 0.18750589,157.8162 0.031303387,157.8242 0.65658092,157.8322 1.6252946,157.8402 2.2187581,157.8481 1.7184603,157.8561 0.71843755,157.8641 0.21862487,157.8721 0.31246117,157.8801 0.50006372,157.8880 0.62509382,157.8960 0.2811791,157.9040 1.4078258e-005,157.9120 0.31260267,157.9200 0.5312807,157.9279 1.4061835,157.9359 1.5936239,157.9439 1.1874938,157.9519 1.0000319,157.9599 0.62497848,157.9679 0.46874148,157.9758 0.031301111,157.9838 0.40628463,157.9918 0.62496227,157.9998 0.343723,158.0078 0.21873835,158.0157 0.62499195,158.0237 0.62497675,158.0317 0.37513837,158.0397 1.719133,158.0477 4.0002127,158.0557 4.7189693,158.0637 10.376701,158.0716 34.37859,158.0796 65.440514,158.0876 92.880386,158.0956 155.22684,158.1036 207.37666,158.1116 184.55447,158.1195 117.83611,158.1275 94.123886,158.1355 90.718536,158.1435 68.40493,158.1515 68.59874,158.1595 172.32588,158.1675 281.78793,158.1755 262.86594,158.1834 142.3611,158.1914 52.0247,158.1994 25.15555,158.2074 14.937323,158.2154 6.4059343,158.2234 3.3124564,158.2314 2.6563938,158.2394 3.0623503,158.2473 1.8436151,158.2553 1.5941013,158.2633 2.6253211,158.2713 2.2496853,158.2793 0.62454993,158.2873 0.15616572,158.2953 0.18751758,158.3033 0.21874943,158.3113 0.18750212,158.3193 0.093746692,158.3272 0.12502331,158.3352 0.65624934,158.3432 0.46873361,158.3512 0.12504034,158.3592 0.37513304,158.3672 1.0315744,158.3752 1.4686457,158.3832 0.46836799,158.3912 0.18752301,158.3992 1.0625643,158.4072 0.93747526,158.4152 0.62498796,158.4231 0.18750156,158.4311 0.18751374,158.4391 0.18744723,158.4471 -3.7722089e-005,158.4551 0.18755561,158.4631 0.68755955,158.4711 0.84377396,158.4791 0.59368813,158.4871 0.18742573,158.4951 0.50016791,158.5031 0.87518519,158.5111 1.3438115,158.5191 1.4374378,158.5271 0.87483764,158.5351 0.37486416,158.5431 -6.1414139e-005,158.5511 1.6606164e-005,158.5591 0.031238653,158.5671 0.09375976,158.5751 0.12511401,158.5831 0.31252965,158.5911 0.21866782,158.5991 0.093714304,158.6070 0.12507658,158.6150 0.56258768,158.6230 0.56243455,158.6310 0.37488398,158.6390 0.40620488,158.6470 0.5312587,158.6550 0.37503999,158.6630 0.18748504,158.6710 0.34373561,158.6790 1.0625247,158.6870 0.84372067,158.6950 0.74999148,158.7030 0.56248724,158.7110 0.65624809,158.7190 0.50001341,158.7270 0.3125141,158.7350 0.093764551,158.7430 0.37497625,158.7510 0.34374943,158.7590 0.25002104,158.7671 0.18751104,158.7751 0.12498867,158.7831 0.093776494,158.7911 0.96888208,158.7991 1.5625557,158.8071 1.2498865,158.8151 0.53124434,158.8231 0.4375625,158.8311 0.56245464,158.8391 0.37495244,158.8471 0.093737751,158.8551 0.093731664,158.8631 -5.6196193e-005,158.8711 0.65621573,158.8791 0.90623719,158.8871 0.78131235,158.8951 0.37503937,158.9031 0.18747346,158.9111 -3.7671837e-006,158.9191 0.21871375,158.9271 0.96870899,158.9351 1.3749948,158.9431 1.8125484,158.9512 1.8440994,158.9592 2.250232,158.9672 1.6247058,158.9752 0.8435263,158.9832 0.43747714,158.9912 0.78120977,158.9992 1.4687557,159.0072 0.84391105,159.0152 1.2814342,159.0232 1.9687922,159.0312 2.0939226,159.0392 2.15641,159.0472 4.2500939,159.0553 7.1875925,159.0633 7.9691839,159.0713 12.063765,159.0793 20.750835,159.0873 25.031279,159.0953 31.750402,159.1033 38.687767,159.1113 38.749557,159.1193 38.375507,159.1273 49.563923,159.1354 57.093727,159.1434 42.591236,159.1514 20.154148,159.1594 19.219706,159.1674 37.7206,159.1754 43.812271,159.1834 29.966856,159.1914 11.029909,159.1995 2.2186294,159.2075 2.7190068,159.2155 3.4685843,159.2235 1.4060127,159.2315 0.093717024,159.2395 0.031259213,159.2475 0.093752019,159.2556 0.031226719,159.2636 0.31247923,159.2716 0.68750608,159.2796 0.375065,159.2876 0.7188912,159.2956 1.3125607,159.3036 1.0311569,159.3117 0.34363353,159.3197 0.031225575,159.3277 1.8013812e-005,159.3357 0.40636355,159.3437 1.218884,159.3517 0.87489599,159.3598 0.28116897,159.3678 0.2500028,159.3758 0.093678281,159.3838 0.031244535,159.3918 0.12500408,159.3998 -2.5552586e-006,159.4079 -5.8904657e-006,159.4159 0.031269763,159.4239 0.46886811,159.4319 0.68745935,159.4399 0.18741685,159.4480 0.18761414,159.4560 0.50006884,159.4640 0.59377736,159.4720 0.78118187,159.4800 1.4373425,159.4881 0.87498009,159.4961 0.12506855,159.5041 0.28129816,159.5121 0.40622672,159.5201 0.28116274,159.5282 0.31247798,159.5362 0.28127202,159.5442 0.28126311,159.5522 0.031259906,159.5602 -6.862605e-006,159.5683 1.815569e-005,159.5763 0.12504829,159.5843 0.68779343,159.5923 1.9690483,159.6004 2.0623987,159.6084 1.2496638,159.6164 0.28105515,159.6244 0.093761884,159.6324 0.50007814,159.6405 1.1562268,159.6485 1.0311663,159.6565 0.43749818,159.6645 0.18748492,159.6726 0.09376429,159.6806 0.093821861,159.6886 0.31252053,159.6966 0.28118661,159.7047 0.28128058,159.7127 0.43763998,159.7207 0.62501049,159.7287 0.37484708,159.7368 0.031180505,159.7448 0.18757617,159.7528 0.46876758,159.7609 0.37498263,159.7689 0.59376526,159.7769 0.74994189,159.7849 0.31251666,159.7930 0.71893501,159.8010 1.4062163,159.8090 0.65609807,159.8171 0.28121787,159.8251 0.18747331,159.8331 0.093768343,159.8411 1.2974257e-006,159.8492 1.4388854e-006,159.8572 0.18756299,159.8652 1.0313872,159.8733 0.78132868,159.8813 1.3124987,159.8893 1.7813123,159.8973 1.9687324,159.9054 1.4686644,159.9134 0.78112566,159.9214 0.46856928,159.9295 1.1562194,159.9375 0.81256354,159.9455 0.18753354,159.9536 0.031247731,159.9616 0.4062078,159.9696 0.53134984,159.9777 0.68784684,159.9857 1.5314168,159.9937 2.0935755,160.0018 1.9998262,160.0098 1.8125881,160.0178 2.2502282,160.0259 2.9686527,160.0339 1.6559058,160.0419 0.18737055,160.0500 0.37498382,160.0580 0.59391701,160.0660 1.7814665,160.0741 3.4688001,160.0821 5.6566076,160.0901 8.2503633,160.0982 8.5623884,160.1062 10.468525,160.1142 14.78181,160.1223 19.969515,160.1303 20.031393,160.1384 15.562057,160.1464 9.6241179,160.1544 3.7180905,160.1625 1.4372194,160.1705 1.0625309,160.1785 2.7500951,160.1866 3.5000167,160.1946 2.34372,160.2026 0.74993998,160.2107 0.18745014,160.2187 0.65619415,160.2268 1.1249894,160.2348 1.2813033,160.2428 1.1250365,160.2509 0.68759912,160.2589 0.87513536,160.2670 0.65620643,160.2750 0.31234911,160.2830 0.031201314,160.2911 0.18750644,160.2991 0.59374958,160.3072 0.65624887,160.3152 0.46872553,160.3232 0.34373036,160.3313 0.53129286,160.3393 0.93753862,160.3474 1.6249309,160.3554 1.406215,160.3635 0.81254017,160.3715 0.093815811,160.3795 0.18760328,160.3876 0.62497735,160.3956 1.0311589,160.4037 0.90622437,160.4117 0.031278737,160.4198 0.2813229,160.4278 0.49997291,160.4358 0.31243464,160.4439 0.15624477,160.4519 0.031252295,160.4600 -4.4776198e-006,160.4680 0.031306803,160.4761 0.40632504,160.4841 0.37492245,160.4922 -6.2686267e-005,160.5002 0.093766309,160.5082 0.18749568,160.5163 0.093846999,160.5243 0.56271386,160.5324 1.0311719,160.5404 0.84350258,160.5485 0.68754679,160.5565 1.2188532,160.5646 0.68743664,160.5726 0.37492907,160.5807 0.21875207,160.5887 0.031241512,160.5968 0.12500523,160.6048 0.28128001,160.6129 0.6874814,160.6209 1.093753,160.6290 0.62500101,160.6370 0.6562084,160.6451 1.1562403,160.6531 0.46877542,160.6612 0.37500784,160.6692 0.093745872,160.6773 1.0225894e-005,160.6853 -1.7899114e-006,160.6934 0.40623891,160.7014 0.43753362,160.7095 0.78138,160.7175 1.7500074,160.7256 1.9998097,160.7336 0.81244552,160.7417 0.37507817,160.7497 0.031245263,160.7578 0.31248763,160.7658 0.18751833,160.7739 8.7857925e-006,160.7819 -9.277991e-006,160.7900 0.093747348,160.7980 0.031259585,160.8061 -4.6898185e-006,160.8141 0.12500162,160.8222 0.81255668,160.8302 0.93748909,160.8383 0.49995232,160.8463 0.093755648,160.8544 0.031248681,160.8625 -4.1969133e-006,160.8705 0.15622875,160.8786 0.7500484,160.8866 0.96879357,160.8947 0.37496248,160.9027 0.093724303,160.9108 -3.8545013e-006,160.9188 -4.5888297e-007,160.9269 5.6906388e-006,160.9350 0.18753627,160.9430 0.68762809,160.9511 1.0625415,160.9591 0.87486935,160.9672 0.46873134,160.9752 0.53144073,160.9833 1.4688323,160.9914 1.5937437,160.9994 2.156369,161.0075 2.9374821,161.0155 2.0310485,161.0236 0.78109497,161.0317 0.84360021,161.0397 2.2187316,161.0478 4.8124747,161.0558 14.346473,161.0639 57.100105,161.0719 112.34721,161.0800 119.12151,161.0881 70.526649,161.0961 40.064491,161.1042 72.505409,161.1123 100.09423,161.1203 77.33889,161.1284 39.589516,161.1364 20.78091,161.1445 22.531952,161.1526 20.217749,161.1606 10.935869,161.1687 3.2180405,161.1767 1.3438326,161.1848 1.3750232,161.1929 0.90618503,161.2009 0.59372342,161.2090 0.56240827,161.2171 0.21868019,161.2251 0.093757696,161.2332 0.18749058,161.2413 0.093735106,161.2493 8.618617e-005,161.2574 0.68759507,161.2654 1.0311544,161.2735 0.53117836,161.2816 0.31251016,161.2896 0.093743712,161.2977 1.5464942e-005,161.3058 0.15624048,161.3138 0.062525205,161.3219 0.093761653,161.3300 0.031224523,161.3380 0.093782879,161.3461 0.28125075,161.3542 0.09371414,161.3622 -1.308934e-005,161.3703 -1.4082973e-006,161.3784 0.21878091,161.3864 0.31252009,161.3945 0.093714528,161.4026 -2.0438763e-005,161.4106 0.093738079,161.4187 0.12502451,161.4268 0.43752727,161.4348 0.49996153,161.4429 0.28123865,161.4510 0.031271998,161.4591 0.24999934,161.4671 0.46874487,161.4752 0.56249398,161.4833 0.40625191,161.4913 1.5211898e-005,161.4994 0.18751189,161.5075 0.53123683,161.5156 0.68747699,161.5236 0.093762279,161.5317 0.062564783,161.5398 0.25000235,161.5478 0.093690023,161.5559 0.18754877,161.5640 0.93774861,161.5721 1.7189448,161.5801 1.8123262,161.5882 1.5622582,161.5963 0.62491751,161.6043 0.093773477,161.6124 0.43749642,161.6205 0.28120428,161.6286 0.218761,161.6366 0.093770705,161.6447 0.40624982,161.6528 0.93746841,161.6609 0.46877977,161.6689 0.1875373,161.6770 0.093724601,161.6851 0.093734071,161.6932 0.15625584,161.7012 0.15624511,161.7093 0.031271212,161.7174 0.18749881,161.7255 0.28130862,161.7335 0.50015765,161.7416 0.87501484,161.7497 0.56239557,161.7578 0.59373218,161.7658 0.4686676,161.7739 -2.5096448e-005,161.7820 0.71891493,161.7901 1.9062675,161.7982 1.8123639,161.8062 0.40619248,161.8143 0.21880278,161.8224 0.53144211,161.8305 0.93751734,161.8386 0.43729609,161.8466 0.24993692,161.8547 0.18749641,161.8628 0.09375035,161.8709 -9.8990704e-006,161.8790 4.1085008e-005,161.8870 0.18757682,161.8951 0.37500256,161.9032 0.65618777,161.9113 0.40624616,161.9194 0.40631527,161.9274 0.40628207,161.9355 0.31241152,161.9436 -6.8633424e-005,161.9517 1.4449653e-005,161.9598 0.2812708,161.9678 0.53130007,161.9759 0.59372425,161.9840 0.46872646,161.9921 0.18750146,162.0002 0.59402543,162.0083 2.6565478,162.0163 2.8123198,162.0244 1.1247474,162.0325 0.34385493,162.0406 0.81249273,162.0487 0.96854073,162.0568 0.99990833,162.0648 3.8755338,162.0729 10.250916,162.0810 13.500123,162.0891 10.030976,162.0972 9.1879482,162.1053 16.406984,162.1134 21.374975,162.1214 16.405697,162.1295 15.376593,162.1376 34.346363,162.1457 44.093422,162.1538 33.02837,162.1619 12.122926,162.1700 2.6246643,162.1781 0.96853364,162.1861 0.4373101,162.1942 -3.8094269e-005,162.2023 0.093818612,162.2104 0.37506393,162.2185 0.62487203,162.2266 0.81243187,162.2347 0.56259543,162.2428 0.96878952,162.2509 0.84375513,162.2589 0.49996132,162.2670 0.37494111,162.2751 0.90621614,162.2832 0.81250697,162.2913 0.59374565,162.2994 0.50000978,162.3075 0.3750101,162.3156 0.28128818,162.3237 0.62503839,162.3318 0.6874938,162.3398 0.40622234,162.3479 0.031235088,162.3560 0.37499556,162.3641 0.34377217,162.3722 0.31258929,162.3803 0.34380186,162.3884 0.49992537,162.3965 0.37492663,162.4046 -7.7856348e-006,162.4127 1.4106349e-005,162.4208 0.34378666,162.4289 0.49998367,162.4370 0.37503123,162.4451 1.6563206,162.4531 2.5001223,162.4612 2.3750291,162.4693 1.2810957,162.4774 0.18739383,162.4855 -2.8778692e-005,162.4936 0.031286824,162.5017 0.093747653,162.5098 0.031222461,162.5179 -3.6678239e-006,162.5260 0.03124764,162.5341 0.031252723,162.5422 1.8528672e-006,162.5503 0.093754098,162.5584 0.46875983,162.5665 0.75001383,162.5746 0.65625566,162.5827 0.093694203,162.5908 0.2188319,162.5989 0.78140914,162.6070 0.87494946,162.6151 0.4061271,162.6232 0.28124833,162.6313 0.37503994,162.6394 0.93748945,162.6475 1.8124013,162.6556 1.5624905,162.6637 0.78133184,162.6718 0.3124423,162.6799 0.71868598,162.6880 0.53136462,162.6961 0.50017095,162.7042 0.71880746,162.7123 0.53112686,162.7204 0.12484942,162.7285 3.5906272e-005,162.7366 0.18757556,162.7447 0.312545,162.7528 0.37501946,162.7609 1.2187866,162.7690 1.8749402,162.7771 1.0936205,162.7852 -2.1704656e-005,162.7933 5.8888045e-006,162.8014 -1.8493331e-006,162.8095 0.093726315,162.8176 0.656178,162.8257 1.0938064,162.8338 1.1251558,162.8419 0.50000846,162.8500 0.18740143,162.8581 0.15623429,162.8662 0.40628266,162.8743 0.34372887,162.8824 0.093730867,162.8905 -2.6916123e-006,162.8986 -2.1502103e-006,162.9068 0.093743972,162.9149 0.093758941,162.9230 -1.2399955e-005,162.9311 5.7989946e-005,162.9392 0.65637553,162.9473 1.9375685,162.9554 2.4061766,162.9635 1.1248459,162.9716 0.28121725,162.9797 0.28125185,162.9878 0.25004756,162.9959 0.46895158,163.0040 1.5627327,163.0121 1.5623403,163.0203 0.65601677,163.0284 0.87496561,163.0365 3.0939147,163.0446 6.9065471,163.0527 10.593934,163.0608 13.125717,163.0689 25.377619,163.0770 56.191017,163.0851 90.751335,163.0932 92.966759,163.1013 57.278038,163.1095 23.966951,163.1176 10.593506,163.1257 11.499958,163.1338 14.437364,163.1419 18.938009,163.1500 19.812277,163.1581 14.436773,163.1662 10.499909,163.1744 6.5309339,163.1825 2.0932958,163.1906 0.3123287,163.1987 0.062491585,163.2068 0.062496889,163.2149 0.031302579,163.2230 0.46893644,163.2311 0.87500477,163.2393 0.53111249,163.2474 0.40637195,163.2555 0.87514627,163.2636 1.2186136,163.2717 0.56229907,163.2798 -4.4284934e-005,163.2879 1.8218036e-005,163.2961 -2.8586232e-005,163.3042 0.37498283,163.3123 0.4375242,163.3204 0.18751451,163.3285 -9.216179e-006,163.3366 4.1465839e-005,163.3448 0.18759005,163.3529 0.37504417,163.3610 0.40611917,163.3691 0.31239662,163.3772 0.37505224,163.3853 0.093767546,163.3935 -1.2703306e-005,163.4016 0.24994922,163.4097 0.68746233,163.4178 0.6563099,163.4259 0.68761116,163.4341 1.3125653,163.4422 1.0937495,163.4503 0.59365356,163.4584 0.031195903,163.4665 1.5164222e-005,163.4746 0.81253666,163.4828 1.0624756,163.4909 0.18747632,163.4990 0.40634224,163.5071 0.90630585,163.5153 0.87502229,163.5234 0.84369814,163.5315 0.18746832,163.5396 0.34381682,163.5477 0.59370261,163.5559 0.21867724,163.5640 0.093752317,163.5721 0.40628615,163.5802 0.5313791,163.5883 0.49998048,163.5965 0.21866493,163.6046 0.50005728,163.6127 0.84384573,163.6208 0.99994022,163.6290 0.49989307,163.6371 0.24995705,163.6452 -3.7365564e-005,163.6533 1.3328849e-006,163.6615 0.31248134,163.6696 0.34376618,163.6777 0.093737341,163.6858 0.093810365,163.6940 0.50021219,163.7021 0.84381479,163.7102 0.49981728,163.7183 0.093617454,163.7265 9.9655426e-007,163.7346 -1.5276672e-005,163.7427 6.0113816e-005,163.7508 0.4064317,163.7590 1.0625155,163.7671 1.1560713,163.7752 0.68740231,163.7834 0.093811996,163.7915 0.56267059,163.7996 1.5938115,163.8077 1.2498575,163.8159 0.15613665,163.8240 -5.2105661e-006,163.8321 -1.4601079e-005,163.8402 0.31255168,163.8484 0.71881723,163.8565 0.49996859,163.8646 0.093693152,163.8728 -1.8584851e-005,163.8809 -1.2707031e-005,163.8890 6.9418471e-005,163.8972 0.31266198,163.9053 0.59382093,163.9134 0.65616679,163.9215 0.3749544,163.9297 0.4061929,163.9378 0.093636446,163.9459 0.0313293,163.9541 0.31258744,163.9622 0.40621489,163.9703 0.53129035,163.9785 0.74999028,163.9866 0.65621442,163.9947 0.6875174,164.0029 0.62502718,164.0110 1.6249865,164.0191 2.249826,164.0273 1.3749388,164.0354 1.4688834,164.0435 1.8440324,164.0517 2.2188957,164.0598 2.1873548,164.0679 4.312705,164.0761 12.90752,164.0842 20.376318,164.0923 21.468386,164.1005 19.280279,164.1086 28.720631,164.1167 52.190643,164.1249 58.874908,164.1330 40.966145,164.1412 22.529673,164.1493 22.313435,164.1574 29.844097,164.1656 25.435606,164.1737 12.529964,164.1818 6.5938935,164.1900 5.6562405,164.1981 3.4995797,164.2063 1.3747092,164.2144 0.28119048,164.2225 0.12500073,164.2307 0.093715377,164.2388 0.71872044,164.2469 0.78126484,164.2551 0.50004369,164.2632 0.093783349,164.2714 0.18751927,164.2795 0.9062165,164.2876 0.65629953,164.2958 0.71885639,164.3039 0.43747374,164.3121 0.18739673,164.3202 -5.2023614e-005,164.3283 0.40637118,164.3365 0.96882689,164.3446 0.49988484,164.3528 0.031173816,164.3609 7.0756028e-006,164.3691 -1.5707776e-006,164.3772 -7.92977e-007,164.3853 0.093768761,164.3935 0.18752427,164.4016 0.187475,164.4098 -2.287477e-005,164.4179 1.1671333e-005,164.4261 0.093730062,164.4342 0.093821973,164.4423 0.28132421,164.4505 0.34376138,164.4586 0.40623122,164.4668 0.21865283,164.4749 0.12496658,164.4831 7.4452232e-006,164.4912 -2.2621396e-006,164.4994 1.602973e-006,164.5075 -4.1498697e-006,164.5156 0.18749,164.5238 0.31250703,164.5319 0.093743451,164.5401 5.6314464e-005,164.5482 0.50011474,164.5564 0.56249005,164.5645 0.3437131,164.5727 0.28118041,164.5808 0.031192595,164.5890 2.0955145e-005,164.5971 0.031272545,164.6053 0.093742125,164.6134 -2.5546367e-005,164.6216 6.8361396e-006,164.6297 -1.7967202e-006,164.6379 3.5034131e-007,164.6460 0.031249778,164.6542 0.093750596,164.6623 0.031247843,164.6704 7.9743431e-006,164.6786 0.031214414,164.6867 0.71867949,164.6949 1.1563002,164.7030 0.40629652,164.7112 0.031281106,164.7193 0.093751632,164.7275 0.40618595,164.7357 0.84373218,164.7438 0.99999958,164.7520 0.5000084,164.7601 0.37500128,164.7683 0.56249267,164.7764 0.75001425,164.7846 0.31253189,164.7927 5.7556013e-006,164.8009 -4.0493428e-006,164.8090 1.0442065e-005,164.8172 0.03126185,164.8253 0.062483214,164.8335 5.7198854e-006,164.8416 0.031250991,164.8498 -9.7217071e-006,164.8579 -1.0210118e-005,164.8661 0.31249183,164.8742 0.68755937,164.8824 0.93752772,164.8906 0.43745622,164.8987 0.24996294,164.9069 0.18746352,164.9150 0.34376726,164.9232 0.18762612,164.9313 0.34384272,164.9395 0.343642,164.9476 0.28118706,164.9558 0.50010008,164.9640 0.53126961,164.9721 0.31241953,164.9803 0.87491494,164.9884 0.65632153,164.9966 1.1252215,165.0047 1.8127277,165.0129 2.3750079,165.0211 2.9687767,165.0292 3.0624945,165.0374 2.5938063,165.0455 5.2508125,165.0537 14.032804,165.0619 32.814083,165.0700 46.719017,165.0782 50.062714,165.0863 82.949471,165.0945 218.58495,165.1027 334.38376,165.1108 295.11069,165.1190 152.73056,165.1271 52.615921,165.1353 24.059992,165.1435 18.93609,165.1516 15.561737,165.1598 10.843266,165.1679 6.9063573,165.1761 6.3753095,165.1843 5.9373593,165.1924 2.906045,165.2006 0.96856946,165.2088 0.1249855,165.2169 0.062492359,165.2251 -8.4292824e-006,165.2332 5.5950522e-006,165.2414 -1.3951269e-005,165.2496 0.28123519,165.2577 0.31250757,165.2659 0.093764015,165.2741 0.062532395,165.2822 0.1874865,165.2904 0.12498967,165.2986 0.59372979,165.3067 0.50001651,165.3149 0.50010169,165.3231 0.49999091,165.3312 0.3437331,165.3394 0.50006199,165.3476 0.56255436,165.3557 0.56247526,165.3639 0.62506276,165.3721 0.99997574,165.3802 0.43732417,165.3884 0.031212937,165.3966 1.4430024e-005,165.4047 0.28140843,165.4129 1.1250448,165.4211 1.062344,165.4292 0.7811771,165.4374 0.46874702,165.4456 0.031287994,165.4537 0.093716726,165.4619 0.18761832,165.4701 0.90647572,165.4782 1.3124386,165.4864 0.68727845,165.4946 0.40622386,165.5027 0.50013429,165.5109 0.71870828,165.5191 0.28116235,165.5273 0.093773372,165.5354 0.28140613,165.5436 0.93762887,165.5518 1.1249369,165.5599 0.74983352,165.5681 0.093642518,165.5763 6.2933709e-006,165.5845 -6.8654122e-006,165.5926 0.18748821,165.6008 0.37500557,165.6090 0.2812627,165.6171 0.25000244,165.6253 0.21874624,165.6335 0.09375608,165.6417 0.25004521,165.6498 0.28123015,165.6580 -4.0835039e-005,165.6662 1.2174639e-005,165.6744 -7.8614858e-006,165.6825 0.031254698,165.6907 -1.0943302e-005,165.6989 5.3653403e-005,165.7071 0.50006765,165.7152 1.2187214,165.7234 1.3124487,165.7316 0.90624273,165.7398 0.65626925,165.7479 0.4687348,165.7561 0.03122953,165.7643 -1.21669e-005,165.7725 1.9475219e-005,165.7806 0.12508281,165.7888 1.0001694,165.7970 1.4999715,165.8052 0.56229842,165.8134 0.031203786,165.8215 1.2318865e-005,165.8297 0.062500149,165.8379 0.093769439,165.8461 0.093760446,165.8542 0.31255245,165.8624 0.9688586,165.8706 1.2499664,165.8788 0.74987543,165.8870 0.62496495,165.8951 0.62500513,165.9033 0.3437475,165.9115 0.06249911,165.9197 0.031237334,165.9279 0.09378738,165.9360 0.093766883,165.9442 0.06244779,165.9524 0.18749395,165.9606 0.09375976,165.9688 1.5900765e-005,165.9770 0.43754226,165.9851 0.96882397,165.9933 1.0625515,166.0015 0.93747234,166.0097 0.93749261,166.0179 0.81252539,166.0260 1.0937076,166.0342 1.3124106,166.0424 0.9687717,166.0506 2.1882277,166.0588 8.3449869,166.0670 13.718893,166.0751 12.248871,166.0833 10.531552,166.0915 19.283392,166.0997 39.220341,166.1079 51.374699,166.1161 52.314205,166.1243 90.727966,166.1324 179.25708,166.1406 202.68225,166.1488 132.08417,166.1570 46.838062,166.1652 12.37344,166.1734 8.2189178,166.1816 7.0937738,166.1897 3.7808325,166.1979 1.9685825,166.2061 2.8127134,166.2143 2.4374282,166.2225 1.1559486,166.2307 0.093611643,166.2389 0.093758665,166.2471 7.8906069e-006,166.2553 0.28126466,166.2634 0.24997374,166.2716 0.34375241,166.2798 0.24998257,166.2880 0.031255931,166.2962 -1.2797045e-005,166.3044 0.093758367,166.3126 0.37502506,166.3208 0.40624994,166.3290 1.1249597,166.3371 1.4374506,166.3453 0.81249678,166.3535 0.50003797,
[truncated: 2,376,009 more chars]
