# Supplementary material for: Polypy: A Framework to Interpret Polymer Properties from Mass Spectrometry Data
Source: Polymers (Basel). 2024 Jun 22;16(13):1771. doi: 10.3390/polym16131771 (PMC11244493; doi:10.3390/polym16131771)
Supplement: Supplementary file 1 [file polymers-16-01771-s001.zip › Aryl_resins_MS_raw_data/VV_25a_4h.ascii]

0.30395,+,NANO-ESI,ms1,-,profile,44.9215-2505.2539,136512,44.9215 -8.2876591e-007,44.9257 1.6589294e-006,44.9300 -5.807542e-006,44.9342 2.1573613e-005,44.9385 0.090969265,44.9428 0.18184766,44.9470 0.1817911,44.9513 0.090836629,44.9555 0.030375093,44.9598 0.3335245,44.9640 0.48478171,44.9683 0.18163809,44.9726 -2.9905319e-005,44.9768 8.0140553e-006,44.9811 -2.1476137e-006,44.9853 5.7551989e-007,44.9896 -1.5422967e-007,44.9938 4.13355e-008,44.9981 -1.1095382e-008,45.0024 3.0414928e-009,45.0066 -1.0694025e-009,45.0109 1.2359032e-009,45.0151 -3.874542e-009,45.0194 1.426381e-008,45.0237 -5.3186525e-008,45.0279 1.9850413e-007,45.0322 -7.4091145e-007,45.0364 2.7654451e-006,45.0407 0.090911604,45.0450 0.090909094,45.0492 0.090906568,45.0535 -2.7672418e-006,45.0577 7.4636466e-007,45.0620 -2.1791499e-007,45.0663 1.2522193e-007,45.0705 -2.8298038e-007,45.0748 1.0068042e-006,45.0790 0.030318441,45.0833 0.090903901,45.0876 -1.3802721e-005,45.0918 2.9575658e-006,45.0961 1.9743234e-006,45.1004 0.090918139,45.1046 0.33338079,45.1089 0.72727185,45.1131 0.48485416,45.1174 0.24255429,45.1217 0.30306864,45.1259 0.21195817,45.1302 -8.6291198e-005,45.1345 0.090946883,45.1387 0.33335412,45.1430 0.48484331,45.1473 0.36361468,45.1515 0.33332959,45.1558 0.181811,45.1601 0.030299913,45.1643 -3.2311894e-007,45.1686 1.2511248e-007,45.1729 -1.7731379e-007,45.1771 5.8419698e-007,45.1814 -2.1597086e-006,45.1857 8.0555201e-006,45.1899 -3.0065676e-005,45.1942 0.00011221961,45.1985 0.33362958,45.2027 0.63643408,45.2070 0.48458344,45.2113 0.090718091,45.2155 9.4579809e-007,45.2198 -2.4329697e-007,45.2241 2.7281562e-008,45.2283 1.3421547e-007,45.2326 -5.6421322e-007,45.2369 2.122873e-006,45.2411 -7.928149e-006,45.2454 2.9592962e-005,45.2497 0.30309924,45.2540 0.54547769,45.2582 0.48480207,45.2625 0.18175465,45.2668 6.1335295e-006,45.2710 0.030311668,45.2753 0.060709931,45.2796 0.36378694,45.2838 0.48481756,45.2881 0.30285862,45.2924 0.030215591,45.2967 1.9437661e-005,45.3009 -5.3526378e-006,45.3052 1.9708277e-006,45.3095 -2.5303405e-006,45.3138 8.151269e-006,45.3180 0.030316176,45.3223 0.03028548,45.3266 1.3832921e-005,45.3308 0.18188116,45.3351 0.30300987,45.3394 0.090853877,45.3437 -3.9365991e-006,45.3479 1.0517088e-006,45.3522 -2.6980356e-007,45.3565 2.7384706e-008,45.3608 1.6031549e-007,45.3650 -6.6872877e-007,45.3693 2.5148779e-006,45.3736 -9.3918115e-006,45.3779 3.5056251e-005,45.3822 0.090988278,45.3864 0.15151429,45.3907 0.090833127,45.3950 -4.6363049e-005,45.3993 5.1685762e-005,45.4035 0.090921968,45.4078 0.030257374,45.4121 -3.3765123e-006,45.4164 1.4796578e-006,45.4206 -2.5420204e-006,45.4249 8.6892796e-006,45.4292 0.030317953,45.4335 0.2121128,45.4378 0.33332872,45.4420 0.30302095,45.4463 0.18193913,45.4506 0.54575717,45.4549 0.81814253,45.4592 0.36338964,45.4634 0.18174857,45.4677 0.090856306,45.4720 -1.8177225e-005,45.4763 3.5426399e-006,45.4806 4.0092782e-006,45.4848 0.090947226,45.4891 0.30307844,45.4934 0.27275404,45.4977 0.18185309,45.5020 0.18173137,45.5062 -8.2749546e-005,45.5105 0.0303306,45.5148 0.18181458,45.5191 0.090904593,45.5234 -2.2493109e-006,45.5277 5.9792274e-007,45.5319 -1.4213217e-007,45.5362 -2.9467955e-008,45.5405 2.6005137e-007,45.5448 -1.010853e-006,45.5491 3.7837758e-006,45.5534 0.18182266,45.5576 0.18181512,45.5619 0.090905443,45.5662 -9.3949922e-007,45.5705 2.4851889e-007,45.5748 -5.4471826e-008,45.5791 -3.066442e-008,45.5834 1.7715675e-007,45.5876 -6.7803876e-007,45.5919 2.5352756e-006,45.5962 0.18182164,45.6005 0.18181475,45.6048 -2.6187677e-006,45.6091 9.9490865e-007,45.6134 -1.3607184e-006,45.6177 4.4483713e-006,45.6219 0.090925395,45.6262 0.18181819,45.6305 0.090892777,45.6348 -4.3993482e-006,45.6391 1.1814668e-006,45.6434 -3.2603998e-007,45.6477 1.2256875e-007,45.6520 -1.6421596e-007,45.6562 5.3434354e-007,45.6605 -1.9733711e-006,45.6648 7.359954e-006,45.6691 0.091023423,45.6734 0.3030701,45.6777 0.27263016,45.6820 0.4848589,45.6863 0.84852332,45.6906 0.72720814,45.6949 0.090852059,45.6992 2.6943531e-005,45.7034 0.18194833,45.7077 0.54554617,45.7120 0.54539186,45.7163 0.30290157,45.7206 -6.1314327e-005,45.7249 2.3069919e-005,45.7292 -3.0961797e-005,45.7335 0.00010078651,45.7378 0.24261549,45.7421 0.42436457,45.7464 0.69700199,45.7507 0.81802982,45.7550 0.42402837,45.7592 -7.9602476e-005,45.7635 4.6587003e-005,45.7678 0.18183136,45.7721 0.18183877,45.7764 0.30322349,45.7807 0.72747201,45.7850 0.84848481,45.7893 0.60585624,45.7936 0.21194975,45.7979 0.09086971,45.8022 0.030269392,45.8065 -3.6567837e-006,45.8108 9.7421093e-007,45.8151 -2.3965697e-007,45.8194 -1.5698904e-008,45.8237 3.0251636e-007,45.8280 -1.194505e-006,45.8323 4.4759936e-006,45.8366 0.18184584,45.8409 0.48487011,45.8452 0.48482683,45.8495 0.18179083,45.8538 -5.6289919e-006,45.8581 5.503663e-006,45.8624 0.090954795,45.8667 0.30306399,45.8710 0.30300969,45.8753 0.18177328,45.8796 -2.174952e-005,45.8839 3.6391054e-006,45.8882 7.1964928e-006,45.8925 -3.2429307e-005,45.8968 0.00012253439,45.9011 0.27289957,45.9054 0.30291685,45.9097 0.090767995,45.9140 -2.0716931e-005,45.9183 0.18204662,45.9226 0.93961805,45.9269 1.0605296,45.9312 0.51488972,45.9355 -0.00013693678,45.9398 3.6713092e-005,45.9441 -9.9006893e-006,45.9484 2.8857012e-006,45.9527 -1.6411486e-006,45.9570 3.678987e-006,45.9613 -1.307614e-005,45.9656 4.8630878e-005,45.9699 0.18195334,45.9742 0.33333325,45.9785 0.18168302,45.9828 -4.8532154e-005,45.9871 1.3007028e-005,45.9914 -3.4906825e-006,45.9957 9.5429039e-007,46.0000 -3.2610811e-007,46.0043 3.500715e-007,46.0086 -1.0742656e-006,46.0129 3.9474121e-006,46.0173 0.09091448,46.0216 0.090903699,46.0259 -3.9425522e-006,46.0302 1.0564047e-006,46.0345 -2.826383e-007,46.0388 7.4033515e-008,46.0431 -1.3464235e-008,46.0474 -2.0187619e-008,46.0517 9.422731e-008,46.0560 -3.5676109e-007,46.0603 1.3329623e-006,46.0646 -4.975625e-006,46.0689 0.030361248,46.0733 0.33355328,46.0776 0.75763988,46.0819 0.54527098,46.0862 0.18168816,46.0905 0.030305551,46.0948 0.0909063,46.0991 -3.1105061e-005,46.1034 8.3361201e-006,46.1077 -2.2360412e-006,46.1120 6.0713955e-007,46.1164 -1.9227805e-007,46.1207 1.6192055e-007,46.1250 -4.5543499e-007,46.1293 1.6599945e-006,46.1336 -6.1852143e-006,46.1379 2.3083379e-005,46.1422 0.21223648,46.1465 0.54552811,46.1508 0.54540116,46.1552 0.30291703,46.1595 -5.1204574e-005,46.1638 1.3685085e-005,46.1681 -3.5301955e-006,46.1724 4.3414582e-007,46.1767 1.7942348e-006,46.1810 -7.6120259e-006,46.1853 2.8657043e-005,46.1897 0.060645163,46.1940 0.060566902,46.1983 -2.8597755e-005,46.2026 7.646624e-006,46.2069 -1.9856332e-006,46.2112 2.9504864e-007,46.2156 8.0576444e-007,46.2199 -3.5185521e-006,46.2242 1.3269905e-005,46.2285 0.090942465,46.2328 0.1818413,46.2371 0.18177922,46.2414 -3.7271515e-005,46.2458 1.8186154e-005,46.2501 0.090906583,46.2544 -8.1588714e-006,46.2587 2.1864184e-006,46.2630 -5.8591746e-007,46.2674 1.5701445e-007,46.2717 -4.2076827e-008,46.2760 1.1275841e-008,46.2803 -3.0219718e-009,46.2846 8.1082552e-010,46.2889 -2.210029e-010,46.2933 7.3099936e-011,46.2976 -7.1379395e-011,46.3019 2.124339e-010,46.3062 -7.7843876e-010,46.3105 2.9016354e-009,46.3149 -1.0829276e-008,46.3192 4.0419852e-008,46.3235 -1.5086648e-007,46.3278 5.6310711e-007,46.3321 -2.1017868e-006,46.3365 0.030350635,46.3408 0.18187232,46.3451 0.18175653,46.3494 -5.0164643e-005,46.3538 1.9968506e-005,46.3581 -2.9707e-005,46.3624 9.8868841e-005,46.3667 0.3033489,46.3710 0.63643134,46.3754 0.51504034,46.3797 0.66657668,46.3840 0.5453707,46.3883 0.42418274,46.3927 0.18178354,46.3970 0.1817783,46.4013 -5.6391465e-005,46.4056 1.5106495e-005,46.4100 -4.0284112e-006,46.4143 1.0055044e-006,46.4186 6.8634924e-009,46.4229 0.090912402,46.4273 0.18181798,46.4316 0.09090665,46.4359 -3.092131e-006,46.4402 1.0455379e-005,46.4446 0.72729623,46.4489 1.0605994,46.4532 0.48482674,46.4575 -4.256352e-006,46.4619 1.1406172e-006,46.4662 -3.0565587e-007,46.4705 8.1882924e-008,46.4748 -2.1842725e-008,46.4792 5.4790883e-009,46.4835 -7.1087754e-011,46.4878 -5.1959819e-009,46.4922 2.0857454e-008,46.4965 -7.8242351e-008,46.5008 2.9214357e-007,46.5051 -1.0904498e-006,46.5095 4.0700966e-006,46.5138 -1.5191578e-005,46.5181 5.6702393e-005,46.5225 0.12122048,46.5268 0.090855859,46.5311 0.030298851,46.5354 3.2650223e-005,46.5398 0.090903044,46.5441 0.030338269,46.5484 0.48498899,46.5528 0.75757855,46.5571 0.54535019,46.5614 0.18173492,46.5658 -1.6466853e-005,46.5701 3.3214594e-006,46.5744 3.1833029e-006,46.5788 0.48487017,46.5831 1.0606145,46.5874 0.75754559,46.5918 0.091124855,46.5961 0.45468071,46.6004 0.33312565,46.6048 0.090775676,46.6091 0.030299772,46.6134 0.30305552,46.6178 0.21210918,46.6221 0.12124828,46.6264 0.1212806,46.6308 0.15147814,46.6351 0.090900242,46.6394 0.18187881,46.6438 0.18173406,46.6481 -7.9075253e-005,46.6524 4.5865792e-005,46.6568 0.090940192,46.6611 0.090874165,46.6655 -2.6902801e-005,46.6698 7.1656746e-006,46.6741 -1.7569743e-006,46.6785 -1.3862699e-007,46.6828 2.3119553e-006,46.6871 0.090937346,46.6915 0.21213293,46.6958 0.12118085,46.7001 -1.3714267e-005,46.7045 4.922802e-006,46.7088 -5.9760405e-006,46.7132 1.898301e-005,46.7175 0.030302878,46.7218 -1.848174e-005,46.7262 4.3692612e-006,46.7305 1.006961e-006,46.7349 -8.3985897e-006,46.7392 3.259107e-005,46.7435 0.3031159,46.7479 0.54545975,46.7522 0.33324635,46.7566 -3.7533748e-005,46.7609 1.0106583e-005,46.7652 -2.8885611e-006,46.7696 1.4466564e-006,46.7739 -2.8980651e-006,46.7783 1.0146616e-005,46.7826 -3.7692436e-005,46.7870 0.00014063841,46.7913 0.48502731,46.7956 0.6362614,46.8000 0.42409748,46.8043 0.090861745,46.8087 6.1051278e-006,46.8130 -1.636054e-006,46.8174 4.3843056e-007,46.8217 -1.17492e-007,46.8260 3.1490231e-008,46.8304 -8.4562721e-009,46.8347 2.3314699e-009,46.8391 -8.6872542e-010,46.8434 1.1432949e-009,46.8478 -3.7047818e-009,46.8521 1.3677291e-008,46.8564 -5.1009881e-008,46.8608 1.9038271e-007,46.8651 -7.1059759e-007,46.8695 2.6522932e-006,46.8738 -9.8996425e-006,46.8782 3.6950274e-005,46.8825 0.18190821,46.8869 0.48507905,46.8912 0.90907764,46.8956 0.45430195,46.8999 0.18179953,46.9043 0.27270979,46.9086 0.3939147,46.9130 0.27271366,46.9173 -2.8691262e-005,46.9217 0.18190345,46.9260 0.66682082,46.9303 0.78780293,46.9347 0.18166903,46.9390 -6.9702833e-006,46.9434 8.8262032e-006,46.9477 0.30303919,46.9521 0.33332849,46.9564 0.18181022,46.9608 -2.9191419e-006,46.9651 7.8172172e-007,46.9695 -2.0743117e-007,46.9738 4.7917787e-008,46.9782 1.5785918e-008,46.9825 -1.1107988e-007,46.9869 4.2858147e-007,46.9913 -1.6034192e-006,46.9956 5.9857393e-006,47.0000 -2.2341941e-005,47.0043 8.3391089e-005,47.0087 0.18193078,47.0130 0.18170758,47.0174 -9.4046685e-005,47.0217 6.3565501e-005,47.0261 0.090958998,47.0304 0.090855703,47.0348 -4.6485031e-005,47.0391 2.9509336e-005,47.0435 0.090939857,47.0478 0.57575625,47.0522 0.72724956,47.0565 0.33331728,47.0609 0.090903372,47.0653 -1.8548784e-006,47.0696 1.9733186e-006,47.0740 -6.0388807e-006,47.0783 2.2184589e-005,47.0827 0.09103664,47.0870 0.30320582,47.0914 0.39382091,47.0957 0.090709083,47.1001 -2.664543e-006,47.1045 7.1404463e-007,47.1088 -1.9134997e-007,47.1132 5.1278469e-008,47.1175 -1.3743305e-008,47.1219 3.6892585e-009,47.1262 -1.0122598e-009,47.1306 3.593936e-010,47.1350 -4.2524709e-010,47.1393 1.3417086e-009,47.1437 -4.9421116e-009,47.1480 1.8428711e-008,47.1524 -6.8780125e-008,47.1568 2.5671937e-007,47.1611 -9.5820019e-007,47.1655 3.576466e-006,47.1698 -1.3349073e-005,47.1742 0.091135539,47.1786 0.60619664,47.1829 0.81803834,47.1873 0.60591739,47.1916 0.09082827,47.1960 1.982924e-005,47.2004 -5.764442e-006,47.2047 3.2266103e-006,47.2091 -7.1421587e-006,47.2134 2.5344621e-005,47.2178 0.091017947,47.2222 0.181767,47.2265 0.18172951,47.2309 0.33336955,47.2353 0.18176191,47.2396 0.00014905383,47.2440 0.51541477,47.2483 0.78795505,47.2527 0.69672555,47.2571 0.090674259,47.2614 3.7429119e-005,47.2658 0.18183015,47.2702 0.18180387,47.2745 -2.562884e-005,47.2789 4.5919911e-005,47.2833 0.09096542,47.2876 0.09085191,47.2920 -4.2023752e-005,47.2964 1.1197921e-005,47.3007 -2.7633978e-006,47.3051 -1.4564006e-007,47.3095 3.3466642e-006,47.3138 -1.3242528e-005,47.3182 4.9628874e-005,47.3226 0.18203583,47.3269 0.48501825,47.3313 0.48463833,47.3357 0.090688802,47.3400 1.8820724e-006,47.3444 1.3430825e-005,47.3488 0.18213163,47.3531 0.75786114,47.3575 1.0300833,47.3619 0.63611698,47.3662 0.3029232,47.3706 -3.794401e-005,47.3750 -3.3148419e-005,47.3793 0.091091305,47.3837 0.54580998,47.3881 0.66657352,47.3924 0.33305657,47.3968 0.1817361,47.4012 0.33334145,47.4056 0.36361253,47.4099 0.090873301,47.4143 -4.9639442e-007,47.4187 1.3302399e-007,47.4230 -3.5647798e-008,47.4274 9.5530055e-009,47.4318 -2.5604443e-009,47.4362 6.8774425e-010,47.4405 -1.902565e-010,47.4449 7.321186e-011,47.4493 -1.0258076e-010,47.4537 3.3714159e-010,47.4580 -1.2461177e-009,47.4624 4.6478266e-009,47.4668 -1.7347045e-008,47.4711 6.4747283e-008,47.4755 -2.4166795e-007,47.4799 9.0202121e-007,47.4843 -3.3667775e-006,47.4886 1.2566435e-005,47.4930 -4.6903966e-005,47.4974 0.030548492,47.5018 0.6064505,47.5061 0.78770387,47.5105 0.39368534,47.5149 0.30299762,47.5193 0.18171905,47.5236 -4.7794245e-005,47.5280 1.3144685e-005,47.5324 -4.7795443e-006,47.5368 5.9726631e-006,47.5412 -1.9112762e-005,47.5455 7.0485854e-005,47.5499 0.30318221,47.5543 0.48484236,47.5587 0.30290267,47.5630 0.18182126,47.5674 0.63654572,47.5718 0.84856534,47.5762 0.48463914,47.5806 0.030155903,47.5849 2.1575113e-005,47.5893 -5.7817952e-006,47.5937 1.5497587e-006,47.5981 -4.1662247e-007,47.6024 1.1656608e-007,47.6068 -4.9599578e-008,47.6112 8.1828262e-008,47.6156 -2.7773979e-007,47.6200 1.0292398e-006,47.6243 0.03030359,47.6287 0.030304154,47.6331 -9.4635097e-006,47.6375 3.2331358e-005,47.6419 0.18190774,47.6463 0.33333334,47.6506 0.18172856,47.6550 -3.2034211e-005,47.6594 8.4813773e-006,47.6638 -1.8878263e-006,47.6682 -9.3115324e-007,47.6726 5.6133031e-006,47.6769 -2.1524393e-005,47.6813 0.091189951,47.6857 0.69744468,47.6901 1.0301938,47.6945 0.54500264,47.6989 0.090735085,47.7032 -1.4941605e-005,47.7076 0.18197623,47.7120 0.97008032,47.7164 1.5152004,47.7208 1.06024,47.7252 0.27251577,47.7295 -2.0599548e-006,47.7339 5.5202548e-007,47.7383 -1.47929e-007,47.7427 3.9631516e-008,47.7471 -1.0581227e-008,47.7515 2.6891116e-009,47.7559 -1.7402753e-010,47.7603 -1.9935378e-009,47.7646 8.1491374e-009,47.7690 -3.0606301e-008,47.7734 1.1428826e-007,47.7778 -4.2659229e-007,47.7822 1.5922507e-006,47.7866 -5.9430454e-006,47.7910 2.2182301e-005,47.7954 0.090939358,47.7997 0.090878859,47.8041 -2.2367281e-005,47.8085 6.7424066e-006,47.8129 -4.6002942e-006,47.8173 0.030373963,47.8217 0.18189843,47.8261 0.18172605,47.8305 -7.123973e-005,47.8349 1.8039818e-005,47.8393 -9.1147291e-007,47.8436 -1.4397652e-005,47.8480 5.8508915e-005,47.8524 0.30310431,47.8568 0.33330038,47.8612 0.18175523,47.8656 -3.6917361e-005,47.8700 3.7824619e-005,47.8744 0.18190151,47.8788 0.3333334,47.8832 0.18173453,47.8876 -3.6640999e-005,47.8920 3.2632088e-005,47.8963 0.09094049,47.9007 0.090876058,47.9051 -2.4560155e-005,47.9095 6.0910975e-006,47.9139 1.9860713e-007,47.9183 0.090909541,47.9227 -2.0115367e-006,47.9271 2.5252015e-007,47.9315 1.0018018e-006,47.9359 -4.2602455e-006,47.9403 1.6040909e-005,47.9447 0.18186402,47.9491 0.39393204,47.9535 0.39390564,47.9579 0.30301836,47.9623 -6.7237825e-006,47.9667 1.2171431e-006,47.9711 1.8561944e-006,47.9755 -8.6430482e-006,47.9799 0.091030441,47.9843 0.7577523,47.9887 1.181849,47.9930 1.0908436,47.9974 0.66649085,48.0018 0.12117621,48.0062 0.45458713,48.0106 0.30296403,48.0150 0.33331907,48.0194 0.33333343,48.0238 0.090902813,48.0282 5.0156535e-007,48.0326 -1.3440899e-007,48.0370 3.6017326e-008,48.0414 -9.6459907e-009,48.0458 2.5628011e-009,48.0502 -6.0417932e-010,48.0546 -1.4639455e-010,48.0590 1.1899627e-009,48.0634 -4.6139665e-009,48.0678 1.7267753e-008,48.0722 -6.446384e-008,48.0766 2.4061336e-007,48.0810 -8.9808498e-007,48.0854 3.3520816e-006,48.0898 0.18192863,48.0943 0.63648856,48.0987 0.78791004,48.1031 0.57574999,48.1075 0.33333096,48.1119 0.30293122,48.1163 0.42410675,48.1207 0.48483229,48.1251 0.33332926,48.1295 -5.496976e-006,48.1339 1.5661408e-006,48.1383 -7.6704566e-007,48.1427 1.502035e-006,48.1471 -5.2416071e-006,48.1515 1.9466452e-005,48.1559 0.18183313,48.1603 0.090906054,48.1647 0.090894945,48.1691 -1.6660277e-005,48.1735 4.5464308e-006,48.1779 -1.5237144e-006,48.1823 1.5480832e-006,48.1867 -4.6689788e-006,48.1912 0.090937987,48.1956 0.75759715,48.2000 0.63633561,48.2044 0.18180116,48.2088 -2.0301768e-006,48.2132 5.4404637e-007,48.2176 -1.4579346e-007,48.2220 3.9069675e-008,48.2264 -1.0469776e-008,48.2308 2.8052771e-009,48.2352 -7.5021883e-010,48.2396 1.9529982e-010,48.2441 -3.0898024e-011,48.2485 -7.1738275e-011,48.2529 3.1789096e-010,48.2573 -1.1999546e-009,48.2617 4.4824042e-009,48.2661 -1.6731434e-008,48.2705 6.2449963e-008,48.2749 -2.3309322e-007,48.2793 8.7001501e-007,48.2837 0.090910278,48.2882 0.090907931,48.2926 -9.0968933e-007,48.2970 3.8375489e-007,48.3014 -6.2529779e-007,48.3058 2.1176343e-006,48.3102 0.18182948,48.3146 0.36363366,48.3190 0.090896599,48.3234 0.090921417,48.3279 0.36365971,48.3323 0.33332229,48.3367 0.090887286,48.3411 -8.9611524e-007,48.3455 4.2887157e-007,48.3499 -8.1936213e-007,48.3543 2.8488535e-006,48.3588 -1.0577167e-005,48.3632 3.9464074e-005,48.3676 0.18207827,48.3720 0.54561132,48.3764 0.48465547,48.3808 0.18160389,48.3852 -5.1479226e-005,48.3897 0.090926915,48.3941 0.33333817,48.3985 0.54545587,48.4029 0.30302033,48.4073 -4.1665171e-006,48.4117 2.0224493e-006,48.4162 -3.9232527e-006,48.4206 1.3671892e-005,48.4250 0.090943202,48.4294 0.18184194,48.4338 0.18177812,48.4383 -3.7406346e-005,48.4427 1.5849859e-005,48.4471 -2.5991791e-005,48.4515 8.8125591e-005,48.4559 0.30312246,48.4603 0.33333552,48.4648 0.33327293,48.4692 0.090810999,48.4736 -6.3762886e-006,48.4780 1.7095058e-006,48.4824 -4.6106021e-007,48.4869 1.3455525e-007,48.4913 -7.7117079e-008,48.4957 1.7391754e-007,48.5001 -6.1861493e-007,48.5045 2.3007849e-006,48.5090 -8.5854344e-006,48.5134 3.2044391e-005,48.5178 0.091006666,48.5222 0.24258195,48.5267 0.36356267,48.5311 0.81801873,48.5355 1.6363817,48.5399 1.6060346,48.5443 0.54542011,48.5488 2.8694438e-007,48.5532 -9.6286503e-006,48.5576 0.030369597,48.5620 0.42431435,48.5665 0.63630128,48.5709 0.42420104,48.5753 0.27277136,48.5797 0.30301419,48.5842 0.090856738,48.5886 -2.986111e-006,48.5930 4.1587501e-007,48.5974 1.3231041e-006,48.6019 0.030333957,48.6063 0.09089803,48.6107 -2.3323892e-005,48.6151 -9.5408705e-006,48.6196 6.1497121e-005,48.6240 0.1820128,48.6284 0.45465693,48.6328 0.5757491,48.6373 0.48466885,48.6417 0.18172953,48.6461 0.3334128,48.6506 0.33325076,48.6550 0.090866871,48.6594 0.27283856,48.6638 0.51514411,48.6683 0.48481318,48.6727 0.69697553,48.6771 0.54540783,48.6816 0.30298731,48.6860 -2.3238212e-005,48.6904 5.9043709e-006,48.6948 -3.766734e-007,48.6993 -4.3988512e-006,48.7037 1.7974182e-005,48.7081 0.030303031,48.7126 -1.8069812e-005,48.7170 4.871381e-006,48.7214 -1.4138179e-006,48.7259 7.8342555e-007,48.7303 -1.7199191e-006,48.7347 6.0968591e-006,48.7392 0.12128152,48.7436 0.42430419,48.7480 0.42417929,48.7524 0.090839587,48.7569 -4.176492e-006,48.7613 1.0934122e-006,48.7657 -1.967029e-007,48.7702 -3.0675974e-007,48.7746 1.4239263e-006,48.7790 -5.3895233e-006,48.7835 2.0136302e-005,48.7879 0.18184969,48.7923 0.36369902,48.7968 0.7575767,48.8012 0.4544605,48.8057 0.090883151,48.8101 -1.9709253e-006,48.8145 8.7388735e-006,48.8190 -3.2988093e-005,48.8234 0.00012322664,48.8278 0.303204,48.8323 0.33320802,48.8367 0.090786457,48.8411 0.090921484,48.8456 0.090888232,48.8500 -1.8417588e-005,48.8544 5.1420061e-006,48.8589 0.18184081,48.8633 0.75759673,48.8678 0.78786641,48.8722 0.45452145,48.8766 -1.0793387e-005,48.8811 2.8845768e-006,48.8855 -7.4377732e-007,48.8900 9.021506e-008,48.8944 3.8304518e-007,48.8988 -1.6225905e-006,48.9033 6.1079677e-006,48.9077 0.30304554,48.9121 0.48485208,48.9166 0.39392322,48.9210 -9.4407487e-006,48.9255 2.5299278e-006,48.9299 -6.7796583e-007,48.9343 1.8166905e-007,48.9388 -4.8638793e-008,48.9432 1.2866971e-008,48.9477 -2.8238887e-009,48.9521 -1.573055e-009,48.9566 9.1174659e-009,48.9610 -3.4900591e-008,48.9654 1.3049868e-007,48.9699 -4.8714554e-007,48.9743 1.8182752e-006,48.9788 -6.7866704e-006,48.9832 2.5331125e-005,48.9877 0.091032781,48.9921 0.24248701,48.9965 0.21203932,49.0010 0.090808973,49.0054 -2.8911501e-005,49.0099 -2.1452531e-006,49.0143 3.7500056e-005,49.0188 0.30313754,49.0232 0.54545385,49.0276 0.33325303,49.0321 0.18178096,49.0365 0.090892926,49.0410 -4.7508406e-006,49.0454 1.2380488e-006,49.0499 -2.00839e-007,49.0543 -4.3488271e-007,49.0588 1.9406134e-006,49.0632 0.18189612,49.0677 0.75767052,49.0721 1.1212965,49.0766 0.96976924,49.0810 0.48477808,49.0855 0.24232361,49.0899 0.21200432,49.0943 0.030280383,49.0988 0.27280843,49.1032 0.39388409,49.1077 0.18180031,49.1121 0.27286071,49.1166 0.48491657,49.1210 0.3635245,49.1255 0.060497165,49.1299 -1.1143177e-005,49.1344 3.0136471e-006,49.1388 -9.102522e-007,49.1433 6.2709108e-007,49.1477 -1.5981902e-006,49.1522 5.7662528e-006,49.1566 -2.146907e-005,49.1611 8.0118567e-005,49.1655 0.30336711,49.1700 0.72739887,49.1744 0.63605744,49.1789 0.27250227,49.1833 0.27299279,49.1878 0.54553872,49.1923 0.33319557,49.1967 0.30298212,49.2012 0.18175152,49.2056 0.33344689,49.2101 0.48480508,49.2145 0.18167739,49.2190 0.090886369,49.2234 0.030305848,49.2279 -1.9812592e-006,49.2323 6.3093808e-007,49.2368 -5.4233038e-007,49.2412 1.5384862e-006,49.2457 -5.6121885e-006,49.2502 2.0912506e-005,49.2546 0.091046095,49.2591 0.30318537,49.2635 0.39390942,49.2680 0.27261999,49.2724 0.3030324,49.2769 0.33331093,49.2813 0.18170224,49.2858 -4.4561235e-005,49.2903 1.1942887e-005,49.2947 -3.2056278e-006,49.2992 8.7837333e-007,49.3036 -3.0753756e-007,49.3081 3.5171752e-007,49.3125 -1.0994221e-006,49.3170 4.0463888e-006,49.3215 -1.5087717e-005,49.3259 5.6310466e-005,49.3304 0.12130399,49.3348 0.69696623,49.3393 0.93931323,49.3438 0.48479268,49.3482 4.5545944e-006,49.3527 -1.2205373e-006,49.3571 3.2707896e-007,49.3616 -8.7650434e-008,49.3660 2.3488541e-008,49.3705 -6.294512e-009,49.3750 1.6870457e-009,49.3794 -4.5301168e-010,49.3839 1.2482487e-010,49.3884 -4.6241778e-011,49.3928 6.0134946e-011,49.3973 -1.9431474e-010,49.4017 7.1719841e-010,49.4062 -2.6747595e-009,49.4107 9.9828839e-009,49.4151 -3.7260691e-008,49.4196 1.3907447e-007,49.4241 -5.190916e-007,49.4285 1.9374961e-006,49.4330 0.090966322,49.4374 0.30302995,49.4419 0.090853199,49.4464 -6.5887625e-006,49.4508 1.7803657e-005,49.4553 0.090908937,49.4598 -1.7230377e-005,49.4642 4.6170867e-006,49.4687 -1.2361606e-006,49.4732 3.2707169e-007,49.4776 -7.1994542e-008,49.4821 -3.9134889e-008,49.4866 2.2856804e-007,49.4910 -8.7523165e-007,49.4955 3.2727028e-006,49.4999 -1.2216846e-005,49.5044 0.091102339,49.5089 0.54564995,49.5133 0.54528743,49.5178 0.18164109,49.5223 0.030271977,49.5268 -4.845107e-006,49.5312 1.2613158e-006,49.5357 -1.9963105e-007,49.5402 -4.6298621e-007,49.5446 2.0518298e-006,49.5491 0.090914801,49.5536 0.18181819,49.5580 0.090903409,49.5625 -2.2175288e-006,49.5670 1.0782192e-006,49.5714 -2.0953335e-006,49.5759 0.030312823,49.5804 0.33333701,49.5848 0.60619009,49.5893 0.63649845,49.5938 0.33320662,49.5983 0.090769209,49.6027 -1.2006414e-005,49.6072 3.1561187e-006,49.6117 -6.1677468e-007,49.6161 -6.894532e-007,49.6206 3.3750375e-006,49.6251 -1.2812051e-005,49.6296 0.030422864,49.6340 0.39411235,49.6385 0.57571459,49.6430 0.36349359,49.6474 0.12114161,49.6519 0.0909096,49.6564 0.090894595,49.6609 -1.5721576e-005,49.6653 4.2116853e-006,49.6698 -1.1235195e-006,49.6743 2.8195035e-007,49.6788 -4.1556096e-009,49.6832 -2.6538964e-007,49.6877 1.0658347e-006,49.6922 -3.9983706e-006,49.6967 1.4929221e-005,49.7011 0.030311635,49.7056 0.48483801,49.7101 0.33332747,49.7146 -4.8928787e-006,49.7190 4.8674269e-007,49.7235 2.946791e-006,49.7280 -1.2275345e-005,49.7325 0.090968736,49.7369 0.39400047,49.7414 0.30298659,49.7459 0.18193056,49.7504 0.30305922,49.7549 0.27271917,49.7593 0.57584441,49.7638 0.51507181,49.7683 0.27257243,49.7728 -6.6976121e-005,49.7773 1.7946599e-005,49.7817 -4.803273e-006,49.7862 1.2646137e-006,49.7907 -2.5467003e-007,49.7952 -2.4610327e-007,49.7996 0.030311242,49.8041 0.30309841,49.8086 0.48507494,49.8131 0.60608017,49.8176 0.27246895,49.8220 -8.0636688e-005,49.8265 2.0105086e-005,49.8310 2.2544174e-007,49.8355 0.09098684,49.8400 0.33340085,49.8445 0.33326551,49.8489 0.090832889,49.8534 -6.033209e-006,49.8579 1.6164081e-006,49.8624 -4.3179327e-007,49.8669 1.1059556e-007,49.8714 -1.0541584e-008,49.8758 -6.8449353e-008,49.8803 2.8437216e-007,49.8848 -1.0691518e-006,49.8893 3.9926522e-006,49.8938 -1.4903015e-005,49.8983 5.5625234e-005,49.9027 0.33341235,49.9072 0.48482919,49.9117 0.3029564,49.9162 -3.7647605e-005,49.9207 1.0088559e-005,49.9252 -2.7027027e-006,49.9296 7.2119855e-007,49.9341 -1.8180769e-007,49.9386 5.9519261e-009,49.9431 1.5803809e-007,49.9476 0.090912938,49.9521 0.18181607,49.9566 0.27287701,49.9611 0.57591307,49.9655 0.54538459,49.9700 0.30285415,49.9745 -7.7617588e-005,49.9790 2.0996282e-005,49.9835 -6.3595353e-006,49.9880 4.439999e-006,49.9925 -1.1401026e-005,49.9970 0.030377179,50.0014 0.30311245,50.0059 0.30296186,50.0104 0.090836473,50.0149 -8.2121896e-006,50.0194 2.4220237e-006,50.0239 -1.4751488e-006,50.0284 3.4786906e-006,50.0329 0.090910174,50.0374 0.030299688,50.0419 -1.2583496e-006,50.0463 3.8650383e-006,50.0508 -1.4203257e-005,50.0553 5.2953543e-005,50.0598 0.090909019,50.0643 -5.2962518e-005,50.0688 1.4628386e-005,50.0733 -5.5457062e-006,50.0778 7.5536436e-006,50.0823 -2.4671017e-005,50.0868 0.030422952,50.0913 0.63652974,50.0958 0.75754094,50.1003 0.48469049,50.1047 0.090884008,50.1092 0.18189497,50.1137 0.18175772,50.1182 0.090856433,50.1227 0.030294886,50.1272 -5.3238164e-006,50.1317 6.6647283e-007,50.1362 2.6588207e-006,50.1407 -1.1303098e-005,50.1452 4.2558102e-005,50.1497 0.090967149,50.1542 0.090850942,50.1587 -4.2477699e-005,50.1632 1.1380689e-005,50.1677 -3.0406331e-006,50.1722 7.8065455e-007,50.1767 -8.1653454e-008,50.1812 -4.5417917e-007,50.1857 1.8985919e-006,50.1902 -7.1409404e-006,50.1947 2.6667967e-005,50.1992 0.33352128,50.2037 0.75770468,50.2082 0.57553494,50.2126 -0.00014610169,50.2171 3.8783342e-005,50.2216 -9.0162957e-006,50.2261 -2.7228034e-006,50.2306 1.9910762e-005,50.2351 0.090960465,50.2396 0.18185335,50.2441 0.666646,50.2486 2.1515374,50.2531 3.1212618,50.2576 2.1817985,50.2621 1.0605329,50.2666 0.090848334,50.2711 -1.1919424e-006,50.2756 5.5173842e-007,50.2801 -1.0149917e-006,50.2847 3.5085634e-006,50.2892 0.090982571,50.2937 0.30303383,50.2982 0.090821281,50.3027 4.6772671e-005,50.3072 0.54567569,50.3117 1.2425505,50.3162 1.1513572,50.3207 0.42405602,50.3252 -7.1180948e-005,50.3297 0.0001061837,50.3342 0.30314451,50.3387 0.33328322,50.3432 0.18171401,50.3477 -4.635888e-005,50.3522 1.2440381e-005,50.3567 -3.3978399e-006,50.3612 1.1497139e-006,50.3657 -1.2007699e-006,50.3702 3.6536458e-006,50.3747 -1.3415182e-005,50.3792 5.0012299e-005,50.3837 0.090908907,50.3882 -4.9523565e-005,50.3927 1.2053446e-005,50.3973 1.3154736e-006,50.4018 -1.7318629e-005,50.4063 6.7966554e-005,50.4108 0.18194446,50.4153 0.30310053,50.4198 0.36361343,50.4243 0.33339587,50.4288 0.57587749,50.4333 0.60582602,50.4378 0.090718962,50.4423 0.090985797,50.4468 0.48488137,50.4513 0.63634777,50.4559 0.48480022,50.4604 0.090876736,50.4649 3.1290417e-006,50.4694 -5.6883614e-006,50.4739 1.9626255e-005,50.4784 0.09093567,50.4829 0.090882458,50.4874 -1.9484143e-005,50.4919 5.2213518e-006,50.4965 -1.3992451e-006,50.5010 3.7508579e-007,50.5055 -1.00953e-007,50.5100 2.8687484e-008,50.5145 -1.378721e-008,50.5190 2.6461102e-008,50.5235 -9.206596e-008,50.5280 3.4183799e-007,50.5325 -1.2754183e-006,50.5371 4.7603294e-006,50.5416 -1.7767743e-005,50.5461 6.6317611e-005,50.5506 0.18199483,50.5551 0.3029713,50.5596 0.090753928,50.5641 -3.4256478e-005,50.5687 8.2339007e-005,50.5732 0.18196273,50.5777 0.27272749,50.5822 0.18167247,50.5867 -7.8433273e-005,50.5912 2.0440433e-005,50.5957 0.03030674,50.6003 0.18182954,50.6048 0.30305779,50.6093 0.18189305,50.6138 0.15147515,50.6183 0.030217739,50.6228 1.0662753e-005,50.6274 -2.9916819e-005,50.6319 0.00010901565,50.6364 0.30333939,50.6409 0.6365242,50.6454 0.63620281,50.6499 0.30272117,50.6545 -0.00010854623,50.6590 2.908812e-005,50.6635 -7.795009e-006,50.6680 2.0889024e-006,50.6725 -5.5979393e-007,50.6771 1.5005686e-007,50.6816 -4.0375639e-008,50.6861 1.1430209e-008,50.6906 -5.3412896e-009,50.6951 9.9347846e-009,50.6997 -3.440109e-008,50.7042 1.276827e-007,50.7087 -4.7637906e-007,50.7132 1.7780176e-006,50.7177 -6.6363791e-006,50.7223 2.4770065e-005,50.7268 0.18185201,50.7313 0.18178436,50.7358 -2.4755513e-005,50.7403 6.6339589e-006,50.7449 -1.7777618e-006,50.7494 4.7640066e-007,50.7539 -1.2765697e-007,50.7584 3.417798e-008,50.7630 -9.0417345e-009,50.7675 1.9853601e-009,50.7720 1.1014236e-009,50.7765 -6.3919887e-009,50.7811 2.4469136e-008,50.7856 -9.1494059e-008,50.7901 3.4154243e-007,50.7946 -1.2748075e-006,50.7992 4.7581802e-006,50.8037 0.090916917,50.8082 0.33340597,50.8127 0.75756317,50.8173 0.69698691,50.8218 0.63671547,50.8263 0.81826675,50.8308 0.54526806,50.8354 0.51510215,50.8399 0.66662425,50.8444 0.60606313,50.8489 0.39403847,50.8535 0.54555064,50.8580 0.66649556,50.8625 0.57557863,50.8670 0.72729784,50.8716 0.99997675,50.8761 0.63628983,50.8806 0.090883031,50.8852 3.7463492e-006,50.8897 -1.0039739e-006,50.8942 2.6915882e-007,50.8987 -7.2557334e-008,50.9033 2.1043006e-008,50.9078 -1.1607899e-008,50.9123 2.5389072e-008,50.9169 -8.9957112e-008,50.9214 3.3447378e-007,50.9259 -1.2480671e-006,50.9304 4.6582763e-006,50.9350 -1.7386836e-005,50.9395 6.4895859e-005,50.9440 0.18200178,50.9486 0.51529378,50.9531 0.93934375,50.9576 1.0604032,50.9622 0.60601008,50.9667 0.27266783,50.9712 7.248592e-005,50.9758 0.30330139,50.9803 0.51521385,50.9848 0.45438498,50.9894 0.18160346,50.9939 -5.8160509e-005,50.9984 2.1986605e-005,51.0030 0.090970702,51.0075 0.3939957,51.0120 0.48480397,51.0166 0.21215934,51.0211 0.36380693,51.0256 0.78792089,51.0302 0.84831423,51.0347 0.48470977,51.0392 0.090888746,51.0438 -4.3973864e-006,51.0483 3.3062015e-006,51.0528 0.090961419,51.0574 0.30303454,51.0619 0.42419833,51.0665 0.48484337,51.0710 0.18180996,51.0755 -1.4583233e-006,51.0801 3.90727e-007,51.0846 -1.0443429e-007,51.0891 2.6969753e-008,51.0937 -3.4334984e-009,51.0982 -1.3240228e-008,51.1028 5.6401063e-008,51.1073 -2.1238614e-007,51.1118 7.9322547e-007,51.1164 -2.9608207e-006,51.1209 1.1051197e-005,51.1254 0.72729683,51.1300 1.1515151,51.1345 0.75755167,51.1391 -1.1017938e-005,51.1436 2.8346165e-006,51.1481 -3.1933911e-007,51.1527 -1.5577482e-006,51.1572 6.5510953e-006,51.1618 0.42434809,51.1663 1.2727778,51.1708 0.96959651,51.1754 0.24236566,51.1799 -3.0585077e-006,51.1845 8.2152906e-007,51.1890 -2.2729351e-007,51.1936 8.7563492e-008,51.1981 -1.2294888e-007,51.2026 4.0426721e-007,51.2072 -1.4942724e-006,51.2117 5.5733967e-006,51.2163 -2.0801459e-005,51.2208 0.091025874,51.2254 0.30326441,51.2299 0.48485085,51.2344 0.30278608,51.2390 -0.00012070025,51.2435 4.7466761e-005,51.2481 0.090931535,51.2526 0.18186834,51.2572 0.33336869,51.2617 0.30297232,51.2663 0.090847231,51.2708 -1.5450842e-005,51.2754 3.2106855e-005,51.2799 0.18190703,51.2844 0.18181457,51.2890 0.090820685,51.2935 -2.6654025e-005,51.2981 7.1369632e-006,51.3026 -1.8910814e-006,51.3072 4.266175e-007,51.3117 1.8484133e-007,51.3163 -1.1661594e-006,51.3208 4.4802732e-006,51.3254 -1.675665e-005,51.3299 0.030434882,51.3345 0.33361199,51.3390 0.51505917,51.3436 0.18154617,51.3481 -4.3112843e-005,51.3527 1.7625951e-005,51.3572 0.030321656,51.3618 0.12132356,51.3663 0.33351445,51.3709 0.54555583,51.3754 0.48458862,51.3800 -0.00020317467,51.3845 5.5284756e-005,51.3891 -1.7943854e-005,51.3936 0.030348662,51.3982 0.18183276,51.4027 0.090863414,51.4073 -1.1004136e-005,51.4118 2.285359e-006,51.4164 1.8641271e-006,51.4209 -9.743193e-006,51.4255 0.030386195,51.4300 0.48546451,51.4346 1.4549725,51.4391 1.3026003,51.4437 0.57523912,51.4482 0.12104715,51.4528 0.030305173,51.4573 -9.5249125e-006,51.4619 2.5272986e-006,51.4665 -5.8329118e-007,51.4710 -1.9443517e-007,51.4756 1.3612473e-006,51.4801 -5.2511141e-006,51.4847 1.9645251e-005,51.4892 0.03030299,51.4938 -1.9601612e-005,51.4983 5.2624086e-006,51.5029 -1.4460156e-006,51.5075 5.2112978e-007,51.5120 -6.3841389e-007,51.5166 2.0326934e-006,51.5211 -7.4931181e-006,51.5257 2.7942659e-005,51.5302 0.090947211,51.5348 0.090870924,51.5393 -2.7881732e-005,51.5439 7.4203654e-006,51.5485 -1.7968462e-006,51.5530 -2.3382783e-007,51.5576 2.7326587e-006,51.5621 -1.0697966e-005,51.5667 4.0063387e-005,51.5713 0.090991139,51.5758 0.1515325,51.5804 0.12113759,51.5849 0.09089151,51.5895 0.1818341,51.5941 0.090862907,51.5986 -1.0667636e-005,51.6032 1.2850404e-006,51.6077 5.5292662e-006,51.6123 0.18182023,51.6169 0.3636961,51.6214 0.48491231,51.6260 0.30294654,51.6305 -5.9239934e-005,51.6351 1.5875048e-005,51.6397 -4.2541774e-006,51.6442 1.1400346e-006,51.6488 -3.0552417e-007,51.6533 8.1945053e-008,51.6579 -2.2224766e-008,51.6625 6.9457187e-009,51.6670 -5.5562674e-009,51.6716 1.5280271e-008,51.6762 -5.5570347e-008,51.6807 2.0702231e-007,51.6853 -7.7259824e-007,51.6899 2.883666e-006,51.6944 -1.0763169e-005,51.6990 4.0173141e-005,51.7036 0.30311614,51.7081 0.39401567,51.7127 0.33337137,51.7172 0.24233457,51.7218 0.090788774,51.7264 -2.7750379e-005,51.7309 7.4320019e-006,51.7355 -1.9747836e-006,51.7401 4.6636313e-007,51.7446 1.0956105e-007,51.7492 -9.0475874e-007,51.7538 3.5098494e-006,51.7583 0.72732526,51.7629 2.1515408,51.7675 1.6969221,51.7720 0.5454241,51.7766 -4.2474153e-006,51.7812 3.0677668e-006,51.7857 -8.0240688e-006,51.7903 2.9031376e-005,51.7949 1.242453,51.7995 1.121176,51.8040 0.090922825,51.8086 0.33335233,51.8132 0.33335447,51.8177 0.21221623,51.8223 0.24249585,51.8269 0.2726973,51.8314 0.18171147,51.8360 0.060521442,51.8406 -1.8736811e-005,51.8452 5.0088929e-006,51.8497 -1.2968359e-006,51.8543 1.7791822e-007,51.8589 5.8537069e-007,51.8634 0.030303055,51.8680 -6.8903995e-007,51.8726 1.8464807e-007,51.8772 -4.9481748e-008,51.8817 1.326006e-008,51.8863 -3.5534147e-009,51.8909 9.522394e-010,51.8955 -2.5517993e-010,51.9000 6.8382792e-011,51.9046 -1.8325137e-011,51.9092 4.9107472e-012,51.9137 -1.3159758e-012,51.9183 3.5265345e-013,51.9229 -9.4503656e-014,51.9275 2.5324971e-014,51.9320 -6.7865529e-015,51.9366 1.8186515e-015,51.9412 -4.8735989e-016,51.9458 1.3060212e-016,51.9503 -3.4998644e-017,51.9549 9.3790957e-018,51.9595 -2.5141545e-018,51.9641 6.7656369e-019,51.9686 -1.9184413e-019,51.9732 9.0748389e-020,51.9778 -1.7114716e-019,51.9824 5.9389562e-019,51.9870 -2.2046597e-018,51.9915 8.2255841e-018,51.9961 -3.0700818e-017,52.0007 1.1458941e-016,52.0053 -4.2770058e-016,52.0098 1.5963763e-015,52.0144 -5.9584143e-015,52.0190 2.2239556e-014,52.0236 -8.30083e-014,52.0282 3.0982533e-013,52.0327 -1.1564113e-012,52.0373 4.3162613e-012,52.0419 -1.6110282e-011,52.0465 6.0131018e-011,52.0511 -2.2443673e-010,52.0556 8.3770157e-010,52.0602 -3.1266894e-009,52.0648 1.167025e-008,52.0694 -4.355876e-008,52.0740 1.6258141e-007,52.0785 -6.0682891e-007,52.0831 2.2649658e-006,52.0877 -8.4538988e-006,52.0923 3.1553911e-005,52.0969 0.091024123,52.1015 0.21217233,52.1060 0.18173097,52.1106 0.060515925,52.1152 -1.7370005e-005,52.1198 4.6547884e-006,52.1244 -1.2473778e-006,52.1289 3.3424763e-007,52.1335 -8.9485425e-008,52.1381 2.3659883e-008,52.1427 -5.1448397e-009,52.1473 -3.0834644e-009,52.1519 1.7481188e-008,52.1565 -6.684833e-008,52.1610 2.4993764e-007,52.1656 0.090920396,52.1702 0.30304238,52.1748 0.30301607,52.1794 -1.2473922e-005,52.1840 6.6327443e-006,52.1886 -1.4057231e-005,52.1931 4.9600989e-005,52.1977 0.18205705,52.2023 0.57604885,52.2069 0.72716451,52.2115 0.33295768,52.2161 -0.00010818308,52.2207 2.8990755e-005,52.2252 -7.7688901e-006,52.2298 2.0818516e-006,52.2344 -5.5772267e-007,52.2390 1.488271e-007,52.2436 -3.7528537e-008,52.2482 1.2708328e-009,52.2528 3.2452895e-008,52.2574 -1.3109698e-007,52.2620 4.9198542e-007,52.2665 -1.837032e-006,52.2711 6.856842e-006,52.2757 0.33333334,52.2803 -6.941018e-006,52.2849 2.1309379e-006,52.2895 0.09091977,52.2941 0.30304307,52.2987 0.30301383,52.3033 -4.4095286e-006,52.3079 -2.3481845e-005,52.3125 9.8348246e-005,52.3170 0.3031373,52.3216 0.33332995,52.3262 0.30293673,52.3308 0.030203745,52.3354 1.4170912e-005,52.3400 -3.7975453e-006,52.3446 1.0178245e-006,52.3492 -2.7336552e-007,52.3538 7.553421e-008,52.3584 -2.8744513e-008,52.3630 3.9439868e-008,52.3676 -1.2902598e-007,52.3722 4.7671205e-007,52.3768 -1.7780029e-006,52.3814 6.6359771e-006,52.3859 0.30304489,52.3905 0.63639063,52.3951 1.0909234,52.3997 1.0605861,52.4043 0.66664863,52.4089 0.12119738,52.4135 0.090905093,52.4181 0.18182057,52.4227 0.090903513,52.4273 -1.5875122e-006,52.4319 1.3948856e-007,52.4365 1.0298447e-006,52.4411 -4.2593506e-006,52.4457 1.6009211e-005,52.4503 0.030305335,52.4549 0.090896063,52.4595 0.090909168,52.4641 4.5423758e-007,52.4687 0.030309528,52.4733 0.030297235,52.4779 -3.9827555e-006,52.4825 1.0672932e-006,52.4871 -2.8601127e-007,52.4917 7.6643474e-008,52.4963 -2.0533472e-008,52.5009 5.482617e-009,52.5055 -1.3948994e-009,52.5101 9.6390215e-011,52.5147 1.0096021e-009,52.5193 -4.1352628e-009,52.5239 1.5533043e-008,52.5285 -5.8002811e-008,52.5331 2.1650025e-007,52.5377 -8.0808047e-007,52.5423 3.0161286e-006,52.5469 -1.125758e-005,52.5515 4.201851e-005,52.5561 0.09096656,52.5607 0.09085115,52.5653 -3.999591e-005,52.5699 3.945177e-006,52.5745 0.030347943,52.5791 0.30308446,52.5837 0.30298567,52.5883 0.090862155,52.5929 -5.3263475e-006,52.5975 1.7818232e-006,52.6021 -1.80056e-006,52.6067 0.030311015,52.6113 0.30303958,52.6159 0.30302197,52.6205 0.0909013,52.6252 2.5749133e-008,52.6298 -7.0454136e-009,52.6344 2.4298148e-009,52.6390 -2.6734146e-009,52.6436 8.2644798e-009,52.6482 -3.0387529e-008,52.6528 1.1329718e-007,52.6574 -4.2284407e-007,52.6620 1.5782397e-006,52.6666 0.090917088,52.6712 0.33334446,52.6758 0.48484826,52.6804 0.30301553,52.6850 -6.9119851e-006,52.6896 2.3287264e-006,52.6943 -2.402428e-006,52.6989 7.2815287e-006,52.7035 -2.6726346e-005,52.7081 9.9634031e-005,52.7127 0.33355454,52.7173 0.54545635,52.7219 0.33310452,52.7265 -7.2999515e-005,52.7311 0.30311659,52.7357 0.4848406,52.7403 0.30297568,52.7450 -3.764854e-005,52.7496 4.7435631e-005,52.7542 0.18190788,52.7588 0.3333765,52.7634 0.3029373,52.7680 0.030220531,52.7726 1.186564e-005,52.7772 -3.1025206e-006,52.7818 5.4320344e-007,52.7865 9.3014751e-007,52.7911 0.030301331,52.7957 5.8545829e-006,52.8003 0.30304459,52.8049 0.48485282,52.8095 0.30299845,52.8141 0.030363401,52.8188 0.18190941,52.8234 0.18172726,52.8280 -6.6998255e-005,52.8326 1.9876554e-005,52.8372 -1.2502015e-005,52.8418 3.0132624e-005,52.8464 1.5152049,52.8511 2.1515133,52.8557 1.5151052,52.8603 0.33330455,52.8649 9.9447924e-008,52.8695 2.625975e-006,52.8741 -1.0604518e-005,52.8787 3.9796196e-005,52.8834 0.090963565,52.8880 0.09085416,52.8926 -3.7825212e-005,52.8972 0.18183555,52.9018 0.30302444,52.9065 0.090905927,52.9111 -7.2308676e-006,52.9157 2.7453996e-005,52.9203 0.33340064,52.9249 0.54545057,52.9295 0.30296728,52.9342 0.030278413,52.9388 3.4479126e-006,52.9434 -9.2435937e-007,52.9480 2.491758e-007,52.9526 -7.2250934e-008,52.9573 3.9805041e-008,52.9619 -8.6970843e-008,52.9665 3.0810759e-007,52.9711 -1.1455755e-006,52.9757 4.274626e-006,52.9804 -1.5954547e-005,52.9850 0.091057427,52.9896 0.42447621,52.9942 0.57565534,52.9988 0.27248564,53.0035 0.030301532,53.0081 0.18195592,53.0127 0.33332616,53.0173 0.27262974,53.0220 0.3940444,53.0266 0.63650388,53.0312 0.39375049,53.0358 -0.00014418717,53.0404 3.8639329e-005,53.0451 -1.0355535e-005,53.0497 2.7788994e-006,53.0543 -7.5901795e-007,53.0589 2.5689738e-007,53.0636 -2.6851819e-007,53.0682 8.1723647e-007,53.0728 -3.0007252e-006,53.0774 1.1186799e-005,53.0821 0.090947434,53.0867 0.18181819,53.0913 0.090870753,53.0959 -1.1176657e-005,53.1006 2.9941416e-006,53.1052 -7.9877873e-007,53.1098 2.0066879e-007,53.1145 -3.809832e-009,53.1191 -1.8547156e-007,53.1237 7.4577775e-007,53.1283 -2.7979243e-006,53.1330 1.0446978e-005,53.1376 -3.8993927e-005,53.1422 0.030511072,53.1468 0.54585844,53.1515 0.84847534,53.1561 0.54508758,53.1607 0.090700738,53.1654 4.572948e-006,53.1700 -1.2091036e-006,53.1746 2.6299776e-007,53.1792 1.5726152e-007,53.1839 -8.9216951e-007,53.1885 3.4117706e-006,53.1931 0.090908207,53.1978 8.5135156e-008,53.2024 0.030321341,53.2070 0.090924725,53.2117 0.090887547,53.2163 -1.8439872e-005,53.2209 6.3686639e-006,53.2255 0.090937428,53.2302 0.33336142,53.2348 0.33330509,53.2394 0.090881474,53.2441 -9.0800704e-006,53.2487 2.8577779e-005,53.2533 0.06065774,53.2580 0.0909089,53.2626 0.060555011,53.2672 0.090892188,53.2719 0.48487711,53.2765 0.72726589,53.2811 0.33331031,53.2858 -5.8777869e-006,53.2904 1.5688256e-006,53.2950 -3.9691989e-007,53.2997 1.8685308e-008,53.3043 3.2225691e-007,53.3090 -1.3078575e-006,53.3136 4.9096716e-006,53.3182 0.48487049,53.3229 1.2727557,53.3275 1.6969695,53.3321 1.1211727,53.3368 -1.7859249e-005,53.3414 1.3808476e-006,53.3460 1.2339146e-005,53.3507 0.84851021,53.3553 1.2727355,53.3600 1.0605778,53.3646 -1.5920754e-005,53.3692 -1.2864868e-005,53.3739 6.7389345e-005,53.3785 0.18190548,53.3831 0.30305278,53.3878 0.30294862,53.3924 0.030210296,53.3971 1.3418444e-005,53.4017 -3.5759656e-006,53.4063 8.8405568e-007,53.4110 4.0135657e-008,53.4156 -1.044808e-006,53.4203 4.1395419e-006,53.4249 -1.5514932e-005,53.4295 5.7926085e-005,53.4342 0.090908974,53.4388 -5.7782316e-005,53.4435 1.5487378e-005,53.4481 -4.1613685e-006,53.4527 1.1565397e-006,53.4574 -4.6438888e-007,53.4620 7.0096655e-007,53.4667 0.030312506,53.4713 0.090905935,53.4759 -8.6473883e-006,53.4806 2.3118666e-006,53.4852 -5.9920319e-007,53.4899 8.4704126e-008,53.4945 2.6048005e-007,53.4992 -1.126756e-006,53.5038 4.2469769e-006,53.5085 -1.5862754e-005,53.5131 5.9210088e-005,53.5177 0.12130576,53.5224 0.15147418,53.5270 0.060518898,53.5317 -3.261684e-006,53.5363 0.090958953,53.5410 0.39395419,53.5456 0.63636053,53.5503 0.51512277,53.5549 0.18178058,53.5595 -5.2286882e-006,53.5642 1.3827563e-006,53.5688 -3.0180175e-007,53.5735 -1.7571824e-007,53.5781 1.0048166e-006,53.5828 -3.8439466e-006,53.5874 1.437244e-005,53.5921 0.060633704,53.5967 0.63641739,53.6014 1.0000013,53.6060 0.48477694,53.6107 0.090890802,53.6153 0.09090963,53.6200 -5.5605265e-006,53.6246 6.4471144e-009,53.6293 5.5359419e-006,53.6339 0.090913236,53.6386 0.18185323,53.6432 0.48485768,53.6479 0.30300573,53.6525 0.18186052,53.6572 0.18179114,53.6618 0.030269803,53.6665 0.030307686,53.6711 -1.9638508e-005,53.6758 0.030314833,53.6804 0.33334926,53.6851 0.54544938,53.6897 0.39407203,53.6944 0.48498783,53.6990 0.48472628,53.7037 0.1816972,53.7083 0.090968117,53.7130 0.18182653,53.7176 0.090816326,53.7223 0.090886712,53.7269 0.21213144,53.7316 0.18181209,53.7362 0.030299431,53.7409 2.7120592e-007,53.7456 -7.274086e-008,53.7502 1.9730219e-008,53.7549 -6.1728107e-009,53.7595 4.9594249e-009,53.7642 -1.3665699e-008,53.7688 4.9708227e-008,53.7735 -1.8518578e-007,53.7781 6.9110439e-007,53.7828 -2.5794914e-006,53.7874 9.6278291e-006,53.7921 -3.5935442e-005,53.7968 0.00013412753,53.8014 0.39413032,53.8061 0.60593164,53.8107 0.45448205,53.8154 0.39402056,53.8200 0.33325303,53.8247 0.090810195,53.8294 -7.9178335e-006,53.8340 2.1215858e-006,53.8387 -5.6771557e-007,53.8433 1.490623e-007,53.8480 -2.8475377e-008,53.8527 -3.5180733e-008,53.8573 1.6921975e-007,53.8620 -6.417643e-007,53.8666 2.3980897e-006,53.8713 0.39411503,53.8759 0.87905598,53.8806 0.84838259,53.8853 0.33305579,53.8899 0.030232113,53.8946 6.3848952e-006,53.8992 -1.7110154e-006,53.9039 4.5852457e-007,53.9086 -1.2291099e-007,53.9132 3.3073317e-008,53.9179 -9.3700159e-009,53.9226 4.4036472e-009,53.9272 -8.2444478e-009,53.9319 2.8576771e-008,53.9365 -1.0607319e-007,53.9412 3.9575571e-007,53.9459 -1.4770982e-006,53.9505 5.51319e-006,53.9552 0.54547918,53.9599 1.1212181,53.9645 0.75754911,53.9692 0.090911768,53.9738 0.30303767,53.9785 0.57582289,53.9832 0.60618824,53.9878 0.42418873,53.9925 0.090770386,53.9972 -2.3376802e-005,54.0018 3.4667316e-006,54.0065 0.090945005,54.0112 0.36364859,54.0158 0.36364457,54.0205 0.6363762,54.0252 0.4848192,54.0298 0.30300459,54.0345 -1.6273683e-005,54.0392 4.3625055e-006,54.0438 -1.1747063e-006,54.0485 3.3588574e-007,54.0532 -1.6872777e-007,54.0578 3.3902569e-007,54.0625 -1.1874849e-006,54.0672 4.411354e-006,54.0718 0.030303026,54.0765 -4.3972336e-006,54.0812 1.1441678e-006,54.0858 -1.7898179e-007,54.0905 -4.2841066e-007,54.0952 1.8928479e-006,54.0999 -7.1437066e-006,54.1045 2.668466e-005,54.1092 0.30309057,54.1139 0.48484817,54.1185 0.30297127,54.1232 0.030283809,54.1279 -2.395049e-005,54.1325 0.00010314919,54.1372 0.2122705,54.1419 0.24233612,54.1466 0.090803556,54.1512 0.18184637,54.1559 0.33334151,54.1606 0.18175738,54.1652 -9.289829e-006,54.1699 -3.2453718e-005,54.1746 0.00013912084,54.1793 0.30320612,54.1839 0.33325696,54.1886 0.18166301,54.1933 -6.948896e-005,54.1980 1.859344e-005,54.2026 -4.8778211e-006,54.2073 9.1593813e-007,54.2120 0.03030894,54.2167 0.18181969,54.2213 0.090906478,54.2260 -1.7171238e-005,54.2307 5.7211313e-005,54.2354 0.30308697,54.2400 0.30301464,54.2447 0.090876445,54.2494 0.030255958,54.2541 -8.4732164e-006,54.2587 5.8477726e-006,54.2634 0.090948164,54.2681 0.30306467,54.2728 0.30299616,54.2774 0.090868734,54.2821 -9.3120713e-007,54.2868 -9.893859e-006,54.2915 4.0511131e-005,54.2961 0.12123168,54.3008 0.060560066,54.3055 -7.1789177e-006,54.3102 1.9311785e-006,54.3149 -5.4508081e-007,54.3195 2.4896329e-007,54.3242 -4.5076229e-007,54.3289 1.5542264e-006,54.3336 -5.7667166e-006,54.3383 2.1514792e-005,54.3429 1.2727697,54.3476 1.636346,54.3523 0.75754899,54.3570 0.090901114,54.3617 -8.6654763e-006,54.3663 2.3221539e-006,54.3710 -6.2227258e-007,54.3757 1.6670428e-007,54.3804 -4.4482256e-008,54.3851 1.1207998e-008,54.3897 -3.4498057e-010,54.3944 -9.8303419e-009,54.3991 3.9670656e-008,54.4038 -1.4886726e-007,54.4085 5.55854e-007,54.4132 -2.0747561e-006,54.4178 7.7439454e-006,54.4225 0.75761425,54.4272 1.6060723,54.4319 1.1514736,54.4366 -1.8741586e-005,54.4413 5.7938441e-006,54.4459 -4.4322501e-006,54.4506 1.1935837e-005,54.4553 0.030335095,54.4600 0.090994909,54.4647 0.18182349,54.4694 0.090801716,54.4741 -3.1714255e-005,54.4787 8.4260964e-006,54.4834 -1.9869367e-006,54.4881 -4.7926221e-007,54.4928 0.12147382,54.4975 0.54562968,54.5022 0.39364582,54.5069 0.030147864,54.5115 0.030369712,54.5162 0.12135069,54.5209 0.42435652,54.5256 0.48469734,54.5303 0.27267072,54.5350 0.30306485,54.5397 0.18171448,54.5444 -3.7948314e-005,54.5491 9.853411e-006,54.5537 -1.4614088e-006,54.5584 0.090917602,54.5631 0.18181531,54.5678 0.030296033,54.5725 1.1255894e-006,54.5772 -1.1502848e-007,54.5819 -6.6566844e-007,54.5866 2.7780127e-006,54.5913 0.090920545,54.5960 0.18188165,54.6006 0.33338982,54.6053 0.30294228,54.6100 0.030284846,54.6147 0.18209828,54.6194 0.5456363,54.6241 0.54532784,54.6288 0.3027674,54.6335 0.09078595,54.6382 2.9644494e-005,54.6429 -7.9439587e-006,54.6476 2.1283834e-006,54.6523 -5.687827e-007,54.6569 1.4653457e-007,54.6616 -1.7296372e-008,54.6663 -7.7373144e-008,54.6710 3.2682598e-007,54.6757 -1.2300545e-006,54.6804 4.5938559e-006,54.6851 0.030333368,54.6898 0.18188585,54.6945 0.30301329,54.6992 0.18181854,54.7039 0.30320197,54.7086 0.54546535,54.7133 0.33316535,54.7180 0.090821028,54.7227 -1.4546274e-005,54.7274 3.8977987e-006,54.7321 -1.0434754e-006,54.7368 2.7571298e-007,54.7415 -5.9270928e-008,54.7462 -3.8662975e-008,54.7509 2.1395229e-007,54.7556 -8.1722965e-007,54.7603 3.0552881e-006,54.7650 0.091052994,54.7697 0.48491246,54.7743 0.5757072,54.7790 0.66676283,54.7837 0.57585996,54.7884 0.48468462,54.7931 0.09071435,54.7978 1.4695173e-007,54.8025 -4.0353274e-008,54.8072 1.4445615e-008,54.8119 -1.7426526e-008,54.8166 5.5264959e-008,54.8213 -2.0365333e-007,54.8260 7.5942387e-007,54.8307 -2.8343241e-006,54.8354 1.0578927e-005,54.8401 0.27279973,54.8449 0.81843919,54.8496 1.1517457,54.8543 0.93931884,54.8590 0.48463604,54.8637 0.21192443,54.8684 0.030215763,54.8731 5.0493372e-006,54.8778 -8.4700196e-006,54.8825 2.8833334e-005,54.8872 0.0606585,54.8919 0.090909176,54.8966 0.060553119,54.9013 -2.7172719e-005,54.9060 2.577033e-006,54.9107 0.090930685,54.9154 0.6667102,54.9201 0.81819522,54.9248 0.5757131,54.9295 0.090872303,54.9342 6.4938577e-006,54.9389 -1.7402084e-006,54.9436 4.6633008e-007,54.9483 -1.2493858e-007,54.9530 3.3377926e-008,54.9577 -8.5606313e-009,54.9625 8.6111629e-010,54.9672 5.1176339e-009,54.9719 -2.133403e-008,54.9766 8.0226528e-008,54.9813 -2.9960185e-007,54.9860 1.1182923e-006,54.9907 -4.1739677e-006,54.9954 0.030390343,55.0001 0.18184382,55.0048 0.090802744,55.0095 2.9219254e-005,55.0142 0.090974353,55.0189 0.090849698,55.0237 -5.8982838e-005,55.0284 6.4417451e-005,55.0331 0.18206212,55.0378 0.45462513,55.0425 0.33314443,55.0472 0.39385283,55.0519 0.54543018,55.0566 0.48490858,55.0613 0.48500592,55.0660 0.48482952,55.0708 0.30287144,55.0755 0.090814441,55.0802 -1.6322747e-005,55.0849 4.3783593e-006,55.0896 -1.1890717e-006,55.0943 3.7749851e-007,55.0990 -3.2082946e-007,55.1037 9.0587582e-007,55.1085 -3.3029933e-006,55.1132 1.2307322e-005,55.1179 0.27281427,55.1226 0.87878257,55.1273 0.48476288,55.1320 -7.4052632e-006,55.1367 1.9844585e-006,55.1414 -5.3183737e-007,55.1462 1.4269304e-007,55.1509 -3.8882153e-008,55.1556 1.2821654e-008,55.1603 -1.240164e-008,55.1650 3.6787462e-008,55.1697 -1.3476129e-007,55.1745 5.0230756e-007,55.1792 -1.8746551e-006,55.1839 6.9970069e-006,55.1886 0.18182197,55.1933 0.21220088,55.1980 0.21221471,55.2028 0.1817054,55.2075 -8.8337991e-005,55.2122 2.3517445e-005,55.2169 -5.7229531e-006,55.2216 -6.2821306e-007,55.2263 8.2372981e-006,55.2311 -3.2324369e-005,55.2358 0.091052182,55.2405 0.27287847,55.2452 0.30302653,55.2499 0.27259117,55.2547 0.030159993,55.2594 1.7890903e-005,55.2641 -4.3255072e-006,55.2688 -5.9084522e-007,55.2735 6.6900652e-006,55.2782 0.33333349,55.2830 -7.3621036e-006,55.2877 2.9424154e-006,55.2924 -4.4072422e-006,55.2971 0.030329734,55.3019 0.30306655,55.3066 0.30298534,55.3113 4.9309742e-006,55.3160 0.18189961,55.3207 0.33336633,55.3255 0.30295545,55.3302 0.030235942,55.3349 9.8775918e-006,55.3396 -2.6470141e-006,55.3444 7.0948755e-007,55.3491 -1.9067382e-007,55.3538 5.3137605e-008,55.3585 -2.1858575e-008,55.3632 3.4294686e-008,55.3680 -1.1533015e-007,55.3727 4.2706779e-007,55.3774 -1.5930987e-006,55.3821 0.030325629,55.3869 0.18184304,55.3916 0.18179314,55.3963 0.030281311,55.4010 -1.7179943e-006,55.4058 0.090957113,55.4105 0.48489201,55.4152 0.48482406,55.4199 0.30298921,55.4247 -4.5149198e-005,55.4294 8.2976199e-005,55.4341 0.27289733,55.4388 0.3939364,55.4436 0.18164694,55.4483 -7.2643845e-005,55.4530 1.8245702e-005,55.4578 -3.3126065e-007,55.4625 -1.6924412e-005,55.4672 6.8036265e-005,55.4719 0.33364165,55.4767 0.72726178,55.4814 0.33306772,55.4861 0.090839982,55.4909 -2.1035145e-005,55.4956 5.6369508e-006,55.5003 -1.5105772e-006,55.5050 4.0480111e-007,55.5098 -1.0847769e-007,55.5145 2.9069611e-008,55.5192 -7.7900086e-009,55.5240 2.087549e-009,55.5287 -5.5941662e-010,55.5334 1.4991124e-010,55.5382 -4.0172896e-011,55.5429 1.0765512e-011,55.5476 -2.8851845e-012,55.5524 7.7416101e-013,55.5571 -2.1117466e-013,55.5618 7.0462767e-014,55.5666 -7.0661487e-014,55.5713 2.1219913e-013,55.5760 -7.7821083e-013,55.5808 2.900913e-012,55.5855 -1.0826533e-011,55.5902 4.0409339e-011,55.5950 -1.5082503e-010,55.5997 5.629463e-010,55.6044 -2.1011624e-009,55.6092 7.8425026e-009,55.6139 -2.9271757e-008,55.6186 1.0925612e-007,55.6234 0.090963334,55.6281 0.48495796,55.6328 0.87880719,55.6376 0.72718269,55.6423 0.27279997,55.6470 0.3031562,55.6518 0.30290556,55.6565 0.090752788,55.6612 8.7398536e-007,55.6660 0.030307809,55.6707 -2.0094891e-005,55.6755 3.5374762e-006,55.6802 5.9477579e-006,55.6849 -2.7331791e-005,55.6897 0.00010338984,55.6944 0.39413631,55.6991 0.60612833,55.7039 0.48472539,55.7086 0.1513695,55.7134 0.2121437,55.7181 0.30298704,55.7228 0.18189253,55.7276 0.33359197,55.7323 0.51514888,55.7371 0.33310446,55.7418 0.090772614,55.7465 -4.69115e-005,55.7513 0.030450424,55.7560 0.60622919,55.7608 0.63623023,55.7655 0.1816753,55.7702 -2.7349688e-005,55.7750 4.8782254e-005,55.7797 0.30313465,55.7845 0.54548526,55.7892 0.48479465,55.7939 0.48488599,55.7987 0.72730976,55.8034 0.48472601,55.8082 0.060532022,55.8129 6.0319635e-006,55.8177 -1.6164314e-006,55.8224 4.3316751e-007,55.8271 -1.1607924e-007,55.8319 3.1106641e-008,55.8366 -8.3358849e-009,55.8414 2.2338311e-009,55.8461 -5.9861688e-010,55.8509 1.6041593e-010,55.8556 -4.2987905e-011,55.8604 1.1519815e-011,55.8651 -3.0871185e-012,55.8698 8.27523e-013,55.8746 -2.2266953e-013,55.8793 6.3073631e-014,55.8841 -2.9604554e-014,55.8888 5.5343771e-014,55.8936 -1.9178775e-013,55.8983 7.1187701e-013,55.9031 -2.6559822e-012,55.9078 9.9130296e-012,55.9126 -3.6999789e-011,55.9173 1.3809973e-010,55.9221 -5.1544996e-010,55.9268 1.9238904e-009,55.9315 -7.1808191e-009,55.9363 2.6802031e-008,55.9410 -1.0003718e-007,55.9458 3.733835e-007,55.9505 -1.3936342e-006,55.9553 5.2016844e-006,55.9600 0.030360037,55.9648 0.090909004,55.9695 0.030246094,55.9743 -5.1872312e-006,55.9790 1.390062e-006,55.9838 -3.725055e-007,55.9885 9.9823133e-008,55.9933 -2.6750371e-008,55.9980 7.1685125e-009,56.0028 -1.921046e-009,56.0075 5.149644e-010,56.0123 -1.3862241e-010,56.0170 3.947483e-011,56.0218 -1.926426e-011,56.0265 3.7582017e-011,56.0313 -1.3107566e-010,56.0361 4.867684e-010,56.0408 -1.8161763e-009,56.0456 6.7786048e-009,56.0503 -2.5300734e-008,56.0551 9.4433638e-008,56.0598 -3.5246856e-007,56.0646 1.31557e-006,56.0693 0.090908952,56.0741 0.090913102,56.0788 0.090915352,56.0836 0.09090215,56.0883 -5.4072116e-006,56.0931 1.6749137e-006,56.0979 0.090919994,56.1026 0.33333254,56.1074 0.33335796,56.1121 1.6667272,56.1169 1.8787901,56.1216 0.96967757,56.1264 0.090827852,56.1311 9.0657966e-005,56.1359 0.30330428,56.1407 0.54555511,56.1454 0.57553768,56.1502 0.39372796,56.1549 0.30301589,56.1597 -2.7945967e-005,56.1644 0.030417677,56.1692 0.2122384,56.1740 0.24238801,56.1787 0.15138564,56.1835 -6.9915681e-005,56.1882 1.8945673e-005,56.1930 -5.8602232e-006,56.1978 4.4937274e-006,56.2025 0.091106333,56.2073 0.48520261,56.2120 0.72718424,56.2168 0.33296531,56.2215 0.030197108,56.2263 1.1411373e-005,56.2311 0.03030239,56.2358 0.030301569,56.2406 -9.2692108e-007,56.2454 -2.2384781e-006,56.2501 9.8819792e-006,56.2549 -3.729315e-005,56.2596 0.00013930452,56.2644 0.27290499,56.2692 0.39409626,56.2739 0.60601187,56.2787 0.39366326,56.2835 0.090805866,56.2882 0.090931065,56.2930 0.18208434,56.2977 0.51531982,56.3025 0.45429045,56.3073 0.090700202,56.3120 -4.1393483e-005,56.3168 0.030460831,56.3216 0.30315402,56.3263 0.33345672,56.3311 0.63631374,56.3359 0.27242669,56.3406 -2.7767572e-005,56.3454 5.9522731e-006,56.3502 3.961834e-006,56.3549 0.090909548,56.3597 -5.7430229e-006,56.3644 2.825353e-007,56.3692 4.6139789e-006,56.3740 -1.8740442e-005,56.3787 0.03045412,56.3835 0.30323976,56.3883 0.39390188,56.3931 0.24220298,56.3978 -0.00011026802,56.4026 2.9549352e-005,56.4074 -7.9185611e-006,56.4121 2.1219937e-006,56.4169 -5.6863729e-007,56.4217 1.5234706e-007,56.4264 -4.0695134e-008,56.4312 1.0418465e-008,56.4360 -9.7453223e-010,56.4407 -6.5221273e-009,56.4455 2.7066006e-008,56.4503 -1.0175197e-007,56.4550 3.7997916e-007,56.4598 -1.4183039e-006,56.4646 5.2937562e-006,56.4694 0.090916321,56.4741 0.090901859,56.4789 -5.285201e-006,56.4837 1.3890153e-006,56.4884 -2.7033079e-007,56.4932 -3.0787169e-007,56.4980 1.5020048e-006,56.5028 -5.7007178e-006,56.5075 2.1302962e-005,56.5123 0.090939209,56.5171 0.18180034,56.5218 0.18177645,56.5266 0.12136013,56.5314 0.30319279,56.5362 0.33325943,56.5409 0.18165204,56.5457 -7.3245508e-005,56.5505 1.9318448e-005,56.5553 -4.0209693e-006,56.5600 -3.2369505e-006,56.5648 1.6970998e-005,56.5696 0.090967424,56.5744 0.18181811,56.5791 0.09085089,56.5839 -1.746676e-005,56.5887 5.159136e-006,56.5935 -3.1682735e-006,56.5982 7.5142079e-006,56.6030 0.090923354,56.6078 0.33344445,56.6126 0.60609281,56.6173 0.30298302,56.6221 0.3030237,56.6269 0.090832427,56.6317 0.090875819,56.6365 0.090923011,56.6412 -4.4734272e-005,56.6460 0.0001427297,56.6508 0.27290112,56.6556 0.30296791,56.6603 0.18165901,56.6651 -7.7465324e-005,56.6699 4.3791192e-006,56.6747 0.30311701,56.6795 0.66678196,56.6842 0.48472473,56.6890 -8.65904e-005,56.6938 1.9430965e-005,56.6986 8.8766101e-006,56.7034 0.21223488,56.7081 0.72737408,56.7129 0.81809992,56.7177 0.36366531,56.7225 0.30307299,56.7273 0.18165405,56.7321 -6.8702953e-005,56.7368 3.5507153e-005,56.7416 0.030298451,56.7464 -1.7287648e-005,56.7512 5.0863869e-006,56.7560 -3.0563997e-006,56.7607 7.1394302e-006,56.7655 0.090966403,56.7703 0.30308655,56.7751 0.3029578,56.7799 -5.8939837e-005,56.7847 1.5713451e-005,56.7895 -3.9081683e-006,56.7942 -8.244514e-008,56.7990 4.2388078e-006,56.8038 -1.6874556e-005,56.8086 6.3265703e-005,56.8134 0.090903886,56.8182 0.030337218,56.8229 0.75784075,56.8277 1.3636082,56.8325 0.69671524,56.8373 0.030232305,56.8421 1.1960481e-005,56.8469 -3.2052885e-006,56.8517 8.5950398e-007,56.8565 -2.3241401e-007,56.8612 7.0068758e-008,56.8660 -4.784166e-008,56.8708 1.2130349e-007,56.8756 -4.3741218e-007,56.8804 0.090937808,56.8852 0.27279511,56.8900 0.39394373,56.8948 0.30301005,56.8995 0.30302283,56.9043 0.18176389,56.9091 -2.2718228e-005,56.9139 2.28111e-006,56.9187 1.3597614e-005,56.9235 1.1212687,56.9283 2.1212237,56.9331 1.5151035,56.9379 0.48481944,56.9427 -3.4406271e-006,56.9474 1.1087341e-006,56.9522 -9.9405213e-007,56.9570 2.8676588e-006,56.9618 -1.0477584e-005,56.9666 3.9046517e-005,56.9714 0.090974152,56.9762 0.12120452,56.9810 0.09088257,56.9858 0.090949923,56.9906 0.18192485,56.9954 0.30311018,57.0002 0.36348811,57.0049 0.30297801,57.0097 0.36381122,57.0145 0.33329982,57.0193 0.18166141,57.0241 0.030221472,57.0289 4.1226951e-005,57.0337 0.39409494,57.0385 1.0303794,57.0433 1.0604924,57.0481 0.4847244,57.0529 0.030265836,57.0577 3.5573503e-005,57.0625 0.090950318,57.0673 0.090866923,57.0721 -3.1138632e-005,57.0769 8.3444484e-006,57.0817 -2.2361212e-006,57.0865 5.9922195e-007,57.0913 -1.6054889e-007,57.0961 4.2915019e-008,57.1009 -1.1095496e-008,57.1057 1.4626043e-009,57.1105 5.2467963e-009,57.1152 -2.2452301e-008,57.1200 8.4570758e-008,57.1248 -3.1586154e-007,57.1296 1.1789906e-006,57.1344 0.030301303,57.1392 0.030311435,57.1440 -3.4578316e-005,57.1488 0.00012724595,57.1536 0.30331585,57.1584 0.51518542,57.1632 0.48475429,57.1680 0.48465914,57.1728 0.090765662,57.1776 0.30306321,57.1824 0.48484448,57.1872 0.33331913,57.1920 0.090901747,57.1968 -1.8084282e-007,57.2016 4.8651462e-008,57.2064 -1.3745438e-008,57.2112 6.3258589e-009,57.2161 -1.1557759e-008,57.2209 3.9908706e-008,57.2257 -1.4809142e-007,57.2305 5.5251081e-007,57.2353 -2.0621526e-006,57.2401 7.6968663e-006,57.2449 0.091030471,57.2497 0.3030608,57.2545 0.18172888,57.2593 0.090862215,57.2641 -2.7620998e-005,57.2689 7.3949132e-006,57.2737 -1.9559598e-006,57.2785 4.2819605e-007,57.2833 2.4340648e-007,57.2881 -1.4020138e-006,57.2929 5.3651879e-006,57.2977 0.090916231,57.3025 0.090902403,57.3073 0.090928718,57.3121 0.33334976,57.3169 0.33336398,57.3217 0.3334572,57.3266 0.5454607,57.3314 0.30287424,57.3362 -5.7532157e-005,57.3410 1.5434147e-005,57.3458 -4.1988328e-006,57.3506 1.3597081e-006,57.3554 0.090920672,57.3602 0.30304289,57.3650 0.33332148,57.3698 0.090896301,57.3746 -5.8819236e-008,57.3794 1.8356113e-007,57.3843 -6.7549013e-007,57.3891 2.5186446e-006,57.3939 0.090912528,57.3987 0.090905651,57.4035 -2.5190693e-006,57.4083 6.7727444e-007,57.4131 -1.8978427e-007,57.4179 8.1800287e-008,57.4227 -1.3741136e-007,57.4275 4.6788563e-007,57.4324 -1.7342987e-006,57.4372 6.4699443e-006,57.4420 0.030331904,57.4468 0.24252048,57.4516 0.66674006,57.4564 0.63626945,57.4612 0.18171559,57.4660 -9.346747e-006,57.4709 5.6540821e-006,57.4757 -1.3269991e-005,57.4805 4.7430272e-005,57.4853 0.18187179,57.4901 0.18178619,57.4949 0.090864018,57.4997 -1.7658584e-005,57.5045 5.2148912e-006,57.5094 -3.1994678e-006,57.5142 7.5832286e-006,57.5190 -2.7135957e-005,57.5238 0.00010097044,57.5286 0.30315366,57.5334 0.30293545,57.5383 0.090811066,57.5431 -1.284786e-005,57.5479 3.435822e-006,57.5527 -8.9417836e-007,57.5575 1.4054672e-007,57.5623 3.3212007e-007,57.5672 -1.4691957e-006,57.5720 5.5452083e-006,57.5768 -2.0713653e-005,57.5816 7.7317032e-005,57.5864 0.27289951,57.5912 0.48486507,57.5961 0.48483735,57.6009 0.48483321,57.6057 0.30287009,57.6105 0.090830147,57.6153 1.9856037e-005,57.6202 -5.3107497e-006,57.6250 1.3850313e-006,57.6298 -2.2884332e-007,57.6346 -4.6985207e-007,57.6394 2.1084968e-006,57.6442 0.030307332,57.6491 0.030295974,57.6539 1.1665226e-005,57.6587 0.091081709,57.6635 0.30309111,57.6684 0.18162994,57.6732 -7.0779613e-005,57.6780 1.8964549e-005,57.6828 -5.0717076e-006,57.6876 1.3204375e-006,57.6925 -2.0953378e-007,57.6973 -4.8249075e-007,57.7021 2.1397423e-006,57.7069 -8.0772734e-006,57.7118 3.0172301e-005,57.7166 0.090955921,57.7214 0.42421111,57.7262 0.48480943,57.7310 1.3625255e-006,57.7359 -8.3656078e-006,57.7407 3.2103126e-005,57.7455 0.090913311,57.7503 0.18181892,57.7552 0.54549164,57.7600 0.54542392,57.7648 0.18178482,57.7696 -4.4069357e-006,57.7745 1.1812785e-006,57.7793 -3.177515e-007,57.7841 8.961316e-008,57.7889 -4.0672234e-008,57.7938 7.3074048e-008,57.7986 -2.5164596e-007,57.8034 9.3360006e-007,57.8083 -3.4830912e-006,57.8131 1.3000028e-005,57.8179 0.090953343,57.8227 0.1818182,57.8276 0.090864666,57.8324 -1.2344648e-005,57.8372 1.0917565e-006,57.8420 7.9797546e-006,57.8469 0.091013782,57.8517 0.333426,57.8565 0.33323941,57.8614 0.090810321,57.8662 -3.0228444e-005,57.8710 8.2103637e-005,57.8759 0.27299687,57.8807 0.60614556,57.8855 0.48459822,57.8903 0.09073925,57.8952 2.7698543e-006,57.9000 -7.3944534e-007,57.9048 1.8765751e-007,57.9097 -1.110897e-008,57.9145 -1.432562e-007,57.9193 5.8419602e-007,57.9242 -2.1937419e-006,57.9290 8.191565e-006,57.9338 -3.0575484e-005,57.9387 0.0001141215,57.9435 0.30317292,57.9483 0.33326983,57.9532 0.18169245,57.9580 -5.504525e-005,57.9628 1.4750868e-005,57.9677 -3.9528954e-006,57.9725 1.0592856e-006,57.9773 -2.838643e-007,57.9822 7.6069071e-008,57.9870 -2.038451e-008,57.9918 5.4616036e-009,57.9967 -1.4599322e-009,58.0015 3.7759418e-010,58.0063 -5.0297676e-011,58.0112 -1.7646129e-010,58.0160 7.5622697e-010,58.0208 -2.8487255e-009,58.0257 1.0639707e-008,58.0305 -3.9713942e-008,58.0353 1.4823044e-007,58.0402 -5.5326137e-007,58.0450 2.065015e-006,58.0499 -7.7075456e-006,58.0547 2.8768001e-005,58.0595 0.091026992,58.0644 0.18177213,58.0692 0.30305052,58.0740 1.0304205,58.0789 0.9089877,58.0837 0.30292222,58.0886 -3.1151245e-005,58.0934 0.060650509,58.0982 0.30304936,58.1031 0.18177535,58.1079 -1.3386833e-005,58.1128 3.5873638e-006,58.1176 -9.6133135e-007,58.1224 2.5761483e-007,58.1273 -6.9034883e-008,58.1321 1.8499767e-008,58.1370 -4.95751e-009,58.1418 1.3284853e-009,58.1466 -3.5595088e-010,58.1515 9.5190134e-011,58.1563 -2.4775107e-011,58.1612 3.9007829e-012,58.1660 9.1755084e-012,58.1708 -4.0607462e-011,58.1757 1.5326934e-010,58.1805 -5.7252536e-010,58.1854 2.1370388e-009,58.1902 -7.9764009e-009,58.1951 2.9771444e-008,58.1999 -1.1112013e-007,58.2047 4.1474917e-007,58.2096 -1.5480263e-006,58.2144 5.7779148e-006,58.2193 -2.15657e-005,58.2241 0.030457342,58.2290 0.30320153,58.2338 0.33325988,58.2387 0.18162881,58.2435 -9.3180115e-006,58.2483 0.18202066,58.2532 0.33332747,58.2580 0.18163866,58.2629 -7.0889153e-005,58.2677 3.3259203e-005,58.2726 1.1212643,58.2774 2.4242809,58.2823 2.3332841,58.2871 0.75752109,58.2920 -4.0360887e-006,58.2968 1.0815962e-006,58.3017 -2.8990775e-007,58.3065 7.7930267e-008,58.3114 -2.1785466e-008,58.3162 9.2044168e-009,58.3211 -1.5031503e-008,58.3259 5.0925944e-008,58.3307 -1.8869035e-007,58.3356 7.0390337e-007,58.3404 -2.6271769e-006,58.3453 9.8057517e-006,58.3501 -3.6599362e-005,58.3550 0.00013660507,58.3598 0.3032884,58.3647 0.45452914,58.3695 0.30283689,58.3744 0.090771571,58.3792 -2.3608995e-005,58.3841 6.4550586e-006,58.3890 -2.2090167e-006,58.3938 2.3805856e-006,58.3987 0.18182547,58.4035 0.33332878,58.4084 0.27284509,58.4132 0.48496547,58.4181 0.48475158,58.4229 0.18169621,58.4278 -2.5826635e-005,58.4326 7.028957e-006,58.4375 -2.28675e-006,58.4423 0.090923667,58.4472 0.48486328,58.4520 0.54544657,58.4569 0.30301693,58.4617 -1.6877379e-005,58.4666 4.0346233e-005,58.4715 0.090961248,58.4763 0.090856507,58.4812 -3.8510625e-005,58.4860 1.021689e-005,58.4909 -2.3531816e-006,58.4957 -8.0530828e-007,58.5006 5.5752375e-006,58.5054 0.30304939,58.5103 0.48483744,58.5152 0.18182559,58.5200 0.1819609,58.5249 0.48489472,58.5297 0.33320633,58.5346 0.090835154,58.5394 -1.006032e-005,58.5443 2.6958637e-006,58.5492 -7.2216562e-007,58.5540 1.9253844e-007,58.5589 -4.7918171e-008,58.5637 -8.8582652e-010,58.5686 5.1471794e-008,58.5734 -2.0502256e-007,58.5783 7.6869287e-007,58.5832 -2.8700251e-006,58.5880 1.071244e-005,58.5929 0.30303264,58.5977 0.30305263,58.6026 0.27279931,58.6075 0.30300233,58.6123 0.090836227,58.6172 -5.4858901e-006,58.6220 1.4636549e-006,58.6269 -3.6819779e-007,58.6318 8.9853947e-009,58.6366 3.3232891e-007,58.6415 -1.3384407e-006,58.6464 5.0219373e-006,58.6512 0.030358369,58.6561 0.090909004,58.6609 0.030247772,58.6658 -5.0590857e-006,58.6707 0.030304555,58.6755 -1.0332578e-006,58.6804 2.6099547e-006,58.6853 -9.4074285e-006,58.6901 3.5023124e-005,58.6950 0.30317879,58.6998 0.66672683,58.7047 0.48469159,58.7096 0.030207602,58.7144 2.7182366e-005,58.7193 -3.9817565e-005,58.7242 0.00013209897,58.7290 0.30331206,58.7339 0.72747248,58.7388 1.1514224,58.7436 0.84818494,58.7485 0.27256444,58.7534 -3.7115991e-005,58.7582 8.8564893e-006,58.7631 1.6940534e-006,58.7680 0.18181992,58.7728 0.18182421,58.7777 0.12120966,58.7826 -1.0821533e-005,58.7874 5.1307675e-006,58.7923 -9.7014199e-006,58.7972 3.3677879e-005,58.8020 0.090909481,58.8069 -3.5329238e-005,58.8118 1.5634625e-005,58.8166 -2.7208431e-005,58.8215 9.3207265e-005,58.8264 0.18196738,58.8313 0.24239318,58.8361 0.33324027,58.8410 0.24234772,58.8459 -2.7554826e-005,58.8507 7.381082e-006,58.8556 -1.9668535e-006,58.8605 4.8561805e-007,58.8653 2.4587466e-008,58.8702 -5.8407858e-007,58.8751 2.311964e-006,58.8800 -8.6646141e-006,58.8848 3.2349664e-005,58.8897 0.091027662,58.8946 0.24255672,58.8994 0.30294222,58.9043 0.12103906,58.9092 -1.9204912e-005,58.9141 3.3825966e-006,58.9189 5.6771219e-006,58.9238 0.030359475,58.9287 0.12131067,58.9336 0.18177982,58.9384 0.060495608,58.9433 -1.4526308e-005,58.9482 3.7548978e-006,58.9531 -4.9182978e-007,58.9579 -1.7881516e-006,58.9628 7.6452779e-006,58.9677 0.090922303,58.9726 0.18181272,58.9774 0.18181574,58.9823 0.18180928,58.9872 0.030317761,58.9921 0.30305898,58.9969 0.30300292,59.0018 0.030281859,59.0067 2.4957394e-006,59.0116 3.6070569e-006,59.0164 0.75762898,59.0213 2.1212511,59.0262 2.1514909,59.0311 1.2424766,59.0360 0.3030504,59.0408 0.18170859,59.0457 -4.3849224e-005,59.0506 1.1457799e-005,59.0555 -1.9776444e-006,59.0603 -3.5487742e-006,59.0652 0.030331619,59.0701 0.30306274,59.0750 0.3030028,59.0799 0.090880662,59.0847 -2.0594309e-006,59.0896 -5.9508534e-007,59.0945 4.4404446e-006,59.0994 -1.7168406e-005,59.1043 6.4239386e-005,59.1091 0.18187901,59.1140 0.18181087,59.1189 0.33334905,59.1238 0.33330238,59.1287 0.18175179,59.1336 -2.8722372e-005,59.1384 7.6960387e-006,59.1433 -2.0590273e-006,59.1482 5.3933167e-007,59.1531 -9.8096613e-008,59.1580 -1.4701611e-007,59.1629 6.8624206e-007,59.1677 -2.5982047e-006,59.1726 0.030325167,59.1775 0.18182591,59.1824 0.090885736,59.1873 -7.9248512e-006,59.1922 1.2995767e-005,59.1970 0.091062926,59.2019 0.33344728,59.2068 0.30289859,59.2117 0.090777457,59.2166 -1.7666571e-005,59.2215 4.6775976e-006,59.2264 -1.042108e-006,59.2312 -5.0970027e-007,59.2361 3.0813353e-006,59.2410 -1.181681e-005,59.2459 4.419015e-005,59.2508 0.090896852,59.2557 4.608818e-006,59.2606 0.30310526,59.2654 0.33328438,59.2703 0.090861998,59.2752 0.030363351,59.2801 0.090888985,59.2850 -5.8839873e-005,59.2899 1.5767717e-005,59.2948 -4.2253619e-006,59.2997 1.132222e-006,59.3046 -3.0312171e-007,59.3094 8.015634e-008,59.3143 -1.7474221e-008,59.3192 -1.0268778e-008,59.3241 5.8557191e-008,59.3290 -2.2398198e-007,59.3339 8.3745118e-007,59.3388 -3.1261216e-006,59.3437 0.090977222,59.3486 0.48491639,59.3535 0.54543465,59.3583 0.36354569,59.3632 5.9714534e-006,59.3681 0.09098924,59.3730 0.42421144,59.3779 0.51510006,59.3828 0.18178691,59.3877 2.3442033e-005,59.3926 0.30309623,59.3975 0.63644439,59.4024 0.72729456,59.4073 0.39385074,59.4122 0.090823494,59.4171 -1.6707167e-005,59.4220 4.0949108e-006,59.4268 3.2927645e-007,59.4317 -5.412996e-006,59.4366 2.1324877e-005,59.4415 0.090941645,59.4464 0.090869911,59.4513 1.174704e-005,59.4562 0.090915017,59.4611 -3.5569774e-005,59.4660 1.0357185e-005,59.4709 -5.8559026e-006,59.4758 1.3066729e-005,59.4807 1.2123647,59.4856 1.7577944,59.4905 1.242296,59.4954 0.30289415,59.5003 0.24245548,59.5052 0.30307087,59.5101 0.33320969,59.5150 0.54553312,59.5199 0.90925831,59.5248 0.57575321,59.5297 0.3937594,59.5346 0.090696104,59.5395 -3.803166e-006,59.5444 0.090914294,59.5493 0.090905122,59.5542 -2.4236906e-006,59.5591 5.8376037e-007,59.5640 8.890769e-008,59.5689 -9.3954793e-007,59.5738 3.6696526e-006,59.5787 -1.374038e-005,59.5836 5.129684e-005,59.5885 0.090958357,59.5934 0.09090104,59.5983 0.30305386,59.6032 0.33331481,59.6081 0.18175244,59.6130 -2.6584306e-005,59.6179 7.0696842e-006,59.6228 -1.6918723e-006,59.6277 -3.0295371e-007,59.6326 2.9041601e-006,59.6375 0.18183421,59.6424 0.48485196,59.6473 0.33332372,59.6522 0.18181001,59.6571 -5.2258029e-006,59.6620 1.7333961e-006,59.6669 -1.70742e-006,59.6718 5.0966296e-006,59.6767 -1.8680847e-005,59.6816 6.9633468e-005,59.6865 0.18197276,59.6914 0.42441958,59.6963 0.78786826,59.7012 0.57552642,59.7061 0.18168843,59.7110 -1.942173e-005,59.7160 5.2045716e-006,59.7209 -1.394704e-006,59.7258 3.7374733e-007,59.7307 -1.0015243e-007,59.7356 2.6826742e-008,59.7405 -7.1449628e-009,59.7454 1.7505384e-009,59.7503 1.4355872e-010,59.7552 -2.3251923e-009,59.7601 9.15814e-009,59.7650 -3.4310645e-008,59.7699 1.2809667e-007,59.7748 -4.7812165e-007,59.7798 1.7845603e-006,59.7847 -6.6607545e-006,59.7896 2.4860838e-005,59.7945 0.090942755,59.7994 0.090875886,59.8043 0.060641449,59.8092 0.36374131,59.8141 0.48481447,59.8190 0.18171221,59.8239 -2.5864832e-005,59.8288 6.9892885e-006,59.8338 -2.0898815e-006,59.8387 1.3696608e-006,59.8436 -3.3888934e-006,59.8485 0.090987496,59.8534 0.54557467,59.8583 0.75756389,59.8632 0.48473161,59.8681 0.090841711,59.8731 3.1291515e-007,59.8780 -8.3853813e-008,59.8829 2.247001e-008,59.8878 -6.0182339e-009,59.8927 1.6008177e-009,59.8976 -3.8444906e-010,59.9025 -6.3190238e-011,59.9074 6.3731481e-010,59.9124 -2.4863176e-009,59.9173 9.3088453e-009,59.9222 -3.4752379e-008,59.9271 1.2971302e-007,59.9320 -4.8414586e-007,59.9369 1.8070425e-006,59.9419 -6.7446663e-006,59.9468 2.5174024e-005,59.9517 0.0909096,59.9566 -2.7259623e-005,59.9615 1.4127786e-005,59.9664 0.33333153,59.9713 -6.8640111e-006,59.9763 1.8391147e-006,59.9812 -4.9179334e-007,59.9861 1.2788337e-007,59.9910 -1.9691752e-008,59.9959 -4.913451e-008,60.0008 2.1625401e-007,60.0058 -8.1596028e-007,60.0107 3.0478777e-006,60.0156 -1.1376634e-005,60.0205 4.2462743e-005,60.0254 0.090966977,60.0304 0.090851121,60.0353 -4.2375352e-005,60.0402 1.1428274e-005,60.0451 -3.3337394e-006,60.0500 1.9057085e-006,60.0550 -4.2891929e-006,60.0599 1.5252452e-005,60.0648 0.091015033,60.0697 0.3939639,60.0746 0.30296445,60.0796 0.45461863,60.0845 0.72727805,60.0894 0.42412063,60.0943 0.09087012,60.0992 6.9526372e-006,60.1042 -1.4636732e-006,60.1091 -1.0987676e-006,60.1140 5.859496e-006,60.1189 0.54547995,60.1239 1.2727487,60.1288 1.060559,60.1337 3.8284594e-005,60.1386 0.78798687,60.1436 0.51524848,60.1485 0.63626873,60.1534 0.090750664,60.1583 2.0825621e-006,60.1632 2.3382963e-005,60.1682 0.091051206,60.1731 0.27285656,60.1780 0.272551,60.1829 -0.00014578813,60.1879 3.9067148e-005,60.1928 -1.0466606e-005,60.1977 2.795565e-006,60.2027 -7.1465723e-007,60.2076 6.278411e-008,60.2125 4.6364133e-007,60.2174 -1.9175527e-006,60.2224 7.2072594e-006,60.2273 -2.6913995e-005,60.2322 0.12154186,60.2371 1.0610998,60.2421 1.3333138,60.2470 0.84806371,60.2519 0.18148637,60.2568 -3.1722906e-005,60.2618 -2.0418467e-005,60.2667 0.00011341172,60.2716 0.30317697,60.2766 0.33326682,60.2815 0.1816956,60.2864 -7.700469e-005,60.2914 9.2869021e-005,60.2963 0.27282837,60.3012 0.48481369,60.3061 0.30295596,60.3111 0.090859003,60.3160 -8.1859798e-006,60.3209 2.1936507e-006,60.3259 -5.8784707e-007,60.3308 1.5752923e-007,60.3357 -4.2214147e-008,60.3407 1.13124e-008,60.3456 -3.0314469e-009,60.3505 8.1231222e-010,60.3555 -2.1751428e-010,60.3604 5.7668172e-011,60.3653 -1.3137467e-011,60.3703 -5.1247418e-012,60.3752 3.3641222e-011,60.3801 -1.2945284e-010,60.3851 4.8421622e-010,60.3900 -1.8075834e-009,60.3949 6.7467578e-009,60.3999 -2.5181841e-008,60.4048 9.3989534e-008,60.4097 -3.5080956e-007,60.4147 1.3093729e-006,60.4196 -4.8871457e-006,60.4245 1.8240959e-005,60.4295 0.09099523,60.4344 0.30320552,60.4393 0.48488334,60.4443 0.33328983,60.4492 0.30293193,60.4541 0.090753153,60.4591 -1.6367818e-005,60.4640 4.6105483e-006,60.4690 -2.0729151e-006,60.4739 3.6810166e-006,60.4788 0.030302947,60.4838 -3.3438841e-006,60.4887 8.9625672e-007,60.4936 0.030302789,60.4986 6.696078e-008,60.5035 -2.6995707e-008,60.5085 4.1019408e-008,60.5134 -1.3709322e-007,60.5183 5.0740096e-007,60.5233 -1.8926904e-006,60.5282 0.09092883,60.5332 0.42436594,60.5381 0.60611385,60.5430 0.3635594,60.5480 0.30296019,60.5529 0.090877429,60.5579 0.18199597,60.5628 0.60625273,60.5677 0.63627958,60.5727 0.33312264,60.5776 0.1212703,60.5826 0.3032023,60.5875 0.36355805,60.5924 0.27257508,60.5974 0.090825506,60.6023 -2.3392224e-006,60.6073 -3.4266504e-005,60.6122 0.00013941976,60.6172 0.63659859,60.6221 0.81816548,60.6270 0.60584092,60.6320 0.090783715,60.6369 0.18184644,60.6419 0.3333306,60.6468 0.30302569,60.6518 -6.1653918e-006,60.6567 1.746302e-006,60.6616 -8.1926993e-007,60.6666 1.5307561e-006,60.6715 0.12124734,60.6765 0.39395049,60.6814 0.18177851,60.6864 -5.8029182e-006,60.6913 0.090919614,60.6963 0.090900786,60.7012 -5.3075128e-006,60.7062 1.5514823e-006,60.7111 -8.9796686e-007,60.7161 2.040435e-006,60.7210 -7.2644229e-006,60.7260 2.7019874e-005,60.7309 0.091059662,60.7358 0.30315745,60.7408 0.30295679,60.7457 0.15134396,60.7507 -7.9002428e-005,60.7556 6.8926915e-005,60.7606 0.18193525,60.7655 0.42435181,60.7705 0.60593969,60.7754 0.18166462,60.7804 0.030308489,60.7853 1.2684089e-005,60.7903 1.1212554,60.7952 1.5151384,60.8002 0.72723532,60.8051 -1.0743606e-005,60.8101 9.128471e-006,60.8150 0.30304593,60.8200 0.48484918,60.8249 0.33332002,60.8299 0.090902112,60.8348 -5.1429415e-006,60.8398 1.4844331e-005,60.8447 0.72728974,60.8497 0.75756407,60.8547 0.33331925,60.8596 -3.3908641e-006,60.8646 -1.7969386e-008,60.8695 3.4634397e-006,60.8745 -1.3837195e-005,60.8794 0.48494345,60.8844 0.57599342,60.8893 0.9696967,60.8943 0.5755865,60.8992 0.18170331,60.9042 -3.5183253e-005,60.9091 0.12122651,60.9141 0.090899922,60.9191 -1.7900436e-005,60.9240 6.7567315e-005,60.9290 0.27278793,60.9339 0.3332637,60.9389 0.1817787,60.9438 0.18182817,60.9488 0.24243188,60.9537 0.33333451,60.9587 0.30301669,60.9637 0.090902299,60.9686 0.30303651,60.9736 0.18181016,60.9785 -1.7681906e-006,60.9835 1.5356913e-007,60.9885 0.030306943,60.9934 0.30305699,60.9984 0.72728997,61.0033 0.84849352,61.0083 0.66675884,61.0132 0.5757829,61.0182 0.33322924,61.0232 0.090846486,61.0281 -8.7449189e-006,61.0331 2.3422278e-006,61.0380 -6.2316661e-007,61.0430 1.5021594e-007,61.0480 2.2368505e-008,61.0529 -2.3972962e-007,61.0579 9.3664283e-007,61.0628 -3.5071746e-006,61.0678 1.3093349e-005,61.0728 0.091099747,61.0777 0.39421377,61.0827 0.69687408,61.0877 0.4239586,61.0926 0.090817146,61.0976 -6.7270389e-006,61.1025 9.5737232e-006,61.1075 0.1818818,61.1125 0.48486882,61.1174 0.33327585,61.1224 0.090876959,61.1274 3.4758189e-006,61.1323 0.030319611,61.1373 0.090967111,61.1423 0.30314666,61.1472 0.48485872,61.1522 0.33321214,61.1571 0.090835974,61.1621 -2.8793764e-005,61.1671 7.4334064e-005,61.1720 0.18200786,61.1770 0.30296585,61.1820 0.090745337,61.1869 -4.9066806e-005,61.1919 0.00013340096,61.1969 0.33362535,61.2018 0.54543668,61.2068 0.30274191,61.2118 -0.00011257087,61.2167 3.0182031e-005,61.2217 -8.1466669e-006,61.2267 2.4018141e-006,61.2316 -1.459912e-006,61.2366 3.4379393e-006,61.2416 -1.2292945e-005,61.2465 4.5738183e-005,61.2515 0.060603701,61.2565 0.060737778,61.2615 0.66713727,61.2664 1.6065044,61.2714 1.9088004,61.2764 0.7570498,61.2813 0.27268195,61.2863 0.45479327,61.2913 1.0608906,61.2962 1.1512649,61.3012 0.48449901,61.3062 0.18171304,61.3112 0.060591742,61.3161 0.18182303,61.3211 0.090916872,61.3261 0.18194009,61.3310 0.33333242,61.3360 0.18169951,61.3410 0.09085609,61.3460 0.090971813,61.3509 0.18194817,61.3559 0.33339342,61.3609 0.3029201,61.3659 0.090785317,61.3708 0.090901762,61.3758 0.090898894,61.3808 0.18209743,61.3857 0.84878266,61.3907 0.87848997,61.3957 0.27244473,61.4007 1.0943391e-005,61.4056 -2.9563064e-006,61.4106 8.8081498e-007,61.4156 -5.6671075e-007,61.4206 1.3860794e-006,61.4256 0.030315584,61.4305 -5.1641691e-005,61.4355 0.00017648877,61.4405 0.48521256,61.4455 0.75754935,61.4504 0.57551122,61.4554 0.48468179,61.4604 0.18173204,61.4654 0.03045772,61.4703 0.3032116,61.4753 0.33319801,61.4803 0.090742335,61.4853 -1.3901448e-005,61.4903 3.7252219e-006,61.4952 -9.9813531e-007,61.5002 2.6696819e-007,61.5052 -6.9643534e-008,61.5102 1.158006e-008,61.5152 2.3332708e-008,61.5201 -1.0492269e-007,61.5251 3.9639582e-007,61.5301 -1.4808001e-006,61.5351 5.5273235e-006,61.5401 0.090916634,61.5450 0.090901546,61.5500 -5.5550022e-006,61.5550 1.5898282e-006,61.5600 -8.0382944e-007,61.5650 1.6254928e-006,61.5699 0.030305078,61.5749 0.030300943,61.5799 -1.4554533e-006,61.5849 0.090924256,61.5899 0.30301443,61.5948 0.33349019,61.5998 0.39410934,61.6048 0.30287889,61.6098 0.090759926,61.6148 0.090962313,61.6198 0.21207787,61.6247 5.5946462e-006,61.6297 0.30314296,61.6347 0.33326107,61.6397 0.09083394,61.6447 -1.0907251e-005,61.6497 1.8380932e-005,61.6547 0.18181691,61.6596 0.33343989,61.6646 0.36367151,61.6696 0.12108022,61.6746 -2.8557171e-005,61.6796 0.091147847,61.6846 0.48516703,61.6896 0.72718906,61.6945 0.48452356,61.6995 0.090763099,61.7045 4.7454855e-006,61.7095 -1.3197451e-006,61.7145 5.3306735e-007,61.7195 -8.1247322e-007,61.7245 2.7170468e-006,61.7295 -1.0056648e-005,61.7344 3.7513131e-005,61.7394 0.091009922,61.7444 0.18186283,61.7494 0.36364833,61.7544 0.51513445,61.7594 0.30293956,61.7644 0.090838164,61.7694 -1.0440284e-005,61.7744 2.8024519e-006,61.7794 -7.6854491e-007,61.7843 2.714722e-007,61.7893 -3.1729832e-007,61.7943 9.977947e-007,61.7993 -3.6742201e-006,61.8043 1.3700385e-005,61.8093 0.030327955,61.8143 0.030265549,61.8193 4.8943311e-005,61.8243 0.1818732,61.8293 0.18183807,61.8343 0.33375907,61.8392 1.0003706,61.8442 1.0906174,61.8492 0.5146668,61.8542 0.12105965,61.8592 0.090930261,61.8642 -1.5460399e-005,61.8692 1.2408226e-005,61.8742 0.060741056,61.8792 0.27283812,61.8842 0.27264246,61.8892 0.12111522,61.8942 0.21209627,61.8992 0.30303577,61.9042 0.27277088,61.9092 0.30299017,61.9142 0.030240715,61.9192 0.33356225,61.9242 1.0608144,61.9291 1.0604056,61.9341 0.45433238,61.9391 0.3030372,61.9441 0.18196191,61.9491 0.3335757,61.9541 0.4847585,61.9591 0.18153737,61.9641 -5.0589682e-005,61.9691 1.4279713e-005,61.9741 -6.5247241e-006,61.9791 1.1818935e-005,61.9841 0.030267294,61.9891 0.1819772,61.9941 0.66698068,61.9991 0.75754702,62.0041 0.48462081,62.0091 0.18165976,62.0141 -2.9591025e-005,62.0191 0.030313741,62.0241 -1.3286774e-005,62.0291 0.18184179,62.0341 0.30301195,62.0391 0.090940692,62.0441 0.090971179,62.0491 0.090848297,62.0541 -5.1779891e-005,62.0591 3.5417866e-005,62.0641 0.0909058,62.0691 -2.2320028e-005,62.0741 6.0116613e-006,62.0791 -1.7245419e-006,62.0841 8.8598927e-007,62.0891 -1.8194252e-006,62.0941 6.3922671e-006,62.0991 -2.3751852e-005,62.1041 8.862355e-005,62.1091 0.18193193,62.1141 0.18171835,62.1192 0.030215982,62.1242 4.0828468e-006,62.1292 -1.0994115e-006,62.1342 3.1441886e-007,62.1392 -1.5816929e-007,62.1442 3.1825871e-007,62.1492 -1.1149622e-006,62.1542 4.1419753e-006,62.1592 -1.5454385e-005,62.1642 0.090995096,62.1692 0.57586437,62.1742 0.57565093,62.1792 0.090821758,62.1842 2.0988567e-005,62.1892 0.30303332,62.1942 0.33332831,62.1992 0.090903312,62.2043 2.0013675e-007,62.2093 -5.3634672e-008,62.2143 1.4383223e-008,62.2193 -3.8932035e-009,62.2243 1.1882672e-009,62.2293 -8.5955865e-010,62.2343 2.2500746e-009,62.2393 -8.1414715e-009,62.2443 3.0318638e-008,62.2493 -1.1314366e-007,62.2543 4.2229556e-007,62.2593 -1.5761855e-006,62.2644 5.8829964e-006,62.2694 0.090910524,62.2744 0.030299224,62.2794 0.09097188,62.2844 0.30303398,62.2894 0.18181781,62.2944 0.33333623,62.2994 0.27266675,62.3044 0.090899512,62.3094 -1.4803254e-006,62.3145 3.9901124e-007,62.3195 -1.1558224e-007,62.3245 6.3283892e-008,62.3295 -1.3755556e-007,62.3345 4.8698098e-007,62.3395 -1.8105367e-006,62.3445 6.7558012e-006,62.3495 0.090999044,62.3546 0.18178721,62.3596 -8.1533202e-005,62.3646 2.1845997e-005,62.3696 -5.8431801e-006,62.3746 1.5246798e-006,62.3796 -2.5497698e-007,62.3846 -5.049759e-007,62.3897 2.2751353e-006,62.3947 0.1818247,62.3997 0.30302992,62.4047 0.18181314,62.4097 0.090906687,62.4147 -4.1187025e-007,62.4198 -9.7539908e-007,62.4248 4.3139416e-006,62.4298 0.33334506,62.4348 0.48484096,62.4398 -9.6874373e-006,62.4448 2.5956904e-006,62.4499 -6.9441933e-007,62.4549 1.8174445e-007,62.4599 -3.249183e-008,62.4649 -5.1800583e-008,62.4699 2.3972152e-007,62.4749 -9.0717157e-007,62.4800 3.3892816e-006,62.4850 -1.2651135e-005,62.4900 4.7219743e-005,62.4950 0.090987876,62.5000 0.12118931,62.5051 0.060533322,62.5101 -2.5985211e-005,62.5151 6.9603743e-006,62.5201 -1.8538611e-006,62.5251 4.5441661e-007,62.5302 3.6384417e-008,62.5352 -6.000601e-007,62.5402 2.3640898e-006,62.5452 0.090915367,62.5502 0.18181872,62.5553 0.090900637,62.5603 5.2674591e-006,62.5653 0.090953887,62.5703 0.1817836,62.5753 2.0925572e-005,62.5804 0.1820827,62.5854 0.4850232,62.5904 0.48467472,62.5954 0.36339742,62.6005 0.30296966,62.6055 0.090909414,62.6105 -3.7173922e-006,62.6155 1.1305983e-006,62.6206 -8.0470846e-007,62.6256 2.0883322e-006,62.6306 -7.5492953e-006,62.6356 2.8111477e-005,62.6407 0.090942904,62.6457 0.09088432,62.6507 0.03027584,62.6557 -5.0939548e-006,62.6608 1.3709201e-006,62.6658 -3.8925376e-007,62.6708 1.8597601e-007,62.6758 -3.5464689e-007,62.6809 1.2327164e-006,62.6859 -4.5766424e-006,62.6909 1.7075447e-005,62.6959 0.090932406,62.7010 0.090885736,62.7060 -1.695695e-005,62.7110 4.182411e-006,62.7161 2.290307e-007,62.7211 -5.0994595e-006,62.7261 0.09104009,62.7311 0.48496258,62.7362 0.48478281,62.7412 0.30293369,62.7462 0.090838976,62.7513 -1.0891012e-005,62.7563 2.9209828e-006,62.7613 -7.919071e-007,62.7663 2.4637828e-007,62.7714 -1.9354582e-007,62.7764 5.2783309e-007,62.7814 -1.9179597e-006,62.7865 7.1446675e-006,62.7915 0.30304572,62.7965 0.30300361,62.8016 0.090971194,62.8066 0.18201867,62.8116 0.30293214,62.8167 0.090866402,62.8217 0.30331734,62.8267 0.5151701,62.8318 0.33304763,62.8368 0.030149663,62.8418 2.6971959e-005,62.8468 0.090965182,62.8519 0.33339503,62.8569 0.3332786,62.8620 0.090840384,62.8670 -5.7034408e-006,62.8720 4.4320914e-006,62.8771 -1.2025559e-005,62.8821 4.3674117e-005,62.8871 0.12129261,62.8922 0.18179764,62.8972 0.090833969,62.9022 -2.4149969e-005,62.9073 5.4602592e-006,62.9123 2.3115817e-006,62.9173 0.090909563,62.9224 -4.1949979e-006,62.9274 1.1310884e-006,62.9324 -3.2896773e-007,62.9375 1.8468772e-007,62.9425 -4.0979126e-007,62.9476 1.4546044e-006,62.9526 -5.4091283e-006,62.9576 2.0183783e-005,62.9627 0.090906531,62.9677 0.090971902,62.9727 0.30323213,62.9778 0.54546827,62.9828 0.33312714,62.9879 0.0302082,62.9929 1.1769256e-005,62.9979 -3.1536215e-006,63.0030 8.4413648e-007,63.0080 -2.2263174e-007,63.0131 4.63105e-008,63.0181 3.7415735e-008,63.0231 -1.9599769e-007,63.0282 7.4664587e-007,63.0332 0.030303048,63.0383 -8.0998433e-007,63.0433 4.1752006e-007,63.0483 -8.6010078e-007,63.0534 3.0231433e-006,63.0584 -1.1233511e-005,63.0635 4.1914813e-005,63.0685 0.27287376,63.0735 0.63637531,63.0786 0.36348653,63.0836 0.090862252,63.0887 0.33335251,63.0937 0.33332643,63.0988 0.18181358,63.1038 -2.8337863e-006,63.1088 7.4105662e-007,63.1139 -1.3016984e-007,63.1189 -2.2047321e-007,63.1240 1.0121771e-006,63.1290 -3.8285948e-006,63.1341 0.030340014,63.1391 0.33345321,63.1442 0.78798217,63.1492 0.93933272,63.1543 0.4846952,63.1593 0.090905532,63.1643 0.090972371,63.1694 0.09084446,63.1744 -4.8369136e-005,63.1795 1.4926607e-005,63.1845 0.09090618,63.1896 0.090914212,63.1946 0.18182036,63.1997 0.090902068,63.2047 -2.2513091e-006,63.2098 8.1456074e-007,63.2148 -1.00681e-006,63.2199 3.2129183e-006,63.2249 -1.1845947e-005,63.2300 4.4174958e-005,63.2350 0.30307761,63.2401 0.33332977,63.2451 0.2728343,63.2502 0.30315775,63.2552 0.30284262,63.2603 -0.00015899139,63.2653 4.260306e-005,63.2704 -1.1406116e-005,63.2754 3.0174565e-006,63.2805 -6.6263812e-007,63.2855 -3.6724234e-007,63.2906 2.1318858e-006,63.2956 -8.1610815e-006,63.3007 3.0515284e-005,63.3057 0.09094847,63.3108 0.09087415,63.3158 -5.2933759e-005,63.3209 9.3546718e-005,63.3259 0.4850305,63.3310 0.72722244,63.3360 0.33318588,63.3411 0.090865351,63.3461 -1.4190305e-005,63.3512 1.306679e-005,63.3562 0.030302079,63.3613 -9.2941473e-006,63.3663 1.0267195e-006,63.3714 5.188715e-006,63.3764 -2.1783857e-005,63.3815 8.1954466e-005,63.3866 0.27286187,63.3916 0.48471811,63.3967 0.090868816,63.4017 0.09093301,63.4068 -6.9229347e-005,63.4118 3.096342e-005,63.4169 0.090922654,63.4219 0.090892062,63.4270 -1.358661e-005,63.4321 3.2359774e-006,63.4371 6.44122e-007,63.4422 0.090986051,63.4472 0.48501495,63.4523 0.84849846,63.4573 0.54528862,63.4624 0.090802677,63.4675 6.1687912e-005,63.4725 0.090930201,63.4776 0.03023785,63.4826 -4.3072419e-006,63.4877 1.1551465e-006,63.4928 -3.1294607e-007,63.4978 9.6532226e-008,63.5029 -7.3158958e-008,63.5079 1.9611353e-007,63.5130 -7.1135872e-007,63.5181 2.6495659e-006,63.5231 0.090912707,63.5282 0.090905465,63.5332 -2.6227528e-006,63.5383 6.0982865e-007,63.5434 1.8371827e-007,63.5484 -1.3448966e-006,63.5535 5.196368e-006,63.5585 0.30303907,63.5636 0.57591933,63.5687 0.66673386,63.5737 0.2422829,63.5788 0.060524177,63.5838 -2.3205255e-005,63.5889 0.18183698,63.5940 0.48484054,63.5990 0.33335924,63.6041 0.12132133,63.6092 0.21221299,63.6142 0.21197866,63.6193 -0.00010481854,63.6244 0.090961859,63.6294 0.090875968,63.6345 6.5837107e-006,63.6396 0.060711306,63.6446 0.18190502,63.6497 0.51510781,63.6547 0.90909052,63.6598 1.2121681,63.6649 0.7877264,63.6699 0.090958059,63.6750 0.30334902,63.6801 0.54554576,63.6851 0.45427275,63.6902 0.090669021,63.6953 -1.089381e-006,63.7003 2.6955064e-007,63.7054 1.1287381e-008,63.7105 -3.1475869e-007,63.7155 1.2478706e-006,63.7206 -4.6771579e-006,63.7257 1.7462378e-005,63.7308 0.09094131,63.7358 0.33333328,63.7409 0.30301479,63.7460 0.18179631,63.7510 -1.0843692e-005,63.7561 2.9058472e-006,63.7612 -7.7869652e-007,63.7662 2.0867036e-007,63.7713 -5.5912992e-008,63.7764 1.4962342e-008,63.7814 -3.9312171e-009,63.7865 7.6111378e-010,63.7916 8.8724178e-010,63.7967 -4.3105848e-009,63.8017 1.6356639e-008,63.8068 -6.1121597e-008,63.8119 2.2815094e-007,63.8169 -8.515604e-007,63.8220 3.1783843e-006,63.8271 0.09092091,63.8322 0.090882316,63.8372 7.1577604e-005,63.8423 0.30344978,63.8474 0.84873176,63.8525 1.0603262,63.8575 0.78753006,63.8626 0.302919,63.8677 1.920555e-005,63.8727 -9.6586873e-006,63.8778 1.9429237e-005,63.8829 0.030312296,63.8880 -5.6614674e-005,63.8930 0.00014000811,63.8981 0.30331323,63.9032 0.48484316,63.9083 0.30276787,63.9133 0.030168545,63.9184 1.5167388e-005,63.9235 -3.3892734e-006,63.9286 -1.6119594e-006,63.9337 0.091016486,63.9387 0.48497415,63.9438 0.54536533,63.9489 0.18169534,63.9540 0.181804,63.9590 0.3030526,63.9641 0.9393999,63.9692 0.75756013,63.9743 0.48484427,63.9794 0.090912312,63.9844 0.090900026,63.9895 -1.0681099e-005,63.9946 8.0547279e-006,63.9997 0.090931311,64.0047 0.18181865,64.0098 0.090884991,64.0149 -1.4561152e-006,64.0200 0.090910576,64.0251 -4.50163e-006,64.0301 1.2063246e-006,64.0352 -3.2325406e-007,64.0403 8.6580314e-008,64.0454 -2.3037439e-008,64.0505 5.5613958e-009,64.0556 7.9422408e-010,64.0606 -8.7397112e-009,64.0657 3.4167932e-008,64.0708 -1.2794385e-007,64.0759 4.776515e-007,64.0810 -1.7828266e-006,64.0860 6.6542684e-006,64.0911 -2.483652e-005,64.0962 0.060771842,64.1013 0.30315328,64.1064 0.33343592,64.1115 0.54559284,64.1165 0.51502889,64.1216 0.30275425,64.1267 -0.00014116171,64.1318 3.704313e-005,64.1369 -6.9975176e-006,64.1420 -9.0576305e-006,64.1470 4.3233071e-005,64.1521 0.090968907,64.1572 0.090849943,64.1623 -4.693845e-005,64.1674 0.030334502,64.1725 0.33337662,64.1776 0.48483267,64.1826 0.18177843,64.1877 0.18182462,64.1928 0.33333424,64.1979 0.18180832,64.2030 0.030297272,64.2081 4.4938624e-006,64.2132 0.030303633,64.2183 -6.9210755e-006,64.2233 9.1527572e-006,64.2284 0.090977177,64.2335 0.30308899,64.2386 0.30296963,64.2437 0.090850331,64.2488 0.091019027,64.2539 0.33343455,64.2590 0.30288926,64.2641 -0.00011716213,64.2691 8.1634389e-005,64.2742 0.18206099,64.2793 0.54577923,64.2844 0.81805843,64.2895 0.63596505,64.2946 0.33323026,64.2997 0.090925112,64.3048 0.090982124,64.3099 0.48510292,64.3150 1.1213822,64.3201 1.2119896,64.3251 0.78776085,64.3302 0.57570297,64.3353 0.30288845,64.3404 0.030238144,64.3455 8.5867605e-006,64.3506 -6.8457352e-006,64.3557 1.8797249e-005,64.3608 0.091077931,64.3659 0.39416361,64.3710 0.60595632,64.3761 0.27246749,64.3812 -5.5227531e-005,64.3863 1.4779426e-005,64.3914 -3.8850949e-006,64.3965 7.595682e-007,64.4016 8.4729118e-007,64.4066 -4.1492181e-006,64.4117 1.5751059e-005,64.4168 0.090909056,64.4219 -1.564272e-005,64.4270 3.799305e-006,64.4321 4.4709219e-007,64.4372 -5.5886026e-006,64.4423 2.1909465e-005,64.4474 0.030302994,64.4525 -2.1911696e-005,64.4576 5.8049604e-006,64.4627 -1.3061081e-006,64.4678 -5.8115972e-007,64.4729 0.030306662,64.4780 0.1818196,64.4831 0.090904891,64.4882 -2.8337606e-009,64.4933 -9.1430343e-007,64.4984 3.6604099e-006,64.5035 -1.3728603e-005,64.5086 5.1258772e-005,64.5137 0.18198822,64.5188 0.36363626,64.5239 0.18164816,64.5290 -5.1151485e-005,64.5341 1.3707346e-005,64.5392 -3.6732015e-006,64.5443 9.8420503e-007,64.5494 -2.6328087e-007,64.5545 6.8828093e-008,64.5596 -1.2006661e-008,64.5647 -2.0810306e-008,64.5698 9.52585e-008,64.5749 -3.6025719e-007,64.5800 0.090915553,64.5851 0.30303326,64.5902 0.18181019,64.5953 5.4943848e-007,64.6004 -9.5858923e-006,64.6055 3.7797829e-005,64.6106 0.09092696,64.6157 0.030245192,64.6208 5.4119595e-005,64.6259 0.090910099,64.6310 -5.8464011e-005,64.6361 2.193476e-005,64.6412 0.33337098,64.6464 0.75759119,64.6515 0.54541075,64.6566 -2.7822043e-005,64.6617 0.030358756,64.6668 0.12126456,64.6719 0.09084487,64.6770 -4.3112519e-005,64.6821 1.2425377e-005,64.6872 -6.5853806e-006,64.6923 1.3916294e-005,64.6974 0.72729707,64.7025 0.72723478,64.7076 5.4181255e-005,64.7127 1.2122493,64.7178 1.8181551,64.7229 1.2120136,64.7281 0.42422789,64.7332 0.33336878,64.7383 0.33330157,64.7434 0.090876736,64.7485 -1.781284e-006,64.7536 4.7916438e-007,64.7587 -1.3521063e-007,64.7638 6.1637024e-008,64.7689 -1.1133508e-007,64.7740 3.8373511e-007,64.7791 -1.4237351e-006,64.7843 5.311691e-006,64.7894 -1.9824849e-005,64.7945 7.3994626e-005,64.7996 0.1820398,64.8047 0.39406019,64.8098 0.39381796,64.8149 0.18159871,64.8200 -8.1857666e-005,64.8251 4.9959137e-005,64.8303 0.090903774,64.8354 -2.8825531e-005,64.8405 8.0200643e-006,64.8456 -3.2522057e-006,64.8507 4.988467e-006,64.8558 0.091009855,64.8609 0.66676414,64.8660 0.84837872,64.8712 0.33323699,64.8763 0.090914033,64.8814 -5.4521015e-006,64.8865 1.4611288e-006,64.8916 -3.9191536e-007,64.8967 1.0639917e-007,64.9018 -3.3646021e-008,64.9070 2.8177217e-008,64.9121 -7.906732e-008,64.9172 2.8811769e-007,64.9223 -1.0735015e-006,64.9274 4.0062555e-006,64.9325 -1.4952891e-005,64.9377 5.5810455e-005,64.9428 0.27296829,64.9479 0.66683048,64.9530 0.66650426,64.9581 0.27247781,64.9632 -2.3249597e-005,64.9684 0.1212284,64.9735 0.090882502,64.9786 0.30304056,64.9837 0.33335155,64.9888 0.39393044,64.9939 -3.0245046e-005,64.9991 1.3276686e-005,65.0042 -2.2860977e-005,65.0093 7.8173733e-005,65.0144 0.15164587,65.0195 0.21210909,65.0247 0.1817358,65.0298 0.090830699,65.0349 -2.4378893e-005,65.0400 6.8407653e-006,65.0451 -2.9820621e-006,65.0503 5.0873132e-006,65.0554 0.09097553,65.0605 0.33338434,65.0656 0.48497519,65.0708 0.48495245,65.0759 0.30281651,65.0810 0.030148946,65.0861 2.0413507e-005,65.0912 -5.4741504e-006,65.0964 1.4812314e-006,65.1015 -4.5028068e-007,65.1066 0.09091796,65.1117 0.3030391,65.1169 0.30302146,65.1220 0.090900317,65.1271 6.5437654e-008,65.1322 -4.3438479e-008,65.1373 1.0832053e-007,65.1425 -3.8987764e-007,65.1476 1.4513223e-006,65.1527 0.090917364,65.1578 0.30306014,65.1630 0.39394635,65.1681 0.12117672,65.1732 -1.3592071e-005,65.1783 3.0855299e-006,65.1835 1.2514112e-006,65.1886 -8.0922755e-006,65.1937 3.1120631e-005,65.1989 0.18185481,65.2040 0.1817935,65.2091 0.090892196,65.2142 0.18184073,65.2194 0.30303341,65.2245 0.18178305,65.2296 -1.319044e-005,65.2347 4.572461e-006,65.2399 -5.0986073e-006,65.2450 1.5823078e-005,65.2501 0.090924971,65.2553 0.090903789,65.2604 0.090899564,65.2655 0.030290447,65.2706 6.6783792e-007,65.2758 -8.1603339e-006,65.2809 3.1976651e-005,65.2860 0.09103699,65.2912 0.1817738,65.2963 0.030187156,65.3014 8.9679324e-006,65.3066 -2.4009805e-006,65.3117 6.3516967e-007,65.3168 -1.3947587e-007,65.3219 -7.7336104e-008,65.3271 4.4887813e-007,65.3322 -1.7183378e-006,65.3373 6.4250607e-006,65.3425 0.090898268,65.3476 0.48502663,65.3527 1.1214544,65.3579 0.99989712,65.3630 0.48465347,65.3681 0.18172669,65.3733 -3.2190124e-005,65.3784 8.6261653e-006,65.3835 -2.3116013e-006,65.3887 6.1945377e-007,65.3938 -1.6600312e-007,65.3989 4.450234e-008,65.4041 -1.1991102e-008,65.4092 3.4580321e-009,65.4143 -1.840032e-009,65.4195 3.9021373e-009,65.4246 -1.3769688e-008,65.4298 5.1181257e-008,65.4349 -1.9097274e-007,65.4400 7.1277475e-007,65.4452 -2.6603691e-006,65.4503 9.9296058e-006,65.4554 0.18184431,65.4606 0.33334222,65.4657 0.30302066,65.4708 0.030283071,65.4760 -2.606972e-005,65.4811 5.050682e-005,65.4863 0.18209864,65.4914 0.54567266,65.4965 0.5452348,65.5017 0.18154389,65.5068 -7.3051866e-005,65.5120 0.030492097,65.5171 0.33354205,65.5222 0.33312181,65.5274 0.030126659,65.5325 2.6312802e-005,65.5376 -7.051186e-006,65.5428 1.8895448e-006,65.5479 -5.0635163e-007,65.5531 1.3568982e-007,65.5582 -3.6361541e-008,65.5634 9.7440012e-009,65.5685 -2.6111533e-009,65.5736 6.9972506e-010,65.5788 -1.8750913e-010,65.5839 5.0247844e-011,65.5891 -1.3465181e-011,65.5942 3.6083081e-012,65.5993 -9.6682558e-013,65.6045 2.5866603e-013,65.6096 -6.775052e-014,65.6148 1.2311875e-014,65.6199 1.8511471e-014,65.6251 -8.6367443e-014,65.6302 3.2698852e-013,65.6353 -1.2216981e-012,65.6405 4.5602185e-012,65.6456 -1.7020725e-011,65.6508 6.3528467e-011,65.6559 -2.3711472e-010,65.6611 8.8501079e-010,65.6662 -3.303229e-009,65.6714 1.2329027e-008,65.6765 -4.6017067e-008,65.6816 1.7175488e-007,65.6868 -6.4106081e-007,65.6919 2.3927057e-006,65.6971 0.18182476,65.7022 0.30303031,65.7074 0.1818116,65.7125 -2.3928014e-006,65.7177 6.4156075e-007,65.7228 -1.732236e-007,65.7280 5.1275837e-008,65.7331 -3.1865916e-008,65.7383 7.6190283e-008,65.7434 -2.7291884e-007,65.7486 0.09091527,65.7537 0.30303451,65.7589 0.3333337,65.7640 0.30302459,65.7692 -6.124937e-006,65.7743 1.5148695e-006,65.7794 6.6065205e-008,65.7846 -1.7794531e-006,65.7897 7.0524329e-006,65.7949 0.09096694,65.8000 0.30308738,65.8052 0.30295515,65.8103 -5.2196392e-005,65.8155 -1.1534825e-005,65.8207 9.835048e-005,65.8258 0.57608449,65.8310 1.3034354,65.8361 1.6058882,65.8413 0.63585401,65.8464 0.090783402,65.8516 -4.7846593e-006,65.8567 -1.9443071e-006,65.8619 1.2563589e-005,65.8670 0.090930268,65.8722 0.09088131,65.8773 0.091043174,65.8825 0.48491922,65.8876 0.33323789,65.8928 0.15156454,65.8979 0.18180384,65.9031 0.090791613,65.9082 -3.9064234e-005,65.9134 1.2323896e-005,65.9186 -1.0228532e-005,65.9237 2.8591829e-005,65.9289 0.090908863,65.9340 -2.7765727e-005,65.9392 7.4405311e-006,65.9443 -1.9938741e-006,65.9495 5.3429e-007,65.9546 -1.4310504e-007,65.9598 3.8081584e-008,65.9650 -9.2082004e-009,65.9701 -1.2526226e-009,65.9753 1.4220984e-008,65.9804 -5.5636633e-008,65.9856 2.0834455e-007,65.9907 -7.7781209e-007,65.9959 2.9031676e-006,66.0011 -1.0835842e-005,66.0062 4.0443887e-005,66.0114 0.18191379,66.0165 0.30302927,66.0217 0.18172666,66.0269 -5.4786651e-005,66.0320 6.4302032e-005,66.0372 0.18193355,66.0423 0.33339524,66.0475 0.3332403,66.0527 0.090787783,66.0578 -9.4071902e-006,66.0630 2.5204979e-006,66.0681 -6.73947e-007,66.0733 1.750613e-007,66.0785 -2.6234797e-008,66.0836 -7.0146037e-008,66.0888 3.0685158e-007,66.0939 -1.1573665e-006,66.0991 4.3230061e-006,66.1043 0.18182445,66.1094 0.18181118,66.1146 -7.0153942e-007,66.1197 0.090910278,66.1249 -4.0075133e-006,66.1301 1.071573e-006,66.1352 -2.784152e-007,66.1404 4.1987107e-008,66.1456 1.1050475e-007,66.1507 -4.8405741e-007,66.1559 1.8258922e-006,66.1611 -6.8201307e-006,66.1662 2.5456962e-005,66.1714 0.18197004,66.1766 0.48490396,66.1817 0.33317304,66.1869 0.18174826,66.1920 0.1818307,66.1972 -1.2871349e-005,66.2024 6.231257e-006,66.2075 0.090921149,66.2127 0.18181705,66.2179 0.090901591,66.2230 -2.2218268e-005,66.2282 7.2261151e-005,66.2334 0.18203701,66.2385 0.30290008,66.2437 -0.00018426003,66.2489 5.0424365e-005,66.2540 -1.7421158e-005,66.2592 1.9257293e-005,66.2644 0.18213883,66.2696 0.72760886,66.2747 0.90914983,66.2799 0.78753316,66.2851 0.18145926,66.2902 0.030290922,66.2954 -1.5433465e-005,66.3006 4.1357839e-006,66.3057 -1.1082747e-006,66.3109 2.9694053e-007,66.3161 -7.9387135e-008,66.3212 2.058106e-008,66.3264 -2.9296505e-009,66.3316 -8.8653289e-009,66.3368 3.839499e-008,66.3419 -1.4472789e-007,66.3471 5.4056562e-007,66.3523 -2.0177172e-006,66.3574 7.5309867e-006,66.3626 0.030303136,66.3678 -7.9695092e-006,66.3730 3.5745975e-006,66.3781 -6.3287216e-006,66.3833 0.090960093,66.3885 0.48491153,66.3937 0.51515341,66.3988 0.36358392,66.4040 0.090852566,66.4092 -9.6506994e-008,66.4144 0.090910077,66.4195 0.090919055,66.4247 0.090953901,66.4299 0.18181886,66.4351 0.090861455,66.4402 -1.3866424e-005,66.4454 3.7145744e-006,66.4506 -9.9061742e-007,66.4558 2.4755738e-007,66.4609 4.8430937e-010,66.4661 -2.4954306e-007,66.4713 9.9778504e-007,66.4765 -3.7419377e-006,66.4816 1.3971231e-005,66.4868 0.18189061,66.4920 0.48490193,66.4972 0.48479474,66.5023 0.18174717,66.5075 0.090903804,66.5127 0.091019727,66.5179 0.30306974,66.5231 0.18169703,66.5282 -4.5329172e-005,66.5334 1.2133362e-005,66.5386 -3.2001747e-006,66.5438 6.6622033e-007,66.5490 5.3565736e-007,66.5541 -2.8091881e-006,66.5593 1.0702084e-005,66.5645 0.30305532,66.5697 0.54546803,66.5749 0.54543501,66.5800 0.21209979,66.5852 0.090905756,66.5904 -3.2634935e-006,66.5956 7.7547139e-007,66.6008 1.6194166e-007,66.6059 -1.4234521e-006,66.6111 5.5323885e-006,66.6163 0.18182173,66.6215 0.090902582,66.6267 -1.8151497e-006,66.6318 4.7002339e-007,66.6370 -6.4773296e-008,66.6422 -2.1099646e-007,66.6474 9.0885385e-007,66.6526 -3.4247314e-006,66.6578 1.2791244e-005,66.6629 0.091009192,66.6681 0.63666034,66.6733 1.6364416,66.6785 2.5149746,66.6837 2.06041,66.6889 0.54532444,66.6941 0.030337634,66.6992 0.12120704,66.7044 -1.9533936e-005,66.7096 0.030355861,66.7148 0.33343267,66.7200 0.4848122,66.7252 0.18172763,66.7304 0.030287532,66.7355 -2.1755848e-006,66.7407 9.0070716e-007,66.7459 -1.4271706e-006,66.7511 0.030315908,66.7563 0.18183193,66.7615 0.18180612,66.7667 0.030281773,66.7719 0.030406356,66.7770 0.18185638,66.7822 0.090797119,66.7874 -2.8417846e-005,66.7926 1.1237356e-005,66.7978 -1.653043e-005,66.8030 5.4888627e-005,66.8082 0.30317432,66.8134 0.54545575,66.8186 0.33321753,66.8237 0.090838313,66.8289 1.8770043e-005,66.8341 0.21221222,66.8393 0.27268398,66.8445 -0.00011306677,66.8497 0.030497413,66.8549 0.51541108,66.8601 0.66654778,66.8653 0.33312431,66.8705 0.18175331,66.8757 0.090891927,66.8809 1.0280803e-006,66.8860 -2.7558553e-007,66.8912 7.4169499e-008,66.8964 -2.1067788e-008,66.9016 1.0095413e-008,66.9068 -1.9313699e-008,66.9120 6.716494e-008,66.9172 -2.4936847e-007,66.9224 9.3039256e-007,66.9276 -3.4725151e-006,66.9328 1.2960886e-005,66.9380 0.18212619,66.9432 0.75790846,66.9484 0.93913001,66.9536 0.57551205,66.9588 0.48480093,66.9640 0.090809807,66.9692 6.5050363e-006,66.9743 -1.7411473e-006,66.9795 4.5896604e-007,66.9847 -9.455713e-008,66.9899 -8.078991e-008,66.9951 4.1776653e-007,67.0003 -1.5904224e-006,67.0055 5.9444601e-006,67.0107 0.48487154,67.0159 1.0606257,67.0211 1.0605774,67.0263 -2.2591224e-005,67.0315 1.3734901e-006,67.0367 1.7101129e-005,67.0419 0.030303452,67.0471 -1.8897295e-005,67.0523 5.0639187e-006,67.0575 -1.3566791e-006,67.0627 3.6234175e-007,67.0679 -9.256523e-008,67.0731 7.8848146e-009,67.0783 6.1040851e-008,67.0835 -2.5207345e-007,67.0887 9.4733883e-007,67.0939 0.090918899,67.0991 0.33334187,67.1043 0.33332482,67.1095 0.090899289,67.1147 -9.4781626e-007,67.1199 2.5411637e-007,67.1251 -6.8564361e-008,67.1303 2.0118385e-008,67.1355 -1.1903669e-008,67.1407 2.7497029e-008,67.1459 -9.8092798e-008,67.1511 3.6490675e-007,67.1563 -1.361655e-006,67.1615 0.030336495,67.1667 0.30321619,67.1719 0.63647228,67.1771 0.51501715,67.1823 0.1816628,67.1876 -4.8911093e-005,67.1928 2.14546e-005,67.1980 0.090947367,67.2032 0.18179895,67.2084 -3.6544923e-005,67.2136 1.0140032e-005,67.2188 -4.0120503e-006,67.2240 5.9077593e-006,67.2292 -1.96205e-005,67.2344 7.2580835e-005,67.2396 0.15167212,67.2448 0.24240635,67.2500 0.24244329,67.2552 0.57587397,67.2604 0.72717774,67.2656 0.33314064,67.2708 -5.6180877e-005,67.2761 1.6559656e-005,67.2813 0.090907738,67.2865 0.090906635,67.2917 2.4421104e-006,67.2969 -1.6022632e-005,67.3021 6.1654209e-005,67.3073 0.090907633,67.3125 -5.614882e-005,67.3177 0.030384153,67.3229 0.15167461,67.3281 0.33346525,67.3334 0.39392644,67.3386 0.30286163,67.3438 0.090745591,67.3490 -2.3465691e-005,67.3542 6.2882114e-006,67.3594 -1.6850445e-006,67.3646 4.514016e-007,67.3698 -1.2041072e-007,67.3750 3.020056e-008,67.3802 -3.7992354e-010,67.3855 -2.8686566e-008,67.3907 1.1513738e-007,67.3959 -4.3190195e-007,67.4011 1.6126149e-006,67.4063 -6.0190996e-006,67.4115 2.2465802e-005,67.4167 0.18187992,67.4219 0.30301014,67.4272 0.09085276,67.4324 -3.7338868e-006,67.4376 1.0033057e-006,67.4428 -2.7900208e-007,67.4480 1.1261665e-007,67.4532 -1.7145398e-007,67.4584 5.7324394e-007,67.4637 -2.1217106e-006,67.4689 7.9143274e-006,67.4741 0.091042534,67.4793 0.333413,67.4845 0.39392209,67.4897 1.5152421,67.4950 2.7878551,67.5002 2.1210299,67.5054 0.72718334,67.5106 5.9965355e-006,67.5158 -9.596708e-006,67.5210 3.2392862e-005,67.5263 0.18188383,67.5315 0.30305442,67.5367 0.48483944,67.5419 0.48479953,67.5471 0.18176895,67.5523 -1.2438134e-005,67.5576 1.4206093e-005,67.5628 0.090935074,67.5680 0.18184578,67.5732 0.36366019,67.5784 0.48483813,67.5837 0.33328682,67.5889 0.090886928,67.5941 -3.1344913e-005,67.5993 0.00010770588,67.6045 0.30314451,67.6098 0.33332995,67.6150 0.30292946,67.6202 0.030195965,67.6254 1.5831525e-005,67.6306 -4.2466013e-006,67.6359 1.1534642e-006,67.6411 -3.6688056e-007,67.6463 3.139771e-007,67.6515 -8.8907825e-007,67.6568 3.2426192e-006,67.6620 -1.208248e-005,67.6672 4.5091398e-005,67.6724 0.090970561,67.6776 0.090847507,67.6829 -4.4884004e-005,67.6881 1.1730532e-005,67.6933 -2.0339871e-006,67.6985 -3.5960627e-006,67.7038 1.6420017e-005,67.7090 0.1818563,67.7142 0.33335665,67.7194 0.33329415,67.7247 0.090895414,67.7299 0.18187588,67.7351 0.33336452,67.7403 0.30296171,67.7456 -5.0381375e-005,67.7508 2.7969608e-007,67.7560 4.9272327e-005,67.7612 0.18208514,67.7665 0.60615325,67.7717 0.57558149,67.7769 0.30285999,67.7822 -6.8823691e-005,67.7874 1.8249075e-005,67.7926 -4.1663911e-006,67.7978 0.030304359,67.8031 -1.1351606e-006,67.8083 3.0419466e-007,67.8135 -8.1516568e-008,67.8187 2.184432e-008,67.8240 -5.8534306e-009,67.8292 1.5674452e-009,67.8344 -4.1582579e-010,67.8397 9.571581e-011,67.8449 3.3005081e-011,67.8501 -2.2777209e-010,67.8554 8.7815455e-010,67.8606 -3.2850616e-009,67.8658 1.2263615e-008,67.8710 0.090917781,67.8763 0.30304033,67.8815 0.39393193,67.8867 0.18180723,67.8920 1.243592e-006,67.8972 -8.0098544e-006,67.9024 3.0798674e-005,67.9077 0.18184912,67.9129 0.30312595,67.9181 0.2727299,67.9234 0.090795547,67.9286 0.030272413,67.9338 0.030295646,67.9391 0.48487455,67.9443 0.66688979,67.9495 0.81849134,67.9548 0.78777128,67.9600 0.33297029,67.9652 -0.00011431517,67.9705 3.0462134e-005,67.9757 -7.523101e-006,67.9809 -3.7270132e-007,67.9862 9.0155017e-006,67.9914 -3.5692708e-005,67.9966 0.00013376751,68.0019 0.60650659,68.0071 1.212338,68.0123 0.90873164,68.0176 0.27232707,68.0228 0.030393569,68.0281 0.30330259,68.0333 0.48484769,68.0385 0.30276048,68.0438 -0.00012785073,68.0490 3.4260793e-005,68.0542 -9.1810352e-006,68.0595 2.4602873e-006,68.0647 -6.5929345e-007,68.0700 1.7666639e-007,68.0752 -4.7313275e-008,68.0804 1.2570936e-008,68.0857 -2.9662046e-009,68.0909 -7.0739598e-010,68.0962 5.7966356e-009,68.1014 -2.2481236e-008,68.1066 8.4135813e-008,68.1119 -3.1409024e-007,68.1171 1.1723301e-006,68.1224 0.090949871,68.1276 0.30304545,68.1328 0.18177213,68.1381 -1.0350504e-005,68.1433 0.33334956,68.1486 0.48483959,68.1538 -9.8627979e-006,68.1590 2.7375249e-006,68.1643 -1.0864572e-006,68.1695 1.6081957e-006,68.1748 -5.3467352e-006,68.1800 1.97805e-005,68.1853 0.090936057,68.1905 0.090882108,68.1957 -1.9775536e-005,68.2010 5.4049938e-006,68.2062 -1.8427144e-006,68.2115 1.9655338e-006,68.2167 -6.0198167e-006,68.2220 0.030378193,68.2272 0.1818465,68.2324 0.0908264,68.2377 -2.0439951e-005,68.2429 5.4731572e-006,68.2482 -1.4508539e-006,68.2534 3.2976345e-007,68.2587 1.3195216e-007,68.2639 -8.576863e-007,68.2692 3.2990974e-006,68.2744 -1.2339809e-005,68.2797 4.6064251e-005,68.2849 0.30312943,68.2901 0.4848485,68.2954 0.30293113,68.3006 -4.5732831e-005,68.3059 1.1240228e-005,68.3111 7.7639407e-007,68.3164 -1.4348261e-005,68.3216 5.6622026e-005,68.3269 0.30308923,68.3321 0.4242498,68.3374 0.60600162,68.3426 0.090843305,68.3479 2.1952599e-005,68.3531 -2.7289561e-005,68.3584 0.091009781,68.3636 0.60630161,68.3689 0.72726572,68.3741 0.36343727,68.3794 0.090805233,68.3846 -1.5881124e-005,68.3899 3.5023322e-006,68.3951 1.8734997e-006,68.4004 0.090911575,68.4056 0.090910792,68.4109 0.090926476,68.4161 0.1818188,68.4214 0.090889193,68.4266 -6.3541352e-006,68.4319 5.2265964e-006,68.4371 -1.4553008e-005,68.4424 0.12146094,68.4476 0.60631692,68.4529 0.63620955,68.4582 0.27245954,68.4634 -9.1331749e-005,68.4687 2.4474617e-005,68.4739 -6.5585828e-006,68.4792 1.7575335e-006,68.4844 -4.7096739e-007,68.4897 1.2617951e-007,68.4949 -3.3708716e-008,68.5002 8.6440757e-009,68.5054 -8.6443824e-010,68.5107 -5.1876508e-009,68.5159 2.1617199e-008,68.5212 -8.1288462e-008,68.5265 3.035637e-007,68.5317 -1.1330673e-006,68.5370 4.2290826e-006,68.5422 -1.5784666e-005,68.5475 5.8914979e-005,68.5527 0.18209241,68.5580 0.45463967,68.5633 0.33309942,68.5685 0.090744942,68.5738 -2.0980098e-005,68.5790 3.6567565e-006,68.5843 6.3556931e-006,68.5895 0.090920173,68.5948 0.090898588,68.6001 -9.2411574e-006,68.6053 7.3173182e-006,68.6106 0.090918817,68.6158 0.39410248,68.6211 0.93951696,68.6264 0.66649145,68.6316 0.090773568,68.6369 2.829084e-005,68.6421 0.090975657,68.6474 0.18181871,68.6527 0.090840295,68.6579 -2.0440168e-005,68.6632 5.4775915e-006,68.6684 -1.4683801e-006,68.6737 3.9544256e-007,68.6790 -1.1326023e-007,68.6842 5.756597e-008,68.6895 -1.1700401e-007,68.6948 4.1048384e-007,68.7000 -1.5250663e-006,68.7053 5.6902891e-006,68.7105 0.090948626,68.7158 0.33340928,68.7211 0.63638955,68.7263 0.54536372,68.7316 0.3030926,68.7369 0.36372104,68.7421 0.27269679,68.7474 0.36363485,68.7527 0.6363346,68.7579 1.3029919,68.7632 1.3031143,68.7684 0.96973121,68.7737 0.33319566,68.7790 0.09083306,68.7842 -3.0059505e-006,68.7895 -2.7902761e-005,68.7948 0.0001146284,68.8000 0.18188256,68.8053 0.090781368,68.8106 -4.8075064e-005,68.8158 7.5195181e-005,68.8211 0.15169513,68.8264 0.33338863,68.8316 0.2422497,68.8369 0.030179624,68.8422 9.1793936e-006,68.8474 2.0797963e-006,68.8527 0.18183008,68.8580 0.3030265,68.8633 0.090898968,68.8685 -1.5450128e-006,68.8738 4.218324e-007,68.8791 -1.421828e-007,68.8843 1.4687244e-007,68.8896 -4.4533596e-007,68.8949 1.6346139e-006,68.9001 -6.0936604e-006,68.9054 2.2742073e-005,68.9107 0.030302968,68.9160 -2.2643995e-005,68.9212 5.974317e-006,68.9265 -1.2512278e-006,68.9318 -9.7006989e-007,68.9370 5.1321181e-006,68.9423 0.18183205,68.9476 0.3333419,68.9529 0.30301499,68.9581 0.030289548,68.9634 3.0802448e-006,68.9687 -1.7707997e-006,68.9739 4.0030422e-006,68.9792 -1.4242562e-005,68.9845 5.2971936e-005,68.9898 0.18194537,68.9950 0.33337232,69.0003 0.3636049,69.0056 0.30294752,69.0109 0.090815961,69.0161 2.395205e-005,69.0214 0.18191205,69.0267 0.30300331,69.0320 0.27265295,69.0372 0.33333334,69.0425 0.30302072,69.0478 -9.6416534e-006,69.0531 2.9998566e-006,69.0583 0.03030597,69.0636 0.090907857,69.0689 -3.296439e-006,69.0742 8.8332115e-007,69.0794 -2.3655296e-007,69.0847 6.2811921e-008,69.0900 -1.4673652e-008,69.0953 -4.1237165e-009,69.1006 3.1172902e-008,69.1058 -1.2057903e-007,69.1111 4.5118338e-007,69.1164 -1.6843042e-006,69.1217 6.2865906e-006,69.1269 -2.3464139e-005,69.1322 8.7577886e-005,69.1375 0.18198752,69.1428 0.3334839,69.1481 0.72721821,69.1533 0.54523784,69.1586 0.24232696,69.1639 -2.6417461e-005,69.1692 8.5337952e-006,69.1745 -7.715933e-006,69.1797 2.2331258e-005,69.1850 0.090943888,69.1903 0.090863898,69.1956 0.030381167,69.2009 0.30314702,69.2062 0.30293661,69.2114 0.090812467,69.2167 -1.9943949e-005,69.2220 3.0737847e-005,69.2273 0.09091258,69.2326 0.030292137,69.2378 0.09094426,69.2431 0.36364469,69.2484 0.78788275,69.2537 0.93939084,69.2590 0.63636798,69.2643 0.48484603,69.2696 0.30298468,69.2748 -1.9326346e-005,69.2801 4.2291067e-006,69.2854 2.4120018e-006,69.2907 0.091016635,69.2960 0.3030301,69.3013 0.090802044,69.3065 -3.8299668e-006,69.3118 1.0522581e-006,69.3171 -3.7873474e-007,69.3224 4.6262468e-007,69.3277 -1.471868e-006,69.3330 5.425321e-006,69.3383 -2.0231208e-005,69.3436 7.550625e-005,69.3488 0.33362049,69.3541 0.72733486,69.3594 0.48458439,69.3647 0.090767726,69.3700 0.090943739,69.3753 0.30306345,69.3806 0.30299845,69.3859 0.090867855,69.3911 0.12149651,69.3964 0.72775805,69.4017 0.99998784,69.4070 0.63586438,69.4123 0.090677373,69.4176 0.091012575,69.4229 0.2727333,69.4282 0.33331627,69.4335 0.30298644,69.4388 0.090840727,69.4440 -6.2439458e-006,69.4493 1.790715e-006,69.4546 -9.1840593e-007,69.4599 1.8829178e-006,69.4652 -6.6138082e-006,69.4705 2.4574476e-005,69.4758 1.2727743,69.4811 1.6060438,69.4864 0.75753313,69.4917 -8.6907867e-006,69.4970 1.2113347e-006,69.5023 3.846646e-006,69.5076 -1.6599617e-005,69.5128 6.2557447e-005,69.5181 0.27292204,69.5234 0.60611379,69.5287 0.63616359,69.5340 0.18170394,69.5393 2.150444e-005,69.5446 -5.3186527e-006,69.5499 -2.3189821e-007,69.5552 6.2473641e-006,69.5605 0.091045029,69.5658 0.30303013,69.5711 0.090773389,69.5764 -6.6518437e-006,69.5817 1.7803916e-006,69.5870 -4.6913303e-007,69.5923 9.5979843e-008,69.5976 8.5266272e-008,69.6029 -4.3709568e-007,69.6082 1.6632667e-006,69.6135 -6.2165213e-006,69.6188 2.3204875e-005,69.6241 0.39397404,69.6294 0.57573342,69.6347 0.33330366,69.6400 0.12127615,69.6453 0.18188851,69.6505 0.18174005,69.6558 0.090830207,69.6611 0.57598799,69.6664 1.2425492,69.6717 0.81794441,69.6770 0.030193722,69.6823 1.9028726e-005,69.6876 -5.7069974e-006,69.6929 3.7978161e-006,69.6982 -9.4846273e-006,69.7035 3.4143661e-005,69.7088 0.091042399,69.7142 0.21216393,69.7195 0.1513854,69.7248 0.72721511,69.7301 0.84849751,69.7354 0.4848251,69.7407 -6.1078422e-006,69.7460 1.6802096e-006,69.7513 -6.1247232e-007,69.7566 7.6959338e-007,69.7619 -2.4660771e-006,69.7672 9.0955073e-006,69.7725 0.75761813,69.7778 1.6363811,69.7831 1.2726773,69.7884 -1.4032339e-005,69.7937 0.091123208,69.7990 0.30302739,69.8043 0.090705559,69.8096 -2.1914842e-005,69.8149 4.4597658e-005,69.8202 0.18191937,69.8255 0.42431226,69.8308 0.54540259,69.8361 0.30295348,69.8414 0.18176995,69.8467 -3.4723333e-005,69.8521 8.5250977e-006,69.8574 6.262992e-007,69.8627 -1.1032153e-005,69.8680 4.3506472e-005,69.8733 0.091006801,69.8786 0.24243958,69.8839 0.39384657,69.8892 0.18175781,69.8945 7.4514892e-006,69.8998 -3.0632568e-006,69.9051 4.8012889e-006,69.9104 0.090901807,69.9157 0.1212793,69.9211 0.33345211,69.9264 0.48484224,69.9317 0.30290234,69.9370 -6.0789032e-005,69.9423 1.628992e-005,69.9476 -4.3652863e-006,69.9529 1.1697875e-006,69.9582 -3.1347923e-007,69.9635 8.4026254e-008,69.9688 -2.2598186e-008,69.9742 6.3591261e-009,69.9795 -2.8364413e-009,69.9848 4.9865081e-009,69.9901 -1.7110946e-008,69.9954 6.3462835e-008,70.0007 -2.3676124e-007,70.0060 8.8365988e-007,70.0113 -3.2981686e-006,70.0167 0.030344317,70.0220 0.18183526,70.0273 0.18178259,70.0326 0.30302298,70.0379 0.30303836,70.0432 0.18180171,70.0485 0.18188468,70.0538 0.33336252,70.0592 0.48513973,70.0645 1.0608213,70.0698 0.72723156,70.0751 0.63624907,70.0804 0.27236262,70.0857 -0.00010496459,70.0911 0.090941072,70.0964 0.030288376,70.1017 1.8245989e-006,70.1070 -9.1446219e-007,70.1123 1.8332506e-006,70.1176 -6.4190617e-006,70.1230 2.384509e-005,70.1283 0.18188791,70.1336 0.30300203,70.1389 0.090870298,70.1442 0.18191622,70.1495 0.60613787,70.1549 0.72720277,70.1602 0.33322465,70.1655 0.12137058,70.1708 0.48507616,70.1761 0.63629693,70.1814 0.39373213,70.1868 0.090788521,70.1921 -1.2182521e-005,70.1974 3.2599544e-006,70.2027 -8.5622446e-007,70.2080 1.6464874e-007,70.2134 1.9772926e-007,70.2187 -9.5567202e-007,70.2240 3.6252834e-006,70.2293 -1.3546656e-005,70.2346 5.0565821e-005,70.2400 0.090909511,70.2453 -5.2496383e-005,70.2506 2.0672564e-005,70.2559 0.090981171,70.2613 0.33341426,70.2666 0.3938584,70.2719 0.090823516,70.2772 6.1832752e-006,70.2825 -5.638887e-007,70.2879 0.090914048,70.2932 0.090966694,70.2985 0.33338791,70.3038 0.33327922,70.3092 0.090849042,70.3145 -4.5059251e-006,70.3198 1.2070075e-006,70.3251 -3.2170831e-007,70.3305 7.9718937e-008,70.3358 2.8633709e-009,70.3411 -9.1188596e-008,70.3464 3.6192506e-007,70.3518 -1.3566313e-006,70.3571 5.0650465e-006,70.3624 0.030302897,70.3677 -4.544464e-006,70.3731 -4.5679593e-007,70.3784 0.090924382,70.3837 0.48487258,70.3890 0.4848128,70.3944 0.18187518,70.3997 0.18199128,70.4050 0.30301809,70.4104 0.18163975,70.4157 0.030307705,70.4210 0.24263351,70.4263 0.45451462,70.4317 0.18161429,70.4370 0.030353304,70.4423 0.1819295,70.4477 0.18170454,70.4530 -9.3219984e-005,70.4583 5.0738097e-005,70.4636 0.090936646,70.4690 0.090885267,70.4743 -6.9518363e-005,70.4796 0.00016475678,70.4850 0.30317917,70.4903 0.3030073,70.4956 0.48506668,70.5010 0.87911963,70.5063 0.99991214,70.5116 0.51463485,70.5170 0.030067986,70.5223 7.3476134e-005,70.5276 0.091012895,70.5329 0.18182111,70.5383 0.090793073,70.5436 -3.0571355e-005,70.5489 0.091006517,70.5543 0.30302775,70.5596 0.090821594,70.5649 -3.9967272e-006,70.5703 1.0659534e-006,70.5756 -2.6673411e-007,70.5809 8.8239543e-010,70.5863 2.6325463e-007,70.5916 -1.0540007e-006,70.5969 3.9530973e-006,70.6023 0.090924516,70.6076 0.18181819,70.6130 0.090893701,70.6183 -4.0455029e-006,70.6236 1.4002197e-006,70.6290 -1.5551417e-006,70.6343 4.8206703e-006,70.6396 -1.7729022e-005,70.6450 0.091191404,70.6503 0.51535255,70.6556 0.39362264,70.6610 0.030128656,70.6663 2.7904032e-005,70.6717 -9.197146e-006,70.6770 8.8827555e-006,70.6823 -2.6335496e-005,70.6877 9.6467549e-005,70.6930 0.30314717,70.6983 0.33328956,70.7037 0.48475483,70.7090 0.33328137,70.7144 0.18182039,70.7197 -6.9593107e-006,70.7250 5.8943357e-007,70.7304 4.6026676e-006,70.7357 -1.9001929e-005,70.7411 0.03046038,70.7464 0.27289915,70.7517 0.30296654,70.7571 0.21194731,70.7624 0.090814359,70.7678 2.8232143e-005,70.7731 -3.1896288e-005,70.7784 9.9359859e-005,70.7838 0.18194558,70.7891 0.18170126,70.7945 0.030231705,70.7998 0.18185663,70.8052 0.18178286,70.8105 -2.5663328e-005,70.8158 9.5082187e-006,70.8212 -1.2368291e-005,70.8265 3.9967883e-005,70.8319 0.15162586,70.8372 0.3636103,70.8426 0.18171301,70.8479 -9.9290892e-006,70.8533 -1.4544088e-005,70.8586 6.811288e-005,70.8639 0.090909205,70.8693 -6.9046262e-005,70.8746 1.850244e-005,70.8800 -4.9574674e-006,70.8853 1.3258095e-006,70.8907 -3.4533591e-007,70.8960 5.541435e-008,70.9014 1.2372274e-007,70.9067 -5.5036253e-007,70.9121 2.0779119e-006,70.9174 -7.7619634e-006,70.9227 2.8972501e-005,70.9281 0.090948574,70.9334 0.09086965,70.9388 -2.9331202e-005,70.9441 9.2992268e-006,70.9495 -7.8636858e-006,70.9548 2.2156775e-005,70.9602 0.12137973,70.9655 0.42442107,70.9709 0.54528242,70.9762 0.18166716,70.9816 0.09097144,70.9869 0.090844341,70.9923 -4.7904676e-005,70.9976 1.2238262e-005,71.0030 -1.0439537e-006,71.0083 -8.0643604e-006,71.0137 0.090972669,71.0190 0.78798074,71.0244 1.151551,71.0297 1.121148,71.0351 0.48473877,71.0404 -2.6106794e-005,71.0458 7.1057116e-006,71.0511 -2.3138134e-006,71.0565 2.1490755e-006,71.0618 -6.2828631e-006,71.0672 0.030355211,71.0725 0.30313507,71.0779 0.48485056,71.0833 0.30291712,71.0886 -5.1957559e-005,71.0940 1.393859e-005,71.0993 -3.7922666e-006,71.1047 1.2292803e-006,71.1100 -1.1246029e-006,71.1154 3.269326e-006,71.1207 0.030325374,71.1261 0.1818424,71.1314 0.57579708,71.1368 0.57577902,71.1421 0.18174404,71.1475 -4.5549983e-005,71.1529 1.2207095e-005,71.1582 -3.2744176e-006,71.1636 8.8951145e-007,71.1689 -2.8334665e-007,71.1743 2.4381427e-007,71.1796 -6.9194897e-007,71.1850 2.5241964e-006,71.1904 -9.4056577e-006,71.1957 3.5101584e-005,71.2011 0.091041267,71.2064 0.96982688,71.2118 1.9393852,71.2171 1.7575812,71.2225 1.2729535,71.2279 0.90908927,71.2332 0.66639191,71.2386 0.30284131,71.2439 -6.0098522e-005,71.2493 1.6104832e-005,71.2547 -4.3155574e-006,71.2600 1.1559929e-006,71.2654 -3.0803702e-007,71.2707 7.605346e-008,71.2761 3.8525187e-009,71.2815 -9.1479286e-008,71.2868 3.6209843e-007,71.2922 -1.3570332e-006,71.2975 5.066478e-006,71.3029 0.090952069,71.3083 0.30307859,71.3136 0.42428151,71.3190 0.54549426,71.3243 0.545389,71.3297 0.18172066,71.3351 -1.3976183e-005,71.3404 3.7481682e-006,71.3458 -1.0152714e-006,71.3512 3.1259498e-007,71.3565 -2.3503509e-007,71.3619 6.275751e-007,71.3673 -2.2754573e-006,71.3726 8.4749918e-006,71.3780 -3.1627271e-005,71.3833 0.00011804447,71.3887 0.30317485,71.3941 0.30291846,71.3994 0.090794437,71.4048 -1.415197e-005,71.4102 3.799812e-006,71.4155 -1.0460456e-006,71.4209 3.8404937e-007,71.4263 -4.9009969e-007,71.4316 1.5764621e-006,71.4370 0.09091945,71.4424 0.30303401,71.4477 0.18180682,71.4531 -4.9820692e-006,71.4585 1.3362704e-006,71.4638 -3.6257799e-007,71.4692 1.1392689e-007,71.4746 -9.3104219e-008,71.4799 2.5850358e-007,71.4853 -9.4098988e-007,71.4907 3.5057612e-006,71.4960 -1.3083197e-005,71.5014 4.8831371e-005,71.5068 0.090995125,71.5122 0.15157637,71.5175 0.18176426,71.5229 0.060487512,71.5283 -1.688024e-005,71.5336 4.523471e-006,71.5390 -1.2121743e-006,71.5444 3.2483194e-007,71.5497 -8.7047887e-008,71.5551 2.3331308e-008,71.5605 -6.2697709e-009,71.5659 1.7457488e-009,71.5712 -7.1270312e-010,71.5766 1.1050033e-009,71.5820 -3.7075913e-009,71.5873 1.3726548e-008,71.5927 -5.1203063e-008,71.5981 1.9110234e-007,71.6035 -7.1326849e-007,71.6088 2.6622035e-006,71.6142 -9.9364115e-006,71.6196 3.7086687e-005,71.6250 0.090909101,71.6303 -3.7236947e-005,71.6357 1.065279e-005,71.6411 -5.3712151e-006,71.6464 1.0832092e-005,71.6518 -3.796021e-005,71.6572 0.0001410211,71.6626 0.57594812,71.6679 0.69681728,71.6733 0.18167067,71.6787 0.090916961,71.6841 0.18181419,71.6894 0.03030025,71.6948 -1.4910351e-005,71.7002 5.7025038e-005,71.7056 0.090969093,71.7110 0.090884715,71.7163 0.060552485,71.7217 -3.4356079e-005,71.7271 9.2065411e-006,71.7325 -2.4670965e-006,71.7378 6.6104371e-007,71.7432 -1.7686403e-007,71.7486 4.6354771e-008,71.7540 -8.5392768e-009,71.7594 -1.2203155e-008,71.7647 5.7358076e-008,71.7701 -2.172484e-007,71.7755 8.1170629e-007,71.7809 -3.0298404e-006,71.7862 1.1308671e-005,71.7916 0.030351946,71.7970 0.060581148,71.8024 -4.0565566e-005,71.8078 5.2763417e-006,71.8131 1.9465833e-005,71.8185 0.090949558,71.8239 0.18189396,71.8293 0.30300337,71.8347 0.090807296,71.8401 -5.9349532e-006,71.8454 2.0198497e-006,71.8508 -2.1440901e-006,71.8562 6.5569352e-006,71.8616 -2.408571e-005,71.8670 8.9793757e-005,71.8723 0.30320528,71.8777 0.51527017,71.8831 0.48470423,71.8885 0.0907088,71.8939 0.091085538,71.8993 0.33349335,71.9046 0.30280057,71.9100 -0.00015727227,71.9154 2.60569e-005,71.9208 0.03044275,71.9262 0.60639805,71.9316 0.87884068,71.9370 0.57545543,71.9423 0.09069556,71.9477 -1.2336064e-005,71.9531 3.3695128e-006,71.9585 -1.1409381e-006,71.9639 1.1940364e-006,71.9693 -3.6354418e-006,71.9747 1.3348866e-005,71.9800 0.090931974,71.9854 0.090876848,71.9908 3.3476619e-005,71.9962 0.091008581,72.0016 0.15153946,72.0070 0.21203165,72.0124 0.48480383,72.0178 0.72728235,72.0231 0.30300584,72.0285 0.090963379,72.0339 0.33343235,72.0393 0.4848159,72.0447 0.18169233,72.0501 3.014729e-005,72.0555 0.18188468,72.0609 0.18176448,72.0663 0.030248288,72.0716 3.0215109e-005,72.0770 0.30308285,72.0824 0.48487478,72.0878 0.4847993,72.0932 0.090853736,72.0986 3.8095834e-006,72.1040 -1.0210887e-006,72.1094 2.7444048e-007,72.1148 -7.6585124e-008,72.1202 3.1877324e-008,72.1256 -5.0921763e-008,72.1310 1.7182283e-007,72.1363 -6.3642432e-007,72.1417 2.3740806e-006,72.1471 -8.8606675e-006,72.1525 3.3071479e-005,72.1579 0.090954214,72.1633 0.090863876,72.1687 -3.2816057e-005,72.1741 8.1203079e-006,72.1795 0.090923831,72.1849 0.30303094,72.1903 0.090891816,72.1957 7.7133097e-007,72.2011 -2.0670673e-007,72.2065 5.5429055e-008,72.2119 -1.4991588e-008,72.2173 4.5325321e-009,72.2227 -3.1374356e-009,72.2281 8.0175351e-009,72.2334 -2.8935123e-008,72.2388 1.0773227e-007,72.2442 -4.0202883e-007,72.2496 1.5005132e-006,72.2550 -5.6005097e-006,72.2604 2.0903341e-005,72.2658 0.090909041,72.2712 -2.0728348e-005,72.2766 5.0438175e-006,72.2820 5.5506882e-007,72.2874 -7.2652438e-006,72.2928 2.8508586e-005,72.2982 0.091053739,72.3036 0.21210337,72.3090 0.090848945,72.3144 0.15164164,72.3198 0.24244447,72.3252 0.18170165,72.3306 0.06050355,72.3360 -2.1490818e-005,72.3414 5.9034587e-006,72.3468 -2.1212122e-006,72.3522 2.58108e-006,72.3576 -8.203675e-006,72.3630 0.090964533,72.3684 0.72733533,72.3738 0.75752914,72.3792 0.3029781,72.3846 0.03036081,72.3900 0.090890743,72.3954 -7.1640672e-005,72.4008 4.4589855e-005,72.4062 0.090980992,72.4116 0.15162659,72.4170 0.24243666,72.4224 0.1513536,72.4278 -7.5014832e-005,72.4333 1.8549663e-005,72.4387 8.2325761e-007,72.4441 0.090965301,72.4495 0.30308378,72.4549 0.30296129,72.4603 -5.6569716e-005,72.4657 1.6261678e-005,72.4711 -8.4725189e-006,72.4765 1.7628558e-005,72.4819 0.51522803,72.4873 1.6970288,72.4927 2.6666453,72.4981 2.3332779,72.5035 1.3939302,72.5089 1.5151753,72.5143 1.3635957,72.5197 0.33328786,72.5251 -1.3858564e-006,72.5306 3.7137352e-007,72.5360 -9.951853e-008,72.5414 2.6668344e-008,72.5468 -7.1463053e-009,72.5522 1.9145376e-009,72.5576 -5.1123117e-010,72.5630 1.3021964e-010,72.5684 -9.6009182e-012,72.5738 -9.1836726e-011,72.5792 3.7698392e-010,72.5846 -1.4162221e-009,72.5900 5.2883626e-009,72.5955 -1.9738936e-008,72.6009 7.3673768e-008,72.6063 -2.749799e-007,72.6117 1.0263346e-006,72.6171 -3.8306907e-006,72.6225 1.4297666e-005,72.6279 0.090928696,72.6333 0.09088932,72.6387 -1.3473786e-005,72.6442 7.3796787e-007,72.6496 1.0524158e-005,72.6550 0.030309996,72.6604 -3.8435348e-005,72.6658 9.7034965e-005,72.6712 0.48514298,72.6766 1.0607232,72.6820 0.84820676,72.6875 0.1816033,72.6929 8.7594253e-006,72.6983 -2.3466068e-006,72.7037 6.2624287e-007,72.7091 -1.5815995e-007,72.7145 6.3390808e-009,72.7199 1.3283068e-007,72.7254 -5.3771248e-007,72.7308 2.0181949e-006,72.7362 -7.5357198e-006,72.7416 2.812718e-005,72.7470 0.091042347,72.7524 0.33366084,72.7578 0.63642293,72.7633 0.3935568,72.7687 0.030125175,72.7741 2.3125343e-005,72.7795 -6.1969945e-006,72.7849 1.6606344e-006,72.7903 -4.4500706e-007,72.7958 1.1925036e-007,72.8012 -3.1956013e-008,72.8066 8.5633856e-009,72.8120 -2.2947655e-009,72.8174 6.1493777e-010,72.8228 -1.647875e-010,72.8283 4.4159142e-011,72.8337 -1.1834832e-011,72.8391 3.1763737e-012,72.8445 -8.6964377e-013,72.8499 3.0193345e-013,72.8554 -3.380409e-013,72.8608 1.0502994e-012,72.8662 -3.8634851e-012,72.8716 1.4404883e-011,72.8770 -5.3760697e-011,72.8825 2.0065521e-010,72.8879 -7.489247e-010,72.8933 2.795286e-009,72.8987 -1.0433118e-008,72.9041 3.8940545e-008,72.9096 -1.4534163e-007,72.9150 5.4247272e-007,72.9204 -2.0247244e-006,72.9258 7.5570792e-006,72.9313 0.33335775,72.9367 0.72729015,72.9421 0.78790027,72.9475 0.93940389,72.9529 0.75754613,72.9584 0.30297089,72.9638 6.7600369e-005,72.9692 0.303285,72.9746 0.5453372,72.9801 0.15150718,72.9855 0.42437643,72.9909 0.48463011,72.9963 0.30293864,73.0018 0.090903193,73.0072 -6.6419129e-006,73.0126 1.7796384e-006,73.0180 -4.7606738e-007,73.0235 1.2447737e-007,73.0289 -2.1799922e-008,73.0343 -3.7292725e-008,73.0397 1.7098871e-007,73.0452 -6.4671895e-007,73.0506 2.4160954e-006,73.0560 -9.0184412e-006,73.0614 3.3660617e-005,73.0669 0.30338904,73.0723 1.0608941,73.0777 1.0603662,73.0832 0.54524702,73.0886 0.33317614,73.0940 -4.213817e-005,73.0994 0.090972699,73.1049 0.090963013,73.1103 0.30325997,73.1157 0.48486167,73.1212 0.30274695,73.1266 -0.00013218884,73.1320 3.7729867e-005,73.1374 -1.8720104e-005,73.1429 3.7150512e-005,73.1483 0.18191232,73.1537 0.30299994,73.1592 0.090821803,73.1646 -3.8043781e-006,73.1700 -6.8766985e-006,73.1755 3.1314456e-005,73.1809 0.090960443,73.1863 0.090841874,73.1918 4.7772748e-005,73.1972 0.18200737,73.2026 0.33341977,73.2081 0.30282578,73.2135 -0.00016003942,73.2189 3.2334032e-005,73.2244 3.0721039e-005,73.2298 0.090974003,73.2352 0.090838529,73.2407 -2.7766325e-006,73.2461 0.18193981,73.2515 0.302991,73.2570 0.090809472,73.2624 -6.6561083e-006,73.2678 1.5052891e-006,73.2733 6.3562766e-007,73.2787 -4.048245e-006,73.2841 0.091173142,73.2896 0.48515362,73.2950 0.54524297,73.3004 0.18150306,73.3059 -4.9583858e-005,73.3113 1.2682794e-005,73.3168 -1.1428378e-006,73.3222 -8.113373e-006,73.3276 3.3599619e-005,73.3331 0.18206492,73.3385 0.51520979,73.3439 0.30281621,73.3494 0.090808086,73.3548 -2.1049123e-005,73.3603 5.6493809e-006,73.3657 -1.546593e-006,73.3711 5.3651689e-007,73.3766 -5.9938702e-007,73.3820 1.8611547e-006,73.3874 0.03033103,73.3929 0.090899736,73.3983 -2.5484564e-005,73.4038 6.8323675e-006,73.4092 -1.8427178e-006,73.4146 5.3791985e-007,73.4201 -3.0881949e-007,73.4255 6.9737297e-007,73.4310 -2.4808737e-006,73.4364 9.2269129e-006,73.4418 0.18183993,73.4473 0.30303487,73.4527 0.15162873,73.4582 0.48499882,73.4636 0.7272557,73.4691 0.42420816,73.4745 0.21199396,73.4799 0.030175773,73.4854 1.0391382e-005,73.4908 -1.7246876e-006,73.4963 -3.4939176e-006,73.5017 1.5701977e-005,73.5072 0.121287,73.5126 0.42441469,73.5180 1.0908934,73.5235 0.81798995,73.5289 0.30297863,73.5344 0.03030199,73.5398 8.3372952e-006,73.5453 -3.7785434e-005,73.5507 0.030480731,73.5562 0.8185066,73.5616 1.2727817,73.5671 1.1815839,73.5725 0.66648877,73.5779 0.4848007,73.5834 0.181786,73.5888 0.18199837,73.5943 0.48492166,73.5997 0.3331303,73.6052 0.33327755,73.6106 0.757617,73.6161 0.54540461,73.6215 0.090881869,73.6270 0.09103173,73.6324 0.48491323,73.6379 0.33322009,73.6433 0.090848938,73.6488 -9.1466309e-006,73.6542 2.4510603e-006,73.6597 -6.5682434e-007,73.6651 1.7602675e-007,73.6706 -4.7226226e-008,73.6760 1.2863066e-008,73.6815 -4.2220623e-009,73.6869 4.0243626e-009,73.6924 -1.1876097e-008,73.6978 4.3483674e-008,73.7033 -1.6207252e-007,73.7087 6.0485831e-007,73.7142 -2.2575548e-006,73.7196 8.4260846e-006,73.7251 -3.1449486e-005,73.7305 0.00011738205,73.7360 0.30323368,73.7414 0.39391685,73.7469 0.24229714,73.7523 0.090798751,73.7578 0.090970062,73.7632 0.48495385,73.7687 0.57570404,73.7741 0.33322108,73.7796 -4.6341946e-005,73.7851 1.2418434e-005,73.7905 -3.3278172e-006,73.7960 8.9177058e-007,73.8014 -2.389788e-007,73.8069 6.4068445e-008,73.8123 -1.7274438e-008,73.8178 5.0238333e-009,73.8232 -2.8195621e-009,73.8287 6.2545307e-009,73.8341 -2.220035e-008,73.8396 8.2553925e-008,73.8451 -3.0804176e-007,73.8505 1.1497119e-006,73.8560 -4.2911738e-006,73.8614 1.6016431e-005,73.8669 0.091098793,73.8723 0.33348677,73.8778 0.30282164,73.8833 0.030138662,73.8887 2.1855651e-005,73.8942 -6.0640691e-006,73.8996 2.39883e-006,73.9051 -3.5310179e-006,73.9105 1.1726105e-005,73.9160 -4.3377084e-005,73.9215 0.00016179636,73.9269 0.30329099,73.9324 0.42422414,73.9378 0.36338395,73.9433 0.030157549,73.9488 3.5262103e-005,73.9542 -9.4493244e-006,73.9597 2.5321722e-006,73.9651 -6.7855427e-007,73.9706 1.8182807e-007,73.9761 -4.8699821e-008,73.9815 1.2955637e-008,73.9870 -3.1185217e-009,73.9924 -4.8278914e-010,73.9979 5.0504343e-009,74.0034 -1.9720721e-008,74.0088 7.3838805e-008,74.0143 -2.7565807e-007,74.0198 1.0288833e-006,74.0252 0.030328985,74.0307 0.090898782,74.0361 -1.4613275e-005,74.0416 -2.5788535e-005,74.0471 0.00011777985,74.0525 0.33371869,74.0580 0.75784051,74.0635 0.90904021,74.0689 0.84847003,74.0744 0.78758824,74.0799 0.27255934,74.0853 0.3940798,74.0908 0.33316517,74.0963 0.18174547,74.1017 0.18176995,74.1072 0.030227084,74.1127 5.8008991e-006,74.1181 -2.4793155e-006,74.1236 4.1162084e-006,74.1291 -1.398658e-005,74.1345 5.1834599e-005,74.1400 0.09097968,74.1455 0.090838358,74.1509 -5.161357e-005,74.1564 1.3727813e-005,74.1619 -3.2932294e-006,74.1673 0.090934053,74.1728 0.30303508,74.1783 0.39392602,74.1837 0.30300823,74.1892 0.090960145,74.1947 0.30315229,74.2001 0.48484859,74.2056 0.30290791,74.2111 -5.5118064e-005,74.2165 8.3976474e-006,74.2220 0.030343851,74.2275 0.30308852,74.2330 0.33328938,74.2384 0.090859771,74.2439 -7.9422589e-006,74.2494 1.7955779e-005,74.2548 0.091100015,74.2603 0.33350104,74.2658 0.33316541,74.2713 0.090718158,74.2767 -1.6949838e-005,74.2822 4.3622035e-006,74.2877 -4.9745722e-007,74.2931 -2.3729951e-006,74.2986 9.9904028e-006,74.3041 0.18181527,74.3096 0.090925314,74.3150 0.18198316,74.3205 0.48488727,74.3260 0.30289602,74.3315 0.090946764,74.3369 0.2425905,74.3424 0.39388019,74.3479 0.18163335,74.3534 0.091050334,74.3588 0.42454231,74.3643 0.81813222,74.3698 0.63612837,74.3753 0.8483485,74.3807 0.72721016,74.3862 0.3333312,74.3917 -7.6094479e-006,74.3972 2.0391358e-006,74.4026 -5.4644897e-007,74.4081 1.4648515e-007,74.4136 -3.9444878e-008,74.4191 1.1281959e-008,74.4246 -5.6798526e-009,74.4300 1.1437465e-008,74.4355 -4.0073179e-008,74.4410 1.488678e-007,74.4465 -5.5544558e-007,74.4519 0.18183678,74.4574 0.51515526,74.4629 0.30301064,74.4684 0.030300286,74.4739 5.3063779e-008,74.4793 2.5329186e-006,74.4848 -1.0185681e-005,74.4903 3.8213126e-005,74.4958 0.090961225,74.5013 0.090856895,74.5067 -3.8139653e-005,74.5122 1.0220631e-005,74.5177 -2.739617e-006,74.5232 7.3696481e-007,74.5287 -2.0800927e-007,74.5341 9.5013206e-008,74.5396 -1.7204032e-007,74.5451 5.9319382e-007,74.5506 -2.2009222e-006,74.5561 8.2111937e-006,74.5616 0.090920307,74.5670 0.090897866,74.5725 -8.1387625e-006,74.5780 1.9362469e-006,74.5835 3.945579e-007,74.5890 -3.5149803e-006,74.5945 1.3666635e-005,74.5999 0.091080122,74.6054 0.30309179,74.6109 0.27255034,74.6164 0.30296308,74.6219 0.18182711,74.6274 0.030294191,74.6328 7.3563797e-007,74.6383 3.8824123e-007,74.6438 -2.2888805e-006,74.6493 8.7680564e-006,74.6548 0.090981737,74.6603 0.30309778,74.6658 0.30294895,74.6713 0.030229108,74.6767 1.0341732e-005,74.6822 -2.559668e-006,74.6877 -1.0401996e-007,74.6932 2.9762564e-006,74.6987 -1.1802081e-005,74.7042 4.4235865e-005,74.7097 0.33341819,74.7152 0.48484328,74.7206 0.30294684,74.7261 -3.942195e-005,74.7316 1.0597199e-005,74.7371 -2.9635009e-006,74.7426 1.2559452e-006,74.7481 -2.0601974e-006,74.7536 6.9853727e-006,74.7591 0.090930514,74.7646 0.3334426,74.7700 0.63648462,74.7755 0.48479879,74.7810 0.15143068,74.7865 0.090829968,74.7920 -6.3706655e-005,74.7975 5.5481145e-005,74.8030 0.18203673,74.8085 0.48488271,74.8140 0.27249423,74.8195 -6.5702938e-005,74.8250 0.030383363,74.8305 0.090904422,74.8359 0.030241076,74.8414 0.060691457,74.8469 0.27290449,74.8524 0.27265322,74.8579 0.09075205,74.8634 0.27294853,74.8689 0.81823117,74.8744 0.66641814,74.8799 0.18175572,74.8854 0.030310662,74.8909 -2.8656766e-006,74.8964 7.6722699e-007,74.9019 -2.0298667e-007,74.9074 4.4653405e-008,74.9129 2.4393922e-008,74.9184 -1.4224624e-007,74.9239 5.4463885e-007,74.9293 -2.0364821e-006,74.9348 0.030335339,74.9403 0.18185504,74.9458 0.18177772,74.9513 -3.9102353e-005,74.9568 3.2886906e-005,74.9623 0.090906605,74.9678 -2.3008755e-005,74.9733 0.030316195,74.9788 0.090905108,74.9843 -5.8088694e-006,74.9898 1.5524751e-006,74.9953 -4.0053479e-007,75.0008 4.952631e-008,75.0063 2.0248486e-007,75.0118 -8.5954912e-007,75.0173 3.2359897e-006,75.0228 0.18182269,75.0283 0.18181354,75.0338 -2.5625798e-006,75.0393 -1.6991202e-006,75.0448 9.3601548e-006,75.0503 -3.5744619e-005,75.0558 0.00013362987,75.0613 0.21218544,75.0668 0.090759546,75.0723 -2.8528648e-005,75.0778 2.2083992e-005,75.0833 0.091031194,75.0888 0.30316696,75.0943 0.36357692,75.0998 0.18164915,75.1053 -5.5694723e-005,75.1108 1.4816644e-005,75.1163 -3.5670782e-006,75.1218 -5.4974066e-007,75.1273 5.7668954e-006,75.1328 -2.2519838e-005,75.1384 0.03046168,75.1439 0.30320439,75.1494 0.30288601,75.1549 0.090753607,75.1604 -1.9202604e-005,75.1659 4.8557249e-006,75.1714 -2.1855924e-007,75.1769 -3.9822971e-006,75.1824 1.6149248e-005,75.1879 1.0606701,75.1934 2.4242897,75.1989 2.4241838,75.2044 0.75752264,75.2099 0.84852678,75.2154 1.6060709,75.2209 1.0605576,75.2264 -2.0382291e-005,75.2319 5.295738e-006,75.2375 -7.9886752e-007,75.2430 -2.1009441e-006,75.2485 9.2035607e-006,75.2540 0.090921834,75.2595 0.090896368,75.2650 -9.303536e-006,75.2705 2.4956926e-006,75.2760 -6.7844331e-007,75.2815 2.1787248e-007,75.2870 -1.9300211e-007,75.2925 5.5416695e-007,75.2980 0.030306539,75.3036 0.090908624,75.3091 0.03030137,75.3146 0.090911262,75.3201 0.090905778,75.3256 1.9324825e-006,75.3311 -1.3610627e-005,75.3366 5.2514693e-005,75.3421 0.18194114,75.3476 0.33338177,75.3532 0.30293632,75.3587 0.090800747,75.3642 -1.4583183e-005,75.3697 9.6591511e-006,75.3752 0.090996154,75.3807 0.30306166,75.3862 0.18172181,75.3917 -3.5065896e-005,75.3973 9.3811523e-006,75.4028 -2.4557323e-006,75.4083 4.4096126e-007,75.4138 6.9217549e-007,75.4193 -3.209997e-006,75.4248 1.2148861e-005,75.4303 -4.538929e-005,75.4359 0.030551741,75.4414 0.51553047,75.4469 0.81808847,75.4524 0.57551289,75.4579 0.51507014,75.4634 0.54541874,75.4689 0.33324841,75.4745 0.09087576,75.4800 0.0910815,75.4855 0.48503333,75.4910 0.66659272,75.4965 0.48463035,75.5020 0.090816863,75.5076 0.091166675,75.5131 0.45487767,75.5186 0.60588336,75.5241 0.21176372,75.5296 -5.9202928e-005,75.5352 1.5875963e-005,75.5407 -4.29591e-006,75.5462 1.3063457e-006,75.5517 -9.2916582e-007,75.5572 2.4104183e-006,75.5627 -8.7132184e-006,75.5683 3.2445208e-005,75.5738 0.30307129,75.5793 0.30299589,75.5848 0.18184249,75.5903 0.09091273,75.5959 0.030248683,75.6014 -1.4482616e-005,75.6069 3.7842554e-005,75.6124 0.18195948,75.6179 0.48485681,75.6235 0.27258334,75.6290 -4.3920005e-005,75.6345 1.0660864e-005,75.6400 1.2806715e-006,75.6456 -1.5785965e-005,75.6511 6.1868792e-005,75.6566 0.18196538,75.6621 0.3333928,75.6676 0.30291569,75.6732 0.090779997,75.6787 -1.8230432e-005,75.6842 1.964382e-005,75.6897 0.090928547,75.6953 0.12120852,75.7008 0.12119436,75.7063 0.030297963,75.7118 0.090970561,75.7174 0.30309251,75.7229 0.30294651,75.7284 0.030288871,75.7339 0.30317092,75.7395 0.48478884,75.7450 0.18170331,75.7505 0.30307689,75.7560 0.39405298,75.7616 0.27268505,75.7671 0.030147979,75.7726 0.000157931,75.7782 0.48514158,75.7837 0.75758159,75.7892 0.54523933,75.7947 0.18164681,75.8003 0.18179959,75.8058 0.48486379,75.8113 0.33331305,75.8169 0.0302948,75.8224 -4.4287574e-007,75.8279 4.4505018e-006,75.8334 0.030369936,75.8390 0.090889648,75.8445 0.18177032,75.8500 0.48488757,75.8556 0.57586157,75.8611 0.57585204,75.8666 0.6665917,75.8721 0.66657794,75.8777 0.36363149,75.8832 0.18177679,75.8887 -3.9851759e-005,75.8943 1.4619629e-005,75.8998 0.48487803,75.9053 1.7274296,75.9109 2.3031063,75.9164 1.0301348,75.9219 0.030197984,75.9275 6.8847085e-006,75.9330 -1.8870945e-006,75.9385 6.6310406e-007,75.9441 -7.6521934e-007,75.9496 2.3979317e-006,75.9551 -8.8272418e-006,75.9607 3.2913835e-005,75.9662 0.090939038,75.9717 0.090909019,75.9773 0.090879418,75.9828 -3.4026638e-005,75.9883 1.3155307e-005,75.9939 0.030373516,75.9994 0.090885729,76.0049 -6.6459783e-005,76.0105 1.7809467e-005,76.0160 -4.7724666e-006,76.0215 1.2788951e-006,76.0271 -3.4271008e-007,76.0326 9.1837229e-008,76.0382 -2.4609866e-008,76.0437 6.5944818e-009,76.0492 -1.7659808e-009,76.0548 4.688836e-010,76.0603 -1.0940292e-010,76.0658 -3.1317459e-011,76.0714 2.3470409e-010,76.0769 -9.0757885e-010,76.0825 3.3958991e-009,76.0880 -1.267709e-008,76.0935 4.7316458e-008,76.0991 -1.7660371e-007,76.1046 6.591539e-007,76.1102 -2.4602205e-006,76.1157 9.1825041e-006,76.1212 0.09088961,76.1268 0.12137047,76.1323 0.48523387,76.1379 1.0000591,76.1434 0.66625148,76.1489 0.030095998,76.1545 2.2785516e-005,76.1600 0.091213666,76.1656 0.66721076,76.1711 0.90884817,76.1766 0.3632558,76.1822 0.33357349,76.1877 0.54544806,76.1933 0.81801486,76.1988 1.7274901,76.2044 2.758117,76.2099 2.5758502,76.2154 1.4843551,76.2210 0.51470649,76.2265 0.090710387,76.2321 0.090917736,76.2376 0.090904348,76.2432 -3.9408819e-006,76.2487 6.2741965e-006,76.2542 0.0909357,76.2598 0.18181178,76.2653 0.030268315,76.2709 3.8927319e-005,76.2764 0.090957314,76.2820 0.090860344,76.2875 -3.6617326e-005,76.2931 1.2099877e-005,76.2986 -1.1779928e-005,76.3042 3.5021971e-005,76.3097 0.091005497,76.3152 0.27274933,76.3208 0.33333021,76.3263 0.30294883,76.3319 -7.7507204e-005,76.3374 2.0769883e-005,76.3430 -5.5657815e-006,76.3485 1.4914933e-006,76.3541 -3.9972201e-007,76.3596 1.0726865e-007,76.3652 -2.9318995e-008,76.3707 9.9984785e-009,76.3763 -1.067323e-008,76.3818 3.2696516e-008,76.3874 -1.2012278e-007,76.3929 4.4783232e-007,76.3985 -1.6713475e-006,76.4040 6.23809e-006,76.4096 0.090997696,76.4151 0.3030616,76.4207 0.18172123,76.4262 -3.540871e-005,76.4318 9.7676457e-006,76.4373 -3.6589711e-006,76.4429 4.8677939e-006,76.4484 -1.5813312e-005,76.4540 5.8390455e-005,76.4595 0.27300838,76.4651 0.87913883,76.4706 1.0604768,76.4762 0.63593596,76.4817 0.090852387,76.4873 0.18185322,76.4928 0.090825379,76.4984 -2.1848971e-005,76.5040 1.2909731e-005,76.5095 0.1818144,76.5151 0.18184638,76.5206 1.5152109,76.5262 2.1515152,76.5317 1.5150921,76.5373 0.33331093,76.5428 0.27285752,76.5484 0.51523644,76.5539 0.33323446,76.5595 0.090763584,76.5651 0.0001346245,76.5706 0.48518106,76.5762 0.84858572,76.5817 0.72700429,76.5873 0.27246112,76.5928 -1.7963932e-005,76.5984 1.079186e-005,76.6040 -2.520417e-005,76.6095 9.0032074e-005,76.6151 0.30327266,76.6206 0.57576853,76.6262 0.33308715,76.6317 -9.6901509e-005,76.6373 1.6384534e-005,76.6429 3.1375035e-005,76.6484 0.39414325,76.6540 0.66666478,76.6595 0.30282786,76.6651 -3.328099e-005,76.6707 0.18183981,76.6762 0.30302349,76.6818 0.090902805,76.6873 -1.4547379e-005,76.6929 5.0212842e-005,76.6985 0.090976998,76.7040 0.090840988,76.7096 -4.9751256e-005,76.7151 1.3332016e-005,76.7207 -3.572628e-006,76.7263 9.5737312e-007,76.7318 -2.5656436e-007,76.7374 6.8803693e-008,76.7430 -1.862885e-008,76.7485 5.7059872e-009,76.7541 -4.1937915e-009,76.7596 1.1069665e-008,76.7652 -4.0088132e-008,76.7708 1.4929539e-007,76.7763 -5.5714025e-007,76.7819 2.0794409e-006,76.7875 -7.7612758e-006,76.7930 2.8968108e-005,76.7986 0.090913147,76.8041 0.090880603,76.8097 0.090923712,76.8153 0.3939411,76.8208 0.30302331,76.8264 0.18181294,76.8320 -3.0917317e-006,76.8375 8.2850215e-007,76.8431 -2.2201658e-007,76.8487 5.949456e-008,76.8542 -1.5942961e-008,76.8598 4.2722936e-009,76.8654 -1.1448701e-009,76.8709 3.0682737e-010,76.8765 -8.2343375e-011,76.8821 2.252034e-011,76.8876 -7.7312089e-012,76.8932 8.4032191e-012,76.8988 -2.5883316e-011,76.9043 9.5137904e-011,76.9099 -3.5469808e-010,76.9155 1.3237659e-009,76.9211 -4.9407807e-009,76.9266 1.8440911e-008,76.9322 -6.8828648e-008,76.9378 2.5689533e-007,76.9433 -9.588332e-007,76.9489 3.5787384e-006,76.9545 -1.3357247e-005,76.9600 4.9854585e-005,76.9656 0.18209288,76.9712 0.66681349,76.9767 0.48454946,76.9823 0.030112848,76.9879 3.6375593e-005,76.9935 -1.1592574e-005,76.9990 9.9923191e-006,77.0046 -2.8378196e-005,77.0102 0.030491475,77.0157 0.33350983,77.0213 0.3333199,77.0269 0.30288786,77.0325 0.090798832,77.0380 0.090884961,77.0436 -6.6971566e-005,77.0492 0.090992212,77.0548 0.66680551,77.0603 1.4242804,77.0659 1.2726092,77.0715 0.45446748,77.0771 0.36362001,77.0826 0.36361632,77.0882 0.18180789,77.0938 -3.7178806e-006,77.0994 9.9572867e-007,77.1049 -2.6472233e-007,77.1105 6.3076421e-008,77.1161 1.2441765e-008,77.1217 -1.1285942e-007,77.1272 4.3903447e-007,77.1328 -1.643417e-006,77.1384 6.1351493e-006,77.1440 -2.2899032e-005,77.1495 0.091249533,77.1551 0.54569727,77.1607 0.57549328,77.1663 0.39372039,77.1719 0.090826891,77.1774 5.3600968e-007,77.1830 -4.6163814e-007,77.1886 1.3106128e-006,77.1942 -4.7812046e-006,77.1997 1.7815699e-005,77.2053 0.090933889,77.2109 0.090883248,77.2165 -1.2756073e-005,77.2221 -1.4384059e-005,77.2276 7.0299866e-005,77.2332 0.30322012,77.2388 0.54545575,77.2444 0.33317938,77.2500 0.12112959,77.2555 -1.3233024e-005,77.2611 1.7710461e-006,77.2667 6.1505903e-006,77.2723 0.18182294,77.2779 0.090900674,77.2834 -2.2589593e-006,77.2890 6.2835869e-007,77.2946 -2.5429426e-007,77.3002 3.8879659e-007,77.3058 -1.3009867e-006,77.3114 4.8155507e-006,77.3169 -1.7962722e-005,77.3225 6.7041023e-005,77.3281 0.27295682,77.3337 0.81834686,77.3393 0.93920034,77.3449 0.42397541,77.3504 0.030402806,77.3560 0.18188322,77.3616 0.27264109,77.3672 0.54545766,77.3728 0.48481166,77.3784 0.090884238,77.3840 0.090959072,77.3895 0.18180509,77.3951 0.090911359,77.4007 0.090999454,77.4063 0.15151851,77.4119 0.090804979,77.4175 -4.5494162e-005,77.4231 1.2190582e-005,77.4286 -3.2643547e-006,77.4342 8.6581434e-007,77.4398 -1.9862628e-007,77.4454 -7.1393828e-008,77.4510 4.8426307e-007,77.4566 -1.8658208e-006,77.4622 6.9796151e-006,77.4678 0.18199097,77.4734 0.72742778,77.4789 0.8484078,77.4845 0.63619238,77.4901 0.12112105,77.4957 6.6434673e-006,77.5013 2.418441e-006,77.5069 -1.6319304e-005,77.5125 6.2864303e-005,77.5181 0.42472732,77.5237 1.2729743,77.5292 1.0602465,77.5348 0.4238984,77.5404 -9.9046265e-005,77.5460 2.600098e-005,77.5516 -4.9491723e-006,77.5572 -6.2071922e-006,77.5628 2.9781093e-005,77.5684 0.090950541,77.5740 0.090867683,77.5796 -3.0228854e-005,77.5852 8.1005255e-006,77.5908 -2.1707244e-006,77.5964 5.8169371e-007,77.6019 -1.5586873e-007,77.6075 4.1732577e-008,77.6131 -1.1048519e-008,77.6187 2.4579618e-009,77.6243 1.2177794e-009,77.6299 -7.3299633e-009,77.6355 2.8104489e-008,77.6411 -1.0509682e-007,77.6467 3.9231563e-007,77.6523 -1.4642883e-006,77.6579 5.4652933e-006,77.6635 0.33334413,77.6691 0.48484844,77.6747 0.30301982,77.6803 -6.5423624e-006,77.6859 0.09093143,77.6915 0.12122654,77.6971 0.090903766,77.7027 0.090910353,77.7083 0.18196225,77.7139 0.72742015,77.7195 0.84835637,77.7251 0.60597867,77.7306 0.45462355,77.7362 0.30301279,77.7418 0.18169196,77.7474 -5.8832473e-005,77.7530 1.7108932e-005,77.7586 -9.5988198e-006,77.7642 2.1286725e-005,77.7698 0.30314645,77.7754 0.84857243,77.7810 0.84840006,77.7866 0.33321714,77.7922 -2.4044974e-005,77.7978 6.4433821e-006,77.8034 -1.7265455e-006,77.8090 4.6226049e-007,77.8146 -1.2235233e-007,77.8202 2.7109694e-008,77.8258 1.3925868e-008,77.8314 -8.2822986e-008,77.8370 3.1739353e-007,77.8427 0.090922274,77.8483 0.33333272,77.8539 0.30305204,77.8595 0.21215522,77.8651 0.18178065,77.8707 0.030271403,77.8763 0.090948731,77.8819 0.30304268,77.8875 0.18177733,77.8931 -1.344818e-005,77.8987 3.606257e-006,77.9043 -9.7572581e-007,77.9099 2.9634859e-007,77.9155 -2.0959942e-007,77.9211 5.4207135e-007,77.9267 -1.9588431e-006,77.9323 7.2939097e-006,77.9379 -2.721907e-005,77.9435 0.00010159102,77.9491 0.18195638,77.9547 0.18168017,77.9603 -0.00010353328,77.9659 3.5717683e-005,77.9716 0.18183675,77.9772 0.30302423,77.9828 0.09088318,77.9884 5.8855344e-006,77.9940 0.091014124,77.9996 0.39397779,78.0052 0.27261323,78.0108 0.030346708,78.0164 0.24282622,78.0220 0.6973117,78.0276 0.69653153,78.0332 0.090490893,78.0388 4.3478449e-005,78.0445 -1.1652622e-005,78.0501 3.1284117e-006,78.0557 -8.6005497e-007,78.0613 3.1155508e-007,78.0669 -3.8612288e-007,78.0725 1.2330189e-006,78.0781 -4.5463266e-006,78.0837 1.6953705e-005,78.0893 0.090910591,78.0949 0.090950869,78.1006 0.18187904,78.1062 0.1817622,78.1118 0.030218318,78.1174 0.12153485,78.1230 0.7882461,78.1286 0.84821284,78.1342 0.27237242,78.1398 -5.105116e-005,78.1455 1.4629946e-005,78.1511 0.09091603,78.1567 0.33334351,78.1623 0.33332387,78.1679 0.090898581,78.1735 -1.0524116e-006,78.1791 3.1893754e-007,78.1848 -2.2326428e-007,78.1904 5.7414258e-007,78.1960 -2.0734715e-006,78.2016 7.7204068e-006,78.2072 0.030350057,78.2128 0.090888619,78.2184 -4.1081734e-005,78.2241 9.5180003e-006,78.2297 3.0137164e-006,78.2353 0.18207501,78.2409 0.97023255,78.2465 1.6363521,78.2521 1.1207596,78.2578 0.54533798,78.2634 0.48489791,78.2690 0.48485142,78.2746 0.48486531,78.2802 0.36359659,78.2858 0.30294743,78.2915 0.51508087,78.2971 0.66683751,78.3027 0.75779754,78.3083 0.57548851,78.3139 0.090729915,78.3196 0.18196963,78.3252 0.39394239,78.3308 0.30291772,78.3364 0.09084072,78.3420 -1.0606507e-005,78.3477 0.030336633,78.3533 0.090898544,78.3589 -2.7511816e-005,78.3645 7.3733108e-006,78.3701 -1.9791394e-006,78.3758 5.4263467e-007,78.3814 -1.9123857e-007,78.3870 2.2229088e-007,78.3926 -6.9797056e-007,78.3982 0.030308731,78.4039 0.18182048,78.4095 0.090900496,78.4151 7.8106332e-006,78.4207 -3.2009892e-005,78.4264 0.091215245,78.4320 0.78830934,78.4376 1.0300494,78.4432 0.42387298,78.4489 0.090840191,78.4545 -2.4479434e-005,78.4601 6.6060898e-006,78.4657 -1.9429026e-006,78.4714 1.1650336e-006,78.4770 -2.7173016e-006,78.4826 9.7049406e-006,78.4882 0.03030296,78.4939 -9.4518591e-006,78.4995 1.869132e-006,78.5051 1.9763563e-006,78.5107 -9.7756019e-006,78.5164 3.7129212e-005,78.5220 0.18186894,78.5276 0.18176739,78.5332 -3.7139682e-005,78.5389 9.9525978e-006,78.5445 -2.6676246e-006,78.5501 7.1707331e-007,78.5557 -2.0044737e-007,78.5614 8.4659618e-008,78.5670 -1.3818551e-007,78.5726 4.681167e-007,78.5783 -1.7344246e-006,78.5839 6.4701198e-006,78.5895 0.030298723,78.5951 1.0749053e-005,78.6008 0.090915553,78.6064 0.030286254,78.6120 -4.3203063e-006,78.6177 1.4225229e-005,78.6233 0.12144224,78.6289 0.57612294,78.6346 0.81812006,78.6402 0.60594726,78.6458 0.54521817,78.6514 -0.00024752805,78.6571 6.6330875e-005,78.6627 -1.7774895e-005,78.6683 4.7631956e-006,78.6740 -1.2764094e-006,78.6796 3.4204658e-007,78.6852 -9.1670849e-008,78.6909 2.4608429e-008,78.6965 -6.7552657e-009,78.7021 2.4106479e-009,78.7078 -2.8869804e-009,78.7134 9.1378753e-009,78.7190 -3.3667277e-008,78.7247 1.2554166e-007,78.7303 -4.6853833e-007,78.7359 1.7487567e-006,78.7416 -6.5270328e-006,78.7472 2.4361401e-005,78.7528 0.09094236,78.7585 0.090875722,78.7641 -2.3964276e-005,78.7697 5.1395032e-006,78.7754 3.4087136e-006,78.7810 -1.8776498e-005,78.7867 7.1703464e-005,78.7923 0.090888992,78.7979 8.2679717e-006,78.8036 0.18197614,78.8092 0.27267089,78.8148 0.39385343,78.8205 0.48484415,78.8261 0.30297294,78.8317 5.4403517e-005,78.8374 0.30338052,78.8430 0.75775445,78.8487 0.72728884,78.8543 0.7878626,78.8599 0.69683123,78.8656 0.66668689,78.8712 0.63627386,78.8769 0.33308551,78.8825 0.090814047,78.8881 0.090983324,78.8938 0.1817773,78.8994 -8.2018269e-005,78.9051 2.1978693e-005,78.9107 -5.8897022e-006,78.9163 1.578292e-006,78.9220 -4.2297899e-007,78.9276 1.1349259e-007,78.9333 -3.0956397e-008,78.9389 1.0323774e-008,78.9445 -1.0336857e-008,78.9502 3.1025504e-008,78.9558 -1.1377443e-007,78.9615 4.2410727e-007,78.9671 -1.5827861e-006,78.9727 5.9075273e-006,78.9784 -2.2049153e-005,78.9840 0.18191746,78.9897 0.66701907,78.9953 1.0909855,79.0010 0.75731534,79.0066 0.30282888,79.0123 -5.8841255e-005,79.0179 1.5384115e-006,79.0235 0.091037892,79.0292 0.63651258,79.0348 0.63622797,79.0405 0.27275798,79.0461 0.48501113,79.0518 0.54538351,79.0574 0.30283991,79.0631 -8.1224396e-005,79.0687 1.1959206e-005,79.0743 3.3397831e-005,79.0800 0.090924568,79.0856 0.030259492,79.0913 -2.247541e-006,79.0969 6.2492137e-007,79.1026 -2.5196599e-007,79.1082 3.8292106e-007,79.1139 -1.2798101e-006,79.1195 4.7367084e-006,79.1252 -1.7668486e-005,79.1308 6.594279e-005,79.1365 0.18197651,79.1421 0.27268526,79.1478 0.090762511,79.1534 -2.8869543e-005,79.1591 0.030336937,79.1647 0.18184735,79.1704 0.18178351,79.1760 -2.6484546e-005,79.1817 4.7292283e-006,79.1873 7.5706894e-006,79.1930 0.091030054,79.1986 0.30307409,79.2043 0.18168275,79.2099 -3.7265418e-005,79.2156 0.030333003,79.2212 0.030282605,79.2269 -1.0558886e-005,79.2325 4.5917031e-007,79.2382 8.723925e-006,79.2438 0.18184115,79.2495 0.3333461,79.2551 0.33331439,79.2608 0.090884857,79.2664 2.3141802e-006,79.2721 -1.1413877e-005,79.2777 0.030360771,79.2834 0.2728267,79.2891 0.30302286,79.2947 0.18169971,79.3004 1.8942346e-005,79.3060 0.15175241,79.3117 0.39399752,79.3173 0.27256513,79.3230 0.090750664,79.3286 2.3551067e-005,79.3343 0.18196374,79.3399 0.33340114,79.3456 0.33321074,79.3513 0.090766422,79.3569 4.0923533e-005,79.3626 0.060668055,79.3682 0.090907224,79.3739 0.060551312,79.3795 -6.6414468e-005,79.3852 0.00012916479,79.3909 0.30324566,79.3965 0.72786546,79.4022 1.6669277,79.4078 1.2723327,79.4135 0.87838078,79.4191 0.39362064,79.4248 0.090868995,79.4305 -7.008156e-006,79.4361 2.8461293e-006,79.4418 -4.3761247e-006,79.4474 0.030326497,79.4531 0.33335754,79.4588 0.33331805,79.4644 0.1818001,79.4701 0.18186179,79.4757 0.54548198,79.4814 0.54547393,79.4871 0.27287576,79.4927 0.33333769,79.4984 0.18161961,79.5040 -7.0090442e-005,79.5097 1.6014907e-005,79.5154 0.090924591,79.5210 0.48486045,79.5267 0.33331206,79.5324 0.090901621,79.5380 -5.3462151e-007,79.5437 1.4327205e-007,79.5493 -3.842252e-008,79.5550 1.0406124e-008,79.5607 -3.1988647e-009,79.5663 2.3886226e-009,79.5720 -6.3559069e-009,79.5777 2.3036844e-008,79.5833 -8.5798533e-008,79.5890 3.2018377e-007,79.5947 -1.1950352e-006,79.6003 4.4603262e-006,79.6060 -1.6647646e-005,79.6117 6.2135397e-005,79.6173 0.30312362,79.6230 0.39387226,79.6287 0.18180421,79.6343 0.060552739,79.6400 0.091043323,79.6457 0.33355063,79.6513 0.30286017,79.6570 0.090738907,79.6627 -2.6073283e-005,79.6683 1.5877918e-005,79.6740 0.090920486,79.6797 0.090896465,79.6853 -9.6960621e-006,79.6910 2.6002724e-006,79.6967 -7.0422556e-007,79.7023 2.1641827e-007,79.7080 -1.6139916e-007,79.7137 4.2919731e-007,79.7193 0.090913221,79.7250 0.18181826,79.7307 0.090904571,79.7363 0.18184371,79.7420 0.42444035,79.7477 0.60611629,79.7534 0.1815989,79.7590 -7.6001343e-005,79.7647 2.0366593e-005,79.7704 -5.4587504e-006,79.7760 1.4667302e-006,79.7817 -4.0772147e-007,79.7874 1.6403988e-007,79.7931 -2.484239e-007,79.7987 8.2971479e-007,79.8044 -3.0706867e-006,79.8101 1.1453976e-005,79.8157 0.18182208,79.8214 0.090896577,79.8271 -4.991636e-007,79.8328 -4.7763258e-008,79.8384 6.9032245e-007,79.8441 -2.7137633e-006,79.8498 1.0165574e-005,79.8555 0.18185005,79.8611 0.30302018,79.8668 0.090879947,79.8725 -7.8832574e-007,79.8782 2.1124869e-007,79.8838 -5.6603906e-008,79.8895 1.5149448e-008,79.8952 -3.9892178e-009,79.9009 8.0614715e-010,79.9065 7.6505124e-010,79.9122 -3.8667674e-009,79.9179 1.470326e-008,79.9236 -5.4950803e-008,79.9292 2.051169e-007,79.9349 -7.6557978e-007,79.9406 2.8574379e-006,79.9463 0.12121602,79.9519 0.09090519,79.9576 -2.8447173e-006,79.9633 7.1759547e-007,79.9690 -2.5414129e-008,79.9747 -6.1605726e-007,79.9803 2.4898666e-006,79.9860 -9.3441859e-006,79.9917 3.4889748e-005,79.9974 0.30309451,80.0031 0.54552251,80.0087 0.60600662,80.0144 0.39406949,80.0201 0.8487919,80.0258 1.2122104,80.0314 1.2421839,80.0371 0.45417869,80.0428 0.03042363,80.0485 0.30324316,80.0542 0.33324015,80.0599 0.18162186,80.0655 -8.7628541e-005,80.0712 2.3482155e-005,80.0769 -6.292852e-006,80.0826 1.6873216e-006,80.0883 -4.5591673e-007,80.0939 1.3620757e-007,80.0996 -8.8881066e-008,80.1053 2.1932408e-007,80.1110 -7.8847728e-007,80.1167 2.9348262e-006,80.1224 -1.0951728e-005,80.1280 0.030374914,80.1337 0.33341399,80.1394 0.3332648,80.1451 0.090838291,80.1508 0.090909436,80.1565 0.33334151,80.1622 0.33332637,80.1678 0.090902835,80.1735 2.9730381e-007,80.1792 -6.3991644e-007,80.1849 2.2625366e-006,80.1906 0.030303467,80.1963 -4.010702e-006,80.2020 6.7604451e-006,80.2076 0.090962738,80.2133 0.30308089,80.2190 0.30296946,80.2247 0.03024921,80.2304 4.2206138e-006,80.2361 1.1393987e-005,80.2418 0.091016322,80.2474 0.3334842,80.2531 0.51509857,80.2588 0.30288005,80.2645 0.1211606,80.2702 0.18181147,80.2759 0.30303121,80.2816 0.090900764,80.2873 7.0220136e-007,80.2930 -1.8531443e-007,80.2987 3.8997548e-008,80.3043 2.934328e-008,80.3100 -1.5638796e-007,80.3157 5.9625887e-007,80.3214 -2.2288314e-006,80.3271 8.319751e-006,80.3328 0.030303024,80.3385 -8.3114692e-006,80.3442 2.2272486e-006,80.3499 -5.9684237e-007,80.3556 1.5993791e-007,80.3613 -4.2860169e-008,80.3669 1.1489611e-008,80.3726 -3.0947569e-009,80.3783 8.8847568e-010,80.3840 -4.5891221e-010,80.3897 9.4717856e-010,80.3954 -3.3300562e-009,80.4011 1.2374059e-008,80.4068 -4.616998e-008,80.4125 1.7232e-007,80.4182 -6.4316293e-007,80.4239 2.4005294e-006,80.4296 -8.9596906e-006,80.4353 3.3441007e-005,80.4410 0.090946704,80.4467 0.090887435,80.4523 0.060641505,80.4580 0.15171489,80.4637 0.45470193,80.4694 0.48477632,80.4751 0.33330396,80.4808 0.30294788,80.4865 0.15137736,80.4922 0.24247883,80.4979 0.72732455,80.5036 0.78779888,80.5093 0.48472542,80.5150 0.030308705,80.5207 0.090964012,80.5264 0.090861529,80.5321 -4.2743504e-005,80.5378 0.090998881,80.5435 0.57604289,80.5492 1.0304585,80.5549 0.78762221,80.5606 0.1815774,80.5663 0.030285273,80.5720 0.030305663,80.5777 0.030298924,80.5834 -7.1841617e-007,80.5891 3.8054736e-006,80.5948 0.54549539,80.6005 1.5151839,80.6062 1.5151256,80.6119 0.090969168,80.6176 0.18179518,80.6233 0.030209014,80.6290 8.3802825e-006,80.6347 -2.2456306e-006,80.6404 6.0155315e-007,80.6461 -1.6039776e-007,80.6518 3.9988137e-008,80.6575 4.5940995e-010,80.6632 -4.1833008e-008,80.6689 1.6688736e-007,80.6746 -6.2576822e-007,80.6803 2.3363768e-006,80.6860 0.18182665,80.6917 0.3030259,80.6974 0.090906747,80.7031 -1.8023391e-005,80.7088 6.8721965e-005,80.7145 0.18191271,80.7203 0.3635672,80.7260 0.33326942,80.7317 0.4848789,80.7374 0.42430612,80.7431 0.87874031,80.7488 0.33328661,80.7545 0.091103069,80.7602 0.30318481,80.7659 0.30287436,80.7716 0.090721056,80.7773 -2.8265129e-005,80.7830 2.1323394e-005,80.7887 0.18185392,80.7944 0.30303362,80.8001 0.27286687,80.8058 0.45484942,80.8116 0.69695407,80.8173 0.39357105,80.8230 -0.00013273816,80.8287 0.18201946,80.8344 0.90931159,80.8401 1.2423004,80.8458 0.51489782,80.8515 -2.9917486e-005,80.8572 8.0177524e-006,80.8629 -2.1510782e-006,80.8686 5.8590069e-007,80.8744 -1.9235078e-007,80.8801 1.8346714e-007,80.8858 -5.4154862e-007,80.8915 1.9828863e-006,80.8972 -7.3906012e-006,80.9029 2.7581784e-005,80.9086 0.090888642,80.9143 0.091045745,80.9200 0.30321288,80.9258 0.33325103,80.9315 0.18164125,80.9372 -7.7745797e-005,80.9429 2.0833531e-005,80.9486 -5.5819523e-006,80.9543 1.4925733e-006,80.9600 -3.878823e-007,80.9657 5.8829499e-008,80.9715 1.52612e-007,80.9772 -6.6934183e-007,80.9829 2.5249647e-006,80.9886 -9.43129e-006,80.9943 3.5203087e-005,81.0000 0.090908989,81.0057 -3.4921617e-005,81.0115 8.6176224e-006,81.0172 4.5424883e-007,81.0229 -1.0436297e-005,81.0286 0.03035007,81.0343 0.63641608,81.0400 0.63633126,81.0458 0.27268195,81.0515 -1.6338407e-005,81.0572 3.158854e-006,81.0629 0.030312484,81.0686 0.33334786,81.0743 0.48485738,81.0801 0.30297449,81.0858 0.00013206807,81.0915 0.39406174,81.0972 0.33319446,81.1029 0.090823881,81.1086 -3.3485962e-006,81.1144 0.090931036,81.1201 0.090873912,81.1258 6.9505892e-005,81.1315 0.30324861,81.1372 0.57574612,81.1430 0.33320776,81.1487 0.24239038,81.1544 0.12113403,81.1601 -3.769367e-005,81.1658 1.0571365e-005,81.1716 -4.5888751e-006,81.1773 0.030310815,81.1830 0.1818241,81.1887 0.12120741,81.1944 0.12120724,81.2002 0.030303746,81.2059 0.18183041,81.2116 0.45454624,81.2173 0.33332503,81.2231 0.18181443,81.2288 -8.7089447e-006,81.2345 2.1307496e-005,81.2402 0.090926237,81.2459 0.18192102,81.2517 0.39403364,81.2574 0.33327594,81.2631 0.27260423,81.2688 0.090869687,81.2746 0.27285177,81.2803 0.66682935,81.2860 0.81810516,81.2917 0.27252927,81.2975 -3.1526153e-005,81.3032 1.8339009e-005,81.3089 0.091041021,81.3146 0.30307874,81.3204 0.18167087,81.3261 -5.3617583e-005,81.3318 9.513119e-006,81.3375 1.5571208e-005,81.3433 0.090936452,81.3490 0.090883158,81.3547 -2.2833334e-005,81.3605 1.8158858e-005,81.3662 0.09092541,81.3719 0.090891749,81.3776 -1.3062857e-005,81.3834 3.5018411e-006,81.3891 -9.4343892e-007,81.3948 2.7163054e-007,81.4005 -1.4301273e-007,81.4063 3.0042293e-007,81.4120 -1.0587597e-006,81.4177 3.9349361e-006,81.4235 -1.4682185e-005,81.4292 5.4798329e-005,81.4349 0.18196665,81.4407 0.30297643,81.4464 0.090796702,81.4521 0.090927944,81.4578 0.090882428,81.4636 -2.2344115e-005,81.4693 5.9876138e-006,81.4750 -1.6045141e-006,81.4808 4.2995407e-007,81.4865 -1.1517093e-007,81.4922 3.0694594e-008,81.4980 -7.5979516e-009,81.5037 -3.055062e-010,81.5094 8.8214245e-009,81.5152 -3.4983234e-008,81.5209 1.3112228e-007,81.5266 -4.8954587e-007,81.5324 1.8272107e-006,81.5381 -6.8198538e-006,81.5438 2.5454356e-005,81.5496 0.091066346,81.5553 0.33361977,81.5610 0.54545099,81.5668 0.30267453,81.5725 -0.00012506345,81.5782 0.030338367,81.5840 0.03032347,81.5897 0.060646534,81.5954 0.090892866,81.6012 0.5454849,81.6069 0.72725773,81.6127 0.30296555,81.6184 0.030292543,81.6241 4.275839e-007,81.6299 -1.489946e-007,81.6356 1.6837178e-007,81.6413 -5.2452549e-007,81.6471 1.9298848e-006,81.6528 -7.1956019e-006,81.6585 2.6854716e-005,81.6643 0.090919137,81.6700 0.030272678,81.6758 1.1581035e-006,81.6815 -1.1007437e-005,81.6872 0.030409155,81.6930 0.30329198,81.6987 0.54546654,81.7045 0.42412156,81.7102 0.3938151,81.7159 0.090789072,81.7217 0.33338073,81.7274 0.72728497,81.7332 0.48480219,81.7389 0.090888955,81.7446 1.2927741e-006,81.7504 -3.5235877e-007,81.7561 1.1655789e-007,81.7619 -1.1385188e-007,81.7676 3.3886917e-007,81.7733 -1.241724e-006,81.7791 4.628404e-006,81.7848 -1.72733e-005,81.7906 6.4470223e-005,81.7963 0.15174635,81.8021 0.36377949,81.8078 0.36349297,81.8135 0.15128404,81.8193 -6.42581e-005,81.8250 1.7239045e-005,81.8308 -4.6928535e-006,81.8365 1.5309903e-006,81.8423 -1.430822e-006,81.8480 4.1925314e-006,81.8538 -1.5340527e-005,81.8595 5.7174329e-005,81.8652 0.090977959,81.8710 0.090858094,81.8767 0.030248368,81.8825 -1.2211155e-005,81.8882 1.1227943e-005,81.8940 -3.2702417e-005,81.8997 0.00011959143,81.9055 0.36391455,81.9112 0.63643789,81.9170 0.4240143,81.9227 0.090702139,81.9285 -1.4816204e-005,81.9342 3.9712977e-006,81.9399 -1.0677821e-006,81.9457 2.995082e-007,81.9514 -1.3016859e-007,81.9572 2.2115933e-007,81.9629 -7.5452368e-007,81.9687 2.7971616e-006,81.9744 -1.0434973e-005,81.9802 0.18195058,81.9859 0.51530164,81.9917 0.48467571,81.9974 -0.00012842812,82.0032 3.2672928e-005,82.0089 -2.2525242e-006,82.0147 -2.3667775e-005,82.0204 9.693249e-005,82.0262 0.15162355,82.0319 0.15145612,82.0377 0.090846814,82.0434 0.060636926,82.0492 0.15156707,82.0549 0.27275744,82.0607 0.36356023,82.0664 0.090802401,82.0722 1.1298999e-005,82.0779 -2.1556085e-005,82.0837 7.4930977e-005,82.0895 0.30322292,82.0952 0.54546565,82.1010 0.33313826,82.1067 -8.7454355e-005,82.1125 3.2296837e-005,82.1182 0.75761682,82.1240 1.5151561,82.1297 0.84843636,82.1355 -1.1855492e-005,82.1412 1.6280272e-006,82.1470 5.3448898e-006,82.1528 -2.300971e-005,82.1585 0.091186091,82.1643 0.54567409,82.1700 0.54542643,82.1758 0.51498091,82.1815 0.1816047,82.1873 0.090883866,82.1930 0.090993017,82.1988 0.33345208,82.2046 0.30287313,82.2103 -0.00010950841,82.2161 2.9345265e-005,82.2218 0.030295165,82.2276 2.107364e-006,82.2333 -5.6506468e-007,82.2391 1.5272309e-007,82.2449 -4.578224e-008,82.2506 3.039515e-008,82.2564 -7.5801005e-008,82.2621 2.7282999e-007,82.2679 -1.0156014e-006,82.2737 0.030306816,82.2794 0.18182139,82.2852 0.1818189,82.2909 0.090900466,82.2967 0.30309486,82.3025 0.66672391,82.3082 0.51510125,82.3140 0.12115623,82.3197 -1.7668031e-005,82.3255 4.7351982e-006,82.3313 -1.271322e-006,82.3370 3.4970682e-007,82.3428 -1.2740524e-007,82.3485 1.5989754e-007,82.3543 -5.1221849e-007,82.3601 1.8891278e-006,82.3658 -7.04486e-006,82.3716 0.030382356,82.3774 0.33364314,82.3831 0.72730291,82.3889 0.4240939,82.3946 0.30313888,82.4004 0.36358404,82.4062 0.21193823,82.4119 0.090839885,82.4177 0.33332953,82.4235 0.48483351,82.4292 0.33331332,82.4350 0.18202539,82.4408 0.39394468,82.4465 0.27250287,82.4523 0.090889618,82.4581 2.0782491e-006,82.4638 -6.2297522e-006,82.4696 2.2842598e-005,82.4754 0.090998955,82.4811 0.93962765,82.4869 2.030437,82.4927 1.6057649,82.4984 0.09070164,82.5042 3.4759887e-005,82.5100 -9.3094714e-006,82.5157 2.4751773e-006,82.5215 -5.9047693e-007,82.5273 -1.1349635e-007,82.5330 1.0446054e-006,82.5388 0.030304758,82.5446 0.030300859,82.5503 1.1623158e-006,82.5561 -8.273214e-006,82.5619 0.091179833,82.5676 0.48510528,82.5734 0.48464182,82.5792 0.18154372,82.5850 -2.5932099e-005,82.5907 0.090975605,82.5965 0.090843856,82.6023 1.9281764e-005,82.6080 0.39404082,82.6138 0.60599715,82.6196 0.33325034,82.6254 0.090952702,82.6311 0.090955928,82.6369 0.090859085,82.6427 -3.7669026e-005,82.6484 1.0094347e-005,82.6542 -2.7052993e-006,82.6600 7.2603473e-007,82.6658 -1.9862054e-007,82.6715 6.8389944e-008,82.6773 -7.4928472e-008,82.6831 2.3133816e-007,82.6889 -8.5049197e-007,82.6946 3.1708869e-006,82.7004 -1.1834016e-005,82.7062 4.4168817e-005,82.7120 0.090983264,82.7177 0.18187541,82.7235 0.33339158,82.7293 0.33324513,82.7351 0.090762697,82.7408 7.3831856e-005,82.7466 0.30340177,82.7524 0.84905636,82.7582 1.2423068,82.7639 0.63576609,82.7697 0.21189342,82.7755 0.030239016,82.7813 1.1077083e-007,82.7870 -7.7842e-009,82.7928 -7.965189e-008,82.7986 3.2642063e-007,82.8044 -1.2261304e-006,82.8102 4.5784727e-006,82.8159 -1.7089144e-005,82.8217 6.3783315e-005,82.8275 0.30320045,82.8333 0.42422184,82.8390 0.21195583,82.8448 -4.1697873e-005,82.8506 0.090925023,82.8564 0.090901911,82.8622 -2.0505481e-006,82.8679 5.4887795e-007,82.8737 -1.4479751e-007,82.8795 3.0266843e-008,82.8853 2.3744859e-008,82.8911 -1.2525985e-007,82.8969 4.7733414e-007,82.9026 -1.7842214e-006,82.9084 6.6600915e-006,82.9142 -2.4858133e-005,82.9200 0.030483926,82.9258 0.30322737,82.9315 0.30286741,82.9373 0.090731874,82.9431 -2.3052413e-005,82.9489 5.5624914e-006,82.9547 8.0452594e-007,82.9605 -8.7817998e-006,82.9662 0.18220878,82.9720 1.030754,82.9778 1.15118,82.9836 0.36317998,82.9894 -5.5664044e-005,82.9952 2.0115738e-005,83.0009 -2.4796207e-005,83.0067 7.9074285e-005,83.0125 0.30312574,83.0183 0.30295619,83.0241 0.090834491,83.0299 0.030294677,83.0357 0.090920851,83.0414 0.30303413,83.0472 0.18180336,83.0530 0.090931639,83.0588 0.45459497,83.0646 0.45470974,83.0704 0.36378506,83.0762 0.30278611,83.0820 -0.00017967311,83.0877 4.8147456e-005,83.0935 -1.2902196e-005,83.0993 3.4574352e-006,83.1051 -9.2650072e-007,83.1109 2.4828861e-007,83.1167 -6.6578743e-008,83.1225 1.8006336e-008,83.1283 -5.4412803e-009,83.1341 3.7575418e-009,83.1398 -9.5892503e-009,83.1456 3.4602142e-008,83.1514 -1.288297e-007,83.1572 4.807556e-007,83.1630 -1.7943374e-006,83.1688 6.6971361e-006,83.1746 0.09091685,83.1804 0.090904079,83.1862 0.33334517,83.1920 0.75758404,83.1977 0.5454334,83.2035 0.030301927,83.2093 0.30304801,83.2151 0.48485708,83.2209 0.30297798,83.2267 0.091040075,83.2325 0.30343738,83.2383 0.57576239,83.2441 0.33302805,83.2499 0.12104161,83.2557 -6.1280283e-005,83.2615 2.3904662e-005,83.2673 0.18187802,83.2731 0.48487213,83.2789 0.33326963,83.2846 0.030262074,83.2904 4.2691187e-005,83.2962 0.091034427,83.3020 0.18181834,83.3078 0.090782553,83.3136 -3.8280858e-005,83.3194 1.0259626e-005,83.3252 -2.7545502e-006,83.3310 7.5774898e-007,83.3368 -2.7623045e-007,83.3426 3.4713713e-007,83.3484 -1.1123907e-006,83.3542 4.1027533e-006,83.3600 -1.5299856e-005,83.3658 5.7101406e-005,83.3716 0.09099061,83.3774 0.12122117,83.3832 0.18188147,83.3890 0.48485294,83.3948 0.5150165,83.4006 0.33326417,83.4064 0.090914115,83.4122 -5.235845e-006,83.4180 1.0395077e-006,83.4238 1.0783624e-006,83.4296 -5.3535132e-006,83.4354 2.0337367e-005,83.4412 0.30312461,83.4470 0.7576434,83.4528 0.72718799,83.4586 0.36363634,83.4644 0.36383235,83.4702 0.48476955,83.4760 0.090706512,83.4818 -9.9456047e-006,83.4876 2.6651528e-006,83.4934 -7.142026e-007,83.4992 1.9144346e-007,83.5050 -5.1513556e-008,83.5108 1.4595419e-008,83.5166 -6.8642336e-009,83.5224 1.2861378e-008,83.5282 -4.4584507e-008,83.5340 1.6549011e-007,83.5398 -6.1742605e-007,83.5456 0.030308565,83.5514 0.091167793,83.5572 0.75797981,83.5630 0.99995434,83.5688 0.78748739,83.5746 0.090690367,83.5804 -1.1400533e-005,83.5862 0.090920821,83.5921 0.090900645,83.5979 -5.0424878e-006,83.6037 1.5230075e-006,83.6095 -1.049196e-006,83.6153 0.30308151,83.6211 0.42436343,83.6269 0.36362508,83.6327 0.090778232,83.6385 -3.7785449e-005,83.6443 1.2086865e-005,83.6501 -1.0559657e-005,83.6559 3.015336e-005,83.6617 0.12128561,83.6675 0.33337402,83.6733 0.33327854,83.6792 0.090817399,83.6850 0.03037443,83.6908 0.39408338,83.6966 0.51513761,83.7024 0.30289769,83.7082 0.030236486,83.7140 1.0532424e-005,83.7198 -1.2770342e-005,83.7256 4.0551571e-005,83.7314 0.18190846,83.7373 0.33337909,83.7431 0.30292752,83.7489 -8.2348139e-005,83.7547 2.2046015e-005,83.7605 -5.8292767e-006,83.7663 1.2692892e-006,83.7721 7.5269134e-007,83.7779 -4.2805359e-006,83.7837 1.6370834e-005,83.7896 0.030325387,83.7954 0.030280637,83.8012 -1.6351465e-005,83.8070 4.3817918e-006,83.8128 -1.174385e-006,83.8186 3.1539579e-007,83.8244 -8.7103992e-008,83.8302 3.299564e-008,83.8361 -4.4874913e-008,83.8419 1.4651383e-007,83.8477 -5.4122353e-007,83.8535 2.0185425e-006,83.8593 0.090911269,83.8651 0.090908058,83.8709 0.03029847,83.8768 9.5470668e-006,83.8826 -3.6870097e-005,83.8884 0.00013794469,83.8942 0.30332109,83.9000 0.48484823,83.9058 0.30273959,83.9117 -0.00013835283,83.9175 3.9747705e-005,83.9233 -2.0627776e-005,83.9291 4.2763735e-005,83.9349 0.18203664,83.9407 0.63646883,83.9466 0.78790849,83.9524 0.75754642,83.9582 0.36344412,83.9640 0.21209164,83.9698 0.30303144,83.9757 0.18171635,83.9815 -4.280117e-005,83.9873 1.1347307e-005,83.9931 -2.5845695e-006,83.9989 -1.0100985e-006,84.0047 6.6257621e-006,84.0106 -2.5495074e-005,84.0164 9.5362419e-005,84.0222 0.15165214,84.0280 0.18176532,84.0338 0.090786099,84.0397 -4.6135472e-005,84.0455 1.236279e-005,84.0513 -3.3119775e-006,84.0571 8.8412622e-007,84.0630 -2.2426015e-007,84.0688 1.2838899e-008,84.0746 1.7293893e-007,84.0804 -7.0465677e-007,84.0862 2.6459024e-006,84.0921 -9.8797473e-006,84.0979 0.030366082,84.1037 0.3032645,84.1095 0.72742963,84.1154 0.72711706,84.1212 0.3027893,84.1270 -6.29926e-005,84.1328 1.6880296e-005,84.1387 -4.5235197e-006,84.1445 1.2124274e-006,84.1503 -3.2582636e-007,84.1561 9.07811e-008,84.1620 -3.7273036e-008,84.1678 5.8308242e-008,84.1736 -1.9597368e-007,84.1794 7.2564438e-007,84.1853 -2.7068206e-006,84.1911 1.0102455e-005,84.1969 0.090988845,84.2027 0.33345303,84.2086 0.48484591,84.2144 0.30288336,84.2202 -8.2977946e-005,84.2260 6.7649606e-005,84.2319 0.090903603,84.2377 -4.59154e-005,84.2435 7.2543189e-006,84.2494 1.6903696e-005,84.2552 0.1822359,84.2610 0.72761983,84.2668 0.72700697,84.2727 0.33292493,84.2785 -0.00013437898,84.2843 3.6009602e-005,84.2902 -9.6486292e-006,84.2960 2.5820207e-006,84.3018 -6.7867984e-007,84.3076 1.3248651e-007,84.3135 1.4880528e-007,84.3193 -7.2778209e-007,84.3251 2.7625492e-006,84.3310 -1.0323217e-005,84.3368 0.030430436,84.3426 0.18186687,84.3485 0.090768777,84.3543 -3.5034333e-005,84.3601 9.3882327e-006,84.3660 -2.5157867e-006,84.3718 6.741621e-007,84.3776 -1.8065982e-007,84.3835 4.8423164e-008,84.3893 -1.3018331e-008,84.3951 3.6462922e-009,84.4010 -1.5658479e-009,84.4068 2.6170106e-009,84.4126 -8.9028305e-009,84.4185 3.299693e-008,84.4243 -1.2309479e-007,84.4301 4.5941897e-007,84.4360 -1.7147189e-006,84.4418 6.3999705e-006,84.4476 0.090935476,84.4535 0.18181816,84.4593 0.09088286,84.4651 -6.9119342e-006,84.4710 3.6254939e-006,84.4768 -7.5901007e-006,84.4826 2.673694e-005,84.4885 0.091002703,84.4943 0.18181719,84.5002 0.09081918,84.5060 0.18180405,84.5118 0.33334038,84.5177 0.18180412,84.5235 -4.1006488e-006,84.5293 5.1201528e-006,84.5352 -1.6381025e-005,84.5410 6.0408791e-005,84.5469 0.090920389,84.5527 0.030275879,84.5585 0.091066808,84.5644 0.36383426,84.5702 0.45445609,84.5761 0.15126283,84.5819 -5.8009402e-005,84.5877 1.5502965e-005,84.5936 -3.9977981e-006,84.5994 4.8693175e-007,84.6053 2.0505934e-006,84.6111 -8.6900982e-006,84.6169 3.2712469e-005,84.6228 0.090953507,84.6286 0.090865061,84.6345 -3.4885601e-005,84.6403 0.030320203,84.6461 0.54547745,84.6520 0.84847182,84.6578 0.090887338,84.6637 4.2588372e-006,84.6695 -1.14179e-006,84.6754 3.0798091e-007,84.6812 -9.0043287e-008,84.6870 5.2170055e-008,84.6929 -1.1863941e-007,84.6987 4.2241962e-007,84.7046 -1.5711641e-006,84.7104 5.8627065e-006,84.7163 0.18182164,84.7221 0.21216421,84.7279 0.2122445,84.7338 0.24241741,84.7396 0.090775371,84.7455 0.090876371,84.7513 0.18182887,84.7572 0.090899035,84.7630 -3.1135132e-006,84.7689 4.8872844e-006,84.7747 0.030351028,84.7806 0.090905413,84.7864 0.091004476,84.7923 0.33351457,84.7981 0.3937957,84.8039 0.090732813,84.8098 -2.0917618e-005,84.8156 7.7455443e-005,84.8215 0.090907469,84.8273 -7.1560979e-005,84.8332 0.090989113,84.8390 0.33339074,84.8449 0.30292109,84.8507 7.3241768e-005,84.8566 0.30320489,84.8624 0.33325788,84.8683 0.18167803,84.8741 -6.0604929e-005,84.8800 0.030324301,84.8858 -2.4457702e-005,84.8917 0.091169998,84.8975 0.54568797,84.9034 0.54531759,84.9092 0.30278015,84.9151 -0.00011463981,84.9209 2.1257338e-005,84.9268 2.9622934e-005,84.9326 0.090962805,84.9385 0.090857804,84.9443 0.090872943,84.9502 0.090917617,84.9560 -3.8618505e-006,84.9619 1.0348676e-006,84.9678 -2.7731136e-007,84.9736 7.4295265e-008,84.9795 -1.9847505e-008,84.9853 5.0887974e-009,84.9912 -5.0601856e-010,84.9970 -3.0654257e-009,85.0029 1.2768865e-008,85.0087 -4.801392e-008,85.0146 1.7930115e-007,85.0204 -6.6924423e-007,85.0263 2.4978754e-006,85.0322 -9.323001e-006,85.0380 0.12135753,85.0439 0.45457706,85.0497 0.18166439,85.0556 -2.0231866e-005,85.0614 5.6622994e-006,85.0673 -2.415796e-006,85.0731 4.0007408e-006,85.0790 -1.3588131e-005,85.0849 5.035584e-005,85.0907 0.18195227,85.0966 0.27270448,85.1024 0.090781227,85.1083 -2.9650908e-005,85.1141 9.5317191e-006,85.1200 0.090933762,85.1259 0.30305374,85.1317 0.30301031,85.1376 0.33331826,85.1434 0.30303004,85.1493 0.06059438,85.1552 -4.0043651e-006,85.1610 -4.5101988e-006,85.1669 2.2047423e-005,85.1727 0.060639065,85.1786 0.090872996,85.1845 0.030335307,85.1903 0.09098094,85.1962 0.090834267,85.2020 -5.553092e-005,85.2079 1.4544945e-005,85.2138 -2.6443079e-006,85.2196 -3.9693045e-006,85.2255 1.8523353e-005,85.2313 0.030281436,85.2372 0.12157111,85.2431 0.72792262,85.2489 1.1211946,85.2548 0.78733832,85.2607 0.27234358,85.2665 -7.6333868e-005,85.2724 1.9813568e-005,85.2782 -2.9140974e-006,85.2841 -8.159579e-006,85.2900 0.091040611,85.2958 0.60608006,85.3017 0.27271956,85.3076 0.42433918,85.3134 0.30287647,85.3193 -0.00010382852,85.3252 0.090988569,85.3310 0.39396974,85.3369 0.27267781,85.3428 0.090865038,85.3486 4.0828934e-005,85.3545 0.18194617,85.3604 0.3029573,85.3662 0.090927191,85.3721 0.24271534,85.3780 0.42427531,85.3838 0.30280027,85.3897 0.090733677,85.3956 -3.1055919e-005,85.4014 0.030320901,85.4073 0.33334988,85.4132 0.48484302,85.4190 0.18179938,85.4249 -3.7405266e-006,85.4308 1.0156018e-006,85.4366 -3.2158681e-007,85.4425 2.7068114e-007,85.4484 -7.6117556e-007,85.4543 2.7742362e-006,85.4601 -1.0336586e-005,85.4660 0.091043733,85.4719 0.63658017,85.4777 0.87874705,85.4836 0.57555968,85.4895 0.27264217,85.4953 0.33334839,85.5012 0.48486292,85.5071 0.5454452,85.5130 0.30299821,85.5188 -3.2628425e-006,85.5247 0.18190221,85.5306 0.48485202,85.5364 0.33333856,85.5423 0.45458761,85.5482 0.36355245,85.5541 0.30318519,85.5599 0.48499563,85.5658 0.30283478,85.5717 0.18173547,85.5776 0.57581133,85.5834 0.57569408,85.5893 0.12114299,85.5952 -4.6185285e-008,85.6011 -1.5084844e-006,85.6069 6.0806519e-006,85.6128 0.48487675,85.6187 1.1515346,85.6246 1.1211935,85.6304 0.48481572,85.6363 1.0852469e-005,85.6422 0.091025658,85.6481 0.33352581,85.6539 0.48478055,85.6598 0.18158907,85.6657 -1.2418802e-005,85.6716 0.12123498,85.6775 0.18183465,85.6833 0.3939451,85.6892 0.18177891,85.6951 0.090905353,85.7010 0.090912625,85.7068 0.12120401,85.7127 0.030292999,85.7186 1.1184729e-006,85.7245 -3.4685957e-007,85.7304 2.6889288e-007,85.7362 -7.2874479e-007,85.7421 2.646311e-006,85.7480 0.030372588,85.7539 0.18187165,85.7598 0.4850376,85.7656 1.1213824,85.7715 1.0604336,85.7774 0.48460573,85.7833 0.090898447,85.7892 0.18192434,85.7950 0.30316111,85.8009 0.394032,85.8068 0.30279788,85.8127 0.030134723,85.8186 0.03033651,85.8245 0.030285617,85.8303 0.090925321,85.8362 0.54546577,85.8421 0.4242478,85.8480 0.48486108,85.8539 0.30299899,85.8597 0.030283019,85.8656 2.3718269e-006,85.8715 1.3717772e-006,85.8774 0.090918973,85.8833 0.27276993,85.8892 0.33334246,85.8951 0.18176821,85.9009 -1.6639129e-005,85.9068 3.6948784e-006,85.9127 1.8612008e-006,85.9186 -1.1140954e-005,85.9245 4.2706226e-005,85.9304 0.091038577,85.9363 0.15143751,85.9421 -0.00010851736,85.9480 2.9079632e-005,85.9539 -7.7925315e-006,85.9598 2.0881812e-006,85.9657 -5.5957435e-007,85.9716 1.4995034e-007,85.9775 -4.018251e-008,85.9834 1.0767797e-008,85.9892 -2.8854865e-009,85.9951 7.7329326e-010,86.0010 -2.0745732e-010,86.0069 5.6474644e-011,86.0128 -1.8425077e-011,86.0187 1.7222317e-011,86.0246 -5.0466967e-011,86.0305 1.8465984e-010,86.0364 -6.8822675e-010,86.0422 2.5684515e-009,86.0481 -9.5863468e-009,86.0540 3.5779731e-008,86.0599 -1.3354337e-007,86.0658 4.9843328e-007,86.0717 0.09095221,86.0776 0.30303028,86.0835 0.090866089,86.0894 -8.4570814e-007,86.0953 1.4227903e-006,86.1012 -4.845795e-006,86.1070 0.030324267,86.1129 0.66705686,86.1188 1.7581048,86.1247 2.2120035,86.1306 1.1509272,86.1365 0.060348418,86.1424 3.4269528e-005,86.1483 -1.3042163e-005,86.1542 0.091105856,86.1601 0.48507476,86.1660 0.54529232,86.1719 0.18160313,86.1778 0.18181758,86.1837 0.30305815,86.1896 0.18187676,86.1954 0.33339617,86.2013 0.39383399,86.2072 0.30293998,86.2131 0.090921208,86.2190 -7.3717974e-006,86.2249 0.090990841,86.2308 0.39402056,86.2367 0.39394921,86.2426 0.30292532,86.2485 0.030254977,86.2544 0.090969041,86.2603 0.090858296,86.2662 -3.5748177e-005,86.2721 1.5039768e-005,86.2780 -2.440993e-005,86.2839 8.2605809e-005,86.2898 0.18191399,86.2957 0.27271345,86.3016 0.42431664,86.3075 0.48482925,86.3134 0.18165432,86.3193 -4.1440406e-005,86.3252 0.091002136,86.3311 0.30309406,86.3370 0.30296335,86.3429 0.090832092,86.3488 0.18185969,86.3547 0.48489732,86.3606 0.42424065,86.3665 0.33330894,86.3724 0.18176314,86.3783 -2.4107425e-005,86.3842 9.5848463e-006,86.3901 0.090962991,86.3960 0.33337697,86.4019 0.30298179,86.4078 0.090858929,86.4137 1.1957162e-006,86.4196 -2.2737408e-005,86.4255 8.9761517e-005,86.4314 0.48496658,86.4373 0.60605842,86.4432 0.48477617,86.4491 0.1816913,86.4550 8.8383022e-005,86.4609 0.18193315,86.4668 0.1817527,86.4727 0.090811677,86.4787 -2.8069599e-005,86.4846 0.09094812,86.4905 0.12130012,86.4964 0.18176387,86.5023 -8.7070708e-005,86.5082 -1.9900556e-006,86.5141 9.5046729e-005,86.5200 0.21242338,86.5259 0.42429802,86.5318 0.30279449,86.5377 0.090726972,86.5436 -4.8864936e-006,86.5495 0.060718276,86.5554 0.18197419,86.5613 0.39420184,86.5672 0.60601705,86.5732 0.33296815,86.5791 0.12111355,86.5850 0.1818202,86.5909 0.030260697,86.5968 2.3792054e-006,86.6027 0.030324347,86.6086 0.18182653,86.6145 0.090884328,86.6204 -5.3833428e-006,86.6263 1.1745785e-006,86.6322 6.8554561e-007,86.6382 -3.9171955e-006,86.6441 1.4984462e-005,86.6500 0.18183489,86.6559 0.1818091,86.6618 0.090889446,86.6677 1.494873e-005,86.6736 0.090937868,86.6795 0.09088131,86.6854 -2.0061787e-005,86.6914 5.7225348e-006,86.6973 -2.8268844e-006,86.7032 5.58499e-006,86.7091 -1.95145e-005,86.7150 7.2478811e-005,86.7209 0.090909027,86.7268 -7.2744951e-005,86.7327 0.090940177,86.7387 0.30302933,86.7446 0.18180671,86.7505 -3.754511e-006,86.7564 8.3934628e-007,86.7623 3.9748113e-007,86.7682 -2.4295498e-006,86.7741 9.3214794e-006,86.7801 -3.4859113e-005,86.7860 0.09120252,86.7919 0.60641897,86.7978 0.63621098,86.8037 0.33311433,86.8096 0.18166421,86.8156 0.030201986,86.8215 2.9617706e-006,86.8274 -7.8589261e-007,86.8333 1.8156273e-007,86.8392 5.9713628e-008,86.8451 -4.2046855e-007,86.8511 1.6222938e-006,86.8570 -6.0691882e-006,86.8629 2.2656313e-005,86.8688 0.091064334,86.8747 0.33358911,86.8807 0.48475426,86.8866 0.18152347,86.8925 -5.0701641e-005,86.8984 1.3561183e-005,86.9043 -3.5390685e-006,86.9102 5.9398781e-007,86.9162 1.1635174e-006,86.9221 0.18184592,86.9280 0.72730738,86.9339 0.84848154,86.9398 0.42416945,86.9458 9.8877965e-005,86.9517 0.30343252,86.9576 0.72757,86.9635 0.99981946,86.9695 0.69651228,86.9754 0.090733178,86.9813 3.7902671e-005,86.9872 0.090904005,86.9931 0.090907365,86.9991 -3.8046958e-006,87.0050 1.1379707e-006,87.0109 -7.4692633e-007,87.0168 1.8497965e-006,87.0228 0.030328689,87.0287 0.090901509,87.0346 -2.7704149e-005,87.0405 2.1517413e-005,87.0465 0.75760257,87.0524 1.2727534,87.0583 1.0606482,87.0642 0.54542804,87.0701 0.33332705,87.0761 0.090877242,87.0820 -5.5744218e-005,87.0879 1.5152015e-005,87.0939 -4.8595207e-006,87.0998 4.2851429e-006,87.1057 -1.2281685e-005,87.1116 0.18188876,87.1176 0.60620415,87.1235 0.6363638,87.1294 0.42409497,87.1353 0.090843678,87.1413 0.090923481,87.1472 -7.377836e-006,87.1531 -9.7993095e-008,87.1590 7.7710965e-006,87.1650 0.090893336,87.1709 0.2426185,87.1768 0.60632235,87.1828 0.48473749,87.1887 0.36338991,87.1946 0.48476064,87.2005 0.48492259,87.2065 0.60621524,87.2124 1.091091,87.2183 1.7271742,87.2243 0.93916047,87.2302 0.36361292,87.2361 0.090919293,87.2421 0.090912595,87.2480 0.090934247,87.2539 0.09085416,87.2599 -5.0950595e-005,87.2658 1.3662166e-005,87.2717 -3.6940578e-006,87.2777 1.1129991e-006,87.2836 -7.5768952e-007,87.2895 1.9178271e-006,87.2954 -6.9141138e-006,87.3014 0.091120258,87.3073 0.48506871,87.3132 0.48462805,87.3192 0.090697847,87.3251 8.3925488e-006,87.3310 -7.5160765e-006,87.3370 2.1672884e-005,87.3429 0.30306104,87.3489 0.30299544,87.3548 0.090935409,87.3607 0.090924881,87.3667 0.030250957,87.3726 -3.5499302e-006,87.3785 9.557084e-007,87.3845 -2.7262493e-007,87.3904 1.347214e-007,87.3963 -2.6626032e-007,87.4023 9.3038727e-007,87.4082 -3.4555605e-006,87.4141 1.2892875e-005,87.4201 0.090975061,87.4260 0.33349153,87.4320 0.72738153,87.4379 0.93939877,87.4438 0.81800747,87.4498 0.18164216,87.4557 2.9748371e-006,87.4616 -8.04563e-007,87.4676 2.4318305e-007,87.4735 -1.6811546e-007,87.4795 4.2929449e-007,87.4854 0.030304786,87.4913 -7.4611612e-006,87.4973 2.4781897e-005,87.5032 1.1212608,87.5092 1.6060606,87.5151 1.1211632,87.5210 -2.4242026e-005,87.5270 5.4589705e-006,87.5329 0.090917468,87.5389 0.39395213,87.5448 0.36362275,87.5507 -1.0099042e-005,87.5567 2.2782574e-006,87.5626 9.869533e-007,87.5686 0.090918727,87.5745 0.18181242,87.5805 -2.451917e-006,87.5864 0.090918638,87.5923 0.090901114,87.5983 -5.4154739e-006,87.6042 1.8914432e-006,87.6102 -2.1500221e-006,87.6161 6.7090641e-006,87.6221 0.090998635,87.6280 0.30306292,87.6339 0.2727243,87.6399 0.48498866,87.6458 0.72723502,87.6518 0.33315873,87.6577 0.09104,87.6637 0.33354017,87.6696 0.51512086,87.6756 0.63636458,87.6815 0.72717899,87.6874 0.30280942,87.6934 -7.5665615e-005,87.6993 0.03047242,87.7053 0.42445692,87.7112 0.66655672,87.7172 0.39374819,87.7231 0.090964749,87.7291 0.30316231,87.7350 0.36359879,87.7410 0.39414561,87.7469 0.9092263,87.7529 0.90891618,87.7588 0.69680053,87.7648 0.30286336,87.7707 0.030266928,87.7767 4.2382744e-006,87.7826 0.090917416,87.7886 0.18181843,87.7945 0.090899892,87.8005 -1.0991491e-006,87.8064 -2.276812e-006,87.8124 1.0207365e-005,87.8183 0.091007248,87.8243 0.30311432,87.8302 0.30294603,87.8362 0.090811864,87.8421 -1.3461563e-005,87.8481 1.4486298e-005,87.8540 0.030302273,87.8600 -1.1504082e-005,87.8659 3.0819283e-006,87.8719 -8.2272499e-007,87.8778 2.0872839e-007,87.8838 -1.2119934e-008,87.8897 -1.6027994e-007,87.8957 6.5329601e-007,87.9016 -2.4530982e-006,87.9076 0.030318173,87.9135 0.48487601,87.9195 0.63644999,87.9255 0.60607427,87.9314 0.18170483,87.9374 -3.2608197e-005,87.9433 0.030304648,87.9493 0.18187016,87.9552 0.27283281,87.9612 0.24242811,87.9671 0.27260783,87.9731 0.090894066,87.9790 0.18201211,87.9850 0.48498714,87.9910 0.48467982,87.9969 0.090694532,88.0029 0.0001128365,88.0088 0.30338445,88.0148 0.90926653,88.0207 0.96935678,88.0267 0.272441,88.0327 1.3905552e-005,88.0386 -3.5655805e-006,88.0446 3.5563087e-007,88.0505 2.1435408e-006,88.0565 -8.9305804e-006,88.0624 3.3581509e-005,88.0684 0.091025129,88.0744 0.18180807,88.0803 0.30302069,88.0863 0.4849124,88.0922 0.66675627,88.0982 0.60615653,88.1042 0.33314711,88.1101 0.12119769,88.1161 0.33368093,88.1220 0.63653469,88.1280 0.63614541,88.1340 0.30265126,88.1399 -0.00011385602,88.1459 1.0115264e-005,88.1519 7.341092e-005,88.1578 0.18200277,88.1638 0.33342734,88.1697 0.33319029,88.1757 0.090722233,88.1817 -1.4955931e-005,88.1876 5.5029086e-006,88.1936 -7.0550377e-006,88.1996 2.2718697e-005,88.2055 0.18184876,88.2115 0.18178757,88.2174 -2.2431184e-005,88.2234 6.0109587e-006,88.2294 -1.6108969e-006,88.2353 4.3215641e-007,88.2413 -1.1760246e-007,88.2473 3.8220072e-008,88.2532 -3.5270894e-008,88.2592 1.0286897e-007,88.2652 -3.762338e-007,88.2711 1.4021761e-006,88.2771 -5.2328814e-006,88.2831 1.9530888e-005,88.2890 0.090939514,88.2950 0.090871103,88.3010 1.8185516e-005,88.3069 0.18192638,88.3129 0.33334193,88.3189 0.27263597,88.3248 0.090857543,88.3308 7.133945e-008,88.3368 -1.3306666e-007,88.3427 4.6096056e-007,88.3487 0.30307975,88.3547 0.75763255,88.3606 0.84853405,88.3666 0.75754583,88.3726 0.33321765,88.3785 0.18201049,88.3845 0.9396652,88.3905 1.0604849,88.3965 0.48456797,88.4024 -9.122859e-005,88.4084 2.4446512e-005,88.4144 -6.5503032e-006,88.4203 1.7527851e-006,88.4263 -4.6032272e-007,88.4323 8.8365141e-008,88.4383 1.0691005e-007,88.4442 -5.1605645e-007,88.4502 1.9574718e-006,88.4562 -7.314406e-006,88.4621 2.7302325e-005,88.4681 0.091004655,88.4741 0.1818181,88.4801 0.090813547,88.4860 -2.7220578e-005,88.4920 7.2216862e-006,88.4980 -1.6640106e-006,88.5039 -5.6630103e-007,88.5099 3.9296874e-006,88.5159 -1.5153681e-005,88.5219 5.6689598e-005,88.5278 0.18191096,88.5338 0.42418069,88.5398 0.30295494,88.5458 0.03030337,88.5517 -9.6931717e-007,88.5577 2.0990979e-007,88.5637 1.2977095e-007,88.5697 -7.2907289e-007,88.5756 2.7867452e-006,88.5816 -1.0418726e-005,88.5876 3.8891296e-005,88.5936 0.091037191,88.5996 0.18181793,88.6055 0.090781383,88.6115 -4.0054729e-005,88.6175 1.5180071e-005,88.6235 -2.0663931e-005,88.6294 6.748009e-005,88.6354 0.18185467,88.6414 0.090832621,88.6474 -1.6277274e-005,88.6534 4.3615114e-006,88.6593 -1.1674982e-006,88.6653 3.0813982e-007,88.6713 -6.4968056e-008,88.6773 -4.829764e-008,88.6833 2.5818585e-007,88.6892 -9.8452449e-007,88.6952 3.6802016e-006,88.7012 0.090910703,88.7072 0.030298918,88.7132 -5.0826816e-007,88.7191 1.3713517e-007,88.7251 -4.0233044e-008,88.7311 2.3787464e-008,88.7371 -5.4918068e-008,88.7431 1.9589932e-007,88.7490 -7.2873604e-007,88.7550 2.7192577e-006,88.7610 -1.0149089e-005,88.7670 3.788008e-005,88.7730 0.090921842,88.7790 0.030263525,88.7849 -8.7449216e-006,88.7909 0.091197334,88.7969 0.48514706,88.8029 0.54532695,88.8089 0.30269483,88.8149 -0.00014985104,88.8208 4.0155846e-005,88.8268 -1.0760633e-005,88.8328 2.8835484e-006,88.8388 -7.7271903e-007,88.8448 2.071024e-007,88.8508 -5.5630188e-008,88.8567 1.5402183e-008,88.8627 -5.9743597e-009,88.8687 8.494677e-009,88.8747 -2.8006211e-008,88.8807 1.0353815e-007,88.8867 -3.8617665e-007,88.8927 1.4412809e-006,88.8987 -5.3793692e-006,88.9046 2.007777e-005,88.9106 0.090949222,88.9166 0.2727353,88.9226 0.33328989,88.9286 0.33345452,88.9346 0.42458683,88.9406 0.57565212,88.9466 0.36329973,88.9525 0.33330286,88.9585 0.33333072,88.9645 -1.3953078e-005,88.9705 3.7381424e-006,88.9765 -9.9840133e-007,88.9825 2.5516974e-007,88.9885 -2.2195346e-008,88.9945 -1.6642376e-007,89.0005 6.8795043e-007,89.0065 -2.5855811e-006,89.0124 9.6551285e-006,89.0184 0.30304641,89.0244 0.48486057,89.0304 0.57583076,89.0364 0.51517558,89.0424 0.27262682,89.0484 -3.7482532e-005,89.0544 0.030349754,89.0604 0.090930507,89.0664 1.1515242,89.0724 1.5151328,89.0784 1.0909357,89.0843 0.45469314,89.0903 0.81822264,89.0963 0.54531991,89.1023 0.12108705,89.1083 1.4823931e-005,89.1143 0.091031089,89.1203 0.18182147,89.1263 0.090773471,89.1323 3.3052529e-005,89.1383 0.18192135,89.1443 0.18171947,89.1503 0.091132618,89.1563 0.45482925,89.1623 0.45433187,89.1683 0.18152533,89.1743 -4.0164519e-005,89.1803 0.030290537,89.1863 8.9952977e-005,89.1923 0.30312186,89.1983 0.18167593,89.2043 -5.7465109e-005,89.2102 5.7955927e-005,89.2162 0.30314279,89.2222 0.60621703,89.2282 0.72738171,89.2342 0.51499093,89.2402 0.18159765,89.2462 -5.311229e-005,89.2522 5.3123553e-005,89.2582 0.090920806,89.2642 0.030258035,89.2702 -2.7137062e-006,89.2762 7.0453603e-007,89.2822 -1.0421817e-007,89.2882 -2.877469e-007,89.2942 1.2553202e-006,89.3002 -4.733844e-006,89.3062 0.091169924,89.3122 0.54592127,89.3182 1.0608107,89.3242 1.2118249,89.3302 0.66631681,89.3362 0.27262473,89.3422 0.27272198,89.3482 0.48483986,89.3542 0.3029331,89.3602 0.090841204,89.3663 2.4382765e-005,89.3723 0.81824428,89.3783 1.2423955,89.3843 0.72722065,89.3903 -9.0517042e-006,89.3963 1.8729784e-006,89.4023 1.5606838e-006,89.4083 0.18184811,89.4143 0.48485842,89.4203 0.30299777,89.4263 -1.1102215e-005,89.4323 1.5922842e-006,89.4383 4.7344079e-006,89.4443 0.33334631,89.4503 0.54545629,89.4563 0.48484769,89.4623 0.48484388,89.4683 0.18195258,89.4743 0.39393634,89.4803 0.18169524,89.4863 0.09090317,89.4924 -2.1120837e-005,89.4984 9.4406205e-006,89.5044 -1.6641259e-005,89.5104 0.030415442,89.5164 0.33352479,89.5224 0.48483697,89.5284 0.30282927,89.5344 -0.00010676585,89.5404 0.030383663,89.5464 0.66664785,89.5524 0.090952188,89.5584 0.39412516,89.5645 0.87884986,89.5705 0.84835225,89.5765 0.33319816,89.5825 0.18185706,89.5885 0.30304056,89.5945 0.1817382,89.6005 -3.5303372e-005,89.6065 1.8881308e-005,89.6125 0.18189324,89.6185 0.48487368,89.6246 0.33326313,89.6306 0.090871967,89.6366 -2.4506244e-006,89.6426 0.030304197,89.6486 -2.2578606e-006,89.6546 1.8145923e-006,89.6606 -5.0007402e-006,89.6666 1.8189765e-005,89.6727 0.091029264,89.6787 0.33355093,89.6847 0.48474178,89.6907 0.18169141,89.6967 0.30347329,89.7027 0.72743893,89.7087 0.5450722,89.7147 0.18152279,89.7208 -6.2833067e-005,89.7268 1.3363519e-005,89.7328 9.3850531e-006,89.7388 0.090973772,89.7448 0.18178678,89.7508 -5.4817065e-005,89.7569 1.3986067e-005,89.7629 -1.1226909e-006,89.7689 -9.4972684e-006,89.7749 0.090964265,89.7809 1.7576437,89.7869 2.1514874,89.7930 1.4242285,89.7990 0.93938279,89.8050 0.39396966,89.8110 0.18176937,89.8170 0.091078602,89.8230 0.48509279,89.8291 0.48465759,89.8351 0.18159421,89.8411 -6.8242756e-005,89.8471 8.463204e-005,89.8531 0.27282128,89.8592 0.27263045,89.8652 -7.1189694e-005,89.8712 1.7665405e-005,89.8772 5.3408087e-007,89.8832 -1.9804867e-005,89.8893 7.8692108e-005,89.8953 0.12132511,89.9013 0.12108857,89.9073 -2.6732669e-005,89.9133 0.18197954,89.9194 0.48500252,89.9254 0.81815571,89.9314 0.51496071,89.9374 0.12113533,89.9434 0.030271083,89.9495 -1.8713279e-005,89.9555 5.0091689e-006,89.9615 -1.3219399e-006,89.9675 2.7819456e-007,89.9736 2.0928975e-007,89.9796 -1.1154702e-006,89.9856 4.2529296e-006,89.9916 -1.5897453e-005,89.9977 0.030459324,90.0037 0.30335882,90.0097 0.54549527,90.0157 0.39363912,90.0217 0.090704553,90.0278 -1.0475214e-005,90.0338 2.7624269e-006,90.0398 -5.7366555e-007,90.0458 -4.6803524e-007,90.0519 2.4460592e-006,90.0579 -9.3169429e-006,90.0639 3.4824541e-005,90.0700 0.091075167,90.0760 0.54556155,90.0820 0.81834137,90.0880 1.2122793,90.0941 0.96954364,90.1001 0.36335072,90.1061 0.090764984,90.1121 0.030278107,90.1182 -5.3698491e-006,90.1242 -3.4869729e-005,90.1302 0.091072112,90.1363 0.45484525,90.1423 0.48476103,90.1483 0.18153749,90.1543 -8.3214982e-005,90.1604 2.74963e-005,90.1664 -2.6765507e-005,90.1724 0.030415492,90.1785 0.39408463,90.1845 0.4241167,90.1905 0.090802535,90.1965 0.090958893,90.2026 0.18182425,90.2086 0.1211651,90.2146 -2.1092752e-005,90.2207 5.6553531e-006,90.2267 -1.527025e-006,90.2327 4.5231178e-007,90.2388 -2.8211801e-007,90.2448 6.7617896e-007,90.2508 -2.4227768e-006,90.2569 9.0156691e-006,90.2629 0.030371586,90.2689 0.090932205,90.2750 0.060546771,90.2810 0.18196341,90.2870 0.54546422,90.2931 0.27261284,90.2991 0.27270132,90.3051 0.090889581,90.3112 0.18201084,90.3172 0.48498738,90.3232 0.48470989,90.3293 0.18162335,90.3353 -4.1391155e-005,90.3413 1.106789e-005,90.3474 -2.8771913e-006,90.3534 4.399858e-007,90.3594 1.117582e-006,90.3655 -4.9107603e-006,90.3715 1.8527009e-005,90.3776 0.091115907,90.3836 0.33351451,90.3896 0.33315179,90.3957 0.090702593,90.4017 -1.8481831e-005,90.4077 4.9536075e-006,90.4138 -1.3311642e-006,90.4198 3.7066783e-007,90.4259 -1.5140873e-007,90.4319 2.3495575e-007,90.4379 -7.884675e-007,90.4440 2.9191394e-006,90.4500 -1.0888933e-005,90.4561 4.0639763e-005,90.4621 0.18190433,90.4681 0.30304888,90.4742 0.272843,90.4802 0.33347559,90.4862 0.33316129,90.4923 0.090703055,90.4983 -3.040238e-005,90.5044 5.2028172e-005,90.5104 0.060633015,90.5165 0.030245058,90.5225 4.7958616e-007,90.5285 -4.6062909e-005,90.5346 0.030553414,90.5406 0.60646087,90.5467 0.75731146,90.5527 0.18146856,90.5587 8.6036325e-006,90.5648 -3.4556295e-005,90.5708 0.00012963185,90.5769 0.18190229,90.5829 0.18167858,90.5890 0.090861984,90.5950 9.8382452e-007,90.6011 -2.9585835e-006,90.6071 0.030319955,90.6131 0.54548895,90.6192 0.84848279,90.6252 0.54542851,90.6313 0.09087503,90.6373 6.3190513e-005,90.6434 0.18211845,90.6494 0.5759849,90.6555 0.48455834,90.6615 0.090615705,90.6675 7.5639091e-006,90.6736 -2.3509588e-006,90.6796 1.8394502e-006,90.6857 0.090910159,90.6917 0.090909056,90.6978 -6.9908128e-006,90.7038 2.1928345e-005,90.7099 0.090915725,90.7159 0.030281706,90.7220 0.090910539,90.7280 0.090907551,90.7341 0.030300966,90.7401 -3.1310296e-007,90.7462 -5.0076814e-008,90.7522 5.1347916e-007,90.7583 -2.0040025e-006,90.7643 7.5031139e-006,90.7704 -2.8010612e-005,90.7764 0.030474255,90.7825 0.33350524,90.7885 0.33323532,90.7946 0.18165439,90.8006 -7.5216514e-005,90.8067 2.015573e-005,90.8127 -5.4006e-006,90.8188 1.4451092e-006,90.8248 -3.7941919e-007,90.8309 7.2452991e-008,90.8369 8.9646278e-008,90.8430 -4.3107997e-007,90.8490 0.090920828,90.8551 0.33334199,90.8611 0.30302563,90.8672 0.18181732,90.8732 0.090899542,90.8793 -5.3441368e-006,90.8853 -3.3206188e-006,90.8914 1.862862e-005,90.8975 0.090971351,90.9035 0.18182297,90.9096 0.090827562,90.9156 0.091203332,90.9217 0.57604003,90.9277 0.57559747,90.9338 0.30271521,90.9398 0.030251483,90.9459 0.30314186,90.9519 0.33336595,90.9580 0.39410403,90.9641 0.48485345,90.9701 0.3330929,90.9762 0.030163687,90.9822 1.9523295e-005,90.9883 -5.3967033e-006,90.9943 2.0620678e-006,91.0004 -2.851353e-006,91.0065 9.3439539e-006,91.0125 0.1818462,91.0186 0.3030211,91.0246 0.090883642,91.0307 -1.1772938e-006,91.0367 1.8942845e-006,91.0428 -6.4002797e-006,91.0489 2.3708653e-005,91.0549 0.03023001,91.0610 2.7591987,91.0670 12.764087,91.0731 25.489893,91.0792 23.966162,91.0852 12.993374,91.0913 5.3002591,91.0973 2.8789482,91.1034 1.3636159,91.1095 1.0302749,91.1155 1.5151751,91.1216 1.2119372,91.1277 0.48472533,91.1337 0.12119433,91.1398 -4.1089288e-006,91.1458 -5.3928775e-006,91.1519 2.5682923e-005,91.1580 0.18190178,91.1640 0.30298319,91.1701 0.060601618,91.1761 0.27275863,91.1822 0.18177119,91.1883 0.18196596,91.1943 0.33342338,91.2004 0.30296439,91.2065 0.3939043,91.2125 0.42432374,91.2186 0.51519674,91.2247 0.33317354,91.2307 0.090779997,91.2368 -1.4522486e-005,91.2429 3.3625079e-006,91.2489 1.0737548e-006,91.2550 0.030339945,91.2611 0.090899684,91.2671 0.030303637,91.2732 0.30310577,91.2793 0.48484924,91.2853 0.30295187,91.2914 -3.4626206e-005,91.2975 9.2809296e-006,91.3035 -2.4948397e-006,91.3096 6.9771528e-007,91.3157 -2.958385e-007,91.3217 4.856214e-007,91.3278 0.090913534,91.3339 0.18181819,91.3399 0.090904623,91.3460 -4.3659176e-007,91.3521 1.1413348e-007,91.3581 -1.9907541e-008,91.3642 -3.4515658e-008,91.3703 1.5798496e-007,91.3763 -5.97471e-007,91.3824 2.2320712e-006,91.3885 -8.3314571e-006,91.3946 3.1096162e-005,91.4006 0.090909697,91.4067 -3.3623637e-005,91.4128 1.7312626e-005,91.4188 0.030300522,91.4249 -7.3113733e-006,91.4310 -1.3463804e-006,91.4371 0.090931937,91.4431 0.57578242,91.4492 0.60604936,91.4553 0.39391503,91.4613 -1.2243629e-005,91.4674 3.0217755e-006,91.4735 1.5755811e-007,91.4796 0.030308828,91.4856 0.0909141,91.4917 0.090902194,91.4978 -5.7470297e-006,91.5039 1.5418258e-006,91.5099 -4.1983063e-007,91.5160 1.3738017e-007,91.5221 -1.2966599e-007,91.5282 3.8130403e-007,91.5342 -1.3956552e-006,91.5403 5.2017176e-006,91.5464 -1.9412711e-005,91.5525 7.2454772e-005,91.5585 0.18193308,91.5646 0.30316058,91.5707 0.51519519,91.5768 0.4544771,91.5828 0.42418993,91.5889 0.30295154,91.5950 0.24245097,91.6011 0.30303589,91.6071 0.18166834,91.6132 0.030377077,91.6193 0.33347812,91.6254 0.33325553,91.6315 0.18169381,91.6375 -5.6317745e-005,91.6436 8.8794832e-006,91.6497 2.0806305e-005,91.6558 0.091094933,91.6619 0.30320767,91.6679 0.30279785,91.6740 -0.00018970491,91.6801 5.1030907e-005,91.6862 -1.440419e-005,91.6923 6.5821682e-006,91.6983 -1.1924279e-005,91.7044 4.1117819e-005,91.7105 0.18187046,91.7166 0.18177266,91.7227 0.12121668,91.7287 0.30303144,91.7348 0.090867005,91.7409 -1.1228113e-005,91.7470 0.030376796,91.7531 0.30311868,91.7592 0.30294183,91.7652 0.030229447,91.7713 1.0818952e-005,91.7774 -2.8472921e-006,91.7835 5.6936778e-007,91.7896 5.7010442e-007,91.7957 -2.8500688e-006,91.8017 1.0831021e-005,91.8078 -4.0477138e-005,91.8139 0.0001510892,91.8200 0.66691846,91.8261 0.96977752,91.8322 0.96958745,91.8382 0.51490837,91.8443 0.09081018,91.8504 -1.6599006e-007,91.8565 5.8083646e-008,91.8626 -6.6336192e-008,91.8687 2.0727319e-007,91.8748 -7.6281441e-007,91.8808 2.8442028e-006,91.8869 -1.0614813e-005,91.8930 3.9618113e-005,91.8991 0.18191002,91.9052 0.30303025,91.9113 0.18172634,91.9174 -3.9552971e-005,91.9235 1.0554856e-005,91.9295 0.090916589,91.9356 0.090878673,91.9417 0.00010399243,91.9478 0.18196346,91.9539 0.18167301,91.9600 -0.00010564996,91.9661 2.7773676e-005,91.9722 -5.4364418e-006,91.9783 -6.0307052e-006,91.9843 2.9562192e-005,91.9904 0.090981707,91.9965 0.27270865,92.0026 0.18175194,92.0087 -1.7865839e-005,92.0148 2.092781e-005,92.0209 0.090942934,92.0270 0.36362448,92.0331 0.45454222,92.0392 0.12129737,92.0453 0.18181533,92.0513 0.090831541,92.0574 0.12120541,92.0635 1.242797,92.0696 2.848947,92.0757 2.545397,92.0818 0.99958199,92.0879 0.18147372,92.0940 -6.3352971e-005,92.1001 0.091033831,92.1062 0.66680807,92.1123 0.84839392,92.1184 0.2725825,92.1245 -1.7627692e-005,92.1306 5.0108115e-006,92.1367 -2.4142919e-006,92.1428 4.6463269e-006,92.1489 -1.6172116e-005,92.1549 0.091170698,92.1610 0.48498905,92.1671 0.33309066,92.1732 0.090770185,92.1793 1.4678076e-005,92.1854 0.090922378,92.1915 0.09102615,92.1976 0.51535791,92.2037 0.87890077,92.2098 1.3637167,92.2159 1.6059939,92.2220 1.2421956,92.2281 0.72712803,92.2342 0.36356518,92.2403 -5.2307067e-005,92.2464 1.4021026e-005,92.2525 -3.7730192e-006,92.2586 1.0699836e-006,92.2647 -5.0664471e-007,92.2708 9.5661358e-007,92.2769 0.030387409,92.2830 0.18202151,92.2891 0.30295774,92.2952 0.27257836,92.3013 0.63664913,92.3074 1.0304936,92.3135 2.5756066,92.3196 3.0000067,92.3257 2.2423527,92.3318 0.48471129,92.3379 0.45455801,92.3440 0.42414254,92.3501 0.30297288,92.3562 0.090883143,92.3623 -1.806458e-005,92.3684 0.18194996,92.3745 0.33332694,92.3806 0.090786234,92.3867 -4.6098671e-006,92.3928 1.2279995e-006,92.3989 -3.0177253e-007,92.4050 -2.101272e-008,92.4111 3.858803e-007,92.4173 -1.5226325e-006,92.4234 5.7050893e-006,92.4295 -2.129936e-005,92.4356 7.9498655e-005,92.4417 0.15172008,92.4478 0.30313328,92.4539 0.30291408,92.4600 0.15137546,92.4661 0.33345363,92.4722 0.72744936,92.4783 0.75740469,92.4844 0.27262488,92.4905 0.24240045,92.4966 0.090948753,92.5027 0.33362848,92.5088 0.48474285,92.5149 0.18151633,92.5211 -5.2923813e-005,92.5272 1.4182064e-005,92.5333 -3.8003861e-006,92.5394 1.0183945e-006,92.5455 -2.7290071e-007,92.5516 7.3130224e-008,92.5577 -1.9599295e-008,92.5638 5.2613602e-009,92.5699 -1.444646e-009,92.5760 5.1683313e-010,92.5821 -6.2261879e-010,92.5883 1.9737623e-009,92.5944 -7.2729787e-009,92.6005 2.7120226e-008,92.6066 -1.0121567e-007,92.6127 3.7777156e-007,92.6188 -1.4099782e-006,92.6249 5.2625455e-006,92.6310 0.18186165,92.6371 0.48486376,92.6433 0.33328831,92.6494 0.030282889,92.6555 2.8492577e-006,92.6616 -7.6352245e-007,92.6677 2.0461408e-007,92.6738 -5.4875329e-008,92.6799 1.4871586e-008,92.6860 -4.6068749e-009,92.6922 3.5549763e-009,92.6983 -9.6134469e-009,92.7044 3.4901397e-008,92.7105 -1.3000204e-007,92.7166 4.8514397e-007,92.7227 -1.8107125e-006,92.7288 6.7582332e-006,92.7350 0.091001384,92.7411 0.30306324,92.7472 0.18171711,92.7533 -3.7447713e-005,92.7594 1.0283242e-005,92.7655 -3.682472e-006,92.7716 4.4461653e-006,92.7778 0.18183063,92.7839 0.30302849,92.7900 0.18181305,92.7961 0.54548383,92.8022 1.2727487,92.8083 1.1514851,92.8145 0.30300272,92.8206 0.030298838,92.8267 1.0230108e-005,92.8328 -3.6731497e-005,92.8389 0.00013670647,92.8451 0.78814197,92.8512 0.48483378,92.8573 0.30277205,92.8634 -0.00012710861,92.8695 4.7800822e-005,92.8756 0.090950973,92.8818 0.18182051,92.8879 0.090857744,92.8940 -1.4614694e-005,92.9001 3.9159709e-006,92.9062 -1.048074e-006,92.9124 2.7602459e-007,92.9185 -5.5942571e-008,92.9246 -5.2281319e-008,92.9307 2.6509426e-007,92.9369 -1.0081746e-006,92.9430 3.7678926e-006,92.9491 0.09091074,92.9552 0.030298827,92.9613 -5.4471963e-007,92.9675 2.3151094e-007,92.9736 -3.813106e-007,92.9797 1.2938186e-006,92.9858 -4.7943067e-006,92.9920 0.030403621,92.9981 0.18193798,93.0042 0.36352476,93.0103 0.72723377,93.0165 1.6364233,93.0226 1.8484348,93.0287 1.2726854,93.0348 0.48481575,93.0409 0.091096021,93.0471 0.48505452,93.0532 1.0908747,93.0593 1.999902,93.0655 2.4553175,93.0716 4.4258952,93.0777 7.1231141,93.0838 10.152263,93.0900 10.423558,93.0961 11.271152,93.1022 7.5738282,93.1083 4.0600915,93.1145 2.2727466,93.1206 1.6056867,93.1267 0.54521775,93.1328 0.090871893,93.1390 -2.6986136e-006,93.1451 -4.7897574e-006,93.1512 0.030340491,93.1574 0.33341366,93.1635 0.54546815,93.1696 0.48483911,93.1757 0.27279297,93.1819 0.33342698,93.1880 0.48473045,93.1941 0.57564098,93.2003 0.84849817,93.2064 0.54541856,93.2125 0.1212655,93.2187 0.090912819,93.2248 0.030224144,93.2309 2.6668704e-005,93.2371 0.090957321,93.2432 0.090858564,93.2493 -1.5382624e-005,93.2554 0.33348972,93.2616 0.81824762,93.2677 0.51500857,93.2738 0.030215889,93.2800 1.4358998e-006,93.2861 -1.2815001e-006,93.2922 3.690285e-006,93.2984 0.090914093,93.3045 0.3333692,93.3106 0.33331865,93.3168 -3.6765006e-005,93.3229 9.8688724e-006,93.3290 -2.7076876e-006,93.3352 9.611457e-007,93.3413 -1.1367664e-006,93.3475 3.5861356e-006,93.3536 -1.3208768e-005,93.3597 4.9252787e-005,93.3659 0.09099523,93.3720 0.2727505,93.3781 0.39391446,93.3843 0.30294728,93.3904 0.030257763,93.3965 6.3371613e-006,93.4027 -1.6995134e-006,93.4088 4.6040978e-007,93.4149 -1.4199779e-007,93.4211 1.0755235e-007,93.4272 -2.8822362e-007,93.4334 1.0454191e-006,93.4395 -3.8937501e-006,93.4456 1.4530739e-005,93.4518 0.18211973,93.4579 0.72754568,93.4641 0.75737584,93.4702 0.33302677,93.4763 -0.00012317068,93.4825 0.00013945844,93.4886 0.33355939,93.4948 0.54550534,93.5009 0.63607156,93.5070 0.3638998,93.5132 0.87951362,93.5193 0.96936363,93.5255 0.3326987,93.5316 0.18179902,93.5377 0.30301574,93.5439 0.21222617,93.5500 0.30318522,93.5562 0.33335674,93.5623 0.6058889,93.5684 0.51508242,93.5746 0.48498756,93.5807 0.21197569,93.5869 0.030195678,93.5930 5.5228525e-006,93.5992 -8.1668213e-006,93.6053 2.714623e-005,93.6114 0.18201105,93.6176 0.81826359,93.6237 1.3937442,93.6299 1.1211746,93.6360 0.66679144,93.6422 0.42436272,93.6483 0.60595566,93.6545 0.2726523,93.6606 0.36380947,93.6667 0.87897301,93.6729 1.4848597,93.6790 1.1209888,93.6852 0.27251321,93.6913 -8.2982959e-005,93.6975 4.9931066e-005,93.7036 0.090984464,93.7098 0.1818563,93.7159 0.18178783,93.7221 0.18175074,93.7282 0.090866528,93.7344 -1.1352763e-006,93.7405 1.7726549e-007,93.7467 4.263442e-007,93.7528 -1.8828108e-006,93.7590 7.1054469e-006,93.7651 -2.6541e-005,93.7713 9.906647e-005,93.7774 0.33399436,93.7835 1.3648114,93.7897 2.3332119,93.7958 1.3926086,93.8020 0.18131989,93.8081 4.6082147e-005,93.8143 -1.2938336e-005,93.8204 5.6679073e-006,93.8266 0.091086037,93.8328 0.4851791,93.8389 0.7271806,93.8451 0.33302775,93.8512 0.090816654,93.8574 -2.5171399e-005,93.8635 6.6790712e-006,93.8697 -1.5429491e-006,93.8758 -5.0786309e-007,93.8820 3.5748205e-006,93.8881 -1.3792507e-005,93.8943 0.030394051,93.9004 0.33343396,93.9066 1.4243212,93.9127 3.6666934,93.9189 3.5150409,93.9250 2.0908225,93.9312 0.72720581,93.9373 0.090883732,93.9435 6.3699636e-006,93.9497 0.090908967,93.9558 0.030300552,93.9620 -2.549948e-007,93.9681 7.0435476e-008,93.9743 -2.6728445e-008,93.9804 3.6475534e-008,93.9866 -1.1918127e-007,93.9927 4.4028266e-007,93.9989 -1.6420743e-006,94.0051 6.1284809e-006,94.0112 -2.2873575e-005,94.0174 0.091135927,94.0235 0.57599646,94.0297 0.4542301,94.0358 0.090932012,94.0420 1.0612935,94.0482 2.4547703,94.0543 2.5449169,94.0605 1.0296717,94.0666 0.39521131,94.0728 5.4907832,94.0790 23.282349,94.0851 39.457195,94.0913 33.840355,94.0974 15.021832,94.1036 2.6337724,94.1098 1.6667863,94.1159 1.1513386,94.1221 0.60598773,94.1282 0.1211556,94.1344 0.060616631,94.1406 0.030295467,94.1467 -2.1737414e-006,94.1529 5.8235929e-007,94.1590 -1.5553002e-007,94.1652 3.9716507e-008,94.1714 -3.3235743e-009,94.1775 -2.6427626e-008,94.1837 1.0904329e-007,94.1898 -4.097769e-007,94.1960 1.5301806e-006,94.2022 0.090919189,94.2083 0.30303991,94.2145 0.30301762,94.2207 -1.0404363e-005,94.2268 2.7725434e-006,94.2330 -6.8501652e-007,94.2392 -3.2706911e-008,94.2453 8.1596716e-007,94.2515 0.12123153,94.2577 0.51518828,94.2638 0.48489705,94.2700 0.33349466,94.2761 0.57585216,94.2823 0.54540473,94.2885 0.51521444,94.2946 0.51532418,94.3008 0.63652849,94.3070 0.81800592,94.3131 0.48446411,94.3193 0.090769976,94.3255 0.12121101,94.3316 0.18181278,94.3378 0.09090405,94.3440 -1.2241924e-006,94.3501 -3.6798269e-007,94.3563 2.6964437e-006,94.3625 -1.0418614e-005,94.3687 3.8981048e-005,94.3748 0.18206385,94.3810 0.48492658,94.3872 0.33311838,94.3933 0.090783812,94.3995 -1.848697e-005,94.4057 6.6767129e-006,94.4118 -8.21904e-006,94.4180 2.6201134e-005,94.4242 0.091083981,94.4303 0.33362016,94.4365 0.4847419,94.4427 0.18149185,94.4489 -7.4825897e-005,94.4550 0.091022395,94.4612 0.48503587,94.4674 0.51508266,94.4735 0.18168266,94.4797 0.090994388,94.4859 0.15147372,94.4921 0.030179098,94.4982 0.030390728,94.5044 0.18184988,94.5106 0.090813465,94.5168 -6.7040005e-006,94.5229 0.18191333,94.5291 0.48488766,94.5353 0.36353812,94.5415 -5.9116781e-005,94.5476 3.2781041e-005,94.5538 0.030299075,94.5600 -1.7065006e-005,94.5661 4.2592865e-006,94.5723 0.090924956,94.5785 0.48487085,94.5847 0.72729933,94.5909 0.42430073,94.5970 0.18186457,94.6032 0.18175095,94.6094 0.090975389,94.6156 0.18176757,94.6217 -0.00016271413,94.6279 0.00010107143,94.6341 0.18209869,94.6403 0.5458287,94.6464 0.7271291,94.6526 0.33290038,94.6588 0.03010655,94.6650 0.030646309,94.6712 0.63685155,94.6773 0.99982846,94.6835 0.9389345,94.6897 0.18165371,94.6959 2.83094e-005,94.7020 1.2102132e-005,94.7082 0.091036677,94.7144 0.2726998,94.7206 0.30302987,94.7268 0.48488501,94.7329 0.24232441,94.7391 0.09087076,94.7453 -1.521897e-005,94.7515 -1.8754306e-006,94.7577 2.2723791e-005,94.7639 0.18184772,94.7700 0.18179582,94.7762 -5.8610633e-005,94.7824 0.00013830852,94.7886 0.21233879,94.7948 0.30303609,94.8009 0.21187979,94.8071 -5.5407058e-005,94.8133 0.12138347,94.8195 0.21222354,94.8257 0.48491335,94.8319 0.63622183,94.8380 0.51496869,94.8442 0.090858579,94.8504 5.7745738e-006,94.8566 -1.4460727e-006,94.8628 9.2474801e-009,94.8690 1.4093156e-006,94.8752 -5.6469703e-006,94.8813 0.030339953,94.8875 0.33341882,94.8937 0.54545182,94.8999 0.3332586,94.9061 0.090872154,94.9123 -4.9920213e-006,94.9185 3.6254919e-006,94.9246 -9.5103132e-006,94.9308 3.4418288e-005,94.9370 0.090923071,94.9432 0.090960778,94.9494 0.24281967,94.9556 0.81861246,94.9618 1.1815909,94.9680 0.60555077,94.9741 0.090719692,94.9803 4.8838381e-005,94.9865 0.12122387,94.9927 0.30298808,94.9989 0.30303085,95.0051 -1.3847794e-005,95.0113 9.6988435e-007,95.0175 9.9701983e-006,95.0237 0.18181187,95.0298 0.33340871,95.0360 0.78802985,95.0422 1.424274,95.0484 1.9998837,95.0546 3.3649197,95.0608 9.581954,95.0670 19.187468,95.0732 20.877214,95.0794 14.268354,95.0856 9.6641483,95.0918 8.0596733,95.0979 6.21104,95.1041 4.6659579,95.1103 4.2415838,95.1165 1.6050427,95.1227 0.12101523,95.1289 0.030281255,95.1351 -1.1580037e-005,95.1413 5.5277787e-006,95.1475 -1.0530996e-005,95.1537 3.6598747e-005,95.1599 0.18186721,95.1661 0.18177022,95.1723 -4.2129152e-005,95.1785 3.1681171e-005,95.1847 0.090995528,95.1909 0.18178825,95.1970 0.030222056,95.2032 6.4397373e-006,95.2094 -1.7256627e-006,95.2156 4.6242758e-007,95.2218 -1.2391716e-007,95.2280 3.3206188e-008,95.2342 -8.8982262e-009,95.2404 2.3842173e-009,95.2466 -6.3797145e-010,95.2528 1.6748784e-010,95.2590 -3.1930604e-011,95.2652 -3.9782313e-011,95.2714 1.9107804e-010,95.2776 -7.2458556e-010,95.2838 2.7074689e-009,95.2900 -1.0106054e-008,95.2962 3.7719591e-008,95.3024 -1.4078294e-007,95.3086 5.2545198e-007,95.3148 -1.9611728e-006,95.3210 7.3197994e-006,95.3272 0.091000915,95.3334 0.33341295,95.3396 0.3029151,95.3458 0.09095493,95.3520 0.30319178,95.3582 0.39387324,95.3644 0.27258307,95.3706 0.030295378,95.3768 0.090975888,95.3830 0.21218655,95.3892 0.3333213,95.3954 0.18170625,95.4016 0.03025268,95.4078 -1.178855e-005,95.4140 3.1696804e-006,95.4202 -8.8928431e-007,95.4264 3.8723161e-007,95.4326 -6.5962365e-007,95.4388 2.2514132e-006,95.4450 0.18183887,95.4512 0.48485392,95.4574 0.30301067,95.4636 0.030291745,95.4699 1.288802e-005,95.4761 0.18183576,95.4823 0.18179908,95.4885 -5.2893147e-006,95.4947 0.09093266,95.5009 0.45471609,95.5071 0.90919435,95.5133 0.66656405,95.5195 0.18176128,95.5257 0.090796337,95.5319 1.4550933e-005,95.5381 0.30314207,95.5443 0.3332614,95.5505 0.09083011,95.5567 -2.1070896e-006,95.5629 0.091066375,95.5691 0.48517492,95.5754 1.0304329,95.5816 0.96937364,95.5878 0.30274969,95.5940 0.090926312,95.6002 0.18181038,95.6064 0.030285381,95.6126 0.33363575,95.6188 0.81843299,95.6250 0.75760186,95.6312 0.93951976,95.6374 1.3939579,95.6437 1.1815087,95.6499 0.39357805,95.6561 -7.5439209e-005,95.6623 0.18195592,95.6685 0.7576527,95.6747 0.81825447,95.6809 0.81824255,95.6871 0.48469508,95.6933 0.18167034,95.6996 -3.6888017e-005,95.7058 1.6032456e-005,95.7120 0.09100125,95.7182 0.33340392,95.7244 0.30295172,95.7306 0.090816997,95.7368 3.1707008e-005,95.7430 0.30319729,95.7493 0.72737998,95.7555 0.7271623,95.7617 0.33320954,95.7679 0.12114618,95.7741 3.8698487e-005,95.7803 0.36375248,95.7865 0.51509762,95.7928 0.3030017,95.7990 0.18186362,95.8052 0.27266893,95.8114 0.48479876,95.8176 0.33334345,95.8238 0.18182854,95.8300 0.27276364,95.8363 0.42422351,95.8425 0.12116019,95.8487 -7.3389509e-007,95.8549 -2.2680217e-006,95.8611 9.8068385e-006,95.8673 0.090888731,95.8736 0.090997338,95.8798 0.18202141,95.8860 0.30304289,95.8922 0.2725265,95.8984 0.21203153,95.9047 0.39396471,95.9109 0.18178542,95.9171 0.18188226,95.9233 0.18199202,95.9295 0.30297288,95.9358 0.090743415,95.9420 -1.0880523e-005,95.9482 3.8517405e-006,95.9544 0.090921178,95.9606 0.3333627,95.9669 0.48483834,95.9731 0.18178727,95.9793 -2.2189988e-006,95.9855 0.090926066,95.9917 0.33334926,95.9980 0.33331776,96.0042 0.090890437,96.0104 0.33337671,96.0166 1.5151979,96.0228 1.6969424,96.0291 0.75751036,96.0353 0.030383319,96.0415 0.54569608,96.0477 1.121398,96.0540 1.151458,96.0602 0.78835201,96.0664 2.5769436,96.0726 4.0001888,96.0789 2.4228003,96.0851 1.4855231,96.0913 6.2463694,96.0975 11.184158,96.1038 9.9368515,96.1100 4.2388067,96.1162 1.453505,96.1224 1.3634515,96.1287 0.69672406,96.1349 0.1816429,96.1411 1.8778974e-005,96.1473 0.18206823,96.1536 0.48493952,96.1598 0.33306524,96.1660 -0.00012889507,96.1722 4.2500917e-005,96.1785 0.33332697,96.1847 -1.71094e-005,96.1909 4.0042116e-005,96.1972 0.090960674,96.2034 0.090857059,96.2096 -3.8143444e-005,96.2158 1.0208656e-005,96.2221 -2.6883133e-006,96.2283 5.4381343e-007,96.2345 5.1331858e-007,96.2408 -2.5973425e-006,96.2470 0.090948075,96.2532 0.33330518,96.2594 0.33350289,96.2657 0.48520383,96.2719 0.69702715,96.2781 0.57540476,96.2844 0.12100828,96.2906 0.81836808,96.2968 1.3334725,96.3031 1.0605034,96.3093 0.48465088,96.3155 0.090852752,96.3218 0.090912834,96.3280 0.39396849,96.3342 0.87880027,96.3405 0.87876582,96.3467 0.48483592,96.3529 0.12121621,96.3592 0.090898655,96.3654 -9.9455474e-006,96.3716 2.6351527e-006,96.3779 -5.9430971e-007,96.3841 -2.5814856e-007,96.3903 1.6270862e-006,96.3966 0.030336719,96.4028 0.090898357,96.4090 -3.0773466e-005,96.4153 8.2462948e-006,96.4215 -2.2094032e-006,96.4277 5.9069947e-007,96.4340 -1.532281e-007,96.4402 2.2167033e-008,96.4464 6.4577591e-008,96.4527 -2.8050184e-007,96.4589 1.0575101e-006,96.4651 -3.949835e-006,96.4714 1.4742941e-005,96.4776 0.1818645,96.4839 0.33333221,96.4901 0.1817763,96.4963 -3.040238e-005,96.5026 6.2141102e-005,96.5088 0.36372787,96.5150 0.57568377,96.5213 0.18174702,96.5275 0.030313315,96.5338 -4.8141787e-006,96.5400 2.7004896e-006,96.5462 -5.9878739e-006,96.5525 2.1252579e-005,96.5587 0.091082908,96.5650 0.33356515,96.5712 0.48489061,96.5774 0.6361624,96.5837 0.54530126,96.5899 0.42420006,96.5962 0.42419165,96.6024 0.48485768,96.6086 0.21211062,96.6149 -2.1121823e-005,96.6211 0.091083109,96.6274 0.48507488,96.6336 0.72716159,96.6399 0.3633996,96.6461 0.030247396,96.6523 1.2603849e-005,96.6586 -1.0663962e-005,96.6648 3.0053412e-005,96.6711 0.090919517,96.6773 0.030271141,96.6836 -2.7951876e-006,96.6898 3.1090972e-006,96.6960 0.090918288,96.7023 0.18181321,96.7085 -8.0632599e-006,96.7148 2.394949e-006,96.7210 -1.5160089e-006,96.7273 3.669189e-006,96.7335 -1.3161683e-005,96.7398 0.030397903,96.7460 0.30314606,96.7523 0.30290818,96.7585 0.030239478,96.7647 0.090947203,96.7710 0.12131831,96.7772 0.33347127,96.7835 0.39401188,96.7897 0.57583362,96.7960 0.60581571,96.8022 0.12099101,96.8085 2.603925e-005,96.8147 -7.2172375e-006,96.8210 2.8278287e-006,96.8272 -4.0938257e-006,96.8335 1.3548341e-005,96.8397 0.090888157,96.8460 0.091008455,96.8522 0.18199998,96.8585 0.33356133,96.8647 0.60598296,96.8710 0.33300275,96.8772 0.090884402,96.8835 0.30305043,96.8897 0.3333841,96.8960 0.51521939,96.9022 0.42424199,96.9085 0.39386275,96.9147 0.24237071,96.9210 0.21215725,96.9272 0.12114494,96.9335 -5.611519e-005,96.9397 0.09098503,96.9460 0.21217173,96.9522 0.33355886,96.9585 0.72729254,96.9647 0.33302775,96.9710 -6.7381698e-005,96.9772 1.8058128e-005,96.9835 -4.8457837e-006,96.9897 1.3236546e-006,96.9960 -4.484811e-007,97.0023 4.7020094e-007,97.0085 -1.4324019e-006,97.0148 5.2597934e-006,97.0210 -1.9608238e-005,97.0273 7.3178948e-005,97.0335 0.21256872,97.0398 0.66706437,97.0460 0.81803226,97.0523 0.51467377,97.0585 0.48487797,97.0648 1.3334666,97.0711 1.8487692,97.0773 4.3661251,97.0836 9.335721,97.0898 10.120564,97.0961 6.8764262,97.1023 3.2104669,97.1086 1.3631797,97.1149 0.4846243,97.1211 0.18165031,97.1274 0.48485824,97.1336 1.303122,97.1399 1.3332896,97.1461 0.9090116,97.1524 0.30296928,97.1587 -4.6834793e-006,97.1649 1.2550444e-006,97.1712 -3.3634748e-007,97.1774 9.0251703e-008,97.1837 -2.4634137e-008,97.1900 8.2782812e-009,97.1962 -8.4776799e-009,97.2025 2.563384e-008,97.2087 -9.4064575e-008,97.2150 3.5065062e-007,97.2213 -1.308636e-006,97.2275 4.884258e-006,97.2338 -1.8229761e-005,97.2401 6.8039946e-005,97.2463 0.090908885,97.2526 -6.7683643e-005,97.2588 1.7656719e-005,97.2651 -2.9380187e-006,97.2714 -5.9065378e-006,97.2776 2.6566559e-005,97.2839 0.090946786,97.2902 0.18192267,97.2964 0.45464164,97.3027 0.48480117,97.3089 0.33321896,97.3152 0.090816125,97.3215 0.18197286,97.3277 0.66679835,97.3340 0.51495582,97.3403 -0.0001323242,97.3465 8.8626221e-005,97.3528 0.090978742,97.3591 0.090833098,97.3653 -5.7491987e-005,97.3716 1.4741541e-005,97.3779 -1.469672e-006,97.3841 -8.864753e-006,97.3904 3.693191e-005,97.3967 0.091078125,97.4029 0.24243265,97.4092 0.12107782,97.4155 0.30302161,97.4217 0.33332598,97.4280 0.18177383,97.4343 -1.5263386e-005,97.4405 3.5754924e-006,97.4468 9.6272561e-007,97.4531 -7.4272834e-006,97.4593 0.30317521,97.4656 0.57591087,97.4719 0.42425475,97.4781 0.24231872,97.4844 0.090739079,97.4907 -3.6450398e-005,97.4970 8.466267e-006,97.5032 0.090947159,97.5095 0.30301052,97.5158 0.090950198,97.5220 0.30312857,97.5283 0.3029443,97.5346 0.090879641,97.5409 0.18219569,97.5471 0.54556304,97.5534 0.33299193,97.5597 0.090744831,97.5659 -2.9775938e-005,97.5722 7.9630372e-006,97.5785 -2.0739808e-006,97.5848 3.3227386e-007,97.5910 7.4511235e-007,97.5973 -3.3130157e-006,97.6036 1.25079e-005,97.6098 0.27280489,97.6161 0.60611629,97.6224 0.48476347,97.6287 0.030236876,97.6349 9.9752224e-006,97.6412 -1.9284605e-006,97.6475 -2.2623644e-006,97.6538 1.0978953e-005,97.6600 0.18185374,97.6663 0.33333087,97.6726 0.36378506,97.6789 0.36381581,97.6851 0.27249461,97.6914 -0.00017186154,97.6977 3.446655e-005,97.7040 0.091051787,97.7103 0.48498011,97.7165 0.42413226,97.7228 0.18169019,97.7291 -4.596822e-005,97.7354 1.2119827e-005,97.7416 -2.5075969e-006,97.7479 -2.0905823e-006,97.7542 1.0871e-005,97.7605 -4.1396579e-005,97.7668 0.00015472717,97.7730 0.3033227,97.7793 0.6059888,97.7856 0.4240396,97.7919 0.27277115,97.7981 0.30303746,97.8044 0.1817181,97.8107 0.090840966,97.8170 -1.403369e-005,97.8233 0.09094578,97.8295 0.090879083,97.8358 -1.9449561e-005,97.8421 5.0900812e-006,97.8484 -9.0927307e-007,97.8547 0.090913944,97.8610 0.30304682,97.8672 0.42425436,97.8735 0.42438069,97.8798 0.90919137,97.8861 0.72713524,97.8924 0.21200728,97.8986 0.030284261,97.9049 -2.3836074e-006,97.9112 7.6878869e-008,97.9175 2.0764501e-006,97.9238 -8.3833575e-006,97.9301 3.1459378e-005,97.9364 0.12121978,97.9426 0.030250536,97.9489 7.7408469e-005,97.9552 0.18196888,97.9615 0.24256851,97.9678 0.30291668,97.9741 0.18173234,97.9803 0.48495969,97.9866 0.48474571,97.9929 0.18167984,97.9992 -2.9068822e-005,98.0055 7.3243932e-006,98.0118 -2.2644279e-007,98.0181 -6.4197243e-006,98.0243 2.5907551e-005,98.0306 0.091104716,98.0369 0.33361587,98.0432 0.63657475,98.0495 1.181939,98.0558 1.4240589,98.0621 0.87845659,98.0684 1.6065041,98.0747 5.3357935,98.0809 9.2442322,98.0872 8.7260208,98.0935 5.5147047,98.0998 10.673146,98.1061 35.113823,98.1124 80.356178,98.1187 94.20594,98.1250 63.427876,98.1313 22.64831,98.1375 4.6935773,98.1438 1.4546131,98.1501 1.1210496,98.1564 1.0299319,98.1627 0.57546419,98.1690 0.24229823,98.1753 -8.8957815e-005,98.1816 0.24252412,98.1879 0.48484969,98.1942 0.33327654,98.2005 0.090871461,98.2068 6.5499148e-006,98.2130 0.09099935,98.2193 0.33345053,98.2256 0.42434502,98.2319 0.48489311,98.2382 0.57571876,98.2445 0.45433271,98.2508 -0.00014120781,98.2571 0.030351074,98.2634 0.36365193,98.2697 0.66677141,98.2760 0.60617405,98.2823 0.36348185,98.2886 0.030244889,98.2949 0.30323964,98.3012 0.4847447,98.3075 0.21224308,98.3138 0.57620353,98.3201 0.66651833,98.3264 0.30256215,98.3327 0.03022732,98.3389 0.30312455,98.3452 0.30297127,98.3515 0.090859205,98.3578 -5.9650006e-006,98.3641 1.0706536e-006,98.3704 1.6829997e-006,98.3767 0.090955563,98.3830 0.33337748,98.3893 0.33328769,98.3956 0.090870231,98.4019 -3.0485875e-005,98.4082 0.09106376,98.4145 1.2730089,98.4208 1.8484584,98.4271 1.1209381,98.4334 0.090777554,98.4397 2.9347319e-005,98.4460 0.091019906,98.4523 0.30307317,98.4586 0.18169193,98.4649 -5.3266642e-005,98.4712 3.8428698e-005,98.4775 0.060719121,98.4838 0.15155774,98.4901 0.12114143,98.4964 0.060526166,98.5027 -3.6290185e-005,98.5090 1.2019839e-005,98.5153 -1.1787217e-005,98.5216 3.513099e-005,98.5280 0.091073938,98.5343 0.27283311,98.5406 0.36349875,98.5469 0.090761498,98.5532 -1.6105168e-005,98.5595 3.9054771e-006,98.5658 0.03031956,98.5721 0.090893373,98.5784 3.0304443e-005,98.5847 0.18224032,98.5910 0.60633212,98.5973 0.484357,98.6036 -0.00029665511,98.6099 7.949413e-005,98.6162 -2.1299422e-005,98.6225 5.6976496e-006,98.6288 -1.4895934e-006,98.6351 2.6028971e-007,98.6414 4.4858919e-007,98.6477 -2.0548323e-006,98.6541 7.7713239e-006,98.6604 -2.9032624e-005,98.6667 0.00010836731,98.6730 0.33354408,98.6793 0.57592303,98.6856 0.60611254,98.6919 0.51513314,98.6982 0.48459962,98.7045 0.090646654,98.7108 3.0089857e-005,98.7171 -5.4813765e-005,98.7234 0.00018917829,98.7298 0.30327365,98.7361 0.33315453,98.7424 0.090713143,98.7487 -2.1760497e-005,98.7550 5.9229424e-006,98.7613 -1.9296954e-006,98.7676 0.090917222,98.7739 0.30303493,98.7802 0.272724,98.7865 0.33336434,98.7929 0.75759494,98.7992 0.84850562,98.8055 1.1212145,98.8118 0.72722131,98.8181 0.30301306,98.8244 -4.5754055e-005,98.8307 0.00014619436,98.8370 0.21220069,98.8434 0.090748496,98.8497 0.545461,98.8560 1.5152035,98.8623 1.5150974,98.8686 0.54545957,98.8749 0.39431313,98.8812 1.0910296,98.8876 0.72699404,98.8939 0.2725254,98.9002 0.030284578,98.9065 0.66673648,98.9128 1.2120839,98.9191 1.1211604,98.9254 -1.4324847e-005,98.9318 0.30306941,98.9381 0.4848446,98.9444 0.33331355,98.9507 0.18180323,98.9570 -3.0641509e-006,98.9633 -1.2789747e-005,98.9697 0.030403676,98.9760 0.30312812,98.9823 0.30297911,98.9886 0.090667434,98.9949 0.84933102,99.0013 4.0922756,99.0076 5.3027778,99.0139 2.6653037,99.0202 0.029697806,99.0265 0.00014475622,99.0328 -4.3297088e-005,99.0392 2.8422864e-005,99.0455 0.090983905,99.0518 0.30321977,99.0581 1.1822293,99.0644 2.0610564,99.0708 2.3641973,99.0771 2.9088454,99.0834 2.4239988,99.0897 3.3952405,99.0960 5.36444,99.1024 6.0904665,99.1087 6.6371608,99.1150 9.3040562,99.1213 9.1812925,99.1277 6.5432467,99.1340 1.5436146,99.1403 0.1211114,99.1466 -3.0197976e-005,99.1529 8.092823e-006,99.1593 -2.1710755e-006,99.1656 5.9088126e-007,99.1719 -1.9229229e-007,99.1782 1.7825496e-007,99.1846 -5.2075393e-007,99.1909 1.9048982e-006,99.1972 -7.0993124e-006,99.2035 0.091160432,99.2099 0.48514435,99.2162 0.54524267,99.2225 0.18154064,99.2288 0.091039538,99.2352 0.3335858,99.2415 0.42411715,99.2478 0.18162762,99.2541 0.090836063,99.2605 0.030291289,99.2668 0.30316705,99.2731 1.1213719,99.2795 2.3940947,99.2858 3.2119834,99.2921 2.2118518,99.2984 0.84843755,99.3048 0.51520479,99.3111 0.33335203,99.3174 0.24247545,99.3237 0.18194933,99.3301 0.2727488,99.3364 0.18160014,99.3427 -0.00011355204,99.3491 3.0431847e-005,99.3554 -8.1669541e-006,99.3617 2.2337256e-006,99.3680 -7.6735955e-007,99.3744 8.3560104e-007,99.3807 0.030306812,99.3870 0.090909354,99.3934 0.030298172,99.3997 2.9226107e-006,99.4060 -1.3192155e-005,99.4124 0.091264658,99.4187 0.57615453,99.4250 0.63612205,99.4314 0.30279034,99.4377 0.30312777,99.4440 0.51521969,99.4504 0.63622576,99.4567 0.39374074,99.4630 0.090826787,99.4694 -4.9837249e-006,99.4757 0.09094429,99.4820 0.18180378,99.4884 0.090931438,99.4947 0.3335351,99.5010 0.75763345,99.5074 0.54528749,99.5137 0.18170036,99.5200 -2.5353567e-005,99.5264 6.04466e-006,99.5327 1.1770375e-006,99.5390 -1.0754147e-005,99.5454 4.1842894e-005,99.5517 0.091031231,99.5580 0.27280739,99.5644 0.36362365,99.5707 0.27271417,99.5770 0.18176962,99.5834 0.090783745,99.5897 -4.5157325e-005,99.5961 1.144354e-005,99.6024 -6.1329752e-007,99.6087 -8.9919768e-006,99.6151 3.658425e-005,99.6214 0.091034092,99.6277 0.1818168,99.6341 0.18171446,99.6404 0.48482206,99.6468 0.33332396,99.6531 0.090896867,99.6594 -1.1046554e-006,99.6658 3.644173e-007,99.6721 -3.5295403e-007,99.6785 1.0474531e-006,99.6848 -3.8371354e-006,99.6911 0.090940319,99.6975 0.57582879,99.7038 0.75754857,99.7102 0.42418128,99.7165 -3.3962922e-005,99.7228 0.091031522,99.7292 0.33360049,99.7355 0.54544848,99.7419 0.33308977,99.7482 0.12121579,99.7546 0.33345857,99.7609 0.33321926,99.7672 0.090784937,99.7736 0.030299235,99.7799 0.33339259,99.7863 0.57591641,99.7926 0.39405674,99.7990 0.39379936,99.8053 0.27255034,99.8116 0.090879165,99.8180 2.0891297e-005,99.8243 -6.0030216e-005,99.8307 0.030607974,99.8370 1.0306695,99.8434 1.2118181,99.8497 0.18167353,99.8561 0.30336261,99.8624 0.69728422,99.8687 0.75720268,99.8751 0.12073953,99.8814 4.2521006e-005,99.8878 0.18198045,99.8941 0.48498142,99.9005 0.33326784,99.9068 0.18176694,99.9132 0.15144795,99.9195 0.060496241,99.9259 0.090908296,99.9322 0.33335924,99.9386 0.33332834,99.9449 0.27280092,99.9513 0.36364833,99.9576 0.30300525,99.9640 0.12130194,99.9703 0.18182485,99.9767 0.12109511,99.9830 0.03022705,99.9894 -8.5950414e-006,99.9957 3.043031e-006,100.0021 -3.5766836e-006,100.0084 1.1264358e-005,100.0148 0.33334976,100.0211 0.72736281,100.0275 0.78790909,100.0338 0.18170731,100.0402 -5.1812753e-005,100.0465 5.064502e-005,100.0529 0.21241695,100.0592 0.57597733,100.0656 0.54542547,100.0719 1.273309,100.0783 7.5512762,100.0846 38.273338,100.0910 108.7634,100.0973 139.60382,100.1037 103.39135,100.1100 41.729561,100.1164 13.568787,100.1227 10.395522,100.1291 10.8787,100.1354 7.2706313,100.1418 3.1493485,100.1482 0.57480973,100.1545 0.12107865,100.1609 6.7083303e-005,100.1672 0.36400265,100.1736 1.5151327,100.1799 1.4542153,100.1863 0.51505506,100.1926 1.5084412e-005,100.1990 0.090897173,100.2054 0.090971321,100.2117 0.27287969,100.2181 0.36355212,100.2244 0.060470257,100.2308 1.0254059e-005,100.2371 -4.0859081e-006,100.2435 6.0892417e-006,100.2499 -2.0272342e-005,100.2562 7.500573e-005,100.2626 0.090936355,100.2689 0.030220646,100.2753 -4.3027489e-006,100.2817 -2.5200827e-006,100.2880 1.438464e-005,100.2944 0.091111764,100.3007 0.3030858,100.3071 0.27263802,100.3134 0.45452037,100.3198 0.51506668,100.3262 0.27273834,100.3325 0.72728187,100.3389 1.6060487,100.3453 1.6969628,100.3516 1.0605534,100.3580 -2.4712377e-005,100.3643 7.4843356e-006,100.3707 -5.2234172e-006,100.3771 1.3409805e-005,100.3834 0.3636539,100.3898 0.36361867,100.3961 -1.2947779e-005,100.4025 3.4720158e-006,100.4089 -9.3932823e-007,100.4152 2.8504505e-007,100.4216 -2.0079325e-007,100.4280 5.1814663e-007,100.4343 -1.8719255e-006,100.4407 6.9700677e-006,100.4471 0.030286925,100.4534 5.7461533e-005,100.4598 0.090992771,100.4661 0.090823554,100.4725 -4.889823e-005,100.4789 0.091029793,100.4852 0.30311719,100.4916 0.30293646,100.4980 0.090822913,100.5043 0.3940607,100.5107 0.60617179,100.5171 0.36365941,100.5234 0.30302942,100.5298 0.18162581,100.5362 -8.8655885e-005,100.5425 0.18197285,100.5489 1.8182396,100.5553 2.6363339,100.5616 1.9695929,100.5680 0.48476619,100.5744 0.090966612,100.5807 0.39406946,100.5871 0.5151965,100.5935 0.33325794,100.5999 0.18170802,100.6062 -5.1612555e-005,100.6126 1.2472349e-005,100.6190 1.7273813e-006,100.6253 -1.9384401e-005,100.6317 7.5816315e-005,100.6381 0.15175469,100.6444 0.54564565,100.6508 0.84823829,100.6572 0.39367417,100.6636 0.030337304,100.6699 -3.7524467e-005,100.6763 0.00010942918,100.6827 0.30325717,100.6890 0.48484445,100.6954 0.3028191,100.7018 0.030197244,100.7082 7.9819583e-006,100.7145 1.529578e-005,100.7209 0.18193924,100.7273 0.48488647,100.7336 0.33322757,100.7400 0.090848468,100.7464 -9.5290316e-006,100.7528 6.725591e-006,100.7591 -1.7373959e-005,100.7655 6.2774707e-005,100.7719 0.18188919,100.7783 0.18177579,100.7846 0.09084934,100.7910 -2.3178583e-005,100.7974 6.1540286e-006,100.8038 -1.4358116e-006,100.8101 -4.1130127e-007,100.8165 3.0813742e-006,100.8229 0.090913527,100.8293 0.090904579,100.8356 -2.7637507e-006,100.8420 -7.9494686e-007,100.8484 5.9442277e-006,100.8548 0.18182507,100.8612 0.18181454,100.8675 0.090903237,100.8739 -2.8159188e-006,100.8803 7.5458934e-007,100.8867 -2.0223187e-007,100.8930 5.4282804e-008,100.8994 -1.4884542e-008,100.9058 5.2514859e-009,100.9122 -6.1207084e-009,100.9186 1.9232452e-008,100.9249 -7.0814231e-008,100.9313 2.6404382e-007,100.9377 -9.854333e-007,100.9441 3.6779597e-006,100.9505 -1.3727408e-005,100.9568 0.030401142,100.9632 0.3031441,100.9696 0.33327231,100.9760 0.18174325,100.9824 0.18194479,100.9887 0.48498055,100.9951 0.48473892,101.0015 0.18157841,101.0079 0.00021821972,101.0143 1.4866669,101.0207 4.6076608,101.0270 5.2112703,101.0334 2.6949754,101.0398 0.3628048,101.0462 0.51528478,101.0526 0.42418802,101.0590 0.21213149,101.0653 0.36378804,101.0717 1.969873,101.0781 3.1817083,101.0845 2.4849691,101.0909 2.6091709,101.0973 8.3052769,101.1036 8.2100401,101.1100 3.6031518,101.1164 0.39338019,101.1228 1.2737969,101.1292 1.8789443,101.1356 1.5447353,101.1420 0.45392984,101.1483 0.090888664,101.1547 -7.4300377e-005,101.1611 0.00011829162,101.1675 0.30326,101.1739 0.54555613,101.1803 0.48459941,101.1867 0.030117102,101.1931 0.091051489,101.1994 0.30315784,101.2058 0.39383274,101.2122 0.090778686,101.2186 0.090913191,101.2250 -2.6726235e-005,101.2314 1.6706035e-005,101.2378 -4.0098945e-005,101.2442 0.030511372,101.2505 0.39402524,101.2569 0.18160577,101.2633 0.030252872,101.2697 8.3259565e-006,101.2761 0.1213741,101.2825 0.484999,101.2889 0.6665383,101.2953 0.33318064,101.3017 0.090876743,101.3081 -8.8713568e-006,101.3145 -5.9123331e-006,101.3208 3.2523971e-005,101.3272 0.090949588,101.3336 0.090879098,101.3400 0.030270765,101.3464 -5.493886e-006,101.3528 1.3725758e-006,101.3592 4.0168744e-009,101.3656 -1.3888613e-006,101.3720 0.030312141,101.3784 0.33335659,101.3848 0.54545748,101.3912 0.48485652,101.3976 0.54546613,101.4040 0.39392093,101.4104 0.18179096,101.4167 -1.03966e-005,101.4231 2.7863459e-006,101.4295 -7.4802125e-007,101.4359 2.0553638e-007,101.4423 -7.4070954e-008,101.4487 9.0738418e-008,101.4551 -2.8889963e-007,101.4615 1.0649371e-006,101.4679 -3.9711385e-006,101.4743 1.4820704e-005,101.4807 0.84853441,101.4871 1.5151621,101.4935 1.0605537,101.4999 -2.511813e-005,101.5063 8.0377349e-006,101.5127 -7.0313718e-006,101.5191 2.0088817e-005,101.5255 0.091128327,101.5319 0.33352479,101.5383 0.33314309,101.5447 0.090681948,101.5511 1.1274721e-005,101.5575 0.090946183,101.5639 0.090896323,101.5703 0.18191285,101.5767 0.39395925,101.5831 0.36359179,101.5895 1.5456104,101.5959 2.4241879,101.6023 1.514949,101.6087 -1.69289e-005,101.6151 4.5473125e-006,101.6215 -1.2591028e-006,101.6279 4.8878076e-007,101.6343 -6.9597633e-007,101.6407 2.2952665e-006,101.6471 -8.485702e-006,101.6535 3.1649884e-005,101.6599 0.090967737,101.6663 0.18181482,101.6727 0.18177496,101.6791 0.12123422,101.6855 0.30307546,101.6919 0.33331305,101.6983 0.1817389,101.7047 4.578587e-005,101.7111 0.15178354,101.7175 0.39406574,101.7239 0.60635281,101.7303 1.3941723,101.7367 1.1208289,101.7431 0.57535815,101.7496 0.4240908,101.7560 0.33330074,101.7624 0.18181911,101.7688 -6.7798233e-006,101.7752 6.9085495e-006,101.7816 0.54549593,101.7880 1.1211911,101.7944 0.72734481,101.8008 0.18202358,101.8072 0.30308512,101.8136 0.39393806,101.8200 0.45441219,101.8264 0.18162011,101.8328 -3.1365158e-005,101.8393 8.3805799e-006,101.8457 -2.154864e-006,101.8521 2.382351e-007,101.8585 1.2021877e-006,101.8649 -5.0474014e-006,101.8713 1.8988825e-005,101.8777 0.21213803,101.8841 0.33333108,101.8905 0.33332187,101.8969 0.090890236,101.9033 2.8663665e-006,101.9098 -9.7172942e-006,101.9162 3.6005546e-005,101.9226 0.091073386,101.9290 0.30335188,101.9354 0.78815264,101.9418 1.0305756,101.9482 1.0301511,101.9546 0.60547143,101.9610 0.21192567,101.9675 0.33346283,101.9739 0.57582092,101.9803 0.48466715,101.9867 0.090784326,101.9931 0.03032917,101.9995 0.030280564,102.0059 -2.288645e-005,102.0123 2.7552183e-005,102.0188 0.090998836,102.0252 0.27281156,102.0316 0.39390469,102.0380 0.27275103,102.0444 0.33352894,102.0508 0.63650072,102.0572 0.81804967,102.0637 0.51484162,102.0701 0.12141031,102.0765 0.60635668,102.0829 0.66647089,102.0893 0.33298489,102.0957 0.66801208,102.1022 6.5478673,102.1086 11.243695,102.1150 11.36245,102.1214 5.4519944,102.1278 1.5140222,102.1342 1.0002182,102.1407 2.2138488,102.1471 5.0014529,102.1535 6.4537439,102.1599 4.6043239,102.1663 1.7869742,102.1728 0.060485393,102.1792 -1.93918e-005,102.1856 0.091037847,102.1920 0.33341008,102.1984 0.33330378,102.2048 0.57574642,102.2113 0.666632,102.2177 0.51518315,102.2241 0.48485392,102.2305 0.36354226,102.2369 0.27266875,102.2434 0.18180522,102.2498 -1.7128049e-006,102.2562 4.5988159e-007,102.2626 -1.2659662e-007,102.2691 4.6472458e-008,102.2755 -5.9287981e-008,102.2819 1.906908e-007,102.2883 -7.0352576e-007,102.2947 2.6236037e-006,102.3012 -9.7916018e-006,102.3076 3.6545574e-005,102.3140 0.091055296,102.3204 0.18176696,102.3269 0.03017088,102.3333 1.003552e-005,102.3397 -1.6135958e-007,102.3461 -9.391606e-006,102.3526 3.7730773e-005,102.3590 0.090915166,102.3654 -6.2158229e-005,102.3718 9.5116942e-005,102.3783 0.39432845,102.3847 0.84847647,102.3911 0.33303499,102.3975 0.18178502,102.4040 0.18192472,102.4104 0.30298582,102.4168 0.090751491,102.4232 0.03029344,102.4297 -1.6316508e-005,102.4361 4.1293201e-006,102.4425 -1.995098e-007,102.4489 -3.3318663e-006,102.4554 1.35281e-005,102.4618 0.36372489,102.4682 2.1515877,102.4747 2.9393737,102.4811 1.7272778,102.4875 0.66663063,102.4939 0.090809539,102.5004 -2.9178265e-005,102.5068 1.5625703e-005,102.5132 0.091186233,102.5197 0.39417613,102.5261 0.60596293,102.5325 0.6361838,102.5389 0.42409942,102.5454 0.33328295,102.5518 0.33340585,102.5582 0.24255481,102.5647 0.21208276,102.5711 0.12107679,102.5775 0.030229835,102.5840 -6.9362013e-006,102.5904 -7.7582927e-006,102.5968 3.7972906e-005,102.6033 0.30319381,102.6097 0.72735435,102.6161 0.66666335,102.6226 0.60623246,102.6290 0.78803366,102.6354 0.66636068,102.6419 0.18151739,102.6483 9.5395171e-006,102.6547 -2.5546797e-006,102.6612 6.7851249e-007,102.6676 -1.5918226e-007,102.6740 -4.1839773e-008,102.6805 3.265796e-007,102.6869 -1.2645742e-006,102.6933 4.7320623e-006,102.6998 0.090910822,102.7062 0.030297834,102.7126 -3.3998049e-007,102.7191 9.2043678e-008,102.7255 -2.8169826e-008,102.7319 2.0630042e-008,102.7384 -5.435238e-008,102.7448 1.9679332e-007,102.7512 -7.3287401e-007,102.7577 2.7349017e-006,102.7641 -1.0207475e-005,102.7706 3.8097802e-005,102.7770 0.090950519,102.7834 0.090888642,102.7899 0.06056932,102.7963 -1.6100586e-005,102.8028 -5.2883902e-006,102.8092 0.030381538,102.8156 0.33349648,102.8221 0.5757364,102.8285 0.51505995,102.8349 0.48480362,102.8414 0.30303156,102.8478 0.30314523,102.8543 0.54552191,102.8607 0.48471099,102.8671 0.090785332,102.8736 -8.5600514e-006,102.8800 4.6571186e-005,102.8865 0.09090919,102.8929 -4.7186561e-005,102.8994 1.103853e-005,102.9058 3.036374e-006,102.9122 0.090915971,102.9187 0.09090858,102.9251 -3.4915862e-005,102.9316 0.00011011574,102.9380 0.30325881,102.9444 0.4848485,102.9509 0.30280131,102.9573 -0.00010841799,102.9638 2.944733e-005,102.9702 -9.3635754e-006,102.9767 8.0052951e-006,102.9831 -2.2658647e-005,102.9896 8.2635379e-005,102.9960 0.15173681,103.0024 0.33350921,103.0089 0.39375058,103.0153 0.09064211,103.0218 -8.4959265e-006,103.0282 1.4155781e-006,103.0347 2.8345041e-006,103.0411 -1.2754705e-005,103.0476 4.8187874e-005,103.0540 0.03018824,103.0605 0.12191696,103.0669 1.3957545,103.0733 2.7279096,103.0798 2.513587,103.0862 0.78663999,103.0927 0.51503903,103.0991 0.18166137,103.1056 -1.0031722e-005,103.1120 2.587436e-006,103.1185 -3.1726515e-007,103.1249 -1.3186814e-006,103.1314 5.5924647e-006,103.1378 0.1819818,103.1443 1.0003386,103.1507 1.7878883,103.1572 1.2118195,103.1636 0.4847146,103.1701 0.30301473,103.1765 0.21207601,103.1830 -2.4393536e-005,103.1894 0.090948284,103.1959 0.48496571,103.2023 0.51530719,103.2088 0.42429739,103.2152 0.30287543,103.2217 0.090695307,103.2281 0.030451879,103.2346 0.39413956,103.2410 0.36341539,103.2475 -0.00016472864,103.2539 9.1935966e-005,103.2604 0.090973169,103.2668 0.090827376,103.2733 0.091199838,103.2798 0.57622445,103.2862 0.72723699,103.2927 0.57544243,103.2991 0.27234149,103.3056 0.091211163,103.3120 0.54560947,103.3185 0.42418402,103.3249 0.81851053,103.3314 1.0301888,103.3378 0.6055792,103.3443 -0.00023546039,103.3507 7.1410839e-005,103.3572 -5.0168528e-005,103.3637 0.00012926784,103.3701 0.30317527,103.3766 0.33329472,103.3830 0.18171103,103.3895 0.030202735,103.3959 1.354993e-005,103.4024 -5.7599074e-005,103.4089 0.00021686275,103.4153 0.39440885,103.4218 0.66673964,103.4282 0.51473784,103.4347 0.09060552,103.4411 1.5668164e-006,103.4476 1.3748469e-005,103.4541 0.18186659,103.4605 0.333332,103.4670 0.181775,103.4734 0.0302874,103.4799 7.4675432e-007,103.4864 -3.792077e-006,103.4928 1.4422641e-005,103.4993 0.091021627,103.5057 0.39406198,103.5122 0.60592264,103.5187 0.18168829,103.5251 2.6424421e-005,103.5316 0.030309273,103.5380 0.18183351,103.5445 0.18180728,103.5510 0.090900697,103.5574 0.091011003,103.5639 0.42450017,103.5704 0.6363399,103.5768 0.27244389,103.5833 -7.6003445e-005,103.5897 2.0566908e-005,103.5962 -6.2587396e-006,103.6027 4.4667954e-006,103.6091 0.18182603,103.6156 0.33333349,103.6221 0.18180987,103.6285 -2.9975974e-006,103.6350 8.0326811e-007,103.6415 -2.1525787e-007,103.6479 5.7705339e-008,103.6544 -1.5547931e-008,103.6609 4.4822155e-009,103.6673 -2.3799063e-009,103.6738 5.0374527e-009,103.6802 -1.7771105e-008,103.6867 6.6051733e-008,103.6932 -2.4645362e-007,103.6996 9.198294e-007,103.7061 -3.4331131e-006,103.7126 0.090952091,103.7190 0.48488569,103.7255 0.48483235,103.7320 0.18187201,103.7384 0.18182322,103.7449 0.12111416,103.7514 -2.3057604e-005,103.7579 -1.8174103e-005,103.7643 9.576336e-005,103.7708 0.30324277,103.7773 0.48483661,103.7837 0.30286488,103.7902 0.090815254,103.7967 -3.6125246e-005,103.8031 0.030397711,103.8096 0.39415336,103.8161 0.48472109,103.8225 0.090722002,103.8290 3.0128049e-005,103.8355 -8.0730251e-006,103.8420 2.1618714e-006,103.8484 -5.7387621e-007,103.8549 1.3347562e-007,103.8614 4.0021604e-008,103.8678 -2.9359532e-007,103.8743 1.1344449e-006,103.8808 -4.2444908e-006,103.8873 1.5844673e-005,103.8937 0.30309108,103.9002 0.54542142,103.9067 0.36381626,103.9132 0.3638576,103.9196 0.33316159,103.9261 0.27270281,103.9326 0.57577956,103.9390 0.3634322,103.9455 -7.9870857e-005,103.9520 2.1252574e-005,103.9585 -5.1336146e-006,103.9649 -7.198247e-007,103.9714 8.0139553e-006,103.9779 0.33342752,103.9844 0.69719416,103.9908 0.78804672,103.9973 1.0302973,104.0038 0.99973643,104.0103 0.36341357,104.0167 0.030338906,104.0232 0.090920225,104.0297 0.75758839,104.0362 1.6970055,104.0427 1.6062543,104.0491 0.97026664,104.0556 1.4547106,104.0621 1.3025212,104.0686 0.51474756,104.0750 0.090791725,104.0815 2.2730641e-005,104.0880 0.1820785,104.0945 0.72763288,104.1010 0.99994844,104.1074 0.60572064,104.1139 0.1816034,104.1204 -3.9196249e-005,104.1269 8.4654903e-006,104.1334 5.3377598e-006,104.1398 0.030344635,104.1463 0.090951487,104.1528 0.090840511,104.1593 1.7647106e-005,104.1658 0.091022514,104.1722 0.12117919,104.1787 0.060514305,104.1852 -3.8739719e-005,104.1917 2.7625572e-005,104.1982 0.18190236,104.2046 0.48493108,104.2111 0.84855533,104.2176 1.3031723,104.2241 1.2120335,104.2306 0.33306268,104.2371 0.030322714,104.2435 0.090911493,104.2500 -7.1395974e-005,104.2565 0.090937845,104.2630 0.090895742,104.2695 -5.5876671e-006,104.2760 5.4483048e-006,104.2825 -1.6206379e-005,104.2889 5.9381531e-005,104.2954 0.090989836,104.3019 0.090828158,104.3084 -5.9079222e-005,104.3149 1.5829548e-005,104.3214 -4.2347174e-006,104.3278 1.1081765e-006,104.3343 -1.9767501e-007,104.3408 -3.1758736e-007,104.3473 1.4681541e-006,104.3538 -5.5554356e-006,104.3603 2.0755095e-005,104.3668 0.090937786,104.3733 0.090879612,104.3797 -1.6973439e-005,104.3862 -8.727151e-006,104.3927 5.1887415e-005,104.3992 0.18188708,104.4057 0.18175821,104.4122 0.030247899,104.4187 1.2990326e-005,104.4252 0.090920277,104.4317 0.090900891,104.4381 0.091005936,104.4446 0.30303556,104.4511 0.27275085,104.4576 0.36376333,104.4641 0.27257138,104.4706 0.3332057,104.4771 2.4590898e-005,104.4836 -6.9720977e-006,104.4901 3.2958392e-006,104.4966 -6.2112003e-006,104.5030 2.1550404e-005,104.5095 0.090996355,104.5160 0.18178788,104.5225 0.030223209,104.5290 9.4238594e-006,104.5355 -1.1563585e-005,104.5420 3.6832633e-005,104.5485 0.090958506,104.5550 0.090859503,104.5615 -3.6286579e-005,104.5680 9.7726324e-006,104.5745 -2.8013492e-006,104.5810 1.4321171e-006,104.5875 -2.9271291e-006,104.5939 1.0277086e-005,104.6004 -3.8183956e-005,104.6069 0.00014246927,104.6134 0.18189706,104.6199 0.090752244,104.6264 0.18179297,104.6329 0.30304256,104.6394 0.12123342,104.6459 0.18182048,104.6524 0.090871975,104.6589 -1.0141736e-005,104.6654 2.7145061e-006,104.6719 -7.1555758e-007,104.6784 1.4752499e-007,104.6849 1.2552297e-007,104.6914 -6.4967878e-007,104.6979 2.4733736e-006,104.7044 0.030297402,104.7109 2.003378e-005,104.7174 0.090918586,104.7239 0.090938643,104.7304 0.39414969,104.7369 0.78800124,104.7434 0.69678044,104.7499 0.27254608,104.7564 -2.2955022e-005,104.7629 7.7157601e-006,104.7694 -7.9068523e-006,104.7759 2.3912906e-005,104.7824 0.090908997,104.7889 -2.3586324e-005,104.7954 6.8376439e-006,104.8019 -3.7627121e-006,104.8084 8.2133156e-006,104.8149 0.09091679,104.8214 0.18185923,104.8279 0.36366415,104.8344 0.27278879,104.8409 0.51534534,104.8474 0.63661528,104.8539 0.63632488,104.8604 0.33292007,104.8669 -0.00017438707,104.8734 4.533492e-005,104.8799 -6.9396174e-006,104.8864 -1.7581327e-005,104.8929 7.7271608e-005,104.8994 0.09093713,104.9059 0.030217558,104.9124 -5.2052437e-006,104.9189 1.8474362e-006,104.9254 -2.1842664e-006,104.9319 6.8900204e-006,104.9384 -2.5377614e-005,104.9449 9.4627503e-005,104.9514 0.18207663,104.9579 0.33333308,104.9645 0.18155956,104.9710 0.030244838,104.9775 0.57580787,104.9840 1.2727189,104.9905 1.1211798,104.9970 -3.2528536e-005,105.0035 8.7389317e-006,105.0100 -2.4248516e-006,105.0165 9.5987366e-007,105.0230 -1.4145645e-006,105.0295 4.6986743e-006,105.0360 -1.738137e-005,105.0425 0.21223897,105.0490 1.2427602,105.0556 1.8788061,105.0621 1.3336738,105.0686 1.2731601,105.0751 2.9414518,105.0816 14.098354,105.0881 31.642046,105.0946 33.359337,105.1011 18.173687,105.1076 4.8147521,105.1141 1.4548436,105.1207 1.6970932,105.1272 1.5147616,105.1337 0.9390049,105.1402 0.21193828,105.1467 -2.4218969e-005,105.1532 6.8102154e-006,105.1597 -3.020247e-006,105.1662 5.2706519e-006,105.1727 0.090910658,105.1793 0.030298036,105.1858 -1.2213516e-006,105.1923 0.091037609,105.1988 0.48499057,105.2053 0.54535198,105.2118 0.27257946,105.2183 -2.5476395e-005,105.2248 1.0913012e-005,105.2314 -1.8175087e-005,105.2379 6.1791448e-005,105.2444 0.091011196,105.2509 0.12118258,105.2574 0.060511436,105.2639 -3.2947923e-005,105.2704 6.1919654e-006,105.2770 8.1832468e-006,105.2835 -3.892844e-005,105.2900 0.00014754152,105.2965 0.3336207,105.3030 0.54555178,105.3095 0.54541582,105.3161 0.42411017,105.3226 0.27253759,105.3291 0.090780683,105.3356 -1.5331942e-005,105.3421 4.1031562e-006,105.3486 -1.0795826e-006,105.3552 2.1487197e-007,105.3617 2.2019508e-007,105.3682 -1.0957538e-006,105.3747 4.1631256e-006,105.3812 -1.5557867e-005,105.3878 5.8072681e-005,105.3943 0.091023691,105.4008 0.18173894,105.4073 0.030209502,105.4138 1.613693e-005,105.4204 -6.5548202e-006,105.4269 0.090936579,105.4334 0.48488772,105.4399 0.75761425,105.4464 0.66663074,105.4530 0.21214725,105.4595 0.39396498,105.4660 0.27271414,105.4725 0.36370316,105.4790 0.57580817,105.4856 0.72725296,105.4921 0.42408648,105.4986 0.090926394,105.5051 0.48491257,105.5117 0.48489252,105.5182 0.36372721,105.5247 0.36353973,105.5312 0.33320963,105.5377 0.18183106,105.5443 0.090894282,105.5508 0.030309128,105.5573 0.091033258,105.5638 0.15148722,105.5704 0.060482599,105.5769 -1.9068853e-005,105.5834 -2.0810134e-005,105.5899 0.00010231895,105.5965 0.18194838,105.6030 0.18174669,105.6095 0.33327696,105.6160 0.75757408,105.6226 0.84850562,105.6291 0.57583004,105.6356 0.27270421,105.6422 0.090785764,105.6487 -3.5160687e-005,105.6552 -9.5529824e-009,105.6617 3.5204426e-005,105.6683 0.09103848,105.6748 0.18181662,105.6813 0.090785407,105.6878 0.030264786,105.6944 6.9730677e-006,105.7009 0.090909392,105.7074 0.090907462,105.7140 -3.4598204e-007,105.7205 -3.5460255e-006,105.7270 0.090954088,105.7335 0.2729913,105.7401 0.78807348,105.7466 0.75725508,105.7531 0.090687618,105.7597 4.4537046e-005,105.7662 2.5909725e-005,105.7727 0.06067916,105.7793 0.06050849,105.7858 9.5895899e-005,105.7923 0.24264596,105.7989 0.3331846,105.8054 0.18168284,105.8119 0.090872012,105.8184 6.3712556e-005,105.8250 0.18202868,105.8315 0.30302864,105.8380 0.18161355,105.8446 -8.4175328e-005,105.8511 7.2233729e-006,105.8576 0.090984069,105.8642 0.18191351,105.8707 0.18174411,105.8772 0.18191081,105.8838 0.48497251,105.8903 0.48478758,105.8969 0.33321282,105.9034 0.090797871,105.9099 -1.6946369e-005,105.9165 1.0851099e-005,105.9230 0.030364849,105.9295 0.090915605,105.9361 0.030214762,105.9426 8.2035695e-005,105.9491 0.36379761,105.9557 0.4848341,105.9622 0.30287454,105.9687 -7.5317766e-005,105.9753 2.0204207e-005,105.9818 -5.4936754e-006,105.9884 1.769071e-006,105.9949 -1.5823076e-006,106.0014 4.5603751e-006,106.0080 0.090909198,106.0145 0.090920836,106.0210 0.030349931,106.0276 0.15160848,106.0341 0.45452335,106.0407 0.484972,106.0472 0.7579031,106.0537 1.0909493,106.0603 1.2724323,106.0668 0.66648716,106.0734 1.2741934,106.0799 6.1856589,106.0864 13.184524,106.0930 15.210026,106.0995 9.7534714,106.1061 4.4833274,106.1126 2.3939736,106.1191 0.69716907,106.1257 0.69695842,106.1322 0.51468402,106.1388 0.27257007,106.1453 0.09086021,106.1519 1.2165619e-005,106.1584 -1.9496341e-005,106.1649 6.5824061e-005,106.1715 0.090997837,106.1780 0.090820014,106.1846 -6.5032429e-005,106.1911 1.7426579e-005,106.1977 -4.6692335e-006,106.2042 1.2491104e-006,106.2107 -3.2687393e-007,106.2173 5.8293558e-008,106.2238 9.3732083e-008,106.2304 -4.3325977e-007,106.2369 1.6394259e-006,106.2435 -6.1248829e-006,106.2500 2.2861754e-005,106.2566 0.090949565,106.2631 0.2727358,106.2697 0.2727991,106.2762 0.27268344,106.2827 0.03020023,106.2893 9.841594e-006,106.2958 -2.700315e-006,106.3024 9.5898042e-007,106.3089 -1.1354859e-006,106.3155 3.5831656e-006,106.3220 0.090926461,106.3286 0.18181273,106.3351 0.030287093,106.3417 1.6239802e-006,106.3482 -7.3979163e-007,106.3548 1.3351643e-006,106.3613 -4.6011628e-006,106.3679 1.7070783e-005,106.3744 0.091110803,106.3810 0.3335048,106.3875 0.3027834,106.3941 0.03014015,106.4006 0.090951823,106.4072 -2.4741385e-005,106.4137 6.2217482e-006,106.4203 -1.4371356e-007,106.4268 -5.647807e-006,106.4334 2.2736753e-005,106.4399 0.1212823,106.4465 0.36364716,106.4530 0.33327347,106.4596 0.090873383,106.4661 -6.3328266e-006,106.4727 1.1024132e-005,106.4792 -3.776612e-005,106.4858 0.00014005064,106.4923 0.21235374,106.4989 0.30303535,106.5054 0.24227622,106.5120 0.090741575,106.5186 -4.1195512e-005,106.5251 1.1039351e-005,106.5317 -2.9589535e-006,106.5382 7.9567531e-007,106.5448 -2.2353737e-007,106.5513 9.8420685e-008,106.5579 -1.7010812e-007,106.5644 0.12133756,106.5710 0.27283859,106.5775 0.21201733,106.5841 0.090888545,106.5907 0.18202844,106.5972 0.30295897,106.6038 0.090672165,106.6103 -1.7788338e-005,106.6169 3.3584438e-006,106.6234 4.3562668e-006,106.6300 0.030324247,106.6366 0.12129704,106.6431 0.33351511,106.6497 0.54544449,106.6562 0.33319116,106.6628 0.18177615,106.6693 0.090839706,106.6759 -3.591683e-005,106.6825 8.3649766e-006,106.6890 2.4598719e-006,106.6956 -1.8206507e-005,106.7021 7.0371461e-005,106.7087 0.27296847,106.7153 0.51531541,106.7218 0.54536098,106.7284 0.30275643,106.7349 -0.00011885977,106.7415 3.47889e-005,106.7481 -2.0288255e-005,106.7546 4.6365025e-005,106.7612 0.39396265,106.7677 0.48481306,106.7743 0.30301654,106.7809 -1.3716767e-005,106.7874 1.2453215e-005,106.7940 -3.6097797e-005,106.8006 0.091191828,106.8071 0.87924927,106.8137 1.1515465,106.8202 0.75723034,106.8268 0.18147355,106.8334 -7.3589938e-005,106.8399 2.3324734e-005,106.8465 0.18181825,106.8531 0.18181431,106.8596 0.030298622,106.8662 1.7069359e-006,106.8728 -2.4212402e-006,106.8793 7.9785068e-006,106.8859 0.030303048,106.8925 -8.0601985e-006,106.8990 2.7323497e-006,106.9056 -2.8686604e-006,106.9122 0.091234893,106.9187 0.4852269,106.9253 0.63629431,106.9318 0.45413098,106.9384 0.12108596,106.9450 0.48501998,106.9516 0.54534763,106.9581 0.18167849,106.9647 -2.2372153e-005,106.9713 8.1764874e-006,106.9778 0.090909734,106.9844 0.030295949,106.9910 1.6690894e-005,106.9975 0.030328404,107.0041 0.030290388,107.0107 0.3032428,107.0172 1.091295,107.0238 2.8791406,107.0304 3.4848444,107.0369 2.9409196,107.0435 5.9410744,107.0501 20.258703,107.0567 110.73802,107.0632 356.50397,107.0698 507.25113,107.0764 389.24484,107.0829 174.96623,107.0895 75.70665,107.0961 64.392258,107.1026 56.902069,107.1092 42.89893,107.1158 24.293957,107.1224 12.601521,107.1289 5.6638546,107.1355 1.6651092,107.1421 0.36318216,107.1487 -8.0995691e-005,107.1552 0.090943612,107.1618 0.090863034,107.1684 0.00013873461,107.1750 0.24275078,107.1815 0.48508331,107.1881 0.545228,107.1947 0.18142527,107.2012 0.030252185,107.2078 0.12131408,107.2144 0.39393684,107.2210 0.12111978,107.2275 0.030345451,107.2341 0.090897113,107.2407 -5.5218155e-005,107.2473 4.5532022e-005,107.2539 0.09105441,107.2604 0.18174671,107.2670 -0.00013218346,107.2736 4.5452809e-005,107.2802 0.48485601,107.2867 0.72729146,107.2933 0.42424721,107.2999 0.090884201,107.3065 0.091029033,107.3130 0.45492467,107.3196 0.81821686,107.3262 0.51472712,107.3328 0.12127959,107.3394 0.36371517,107.3459 0.21195672,107.3525 0.090862229,107.3591 -0.00011350487,107.3657 0.00016728549,107.3723 0.42461255,107.3788 0.63639826,107.3854 0.39377207,107.3920 0.30282813,107.3986 0.090705596,107.4052 0.00017101434,107.4117 0.18189009,107.4183 0.090766788,107.4249 0.090873659,107.4315 0.030305827,107.4381 0.27278781,107.4447 0.72729552,107.4512 0.36368704,107.4578 0.36378908,107.4644 0.42429546,107.4710 0.39375693,107.4776 0.18170957,107.4842 0.33342984,107.4907 0.48481235,107.4973 0.18170571,107.5039 0.33333862,107.5105 1.1819227,107.5171 1.3637003,107.5237 0.51505011,107.5302 0.33351988,107.5368 1.0914119,107.5434 1.4850248,107.5500 1.1515446,107.5566 0.93917561,107.5632 0.48432353,107.5698 0.090674452,107.5763 -8.9616078e-006,107.5829 4.1130802e-006,107.5895 -7.4906011e-006,107.5961 2.5851017e-005,107.6027 0.090995029,107.6093 0.18181802,107.6159 0.090823449,107.6225 -2.6778758e-005,107.6290 1.112556e-005,107.6356 -1.7722788e-005,107.6422 5.9769427e-005,107.6488 0.090977624,107.6554 0.60608023,107.6620 0.87877131,107.6686 0.57570988,107.6752 0.51505041,107.6817 0.091158733,107.6883 0.39432642,107.6949 0.57593745,107.7015 0.72734821,107.7081 0.57527971,107.7147 0.21201369,107.7213 0.57618332,107.7279 0.7574876,107.7345 0.42380151,107.7411 0.030107938,107.7477 0.090991728,107.7542 0.48494488,107.7608 0.75758606,107.7674 0.57585436,107.7740 0.72752106,107.7806 0.90903807,107.7872 0.45428786,107.7938 0.36364886,107.8004 0.69703627,107.8070 0.51505005,107.8136 0.21201728,107.8202 0.060641535,107.8268 0.15162653,107.8334 0.27263215,107.8400 0.18169414,107.8466 0.030302191,107.8531 9.9194256e-007,107.8597 0.090900205,107.8663 0.090954661,107.8729 0.091059841,107.8795 0.2728827,107.8861 0.51512069,107.8927 0.48472458,107.8993 0.21199076,107.9059 -7.8507561e-005,107.9125 2.5191288e-005,107.9191 -2.2253298e-005,107.9257 6.3824889e-005,107.9323 0.18190053,107.9389 0.18174003,107.9455 -8.5174361e-005,107.9521 0.00010379824,107.9587 0.090903252,107.9653 -8.1200284e-005,107.9719 7.1993791e-006,107.9785 0.091196105,107.9851 0.51545405,107.9917 0.57569832,107.9983 0.48475954,108.0049 0.36342022,108.0115 0.18173169,108.0181 0.45517275,108.0247 1.4548602,108.0313 1.5451331,108.0379 1.3329971,108.0445 1.0908402,108.0511 2.6373024,108.0577 6.580606,108.0643 20.797796,108.0709 39.070122,108.0775 46.177818,108.0841 65.534523,108.0907 285.42215,108.0973 655.39087,108.1039 749.35876,108.1105 467.1485,108.1171 159.31393,108.1237 57.038177,108.1303 31.809937,108.1369 16.662899,108.1435 8.2405424,108.1501 4.4230089,108.1567 2.2421215,108.1633 1.9390806,108.1699 0.72682774,108.1765 0.39383861,108.1831 0.72737426,108.1897 0.36365092,108.1963 0.39423597,108.2030 0.93949223,108.2096 0.36337048,108.2162 0.18172619,108.2228 0.1514295,108.2294 0.18179224,108.2360 0.12123914,108.2426 0.18196003,108.2492 0.33331263,108.2558 0.18175891,108.2624 0.45472977,108.2690 1.03049,108.2756 0.90901202,108.2822 0.39364046,108.2888 0.1819768,108.2955 0.42428848,108.3021 0.18170829,108.3087 0.3636716,108.3153 0.48482808,108.3219 0.57577729,108.3285 0.484671,108.3351 0.18173453,108.3417 0.09097673,108.3483 0.33338621,108.3549 0.30306473,108.3615 0.21202272,108.3682 0.030295154,108.3748 0.30319121,108.3814 0.54555172,108.3880 0.66665435,108.3946 0.60601652,108.4012 0.57566619,108.4078 0.18163837,108.4144 0.00014858646,108.4210 0.90921217,108.4277 1.1513554,108.4343 0.57575965,108.4409 0.21226947,108.4475 0.48476246,108.4541 0.33330175,108.4607 0.36394039,108.4673 0.57602489,108.4739 0.63623178,108.4806 0.48450658,108.4872 0.27255315,108.4938 -5.5549423e-005,108.5004 0.12147012,108.5070 0.6366182,108.5136 0.81799656,108.5203 0.39367941,108.5269 -6.6105422e-005,108.5335 4.0575389e-005,108.5401 0.18199496,108.5467 0.57595736,108.5533 0.63622046,108.5599 0.21189213,108.5666 0.090958416,108.5732 0.39409947,108.5798 0.57591993,108.5864 0.6968956,108.5930 0.33310917,108.5996 0.090822399,108.6063 -1.8753075e-005,108.6129 9.8250875e-006,108.6195 -2.0547413e-005,108.6261 0.091001406,108.6327 0.18194056,108.6394 0.18168665,108.6460 -6.7395682e-005,108.6526 0.09104687,108.6592 0.27298266,108.6658 0.42423147,108.6725 0.1814767,108.6791 0.030420365,108.6857 0.30328435,108.6923 0.30279139,108.6989 0.030107884,108.7056 2.9531113e-005,108.7122 -1.7969853e-005,108.7188 4.2349311e-005,108.7254 0.18193997,108.7320 0.39395386,108.7387 0.39389816,108.7453 0.36367553,108.7519 0.30297089,108.7585 0.090808369,108.7652 -5.1570323e-006,108.7718 -1.2020901e-005,108.7784 5.3245174e-005,108.7850 0.090982296,108.7916 0.090836674,108.7983 -5.7708061e-005,108.8049 2.9615112e-005,108.8115 0.030343244,108.8181 0.42430204,108.8248 0.51515138,108.8314 0.3029474,108.8380 -4.7701476e-005,108.8446 4.7017304e-005,108.8513 0.09093941,108.8579 0.18185782,108.8645 0.72739482,108.8711 0.96965492,108.8778 0.42408794,108.8844 -3.3926484e-005,108.8910 9.0744898e-006,108.8976 -2.3690745e-006,108.9043 4.0114816e-007,108.9109 7.6472043e-007,108.9175 -3.460324e-006,108.9242 1.3077512e-005,108.9308 0.090917334,108.9374 0.090920091,108.9440 0.1818683,108.9507 0.30304027,108.9573 0.18172817,108.9639 0.030464115,108.9705 0.30326357,108.9772 0.30279189,108.9838 0.30286101,108.9904 0.30305815,108.9971 0.090929337,109.0037 0.30314243,109.0103 0.51532114,109.0170 0.8789165,109.0236 0.878591,109.0302 0.30277973,109.0368 0.030451601,109.0435 1.7274405,109.0501 2.8185003,109.0567 2.6365955,109.0634 3.1220922,109.0700 8.6991119,109.0766 15.153159,109.0833 16.001343,109.0899 18.614906,109.0965 43.441761,109.1032 73.12899,109.1098 71.353836,109.1164 46.713692,109.1231 23.536411,109.1297 10.661161,109.1363 3.149214,109.1430 1.636143,109.1496 1.0910739,109.1562 0.81811911,109.1629 0.60574412,109.1695 0.33308071,109.1761 0.090826981,109.1828 -1.0074148e-005,109.1894 -2.9871399e-005,109.1960 0.00012957057,109.2027 0.30332276,109.2093 0.54557508,109.2160 0.66651249,109.2226 0.51502746,109.2292 0.42416808,109.2359 0.15137172,109.2425 0.12121178,109.2491 0.090869166,109.2558 0.00013203426,109.2624 0.48514545,109.2691 0.72722709,109.2757 0.48473343,109.2823 0.48491547,109.2890 0.57571322,109.2956 0.33316875,109.3022 0.090813801,109.3089 -1.5068517e-005,109.3155 9.3777435e-006,109.3222 0.090924196,109.3288 0.18183,109.3354 0.18179989,109.3421 -2.0331701e-005,109.3487 1.7948156e-005,109.3554 0.030324763,109.3620 0.18191144,109.3686 0.54561299,109.3753 0.75751263,109.3819 0.3028408,109.3886 -4.1081305e-005,109.3952 1.097325e-005,109.4019 -2.8087943e-006,109.4085 2.6111252e-007,109.4151 1.7646913e-006,109.4218 0.090952501,109.4284 0.12119436,109.4351 -2.334107e-005,109.4417 0.090971544,109.4484 0.18181539,109.4550 0.090857744,109.4616 -1.5502885e-005,109.4683 4.7092972e-006,109.4749 -3.3333808e-006,109.4816 8.6245254e-006,109.4882 0.030288773,109.4949 0.091014728,109.5015 0.36365962,109.5082 0.48477846,109.5148 1.0304081,109.5214 0.93933535,109.5281 0.33323091,109.5347 0.090920247,109.5414 -6.6721013e-006,109.5480 0.030305224,109.5547 -2.0673456e-006,109.5613 -5.9283082e-007,109.5680 4.4391636e-006,109.5746 -1.7165081e-005,109.5813 6.422586e-005,109.5879 0.090995975,109.5946 0.090823188,109.6012 -6.9897826e-005,109.6079 3.9625837e-005,109.6145 0.09093561,109.6212 0.09087839,109.6278 -1.8856597e-005,109.6344 0.090917245,109.6411 0.090912424,109.6477 0.060613826,109.6544 0.090934344,109.6610 0.18182312,109.6677 0.090864062,109.6743 1.5268031e-005,109.6810 0.030305885,109.6876 -2.689161e-005,109.6943 9.2766277e-006,109.7009 -1.021364e-005,109.7076 3.1579682e-005,109.7143 0.030299611,109.7209 -1.8176146e-005,109.7276 -3.629817e-005,109.7342 0.000163383,109.7409 0.30340973,109.7475 0.54557329,109.7542 0.48460048,109.7608 0.36333638,109.7675 0.39386022,109.7741 0.18183891,109.7808 0.18190257,109.7874 0.27294096,109.7941 0.48502338,109.8007 0.48460913,109.8074 0.090633102,109.8140 6.662769e-005,109.8207 0.18195699,109.8274 0.69738919,109.8340 1.5152193,109.8407 0.96924442,109.8473 0.27256918,109.8540 0.091018006,109.8606 0.18182164,109.8673 0.090785615,109.8739 0.3333438,109.8806 0.54546499,109.8873 0.33328098,109.8939 0.030279953,109.9006 1.102615e-005,109.9072 -3.138234e-005,109.9139 0.0001145111,109.9205 0.30314854,109.9272 0.48493269,109.9339 1.3333989,109.9405 1.0906805,109.9472 0.21200302,109.9538 0.091056205,109.9605 0.33376607,109.9672 0.72739512,109.9738 0.45407379,109.9805 0.060359184,109.9871 5.8183778e-006,109.9938 -1.4899617e-006,110.0005 1.4103783e-007,110.0071 9.259939e-007,110.0138 -3.845315e-006,110.0204 1.4456295e-005,110.0271 0.090970472,110.0338 0.36365053,110.0404 0.84894502,110.0471 1.2129738,110.0537 1.8486409,110.0604 1.5447834,110.0671 2.518703,110.0737 12.885804,110.0804 22.001854,110.0871 19.936361,110.0937 13.666638,110.1004 28.511236,110.1070 106.5469,110.1137 205.97662,110.1204 208.90532,110.1270 115.8165,110.1337 31.968542,110.1404 8.6939888,110.1470 6.93749,110.1537 5.0893364,110.1604 7.4847627,110.1670 6.393096,110.1737 2.7571127,110.1803 0.63630462,110.1870 0.54554737,110.1937 0.8486802,110.2003 0.87882227,110.2070 0.5755896,110.2137 0.3937276,110.2203 0.33322206,110.2270 0.36378604,110.2337 0.51550847,110.2403 0.63653481,110.2470 0.5755071,110.2537 0.24212982,110.2604 0.090777494,110.2670 -5.342553e-005,110.2737 1.8444312e-005,110.2804 -2.0349225e-005,110.2870 0.030365987,110.2937 0.24274749,110.3004 0.45480391,110.3070 0.45423555,110.3137 0.090585224,110.3204 3.9690462e-006,110.3270 -1.9669312e-006,110.3337 3.8986732e-006,110.3404 0.09092661,110.3471 0.18181312,110.3537 0.030285031,110.3604 8.1936614e-006,110.3671 -2.5156562e-005,110.3737 9.2438997e-005,110.3804 0.36381713,110.3871 0.57584375,110.3938 0.4543238,110.4004 -0.00010204063,110.4071 0.091038071,110.4138 0.090822339,110.4204 0.090927504,110.4271 0.48485515,110.4338 0.75762063,110.4405 0.72729826,110.4471 0.18168087,110.4538 -8.5641404e-006,110.4605 0.090948693,110.4672 0.27271613,110.4738 0.18176897,110.4805 0.030379087,110.4872 0.27283466,110.4939 0.27261907,110.5005 -7.9293604e-005,110.5072 2.1200975e-005,110.5139 -5.5047367e-006,110.5206 8.1643316e-007,110.5272 2.2395893e-006,110.5339 -9.7755901e-006,110.5406 3.6865396e-005,110.5473 0.30317324,110.5539 0.51547462,110.5606 0.63639593,110.5673 0.33310604,110.5740 0.27270383,110.5806 0.30297863,110.5873 0.18165834,110.5940 -9.4234623e-005,110.6007 7.9309124e-005,110.6074 0.090888791,110.6140 1.6151747e-006,110.6207 0.3031868,110.6274 0.54545683,110.6341 0.3331978,110.6408 0.030243235,110.6474 -9.61886e-008,110.6541 3.0182951e-005,110.6608 0.091111027,110.6675 0.30327815,110.6742 0.78778327,110.6808 1.1512784,110.6875 0.72713637,110.6942 0.090986647,110.7009 0.15164852,110.7076 0.15144068,110.7142 0.18206748,110.7209 0.48507437,110.7276 0.60596478,110.7343 0.60592592,110.7410 0.39365467,110.7477 -0.00013054059,110.7543 3.4493274e-005,110.7610 -7.423223e-006,110.7677 -4.803348e-006,110.7744 2.663934e-005,110.7811 0.0911301,110.7878 0.27279544,110.7944 0.18165135,110.8011 0.30299592,110.8078 0.33336312,110.8145 0.30294549,110.8212 -6.6035602e-005,110.8279 0.090944111,110.8345 0.33339357,110.8412 0.48485023,110.8479 0.12114192,110.8546 -2.9636603e-005,110.8613 5.7597674e-005,110.8680 0.090861946,110.8747 0.00013079739,110.8814 0.33386487,110.8880 0.63633561,110.8947 0.3329114,110.9014 0.090707153,110.9081 7.0547503e-005,110.9148 0.18188602,110.9215 0.18193443,110.9282 0.33352569,110.9349 0.30276585,110.9415 0.030092273,110.9482 2.7572973e-005,110.9549 -6.9348916e-006,110.9616 1.6452979e-007,110.9683 6.2777654e-006,110.9750 0.24256134,110.9817 0.42465433,110.9884 0.84861404,110.9951 0.57530171,111.0017 0.029981688,111.0084 0.091358304,111.0151 2.2132266,111.0218 5.6978626,111.0285 6.4849601,111.0352 5.0002599,111.0419 3.8785431,111.0486 6.037693,111.0553 31.018875,111.0620 60.525661,111.0687 61.142502,111.0754 37.315731,111.0820 14.054119,111.0887 12.521103,111.0954 22.095352,111.1021 28.150652,111.1088 28.634455,111.1155 28.757473,111.1222 26.149771,111.1289 19.087658,111.1356 14.482337,111.1423 11.452721,111.1490 6.422749,111.1557 3.1810961,111.1624 2.1508577,111.1691 1.2112833,111.1758 0.72730136,111.1825 1.1822563,111.1892 1.6060246,111.1959 1.0296403,111.2026 0.1814025,111.2092 7.6051106e-006,111.2159 -2.33894e-006,111.2226 1.7502111e-006,111.2293 0.090922289,111.2360 0.33336654,111.2427 0.48499432,111.2494 0.66700387,111.2561 0.96965802,111.2628 0.42389113,111.2695 0.121094,111.2762 0.30301908,111.2829 0.33333063,111.2896 0.090900399,111.2963 9.9805995e-008,111.3030 1.569817e-006,111.3097 0.090919904,111.3164 -4.4829307e-005,111.3231 0.00015132269,111.3298 0.18183757,111.3365 0.21237671,111.3432 0.69715583,111.3499 0.48449823,111.3566 0.18170238,111.3633 0.090857334,111.3700 0.030241739,111.3767 2.5714868e-005,111.3834 0.09104877,111.3901 0.18178226,111.3968 0.090912543,111.4035 0.39422771,111.4102 0.78806955,111.4169 0.84831285,111.4236 0.3632859,111.4303 -0.00011980248,111.4371 5.8758265e-005,111.4438 0.090909958,111.4505 0.090962879,111.4572 0.18205272,111.4639 0.45471328,111.4706 0.48457134,111.4773 0.060367178,111.4840 3.787057e-005,111.4907 -9.7102575e-006,111.4974 9.6768611e-007,111.5041 5.8406827e-006,111.5108 0.18183129,111.5175 0.33334023,111.5242 0.18177749,111.5309 9.0773523e-005,111.5376 0.27296287,111.5443 0.42414334,111.5510 0.12100914,111.5577 0.030316899,111.5645 0.12121502,111.5712 0.090885065,111.5779 6.0130842e-006,111.5846 0.09100005,111.5913 0.30310902,111.5980 0.30294374,111.6047 0.030164769,111.6114 0.00019128762,111.6181 0.27298337,111.6248 0.36367998,111.6315 0.33314088,111.6382 0.09068653,111.6450 0.1213161,111.6517 0.30307406,111.6584 0.18167521,111.6651 0.090919726,111.6718 0.63652605,111.6785 0.93935823,111.6852 0.51501215,111.6919 0.090878315,111.6986 -1.1874454e-007,111.7054 -5.9512843e-008,111.7121 3.5683155e-007,111.7188 -1.3679116e-006,111.7255 5.1151728e-006,111.7322 0.030307597,111.7389 -2.3399294e-005,111.7456 0.091005802,111.7523 0.39400721,111.7591 0.18175633,111.7658 0.30316383,111.7725 0.54550236,111.7792 0.4544085,111.7859 0.42415607,111.7926 0.39401051,111.7993 0.5455904,111.8061 0.66670442,111.8128 0.48478171,111.8195 0.36351189,111.8262 0.3029671,111.8329 0.090876944,111.8396 -5.2722467e-006,111.8463 1.9713807e-006,111.8531 -2.6130776e-006,111.8598 8.4814192e-006,111.8665 -3.1314758e-005,111.8732 0.00011678586,111.8799 0.30329221,111.8866 0.48482332,111.8934 0.30286837,111.9001 0.27274361,111.9068 0.42433456,111.9135 0.51511765,111.9202 0.2725476,111.9269 -8.1518512e-005,111.9337 3.6317873e-005,111.9404 0.42427802,111.9471 0.57573724,111.9538 0.090873718,111.9605 3.719917e-006,111.9673 2.5520303e-006,111.9740 -1.3929361e-005,111.9807 0.090979494,111.9874 0.66681337,111.9941 1.0303147,112.0009 0.78774291,112.0076 0.51511008,112.0143 0.57579994,112.0210 0.27263904,112.0277 0.42448741,112.0345 1.1214224,112.0412 1.9395555,112.0479 4.1230817,112.0546 8.5485773,112.0614 11.88159,112.0681 17.94174,112.0748 35.34972,112.0815 143.75964,112.0882 478.4115,112.0950 749.87842,112.1017 651.82593,112.1084 309.94775,112.1151 89.331436,112.1219 45.872555,112.1286 35.809986,112.1353 22.689369,112.1420 9.0552368,112.1488 3.0586014,112.1555 1.3023934,112.1622 1.0909305,112.1689 1.5151281,112.1757 1.6664718,112.1824 0.57557315,112.1891 0.30312008,112.1958 0.39405,112.2026 0.39389864,112.2093 0.21202604,112.2160 0.18175887,112.2227 0.090924673,112.2295 0.090910129,112.2362 0.090990297,112.2429 0.27281764,112.2497 0.18164897,112.2564 -2.1642958e-005,112.2631 0.18187356,112.2698 0.090838149,112.2766 0.090910658,112.2833 0.090882637,112.2900 6.6221954e-005,112.2968 0.090911157,112.3035 -7.5037889e-005,112.3102 2.0077336e-005,112.3169 -5.2662308e-006,112.3237 9.861576e-007,112.3304 1.3220942e-006,112.3371 -6.2750782e-006,112.3439 2.377991e-005,112.3506 0.09094961,112.3573 0.15151177,112.3641 0.12118279,112.3708 0.18179908,112.3775 0.090905845,112.3843 -1.0611767e-005,112.3910 2.7717564e-005,112.3977 0.030293709,112.4045 9.3981871e-006,112.4112 1.0303773,112.4179 1.0605586,112.4247 0.51519477,112.4314 0.48505372,112.4381 0.78788465,112.4449 0.75740004,112.4516 0.93931466,112.4583 0.57573599,112.4651 0.090871215,112.4718 0.091084234,112.4785 0.30300358,112.4853 0.0301474,112.4920 0.48490992,112.4987 0.72723645,112.5055 2.5086614e-005,112.5122 0.36374,112.5189 0.63637513,112.5257 0.30291721,112.5324 -1.0783217e-005,112.5391 0.090974666,112.5459 0.090867832,112.5526 0.090815969,112.5594 0.00020345439,112.5661 0.30338746,112.5728 0.39373156,112.5796 0.090611942,112.5863 0.27273771,112.5930 0.36366692,112.5998 0.42439392,112.6065 0.42437994,112.6133 0.51498133,112.6200 0.48468059,112.6267 0.21223786,112.6335 0.18195552,112.6402 0.27271676,112.6470 0.45481628,112.6537 0.96985441,112.6604 0.7268874,112.6672 0.2724677,112.6739 0.090869494,112.6807 4.7561487e-005,112.6874 0.060666524,112.6941 0.060544487,112.7009 -4.259558e-005,112.7076 4.0916025e-006,112.7144 2.6234371e-005,112.7211 0.18206277,112.7278 0.48481739,112.7346 0.18179061,112.7413 0.33352652,112.7481 0.302771,112.7548 -0.0001811438,112.7616 5.1499046e-005,112.7683 0.030327735,112.7750 0.090907335,112.7818 0.18179353,112.7885 0.18181267,112.7953 0.1213023,112.8020 0.33370423,112.8088 0.72736061,112.8155 0.48450074,112.8223 0.090668999,112.8290 0.00016443341,112.8358 0.30345371,112.8425 0.5454852,112.8492 0.33288825,112.8560 -0.00013965127,112.8627 0.12131207,112.8695 0.090841092,112.8762 0.09085042,112.8830 0.33360443,112.8897 0.54566318,112.8965 0.3331784,112.9032 0.18160608,112.9100 -0.00010969384,112.9167 2.9408207e-005,112.9235 -7.931395e-006,112.9302 2.3153523e-006,112.9370 -1.329521e-006,112.9437 3.0027829e-006,112.9505 0.090915725,112.9572 0.33336696,112.9640 0.72727573,112.9707 0.33328772,112.9775 1.7895631e-005,112.9842 0.090910934,112.9910 -2.5313886e-005,112.9977 0.09093792,113.0045 0.39400649,113.0112 0.515145,113.0180 0.30295756,113.0247 0.091069497,113.0315 0.60644281,113.0382 1.3030686,113.0450 1.5453579,113.0517 1.2728778,113.0585 1.0914977,113.0652 4.8230662,113.0720 18.917612,113.0787 30.154114,113.0855 31.970455,113.0922 43.58181,113.0990 53.213581,113.1057 41.172058,113.1125 17.807573,113.1192 5.8148894,113.1260 3.9995806,113.1327 3.3022377,113.1395 1.9691405,113.1463 0.21232678,113.1530 0.48541248,113.1598 0.84856504,113.1665 0.54481328,113.1733 0.12107149,113.1800 1.4243679,113.1868 1.7876712,113.1935 1.1515802,113.2003 0.90929127,113.2071 0.39411658,113.2138 0.60611248,113.2206 0.48455858,113.2273 0.27249852,113.2341 0.27272177,113.2408 0.57580805,113.2476 1.1515386,113.2544 0.78780508,113.2611 0.12118818,113.2679 0.33334908,113.2746 0.72731972,113.2814 0.66672498,113.2882 0.51524895,113.2949 0.5151518,113.3017 0.18164113,113.3084 -3.9500945e-005,113.3152 0.091162831,113.3219 0.4244892,113.3287 0.84845656,113.3355 0.39370188,113.3422 0.090685003,113.3490 0.030374739,113.3558 0.30324528,113.3625 0.48483703,113.3693 0.30286074,113.3760 0.090796843,113.3828 0.03037465,113.3896 0.18182454,113.3963 0.090929866,113.4031 0.27295521,113.4098 0.36349225,113.4166 0.030070379,113.4234 0.030446099,113.4301 0.42428261,113.4369 0.3333528,113.4437 0.72747809,113.4504 1.0000207,113.4572 0.69670182,113.4640 0.030162303,113.4707 1.6254167e-005,113.4775 5.1889627e-005,113.4842 0.18194918,113.4910 0.42433721,113.4978 0.87869215,113.5045 0.787835,113.5113 0.84867913,113.5181 0.93943179,113.5248 0.57553691,113.5316 0.060448736,113.5384 3.2383745e-005,113.5451 0.091126189,113.5519 0.33354303,113.5587 0.51509625,113.5654 0.69690514,113.5722 0.75798017,113.5790 1.1517075,113.5857 0.72666025,113.5925 0.09056022,113.5993 5.6712306e-005,113.6060 -5.211465e-005,113.6128 0.00015175367,113.6196 0.18189965,113.6264 0.090739526,113.6331 -3.8809339e-005,113.6399 1.5976342e-005,113.6467 -2.5094994e-005,113.6534 8.4408792e-005,113.6602 0.30324039,113.6670 0.60623699,113.6737 0.72720993,113.6805 0.42402503,113.6873 0.27268693,113.6941 0.30298874,113.7008 0.090824082,113.7076 -6.889114e-006,113.7144 1.8303638e-006,113.7211 -4.3185929e-007,113.7279 -1.0307073e-007,113.7347 8.4423698e-007,113.7415 -3.2741141e-006,113.7482 0.030315287,113.7550 0.30302233,113.7618 0.33345926,113.7685 0.42458454,113.7753 0.78796381,113.7821 0.54514354,113.7889 0.12106072,113.7956 0.18180902,113.8024 0.57578796,113.8092 1.0304624,113.8160 0.84837997,113.8227 0.18169011,113.8295 0.12122642,113.8363 0.2726928,113.8431 0.33334213,113.8498 0.48484772,113.8566 0.181858,113.8634 0.33343044,113.8702 0.48484415,113.8769 0.30291992,113.8837 -8.6896565e-005,113.8905 0.00013405464,113.8973 0.18202911,113.9041 0.36373475,113.9108 0.54539919,113.9176 0.48461872,113.9244 0.18190631,113.9312 0.30325693,113.9379 0.30278492,113.9447 0.030087536,113.9515 3.593546e-005,113.9583 0.030288957,113.9651 2.0351796e-005,113.9718 0.091011681,113.9786 0.18176773,113.9854 -8.832178e-005,113.9922 2.3667088e-005,113.9990 -6.3404586e-006,114.0057 1.6931168e-006,114.0125 -4.3156783e-007,114.0193 3.3031348e-008,114.0261 2.9949678e-007,114.0329 -1.2311124e-006,114.0396 4.6252753e-006,114.0464 -1.7271179e-005,114.0532 0.091005206,114.0600 0.54581201,114.0668 1.5771903,114.0736 4.4860849,114.0803 5.9998622,114.0871 6.7579398,114.0939 12.039482,114.1007 41.660984,114.1075 84.352608,114.1143 90.626793,114.1210 54.034092,114.1278 16.317461,114.1346 6.4837818,114.1414 7.7888536,114.1482 6.8177714,114.1550 4.6042724,114.1617 1.4224386,114.1685 0.36341521,114.1753 0.30296296,114.1821 0.18191759,114.1889 0.30326295,114.1957 0.33314842,114.2025 0.36364296,114.2092 0.81829703,114.2160 0.66670573,114.2228 0.72725964,114.2296 0.51503181,114.2364 0.42408749,114.2432 0.42438856,114.2500 0.90942615,114.2568 0.81800145,114.2635 0.4544577,114.2703 0.54554999,114.2771 0.42424753,114.2839 0.30276155,114.2907 -0.00020026477,114.2975 5.4955784e-005,114.3043 -1.9544941e-005,114.3111 0.090939142,114.3179 0.81823075,114.3246 0.9393245,114.3314 0.5457074,114.3382 0.57629699,114.3450 0.75756305,114.3518 0.51465404,114.3586 0.090637185,114.3654 0.091014892,114.3722 0.3031365,114.3790 0.302899,114.3858 -0.00013686526,114.3926 0.00012358789,114.3993 0.15173306,114.4061 0.27276638,114.4129 0.21197596,114.4197 0.090761043,114.4265 -6.6999433e-005,114.4333 7.1654904e-005,114.4401 0.091017522,114.4469 0.42438406,114.4537 0.66661876,114.4605 0.27250746,114.4673 -2.7870632e-005,114.4741 0.51525879,114.4809 0.60609603,114.4877 0.48473361,114.4945 0.090915337,114.5012 0.090992317,114.5080 0.090832539,114.5148 -5.8282738e-005,114.5216 2.8963354e-005,114.5284 0.090910062,114.5352 0.030287407,114.5420 2.9764208e-006,114.5488 -1.3575039e-005,114.5556 5.1327374e-005,114.5624 0.090942107,114.5692 0.090950131,114.5760 0.27292407,114.5828 0.48487607,114.5896 0.33313796,114.5964 0.090775952,114.6032 -2.8597608e-006,114.6100 0.091135539,114.6168 0.51564187,114.6236 0.84827417,114.6304 0.27227277,114.6372 0.090961814,114.6440 0.090840131,114.6508 -5.2430674e-005,114.6576 3.684949e-006,114.6644 3.7697599e-005,114.6712 0.090967171,114.6780 0.090851337,114.6848 -3.9619332e-005,114.6916 3.9937981e-006,114.6984 2.364897e-005,114.7052 0.091127314,114.7120 0.30321032,114.7188 0.30285066,114.7256 0.090687118,114.7324 0.090907909,114.7392 0.21216053,114.7460 0.15160066,114.7528 0.15158097,114.7596 0.1210748,114.7664 -9.2519636e-005,114.7732 4.752219e-005,114.7800 0.090909809,114.7868 0.030283174,114.7936 -1.9526216e-005,114.8004 6.7402136e-005,114.8072 0.18192497,114.8140 0.36405557,114.8208 0.75779641,114.8276 0.54494244,114.8345 0.090651222,114.8413 0.090972893,114.8481 0.090861164,114.8549 0.090923347,114.8617 0.18181355,114.8685 0.84848922,114.8753 1.5151478,114.8821 1.1212723,114.8889 0.30322486,114.8957 0.48493126,114.9025 1.1816775,114.9093 1.8182495,114.9161 2.0000756,114.9229 0.78769773,114.9297 0.18167464,114.9365 -0.00010455391,114.9434 9.5413096e-005,114.9502 0.18208337,114.9570 0.42449248,114.9638 0.5453037,114.9706 0.36330554,114.9774 0.12110511,114.9842 3.6366804e-005,114.9910 0.091020182,114.9978 0.1818044,115.0046 0.09085273,115.0114 0.39428607,115.0183 1.6067439,115.0251 2.576206,115.0319 2.3021111,115.0387 1.3342938,115.0455 9.1599321,115.0523 25.464518,115.0591 36.215382,115.0659 36.513569,115.0727 33.542789,115.0796 27.629499,115.0864 15.144174,115.0932 7.3013363,115.1000 7.3041744,115.1068 9.8187103,115.1136 7.7861838,115.1204 4.1192908,115.1273 1.5447505,115.1341 1.5759161,115.1409 1.6665291,115.1477 0.63595986,115.1545 0.090837106,115.1613 0.091003999,115.1681 0.42436305,115.1750 0.57571977,115.1818 0.30290905,115.1886 0.18182033,115.1954 0.24241416,115.2022 0.09086857,115.2090 6.8218628e-006,115.2158 0.030356318,115.2227 0.18196082,115.2295 0.39392999,115.2363 0.36349249,115.2431 0.36362067,115.2499 0.4848392,115.2567 0.18179476,115.2636 0.030301495,115.2704 -2.3945731e-008,115.2772 -2.1681842e-006,115.2840 8.6973287e-006,115.2908 0.3030833,115.2977 0.57578462,115.3045 0.42418358,115.3113 0.18192814,115.3181 0.27276185,115.3249 0.090845585,115.3318 0.09086021,115.3386 -7.6056225e-005,115.3454 1.8814617e-005,115.3522 8.034981e-007,115.3590 0.030396562,115.3659 0.12129914,115.3727 0.1211163,115.3795 0.12138721,115.3863 0.81880409,115.3931 1.5757542,115.4000 0.96909088,115.4068 0.30278185,115.4136 0.1212885,115.4204 0.30312893,115.4272 0.4242754,115.4341 0.48476967,115.4409 0.30299279,115.4477 0.18201984,115.4545 0.30292997,115.4614 0.090819366,115.4682 0.18189813,115.4750 0.18172494,115.4818 0.18175192,115.4887 0.030250244,115.4955 0.090925738,115.5023 0.30303219,115.5091 0.18181144,115.5160 0.090933606,115.5228 0.18181969,115.5296 0.090878524,115.5364 -1.0154778e-005,115.5433 1.2394151e-005,115.5501 0.090948462,115.5569 0.18181244,115.5637 0.09089265,115.5706 0.030302584,115.5774 0.090855233,115.5842 0.18196265,115.5910 0.33366278,115.5979 0.54553509,115.6047 0.48473287,115.6115 0.45459309,115.6184 0.69730562,115.6252 0.96962678,115.6320 0.81787628,115.6388 0.7575016,115.6457 0.48463762,115.6525 0.090774968,115.6593 2.9753458e-006,115.6662 -8.9169189e-006,115.6730 3.2694534e-005,115.6798 0.0908859,115.6867 6.0060203e-005,115.6935 0.090905786,115.7003 -4.7518726e-005,115.7071 0.18196894,115.7140 0.30293152,115.7208 -2.4793389e-005,115.7276 0.18202841,115.7345 0.33339557,115.7413 0.30290541,115.7481 0.42442799,115.7550 1.060895,115.7618 1.0300251,115.7686 0.39360419,115.7755 -7.190444e-005,115.7823 7.146503e-005,115.7891 0.30334389,115.7960 0.84867847,115.8028 0.75732166,115.8096 0.30286056,115.8165 0.36410114,115.8233 0.87904334,115.8301 0.75709546,115.8370 0.21176524,115.8438 3.9498254e-006,115.8506 0.18191223,115.8575 0.39391914,115.8643 0.63631177,115.8711 0.84846485,115.8780 0.72741663,115.8848 0.87894857,115.8916 0.78773558,115.8985 0.45443133,115.9053 0.48484465,115.9122 0.333298,115.9190 0.18181631,115.9258 0.090926431,115.9327 0.090882815,115.9395 0.030278865,115.9463 0.3333827,115.9532 0.57572019,115.9600 0.30313054,115.9669 0.39426541,115.9737 0.81826961,115.9805 0.81796581,115.9874 0.39368594,115.9942 -5.6109006e-005,116.0011 -2.2829612e-005,116.0079 0.00014744268,116.0147 0.60628361,116.0216 0.81803268,116.0284 0.36344966,116.0353 0.18187298,116.0421 1.1211548,116.0489 1.4549527,116.0558 3.1838014,116.0626 7.305377,116.0695 10.787697,116.0763 9.0903187,116.0831 8.9091225,116.0900 8.121192,116.0968 7.8788905,116.1037 6.0602875,116.1105 13.25617,116.1174 54.453606,116.1242 99.014076,116.1310 95.284798,116.1379 48.578693,116.1447 11.806924,116.1516 5.150353,116.1584 2.7565062,116.1653 1.2415057,116.1721 0.5446884,116.1790 0.48463836,116.1858 0.48488587,116.1926 0.090871684,116.1995 3.304732e-006,116.2063 0.030319586,116.2132 0.18195699,116.2200 0.81837946,116.2269 1.1212407,116.2337 0.51501644,116.2406 0.18163218,116.2474 -7.1985589e-005,116.2543 4.9421596e-006,116.2611 5.2226114e-005,116.2679 0.27274147,116.2748 0.1817798,116.2816 0.60610104,116.2885 1.1819603,116.2953 1.394173,116.3022 1.0301766,116.3090 0.18155198,116.3159 -9.5669486e-005,116.3227 0.00021524783,116.3296 0.3032437,116.3364 0.33333373,116.3433 0.30281523,116.3501 -0.00021125279,116.3570 8.3339939e-005,116.3638 0.09088596,116.3707 0.27295858,116.3775 0.78852624,116.3844 1.4546961,116.3912 1.1206243,116.3981 0.27229914,116.4049 -9.1891325e-006,116.4118 0.12138207,116.4186 0.24248809,116.4255 0.15139861,116.4323 0.060505792,116.4392 0.090985253,116.4460 0.33342513,116.4529 0.30293223,116.4598 0.090800174,116.4666 4.9984457e-005,116.4735 0.090977222,116.4803 0.090863794,116.4872 0.090895504,116.4940 0.090882465,116.5009 -3.102003e-005,116.5077 -2.3008386e-007,116.5146 3.1945023e-005,116.5214 0.090958133,116.5283 0.09085732,116.5352 -1.8574874e-005,116.5420 0.090990536,116.5489 0.21210136,116.5557 0.30305958,116.5626 1.3333986,116.5694 1.7574911,116.5763 0.84842026,116.5831 0.090889633,116.5900 2.9905617e-005,116.5969 0.1214186,116.6037 0.36394706,116.6106 0.72725624,116.6174 0.6663729,116.6243 0.33316347,116.6311 0.090863615,116.6380 0.090896562,116.6449 0.030306527,116.6517 0.42437702,116.6586 1.4247125,116.6654 2.8486426,116.6723 1.5148637,116.6792 0.69684887,116.6860 0.48470247,116.6929 0.18163601,116.6997 -3.9231367e-005,116.7066 0.030321456,116.7135 0.090881489,116.7203 0.030388098,116.7272 0.18214369,116.7340 0.4244056,116.7409 0.66644335,116.7478 0.4846752,116.7546 0.27263057,116.7615 -8.7135944e-005,116.7683 5.9062062e-005,116.7752 0.181978,116.7821 0.36369994,116.7889 0.24224183,116.7958 -9.5977215e-005,116.8027 2.5742167e-005,116.8095 -6.9849184e-006,116.8164 2.1957778e-006,116.8232 -1.7978124e-006,116.8301 4.9956775e-006,116.8370 -1.8186103e-005,116.8438 6.775347e-005,116.8507 0.24248849,116.8576 0.24241601,116.8644 0.39402395,116.8713 0.48484659,116.8782 0.30291429,116.8850 0.090842701,116.8919 -1.2306202e-005,116.8988 3.3444801e-006,116.9056 -1.0708934e-006,116.9125 9.3891759e-007,116.9194 -2.684895e-006,116.9262 9.8013243e-006,116.9331 0.030329708,116.9400 0.030249625,116.9468 0.000123739,116.9537 0.27291569,116.9606 0.27254149,116.9674 -0.00013832783,116.9743 0.030357383,116.9812 0.30301097,116.9880 0.48496327,116.9949 0.54570812,117.0018 0.45445433,117.0086 0.18156561,117.0155 -3.550277e-005,117.0224 4.4931608e-006,117.0293 0.090985812,117.0361 0.36396229,117.0430 0.7275387,117.0499 0.72710186,117.0567 0.51489729,117.0636 1.8185276,117.0705 4.9719706,117.0773 10.975074,117.0842 21.762529,117.0911 26.604887,117.0980 18.872768,117.1048 8.2692423,117.1117 5.3640323,117.1186 5.0912313,117.1254 4.0909433,117.1323 3.4241455,117.1392 2.3315668,117.1461 1.2412902,117.1529 1.5154285,117.1598 0.9088338,117.1667 0.21191581,117.1736 0.30320653,117.1804 0.72735643,117.1873 0.54528898,117.1942 0.33332109,117.2011 0.36358044,117.2079 0.090799421,117.2148 -7.1895045e-007,117.2217 1.3089237e-007,117.2286 1.9544514e-007,117.2354 -9.1275018e-007,117.2423 3.4557947e-006,117.2492 0.090913817,117.2561 0.09090434,117.2629 -3.3730219e-006,117.2698 5.9947325e-007,117.2767 9.7544751e-007,117.2836 0.090916075,117.2904 0.1818191,117.2973 0.090898395,117.3042 1.1997782e-005,117.3111 0.091087744,117.3180 0.33349159,117.3248 0.33317831,117.3317 0.18171497,117.3386 0.30304298,117.3455 0.18174283,117.3524 -4.0151299e-005,117.3592 4.3965225e-005,117.3661 0.060703471,117.3730 0.12124417,117.3799 0.090799481,117.3868 -5.9577931e-005,117.3936 0.030319637,117.4005 0.030333707,117.4074 0.18181941,117.4143 0.12118473,117.4212 0.33335426,117.4280 0.42431965,117.4349 0.39395469,117.4418 0.2120457,117.4487 0.18183404,117.4556 0.18184756,117.4624 0.090858355,117.4693 0.091107875,117.4762 0.30304164,117.4831 0.090663485,117.4900 -1.0990972e-005,117.4969 5.2281825e-006,117.5037 -9.9216832e-006,117.5106 3.4460747e-005,117.5175 0.060606472,117.5244 -3.6369183e-005,117.5313 1.7001072e-005,117.5382 -3.1634729e-005,117.5451 0.21248871,117.5519 1.2426987,117.5588 0.90879786,117.5657 0.30277872,117.5726 0.090795651,117.5795 0.33354026,117.5864 0.78827894,117.5932 0.54531801,117.6001 0.18144202,117.6070 0.090972848,117.6139 0.33345792,117.6208 0.33322671,117.6277 0.27261674,117.6346 0.18179692,117.6415 -6.1457022e-006,117.6483 2.1888234e-006,117.6552 -2.6093307e-006,117.6621 8.2489496e-006,117.6690 0.030323256,117.6759 0.1211995,117.6828 0.090895541,117.6897 -9.7257771e-006,117.6966 4.5532182e-005,117.7035 0.27336833,117.7103 1.1217957,117.7172 1.272157,117.7241 0.39329004,117.7310 -5.0635048e-005,117.7379 6.2537674e-006,117.7448 2.5625603e-005,117.7517 0.030305186,117.7586 -3.4538887e-005,117.7655 2.5334857e-005,117.7724 0.30305004,117.7793 0.30301261,117.7861 0.090891972,117.7930 -3.3938463e-007,117.7999 8.2310507e-008,117.8068 1.0168267e-008,117.8137 -1.2299853e-007,117.8206 4.8186058e-007,117.8275 -1.8045665e-006,117.8344 0.030327316,117.8413 0.18183488,117.8482 0.12126707,117.8551 0.39405119,117.8620 0.57564336,117.8689 0.30304217,117.8758 0.30357838,117.8827 0.72745419,117.8895 0.57532585,117.8964 0.21177585,117.9033 -6.2499013e-005,117.9102 0.090981923,117.9171 0.18179508,117.9240 0.030253896,117.9309 1.3928488e-005,117.9378 0.30305284,117.9447 0.48484382,117.9516 0.30302617,117.9585 0.091058947,117.9654 0.30318624,117.9723 0.30283916,117.9792 0.030175921,117.9861 0.091131382,117.9930 0.27289951,117.9999 0.27249223,118.0068 0.090698183,118.0137 0.3032282,118.0206 0.27275991,118.0275 0.090755075,118.0344 -6.1176506e-005,118.0413 9.5827185e-005,118.0482 0.48517308,118.0551 1.2730432,118.0620 1.3938797,118.0689 0.93959445,118.0758 1.7885952,118.0827 2.7587829,118.0896 5.2756691,118.0965 9.063056,118.1034 10.939275,118.1103 9.9376221,118.1172 5.785183,118.1241 4.6696191,118.1310 16.190533,118.1379 29.460297,118.1448 30.996443,118.1517 18.414228,118.1586 5.2669854,118.1655 1.5144733,118.1724 1.0909306,118.1793 0.87853718,118.1862 0.48432583,118.1931 0.090655401,118.2000 -5.9452191e-006,118.2069 -1.7325797e-006,118.2138 1.2876917e-005,118.2207 -4.9778595e-005,118.2276 0.00018625073,118.2345 0.33383703,118.2415 0.636464,118.2484 0.45408216,118.2553 0.090680547,118.2622 0.090985388,118.2691 0.090850003,118.2760 0.030234901,118.2829 -7.1696159e-006,118.2898 0.18183641,118.2967 0.33333209,118.3036 0.18180476,118.3105 0.030300176,118.3174 -7.5257344e-006,118.3243 2.6019028e-005,118.3312 0.090945311,118.3381 0.090870865,118.3451 -1.6079162e-005,118.3520 0.090918064,118.3589 0.21219023,118.3658 0.81831104,118.3727 1.1819829,118.3796 1.3938628,118.3865 0.90895891,118.3934 0.81818265,118.4003 0.57568896,118.4072 0.66664094,118.4141 0.57572812,118.4211 0.30299878,118.4280 -1.32296e-005,118.4349 -2.2848596e-006,118.4418 2.2371807e-005,118.4487 0.091155648,118.4556 0.2727308,118.4625 0.1815742,118.4694 0.030267933,118.4763 3.2963646e-005,118.4833 0.36373186,118.4902 0.57574064,118.4971 0.30293432,118.5040 2.9233106e-006,118.5109 0.48486483,118.5178 0.48484024,118.5247 0.30304584,118.5317 0.48484427,118.5386 0.27275908,118.5455 0.30303383,118.5524 0.18181507,118.5593 0.090985633,118.5662 0.18186435,118.5731 0.30308178,118.5801 0.30291307,118.5870 0.090848885,118.5939 0.18184507,118.6008 0.18208696,118.6077 0.48518839,118.6146 0.54530603,118.6215 0.30262789,118.6285 -0.00017869245,118.6354 4.7703332e-005,118.6423 -1.2108731e-005,118.6492 7.2816829e-007,118.6561 9.1976108e-006,118.6630 0.030303251,118.6700 -1.0099868e-005,118.6769 2.4720089e-006,118.6838 2.125834e-007,118.6907 0.090917319,118.6976 0.18181506,118.7046 -7.2992639e-006,118.7115 2.2964705e-006,118.7184 -1.8862223e-006,118.7253 5.2486353e-006,118.7322 0.090929128,118.7392 0.18181792,118.7461 0.1818108,118.7530 0.42427114,118.7599 0.75758392,118.7668 0.545421,118.7738 0.090889625,118.7807 -3.7528389e-007,118.7876 1.1229807e-007,118.7945 -7.388676e-008,118.8014 1.8325416e-007,118.8084 -6.5917231e-007,118.8153 2.4536005e-006,118.8222 0.18182988,118.8291 0.758066,118.8361 1.3031884,118.8430 0.69646424,118.8499 0.090735227,118.8568 4.2518757e-005,118.8637 0.090997152,118.8707 0.18182437,118.8776 0.090795875,118.8845 0.18205717,118.8914 0.57606351,118.8984 0.48474991,118.9053 0.36341342,118.9122 0.39376545,118.9191 0.33328503,118.9261 0.090903096,118.9330 0.030308088,118.9399 0.48487368,118.9468 0.72726655,118.9538 0.33331135,118.9607 -5.4950442e-006,118.9676 0.12128109,118.9745 0.57579434,118.9815 0.4847891,118.9884 0.21220376,118.9953 0.15161057,119.0023 0.15144771,119.0092 0.24272181,119.0161 0.81850803,119.0230 0.72698689,119.0300 0.30262676,119.0369 0.090895727,119.0438 0.33341181,119.0508 1.5464175,119.0577 8.2762537,119.0646 17.033205,119.0715 16.816328,119.0785 9.6027651,119.0854 6.6671,119.0923 10.580575,119.0993 18.307096,119.1062 17.696026,119.1131 11.600687,119.1200 3.4803658,119.1270 0.81785941,119.1339 1.3037983,119.1408 1.8486938,119.1478 1.5446891,119.1547 0.90845674,119.1616 0.63632852,119.1686 0.27263609,119.1755 0.091125369,119.1824 0.39411259,119.1894 0.57573146,119.1963 0.60614854,119.2032 0.45461509,119.2102 0.42413536,119.2171 0.33317858,119.2240 0.33323187,119.2310 0.18166748,119.2379 -6.3810112e-005,119.2448 1.7249165e-005,119.2518 -5.182284e-006,119.2587 3.4789696e-006,119.2656 -8.7338531e-006,119.2726 3.1458494e-005,119.2795 0.090951331,119.2864 0.090867803,119.2934 -3.6466474e-005,119.3003 0.091050588,119.3073 0.48504871,119.3142 0.69697267,119.3211 0.72715509,119.3281 0.75755209,119.3350 0.69690245,119.3419 0.1817008,119.3489 -7.8864477e-006,119.3558 0.03032562,119.3628 0.090926804,119.3697 0.18182606,119.3766 0.3333233,119.3836 0.18178967,119.3905 0.030291762,119.3974 2.0024013e-006,119.4044 -5.9815966e-007,119.4113 3.9012011e-007,119.4183 -9.6234771e-007,119.4252 0.090919517,119.4321 0.18179832,119.4391 0.1819011,119.4460 0.33353534,119.4530 0.54544014,119.4599 0.30284101,119.4668 0.030221362,119.4738 2.608286e-005,119.4807 -6.7088447e-005,119.4877 0.00024228738,119.4946 0.39448392,119.5016 0.69710976,119.5085 0.54489988,119.5154 0.029930878,119.5224 0.091071106,119.5293 0.33338228,119.5363 0.30295706,119.5432 0.090830259,119.5502 -9.7629691e-006,119.5571 4.3458585e-006,119.5640 -7.6203114e-006,119.5710 2.6137004e-005,119.5779 0.21231341,119.5849 0.39397034,119.5918 0.27257037,119.5988 0.30303925,119.6057 0.39413106,119.6127 0.30297861,119.6196 0.090685137,119.6265 -1.3377419e-005,119.6335 -3.4173233e-006,119.6404 2.7049653e-005,119.6474 0.18190742,119.6543 0.30297843,119.6613 -7.5939897e-005,119.6682 2.3582152e-005,119.6752 -1.8384537e-005,119.6821 4.9957951e-005,119.6891 0.090925813,119.6960 0.030249864,119.7030 -2.0322041e-006,119.7099 -2.5573079e-006,119.7169 1.2262472e-005,119.7238 0.30304331,119.7307 0.4848946,119.7377 0.5153861,119.7446 0.78786755,119.7516 0.48472199,119.7585 0.36385253,119.7655 0.42442408,119.7724 0.39368424,119.7794 0.090607762,119.7863 -8.7661474e-006,119.7933 1.5851798e-006,119.8002 2.4262401e-006,119.8072 -1.1291074e-005,119.8141 4.2741045e-005,119.8211 0.18202309,119.8280 0.48498979,119.8350 0.48471731,119.8420 0.27279508,119.8489 0.3029874,119.8559 0.60586971,119.8628 1.2121974,119.8698 1.2121041,119.8767 0.48474073,119.8837 -4.3204989e-005,119.8906 1.157508e-005,119.8976 -3.0924252e-006,119.9045 7.9383938e-007,119.9115 -8.2714003e-008,119.9184 -4.6307474e-007,119.9254 1.9351598e-006,119.9323 0.090954915,119.9393 0.33336994,119.9463 0.30298892,119.9532 0.090869047,119.9602 -2.6013927e-006,119.9671 -2.6354217e-006,119.9741 1.3144277e-005,119.9810 0.091089167,119.9880 0.33349475,119.9949 0.33317152,120.0019 0.090729505,120.0089 -1.3922252e-005,120.0158 5.6444319e-006,120.0228 -8.6550917e-006,120.0297 2.8977782e-005,120.0367 0.091125928,120.0436 0.30323526,120.0506 0.30276972,120.0576 0.18191937,120.0645 2.8813148,120.0715 9.1550837,120.0784 12.304002,120.0854 12.364898,120.0923 17.5821,120.0993 26.427046,120.1063 22.992838,120.1132 10.082822,120.1202 2.240514,120.1271 2.0305841,120.1341 0.96900666,120.1411 0.27259669,120.1480 0.12141475,120.1550 0.45452577,120.1620 0.21190867,120.1689 0.12119179,120.1759 0.18193871,120.1828 0.3336376,120.1898 0.54547316,120.1968 0.33301249,120.2037 0.030154424,120.2107 2.0668413e-005,120.2176 -1.0673548e-005,120.2246 2.2026026e-005,120.2316 0.091150075,120.2385 0.30312285,120.2455 0.21187733,120.2525 0.090854205,120.2594 0.48499164,120.2664 0.90914422,120.2734 0.93934423,120.2803 0.54533005,120.2873 0.0908444,120.2942 0.72731495,120.3012 1.6061537,120.3082 3.0000319,120.3151 2.2726319,120.3221 1.0605674,120.3291 0.7273047,120.3360 1.0606493,120.3430 1.3333127,120.3500 1.2425045,120.3569 0.78838193,120.3639 0.81831646,120.3709 0.48433232,120.3778 0.090586916,120.3848 0.00012706763,120.3918 0.21243204,120.3987 0.36363941,120.4057 0.24221195,120.4127 0.090723284,120.4197 4.1914922e-005,120.4266 0.30339274,120.4336 1.0306356,120.4406 1.1819012,120.4475 0.84821039,120.4545 0.3026613,120.4615 0.3030318,120.4684 0.48489362,120.4754 0.30284801,120.4824 -7.5955904e-005,120.4893 2.0354999e-005,120.4963 -5.4589877e-006,120.5033 1.4795896e-006,120.5103 -4.5900876e-007,120.5172 3.5636438e-007,120.5242 -9.6648523e-007,120.5312 3.5098049e-006,120.5381 -1.3073606e-005,120.5451 0.030362664,120.5521 0.57586795,120.5591 0.8789826,120.5660 0.72736233,120.5730 0.36339056,120.5800 0.090718724,120.5870 -6.8541844e-006,120.5939 -1.2417915e-005,120.6009 5.6530607e-005,120.6079 0.091038071,120.6149 0.15151496,120.6218 0.090780258,120.6288 -5.7046978e-005,120.6358 1.5161258e-005,120.6428 -3.594186e-006,120.6497 -7.8566586e-007,120.6567 0.090922832,120.6637 0.21211942,120.6707 -1.3495606e-005,120.6776 3.4431757e-006,120.6846 -2.7614121e-007,120.6916 -2.3390294e-006,120.6986 9.632975e-006,120.7055 -3.6195317e-005,120.7125 0.03048946,120.7195 0.48506922,120.7265 0.54537195,120.7334 0.33313459,120.7404 0.030193053,120.7474 0.030323967,120.7544 0.18182349,120.7614 0.27291054,120.7683 0.42448938,120.7753 0.51514375,120.7823 0.48467875,120.7893 0.33321676,120.7963 0.18182895,120.8032 0.18176419,120.8102 0.090857379,120.8172 0.090887696,120.8242 -4.2479071e-005,120.8312 1.1716242e-005,120.8381 -4.3831492e-006,120.8451 5.8159294e-006,120.8521 -1.8881618e-005,120.8591 6.9715366e-005,120.8661 0.091003969,120.8730 0.090813801,120.8800 -6.8622328e-005,120.8870 1.580054e-005,120.8940 5.4255647e-006,120.9010 0.12145076,120.9079 0.48522985,120.9149 0.72727579,120.9219 0.4844535,120.9289 0.090672955,120.9359 -2.1761824e-007,120.9429 6.4775645e-006,120.9498 0.090997696,120.9568 0.33341137,120.9638 0.33325717,120.9708 0.090811275,120.9778 2.8651126e-005,120.9848 0.090912312,120.9918 -4.1641026e-005,120.9987 2.9227955e-005,121.0057 0.48483405,121.0127 0.48493803,121.0197 0.45458204,121.0267 1.2128611,121.0337 4.517261,121.0407 9.3053837,121.0476 11.940439,121.0546 11.604902,121.0616 7.2406068,121.0686 6.3956079,121.0756 13.279195,121.0826 23.247377,121.0896 24.696911,121.0966 23.027491,121.1035 26.519886,121.1105 54.108707,121.1175 86.554581,121.1245 80.168465,121.1315 40.374512,121.1385 10.930347,121.1455 5.3924727,121.1525 4.5746069,121.1595 2.4843473,121.1664 1.0607631,121.1734 0.87859762,121.1804 0.21183762,121.1874 -5.0448558e-005,121.1944 -7.7664263e-006,121.2014 0.030491121,121.2084 0.39407992,121.2154 0.39373514,121.2224 0.090795174,121.2294 6.7057335e-006,121.2364 -7.1305226e-006,121.2434 0.12134007,121.2503 0.48497638,121.2573 0.27256536,121.2643 -0.00011287299,121.2713 3.0055797e-005,121.2783 -7.3425917e-006,121.2853 -6.876457e-007,121.2923 1.009447e-005,121.2993 0.091068901,121.3063 0.63662404,121.3133 1.0303138,121.3203 0.66637385,121.3273 0.18182723,121.3343 0.66697717,121.3413 0.78773707,121.3483 0.27242655,121.3553 -2.3958351e-005,121.3623 0.090928197,121.3692 0.090896212,121.3762 -7.1212335e-006,121.3832 1.8067385e-006,121.3902 -1.052156e-007,121.3972 -1.3861066e-006,121.4042 5.6500567e-006,121.4112 -2.1215552e-005,121.4182 7.9217607e-005,121.4252 0.18203749,121.4322 0.30295464,121.4392 0.090725496,121.4462 0.091018878,121.4532 0.3335118,121.4602 0.48485497,121.4672 0.39390805,121.4742 0.48485234,121.4812 0.66652936,121.4882 0.48472127,121.4952 0.09088587,121.5022 -2.5332727e-006,121.5092 6.7532909e-007,121.5162 -1.6787374e-007,121.5232 -3.8831729e-009,121.5302 1.8343167e-007,121.5372 -7.2989587e-007,121.5442 0.030309666,121.5512 0.3030645,121.5582 0.87880129,121.5652 0.69693142,121.5722 -2.085117e-005,121.5792 1.2449072e-005,121.5862 0.090994753,121.5932 0.42434853,121.6002 1.333276,121.6072 0.81805974,121.6142 -2.1519209e-005,121.6212 -7.1178492e-006,121.6282 4.9995768e-005,121.6352 0.3334595,121.6422 0.63636667,121.6493 0.48472971,121.6563 0.060548965,121.6633 8.5913853e-006,121.6703 -5.8425844e-006,121.6773 1.4779404e-005,121.6843 0.090970464,121.6913 0.33351341,121.6983 0.63640261,121.7053 0.42412019,121.7123 0.39391583,121.7193 0.48485819,121.7263 0.36373305,121.7333 0.33342022,121.7403 0.27259943,121.7473 0.090728432,121.7543 -3.884847e-005,121.7613 1.0412618e-005,121.7684 -2.7994054e-006,121.7754 7.8431128e-007,121.7824 -3.3766315e-007,121.7894 5.6632558e-007,121.7964 -1.9277538e-006,121.8034 0.090923272,121.8104 0.27271229,121.8174 0.27297235,121.8244 1.6063874,121.8314 2.5754805,121.8384 1.4239373,121.8454 1.6064167e-005,121.8525 -4.3032578e-006,121.8595 1.1477975e-006,121.8665 -2.8764254e-007,121.8735 2.6906841e-009,121.8805 2.7692073e-007,121.8875 -1.1104536e-006,121.8945 4.1651738e-006,121.9015 0.090947077,121.9085 0.33340096,121.9156 0.66717285,121.9226 1.3034258,121.9296 1.2422239,121.9366 0.69653541,121.9436 0.24211858,121.9506 0.1817733,121.9576 -2.9292185e-005,121.9646 0.090942211,121.9717 0.030210767,121.9787 0.0913468,121.9857 0.87936413,121.9927 1.3334978,121.9997 1.4240612,122.0067 0.81790382,122.0137 0.7272414,122.0208 0.72722608,122.0278 1.7574582,122.0348 1.9409357,122.0418 3.9417045,122.0488 6.6663237,122.0558 11.243252,122.0628 31.021503,122.0699 91.551064,122.0769 136.31204,122.0839 116.3704,122.0909 63.6782,122.0979 61.21545,122.1049 179.55334,122.1120 350.6973,122.1190 356.64304,122.1260 212.78198,122.1330 73.738472,122.1400 35.813446,122.1471 29.268391,122.1541 18.295696,122.1611 6.814291,122.1681 2.7562442,122.1751 1.4845814,122.1821 2.4848461,122.1892 0.42415273,122.1962 0.57591647,122.2032 0.72731143,122.2102 0.93928719,122.2172 0.51507616,122.2243 0.18179168,122.2313 0.090903796,122.2383 0.21217328,122.2453 0.18198799,122.2524 0.42424586,122.2594 0.24227022,122.2664 0.090838097,122.2734 1.4016126e-005,122.2804 0.060717512,122.2875 0.12117967,122.2945 0.36355653,122.3015 0.48483405,122.3085 0.030358884,122.3156 0.1213452,122.3226 0.36362955,122.3296 0.54541332,122.3366 0.51523149,122.3436 0.99989575,122.3507 0.57566053,122.3577 0.090973429,122.3647 0.18183878,122.3717 0.39407495,122.3788 0.48485166,122.3858 0.18158084,122.3928 0.091245115,122.3998 0.84944403,122.4069 1.4546655,122.4139 0.93856025,122.4209 0.24187805,122.4280 -6.0538612e-005,122.4350 6.2648032e-006,122.4420 3.5486304e-005,122.4490 0.090915799,122.4561 -6.2417537e-005,122.4631 8.8245368e-005,122.4701 0.18200986,122.4771 0.30300152,122.4842 1.1210674,122.4912 0.87873095,122.4982 0.090879142,122.5053 1.5620648e-005,122.5123 0.091045909,122.5193 0.33345577,122.5263 0.33321047,122.5334 0.090773486,122.5404 -1.9685998e-005,122.5474 3.3478056e-005,122.5545 0.090949833,122.5615 0.09086743,122.5685 -2.9097464e-005,122.5756 3.237333e-006,122.5826 1.615138e-005,122.5896 0.6970979,122.5966 1.2727998,122.6037 1.0302445,122.6107 0.69691759,122.6177 0.48512384,122.6248 0.66693741,122.6318 0.54529279,122.6388 0.30267093,122.6459 -0.00016394933,122.6529 4.2784461e-005,122.6599 -7.1772811e-006,122.6670 -1.4079414e-005,122.6740 6.3500171e-005,122.6810 0.090996817,122.6881 0.090821557,122.6951 0.18182555,122.7021 0.42427647,122.7092 0.3332583,122.7162 0.18185422,122.7232 1.8182964,122.7303 3.2727485,122.7373 2.4241252,122.7443 0.54538155,122.7514 1.278614e-006,122.7584 -3.4244346e-007,122.7655 9.1074988e-008,122.7725 -2.1833428e-008,122.7795 -3.7480512e-009,122.7866 3.6829842e-008,122.7936 -1.4358135e-007,122.8006 5.3753121e-007,122.8077 -2.0066771e-006,122.8147 0.18189834,122.8218 0.72731405,122.8288 0.54538214,122.8358 0.18177915,122.8429 0.18183395,122.8499 0.48485449,122.8569 0.33332628,122.8640 0.12120135,122.8710 -1.5793732e-005,122.8781 4.2245938e-006,122.8851 -1.1035893e-006,122.8921 1.8947402e-007,122.8992 3.4579691e-007,122.9062 -1.5727879e-006,122.9133 5.9457566e-006,122.9203 0.030287888,122.9273 0.18191209,122.9344 0.27277473,122.9414 0.060496747,122.9485 0.27274248,122.9555 1.030556,122.9625 2.6671572,122.9696 3.6971562,122.9766 2.4848535,122.9837 0.99964094,122.9907 0.51474494,122.9978 0.57592416,123.0048 0.75757039,123.0118 0.51493555,123.0189 0.42416838,123.0259 0.545434,123.0330 0.33335441,123.0400 0.60668468,123.0471 5.6422472,123.0541 21.555256,123.0612 34.336636,123.0682 33.268867,123.0752 24.630585,123.0823 16.058603,123.0893 14.517048,123.0964 17.032637,123.1034 27.734381,123.1105 45.101292,123.1175 57.306129,123.1246 50.841022,123.1316 32.95903,123.1387 17.203608,123.1457 5.7828412,123.1528 1.7261044,123.1598 1.3637922,123.1668 0.90896368,123.1739 0.27269721,123.1809 0.090890892,123.1880 -2.4581454e-006,123.1950 9.203688e-006,123.2021 0.090990074,123.2091 0.33344314,123.2162 0.48487478,123.2232 0.45449972,123.2303 0.30293936,123.2373 0.060521349,123.2444 0.030431721,123.2514 0.27288374,123.2585 0.36348683,123.2655 0.12106826,123.2726 6.5194176e-006,123.2796 -1.4628474e-006,123.2867 -6.6853238e-007,123.2937 4.1373805e-006,123.3008 0.090974607,123.3078 0.30306038,123.3149 0.30305931,123.3219 0.18176737,123.3290 -0.00012275018,123.3360 0.00015081665,123.3431 0.30331919,123.3502 0.54555422,123.3572 0.48464867,123.3643 0.18155794,123.3713 -1.6023605e-005,123.3784 0.30311519,123.3854 0.60614425,123.3925 0.69695652,123.3995 0.3938795,123.4066 0.12115417,123.4136 -8.7630397e-005,123.4207 0.091361836,123.4277 0.75860584,123.4348 1.5157045,123.4419 1.4841087,123.4489 0.69612557,123.4560 0.30272052,123.4630 -0.00014164497,123.4701 4.7521702e-005,123.4771 0.030286314,123.4842 1.9315181e-005,123.4913 0.18197706,123.4983 0.48489651,123.5054 0.33320147,123.5124 0.18191196,123.5195 0.33340225,123.5265 0.18166655,123.5336 0.1211139,123.5407 0.12123979,123.5477 0.39395559,123.5548 0.21207686,123.5618 0.12125943,123.5689 0.63642579,123.5760 0.78783226,123.5830 0.21202263,123.5901 0.030541174,123.5971 0.30321926,123.6042 0.33343136,123.6113 0.48484561,123.6183 0.33302942,123.6254 0.18166989,123.6324 0.21215618,123.6395 0.51524436,123.6466 0.66663158,123.6536 0.84840471,123.6607 0.48481289,123.6677 0.090892643,123.6748 -2.0079437e-007,123.6819 -4.0351747e-006,123.6889 0.091254443,123.6960 0.45484841,123.7031 0.48476592,123.7101 0.69684494,123.7172 0.69662064,123.7242 0.18183295,123.7313 0.3943539,123.7384 0.96973705,123.7454 1.0299633,123.7525 0.36340779,123.7596 0.030327631,123.7666 0.091065846,123.7737 0.33348289,123.7808 0.33316821,123.7878 0.090829,123.7949 0.18194725,123.8020 0.36382595,123.8090 0.51527798,123.8161 0.4845728,123.8232 0.42400697,123.8302 0.3333599,123.8373 0.18187413,123.8444 0.18181728,123.8514 0.090835251,123.8585 -2.1762045e-005,123.8656 5.2601226e-006,123.8726 7.2316152e-007,123.8797 -8.1537255e-006,123.8868 3.1893996e-005,123.8938 0.21235177,123.9009 0.484889,123.9080 0.18157741,123.9150 -7.211043e-005,123.9221 2.7073684e-005,123.9292 0.18182147,123.9362 0.18181746,123.9433 0.030294923,123.9504 -6.3082339e-006,123.9575 1.5875049e-006,123.9645 -4.1337803e-008,123.9716 -1.4223683e-006,123.9787 0.0303127,123.9857 0.090890728,123.9928 0.030366868,123.9999 0.090957947,124.0069 0.060527053,124.0140 -3.7242622e-005,124.0211 4.3477266e-005,124.0282 0.18205248,124.0352 0.8493197,124.0423 2.9706926,124.0494 4.6069045,124.0565 5.6360688,124.0635 5.1816025,124.0706 5.8784337,124.0777 14.16638,124.0847 65.248772,124.0918 124.65622,124.0989 123.07411,124.1060 71.458229,124.1130 44.551186,124.1201 95.644714,124.1272 162.41275,124.1343 159.27702,124.1413 90.868904,124.1484 29.738598,124.1555 9.4227552,124.1626 6.5441461,124.1697 4.3308268,124.1767 3.2106628,124.1838 2.4234335,124.1909 0.69644165,124.1980 -3.3955632e-005,124.2050 0.00011514924,124.2121 0.63651514,124.2192 0.7271831,124.2263 0.33322173,124.2333 0.090873651,124.2404 -6.9469697e-006,124.2475 2.2710626e-006,124.2546 -2.1369378e-006,124.2617 6.2769741e-006,124.2687 -2.297243e-005,124.2758 0.030460281,124.2829 0.45506978,124.2900 0.96988839,124.2971 0.78762966,124.3041 0.48457819,124.3112 0.1512246,124.3183 0.091133535,124.3254 0.4850513,124.3325 0.36344883,124.3395 0.30322906,124.3466 0.48485819,124.3537 0.27251387,124.3608 0.18165152,124.3679 -0.00015696941,124.3749 0.00010627856,124.3820 0.18199919,124.3891 0.30297178,124.3962 0.09073367,124.4033 -1.1542563e-005,124.4104 5.5715185e-007,124.4174 9.3154395e-006,124.4245 0.090911351,124.4316 -1.8345947e-005,124.4387 0.030352119,124.4458 0.1819191,124.4529 0.33338147,124.4599 0.30293137,124.4670 0.21202557,124.4741 0.12125698,124.4812 0.18182878,124.4883 0.090866737,124.4954 -1.1583222e-005,124.5025 6.9382563e-006,124.5095 -1.617013e-005,124.5166 5.7746023e-005,124.5237 0.091006093,124.5308 0.090774432,124.5379 0.00012978766,124.5450 0.24263515,124.5521 0.21187715,124.5592 0.091002733,124.5662 0.42465407,124.5733 0.60592586,124.5804 0.24200419,124.5875 -2.5055408e-005,124.5946 0.091052592,124.6017 0.15154785,124.6088 0.15147443,124.6159 0.090805031,124.6229 0.7575528,124.6300 1.1212285,124.6371 0.72723079,124.6442 -1.6086309e-005,124.6513 4.2861066e-006,124.6584 -1.0570495e-006,124.6655 -5.8217072e-008,124.6726 1.290085e-006,124.6797 -5.1024822e-006,124.6868 1.9121117e-005,124.6939 0.09093333,124.7009 0.090888582,124.7080 0.09096697,124.7151 0.30306292,124.7222 0.18173227,124.7293 -2.800845e-005,124.7364 6.3660219e-009,124.7435 2.7987204e-005,124.7506 0.36420324,124.7577 1.4549338,124.7648 1.4844924,124.7719 0.93921357,124.7790 1.6970607,124.7861 2.6057842,124.7931 1.515074,124.8002 0.72752869,124.8073 0.51508862,124.8144 0.51500976,124.8215 0.57582492,124.8286 0.57585531,124.8357 0.39374152,124.8428 0.18163601,124.8499 -1.9520146e-005,124.8570 7.9765114e-006,124.8641 -1.2385394e-005,124.8712 4.1567604e-005,124.8783 0.12141465,124.8854 0.54547679,124.8925 0.36342928,124.8996 0.030235494,124.9067 3.649768e-005,124.9138 0.12127437,124.9209 0.33337092,124.9280 0.33330297,124.9351 0.36397895,124.9422 0.63627321,124.9493 0.30316412,124.9564 1.0617498,124.9635 1.8486242,124.9706 1.302009,124.9777 0.3326433,124.9848 -5.9058846e-005,124.9919 1.42158e-005,124.9990 2.2000002e-006,125.0061 -2.3018383e-005,125.0132 0.030507214,125.0203 0.30339131,125.0274 0.63670129,125.0345 1.576133,125.0416 2.2727642,125.0487 1.7268859,125.0558 1.8186225,125.0629 5.4891438,125.0700 18.490948,125.0771 30.2749,125.0842 33.968079,125.0913 27.965681,125.0984 18.11866,125.1055 14.668683,125.1126 17.063835,125.1197 20.273205,125.1268 21.090639,125.1339 20.787355,125.1410 16.117662,125.1481 8.2687225,125.1552 3.301815,125.1623 3.1819921,125.1694 2.6960638,125.1765 1.1203196,125.1836 0.27251235,125.1907 0.12147702,125.1978 0.39421245,125.2049 0.48456651,125.2121 0.18153009,125.2192 0.33334044,125.2263 0.33332488,125.2334 0.1817967,125.2405 1.2508924e-006,125.2476 -2.8549995e-005,125.2547 0.00011295736,125.2618 0.27313554,125.2689 0.8184917,125.2760 1.1210088,125.2831 0.69649661,125.2902 0.090747505,125.2973 4.0217023e-005,125.3044 0.030291915,125.3116 4.2263041e-006,125.3187 -1.2935154e-005,125.3258 4.7517537e-005,125.3329 0.18197329,125.3400 0.21211591,125.3471 0.090767264,125.3542 -9.0057467e-005,125.3613 0.00017770556,125.3684 0.3639434,125.3755 0.72764128,125.3827 1.4241495,125.3898 0.84793031,125.3969 0.09074764,125.4040 -1.8754574e-005,125.4111 0.030468229,125.4182 0.30312699,125.4253 0.27254757,125.4324 0.42420611,125.4395 0.51515895,125.4467 0.12117875,125.4538 -1.1618523e-006,125.4609 0.030307982,125.4680 0.27294478,125.4751 0.66691697,125.4822 0.5452221,125.4893 0.090652108,125.4965 3.7918071e-005,125.5036 0.090981707,125.5107 0.48492193,125.5178 0.60634595,125.5249 0.75781512,125.5320 0.60570341,125.5391 0.18146038,125.5463 0.030398088,125.5534 0.30313414,125.5605 0.3332895,125.5676 0.36354688,125.5747 0.84852868,125.5818 0.93946296,125.5890 0.090785094,125.5961 -2.8226534e-006,125.6032 0.091081649,125.6103 0.51564395,125.6174 1.4851803,125.6245 1.4542695,125.6317 0.78764457,125.6388 0.36352766,125.6459 0.24220784,125.6530 0.090829216,125.6601 0.12129719,125.6672 0.42417383,125.6744 0.36353046,125.6815 0.18180285,125.6886 0.12133198,125.6957 0.42432493,125.7028 0.36355639,125.7100 0.1817206,125.7171 -3.9429429e-005,125.7242 1.0765684e-005,125.7313 -3.6307749e-006,125.7384 3.7569191e-006,125.7456 -1.1397453e-005,125.7527 4.1835607e-005,125.7598 0.18191564,125.7669 0.33337611,125.7741 0.33328599,125.7812 0.18174347,125.7883 0.030233601,125.7954 9.9116834e-005,125.8025 0.30314752,125.8097 0.33331352,125.8168 0.30299228,125.8239 0.24281909,125.8310 0.81845301,125.8382 0.63610047,125.8453 0.36326846,125.8524 0.090715289,125.8595 0.090948746,125.8667 -2.6252941e-005,125.8738 0.030314161,125.8809 0.18183327,125.8880 0.18177293,125.8952 0.00013267441,125.9023 0.39411494,125.9094 0.4241665,125.9165 0.27258018,125.9237 -9.4910261e-005,125.9308 0.00010833008,125.9379 0.18217415,125.9450 0.45475048,125.9522 0.4847205,125.9593 0.63680232,125.9664 1.2731628,125.9735 1.1814196,125.9807 0.63576102,125.9878 0.27247122,125.9949 0.8181622,126.0021 0.84841722,126.0092 0.48484421,126.0163 0.27273431,126.0234 0.33337396,126.0306 0.48487571,126.0377 0.57614493,126.0448 0.9095341,126.0520 0.93942022,126.0591 1.1211457,126.0662 1.8495003,126.0734 3.8498919,126.0805 5.0314107,126.0876 7.9115667,126.0947 17.100477,126.1019 37.377075,126.1090 50.063004,126.1161 40.048027,126.1233 17.35022,126.1304 5.2684937,126.1375 2.9998639,126.1447 3.0905013,126.1518 2.0597446,126.1589 0.78729564,126.1661 0.090897173,126.1732 0.45481589,126.1803 0.48465365,126.1875 0.060474459,126.1946 0.3031635,126.2017 0.33327538,126.2089 0.12116009,126.2160 0.030264888,126.2231 -1.3114724e-005,126.2303 -5.5740279e-006,126.2374 0.030342413,126.2445 0.090993054,126.2517 0.21226332,126.2588 1.2728043,126.2659 2.1210654,126.2731 1.4847189,126.2802 0.72722805,126.2874 0.090903975,126.2945 0.030291807,126.3016 0.18197227,126.3088 0.81844282,126.3159 0.99985075,126.3230 0.33308798,126.3302 -3.4203324e-005,126.3373 5.807904e-005,126.3445 0.091061726,126.3516 0.21227413,126.3587 0.51513797,126.3659 0.66643918,126.3730 0.4847317,126.3801 0.18184119,126.3873 -3.7447779e-005,126.3944 0.03050473,126.4016 0.30325004,126.4087 0.39393368,126.4158 0.48480538,126.4230 0.39380527,126.4301 0.18165547,126.4373 0.09084589,126.4444 0.03032222,126.4515 -2.5487727e-005,126.4587 7.8791549e-005,126.4658 0.33339649,126.4730 0.30299851,126.4801 0.27283329,126.4873 0.51571095,126.4944 1.0304881,126.5015 0.66610622,126.5087 0.27244517,126.5158 0.15146773,126.5230 0.090857618,126.5301 -2.3325865e-006,126.5373 -6.9688264e-007,126.5444 5.1206462e-006,126.5515 -1.9787043e-005,126.5587 0.091086321,126.5658 0.42440647,126.5730 0.81812435,126.5801 2.3334475,126.5873 3.2123866,126.5944 2.0907936,126.6016 0.54503489,126.6087 0.18168294,126.6158 0.30312389,126.6230 0.27284402,126.6301 0.33340788,126.6373 0.39380819,126.6444 0.33322999,126.6516 0.33335122,126.6587 0.18178022,126.6659 -9.5977884e-006,126.6730 2.57137e-006,126.6802 -6.8706049e-007,126.6873 1.7670348e-007,126.6945 -1.9706164e-008,126.7016 -9.7898194e-008,126.7088 0.030310627,126.7159 0.1818278,126.7231 0.18180485,126.7302 0.03031408,126.7374 0.18178093,126.7445 0.091058224,126.7516 0.30321747,126.7588 0.3332682,126.7659 0.27265829,126.7731 0.30315769,126.7802 0.57571965,126.7874 0.27249494,126.7946 0.090954222,126.8017 0.30311075,126.8089 0.30295652,126.8160 0.090830289,126.8232 0.090899721,126.8303 -6.7759584e-007,126.8375 1.3413504e-007,126.8446 1.4111392e-007,126.8518 -6.9864939e-007,126.8589 2.6536611e-006,126.8661 -9.9166446e-006,126.8732 3.7015423e-005,126.8804 0.18209466,126.8875 0.57591659,126.8947 0.5149352,126.9018 0.18159097,126.9090 0.030363256,126.9161 0.30315405,126.9233 0.30293423,126.9305 0.090808555,126.9376 -6.8360546e-006,126.9448 -1.622542e-005,126.9519 7.1743496e-005,126.9591 0.18194455,126.9662 0.42417169,126.9734 0.33323649,126.9805 0.090894133,126.9877 1.2929899e-005,126.9949 0.090893544,127.0020 0.09101294,127.0092 0.21243633,127.0163 0.39388895,127.0235 0.18160678,127.0306 0.15163052,127.0378 0.42458171,127.0450 1.3040029,127.0521 3.0616708,127.0593 4.060864,127.0664 4.1808743,127.0736 6.615181,127.0807 34.448273,127.0879 69.983498,127.0951 72.654465,127.1022 43.826027,127.1094 18.293055,127.1165 10.755942,127.1237 5.1193104,127.1309 4.5769873,127.1380 8.9400549,127.1452 7.6050043,127.1523 3.241569,127.1595 0.99987906,127.1667 1.1211369,127.1738 0.87848794,127.1810 0.27253675,127.1881 0.12129542,127.1953 0.27276984,127.2025 0.1817102,127.2096 -5.6977267e-005,127.2168 1.3810568e-005,127.2240 0.091244526,127.2311 0.36365747,127.2383 0.18145743,127.2454 4.7029836e-005,127.2526 0.27296686,127.2598 0.72738469,127.2669 0.81795561,127.2741 0.36346051,127.2813 7.2170819e-006,127.2884 -1.9684139e-006,127.2956 6.5611289e-007,127.3028 -6.5594543e-007,127.3099 1.9677614e-006,127.3171 0.030303011,127.3243 -1.9042672e-006,127.3314 4.346258e-007,127.3386 1.6590992e-007,127.3458 -1.0983733e-006,127.3529 4.2278721e-006,127.3601 0.090976022,127.3673 0.33338782,127.3744 0.3938944,127.3816 0.42419368,127.3888 0.3030099,127.3959 0.030288346,127.4031 1.6774105e-005,127.4103 0.03030277,127.4174 -1.580923e-005,127.4246 4.2155175e-006,127.4318 -1.0518006e-006,127.4389 -8.6117842e-009,127.4461 1.0863977e-006,127.4533 -4.3372838e-006,127.4604 1.6263813e-005,127.4676 0.18192995,127.4748 0.48487952,127.4820 0.33325121,127.4891 0.21219094,127.4963 0.42438731,127.5035 0.48478535,127.5106 0.18163285,127.5178 -4.8403399e-005,127.5250 3.738618e-006,127.5321 3.3454689e-005,127.5393 0.09091612,127.5465 0.030287262,127.5537 0.090965249,127.5608 0.18185927,127.5680 0.18174891,127.5752 -5.9921309e-005,127.5824 1.330752e-005,127.5895 0.1821209,127.5967 0.60647923,127.6039 0.69692171,127.6110 0.42382112,127.6182 0.18187559,127.6254 0.33334696,127.6326 0.090590335,127.6397 -6.6190382e-006,127.6469 -3.6454179e-007,127.6541 8.0782456e-006,127.6613 0.091001391,127.6684 0.090884246,127.6756 0.18181682,127.6828 0.2728765,127.6900 0.33339286,127.6971 0.33318505,127.7043 0.30288169,127.7115 0.33346096,127.7187 0.5758757,127.7259 0.484869,127.7330 0.39381361,127.7402 0.060478855,127.7474 -8.841379e-006,127.7546 5.7488673e-005,127.7617 0.091040701,127.7689 0.15152024,127.7761 0.18167281,127.7833 0.090903357,127.7905 0.090942681,127.7976 0.03023947,127.8048 0.091240041,127.8120 0.45492077,127.8192 0.54519814,127.8264 0.27241874,127.8335 1.1514623,127.8407 1.2726856,127.8479 0.84845394,127.8551 0.30325353,127.8623 0.60636055,127.8694 0.63632274,127.8766 0.36339629,127.8838 0.30296496,127.8910 0.45461488,127.8982 0.51515079,127.9053 0.48471373,127.9125 0.12112007,127.9197 0.24250433,127.9269 0.27290845,127.9341 0.45470574,127.9413 0.39367518,127.9484 0.09072686,127.9556 0.090930171,127.9628 -4.0152507e-005,127.9700 1.5928957e-006,127.9772 3.3786229e-005,127.9844 0.27316377,127.9915 1.1216722,127.9987 1.4239188,128.0059 0.69654065,128.0131 0.6671077,128.0203 1.5763587,128.0275 2.0300305,128.0347 1.6360892,128.0418 1.7879777,128.0490 1.8790191,128.0562 2.0616629,128.0634 4.3046646,128.0706 8.1226625,128.0778 13.185785,128.0850 24.157133,128.0921 35.220482,128.0993 46.88187,128.1065 110.36607,128.1137 558.92767,128.1209 1304.8226,128.1281 1495.6489,128.1353 943.06573,128.1425 315.56,128.1496 107.81498,128.1568 74.746918,128.1640 49.196712,128.1712 24.653177,128.1784 10.719793,128.1856 3.6038413,128.1928 3.0296931,128.2000 1.8482181,128.2072 1.6971684,128.2144 1.3635329,128.2215 0.54517722,128.2287 0.3938446,128.2359 0.3938877,128.2431 0.030219907,128.2503 0.030326193,128.2575 0.57583493,128.2647 1.0303736,128.2719 1.1213121,128.2791 0.45457616,128.2863 0.24248782,128.2935 0.54531473,128.3007 0.66648191,128.3079 1.1819731,128.3150 0.72731757,128.3222 0.42413351,128.3294 0.39396554,128.3366 0.30303359,128.3438 0.12106857,128.3510 0.090898886,128.3582 0.27282012,128.3654 0.33333382,128.3726 0.15149003,128.3798 0.33337042,128.3870 0.42420864,128.3942 0.15149522,128.4014 0.18184103,128.4086 0.27276582,128.4158 0.21209872,128.4230 0.090827785,128.4302 -2.1448708e-005,128.4374 0.03030898,128.4446 -2.352605e-006,128.4518 -5.4784999e-007,128.4590 4.5444967e-006,128.4662 0.06065923,128.4734 0.54549962,128.4806 0.69691324,128.4877 0.21212773,128.4949 0.12117524,128.5021 0.12144918,128.5093 0.48500577,128.5165 0.30298662,128.5237 1.1518531,128.5309 1.4543698,128.5381 0.69650114,128.5453 0.090839066,128.5525 0.030323563,128.5597 0.30307314,128.5669 0.75760603,128.5741 0.69695407,128.5813 0.27280667,128.5885 0.39397115,128.5957 0.60617989,128.6029 1.2728655,128.6102 1.030143,128.6174 0.63630021,128.6246 1.5453924,128.6318 1.2120706,128.6390 0.78785217,128.6462 0.090809681,128.6534 0.091004767,128.6606 0.27296633,128.6678 0.51511389,128.6750 0.21196665,128.6822 0.2121615,128.6894 0.18171397,128.6966 -4.0602357e-005,128.7038 0.091003843,128.7110 0.12118872,128.7182 0.33345461,128.7254 0.75759429,128.7326 0.33313799,128.7398 -3.1873649e-005,128.7470 -5.1897987e-006,128.7542 0.33342621,128.7614 0.30314609,128.7686 0.33326483,128.7758 0.12110625,128.7831 -3.5933208e-005,128.7903 3.1938675e-005,128.7975 0.091115624,128.8047 0.4245446,128.8119 0.57573968,128.8191 0.33298874,128.8263 0.18165632,128.8335 0.18190227,128.8407 0.21215512,128.8479 0.30315405,128.8551 0.3939001,128.8623 0.121017,128.8695 -1.5675401e-005,128.8768 3.660424e-006,128.8840 1.0348731e-006,128.8912 -7.800716e-006,128.8984 3.0170047e-005,128.9056 0.30326229,128.9128 0.81831002,128.9200 0.63612425,128.9272 0.12114988,128.9344 0.12120181,128.9416 -9.1609887e-005,128.9489 2.5937268e-005,128.9561 -1.2133634e-005,128.9633 2.2597116e-005,128.9705 0.12144532,128.9777 0.51555514,128.9849 0.87896127,128.9921 1.0301514,128.9993 1.0602378,129.0066 0.81797612,129.0138 0.66671354,129.0210 0.63639694,129.0282 0.75799948,129.0354 1.3344051,129.0426 3.0015049,129.0498 13.014614,129.0571 66.206421,129.0643 177.05859,129.0715 237.38557,129.0787 180.90987,129.0859 77.987656,129.0931 29.992785,129.1003 23.695194,129.1076 22.76144,129.1148 47.451385,129.1220 102.2105,129.1292 124.17648,129.1364 85.240219,129.1436 31.793934,129.1509 9.3873081,129.1581 4.3015728,129.1653 1.3630422,129.1725 0.3937737,129.1797 0.1816517,129.1869 -3.0981228e-005,129.1942 0.18183559,129.2014 0.12122056,129.2086 0.63640255,129.2158 0.8485024,129.2230 0.66659093,129.2303 0.030398538,129.2375 0.30323485,129.2447 0.484694,129.2519 0.48507458,129.2591 1.0307539,129.2664 0.87851208,129.2736 0.36315444,129.2808 -0.00010243728,129.2880 2.627892e-005,129.2952 -2.6714367e-006,129.3025 -1.5596093e-005,129.3097 6.5060653e-005,129.3169 0.27293476,129.3241 0.63633132,129.3313 0.39393473,129.3386 0.39410204,129.3458 0.39374071,129.3530 0.090752445,129.3602 0.030277247,129.3675 0.030486776,129.3747 0.39441133,129.3819 0.72709322,129.3891 0.27233046,129.3963 0.18186742,129.4036 0.3333596,129.4108 0.27258474,129.4180 0.09097793,129.4252 0.42444727,129.4325 0.54533148,129.4397 0.1816875,129.4469 0.30311108,129.4541 0.42427108,129.4614 0.27264282,129.4686 0.030242072,129.4758 5.0017475e-006,129.4830 0.090981089,129.4903 0.18194403,129.4975 0.87897456,129.5047 0.78792357,129.5120 0.66667944,129.5192 0.54552341,129.5264 0.60593033,129.5336 0.42409346,129.5409 0.39395124,129.5481 0.48483938,129.5553 0.30285537,129.5625 -7.9393227e-005,129.5698 0.4849208,129.5770 1.6364208,129.5842 1.878767,129.5915 1.0605276,129.5987 0.1818544,129.6059 0.36387116,129.6132 0.48497686,129.6204 0.48478436,129.6276 0.39394683,129.6348 0.3029975,129.6421 0.27266923,129.6493 0.30292419,129.6565 0.090749711,129.6638 3.2753855e-005,129.6710 0.27281362,129.6782 0.27266854,129.6855 0.18202755,129.6927 0.5760603,129.6999 0.5754118,129.7072 -0.00032102171,129.7144 0.00023078696,129.7216 0.27283412,129.7289 0.27256295,129.7361 0.12126207,129.7433 0.1819557,129.7506 0.18167682,129.7578 0.030173482,129.7650 -6.8770742e-006,129.7723 0.030396435,129.7795 0.33352399,129.7867 0.48478222,129.7940 0.18163341,129.8012 -3.0639818e-005,129.8084 9.1121583e-006,129.8157 -5.8070841e-006,129.8229 1.4116528e-005,129.8301 0.090983734,129.8374 0.60631412,129.8446 1.393935,129.8518 0.69690335,129.8591 0.45459133,129.8663 0.33318698,129.8736 0.36375716,129.8808 1.0607095,129.8880 0.54527992,129.8953 0.18163961,129.9025 0.84869629,129.9097 2.1519206,129.9170 2.2119646,129.9242 0.96936995,129.9315 0.18185143,129.9387 0.18181747,129.9459 0.12106051,129.9532 0.090895347,129.9604 0.30320883,129.9677 0.72741508,129.9749 0.87865537,129.9821 0.54531157,129.9894 0.33330733,129.9966 0.15150166,130.0039 0.66686785,130.0111 1.4243773,130.0183 1.1515805,130.0256 0.6667583,130.0328 0.63628954,130.0401 1.151806,130.0473 1.637579,130.0545 3.0317204,130.0618 6.2756133,130.0690 14.611308,130.0763 24.791801,130.0835 31.004133,130.0908 52.812771,130.0980 114.00227,130.1052 145.12154,130.1125 110.84717,130.1197 53.673428,130.1270 40.373688,130.1342 70.227936,130.1415 84.177658,130.1487 64.406792,130.1560 33.927238,130.1632 33.646023,130.1704 71.199287,130.1777 92.028061,130.1849 66.829391,130.1922 28.046299,130.1994 9.7531071,130.2067 2.119822,130.2139 0.21228626,130.2212 0.21211612,130.2284 0.090884842,130.2357 0.30322593,130.2429 0.39387935,130.2502 0.18162884,130.2574 0.33333385,130.2647 0.7879042,130.2719 0.75753689,130.2792 0.18180594,130.2864 0.18182366,130.2936 0.090884805,130.3009 6.9834801e-005,130.3081 0.21238773,130.3154 0.42444259,130.3226 0.54541993,130.3299 0.51500779,130.3371 0.30286846,130.3444 0.18173648,130.3516 0.15152147,130.3589 0.18179224,130.3661 0.18190698,130.3734 0.36415717,130.3806 1.0910571,130.3879 1.120676,130.3952 0.12092257,130.4024 0.12131257,130.4097 0.5757544,130.4169 0.54535264,130.4242 0.33337083,130.4314 0.72727942,130.4387 0.57587731,130.4459 0.36397669,130.4532 0.72728676,130.4604 0.72693878,130.4677 0.39376283,130.4749 0.030285032,130.4822 -1.8672135e-007,130.4894 0.030371048,130.4967 0.24256033,130.5039 0.57566583,130.5112 0.33322227,130.5185 0.090883732,130.5257 0.03055997,130.5330 0.33357841,130.5402 0.51537037,130.5475 0.81805772,130.5547 0.36315024,130.5620 0.090950899,130.5692 0.1820378,130.5765 0.27264231,130.5838 0.090671778,130.5910 -2.76267e-005,130.5983 -1.7558879e-006,130.6055 0.091048591,130.6128 0.4545759,130.6200 0.1816684,130.6273 -1.7811406e-005,130.6346 4.5125835e-006,130.6418 -2.3770777e-007,130.6491 -3.5623143e-006,130.6563 1.4488101e-005,130.6636 0.091148883,130.6709 0.33339751,130.6781 0.42412415,130.6854 0.48479086,130.6926 0.18169585,130.6999 -2.3718105e-005,130.7072 1.4569425e-005,130.7144 0.030286949,130.7217 0.090970956,130.7289 0.27274901,130.7362 0.12114295,130.7435 -1.6325739e-005,130.7507 4.2469117e-005,130.7580 0.091112383,130.7652 0.24252132,130.7725 0.27278566,130.7798 0.51546437,130.7870 0.72729397,130.7943 0.48438409,130.8016 0.27250022,130.8088 0.48492199,130.8161 0.51510108,130.8233 0.090861827,130.8306 0.090911798,130.8379 -1.9037205e-005,130.8451 1.7993234e-005,130.8524 0.091076665,130.8597 0.42440397,130.8669 0.66653025,130.8742 0.42409256,130.8815 0.15153952,130.8887 0.12115497,130.8960 0.030380934,130.9033 0.090798981,130.9105 0.00030155352,130.9178 0.63684672,130.9251 0.66643161,130.9323 0.36323902,130.9396 -0.00017643094,130.9469 0.030351643,130.9541 -1.799139e-005,130.9614 4.8645516e-006,130.9687 -1.4656688e-006,130.9759 9.9786325e-007,130.9832 0.091032408,130.9905 0.27273181,130.9977 0.090767197,131.0050 0.030472144,131.0123 0.48520949,131.0195 1.0908021,131.0268 0.8785587,131.0341 0.45451707,131.0413 0.45539039,131.0486 1.6979415,131.0559 3.4872382,131.0632 8.2142572,131.0704 9.0898666,131.0777 6.4527693,131.0850 5.2742147,131.0922 11.946508,131.0995 26.307848,131.1068 29.663372,131.1141 20.840899,131.1213 8.086978,131.1286 5.606812,131.1359 5.9094162,131.1431 5.8173647,131.1504 3.4229815,131.1577 1.6359824,131.1650 1.9702058,131.1722 4.7289386,131.1795 7.5165176,131.1868 6.3318191,131.1941 2.2405546,131.2013 1.0908558,131.2086 1.3940012,131.2159 0.90845466,131.2231 0.24203435,131.2304 0.090891518,131.2377 0.090893112,131.2450 -2.3601126e-005,131.2522 5.3654703e-006,131.2595 2.1410283e-006,131.2668 0.18185034,131.2741 0.27274755,131.2814 0.18178305,131.2886 -3.0983512e-005,131.2959 3.4621335e-005,131.3032 0.091002509,131.3105 0.1818181,131.3177 0.090815745,131.3250 0.090892993,131.3323 0.30304816,131.3396 0.30301714,131.3468 0.090901822,131.3541 -1.850375e-005,131.3614 6.2630839e-005,131.3687 0.090997353,131.3760 0.090812936,131.3832 0.091143966,131.3905 0.54595983,131.3978 0.75741065,131.4051 0.36312303,131.4124 0.030175865,131.4196 2.2333768e-005,131.4269 3.3793091e-005,131.4342 0.12136819,131.4415 0.45446816,131.4488 0.090811297,131.4560 0.18192336,131.4633 0.36372638,131.4706 0.39384028,131.4779 -0.00016963645,131.4852 0.03050147,131.4924 0.42482629,131.4997 1.0616599,131.5070 1.7268068,131.5143 0.60487849,131.5216 0.12111721,131.5289 -4.1869731e-005,131.5361 1.465283e-005,131.5434 0.090911038,131.5507 0.090905324,131.5580 -5.5557889e-006,131.5653 7.3057031e-006,131.5726 -2.3668279e-005,131.5798 8.7373155e-005,131.5871 0.090941228,131.5944 0.030203445,131.6017 8.8475999e-006,131.6090 0.30303842,131.6163 0.4849135,131.6236 0.36361513,131.6308 -8.7038476e-005,131.6381 0.09098351,131.6454 0.18187878,131.6527 0.090838745,131.6600 -5.0436014e-005,131.6673 1.3505271e-005,131.6746 -3.5818325e-006,131.6818 8.2117896e-007,131.6891 2.9738442e-007,131.6964 -2.0109128e-006,131.7037 7.746783e-006,131.7110 -2.8978087e-005,131.7183 0.18197255,131.7256 0.39423689,131.7329 0.42417192,131.7402 0.24214244,131.7474 0.1817361,131.7547 0.18184304,131.7620 0.30303472,131.7693 0.33332321,131.7766 0.090894848,131.7839 5.489108e-007,131.7912 -1.3770024e-007,131.7985 1.852332e-009,131.8058 1.3030942e-007,131.8131 -5.2312629e-007,131.8203 1.9623269e-006,131.8276 0.030342421,131.8349 0.090896532,131.8422 -3.5986581e-005,131.8495 9.6450931e-006,131.8568 -2.5914874e-006,131.8641 7.2023983e-007,131.8714 -2.893126e-007,131.8787 4.3699094e-007,131.8860 -1.4587325e-006,131.8933 5.3982862e-006,131.9006 0.090994328,131.9079 0.51525545,131.9151 0.87871057,131.9224 0.51504427,131.9297 0.090908401,131.9370 -2.7695984e-005,131.9443 8.9499037e-005,131.9516 0.18210451,131.9589 0.30283657,131.9662 -0.00012897977,131.9735 0.27293903,131.9808 0.33339977,131.9881 0.51513427,131.9954 0.48466283,132.0027 0.45453522,132.0100 0.4545432,132.0173 0.2120197,132.0246 4.0406558e-005,132.0319 0.2121073,132.0392 0.33341894,132.0465 0.36380738,132.0538 0.27264947,132.0611 0.66762543,132.0684 2.728163,132.0757 3.5766518,132.0830 7.8231182,132.0903 18.91671,132.0976 28.547571,132.1049 24.570158,132.1122 12.932214,132.1195 4.81563,132.1268 4.3029528,132.1341 2.5137327,132.1414 0.54498541,132.1487 1.9711854,132.1560 3.4550173,132.1633 2.4231036,132.1706 0.7570467,132.1779 0.48479158,132.1852 0.63648945,132.1925 0.6969294,132.1998 0.51480818,132.2071 0.33312011,132.2144 0.33335608,132.2217 0.18173558,132.2290 -2.4913237e-005,132.2363 6.6515536e-006,132.2436 -1.6913764e-006,132.2509 1.1350033e-007,132.2582 1.2375772e-006,132.2655 -5.0641665e-006,132.2728 1.9020343e-005,132.2801 0.091026247,132.2874 0.18185869,132.2947 0.090781175,132.3020 -5.7055691e-005,132.3093 1.6697284e-005,132.3166 -9.73018e-006,132.3239 2.222382e-005,132.3312 0.090885714,132.3385 7.1292219e-005,132.3458 0.30343184,132.3531 0.72737265,132.3604 0.54523605,132.3678 0.39371756,132.3751 0.030179888,132.3824 0.030310277,132.3897 0.090992272,132.3970 0.1818077,132.4043 -0.00010503787,132.4116 2.8128499e-005,132.4189 -7.4693958e-006,132.4262 1.7472652e-006,132.4335 4.8088327e-007,132.4408 -3.6711717e-006,132.4481 1.4204751e-005,132.4554 0.30304074,132.4627 0.54551828,132.4701 0.57585508,132.4774 0.45445204,132.4847 0.12112457,132.4920 0.090991937,132.4993 0.18183926,132.5066 0.090830475,132.5139 -3.4717461e-005,132.5212 9.2640839e-006,132.5285 -2.3366511e-006,132.5358 8.1886554e-008,132.5432 0.030309111,132.5505 0.18182552,132.5578 0.18181042,132.5651 -8.129432e-006,132.5724 8.5216989e-006,132.5797 0.090946123,132.5870 0.18180171,132.5943 0.09093789,132.6017 0.18211743,132.6090 0.51541239,132.6163 0.57553279,132.6236 0.27254114,132.6309 0.30299592,132.6382 0.090694681,132.6455 0.030582746,132.6528 0.84927154,132.6602 1.4546468,132.6675 0.93863672,132.6748 0.090496466,132.6821 9.3302406e-005,132.6894 0.30321938,132.6967 0.63644558,132.7041 0.45432121,132.7114 -0.0001167719,132.7187 2.0696478e-005,132.7260 3.3996523e-005,132.7333 0.091055296,132.7406 0.18181716,132.7480 0.090766162,132.7553 -4.5062825e-005,132.7626 2.0938669e-005,132.7699 -3.8691349e-005,132.7772 0.030554671,132.7845 0.72765619,132.7919 1.211936,132.7992 0.66656238,132.8065 0.45461616,132.8138 0.24220224,132.8211 0.090911627,132.8284 0.18190888,132.8358 0.18179302,132.8431 0.1817527,132.8504 0.09077993,132.8577 -6.7130284e-005,132.8650 0.00010167449,132.8724 0.090910532,132.8797 -0.00010827545,132.8870 9.1480775e-005,132.8943 0.33361229,132.9016 0.81828022,132.9090 0.63613033,132.9163 0.18163535,132.9236 -1.1581655e-005,132.9309 -5.8858965e-005,132.9383 0.0002470359,132.9456 0.33360645,132.9529 0.36350369,132.9602 0.45437002,132.9675 0.48481619,132.9749 0.51560491,132.9822 1.0608393,132.9895 0.90872532,132.9968 0.3632696,133.0042 -0.00010588883,133.0115 3.0025758e-005,133.0188 0.090936318,133.0261 0.33337039,133.0335 0.30297801,133.0408 0.18186322,133.0481 0.39404154,133.0554 0.57585347,133.0628 0.78808522,133.0701 4.0338683,133.0774 16.732832,133.0847 30.099361,133.0921 44.919472,133.0994 56.34095,133.1067 65.367493,133.1140 69.450996,133.1214 60.171379,133.1287 37.623898,133.1360 12.93028,133.1434 3.1783578,133.1507 1.7267126,133.1580 0.81786841,133.1653 0.18188561,133.1727 0.48507389,133.1800 0.81828988,133.1873 0.57556438,133.1947 0.24232841,133.2020 0.33336651,133.2093 0.33327913,133.2166 0.090843372,133.2240 -1.6626576e-005,133.2313 4.7674668e-005,133.2386 0.09097743,133.2460 0.090830073,133.2533 5.3019521e-006,133.2606 0.091066413,133.2680 0.18187205,133.2753 0.18174163,133.2826 0.09076944,133.2899 -2.6787268e-006,133.2973 0.091060102,133.3046 0.39415291,133.3119 0.78820258,133.3193 0.78764343,133.3266 0.27254671,133.3339 0.36370197,133.3413 0.30282566,133.3486 0.33351165,133.3559 0.69701958,133.3633 0.54540521,133.3706 0.60632354,133.3779 0.75781846,133.3853 0.87867182,133.3926 0.66627789,133.3999 0.42408958,133.4073 0.57577175,133.4146 0.84841847,133.4219 0.75749958,133.4293 0.33328825,133.4366 -1.3689995e-005,133.4440 3.6652841e-006,133.4513 -9.702668e-007,133.4586 2.1554547e-007,133.4660 1.0815899e-007,133.4733 -6.4824081e-007,133.4806 2.4849674e-006,133.4880 -9.2922201e-006,133.4953 0.030384732,133.5026 0.33358121,133.5100 0.60631257,133.5173 0.57571083,133.5247 0.66650516,133.5320 0.2422808,133.5393 0.090721793,133.5467 -4.4626835e-005,133.5540 1.2303502e-005,133.5614 -4.5844258e-006,133.5687 6.0338093e-006,133.5760 0.030382629,133.5834 0.090881884,133.5907 -7.0364367e-005,133.5981 1.1831959e-005,133.6054 0.030380014,133.6127 0.18184927,133.6201 0.090821989,133.6274 0.090909891,133.6348 0.18180938,133.6421 7.0807886e-008,133.6494 0.30305517,133.6568 0.33333001,133.6641 0.30301881,133.6715 0.030260164,133.6788 9.0812529e-005,133.6862 0.090907715,133.6935 -8.6086649e-005,133.7008 2.3349261e-005,133.7082 -7.3049987e-006,133.7155 5.8695359e-006,133.7229 -1.6173753e-005,133.7302 5.8829137e-005,133.7376 0.090858683,133.7449 0.00014260956,133.7522 0.45507947,133.7596 0.87899649,133.7669 0.7875452,133.7743 0.36344761,133.7816 0.3334392,133.7890 0.3027837,133.7963 0.12109812,133.8037 0.30317307,133.8110 0.51511556,133.8184 0.48469216,133.8257 0.21213174,133.8330 0.48508668,133.8404 0.60597324,133.8477 0.18161705,133.8551 -3.4427871e-005,133.8624 8.4048377e-005,133.8698 0.18190877,133.8771 0.39392689,133.8845 0.24227463,133.8918 0.00017630831,133.8992 0.3033309,133.9065 0.33320284,133.9139 0.18157858,133.9212 -0.00016085086,133.9286 0.00020623226,133.9359 0.30346745,133.9433 0.54548806,133.9506 0.36320865,133.9580 0.090717219,133.9653 0.12130915,133.9727 0.30302265,133.9800 0.30312657,133.9874 0.545533,133.9947 0.60604179,134.0021 1.1515561,134.0094 0.93934649,134.0168 0.45444894,134.0241 0.18171446,134.0315 -5.2991491e-005,134.0388 0.03045667,134.0462 0.18185876,134.0535 0.090790741,134.0609 -0.00016887802,134.0682 0.30435026,134.0756 2.9109991,134.0829 5.3951178,134.0903 7.4850917,134.0977 11.158129,134.1050 30.438183,134.1124 52.582172,134.1197 51.567039,134.1271 27.441286,134.1344 9.5696754,134.1418 5.0294423,134.1491 3.6055725,134.1565 1.817258,134.1638 1.1205523,134.1712 0.36330426,134.1786 0.6970889,134.1859 0.66652966,134.1933 0.33317494,134.2006 2.0103826e-005,134.2080 0.091109283,134.2153 0.2425056,134.2227 0.24221158,134.2301 0.090788089,134.2374 2.8771261e-005,134.2448 -6.3671546e-006,134.2521 -3.3048414e-006,134.2595 1.9588419e-005,134.2668 0.091132283,134.2742 0.42461762,134.2816 0.66660094,134.2889 0.45409974,134.2963 0.060564168,134.3036 0.18213098,134.3110 0.33319959,134.3184 0.090799861,134.3257 0.2428204,134.3331 0.5154084,134.3404 0.57567799,134.3478 0.54539585,134.3552 0.81808066,134.3625 0.93928921,134.3699 0.90913773,134.3772 0.63606507,134.3846 0.060461294,134.3920 0.18199755,134.3993 0.30309343,134.4067 0.333325,134.4141 0.33342353,134.4214 0.45448744,134.4288 0.18158583,134.4361 0.030244142,134.4435 -4.3086889e-005,134.4509 0.00010681324,134.4582 0.3335166,134.4656 0.42428479,134.4730 0.57576048,134.4803 0.48483175,134.4877 0.33319181,134.4951 0.1816911,134.5024 0.24244078,134.5098 0.060609601,134.5172 0.18190867,134.5245 0.57612491,134.5319 0.78800493,134.5393 0.45412603,134.5466 0.030068867,134.5540 0.09099187,134.5614 0.33344463,134.5687 0.51506531,134.5761 -8.041563e-005,134.5835 0.091110595,134.5908 0.33374655,134.5982 0.63646436,134.6056 0.45423898,134.6129 0.30289218,134.6203 0.54561651,134.6277 2.0303421,134.6350 2.9391034,134.6424 2.3033803,134.6498 1.6068388,134.6571 1.3936219,134.6645 0.63569713,134.6719 0.78803253,134.6792 1.4243524,134.6866 1.0302365,134.6940 0.54547089,134.7014 0.48494154,134.7087 0.81805652,134.7161 1.000452,134.7235 1.8189592,134.7308 1.7267969,134.7382 0.8174718,134.7456 0.90887672,134.7530 0.87866908,134.7603 0.21227063,134.7677 0.54583341,134.7751 0.75749582,134.7824 0.51471525,134.7898 0.18170767,134.7972 0.30319911,134.8046 0.57564467,134.8119 0.21207321,134.8193 0.33339667,134.8267 0.27289626,134.8341 0.42453146,134.8414 0.45435628,134.8488 0.39396927,134.8562 1.0305767,134.8636 1.6364834,134.8709 1.9997404,134.8783 1.2420924,134.8857 0.72760195,134.8931 0.72724098,134.9004 0.33285668,134.9078 0.09103328,134.9152 0.84921944,134.9226 2.1821144,134.9299 2.6365151,134.9373 3.2730539,134.9447 3.576165,134.9521 4.0607767,134.9594 2.6363873,134.9668 2.2727642,134.9742 1.938622,134.9816 1.5758268,134.9890 2.5767009,134.9963 4.3049273,135.0037 8.0627851,135.0111 12.394752,135.0185 14.151958,135.0258 12.547349,135.0332 16.60873,135.0406 23.914165,135.0480 32.344082,135.0554 47.43819,135.0627 78.250061,135.0701 147.83585,135.0775 388.61252,135.0849 1808.8927,135.0923 4829.0664,135.0997 6175.5737,135.1070 4387.7021,135.1144 1759.9751,135.1218 576.89941,135.1292 378.05014,135.1366 261.16614,135.1439 152.00203,135.1513 76.267822,135.1587 42.077023,135.1661 26.537552,135.1735 17.297258,135.1809 8.9669342,135.1882 7.1210322,135.1956 3.9985917,135.2030 1.9690989,135.2104 1.6369025,135.2178 2.666889,135.2252 3.1519203,135.2325 2.5757141,135.2399 2.9085588,135.2473 1.9085671,135.2547 1.5759312,135.2621 2.5155272,135.2695 2.5145893,135.2769 1.5458817,135.2842 3.2736371,135.2916 4.0598884,135.2990 2.7869534,135.3064 1.4849463,135.3138 1.3031666,135.3212 0.99959254,135.3286 1.2118461,135.3360 1.454705,135.3433 1.1514086,135.3507 1.0607052,135.3581 1.5456536,135.3655 0.6059891,135.3729 0.84821796,135.3803 0.39410362,135.3877 1.0611742,135.3951 1.181933,135.4025 1.5452759,135.4098 0.999533,135.4172 0.48468828,135.4246 0.33344132,135.4320 0.36351362,135.4394 0.36359075,135.4468 0.9104324,135.4542 2.3942926,135.4616 2.2413113,135.4690 1.3934225,135.4764 0.24221233,135.4838 0.84901202,135.4911 1.7272708,135.4985 1.0609463,135.5059 1.3943591,135.5133 1.1510957,135.5207 0.84813559,135.5281 0.33289742,135.5355 0.12106901,135.5429 0.21249296,135.5503 0.54574567,135.5577 0.66652089,135.5651 0.66650313,135.5725 0.66661072,135.5799 0.72735435,135.5873 1.2121239,135.5947 0.93945599,135.6020 1.0907316,135.6094 0.66688496,135.6168 0.66705799,135.6242 0.66649085,135.6316 0.63617921,135.6390 0.3632879,135.6464 0.27270436,135.6538 0.51540697,135.6612 0.57573044,135.6686 0.48462227,135.6760 0.4550519,135.6834 1.5763123,135.6908 1.7268604,135.6982 0.90845478,135.7056 0.3943781,135.7130 1.5160309,135.7204 1.6362706,135.7278 1.6051979,135.7352 1.4546632,135.7426 1.758523,135.7500 1.6361873,135.7574 0.93851078,135.7648 0.72677207,135.7722 0.57591331,135.7796 0.18169323,135.7870 -4.6584173e-005,135.7944 0.48527583,135.8018 1.000025,135.8092 0.51490486,135.8166 0.1513962,135.8240 0.090940267,135.8314 0.30344251,135.8388 0.69695336,135.8462 0.36317962,135.8536 0.12135384,135.8610 0.39416316,135.8684 0.48460838,135.8758 0.36372855,135.8832 0.57605046,135.8906 0.57543027,135.8980 0.090626746,135.9054 0.75759768,135.9128 0.75763267,135.9202 0.63667333,135.9276 0.63648623,135.9350 0.48466325,135.9424 0.27255523,135.9498 0.45455009,135.9572 0.78777117,135.9646 0.27310872,135.9721 0.81870872,135.9795 1.3335896,135.9869 1.6666263,135.9943 1.0298585,136.0017 0.66683364,136.0091 2.8790309,136.0165 3.8490059,136.0239 5.5806656,136.0313 14.249446,136.0387 22.060579,136.0461 19.842789,136.0535 12.936376,136.0609 8.8189592,136.0683 11.640995,136.0757 33.475582,136.0832 115.48393,136.0906 350.06412,136.0980 635.53253,136.1054 635.89233,136.1128 371.64896,136.1202 157.26253,136.1276 100.38408,136.1350 78.133316,136.1424 41.675575,136.1498 17.686514,136.1572 7.5720458,136.1647 2.7865949,136.1721 2.059746,136.1795 1.3630472,136.1869 1.2725964,136.1943 1.484776,136.2017 1.8482834,136.2091 0.66625315,136.2165 0.21226524,136.2239 0.36387894,136.2314 0.60603517,136.2388 0.5755983,136.2462 0.42428106,136.2536 1.5759224,136.2610 3.1820657,136.2684 3.5760968,136.2758 1.6058922,136.2832 0.69629174,136.2907 0.030065943,136.2981 4.3672539e-005,136.3055 2.9109806e-005,136.3129 0.091107063,136.3203 0.27299216,136.3277 0.36346996,136.3351 0.090586379,136.3426 8.826989e-006,136.3500 0.33353007,136.3574 0.81832427,136.3648 0.81796551,136.3722 0.21199971,136.3796 0.39399698,136.3871 0.45469472,136.3945 0.69701636,136.4019 0.57561421,136.4093 0.3029891,136.4167 0.18182783,136.4241 0.39391971,136.4316 0.27264675,136.4390 0.03035943,136.4464 0.21232168,136.4538 0.5454393,136.4612 0.66672152,136.4687 0.87885195,136.4761 0.60586452,136.4835 0.27275366,136.4909 0.51533234,136.4983 0.93947488,136.5057 0.69685161,136.5132 0.27248701,136.5206 0.48476142,136.5280 0.48488131,136.5354 0.12122929,136.5428 0.48486623,136.5503 0.18186182,136.5577 0.1212434,136.5651 0.090808608,136.5725 -3.7625101e-005,136.5800 0.030261548,136.5874 0.030525478,136.5948 0.3033244,136.6022 0.33320156,136.6096 0.36343825,136.6171 0.39397019,136.6245 0.27268627,136.6319 0.030154847,136.6393 6.8652762e-006,136.6468 7.850138e-006,136.6542 0.060662854,136.6616 0.15159409,136.6690 0.18173262,136.6765 0.090870552,136.6839 0.42429772,136.6913 0.57573223,136.6987 0.87896848,136.7062 1.2733817,136.7136 1.0606643,136.7210 0.63592523,136.7284 0.42412794,136.7359 0.48478416,136.7433 0.72734052,136.7507 0.81799775,136.7581 0.24230178,136.7656 0.60634059,136.7730 1.0910844,136.7804 0.93906277,136.7878 0.21187457,136.7953 2.7308028e-005,136.8027 7.9027413e-005,136.8101 0.15180103,136.8176 0.36385235,136.8250 0.39366716,136.8324 0.060290229,136.8398 2.9619014e-005,136.8473 0.030303925,136.8547 -3.3271048e-005,136.8621 0.030384833,136.8696 0.18187727,136.8770 0.09087152,136.8844 0.060595818,136.8918 0.090907604,136.8993 0.090879001,136.9067 0.090860456,136.9141 0.03032692,136.9216 0.57591146,136.9290 0.66660464,136.9364 -0.00014216399,136.9439 5.0102026e-005,136.9513 0.030299406,136.9587 0.090893254,136.9662 0.18191448,136.9736 0.39434245,136.9810 0.93942964,136.9885 0.78789312,136.9959 1.2732048,137.0033 1.5458709,137.0108 1.7876208,137.0182 0.93856066,137.0256 0.72815257,137.0331 2.3348088,137.0405 4.031188,137.0479 5.4541373,137.0554 4.6661935,137.0628 5.9108515,137.0702 11.245784,137.0777 17.911779,137.0851 25.887493,137.0925 46.594078,137.1000 70.040565,137.1074 73.325623,137.1148 52.196247,137.1223 27.564432,137.1297 14.722316,137.1371 9.6648712,137.1446 8.6966801,137.1520 7.2715631,137.1595 4.1489453,137.1669 1.3014089,137.1743 0.57563311,137.1818 0.42402151,137.1892 0.090759702,137.1966 0.090885431,137.2041 0.091010824,137.2115 0.36429146,137.2190 0.90933889,137.2264 0.60561317,137.2338 0.6360414,137.2413 0.72715068,137.2487 0.78784066,137.2562 0.33328962,137.2636 0.30304173,137.2710 0.21219155,137.2785 0.39397523,137.2859 0.90917623,137.2934 0.96986485,137.3008 0.60587424,137.3082 0.63633537,137.3157 0.36393508,137.3231 0.63633102,137.3306 0.51495129,137.3380 0.3938331,137.3455 0.21202858,137.3529 0.030281218,137.3603 0.090949915,137.3678 0.18180695,137.3752 0.30305052,137.3827 0.39398023,137.3901 0.15145653,137.3976 0.030349428,137.4050 0.18181024,137.4124 0.48482037,137.4199 0.66669744,137.4273 0.42432719,137.4348 0.33336815,137.4422 0.27254984,137.4497 -2.0812564e-005,137.4571 0.54545349,137.4646 0.030328458,137.4720 0.060685556,137.4795 0.0909435,137.4869 0.090817772,137.4943 -4.7641581e-005,137.5018 0.18191484,137.5092 0.33328852,137.5167 0.090856284,137.5241 0.09097141,137.5316 0.21236014,137.5390 0.84882259,137.5465 0.72712022,137.5539 0.30261871,137.5614 0.3939724,137.5688 0.66672736,137.5763 0.393785,137.5837 0.030310811,137.5912 0.090939164,137.5986 0.030232217,137.6061 6.1422201e-005,137.6135 0.091051303,137.6210 0.15151499,137.6284 0.090766802,137.6359 -6.1224586e-005,137.6433 9.492368e-006,137.6508 2.3260891e-005,137.6582 0.030314073,137.6657 0.18179771,137.6731 0.18182299,137.6806 -4.5918267e-005,137.6880 0.00013166683,137.6955 0.18206352,137.7029 0.30312762,137.7104 0.36338651,137.7178 0.51498091,137.7253 1.3940734,137.7327 1.6061981,137.7402 1.1515867,137.7476 0.302899,137.7551 0.33347452,137.7626 0.72754401,137.7700 0.75734866,137.7775 0.27234203,137.7849 0.030379146,137.7924 0.33352476,137.7998 0.3939468,137.8073 0.36355591,137.8147 0.27273268,137.8222 0.33365834,137.8296 1.000031,137.8371 1.0905824,137.8446 0.66649914,137.8520 0.27261943,137.8595 0.00010334503,137.8669 0.18199147,137.8744 0.18165046,137.8818 -0.00013274333,137.8893 6.9787049e-005,137.8968 0.090995818,137.9042 0.18187414,137.9117 0.18187375,137.9191 0.15137626,137.9266 -9.9938377e-005,137.9340 0.090944156,137.9415 -4.0369301e-005,137.9490 1.8753344e-005,137.9564 0.30305961,137.9639 0.48483127,137.9713 0.33340648,137.9788 0.39424989,137.9863 0.63649273,137.9937 0.48466155,138.0012 0.5151577,138.0086 0.57568735,138.0161 0.18153583,138.0236 0.18198329,138.0310 2.2427509,138.0385 4.5759521,138.0459 4.091218,138.0534 2.8497219,138.0609 3.4861784,138.0683 5.4872837,138.0758 9.6685028,138.0833 8.938179,138.0907 12.065699,138.0982 34.289787,138.1056 60.160206,138.1131 55.748859,138.1206 37.29311,138.1280 36.440434,138.1355 99.954216,138.1430 176.08469,138.1504 171.73064,138.1579 94.50016,138.1653 30.311733,138.1728 16.20899,138.1803 11.240869,138.1877 7.7557235,138.1952 3.4218037,138.2027 1.0899003,138.2101 0.54594666,138.2176 0.93965459,138.2251 0.99988347,138.2325 1.0907983,138.2400 0.99956059,138.2475 0.48455241,138.2549 0.18172368,138.2624 0.090817653,138.2699 -1.295317e-005,138.2773 0.091167204,138.2848 0.42418543,138.2923 0.12100152,138.2997 0.12134086,138.3072 0.3334921,138.3147 0.51514113,138.3222 0.30285794,138.3296 0.18199304,138.3371 0.57597435,138.3446 0.66647267,138.3520 0.39377913,138.3595 0.2424103,138.3670 0.12114045,138.3744 0.21206433,138.3819 0.51533639,138.3894 0.57596755,138.3969 0.45432547,138.4043 0.060389105,138.4118 8.5413209e-005,138.4193 0.09088961,138.4267 -7.7144614e-006,138.4342 0.09095268,138.4417 0.21216761,138.4492 0.60605371,138.4566 0.3332518,138.4641 0.090890057,138.4716 7.5929538e-006,138.4790 0.48486733,138.4865 0.48483062,138.4940 -1.231716e-005,138.5015 2.1219994e-006,138.5089 3.8302583e-006,138.5164 -1.7444347e-005,138.5239 6.5951317e-005,138.5314 0.30309808,138.5388 0.33333641,138.5463 0.39389387,138.5538 0.09083382,138.5613 -2.3418752e-006,138.5687 -1.6190243e-006,138.5762 0.12154207,138.5837 0.57637334,138.5912 1.1209328,138.5986 0.81763947,138.6061 1.4848425,138.6136 1.2423679,138.6211 0.4544968,138.6285 -1.8772304e-005,138.6360 0.030353123,138.6435 0.18181646,138.6510 0.12130441,138.6585 0.4245916,138.6659 0.7878828,138.6734 0.69673109,138.6809 0.69708592,138.6884 0.60606569,138.6958 0.27247858,138.7033 0.090947755,138.7108 0.30329597,138.7183 0.66697818,138.7258 0.84864974,138.7332 1.0306721,138.7407 1.5151021,138.7482 0.99942791,138.7557 0.45436871,138.7632 0.27244186,138.7706 0.0908271,138.7781 0.45518351,138.7856 1.060611,138.7931 0.72662222,138.8006 0.18174928,138.8081 0.18200742,138.8155 0.51578349,138.8230 1.091271,138.8305 0.78731847,138.8380 0.39343762,138.8455 0.33321285,138.8530 0.30302054,138.8604 0.090893485,138.8679 -2.1789638e-005,138.8754 0.030468326,138.8829 0.5153442,138.8904 0.60590774,138.8979 0.36351347,138.9053 0.2120914,138.9128 -4.856649e-005,138.9203 3.2321685e-005,138.9278 0.090835884,138.9353 0.1821012,138.9428 0.51556438,138.9503 0.78793943,138.9577 0.66644794,138.9652 0.66649115,138.9727 0.93954474,138.9802 1.1212121,138.9877 1.0001886,138.9952 2.6973395,139.0027 4.3950853,139.0101 5.244133,139.0176 7.1221085,139.0251 8.6956205,139.0326 7.6064873,139.0401 13.976698,139.0476 29.708639,139.0551 51.501575,139.0626 82.377411,139.0700 198.71031,139.0775 882.02954,139.0850 2133.7266,139.0925 2533.2883,139.1000 1704.4019,139.1075 639.43097,139.1150 227.6741,139.1225 171.90335,139.1300 143.47182,139.1375 124.86111,139.1450 91.578094,139.1524 54.191208,139.1599 28.263599,139.1674 13.391281,139.1749 10.756782,139.1824 7.7253561,139.1899 4.3319378,139.1974 2.302649,139.2049 1.7271174,139.2124 1.4545553,139.2199 2.3643184,139.2274 3.2722435,139.2349 1.6058078,139.2424 2.2728708,139.2498 1.029861,139.2573 1.0304488,139.2648 0.66643471,139.2723 0.12108959,139.2798 0.12138098,139.2873 0.39419377,139.2948 0.5761162,139.3023 0.84860837,139.3098 0.84806395,139.3173 0.54523504,139.3248 1.3032533,139.3323 1.4240199,139.3398 0.30278504,139.3473 0.39429402,139.3548 0.9091301,139.3623 0.75801402,139.3698 1.212333,139.3773 0.72651118,139.3848 0.1815507,139.3923 0.21240534,139.3998 0.60632259,139.4073 0.72712636,139.4148 0.60590696,139.4223 0.45446745,139.4298 0.18184769,139.4373 0.24241863,139.4448 0.090694204,139.4523 0.091117159,139.4598 0.54550993,139.4673 0.18155941,139.4748 0.030290961,139.4823 0.060631391,139.4898 0.18183,139.4973 0.48486432,139.5048 0.57588273,139.5123 0.27282977,139.5198 0.18162473,139.5273 0.24241887,139.5348 0.27298519,139.5423 0.24225704,139.5498 0.030100208,139.5573 3.3921406e-005,139.5648 0.030364087,139.5723 0.18211737,139.5798 0.60624671,139.5873 0.96974427,139.5948 1.1515737,139.6023 1.0001131,139.6098 1.181848,139.6173 0.9086951,139.6248 0.30266535,139.6323 0.090876013,139.6398 0.27276659,139.6473 0.090895034,139.6548 0.090914868,139.6623 0.09092138,139.6698 0.090854116,139.6773 6.3363179e-005,139.6848 0.090909749,139.6923 -6.6836255e-005,139.6998 0.09093459,139.7073 0.1213262,139.7149 0.48493963,139.7224 0.48483422,139.7299 0.66670078,139.7374 0.72748137,139.7449 0.87861866,139.7524 0.5451833,139.7599 0.18198912,139.7674 0.18171364,139.7749 -0.00010995142,139.7824 3.0069354e-005,139.7899 -1.0319308e-005,139.7974 1.1206617e-005,139.8049 -3.4508786e-005,139.8125 0.00012683671,139.8200 0.15167852,139.8275 0.18179959,139.8350 0.33335078,139.8425 0.63634193,139.8500 0.54536003,139.8575 0.30295378,139.8650 0.09089715,139.8725 0.090883307,139.8800 -5.0487841e-005,139.8876 6.2359817e-005,139.8951 0.091079265,139.9026 0.21224272,139.9101 0.24238408,139.9176 0.15130576,139.9251 -0.00010783803,139.9326 2.5012034e-005,139.9401 7.797742e-006,139.9477 0.24287252,139.9552 1.0610353,139.9627 1.0904734,139.9702 0.21164654,139.9777 0.030466037,139.9852 0.54586631,139.9927 1.2730368,140.0002 1.3330845,140.0078 0.63591003,140.0153 0.27264759,140.0228 0.36355552,140.0303 0.27319393,140.0378 1.1826531,140.0453 2.121501,140.0528 2.2427909,140.0604 3.3043704,140.0679 7.3968949,140.0754 24.536316,140.0829 87.866753,140.0904 161.75629,140.0979 167.61087,140.1055 114.31493,140.1130 136.89444,140.1205 223.73796,140.1280 228.75575,140.1355 135.66208,140.1430 43.509808,140.1506 16.99464,140.1581 13.633052,140.1656 7.2989888,140.1731 2.4227614,140.1806 1.7575588,140.1882 1.1210862,140.1957 1.1512272,140.2032 0.666273,140.2107 0.60606468,140.2182 0.51511347,140.2258 0.18180777,140.2333 0.060691725,140.2408 0.18197894,140.2483 0.36376664,140.2558 0.60625857,140.2634 1.060464,140.2709 0.81786042,140.2784 1.0000544,140.2859 0.57573783,140.2934 0.45443994,140.3010 0.12128707,140.3085 0.51546144,140.3160 0.81835681,140.3235 1.0302331,140.3311 1.5151844,140.3386 1.5148271,140.3461 0.36342359,140.3536 0.33361924,140.3612 0.57626086,140.3687 0.81801975,140.3762 0.30244467,140.3837 0.18191735,140.3912 0.45516133,140.3988 1.1519109,140.4063 1.4843018,140.4138 0.81763232,140.4213 0.21202016,140.4289 -4.0677496e-006,140.4364 2.0559537e-005,140.4439 0.091181539,140.4515 0.63673353,140.4590 0.84850788,140.4665 0.54512262,140.4740 0.18151273,140.4816 -5.6388028e-005,140.4891 1.5435358e-005,140.4966 -5.3499784e-006,140.5041 5.9639251e-006,140.5117 -1.8506604e-005,140.5192 6.8066824e-005,140.5267 0.090999611,140.5343 0.15148424,140.5418 0.18176499,140.5493 0.12115502,140.5568 0.030334419,140.5644 0.18201463,140.5719 0.39430019,140.5794 0.54538357,140.5870 0.36344376,140.5945 0.60608721,140.6020 0.39384302,140.6095 0.27289248,140.6171 0.63704574,140.6246 1.1210639,140.6321 0.48406598,140.6397 0.090769663,140.6472 0.21215847,140.6547 0.39394638,140.6623 0.18175539,140.6698 -2.1151809e-005,140.6773 3.0366239e-006,140.6849 0.030360295,140.6924 0.33366019,140.6999 0.93961024,140.7075 0.90899694,140.7150 0.51495588,140.7225 0.15135264,140.7301 0.12115454,140.7376 0.12137233,140.7451 0.60617125,140.7527 0.60583413,140.7602 0.18170148,140.7677 0.030310592,140.7753 -6.5058259e-005,140.7828 0.00017656769,140.7903 0.24265631,140.7979 0.2421906,140.8054 -0.00017084507,140.8129 4.5755227e-005,140.8205 -1.2165235e-005,140.8280 2.9028445e-006,140.8355 5.5470696e-007,140.8431 -5.1222091e-006,140.8506 1.9935429e-005,140.8582 -7.4624157e-005,140.8657 0.00027857927,140.8732 0.33358315,140.8808 0.27251232,140.8883 0.18163292,140.8958 -0.0001086006,140.9034 0.091043606,140.9109 0.27301422,140.9185 0.30293286,140.9260 0.090645432,140.9335 -3.9969382e-005,140.9411 7.3227391e-005,140.9486 0.93954641,140.9562 1.848618,140.9637 1.6364765,140.9712 0.51508522,140.9788 0.45444694,140.9863 0.63638711,140.9939 0.78809923,141.0014 1.1516209,141.0089 0.87853599,141.0165 0.54527354,141.0240 0.97106862,141.0316 4.5499473,141.0391 11.185902,141.0467 14.150466,141.0542 9.7826586,141.0617 3.9073472,141.0693 3.9697886,141.0768 4.8500514,141.0844 14.12815,141.0919 24.914457,141.0994 27.817924,141.1070 22.845461,141.1145 17.849689,141.1221 23.095356,141.1296 27.090136,141.1372 20.932646,141.1447 8.8408575,141.1523 1.6027391,141.1598 0.42498389,141.1673 1.0910366,141.1749 0.51490897,141.1824 0.72725976,141.1900 0.9088403,141.1975 0.84857798,141.2051 0.54544938,141.2126 0.60589057,141.2202 0.45436773,141.2277 0.090808325,141.2353 0.030303432,141.2428 0.090929292,141.2504 0.030297458,141.2579 -2.0805533e-005,141.2655 5.7422076e-006,141.2730 -2.1620549e-006,141.2806 2.9058224e-006,141.2881 -9.4616616e-006,141.2956 0.030453054,141.3032 0.30312869,141.3107 0.36361501,141.3183 0.30291128,141.3258 0.33323479,141.3334 0.75761545,141.3409 0.4848116,141.3485 -7.6849005e-007,141.3560 0.090941027,141.3636 0.27284718,141.3711 0.36371297,141.3787 0.30293936,141.3862 0.2121017,141.3938 0.090847142,141.4014 0.090856105,141.4089 0.75760734,141.4165 0.72728854,141.4240 0.090955041,141.4316 0.090850085,141.4391 -5.9669648e-005,141.4467 4.837833e-005,141.4542 0.81850851,141.4618 1.2121671,141.4693 0.36341771,141.4769 0.21201105,141.4844 -9.4098614e-005,141.4920 2.561009e-005,141.4995 -8.3360228e-006,141.5071 7.7328723e-006,141.5146 0.091122657,141.5222 0.39423364,141.5298 0.54542959,141.5373 0.48453167,141.5449 0.18165268,141.5524 0.12143765,141.5600 0.30310085,141.5675 0.1815847,141.5751 -8.807821e-005,141.5826 3.0783878e-005,141.5902 0.030301947,141.5978 -2.6473159e-005,141.6053 7.3036907e-005,141.6129 0.12122825,141.6204 0.42429897,141.6280 0.63641602,141.6355 0.1816691,141.6431 -3.1873948e-005,141.6507 0.090983331,141.6582 0.33349267,141.6658 0.4242174,141.6733 0.27285421,141.6809 0.60632515,141.6885 0.60580504,141.6960 0.30288813,141.7036 0.66675049,141.7111 0.96946514,141.7187 0.48498222,141.7263 0.45507479,141.7338 0.51483697,141.7414 0.090552613,141.7489 0.12138095,141.7565 0.18181211,141.7641 0.18172659,141.7716 0.090811715,141.7792 -2.6037598e-005,141.7867 6.9776256e-006,141.7943 -1.8712871e-006,141.8019 5.0709042e-007,141.8094 -1.5696101e-007,141.8170 1.2072776e-007,141.8246 -3.2596128e-007,141.8321 1.1831881e-006,141.8397 -4.4070557e-006,141.8472 0.091049336,141.8548 0.54569101,141.8624 0.72714609,141.8699 0.36355448,141.8775 0.33337176,141.8851 0.18172094,141.8926 0.090842605,141.9002 -5.353575e-005,141.9078 0.091063835,141.9153 0.48499355,141.9229 0.51512426,141.9305 0.30298644,141.9380 0.42424631,141.9456 0.33320132,141.9532 -0.00010955735,141.9607 2.8711986e-005,141.9683 -5.283664e-006,141.9759 -7.5797416e-006,141.9834 0.30323595,141.9910 0.66684288,141.9986 0.48463476,142.0061 0.2120008,142.0137 0.18181208,142.0213 -4.7665402e-005,142.0288 0.090993404,142.0364 1.0006949,142.0440 2.9702883,142.0515 3.0002031,142.0591 3.8485847,142.0667 3.8485856,142.0742 4.1521635,142.0818 7.3998137,142.0894 32.176571,142.0970 84.573944,142.1045 107.24236,142.1121 77.673058,142.1197 51.003181,142.1272 112.03662,142.1348 229.30005,142.1424 254.76118,142.1499 162.89816,142.1575 69.604164,142.1651 66.686462,142.1727 110.49996,142.1802 112.47034,142.1878 72.246239,142.1954 31.437241,142.2030 12.053646,142.2105 5.7237329,142.2181 1.0293509,142.2257 1.0615635,142.2332 2.6066153,142.2408 2.4843464,142.2484 1.3021692,142.2560 0.090341032,142.2635 0.30312681,142.2711 0.30304754,142.2787 0.18193349,142.2863 0.51534408,142.2938 0.7575711,142.3014 0.36336556,142.3090 0.030220376,142.3166 0.18190481,142.3241 0.66685975,142.3317 0.9092285,142.3393 0.51503634,142.3469 0.27256888,142.3545 0.30302951,142.3620 0.27280873,142.3696 0.18177438,142.3772 0.27264214,142.3848 0.66675663,142.3923 0.93948311,142.3999 0.72707891,142.4075 -5.8080263e-005,142.4151 0.090941608,142.4227 -7.2392169e-005,142.4302 2.0540627e-005,142.4378 -9.7661787e-006,142.4454 1.8523959e-005,142.4530 -6.4333297e-005,142.4606 0.00023882484,142.4681 0.45540687,142.4757 1.2737355,142.4833 1.9394492,142.4909 1.6353136,142.4985 0.69614124,142.5060 0.21228594,142.5136 0.66699374,142.5212 0.666403,142.5288 0.45426717,142.5364 0.51508093,142.5439 0.3029696,142.5515 0.12116427,142.5591 -7.3584265e-006,142.5667 1.9401467e-007,142.5743 0.030372411,142.5819 0.18193817,142.5894 0.27284619,142.5970 0.27264401,142.6046 0.18171147,142.6122 0.18178135,142.6198 0.090926275,142.6274 1.7273756,142.6349 2.0303524,142.6425 1.9090079,142.6501 0.87870055,142.6577 0.090979695,142.6653 0.18180358,142.6729 0.24234495,142.6805 0.090866081,142.6880 0.030294793,142.6956 -1.1597039e-005,142.7032 2.7900718e-005,142.7108 0.27275243,142.7184 0.36382937,142.7260 0.7274853,142.7336 0.63612533,142.7411 0.27265179,142.7487 0.515378,142.7563 0.57572287,142.7639 0.18157789,142.7715 -0.0001194396,142.7791 5.8603091e-005,142.7867 0.30313823,142.7943 0.42418998,142.8019 0.030201338,142.8094 2.1955464e-005,142.8170 -5.4339134e-006,142.8246 -2.2128188e-007,142.8322 6.3198236e-006,142.8398 0.090949424,142.8474 0.27271786,142.8550 0.090853713,142.8626 0.18207802,142.8702 0.39434531,142.8777 0.54554766,142.8853 0.60572195,142.8929 0.30281889,142.9005 0.30311993,142.9081 0.30293781,142.9157 0.18183787,142.9233 0.33364055,142.9309 0.48466626,142.9385 0.090559132,142.9461 3.055287e-005,142.9537 0.030310003,142.9613 0.18179525,142.9689 0.18188982,142.9764 0.36381549,142.9840 1.0000703,142.9916 1.3332278,142.9992 0.69681156,143.0068 0.090938263,143.0144 0.48521939,143.0220 1.2734197,143.0296 2.5463398,143.0372 3.9400542,143.0448 4.6668286,143.0524 4.6358814,143.0600 5.271657,143.0676 5.272963,143.0752 9.1555119,143.0828 17.126947,143.0904 23.152679,143.0980 22.087488,143.1056 17.511969,143.1132 12.696338,143.1208 10.940007,143.1284 13.277588,143.1360 24.97723,143.1436 31.060968,143.1512 23.718555,143.1588 10.569163,143.1664 7.0008955,143.1739 8.3667955,143.1815 10.788273,143.1891 7.4813294,143.1967 3.6340735,143.2043 1.6658212,143.2119 0.72657239,143.2195 0.30278179,143.2271 0.27265671,143.2347 -4.3904514e-005,143.2423 1.114924e-005,143.2499 -6.8958298e-007,143.2575 0.090923622,143.2651 0.21218312,143.2728 0.18179339,143.2804 0.030254826,143.2880 0.090969056,143.2956 0.090975031,143.3032 0.09086863,143.3108 0.030235598,143.3184 0.12123621,143.3260 0.21212131,143.3336 0.21219166,143.3412 0.48493335,143.3488 0.48476824,143.3564 0.18171264,143.3640 -2.194642e-005,143.3716 0.090927221,143.3792 0.091054477,143.3868 0.42452991,143.3944 0.66658682,143.4020 0.36367896,143.4096 0.51571679,143.4172 1.9396198,143.4248 2.8783035,143.4324 1.9993904,143.4400 0.48478776,143.4476 0.091019817,143.4552 0.12114833,143.4628 0.12113422,143.4705 0.030305313,143.4781 0.33343372,143.4857 0.81864274,143.4933 1.5762676,143.5009 1.6965493,143.5085 0.66617876,143.5161 0.93936616,143.5237 0.81810677,143.5313 0.18190208,143.5389 0.33335352,143.5465 0.18172368,143.5541 0.090911843,143.5618 0.090839401,143.5694 4.5075292e-005,143.5770 0.1821925,143.5846 0.63664997,143.5922 0.81797469,143.5998 0.45427877,143.6074 0.2423121,143.6150 0.1514678,143.6226 0.2121308,143.6302 0.090827085,143.6379 -3.0678009e-005,143.6455 3.71305e-005,143.6531 0.030307719,143.6607 -5.6225377e-005,143.6683 9.7999291e-005,143.6759 0.27283025,143.6835 0.302986,143.6911 0.18172452,143.6987 -4.681752e-005,143.7064 0.030320955,143.7140 0.090903722,143.7216 -4.1846606e-006,143.7292 2.5519473e-006,143.7368 0.030304655,143.7444 0.030301617,143.7520 -3.6369154e-006,143.7597 8.3092209e-006,143.7673 0.091089748,143.7749 0.48486188,143.7825 0.39374673,143.7901 0.18185441,143.7977 0.090956151,143.8053 0.09091302,143.8130 0.0908463,143.8206 -4.5843149e-006,143.8282 0.18189377,143.8358 0.15144534,143.8434 -4.2329313e-005,143.8510 0.090978548,143.8587 0.30301845,143.8663 0.090886995,143.8739 0.030302308,143.8815 -3.3489367e-005,143.8891 1.2369761e-005,143.8967 -1.5988522e-005,143.9044 5.1587132e-005,143.9120 0.091073655,143.9196 0.18182379,143.9272 0.090721138,143.9348 3.0747495e-005,143.9425 0.27319336,143.9501 0.8187052,143.9577 2.0604439,143.9653 2.3028026,143.9729 1.9697425,143.9806 0.45438159,143.9882 0.30275369,143.9958 0.090676494,144.0034 -3.0344352e-005,144.0110 -1.4868309e-007,144.0187 3.0943153e-005,144.0263 0.1212251,144.0339 0.090861738,144.0415 3.9984923e-005,144.0491 0.33336833,144.0568 0.63652927,144.0644 1.6673471,144.0720 2.78949,144.0796 5.6396179,144.0873 9.1558437,144.0949 15.033168,144.1025 25.069344,144.1101 46.13604,144.1178 60.851589,144.1254 49.472107,144.1330 27.288025,144.1406 13.875529,144.1482 17.398157,144.1559 19.998722,144.1635 13.206196,144.1711 5.026104,144.1787 1.8489591,144.1864 3.3647618,144.1940 3.3018177,144.2016 1.5443357,144.2093 0.72687656,144.2169 1.0301647,144.2245 0.81811231,144.2321 0.96966529,144.2398 0.6059981,144.2474 0.12119291,144.2550 0.18192056,144.2626 0.57581151,144.2703 0.33337101,144.2779 0.39393932,144.2855 0.18167955,144.2932 0.18178241,144.3008 0.27283475,144.3084 0.36368537,144.3160 0.45449877,144.3237 0.3635515,144.3313 -5.2754691e-005,144.3389 0.090971701,144.3466 0.30309379,144.3542 0.4849031,144.3618 0.5453946,144.3694 0.18171217,144.3771 5.2502969e-007,144.3847 -4.2387292e-005,144.3923 0.091136396,144.4000 0.60662562,144.4076 0.93948776,144.4152 0.54491609,144.4229 0.09068355,144.4305 0.30314821,144.4381 0.3332915,144.4458 0.27281922,144.4534 0.30304292,144.4610 0.21199737,144.4687 0.18192503,144.4763 0.24247637,144.4839 0.15130396,144.4916 -0.00013515525,144.4992 0.00012614588,144.5068 0.48512325,144.5145 0.81816661,144.5221 0.48475668,144.5297 0.54556561,144.5374 0.84856653,144.5450 0.9696207,144.5526 0.60591781,144.5603 0.27257174,144.5679 -7.0871101e-005,144.5755 0.030329539,144.5832 -3.5333505e-005,144.5908 3.0796848e-005,144.5985 0.48482713,144.6061 5.4764914e-005,144.6137 0.30358112,144.6214 0.7579667,144.6290 0.78767318,144.6366 0.54494041,144.6443 0.18162194,144.6519 0.72734922,144.6596 0.54534453,144.6672 0.18178101,144.6748 -7.9036936e-006,144.6825 0.030377179,144.6901 0.12118778,144.6977 -6.128988e-005,144.7054 0.090950206,144.7130 0.33338356,144.7207 0.51521987,144.7283 0.272645,144.7359 -8.5993866e-005,144.7436 3.1793483e-005,144.7512 0.030269533,144.7589 0.18196304,144.7665 0.45472807,144.7741 0.51504421,144.7818 0.33319181,144.7894 0.090859696,144.7971 -8.8584748e-006,144.8047 -3.3463621e-006,144.8124 0.060887314,144.8200 0.3334856,144.8276 0.33343661,144.8353 0.5758279,144.8429 0.87865686,144.8506 0.90893859,144.8582 0.48457628,144.8659 -5.986667e-005,144.8735 1.5395093e-005,144.8811 -1.7098857e-006,144.8888 -8.5571337e-006,144.8964 0.090952724,144.9041 0.36370698,144.9117 0.39397874,144.9194 0.36363533,144.9270 0.30301648,144.9347 0.4546212,144.9423 0.93938786,144.9499 0.78782076,144.9576 0.3939859,144.9652 0.24233223,144.9729 0.030194098,144.9805 1.4903458e-005,144.9882 0.090945549,144.9958 0.93940192,145.0035 0.90913725,145.0111 0.45493227,145.0188 0.78821963,145.0264 0.69677013,145.0341 0.36315635,145.0417 0.30299139,145.0494 1.243535,145.0570 4.5474472,145.0647 9.0024738,145.0723 13.760974,145.0800 17.425856,145.0876 15.483501,145.0953 11.997205,145.1029 9.7266283,145.1106 11.608535,145.1182 12.909017,145.1259 9.7532196,145.1335 4.5729952,145.1412 2.6064029,145.1488 2.303277,145.1565 2.4840777,145.1641 0.96875399,145.1718 0.12116624,145.1794 0.090965286,145.1871 0.30304477,145.1947 0.21214193,145.2024 0.18177897,145.2100 -8.7434542e-005,145.2177 2.3527309e-005,145.2253 -6.6693706e-006,145.2330 3.1488294e-006,145.2406 0.090922803,145.2483 0.18179603,145.2559 5.5288565e-005,145.2636 0.30316159,145.2712 0.45456153,145.2789 0.42429394,145.2866 0.4847922,145.2942 0.1816505,145.3019 -3.5099456e-005,145.3095 0.09096545,145.3172 0.27289733,145.3248 0.36366364,145.3325 0.21193337,145.3401 -6.0246432e-005,145.3478 0.18183795,145.3555 0.39416307,145.3631 0.63656974,145.3708 0.63654906,145.3784 1.394151,145.3861 2.1208305,145.3937 1.6965804,145.4014 0.75749737,145.4091 8.3403807e-005,145.4167 0.36400738,145.4244 0.96985602,145.4320 0.96953422,145.4397 0.575441,145.4473 0.090822719,145.4550 0.18219292,145.4627 0.45459631,145.4703 0.27241942,145.4780 0.272764,145.4856 0.51519275,145.4933 0.27252451,145.5010 -1.0469756e-005,145.5086 0.18193606,145.5163 0.39395356,145.5239 0.27279264,145.5316 0.18174735,145.5393 0.21199313,145.5469 0.30300069,145.5546 0.18195476,145.5623 0.27306977,145.5699 0.42422163,145.5776 0.2724548,145.5852 0.12114381,145.5929 0.24290666,145.6006 0.75802046,145.6082 0.72675014,145.6159 0.12071953,145.6236 0.090939343,145.6312 0.09088809,145.6389 0.12120198,145.6465 0.091098748,145.6542 0.33350939,145.6619 0.30278346,145.6695 -0.00017509137,145.6772 4.6910238e-005,145.6849 -1.2538912e-005,145.6925 3.2425351e-006,145.7002 -4.304321e-007,145.7079 -1.5211205e-006,145.7155 6.5153808e-006,145.7232 0.091017321,145.7309 0.33339,145.7385 0.2726205,145.7462 0.18190652,145.7539 0.63650036,145.7615 0.63623619,145.7692 0.27265742,145.7769 0.27286157,145.7845 0.57587647,145.7922 0.60594553,145.7999 0.18161675,145.8075 -2.2965281e-005,145.8152 -5.1542393e-005,145.8229 0.00022915217,145.8305 0.27298635,145.8382 0.30300945,145.8459 0.30289954,145.8536 0.18164122,145.8612 0.090833932,145.8689 -4.8214726e-005,145.8766 1.4834784e-005,145.8842 -1.1121963e-005,145.8919 2.9654097e-005,145.8996 0.030299161,145.9072 -1.4417342e-005,145.9149 0.03031032,145.9226 -1.4758796e-005,145.9303 2.6556777e-006,145.9379 0.091001809,145.9456 0.090912536,145.9533 0.21208459,145.9609 0.72772032,145.9686 1.2425945,145.9763 0.72689426,145.9840 0.42401066,145.9916 0.48490673,145.9993 0.45458916,146.0070 0.3031494,146.0147 0.87889445,146.0223 1.0302337,146.0300 0.87885964,146.0377 0.66661412,146.0454 0.51500279,146.0530 0.78803027,146.0607 1.5465444,146.0684 2.5156536,146.0761 2.6376028,146.0837 4.7903996,146.0914 8.3644295,146.0991 9.6042366,146.1068 8.8162403,146.1144 9.9715719,146.1221 12.39723,146.1298 13.242554,146.1375 9.3599539,146.1451 3.3902462,146.1528 0.18099409,146.1605 0.030726444,146.1682 0.30338916,146.1759 0.81847852,146.1835 1.2423086,146.1912 0.96929818,146.1989 0.39363423,146.2066 -9.70154e-005,146.2142 1.8505149e-005,146.2219 2.3002698e-005,146.2296 0.1820101,146.2373 0.4848952,146.2450 0.33321425,146.2526 0.27269626,146.2603 0.18172799,146.2680 0.1215203,146.2757 0.5456841,146.2834 0.36320829,146.2911 -0.00011787191,146.2987 0.2425155,146.3064 0.21202675,146.3141 0.090920426,146.3218 0.66667324,146.3295 -4.5864032e-005,146.3371 6.6252418e-005,146.3448 0.060647279,146.3525 0.060634568,146.3602 0.12131725,146.3679 0.18188922,146.3756 0.51507324,146.3832 0.75740737,146.3909 0.51521689,146.3986 0.27275896,146.4063 0.18189736,146.4140 0.42442265,146.4217 0.48494241,146.4293 0.48458025,146.4370 0.06034172,146.4447 0.090968676,146.4524 0.090910174,146.4601 0.18210514,146.4678 0.57575768,146.4755 0.18152872,146.4831 -3.3701228e-005,146.4908 3.0901698e-005,146.4985 0.1818532,146.5062 0.18177207,146.5139 2.4503683e-005,146.5216 0.060689803,146.5293 0.1514817,146.5369 0.18175516,146.5446 0.03028211,146.5523 -6.6416527e-007,146.5600 4.0194727e-006,146.5677 -1.5414695e-005,146.5754 5.7643083e-005,146.5831 0.091084808,146.5908 0.42484161,146.5985 1.0307748,146.6061 0.99967515,146.6138 0.51448059,146.6215 0.090745769,146.6292 0.27300274,146.6369 0.63651103,146.6446 0.93945062,146.6523 0.81794125,146.6600 0.30272767,146.6677 0.090987489,146.6754 0.30310562,146.6830 0.18164314,146.6907 -6.1252613e-005,146.6984 1.7181781e-005,146.7061 -7.4709878e-006,146.7138 1.2701876e-005,146.7215 0.18186948,146.7292 0.33330017,146.7369 0.18189932,146.7446 0.48522335,146.7523 0.96969342,146.7600 0.66627926,146.7677 -0.00011802165,146.7754 3.4875768e-005,146.7831 -2.1475094e-005,146.7907 5.1025785e-005,146.7984 0.18210965,146.8061 0.54569912,146.8138 0.93938369,146.8215 1.1513095,146.8292 0.63609016,146.8369 0.090882309,146.8446 0.18184417,146.8523 0.090831771,146.8600 9.5461801e-006,146.8677 0.090970226,146.8754 0.18188144,146.8831 0.18174435,146.8908 -8.5804597e-005,146.8985 2.1848735e-005,146.9062 -1.5848099e-006,146.9139 0.030295257,146.9216 3.2698023e-005,146.9293 0.18191724,146.9370 0.30299893,146.9447 0.090816811,146.9524 3.0091655e-006,146.9601 0.091033436,146.9678 0.333426,146.9755 0.30292344,146.9832 0.09080597,146.9909 0.090897761,146.9986 0.090915285,147.0063 -2.6256886e-005,147.0140 8.5993532e-005,147.0217 0.090903431,147.0294 0.090948813,147.0371 0.33327156,147.0448 1.1839606,147.0525 8.4894028,147.0602 15.09255,147.0679 14.513237,147.0756 11.726836,147.0833 16.674408,147.0910 31.253328,147.0987 40.455101,147.1064 33.536308,147.1141 18.386972,147.1218 11.756166,147.1295 11.877644,147.1372 8.4821711,147.1449 3.8466492,147.1526 2.9694529,147.1603 4.5752149,147.1680 2.9081552,147.1757 0.060260579,147.1834 2.2804628e-005,147.1911 -6.0900143e-006,147.1988 1.5540284e-006,147.2065 -1.2570716e-007,147.2142 -1.0513704e-006,147.2219 4.3314803e-006,147.2296 -1.6275546e-005,147.2374 6.0774462e-005,147.2451 0.30315632,147.2528 0.48475268,147.2605 0.090872265,147.2682 0.09099558,147.2759 0.090852804,147.2836 0.030233441,147.2913 2.2762966e-005,147.2990 0.060741931,147.3067 0.3035844,147.3144 0.75771046,147.3221 0.48435706,147.3298 0.18153296,147.3375 -9.1585251e-005,147.3453 0.030351643,147.3530 0.090895198,147.3607 -2.0270294e-005,147.3684 6.0230591e-006,147.3761 -3.8208655e-006,147.3838 9.2606169e-006,147.3915 0.12124955,147.3992 0.18180656,147.4069 0.030268604,147.4146 2.0306688e-006,147.4224 -8.6328345e-007,147.4301 1.4224495e-006,147.4378 0.091081455,147.4455 0.42436537,147.4532 0.3028194,147.4609 0.030266568,147.4686 0.091014467,147.4763 0.18179055,147.4840 0.72729337,147.4918 0.84846568,147.4995 0.48475522,147.5072 0.090887226,147.5149 0.030302355,147.5226 -1.1506738e-005,147.5303 -1.7084792e-005,147.5380 7.9852056e-005,147.5458 0.090946235,147.5535 0.030184709,147.5612 9.7233933e-005,147.5689 0.21230972,147.5766 0.24248022,147.5843 0.21202697,147.5920 0.15156159,147.5998 0.33345583,147.6075 0.30283678,147.6152 0.39387688,147.6229 0.93941879,147.6306 0.78769594,147.6383 0.33355275,147.6460 0.4246186,147.6538 1.0906322,147.6615 1.1209654,147.6692 0.90915972,147.6769 0.63630223,147.6846 0.33328718,147.6924 0.12116738,147.7001 0.030552683,147.7078 0.27289236,147.7155 0.18153319,147.7232 -0.00015548304,147.7309 0.00015688008,147.7387 0.87970978,147.7464 2.3945518,147.7541 2.2720821,147.7618 1.0295112,147.7695 0.1815902,147.7773 0.090954766,147.7850 0.18180706,147.7927 0.48487806,147.8004 0.36361867,147.8081 0.030276371,147.8159 1.0240275e-005,147.8236 0.090915397,147.8313 0.18183161,147.8390 0.42427585,147.8468 0.75758731,147.8545 0.5453921,147.8622 0.090952434,147.8699 0.091039762,147.8776 0.18170039,147.8854 0.12134694,147.8931 0.33347675,147.9008 0.21185154,147.9085 -9.0028479e-005,147.9163 2.2753969e-005,147.9240 -9.8157477e-007,147.9317 0.090926304,147.9394 0.39402747,147.9472 0.87904721,147.9549 1.4243394,147.9626 0.9996804,147.9703 0.090734906,147.9781 2.3818435e-005,147.9858 5.5629644e-005,147.9935 0.090982594,148.0012 0.090878546,148.0090 0.091011055,148.0167 0.8189826,148.0244 1.9710366,148.0321 2.5762193,148.0399 2.9091728,148.0476 4.0300217,148.0553 3.4840415,148.0630 2.3640409,148.0708 2.7285867,148.0785 5.3647323,148.0862 9.0931787,148.0940 14.127219,148.1017 25.462311,148.1094 68.705971,148.1171 265.37479,148.1249 517.64404,148.1326 534.88849,148.1403 318.17725,148.1481 106.00723,148.1558 41.501835,148.1635 29.814795,148.1712 25.20842,148.1790 16.418926,148.1867 7.2088022,148.1944 1.241402,148.2022 0.75751638,148.2099 0.75763208,148.2176 0.51478428,148.2254 0.030126745,148.2331 0.30333906,148.2408 0.93999857,148.2486 1.5757139,148.2563 0.57527846,148.2640 0.30296683,148.2718 0.18161604,148.2795 0.0908648,148.2872 0.18185212,148.2950 0.090817571,148.3027 -7.4786716e-005,148.3104 0.030358518,148.3182 0.60614842,148.3259 0.63632274,148.3336 0.3333497,148.3414 0.27271613,148.3491 0.36362001,148.3568 0.33338875,148.3646 0.09081322,148.3723 -3.3370688e-005,148.3800 -1.2035996e-005,148.3878 8.1522187e-005,148.3955 0.42432603,148.4032 0.42423871,148.4110 0.48477522,148.4187 0.060524914,148.4265 4.6849573e-006,148.4342 0.030357957,148.4419 0.15149665,148.4497 0.18186134,148.4574 0.51526707,148.4651 0.60607755,148.4729 0.36360314,148.4806 0.18175755,148.4884 0.090801954,148.4961 0.12144493,148.5038 0.42451736,148.5116 0.33317387,148.5193 0.18155466,148.5271 -0.00010256181,148.5348 0.12136712,148.5425 0.27267846,148.5503 0.18178974,148.5580 0.48492599,148.5658 0.33327091,148.5735 0.12117805,148.5812 0.12146317,148.5890 0.48498628,148.5967 0.39367622,148.6045 0.27265376,148.6122 0.48485208,148.6199 0.33334321,148.6277 0.21220565,148.6354 0.18171372,148.6432 0.030203996,148.6509 1.0251765e-005,148.6587 -2.0183728e-005,148.6664 7.0487506e-005,148.6741 0.18228456,148.6819 0.66743153,148.6896 1.0910912,148.6974 0.87815595,148.7051 0.33258465,148.7129 6.3696694e-005,148.7206 0.33383089,148.7284 0.51518053,148.7361 0.39348122,148.7438 0.030140141,148.7516 0.18211748,148.7593 0.33345169,148.7671 0.33314279,148.7748 0.09062165,148.7826 7.0519804e-005,148.7903 0.090888359,148.7981 0.090956971,148.8058 0.36380249,148.8136 0.18163855,148.8213 -9.7849137e-005,148.8291 0.03039044,148.8368 0.18209797,148.8445 0.54596591,148.8523 0.84861791,148.8600 0.60558456,148.8678 0.27253586,148.8755 0.30300757,148.8833 0.27248746,148.8910 0.48525944,148.8988 0.97022444,148.9065 0.90894908,148.9143 0.78745186,148.9220 0.36330733,148.9298 0.030206896,148.9375 0.090894341,148.9453 0.33340079,148.9530 0.78800905,148.9608 1.3940308,148.9685 1.8484329,148.9763 1.2119424,148.9840 0.42425171,148.9918 1.0915482,148.9995 2.1224113,149.0073 3.0306807,149.0150 5.1852565,149.0228 24.663301,149.0306 92.348137,149.0383 152.40829,149.0461 136.93805,149.0538 71.600288,149.0616 32.174046,149.0693 31.246428,149.0771 28.025248,149.0848 16.689211,149.0926 11.453274,149.1003 18.69894,149.1081 23.729439,149.1158 32.00993,149.1236 52.015888,149.1314 68.641129,149.1391 57.349079,149.1469 27.376528,149.1546 7.6905446,149.1624 3.3623466,149.1701 1.3323231,149.1779 0.4541733,149.1856 0.18191989,149.1934 0.42444634,149.2012 0.5452261,149.2089 0.15131484,149.2167 0.18196268,149.2244 0.39400393,149.2322 0.42421818,149.2400 0.42430204,149.2477 0.5758335,149.2555 0.57568014,149.2632 0.48470029,149.2710 0.18167199,149.2787 0.1820512,149.2865 0.78834218,149.2943 0.78748626,149.3020 0.029887227,149.3098 0.030406617,149.3175 0.090891436,149.3253 0.090923205,149.3331 0.090877898,149.3408 4.3809556e-005,149.3486 0.18186869,149.3563 0.18183337,149.3641 0.15171084,149.3719 0.39450872,149.3796 0.90915185,149.3874 0.57509673,149.3952 0.090632468,149.4029 -1.4063076e-005,149.4107 9.0661291e-005,149.4184 0.51528203,149.4262 0.27265427,149.4340 0.090805627,149.4417 0.030292124,149.4495 0.75762045,149.4573 1.6970544,149.4650 1.8181858,149.4728 0.81810117,149.4806 0.1817631,149.4883 -1.4388872e-005,149.4961 -1.3509772e-005,149.5038 6.8433386e-005,149.5116 0.18190756,149.5194 0.18174137,149.5271 0.18187323,149.5349 0.54555976,149.5427 0.484721,149.5504 0.090805374,149.5582 6.9416342e-006,149.5660 -1.3648457e-005,149.5737 4.7655023e-005,149.5815 0.060692325,149.5893 0.090910494,149.5970 0.15145916,149.6048 0.33331737,149.6126 0.33331034,149.6203 0.030267045,149.6281 1.0971112e-005,149.6359 0.18182163,149.6436 0.18181688,149.6514 0.090895258,149.6592 3.3296499e-005,149.6670 0.18184009,149.6747 0.39392117,149.6825 0.7272867,149.6903 0.63640392,149.6980 0.51512533,149.7058 0.091155224,149.7136 0.45504472,149.7213 0.75763994,149.7291 0.7569989,149.7369 0.48459101,149.7447 0.8185159,149.7524 0.81837106,149.7602 0.48463133,149.7680 0.2725054,149.7757 0.30300903,149.7835 0.18180387,149.7913 0.090873107,149.7991 -5.9102709e-005,149.8068 1.5828531e-005,149.8146 -4.2078577e-006,149.8224 1.0019374e-006,149.8302 2.0039349e-007,149.8379 -1.8036934e-006,149.8457 7.0148217e-006,149.8535 0.30304745,149.8613 0.48484066,149.8690 0.18181255,149.8768 0.091028519,149.8846 0.27287436,149.8923 0.30327627,149.9001 0.48486871,149.9079 0.30270165,149.9157 0.36357793,149.9235 1.0306073,149.9312 1.515101,149.9390 0.7269085,149.9468 0.2124638,149.9546 0.75841755,149.9623 1.3335896,149.9701 0.96880096,149.9779 0.090258755,149.9857 8.9296067e-005,149.9934 0.15170236,150.0012 2.2428036,150.0090 4.3335023,150.0168 3.2118337,150.0246 1.9704344,150.0323 7.2160459,150.0401 19.154673,150.0479 21.453451,150.0557 14.60428,150.0635 9.6963186,150.0712 6.9400048,150.0790 8.2149343,150.0868 17.736786,150.0946 49.477154,150.1024 90.651497,150.1101 93.201439,150.1179 60.705566,150.1257 43.101833,150.1335 103.24471,150.1413 190.36925,150.1490 188.41904,150.1568 106.75775,150.1646 29.182777,150.1724 11.908132,150.1802 8.9376831,150.1879 7.3919978,150.1957 2.8463879,150.2035 0.66615868,150.2113 0.45443454,150.2191 0.60618305,150.2269 1.2123456,150.2346 1.6363095,150.2424 0.81778407,150.2502 0.090807125,150.2580 0.090987511,150.2658 0.12115131,150.2736 -7.1454509e-005,150.2814 0.09136273,150.2891 0.54588699,150.2969 0.51469123,150.3047 0.090504251,150.3125 0.18184815,150.3203 0.3333295,150.3281 0.1818039,150.3359 -1.1830151e-005,150.3436 0.030370655,150.3514 0.24249782,150.3592 0.27264482,150.3670 -7.6029566e-005,150.3748 6.4456392e-005,150.3826 0.42441976,150.3904 0.33374345,150.3982 0.66686052,150.4059 0.57546473,150.4137 0.30271515,150.4215 0.18165343,150.4293 0.090849675,150.4371 4.3402386e-005,150.4449 0.15164091,150.4527 0.33330888,150.4605 0.27270129,150.4683 0.30312097,150.4761 0.15143719,150.4838 0.090817474,150.4916 0.030260328,150.4994 0.091215037,150.5072 0.69712293,150.5150 0.60584873,150.5228 0.48493472,150.5306 0.27270484,150.5384 0.21224533,150.5462 0.42451656,150.5540 0.45431936,150.5618 0.18142469,150.5695 -9.8392564e-005,150.5773 2.9822582e-005,150.5851 -2.0892758e-005,150.5929 5.3750184e-005,150.6007 0.060676076,150.6085 0.060535599,150.6163 -5.2308755e-005,150.6241 0.030339183,150.6319 0.30320492,150.6397 0.48509377,150.6475 0.51523,150.6553 0.33312619,150.6631 0.18160008,150.6709 0.12123765,150.6787 0.18211928,150.6865 0.45481914,150.6943 0.45423618,150.7021 0.12084831,150.7098 -4.1149739e-005,150.7176 5.4305845e-005,150.7254 0.1214194,150.7332 0.30306363,150.7410 0.27256086,150.7488 1.0606117,150.7566 2.0606284,150.7644 1.5453649,150.7722 0.33327714,150.7800 1.8484709e-005,150.7878 0.090982914,150.7956 0.18178184,150.8034 0.030274471,150.8112 0.27284196,150.8190 0.60603619,150.8268 0.4847306,150.8346 0.3031522,150.8424 0.48513806,150.8502 0.30291677,150.8580 0.090635285,150.8658 -2.4624687e-005,150.8736 9.8594574e-006,150.8814 -1.4812495e-005,150.8892 0.030402407,150.8970 0.30319872,150.9048 0.48480892,150.9126 0.27255595,150.9204 -5.8777081e-005,150.9282 1.6596683e-005,150.9360 -7.6063529e-006,150.9438 0.030324697,150.9516 0.36374351,150.9594 0.66669202,150.9672 0.33322498,150.9750 0.18198204,150.9828 0.39408457,150.9906 0.42420107,150.9984 0.45488423,151.0063 0.66680247,151.0141 0.54521269,151.0219 0.66673124,151.0297 0.81797457,151.0375 1.8188295,151.0453 3.9106774,151.0531 6.4866915,151.0609 8.2123728,151.0687 9.2493343,151.0765 34.24596,151.0843 102.22305,151.0921 147.97636,151.0999 128.94003,151.1077 73.061653,151.1155 43.903725,151.1233 42.547348,151.1311 46.032368,151.1389 52.635265,151.1468 45.566467,151.1546 29.110952,151.1624 11.567605,151.1702 2.7544429,151.1780 1.3938165,151.1858 1.5150518,151.1936 1.5148677,151.2014 0.66628826,151.2092 0.30295044,151.2170 0.18169433,151.2248 0.030475985,151.2327 0.42458999,151.2405 0.48469692,151.2483 0.18153031,151.2561 0.030179467,151.2639 4.9400758e-005,151.2717 0.090973936,151.2795 0.09084402,151.2873 -4.8736983e-005,151.2951 1.6272212e-005,151.3029 -1.6349768e-005,151.3108 0.09097828,151.3186 0.27275398,151.3264 0.12115481,151.3342 0.090892024,151.3420 -1.3551833e-005,151.3498 3.9867919e-006,151.3576 -2.3946159e-006,151.3654 5.5917753e-006,151.3733 -1.9973621e-005,151.3811 7.4307201e-005,151.3889 0.18189916,151.3967 0.18177775,151.4045 0.12114189,151.4123 -3.6649551e-005,151.4201 9.8134124e-006,151.4280 -2.6019006e-006,151.4358 5.9359576e-007,151.4436 2.2769991e-007,151.4514 0.030309374,151.4592 0.090907015,151.4670 -5.946586e-006,151.4749 2.2956381e-006,151.4827 -3.2357902e-006,151.4905 1.0648066e-005,151.4983 0.090959981,151.5061 0.18179199,151.5139 0.030274455,151.5218 0.090921298,151.5296 0.030294748,151.5374 0.72734642,151.5452 0.90908504,151.5530 0.090836622,151.5608 -4.7159947e-006,151.5687 1.1337273e-006,151.5765 1.8140167e-007,151.5843 -1.8595266e-006,151.5921 7.2571734e-006,151.5999 0.091017351,151.6078 0.30306852,151.6156 0.18169962,151.6234 -4.2396397e-005,151.6312 1.0125083e-005,151.6390 1.8989255e-006,151.6469 -1.7722576e-005,151.6547 6.8995767e-005,151.6625 0.1818182,151.6703 0.12124266,151.6781 0.30346268,151.6860 0.90952146,151.6938 1.2726063,151.7016 0.99964225,151.7094 0.84827363,151.7172 0.6969288,151.7251 0.54564208,151.7329 0.57616413,151.7407 0.81820583,151.7485 1.3025777,151.7564 0.93909591,151.7642 0.4847573,151.7720 1.420434e-005,151.7798 0.48488286,151.7877 1.1212454,151.7955 1.0605477,151.8033 1.5432703e-005,151.8111 0.060690872,151.8190 0.060515821,151.8268 1.0949094e-005,151.8346 0.18226174,151.8424 0.66696543,151.8503 0.93983668,151.8581 1.5456448,151.8659 1.3026453,151.8737 0.93891847,151.8816 0.45409542,151.8894 0.45451444,151.8972 0.39388123,151.9050 0.09097486,151.9129 0.27314481,151.9207 0.60627115,151.9285 0.57536179,151.9364 0.21201527,151.9442 0.57592452,151.9520 0.72741741,151.9598 1.4850235,151.9677 1.5150608,151.9755 1.303087,151.9833 1.2119842,151.9912 0.51485509,151.9990 0.27274835,152.0068 0.51557791,152.0146 1.1821452,152.0225 1.4545499,152.0303 1.7274966,152.0381 2.6974819,152.0460 3.9699814,152.0538 4.9996471,152.0616 4.6356096,152.0695 5.337142,152.0773 16.799046,152.0851 35.071716,152.0930 48.211315,152.1008 52.91964,152.1086 121.87313,152.1164 296.01199,152.1243 385.11502,152.1321 285.99243,152.1399 121.79584,152.1478 38.462738,152.1556 27.484159,152.1634 24.268862,152.1713 19.81529,152.1791 14.027807,152.1870 10.149099,152.1948 5.0283136,152.2026 2.2118018,152.2105 1.788227,152.2183 1.7874702,152.2261 0.72687203,152.2340 0.091028355,152.2418 0.30329815,152.2496 0.48495662,152.2575 0.54573715,152.2653 0.81828576,152.2731 0.66631043,152.2810 0.39365759,152.2888 0.66648573,152.2967 0.45463225,152.3045 0.27274442,152.3123 0.090756536,152.3202 -6.7153545e-005,152.3280 6.3632731e-005,152.3358 0.48488107,152.3437 0.63634259,152.3515 0.63639122,152.3594 1.0908993,152.3672 1.0909367,152.3750 0.90908426,152.3829 0.090808704,152.3907 6.1584462e-005,152.3986 0.090974569,152.4064 0.090844087,152.4142 0.030259665,152.4221 -2.0495376e-005,152.4299 3.9082282e-005,152.4378 0.030293429,152.4456 0.30309644,152.4534 0.69714367,152.4613 0.84840763,152.4691 0.39378473,152.4770 0.181786,152.4848 0.30309215,152.4926 0.18195279,152.5005 0.21232656,152.5083 0.33331782,152.5162 0.18152049,152.5240 -0.00010714638,152.5319 3.0933061e-005,152.5397 -1.6580047e-005,152.5475 3.5387435e-005,152.5554 0.090919971,152.5632 0.03026682,152.5711 -1.7905935e-006,152.5789 6.1540544e-007,152.5868 -6.7095698e-007,152.5946 2.0685154e-006,152.6025 -7.6035521e-006,152.6103 2.8347431e-005,152.6181 0.030303236,152.6260 -2.9407352e-005,152.6338 1.1672386e-005,152.6417 0.090982392,152.6495 0.30305517,152.6574 0.18174361,152.6652 0.030274518,152.6731 -4.8098123e-008,152.6809 1.0607491e-006,152.6888 0.030385343,152.6966 0.09085764,152.7045 3.6577436e-005,152.7123 0.36390677,152.7202 0.63641912,152.7280 0.48461911,152.7359 0.33320951,152.7437 0.33334017,152.7516 0.090861343,152.7594 -4.3584887e-006,152.7672 2.0807081e-005,152.7751 0.090981081,152.7829 0.18181832,152.7908 0.090836257,152.7986 -1.7846394e-005,152.8065 -6.5118379e-006,152.8143 4.3897955e-005,152.8222 0.091119193,152.8301 0.27299276,152.8379 0.48505643,152.8458 0.72749478,152.8536 1.0304523,152.8615 1.0603219,152.8693 0.57513088,152.8772 0.030124847,152.8850 0.27281877,152.8929 0.15140986,152.9007 0.12145399,152.9086 0.39417312,152.9164 0.33318087,152.9243 0.15132234,152.9321 0.12137601,152.9400 0.54567784,152.9478 0.63606244,152.9557 0.18159696,152.9635 0.030332115,152.9714 -2.2726821e-005,152.9793 4.184237e-005,152.9871 0.36404216,152.9950 1.1518732,153.0028 1.2726084,153.0107 1.2724599,153.0185 1.0304353,153.0264 1.0308934,153.0342 1.5161434,153.0421 4.3942714,153.0500 10.399961,153.0578 33.565212,153.0657 69.803535,153.0735 76.296532,153.0814 49.770142,153.0892 20.78126,153.0971 22.30954,153.1050 36.584187,153.1128 50.039852,153.1207 64.9151,153.1285 67.842682,153.1364 48.013988,153.1443 23.927904,153.1521 14.754848,153.1600 9.0269833,153.1678 2.6031773,153.1757 0.66587913,153.1835 0.18181625,153.1914 0.60610193,153.1993 0.60594654,153.2071 0.21209477,153.2150 0.090825059,153.2229 0.09090092,153.2307 0.42426077,153.2386 0.69696617,153.2464 0.42419881,153.2543 5.6093151e-005,153.2622 0.39398646,153.2700 0.57571405,153.2779 0.5757497,153.2857 0.27268955,153.2936 0.090954825,153.3015 0.21242672,153.3093 0.48476872,153.3172 0.090621203,153.3251 -4.3810527e-007,153.3329 5.135894e-005,153.3408 0.30343246,153.3487 1.1521559,153.3565 1.3935401,153.3644 0.27204958,153.3722 0.090915285,153.3801 -1.5268432e-005,153.3880 0.030347975,153.3958 0.12133406,153.4037 0.18174683,153.4116 -0.00012366593,153.4194 4.7516984e-005,153.4273 0.030294439,153.4352 -1.3228031e-005,153.4430 3.7674133e-006,153.4509 -1.840892e-006,153.4588 3.5961446e-006,153.4666 0.090933263,153.4745 0.27271608,153.4824 0.030286884,153.4902 0.090919442,153.4981 0.090997443,153.5060 0.39407757,153.5138 0.84852916,153.5217 0.66655582,153.5296 0.18167119,153.5375 -3.1328032e-005,153.5453 1.864224e-005,153.5532 0.090925947,153.5611 0.36392814,153.5689 1.3639098,153.5768 1.9391637,153.5847 1.1512021,153.5925 -5.2909039e-005,153.6004 0.090944268,153.6083 0.18188131,153.6162 0.18189038,153.6240 0.090765148,153.6319 0.030465549,153.6398 1.0608813,153.6476 1.3331925,153.6555 0.48460436,153.6634 -9.2027767e-005,153.6713 0.18195173,153.6791 0.42443156,153.6870 0.36351219,153.6949 0.030104922,153.7027 2.3314129e-005,153.7106 -2.1550419e-005,153.7185 6.2890118e-005,153.7264 0.30317697,153.7342 0.45450962,153.7421 0.18168046,153.7500 -2.6927532e-005,153.7579 3.0744452e-006,153.7657 0.18186972,153.7736 0.57577729,153.7815 0.42426336,153.7894 0.21217579,153.7972 0.21212029,153.8051 0.39411846,153.8130 0.72752666,153.8209 0.84828508,153.8287 0.33308968,153.8366 0.30306152,153.8445 0.27265617,153.8524 0.12113102,153.8603 -2.1020624e-005,153.8681 3.1983767e-005,153.8760 0.27297318,153.8839 0.69716364,153.8918 0.66637963,153.8996 0.18161286,153.9075 0.090951554,153.9154 -1.4488734e-005,153.9233 0.030301865,153.9312 0.48499286,153.9390 0.9092173,153.9469 0.75743258,153.9548 0.39381617,153.9627 3.8072087e-006,153.9706 -2.9566843e-005,153.9784 0.00011446737,153.9863 0.33360797,153.9942 0.63634741,154.0021 0.6665324,154.0100 0.51512581,154.0178 1.9396272,154.0257 3.0303135,154.0336 1.7876885,154.0415 0.93951845,154.0494 0.97017348,154.0573 5.0068145,154.0651 21.160646,154.0730 30.94076,154.0809 27.996519,154.0888 21.876801,154.0967 22.212641,154.1046 21.907846,154.1124 17.662983,154.1203 16.698807,154.1282 26.463953,154.1361 37.186531,154.1440 33.083855,154.1519 18.080454,154.1597 6.4495559,154.1676 2.575139,154.1755 2.6970098,154.1834 2.1206388,154.1913 0.90868497,154.1992 0.15150839,154.2071 0.090765163,154.2149 -1.0517581e-005,154.2228 0.12140579,154.2307 0.30310434,154.2386 0.45487824,154.2465 1.0608743,154.2544 0.84802401,154.2623 0.18140908,154.2702 -5.1001925e-006,154.2780 0.030311853,154.2859 -3.0428704e-005,154.2938 6.5667514e-006,154.3017 4.1639114e-006,154.3096 -2.3224304e-005,154.3175 8.8739129e-005,154.3254 0.27331802,154.3333 0.69698668,154.3412 0.45395917,154.3490 0.18171582,154.3569 0.09092854,154.3648 0.090904631,154.3727 0.090895101,154.3806 0.030390952,154.3885 0.24241534,154.3964 -8.7977227e-005,154.4043 2.4375548e-005,154.4122 -9.5198766e-006,154.4201 0.15171383,154.4280 0.51533067,154.4358 0.36339104,154.4437 -0.00016269305,154.4516 4.1138184e-005,154.4595 -1.8494205e-006,154.4674 -3.3745204e-005,154.4753 0.030566953,154.4832 0.30329219,154.4911 0.30287281,154.4990 0.27259356,154.5069 0.42418012,154.5148 0.5459252,154.5227 0.96986079,154.5306 0.636123,154.5385 0.60592449,154.5464 0.69666308,154.5542 0.72746223,154.5621 0.96996146,154.5700 0.81822425,154.5779 0.9697758,154.5858 0.90914327,154.5937 0.96945721,154.6016 0.72709477,154.6095 0.87871403,154.6174 0.42404652,154.6253 0.030257693,154.6332 2.8521885e-005,154.6411 -8.1040176e-005,154.6490 0.03072584,154.6569 0.48524517,154.6648 0.48468038,154.6727 0.3329466,154.6806 -0.00025700105,154.6885 7.3531686e-005,154.6964 -3.711164e-005,154.7043 0.030435992,154.7122 0.51540536,154.7201 0.66655672,154.7280 0.18163233,154.7359 0.090869397,154.7438 -3.2837339e-005,154.7517 0.090913758,154.7596 0.18222424,154.7675 0.54569232,154.7754 0.33295196,154.7833 0.18159451,154.7912 0.18176901,154.7991 0.030340375,154.8070 0.15176122,154.8149 0.45454049,154.8228 0.21187653,154.8307 -4.0263792e-005,154.8386 0.091146022,154.8465 0.48508239,154.8544 0.48461249,154.8623 0.18159807,154.8702 0.21217179,154.8781 0.18178451,154.8860 0.030363278,154.8939 0.18195243,154.9018 0.90905726,154.9097 0.78774858,154.9176 0.090862602,154.9255 0.091059059,154.9334 0.30316904,154.9414 0.39391723,154.9493 0.30292132,154.9572 0.18176737,154.9651 0.27295637,154.9730 0.66673154,154.9809 0.27241647,154.9888 -0.00012933339,154.9967 0.030510515,155.0046 0.27288944,155.0125 0.66650033,155.0204 0.63621044,155.0283 0.97069263,155.0362 3.5773463,155.0441 5.7897496,155.0520 11.697929,155.0600 15.485224,155.0679 18.879917,155.0758 18.123138,155.0837 20.335663,155.0916 20.362335,155.0995 15.15075,155.1074 17.944174,155.1153 29.703705,155.1232 37.363651,155.1311 28.447695,155.1390 16.145071,155.1470 7.5118794,155.1549 4.5750222,155.1628 4.6357651,155.1707 4.4227204,155.1786 1.8775676,155.1865 0.18184917,155.1944 -9.1280053e-005,155.2023 0.00023684453,155.2102 0.48533595,155.2182 0.72713566,155.2261 0.36325437,155.2340 0.51511151,155.2419 0.66676486,155.2498 0.57565165,155.2577 -0.0001315407,155.2656 4.1325966e-005,155.2735 -3.3756922e-005,155.2815 9.3705094e-005,155.2894 0.30314356,155.2973 0.3332836,155.3052 0.18171601,155.3131 -3.8910024e-005,155.3210 -8.5402953e-006,155.3289 7.3078452e-005,155.3369 0.18202211,155.3448 0.515293,155.3527 0.60585696,155.3606 0.12099447,155.3685 2.0725125e-005,155.3764 -5.625463e-006,155.3843 1.7755214e-006,155.3923 -1.4763577e-006,155.4002 0.090926439,155.4081 0.30303019,155.4160 0.09089224,155.4239 -2.9908847e-007,155.4319 4.8176234e-006,155.4398 -1.8972596e-005,155.4477 7.10772e-005,155.4556 0.091005892,155.4635 0.090812005,155.4714 -7.0603892e-005,155.4794 1.8295494e-005,155.4873 -2.5737518e-006,155.4952 0.18183404,155.5031 0.48485646,155.5110 0.30300266,155.5190 0.090950675,155.5269 0.48496068,155.5348 0.51508945,155.5427 0.21219407,155.5506 0.30322865,155.5586 0.33317798,155.5665 0.090715438,155.5744 0.090904012,155.5823 0.30304125,155.5902 0.33333087,155.5982 0.18179706,155.6061 4.2831678e-005,155.6140 0.091063008,155.6219 0.18182863,155.6299 0.090712473,155.6378 0.00010704977,155.6457 0.27320251,155.6536 0.57596898,155.6615 0.48443067,155.6695 0.090529926,155.6774 -1.9315419e-006,155.6853 5.2525247e-006,155.6932 0.090958275,155.7012 0.42446184,155.7091 0.63633788,155.7170 0.30282441,155.7249 0.090881586,155.7329 -1.6918018e-005,155.7408 3.7466366e-006,155.7487 1.9326726e-006,155.7566 -1.1478295e-005,155.7646 4.398352e-005,155.7725 0.21269356,155.7804 0.7881496,155.7883 0.60559326,155.7963 0.33327284,155.8042 0.48497716,155.8121 0.42406771,155.8201 0.18160425,155.8280 0.030216511,155.8359 -1.0482196e-006,155.8438 0.0910227,155.8518 0.36362505,155.8597 0.060500655,155.8676 0.090920269,155.8755 0.090897128,155.8835 1.6338538e-005,155.8914 0.72731298,155.8993 1.0606077,155.9073 0.7575286,155.9152 7.843093e-006,155.9231 0.12120809,155.9311 0.090938427,155.9390 0.091064423,155.9469 0.27280784,155.9548 0.48471731,155.9628 0.48474395,155.9707 0.39393896,155.9786 0.21208511,155.9866 -1.4725861e-005,155.9945 3.2639873e-005,156.0024 0.091176376,156.0104 0.45475754,156.0183 0.39381734,156.0262 0.42425203,156.0342 1.121363,156.0421 2.9395618,156.0500 3.0606804,156.0580 3.0304527,156.0659 3.9109995,156.0738 6.790575,156.0818 8.4568834,156.0897 9.909132,156.0976 11.152432,156.1056 22.161493,156.1135 45.466961,156.1214 58.304062,156.1294 49.56839,156.1373 55.173344,156.1452 131.28987,156.1532 192.47028,156.1611 167.87283,156.1691 82.016464,156.1770 35.324337,156.1849 34.339172,156.1929 33.964607,156.2008 19.624693,156.2087 6.1443386,156.2167 1.6353989,156.2246 1.5755339,156.2326 0.78703004,156.2405 0.18147141,156.2484 -5.6576846e-005,156.2564 0.090997629,156.2643 0.090830356,156.2722 0.090924218,156.2802 0.39415294,156.2881 0.27260357,156.2961 -0.00013404127,156.3040 0.18198682,156.3119 0.36362168,156.3199 0.18170774,156.3278 0.030361325,156.3358 0.45470759,156.3437 0.72723293,156.3516 0.36359656,156.3596 0.5757373,156.3675 0.33319902,156.3755 0.030305447,156.3834 0.18203539,156.3913 0.39417171,156.3993 0.39391574,156.4072 0.27249187,156.4152 0.090754248,156.4231 0.15161586,156.4311 0.51561528,156.4390 1.1518112,156.4469 0.90876889,156.4549 0.48438314,156.4628 0.030150345,156.4708 0.030332142,156.4787 -1.4636101e-005,156.4867 0.09113767,156.4946 0.54552114,156.5026 0.45432988,156.5105 0.30300769,156.5184 0.21227634,156.5264 0.51528072,156.5343 0.96961129,156.5423 0.93937802,156.5502 0.27263328,156.5582 0.030155472,156.5661 0.18184803,156.5741 0.54550397,156.5820 0.72719842,156.5900 0.3032161,156.5979 0.33361816,156.6059 0.48487404,156.6138 0.45425272,156.6218 0.090656362,156.6297 6.7769957e-005,156.6376 0.30303511,156.6456 0.72730005,156.6535 0.84848195,156.6615 0.48480833,156.6694 0.18186314,156.6774 0.090861686,156.6853 0.030468652,156.6933 0.48536012,156.7012 1.7274519,156.7092 1.9390435,156.7171 0.69655979,156.7251 0.18199244,156.7330 0.51540172,156.7410 0.39360344,156.7489 -0.00026234856,156.7569 0.00017571695,156.7648 0.1821118,156.7728 0.33333501,156.7807 0.18151614,156.7887 0.2120118,156.7967 0.1818496,156.8046 0.42427227,156.8126 0.75759906,156.8205 0.84849435,156.8285 0.60607284,156.8364 0.33334023,156.8444 0.30299065,156.8523 0.18177909,156.8603 0.33336133,156.8682 0.54548258,156.8762 0.42446619,156.8841 0.51567405,156.8921 0.90926242,156.9000 0.90857667,156.9080 0.93920034,156.9160 1.0909377,156.9239 0.69691372,156.9319 0.93994033,156.9398 1.5458728,156.9478 1.5454091,156.9557 1.6060771,156.9637 1.8784398,156.9716 1.3635194,156.9796 2.0302877,156.9876 1.99957,156.9955 1.9398358,157.0035 1.5161787,157.0114 2.6376646,157.0194 4.5458846,157.0273 6.4252048,157.0353 12.066698,157.0433 23.224974,157.0512 48.077595,157.0592 114.07498,157.0671 319.04459,157.0751 585.02386,157.0831 815.4585,157.0910 1264.6371,157.0990 1561.7322,157.1069 1229.5532,157.1149 555.7171,157.1229 184.75774,157.1308 108.31783,157.1388 78.621567,157.1467 62.329079,157.1547 56.387909,157.1627 42.412724,157.1706 23.870312,157.1786 13.238333,157.1866 9.2413092,157.1945 10.029128,157.2025 7.0898438,157.2104 4.3630009,157.2184 1.0899701,157.2264 0.27309203,157.2343 0.84867525,157.2423 0.39336231,157.2503 0.12111873,157.2582 0.48516124,157.2662 1.8787231,157.2741 1.6972307,157.2821 1.3638637,157.2901 0.75718009,157.2980 0.42396882,157.3060 0.12120276,157.3140 1.4245689,157.3219 2.7272446,157.3299 1.939239,157.3379 1.0605685,157.3458 0.54526126,157.3538 0.1818981,157.3618 0.33374169,157.3697 0.42400289,157.3777 0.090554997,157.3857 0.18192384,157.3936 0.30308446,157.4016 0.48487011,157.4096 0.51514691,157.4175 0.27278966,157.4255 0.15152957,157.4335 0.21196003,157.4414 0.090906553,157.4494 0.21242359,157.4574 1.2426492,157.4653 1.545188,157.4733 0.15117957,157.4813 0.030456247,157.4893 0.5153594,157.4972 0.75773889,157.5052 0.93947756,157.5132 0.69721901,157.5211 1.0912857,157.5291 1.2117921,157.5371 0.69652408,157.5451 0.39397541,157.5530 1.5458034,157.5610 2.8788338,157.5690 2.9998527,157.5769 2.5149064,157.5849 0.63602984,157.5929 0.27262926,157.6009 -2.4686951e-005,157.6088 0.090983398,157.6168 0.1819267,157.6248 0.39395973,157.6327 1.0605798,157.6407 0.63635302,157.6487 0.45446458,157.6567 0.42421311,157.6646 0.57572508,157.6726 0.21210794,157.6806 0.21227539,157.6886 0.78804308,157.6965 1.3939502,157.7045 0.99995667,157.7125 0.1816383,157.7205 0.030182719,157.7284 0.12135678,157.7364 0.42436156,157.7444 0.42410839,157.7524 0.18170278,157.7603 0.48487496,157.7683 0.54544246,157.7763 0.30300656,157.7843 -2.3816894e-005,157.7923 0.091330379,157.8002 0.60615039,157.8082 0.42399076,157.8162 0.66693622,157.8242 1.1211387,157.8321 0.72688371,157.8401 0.090897292,157.8481 0.09102767,157.8561 0.090803996,157.8641 -6.9991082e-005,157.8720 0.091274574,157.8800 0.42455253,157.8880 0.48449644,157.8960 0.54516137,157.9040 0.51525354,157.9119 0.36371702,157.9199 0.27271232,157.9279 0.39385471,157.9359 0.18167779,157.9439 0.091250814,157.9518 1.1521397,157.9598 1.7271363,157.9678 0.93879819,157.9758 0.27257788,157.9838 0.57567048,157.9918 0.63737237,157.9997 1.6983327,158.0077 2.1207604,158.0157 1.4838191,158.0237 0.7571305,158.0317 0.69732559,158.0397 1.3030442,158.0476 2.4549334,158.0556 5.7891083,158.0636 10.130081,158.0716 29.501678,158.0796 51.346962,158.0876 71.926697,158.0955 103.77991,158.1035 131.48915,158.1115 117.22186,158.1195 80.836143,158.1275 83.640457,158.1355 88.779953,158.1435 65.921188,158.1514 51.618801,158.1594 105.74263,158.1674 166.01595,158.1754 145.50822,158.1834 67.106285,158.1914 18.43697,158.1994 6.150548,158.2074 7.3335433,158.2153 6.6656289,158.2233 4.0896225,158.2313 2.5745757,158.2393 1.0293316,158.2473 0.090788975,158.2553 0.090975568,158.2633 0.121154,158.2713 0.090831503,158.2793 0.091282338,158.2872 0.54624951,158.2952 0.93938732,158.3032 0.9083879,158.3112 0.39355385,158.3192 0.030296262,158.3272 0.090849124,158.3352 0.060868315,158.3432 0.93978173,158.3512 1.2728075,158.3592 0.87849444,158.3672 0.54524595,158.3751 0.18184192,158.3831 0.090721846,158.3911 1.5766946e-005,158.3991 0.181913,158.4071 0.18174401,158.4151 0.33337426,158.4231 0.7576254,158.4311 0.42415673,158.4391 0.12113374,158.4471 8.5139101e-005,158.4551 0.24261016,158.4631 0.78799486,158.4711 0.66646862,158.4791 0.36362806,158.4871 0.72757727,158.4951 1.1216695,158.5030 2.0002751,158.5110 1.8783525,158.5190 0.84790891,158.5270 0.090968952,158.5350 0.30320626,158.5430 0.66634941,158.5510 0.33320558,158.5590 0.03031628,158.5670 3.0160991e-005,158.5750 0.66688251,158.5830 1.2120551,158.5910 0.12105715,158.5990 0.18196177,158.6070 0.36365148,158.6150 0.36362487,158.6230 0.33345467,158.6310 0.5150153,158.6390 0.12104199,158.6470 0.090934731,158.6550 -1.5302678e-005,158.6630 0.090933926,158.6710 0.42429256,158.6790 0.6363619,158.6870 0.57573205,158.6950 0.51514345,158.7030 0.33331797,158.7110 0.57603031,158.7190 1.0915332,158.7270 1.4549714,158.7350 1.2419331,158.7430 0.51445049,158.7510 0.63627619,158.7590 1.1515577,158.7670 1.0908649,158.7750 0.54538888,158.7830 0.090955116,158.7910 0.09097781,158.7990 0.30311537,158.8070 0.78789002,158.8150 0.3635242,158.8230 0.15176238,158.8310 0.36378357,158.8390 0.27245733,158.8470 0.18204792,158.8550 0.45473942,158.8630 0.33296192,158.8710 0.090669498,158.8791 0.090875618,158.8871 1.5390302e-006,158.8951 0.091073707,158.9031 0.57611567,158.9111 0.96988606,158.9191 0.72694606,158.9271 0.18145189,158.9351 0.12126434,158.9431 0.54556406,158.9511 0.51512021,158.9591 0.45446026,158.9671 0.39390099,158.9751 0.1817925,158.9831 2.722032e-005,158.9911 0.090929031,158.9991 0.24271233,159.0072 0.9094016,159.0152 1.4242992,159.0232 1.9393682,159.0312 1.6664323,159.0392 1.1213387,159.0472 1.0911996,159.0552 1.2430069,159.0632 4.0024509,159.0712 9.7342043,159.0792 19.064772,159.0872 22.90823,159.0953 23.240601,159.1033 17.148417,159.1113 12.118331,159.1193 9.819458,159.1273 15.337481,159.1353 19.604897,159.1433 14.845119,159.1513 10.121475,159.1593 11.579978,159.1674 17.972202,159.1754 17.147306,159.1834 8.993309,159.1914 1.8453107,159.1994 0.21209258,159.2074 0.48496985,159.2154 0.60591495,159.2234 0.3332715,159.2315 0.48485133,159.2395 0.1818306,159.2475 0.18216582,159.2555 0.91002524,159.2635 1.879241,159.2715 1.3019177,159.2795 0.18132018,159.2876 0.33379546,159.2956 1.1211948,159.3036 1.2120076,159.3116 0.57543457,159.3196 0.090691805,159.3276 8.2046812e-005,159.3357 0.090939261,159.3437 0.090867803,159.3517 -2.6654398e-005,159.3597 -1.3545405e-005,159.3677 0.18193384,159.3757 1.0304339,159.3838 1.2121413,159.3918 0.66680443,159.3998 0.30290845,159.4078 0.090659909,159.4158 -2.5369076e-005,159.4238 0.091044419,159.4319 0.48514488,159.4399 0.8791979,159.4479 1.3940392,159.4559 1.1511725,159.4639 0.48443264,159.4720 0.090731651,159.4800 0.03031899,159.4880 -1.7580454e-005,159.4960 3.032736e-006,159.5040 5.450956e-006,159.5121 0.030306473,159.5201 0.18227899,159.5281 0.54586798,159.5361 0.60589141,159.5442 0.72681141,159.5522 0.33299461,159.5602 0.21253517,159.5682 0.39418468,159.5762 0.36345556,159.5843 0.45447642,159.5923 0.39393958,159.6003 0.30288425,159.6083 0.51496583,159.6164 1.4868186e-005,159.6244 -2.4669513e-005,159.6324 8.3814433e-005,159.6404 0.090965495,159.6484 0.36384404,159.6565 1.0913219,159.6645 1.5153779,159.6725 1.3633403,159.6805 0.72679019,159.6886 0.30293271,159.6966 0.18181643,159.7046 0.45472243,159.7127 0.51558691,159.7207 0.78786355,159.7287 0.66654372,159.7367 0.63627326,159.7448 0.48472738,159.7528 0.75741869,159.7608 0.090688072,159.7688 3.2141023e-005,159.7769 -1.5693162e-005,159.7849 0.48494899,159.7929 0.090876073,159.8009 0.030386278,159.8090 0.18192041,159.8170 0.090666808,159.8250 0.030524474,159.8331 0.42486969,159.8411 0.63602144,159.8491 0.090357453,159.8571 5.3370732e-005,159.8652 -1.4300107e-005,159.8732 3.8265903e-006,159.8812 -1.0054197e-006,159.8893 1.948605e-007,159.8973 2.2605489e-007,159.9053 -1.0991616e-006,159.9134 4.1708381e-006,159.9214 -1.5585096e-005,159.9294 0.091036439,159.9375 0.48501354,159.9455 0.42417043,159.9535 0.1816655,159.9615 0.030244347,159.9696 3.8830349e-006,159.9776 0.091062874,159.9856 0.45478526,159.9937 1.0002056,160.0017 1.4246088,160.0097 1.7573755,160.0178 0.84788907,160.0258 0.18166582,160.0338 0.27357915,160.0419 1.1518989,160.0499 1.8178234,160.0579 2.6359935,160.0660 2.5459135,160.0740 2.9112084,160.0821 4.4862409,160.0901 5.0607381,160.0981 5.1513553,160.1062 6.8205919,160.1142 15.704118,160.1222 28.732828,160.1303 33.512432,160.1383 24.780823,160.1463 13.752673,160.1544 6.7553935,160.1624 4.3926339,160.1705 3.1509051,160.1785 2.6361148,160.1865 0.99966443,160.1946 0.27253819,160.2026 0.18182732,160.2106 0.72762513,160.2187 1.0910125,160.2267 0.51472604,160.2348 0.18204007,160.2428 0.7884748,160.2508 1.0906506,160.2589 0.51470339,160.2669 0.272598,160.2750 0.33330044,160.2830 0.33333242,160.2910 0.090891056,160.2991 0.03031333,160.3071 0.18187335,160.3152 0.33332258,160.3232 0.090867162,160.3312 0.090924218,160.3393 0.090914138,160.3473 0.090897329,160.3554 0.030260293,160.3634 0.091019675,160.3714 0.27287307,160.3795 0.39389318,160.3875 0.2728098,160.3956 0.33360344,160.4036 0.48488808,160.4117 0.48453444,160.4197 0.21187097,160.4278 -2.1934009e-005,160.4358 5.0683161e-006,160.4438 1.6622256e-006,160.4519 -1.171827e-005,160.4599 4.5213594e-005,160.4680 0.36377126,160.4760 0.87879086,160.4841 0.63626635,160.4921 0.24239668,160.5002 0.030265519,160.5082 3.5383248e-006,160.5162 0.18183209,160.5243 0.18185794,160.5323 0.18187821,160.5404 0.18177101,160.5484 0.060599342,160.5565 0.091019057,160.5645 0.36369056,160.5726 0.48476094,160.5806 0.18166184,160.5887 0.00010565166,160.5967 0.30332491,160.6048 0.72746134,160.6128 0.96959203,160.6209 0.63597608,160.6289 -8.0381025e-005,160.6370 0.42442605,160.6450 0.66691405,160.6531 0.66667664,160.6611 0.2724207,160.6692 0.15139593,160.6772 0.27319443,160.6853 0.66686302,160.6933 0.42385489,160.7014 0.21204273,160.7094 0.18176667,160.7175 0.27308434,160.7255 0.7576471,160.7336 0.39342752,160.7416 0.030205162,160.7497 9.5823079e-006,160.7577 0.12144072,160.7658 0.57604373,160.7738 0.78762937,160.7819 0.30276746,160.7899 0.030279731,160.7980 0.00011968461,160.8060 0.30321351,160.8141 0.4241766,160.8221 0.39382091,160.8302 0.48482275,160.8382 0.66670519,160.8463 0.69690508,160.8544 0.030253774,160.8624 0.060772527,160.8705 0.18187405,160.8785 0.18182191,160.8866 0.30315778,160.8946 0.33319429,160.9027 0.090710551,160.9107 -2.5870964e-005,160.9188 0.030361783,160.9269 0.3335458,160.9349 0.72732514,160.9430 0.51502204,160.9510 0.18182497,160.9591 0.1817161,160.9671 -0.00010942457,160.9752 2.968935e-005,160.9833 -9.3265899e-006,160.9913 7.6156275e-006,160.9994 0.090912253,161.0074 -2.0230915e-005,161.0155 0.091125056,161.0235 0.39445066,161.0316 0.8485353,161.0397 1.3032919,161.0477 3.0014312,161.0558 7.7938333,161.0638 24.07394,161.0719 43.491776,161.0800 42.841747,161.0880 27.475843,161.0961 20.002693,161.1041 32.010548,161.1122 44.063431,161.1203 38.597679,161.1283 23.082634,161.1364 13.694449,161.1444 11.633196,161.1525 7.7844081,161.1606 4.2401943,161.1686 1.2419657,161.1767 1.1513852,161.1848 0.39357042,161.1928 1.8925084e-005,161.2009 0.21227285,161.2089 0.42441463,161.2170 0.36351195,161.2251 0.12111007,161.2331 0.8485918,161.2412 1.1513904,161.2493 0.48480409,161.2573 0.09101586,161.2654 0.090830922,161.2735 0.090871245,161.2815 0.090895794,161.2896 -4.096848e-005,161.2977 4.5287015e-005,161.3057 0.18190332,161.3138 0.30303019,161.3219 0.18173337,161.3299 -4.6340188e-005,161.3380 4.5047749e-005,161.3461 0.091130264,161.3541 0.36397633,161.3622 0.6058706,161.3703 0.36327472,161.3783 0.12123023,161.3864 0.7575807,161.3945 0.75752753,161.4025 -1.6754371e-005,161.4106 -7.9504622e-007,161.4187 1.9936851e-005,161.4267 0.12123442,161.4348 0.18191868,161.4429 0.21237689,161.4509 0.30294636,161.4590 0.12093028,161.4671 -3.7306985e-005,161.4751 1.1331054e-005,161.4832 -8.0154023e-006,161.4913 0.54555351,161.4994 1.6061171,161.5074 1.6971805,161.5155 0.96988016,161.5236 0.30271921,161.5316 0.12125784,161.5397 0.27278948,161.5478 0.12091555,161.5559 -5.7295172e-005,161.5639 1.4242677e-005,161.5720 3.2809851e-007,161.5801 0.18213579,161.5882 0.63666475,161.5962 0.63611537,161.6043 0.18149139,161.6124 -5.2497344e-005,161.6204 -1.616995e-005,161.6285 0.091205291,161.6366 0.7581625,161.6447 0.99998361,161.6527 0.45423582,161.6608 0.27235773,161.6689 0.030158719,161.6770 0.12134916,161.6850 0.090802513,161.6931 0.03024227,161.7012 0.12140691,161.7093 0.30341032,161.7173 0.87888592,161.7254 0.78787071,161.7335 0.66654044,161.7416 0.27242351,161.7496 0.18164834,161.7577 0.18177935,161.7658 0.18176816,161.7739 0.030505011,161.7820 0.36424059,161.7900 0.75789678,161.7981 0.78788012,161.8062 0.63570708,161.8143 0.029758504,161.8223 0.091236025,161.8304 0.5153994,161.8385 1.0003303,161.8466 1.3333982,161.8547 0.81766361,161.8627 0.18149771,161.8708 -3.1380227e-005,161.8789 9.8152975e-007,161.8870 2.7457871e-005,161.8951 0.060653839,161.9031 0.18198565,161.9112 0.48513117,161.9193 0.69700253,161.9274 0.78801697,161.9355 1.0306408,161.9436 1.0000451,161.9516 0.81776828,161.9597 0.66657108,161.9678 0.757631,161.9759 0.51493591,161.9840 0.45446268,161.9920 0.3027851,162.0001 -4.8458369e-005,162.0082 0.090940148,162.0163 -7.6279786e-005,162.0244 2.1802889e-005,162.0325 -1.0927688e-005,162.0405 2.1907908e-005,162.0486 0.12124528,162.0567 1.0918609,162.0648 4.3965898,162.0729 8.032486,162.0810 8.2115288,162.0891 6.8787827,162.0971 8.638442,162.1052 11.485692,162.1133 10.999174,162.1214 10.334117,162.1295 19.342215,162.1376 39.9217,162.1457 54.031086,162.1537 41.38028,162.1618 17.290699,162.1699 5.6334567,162.1780 3.6359692,162.186
[truncated: 2,392,802 more chars]
