# Supplementary material for: Polypy: A Framework to Interpret Polymer Properties from Mass Spectrometry Data
Source: Polymers (Basel). 2024 Jun 22;16(13):1771. doi: 10.3390/polym16131771 (PMC11244493; doi:10.3390/polym16131771)
Supplement: Supplementary file 1 [file polymers-16-01771-s001.zip › Aryl_resins_MS_raw_data/VV_25b_1h.ascii]

0.287775,+,NANO-ESI,ms1,-,profile,44.9215-2505.2532,136512,44.9215 2.2593062e-008,44.9257 -4.5203922e-008,44.9300 1.5823873e-007,44.9342 -5.8781529e-007,44.9385 2.1932638e-006,44.9427 -8.1861399e-006,44.9470 3.055466e-005,44.9513 0.32266077,44.9555 0.58064616,44.9598 0.35477346,44.9640 0.096738681,44.9683 -5.829992e-006,44.9725 2.1059814e-006,44.9768 -2.5935492e-006,44.9811 8.2689448e-006,44.9853 0.32259077,44.9896 0.32257253,44.9938 0.096766196,44.9981 -4.5611949e-007,45.0023 -3.0726207e-007,45.0066 1.6854214e-006,45.0109 0.096785463,45.0151 0.3548477,45.0194 0.35482949,45.0236 0.09676411,45.0279 0.032259367,45.0322 0.096779063,45.0364 0.19355729,45.0407 0.35485917,45.0449 0.51612121,45.0492 0.19352134,45.0535 -3.9741335e-006,45.0577 2.273566e-006,45.0620 -5.1202646e-006,45.0662 1.8209379e-005,45.0705 0.19358909,45.0748 0.35485905,45.0790 0.32253444,45.0833 -3.6903886e-005,45.0876 9.7020165e-006,45.0918 0.032256164,45.0961 0.32258424,45.1003 0.3225739,45.1046 0.096791998,45.1089 0.32260635,45.1131 0.54847044,45.1174 0.96776402,45.1217 0.51603043,45.1259 0.2902962,45.1302 0.51614165,45.1345 0.51611221,45.1387 0.096756756,45.1430 1.1338694e-006,45.1472 -3.0923854e-007,45.1515 1.0296309e-007,45.1558 -1.0258938e-007,45.1600 0.032258369,45.1643 -1.127206e-006,45.1686 0.096794151,45.1728 0.5161503,45.1771 0.58063543,45.1814 0.32255772,45.1856 -9.7506627e-006,45.1899 2.6132502e-006,45.1942 -7.0126737e-007,45.1984 1.9153293e-007,45.2027 -6.4789383e-008,45.2070 6.7609875e-008,45.2112 -2.0566678e-007,45.2155 7.5513839e-007,45.2198 0.096787132,45.2241 0.35485011,45.2283 0.3548283,45.2326 0.09675622,45.2369 0.032279145,45.2411 0.22581123,45.2454 0.096772365,45.2497 0.41942957,45.2539 0.93553185,45.2582 0.70960039,45.2625 0.096705064,45.2668 4.6907412e-006,45.2710 0.096775249,45.2753 0.096772902,45.2796 0.032256484,45.2838 1.5267478e-008,45.2881 -3.8421226e-007,45.2924 0.096775718,45.2967 0.32258064,45.3009 0.096772648,45.3052 4.4152245e-007,45.3095 -2.2759194e-007,45.3137 4.6884858e-007,45.3180 -1.64797e-006,45.3223 0.096801646,45.3266 0.6129359,45.3308 0.67739576,45.3351 0.19351569,45.3394 0.032265253,45.3437 0.19356151,45.3479 0.19353585,45.3522 0.096773483,45.3565 0.35485452,45.3608 0.45162639,45.3650 0.38707936,45.3693 0.032232739,45.3736 0.032275412,45.3779 0.32259697,45.3821 0.32256371,45.3864 0.032243688,45.3907 2.1186397e-006,45.3950 -5.9806172e-007,45.3992 2.7338973e-007,45.4035 -4.9548498e-007,45.4078 1.7087194e-006,45.4121 -6.3400812e-006,45.4164 2.3654196e-005,45.4206 0.32263523,45.4249 0.58066308,45.4292 0.51609224,45.4335 0.19350202,45.4377 -1.0162419e-005,45.4420 2.7226508e-006,45.4463 -7.2707331e-007,45.4506 1.8534335e-007,45.4549 -1.4216051e-008,45.4591 -1.2851618e-007,45.4634 5.2834451e-007,45.4677 -1.9850811e-006,45.4720 0.90325981,45.4763 3.1290638,45.4805 3.2257857,45.4848 1.6128821,45.4891 0.35483634,45.4934 0.45167655,45.4977 0.51615363,45.5020 0.3225171,45.5062 0.096735783,45.5105 -7.1711397e-006,45.5148 -2.0236519e-007,45.5191 0.35485238,45.5234 1.6129206,45.5277 1.7096621,45.5319 0.58063048,45.5362 1.320285e-007,45.5405 8.2971934e-007,45.5448 -3.451328e-006,45.5491 0.096789084,45.5534 0.83873302,45.5576 1.064522,45.5619 1.032311,45.5662 1.1613261,45.5705 0.8709181,45.5748 0.35478932,45.5791 0.29030833,45.5833 0.32257101,45.5876 0.032249887,45.5919 1.4487715e-006,45.5962 -3.8758154e-007,45.6005 1.0139613e-007,45.6048 -1.7959485e-008,45.6091 -2.9573576e-008,45.6134 1.3627196e-007,45.6176 0.032259457,45.6219 0.22582118,45.6262 0.51612437,45.6305 0.35485837,45.6348 0.32261479,45.6391 0.25805184,45.6434 0.1612536,45.6477 -2.0264803e-005,45.6519 5.4305715e-006,45.6562 -1.4552709e-006,45.6605 3.8991928e-007,45.6648 -1.0424746e-007,45.6691 2.7027859e-008,45.6734 -3.8521857e-009,45.6777 -1.1623659e-008,45.6820 5.0353201e-008,45.6863 -1.8981008e-007,45.6906 0.096776806,45.6948 0.32258371,45.6991 0.32257721,45.7034 0.032255407,45.7077 7.1108246e-007,45.7120 -1.8735834e-007,45.7163 3.8271956e-008,45.7206 3.4296573e-008,45.7249 -1.7548335e-007,45.7292 6.6771133e-007,45.7335 -2.4956344e-006,45.7378 9.3158424e-006,45.7421 0.096775465,45.7464 -1.4391058e-005,45.7506 2.0267908e-005,45.7549 0.41940397,45.7592 0.90323877,45.7635 0.87092614,45.7678 0.35480601,45.7721 -2.9350433e-006,45.7764 7.8954997e-007,45.7807 -2.22837e-007,45.7850 1.0171743e-007,45.7893 -1.840281e-007,45.7936 6.3445771e-007,45.7979 0.096782066,45.8022 0.35485038,45.8065 0.51613325,45.8108 0.29031026,45.8151 0.032246098,45.8194 -1.4098309e-008,45.8237 4.4038782e-009,45.8280 -3.5159107e-009,45.8323 9.6603872e-009,45.8366 -3.512935e-008,45.8409 1.3087121e-007,45.8452 -4.8840883e-007,45.8495 1.822963e-006,45.8538 0.1290625,45.8581 0.38711587,45.8624 0.29029563,45.8667 0.29033819,45.8709 0.54841053,45.8752 0.35480514,45.8795 0.096747108,45.8838 -2.8906422e-006,45.8881 7.7852616e-007,45.8924 -2.231496e-007,45.8967 1.1399418e-007,45.9011 -2.3282828e-007,45.9054 8.1740149e-007,45.9097 -3.0371064e-006,45.9140 1.1332258e-005,45.9183 0.096799538,45.9226 0.16129032,45.9269 0.096748814,45.9312 -1.119887e-005,45.9355 2.5636641e-006,45.9398 9.4563745e-007,45.9441 -6.347258e-006,45.9484 2.4446155e-005,45.9527 0.32261497,45.9570 0.35481465,45.9613 0.096746288,45.9656 -2.2003562e-006,45.9699 5.8267761e-007,45.9742 -1.3011216e-007,45.9785 -6.2304515e-008,45.9828 3.7938995e-007,45.9871 -1.4554182e-006,45.9914 0.032267325,45.9957 0.32259071,46.0000 0.32257289,46.0043 0.12904733,46.0086 0.35487846,46.0129 0.51612055,46.0172 0.29031724,46.0215 0.32262233,46.0259 0.4193382,46.0302 0.19348633,46.0345 -1.8272311e-005,46.0388 4.8931865e-006,46.0431 -1.2984466e-006,46.0474 3.0006274e-007,46.0517 9.8359251e-008,46.0560 -6.9361619e-007,46.0603 2.6764076e-006,46.0646 -1.0013103e-005,46.0689 3.7380069e-005,46.0732 0.32262731,46.0775 0.35481817,46.0819 0.19350727,46.0862 -1.8572769e-005,46.0905 5.8064761e-006,46.0948 -4.6515038e-006,46.0991 1.2800359e-005,46.1034 0.19357599,46.1077 0.35485354,46.1120 0.35481572,46.1163 0.096749447,46.1206 0.096785195,46.1250 0.19354893,46.1293 0.096760996,46.1336 -3.7142117e-006,46.1379 9.9566046e-007,46.1422 -2.6802599e-007,46.1465 7.6336036e-008,46.1508 -3.729118e-008,46.1551 7.2828243e-008,46.1595 -2.5404714e-007,46.1638 9.4346228e-007,46.1681 0.77421498,46.1724 1.9677629,46.1767 1.967719,46.1810 0.51610601,46.1853 7.2499597e-006,46.1897 0.096813947,46.1940 0.32261816,46.1983 0.32253543,46.2026 0.032216854,46.2069 6.3395723e-006,46.2112 -3.3088529e-006,46.2155 6.8959052e-006,46.2199 0.19356395,46.2242 0.35483873,46.2285 0.19353272,46.2328 -6.5144663e-006,46.2371 1.8925589e-006,46.2414 -1.0551316e-006,46.2458 2.3280184e-006,46.2501 -8.2577844e-006,46.2544 3.0706433e-005,46.2587 0.32263857,46.2630 0.61293155,46.2673 1.4193637,46.2717 1.774155,46.2760 0.90315741,46.2803 0.096781313,46.2846 0.32261577,46.2889 0.35481703,46.2933 0.29029745,46.2976 0.096768603,46.3019 0.19355647,46.3062 0.3225781,46.3105 0.096766636,46.3148 2.2764557e-007,46.3192 -1.0222315e-006,46.3235 3.8617036e-006,46.3278 0.096779481,46.3321 0.096768916,46.3365 -3.8651874e-006,46.3408 1.0357948e-006,46.3451 -2.7757267e-007,46.3494 7.4384062e-008,46.3537 -1.9933477e-008,46.3581 5.3417826e-009,46.3624 -1.4314935e-009,46.3667 3.8361223e-010,46.3710 -1.0280059e-010,46.3754 2.7548545e-011,46.3797 -7.3824714e-012,46.3840 1.978358e-012,46.3883 -5.3016136e-013,46.3926 1.4207328e-013,46.3970 -3.8074355e-014,46.4013 1.0208736e-014,46.4056 -2.7564695e-015,46.4099 8.1604647e-016,46.4143 -5.0745405e-016,46.4186 1.2138163e-015,46.4229 0.096774191,46.4272 1.6180964e-014,46.4316 -6.0382126e-014,46.4359 2.2537193e-013,46.4402 -8.4119669e-013,46.4445 3.1397547e-012,46.4489 -1.1719091e-011,46.4532 4.3741337e-011,46.4575 -1.6326393e-010,46.4618 6.0938032e-010,46.4662 -2.2745035e-009,46.4705 8.4895513e-009,46.4748 -3.1687133e-008,46.4792 1.1827176e-007,46.4835 -4.4144758e-007,46.4878 1.6476972e-006,46.4921 0.096776441,46.4965 0.096771948,46.5008 -1.6482204e-006,46.5051 4.4279332e-007,46.5095 -1.2277484e-007,46.5138 4.8260151e-008,46.5181 -7.0259645e-008,46.5224 2.3279996e-007,46.5268 -8.6103216e-007,46.5311 3.211677e-006,46.5354 0.096816413,46.5398 0.32259563,46.5441 0.19350216,46.5484 -1.7123986e-005,46.5528 4.588936e-006,46.5571 -1.2299072e-006,46.5614 3.3019694e-007,46.5658 -9.0747953e-008,46.5701 3.2760251e-008,46.5744 -4.0287183e-008,46.5788 1.2839962e-007,46.5831 -4.7336169e-007,46.5874 1.7652378e-006,46.5917 0.032258064,46.5961 -1.7632639e-006,46.6004 4.6657848e-007,46.6047 -1.0285719e-007,46.6091 -5.5210545e-008,46.6134 3.2374902e-007,46.6178 -1.2399233e-006,46.6221 4.6364471e-006,46.6264 0.064544261,46.6308 0.1935675,46.6351 0.22581534,46.6394 0.25805524,46.6438 0.1289923,46.6481 -1.2649609e-005,46.6524 -2.9970138e-007,46.6568 1.3851498e-005,46.6611 0.19355692,46.6654 0.096757069,46.6698 -3.6932743e-006,46.6741 9.8977421e-007,46.6784 -2.6542389e-007,46.6828 7.1814647e-008,46.6871 -2.1806354e-008,46.6915 1.5404215e-008,46.6958 -3.981263e-008,46.7001 1.4386102e-007,46.7045 0.09678708,46.7088 0.32258436,46.7132 0.1935378,46.7175 0.096770756,46.7218 -6.3079565e-006,46.7262 0.032275237,46.7305 0.64519197,46.7348 0.93548995,46.7392 0.54836965,46.7435 0.096748054,46.7479 -8.5528191e-006,46.7522 2.5277784e-006,46.7565 -1.5574823e-006,46.7609 3.702288e-006,46.7652 0.096778981,46.7696 0.096769363,46.7739 -3.5315047e-006,46.7783 9.0901705e-007,46.7826 -1.0416556e-007,46.7869 -4.9251793e-007,46.7913 2.0744903e-006,46.7956 0.032262411,46.8000 0.096809112,46.8043 0.32261214,46.8087 0.35482863,46.8130 0.25805399,46.8173 0.22581284,46.8217 0.25806341,46.8260 0.22580448,46.8304 0.22579272,46.8347 0.096740082,46.8391 -9.1549919e-006,46.8434 2.4533576e-006,46.8477 -6.5745149e-007,46.8521 1.7618403e-007,46.8564 -4.7213845e-008,46.8608 1.265238e-008,46.8651 -3.3905885e-009,46.8695 9.0861085e-010,46.8738 -2.4348981e-010,46.8782 6.5250472e-011,46.8825 -1.7485846e-011,46.8869 4.6858871e-012,46.8912 -1.2558191e-012,46.8956 3.3688512e-013,46.8999 -9.1586312e-014,46.9042 2.9424454e-014,46.9086 -2.6103902e-014,46.9129 7.4996433e-014,46.9173 -2.7391056e-013,46.9216 1.0207555e-012,46.9260 -3.8095226e-012,46.9303 1.4218864e-011,46.9347 -5.3071648e-011,46.9390 1.9808902e-010,46.9434 -7.3936413e-010,46.9477 2.7596643e-009,46.9521 -1.0300402e-008,46.9564 3.8446078e-008,46.9608 -1.4349935e-007,46.9651 5.3560893e-007,46.9695 -1.9991519e-006,46.9738 7.4618001e-006,46.9782 0.3225989,46.9825 0.51612717,46.9869 0.32256988,46.9912 0.32259297,46.9956 0.51612294,46.9999 0.19353934,47.0043 0.096785076,47.0086 0.096762002,47.0130 -9.5216037e-006,47.0174 2.9052667e-006,47.0217 -2.0986031e-006,47.0261 5.4894458e-006,47.0304 0.90323299,47.0348 0.90321851,47.0391 -5.1210482e-006,47.0435 6.9660751e-007,47.0478 2.3354823e-006,47.0522 0.096784011,47.0565 0.19354835,47.0609 0.096764483,47.0652 -2.7191873e-006,47.0696 7.2868835e-007,47.0740 -1.9527405e-007,47.0783 5.232959e-008,47.0827 -1.4023292e-008,47.0870 3.7579548e-009,47.0914 -1.0070201e-009,47.0957 0.032258064,47.1001 0.096774191,47.1044 1.7290998e-011,47.1088 2.6052472e-012,47.1132 -2.7717191e-011,47.1175 1.0827574e-010,47.1219 -4.0542961e-010,47.1262 1.5136051e-009,47.1306 -5.6495986e-009,47.1350 2.1087052e-008,47.1393 -7.870706e-008,47.1437 2.9377276e-007,47.1480 -1.0965017e-006,47.1524 4.0926734e-006,47.1567 0.2903319,47.1611 0.51612389,47.1655 0.19354098,47.1698 0.096774764,47.1742 -6.7183129e-007,47.1785 1.7826072e-007,47.1829 -4.113852e-008,47.1873 -1.3728791e-008,47.1916 9.6069542e-008,47.1960 -3.7059075e-007,47.2003 1.3864426e-006,47.2047 -5.1757347e-006,47.2091 0.096848115,47.2134 0.67750722,47.2178 0.80640233,47.2222 0.45156127,47.2265 0.90320987,47.2309 1.999995,47.2352 2.6129022,47.2396 1.8064394,47.2440 0.70969802,47.2483 0.32256991,47.2527 0.096742652,47.2571 2.0900891e-006,47.2614 0.032258641,47.2658 -4.3964378e-006,47.2702 1.1781456e-006,47.2745 -3.1567316e-007,47.2789 8.4420741e-008,47.2832 -2.1975906e-008,47.2876 3.4735099e-009,47.2920 8.0853351e-009,47.2963 -3.581939e-008,47.3007 1.3520693e-007,47.3051 -5.0506242e-007,47.3094 1.8852448e-006,47.3138 0.19356404,47.3182 0.58065826,47.3225 0.58063203,47.3269 0.19353269,47.3313 -1.7642393e-006,47.3356 5.2524154e-008,47.3400 1.5545261e-006,47.3444 -6.2713584e-006,47.3487 2.353345e-005,47.3531 0.19359268,47.3575 0.29032093,47.3619 0.1935107,47.3662 0.03223427,47.3706 7.330471e-007,47.3750 -2.0241694e-006,47.3793 7.3643964e-006,47.3837 0.1935851,47.3881 0.51615381,47.3924 0.54839295,47.3968 0.61290443,47.4012 0.45157441,47.4055 0.096740775,47.4099 -5.9511899e-006,47.4143 0.032275099,47.4187 0.41939434,47.4230 0.54840344,47.4274 0.32254225,47.4318 0.032224961,47.4361 2.7342353e-006,47.4405 -7.3272048e-007,47.4449 1.9635374e-007,47.4493 -5.261607e-008,47.4536 1.4089514e-008,47.4580 -3.7363481e-009,47.4624 8.543507e-010,47.4668 3.1941255e-010,47.4711 -2.1323452e-009,47.4755 8.2108791e-009,47.4799 -3.0714464e-008,47.4843 1.1465927e-007,47.4886 -4.2796836e-007,47.4930 1.5973852e-006,47.4974 -5.9622103e-006,47.5018 0.032299757,47.5061 0.32262647,47.5105 0.32254276,47.5149 0.096733287,47.5193 -5.1324237e-006,47.5236 1.3754974e-006,47.5280 -3.6901639e-007,47.5324 1.0042139e-007,47.5368 -3.2630414e-008,47.5411 3.0092153e-008,47.5455 -8.774456e-008,47.5499 3.2091958e-007,47.5543 -1.1960615e-006,47.5586 4.4638032e-006,47.5630 0.19355449,47.5674 0.19354229,47.5718 -4.4641447e-006,47.5762 1.1963505e-006,47.5805 -3.2077995e-007,47.5849 8.6641421e-008,47.5893 -2.5751767e-008,47.5937 1.6357559e-008,47.5981 -3.9680067e-008,47.6024 1.4237723e-007,47.6068 -5.2988537e-007,47.6112 0.032266703,47.6156 0.12903048,47.6200 -8.1580138e-006,47.6243 2.1860042e-006,47.6287 -5.8513075e-007,47.6331 1.5428503e-007,47.6375 -3.1945685e-008,47.6419 -2.6523116e-008,47.6462 1.380577e-007,47.6506 -5.2576513e-007,47.6550 1.9652132e-006,47.6594 0.35486829,47.6638 0.9677788,47.6682 1.1290313,47.6725 0.64511484,47.6769 -2.6068665e-005,47.6813 6.9858811e-006,47.6857 -1.8720768e-006,47.6901 5.0167944e-007,47.6945 -1.3444107e-007,47.6988 3.6031235e-008,47.7032 -9.6695292e-009,47.7076 2.6430398e-009,47.7120 -9.0162117e-010,47.7164 9.6325137e-010,47.7208 -2.9516198e-009,47.7251 1.0844365e-008,47.7295 -4.0430159e-008,47.7339 1.5089233e-007,47.7383 -5.6319936e-007,47.7427 2.1021294e-006,47.7471 0.19355421,47.7515 0.32258064,47.7559 0.19354257,47.7602 -2.1027254e-006,47.7646 5.6439603e-007,47.7690 -1.546352e-007,47.7734 5.4086119e-008,47.7778 -6.1698586e-008,47.7822 1.927241e-007,47.7866 -7.0927223e-007,47.7910 2.6446482e-006,47.7953 0.096812092,47.7997 0.32259277,47.8041 0.19351149,47.8085 0.03224301,47.8129 -2.332423e-007,47.8173 6.3190264e-008,47.8217 -1.9494122e-008,47.8261 1.4780683e-008,47.8305 -3.9630919e-008,47.8348 1.437578e-007,47.8392 -5.3545727e-007,47.8436 1.9982842e-006,47.8480 -7.4584746e-006,47.8524 2.7838587e-005,47.8568 0.32264325,47.8612 0.5806697,47.8656 0.51607263,47.8700 0.096720122,47.8744 1.6834273e-006,47.8788 -4.5111202e-007,47.8832 1.2084071e-007,47.8875 -3.2202919e-008,47.8919 7.9579676e-009,47.8963 3.7478884e-010,47.9007 -9.4591242e-009,47.9051 3.7465959e-008,47.9095 -1.4041974e-007,47.9139 5.242689e-007,47.9183 0.032258064,47.9227 -5.2435757e-007,47.9271 1.4049228e-007,47.9315 -3.7555623e-008,47.9359 9.7151496e-009,47.9403 -1.3008404e-009,47.9447 -4.5134239e-009,47.9491 1.9356909e-008,47.9535 -7.2922056e-008,47.9579 2.7236032e-007,47.9623 -1.0166276e-006,47.9667 3.7945542e-006,47.9711 0.096779376,47.9754 0.096769013,47.9798 -3.7885691e-006,47.9842 9.9425426e-007,47.9886 -1.8803503e-007,47.9930 -2.4225594e-007,47.9974 1.1572129e-006,48.0018 0.096775681,48.0062 0.096772954,48.0106 -2.4183614e-006,48.0150 0.096799292,48.0194 0.516155,48.0238 0.58063328,48.0282 0.32255235,48.0326 -1.2386393e-005,48.0370 3.4073068e-006,48.0414 -1.2415575e-006,48.0458 1.5587107e-006,48.0502 -4.9937162e-006,48.0546 0.90327173,48.0590 3.0000429,48.0634 3.0967536,48.0678 1.6128821,48.0722 0.51610035,48.0766 0.03224225,48.0810 5.2992857e-007,48.0854 5.1120569e-006,48.0898 0.1290466,48.0942 0.35484672,48.0986 0.35482755,48.1030 0.09675958,48.1074 -9.9604074e-007,48.1119 -7.7677396e-007,48.1163 4.1037206e-006,48.1207 0.032261986,48.1251 0.032257814,48.1295 0.032255135,48.1339 0.096780226,48.1383 0.35485816,48.1427 0.58064586,48.1471 0.35481662,48.1515 -1.0288439e-005,48.1559 3.0561841e-006,48.1603 -1.9353431e-006,48.1647 4.6853756e-006,48.1691 0.096812546,48.1735 0.32261294,48.1779 0.32254836,48.1823 0.096735798,48.1867 -4.4872531e-006,48.1911 1.202496e-006,48.1955 -3.2225432e-007,48.2000 8.6393413e-008,48.2044 -2.3285136e-008,48.2088 6.738011e-009,48.2132 -3.664663e-009,48.2176 7.9207814e-009,48.2220 -2.8021239e-008,48.2264 1.0417517e-007,48.2308 -3.8872071e-007,48.2352 1.4508623e-006,48.2396 0.096780494,48.2440 0.1935471,48.2484 0.09677311,48.2529 0.19355397,48.2573 0.5806998,48.2617 0.8387481,48.2661 0.41927892,48.2705 -2.2627495e-005,48.2749 0.22591479,48.2793 0.93557549,48.2837 1.2257611,48.2881 0.61278778,48.2926 0.096732341,48.2970 -1.4246352e-005,48.3014 5.6306671e-005,48.3058 1.0001825,48.3102 2.2581818,48.3146 2.3547285,48.3190 1.0320773,48.3234 0.096721455,48.3278 -8.6156087e-006,48.3323 0.096861407,48.3367 0.77428967,48.3411 0.80638236,48.3455 0.35477567,48.3499 0.70967013,48.3543 0.80642736,48.3587 0.32256687,48.3632 3.1392319e-006,48.3676 0.03226383,48.3720 0.096779451,48.3764 0.096768364,48.3808 0.1935526,48.3852 0.45166627,48.3897 0.67742795,48.3941 0.22574778,48.3985 -1.7772209e-005,48.4029 4.786908e-006,48.4073 -1.3735487e-006,48.4117 7.0682125e-007,48.4162 -1.4537458e-006,48.4206 5.1086645e-006,48.4250 0.1935548,48.4294 0.32259661,48.4338 0.38712978,48.4382 0.32256237,48.4427 0.096735381,48.4471 -2.9666014e-006,48.4515 7.9044696e-007,48.4559 -1.9486873e-007,48.4603 -1.1063265e-008,48.4648 2.3917136e-007,48.4692 -9.4572874e-007,48.4736 3.5441208e-006,48.4780 0.096777275,48.4824 0.064511754,48.4869 -1.9150832e-006,48.4913 5.1429828e-007,48.4957 -1.4190789e-007,48.5001 5.328063e-008,48.5045 -7.1206586e-008,48.5090 2.3156605e-007,48.5134 -8.5514705e-007,48.5178 3.1893592e-006,48.5222 0.096778616,48.5266 0.096769638,48.5311 -2.5269424e-006,48.5355 -1.6623795e-006,48.5399 9.1777965e-006,48.5443 0.3225925,48.5488 0.35483295,48.5532 0.1935381,48.5576 -3.9099295e-006,48.5620 4.798884e-007,48.5665 1.9910485e-006,48.5709 0.096777506,48.5753 0.096770689,48.5797 -1.0852942e-006,48.5841 -3.922898e-006,48.5886 0.032292716,48.5930 0.35491312,48.5974 0.58064163,48.6018 0.32250243,48.6063 -3.0268435e-005,48.6107 8.1216922e-006,48.6151 -2.2151337e-006,48.6196 7.3800294e-007,48.6240 -7.3670935e-007,48.6284 2.2090035e-006,48.6328 0.096814305,48.6373 0.61298126,48.6417 1.000039,48.6461 0.838651,48.6505 0.29024634,48.6550 0.096772246,48.6594 0.19356874,48.6638 0.1935226,48.6683 -2.0857326e-005,48.6727 5.5944975e-006,48.6771 -1.5184619e-006,48.6815 4.7876739e-007,48.6860 -3.9648009e-007,48.6904 1.1072245e-006,48.6948 -4.0328314e-006,48.6993 1.5025689e-005,48.7037 0.19361575,48.7081 0.51618248,48.7126 0.58061951,48.7170 0.32250097,48.7214 -3.4697088e-005,48.7258 9.2798064e-006,48.7303 -2.4184624e-006,48.7347 3.9303237e-007,48.7391 8.4670472e-007,48.7436 0.032268539,48.7480 0.096774206,48.7524 0.032247514,48.7569 -5.7177408e-007,48.7613 -1.4125517e-006,48.7657 6.2227537e-006,48.7702 0.096784174,48.7746 0.19356348,48.7790 0.32257646,48.7835 0.90321964,48.7879 1.6129071,48.7923 1.1935304,48.7968 -7.6352408e-006,48.8012 3.0234689e-006,48.8056 0.032257535,48.8101 -9.1161598e-007,48.8145 2.4445919e-007,48.8189 -6.6124848e-008,48.8234 2.0014593e-008,48.8278 -1.3927605e-008,48.8323 3.5697607e-008,48.8367 -1.2887591e-007,48.8411 4.7985645e-007,48.8456 0.032259144,48.8500 0.096778005,48.8544 0.096778348,48.8589 0.096768491,48.8633 -4.7318836e-006,48.8677 1.2663344e-006,48.8722 -3.3295399e-007,48.8766 6.5345112e-008,48.8811 7.1619532e-008,48.8855 -3.5187063e-007,48.8899 1.3360067e-006,48.8944 -4.9926834e-006,48.8988 1.8636694e-005,48.9033 0.096774437,48.9077 -1.9630204e-005,48.9121 8.5081392e-006,48.9166 0.19355315,48.9210 0.35484856,48.9255 0.51612538,48.9299 0.19353478,48.9343 -1.4909627e-006,48.9388 3.996627e-007,48.9432 -1.0753087e-007,48.9477 3.0418839e-008,48.9521 -1.413389e-008,48.9565 2.6116231e-008,48.9610 -9.033969e-008,48.9654 3.3527763e-007,48.9699 -1.2509028e-006,48.9743 4.6688251e-006,48.9788 0.19356184,48.9832 0.35483909,48.9876 0.29030958,48.9921 0.096769027,48.9965 8.5560964e-007,49.0010 -2.2928593e-007,49.0054 6.1443842e-008,49.0099 -1.6465318e-008,49.0143 4.4109574e-009,49.0187 -1.1767749e-009,49.0232 2.956756e-010,49.0276 -5.7943498e-012,49.0321 -2.7256264e-010,49.0365 1.09617e-009,49.0410 -4.1125525e-009,49.0454 1.535566e-008,49.0499 -5.7316122e-008,49.0543 2.1393134e-007,49.0588 -7.9849326e-007,49.0632 2.9803559e-006,49.0676 -1.11241e-005,49.0721 0.03231572,49.0765 0.51619852,49.0810 0.58061647,49.0854 0.32251453,49.0899 -2.9889345e-005,49.0943 8.0275104e-006,49.0988 -2.2175607e-006,49.1032 8.4191754e-007,49.1077 -1.1499882e-006,49.1121 3.7583673e-006,49.1166 0.1935693,49.1210 0.51614594,49.1255 0.61291552,49.1299 0.61289483,49.1344 0.58064276,49.1388 0.80645746,49.1433 0.51609433,49.1477 -1.7251185e-005,49.1522 5.115854e-006,49.1566 0.032256834,49.1611 -2.0194291e-007,49.1655 5.4430885e-008,49.1700 -1.5759532e-008,49.1744 8.6020462e-009,49.1789 -1.8648976e-008,49.1833 6.6000361e-008,49.1878 -2.4537815e-007,49.1922 9.156085e-007,49.1967 -3.4174154e-006,49.2011 1.2755395e-005,49.2056 0.096796602,49.2101 0.12902319,49.2145 0.064506643,49.2190 0.19357118,49.2234 0.35483989,49.2279 0.19352098,49.2323 0.032247651,49.2368 -4.4849038e-008,49.2412 1.2018632e-008,49.2457 -3.2207039e-009,49.2501 8.6298774e-010,49.2546 -2.3090348e-010,49.2590 6.0533634e-011,49.2635 -1.120574e-011,49.2680 -1.5719087e-011,49.2724 7.4091754e-011,49.2769 -2.8067787e-010,49.2813 1.04873e-009,49.2858 -3.9146539e-009,49.2902 1.461142e-008,49.2947 -5.4536756e-008,49.2992 2.0355698e-007,49.3036 -7.597709e-007,49.3081 0.096777029,49.3125 0.5161323,49.3170 0.58064306,49.3214 0.32257798,49.3259 -9.3962421e-007,49.3304 5.0500597e-007,49.3348 -1.0804157e-006,49.3393 3.8170319e-006,49.3437 0.12905206,49.3482 0.41936398,49.3527 0.35481423,49.3571 0.09678144,49.3616 0.32262188,49.3660 0.51612896,49.3705 0.32253972,49.3750 -1.8950625e-005,49.3794 5.1069401e-006,49.3839 -1.4751593e-006,49.3883 7.9320932e-007,49.3928 -1.6977035e-006,49.3973 5.998193e-006,49.4017 0.19355701,49.4062 0.35483968,49.4107 0.32257187,49.4151 0.032253571,49.4196 0.032269899,49.4240 0.096787944,49.4285 0.90322447,49.4330 1.2257911,49.4374 0.5483833,49.4419 0.29032353,49.4464 0.32257584,49.4508 0.096771903,49.4553 7.0383322e-008,49.4597 2.7494165e-008,49.4642 -1.8038826e-007,49.4687 6.9413414e-007,49.4731 -2.5964216e-006,49.4776 9.6925696e-006,49.4821 0.096799336,49.4865 0.19356254,49.4910 0.1935297,49.4955 0.12905492,49.4999 0.29032984,49.5044 0.29027671,49.5089 0.096758634,49.5133 0.032293629,49.5178 0.35492384,49.5223 0.58061898,49.5267 0.19346502,49.5312 -1.0037887e-005,49.5357 2.6923135e-006,49.5401 -7.3031612e-007,49.5446 2.2867283e-007,49.5491 -1.8431368e-007,49.5535 5.0861343e-007,49.5580 0.09677434,49.5625 -1.067868e-006,49.5670 2.1417288e-006,49.5714 0.58065158,49.5759 0.90322578,49.5804 0.58063871,49.5848 -1.9986121e-006,49.5893 5.3553617e-007,49.5938 -1.4332345e-007,49.5982 3.7701511e-008,49.6027 -7.467265e-009,49.6072 -7.8375972e-009,49.6117 3.8822872e-008,49.6161 -1.4746965e-007,49.6206 5.5111349e-007,49.6251 -2.0571993e-006,49.6295 7.6784891e-006,49.6340 0.09680514,49.6385 0.19353788,49.6430 0.032229349,49.6474 4.3663085e-006,49.6519 0.032254308,49.6564 0.096799433,49.6609 0.16130549,49.6653 0.096744031,49.6698 -1.1711179e-005,49.6743 6.700086e-006,49.6788 0.19356829,49.6832 0.58067536,49.6877 0.77418268,49.6922 0.35480237,49.6967 -8.9246114e-006,49.7011 0.096779153,49.7056 0.51613212,49.7101 0.58064216,49.7146 0.19354557,49.7190 3.2750685e-007,49.7235 -4.9644802e-007,49.7280 0.096789703,49.7325 0.35485244,49.7369 0.19353405,49.7414 0.032244474,49.7459 -1.2012941e-006,49.7504 3.2192219e-007,49.7548 -8.6269104e-008,49.7593 2.3120529e-008,49.7638 -6.2040044e-009,49.7683 1.6930726e-009,49.7728 -5.6765209e-010,49.7772 5.7740973e-010,49.7817 -1.7421191e-009,49.7862 6.3917209e-009,49.7907 -2.3827251e-008,49.7952 8.8926583e-008,49.7996 -3.3191375e-007,49.8041 1.2388581e-006,49.8086 -4.6240011e-006,49.8131 0.032289729,49.8176 0.32261559,49.8220 0.32255167,49.8265 0.096743129,49.8310 -3.7713935e-006,49.8355 1.0864302e-006,49.8400 -5.739679e-007,49.8444 0.096786067,49.8489 0.58067793,49.8534 1.0645347,49.8579 0.96771884,49.8624 0.41932201,49.8669 -8.8501665e-006,49.8713 0.096779242,49.8758 0.32258323,49.8803 0.32257724,49.8848 0.032255147,49.8893 1.1334632e-006,49.8938 -1.6119728e-006,49.8982 5.3148983e-006,49.9027 0.09677428,49.9072 -5.6501344e-006,49.9117 2.7860749e-006,49.9162 -5.4941479e-006,49.9207 1.9192357e-005,49.9252 0.74200428,49.9296 1.516163,49.9341 1.2902761,49.9386 0.51606965,49.9431 -1.3955049e-005,49.9476 0.032261498,49.9521 0.096780404,49.9566 0.58066183,49.9610 0.80645031,49.9655 0.51611388,49.9700 0.096764542,49.9745 7.9840438e-006,49.9790 0.32258728,49.9835 0.32258093,49.9880 0.29032171,49.9925 0.096764833,49.9969 -3.4948462e-006,50.0014 9.3887741e-007,50.0059 -2.6030023e-007,50.0104 1.0222944e-007,50.0149 -1.4860501e-007,50.0194 4.9223428e-007,50.0239 -1.8205202e-006,50.0284 6.7905539e-006,50.0329 0.32258913,50.0374 0.32257372,50.0418 0.09676753,50.0463 -2.6177881e-007,50.0508 -2.6859485e-007,50.0553 1.3363376e-006,50.0598 -5.0772956e-006,50.0643 0.12907299,50.0688 0.38714367,50.0733 0.32255709,50.0778 0.19351795,50.0823 0.096752964,50.0868 -1.1549226e-005,50.0913 7.5674684e-006,50.0957 0.19357258,50.1002 0.58068109,50.1047 0.77417934,50.1092 0.32253724,50.1137 -8.7323788e-006,50.1182 2.338619e-006,50.1227 -6.2118909e-007,50.1272 1.4589072e-007,50.1317 3.7700111e-008,50.1362 -2.9674078e-007,50.1407 1.1493878e-006,50.1452 -4.3012597e-006,50.1497 1.6057325e-005,50.1542 0.096774183,50.1587 -1.6045598e-005,50.1632 4.2866236e-006,50.1677 -1.099218e-006,50.1722 0.096782282,50.1767 0.32258323,50.1812 0.19353992,50.1856 -2.6465721e-006,50.1901 1.078232e-006,50.1946 -1.6662458e-006,50.1991 5.5872561e-006,50.2036 0.096781746,50.2081 0.096766628,50.2126 -5.5386481e-006,50.2171 1.484234e-006,50.2216 -3.9771163e-007,50.2261 1.0645795e-007,50.2306 -2.8078738e-008,50.2351 5.8457332e-009,50.2396 4.699479e-009,50.2441 -2.4647067e-008,50.2486 9.3898791e-008,50.2531 -3.5098472e-007,50.2576 1.310176e-006,50.2621 -4.8902289e-006,50.2666 1.825264e-005,50.2711 0.41937754,50.2756 0.45160156,50.2801 0.25804928,50.2846 -2.528307e-005,50.2891 6.3621977e-005,50.2936 0.51624328,50.2981 0.77418894,50.3026 0.51603329,50.3071 0.096707523,50.3117 0.096793234,50.3162 0.29037315,50.3207 0.48391381,50.3252 0.77419448,50.3297 0.6128307,50.3342 0.096730627,50.3387 8.4652811e-006,50.3432 -2.269536e-006,50.3477 6.1198364e-007,50.3522 -1.7816463e-007,50.3567 1.0061765e-007,50.3612 -2.2431108e-007,50.3657 7.9670451e-007,50.3702 0.096791059,50.3747 0.51616061,50.3792 0.61288899,50.3837 0.19351529,50.3882 -2.2059019e-006,50.3927 3.5192608e-007,50.3972 7.9853334e-007,50.4017 0.032259412,50.4063 0.032256771,50.4108 -1.06338e-006,50.4153 6.5437661e-007,50.4198 0.096806683,50.4243 0.64525878,50.4288 1.1935562,50.4333 0.61279547,50.4378 -4.1427968e-005,50.4423 2.4454886e-005,50.4468 0.70970863,50.4513 1.1935493,50.4558 0.67738831,50.4604 0.096758798,50.4649 9.0185779e-007,50.4694 -2.1150957e-007,50.4739 -5.5926552e-008,50.4784 4.3528811e-007,50.4829 -1.6854082e-006,50.4874 6.3070011e-006,50.4919 0.096782811,50.4964 0.096765578,50.5009 -6.3208367e-006,50.5055 1.7420318e-006,50.5100 -6.4665653e-007,50.5145 8.4449385e-007,50.5190 -2.7315523e-006,50.5235 1.0082747e-005,50.5280 0.32260066,50.5325 0.51612908,50.5370 0.3548224,50.5416 0.096763052,50.5461 -7.5110773e-007,50.5506 1.8027676e-007,50.5551 3.0087982e-008,50.5596 -3.0068244e-007,50.5641 0.032259237,50.5686 0.225807,50.5732 0.19354707,50.5777 -1.788334e-007,50.5822 2.8076457e-008,50.5867 6.6555003e-008,50.5912 -2.9433241e-007,50.5957 1.1108918e-006,50.6002 0.19358736,50.6048 0.77423412,50.6093 0.90320832,50.6138 0.51608771,50.6183 0.096750535,50.6228 0.032285005,50.6273 0.1935586,50.6319 0.096744731,50.6364 -7.2521038e-006,50.6409 1.9425554e-006,50.6454 -5.1736731e-007,50.6499 1.2671104e-007,50.6545 1.0582108e-008,50.6590 -1.6907246e-007,50.6635 6.6578087e-007,50.6680 -2.4943104e-006,50.6725 9.3124263e-006,50.6770 0.1935914,50.6816 0.51616317,50.6861 0.516087,50.6906 0.096730433,50.6951 1.5574662e-006,50.6996 -3.9809399e-007,50.7042 3.4739713e-008,50.7087 2.5920858e-007,50.7132 -1.0716974e-006,50.7177 4.0280011e-006,50.7222 0.096793287,50.7268 0.19353814,50.7313 0.12905705,50.7358 0.54842913,50.7403 0.45159227,50.7449 0.16124833,50.7494 -2.0487572e-005,50.7539 5.4901775e-006,50.7584 -1.4710204e-006,50.7629 3.9333534e-007,50.7675 -1.0216831e-007,50.7720 1.5295809e-008,50.7765 4.1001055e-008,50.7810 -1.7932173e-007,50.7856 6.7635676e-007,50.7901 0.03226348,50.7946 0.19355866,50.7991 0.32257751,50.8037 0.096762635,50.8082 -1.9414081e-006,50.8127 5.2016634e-007,50.8172 -1.3905645e-007,50.8218 3.6005545e-008,50.8263 -4.9507789e-009,50.8308 -1.6208251e-008,50.8353 6.9792115e-008,50.8399 -2.629877e-007,50.8444 9.822603e-007,50.8489 -3.666433e-006,50.8534 1.3684888e-005,50.8580 0.096772403,50.8625 -6.5293029e-006,50.8670 0.19359349,50.8716 0.51614058,50.8761 0.32253593,50.8806 -1.8391907e-005,50.8851 4.9341675e-006,50.8897 -1.3428644e-006,50.8942 4.3678907e-007,50.8987 -4.0418712e-007,50.9033 1.1800423e-006,50.9078 -4.3164182e-006,50.9123 1.608729e-005,50.9168 0.19355868,50.9214 0.096751176,50.9259 1.1497948e-005,50.9304 1.290363,50.9350 2.7096827,50.9395 2.4193211,50.9440 0.77417111,50.9486 -9.9035412e-007,50.9531 2.6171844e-007,50.9576 -5.6415796e-008,50.9622 -3.6088537e-008,50.9667 2.0079857e-007,50.9712 -7.6718709e-007,50.9758 2.8682471e-006,50.9803 0.096809082,50.9848 0.35486963,50.9894 0.35480773,50.9939 0.096739307,50.9984 -2.8839183e-006,51.0030 8.3013333e-007,51.0075 -4.3634265e-007,51.0120 9.1524703e-007,51.0166 -3.2249552e-006,51.0211 1.1985808e-005,51.0256 0.29040235,51.0302 1.0323062,51.0347 1.1289706,51.0392 0.45154795,51.0438 -1.3641767e-005,51.0483 3.6557062e-006,51.0528 -9.7964994e-007,51.0574 2.6251632e-007,51.0619 -7.0314236e-008,51.0664 1.8713536e-008,51.0710 -4.5325894e-009,51.0755 -5.8532268e-010,51.0801 6.875148e-009,51.0846 -2.6918196e-008,51.0891 1.0080809e-007,51.0937 -3.7635297e-007,51.0982 1.4047487e-006,51.1027 -5.2431824e-006,51.1073 1.9570003e-005,51.1118 0.1935908,51.1164 0.35486382,51.1209 0.35479483,51.1254 0.032212455,51.1300 1.1956481e-005,51.1345 0.06454318,51.1391 0.19357096,51.1436 0.19352616,51.1481 0.064487256,51.1527 -5.0045355e-006,51.1572 1.3252409e-006,51.1618 -2.9590515e-007,51.1663 -1.417833e-007,51.1708 8.6316709e-007,51.1754 -3.3112369e-006,51.1799 1.238306e-005,51.1845 0.096790329,51.1890 0.096759602,51.1935 0.096764863,51.1981 0.096774571,51.2026 -2.9977343e-006,51.2072 8.0143479e-007,51.2117 -2.0769566e-007,51.2163 2.9261978e-008,51.2208 9.0680849e-008,51.2253 -3.9203221e-007,51.2299 1.4776018e-006,51.2344 -5.5189444e-006,51.2390 2.0600299e-005,51.2435 0.19359447,51.2481 0.35486132,51.2526 0.32252854,51.2572 -4.1775078e-005,51.2617 1.1883083e-005,51.2662 -5.7532529e-006,51.2708 0.19357236,51.2753 0.87100571,51.2799 1.3226012,51.2844 2.4516048,51.2890 2.7419138,51.2935 2.0322316,51.2981 0.61288953,51.3026 0.19355313,51.3072 0.19355163,51.3117 0.22580388,51.3163 0.096761174,51.3208 -2.5904899e-006,51.3254 6.9419849e-007,51.3299 -1.8603765e-007,51.3345 4.9880679e-008,51.3390 -1.3465941e-008,51.3435 3.9779877e-009,51.3481 -2.4447881e-009,51.3526 5.8013678e-009,51.3572 -2.0762718e-008,51.3617 7.7257418e-008,51.3663 -2.882966e-007,51.3708 1.07604e-006,51.3754 0.096778251,51.3799 0.19354793,51.3845 0.096772619,51.3890 0.096776143,51.3936 0.0967713,51.3981 -2.4671338e-006,51.4027 6.6114092e-007,51.4073 -1.7717606e-007,51.4118 4.7495437e-008,51.4164 -1.2787451e-008,51.4209 3.6495049e-009,51.4255 -1.8093551e-009,51.4300 3.5879071e-009,51.4346 -1.2543463e-008,51.4391 4.6590714e-008,51.4437 -1.7383721e-007,51.4482 6.4882488e-007,51.4528 0.03225968,51.4573 0.032256983,51.4619 -1.3240845e-006,51.4664 3.548266e-007,51.4710 -9.508603e-008,51.4755 2.5481047e-008,51.4801 -6.8283819e-009,51.4847 1.829862e-009,51.4892 -4.9036453e-010,51.4938 1.3140787e-010,51.4983 -3.5216621e-011,51.5029 9.4451096e-012,51.5074 -2.5602023e-012,51.5120 7.9474269e-013,51.5165 -6.1855333e-013,51.5211 1.6795685e-012,51.5257 -6.1003273e-012,51.5302 2.2724069e-011,51.5348 -8.4804663e-011,51.5393 3.1652711e-010,51.5439 -1.1814252e-009,51.5485 4.4096264e-009,51.5530 -1.645877e-008,51.5576 6.143177e-008,51.5621 -2.2929183e-007,51.5667 8.5582349e-007,51.5712 -3.1943298e-006,51.5758 1.1922722e-005,51.5804 0.09679047,51.5849 0.096757926,51.5895 -1.199078e-005,51.5940 3.4750728e-006,51.5986 -1.9083964e-006,51.6032 4.1585881e-006,51.6077 0.032258,51.6123 -3.911442e-006,51.6168 1.0475791e-006,51.6214 -2.7847315e-007,51.6260 6.6204791e-008,51.6305 1.3686305e-008,51.6351 -1.209707e-007,51.6396 4.7024699e-007,51.6442 -1.7601984e-006,51.6488 6.5712215e-006,51.6533 0.19356744,51.6579 0.322575,51.6625 0.096754774,51.6670 6.0745497e-006,51.6716 1.1935693,51.6762 1.7096972,51.6807 1.1290371,51.6853 0.32254604,51.6898 -1.7724791e-005,51.6944 0.096794203,51.6990 0.19354534,51.7035 0.12904651,51.7081 0.19356965,51.7127 0.19353281,51.7172 0.0967471,51.7218 -1.0509475e-005,51.7264 2.8163201e-006,51.7309 -7.5472838e-007,51.7355 2.0230451e-007,51.7401 -5.4412322e-008,51.7446 1.5324119e-008,51.7492 -6.8789086e-009,51.7538 1.2191169e-008,51.7583 -4.1889628e-008,51.7629 1.5538319e-007,51.7675 -5.7970226e-007,51.7720 2.163649e-006,51.7766 0.19357197,51.7812 0.41935426,51.7857 0.19352715,51.7903 0.096772686,51.7949 0.032256655,51.7994 0.09681654,51.8040 0.58075178,51.8086 1.0322675,51.8132 0.77413929,51.8177 0.64513141,51.8223 0.35481969,51.8269 0.32256183,51.8314 0.096739635,51.8360 -3.0221238e-006,51.8406 6.9620449e-007,51.8451 2.3766583e-007,51.8497 0.19356501,51.8543 0.61294132,51.8589 0.67743385,51.8634 0.54837161,51.8680 0.51609921,51.8726 0.35482448,51.8771 0.32257718,51.8817 -8.3006862e-006,51.8863 2.2528416e-006,51.8909 -7.0984174e-007,51.8954 5.8634146e-007,51.9000 -1.6356264e-006,51.9046 5.9567565e-006,51.9092 0.032258026,51.9137 -5.8178862e-006,51.9183 1.1608626e-006,51.9229 1.1752069e-006,51.9275 0.096780494,51.9320 0.19354832,51.9366 0.096768104,51.9412 -1.9413421e-006,51.9458 1.6844776e-006,51.9503 -4.7968824e-006,51.9549 1.7504797e-005,51.9595 0.096780919,51.9641 0.032237612,51.9686 3.151182e-006,51.9732 0.096777096,51.9778 0.032251354,51.9824 4.9121945e-006,51.9869 0.096819729,51.9915 0.32262069,51.9961 0.32253549,52.0007 0.09675958,52.0053 0.22585088,52.0098 0.25802138,52.0144 -3.986105e-005,52.0190 1.0698594e-005,52.0236 -2.929263e-006,52.0281 1.017391e-006,52.0327 -1.1401042e-006,52.0373 3.5433043e-006,52.0419 0.19355915,52.0465 0.3548387,52.0510 0.19353761,52.0556 -3.4882246e-006,52.0602 9.3479906e-007,52.0648 -2.5061533e-007,52.0694 6.7566901e-008,52.0739 -1.9626844e-008,52.0785 1.0934228e-008,52.0831 -2.4110561e-008,52.0877 8.5516234e-008,52.0923 -3.1798675e-007,52.0969 1.1865517e-006,52.1014 -4.4286735e-006,52.1060 1.6529832e-005,52.1106 0.19358079,52.1152 0.45168051,52.1198 1.0000167,52.1244 0.83863729,52.1289 0.41931066,52.1335 0.096761741,52.1381 -2.9506998e-006,52.1427 1.007501e-005,52.1473 0.096803464,52.1519 0.19355628,52.1564 0.41937163,52.1610 0.7742058,52.1656 0.5160777,52.1702 -2.8988115e-005,52.1748 8.7796743e-006,52.1794 -6.1280689e-006,52.1840 1.5733369e-005,52.1885 0.1936267,52.1931 0.54844481,52.1977 0.54832929,52.2023 0.19346994,52.2069 -1.5197749e-005,52.2115 4.1578528e-006,52.2161 -1.4321527e-006,52.2206 1.5704729e-006,52.2252 -4.8501151e-006,52.2298 1.7831779e-005,52.2344 0.096774384,52.2390 -1.8637184e-005,52.2436 7.7036866e-006,52.2482 0.096786171,52.2528 0.3548564,52.2574 0.51612246,52.2619 0.19352686,52.2665 -7.6928363e-006,52.2711 9.0650619e-006,52.2757 0.09678416,52.2803 0.096763812,52.2849 -6.944696e-006,52.2895 -3.5725139e-007,52.2941 8.3753848e-006,52.2987 0.09680409,52.3033 0.19354834,52.3078 0.09674447,52.3124 -8.9186151e-006,52.3170 2.3916748e-006,52.3216 -6.4717608e-007,52.3262 1.9678801e-007,52.3308 -1.3992037e-007,52.3354 3.6291166e-007,52.3400 -1.3118548e-006,52.3446 4.8850052e-006,52.3492 0.32267737,52.3538 1.0645975,52.3584 0.9676491,52.3630 0.29023984,52.3676 0.1935463,52.3721 0.096772961,52.3767 -1.1347741e-005,52.3813 3.8459442e-005,52.3859 0.51624107,52.3905 1.3226062,52.3951 1.1289382,52.3997 0.290254,52.4043 -6.7131914e-006,52.4089 2.2056113e-006,52.4135 -2.1087465e-006,52.4181 6.2298163e-006,52.4227 0.35485256,52.4273 0.51612836,52.4319 0.32256749,52.4365 0.03225245,52.4411 9.8151008e-007,52.4457 -3.6071461e-007,52.4503 4.6129145e-007,52.4549 -1.4845743e-006,52.4595 5.4775564e-006,52.4641 0.19356392,52.4687 0.35484001,52.4733 0.41938224,52.4779 0.90328741,52.4825 1.2903166,52.4871 0.87091076,52.4917 0.35480568,52.4963 0.096762888,52.5009 -6.515977e-006,52.5055 1.6395061e-005,52.5101 0.19359137,52.5147 0.32256678,52.5193 0.09673477,52.5239 -2.8514582e-006,52.5285 7.5797004e-007,52.5331 -1.8012987e-007,52.5377 -3.7537966e-008,52.5423 3.3033771e-007,52.5469 -1.2839495e-006,52.5515 4.8059501e-006,52.5561 0.096780486,52.5607 0.29031888,52.5653 0.51612765,52.5699 0.51612663,52.5745 0.096770965,52.5791 9.5256109e-007,52.5837 -5.9272293e-007,52.5883 1.4183814e-006,52.5929 -5.0812951e-006,52.5975 0.096795157,52.6021 0.54843974,52.6067 0.70967531,52.6113 0.38704404,52.6159 -1.8897937e-005,52.6205 5.0529452e-006,52.6251 -1.3119136e-006,52.6297 1.9417729e-007,52.6343 5.354068e-007,52.6390 -2.3360817e-006,52.6436 8.8098241e-006,52.6482 1.1290464,52.6528 1.7419498,52.6574 2.0645242,52.6620 1.3870794,52.6666 0.41933355,52.6712 -6.0714351e-006,52.6758 1.6264923e-006,52.6804 -4.3391663e-007,52.6850 1.0900834e-007,52.6896 -2.0693838e-009,52.6942 -1.0075377e-007,52.6988 4.0512901e-007,52.7035 -1.5199175e-006,52.7081 5.6751182e-006,52.7127 0.096781947,52.7173 0.096766442,52.7219 -5.6745171e-006,52.7265 1.5206487e-006,52.7311 -4.0750115e-007,52.7357 1.0920154e-007,52.7403 -2.9263649e-008,52.7449 7.8419644e-009,52.7496 -2.1012394e-009,52.7542 5.6219635e-010,52.7588 -1.4733241e-010,52.7634 2.7074745e-011,52.7680 3.9053812e-011,52.7726 -1.8331302e-010,52.7772 6.9426986e-010,52.7818 -2.5940301e-009,52.7864 9.6828332e-009,52.7911 -3.6140975e-008,52.7957 1.3489476e-007,52.8003 -5.0348905e-007,52.8049 1.8792523e-006,52.8095 0.032258064,52.8141 -1.8790817e-006,52.8187 5.0319852e-007,52.8234 -1.3352141e-007,52.8280 3.0835459e-008,52.8326 1.0195261e-008,52.8372 -7.1627696e-008,52.8418 2.7634462e-007,52.8464 -1.0338559e-006,52.8510 3.8594708e-006,52.8557 0.45163757,52.8603 1.387109,52.8649 1.645137,52.8695 0.58062994,52.8741 -3.3451017e-006,52.8787 1.4250138e-005,52.8834 0.70973086,52.8880 1.4838881,52.8926 1.2580191,52.8972 0.38706318,52.9018 -3.5980345e-006,52.9064 9.6666645e-007,52.9111 -2.6826885e-007,52.9157 1.0631482e-007,52.9203 -1.5697827e-007,52.9249 5.216437e-007,52.9295 -1.9297897e-006,52.9341 7.1982454e-006,52.9388 0.19356503,52.9434 0.3548387,52.9480 0.19353174,52.9526 -7.1975633e-006,52.9572 1.9287918e-006,52.9619 -5.1687459e-007,52.9665 1.3851125e-007,52.9711 -3.711807e-008,52.9757 9.9469748e-009,52.9803 -2.666068e-009,52.9850 7.1628986e-010,52.9896 -1.9882235e-010,52.9942 7.8929925e-011,52.9988 -1.1688843e-010,53.0035 3.8865766e-010,53.0081 -1.4378866e-009,53.0127 5.3634297e-009,53.0173 -2.0017863e-008,53.0219 7.471558e-008,53.0266 -2.788727e-007,53.0312 1.0408806e-006,53.0358 0.096782602,53.0404 0.5483852,53.0451 0.096773356,53.0497 0.096781574,53.0543 0.096768096,53.0589 0.032251131,53.0636 -1.0864077e-006,53.0682 2.9113383e-007,53.0728 -7.8017514e-008,53.0774 2.0906771e-008,53.0821 -5.6016716e-009,53.0867 1.4977987e-009,53.0913 -3.8895492e-010,53.0959 5.7864193e-011,53.1006 1.575578e-010,53.1052 -6.8817657e-010,53.1098 2.5954145e-009,53.1144 -9.6944648e-009,53.1191 3.6186098e-008,53.1237 -1.350636e-007,53.1283 5.0411938e-007,53.1329 -1.8816039e-006,53.1376 7.0230071e-006,53.1422 0.19356637,53.1468 0.51618046,53.1515 1.0322726,53.1561 0.70962739,53.1607 0.25803146,53.1653 -8.3158247e-006,53.1700 2.0731443e-006,53.1746 2.415632e-008,53.1792 -2.1702317e-006,53.1839 0.032277729,53.1885 0.22584933,53.1931 0.32256338,53.1978 0.096733257,53.2024 0.032259129,53.2070 0.096773654,53.2116 -3.9715328e-006,53.2163 1.3330763e-006,53.2209 -1.3604874e-006,53.2255 4.1091762e-006,53.2302 0.096820854,53.2348 0.35487989,53.2394 0.35479754,53.2441 0.09672752,53.2487 -4.0301584e-006,53.2533 1.0740259e-006,53.2580 -2.6553496e-007,53.2626 -1.2004395e-008,53.2672 3.1361563e-007,53.2719 -1.2425919e-006,53.2765 4.657225e-006,53.2811 0.19358122,53.2858 0.51613951,53.2904 0.35480925,53.2950 0.096758187,53.2997 -1.9034989e-006,53.3043 4.9430906e-007,53.3089 -7.3538779e-008,53.3136 -2.0022951e-007,53.3182 8.7456027e-007,53.3228 0.03227159,53.3275 0.096769676,53.3321 -1.2310077e-005,53.3368 3.2975672e-006,53.3414 -8.7894898e-007,53.3460 2.1789347e-007,53.3507 0.096783198,53.3553 0.32258049,53.3599 0.193551,53.3646 0.45164198,53.3692 0.67742133,53.3738 0.5161016,53.3785 0.096760295,53.3831 -2.0238433e-006,53.3878 0.09678793,53.3924 0.51615059,53.3970 0.77423716,53.4017 0.87094891,53.4063 0.32254285,53.4110 0.19360733,53.4156 0.41937694,53.4202 0.32252702,53.4249 0.096730873,53.4295 -7.000428e-006,53.4342 2.0775722e-006,53.4388 -1.3092418e-006,53.4434 3.1595127e-006,53.4481 -1.1329897e-005,53.4527 4.2164324e-005,53.4574 0.41946152,53.4620 0.9355368,53.4667 0.99994671,53.4713 0.51601952,53.4759 0.096745327,53.4806 0.32258952,53.4852 0.096767366,53.4899 0.19355479,53.4945 0.19354469,53.4991 0.096769519,53.5038 -1.7064109e-006,53.5084 4.5707739e-007,53.5131 -1.2172623e-007,53.5177 2.9781223e-008,53.5224 2.6148428e-009,53.5270 -4.0248207e-008,53.5317 1.5839488e-007,53.5363 -5.9339141e-007,53.5409 2.2153929e-006,53.5456 0.32258686,53.5502 0.5161289,53.5549 0.32257503,53.5595 0.096771926,53.5642 1.744566e-007,53.5688 -5.0468645e-007,53.5735 1.8444722e-006,53.5781 0.096836701,53.5828 0.4194085,53.5874 0.41931379,53.5921 0.29031494,53.5967 0.61296439,53.6014 0.90320373,53.6060 0.41927889,53.6107 0.51613593,53.6153 0.83870989,53.6199 0.38706067,53.6246 0.096821129,53.6292 0.51618838,53.6339 0.58061171,53.6385 0.32255194,53.6432 0.29038501,53.6478 0.58068508,53.6525 0.48378929,53.6571 0.096706532,53.6618 -1.7030834e-007,53.6664 -1.0428956e-006,53.6711 4.3423811e-006,53.6757 0.096773013,53.6804 0.35487914,53.6851 1.1290847,53.6897 1.0322202,53.6944 0.29026961,53.6990 -2.5208922e-006,53.7037 0.096781209,53.7083 0.096769109,53.7130 -7.1366044e-006,53.7176 1.3166515e-005,53.7223 0.096801817,53.7269 0.16128854,53.7316 0.096753694,53.7362 0.19357854,53.7409 0.51614636,53.7455 0.32252914,53.7502 -2.0261823e-006,53.7548 0.25810987,53.7595 0.51615208,53.7642 0.58063185,53.7688 0.32253265,53.7735 -2.1185671e-005,53.7781 8.4358235e-006,53.7828 0.35485512,53.7874 0.77419788,53.7921 0.51611394,53.7967 0.19354074,53.8014 -1.8355693e-006,53.8061 4.8341929e-007,53.8107 -9.7919319e-008,53.8154 -9.1804338e-008,53.8200 4.6519759e-007,53.8247 -1.7691679e-006,53.8293 6.6121397e-006,53.8340 0.096802138,53.8387 0.19353905,53.8433 0.064500913,53.8480 0.22584908,53.8526 0.58066511,53.8573 0.51609653,53.8620 0.19351555,53.8666 -7.4050981e-006,53.8713 1.9755596e-006,53.8759 -4.9639169e-007,53.8806 9.7944284e-009,53.8853 4.5731727e-007,53.8899 -1.8392636e-006,53.8946 6.9004345e-006,53.8992 0.096783623,53.9039 0.096764766,53.9086 -6.9016737e-006,53.9132 1.8494997e-006,53.9179 -4.9563221e-007,53.9225 1.3284361e-007,53.9272 -3.5692405e-008,53.9319 9.9127062e-009,53.9365 -3.9549897e-009,53.9412 5.906819e-009,53.9459 -1.9673987e-008,53.9505 7.2796368e-008,53.9552 -2.7153874e-007,53.9598 1.0134603e-006,53.9645 -3.7826821e-006,53.9692 1.4118686e-005,53.9738 0.096774176,53.9785 -1.4081163e-005,53.9832 3.6710358e-006,53.9878 -6.0152144e-007,53.9925 -1.2654834e-006,53.9972 0.032268796,54.0018 0.32259572,54.0065 0.35482436,54.0112 0.096774861,54.0158 0.19362448,54.0205 0.51615351,54.0252 0.354772,54.0298 0.096733935,54.0345 -5.8707697e-006,54.0391 1.5689102e-006,54.0438 -4.0428014e-007,54.0485 4.8045923e-008,54.0532 2.1216309e-007,54.0578 -8.9680015e-007,54.0625 0.032269627,54.0672 0.35484818,54.0718 0.29030845,54.0765 -7.910965e-006,54.0812 2.09512e-006,54.0858 -4.6871043e-007,54.0905 -2.2052852e-007,54.0952 1.3510227e-006,54.0998 0.19366202,54.1045 0.90329164,54.1092 0.67729992,54.1138 0.096709333,54.1185 0.096799858,54.1232 0.3225868,54.1279 0.32261053,54.1325 0.67743379,54.1372 0.54833651,54.1419 0.19352549,54.1465 1.2493531e-006,54.1512 -7.6485748e-007,54.1559 1.8101379e-006,54.1606 0.096776024,54.1652 0.096773386,54.1699 -6.8859163e-006,54.1746 2.0054364e-005,54.1792 0.19355935,54.1839 0.096751437,54.1886 -4.2121783e-006,54.1933 -1.5563993e-006,54.1979 0.03227561,54.2026 0.32260111,54.2073 0.35482839,54.2120 0.19353075,54.2166 0.032249738,54.2213 2.7158515e-007,54.2260 1.3756902e-007,54.2307 -8.219792e-007,54.2353 3.1506727e-006,54.2400 0.1935568,54.2447 0.32258022,54.2494 0.19354168,54.2540 0.096779548,54.2587 0.19354647,54.2634 0.032250032,54.2681 1.0404649e-006,54.2727 -2.7184356e-007,54.2774 4.680188e-008,54.2821 8.4674447e-008,54.2868 -3.8554634e-007,54.2915 1.4576585e-006,54.2961 -5.4456341e-006,54.3008 2.0326914e-005,54.3055 0.19357631,54.3102 0.19352017,54.3148 -1.8814193e-005,54.3195 -2.7273649e-007,54.3242 1.990931e-005,54.3289 0.32260641,54.3336 0.35482976,54.3382 0.19351378,54.3429 3.3001896e-005,54.3476 0.32264352,54.3523 0.35479581,54.3570 0.096725963,54.3616 -5.9973218e-006,54.3663 7.9843876e-006,54.3710 0.35486656,54.3757 0.77420121,54.3804 0.51610178,54.3851 0.096761115,54.3897 -5.1129946e-006,54.3944 2.1094382e-005,54.3991 0.19360706,54.4038 0.32255718,54.4085 0.096739523,54.4131 0.19358778,54.4178 0.32257667,54.4225 0.2902931,54.4272 0.19353394,54.4319 0.032248851,54.4366 5.6141243e-007,54.4412 -1.5042754e-007,54.4459 4.0241563e-008,54.4506 -1.0523665e-008,54.4553 1.8489599e-009,54.4600 3.1292959e-009,54.4647 -1.4367887e-008,54.4694 5.4347762e-008,54.4740 -2.0304347e-007,54.4787 7.5790189e-007,54.4834 -2.8288468e-006,54.4881 1.0558541e-005,54.4928 0.19360523,54.4975 0.5161593,54.5022 0.45159173,54.5068 0.2580207,54.5115 0.032226037,54.5162 2.0030011e-006,54.5209 -5.3675399e-007,54.5256 1.4381456e-007,54.5303 -3.8450654e-008,54.5350 9.9736592e-009,54.5397 -1.4400025e-009,54.5443 -4.2151758e-009,54.5490 1.8302829e-008,54.5537 -6.90031e-008,54.5584 2.5773534e-007,54.5631 -9.6203439e-007,54.5678 3.5907603e-006,54.5725 0.096775308,54.5772 0.032254178,54.5819 -7.1428737e-008,54.5866 1.9142345e-008,54.5912 -5.1334705e-009,54.5959 1.3896569e-009,54.6006 -4.2464537e-010,54.6053 3.0880867e-010,54.6100 -8.1063078e-010,54.6147 2.9339962e-009,54.6194 -1.0926443e-008,54.6241 4.0775841e-008,54.6288 -1.5219209e-007,54.6335 5.6804913e-007,54.6382 -2.1202168e-006,54.6429 7.9136053e-006,54.6475 0.38714245,54.6522 1.0000256,54.6569 0.9999634,54.6616 0.41932002,54.6663 0.032251224,54.6710 1.2923787e-006,54.6757 -2.4866665e-006,54.6804 8.6550781e-006,54.6851 0.19360094,54.6898 0.51614577,54.6945 0.35479289,54.6992 0.096746489,54.7039 -1.5222516e-006,54.7086 -7.5582057e-006,54.7133 3.1758656e-005,54.7180 0.32263923,54.7227 0.58070296,54.7274 0.77416718,54.7321 0.32248232,54.7368 -2.1797608e-005,54.7415 7.4775694e-006,54.7461 -8.1112057e-006,54.7508 2.4969124e-005,54.7555 0.32261437,54.7602 0.45160219,54.7649 0.29029164,54.7696 -1.4588882e-005,54.7743 3.9094089e-006,54.7790 -1.0473005e-006,54.7837 2.7940413e-007,54.7884 -7.0211158e-008,54.7931 1.4106313e-009,54.7978 6.4583098e-008,54.8025 -2.5977107e-007,54.8072 9.7459861e-007,54.8119 0.096791238,54.8166 0.32258064,54.8213 0.096757151,54.8260 -9.9561601e-007,54.8307 3.3942445e-007,54.8354 -3.6201394e-007,54.8401 1.1087137e-006,54.8448 -4.0732398e-006,54.8495 1.5185754e-005,54.8542 0.35485744,54.8589 0.35482404,54.8636 0.096759491,54.8683 -1.9088141e-006,54.8730 1.6473002e-006,54.8778 0.32261252,54.8825 0.83874917,54.8872 0.83869272,54.8919 0.35481319,54.8966 1.1936018,54.9013 3.4839084,54.9060 3.1289737,54.9107 1.2902675,54.9154 -9.3280514e-006,54.9201 3.2065009e-006,54.9248 -3.4973264e-006,54.9295 1.0783618e-005,54.9342 0.19361313,54.9389 0.5161497,54.9436 0.35478222,54.9483 0.096740194,54.9530 -2.9954851e-006,54.9577 0.096792452,54.9624 0.35486558,54.9671 0.51612872,54.9719 0.322548,54.9766 0.29032752,54.9813 0.8709811,54.9860 0.70965439,54.9907 0.19353916,54.9954 1.9176475e-006,55.0001 -5.1780017e-007,55.0048 1.5336387e-007,55.0095 -9.5610041e-008,55.0142 2.2908441e-007,55.0189 -8.2080538e-007,55.0236 0.096786387,55.0284 0.58067691,55.0331 1.0322703,55.0378 0.87100613,55.0425 0.74197537,55.0472 0.45155331,55.0519 0.16122296,55.0566 -9.0137319e-006,55.0613 2.4041158e-006,55.0660 -6.0183015e-007,55.0707 0.096776299,55.0755 0.19354689,55.0802 0.096778125,55.0849 0.77420032,55.0896 0.80644608,55.0943 0.096775204,55.0990 0.19354983,55.1037 0.096767396,55.1084 -1.3844758e-006,55.1132 -1.9674376e-007,55.1179 2.1718311e-006,55.1226 0.096774079,55.1273 -1.7066975e-006,55.1320 0.096785299,55.1367 0.35485017,55.1414 1.0645508,55.1461 1.0000173,55.1509 0.45158753,55.1556 0.38706264,55.1603 0.096755885,55.1650 4.3298596e-006,55.1697 -1.1070756e-006,55.1744 9.7990117e-008,55.1792 7.1530985e-007,55.1839 -2.9595565e-006,55.1886 1.1124031e-005,55.1933 0.096791707,55.1980 0.45159709,55.2027 -1.3249629e-005,55.2075 3.4964112e-006,55.2122 -7.3467783e-007,55.2169 -5.5813342e-007,55.2216 2.9676075e-006,55.2263 0.19355746,55.2310 0.32257813,55.2358 0.096763976,55.2405 6.6750731e-006,55.2452 0.3226206,55.2499 0.80646437,55.2546 0.58061177,55.2594 0.19352706,55.2641 -4.1706085e-006,55.2688 1.1176674e-006,55.2735 -2.9964659e-007,55.2782 8.0808299e-008,55.2830 -2.3557101e-008,55.2877 1.3412913e-008,55.2924 -3.0095247e-008,55.2971 1.0697806e-007,55.3018 -3.9785633e-007,55.3066 1.4845943e-006,55.3113 -5.5410705e-006,55.3160 2.0681742e-005,55.3207 0.19361407,55.3254 0.41938186,55.3302 0.41930988,55.3349 0.19349486,55.3396 -1.2641117e-005,55.3443 0.096788786,55.3491 0.3225953,55.3538 0.41935703,55.3585 0.19352607,55.3632 -2.8738887e-006,55.3680 0.064538158,55.3727 0.12904604,55.3774 0.16128746,55.3821 0.09674713,55.3869 -1.2642928e-005,55.3916 3.3880997e-006,55.3963 -9.0821896e-007,55.4010 2.4444051e-007,55.4058 -6.9453598e-008,55.4105 3.3351363e-008,55.4152 -6.3951255e-008,55.4199 2.2247383e-007,55.4247 -8.2602537e-007,55.4294 3.0819331e-006,55.4341 0.096764803,55.4388 3.4513156e-005,55.4436 0.25812632,55.4483 0.38710287,55.4530 0.29025927,55.4577 -4.0782877e-005,55.4625 1.1037822e-005,55.4672 -3.3644226e-006,55.4719 0.096787877,55.4767 0.35483554,55.4814 0.32261351,55.4861 0.32262006,55.4908 0.35483983,55.4956 0.48386562,55.5003 0.54836267,55.5050 0.45160022,55.5098 0.29033795,55.5145 0.32258219,55.5192 0.19350529,55.5240 -1.8139088e-005,55.5287 4.9733367e-006,55.5334 -1.7525082e-006,55.5381 2.0363848e-006,55.5429 0.19357489,55.5476 2.0645525,55.5523 2.6128809,55.5571 1.2257673,55.5618 -3.7745619e-006,55.5665 1.011177e-006,55.5713 -2.6977474e-007,55.5760 6.7821077e-008,55.5807 -1.4810216e-009,55.5855 -6.1910875e-008,55.5902 2.4915121e-007,55.5949 0.096784525,55.5997 0.32258421,55.6044 0.1935371,55.6091 -3.5689175e-006,55.6139 9.5639041e-007,55.6186 -2.5629132e-007,55.6233 6.8680365e-008,55.6281 -1.840481e-008,55.6328 4.9320823e-009,55.6375 -1.3217011e-009,55.6423 3.5423423e-010,55.6470 -9.5105417e-011,55.6518 2.6152414e-011,55.6565 -9.4951234e-012,55.6612 1.1826552e-011,55.6660 -3.7814103e-011,55.6707 1.3944343e-010,55.6754 -5.2001098e-010,55.6802 1.9407924e-009,55.6849 -7.2438735e-009,55.6896 2.7037379e-008,55.6944 -1.0091561e-007,55.6991 3.7666231e-007,55.7039 -1.4058722e-006,55.7086 5.2473461e-006,55.7133 0.096794389,55.7181 0.1935439,55.7228 0.096771978,55.7276 0.19356574,55.7323 0.19352701,55.7370 -1.7227871e-005,55.7418 4.8307102e-006,55.7465 -2.0933583e-006,55.7513 3.5425865e-006,55.7560 0.096815653,55.7607 0.35487589,55.7655 0.35480154,55.7702 0.096732639,55.7750 -3.1946233e-006,55.7797 7.9875792e-007,55.7844 -6.7728018e-011,55.7892 0.096782602,55.7939 0.32258394,55.7987 0.19353807,55.8034 1.0760818e-006,55.8082 0.096780583,55.8129 0.096768379,55.8176 -4.0350924e-006,55.8224 1.0813145e-006,55.8271 -2.8976822e-007,55.8319 7.76514e-008,55.8366 -2.0808866e-008,55.8414 5.5763882e-009,55.8461 -1.4946341e-009,55.8508 4.0159739e-010,55.8556 -1.116086e-010,55.8603 4.4799064e-011,55.8651 -6.7582967e-011,55.8698 2.2555201e-010,55.8746 -8.3470664e-010,55.8793 3.1135816e-009,55.8841 -1.1620767e-008,55.8888 4.3373756e-008,55.8936 -1.6189021e-007,55.8983 6.0424679e-007,55.9030 -2.2553197e-006,55.9078 8.4178591e-006,55.9125 0.1935786,55.9173 0.70967889,55.9220 0.70966846,55.9268 0.51617545,55.9315 0.70973974,55.9363 1.0967839,55.9410 0.8709082,55.9458 0.29026565,55.9505 0.096760809,55.9553 0.06450332,55.9600 -4.3636564e-006,55.9648 0.1935838,55.9695 0.58067244,55.9743 0.67744005,55.9790 0.77420759,55.9838 0.64509863,55.9885 0.032215402,55.9933 8.977926e-006,55.9980 -2.5104787e-006,56.0028 1.0631496e-006,56.0075 -1.742038e-006,56.0123 5.9055192e-006,56.0170 0.19364741,56.0218 0.8065604,56.0265 1.1289705,56.0313 0.51600581,56.0360 0.096746661,56.0408 0.19355732,56.0455 0.096765988,56.0503 -8.3265297e-007,56.0550 2.2313235e-007,56.0598 -5.9794495e-008,56.0646 1.6023566e-008,56.0693 -4.2938826e-009,56.0741 1.1503889e-009,56.0788 -3.0725075e-010,56.0836 7.8499707e-011,56.0883 -6.7163059e-012,56.0931 -5.1648272e-011,56.0978 2.1333275e-010,56.1026 -8.0176221e-010,56.1073 2.9940119e-009,56.1121 -1.1175385e-008,56.1169 4.1711626e-008,56.1216 -1.5568646e-007,56.1264 5.8109151e-007,56.1311 -2.1688925e-006,56.1359 0.12907794,56.1406 0.35486463,56.1454 0.19350921,56.1502 0.064490393,56.1549 -5.5568448e-006,56.1597 -1.8840203e-006,56.1644 1.3094906e-005,56.1692 0.096792847,56.1739 0.096755631,56.1787 -1.3524123e-005,56.1835 3.5451819e-006,56.1882 -6.5524205e-007,56.1930 -9.246877e-007,56.1977 4.3545242e-006,56.2025 0.32259452,56.2073 0.61290133,56.2120 0.35483193,56.2168 0.19359703,56.2215 0.29032204,56.2263 0.096721351,56.2311 -4.9711248e-006,56.2358 0.096787214,56.2406 0.35484013,56.2453 0.32259631,56.2501 0.29034266,56.2549 0.19352809,56.2596 0.096771933,56.2644 0.12904029,56.2691 0.096750014,56.2739 -1.1146822e-005,56.2787 0.096793175,56.2834 0.51616836,56.2882 0.6774469,56.2930 0.41932043,56.2977 0.096729942,56.3025 -8.1986236e-006,56.3073 2.1866138e-006,56.3120 -5.4702082e-007,56.3168 1.2385668e-009,56.3215 5.4218333e-007,56.3263 0.096831687,56.3311 0.38710678,56.3358 0.1935028,56.3406 0.09675996,56.3454 -8.9859241e-006,56.3501 -3.6334527e-006,56.3549 2.3523176e-005,56.3597 0.19360213,56.3644 0.29030126,56.3692 0.19353054,56.3740 0.51615506,56.3787 0.51609814,56.3835 0.12900622,56.3883 0.096778452,56.3930 0.12903933,56.3978 0.19357805,56.4026 0.61289978,56.4073 0.38706589,56.4121 0.096765198,56.4169 -2.9348155e-007,56.4216 -1.174413e-006,56.4264 0.032265179,56.4312 0.32258931,56.4360 0.32257274,56.4407 0.096769631,56.4455 -9.8614946e-006,56.4503 3.5521574e-005,56.4550 0.25813231,56.4598 0.38709006,56.4646 0.22574046,56.4693 -2.9376923e-005,56.4741 8.5383645e-006,56.4789 0.35484031,56.4837 0.58064514,56.4884 0.12908396,56.4932 0.54843974,56.4980 0.54833966,56.5027 0.19349335,56.5075 -6.5901459e-006,56.5123 -6.8275659e-007,56.5171 9.3228518e-006,56.5218 1.1290444,56.5266 1.2257974,56.5314 0.51611924,56.5362 -3.0590044e-007,56.5409 -3.7891411e-006,56.5457 1.5464133e-005,56.5505 0.19358441,56.5552 0.32258055,56.5600 0.19351275,56.5648 -1.6820804e-005,56.5696 8.8468814e-006,56.5743 0.096779473,56.5791 0.096768111,56.5839 -4.7548342e-006,56.5887 1.2741888e-006,56.5934 -3.4145626e-007,56.5982 9.1511325e-008,56.6030 -2.4555552e-008,56.6078 6.7019319e-009,56.6126 -2.2498179e-009,56.6173 2.2968745e-009,56.6221 -6.9381763e-009,56.6269 2.5458275e-008,56.6317 -9.4904202e-008,56.6364 3.5419325e-007,56.6412 -1.3219983e-006,56.6460 4.9342834e-006,56.6508 0.096780933,56.6556 0.096767448,56.6603 -4.9338241e-006,56.6651 1.3221536e-006,56.6699 -3.5430745e-007,56.6747 9.4946628e-008,56.6795 -2.5444368e-008,56.6842 6.8215416e-009,56.6890 -1.839309e-009,56.6938 5.3503196e-010,56.6986 -3.0065647e-010,56.7034 6.6760775e-010,56.7081 -2.3699938e-009,56.7129 8.8132257e-009,56.7177 -3.288612e-008,56.7225 1.2274327e-007,56.7273 -4.5813184e-007,56.7320 1.7099514e-006,56.7368 0.3548387,56.7416 -1.7354794e-006,56.7464 5.4684131e-007,56.7512 -4.5175045e-007,56.7560 1.2602358e-006,56.7607 -4.589629e-006,56.7655 1.709995e-005,56.7703 0.29033768,56.7751 0.35482424,56.7799 0.19353716,56.7847 -3.6579677e-006,56.7894 9.7606869e-007,56.7942 -2.4594669e-007,56.7990 7.6162356e-009,56.8038 2.1553036e-007,56.8086 -8.698305e-007,56.8134 3.2641128e-006,56.8181 0.19355689,56.8229 0.32258067,56.8277 0.19353972,56.8325 -2.7012618e-006,56.8373 -1.2219573e-006,56.8421 7.5901748e-006,56.8469 0.19355375,56.8516 0.19355389,56.8564 0.096787609,56.8612 0.096755743,56.8660 -1.4904704e-005,56.8708 2.8280126e-006,56.8756 3.5946016e-006,56.8804 0.096780874,56.8852 0.096767731,56.8900 -4.7459803e-006,56.8947 1.5484842e-006,56.8995 -1.4476086e-006,56.9043 4.242233e-006,56.9091 0.096779749,56.9139 0.096768826,56.9187 0.032259289,56.9235 0.096773542,56.9283 -4.8984548e-006,56.9331 3.500669e-007,56.9378 3.4990719e-006,56.9426 0.096825629,56.9474 0.32259768,56.9522 0.19349648,56.9570 0.096784808,56.9618 0.35489017,56.9666 0.51612675,56.9714 0.32252303,56.9762 -2.7417898e-005,56.9810 7.346654e-006,56.9858 -1.9660431e-006,56.9906 5.1679893e-007,56.9953 -1.0095685e-007,57.0001 -1.1303788e-007,57.0049 5.531773e-007,57.0097 -2.0998802e-006,57.0145 7.8471112e-006,57.0193 1.1290518,57.0241 1.6128975,57.0289 0.80643344,57.0337 -2.5652473e-006,57.0385 6.8744373e-007,57.0433 -1.8427741e-007,57.0481 4.9598732e-008,57.0529 -1.4099685e-008,57.0577 6.7954868e-009,57.0625 -1.3082155e-008,57.0673 4.5537213e-008,57.0721 -1.6908309e-007,57.0769 6.3085668e-007,57.0817 -2.3545733e-006,57.0864 0.03228426,57.0912 0.19355822,57.0960 0.096745402,57.1008 -6.8996856e-006,57.1056 2.2296531e-006,57.1104 -2.0184134e-006,57.1152 5.8443807e-006,57.1200 0.032258023,57.1248 -5.6849949e-006,57.1296 1.4711358e-006,57.1344 -1.9897189e-007,57.1392 -6.7547381e-007,57.1440 2.9011933e-006,57.1488 0.5806492,57.1536 0.58064109,57.1584 -2.9496096e-006,57.1632 8.5850104e-007,57.1680 0.032261834,57.1728 0.096773118,57.1776 -3.6975493e-006,57.1824 1.0150092e-006,57.1872 -3.6213814e-007,57.1920 4.3348206e-007,57.1968 -1.3718957e-006,57.2016 0.096815504,57.2064 0.58071494,57.2112 0.80642653,57.2160 0.41929564,57.2208 0.3548325,57.2256 0.35484254,57.2304 0.32256621,57.2352 -9.9487679e-006,57.2400 -4.2306146e-006,57.2449 2.6875092e-005,57.2497 0.35489735,57.2545 0.51610887,57.2593 0.19349542,57.2641 -9.029347e-006,57.2689 2.4202311e-006,57.2737 -6.5069918e-007,57.2785 1.8233048e-007,57.2833 -7.8562636e-008,57.2881 1.3191477e-007,57.2929 -4.4913546e-007,57.2977 1.6647878e-006,57.3025 -6.210621e-006,57.3073 2.3179953e-005,57.3121 0.35489205,57.3169 0.58064276,57.3217 0.35479528,57.3265 0.0967528,57.3313 -1.0779037e-005,57.3362 2.8226485e-005,57.3410 0.29040283,57.3458 0.51611346,57.3506 0.19347218,57.3554 -1.3202145e-005,57.3602 4.9064197e-006,57.3650 -6.4228238e-006,57.3698 2.0786541e-005,57.3746 0.19361718,57.3794 0.41937512,57.3842 0.29024637,57.3890 -3.1673706e-005,57.3939 0.096798331,57.3987 0.19357821,57.4035 0.35486454,57.4083 0.3225449,57.4131 0.096736148,57.4179 -4.1629478e-006,57.4227 3.8920624e-007,57.4275 2.6068315e-006,57.4323 0.096778259,57.4372 0.09677019,57.4420 -2.9148553e-006,57.4468 7.8111503e-007,57.4516 -2.0932107e-007,57.4564 5.6093281e-008,57.4612 -1.5031725e-008,57.4660 4.0281618e-009,57.4708 -1.079456e-009,57.4757 2.8927016e-010,57.4805 -7.7520192e-011,57.4853 2.0782407e-011,57.4901 -5.6019048e-012,57.4949 1.6232017e-012,57.4997 -8.9040976e-013,57.5045 1.9384726e-012,57.5093 -6.8641026e-012,57.5142 2.5520374e-011,57.5190 -9.5226708e-011,57.5238 3.55421e-010,57.5286 -1.3265857e-009,57.5334 4.951402e-009,57.5382 -1.8480845e-008,57.5431 6.8978771e-008,57.5479 0.096788839,57.5527 0.51616681,57.5575 1.0000203,57.5623 0.9354651,57.5671 0.51608515,57.5720 0.09679725,57.5768 0.25809842,57.5816 0.35491711,57.5864 0.80652189,57.5912 0.74186939,57.5960 0.41926342,57.6009 0.096722223,57.6057 0.19355606,57.6105 0.32257593,57.6153 0.03224723,57.6201 2.0673465e-006,57.6250 -5.5400483e-007,57.6298 1.4847174e-007,57.6346 -3.9828372e-008,57.6394 1.082734e-008,57.6442 -3.4771859e-009,57.6491 3.0805938e-009,57.6539 -8.8457508e-009,57.6587 3.2305469e-008,57.6635 -1.203878e-007,57.6683 4.492893e-007,57.6732 -1.6769322e-006,57.6780 6.2590484e-006,57.6828 0.03225806,57.6876 -6.2551285e-006,57.6924 1.6762351e-006,57.6973 -4.492052e-007,57.7021 1.20423e-007,57.7069 -3.2443207e-008,57.7117 9.3382155e-009,57.7166 -4.9067777e-009,57.7214 1.0288991e-008,57.7262 -3.6252469e-008,57.7310 1.3473391e-007,57.7359 -5.0273184e-007,57.7407 1.8763759e-006,57.7455 0.096792594,57.7503 0.51615906,57.7552 0.9032464,57.7600 0.67739946,57.7648 0.12899049,57.7696 -1.1392837e-005,57.7745 3.053007e-006,57.7793 -8.1808673e-007,57.7841 2.1904361e-007,57.7889 -5.8008219e-008,57.7938 1.2967766e-008,57.7986 6.1438632e-009,57.8034 -3.7548496e-008,57.8082 1.4406453e-007,57.8131 -5.3876209e-007,57.8179 0.032263197,57.8227 0.29034594,57.8275 0.58064061,57.8324 0.096751228,57.8372 -6.579707e-007,57.8420 1.8249166e-007,57.8469 -7.1934373e-008,57.8517 1.052378e-007,57.8565 -3.4904573e-007,57.8613 1.2910689e-006,57.8662 -4.8156967e-006,57.8710 1.7973463e-005,57.8758 0.12905259,57.8807 0.096750766,57.8855 -1.4063625e-005,57.8903 3.7687303e-006,57.8952 -1.0099336e-006,57.9000 0.096774466,57.9048 0.096774124,57.9096 0.096774213,57.9145 0.096774191,57.9193 1.3767897e-009,57.9241 -3.0354905e-010,57.9290 -1.6275424e-010,57.9338 9.5469732e-010,57.9386 -3.6563994e-009,57.9435 1.367223e-008,57.9483 -5.1037457e-008,57.9531 1.9049605e-007,57.9580 -7.1101573e-007,57.9628 2.6538237e-006,57.9676 -9.9052377e-006,57.9725 3.6970716e-005,57.9773 0.32262596,57.9821 0.32254565,57.9870 0.096738286,57.9918 -4.5953229e-006,57.9966 1.6834082e-006,58.0015 0.096784912,58.0063 0.32258734,58.0112 0.35484383,58.0160 0.19352947,58.0208 1.50783e-005,58.0257 0.19359,58.0305 0.19350928,58.0353 -2.7684593e-005,58.0402 7.4174268e-006,58.0450 -1.9824365e-006,58.0498 5.1159969e-007,58.0547 -6.3762016e-008,58.0595 -2.5663175e-007,58.0644 0.096775278,58.0692 0.32258296,58.0740 0.25807396,58.0789 0.19355173,58.0837 0.45161733,58.0885 0.64515585,58.0934 0.19353348,58.0982 -5.3901437e-007,58.1031 2.0082266e-006,58.1079 -7.4946165e-006,58.1127 2.797295e-005,58.1176 0.19358657,58.1224 0.19351017,58.1273 -2.7954848e-005,58.1321 7.4912782e-006,58.1369 -2.0075618e-006,58.1418 5.3824499e-007,58.1466 -1.4522431e-007,58.1515 4.2600533e-008,58.1563 -2.5165333e-008,58.1611 5.8062405e-008,58.1660 -2.0710328e-007,58.1708 7.7042472e-007,58.1757 -2.8748736e-006,58.1805 1.0730109e-005,58.1854 0.19355306,58.1902 0.096766107,58.1950 0.19355649,58.1999 0.32258117,58.2047 0.19356725,58.2096 0.32260811,58.2144 0.32254729,58.2193 0.032227881,58.2241 4.4429212e-006,58.2290 -1.138871e-006,58.2338 1.1211281e-007,58.2386 6.9061025e-007,58.2435 -2.8748648e-006,58.2483 1.0809903e-005,58.2532 0.19357094,58.2580 0.45164821,58.2629 0.70966655,58.2677 0.48389351,58.2726 0.7742849,58.2774 0.8709234,58.2823 0.32247406,58.2871 -2.3397568e-005,58.2920 6.5992012e-006,58.2968 -2.9971129e-006,58.3016 5.3891263e-006,58.3065 0.32259005,58.3113 0.51613533,58.3162 0.35482743,58.3210 -1.0676687e-005,58.3259 2.5168058e-006,58.3307 6.106402e-007,58.3356 0.09678077,58.3404 0.19354667,58.3453 0.096777976,58.3501 0.38712266,58.3550 0.61290622,58.3598 0.51618987,58.3647 0.90329027,58.3695 0.80638778,58.3744 0.3224974,58.3792 -2.1097621e-005,58.3841 5.6931153e-006,58.3889 -1.6728188e-006,58.3938 9.9767249e-007,58.3986 -2.3179382e-006,58.4035 8.2748365e-006,58.4083 0.22582754,58.4132 0.51613361,58.4180 0.70965892,58.4229 0.096761681,58.4278 -4.1848757e-006,58.4326 1.4230648e-005,58.4375 0.096797764,58.4423 0.12902544,58.4472 0.064494312,58.4520 -7.6697152e-006,58.4569 1.6400843e-006,58.4617 1.1102899e-006,58.4666 0.032258406,58.4714 -2.4670196e-006,58.4763 3.1087518e-006,58.4811 0.096789792,58.4860 0.35485083,58.4909 0.41940683,58.4957 0.83879536,58.5006 1.4193342,58.5054 1.1611985,58.5103 0.32253203,58.5151 -8.135431e-006,58.5200 2.1813782e-006,58.5248 -5.8929868e-007,58.5297 1.7560799e-007,58.5346 -1.1308391e-007,58.5394 2.7673818e-007,58.5443 -9.9396027e-007,58.5491 3.6994579e-006,58.5540 -1.3805202e-005,58.5589 5.1526324e-005,58.5637 0.51619995,58.5686 0.67739421,58.5734 0.3870326,58.5783 -2.8251452e-005,58.5831 0.35485327,58.5880 0.58063036,58.5929 0.38715947,58.5977 0.70979691,58.6026 0.90321815,58.6074 0.74183458,58.6123 0.54833663,58.6172 0.35483176,58.6220 0.096767984,58.6269 0.09678065,58.6318 0.096767232,58.6366 0.5161413,58.6415 1.7419533,58.6463 1.8064373,58.6512 0.80643487,58.6561 -2.6816886e-006,58.6609 -5.7322819e-007,58.6658 4.9753958e-006,58.6706 0.19361272,58.6755 0.74202651,58.6804 0.93543279,58.6852 0.29022279,58.6901 -1.0920621e-005,58.6950 2.8481475e-006,58.6998 -4.7088596e-007,58.7047 -9.6499843e-007,58.7096 4.331378e-006,58.7144 0.32259238,58.7193 0.58064789,58.7242 0.38708493,58.7290 0.032251004,58.7339 1.3067701e-006,58.7387 -3.3274722e-007,58.7436 2.408578e-008,58.7485 2.3646302e-007,58.7533 -9.7004101e-007,58.7582 3.6440545e-006,58.7631 0.032260105,58.7679 0.12905115,58.7728 0.51618159,58.7777 0.83877933,58.7825 1.0000305,58.7874 0.87097597,58.7923 0.77413899,58.7972 0.32247102,58.8020 -2.3951052e-005,58.8069 -4.8879829e-006,58.8118 4.3509976e-005,58.8166 0.51622951,58.8215 0.87098444,58.8264 0.580585,58.8312 0.38703009,58.8361 0.19352683,58.8410 0.096768424,58.8458 1.6580922e-005,58.8507 0.19358887,58.8556 0.54838699,58.8605 0.77419573,58.8653 0.80648404,58.8702 1.0000057,58.8751 0.93544173,58.8799 0.51608419,58.8848 -1.1015915e-005,58.8897 2.9520108e-006,58.8946 -7.9107087e-007,58.8994 2.1198872e-007,58.9043 -5.6808091e-008,58.9092 1.5223256e-008,58.9140 -4.0794728e-009,58.9189 1.0931713e-009,58.9238 -2.9282179e-010,58.9287 7.8010695e-011,58.9335 -1.9192651e-011,58.9384 -1.2482903e-012,58.9433 2.4190304e-011,58.9482 -9.5522673e-011,58.9530 3.5793493e-010,58.9579 -1.3363455e-009,58.9628 4.9879247e-009,58.9677 -1.8617142e-008,58.9725 6.9487321e-008,58.9774 -2.5935702e-007,58.9823 9.6803376e-007,58.9872 -3.613125e-006,58.9920 1.3485761e-005,58.9969 0.32259965,59.0018 0.35482702,59.0067 0.096758284,59.0115 -2.5607194e-006,59.0164 4.8702799e-007,59.0213 6.1293576e-007,59.0262 -2.9391254e-006,59.0311 1.1144656e-005,59.0359 0.19358246,59.0408 0.32256344,59.0457 0.032228611,59.0506 4.7225344e-006,59.0555 -1.0266363e-006,59.0603 -6.1654214e-007,59.0652 3.4932727e-006,59.0701 0.096827827,59.0750 0.45165649,59.0798 0.51608568,59.0847 0.61290389,59.0896 1.2581254,59.0945 1.5161059,59.0994 0.64509881,59.1042 0.29031968,59.1091 0.83876359,59.1140 1.4838902,59.1189 1.3547896,59.1238 0.87093627,59.1287 0.51611513,59.1335 0.096767642,59.1384 0.032262053,59.1433 0.032255791,59.1482 -8.5638212e-006,59.1531 0.58068323,59.1580 1.9355487,59.1628 1.9354641,59.1677 0.54832315,59.1726 -1.7899625e-005,59.1775 4.7657704e-006,59.1824 -1.1617287e-006,59.1873 -1.1936029e-007,59.1921 1.6394587e-006,59.1970 0.032258086,59.2019 -1.7279631e-006,59.2068 4.2931646e-007,59.2117 1.0877172e-008,59.2166 -4.7291832e-007,59.2214 1.8809891e-006,59.2263 -7.0517162e-006,59.2312 2.6328407e-005,59.2361 0.35491103,59.2410 0.77422142,59.2459 0.70961076,59.2508 0.29026705,59.2557 0.096775219,59.2605 2.0543698e-006,59.2654 0.096774407,59.2703 -2.9461683e-006,59.2752 2.0758025e-006,59.2801 -5.3572921e-006,59.2850 1.9355148e-005,59.2899 0.19360071,59.2948 0.32256326,59.2996 0.096728332,59.3045 0.096840709,59.3094 0.51619452,59.3143 0.5805828,59.3192 0.19348013,59.3241 -7.4235668e-006,59.3290 0.096777663,59.3339 0.3225807,59.3388 0.19354688,59.3437 -5.4575685e-007,59.3485 1.5155659e-006,59.3534 -5.5170199e-006,59.3583 2.0554478e-005,59.3632 0.19355993,59.3681 0.09675055,59.3730 -5.2118125e-006,59.3779 1.3966418e-006,59.3828 -3.7425639e-007,59.3877 1.0025002e-007,59.3926 -2.6707855e-008,59.3975 6.5717618e-009,59.4024 4.2360829e-010,59.4073 -8.2677252e-009,59.4121 3.2650615e-008,59.4170 -1.2234651e-007,59.4219 4.5677905e-007,59.4268 -1.7049326e-006,59.4317 6.3635616e-006,59.4366 0.38721278,59.4415 1.1613898,59.4464 1.1289461,59.4513 0.32246718,59.4562 -2.7639397e-005,59.4611 1.2608506e-005,59.4660 0.032255039,59.4709 -5.1840829e-007,59.4758 0.09677548,59.4807 -4.617526e-006,59.4856 1.237435e-006,59.4905 -3.3177227e-007,59.4954 8.9536073e-008,59.5003 -2.6340508e-008,59.5052 1.5818372e-008,59.5101 -3.6934065e-008,59.5150 1.3192987e-007,59.5199 -4.9083218e-007,59.5248 1.8315735e-006,59.5297 0.09678331,59.5346 0.1935441,59.5394 -7.9774045e-006,59.5443 2.1442534e-006,59.5492 -5.9884968e-007,59.5541 2.5095116e-007,59.5590 -4.0493489e-007,59.5639 1.3689033e-006,59.5688 -5.0711587e-006,59.5737 1.8917541e-005,59.5786 0.1935925,59.5835 0.354857,59.5884 0.35482043,59.5933 0.19350427,59.5983 -1.8898972e-005,59.6032 5.0297208e-006,59.6081 -1.2180894e-006,59.6130 -1.5789713e-007,59.6179 1.8499935e-006,59.6228 -7.2428061e-006,59.6277 2.7123833e-005,59.6326 0.19356188,59.6375 0.096748434,59.6424 0.19354434,59.6473 0.096770301,59.6522 -1.5024235e-006,59.6571 4.019094e-007,59.6620 -1.0507021e-007,59.6669 1.8332008e-008,59.6718 3.1756255e-008,59.6767 -1.4537387e-007,59.6816 5.4979256e-007,59.6865 -2.0539917e-006,59.6914 0.032272223,59.6963 0.35486281,59.7012 0.51612073,59.7061 0.19352408,59.7110 -3.1814109e-006,59.7159 0.09680713,59.7208 0.32259551,59.7258 0.38706717,59.7307 0.35483792,59.7356 1.0000069,59.7405 0.80642915,59.7454 5.0950925e-006,59.7503 0.35486442,59.7552 0.58064634,59.7601 0.35480815,59.7650 0.032274235,59.7699 0.3226912,59.7748 0.80650735,59.7797 0.70958918,59.7846 0.22572699,59.7896 0.096760042,59.7945 -6.1362762e-006,59.7994 1.6445522e-006,59.8043 -4.4134879e-007,59.8092 1.2068648e-007,59.8141 -4.1356117e-008,59.8190 4.4730168e-008,59.8239 -1.3757442e-007,59.8288 5.0561493e-007,59.8337 -1.8850648e-006,59.8387 7.035313e-006,59.8436 0.19356905,59.8485 0.32257405,59.8534 0.096755296,59.8583 -9.3865737e-007,59.8632 2.5234411e-007,59.8681 -7.0629817e-008,59.8730 3.0152282e-008,59.8780 0.032258019,59.8829 0.032258231,59.8878 -6.2916553e-007,59.8927 2.3471152e-006,59.8976 0.22589165,59.9025 0.96781397,59.9074 0.90316695,59.9123 0.35475251,59.9173 -5.1408774e-006,59.9222 0.1936046,59.9271 0.35483307,59.9320 0.19351456,59.9369 0.096756414,59.9418 -1.0060054e-005,59.9468 2.5230436e-006,59.9517 -3.1091847e-008,59.9566 0.096784867,59.9615 0.32259008,59.9664 0.32257113,59.9713 0.096763708,59.9762 -6.939178e-007,59.9812 1.8595598e-007,59.9861 -4.9839642e-008,59.9910 1.338492e-008,59.9959 -3.6953067e-009,60.0008 1.3950784e-009,60.0058 -1.8848203e-009,60.0107 6.1446901e-009,60.0156 -2.2696074e-008,60.0205 8.4647674e-008,60.0254 -3.1592461e-007,60.0303 1.1791628e-006,60.0353 0.096778534,60.0402 0.19354951,60.0451 0.096765414,60.0500 1.4389087e-005,60.0549 0.096794046,60.0599 0.096757732,60.0648 0.3225863,60.0697 0.77421647,60.0746 1.0000249,60.0795 1.2580692,60.0845 0.87093896,60.0894 0.38705328,60.0943 2.8543756e-005,60.0992 0.35493484,60.1042 0.58063936,60.1091 0.35476559,60.1140 0.096730597,60.1189 1.09354e-006,60.1238 0.096809454,60.1288 0.19353144,60.1337 -2.9097286e-005,60.1386 8.1355784e-006,60.1435 -3.4424038e-006,60.1485 5.6337808e-006,60.1534 0.09678103,60.1583 0.096767165,60.1632 -4.6264645e-006,60.1682 -3.8313738e-007,60.1731 6.1601195e-006,60.1780 0.3548882,60.1829 0.77420092,60.1879 0.45157883,60.1928 0.35488859,60.1977 0.77421802,60.2026 0.58059061,60.2076 0.19350673,60.2125 0.03227799,60.2174 0.19358315,60.2223 0.19351058,60.2273 -2.8748358e-005,60.2322 7.6974457e-006,60.2371 -2.0386917e-006,60.2420 4.5658012e-007,60.2470 2.1260155e-007,60.2519 -1.3071665e-006,60.2568 5.0165568e-006,60.2618 0.19355525,60.2667 0.19354154,60.2716 -5.1294933e-006,60.2765 1.7359627e-006,60.2815 -1.8140159e-006,60.2864 5.5204887e-006,60.2913 -2.0269827e-005,60.2963 7.5565986e-005,60.3012 0.77434278,60.3061 1.1289978,60.3111 0.58051842,60.3160 0.09672752,60.3209 -2.2448417e-006,60.3259 6.0799102e-006,60.3308 0.19356184,60.3357 0.32257664,60.3406 0.096761651,60.3456 -1.768414e-006,60.3505 0.032270983,60.3554 0.32259375,60.3604 0.35482693,60.3653 0.096760377,60.3702 -3.9018047e-007,60.3752 1.0455551e-007,60.3801 -2.8004575e-008,60.3850 7.4528534e-009,60.3900 -1.8041609e-009,60.3949 -2.3699617e-010,60.3998 2.7526117e-009,60.4048 -1.0774526e-008,60.4097 4.0349338e-008,60.4146 -1.5063712e-007,60.4196 5.6225252e-007,60.4245 -2.0985715e-006,60.4294 0.064543888,60.4344 0.193565,60.4393 0.29031664,60.4443 0.58065188,60.4492 0.51610786,60.4541 0.096752807,60.4591 -1.2298772e-006,60.4640 3.290786e-007,60.4689 -8.6320618e-008,60.4739 1.6171908e-008,60.4788 2.1644025e-008,60.4837 -1.0276016e-007,60.4887 3.8943418e-007,60.4936 -1.4551144e-006,60.4986 5.4315401e-006,60.5035 0.096795373,60.5084 0.35490671,60.5134 0.77421725,60.5183 0.51604372,60.5233 -4.0637384e-005,60.5282 1.2432875e-005,60.5331 -9.0908925e-006,60.5381 2.3931869e-005,60.5430 0.32266715,60.5480 0.77425569,60.5529 0.77411735,60.5578 0.19346032,60.5628 -3.5793769e-006,60.5677 9.5918938e-007,60.5727 -2.570402e-007,60.5776 6.8880745e-008,60.5825 -1.8458419e-008,60.5875 4.9464237e-009,60.5924 -1.3255275e-009,60.5974 3.5521702e-010,60.6023 -9.5214996e-011,60.6073 2.5609497e-011,60.6122 -7.2139638e-012,60.6171 3.2440777e-012,60.6221 -5.7621989e-012,60.6270 1.980641e-011,60.6320 -7.3470348e-011,60.6369 2.7410091e-010,60.6419 -1.0230301e-009,60.6468 3.8183812e-009,60.6517 -1.4251844e-008,60.6567 5.3194036e-008,60.6616 -1.9854311e-007,60.6666 7.4104855e-007,60.6715 -2.7659128e-006,60.6765 1.0323583e-005,60.6814 0.096813425,60.6864 0.2258206,60.6913 0.16124627,60.6963 -1.9415747e-005,60.7012 0.096838228,60.7061 0.35487145,60.7111 0.35484135,60.7160 0.41934142,60.7210 0.35482568,60.7259 0.35481045,60.7309 0.096748717,60.7358 0.2903727,60.7408 0.9677366,60.7457 0.80640727,60.7507 0.29030684,60.7556 -2.476798e-006,60.7606 6.6372365e-007,60.7655 -1.7786223e-007,60.7705 4.7662816e-008,60.7754 -1.2772154e-008,60.7804 3.4213052e-009,60.7853 -9.1185604e-010,60.7903 2.2579308e-010,60.7952 8.7775594e-012,60.8002 -2.609529e-010,60.8051 1.035139e-009,60.8101 -3.8799706e-009,60.8150 1.4486113e-008,60.8200 -5.4069595e-008,60.8249 2.0181139e-007,60.8299 -7.5324709e-007,60.8348 2.8114441e-006,60.8398 0.096835665,60.8447 0.51613265,60.8497 0.41929409,60.8546 0.096763454,60.8596 1.6362605e-005,60.8645 0.096779279,60.8695 0.032241333,60.8744 -1.419873e-007,60.8794 -2.6907057e-006,60.8844 1.0905937e-005,60.8893 0.096801281,60.8943 0.19356714,60.8992 0.19351628,60.9042 -2.8374088e-005,60.9091 7.6165284e-006,60.9141 -2.0893494e-006,60.9190 7.4016964e-007,60.9240 -8.7120486e-007,60.9290 2.7448536e-006,60.9339 -1.0109151e-005,60.9389 3.769531e-005,60.9438 0.32262793,60.9488 0.35481781,60.9537 0.19350672,60.9587 -1.8274406e-005,60.9636 4.8683851e-006,60.9686 -1.197394e-006,60.9736 -7.9312258e-008,60.9785 1.5149188e-006,60.9835 0.096790023,60.9884 0.32258874,60.9934 0.32258359,60.9984 0.32262024,61.0033 0.5806523,61.0083 0.35478243,61.0132 -2.3258017e-005,61.0182 5.1124039e-006,61.0231 2.8110519e-006,61.0281 0.41935688,61.0331 0.35483426,61.0380 0.19354798,61.0430 -4.7940824e-007,61.0479 1.2847012e-007,61.0529 -3.4426968e-008,61.0579 9.2256141e-009,61.0628 -2.4722475e-009,61.0678 6.6250405e-010,61.0728 -1.7753542e-010,61.0777 4.7575187e-011,61.0827 -1.2748574e-011,61.0876 3.4146156e-012,61.0926 -9.0868675e-013,61.0976 2.1980619e-013,61.1025 2.9557364e-014,61.1075 -3.3809232e-013,61.1125 1.3229433e-012,61.1174 -4.9541504e-012,61.1224 1.8495403e-011,61.1273 -6.903398e-011,61.1323 2.5766481e-010,61.1373 -9.6171593e-010,61.1422 3.5895378e-009,61.1472 -1.3397697e-008,61.1522 5.0005966e-008,61.1571 -1.8664377e-007,61.1621 6.9663486e-007,61.1671 -2.6001405e-006,61.1720 9.7048451e-006,61.1770 0.09681014,61.1820 0.41936818,61.1869 0.58065802,61.1919 1.0000335,61.1969 1.2580277,61.2018 0.61285567,61.2068 0.48388058,61.2118 0.61290109,61.2167 0.32255968,61.2217 -7.0829806e-006,61.2267 1.8946055e-006,61.2316 -4.9477097e-007,61.2366 8.4295017e-008,61.2416 1.5765703e-007,61.2465 -7.1500432e-007,61.2515 2.7026185e-006,61.2565 -1.0096422e-005,61.2614 3.7686626e-005,61.2664 0.2581116,61.2714 0.35483724,61.2763 0.22575985,61.2813 -3.6622736e-005,61.2863 1.0859385e-005,61.2913 0.096780591,61.2962 0.19354051,61.3012 0.032274354,61.3062 0.29038018,61.3111 0.4516485,61.3161 0.54839474,61.3211 0.54835916,61.3261 0.87093961,61.3310 0.96771044,61.3360 0.7097317,61.3410 0.87101299,61.3459 0.58057094,61.3509 0.29030523,61.3559 0.51615053,61.3609 0.51610363,61.3658 0.32255277,61.3708 0.19354366,61.3758 0.096778646,61.3808 0.096783221,61.3857 0.096764542,61.3907 -7.9666006e-006,61.3957 3.9698557e-006,61.4007 0.096778117,61.4056 0.19355458,61.4106 0.29033282,61.4156 0.32257679,61.4206 0.19354168,61.4255 0.096798055,61.4305 0.19354729,61.4355 0.09675464,61.4405 0.32259387,61.4454 0.5161351,61.4504 0.35481524,61.4554 -1.3638387e-005,61.4604 3.6072133e-006,61.4653 -7.8916122e-007,61.4703 -4.5097903e-007,61.4753 2.5934205e-006,61.4803 0.19356434,61.4853 0.51614243,61.4902 0.51611328,61.4952 0.096755818,61.5002 9.3912167e-006,61.5052 0.29037166,61.5102 0.64519197,61.5151 0.61289728,61.5201 0.4193584,61.5251 0.35481992,61.5301 0.1935003,61.5351 -2.4034329e-005,61.5400 1.7586333e-005,61.5450 0.19357519,61.5500 0.35485035,61.5550 0.32255867,61.5600 0.096749358,61.5649 -3.3593928e-006,61.5699 0.096776955,61.5749 0.32257959,61.5799 0.096775644,61.5849 -1.1411999e-005,61.5899 4.419982e-005,61.5948 0.32266253,61.5998 0.48387095,61.6048 0.32249874,61.6098 -4.4294724e-005,61.6148 1.1865871e-005,61.6197 -3.1645977e-006,61.6247 7.913992e-007,61.6297 -6.7933753e-010,61.6347 -7.8884176e-007,61.6397 3.1563659e-006,61.6447 0.032255951,61.6497 5.3013619e-006,61.6546 0.19357359,61.6596 0.32256949,61.6646 0.19356781,61.6696 0.29038838,61.6746 0.48391232,61.6796 0.74193782,61.6846 0.96773309,61.6895 1.096732,61.6945 0.51604873,61.6995 -2.1905707e-005,61.7045 6.0694547e-006,61.7095 -2.3701348e-006,61.7145 3.4108157e-006,61.7195 -1.127403e-005,61.7245 4.1689174e-005,61.7294 0.32265276,61.7344 0.51616722,61.7394 0.61289954,61.7444 0.41927701,61.7494 0.29026785,61.7544 0.354837,61.7594 0.35483667,61.7644 0.096770845,61.7694 -7.889949e-008,61.7743 1.4408464e-006,61.7793 -5.6850531e-006,61.7843 2.1301375e-005,61.7893 0.29035169,61.7943 0.29029348,61.7993 -2.126356e-005,61.8043 5.5624191e-006,61.8093 -9.8406679e-007,61.8143 -1.6268765e-006,61.8193 7.4924315e-006,61.8243 0.096800186,61.8292 0.19354761,61.8342 0.096751295,61.8392 0.12907697,61.8442 0.70973992,61.8492 0.93543679,61.8542 0.38703275,61.8592 0.032264214,61.8642 0.096772037,61.8692 -1.1521935e-005,61.8742 6.3307057e-006,61.8792 0.096804395,61.8842 0.32260782,61.8892 0.32255214,61.8942 0.096750729,61.8992 0.09681683,61.9042 0.29035917,61.9091 0.29028666,61.9141 0.096728168,61.9191 -7.6440328e-006,61.9241 2.0471082e-006,61.9291 -5.4368354e-007,61.9341 1.2743214e-007,61.9391 3.4013276e-008,61.9441 -2.6352475e-007,61.9491 1.0201851e-006,61.9541 -3.8175745e-006,61.9591 1.4251449e-005,61.9641 0.096793629,61.9691 0.096754782,61.9741 -1.4433174e-005,61.9791 4.5425954e-006,61.9841 -3.7361272e-006,61.9891 1.0402507e-005,61.9941 0.32260355,61.9991 0.51612896,62.0041 0.32255796,62.0091 -1.1205983e-005,62.0141 6.7211836e-006,62.0191 0.096821107,62.0241 0.35488054,62.0291 0.35479805,62.0341 0.096721329,62.0391 1.5944726e-005,62.0441 0.35488743,62.0491 0.58063966,62.0541 0.32254389,62.0591 0.096752688,62.0641 1.0374345e-005,62.0691 0.54843295,62.0741 0.80645943,62.0791 0.45156801,62.0841 -2.9281493e-005,62.0891 0.032309275,62.0941 0.32260501,62.0991 0.19349869,62.1041 0.096786596,62.1091 0.32259732,62.1141 0.22577253,62.1191 -1.4680171e-005,62.1241 9.5484629e-006,62.1291 0.096819393,62.1342 0.32262662,62.1392 0.35479933,62.1442 0.096718043,62.1492 5.4319353e-006,62.1542 0.096788213,62.1592 0.096760966,62.1642 -9.3902136e-006,62.1692 2.516354e-006,62.1742 -6.7432313e-007,62.1792 1.8070374e-007,62.1842 -4.8428728e-008,62.1892 1.299426e-008,62.1942 -3.543795e-009,62.1992 1.179731e-009,62.2042 -1.1748897e-009,62.2092 3.5200636e-009,62.2142 -1.2906546e-008,62.2193 4.8110614e-008,62.2243 -1.7955269e-007,62.2293 6.7016276e-007,62.2343 -2.5013326e-006,62.2393 0.096793242,62.2443 0.29033926,62.2493 0.12900873,62.2543 -1.2984815e-005,62.2593 3.4796205e-006,62.2643 -9.3245643e-007,62.2693 2.4987995e-007,62.2744 -6.6976177e-008,62.2794 1.8001449e-008,62.2844 -5.0233768e-009,62.2894 2.0904571e-009,62.2944 -3.3382823e-009,62.2994 1.1263595e-008,62.3044 -4.1719961e-008,62.3094 1.5563077e-007,62.3144 -5.8085743e-007,62.3195 2.1680014e-006,62.3245 -8.0919044e-006,62.3295 3.0202438e-005,62.3345 0.32261446,62.3395 0.35483378,62.3445 0.32256648,62.3495 0.19354181,62.3545 0.1935453,62.3596 0.096751072,62.3646 -7.3846054e-006,62.3696 2.2293823e-006,62.3746 -1.532334e-006,62.3796 3.9001225e-006,62.3846 0.032258026,62.3896 -3.7524458e-006,62.3947 1.0193886e-006,62.3997 -3.2476424e-007,62.4047 2.7959376e-007,62.4097 -7.9365793e-007,62.4147 2.8953007e-006,62.4197 -1.0788553e-005,62.4248 4.0262661e-005,62.4298 0.51618588,62.4348 0.87104154,62.4398 1.3871659,62.4448 1.1289562,62.4498 0.58055669,62.4549 0.38713714,62.4599 0.61292017,62.4649 0.41928139,62.4699 0.096719138,62.4749 3.2648994e-005,62.4799 0.41949773,62.4850 0.9678033,62.4900 0.77409893,62.4950 0.322469,62.5000 -3.3938781e-005,62.5050 1.0445759e-005,62.5101 -7.8416297e-006,62.5151 2.0921816e-005,62.5201 0.12906165,62.5251 0.16128331,62.5301 0.096746489,62.5352 -1.3720176e-005,62.5402 3.6826045e-006,62.5452 -1.0089658e-006,62.5502 3.5292476e-007,62.5552 -4.026721e-007,62.5603 1.2578546e-006,62.5653 -4.6291707e-006,62.5703 1.7260436e-005,62.5753 0.35491195,62.5804 0.80646729,62.5854 0.58060127,62.5904 0.32254043,62.5954 -2.4842968e-005,62.6004 1.3905515e-005,62.6055 0.1935569,62.6105 0.19353975,62.6155 0.032250244,62.6205 6.3401302e-007,62.6256 -1.6924535e-007,62.6306 4.2909154e-008,62.6356 -2.3745017e-009,62.6406 -3.3418811e-008,62.6457 1.3606366e-007,62.6507 -5.1088369e-007,62.6557 1.907649e-006,62.6607 0.096787967,62.6658 0.32258064,62.6708 0.096760422,62.6758 -1.9071456e-006,62.6808 5.1103137e-007,62.6859 -1.368024e-007,62.6909 3.6130587e-008,62.6959 -7.7070066e-009,62.7010 -5.3067155e-009,62.7060 2.8937553e-008,62.7110 -1.1045401e-007,62.7160 4.1291707e-007,62.7211 0.032266334,62.7261 0.096772268,62.7311 -1.0410942e-005,62.7362 1.2001343e-005,62.7412 0.096787192,62.7462 0.096760787,62.7512 -9.9590025e-006,62.7563 2.6656403e-006,62.7613 -7.0263127e-007,62.7663 1.4463176e-007,62.7714 1.2418707e-007,62.7764 -6.4145888e-007,62.7814 2.441881e-006,62.7864 -9.1269148e-006,62.7915 3.4068958e-005,62.7965 0.29042473,62.8015 0.70978665,62.8066 0.93543804,62.8116 0.41919959,62.8166 0.032218613,62.8217 0.032264642,62.8267 -3.0532169e-006,62.8317 0.19355959,62.8368 0.32257813,62.8418 0.096761212,62.8468 1.5271433e-005,62.8519 0.096795455,62.8569 0.096752964,62.8619 -1.5509841e-005,62.8670 4.1565895e-006,62.8720 -1.115074e-006,62.8770 3.0332089e-007,62.8821 -9.8107691e-008,62.8871 8.9088431e-008,62.8921 -2.5826199e-007,62.8972 9.4404533e-007,62.9022 -3.5182461e-006,62.9072 1.3130159e-005,62.9123 0.19354746,62.9173 0.12906189,62.9224 0.54847109,62.9274 0.87095964,62.9324 0.51604015,62.9375 -3.3110937e-005,62.9425 8.8704364e-006,62.9475 -2.3677276e-006,62.9526 5.9964685e-007,62.9576 -3.0625458e-008,62.9627 -4.772528e-007,62.9677 1.939834e-006,62.9727 0.096802823,62.9778 0.35486028,62.9828 0.32255581,62.9878 0.096749626,62.9929 -3.0270301e-006,62.9979 7.6178924e-007,63.0030 -1.9826269e-008,63.0080 -6.8262904e-007,63.0130 2.7506196e-006,63.0181 0.032261848,63.0231 0.032254286,63.0282 -2.765152e-006,63.0332 7.4100751e-007,63.0382 -1.9862155e-007,63.0433 5.3409881e-008,63.0483 -1.499961e-008,63.0534 6.5838766e-009,63.0584 -1.1335529e-008,63.0634 3.8761456e-008,63.0685 -1.4372354e-007,63.0735 5.3618248e-007,63.0786 -2.0011921e-006,63.0836 7.4692798e-006,63.0887 0.096784391,63.0937 0.096763998,63.0987 -7.4673294e-006,63.1038 2.001065e-006,63.1088 -5.3623739e-007,63.1139 1.4369873e-007,63.1189 -3.8507807e-008,63.1240 1.0319167e-008,63.1290 -2.7652891e-009,63.1341 7.4103107e-010,63.1391 -1.9857853e-010,63.1441 5.3214277e-011,63.1492 -1.4260148e-011,63.1542 3.8213768e-012,63.1593 -1.0240382e-012,63.1643 2.7442073e-013,63.1694 -7.3549741e-014,63.1744 1.9752852e-014,63.1795 -5.4548562e-015,63.1845 2.064801e-015,63.1896 -2.8040791e-015,63.1946 9.1521495e-015,63.1997 -3.3807887e-014,63.2047 1.2609027e-013,63.2097 -4.7059736e-013,63.2148 1.7564641e-012,63.2198 -6.5558596e-012,63.2249 2.4469444e-011,63.2299 -9.1330297e-011,63.2350 3.4088082e-010,63.2400 -1.2723198e-009,63.2451 4.7488093e-009,63.2501 -1.7724643e-008,63.2552 6.615673e-008,63.2602 0.096830986,63.2653 0.51622999,63.2703 0.80645186,63.2754 0.51602721,63.2804 0.096720554,63.2855 0.32258466,63.2905 0.32257709,63.2956 0.096771099,63.3006 2.25186e-007,63.3057 -6.0809008e-008,63.3107 1.8029366e-008,63.3158 -1.130352e-008,63.3208 2.7185617e-008,63.3259 -9.7447575e-008,63.3310 3.6263819e-007,63.3360 -1.3532305e-006,63.3411 5.0507515e-006,63.3461 0.90323836,63.3512 1.1935446,63.3562 0.58063209,63.3613 0.032264646,63.3663 0.32258973,63.3714 0.32257372,63.3764 0.19356103,63.3815 0.32258439,63.3865 0.19353686,63.3916 0.096779801,63.3967 0.09676376,63.4017 0.032247677,63.4068 3.220556e-006,63.4118 -4.7487515e-006,63.4169 1.5775704e-005,63.4219 0.32261863,63.4270 0.51612097,63.4320 0.2902976,63.4371 0.19354331,63.4422 0.096764661,63.4472 -3.4846289e-006,63.4523 1.2217599e-006,63.4573 0.09679804,63.4624 0.32258046,63.4674 0.096751079,63.4725 0.096789092,63.4776 0.35485274,63.4826 0.35482469,63.4877 0.096758999,63.4927 -1.0126504e-006,63.4978 5.7007753e-007,63.5029 0.096775182,63.5079 0.096771941,63.5130 5.797719e-006,63.5180 0.096826553,63.5231 0.32262054,63.5282 0.29026568,63.5332 0.77415526,63.5383 0.8064599,63.5433 0.51612008,63.5484 -1.8201993e-006,63.5535 4.8650389e-007,63.5585 -1.2564684e-007,63.5636 1.6036614e-008,63.5686 6.1519017e-008,63.5737 -2.6214036e-007,63.5788 9.8713485e-007,63.5838 -3.6867407e-006,63.5889 1.3761102e-005,63.5940 0.19363807,63.5990 0.58070582,63.6041 0.51604187,63.6091 0.096698485,63.6142 0.032266401,63.6193 0.19355038,63.6243 0.096766837,63.6294 -1.6891355e-006,63.6345 6.5541929e-007,63.6395 -9.3246632e-007,63.6446 3.0746876e-006,63.6497 0.096785113,63.6547 0.19354838,63.6598 0.096763268,63.6649 -3.0429831e-006,63.6699 8.1567612e-007,63.6750 -2.1943963e-007,63.6801 6.2007516e-008,63.6851 -2.8571405e-008,63.6902 5.2277144e-008,63.6953 -1.8055232e-007,63.7003 6.6999365e-007,63.7054 -2.4996521e-006,63.7105 0.096840769,63.7155 0.58074951,63.7206 0.77415329,63.7257 0.32247138,63.7307 -2.3852384e-005,63.7358 0.032264784,63.7409 -3.0028498e-006,63.7459 8.0469056e-007,63.7510 -2.1563459e-007,63.7561 5.7773693e-008,63.7612 -1.5440211e-008,63.7662 3.9818007e-009,63.7713 -4.8550647e-010,63.7764 -2.0403736e-009,63.7814 8.6479099e-009,63.7865 -3.2554304e-008,63.7916 1.2158054e-007,63.7966 -4.5380969e-007,63.8017 0.032259759,63.8068 0.19354881,63.8119 0.19355163,63.8169 0.12903303,63.8220 0.096782103,63.8271 0.51616842,63.8321 0.70971292,63.8372 0.51611054,63.8423 0.1934941,63.8474 -2.0024308e-005,63.8524 5.3662966e-006,63.8575 -1.4390293e-006,63.8626 3.8932623e-007,63.8677 -1.1814453e-007,63.8727 8.3221423e-008,63.8778 -2.1475071e-007,63.8829 7.7585042e-007,63.8880 0.032262888,63.8930 0.09677726,63.8981 0.096772537,63.9032 0.096775666,63.9083 0.09676788,63.9133 0.096844539,63.9184 0.51620793,63.9235 0.83868486,63.9286 0.67735451,63.9336 0.2257527,63.9387 -1.0055072e-005,63.9438 2.7121062e-006,63.9489 -7.9243216e-007,63.9539 4.5739833e-007,63.9590 -1.0371851e-006,63.9641 0.096798979,63.9692 0.58066618,63.9743 0.61288917,63.9793 0.35481989,63.9844 0.096768595,63.9895 1.1935761,63.9946 2.2580726,63.9997 1.7419106,64.0047 0.58061647,64.0098 0.096861862,64.0149 0.83881992,64.0200 1.0967666,64.0250 0.80639303,64.0301 0.45158824,64.0352 0.41935042,64.0403 0.32257244,64.0454 0.35483095,64.0505 0.19348921,64.0555 -1.8097066e-005,64.0606 0.32261026,64.0657 0.7742011,64.0708 0.58062094,64.0759 0.29032117,64.0809 0.93549085,64.0860 0.67740571,64.0911 -4.2073466e-006,64.0962 1.1244126e-006,64.1013 -2.8991676e-007,64.1064 3.5146218e-008,64.1114 1.4937562e-007,64.1165 -6.3271477e-007,64.1216 0.032267172,64.1267 0.19355956,64.1318 0.19353491,64.1369 -4.1800931e-006,64.1419 0.096800141,64.1470 0.19353627,64.1521 -2.0186768e-005,64.1572 5.3890312e-006,64.1623 -1.3674894e-006,64.1674 8.039995e-008,64.1725 1.046129e-006,64.1775 0.19355996,64.1826 0.51613367,64.1877 0.38709471,64.1928 0.19354318,64.1979 0.032249305,64.2030 -2.8184588e-006,64.2081 7.9464453e-006,64.2132 0.32259002,64.2182 0.35483387,64.2233 0.19354023,64.2284 -3.2796111e-006,64.2335 9.2210871e-007,64.2386 -4.0853902e-007,64.2437 7.1202703e-007,64.2488 -2.4397707e-006,64.2539 0.032274853,64.2590 0.32260203,64.2640 0.35482243,64.2691 0.096755132,64.2742 -1.2689363e-006,64.2793 9.3092643e-007,64.2844 -2.4548865e-006,64.2895 8.8894103e-006,64.2946 0.09680482,64.2997 0.19354647,64.3048 0.096751161,64.3099 0.064534038,64.3149 0.35492307,64.3200 0.80648148,64.3251 0.58055395,64.3302 0.096719243,64.3353 1.5670415e-006,64.3404 -4.182464e-007,64.3455 1.0579898e-007,64.3506 -4.9085975e-009,64.3557 -8.6183654e-008,64.3608 3.4967826e-007,64.3659 -1.3126509e-006,64.3710 0.032281451,64.3761 0.19357537,64.3812 0.19351776,64.3863 -2.3724811e-005,64.3913 6.3306693e-006,64.3964 -1.5956764e-006,64.4015 5.1414808e-008,64.4066 1.3903126e-006,64.4117 -5.6132262e-006,64.4168 2.1064539e-005,64.4219 0.32261655,64.4270 0.51615143,64.4321 0.64516962,64.4372 0.54836279,64.4423 0.32254851,64.4474 0.19353475,64.4525 0.19354358,64.4576 0.19354716,64.4627 0.51613218,64.4678 0.58064735,64.4729 0.29032633,64.4780 0.096763819,64.4831 -7.542551e-006,64.4882 2.0550647e-006,64.4933 -6.7702928e-007,64.4984 6.5291363e-007,64.5035 -1.9347494e-006,64.5086 0.032275096,64.5137 0.19354838,64.5188 0.032241054,64.5239 1.8686173e-006,64.5290 -4.0681226e-007,64.5341 -2.4157683e-007,64.5392 1.3732956e-006,64.5443 0.096777998,64.5494 0.19355215,64.5545 0.25806153,64.5596 0.096768804,64.5647 -3.8216953e-007,64.5698 1.0264043e-007,64.5749 -2.8356988e-008,64.5800 1.077846e-008,64.5851 -1.4755503e-008,64.5902 4.8247262e-008,64.5953 -1.7824971e-007,64.6004 6.6481249e-007,64.6055 -2.481228e-006,64.6106 9.260948e-006,64.6157 0.35486284,64.6208 0.58064097,64.6259 0.35483134,64.6310 0.32261023,64.6361 0.5806545,64.6412 0.61291379,64.6463 0.90329725,64.6514 1.2903812,64.6565 1.0967239,64.6617 0.41923839,64.6668 -4.1579362e-005,64.6719 1.1868847e-005,64.6770 -5.8924993e-006,64.6821 1.1701135e-005,64.6872 0.096788883,64.6923 0.096759357,64.6974 -1.0915237e-005,64.7025 2.9250168e-006,64.7076 -7.8383118e-007,64.7127 2.1003969e-007,64.7178 -5.6255711e-008,64.7229 1.496389e-008,64.7280 -3.5946526e-009,64.7331 -5.8681565e-010,64.7383 5.942856e-009,64.7434 -2.3186841e-008,64.7485 8.6812506e-008,64.7536 -3.2409287e-007,64.7587 1.2096697e-006,64.7638 -4.5149995e-006,64.7689 0.096806854,64.7740 0.87100458,64.7791 0.87093478,64.7842 0.19351657,64.7894 -2.6414798e-006,64.7945 6.3488351e-006,64.7996 0.19356114,64.8047 0.3225854,64.8098 0.29034013,64.8149 0.38710046,64.8200 0.29029486,64.8251 0.096759647,64.8302 -3.3814574e-006,64.8354 9.1924539e-006,64.8405 0.19357041,64.8456 0.32258084,64.8507 0.1935257,64.8558 -6.8307859e-006,64.8609 -5.3871777e-006,64.8660 0.032296427,64.8711 0.51617962,64.8763 0.77419275,64.8814 0.77415979,64.8865 0.35480094,64.8916 0.096765138,64.8967 -2.6328973e-006,64.9018 7.0699315e-007,64.9069 -1.9483495e-007,64.9121 7.2284159e-008,64.9172 -9.4291757e-008,64.9223 3.0490568e-007,64.9274 -1.125433e-006,64.9325 0.096795067,64.9376 0.51615107,64.9428 0.5161075,64.9479 0.19354337,64.9530 0.096791789,64.9581 0.096753687,64.9632 -1.6057322e-005,64.9683 4.3083369e-006,64.9735 -1.1745592e-006,64.9786 3.8951407e-007,64.9837 -3.8341906e-007,64.9888 1.1442363e-006,64.9939 -4.193902e-006,64.9991 1.5632799e-005,65.0042 0.19356953,65.0093 0.19352771,65.0144 0.032242481,65.0195 3.5649859e-006,65.0246 -9.5533119e-007,65.0298 2.5601275e-007,65.0349 -6.8632495e-008,65.0400 1.8493855e-008,65.0451 -5.3366911e-009,65.0502 2.8513687e-009,65.0554 -6.0688552e-009,65.0605 2.1425882e-008,65.0656 -7.9641914e-008,65.0707 2.9716892e-007,65.0759 -1.1091352e-006,65.0810 4.1397493e-006,65.0861 0.19355957,65.0912 0.32258064,65.0963 0.19353718,65.1015 -4.0638652e-006,65.1066 8.267067e-007,65.1117 7.5751353e-007,65.1168 0.096783951,65.1220 0.35485777,65.1271 0.51612216,65.1322 0.19352752,65.1373 -2.3051812e-006,65.1425 6.1942052e-007,65.1476 -1.7229129e-007,65.1527 6.9690302e-008,65.1578 -1.0646349e-007,65.1630 3.5619161e-007,65.1681 0.19356754,65.1732 0.54839265,65.1783 0.35481837,65.1835 -6.4055462e-006,65.1886 5.0649173e-006,65.1937 -1.3854857e-005,65.1988 5.0358969e-005,65.2040 0.32263523,65.2091 0.32255405,65.2142 0.19350091,65.2193 -2.5505626e-005,65.2245 6.7387391e-006,65.2296 -1.4469628e-006,65.2347 -9.5164398e-007,65.2399 5.2541986e-006,65.2450 0.19356395,65.2501 0.32257545,65.2552 0.096760407,65.2604 -2.060413e-006,65.2655 0.096791729,65.2706 0.58066827,65.2758 0.77420253,65.2809 0.67739046,65.2860 -2.4765173e-005,65.2911 6.6344514e-006,65.2963 -1.7703724e-006,65.3014 4.4643079e-007,65.3065 -1.5178029e-008,65.3117 -3.8580043e-007,65.3168 1.5585346e-006,65.3219 0.096793965,65.3271 0.32259783,65.3322 0.35483015,65.3373 0.19352324,65.3425 3.5357932e-006,65.3476 0.19357912,65.3527 0.54844868,65.3579 1.0645446,65.3630 0.7741248,65.3681 0.19349347,65.3733 -6.6321659e-006,65.3784 1.7772579e-006,65.3835 -4.762621e-007,65.3887 1.2762855e-007,65.3938 -3.4208639e-008,65.3989 9.1944043e-009,65.4041 -2.5658653e-009,65.4092 1.0682586e-009,65.4143 -1.7070849e-009,65.4195 5.7605414e-009,65.4246 -2.133701e-008,65.4297 7.9594741e-008,65.4349 -2.9706902e-007,65.4400 1.1087825e-006,65.4451 -4.1384378e-006,65.4503 1.544638e-005,65.4554 0.096791193,65.4606 0.096765362,65.4657 0.67742437,65.4708 1.1290329,65.4760 0.90321434,65.4811 0.51611769,65.4862 0.096776456,65.4914 0.19356845,65.4965 0.32257149,65.5017 0.19356515,65.5068 0.35491884,65.5119 0.80656856,65.5171 1.225852,65.5222 0.99987537,65.5274 0.32244882,65.5325 -2.4205765e-005,65.5376 6.6666698e-006,65.5428 -2.45878e-006,65.5479 3.1681059e-006,65.5531 -1.0214405e-005,65.5582 3.7692909e-005,65.5633 0.2258545,65.5685 0.25805008,65.5736 0.16124611,65.5788 -2.4216255e-005,65.5839 6.4179326e-006,65.5890 -1.4532418e-006,65.5942 -6.0565384e-007,65.5993 3.8763801e-006,65.6045 0.096802466,65.6096 0.35488647,65.6148 0.51611173,65.6199 0.19349352,65.6250 0.096802391,65.6302 0.51615977,65.6353 0.64514321,65.6405 0.58062178,65.6456 0.19352724,65.6508 -4.292217e-006,65.6559 1.2463739e-006,65.6610 0.096780367,65.6662 0.35484478,65.6713 0.32257313,65.6765 0.032252274,65.6816 9.3819921e-007,65.6868 -2.5265825e-007,65.6919 7.2349188e-008,65.6971 -3.6717253e-008,65.7022 7.4520067e-008,65.7074 -2.6138497e-007,65.7125 9.7110762e-007,65.7177 -3.6233753e-006,65.7228 1.3523624e-005,65.7279 0.19358645,65.7331 0.35483766,65.7382 0.19351444,65.7434 0.032244463,65.7485 -1.7832683e-007,65.7537 -8.1840071e-008,65.7588 5.0575403e-007,65.7640 -1.9413581e-006,65.7691 0.096824676,65.7743 0.45164853,65.7794 0.38704836,65.7846 0.096739978,65.7897 -2.4583398e-006,65.7949 8.3670471e-007,65.8000 0.83875293,65.8052 1.5161669,65.8103 1.0967245,65.8155 0.032221813,65.8206 5.8529372e-006,65.8258 -1.5679765e-006,65.8309 4.1843663e-007,65.8361 -1.056268e-007,65.8412 4.0299746e-009,65.8464 8.952599e-008,65.8515 -3.6216983e-007,65.8567 1.3592776e-006,65.8618 -5.075402e-006,65.8670 1.8944054e-005,65.8722 0.096774243,65.8773 -1.9168669e-005,65.8825 5.902436e-006,65.8876 0.096778899,65.8928 0.35485512,65.8979 1.0000029,65.9031 0.96772331,65.9082 0.58065087,65.9134 0.32260206,65.9185 0.51613587,65.9237 0.58064026,65.9288 0.41933444,65.9340 0.096762516,65.9392 0.77420932,65.9443 1.9677674,65.9495 2.2903121,65.9546 1.1290026,65.9598 -7.4418977e-006,65.9649 0.096803822,65.9701 0.61295623,65.9753 0.96777588,65.9804 0.77417129,65.9856 0.32254961,65.9907 0.54839259,65.9959 0.87095773,66.0010 0.51608813,66.0062 -1.966027e-005,66.0114 5.2160894e-006,66.0165 -1.2022789e-006,66.0217 0.096783809,66.0268 0.32258359,66.0320 0.19353926,66.0372 0.03225477,66.0423 2.1319064e-009,66.0475 -5.3548014e-008,66.0526 2.1208064e-007,66.0578 -7.948471e-007,66.0630 2.9675771e-006,66.0681 0.096775383,66.0733 0.32262209,66.0784 0.41939417,66.0836 0.35481581,66.0888 0.19350295,66.0939 -2.0311707e-005,66.0991 5.9157787e-006,66.1042 0.19354734,66.1094 0.19354899,66.1146 -3.5929847e-006,66.1197 1.1487853e-005,66.1249 0.096802726,66.1301 0.19356661,66.1352 0.29031011,66.1404 0.51612031,66.1455 0.5161202,66.1507 0.19352566,66.1559 -3.5815242e-006,66.1610 6.2151724e-007,66.1662 1.0959103e-006,66.1714 -5.0057088e-006,66.1765 0.032282602,66.1817 0.51615691,66.1869 0.51610833,66.1920 0.19352263,66.1972 2.6841617e-006,66.2024 0.19360322,66.2075 0.67746246,66.2127 0.67737693,66.2179 0.19348988,66.2230 1.1295485e-005,66.2282 0.16135886,66.2334 0.38713619,66.2385 0.38706002,66.2437 0.45162714,66.2489 0.80645454,66.2540 0.70962262,66.2592 0.54836059,66.2644 0.19353256,66.2695 0.096772455,66.2747 -3.2105754e-006,66.2799 8.5128033e-007,66.2850 -1.9425168e-007,66.2902 -7.4363875e-008,66.2954 4.9177464e-007,66.3006 0.096817844,66.3057 0.67749023,66.3109 1.0323284,66.3161 1.0000311,66.3212 0.80641186,66.3264 0.67732888,66.3316 0.32251316,66.3367 0.096760288,66.3419 -6.2851791e-006,66.3471 2.1967478e-006,66.3523 0.096797504,66.3574 0.41937032,66.3626 0.38706884,66.3678 0.096772015,66.3729 0.096809216,66.3781 0.16127561,66.3833 0.032227639,66.3885 9.1357884e-007,66.3936 -3.2429631e-007,66.3988 3.8355495e-007,66.4040 0.096786737,66.4092 0.32258499,66.4143 0.19353469,66.4195 -4.3018986e-006,66.4247 1.1528003e-006,66.4299 -3.0891479e-007,66.4350 8.2754134e-008,66.4402 -2.2073765e-008,66.4454 5.533392e-009,66.4506 -5.7660373e-011,66.4557 -5.3038054e-009,66.4609 2.1274943e-008,66.4661 -7.9803243e-008,66.4713 2.979651e-007,66.4764 0.12904119,66.4816 0.35484633,66.4868 0.32257149,66.4920 0.096766397,66.4971 1.0608155e-008,66.5023 8.3605192e-007,66.5075 -3.3551439e-006,66.5127 1.258567e-005,66.5179 0.064523421,66.5230 0.032243427,66.5282 -3.0054578e-006,66.5334 -4.668174e-007,66.5386 4.8734951e-006,66.5438 0.096776694,66.5489 0.032252278,66.5541 -8.7920483e-007,66.5593 2.1632175e-007,66.5645 1.4004792e-008,66.5697 0.032261141,66.5748 0.096774191,66.5800 0.032254998,66.5852 -5.4562332e-008,66.5904 -6.5557366e-008,66.5956 3.1682816e-007,66.6007 0.096779905,66.6059 0.32258737,66.6111 0.32257101,66.6163 1.8626162e-006,66.6215 0.32259327,66.6266 0.35483015,66.6318 0.096765533,66.6370 -5.0860751e-007,66.6422 6.3540347e-007,66.6474 -2.0331554e-006,66.6526 7.4978871e-006,66.6577 0.09678974,66.6629 0.19356783,66.6681 0.29031175,66.6733 0.0967457,66.6785 -1.3587276e-006,66.6837 -3.0237818e-006,66.6889 1.3455297e-005,66.6940 0.29041004,66.6992 0.93554795,66.7044 0.96769297,66.7096 0.45157245,66.7148 0.51618075,66.7200 0.70967585,66.7252 0.548365,66.7303 0.83869857,66.7355 0.51605958,66.7407 0.096763127,66.7459 0.096797906,66.7511 0.1935602,66.7563 0.35485378,66.7615 0.32254538,66.7666 -3.1338917e-005,66.7718 8.9983696e-006,66.7770 -4.6519654e-006,66.7822 9.60955e-006,66.7874 0.096786126,66.7926 0.09676256,66.7978 -1.1111597e-005,66.8030 1.0372461e-005,66.8082 0.19355859,66.8133 0.1935378,66.8185 -8.4319636e-006,66.8237 3.7407308e-006,66.8289 -6.5307745e-006,66.8341 2.238418e-005,66.8393 0.41936314,66.8445 0.35482442,66.8497 0.29032439,66.8549 0.096763499,66.8601 -3.3799877e-006,66.8653 5.5466143e-007,66.8704 1.1617823e-006,66.8756 -5.2023497e-006,66.8808 1.9649415e-005,66.8860 0.32263723,66.8912 0.58063662,66.8964 0.35482863,66.9016 0.5161534,66.9068 0.58065283,66.9120 0.64515096,66.9172 0.387043,66.9224 0.032235749,66.9276 0.096788563,66.9328 0.32259429,66.9380 0.51613373,66.9432 0.38709232,66.9484 0.12901586,66.9535 -1.6820299e-005,66.9587 1.803673e-005,66.9639 0.32261327,66.9691 0.58065909,66.9743 0.58063149,66.9795 0.32254726,66.9847 -1.5070314e-005,66.9899 5.7405337e-006,66.9951 -7.8911253e-006,67.0003 2.5825922e-005,67.0055 0.19360608,67.0107 0.3548651,67.0159 0.32252207,67.0211 0.032207988,67.0263 0.19361602,67.0315 1.0323521,67.0367 1.3548065,67.0419 0.54828185,67.0471 -2.5421203e-005,67.0523 6.8033919e-006,67.0575 -1.7900777e-006,67.0627 3.5629301e-007,67.0679 3.6511483e-007,67.0731 0.096788466,67.0783 0.35485232,67.0835 0.35482508,67.0887 0.096760131,67.0939 -1.1914281e-006,67.0991 2.731942e-006,67.1043 -9.7371703e-006,67.1095 0.032308832,67.1147 0.51619673,67.1199 0.58060139,67.1251 0.19348842,67.1303 -8.6592836e-006,67.1355 7.9028848e-007,67.1407 0.096825548,67.1459 0.51618391,67.1511 0.58062065,67.1563 0.32252336,67.1615 0.51610649,67.1667 0.51613194,67.1719 -4.9744144e-006,67.1771 8.762662e-007,67.1823 1.4699747e-006,67.1875 0.12905094,67.1927 0.096767351,67.1979 -1.6745165e-005,67.2031 4.4871831e-006,67.2084 -1.2020603e-006,67.2136 3.2065444e-007,67.2188 -8.044897e-008,67.2240 1.1104692e-009,67.2292 7.6022246e-008,67.2344 -3.0522915e-007,67.2396 1.1449979e-006,67.2448 -4.2751462e-006,67.2500 0.032286394,67.2552 0.45167223,67.2604 0.6774115,67.2656 0.32252324,67.2708 0.032237403,67.2760 9.5059443e-007,67.2812 4.4884287e-006,67.2865 0.35485223,67.2917 0.58064449,67.2969 0.32256752,67.3021 -4.6200012e-006,67.3073 1.5245384e-006,67.3125 -1.4778484e-006,67.3177 4.387131e-006,67.3229 0.19356228,67.3281 0.32257587,67.3333 0.096763209,67.3385 0.032276768,67.3438 0.096774273,67.3490 0.032239016,67.3542 -1.656159e-006,67.3594 4.4326359e-007,67.3646 -1.1674617e-007,67.3698 2.3680407e-008,67.3750 2.2037948e-008,67.3802 -1.1184532e-007,67.3854 4.2538232e-007,67.3907 -1.5898269e-006,67.3959 5.9344602e-006,67.4011 0.096823618,67.4063 0.32262322,67.4115 0.35481679,67.4167 0.19349252,67.4219 -2.3930477e-005,67.4271 6.4120932e-006,67.4324 -1.7157457e-006,67.4376 4.5031209e-007,67.4428 -8.5345121e-008,67.4480 -1.0898572e-007,67.4532 5.2134664e-007,67.4584 -1.9765816e-006,67.4636 7.3856436e-006,67.4689 0.096799091,67.4741 0.19354849,67.4793 0.096748911,67.4845 -6.0308689e-006,67.4897 -3.0445474e-006,67.4949 1.8211405e-005,67.5002 0.19357267,67.5054 0.19352704,67.5106 0.032239623,67.5158 1.0323898e-006,67.5210 -2.7693761e-007,67.5262 7.5267984e-008,67.5315 -2.4109855e-008,67.5367 2.1166205e-008,67.5419 -6.0558492e-008,67.5471 2.2108709e-007,67.5523 -8.2386379e-007,67.5575 3.0746435e-006,67.5628 0.096772857,67.5680 0.19357328,67.5732 0.51617402,67.5784 0.58065653,67.5836 0.51609915,67.5889 0.41932842,67.5941 0.32256913,67.5993 0.096759051,67.6045 5.4615521e-006,67.6097 0.09677884,67.6150 0.096777678,67.6202 0.096806087,67.6254 0.19354779,67.6306 0.096744619,67.6358 0.064531796,67.6411 0.1290307,67.6463 0.064506657,67.6515 0.19358565,67.6567 0.3548443,67.6620 0.32259676,67.6672 0.41942838,67.6724 0.58062792,67.6776 0.322496,67.6829 0.096731924,67.6881 -9.5549094e-006,67.6933 2.5516788e-006,67.6985 -6.5094611e-007,67.7037 5.1864376e-008,67.7090 4.4359442e-007,67.7142 -1.8264232e-006,67.7194 6.8627178e-006,67.7246 0.096781358,67.7299 0.096771434,67.7351 0.12903202,67.7403 0.096768141,67.7455 -4.2124097e-006,67.7508 -9.0022844e-008,67.7560 0.096816026,67.7612 0.58071685,67.7665 0.80642474,67.7717 0.35477883,67.7769 0.1935361,67.7821 0.096763045,67.7874 -3.3462679e-006,67.7926 1.5422437e-006,67.7978 -2.8226561e-006,67.8030 0.096796386,67.8083 0.45163712,67.8135 0.45159152,67.8187 0.19352664,67.8240 -1.7930937e-006,67.8292 1.7420432e-006,67.8344 0.12903975,67.8396 0.3548429,67.8449 0.35483438,67.8501 0.19354202,67.8553 -2.6516852e-006,67.8606 7.105856e-007,67.8658 -1.9041923e-007,67.8710 5.102758e-008,67.8763 -1.3674116e-008,67.8815 3.6643251e-009,67.8867 -9.8195541e-010,67.8920 2.6316999e-010,67.8972 -7.0636531e-011,67.9024 1.9352599e-011,67.9076 -6.7677157e-012,67.9129 7.7171412e-012,67.9181 -2.4102515e-011,67.9233 8.8700734e-011,67.9286 -3.3073003e-010,67.9338 1.2343296e-009,67.9390 -4.607001e-009,67.9443 1.7195209e-008,67.9495 -6.4179588e-008,67.9547 2.3954453e-007,67.9600 -8.9407848e-007,67.9652 3.3370679e-006,67.9704 0.096778795,67.9757 0.096769519,67.9809 -2.954132e-006,67.9862 -5.6086589e-007,67.9914 5.1983811e-006,67.9966 0.1935651,68.0019 0.35483816,68.0071 0.19353391,68.0123 -1.3011646e-005,68.0176 2.9585108e-005,68.0228 0.3548857,68.0280 0.58068246,68.0333 0.77419436,68.0385 0.58060437,68.0438 0.32253322,68.0490 0.096789226,68.0542 0.32262668,68.0595 0.35481766,68.0647 0.19350404,68.0699 -1.9201512e-005,68.0752 4.997311e-006,68.0804 -7.8595372e-007,68.0857 -1.8541549e-006,68.0909 8.2034385e-006,68.0961 0.096793778,68.1014 0.1935651,68.1066 0.29031748,68.1119 0.19353013,68.1171 0.096760057,68.1223 -6.5174295e-006,68.1276 6.4693126e-007,68.1328 3.930711e-006,68.1381 0.096827686,68.1433 0.32260191,68.1485 0.38706717,68.1538 0.54837346,68.1590 0.41932985,68.1643 0.19354624,68.1695 0.32258579,68.1747 0.19354014,68.1800 0.1290556,68.1852 0.35485905,68.1905 0.32255751,68.1957 0.096751176,68.2010 -2.6488299e-006,68.2062 7.0956025e-007,68.2114 -1.8917424e-007,68.2167 4.7072898e-008,68.2219 9.0092511e-010,68.2272 -5.0685987e-008,68.2324 2.0186236e-007,68.2377 -7.5683135e-007,68.2429 2.8257152e-006,68.2482 0.096789829,68.2534 0.35488129,68.2587 0.6129393,68.2639 0.51609921,68.2691 0.22575134,68.2744 -1.4689035e-005,68.2796 3.9363231e-006,68.2849 -1.0549487e-006,68.2901 2.8312073e-007,68.2954 -7.7440141e-008,68.3006 2.6615208e-008,68.3059 -2.901603e-008,68.3111 8.945495e-008,68.3164 -3.2883261e-007,68.3216 1.225985e-006,68.3269 0.096788995,68.3321 0.32259315,68.3374 0.29031244,68.3426 0.096762426,68.3479 0.032251589,68.3531 4.7374906e-006,68.3584 0.096774578,68.3636 -6.2927788e-006,68.3689 1.6863066e-006,68.3741 -4.5188679e-007,68.3794 1.2109035e-007,68.3846 -3.2434297e-008,68.3899 8.6360403e-009,68.3951 -2.1069508e-009,68.4004 -2.0908697e-010,68.4056 2.9437839e-009,68.4109 -1.156714e-008,68.4161 4.3328651e-008,68.4214 -1.6176192e-007,68.4266 6.0377278e-007,68.4319 -2.2535301e-006,68.4371 8.411098e-006,68.4424 0.19355349,68.4476 0.096762449,68.4529 5.3763138e-006,68.4581 0.096784785,68.4634 0.096763924,68.4686 -6.9744219e-006,68.4739 7.1751674e-007,68.4791 4.1054195e-006,68.4844 0.096774161,68.4897 -4.0080254e-006,68.4949 -1.058433e-006,68.5002 8.2429333e-006,68.5054 0.19357345,68.5107 0.32257241,68.5159 0.096751414,68.5212 -7.9960529e-007,68.5264 -2.4898981e-007,68.5317 1.7958134e-006,68.5370 0.032258082,68.5422 -1.8675411e-006,68.5475 5.0044798e-007,68.5527 -1.3408466e-007,68.5580 3.5846039e-008,68.5632 -9.2875254e-009,68.5685 1.3007483e-009,68.5738 4.0858166e-009,68.5790 -1.7645833e-008,68.5843 6.6503496e-008,68.5895 -2.4839031e-007,68.5948 9.2714021e-007,68.6000 -3.4604786e-006,68.6053 1.2915925e-005,68.6106 0.096791819,68.6158 0.096756548,68.6211 -1.2905047e-005,68.6263 3.44712e-006,68.6316 -8.8228069e-007,68.6369 8.1679929e-008,68.6421 5.5569876e-007,68.6474 -2.3047039e-006,68.6526 8.6638956e-006,68.6579 0.064538926,68.6632 0.12904267,68.6684 0.29031593,68.6737 0.51613009,68.6789 0.51611352,68.6842 0.09675391,68.6895 1.4406725e-006,68.6947 5.3379733e-007,68.7000 -3.5763433e-006,68.7053 0.096790321,68.7105 0.22584926,68.7158 0.32256663,68.7211 0.096734516,68.7263 -2.9787959e-006,68.7316 8.3901011e-007,68.7368 -3.7699522e-007,68.7421 6.6895461e-007,68.7474 -2.2990068e-006,68.7526 0.032271266,68.7579 0.32259747,68.7632 0.32256284,68.7684 -1.2991308e-005,68.7737 2.4677224e-006,68.7790 0.096787542,68.7842 0.58066684,68.7895 0.77419508,68.7948 0.41933444,68.8000 0.12902462,68.8053 0.51616472,68.8106 1.1290536,68.8158 1.1290009,68.8211 0.70965475,68.8264 0.61290258,68.8316 0.32256877,68.8369 1.1902219e-005,68.8422 0.096804902,68.8474 0.1612936,68.8527 0.12901606,68.8580 0.064494841,68.8632 -9.0869426e-006,68.8685 2.4321703e-006,68.8738 -6.4092933e-007,68.8790 1.313269e-007,68.8843 1.1569409e-007,68.8896 -5.94173e-007,68.8949 2.2612026e-006,68.9001 0.19356273,68.9054 0.61296082,68.9107 0.87100911,68.9159 0.61283773,68.9212 0.096732281,68.9265 0.3226065,68.9317 0.58065456,68.9370 0.61295044,68.9423 0.83874476,68.9476 0.96769285,68.9528 0.61285657,68.9581 0.38708657,68.9634 0.35483721,68.9687 0.35483769,68.9739 0.19355905,68.9792 0.19354808,68.9845 0.096752174,68.9897 -6.7220035e-006,68.9950 2.4579469e-006,69.0003 -3.1094385e-006,69.0056 9.9805266e-006,69.0108 0.32260364,69.0161 0.58065248,69.0214 0.51611364,69.0267 0.19353135,69.0319 0.032254275,69.0372 0.032256935,69.0425 -9.5052059e-007,69.0478 2.5629441e-007,69.0530 -7.4573236e-008,69.0583 4.1978005e-008,69.0636 -9.3340603e-008,69.0689 3.3141202e-007,69.0742 -1.2324163e-006,69.0794 0.096788168,69.0847 0.51614439,69.0900 0.58063734,69.0953 0.35482666,69.1005 0.12902991,69.1058 0.096769847,69.1111 1.06637e-006,69.1164 0.096775129,69.1217 -4.8489633e-006,69.1269 1.2565548e-006,69.1322 -1.7681002e-007,69.1375 -5.4948748e-007,69.1428 2.3750038e-006,69.1480 0.096805111,69.1533 0.35486621,69.1586 0.35481137,69.1639 0.09674231,69.1692 0.58066291,69.1744 1.6129129,69.1797 1.1935288,69.1850 0.45161709,69.1903 0.3225939,69.1956 0.35482714,69.2009 0.096760124,69.2061 0.096781418,69.2114 0.32258841,69.2167 0.32257274,69.2220 0.096767709,69.2273 0.19356354,69.2325 0.58065867,69.2378 0.58063155,69.2431 0.19353317,69.2484 -2.7455012e-006,69.2537 0.032271184,69.2590 0.35488641,69.2642 0.74198115,69.2695 1.5806729,69.2748 2.3870361,69.2801 1.3225461,69.2854 0.83874935,69.2907 0.35480291,69.2960 0.096735649,69.3012 -3.4637105e-006,69.3065 1.4349166e-006,69.3118 -2.2758427e-006,69.3171 7.6690503e-006,69.3224 0.19357049,69.3277 0.32257402,69.3330 0.096752152,69.3382 5.320222e-006,69.3435 0.19356312,69.3488 0.32257628,69.3541 0.096760683,69.3594 -1.5391084e-006,69.3647 -2.2987326e-006,69.3700 0.12911302,69.3753 0.51620466,69.3806 0.48382497,69.3858 0.25799406,69.3911 0.32256871,69.3964 0.5806635,69.4017 0.58063394,69.4070 0.32255694,69.4123 -1.1765123e-005,69.4176 3.1545333e-006,69.4229 -8.5196683e-007,69.4282 2.5305806e-007,69.4334 -1.6019969e-007,69.4387 3.8775332e-007,69.4440 -1.3909312e-006,69.4493 0.096795753,69.4546 0.45164701,69.4599 0.48390847,69.4652 0.41936532,69.4705 0.29027244,69.4758 0.096729845,69.4811 0.032249127,69.4864 1.1298456e-006,69.4917 -2.6862395e-007,69.4969 -5.5462433e-008,69.5022 4.905458e-007,69.5075 -1.906898e-006,69.5128 7.1376803e-006,69.5181 0.51619327,69.5234 1.4516547,69.5287 1.2257832,69.5340 0.58059824,69.5393 0.096733101,69.5446 0.096822768,69.5499 0.51618171,69.5552 0.51607782,69.5605 0.19351189,69.5658 0.29037929,69.5711 0.45164344,69.5764 0.32253149,69.5817 0.096726246,69.5870 -6.5396199e-007,69.5923 0.032259442,69.5976 -4.8788206e-006,69.6028 -3.2467312e-006,69.6081 1.7867907e-005,69.6134 0.51616889,69.6187 0.80645007,69.6240 0.51609534,69.6293 0.19353554,69.6346 0.19354659,69.6399 -6.6296566e-006,69.6452 7.1495947e-006,69.6505 0.19355394,69.6558 0.35486323,69.6611 0.70967966,69.6664 0.32255778,69.6717 0.1935457,69.6770 0.096767552,69.6823 0.032253947,69.6876 -1.0624341e-006,69.6929 3.0953029e-007,69.6982 -1.7560285e-007,69.7035 3.9288898e-007,69.7088 -1.3960695e-006,69.7141 5.1918446e-006,69.7194 0.096781284,69.7247 0.096767105,69.7300 -5.192062e-006,69.7353 1.3996132e-006,69.7406 -4.0593548e-007,69.7459 2.2401694e-007,69.7512 0.096776061,69.7565 0.19354776,69.7619 -1.73167e-006,69.7672 4.6747897e-007,69.7725 -1.3809448e-007,69.7778 8.4862414e-008,69.7831 -2.0136122e-007,69.7884 7.2064302e-007,69.7937 -2.6814466e-006,69.7990 1.0006027e-005,69.8043 0.096788019,69.8096 0.096760027,69.8149 -8.3489849e-006,69.8202 -3.6003344e-006,69.8255 2.2753282e-005,69.8308 0.19361731,69.8361 0.32254556,69.8414 0.032198921,69.8467 8.4380736e-006,69.8520 -2.9785934e-007,69.8573 0.19358867,69.8626 0.64516819,69.8680 0.29028109,69.8733 -8.7160515e-006,69.8786 2.3430896e-006,69.8839 -6.5554059e-007,69.8892 2.7887583e-007,69.8945 -4.5994446e-007,69.8998 1.5610242e-006,69.9051 0.096819624,69.9104 0.45164737,69.9157 0.3547886,69.9210 0.03222334,69.9263 4.7110216e-006,69.9317 -1.1860988e-006,69.9370 3.2929776e-008,69.9423 1.0545926e-006,69.9476 -4.2517077e-006,69.9529 1.5953654e-005,69.9582 0.19358464,69.9635 0.35485673,69.9688 0.32254064,69.9741 -3.7008969e-005,69.9795 0.064557321,69.9848 0.32260814,69.9901 0.32256749,69.9954 0.258068,70.0007 0.29031909,70.0060 0.16125627,70.0113 -1.2704307e-005,70.0166 0.1935719,70.0219 0.58065832,70.0273 0.58063591,70.0326 0.32256073,70.0379 -5.607254e-006,70.0432 0.80647397,70.0485 1.6129087,70.0538 1.1935266,70.0591 -8.7287008e-006,70.0645 2.288733e-006,70.0698 -4.254415e-007,70.0751 -5.8724055e-007,70.0804 2.7747076e-006,70.0857 0.09681496,70.0910 0.51625198,70.0964 0.93553597,70.1017 0.67730433,70.1070 0.16119485,70.1123 -8.7505287e-006,70.1176 -2.4390063e-006,70.1229 0.032302331,70.1282 0.35495371,70.1336 0.67744488,70.1389 0.48376125,70.1442 0.096709184,70.1495 0.19356291,70.1548 0.354848,70.1602 0.32256135,70.1655 -1.162745e-005,70.1708 0.09682624,70.1761 0.35487404,70.1814 0.32253969,70.1867 0.09673091,70.1921 1.5879308e-006,70.1974 0.096824102,70.2027 0.32263067,70.2080 0.38705435,70.2133 0.096715584,70.2187 -3.7339084e-006,70.2240 5.3864608e-007,70.2293 1.579827e-006,70.2346 -6.8586555e-006,70.2400 2.5857102e-005,70.2453 0.19360861,70.2506 0.35486186,70.2559 0.32253522,70.2612 0.096720241,70.2666 0.096778475,70.2719 0.5161429,70.2772 0.67742205,70.2825 0.67741591,70.2879 0.35482517,70.2932 0.096766397,70.2985 -1.4795252e-007,70.3038 -1.9333895e-006,70.3091 0.09685304,70.3145 0.51620895,70.3198 0.5806163,70.3251 0.3547475,70.3304 -4.6952813e-005,70.3358 1.2502213e-005,70.3411 -3.0518863e-006,70.3464 0.096820831,70.3517 0.51621276,70.3571 0.77417344,70.3624 0.3547475,70.3677 -2.3582645e-005,70.3730 6.1319461e-006,70.3784 -9.4299617e-007,70.3837 -2.3607649e-006,70.3890 0.0322778,70.3944 0.58067888,70.3997 0.90323341,70.4050 0.77416503,70.4103 0.19352129,70.4157 0.032258067,70.4210 0.032256119,70.4263 -1.567909e-006,70.4316 -1.1307312e-006,70.4370 6.09156e-006,70.4423 0.19359432,70.4476 0.58067405,70.4530 0.51609385,70.4583 0.1935105,70.4636 -8.9815221e-006,70.4690 4.6545488e-006,70.4743 0.096777245,70.4796 0.096770026,70.4849 9.2077471e-007,70.4903 0.19356683,70.4956 0.51615077,70.5009 0.8387118,70.5063 0.70965296,70.5116 0.19352944,70.5169 -1.8360665e-006,70.5223 3.2717737e-006,70.5276 0.19356783,70.5329 0.29035184,70.5383 0.19354238,70.5436 0.096738234,70.5489 -1.143905e-005,70.5543 2.1428327e-006,70.5596 2.8690729e-006,70.5649 0.096784048,70.5703 0.19355537,70.5756 0.22579685,70.5809 0.032247312,70.5863 9.9057502e-007,70.5916 -2.6544888e-007,70.5969 7.1133762e-008,70.6023 -1.9062822e-008,70.6076 5.1112816e-009,70.6129 -1.3806351e-009,70.6183 4.1081408e-010,70.6236 -2.6251529e-010,70.6289 6.3926869e-010,70.6343 -2.2947517e-009,70.6396 8.5404848e-009,70.6450 -3.186998e-008,70.6503 1.1894988e-007,70.6556 -4.439685e-007,70.6610 1.6570694e-006,70.6663 -6.1848518e-006,70.6716 2.3084365e-005,70.6770 0.19361253,70.6823 0.41939291,70.6877 0.54834962,70.6930 0.29027879,70.6983 0.25805587,70.7037 0.19354738,70.7090 0.19353566,70.7143 0.1935481,70.7197 0.51615518,70.7250 0.77418518,70.7304 0.4838526,70.7357 0.19353443,70.7410 4.9802497e-006,70.7464 0.32261223,70.7517 0.58063287,70.7571 0.35486159,70.7624 0.38715911,70.7677 0.41936284,70.7731 0.41932777,70.7784 0.54845023,70.7838 1.0968311,70.7891 1.0967212,70.7945 0.99994814,70.7998 0.67735392,70.8051 0.19350834,70.8105 -2.529034e-006,70.8158 8.6410358e-007,70.8212 -9.2722848e-007,70.8265 2.8449986e-006,70.8319 0.096821927,70.8372 0.64521182,70.8425 0.77417153,70.8479 0.54835707,70.8532 0.32257101,70.8586 0.1935192,70.8639 0.096807055,70.8693 0.54851067,70.8746 0.90322953,70.8800 0.54828495,70.8853 0.2257504,70.8907 -1.455945e-005,70.8960 3.8411131e-006,70.9013 -8.0370017e-007,70.9067 -6.267328e-007,70.9120 3.31102e-006,70.9174 0.19355713,70.9227 0.35484311,70.9281 0.32257321,70.9334 0.096766204,70.9388 -9.4303874e-007,70.9441 2.2596055e-006,70.9495 0.096788332,70.9548 0.45162413,70.9602 0.35482746,70.9655 0.096760206,70.9709 -2.798846e-006,70.9762 2.9599062e-006,70.9816 0.58065271,70.9869 0.80644917,70.9923 0.35483164,70.9976 -1.3917424e-008,71.0030 3.7294998e-009,71.0083 -9.9937647e-010,71.0137 2.6766231e-010,71.0190 -7.1169882e-011,71.0244 1.699578e-011,71.0297 3.1928503e-012,71.0351 -2.9771737e-011,71.0404 1.1590472e-010,71.0458 -4.3388521e-010,71.0511 1.6197779e-009,71.0565 -6.0457541e-009,71.0618 2.2565215e-008,71.0672 -8.4222464e-008,71.0725 3.1435221e-007,71.0779 -1.1732888e-006,71.0832 4.3791861e-006,71.0886 0.09678226,71.0939 0.096761942,71.0993 1.6538148e-005,71.1046 0.19361496,71.1100 0.35480019,71.1154 0.096719258,71.1207 1.4084207e-005,71.1261 -3.774182e-006,71.1314 1.0112899e-006,71.1368 -2.7064777e-007,71.1421 7.1212718e-008,71.1475 -1.41789e-008,71.1528 -1.4505185e-008,71.1582 7.2207769e-008,71.1636 -2.743503e-007,71.1689 1.0252835e-006,71.1743 -3.8271178e-006,71.1796 1.4284435e-005,71.1850 0.41940132,71.1903 1.0322785,71.1957 0.87091839,71.2011 0.096740261,71.2064 6.5438503e-006,71.2118 -1.7535634e-006,71.2171 4.6983112e-007,71.2225 -1.2560794e-007,71.2278 3.2559459e-008,71.2332 -4.6185122e-009,71.2386 -1.4089801e-008,71.2439 6.0983893e-008,71.2493 -2.2986607e-007,71.2546 8.585555e-007,71.2600 -3.204636e-006,71.2654 1.1961032e-005,71.2707 0.32260448,71.2761 0.51612902,71.2814 0.32255679,71.2868 -1.1964145e-005,71.2922 3.2188573e-006,71.2975 -9.1024509e-007,71.3029 4.2185965e-007,71.3082 -7.7718107e-007,71.3136 2.6870778e-006,71.3190 0.032257505,71.3243 -4.3940869e-007,71.3297 0.19356918,71.3351 0.51613241,71.3404 0.32256985,71.3458 0.19359507,71.3511 0.41948035,71.3565 0.80648929,71.3619 0.67729604,71.3672 0.41927987,71.3726 0.32256705,71.3780 0.032243695,71.3833 2.5778329e-006,71.3887 -6.907934e-007,71.3941 1.8511589e-007,71.3994 -4.9609881e-008,71.4048 1.3307474e-008,71.4102 -3.6156944e-009,71.4155 1.1541604e-009,71.4209 -1.0007014e-009,71.4262 2.8488047e-009,71.4316 -1.03954e-008,71.4370 3.8736175e-008,71.4423 -1.4456188e-007,71.4477 5.3955847e-007,71.4531 -2.0138475e-006,71.4584 7.5164908e-006,71.4638 0.096830539,71.4692 0.45174158,71.4746 0.83871037,71.4799 0.61282176,71.4853 0.67740715,71.4907 0.45160213,71.4960 0.32254881,71.5014 0.16127416,71.5068 0.16127171,71.5121 -2.6330637e-005,71.5175 7.0559058e-006,71.5229 -1.8906865e-006,71.5282 5.0622555e-007,71.5336 -1.3405068e-007,71.5390 2.9932401e-008,71.5444 1.4334984e-008,71.5497 -8.7283347e-008,71.5551 3.3482854e-007,71.5605 -1.25214e-006,71.5658 4.6741384e-006,71.5712 0.19356991,71.5766 0.516141,71.5820 0.45163649,71.5873 0.61298114,71.5927 0.80642521,71.5981 0.35475174,71.6034 0.096753307,71.6088 -1.4972002e-006,71.6142 0.096789725,71.6196 0.19355755,71.6249 0.19353221,71.6303 -1.4352401e-005,71.6357 3.8093526e-006,71.6411 -8.8374594e-007,71.6464 -2.7475164e-007,71.6518 1.9830218e-006,71.6572 -7.6580291e-006,71.6626 2.8651597e-005,71.6679 0.22584444,71.6733 0.45159861,71.6787 0.35481188,71.6841 0.29030964,71.6894 0.32257712,71.6948 0.096772134,71.7002 -4.9262367e-006,71.7056 1.9373909e-005,71.7109 0.19355927,71.7163 0.096751824,71.7217 -4.8830443e-006,71.7271 1.3085305e-006,71.7324 -3.5065261e-007,71.7378 9.3965873e-008,71.7432 -2.5180455e-008,71.7486 6.7477446e-009,71.7540 -1.808335e-009,71.7593 4.8500776e-010,71.7647 -1.3153881e-010,71.7701 4.1105872e-011,71.7755 -3.2875456e-011,71.7808 9.0400486e-011,71.7862 -3.2875441e-010,71.7916 1.2247221e-009,71.7970 -4.5705315e-009,71.8024 1.7058891e-008,71.8077 -6.3670583e-008,71.8131 2.3764422e-007,71.8185 0.096783765,71.8239 0.32258409,71.8293 0.19353789,71.8347 -3.4223626e-006,71.8400 9.1710791e-007,71.8454 -2.457711e-007,71.8508 6.5896891e-008,71.8562 -1.7795131e-008,71.8616 5.2779265e-009,71.8669 -3.3152223e-009,71.8723 7.9832159e-009,71.8777 -2.8620017e-008,71.8831 1.0650608e-007,71.8885 -3.9743884e-007,71.8939 1.4833782e-006,71.8992 -5.5365558e-006,71.9046 2.0664644e-005,71.9100 0.096781731,71.9154 0.032235432,71.9208 -1.6387844e-006,71.9262 9.8258135e-007,71.9316 -2.291602e-006,71.9369 8.1845028e-006,71.9423 0.12907101,71.9477 0.35486361,71.9531 0.32253933,71.9585 0.032225218,71.9639 6.3001471e-006,71.9693 -7.4203385e-006,71.9746 2.338281e-005,71.9800 0.19362527,71.9854 0.4193781,71.9908 0.32251936,71.9962 0.096722327,72.0016 -2.7814169e-006,72.0070 0.19356903,72.0123 0.51615709,72.0177 0.54841566,72.0231 0.35480845,72.0285 0.096727706,72.0339 -3.8475982e-006,72.0393 1.0310575e-006,72.0447 -2.762969e-007,72.0501 7.4040436e-008,72.0555 -1.9840854e-008,72.0609 5.3165636e-009,72.0662 -1.4236791e-009,72.0716 3.7768957e-010,72.0770 -8.6954229e-011,72.0824 -2.991082e-011,72.0878 2.0662499e-010,72.0932 -7.9666046e-010,72.0986 2.9802742e-009,72.1040 -1.112542e-008,72.1094 4.1524995e-008,72.1148 -1.5498809e-007,72.1202 0.096784353,72.1255 0.51616013,72.1309 0.87096733,72.1363 0.45158195,72.1417 0.096764289,72.1471 6.7660102e-007,72.1525 -2.3664497e-006,72.1579 8.7899589e-006,72.1633 0.096813291,72.1687 0.19352911,72.1741 -3.3927481e-005,72.1795 9.0915919e-006,72.1849 -2.4359465e-006,72.1903 6.514046e-007,72.1957 -1.6946024e-007,72.2011 2.6377894e-008,72.2065 6.3970475e-008,72.2118 -2.8228871e-007,72.2172 1.065278e-006,72.2226 -3.979168e-006,72.2280 0.096803404,72.2334 0.77422702,72.2388 0.90321606,72.2442 0.51608604,72.2496 0.096802525,72.2550 0.29040062,72.2604 0.41935471,72.2658 0.29024497,72.2712 -4.4273751e-005,72.2766 8.7957806e-006,72.2820 9.0956137e-006,72.2874 0.45169681,72.2928 1.1291046,72.2982 0.96769017,72.3036 0.35478488,72.3090 0.1935349,72.3144 0.096738398,72.3198 -1.3087285e-005,72.3252 3.2921573e-006,72.3306 -8.0128984e-008,72.3360 -2.9722264e-006,72.3414 1.1970163e-005,72.3468 0.0968142,72.3522 0.19354618,72.3576 0.19359782,72.3630 0.61301142,72.3684 0.96774459,72.3738 0.87084502,72.3792 0.096686684,72.3846 3.5861162e-006,72.3900 -9.714837e-007,72.3954 2.9951175e-007,72.4008 -2.2649373e-007,72.4062 0.032258671,72.4116 0.032255862,72.4170 8.1928483e-006,72.4224 0.096777529,72.4278 0.032247022,72.4332 6.918202e-006,72.4386 0.096780948,72.4440 0.096774161,72.4494 0.096767552,72.4548 -7.3090346e-006,72.4603 1.9635679e-006,72.4657 -5.4460583e-007,72.4711 2.1469234e-007,72.4765 -3.1414191e-007,72.4819 1.0419525e-006,72.4873 -3.8539988e-006,72.4927 1.4375287e-005,72.4981 0.19358777,72.5035 0.35484001,72.5089 0.19350384,72.5143 3.7124444e-006,72.5197 0.1290414,72.5251 0.032239482,72.5305 -7.3102537e-006,72.5359 2.5999925e-005,72.5413 0.29038894,72.5468 0.45160887,72.5522 0.19348139,72.5576 -1.5444681e-005,72.5630 0.19356905,72.5684 0.35484532,72.5738 0.35482728,72.5792 0.096756078,72.5846 0.032275114,72.5900 0.35485858,72.5954 0.35482183,72.6008 0.096759044,72.6063 0.096784987,72.6117 0.51620394,72.6171 0.93555236,72.6225 0.87094629,72.6279 0.51605755,72.6333 0.29028735,72.6387 0.5806545,72.6441 0.51611269,72.6495 0.19357021,72.6550 0.32261696,72.6604 0.32254529,72.6658 0.096732914,72.6712 -4.6873843e-006,72.6766 1.1378448e-006,72.6820 1.3645477e-007,72.6874 -1.6839267e-006,72.6928 6.5998529e-006,72.6983 0.096773297,72.7037 -3.0201322e-006,72.7091 0.096822284,72.7145 0.32259655,72.7199 0.19349773,72.7253 -1.8598517e-005,72.7307 4.9841151e-006,72.7362 -1.3363356e-006,72.7416 3.6079638e-007,72.7470 -1.0673539e-007,72.7524 6.6117806e-008,72.7578 -1.5774056e-007,72.7632 5.648908e-007,72.7687 -2.1020037e-006,72.7741 7.8438025e-006,72.7795 0.19355813,72.7849 0.19354056,72.7903 0.03225014,72.7957 5.0994618e-007,72.8012 -3.6196725e-006,72.8066 1.3969998e-005,72.8120 0.19358023,72.8174 0.35485494,72.8228 0.32254443,72.8282 -2.9088191e-005,72.8337 7.8447601e-006,72.8391 -2.2883521e-006,72.8445 1.3080405e-006,72.8499 -2.9438711e-006,72.8553 0.032274414,72.8608 0.35485747,72.8662 0.35482278,72.8716 0.09675806,72.8770 -7.1462796e-007,72.8824 -1.0168822e-006,72.8879 4.7826675e-006,72.8933 0.096780807,72.8987 0.096767694,72.9041 -5.3262083e-006,72.9095 3.0846395e-006,72.9150 -7.0125066e-006,72.9204 2.4967421e-005,72.9258 0.19356239,72.9312 0.096745536,72.9367 -6.1945916e-006,72.9421 1.1465647e-006,72.9475 1.6090584e-006,72.9529 0.096777126,72.9583 0.096771337,72.9638 -2.0559871e-006,72.9692 5.5130693e-007,72.9746 -1.4906233e-007,72.9800 4.4895483e-008,72.9855 -3.0508549e-008,72.9909 7.7141713e-008,72.9963 -2.7808127e-007,73.0017 1.0352726e-006,73.0072 -3.8633416e-006,73.0126 1.441934e-005,73.0180 0.19357423,73.0234 0.35486966,73.0289 0.61290926,73.0343 0.45157087,73.0397 0.096739821,73.0451 1.7943701e-005,73.0506 0.096783444,73.0560 0.06449309,73.0614 -2.3902553e-006,73.0669 6.6286844e-007,73.0723 -2.6102057e-007,73.0777 3.8118753e-007,73.0831 0.096787363,73.0886 0.32258514,73.0940 0.19353399,73.0994 -4.5084048e-006,73.1049 1.191115e-006,73.1103 -2.5565984e-007,73.1157 -1.6860221e-007,73.1211 9.301786e-007,73.1266 -3.552427e-006,73.1320 1.3280678e-005,73.1374 0.35492179,73.1429 0.87100816,73.1483 0.54830223,73.1537 0.096720994,73.1592 5.0256531e-006,73.1646 -9.8668522e-007,73.1700 0.0322605,73.1754 0.096775979,73.1809 0.096771635,73.1863 -2.0561399e-006,73.1917 2.5181521e-007,73.1972 1.0491666e-006,73.2026 -4.4489175e-006,73.2080 1.6747963e-005,73.2135 0.096797071,73.2189 0.096751302,73.2243 -1.673953e-005,73.2298 4.4672188e-006,73.2352 -1.1278934e-006,73.2406 4.3944585e-008,73.2461 9.5230882e-007,73.2515 0.096795127,73.2569 0.32258791,73.2624 0.19352552,73.2678 -7.7789846e-006,73.2732 2.0670404e-006,73.2787 -4.8850063e-007,73.2841 -1.1324047e-007,73.2896 9.4159498e-007,73.2950 -3.653468e-006,73.3004 1.3673462e-005,73.3059 0.32259911,73.3113 0.35482562,73.3167 0.19354257,73.3222 0.1935852,73.3276 0.51614505,73.3330 0.4193095,73.3385 -2.1805909e-005,73.3439 0.032271005,73.3494 0.096778348,73.3548 0.096768148,73.3602 -1.413048e-005,73.3657 2.8433542e-005,73.3711 0.19358717,73.3765 0.2257695,73.3820 -2.9400637e-005,73.3874 7.9478777e-006,73.3929 -2.3883688e-006,73.3983 1.6050096e-006,73.4037 0.09679497,73.4092 0.32258794,73.4146 0.19352551,73.4201 -7.8040721e-006,73.4255 2.1442991e-006,73.4309 -7.7247108e-007,73.4364 9.4547471e-007,73.4418 -3.0096348e-006,73.4473 1.1094004e-005,73.4527 0.3226054,73.4582 0.51612979,73.4636 0.32255298,73.4690 -1.0692316e-006,73.4745 0.19355673,73.4799 0.096762046,73.4854 -2.2912338e-006,73.4908 1.2195874e-006,73.4963 0.032257903,73.5017 -5.6730585e-007,73.5071 8.2786942e-009,73.5126 5.3429324e-007,73.5180 -2.145651e-006,73.5235 8.0490081e-006,73.5289 0.096785255,73.5344 0.096763007,73.5398 -7.4250161e-006,73.5452 -2.1644313e-007,73.5507 8.2922461e-006,73.5561 0.096813828,73.5616 0.19352891,73.5670 -3.4242275e-005,73.5725 9.1761449e-006,73.5779 -2.459361e-006,73.5834 6.6051024e-007,73.5888 -1.8246953e-007,73.5943 6.9313046e-008,73.5997 -9.4774556e-008,73.6052 3.0980743e-007,73.6106 -1.1445525e-006,73.6161 4.2687684e-006,73.6215 0.19355422,73.6269 0.19354255,73.6324 -4.2686893e-006,73.6378 1.1438977e-006,73.6433 -3.0653484e-007,73.6487 8.2143373e-008,73.6542 -2.2012285e-008,73.6596 5.8987193e-009,73.6651 -1.5806971e-009,73.6705 4.2356266e-010,73.6760 -1.1341813e-010,73.6814 3.0073385e-011,73.6869 -6.8655723e-012,73.6923 -2.6141255e-012,73.6978 1.7324317e-011,73.7032 -6.6689071e-011,73.7087 2.4945343e-010,73.7141 -9.3120461e-010,73.7196 3.4756633e-009,73.7250 -1.2972564e-008,73.7305 4.8418745e-008,73.7360 -1.8071793e-007,73.7414 6.7451094e-007,73.7469 -2.517542e-006,73.7523 9.3964654e-006,73.7578 0.09678717,73.7632 0.096760906,73.7687 -7.900072e-006,73.7741 -3.1556513e-006,73.7796 2.0525305e-005,73.7850 0.19356783,73.7905 0.19354843,73.7959 0.25808445,73.8014 0.35486019,73.8068 0.45165443,73.8123 0.5161351,73.8178 0.32251525,73.8232 0.096722052,73.8287 -1.1872387e-005,73.8341 1.3899672e-005,73.8396 0.09681192,73.8450 0.1935486,73.8505 0.096735559,73.8560 -1.0729897e-005,73.8614 0.096792109,73.8669 0.35485011,73.8723 0.35482976,73.8778 0.19353847,73.8832 -2.3629009e-005,73.8887 0.51621258,73.8942 2.0001297,73.8996 2.6128762,73.9051 1.3224536,73.9105 -5.7394554e-005,73.9160 2.0909491e-005,73.9214 0.80645692,73.9269 0.90321779,73.9324 -4.3652108e-006,73.9378 -8.3878649e-006,73.9433 3.7920581e-005,73.9487 0.32262871,73.9542 0.35481745,73.9597 0.19350617,73.9651 -1.8717716e-005,73.9706 5.0122499e-006,73.9760 -1.3296816e-006,73.9815 3.0604215e-007,73.9870 1.0564582e-007,73.9924 -7.2872098e-007,73.9979 2.8094878e-006,74.0034 -1.0510133e-005,74.0088 3.9234408e-005,74.0143 0.32262561,74.0197 0.45161948,74.0252 0.51608509,74.0307 0.096728094,74.0361 9.4568322e-006,74.0416 -2.3290227e-006,74.0471 -1.4162904e-007,74.0525 2.896021e-006,74.0580 0.19355878,74.0634 0.32257739,74.0689 0.096764728,74.0744 -6.6268861e-008,74.0798 1.7744515e-008,74.0853 -4.7038622e-009,74.0908 1.0693197e-009,74.0962 4.2706674e-010,74.1017 -2.777939e-009,74.1072 1.0685636e-008,74.1126 -3.9968047e-008,74.1181 1.4919929e-007,74.1236 -5.568769e-007,74.1290 2.078486e-006,74.1345 0.032257538,74.1400 2.677036e-008,74.1454 0.096806362,74.1509 0.32258877,74.1564 0.19352493,74.1618 0.096762009,74.1673 -8.0853279e-006,74.1728 0.58066773,74.1782 1.6129133,74.1837 1.193525,74.1892 -8.7214157e-006,74.1947 2.3798877e-006,74.2001 -7.9740454e-007,74.2056 8.0958625e-007,74.2111 -2.4410913e-006,74.2165 8.9555324e-006,74.2220 0.19357429,74.2275 0.3548387,74.2329 0.19352248,74.2384 -8.9312925e-006,74.2439 2.3565819e-006,74.2494 -4.9425864e-007,74.2548 -3.7979976e-007,74.2603 2.0136888e-006,74.2658 -7.6756287e-006,74.2712 2.8691287e-005,74.2767 0.38712507,74.2822 0.6128788,74.2877 0.29029781,74.2931 0.032268994,74.2986 0.096800238,74.3041 0.25816312,74.3095 0.67747384,74.3150 0.58057815,74.3205 0.32249177,74.3260 -4.5808574e-005,74.3314 1.3680035e-005,74.3369 -8.9081659e-006,74.3424 0.032299884,74.3479 0.35491899,74.3533 0.51610202,74.3588 0.19346558,74.3643 2.5841243e-006,74.3698 0.32260293,74.3752 0.32256681,74.3807 0.096758075,74.3862 3.7618199e-007,74.3917 0.3226077,74.3971 0.77420366,74.4026 0.58061671,74.4081 0.096769013,74.4136 0.32260203,74.4191 0.58065236,74.4245 0.51611435,74.4300 0.19353081,74.4355 -2.9393909e-006,74.4410 8.5991383e-007,74.4464 -5.0003996e-007,74.4519 1.1402715e-006,74.4574 0.096779868,74.4629 0.19354643,74.4684 0.032252897,74.4738 7.2972705e-007,74.4793 -1.9237795e-007,74.4848 3.9721158e-008,74.4903 3.3514098e-008,74.4958 -1.7379723e-007,74.5012 6.6173254e-007,74.5067 -2.4733449e-006,74.5122 9.2324353e-006,74.5177 0.19356556,74.5232 0.32258064,74.5286 0.19353116,74.5341 -9.1420325e-006,74.5396 2.1419262e-006,74.5451 5.7521919e-007,74.5506 -4.4434096e-006,74.5561 0.19363676,74.5615 1.0646427,74.5670 1.3225403,74.5725 0.64502645,74.5780 -4.5933211e-005,74.5835 1.2308899e-005,74.5890 -3.2984633e-006,74.5944 8.8390414e-007,74.5999 -2.3687147e-007,74.6054 6.3506278e-008,74.6109 -1.7133438e-008,74.6164 5.0220992e-009,74.6219 -2.9536538e-009,74.6273 6.792678e-009,74.6328 -2.4219014e-008,74.6383 9.0091042e-008,74.6438 -3.3617383e-007,74.6493 1.2547114e-006,74.6548 -4.6830714e-006,74.6603 1.7479068e-005,74.6657 0.096795224,74.6712 0.096758798,74.6767 0.032241091,74.6822 -2.9581968e-006,74.6877 6.2739701e-008,74.6932 2.7077583e-006,74.6987 0.096777886,74.7042 0.096771285,74.7096 0.032256242,74.7151 -4.4029744e-006,74.7206 1.4571714e-005,74.7261 0.096793465,74.7316 0.19360521,74.7371 0.48388347,74.7426 0.35481125,74.7481 0.3225539,74.7536 0.12899764,74.7590 0.096770458,74.7645 -9.4845109e-006,74.7700 2.5415993e-006,74.7755 -6.8107607e-007,74.7810 1.8248879e-007,74.7865 -4.8821043e-008,74.7920 1.2779755e-008,74.7975 -2.2937043e-009,74.8030 -3.6064416e-009,74.8085 1.6721216e-008,74.8140 -6.3283906e-008,74.8194 2.3643457e-007,74.8249 -8.8252972e-007,74.8304 0.096777484,74.8359 0.22582537,74.8414 0.29033229,74.8469 0.064484552,74.8524 2.7766091e-005,74.8579 0.16129288,74.8634 -3.8074108e-005,74.8689 1.0202348e-005,74.8744 -2.7320414e-006,74.8799 7.2494646e-007,74.8854 -1.6750911e-007,74.8909 -5.4981459e-008,74.8964 3.8748595e-007,74.9019 -1.4950946e-006,74.9073 5.5933697e-006,74.9128 0.096777491,74.9183 0.096779563,74.9238 0.19355896,74.9293 0.19353609,74.9348 0.19356464,74.9403 0.45165733,74.9458 0.58066559,74.9513 0.58062112,74.9568 0.35480458,74.9623 0.38709524,74.9678 0.35482559,74.9733 0.096755899,74.9788 -1.8147499e-006,74.9843 1.3710153e-006,74.9898 0.032257948,74.9953 -9.2247444e-007,75.0008 2.4489131e-007,75.0063 -5.7011448e-008,75.0118 -1.6869528e-008,75.0173 1.2450622e-007,75.0228 -4.8119784e-007,75.0283 1.800439e-006,75.0338 -6.7211313e-006,75.0393 2.5086219e-005,75.0448 0.38714772,75.0503 0.51612449,75.0558 0.29027283,75.0613 -2.08439e-005,75.0668 5.5860919e-006,75.0723 -1.4986921e-006,75.0778 4.0820285e-007,75.0833 -1.3399406e-007,75.0888 1.2774768e-007,75.0943 -3.7701906e-007,75.0998 1.380443e-006,75.1053 0.09680827,75.1108 0.32258064,75.1163 0.096740112,75.1218 -1.3774136e-006,75.1273 3.6906508e-007,75.1328 -9.8729352e-008,75.1383 2.5820917e-008,75.1438 -4.5457269e-009,75.1493 -7.6410895e-009,75.1548 3.5113704e-008,75.1603 -1.3282516e-007,75.1659 0.096774682,75.1714 0.35484421,75.1769 0.51612365,75.1824 0.096782826,75.1879 0.096814491,75.1934 0.22583859,75.1989 0.25803995,75.2044 0.096724913,75.2099 0.09676756,75.2154 0.35484517,75.2209 0.35483426,75.2264 0.096770979,75.2319 2.011821e-007,75.2374 -4.1700691e-008,75.2429 -3.4400834e-008,75.2484 1.7932426e-007,75.2540 -6.8295566e-007,75.2595 2.5527161e-006,75.2650 -9.5287178e-006,75.2705 3.5565183e-005,75.2760 0.32265681,75.2815 0.51612884,75.2870 0.32250535,75.2925 -3.8786675e-005,75.2980 2.1562799e-005,75.3035 0.35500208,75.3090 1.1614151,75.3146 1.0644071,75.3201 0.45148012,75.3256 0.12900129,75.3311 0.32262895,75.3366 0.70971423,75.3421 1.0645224,75.3476 1.1935158,75.3531 0.77413708,75.3586 0.29029471,75.3642 0.19356464,75.3697 0.87097126,75.3752 0.19353324,75.3807 0.096770443,75.3862 0.032256477,75.3917 0.19355117,75.3972 0.19354621,75.4027 -1.3857991e-006,75.4083 3.6885257e-007,75.4138 -8.9491493e-008,75.4193 -1.0921219e-008,75.4248 1.3319669e-007,75.4303 -5.2191234e-007,75.4358 1.9546194e-006,75.4413 0.32258067,75.4469 0.58066016,75.4524 1.0000346,75.4579 1.0967805,75.4634 0.77416492,75.4689 0.32255378,75.4744 0.096786752,75.4800 0.096795976,75.4855 0.12900947,75.4910 -1.7398243e-005,75.4965 5.677668e-006,75.5020 -5.3113286e-006,75.5075 1.556855e-005,75.5131 0.19359097,75.5186 0.35483873,75.5241 0.19350572,75.5296 -1.5240269e-005,75.5351 4.1137487e-006,75.5406 -1.2134445e-006,75.5462 7.3972103e-007,75.5517 -1.745488e-006,75.5572 6.2427334e-006,75.5627 0.80646032,75.5682 0.77418453,75.5738 -4.6329319e-006,75.5793 0.096794106,75.5848 0.3225868,75.5903 0.19353046,75.5958 0.032249741,75.6014 2.7435786e-007,75.6069 -7.4120031e-008,75.6124 2.2099243e-008,75.6179 -1.427146e-008,75.6235 3.4987785e-008,75.6290 -1.2568985e-007,75.6345 4.6781111e-007,75.6400 -1.7457022e-006,75.6455 6.5155509e-006,75.6511 0.096774183,75.6566 -6.4501601e-006,75.6621 1.5195035e-006,75.6676 3.7276695e-007,75.6732 -3.0109863e-006,75.6787 0.16134182,75.6842 0.7420491,75.6897 0.8387332,75.6952 0.67740053,75.7008 0.58058447,75.7063 0.19345333,75.7118 0.096760303,75.7173 0.032259185,75.7229 6.910625e-006,75.7284 0.19358225,75.7339 0.54838461,75.7394 0.45163065,75.7450 0.38714269,75.7505 0.38707069,75.7560 0.45156708,75.7616 0.193524,75.7671 -6.6378789e-006,75.7726 5.3763747e-006,75.7781 -1.4868368e-005,75.7837 5.4101554e-005,75.7892 0.58075422,75.7947 0.90322578,75.8002 0.58053607,75.8058 -5.4004286e-005,75.8113 1.4585621e-005,75.8168 -4.3336727e-006,75.8224 2.74799e-006,75.8279 0.096780695,75.8334 0.19354837,75.8389 0.096767716,75.8445 0.032258816,75.8500 0.32261395,75.8555 0.4516044,75.8611 0.096742675,75.8666 5.4870552e-006,75.8721 -1.1552982e-006,75.8777 -8.6644189e-007,75.8832 4.6215941e-006,75.8887 0.19358359,75.8943 0.58067244,75.8998 0.58062094,75.9053 0.29030153,75.9108 0.19353615,75.9164 -1.1975471e-005,75.9219 8.0297041e-006,75.9274 0.032264724,75.9330 0.032250188,75.9385 -1.9527565e-006,75.9440 0.096818753,75.9496 0.3548741,75.9551 0.32253274,75.9606 0.032220371,75.9662 4.8068741e-006,75.9717 6.7864045e-007,75.9772 -7.5225598e-006,75.9828 2.9414219e-005,75.9883 0.35496986,75.9939 1.0000657,75.9994 1.0966624,76.0049 0.41925812,76.0105 0.096764714,76.0160 0.032256432,76.0215 0.096775509,76.0271 0.09676569,76.0326 3.2699718e-005,76.0381 0.19356696,76.0437 0.096736461,76.0492 -8.4826042e-006,76.0547 2.3772438e-006,76.0603 -1.0256916e-006,76.0658 1.7254632e-006,76.0714 0.096803084,76.0769 0.32258785,76.0824 0.19352774,76.0880 0.19355217,76.0935 0.19353484,76.0991 -2.4971869e-006,76.1046 0.19357906,76.1101 0.322566,76.1157 0.0322343,76.1212 4.1113985e-006,76.1268 -1.1017462e-006,76.1323 2.9523875e-007,76.1378 -7.9115807e-008,76.1434 2.1199503e-008,76.1489 -5.6755272e-009,76.1545 1.5008085e-009,76.1600 -3.2722153e-010,76.1655 -1.920767e-010,76.1711 1.0956576e-009,76.1766 -4.1909178e-009,76.1822 1.566934e-008,76.1877 -5.8491388e-008,76.1932 2.1831467e-007,76.1988 -8.1483603e-007,76.2043 0.03226357,76.2099 0.35485196,76.2154 0.51612455,76.2210 0.19353566,76.2265 -1.2069637e-006,76.2320 3.0624042e-007,76.2376 -1.7889533e-008,76.2431 -2.3473153e-007,76.2487 0.096777618,76.2542 0.35484248,76.2598 0.32257685,76.2653 0.096770786,76.2709 1.5288967e-007,76.2764 3.2408605e-007,76.2820 0.09678261,76.2875 0.3225885,76.2930 0.3225728,76.2986 0.096765801,76.3041 -3.9330976e-007,76.3097 1.0585997e-007,76.3152 -3.0097141e-008,76.3208 1.4520351e-008,76.3263 -2.7984019e-008,76.3319 9.7423253e-008,76.3374 -3.6173952e-007,76.3430 1.3496481e-006,76.3485 0.35484111,76.3541 0.58065158,76.3596 0.709674,76.3652 0.09676668,76.3707 1.4292876e-006,76.3763 -6.7551122e-007,76.3818 1.272743e-006,76.3874 -4.4158014e-006,76.3929 1.6391838e-005,76.3985 0.096782513,76.4040 0.09679395,76.4096 0.22585325,76.4151 0.35485536,76.4207 0.35479024,76.4262 0.096718758,76.4318 1.7663635e-006,76.4373 0.096786588,76.4429 0.19354828,76.4484 0.09676227,76.4540 -3.4186257e-006,76.4595 1.1779033e-006,76.4651 -1.2927939e-006,76.4706 3.993528e-006,76.4762 -1.4682534e-005,76.4817 5.4741227e-005,76.4873 0.32263866,76.4928 0.35483876,76.4984 0.32252237,76.5039 -5.3996293e-005,76.5095 0.096788719,76.5150 0.32262453,76.5206 0.61291999,76.5262 0.29026979,76.5317 -1.5178955e-005,76.5373 7.3665051e-006,76.5428 0.096774668,76.5484 0.1935613,76.5539 0.51613599,76.5595 0.35482025,76.5650 -6.9401344e-006,76.5706 1.8598364e-006,76.5762 -4.9862427e-007,76.5817 1.345046e-007,76.5873 -3.935244e-008,76.5928 2.2895019e-008,76.5984 -5.2228796e-008,76.6039 1.8603501e-007,76.6095 -6.9196915e-007,76.6151 0.03226557,76.6206 0.19355103,76.6262 0.09676598,76.6317 -1.7580261e-006,76.6373 4.7122288e-007,76.6428 -1.2671731e-007,76.6484 3.5606796e-008,76.6540 -1.5699825e-008,76.6595 2.7191756e-008,76.6651 -9.3074128e-008,76.6706 3.4513388e-007,76.6762 0.096783698,76.6818 0.35484722,76.6873 0.35483119,76.6929 0.12904684,76.6984 0.1290511,76.7040 0.12901887,76.7096 0.064492531,76.7151 -8.7721282e-006,76.7207 4.2466948e-007,76.7262 7.0748874e-006,76.7318 0.19358447,76.7374 1.2581258,76.7429 2.3225956,76.7485 1.9354059,76.7541 0.51608253,76.7596 7.9669453e-006,76.7652 0.096773997,76.7707 0.19355446,76.7763 0.19354582,76.7819 0.032252569,76.7874 5.0689101e-007,76.7930 -1.3188343e-007,76.7986 2.0598558e-008,76.8041 4.9505637e-008,76.8097 -2.1864282e-007,76.8153 8.2513588e-007,76.8208 -3.0821602e-006,76.8264 1.1504475e-005,76.8320 0.19361512,76.8375 0.51615298,76.8431 0.35477033,76.8487 0.032223094,76.8542 4.5268962e-006,76.8598 -1.0280909e-006,76.8654 -4.149789e-007,76.8709 2.6883436e-006,76.8765 0.096784405,76.8821 0.19354837,76.8876 0.09676408,76.8932 -3.0309827e-006,76.8988 1.6885289e-006,76.9043 -3.7231953e-006,76.9099 0.93555874,76.9155 2.0645931,76.9210 1.6773456,76.9266 0.096700326,76.9322 -1.6974044e-006,76.9377 -2.2653063e-007,76.9433 2.6039156e-006,76.9489 -1.0190035e-005,76.9544 3.8159447e-005,76.9600 0.19357005,76.9656 0.096730262,76.9712 -9.9928138e-006,76.9767 2.9957164e-006,76.9823 -1.9893278e-006,76.9879 4.9617724e-006,76.9934 0.032264963,76.9990 0.064514369,77.0046 0.096767701,77.0102 -3.1083803e-006,77.0157 7.6788257e-007,77.0213 3.7134637e-008,77.0269 0.61293793,77.0324 1.7097096,77.0380 1.709649,77.0436 0.70964444,77.0492 -1.0303023e-005,77.0547 1.8104622e-005,77.0603 0.80650926,77.0659 1.7419387,77.0715 1.3870379,77.0770 -1.9216654e-005,77.0826 4.3972627e-006,77.0882 1.6294903e-006,77.0938 0.096781448,77.0993 0.096761741,77.1049 0.032309469,77.1105 0.32264602,77.1161 0.41935217,77.1216 0.45159414,77.1272 0.32253247,77.1328 0.096733682,77.1384 -1.1818605e-006,77.1439 0.09683533,77.1495 0.35488352,77.1551 0.32252696,77.1607 0.096732542,77.1663 0.19356583,77.1718 0.29034153,77.1774 0.22579189,77.1830 0.096753053,77.1886 0.16131638,77.1941 0.70971024,77.1997 0.99997091,77.2053 0.51609081,77.2109 0.096769713,77.2165 -7.9791766e-007,77.2220 2.1381496e-007,77.2276 -5.7274651e-008,77.2332 1.526581e-008,77.2388 -3.7837617e-009,77.2444 -1.3215568e-010,77.2499 4.313117e-009,77.2555 -1.7121849e-008,77.2611 6.4179673e-008,77.2667 -2.3961692e-007,77.2723 8.9436338e-007,77.2778 0.19355249,77.2834 0.3548387,77.2890 0.19354425,77.2946 -8.3461117e-007,77.3002 1.744972e-008,77.3058 7.6495712e-007,77.3113 0.096788384,77.3169 0.3225944,77.3225 0.3225655,77.3281 0.1935595,77.3337 0.51614231,77.3393 0.3548128,77.3448 0.19357796,77.3504 0.51616776,77.3560 0.51609647,77.3616 0.19350736,77.3672 -8.4400808e-006,77.3728 2.3025448e-006,77.3784 -7.6940609e-007,77.3839 7.7494207e-007,77.3895 -2.3305029e-006,77.3951 8.5477723e-006,77.4007 0.29040316,77.4063 0.61296862,77.4119 0.51605469,77.4175 0.12895858,77.4230 0.032254022,77.4286 -8.9627326e-007,77.4342 2.4017743e-007,77.4398 -6.436116e-008,77.4454 1.7247078e-008,77.4510 -4.6217559e-009,77.4566 1.2385039e-009,77.4622 -3.3187281e-010,77.4677 8.8883637e-011,77.4733 -2.363388e-011,77.4789 5.6444029e-012,77.4845 1.0585117e-012,77.4901 -9.8798487e-012,77.4957 3.846426e-011,77.5013 -1.4398931e-010,77.5069 5.3753796e-010,77.5125 -2.0063309e-009,77.5180 7.4884117e-009,77.5236 -2.7949655e-008,77.5292 1.0431895e-007,77.5348 -3.8935872e-007,77.5404 1.4532376e-006,77.5460 -5.4240468e-006,77.5516 2.0244643e-005,77.5572 0.19360371,77.5628 0.32256249,77.5684 0.096723735,77.5740 -3.3790288e-006,77.5796 8.3782447e-007,77.5851 2.8038709e-008,77.5907 -9.5014065e-007,77.5963 3.7728628e-006,77.6019 0.096823238,77.6075 0.35488254,77.6131 0.35479483,77.6187 0.096725173,77.6243 -3.7829363e-006,77.6299 9.9559145e-007,77.6355 -1.9910711e-007,77.6411 -1.9927074e-007,77.6467 9.9629779e-007,77.6523 -3.786244e-006,77.6579 1.4149865e-005,77.6635 0.096782297,77.6691 0.12901931,77.6747 0.096770331,77.6803 0.032256447,77.6859 -2.998861e-006,77.6914 9.9916679e-006,77.6970 0.096807301,77.7026 0.19354837,77.7082 0.09674114,77.7138 -1.0131622e-005,77.7194 3.5415674e-006,77.7250 -4.0340979e-006,77.7306 1.2595642e-005,77.7362 0.096791081,77.7418 0.096757263,77.7474 -1.2399608e-005,77.7530 3.3152176e-006,77.7586 -8.6022288e-007,77.7642 1.2538659e-007,77.7698 3.5878625e-007,77.7754 -1.5606836e-006,77.7810 5.8844466e-006,77.7866 0.19356531,77.7922 0.32257512,77.7978 0.096758738,77.8034 -7.467512e-007,77.8090 2.0010603e-007,77.8146 -5.3610425e-008,77.8202 1.431898e-008,77.8258 -3.6610177e-009,77.8314 3.2382183e-010,77.8370 2.366271e-009,77.8426 -9.7898196e-009,77.8482 3.6796102e-008,77.8538 -1.3740608e-007,77.8594 5.1287105e-007,77.8650 -1.9142383e-006,77.8706 7.1446816e-006,77.8762 0.096831188,77.8818 0.32262805,77.8875 0.32253283,77.8931 0.096719094,77.8987 0.0322547,77.9043 0.032253936,77.9099 8.9528603e-006,77.9155 0.096819706,77.9211 0.25810844,77.9267 0.3225649,77.9323 0.25801024,77.9379 0.2257863,77.9435 0.096762203,77.9491 0.032305714,77.9547 0.32261112,77.9603 0.1934896,77.9659 -1.9400279e-005,77.9715 5.1987577e-006,77.9771 -1.3931314e-006,77.9827 3.7333422e-007,77.9884 -1.0008923e-007,77.9940 2.6991573e-008,77.9996 -7.868767e-009,78.0052 4.4814672e-009,78.0108 -1.0057302e-008,78.0164 3.5750546e-008,78.0220 -1.3295595e-007,78.0276 4.9611469e-007,78.0332 0.096774839,78.0388 0.09677361,78.0444 -8.1172885e-007,78.0500 1.3322655e-006,78.0557 0.19356133,78.0613 0.51613313,78.0669 0.35482663,78.0725 0.096768647,78.0781 -6.5672583e-007,78.0837 6.6969625e-007,78.0893 0.032269377,78.0949 0.096770637,78.1005 -1.0436069e-005,78.1062 2.9389623e-006,78.1118 -1.3189615e-006,78.1174 2.3368289e-006,78.1230 0.096777059,78.1286 0.096771292,78.1342 -2.1557628e-006,78.1398 6.3072906e-007,78.1454 -3.6699288e-007,78.1511 8.3726081e-007,78.1567 0.096788578,78.1623 0.32259396,78.1679 0.32256731,78.1735 0.096759796,78.1791 -7.9578928e-007,78.1847 2.1206107e-007,78.1903 -5.2388476e-008,78.1960 -2.5264935e-009,78.2016 6.2504775e-008,78.2072 -2.4751458e-007,78.2128 9.2763122e-007,78.2184 -3.4632992e-006,78.2240 0.096787117,78.2297 0.6129359,78.2353 0.7096827,78.2409 1.2257925,78.2465 1.8064506,78.2521 1.8064467,78.2577 0.96772319,78.2634 0.096764371,78.2690 6.4124345e-007,78.2746 -2.5005576e-007,78.2802 3.5895442e-007,78.2858 -1.1858459e-006,78.2914 4.3847908e-006,78.2971 0.1935775,78.3027 0.5161348,78.3083 0.29029369,78.3139 0.032247521,78.3195 2.454892e-006,78.3252 -5.3750196e-006,78.3308 1.9046676e-005,78.3364 0.19357428,78.3420 0.19352248,78.3476 -1.8962042e-005,78.3533 5.0813151e-006,78.3589 -1.3616359e-006,78.3645 3.6480566e-007,78.3701 -9.7473304e-008,78.3757 2.5057076e-008,78.3814 -2.7464984e-009,78.3870 -1.4074589e-008,78.3926 5.9050397e-008,78.3982 -2.2214564e-007,78.4038 8.2960116e-007,78.4095 -3.096518e-006,78.4151 0.032282982,78.4207 0.29032463,78.4263 0.09675087,78.4320 0.096777737,78.4376 0.096771084,78.4432 -2.0256098e-006,78.4488 2.9799745e-007,78.4545 8.3387602e-007,78.4601 -3.6338545e-006,78.4657 1.3702699e-005,78.4713 0.19361269,78.4770 0.51617986,78.4826 0.58062232,78.4882 0.41928393,78.4938 0.032222357,78.4995 3.2974831e-006,78.5051 4.4384024e-006,78.5107 1.1935849,78.5163 2.2580643,78.5220 1.3548095,78.5276 0.096767083,78.5332 -4.7266712e-006,78.5388 1.2666252e-006,78.5445 -3.3943761e-007,78.5501 9.1019629e-008,78.5557 -2.4612737e-008,78.5614 7.4238318e-009,78.5670 -5.080834e-009,78.5726 1.29e-008,78.5782 -4.6522896e-008,78.5839 0.032260746,78.5895 0.09677352,78.5951 -2.4998169e-006,78.6008 6.6955545e-007,78.6064 -1.7819691e-007,78.6120 4.3176037e-008,78.6176 5.5092566e-009,78.6233 -6.5222565e-008,78.6289 2.5540595e-007,78.6345 0.096850552,78.6402 0.51625288,78.6458 0.77418977,78.6514 0.51602024,78.6571 0.19348995,78.6627 0.096757814,78.6683 0.096797667,78.6740 0.3225973,78.6796 0.19350803,78.6852 0.09679462,78.6908 0.32258344,78.6965 0.096742757,78.7021 0.096773684,78.7077 0.22580726,78.7134 0.5484072,78.7190 0.41934425,78.7246 0.032239836,78.7303 5.4207976e-006,78.7359 -3.4543395e-006,78.7415 8.3968289e-006,78.7472 0.19357207,78.7528 0.3225728,78.7585 0.19352785,78.7641 0.32258269,78.7697 0.3548412,78.7754 0.12902114,78.7810 2.5892401e-005,78.7866 0.32270485,78.7923 0.87104255,78.7979 0.8709166,78.8035 0.51602727,78.8092 0.90318251,78.8148 1.322576,78.8204 0.096752577,78.8261 4.076549e-006,78.8317 -8.1100816e-006,78.8374 2.8365956e-005,78.8430 0.32262591,78.8486 0.54838234,78.8543 0.61287224,78.8599 0.35483661,78.8656 0.1935426,78.8712 0.03223443,78.8768 -5.17996e-007,78.8825 6.636177e-007,78.8881 -2.1366197e-006,78.8937 7.8835055e-006,78.8994 0.096785009,78.9050 0.096763268,78.9107 -7.3122587e-006,78.9163 -2.5448953e-008,78.9220 7.4153713e-006,78.9276 0.096819744,78.9332 0.35491747,78.9389 0.87102151,78.9445 0.99992025,78.9502 0.35475221,78.9558 0.4838728,78.9614 1.8064905,78.9671 2.6128962,78.9727 1.1934985,78.9784 -1.8323328e-006,78.9840 -4.0668428e-007,78.9897 3.4595423e-006,78.9953 0.096779138,79.0009 0.096769303,79.0066 -3.8017006e-006,79.0122 1.7076335e-006,79.0179 -3.0287642e-006,79.0235 1.0408206e-005,79.0292 0.16139966,79.0348 0.67750603,79.0405 0.6773569,79.0461 0.61281675,79.0517 0.51609921,79.0574 0.3225655,79.0630 -1.3137873e-005,79.0687 3.6539404e-006,79.0743 -1.4768474e-006,79.0800 2.2533243e-006,79.0856 0.032257996,79.0913 -1.9823872e-006,79.0969 5.2933223e-007,79.1026 -1.3477732e-007,79.1082 9.7305737e-009,79.1139 9.5875698e-008,79.1195 -3.9326926e-007,79.1252 1.4773249e-006,79.1308 -5.5164874e-006,79.1364 2.0590336e-005,79.1421 0.19360374,79.1477 0.32256421,79.1534 0.096715949,79.1590 2.3694749e-005,79.1647 0.38728613,79.1703 1.1937045,79.1760 1.1933819,79.1816 0.51596534,79.1873 0.6451695,79.1929 0.58062667,79.1986 0.19352978,79.2042 0.09677051,79.2099 -6.5421782e-006,79.2155 1.2367021e-005,79.2212 0.096773937,79.2269 -1.1364127e-005,79.2325 3.0452768e-006,79.2382 -8.1603878e-007,79.2438 2.1862603e-007,79.2495 -5.8397767e-008,79.2551 1.4946867e-008,79.2608 -1.3846092e-009,79.2664 -9.4105994e-009,79.2721 3.9030613e-008,79.2777 -1.4672416e-007,79.2834 5.479115e-007,79.2890 0.096797936,79.2947 0.32258078,79.3003 0.096749879,79.3060 1.4319346e-006,79.3116 -7.2064063e-006,79.3173 2.7396012e-005,79.3230 0.35494336,79.3286 0.77421641,79.3343 0.51603287,79.3399 0.09672156,79.3456 -5.1435848e-007,79.3512 1.5002773e-007,79.3569 -8.5714035e-008,79.3625 1.9283239e-007,79.3682 -6.8566879e-007,79.3739 2.5500533e-006,79.3795 0.096778139,79.3852 0.096769318,79.3908 2.1063418e-006,79.3965 0.19357561,79.4022 0.74198663,79.4078 1.322574,79.4135 0.93544304,79.4191 0.51610655,79.4248 -1.453853e-005,79.4304 4.2682968e-006,79.4361 -2.5335894e-006,79.4418 5.8662017e-006,79.4474 0.096776791,79.4531 0.032251757,79.4587 -8.8031823e-007,79.4644 -9.9888332e-008,79.4701 1.2800638e-006,79.4757 0.03225806,79.4814 -1.2633334e-006,79.4870 4.1342528e-008,79.4927 1.0981735e-006,79.4984 -4.4344356e-006,79.5040 1.6640954e-005,79.5097 0.22585014,79.5154 0.32256421,79.5210 0.09674032,79.5267 0.35485098,79.5323 0.5161218,79.5380 0.19354755,79.5437 1.4840207,79.5493 3.5485103,79.5550 3.4192712,79.5607 1.8063359,79.5663 0.54833215,79.5720 0.19352372,79.5776 -3.1241086e-006,79.5833 0.096780792,79.5890 0.19356588,79.5946 0.12903111,79.6003 0.032233987,79.6060 -1.5218975e-006,79.6116 4.9087612e-007,79.6173 -4.4151039e-007,79.6230 1.2752356e-006,79.6286 -4.6598075e-006,79.6343 0.096827134,79.6400 1.2903565,79.6456 1.1289797,79.6513 0.096744947,79.6570 -1.7128323e-006,79.6626 5.3450725e-007,79.6683 -4.2508285e-007,79.6740 1.1658801e-006,79.6796 -4.2387774e-006,79.6853 1.5790531e-005,79.6910 0.19359171,79.6966 0.32256663,79.7023 0.096734621,79.7080 -2.7705194e-006,79.7136 7.2744001e-007,79.7193 -1.3900608e-007,79.7250 -1.7149569e-007,79.7307 8.2507466e-007,79.7363 -3.1290658e-006,79.7420 1.1692157e-005,79.7477 0.064531937,79.7533 0.064500645,79.7590 0.096778445,79.7647 0.35485527,79.7703 0.32256502,79.7760 0.096760228,79.7817 -9.8024589e-007,79.7874 3.2944692e-007,79.7930 -3.3748418e-007,79.7987 1.0205514e-006,79.8044 -3.7450245e-006,79.8100 0.032290265,79.8157 0.32264507,79.8214 0.61291355,79.8271 0.67735887,79.8327 0.32253665,79.8384 1.7278463e-006,79.8441 -5.6760832e-006,79.8498 0.096795186,79.8554 0.70973337,79.8611 0.80645251,79.8668 0.38704059,79.8725 -2.1746217e-005,79.8781 5.7439902e-006,79.8838 -1.2279193e-006,79.8895 -8.3289865e-007,79.8952 4.5600282e-006,79.9008 -1.7408685e-005,79.9065 0.032346059,79.9122 0.58077115,79.9179 0.74192047,79.9235 0.5160147,79.9292 0.096717097,79.9349 0.096775562,79.9406 -1.9399815e-005,79.9462 5.1986262e-006,79.9519 -1.3930911e-006,79.9576 3.7330949e-007,79.9633 -1.0003209e-007,79.9690 2.6788101e-008,79.9746 -7.1120501e-009,79.9803 1.6578701e-009,79.9860 4.8124227e-010,79.9917 -3.5833072e-009,79.9974 1.3853185e-008,80.0030 -5.183372e-008,80.0087 1.9349731e-007,80.0144 0.096784495,80.0201 0.32258347,80.0257 0.19354035,80.0314 0.09677048,80.0371 -1.6029021e-006,80.0428 -8.9772033e-007,80.0485 5.1943885e-006,80.0542 0.19360225,80.0598 0.51612902,80.0655 0.19349454,80.0712 -5.302858e-006,80.0769 1.3057696e-006,80.0826 8.0254416e-008,80.0882 -1.6270467e-006,80.0939 0.096835442,80.0996 0.51619446,80.1053 0.58061272,80.1110 0.32252589,80.1167 0.096765213,80.1223 0.096759968,80.1280 -1.8944778e-005,80.1337 5.1993029e-006,80.1394 -1.8509177e-006,80.1451 2.2041011e-006,80.1508 0.096784838,80.1564 0.19354382,80.1621 -9.8450719e-006,80.1678 3.8513735e-006,80.1735 0.096794568,80.1792 0.35485822,80.1849 0.35481924,80.1906 0.096753635,80.1962 -3.152478e-006,80.2019 7.2356906e-006,80.2076 0.32259771,80.2133 0.51612908,80.2190 0.3225635,80.2247 -6.8752061e-006,80.2304 1.8130854e-006,80.2361 -3.7655948e-007,80.2417 -3.0703598e-007,80.2474 1.6048791e-006,80.2531 -6.1129954e-006,80.2588 2.2848988e-005,80.2645 0.61291146,80.2702 0.77417052,80.2759 0.35483667,80.2816 -1.5838539e-006,80.2872 7.9765579e-007,80.2929 -1.606771e-006,80.2986 0.096794948,80.3043 0.51615059,80.3100 0.5806362,80.3157 0.35481551,80.3214 -1.1292783e-005,80.3271 2.9874725e-006,80.3328 -6.5616689e-007,80.3385 -3.6310254e-007,80.3442 2.1088222e-006,80.3498 0.096777178,80.3555 0.096771233,80.3612 -2.1836747e-006,80.3669 6.473129e-007,80.3726 -4.0541852e-007,80.3783 9.7439022e-007,80.3840 -3.492416e-006,80.3897 1.2996342e-005,80.3954 0.19360703,80.4011 0.54842108,80.4068 0.7418859,80.4125 0.70967644,80.4182 1.129068,80.4239 0.74188644,80.4295 0.19350782,80.4352 1.8171936e-006,80.4409 -4.8691606e-007,80.4466 1.3032158e-007,80.4523 -3.4330167e-008,80.4580 6.9881945e-009,80.4637 6.380994e-009,80.4694 -3.2515665e-008,80.4751 1.2369205e-007,80.4808 -4.6229059e-007,80.4865 1.7256123e-006,80.4922 0.032260288,80.4979 0.032256115,80.5036 -3.089732e-006,80.5093 5.6472791e-006,80.5150 0.096775725,80.5207 0.032252461,80.5264 -1.5616624e-007,80.5321 4.1970139e-008,80.5378 -1.1701498e-008,80.5435 4.8325712e-009,80.5492 -7.6284232e-009,80.5549 2.5682969e-008,80.5606 -9.5111183e-008,80.5663 3.5479093e-007,80.5720 -1.3241612e-006,80.5777 4.9422601e-006,80.5834 0.096781746,80.5891 0.096765041,80.5948 3.0768888e-006,80.6005 0.19357367,80.6062 0.3225728,80.6119 0.096751854,80.6176 0.06454625,80.6233 0.38712761,80.6290 0.51609033,80.6347 0.19352497,80.6404 0.12904407,80.6461 0.09676639,80.6518 -4.2554357e-006,80.6575 1.1409996e-006,80.6632 -3.0821249e-007,80.6689 9.175772e-008,80.6746 -5.8796314e-008,80.6803 1.434321e-007,80.6860 -5.1497238e-007,80.6917 1.9166143e-006,80.6974 -7.1520712e-006,80.7031 0.032307792,80.7088 0.41940954,80.7145 0.3225354,80.7202 0.096725419,80.7259 -6.0542461e-006,80.7316 1.6097339e-006,80.7373 -3.841885e-007,80.7431 -7.3128611e-008,80.7488 6.7679667e-007,80.7545 -2.6342848e-006,80.7602 9.8611545e-006,80.7659 0.096787661,80.7716 0.096760713,80.7773 -9.8344235e-006,80.7830 2.5481181e-006,80.7887 -3.5721047e-007,80.7944 -1.1196e-006,80.8001 4.8360703e-006,80.8058 0.096779689,80.8115 0.096771084,80.8172 -1.6771986e-005,80.8229 4.6482543e-005,80.8287 0.29035556,80.8344 0.38707995,80.8401 0.61289257,80.8458 0.32255086,80.8515 0.096764058,80.8572 -2.6108216e-006,80.8629 2.9153744e-006,80.8686 0.19357461,80.8743 0.64517546,80.8800 0.48384079,80.8858 -1.5520023e-005,80.8915 4.0728542e-006,80.8972 -7.7009111e-007,80.9029 -9.9293732e-007,80.9086 0.032270361,80.9143 0.19355296,80.9200 0.096761324,80.9257 0.096789494,80.9314 0.51618946,80.9372 0.87097633,80.9429 0.45154583,80.9486 0.03223969,80.9543 0.096779138,80.9600 0.032251637,80.9657 0.096779995,80.9714 0.096764855,80.9771 2.0452866e-005,80.9829 0.19363317,80.9886 0.48393786,80.9943 0.48377672,81.0000 0.096740752,81.0057 0.32265213,81.0114 0.32251486,81.0172 0.032205217,81.0229 7.3609713e-006,81.0286 -1.9758786e-006,81.0343 5.4194078e-007,81.0400 -1.9172731e-007,81.0457 2.2494046e-007,81.0514 -7.0808017e-007,81.0572 2.6075907e-006,81.0629 0.096807644,81.0686 0.35486862,81.0743 0.35480881,81.0800 0.096740827,81.0857 -2.9180662e-006,81.0915 1.8720515e-006,81.0972 -4.5702855e-006,81.1029 1.6410377e-005,81.1086 0.096796229,81.1143 0.096752711,81.1201 -1.9215222e-005,81.1258 0.032278415,81.1315 0.35485467,81.1372 0.51615417,81.1429 0.51617569,81.1487 0.54841292,81.1544 0.51606166,81.1601 0.19348034,81.1658 1.5272262e-005,81.1715 0.096783936,81.1773 0.096763104,81.1830 -8.6015234e-006,81.1887 2.3050502e-006,81.1944 -6.1797209e-007,81.2001 1.6664954e-007,81.2059 -4.8575959e-008,81.2116 2.7642024e-008,81.2173 -6.1993241e-008,81.2230 2.2034898e-007,81.2288 0.032284968,81.2345 0.19361369,81.2402 0.61296535,81.2459 0.96773273,81.2516 0.77418071,81.2574 0.8064124,81.2631 0.61285466,81.2688 0.51611125,81.2745 0.09674678,81.2803 5.9945194e-007,81.2860 -1.6069903e-007,81.2917 4.3295206e-008,81.2974 -1.2468694e-008,81.3032 6.5763479e-009,81.3089 -1.3836826e-008,81.3146 4.877467e-008,81.3203 -1.812766e-007,81.3261 6.7638712e-007,81.3318 -2.5244776e-006,81.3375 0.032292932,81.3432 0.19356638,81.3490 0.22584744,81.3547 0.51614773,81.3604 0.35476848,81.3662 0.096738443,81.3719 -5.8553405e-006,81.3776 1.5649071e-006,81.3833 -4.0380931e-007,81.3891 5.0196689e-008,81.3948 2.0307608e-007,81.4005 -8.6258069e-007,81.4063 0.096813411,81.4120 0.51618356,81.4177 0.87100899,81.4234 1.8064336,81.4292 2.6128676,81.4349 2.999979,81.4406 1.7418864,81.4464 -1.2951414e-005,81.4521 1.6640842e-006,81.4578 0.096859172,81.4636 0.51622462,81.4693 0.61284477,81.4750 0.45158556,81.4808 0.51609671,81.4865 0.09670946,81.4922 3.6992392e-006,81.4979 -5.4923186e-007,81.5037 -1.5027694e-006,81.5094 6.5609338e-006,81.5151 0.77420181,81.5209 0.80644464,81.5266 0.096779108,81.5323 0.32260454,81.5381 0.51612687,81.5438 0.29030278,81.5495 0.096763872,81.5553 -3.9962433e-006,81.5610 1.070885e-006,81.5667 -2.8697022e-007,81.5725 7.6908684e-008,81.5782 -2.0641101e-008,81.5840 5.649452e-009,81.5897 -1.9550659e-009,81.5954 2.1705051e-009,81.6012 -6.7273755e-009,81.6069 2.4740981e-008,81.6126 -9.2244058e-008,81.6184 3.4426336e-007,81.6241 -1.2849143e-006,81.6298 4.7957856e-006,81.6356 0.096786499,81.6413 0.19354841,81.6471 0.096761756,81.6528 -4.3364316e-006,81.6585 -4.1810006e-007,81.6643 6.0097395e-006,81.6700 0.29036739,81.6757 0.90326929,81.6815 0.93542421,81.6872 0.096754096,81.6930 0.1613532,81.6987 1.1290497,81.7044 1.999976,81.7102 1.6773967,81.7159 0.87094706,81.7217 0.2903007,81.7274 0.35484105,81.7331 0.35483527,81.7389 0.096770465,81.7446 5.0101499e-007,81.7504 -8.3901631e-007,81.7561 0.032263484,81.7618 0.19355051,81.7676 0.096767932,81.7733 7.7630604e-009,81.7791 0.096783906,81.7848 0.3548584,81.7906 0.58064514,81.7963 0.32255721,81.8020 -8.3983596e-006,81.8078 2.2499503e-006,81.8135 -6.0075575e-007,81.8193 1.5288889e-007,81.8250 -1.0747908e-008,81.8308 -1.0992031e-007,81.8365 4.5046963e-007,81.8422 -1.6920974e-006,81.8480 6.318437e-006,81.8537 0.096834101,81.8595 0.41943002,81.8652 0.67740053,81.8710 0.61284584,81.8767 0.41931695,81.8825 0.3548297,81.8882 0.41938078,81.8939 0.35488212,81.8997 0.51611209,81.9054 0.19348754,81.9112 -1.3575152e-005,81.9169 1.6327223e-005,81.9227 0.19358103,81.9284 0.3225776,81.9342 0.19352789,81.9399 0.096777901,81.9457 0.29031414,81.9514 0.32256606,81.9572 0.09677355,81.9629 -6.4785678e-007,81.9687 6.806726e-007,81.9744 -2.074959e-006,81.9802 7.6197757e-006,81.9859 0.096836194,81.9917 0.32262629,81.9974 0.32254678,82.0032 0.16122943,82.0089 -2.384389e-005,82.0147 0.032269973,82.0204 0.32263672,82.0262 0.61298788,82.0319 0.64515328,82.0377 0.32250178,82.0434 0.096721113,82.0492 -1.0122849e-005,82.0549 3.1942338e-006,82.0607 -2.6534319e-006,82.0664 7.4198642e-006,82.0722 0.096797861,82.0779 0.19355009,82.0837 0.19355895,82.0894 0.29033601,82.0952 0.19351004,82.1009 -2.1206326e-005,82.1067 5.5083024e-006,82.1124 -8.2509752e-007,82.1182 -2.208589e-006,82.1240 9.6603708e-006,82.1297 0.22583705,82.1355 0.29031098,82.1412 0.096746825,82.1470 6.2029261e-007,82.1527 9.7015175e-007,82.1585 -4.5013494e-006,82.1642 1.7036651e-005,82.1700 0.19358858,82.1758 0.32258064,82.1815 0.19350815,82.1873 -1.6878692e-005,82.1930 3.9398765e-006,82.1988 1.1207627e-006,82.2045 -8.42401e-006,82.2103 3.2578035e-005,82.2160 0.16131932,82.2218 0.16129257,82.2276 0.29035193,82.2333 0.32258394,82.2391 0.25804514,82.2448 0.16124153,82.2506 -2.6869899e-005,82.2564 5.4408115e-006,82.2621 5.1094553e-006,82.2679 0.064550623,82.2736 0.32261333,82.2794 0.61293066,82.2852 0.80643606,82.2909 0.45158872,82.2967 0.35481611,82.3024 0.096738525,82.3082 -2.2277009e-006,82.3140 1.0964484e-006,82.3197 -2.1580865e-006,82.3255 7.5364628e-006,82.3312 0.19359516,82.3370 0.51614588,82.3428 0.35479039,82.3485 0.032234218,82.3543 2.991402e-006,82.3600 6.4582645e-007,82.3658 0.19355056,82.3716 0.19354691,82.3773 0.096772701,82.3831 -2.8669527e-007,82.3889 7.3329339e-008,82.3946 -6.597686e-009,82.4004 -4.6949161e-008,82.4062 1.9441191e-007,82.4119 -7.307583e-007,82.4177 2.7288429e-006,82.4234 -1.0185441e-005,82.4292 0.032321699,82.4350 0.51632452,82.4407 1.0968499,82.4465 0.96764833,82.4523 0.54822046,82.4580 -8.4336367e-005,82.4638 2.2586659e-005,82.4696 -6.0034213e-006,82.4753 1.4251744e-006,82.4811 3.0327502e-007,82.4869 0.096779242,82.4926 0.19354576,82.4984 0.3871823,82.5042 0.93551612,82.5099 0.70966667,82.5157 0.64520329,82.5215 0.51610053,82.5272 0.29023644,82.5330 -4.7340109e-005,82.5388 1.2686536e-005,82.5446 -3.4021957e-006,82.5503 9.2121911e-007,82.5561 -2.8240751e-007,82.5619 2.0834874e-007,82.5676 -5.5101083e-007,82.5734 1.9958511e-006,82.5792 -7.4329951e-006,82.5849 2.7738382e-005,82.5907 0.51615328,82.5965 0.8065213,82.6022 1.0323662,82.6080 0.9999792,82.6138 0.54824197,82.6196 -7.4925272e-005,82.6253 0.096884139,82.6311 0.5807265,82.6369 0.54835451,82.6427 0.64506853,82.6484 0.51607925,82.6542 0.35484445,82.6600 -6.3500734e-006,82.6657 1.71923e-006,82.6715 -5.2633828e-007,82.6773 3.8600641e-007,82.6831 -1.0177306e-006,82.6888 3.6852032e-006,82.6946 0.3225849,82.7004 0.35483596,82.7062 0.19354473,82.7119 -6.1554891e-007,82.7177 -1.5907041e-006,82.7235 0.032295313,82.7293 0.22587092,82.7350 0.4193458,82.7408 0.61290938,82.7466 1.0968089,82.7524 0.99997038,82.7581 0.51605797,82.7639 0.032221068,82.7697 6.8869908e-006,82.7755 -1.8173872e-006,82.7812 3.8198959e-007,82.7870 2.8961264e-007,82.7928 0.032260261,82.7986 0.096778862,82.8044 0.096790776,82.8101 0.19354849,82.8159 0.096757248,82.8217 -1.7109211e-005,82.8275 0.032302268,82.8332 0.51622063,82.8390 0.77416819,82.8448 0.35476512,82.8506 0.096751995,82.8564 -5.7439079e-006,82.8621 1.5390432e-006,82.8679 -4.1179993e-007,82.8737 1.0803151e-007,82.8795 -2.0291969e-008,82.8853 -2.6875401e-008,82.8910 1.2780644e-007,82.8968 0.35484594,82.9026 0.90323263,82.9084 0.8064425,82.9142 -6.4643054e-006,82.9200 1.5608615e-006,82.9257 2.214412e-007,82.9315 0.096774325,82.9373 -7.3384098e-007,82.9431 2.3221999e-007,82.9489 -1.9499197e-007,82.9547 5.4777558e-007,82.9604 -1.9962674e-006,82.9662 7.4378968e-006,82.9720 0.09683051,82.9778 0.32263502,82.9836 0.32250971,82.9894 -5.7676087e-005,82.9951 1.4713134e-005,83.0009 -1.1715257e-006,83.0067 -1.0029188e-005,83.0125 4.1291987e-005,83.0183 0.19356829,83.0241 0.096739553,83.0299 0.32260472,83.0356 0.58064795,83.0414 0.35480985,83.0472 0.096757434,83.0530 9.1959319e-006,83.0588 0.19355224,83.0646 0.193569,83.0704 0.67744017,83.0761 0.5483591,83.0819 0.19352901,83.0877 0.032252818,83.0935 -1.3067253e-006,83.0993 3.1852065e-007,83.1051 3.2759417e-008,83.1109 -4.4962525e-007,83.1167 1.7658925e-006,83.1225 -6.6144821e-006,83.1282 2.4694036e-005,83.1340 0.096773066,83.1398 -2.0227413e-005,83.1456 0.096813858,83.1514 0.35488576,83.1572 0.51612866,83.1630 0.32251891,83.1688 -2.8804359e-005,83.1746 7.7189497e-006,83.1804 -2.0691107e-006,83.1861 5.5686979e-007,83.1919 -1.5820203e-007,83.1977 7.5896438e-008,83.2035 -1.453826e-007,83.2093 5.0567144e-007,83.2151 -1.8774541e-006,83.2209 7.0047108e-006,83.2267 0.19358502,83.2325 0.61294395,83.2383 0.70966035,83.2441 0.2902694,83.2499 -1.5600994e-005,83.2557 1.7767064e-006,83.2614 8.4962685e-006,83.2672 0.064541101,83.2730 0.12904531,83.2788 0.12901582,83.2846 0.064508103,83.2904 0.096787788,83.2962 0.096753575,83.3020 -1.7642657e-005,83.3078 4.7153148e-006,83.3136 -1.2171764e-006,83.3194 1.5299297e-007,83.3252 6.0536308e-007,83.3310 -2.5746824e-006,83.3368 0.22584121,83.3426 0.67743373,83.3484 0.58061308,83.3542 0.19353643,83.3600 -5.5333226e-006,83.3658 9.0171916e-006,83.3716 0.19362247,83.3774 0.58066559,83.3832 0.35477328,83.3890 0.096740715,83.3948 4.0227451e-006,83.4006 0.19356932,83.4064 0.2903308,83.4122 0.19352525,83.4180 -1.1561513e-005,83.4238 0.19359551,83.4296 0.58067161,83.4354 0.51609659,83.4412 0.19351093,83.4470 0.032265741,83.4528 0.1935551,83.4586 0.096759714,83.4644 -1.1688888e-005,83.4702 3.2286902e-005,83.4760 0.32265693,83.4818 0.67752618,83.4876 0.96773285,83.4934 0.51599109,83.4992 0.096712463,83.5050 0.032279767,83.5108 0.32263532,83.5166 0.51611274,83.5224 0.22576447,83.5282 0.32259774,83.5340 0.58065689,83.5398 0.51611251,83.5456 0.19355619,83.5514 0.29032531,83.5572 0.451583,83.5630 0.32256955,83.5688 0.09677501,83.5746 2.7656148e-008,83.5804 -9.257061e-007,83.5862 3.6754855e-006,83.5920 0.19355969,83.5978 0.32257694,83.6036 0.096763872,83.6094 -2.1645606e-007,83.6153 -8.0306734e-008,83.6211 5.3774858e-007,83.6269 -2.0708603e-006,83.6327 7.746321e-006,83.6385 0.32259688,83.6443 0.51613402,83.6501 0.35482118,83.6559 -1.2732105e-005,83.6617 4.5899669e-006,83.6675 -5.6271479e-006,83.6733 0.3549327,83.6791 1.0968516,83.6849 0.83862424,83.6908 0.19347334,83.6966 -8.9669029e-006,83.7024 2.402882e-006,83.7082 -6.4390247e-007,83.7140 1.7253431e-007,83.7198 -4.6182805e-008,83.7256 1.2183024e-008,83.7314 -2.5455074e-009,83.7372 -2.0022233e-009,83.7430 1.0555547e-008,83.7489 -4.0223284e-008,83.7547 1.5034942e-007,83.7605 0.09678492,83.7663 0.32258287,83.7721 0.19354258,83.7779 0.032261901,83.7837 0.032251544,83.7895 -5.9126828e-006,83.7953 2.0292171e-006,83.8012 -2.2038644e-006,83.8070 0.032267448,83.8128 0.32258916,83.8186 0.35483912,83.8244 0.29031602,83.8302 0.32262605,83.8360 0.58071208,83.8419 0.51609635,83.8477 0.25799122,83.8535 0.096753493,83.8593 0.096777968,83.8651 0.032267366,83.8709 0.32259515,83.8767 0.32256523,83.8826 0.096779853,83.8884 0.096796051,83.8942 0.09675175,83.9000 -1.661989e-005,83.9058 4.4405529e-006,83.9116 -1.1409813e-006,83.9175 1.229977e-007,83.9233 6.4914565e-007,83.9291 -2.7198269e-006,83.9349 1.023099e-005,83.9407 0.096772499,83.9465 -3.4925545e-006,83.9524 0.032265391,83.9582 0.096828252,83.9640 0.35488763,83.9698 0.32252577,83.9756 0.12899128,83.9814 0.096781589,83.9873 0.096759744,83.9931 -1.2930001e-005,83.9989 2.8480961e-006,84.0047 1.5388709e-006,84.0105 -9.0046069e-006,84.0164 3.4482418e-005,84.0222 0.19359556,84.0280 0.19350119,84.0338 -3.451806e-005,84.0396 9.2492073e-006,84.0455 -2.4759963e-006,84.0513 6.5403373e-007,84.0571 -1.3993612e-007,84.0629 -9.4354142e-008,84.0688 5.1740966e-007,84.0746 -1.9754473e-006,84.0804 7.3849756e-006,84.0862 0.03225401,84.0920 8.8203496e-006,84.0979 0.19358405,84.1037 0.35485658,84.1095 0.32253855,84.1153 -1.8907491e-005,84.1212 0.19358622,84.1270 0.35484865,84.1328 0.32255831,84.1386 0.096747749,84.1445 -2.8313495e-006,84.1503 1.2159155e-006,84.1561 -2.0322432e-006,84.1619 6.9135508e-006,84.1678 0.096774198,84.1736 -6.9571474e-006,84.1794 2.1882813e-006,84.1852 -1.7955305e-006,84.1911 4.9940845e-006,84.1969 0.19355537,84.2027 0.29033282,84.2085 0.32258201,84.2144 0.1935368,84.2202 0.096773796,84.2260 0.096806064,84.2318 0.19352858,84.2377 0.032255907,84.2435 0.3549175,84.2493 0.83874112,84.2552 1.0967417,84.2610 0.67735362,84.2668 0.096741281,84.2726 5.700789e-007,84.2785 -4.2480753e-008,84.2843 -4.002398e-007,84.2901 1.6435857e-006,84.2960 -6.1746036e-006,84.3018 2.3056684e-005,84.3076 0.19361067,84.3135 0.32256028,84.3193 0.096717902,84.3251 -6.3281254e-006,84.3309 8.6500704e-006,84.3368 0.09677662,84.3426 0.032249939,84.3484 -6.1795168e-007,84.3543 3.6665492e-007,84.3601 -8.4868805e-007,84.3659 3.028329e-006,84.3718 0.096835956,84.3776 0.45163652,84.3834 0.70962477,84.3893 0.51610214,84.3951 0.096765913,84.4009 5.0935404e-007,84.4068 -1.5570046e-006,84.4126 5.7191146e-006,84.4184 0.096781991,84.4243 0.096766405,84.4301 -5.7155999e-006,84.4359 1.5476063e-006,84.4418 -4.7437231e-007,84.4476 3.4977955e-007,84.4534 -9.247849e-007,84.4593 0.09679655,84.4651 0.74199259,84.4710 1.0968041,84.4768 0.80642915,84.4826 0.35477754,84.4885 0.096800096,84.4943 0.51624244,84.5001 0.77416587,84.5060 0.35472539,84.5118 -2.9405612e-005,84.5176 7.698457e-006,84.5235 -1.3858034e-006,84.5293 -2.1560959e-006,84.5352 0.09681084,84.5410 0.51616406,84.5468 0.51608998,84.5527 0.09674257,84.5585 1.0447548e-006,84.5644 8.1979039e-007,84.5702 -4.3243799e-006,84.5760 1.6479087e-005,84.5819 0.096804425,84.5877 0.25810581,84.5936 0.87096864,84.5994 0.61284024,84.6052 0.096752815,84.6111 0.096840091,84.6169 0.3871479,84.6228 0.35478288,84.6286 0.09671545,84.6344 -1.5948571e-006,84.6403 0.096777022,84.6461 0.032253515,84.6520 -1.6839377e-007,84.6578 4.503848e-008,84.6636 -1.1746625e-008,84.6695 1.9443063e-009,84.6753 3.9707575e-009,84.6812 -1.7829045e-008,84.6870 6.7350889e-008,84.6929 -2.5159468e-007,84.6987 9.3910313e-007,84.7045 -3.5050987e-006,84.7104 1.3082343e-005,84.7162 0.096817262,84.7221 0.32266605,84.7279 0.70970726,84.7338 0.58054417,84.7396 0.096705504,84.7455 1.3573285e-006,84.7513 -3.5392716e-007,84.7572 5.8268203e-008,84.7630 1.2089522e-007,84.7688 -5.4190087e-007,84.7747 2.0468742e-006,84.7805 0.096782096,84.7864 0.19354838,84.7922 0.096766293,84.7981 -2.0487412e-006,84.8039 5.490059e-007,84.8098 -1.4711841e-007,84.8156 3.9423799e-008,84.8215 -1.056499e-008,84.8273 2.8330038e-009,84.8332 -7.6618195e-010,84.8390 2.3149933e-010,84.8449 -1.5976323e-010,84.8507 4.0756876e-010,84.8566 -1.470625e-009,84.8624 5.4753682e-009,84.8683 -2.0432481e-008,84.8741 7.6260662e-008,84.8800 -2.8463296e-007,84.8858 1.0623561e-006,84.8917 -3.9651081e-006,84.8975 1.4799265e-005,84.9034 0.096796945,84.9092 0.096746311,84.9151 0.03229716,84.9209 0.32266924,84.9268 0.41931766,84.9326 0.1934904,84.9385 0.09674599,84.9443 -6.2336267e-006,84.9502 0.096813262,84.9560 0.19354719,84.9619 0.096739881,84.9677 -1.0430806e-005,84.9736 2.7958115e-006,84.9794 -7.5160682e-007,84.9853 2.1039324e-007,84.9911 -8.9908966e-008,84.9970 1.4923738e-007,85.0029 -5.0707655e-007,85.0087 0.032268845,85.0146 0.19356169,85.0204 0.19353139,85.0263 -1.2421332e-006,85.0321 1.1935742,85.0380 1.7096766,85.0438 1.1290097,85.0497 -9.977537e-006,85.0556 2.7505737e-006,85.0614 -1.0239899e-006,85.0673 1.3452637e-006,85.0731 -4.3573527e-006,85.0790 1.608542e-005,85.0848 0.09680631,85.0907 0.16129923,85.0965 0.22581439,85.1024 0.35489994,85.1083 0.7096678,85.1141 0.51604384,85.1200 0.19351821,85.1258 1.29245e-005,85.1317 0.16132647,85.1376 0.19355327,85.1434 0.12901121,85.1493 0.064494394,85.1551 0.032247022,85.1610 4.5392385e-006,85.1669 0.32258797,85.1727 0.51612896,85.1786 0.32257357,85.1844 0.096771389,85.1903 5.0910248e-008,85.1962 -1.3643093e-008,85.2020 3.6580301e-009,85.2079 -9.8793995e-010,85.2137 2.9344085e-010,85.2196 -1.8575395e-010,85.2255 4.4958851e-010,85.2313 -1.6127228e-009,85.2372 6.0017809e-009,85.2430 -2.2396188e-008,85.2489 8.358964e-008,85.2548 -3.1198729e-007,85.2606 1.1644523e-006,85.2665 -4.3461691e-006,85.2724 1.6221526e-005,85.2782 0.096779883,85.2841 0.03224032,85.2900 -9.2959687e-007,85.2958 1.9384061e-007,85.3017 1.5432791e-007,85.3075 -8.1123864e-007,85.3134 3.0908786e-006,85.3193 -1.1553201e-005,85.3251 4.3125368e-005,85.3310 0.32267317,85.3369 0.5161255,85.3427 0.45157975,85.3486 0.45161241,85.3545 0.35484269,85.3603 0.35481769,85.3662 0.29029602,85.3721 0.19353855,85.3779 0.3548485,85.3838 0.67745084,85.3897 0.70965141,85.3955 0.19350313,85.4014 -7.320295e-006,85.4073 1.835381e-006,85.4131 -2.0601396e-008,85.4190 -1.7532843e-006,85.4249 7.034344e-006,85.4308 0.32259849,85.4366 0.58065248,85.4425 0.51611555,85.4484 0.19353281,85.4542 -2.1088663e-006,85.4601 5.6390263e-007,85.4660 -1.4657533e-007,85.4718 2.2352141e-008,85.4777 5.7184245e-008,85.4836 -2.5111262e-007,85.4895 9.4734264e-007,85.4953 -3.5385406e-006,85.5012 1.3207873e-005,85.5071 0.096774183,85.5129 -1.3194529e-005,85.5188 3.5102007e-006,85.5247 -8.4521321e-007,85.5306 -1.2966053e-007,85.5364 1.3640449e-006,85.5423 0.096779294,85.5482 0.32260314,85.5540 0.45163971,85.5599 0.2903319,85.5658 0.41935584,85.5717 0.58065444,85.5775 0.54841,85.5834 0.41931161,85.5893 0.12900135,85.5952 0.35488501,85.6010 0.51611263,85.6069 0.19350047,85.6128 -7.5868952e-006,85.6187 2.0426887e-006,85.6245 -5.8325702e-007,85.6304 2.9018938e-007,85.6363 -5.774998e-007,85.6422 2.0199584e-006,85.6480 -7.5029284e-006,85.6539 2.7993985e-005,85.6598 0.38716456,85.6657 0.80649114,85.6716 0.80639225,85.6774 0.19347863,85.6833 -3.8946132e-007,85.6892 1.0512299e-007,85.6951 -3.0999693e-008,85.7009 1.8868324e-008,85.7068 -4.4474756e-008,85.7127 1.5904276e-007,85.7186 -5.9174323e-007,85.7245 2.208106e-006,85.7303 -8.2413362e-006,85.7362 0.096823156,85.7421 0.35493404,85.7480 0.51612896,85.7539 0.32248041,85.7597 -4.753119e-005,85.7656 1.2738678e-005,85.7715 -3.4197433e-006,85.7774 9.3928384e-007,85.7833 -3.3712794e-007,85.7891 4.0918238e-007,85.7950 0.032260559,85.8009 0.032251436,85.8068 2.0197933e-005,85.8127 0.29043061,85.8185 0.83879143,85.8244 0.83862257,85.8303 0.19344006,85.8362 -1.3642127e-005,85.8421 3.7888385e-006,85.8480 -1.5121897e-006,85.8538 2.2597885e-006,85.8597 0.096784867,85.8656 0.19354494,85.8715 0.032248236,85.8774 1.235729e-006,85.8833 -3.3113892e-007,85.8891 8.8728584e-008,85.8950 -2.3749083e-008,85.9009 6.2606618e-009,85.9068 -1.2916409e-009,85.9127 -1.0947276e-009,85.9186 5.6711476e-009,85.9245 -2.1591616e-008,85.9303 8.070176e-008,85.9362 -3.0123942e-007,85.9421 0.096777938,85.9480 0.32258427,85.9539 0.32257804,85.9598 0.19354473,85.9657 -1.0687637e-006,85.9716 7.1738427e-008,85.9774 7.8196842e-007,85.9833 -3.1998923e-006,85.9892 0.032273889,85.9951 0.51614791,86.0010 0.58063656,86.0069 0.32256302,86.0128 -7.5569505e-006,86.0187 1.9960917e-006,86.0245 -4.2680463e-007,86.0304 0.096781768,86.0363 0.32258484,86.0422 0.22581419,86.0481 0.096771561,86.0540 0.032242488,86.0599 -1.5764563e-006,86.0658 5.1649005e-007,86.0717 -4.8941109e-007,86.0776 1.4412335e-006,86.0835 0.193551,86.0893 0.35484523,86.0952 0.51612651,86.1011 0.19354142,86.1070 0.096794941,86.1129 0.51615304,86.1188 0.45160815,86.1247 0.1935191,86.1306 -1.4536162e-005,86.1365 3.691435e-006,86.1424 -2.2835474e-007,86.1483 -2.7785702e-006,86.1542 0.09681005,86.1601 0.741965,86.1660 0.61287177,86.1718 0.19352874,86.1777 0.032251749,86.1836 -9.5236373e-006,86.1895 0.032300156,86.1954 0.19356321,86.2013 0.096729837,86.2072 -1.1064511e-005,86.2131 2.9789921e-006,86.2190 -8.5058355e-007,86.2249 4.2312308e-007,86.2308 -8.4190805e-007,86.2367 2.9447247e-006,86.2426 0.19356811,86.2485 0.51614177,86.2544 0.5161221,86.2603 0.19355659,86.2662 0.19358741,86.2721 0.32262594,86.2780 0.4193629,86.2839 0.32250309,86.2898 0.032200977,86.2957 8.5993706e-006,86.3016 0.032257423,86.3075 0.032257248,86.3134 -1.3192708e-006,86.3193 8.6703579e-007,86.3252 -2.1489425e-006,86.3311 0.096831448,86.3370 0.5161835,86.3429 0.51608574,86.3488 0.19348747,86.3547 5.6781428e-006,86.3606 0.19356167,86.3665 0.19356605,86.3724 0.41937891,86.3783 0.35480112,86.3842 0.12900355,86.3901 -4.6877244e-007,86.3960 8.7712493e-007,86.4019 -3.0399465e-006,86.4078 0.032290772,86.4137 0.19355875,86.4196 0.096745208,86.4255 0.096772693,86.4314 0.09677358,86.4373 0.19357684,86.4432 0.80650866,86.4491 1.290333,86.4550 1.0000132,86.4609 0.67740226,86.4668 0.19346957,86.4727 0.032232139,86.4786 3.941112e-006,86.4845 -1.9939233e-007,86.4904 -3.1441466e-006,86.4963 1.2777085e-005,86.5022 1.8065057,86.5082 3.4838834,86.5141 2.5806038,86.5200 1.1290036,86.5259 -8.4310423e-006,86.5318 2.1985102e-006,86.5377 -3.6230824e-007,86.5436 -7.4952851e-007,86.5495 3.3607398e-006,86.5554 -1.269445e-005,86.5613 4.7420832e-005,86.5672 0.32263976,86.5731 0.35481235,86.5790 0.19349687,86.5849 -2.5092722e-005,86.5909 1.3649726e-005,86.5968 0.32261378,86.6027 0.77420753,86.6086 0.58061081,86.6145 0.096753076,86.6204 1.4507478e-006,86.6263 -3.8875515e-007,86.6322 1.0415798e-007,86.6381 -2.7845921e-008,86.6440 7.2174497e-009,86.6500 -1.0215843e-009,86.6559 -3.1319944e-009,86.6618 1.3550808e-008,86.6677 -5.1075318e-008,86.6736 1.907656e-007,86.6795 -7.120434e-007,86.6854 2.6576186e-006,86.6913 0.096808918,86.6972 0.3548691,86.7032 0.32253751,86.7091 0.032228097,86.7150 0.096779279,86.7209 0.032267697,86.7268 0.096775219,86.7327 -1.3756437e-005,86.7386 9.3575591e-006,86.7446 0.096781664,86.7505 0.096766122,86.7564 -6.3067419e-006,86.7623 0.032260235,86.7682 0.19354866,86.7741 0.19354782,86.7800 -5.1852277e-007,86.7860 3.5172917e-008,86.7919 0.032289449,86.7978 0.22588374,86.8037 0.45163524,86.8096 0.35476995,86.8155 0.19351193,86.8215 0.32258141,86.8274 0.19353148,86.8333 0.064522751,86.8392 0.096769497,86.8451 -1.4679182e-005,86.8510 3.9131787e-006,86.8570 -9.7236227e-007,86.8629 -2.4064962e-008,86.8688 1.0687959e-006,86.8747 -4.2514789e-006,86.8806 1.5938389e-005,86.8865 0.096795961,86.8925 0.096752413,86.8984 -1.5930444e-005,86.9043 4.2672646e-006,86.9102 -1.1373552e-006,86.9161 2.8181651e-007,86.9221 1.0186964e-008,86.9280 -3.226159e-007,86.9339 1.2803846e-006,86.9398 -4.7993049e-006,86.9457 1.791825e-005,86.9517 0.1935982,86.9576 0.35483828,86.9635 0.29027444,86.9694 0.32256484,86.9754 0.3225832,86.9813 0.096771777,86.9872 -8.6168473e-007,86.9931 5.8526716e-006,86.9990 0.19356765,87.0050 0.35483676,87.0109 0.19353697,87.0168 0.096770436,87.0227 0.032251686,87.0287 -2.7828045e-007,87.0346 -1.5086359e-006,87.0405 6.3133834e-006,87.0464 0.096777454,87.0524 0.29037553,87.0583 1.2904215,87.0642 1.6774995,87.0701 1.8064694,87.0761 1.0643971,87.0820 0.32245654,87.0879 -1.9758123e-005,87.0938 5.2945725e-006,87.0998 -1.4186057e-006,87.1057 3.7943263e-007,87.1116 -9.9012318e-008,87.1175 1.658578e-008,87.1235 3.2680404e-008,87.1294 -1.473213e-007,87.1353 5.5664941e-007,87.1412 0.032266386,87.1472 0.096771553,87.1531 -8.1514172e-006,87.1590 4.0482678e-006,87.1650 -8.0416439e-006,87.1709 2.8120361e-005,87.1768 0.16134125,87.1827 0.2580812,87.1887 0.22575098,87.1946 -4.3394106e-005,87.2005 1.1628404e-005,87.2065 -3.1160862e-006,87.2124 8.3502385e-007,87.2183 -2.2376324e-007,87.2242 5.9963241e-008,87.2302 -1.6072045e-008,87.2361 4.3202162e-009,87.2420 -1.2075566e-009,87.2480 5.0968585e-010,87.2539 -8.3115453e-010,87.2598 2.8151288e-009,87.2658 -1.0430176e-008,87.2717 3.8908642e-008,87.2776 -1.4521584e-007,87.2836 5.4199751e-007,87.2895 -2.022934e-006,87.2954 7.550334e-006,87.3014 0.32259867,87.3073 0.51612902,87.3132 0.32256261,87.3192 -7.5642192e-006,87.3251 2.0742386e-006,87.3310 -7.3215739e-007,87.3370 8.5428707e-007,87.3429 -2.6851569e-006,87.3488 9.8871087e-006,87.3548 0.41947848,87.3607 1.645269,87.3666 1.7095773,87.3726 0.64503723,87.3785 -1.9239073e-005,87.3844 5.1559909e-006,87.3904 -1.383377e-006,87.3963 3.7711143e-007,87.4022 -1.2496176e-007,87.4082 1.2271397e-007,87.4141 -3.6591456e-007,87.4201 1.341048e-006,87.4260 -4.9986693e-006,87.4319 0.096850134,87.4379 0.6775263,87.4438 0.80636758,87.4497 0.12892947,87.4557 1.8179875e-005,87.4616 0.096787684,87.4676 0.096759304,87.4735 -1.1223922e-005,87.4794 2.51658e-006,87.4854 1.1586527e-006,87.4913 0.19356497,87.4973 0.5161404,87.5032 0.45165598,87.5091 0.38714379,87.5151 0.45155969,87.5210 0.19348626,87.5270 -5.0745539e-006,87.5329 9.1595365e-007,87.5388 1.4112885e-006,87.5448 0.096793778,87.5507 0.32258829,87.5567 0.19352686,87.5626 -8.9153355e-006,87.5685 2.352203e-006,87.5745 -4.9276213e-007,87.5804 -3.8138674e-007,87.5864 2.0185228e-006,87.5923 0.096777059,87.5983 0.09677127,87.6042 -1.7252365e-006,87.6101 -7.3330477e-007,87.6161 4.6589989e-006,87.6220 0.19358726,87.6280 0.5806706,87.6339 0.51609915,87.6399 0.19351365,87.6458 1.41187e-006,87.6518 0.096832931,87.6577 0.35492614,87.6636 0.54839337,87.6696 0.35472593,87.6755 -5.6522422e-005,87.6815 1.5146249e-005,87.6874 -4.0581281e-006,87.6934 1.0850697e-006,87.6993 -2.8183089e-007,87.7053 4.2165357e-008,87.7112 1.1320292e-007,87.7172 -4.9502273e-007,87.7231 1.8670363e-006,87.7291 0.096783035,87.7350 0.19354536,87.7409 0.032250699,87.7469 -1.7437806e-006,87.7528 9.073744e-006,87.7588 0.19356987,87.7647 0.35483873,87.7707 0.19352683,87.7766 -8.8740935e-006,87.7826 1.0082056e-006,87.7885 4.8424331e-006,87.7945 0.12903394,87.8004 0.096770458,87.8064 0.09678115,87.8123 0.1935506,87.8183 0.096758395,87.8242 0.096843392,87.8302 0.70973283,87.8361 0.5805822,87.8421 0.096724659,87.8480 0.096775249,87.8540 0.45166421,87.8599 0.64514822,87.8659 0.1289883,87.8718 -1.4876867e-005,87.8778 5.5898989e-005,87.8838 0.29038522,87.8897 0.32257429,87.8957 0.29028541,87.9016 0.096717834,87.9076 -8.6930941e-006,87.9135 2.2984657e-006,87.9195 -5.000735e-007,87.9254 -2.9839194e-007,87.9314 1.693827e-006,87.9373 0.032259461,87.9433 0.032257237,87.9492 -5.9771096e-006,87.9552 1.8269109e-005,87.9612 0.19360356,87.9671 0.45169061,87.9731 0.61289495,87.9790 0.32251945,87.9850 0.1935015,87.9909 0.096753992,87.9969 0.19355206,88.0028 0.096779652,88.0088 0.35487947,88.0148 0.58065164,88.0207 0.45159659,88.0267 0.32256696,88.0326 0.16128857,88.0386 0.096754633,88.0446 -1.9881789e-005,88.0505 5.4547722e-006,88.0565 -1.9357808e-006,88.0624 2.288084e-006,88.0684 0.096774928,88.0743 0.096776888,88.0803 0.12906794,88.0863 0.45168751,88.0922 0.8709873,88.0982 0.6773324,88.1041 0.096720688,88.1101 6.9852972e-006,88.1161 -1.6162154e-006,88.1220 -5.210714e-007,88.1280 3.7009504e-006,88.1339 -1.4283895e-005,88.1399 5.3438845e-005,88.1459 0.32263878,88.1518 0.32255211,88.1578 0.19349833,88.1638 -2.8922554e-005,88.1697 0.096848272,88.1757 0.77431065,88.1816 1.2258415,88.1876 0.83862603,88.1936 0.35479894,88.1995 0.32253745,88.2055 0.032198619,88.2115 8.9833702e-006,88.2174 -2.9685605e-006,88.2234 2.8903571e-006,88.2294 -8.5933443e-006,88.2353 3.1485437e-005,88.2413 0.38717526,88.2472 0.6451391,88.2532 0.22573383,88.2592 -1.05398e-005,88.2651 1.8367126e-006,88.2711 3.194112e-006,88.2771 0.096826971,88.2830 0.45166129,88.2890 0.83866882,88.2950 0.61285752,88.3009 0.12901723,88.3069 4.0072205e-006,88.3129 1.1935744,88.3188 1.6128957,88.3248 0.80642909,88.3308 -3.2211258e-006,88.3367 8.5764748e-007,88.3427 -2.0920862e-007,88.3487 -2.0887017e-008,88.3546 2.9279917e-007,88.3606 -1.1504052e-006,88.3666 4.3091609e-006,88.3726 -1.6087501e-005,88.3785 6.0045561e-005,88.3845 0.35494456,88.3905 0.54841399,88.3964 0.51606715,88.4024 0.70958662,88.4084 0.80642962,88.4143 0.58064312,88.4203 -4.4573358e-006,88.4263 1.2693419e-006,88.4323 -6.1970707e-007,88.4382 1.2094813e-006,88.4442 -4.2185225e-006,88.4502 1.5665832e-005,88.4561 0.096809663,88.4621 0.16128926,88.4681 0.096742921,88.4741 0.032230396,88.4800 4.8085927e-005,88.4860 0.32268593,88.4920 0.51610124,88.4980 0.19344343,88.5039 6.4150317e-006,88.5099 0.19360596,88.5159 0.35486233,88.5218 0.32252729,88.5278 0.096733533,88.5338 0.096781425,88.5398 0.51612955,88.5457 1.1935704,88.5517 1.4193772,88.5577 1.2580783,88.5637 1.3225605,88.5696 0.58060646,88.5756 -1.149497e-005,88.5816 3.4541727e-006,88.5876 -2.3209477e-006,88.5936 5.8298192e-006,88.5995 0.096778043,88.6055 0.19357024,88.6115 0.19354635,88.6175 0.032230154,88.6234 -3.7894389e-007,88.6294 4.8769772e-007,88.6354 -1.5719475e-006,88.6414 0.032271773,88.6474 0.32261536,88.6533 0.41934991,88.6593 0.096738689,88.6653 -8.5567272e-006,88.6713 2.2228728e-006,88.6772 -3.3407102e-007,88.6832 -8.8685084e-007,88.6892 3.8818293e-006,88.6952 0.19358049,88.7012 0.41939959,88.7071 0.41936296,88.7131 0.22577144,88.7191 0.096733958,88.7251 0.032266002,88.7311 0.19358322,88.7371 0.41935819,88.7430 0.58061963,88.7490 0.25804695,88.7550 0.096791849,88.7610 0.19356216,88.7670 0.19354323,88.7729 0.19355533,88.7789 0.19352582,88.7849 0.032230426,88.7909 4.3861277e-007,88.7969 0.032278989,88.8029 0.19357218,88.8088 0.19352335,88.8148 0.1935426,88.8208 0.41939941,88.8268 0.54844111,88.8328 0.64524102,88.8388 0.87094545,88.8448 0.51599497,88.8507 -4.4473396e-005,88.8567 1.0673032e-005,88.8627 1.7851593e-006,88.8687 0.0967879,88.8747 0.1935482,88.8807 0.096761249,88.8867 -4.4244807e-006,88.8926 -8.6720263e-007,88.8986 7.8943322e-006,88.9046 0.06454818,88.9106 0.22580746,88.9166 0.096741967,88.9226 -9.2110959e-006,88.9286 2.4684111e-006,88.9346 -6.6182889e-007,88.9405 1.7871159e-007,88.9465 -5.2966193e-008,88.9525 3.3140918e-008,88.9585 -7.9599722e-008,88.9645 2.852791e-007,88.9705 0.096781127,88.9765 0.32258716,88.9825 0.32257411,88.9885 0.096767217,88.9944 -1.2760842e-007,89.0004 -5.0962728e-007,89.0064 2.1663097e-006,89.0124 -8.1562566e-006,89.0184 3.0461106e-005,89.0244 0.16133365,89.0304 0.19353294,89.0364 0.19353387,89.0424 0.45171291,89.0484 0.87103134,89.0544 0.580616,89.0604 0.51606286,89.0663 0.22573179,89.0723 0.096752644,89.0783 -1.0754675e-005,89.0843 -3.1019758e-006,89.0903 2.3165436e-005,89.0963 0.096778877,89.1023 0.12909366,89.1083 0.83885682,89.1143 1.1612936,89.1203 0.7417919,89.1263 0.096677989,89.1323 2.0121293e-005,89.1383 0.32260835,89.1443 0.35481828,89.1503 0.096754059,89.1563 0.096794531,89.1623 0.35487351,89.1682 0.51612902,89.1742 0.32253689,89.1802 -1.4400487e-005,89.1862 0.19357868,89.1922 0.51613212,89.1982 0.35483149,89.2042 0.12902409,89.2102 0.032241233,89.2162 -2.7527355e-007,89.2222 -3.8190642e-006,89.2282 1.5552863e-005,89.2342 0.096798159,89.2402 0.096745089,89.2462 1.0100909e-005,89.2522 0.35486859,89.2582 0.35481983,89.2642 0.19352801,89.2702 -1.0195831e-005,89.2762 3.8629196e-006,89.2822 -5.2554306e-006,89.2882 1.715992e-005,89.2942 0.32261878,89.3002 0.51612842,89.3062 0.35481358,89.3122 0.19353703,89.3182 0.096764356,89.3242 -5.8293303e-006,89.3302 1.5627545e-006,89.3362 -4.2123358e-007,89.3422 1.2205882e-007,89.3482 -6.6971936e-008,89.3542 1.4583092e-007,89.3602 -5.1638949e-007,89.3662 1.9198758e-006,89.3722 -7.1636723e-006,89.3782 2.6736901e-005,89.3842 0.29040319,89.3902 0.51617074,89.3962 0.41926998,89.4022 0.29032439,89.4083 0.51616949,89.4143 0.29024312,89.4203 -2.8481139e-005,89.4263 1.3934136e-005,89.4323 0.19357771,89.4383 0.61294872,89.4443 0.70968032,89.4503 0.38704804,89.4563 0.096740894,89.4623 -3.2164753e-006,89.4683 8.4039795e-007,89.4743 -1.4485784e-007,89.4803 -2.6105889e-007,89.4863 1.1892056e-006,89.4923 -4.4961189e-006,89.4983 1.6796581e-005,89.5043 0.19357894,89.5104 0.96773082,89.5164 1.1935304,89.5224 0.80644161,89.5284 -2.7956187e-006,89.5344 0.09681125,89.5404 0.32261086,89.5464 0.38708615,89.5524 0.4838323,89.5584 0.35481447,89.5644 0.35485786,89.5704 0.29035223,89.5764 0.19357955,89.5825 0.45170555,89.5885 0.7741797,89.5945 0.35471407,89.6005 0.03222736,89.6065 -2.1841922e-006,89.6125 1.7640603e-005,89.6185 0.29039574,89.6245 0.70969713,89.6305 0.5160833,89.6366 0.22578797,89.6426 0.16130063,89.6486 0.29034999,89.6546 0.41933262,89.6606 0.19350503,89.6666 0.032232214,89.6726 0.096902907,89.6786 0.9357307,89.6847 1.3547394,89.6907 0.51591951,89.6967 0.41934475,89.7027 0.58063817,89.7087 0.3225511,89.7147 0.16131058,89.7207 0.51616198,89.7268 0.35479677,89.7328 0.096747659,89.7388 0.032267053,89.7448 -9.3755598e-006,89.7508 0.032310881,89.7568 0.32263872,89.7628 0.32253116,89.7689 0.096729331,89.7749 0.19355987,89.7809 0.35484463,89.7869 0.35484338,89.7929 0.29035798,89.7989 0.32256296,89.8050 0.29027897,89.8110 0.51612914,89.8170 0.58064342,89.8230 0.32257664,89.8290 0.032257024,89.8351 1.2121987e-007,89.8411 5.5828144e-007,89.8471 -2.3545531e-006,89.8531 8.8606266e-006,89.8591 0.19357198,89.8651 0.61294222,89.8712 1.064502,89.8772 0.51608419,89.8832 0.19354358,89.8892 -1.6042193e-005,89.8952 4.489761e-005,89.9013 0.32267725,89.9073 0.67745841,89.9133 0.70961982,89.9193 0.32248738,89.9254 -2.4718222e-005,89.9314 6.1294568e-006,89.9374 2.0247552e-007,89.9434 0.096769936,89.9494 0.096793704,89.9555 0.16137166,89.9615 0.38712788,89.9675 0.32253256,89.9735 0.16123067,89.9796 -2.8879438e-005,89.9856 0.032280821,89.9916 0.32259548,89.9976 0.3548336,90.0037 0.19351941,90.0097 3.8597522e-005,90.0157 0.29042923,90.0217 0.58072895,90.0277 0.70963138,90.0338 0.32243508,90.0398 -4.2358501e-005,90.0458 1.1350843e-005,90.0519 -3.0415845e-006,90.0579 8.1461258e-007,90.0639 -2.166295e-007,90.0699 5.1841571e-008,90.0760 9.2820969e-009,90.0820 -8.8981722e-008,90.0880 3.4667309e-007,90.0940 -1.2978119e-006,90.1001 0.032265592,90.1061 0.35487822,90.1121 0.74194294,90.1181 0.38705596,90.1242 -1.9943234e-005,90.1302 2.3687375e-005,90.1362 0.1935924,90.1423 0.35485968,90.1483 0.32253516,90.1543 0.032217696,90.1603 5.6923386e-006,90.1664 -1.7774775e-006,90.1724 1.4172143e-006,90.1784 0.35484284,90.1845 0.51612973,90.1905 0.32257375,90.1965 0.096807577,90.2026 0.70972991,90.2086 0.93549258,90.2146 0.61285299,90.2207 0.096727096,90.2267 1.4397348e-005,90.2327 0.064531021,90.2387 0.064505376,90.2448 0.19354466,90.2508 0.19354226,90.2568 -3.0677925e-006,90.2629 0.77421546,90.2689 1.9677725,90.2749 2.2580462,90.2810 0.80641466,90.2870 6.1428632e-006,90.2930 0.096794777,90.2991 0.19354847,90.3051 0.096753262,90.3111 -4.9525224e-006,90.3172 -2.2738918e-006,90.3232 1.404968e-005,90.3292 0.096810371,90.3353 0.19357218,90.3413 0.19350949,90.3474 0.09677656,90.3534 0.35488901,90.3594 0.35478532,90.3655 -4.0180134e-005,90.3715 1.0767019e-005,90.3775 -2.8848362e-006,90.3836 7.7148854e-007,90.3896 -2.0089382e-007,90.3956 3.2025088e-008,90.4017 7.2816356e-008,90.4077 -3.2332022e-007,90.4138 1.2205604e-006,90.4198 -4.5592756e-006,90.4258 1.7017865e-005,90.4319 0.096800834,90.4379 0.19354245,90.4439 0.35485706,90.4500 0.61290687,90.4560 0.32253879,90.4621 0.032242566,90.4681 1.6929076e-006,90.4741 -4.5320127e-007,90.4802 1.1976626e-007,90.4862 -2.5828053e-008,90.4923 -1.6465401e-008,90.4983 9.1699448e-008,90.5043 -3.5036032e-007,90.5104 1.3098435e-006,90.5164 0.09678898,90.5225 0.32259363,90.5285 0.32256764,90.5346 0.096759401,90.5406 -1.2780882e-006,90.5466 2.3208248e-007,90.5527 3.4989429e-007,90.5587 -1.6318153e-006,90.5648 6.1778542e-006,90.5708 0.09681192,90.5769 0.19353996,90.5829 0.032222547,90.5889 1.9384627e-006,90.5950 -1.4955908e-006,90.6010 4.044075e-006,90.6071 0.096775584,90.6131 0.032253824,90.6192 -4.933022e-007,90.6252 8.5815037e-007,90.6313 -2.9395032e-006,90.6373 1.09007e-005,90.6433 0.19357322,90.6494 0.35485277,90.6554 0.32254916,90.6615 -1.2624582e-005,90.6675 0.32261151,90.6736 0.58065444,90.6796 0.51610619,90.6857 0.096752152,90.6917 1.5624055e-006,90.6978 -2.9066871e-007,90.7038 -3.9989422e-007,90.7099 1.8904278e-006,90.7159 0.096804999,90.7219 0.32259148,90.7280 0.19351467,90.7340 -1.2001494e-005,90.7401 3.2160588e-006,90.7461 -8.6181234e-007,90.7522 2.3094152e-007,90.7582 -6.1887114e-008,90.7643 1.6589073e-008,90.7703 -4.4643875e-009,90.7764 1.2672008e-009,90.7824 -6.0409411e-010,90.7885 1.1491641e-009,90.7945 -3.992862e-009,90.8006 1.4823414e-008,90.8066 -5.5303847e-008,90.8127 0.096840285,90.8187 0.70984453,90.8248 1.322548,90.8308 0.54821396,90.8369 0.096759222,90.8430 0.32262105,90.8490 0.67743415,90.8551 0.70965451,90.8611 0.32254583,90.8672 0.032246511,90.8732 3.6876199e-006,90.8793 -8.5612992e-006,90.8853 3.0559819e-005,90.8914 0.35489288,90.8974 0.48389858,90.9035 0.74195147,90.9095 0.8386718,90.9156 0.51608706,90.9216 0.32256037,90.9277 0.096754171,90.9338 -2.054092e-006,90.9398 6.3309801e-007,90.9459 -4.7816911e-007,90.9519 1.2796328e-006,90.9580 0.032280333,90.9640 0.096766979,90.9701 -2.0350204e-005,90.9761 5.5003902e-006,90.9822 -1.6497991e-006,90.9883 1.0984403e-006,90.9943 -2.7440528e-006,91.0004 9.8785031e-006,91.0064 0.096788272,91.0125 0.096758835,91.0185 -3.4892444e-006,91.0246 0.90324193,91.0307 1.1290329,91.0367 0.45163289,91.0428 0.19354737,91.0488 0.19359764,91.0549 0.38706961,91.0610 1.3232063,91.0670 10.614349,91.0731 22.452398,91.0791 24.967012,91.0852 15.546928,91.0913 4.5154438,91.0973 0.64513105,91.1034 0.032243475,91.1094 2.5139057e-005,91.1155 0.32264224,91.1216 0.58066887,91.1276 0.5160746,91.1337 0.096719138,91.1398 1.1044513e-005,91.1458 0.32263491,91.1519 0.67743951,91.1579 0.54836977,91.1640 0.32256907,91.1701 0.29030505,91.1761 0.51613295,91.1822 0.51611513,91.1883 0.19352524,91.1943 -3.1410227e-006,91.2004 8.4858488e-007,91.2064 -2.5307659e-007,91.2125 1.6366442e-007,91.2186 -4.0159347e-007,91.2246 1.442816e-006,91.2307 0.032258071,91.2368 -1.4629761e-006,91.2428 4.7234946e-007,91.2489 -4.2633545e-007,91.2550 1.2330556e-006,91.2610 -4.5062252e-006,91.2671 1.6793143e-005,91.2732 0.35487333,91.2792 0.580643,91.2853 0.35481259,91.2914 0.12901515,91.2974 -2.7096753e-006,91.3035 -1.4452279e-006,91.3096 0.032277204,91.3156 0.29032925,91.3217 0.19353554,91.3278 0.12906437,91.3338 0.35490155,91.3399 0.51610607,91.3460 0.19347477,91.3520 -1.2312637e-005,91.3581 3.2997384e-006,91.3642 -8.8536746e-007,91.3703 2.4147735e-007,91.3763 -8.047504e-008,91.3824 8.0409436e-008,91.3885 -2.4117608e-007,91.3945 8.8436167e-007,91.4006 -3.2965245e-006,91.4067 1.2302687e-005,91.4127 0.064533859,91.4188 0.064496517,91.4249 -2.9245725e-006,91.4310 0.19356357,91.4370 0.19353808,91.4431 0.19359522,91.4492 0.41935107,91.4552 0.096719883,91.4613 2.7198436e-007,91.4674 7.3945534e-006,91.4735 0.096810475,91.4795 0.19353062,91.4856 -3.1333642e-005,91.4917 8.4358171e-006,91.4978 -2.4072253e-006,91.5038 1.1924825e-006,91.5099 0.032261085,91.5160 0.096777074,91.5221 0.09677045,91.5281 -4.0165287e-006,91.5342 3.6690103e-006,91.5403 0.09677799,91.5464 0.096769787,91.5524 -6.3541097e-007,91.5585 -7.5112039e-006,91.5646 0.096824668,91.5707 0.80655748,91.5767 1.0967416,91.5828 0.58054382,91.5889 0.032241374,91.5950 -6.4436231e-006,91.6010 3.5872763e-005,91.6071 0.32262129,91.6132 0.35483497,91.6193 0.32255492,91.6254 0.096737154,91.6314 -3.7407958e-006,91.6375 1.0025085e-006,91.6436 -2.6894878e-007,91.6497 7.3209947e-008,91.6558 -2.3870669e-008,91.6618 2.2268562e-008,91.6679 0.032260701,91.6740 0.19356208,91.6801 0.29033917,91.6862 0.45170245,91.6922 0.96785229,91.6983 1.1290486,91.7044 0.96765268,91.7105 0.41922548,91.7166 -4.2295687e-005,91.7226 2.6884709e-005,91.7287 0.096799761,91.7348 0.29032645,91.7409 0.51612115,91.7470 0.35481358,91.7530 0.096778251,91.7591 0.096798189,91.7652 0.096749946,91.7713 0.096770369,91.7774 0.35486576,91.7835 0.51612759,91.7895 0.32255396,91.7956 -1.3644751e-005,91.8017 3.5442279e-006,91.8078 -5.3106953e-007,91.8139 -1.4203609e-006,91.8200 6.2130725e-006,91.8260 0.096782796,91.8321 0.0967656,91.8382 -6.2739891e-006,91.8443 1.6569762e-006,91.8504 -3.5342401e-007,91.8565 -2.4343709e-007,91.8626 1.327312e-006,91.8686 -5.0662084e-006,91.8747 0.032282397,91.8808 0.5161587,91.8869 0.58063215,91.8930 0.41939414,91.8991 0.74204129,91.9052 1.1613027,91.9113 0.80634183,91.9173 0.19348615,91.9234 0.09676335,91.9295 -1.9402956e-005,91.9356 2.722522e-005,91.9417 0.096780434,91.9478 0.032237727,91.9539 0.096812323,91.9600 0.32261983,91.9661 0.32253024,91.9721 -4.0875559e-005,91.9782 1.0637449e-005,91.9843 -1.6709889e-006,91.9904 0.032263376,91.9965 0.096782416,92.0026 0.19356692,92.0087 0.35485393,92.0148 0.32255134,92.0209 -2.3240998e-005,92.0270 6.2134291e-006,92.0330 -1.6109252e-006,92.0391 2.2977643e-007,92.0452 6.9201008e-007,92.0513 -2.9980847e-006,92.0574 1.1301203e-005,92.0635 0.41942182,92.0696 1.0967925,92.0757 0.70961684,92.0818 0.1289921,92.0879 0.096850261,92.0940 0.77427709,92.1001 0.99994439,92.1062 0.51604265,92.1123 0.064533852,92.1184 0.35501397,92.1244 1.0646151,92.1305 1.1289357,92.1366 0.74177748,92.1427 -6.1274157e-005,92.1488 1.6141037e-005,92.1549 -3.285201e-006,92.1610 -3.0018173e-006,92.1671 0.032295488,92.1732 0.29034939,92.1793 0.2903012,92.1854 0.22577475,92.1915 2.7133024e-006,92.1976 0.32260811,92.2037 0.32255775,92.2098 0.032240763,92.2159 2.47657e-006,92.2220 -6.6585949e-007,92.2281 1.8667846e-007,92.2342 -8.0806068e-008,92.2403 0.032258205,92.2464 -4.653923e-007,92.2525 1.7251589e-006,92.2586 -6.4357378e-006,92.2647 2.4019637e-005,92.2708 0.19358401,92.2769 0.19350716,92.2830 4.063183e-006,92.2891 0.16134997,92.2952 0.22578755,92.3013 0.096726187,92.3074 -1.282628e-005,92.3135 3.4407906e-006,92.3196 -9.3589972e-007,92.3257 3.0254901e-007,92.3318 -2.7424156e-007,92.3379 7.9445795e-007,92.3440 -2.9038076e-006,92.3501 1.0821604e-005,92.3562 0.096810214,92.3623 0.19354874,92.3684 0.096736744,92.3745 -5.8092382e-006,92.3806 0.096783884,92.3867 0.096766643,92.3928 -4.8274019e-006,92.3989 1.5000635e-006,92.4050 -1.1725507e-006,92.4111 3.19028e-006,92.4172 0.096782491,92.4233 0.19355445,92.4294 0.19353844,92.4355 -8.6972486e-006,92.4416 2.3110326e-006,92.4478 -5.4620944e-007,92.4539 -1.2639649e-007,92.4600 1.0519277e-006,92.4661 0.09680225,92.4722 0.29036683,92.4783 0.32255754,92.4844 0.096726261,92.4905 8.7100557e-007,92.4966 0.19357388,92.5027 0.29032871,92.5088 0.096748136,92.5149 -1.0859328e-005,92.5210 3.0291644e-006,92.5271 -1.2565348e-006,92.5332 0.096778914,92.5394 0.32258207,92.5455 0.19354349,92.5516 -8.7779824e-007,92.5577 2.3522485e-007,92.5638 -6.3033596e-008,92.5699 1.6891525e-008,92.5760 -4.5276587e-009,92.5821 1.2178246e-009,92.5882 -3.4329437e-010,92.5943 1.5526529e-010,92.6004 -2.7776131e-010,92.6066 9.5584618e-010,92.6127 -3.5458929e-009,92.6188 1.3228739e-008,92.6249 -4.9372844e-008,92.6310 1.8427674e-007,92.6371 -6.8778684e-007,92.6432 2.5670674e-006,92.6493 -9.5812156e-006,92.6555 0.032308351,92.6616 0.41941538,92.6677 0.4192999,92.6738 0.096727468,92.6799 -1.0219432e-005,92.6860 0.096859232,92.6921 0.9678517,92.6982 1.2580374,92.7044 0.8386066,92.7105 0.096717045,92.7166 0.032266989,92.7227 0.12902738,92.7288 0.51616061,92.7349 0.83882153,92.7410 1.032287,92.7472 0.87096941,92.7533 0.90332133,92.7594 0.96774381,92.7655 0.70953017,92.7716 0.19343685,92.7777 0.032249134,92.7839 0.03226706,92.7900 0.19360448,92.7961 0.58072829,92.8022 0.77416402,92.8083 0.35473564,92.8144 -2.7599839e-005,92.8206 7.3885426e-006,92.8267 -1.9522092e-006,92.8328 4.1972004e-007,92.8389 2.7351223e-007,92.8450 -1.5139276e-006,92.8511 5.7826537e-006,92.8573 0.22583199,92.8634 0.51614368,92.8695 0.51612037,92.8756 0.32255632,92.8817 -1.651266e-005,92.8879 1.221514e-005,92.8940 0.19358237,92.9001 0.48390955,92.9062 0.58063388,92.9123 0.32253787,92.9185 0.096751541,92.9246 -4.2248089e-006,92.9307 1.130407e-006,92.9368 -2.964949e-007,92.9430 5.5484129e-008,92.9491 7.4588883e-008,92.9552 0.032269653,92.9613 0.87099499,92.9674 2.0645382,92.9736 2.2580373,92.9797 0.77416015,92.9858 -1.586709e-006,92.9919 4.4577332e-006,92.9981 0.25808805,93.0042 0.77423465,93.0103 1.0644997,93.0164 0.45157829,93.0226 0.35484406,93.0287 0.35483295,93.0348 0.19353548,93.0409 -4.9502155e-006,93.0471 8.8415061e-007,93.0532 1.4141369e-006,93.0593 -6.541311e-006,93.0654 0.032288257,93.0716 0.80654395,93.0777 2.3228109,93.0838 4.1937199,93.0899 3.9998143,93.0961 2.0320961,93.1022 1.1612574,93.1083 0.51607347,93.1144 0.32252681,93.1206 -3.6597317e-005,93.1267 0.19356206,93.1328 0.51613027,93.1390 0.51612753,93.1451 0.32257468,93.1512 6.1299393e-006,93.1573 0.12908886,93.1635 0.51612693,93.1696 0.35478827,93.1757 0.096767522,93.1819 -4.1083199e-006,93.1880 3.1338518e-006,93.1941 -8.4274407e-006,93.2002 3.0578176e-005,93.2064 0.58074635,93.2125 1.1290464,93.2186 0.77412045,93.2248 0.3225266,93.2309 0.096807718,93.2370 0.64526099,93.2432 0.83865654,93.2493 0.19345717,93.2554 0.03227067,93.2616 0.0968116,93.2677 0.19354962,93.2738 0.096731797,93.2800 -1.2257959e-005,93.2861 2.3587463e-006,93.2922 2.8242137e-006,93.2984 0.096779525,93.3045 0.096769035,93.3106 -3.7038967e-006,93.3168 9.849299e-007,93.3229 -2.3553656e-007,93.3290 -4.2867434e-008,93.3352 0.096806906,93.3413 0.54842722,93.3474 0.61287993,93.3536 0.32256642,93.3597 0.12901582,93.3658 -2.3932796e-005,93.3720 6.4131746e-006,93.3781 -1.7180778e-006,93.3842 4.586461e-007,93.3904 -1.163752e-007,93.3965 6.8175217e-009,93.4027 8.912199e-008,93.4088 -3.6333589e-007,93.4149 1.3643265e-006,93.4211 -5.094359e-006,93.4272 1.901456e-005,93.4333 0.19358721,93.4395 0.45160317,93.4456 0.35480931,93.4518 0.096762329,93.4579 -3.4998675e-006,93.4640 3.618367e-007,93.4702 2.0529767e-006,93.4763 -8.5744769e-006,93.4824 0.032320056,93.4886 0.32264599,93.4947 0.35481995,93.5009 0.54835021,93.5070 0.5806154,93.5131 0.35481769,93.5193 0.096769638,93.5254 0.096823871,93.5316 0.32267612,93.5377 0.61296189,93.5439 0.6773814,93.5500 0.48379803,93.5561 0.38703969,93.5623 0.51615036,93.5684 0.87098283,93.5746 0.45155275,93.5807 0.096779868,93.5868 0.32259852,93.5930 0.19351232,93.5991 -1.1702864e-005,93.6053 3.1574098e-006,93.6114 -9.2589119e-007,93.6176 5.4594057e-007,93.6237 -1.2578982e-006,93.6299 4.4859776e-006,93.6360 0.29036885,93.6421 0.77423602,93.6483 0.64511764,93.6544 0.12898551,93.6606 -4.6858081e-006,93.6667 1.2348992e-005,93.6729 0.096813858,93.6790 0.19354855,93.6852 0.096733913,93.6913 -1.0237168e-005,93.6975 -3.1235188e-006,93.7036 2.2733955e-005,93.7097 0.096783035,93.7159 0.032232117,93.7220 -1.675201e-006,93.7282 4.4862804e-007,93.7343 -1.1918341e-007,93.7405 2.8071081e-008,93.7466 6.9094219e-009,93.7528 -5.5715645e-008,93.7589 2.1597029e-007,93.7651 -8.082273e-007,93.7712 3.0171693e-006,93.7774 0.096801527,93.7835 0.3226065,93.7897 0.32254949,93.7958 0.032230541,93.8020 3.0150075e-006,93.8081 3.4726252e-006,93.8143 0.032258365,93.8204 -4.6903206e-006,93.8266 1.2534705e-006,93.8327 -3.2320443e-007,93.8389 3.9247382e-008,93.8450 1.6625503e-007,93.8512 -7.0432844e-007,93.8573 2.6512621e-006,93.8635 -9.901476e-006,93.8696 0.032312237,93.8758 0.74215019,93.8819 1.838824,93.8881 1.8063445,93.8942 1.0643668,93.9004 0.32257086,93.9066 0.45167223,93.9127 0.45156461,93.9189 0.22571456,93.9250 -3.5571287e-005,93.9312 8.5257425e-006,93.9373 1.4713489e-006,93.9435 -1.4413019e-005,93.9496 5.6185214e-005,93.9558 0.32265121,93.9619 0.35480836,93.9681 0.19348481,93.9743 -2.3541952e-005,93.9804 0.19356625,93.9866 0.35484275,93.9927 0.35483006,93.9989 0.09676484,94.0050 0.096799083,94.0112 0.35486329,94.0173 0.38707623,94.0235 0.64515024,94.0297 0.99999684,94.0358 0.51611382,94.0420 -1.4637736e-006,94.0481 1.8846254e-006,94.0543 -6.0751058e-006,94.0605 2.2417486e-005,94.0666 0.35488945,94.0728 2.0326724,94.0789 7.1297903,94.0851 12.322888,94.0912 10.386501,94.0974 4.5154076,94.1036 0.48369864,94.1097 0.51611006,94.1159 0.35481432,94.1220 0.2903235,94.1282 0.19354188,94.1344 0.096767262,94.1405 -1.2411513e-006,94.1467 0.096786082,94.1529 0.19353752,94.1590 0.096805833,94.1652 0.32266319,94.1713 0.61295193,94.1775 0.93545216,94.1837 0.70961195,94.1898 0.45156437,94.1960 -2.3703906e-005,94.2021 5.9977701e-006,94.2083 -2.8525815e-007,94.2145 0.1935582,94.2206 0.41940683,94.2268 1.0000788,94.2330 1.3225588,94.2391 0.80640882,94.2453 0.64521199,94.2515 0.80644608,94.2576 0.58055604,94.2638 0.096736506,94.2700 6.157818e-006,94.2761 -1.6172858e-006,94.2823 3.1084465e-007,94.2885 3.7406957e-007,94.2946 -1.8072966e-006,94.3008 0.096793018,94.3070 0.38713589,94.3131 0.35483944,94.3193 0.12900667,94.3255 0.064494163,94.3316 0.032269675,94.3378 0.096769787,94.3440 -2.1427233e-005,94.3501 5.4696743e-006,94.3563 -4.497501e-007,94.3625 -3.6714209e-006,94.3686 0.03230061,94.3748 0.19355375,94.3810 0.09676747,94.3871 0.2903524,94.3933 0.2257838,94.3995 0.09673956,94.4056 -1.3407245e-005,94.4118 3.5954902e-006,94.4180 -9.7369866e-007,94.4242 2.9903541e-007,94.4303 -2.2238154e-007,94.4365 5.9051456e-007,94.4427 -2.1398341e-006,94.4488 7.9694237e-006,94.4550 0.41940564,94.4612 0.67747545,94.4673 0.61291456,94.4735 0.32250336,94.4797 -6.9454632e-005,94.4859 0.09684889,94.4920 0.774243,94.4982 0.9354617,94.5044 0.87094009,94.5106 0.41934004,94.5167 0.19356745,94.5229 0.19351713,94.5291 -3.8607821e-005,94.5353 0.096830137,94.5414 1.0645727,94.5476 1.0967226,94.5538 0.22575752,94.5599 1.6090883e-006,94.5661 -4.3019338e-007,94.5723 1.1156291e-007,94.5785 -1.6024433e-008,94.5847 -4.7478139e-008,94.5908 2.0595512e-007,94.5970 -7.7640209e-007,94.6032 0.096788071,94.6094 0.51615638,94.6155 0.77419329,94.6217 0.58064848,94.6279 0.80650049,94.6341 1.1290196,94.6402 0.54835922,94.6464 0.51612884,94.6526 0.35481519,94.6588 0.19352849,94.6650 -1.0773378e-005,94.6711 3.9970755e-006,94.6773 -5.2144696e-006,94.6835 0.032280404,94.6897 0.58068389,94.6958 0.90323561,94.7020 0.77416033,94.7082 0.19351496,94.7144 -5.6742584e-007,94.7206 1.5205362e-007,94.7267 -4.0745938e-008,94.7329 1.0918336e-008,94.7391 -2.924381e-009,94.7453 7.7836187e-010,94.7515 -1.8884068e-010,94.7576 -2.3064156e-011,94.7638 2.8113589e-010,94.7700 -1.1015672e-009,94.7762 4.1254462e-009,94.7824 -1.5401385e-008,94.7886 5.7484453e-008,94.7947 -2.1455264e-007,94.8009 8.0078689e-007,94.8071 -2.9888211e-006,94.8133 1.1155343e-005,94.8195 0.35487801,94.8257 0.80646366,94.8318 0.58060449,94.8380 0.032238945,94.8442 0.096786119,94.8504 0.35489193,94.8566 0.67753166,94.8628 0.87108684,94.8689 1.0644808,94.8751 0.87084633,94.8813 0.70959818,94.8875 0.32252336,94.8937 -4.798218e-006,94.8999 1.2852893e-006,94.9061 -3.4257653e-007,94.9122 8.4918312e-008,94.9184 2.9313212e-009,94.9246 -9.6658439e-008,94.9308 3.8373335e-007,94.9370 -1.4383849e-006,94.9432 5.3702129e-006,94.9494 0.096821517,94.9556 0.3226206,94.9617 0.3225407,94.9679 0.096726812,94.9741 -5.0981585e-006,94.9803 4.3329663e-007,94.9865 3.3656609e-006,94.9927 0.19355921,94.9989 0.32258061,95.0051 0.1935377,95.0112 -3.8657449e-006,95.0174 1.4239055e-006,95.0236 -1.8297109e-006,95.0298 5.8953019e-006,95.0360 -2.1753121e-005,95.0422 8.1123319e-005,95.0484 0.48394528,95.0546 1.8070745,95.0608 12.19563,95.0670 26.001513,95.0732 25.256935,95.0793 12.707553,95.0855 3.708818,95.0917 3.7423174,95.0979 5.4519482,95.1041 5.2901716,95.1103 3.5157428,95.1165 1.3868361,95.1227 0.77414507,95.1289 0.45153424,95.1351 0.032218911,95.1413 0.096839085,95.1475 0.32259831,95.1537 0.19348773,95.1599 -2.2599244e-005,95.1660 6.1144274e-006,95.1722 -1.8567765e-006,95.1784 1.3122885e-006,95.1846 -3.3925025e-006,95.1908 1.2258612e-005,95.1970 0.19358315,95.2032 0.35483864,95.2094 0.19351371,95.2156 -1.2600577e-005,95.2218 0.096817762,95.2280 0.38717321,95.2342 0.51608908,95.2404 0.096696913,95.2466 9.2627147e-007,95.2528 0.032258105,95.2590 -1.0874311e-006,95.2652 3.0009974e-007,95.2714 -1.1288863e-007,95.2776 1.5144269e-007,95.2838 -4.9291305e-007,95.2900 1.8203457e-006,95.2962 0.032259475,95.3024 -7.4636755e-006,95.3086 0.19373617,95.3148 0.96782631,95.3210 0.67727411,95.3272 0.32249695,95.3334 0.032212809,95.3396 1.7081658e-005,95.3458 0.096790999,95.3520 0.19359134,95.3582 0.41937891,95.3644 0.54838663,95.3706 0.51607537,95.3768 -5.0885847e-005,95.3830 1.3835949e-005,95.3892 0.032257624,95.3954 0.096774153,95.4016 -3.4370466e-006,95.4078 0.096775942,95.4140 0.35484347,95.4202 0.51612765,95.4264 0.19354379,95.4326 4.8675582e-007,95.4388 -1.1514527e-007,95.4450 -2.6216487e-008,95.4512 2.2003846e-007,95.4574 -8.5400461e-007,95.4636 3.1962222e-006,95.4698 -1.1931785e-005,95.4760 4.4534285e-005,95.4822 0.32269758,95.4884 0.58064628,95.4946 0.3547447,95.5009 0.12898044,95.5071 -9.3452154e-006,95.5133 2.5049867e-006,95.5195 -6.7402675e-007,95.5257 1.9093179e-007,95.5319 -8.9652971e-008,95.5381 1.6767817e-007,95.5443 -5.8109975e-007,95.5505 2.1568819e-006,95.5567 -8.0470363e-006,95.5629 3.0033529e-005,95.5691 0.41941288,95.5753 0.54838318,95.5815 0.32252365,95.5877 -2.6338241e-005,95.5940 7.0182114e-006,95.6002 -1.7326121e-006,95.6064 -8.8341245e-008,95.6126 0.096779041,95.6188 0.51614559,95.6250 0.67741162,95.6312 0.19353569,95.6374 -7.2513217e-006,95.6436 3.3424691e-005,95.6498 1.161306,95.6561 0.99998772,95.6623 0.41943648,95.6685 0.74196094,95.6747 0.48377839,95.6809 0.096725911,95.6871 4.6318173e-006,95.6933 -1.2411989e-006,95.6995 3.3262867e-007,95.7057 -8.922224e-008,95.7120 2.4235247e-008,95.7182 -7.7121429e-009,95.7244 6.6118973e-009,95.7306 -1.8736355e-008,95.7368 6.8338494e-008,95.7430 0.032260578,95.7492 0.096775122,95.7554 0.096777283,95.7617 0.19355091,95.7679 0.19355001,95.7741 0.096831143,95.7803 0.29034954,95.7865 0.19347878,95.7927 -3.1743424e-005,95.7989 8.6533428e-006,95.8052 -2.8676006e-006,95.8114 0.096789069,95.8176 0.51615578,95.8238 0.70966721,95.8300 0.25803515,95.8362 3.7010259e-006,95.8425 0.9032644,95.8487 1.3548385,95.8549 0.580607,95.8611 -4.0077616e-006,95.8673 0.19357552,95.8735 0.51613694,95.8798 0.35481554,95.8860 0.09676291,95.8922 -3.1582601e-006,95.8984 7.3856218e-006,95.9046 0.8064611,95.9109 0.80644202,95.9171 -7.0517722e-006,95.9233 1.8896696e-006,95.9295 -5.0637613e-007,95.9357 1.3569314e-007,95.9419 -3.6358184e-008,95.9482 9.7293773e-009,95.9544 -2.5565901e-009,95.9606 4.9623189e-010,95.9668 5.7191579e-010,95.9730 -2.7841609e-009,95.9793 1.056554e-008,95.9855 -3.9480959e-008,95.9917 1.4736939e-007,95.9979 -5.5003812e-007,96.0042 2.0529374e-006,96.0104 0.096794903,96.0166 0.3548685,96.0228 0.51613593,96.0290 0.25808334,96.0353 0.25806767,96.0415 0.16123043,96.0477 -2.4473415e-005,96.0539 1.1939369,96.0602 5.9361591,96.0664 9.1292706,96.0726 8.3543262,96.0788 3.547837,96.0851 1.5805428,96.0913 1.7101666,96.0975 5.0329099,96.1037 6.4191856,96.1100 3.8381908,96.1162 1.644944,96.1224 1.1288912,96.1286 0.5159632,96.1349 0.19349447,96.1411 0.22581869,96.1473 0.32256362,96.1535 0.096809603,96.1598 0.32269084,96.1660 0.58068687,96.1722 0.5160327,96.1784 0.12893799,96.1847 -1.4110454e-006,96.1909 5.0031899e-006,96.1971 0.096841112,96.2034 0.32260212,96.2096 0.19348346,96.2158 0.032229796,96.2220 4.5437368e-006,96.2283 -1.7564005e-005,96.2345 6.571725e-005,96.2407 1.0323836,96.2470 1.1612791,96.2532 0.35472661,96.2594 0.1289847,96.2656 0.19355552,96.2719 0.096763067,96.2781 -6.6058738e-006,96.2843 1.8268645e-005,96.2906 0.096798286,96.2968 0.096750073,96.3030 -1.8183484e-005,96.3093 6.3410885e-006,96.3155 -7.1799782e-006,96.3217 2.2380125e-005,96.3280 0.38715222,96.3342 0.61288458,96.3404 0.19349737,96.3467 -2.7007943e-006,96.3529 0.096779525,96.3591 0.1935546,96.3654 0.12905641,96.3716 0.19354863,96.3778 0.096746296,96.3841 0.096780583,96.3903 0.35487175,96.3965 0.5806461,96.4028 0.35480213,96.4090 -1.6899508e-005,96.4152 1.0790852e-005,96.4215 0.19358088,96.4277 0.54845589,96.4339 0.51612401,96.4402 0.19347355,96.4464 0.032231066,96.4526 -8.0266182e-007,96.4589 1.8116431e-008,96.4651 7.3032021e-007,96.4714 -2.9396365e-006,96.4776 1.1029059e-005,96.4838 0.096811116,96.4901 0.19354838,96.4963 0.096737288,96.5025 -1.1034895e-005,96.5088 2.9908695e-006,96.5150 -9.2776668e-007,96.5213 7.2001382e-007,96.5275 0.096775018,96.5337 0.2903499,96.5400 0.61295271,96.5462 0.80643183,96.5525 0.35479957,96.5587 0.12903368,96.5649 0.12901813,96.5712 -6.7168307e-006,96.5774 -4.9021892e-006,96.5837 0.032304458,96.5899 0.32260835,96.5961 0.19349395,96.6024 -1.835394e-005,96.6086 4.9115483e-006,96.6149 -1.2908746e-006,96.6211 2.5157354e-007,96.6273 2.8470757e-007,96.6336 0.096789405,96.6398 0.3225857,96.6461 0.19353217,96.6523 0.096784391,96.6586 1.0645469,96.6648 2.3548701,96.6710 2.4516096,96.6773 1.2580477,96.6835 0.70966226,96.6898 0.38708144,96.6960 0.19356407,96.7023 0.19356897,96.7085 0.19351169,96.7148 -3.2722859e-005,96.7210 8.7668705e-006,96.7272 -2.3421717e-006,96.7335 6.0115582e-007,96.7397 -6.2267524e-008,96.7460 -3.5216263e-007,96.7522 1.4710422e-006,96.7585 0.032258064,96.7647 -1.4840979e-006,96.7710 3.9809424e-007,96.7772 -1.0816807e-007,96.7835 3.454857e-008,96.7897 -3.0019947e-008,96.7960 8.5535333e-008,96.8022 -3.1214415e-007,96.8084 1.1631282e-006,96.8147 -4.340694e-006,96.8209 1.6200871e-005,96.8272 0.32276607,96.8334 1.3227446,96.8397 1.6128243,96.8459 0.96753287,96.8522 0.12895864,96.8584 0.41943741,96.8647 0.51608896,96.8709 0.096722506,96.8772 1.0734189e-005,96.8834 -2.3517523e-006,96.8897 -1.3281531e-006,96.8959 7.6651713e-006,96.9022 0.096784107,96.9084 0.096766137,96.9147 0.096777648,96.9209 0.1935468,96.9272 0.032247301,96.9334 1.1740681e-006,96.9397 -7.2168331e-007,96.9459 1.7127084e-006,96.9522 -6.1295864e-006,96.9585 2.280734e-005,96.9647 0.193602,96.9710 0.32258049,96.9772 0.19349538,96.9835 -2.4993546e-005,96.9897 1.4301284e-005,96.9960 0.32259721,97.0022 0.51613271,97.0085 0.45160881,97.0147 0.35483113,97.0210 0.1935395,97.0272 0.096768595,97.0335 -1.2253143e-006,97.0398 -4.3884406e-006,97.0460 1.8780691e-005,97.0523 0.29037654,97.0585 0.70972514,97.0648 1.1292205,97.0710 2.2909758,97.0773 6.4848409,97.0835 11.258129,97.0898 9.7088642,97.0961 4.9669294,97.1023 0.96738154,97.1086 0.58071584,97.1148 0.83872247,97.1211 0.48384857,97.1273 0.38710862,97.1336 0.70970541,97.1399 0.64510965,97.1461 0.12898199,97.1524 -3.4830748e-006,97.1586 1.0517884e-006,97.1649 -7.2385751e-007,97.1712 1.8437049e-006,97.1774 -6.651439e-006,97.1837 2.4763907e-005,97.1899 0.19361527,97.1962 0.32255879,97.2025 0.096713722,97.2087 -6.6882876e-006,97.2150 8.8910674e-006,97.2212 0.19356462,97.2275 0.35484686,97.2338 0.35482681,97.2400 0.096757799,97.2463 0.19354673,97.2526 0.19354819,97.2588 0.096773863,97.2651 -1.2639131e-006,97.2713 5.3873605e-006,97.2776 0.096824661,97.2839 0.32262364,97.2901 0.3225376,97.2964 0.09672381,97.3027 -5.626553e-006,97.3089 2.1697301e-006,97.3152 -3.052161e-006,97.3214 1.0039546e-005,97.3277 0.096807852,97.3340 0.1935503,97.3402 0.096732795,97.3465 1.7065215e-005,97.3528 0.32262391,97.3590 0.45166692,97.3653 0.51612115,97.3716 0.19346625,97.3778 0.032232583,97.3841 0.096793108,97.3904 0.32258019,97.3966 0.096757226,97.4029 0.09677916,97.4092 0.096768536,97.4154 1.05281e-006,97.4217 0.096785046,97.4280 0.19354907,97.4342 0.096760571,97.4405 8.6395248e-006,97.4468 0.064534858,97.4530 0.064498253,97.4593 -1.2942966e-005,97.4656 3.972948e-006,97.4719 -2.9480213e-006,97.4781 7.8194471e-006,97.4844 0.03225759,97.4907 -5.9431072e-006,97.4969 -3.5991063e-006,97.5032 2.0341653e-005,97.5095 0.32265985,97.5157 0.77424836,97.5220 0.80640286,97.5283 0.35475847,97.5346 0.032235589,97.5408 -1.7345292e-006,97.5471 1.4517117e-005,97.5534 0.096788704,97.5596 0.096772455,97.5659 0.19363976,97.5722 0.51615787,97.5785 0.32249007,97.5847 0.096727796,97.5910 -9.9589843e-006,97.5973 2.6687308e-006,97.6035 -7.1519599e-007,97.6098 1.9185418e-007,97.6161 -5.2167472e-008,97.6224 1.6801614e-008,97.6286 -1.5036006e-008,97.6349 4.3344546e-008,97.6412 -1.5835369e-007,97.6475 5.9011421e-007,97.6537 -2.2022673e-006,97.6600 8.2195711e-006,97.6663 0.096837208,97.6726 0.29034829,97.6788 0.19347857,97.6851 -3.2519059e-005,97.6914 1.010217e-005,97.6977 -7.8876437e-006,97.7040 0.03228632,97.7102 0.51617098,97.7165 0.80648702,97.7228 1.2258403,97.7291 1.0967323,97.7353 0.41928285,97.7416 0.096752107,97.7479 1.8700001e-006,97.7542 -3.07498e-007,97.7604 -6.4021054e-007,97.7667 2.8685947e-006,97.7730 0.096789457,97.7793 0.29038253,97.7856 0.41937122,97.7918 0.29026613,97.7981 0.12900271,97.8044 0.032250948,97.8107 -3.8735129e-007,97.8170 -2.3519281e-006,97.8232 9.7958837e-006,97.8295 0.096831135,97.8358 0.29037127,97.8421 0.38704029,97.8484 0.38703766,97.8546 0.35486218,97.8609 0.19354999,97.8672 0.032236461,97.8735 -1.6860474e-006,97.8798 4.5177623e-007,97.8861 -1.2093189e-007,97.8923 3.1917651e-008,97.8986 -6.7295156e-009,97.9049 -5.0025424e-009,97.9112 2.6742375e-008,97.9175 -1.0197473e-007,97.9238 3.8118498e-007,97.9300 -1.4228714e-006,97.9363 5.3106965e-006,97.9426 0.096773826,97.9489 -3.8323878e-006,97.9552 -3.7500836e-006,97.9615 1.8834544e-005,97.9677 0.2904295,97.9740 0.70972764,97.9803 0.51603162,97.9866 0.096703105,97.9929 0.096786425,97.9992 0.32259679,98.0055 0.35482812,98.0117 0.19353861,98.0180 0.19358034,98.0243 0.74200511,98.0306 1.0967765,98.0369 1.516068,98.0432 1.9999969,98.0495 1.9032567,98.0558 0.74192876,98.0620 0.25802851,98.0683 1.9038,98.0746 7.162024,98.0809 8.3548031,98.0872 6.1930051,98.0935 2.2574191,98.0998 0.64556819,98.1061 5.8727961,98.1124 13.936716,98.1187 15.450778,98.1249 9.4823122,98.1312 3.4506681,98.1375 0.61263412,98.1438 0.096861251,98.1501 0.35488826,98.1564 0.35478443,98.1627 0.096710443,98.1690 -5.6620311e-006,98.1753 2.5872791e-006,98.1816 0.032278784,98.1879 0.096767478,98.1941 -1.9298857e-005,98.2004 5.171526e-006,98.2067 -1.3858099e-006,98.2130 3.7132983e-007,98.2193 -9.9406499e-008,98.2256 2.6268479e-008,98.2319 -5.6598966e-009,98.2382 -3.6312895e-009,98.2445 2.0187128e-008,98.2508 -7.712309e-008,98.2571 2.8832679e-007,98.2634 -1.0762637e-006,98.2697 4.0170275e-006,98.2760 0.096779719,98.2823 0.096768618,98.2886 -3.7460218e-006,98.2948 4.7779782e-008,98.3011 3.5554885e-006,98.3074 0.096831053,98.3137 0.32260123,98.3200 0.19348532,98.3263 -1.9839952e-005,98.3326 0.12905458,98.3389 1.2903296,98.3452 1.354831,98.3515 0.77417791,98.3578 2.5708391e-007,98.3641 0.19359481,98.3704 1.0968069,98.3767 0.51608258,98.3830 0.096740201,98.3893 0.03224558,98.3956 0.032314651,98.4019 0.32268038,98.4082 0.48388898,98.4145 0.51611745,98.4208 0.41927156,98.4271 0.096719794,98.4334 0.096795417,98.4397 0.096751288,98.4460 -1.6107806e-005,98.4523 0.032279205,98.4586 0.096769132,98.4649 0.032257177,98.4712 0.096782833,98.4775 0.19362384,98.4838 0.58067501,98.4901 0.35475549,98.4964 0.096736997,98.5027 -9.0497906e-006,98.5090 1.0018667e-005,98.5153 0.032257572,98.5216 -8.0675791e-006,98.5279 2.2466097e-006,98.5342 -9.1828616e-007,98.5405 1.4264712e-006,98.5468 0.03228632,98.5531 0.16134106,98.5594 0.22577339,98.5657 0.032207347,98.5721 4.7410335e-006,98.5784 -1.2694159e-006,98.5847 3.3627768e-007,98.5910 -7.5599417e-008,98.5973 -3.390964e-008,98.6036 2.1126093e-007,98.6099 -8.1119617e-007,98.6162 3.0337496e-006,98.6225 0.19355671,98.6288 0.32258084,98.6351 0.19353941,98.6414 -7.0159018e-007,98.6477 -7.8522207e-006,98.6540 3.2113097e-005,98.6603 0.19358827,98.6666 0.19351715,98.6730 0.19353326,98.6793 0.22583117,98.6856 0.16131167,98.6919 0.16125216,98.6982 -3.4043569e-005,98.7045 9.1060238e-006,98.7108 -2.3779905e-006,98.7171 4.0524347e-007,98.7234 7.5726723e-007,98.7297 -3.434619e-006,98.7360 1.2982189e-005,98.7423 0.096817404,98.7487 0.19354841,98.7550 0.096730776,98.7613 -1.2233187e-005,98.7676 6.9437897e-007,98.7739 9.4574052e-006,98.7802 0.19357827,98.7865 0.32257193,98.7928 0.096742138,98.7991 0.096803084,98.8055 0.74198282,98.8118 0.90321332,98.8181 0.51610732,98.8244 0.48387569,98.8307 0.51612008,98.8370 0.35483286,98.8433 0.45163295,98.8496 0.51611626,98.8560 0.19351454,98.8623 2.0208292e-007,98.8686 0.096842051,98.8749 0.51619488,98.8812 0.51605093,98.8875 0.096706435,98.8938 1.1722464e-005,98.9002 0.096771747,98.9065 0.19354923,98.9128 0.096773207,98.9191 2.7146737e-007,98.9254 -1.0063715e-007,98.9317 1.310701e-007,98.9381 -4.2366898e-007,98.9444 1.5637206e-006,98.9507 0.096776798,98.9570 0.19355606,98.9633 0.19360183,98.9696 0.32263783,98.9760 0.64513135,98.9823 0.6128391,98.9886 0.19351482,98.9949 0.19363005,99.0012 1.7420944,99.0075 2.7419109,99.0139 1.5482289,99.0202 0.19349094,99.0265 7.6912356e-006,99.0328 0.096780285,99.0391 0.38711926,99.0455 0.8065272,99.0518 1.5484155,99.0581 0.93540406,99.0644 0.32260397,99.0707 1.2581414,99.0771 2.4194577,99.0834 3.1292617,99.0897 6.7746906,99.0960 15.258862,99.1023 20.290409,99.1087 15.096182,99.1150 7.322288,99.1213 4.9031072,99.1276 3.96736,99.1340 1.6770699,99.1403 0.54831773,99.1466 0.16127972,99.1529 0.19355401,99.1592 0.12898713,99.1656 -2.398078e-005,99.1719 0.19355975,99.1782 0.19352973,99.1845 0.096834697,99.1909 0.61310261,99.1972 1.2903872,99.2035 0.96753883,99.2098 0.096660621,99.2162 -2.2720984e-005,99.2225 0.00014347957,99.2288 0.96800393,99.2351 1.6452172,99.2415 1.4513831,99.2478 0.2901102,99.2541 1.0616058e-005,99.2604 -2.3765681e-006,99.2668 -1.110719e-006,99.2731 0.032268979,99.2794 0.32258737,99.2858 0.35485017,99.2921 0.29032725,99.2984 0.096769825,99.3047 0.096759647,99.3111 -1.6681479e-005,99.3174 0.096779093,99.3237 0.032255139,99.3300 3.979635e-006,99.3364 -1.2994412e-005,99.3427 4.8001526e-005,99.3490 0.58074486,99.3554 0.90322155,99.3617 0.54828936,99.3680 -4.6805424e-005,99.3744 2.1505914e-005,99.3807 0.096834518,99.3870 0.32264957,99.3933 0.38705921,99.3997 0.16120563,99.4060 -2.1755639e-005,99.4123 5.8969476e-006,99.4187 -1.8305659e-006,99.4250 1.4249599e-006,99.4313 -3.8694357e-006,99.4377 0.032302789,99.4440 0.19356491,99.4503 0.12899205,99.4567 0.19354513,99.4630 0.1935443,99.4693 0.096762076,99.4757 0.032270703,99.4820 0.32259709,99.4883 0.35482892,99.4947 0.19354016,99.5010 0.096777417,99.5073 0.096766382,99.5137 -5.2806658e-006,99.5200 -4.3931464e-006,99.5263 2.2855489e-005,99.5327 0.41942704,99.5390 0.80648828,99.5453 0.54832506,99.5517 0.22574708,99.5580 0.0967701,99.5643 -1.8787108e-006,99.5707 -6.8731981e-007,99.5770 4.6285095e-006,99.5834 0.51613092,99.5897 0.51613653,99.5960 0.096822195,99.6024 0.48386708,99.6087 0.35478908,99.6150 0.032249171,99.6214 2.6471221e-006,99.6277 0.09678071,99.6341 0.35486346,99.6404 0.8064723,99.6467 0.77416718,99.6531 0.19352187,99.6594 -2.1213509e-006,99.6658 7.609337e-006,99.6721 0.19356574,99.6784 0.32257545,99.6848 0.096758209,99.6911 -2.7783838e-006,99.6975 7.4818877e-007,99.7038 -2.1416716e-007,99.7101 1.0842903e-007,99.7165 -2.1954934e-007,99.7228 7.6982104e-007,99.7292 -2.8599447e-006,99.7355 1.0670746e-005,99.7418 0.096774176,99.7482 -1.0627125e-005,99.7545 2.7187568e-006,99.7609 -2.4707685e-007,99.7672 -1.7308038e-006,99.7736 7.1708814e-006,99.7799 0.19356552,99.7862 0.35484704,99.7926 0.3225632,99.7989 0.032242354,99.8053 3.1382315e-006,99.8116 -3.7314251e-006,99.8180 0.032292876,99.8243 0.19356138,99.8306 0.096736088,99.8370 -8.9823661e-006,99.8433 2.4070091e-006,99.8497 -6.4500733e-007,99.8560 1.7284293e-007,99.8624 -4.6316817e-008,99.8687 1.241159e-008,99.8751 -3.3261274e-009,99.8814 8.9200453e-010,99.8878 -2.4164515e-010,99.8941 7.4511196e-011,99.9005 -5.6384904e-011,99.9068 1.5103459e-010,99.9131 -5.4779237e-010,99.9195 2.0402859e-009,99.9258 -7.6139113e-009,99.9322 2.8417437e-008,99.9385 -1.0606364e-007,99.9449 3.9586681e-007,99.9512 0.096793398,99.9576 0.32258064,99.9639 0.096754998,99.9703 -3.9588252e-007,99.9766 1.0702502e-007,99.9830 -3.2188566e-008,99.9893 2.1722412e-008,99.9957 -5.4702895e-008,100.0020 1.9710308e-007,100.0084 -7.3376333e-007,100.0147 2.7381525e-006,100.0211 0.096775264,100.0274 0.19355267,100.0338 0.64520097,100.0401 1.2258255,100.0465 0.90320706,100.0528 0.61287999,100.0592 0.45161128,100.0655 0.77419442,100.0719 0.74201858,100.0782 1.6776012,100.0846 8.1957779,100.0909 31.22945,100.0973 47.291016,100.1037 37.835625,100.1100 14.900435,100.1164 3.8061719,100.1227 4.9680367,100.1291 6.2581019,100.1354 5.7092638,100.1418 2.8382058,100.1481 0.70957881,100.1545 0.1935657,100.1608 0.96774912,100.1672 1.1290512,100.1736 0.93550944,100.1799 0.99995983,100.1863 0.096723206,100.1926 2.2082462e-005,100.1990 0.22591728,100.2053 0.67749238,100.2117 0.5160194,100.2180 0.096685931,100.2244 0.032259624,100.2308 -2.6708592e-006,100.2371 7.1569531e-007,100.2435 -1.9172481e-007,100.2498 5.1151261e-008,100.2562 -1.2866057e-008,100.2626 3.0892974e-010,100.2689 1.1632279e-008,100.2753 -4.6841766e-008,100.2816 1.7574784e-007,100.2880 -6.5619685e-007,100.2943 0.096838005,100.3007 0.51622003,100.3071 0.80651027,100.3134 1.1612662,100.3198 0.99991566,100.3261 0.54831809,100.3325 0.09673664,100.3389 2.5598588e-006,100.3452 -6.8433349e-007,100.3516 1.7728571e-007,100.3579 -2.4757291e-008,100.3643 -7.8276926e-008,100.3707 0.19355157,100.3770 0.41937146,100.3834 0.70970213,100.3898 1.0645384,100.3961 1.0967565,100.4025 0.51609176,100.4088 0.032243215,100.4152 1.6049435e-005,100.4216 0.096808694,100.4279 0.1935427,100.4343 0.19352295,100.4407 0.096761197,100.4470 -4.016209e-006,100.4534 1.0559314e-006,100.4598 -2.0721498e-007,100.4661 -2.2717312e-007,100.4725 0.096775316,100.4789 0.19354698,100.4852 0.096778683,100.4916 0.096818827,100.4979 0.29036528,100.5043 0.48387343,100.5107 0.38703638,100.5170 0.032217804,100.5234 0.096805654,100.5298 0.35485238,100.5361 0.45161802,100.5425 0.58064795,100.5489 0.51610887,100.5552 0.1935242,100.5616 1.7861927e-006,100.5680 0.83875251,100.5744 1.903255,100.5807 1.8064067,100.5871 0.58061302,100.5935 0.096798606,100.5998 0.35485542,100.6062 0.51610619,100.6126 0.32256144,100.6189 0.096777223,100.6253 -1.3872192e-006,100.6317 2.5317104e-006,100.6380 0.032272443,100.6444 0.096783482,100.6508 0.29032308,100.6572 0.29031727,100.6635 0.22581309,100.6699 0.41936392,100.6763 0.45160583,100.6826 0.32256201,100.6890 -1.5020876e-005,100.6954 1.1186559e-005,100.7018 0.096837081,100.7081 0.32263413,100.7145 0.32252726,100.7209 0.096710421,100.7272 -7.7129152e-006,100.7336 2.0668331e-006,100.7400 -5.538501e-007,100.7464 1.4841598e-007,100.7527 -3.9772967e-008,100.7591 1.0665016e-008,100.7655 -2.8841749e-009,100.7719 8.7090934e-010,100.7782 -5.9928179e-010,100.7846 1.5262698e-009,100.7910 -5.5061848e-009,100.7974 2.049997e-008,100.8037 -7.6499312e-008,100.8101 2.855183e-007,100.8165 -1.065652e-006,100.8229 3.9773831e-006,100.8292 0.032271549,100.8356 0.12903172,100.8420 0.096763574,100.8484 0.032253362,100.8548 3.5214143e-007,100.8611 -6.39888e-006,100.8675 2.5245352e-005,100.8739 0.19361606,100.8803 0.32256013,100.8866 0.09670601,100.8930 1.767371e-005,100.8994 0.12908366,100.9058 0.22581713,100.9122 0.19352108,100.9185 0.096739016,100.9249 0.032240685,100.9313 4.436994e-006,100.9377 0.096775621,100.9441 0.032253541,100.9504 -3.0396987e-007,100.9568 8.5420893e-008,100.9632 -3.7692629e-008,100.9696 6.5348047e-008,100.9760 -2.2371425e-007,100.9823 8.2956927e-007,100.9887 -3.0947901e-006,100.9951 0.096788593,101.0015 0.35483506,101.0079 0.64532298,101.0142 3.2583921,101.0206 5.8065548,101.0270 5.419354,101.0334 3.5805435,101.0398 1.2577997,101.0462 0.51594365,101.0525 0.3548077,101.0589 0.58066052,101.0653 0.6451996,101.0717 0.90334368,101.0781 1.4838942,101.0845 1.0967023,101.0908 1.2581642,101.0972 2.4194434,101.1036 2.0321257,101.1100 0.70958656,101.1164 0.48386478,101.1228 0.51608902,101.1292 0.19349951,101.1355 -1.1938941e-005,101.1419 3.2003113e-006,101.1483 -8.6143149e-007,101.1547 2.4518116e-007,101.1611 -1.1923454e-007,101.1675 2.3175592e-007,101.1739 -8.0784366e-007,101.1802 0.032272272,101.1866 0.32259706,101.1930 0.32256207,101.1994 -1.4424015e-005,101.2058 3.8715089e-006,101.2122 -1.0609635e-006,101.2186 3.720701e-007,101.2250 -4.2726643e-007,101.2314 1.3370721e-006,101.2377 -4.9213763e-006,101.2441 1.834978e-005,101.2505 0.19360583,101.2569 0.45162523,101.2633 0.38703603,101.2697 -2.9786535e-005,101.2761 7.9812944e-006,101.2825 -2.1364619e-006,101.2889 5.6396874e-007,101.2953 -1.1925383e-007,101.3016 -8.7004828e-008,101.3080 4.6731944e-007,101.3144 -1.7824067e-006,101.3208 6.662799e-006,101.3272 0.096842229,101.3336 0.41942242,101.3400 0.51607591,101.3464 0.19346878,101.3528 -6.7498236e-006,101.3592 0.096782394,101.3656 0.096771777,101.3720 0.19366017,101.3784 0.7097764,101.3847 0.67731649,101.3911 0.19344315,101.3975 -1.4988131e-005,101.4039 0.032280598,101.4103 0.29032931,101.4167 0.12901184,101.4231 -6.9717762e-006,101.4295 1.2207369e-005,101.4359 0.32260662,101.4423 0.51612872,101.4487 0.3225559,101.4551 0.032247059,101.4615 8.9559359e-007,101.4679 1.7572913e-006,101.4743 0.096795455,101.4807 0.3548699,101.4871 0.54839009,101.4935 0.38705695,101.4999 -2.1842608e-005,101.5063 5.8606865e-006,101.5127 -1.5985431e-006,101.5191 5.3306655e-007,101.5255 -5.3363914e-007,101.5319 1.6015745e-006,101.5383 0.09678074,101.5447 0.19354823,101.5511 0.096768215,101.5575 -3.5770981e-006,101.5639 0.096799091,101.5703 0.4193964,101.5767 0.38706738,101.5831 0.032219771,101.5895 3.8421936e-006,101.5959 -2.8757626e-007,101.6023 -2.6924033e-006,101.6087 1.1058086e-005,101.6151 0.096828215,101.6215 0.32267621,101.6279 0.61294198,101.6343 0.48373908,101.6407 -8.1952501e-005,101.6471 1.8268382e-005,101.6535 8.8861279e-006,101.6599 0.32261789,101.6663 0.54844165,101.6727 0.70969653,101.6791 0.45154408,101.6855 0.096718445,101.6919 1.7078375e-005,101.6983 0.19359764,101.7047 0.32256448,101.7111 0.096730523,101.7175 -6.9872594e-006,101.7239 1.5205366e-005,101.7303 0.096774124,101.7367 -1.493802e-005,101.7431 6.0751463e-006,101.7495 0.09677621,101.7559 0.096771419,101.7623 -2.3092612e-006,101.7687 6.2880633e-007,101.7752 -2.0579812e-007,101.7816 1.943521e-007,101.7880 0.096776478,101.7944 0.19354762,101.8008 0.032255974,101.8072 5.6019957e-007,101.8136 -1.5112963e-007,101.8200 4.4278256e-008,101.8264 -2.5973572e-008,101.8328 5.9617243e-008,101.8392 0.096773967,101.8456 0.32258999,101.8520 0.77419341,101.8584 0.096797243,101.8649 0.35486627,101.8713 0.32255116,101.8777 0.096748143,101.8841 -1.0402119e-005,101.8905 0.12909031,101.8969 0.96779823,101.9033 0.93544126,101.9097 0.41930088,101.9161 -1.243674e-005,101.9225 0.096816435,101.9290 0.32259536,101.9354 0.19349831,101.9418 1.4272967e-005,101.9482 0.32266155,101.9546 0.58064884,101.9610 0.35476094,101.9674 -3.4183286e-005,101.9738 9.1922393e-006,101.9803 -2.5831871e-006,101.9867 1.1398763e-006,101.9931 -1.9762706e-006,101.9995 6.7656501e-006,102.0059 0.096821554,102.0123 0.35492209,102.0187 0.51609272,102.0251 0.19345723,102.0316 0.19360641,102.0380 0.64523238,102.0444 0.6773594,102.0508 0.22573403,102.0572 -6.4214282e-006,102.0636 1.1641812e-006,102.0701 1.7653454e-006,102.0765 -8.2263014e-006,102.0829 3.1142168e-005,102.0893 0.70975763,102.0957 2.1292374,102.1021 3.9679885,102.1085 4.8387637,102.1150 3.8385556,102.1214 1.8707145,102.1278 0.5160085,102.1342 0.7420575,102.1406 2.8068225,102.1471 6.2260528,102.1535 7.5804386,102.1599 5.0964513,102.1663 2.096684,102.1727 1.161236,102.1791 0.35471892,102.1856 0.032221902,102.1920 0.032295037,102.1984 0.32263595,102.2048 0.67739719,102.2112 0.41930291,102.2177 0.096761517,102.2241 3.4073094e-007,102.2305 -1.0356334e-007,102.2369 7.350156e-008,102.2433 -1.9044977e-007,102.2498 6.8834584e-007,102.2562 -2.5631202e-006,102.2626 9.564832e-006,102.2690 0.19355899,102.2754 0.19354281,102.2819 0.12906298,102.2883 0.54853499,102.2947 1.3226464,102.3011 1.064368,102.3076 0.29021743,102.3140 -5.1022462e-006,102.3204 4.4825624e-006,102.3268 0.096854731,102.3333 0.32257283,102.3397 0.096724816,102.3461 0.19360885,102.3525 0.51616138,102.3590 0.77419305,102.3654 0.67742783,102.3718 0.6129238,102.3782 0.6773724,102.3847 0.38703498,102.3911 0.290328,102.3975 0.5161311,102.4039 0.38706714,102.4104 0.32256633,102.4168 0.19354746,102.4232 -2.0395894e-006,102.4296 4.9068097e-007,102.4361 7.7031217e-008,102.4425 0.19359294,102.4489 0.9032582,102.4553 0.77415109,102.4618 0.19351225,102.4682 9.9801491e-006,102.4746 0.064542755,102.4811 0.12905051,102.4875 0.12899999,102.4939 -2.3962915e-005,102.5003 -6.580944e-006,102.5068 0.19360155,102.5132 0.64528292,102.5196 0.54838645,102.5261 0.35474205,102.5325 0.096712776,102.5389 -7.8078929e-006,102.5453 -7.4385088e-007,102.5518 0.19360833,102.5582 0.96779799,102.5646 0.58059525,102.5711 0.096715987,102.5775 -7.2553917e-007,102.5839 1.1935816,102.5904 2.5806925,102.5968 2.6451492,102.6032 0.93542981,102.6097 0.096757673,102.6161 -2.8572915e-006,102.6225 -3.4250368e-007,102.6290 4.2278607e-006,102.6354 0.096785925,102.6418 0.19355659,102.6483 0.19353491,102.6547 -1.3633653e-005,102.6611 8.6383452e-006,102.6676 0.096801855,102.6740 0.32263318,102.6804 0.61292487,102.6869 0.64511681,102.6933 0.38705114,102.6997 0.19355364,102.7062 0.35484254,102.7126 0.19352782,102.7190 -6.7244973e-006,102.7255 2.769465e-006,102.7319 -4.3531772e-006,102.7383 1.4644174e-005,102.7448 0.19358866,102.7512 0.35483938,102.7577 0.19350545,102.7641 0.096785955,102.7705 0.51614684,102.7770 0.3548122,102.7834 0.096763141,102.7898 -3.2101082e-006,102.7963 6.7754299e-006,102.8027 0.12904346,102.8092 0.19354337,102.8156 0.096765123,102.8220 -5.19592e-006,102.8285 0.09680225,102.8349 0.70973438,102.8414 1.0967666,102.8478 0.54834223,102.8542 0.096770518,102.8607 0.096761025,102.8671 -1.63896e-005,102.8736 6.0119905e-006,102.8800 -7.6576753e-006,102.8864 2.4620171e-005,102.8929 0.29037401,102.8993 0.41935483,102.9058 0.77414685,102.9122 0.58062172,102.9186 0.35484058,102.9251 0.032265265,102.9315 0.19355553,102.9380 0.45160115,102.9444 0.35484084,102.9509 0.096838281,102.9573 0.29034916,102.9637 0.19347671,102.9702 -3.344773e-005,102.9766 1.0638811e-005,102.9831 -9.1056099e-006,102.9895 2.5784821e-005,102.9960 0.96778512,103.0024 1.4839252,103.0089 1.4194301,103.0153 1.2580374,103.0217 1.2257204,103.0282 1.3225482,103.0346 1.1935419,103.0411 0.96770477,103.0475 0.32261094,103.0540 0.51614958,103.0604 0.90374637,103.0669 4.3233509,103.0733 6.2580342,103.0798 4.612258,103.0862 1.6446059,103.0927 0.1934232,103.0991 0.19356017,103.1056 0.12904163,103.1120 0.45164898,103.1185 0.77419853,103.1249 0.51610303,103.1313 0.1935312,103.1378 1.1290747,103.1442 1.8065511,103.1507 1.2903354,103.1571 0.32245165,103.1636 -1.5372923e-005,103.1700 0.32267728,103.1765 0.51612693,103.1829 0.38708922,103.1894 0.35482481,103.1958 0.19347903,103.2023 0.22582735,103.2087 0.64524859,103.2152 0.7419126,103.2217 0.29023477,103.2281 -2.5804993e-005,103.2346 6.9849275e-006,103.2410 -2.132869e-006,103.2475 1.5461222e-006,103.2539 -4.0517707e-006,103.2604 1.4661988e-005,103.2668 0.096773773,103.2733 -1.2965137e-005,103.2797 0.096775219,103.2862 0.096786,103.2926 0.09681946,103.2991 0.19354786,103.3055 0.096730955,103.3120 0.32257897,103.3184 0.45162719,103.3249 0.4515979,103.3314 0.09676218,103.3378 2.4329706e-006,103.3443 -5.9867642e-007,103.3507 -3.845793e-008,103.3572 7.5261369e-007,103.3636 -2.9722257e-006,103.3701 1.1137103e-005,103.3765 0.32260755,103.3830 0.51612717,103.3895 0.32256117,103.3959 0.19353707,103.4024 -3.6840001e-006,103.4088 2.7317199e-007,103.4153 2.5918032e-006,103.4217 -1.0641236e-005,103.4282 3.9976068e-005,103.4347 0.48397407,103.4411 0.93550104,103.4476 0.70957541,103.4540 0.096716769,103.4605 9.770295e-006,103.4670 -2.6860346e-006,103.4734 9.7315547e-007,103.4799 -1.2064718e-006,103.4863 3.8529565e-006,103.4928 0.19359207,103.4993 0.70972162,103.5057 0.87097251,103.5122 0.8709262,103.5186 0.64511746,103.5251 0.51612175,103.5316 0.32258496,103.5380 -3.0233517e-005,103.5445 0.00010796788,103.5509 0.58081204,103.5574 0.77417916,103.5639 0.54824889,103.5703 0.096673958,103.5768 0.096786298,103.5833 0.32258895,103.5897 0.2903471,103.5962 0.35488898,103.6026 0.51612908,103.6091 0.32251164,103.6156 -3.2198663e-005,103.6220 8.9369487e-006,103.6285 -3.5468938e-006,103.6350 5.2503437e-006,103.6414 0.064566448,103.6479 0.29039779,103.6544 0.41934279,103.6608 0.25800356,103.6673 0.16130854,103.6738 0.2580758,103.6802 0.16122682,103.6867 -2.8373348e-005,103.6932 7.644785e-006,103.6996 -2.2037493e-006,103.7061 1.1697084e-006,103.7126 -2.4751057e-006,103.7190 8.7313038e-006,103.7255 0.096787855,103.7320 0.09675692,103.7384 9.2993369e-006,103.7449 0.32262406,103.7514 0.51612836,103.7578 0.32253984,103.7643 -1.8425913e-005,103.7708 5.0818617e-006,103.7772 -1.900246e-006,103.7837 2.5189222e-006,103.7902 -8.1759326e-006,103.7966 3.018697e-005,103.8031 0.19358724,103.8096 0.19351412,103.8161 0.032228321,103.8225 1.8661036e-006,103.8290 -1.1887506e-006,103.8355 2.8889788e-006,103.8419 0.096787713,103.8484 0.193542,103.8549 -1.1842001e-005,103.8613 3.173303e-006,103.8678 -8.503543e-007,103.8743 2.278849e-007,103.8808 -6.1123679e-008,103.8872 1.6593333e-008,103.8937 -5.2453064e-009,103.9002 4.3869415e-009,103.9067 -1.230301e-008,103.9131 4.4828248e-008,103.9196 -1.6702204e-007,103.9261 6.2330508e-007,103.9325 -2.3263663e-006,103.9390 8.6827886e-006,103.9455 0.032259595,103.9520 0.032248981,103.9584 8.9842774e-007,103.9649 -2.448177e-007,103.9714 8.0779294e-008,103.9779 -7.8286519e-008,103.9843 2.3237862e-007,103.9908 -8.5128812e-007,103.9973 3.1730031e-006,104.0038 0.096819416,104.0102 0.32259664,104.0167 0.19349886,104.0232 -1.7915911e-005,104.0297 4.4075518e-006,104.0362 2.8712228e-007,104.0426 -5.5568171e-006,104.0491 2.1941836e-005,104.0556 0.29035088,104.0621 0.29029787,104.0685 0.32261407,104.0750 1.1936069,104.0815 1.3548139,104.0880 0.77413404,104.0945 0.19355056,104.1009 0.61293715,104.1074 0.61287093,104.1139 0.12900104,104.1204 0.09677349,104.1268 -2.4031624e-007,104.1333 -1.2296508e-006,104.1398 5.1593406e-006,104.1463 -1.9409126e-005,104.1528 7.248242e-005,104.1593 0.32263178,104.1657 0.19346203,104.1722 -2.7321859e-005,104.1787 4.8095158e-006,104.1852 8.0865493e-006,104.1917 0.1935723,104.1981 0.35483849,104.2046 0.19352512,104.2111 -1.0315644e-005,104.2176 3.4778211e-006,104.2241 -3.5951173e-006,104.2306 1.0903225e-005,104.2370 0.19356947,104.2435 0.35484713,104.2500 0.32255694,104.2565 -1.7317248e-005,104.2630 0.032264546,104.2695 0.032255203,104.2759 -7.7215162e-007,104.2824 2.0691417e-007,104.2889 -5.5449348e-008,104.2954 1.4868284e-008,104.3019 -4.0197921e-009,104.3084 1.2098231e-009,104.3148 -8.1925172e-010,104.3213 2.0672497e-009,104.3278 -7.4502644e-009,104.3343 2.7735798e-008,104.3408 -1.035004e-007,104.3473 3.8629369e-007,104.3538 -1.4417783e-006,104.3603 5.3812091e-006,104.3667 0.096774191,104.3732 -5.3635235e-006,104.3797 1.3817261e-006,104.3862 -1.6297727e-007,104.3927 -7.299812e-007,104.3992 3.083155e-006,104.4057 0.19355696,104.4122 0.32258064,104.4186 0.19353974,104.4251 -2.8730874e-006,104.4316 -5.0677738e-008,104.4381 3.0762619e-006,104.4446 -1.2255318e-005,104.4511 4.5948349e-005,104.4576 0.35493511,104.4641 0.5483858,104.4706 0.35476232,104.4771 0.096723959,104.4835 -5.5093847e-006,104.4900 0.096785769,104.4965 0.35485259,104.5030 0.51613635,104.5095 0.51612753,104.5160 0.35483879,104.5225 0.3225683,104.5290 0.096755013,104.5355 6.1770011e-006,104.5420 0.096803084,104.5485 0.19353834,104.5550 0.032232944,104.5614 -1.1826787e-006,104.5679 1.1689212e-005,104.5744 0.096815176,104.5809 0.35498828,104.5874 0.77419412,104.5939 0.35468701,104.6004 0.096741132,104.6069 0.032245833,104.6134 -4.5524416e-006,104.6199 1.5972888e-006,104.6264 -1.8365032e-006,104.6329 5.7490502e-006,104.6394 0.096839629,104.6459 0.35489652,104.6524 0.3547807,104.6589 0.096709713,104.6654 -9.2585606e-006,104.6719 0.032304507,104.6784 0.19357102,104.6849 0.12899995,104.6914 0.064491704,104.6979 -6.1764258e-006,104.7044 0.096826002,104.7108 0.32262599,104.7173 0.32252306,104.7238 0.032220338,104.7303 0.19357179,104.7368 0.19353011,104.7433 -1.1506258e-005,104.7498 3.0925407e-006,104.7563 -8.630804e-007,104.7628 3.5956887e-007,104.7693 -5.7517252e-007,104.7758 1.9412446e-006,104.7823 -7.1903178e-006,104.7888 2.6821961e-005,104.7953 0.35495761,104.8018 0.77418953,104.8083 0.38699362,104.8148 0.096749298,104.8213 -1.6304721e-005,104.8278 3.2847882e-005,104.8343 0.16134563,104.8408 0.25808296,104.8474 0.22574551,104.8539 0.096738495,104.8604 0.32259503,104.8669 0.12902179,104.8734 0.096786849,104.8799 0.32259119,104.8864 0.32256523,104.8929 0.09677849,104.8994 0.096769519,104.9059 -1.2658396e-005,104.9124 0.096767411,104.9189 0.12909892,104.9254 0.90342456,104.9319 1.7742198,104.9384 1.0320653,104.9449 0.12893948,104.9514 0.096781515,104.9579 0.032251775,104.9644 -3.3551614e-006,104.9709 1.2649101e-005,104.9774 0.096824095,104.9839 0.38710946,104.9904 0.45156714,104.9970 0.19352196,105.0035 -4.120258e-007,105.0100 -1.5968247e-008,105.0165 4.7596797e-007,105.0230 -1.8880484e-006,105.0295 7.0767383e-006,105.0360 0.19355579,105.0425 0.96791548,105.0490 3.2905519,105.0555 4.0320883,105.0620 2.1289685,105.0685 0.70968437,105.0751 0.74218595,105.0816 5.1946049,105.0881 11.16196,105.0946 11.193033,105.1011 6.7409101,105.1076 1.9349327,105.1141 0.48381993,105.1206 0.4193567,105.1271 0.35484719,105.1336 0.16134918,105.1402 0.48397312,105.1467 0.77419931,105.1532 0.58056206,105.1597 0.29025513,105.1662 0.096741125,105.1727 0.32259277,105.1792 0.58065838,105.1857 0.51610601,105.1923 0.096752875,105.1988 3.8979533e-006,105.2053 -9.7612046e-006,105.2118 3.5149293e-005,105.2183 0.19361463,105.2248 0.2903192,105.2313 0.22578517,105.2378 0.19353198,105.2444 0.09672714,105.2509 1.2739192e-005,105.2574 0.09677811,105.2639 -2.8483501e-005,105.2704 7.6327196e-006,105.2769 -2.045336e-006,105.2835 5.480756e-007,105.2900 -1.4681943e-007,105.2965 3.9162739e-008,105.3030 -9.8209254e-009,105.3095 1.1793984e-010,105.3160 9.35065e-009,105.3226 -3.752346e-008,105.3291 1.4075334e-007,105.3356 -5.2552775e-007,105.3421 1.9614984e-006,105.3486 -7.3209908e-006,105.3551 0.032295298,105.3617 0.5161711,105.3682 0.51609719,105.3747 0.19351217,105.3812 -6.9700563e-006,105.3877 1.8478132e-006,105.3942 -4.2069092e-007,105.4008 0.09677694,105.4073 0.19354659,105.4138 0.19355872,105.4203 0.29037836,105.4268 0.51617032,105.4334 0.51608747,105.4399 0.19349082,105.4464 -1.1685226e-005,105.4529 3.1313944e-006,105.4595 -8.3951068e-007,105.4660 2.2642421e-007,105.4725 -6.6126304e-008,105.4790 3.806646e-008,105.4855 -8.6141043e-008,105.4921 3.0651853e-007,105.4986 -1.1400145e-006,105.5051 4.2538441e-006,105.5116 0.096790865,105.5181 0.1935481,105.5247 0.096758649,105.5312 -8.252905e-006,105.5377 0.096811451,105.5442 0.61296892,105.5508 0.7096523,105.5573 0.19348352,105.5638 -1.1642182e-005,105.5703 4.564858e-006,105.5769 0.19356781,105.5834 0.51613325,105.5899 0.35482815,105.5964 0.48388994,105.6030 0.64517206,105.6095 0.45158926,105.6160 0.096753731,105.6225 -9.7255258e-007,105.6291 2.6087037e-007,105.6356 -7.0859414e-008,105.6421 2.2548839e-008,105.6487 -1.933196e-008,105.6552 5.4781509e-008,105.6617 -1.9980794e-007,105.6682 7.4450389e-007,105.6748 0.096798562,105.6813 0.51615036,105.6878 0.51611155,105.6943 0.19352441,105.7009 -6.1188434e-006,105.7074 1.4324235e-006,105.7139 3.8965246e-007,105.7205 0.096792474,105.7270 0.32258657,105.7335 0.19353059,105.7400 0.032251008,105.7466 6.4487801e-007,105.7531 -2.6122113e-006,105.7596 9.8046758e-006,105.7662 0.19357206,105.7727 0.32257214,105.7792 0.096752897,105.7858 -2.4104163e-006,105.7923 2.2016504e-006,105.7988 -6.3964922e-006,105.8054 2.3385957e-005,105.8119 0.096774116,105.8184 -2.312763e-005,105.8250 5.559913e-006,105.8315 8.8983097e-007,105.8380 -9.120371e-006,105.8446 3.5594338e-005,105.8511 0.19359717,105.8576 0.19349959,105.8642 -3.5678764e-005,105.8707 9.5606947e-006,105.8772 -2.5614559e-006,105.8838 6.844441e-007,105.8903 -1.7613647e-007,105.8968 2.0050498e-008,105.9034 9.5955492e-008,105.9099 -4.0390512e-007,105.9164 1.519775e-006,105.9230 -5.6756007e-006,105.9295 0.032308288,105.9360 0.35497078,105.9426 0.61288124,105.9491 0.25793824,105.9556 0.032233782,105.9622 0.096786715,105.9687 0.19354989,105.9753 0.096755646,105.9818 1.1093826e-005,105.9883 0.06452442,105.9949 0.064540356,106.0014 0.35490122,106.0079 0.58066946,106.0145 0.51606077,106.0210 0.12898666,106.0276 0.19357251,106.0341 0.19352582,106.0406 0.032238256,106.0472 3.261091e-007,106.0537 2.970366e-006,106.0603 0.032266889,106.0668 0.19358194,106.0733 1.6458113,106.0799 6.9369769,106.0864 13.03293,106.0930 12.515114,106.0995 6.8374982,106.1060 2.2253475,106.1126 0.61281091,106.1191 0.35478941,106.1257 0.22577766,106.1322 -4.1230724e-006,106.1387 -1.901464e-006,106.1453 0.096814707,106.1518 0.29036823,106.1584 0.29029697,106.1649 0.12898582,106.1715 -1.5079807e-005,106.1780 4.0409336e-006,106.1845 -1.0828476e-006,106.1911 2.9016806e-007,106.1976 -7.7747096e-008,106.2042 2.0799545e-008,106.2107 -5.4455267e-009,106.2173 9.8103203e-010,106.2238 1.521935e-009,106.2304 -7.0693935e-009,106.2369 2.6757579e-008,106.2434 -9.9968112e-008,106.2500 3.7314149e-007,106.2565 -1.3926979e-006,106.2631 5.1980228e-006,106.2696 0.096842058,106.2762 0.32260269,106.2827 0.19348209,106.2893 0.032231577,106.2958 0.09679354,106.3024 0.35485682,106.3089 0.51616639,106.3155 0.61293107,106.3220 0.35479161,106.3286 0.19354102,106.3351 0.35486957,106.3416 0.32252961,106.3482 -3.6494886e-005,106.3547 5.6448462e-006,106.3613 1.3919379e-005,106.3678 0.32261568,106.3744 0.58065641,106.3809 0.58063406,106.3875 0.35481149,106.3940 0.096757688,106.4006 0.032254931,106.4071 0.032266948,106.4137 0.32260907,106.4202 0.6774379,106.4268 0.87099349,106.4333 1.7742212,106.4399 1.9031806,106.4464 0.90316683,106.4530 -7.5841267e-006,106.4596 2.0294376e-006,106.4661 -5.3307787e-007,106.4727 1.0272645e-007,106.4792 1.2222257e-007,106.4858 -5.9167019e-007,106.4923 2.2446216e-006,106.4989 -8.3874156e-006,106.5054 3.1307289e-005,106.5120 0.19358131,106.5185 0.19353503,106.5251 0.096747935,106.5316 -3.1385571e-005,106.5382 0.096834652,106.5447 0.58073974,106.5513 0.64515716,106.5579 0.32250661,106.5644 0.096717812,106.5710 -9.90428e-006,106.5775 6.0499342e-006,106.5841 -1.4295794e-005,106.5906 5.1136722e-005,106.5972 0.32267368,106.6037 0.51616347,106.6103 0.51609623,106.6169 0.32256302,106.6234 0.32254598,106.6300 0.19351076,106.6365 0.3225863,106.6431 0.19350979,106.6496 -1.5447795e-005,106.6562 4.1298458e-006,106.6628 -1.0704839e-006,106.6693 1.5178411e-007,106.6759 4.6346557e-007,106.6824 -2.0058123e-006,106.6890 0.032269862,106.6956 0.35486028,106.7021 0.58065933,106.7087 0.6128906,106.7152 0.29034066,106.7218 0.51614404,106.7284 0.45160586,106.7349 0.64516622,106.7415 0.58062857,106.7480 0.35480636,106.7546 -1.9547699e-005,106.7612 5.3553786e-006,106.7677 -1.8724544e-006,106.7743 2.1341914e-006,106.7808 -6.6646799e-006,106.7874 2.4526253e-005,106.7940 0.32261431,106.8005 0.35481462,106.8071 0.096744567,106.8137 0.096805975,106.8202 0.4516764,106.8268 0.54836887,106.8333 0.19348371,106.8399 -1.468899e-005,106.8465 3.8743415e-006,106.8530 -8.0730939e-007,106.8596 -6.4545083e-007,106.8662 0.19359346,106.8727 0.61294001,106.8793 0.58075559,106.8859 1.0001059,106.8924 1.1612273,106.8990 0.80630368,106.9056 0.12893604,106.9121 2.6243721e-005,106.9187 0.19362313,106.9253 0.32256562,106.9318 0.096701592,106.9384 -4.6142691e-006,106.9450 9.4842056e-007,106.9515 0.096816242,106.9581 0.5162012,106.9647 0.77419335,106.9712 0.51605737,106.9778 0.22581273,106.9844 0.25808316,106.9909 0.1935039,106.9975 0.096744463,107.0041 0.096842974,107.0106 0.54849458,107.0172 1.2260466,107.0238 2.5484257,107.0303 2.4515169,107.0369 3.0001357,107.0435 4.8066282,107.0501 23.714727,107.0566 113.25,107.0632 322.41705,107.0698 444.93674,107.0763 344.42398,107.0829 143.13783,107.0895 48.479435,107.0960 37.355625,107.1026 33.128181,107.1092 23.352594,107.1158 10.384884,107.1223 3.6767094,107.1289 1.8710992,107.1355 2.0645444,107.1421 1.4192188,107.1486 0.96756893,107.1552 0.2256493,107.1618 0.22584124,107.1683 0.38715363,107.1749 0.51615715,107.1815 1.6451379,107.1881 1.3870313,107.1946 0.54834956,107.2012 6.6308739e-006,107.2078 0.38718015,107.2144 0.77420157,107.2209 0.32248563,107.2275 0.096856192,107.2341 0.67749476,107.2407 0.45149598,107.2472 0.03219581,107.2538 0.096818209,107.2604 0.35488766,107.2670 0.22580497,107.2736 0.16123845,107.2801 -3.2276359e-005,107.2867 8.727955e-006,107.2933 -2.6331902e-006,107.2999 1.8042754e-006,107.3064 0.19358951,107.3130 0.70973074,107.3196 0.80643219,107.3262 0.41936755,107.3328 0.4193598,107.3393 0.1934754,107.3459 -3.0021691e-005,107.3525 2.5776219e-005,107.3591 0.096799351,107.3657 0.096745968,107.3722 0.032254718,107.3788 0.35490966,107.3854 0.80654472,107.3920 1.0322626,107.3986 0.74185938,107.4051 0.48379943,107.4117 0.16129333,107.4183 0.87103498,107.4249 1.5807759,107.4315 1.8387778,107.4380 1.1288847,107.4446 0.25792417,107.4512 0.096780777,107.4578 0.48390105,107.4644 0.32261032,107.4710 0.35484138,107.4775 0.41929421,107.4841 0.096751139,107.4907 3.347988e-006,107.4973 -3.115375e-006,107.5039 9.1139545e-006,107.5105 0.32261008,107.5170 0.61291087,107.5236 0.45158601,107.5302 0.096755132,107.5368 7.0668525e-006,107.5434 0.29033384,107.5500 0.61290348,107.5566 0.51611841,107.5631 0.096766926,107.5697 1.5922274e-006,107.5763 -2.060636e-006,107.5829 6.6507041e-006,107.5895 0.35485518,107.5961 0.51612389,107.6027 0.19353211,107.6092 3.0090773e-006,107.6158 0.096785299,107.6224 0.19354838,107.6290 0.096763067,107.6356 -2.9563898e-006,107.6422 -4.4259632e-006,107.6488 2.0662053e-005,107.6554 0.80645788,107.6620 0.096745797,107.6685 2.2746699e-005,107.6751 0.19355549,107.6817 0.19352563,107.6883 -3.1912407e-006,107.6949 7.0766655e-006,107.7015 0.19355753,107.7081 0.19353901,107.7147 0.032256491,107.7213 0.19355831,107.7279 0.35485199,107.7344 0.3870852,107.7410 0.32267734,107.7476 1.000183,107.7542 1.3871175,107.7608 1.2256573,107.7674 0.70955873,107.7740 0.35481337,107.7806 0.096755266,107.7872 -4.2284305e-006,107.7938 1.1337168e-006,107.8004 -3.0613771e-007,107.8070 9.0753836e-008,107.8136 -5.6858603e-008,107.8201 1.3668411e-007,107.8267 -4.8991086e-007,107.8333 1.8230885e-006,107.8399 -6.8029253e-006,107.8465 0.032283451,107.8531 0.19360799,107.8597 0.35486227,107.8663 0.32253578,107.8729 0.12897936,107.8795 0.12907657,107.8861 0.41940215,107.8927 0.8386656,107.8993 0.45156395,107.9059 -9.4992572e-007,107.9125 0.096775994,107.9191 -6.2558138e-006,107.9257 1.7352925e-006,107.9323 -6.849292e-007,107.9389 1.0043688e-006,107.9455 -3.3327483e-006,107.9521 1.2327492e-005,107.9587 0.12904032,107.9653 0.096759707,107.9719 -4.131919e-006,107.9785 9.2712293e-007,107.9851 4.2377627e-007,107.9917 -2.6224998e-006,107.9983 1.0066959e-005,108.0049 0.12906915,108.0115 0.61301756,108.0181 1.161384,108.0247 0.87085551,108.0313 0.90322828,108.0379 2.3228352,108.0445 2.9034424,108.0511 2.7418089,108.0577 5.0654583,108.0643 18.970394,108.0709 33.614265,108.0775 32.192028,108.0841 23.258512,108.0907 46.265232,108.0973 95.555099,108.1039 105.19008,108.1105 61.34605,108.1171 20.059839,108.1237 5.7412229,108.1303 2.3545854,108.1369 0.41905373,108.1435 0.096754722,108.1501 -2.8416236e-005,108.1567 3.459895e-005,108.1633 0.1935849,108.1699 0.19351415,108.1765 0.61292481,108.1831 1.4194677,108.1897 1.677418,108.1963 0.87085301,108.2029 0.38704827,108.2095 4.4974818e-006,108.2161 4.1601379e-007,108.2227 -6.1623514e-006,108.2293 2.4235214e-005,108.2360 0.51619309,108.2426 0.96778786,108.2492 0.93543702,108.2558 0.29024756,108.2624 -9.1386119e-006,108.2690 1.4304524e-006,108.2756 3.4177597e-006,108.2822 0.064522453,108.2888 0.19354607,108.2954 0.096767575,108.3020 2.4079677e-006,108.3086 -1.4761085e-005,108.3152 5.6640522e-005,108.3219 0.51629984,108.3285 1.2259122,108.3351 1.6127759,108.3417 1.0321009,108.3483 0.41932389,108.3549 -4.4278895e-006,108.3615 0.0967765,108.3681 -4.8356924e-006,108.3747 1.2966709e-006,108.3813 -3.5064767e-007,108.3880 1.05829e-007,108.3946 -7.2647069e-008,108.4012 1.8476534e-007,108.4078 -6.6645947e-007,108.4144 2.48125e-006,108.4210 0.096839629,108.4276 0.32258061,108.4342 0.096708782,108.4409 -2.4941789e-006,108.4475 7.2162334e-007,108.4541 -3.9215413e-007,108.4607 8.4700253e-007,108.4673 -2.9960547e-006,108.4739 1.1138e-005,108.4805 1.1290581,108.4871 1.8064508,108.4938 1.1935251,108.5004 0.35482755,108.5070 6.2815053e-007,108.5136 -1.6832362e-007,108.5202 4.5099334e-008,108.5268 -1.2061905e-008,108.5335 3.1450484e-009,108.5401 -5.1741156e-010,108.5467 -1.075725e-009,108.5533 4.8207167e-009,108.5599 -1.8208455e-008,108.5665 6.8017904e-008,108.5732 -2.5388113e-007,108.5798 0.096775137,108.5864 0.19354779,108.5930 0.096775606,108.5996 -8.0047539e-006,108.6062 0.032312687,108.6129 0.32262111,108.6195 0.35487312,108.6261 0.51614881,108.6327 0.32249421,108.6393 0.096739769,108.6459 0.096792623,108.6526 0.096742846,108.6592 1.0737793e-005,108.6658 0.29040685,108.6724 0.41932201,108.6790 0.09671741,108.6857 0.096815497,108.6923 0.19354679,108.6989 0.096739285,108.7055 0.29034239,108.7121 0.51612586,108.7188 0.19351391,108.7254 0.0967957,108.7320 0.51615125,108.7386 0.51612073,108.7453 0.67750156,108.7519 1.1291463,108.7585 1.161212,108.7651 0.2901834,108.7717 -1.5936997e-005,108.7784 -1.2564266e-005,108.7850 6.6200329e-005,108.7916 0.41951966,108.7982 0.70965749,108.8049 0.35469726,108.8115 0.096750565,108.8181 0.35489559,108.8247 0.58064806,108.8314 0.41935864,108.8380 0.38712317,108.8446 0.35480696,108.8512 0.19348077,108.8579 -2.9494706e-005,108.8645 6.4063597e-006,108.8711 3.8718085e-006,108.8777 0.096765153,108.8844 0.096819334,108.8910 0.22586524,108.8976 0.2580491,108.9042 0.25801837,108.9109 0.19351721,108.9175 0.096771486,108.9241 -4.7715225e-006,108.9308 1.2792462e-006,108.9374 -3.4512567e-007,108.9440 1.0116658e-007,108.9506 -5.951911e-008,108.9573 1.3691263e-007,108.9639 0.032269217,108.9705 0.22584423,108.9771 0.29030061,108.9838 -3.245757e-005,108.9904 0.032292686,108.9970 0.096772395,109.0037 0.03223059,109.0103 7.4960776e-006,109.0169 0.096809141,109.0236 0.19354816,109.0302 0.096740171,109.0368 -1.0725156e-005,109.0435 4.7673266e-006,109.0501 -8.3439691e-006,109.0567 0.096827298,109.0633 0.70980924,109.0700 1.9358226,109.0766 5.9683104,109.0832 10.806671,109.0899 11.871346,109.0965 13.645614,109.1031 14.386728,109.1098 13.354867,109.1164 14.322537,109.1230 9.3540344,109.1297 5.0964084,109.1363 4.4515696,109.1429 4.3869419,109.1496 2.9997766,109.1562 1.161181,109.1628 0.19350572,109.1695 1.8517545e-005,109.1761 0.19357692,109.1827 0.096729934,109.1894 0.51611865,109.1960 -2.7717126e-006,109.2027 7.7529398e-007,109.2093 -3.2927761e-007,109.2159 5.4179844e-007,109.2226 -1.8380309e-006,109.2292 6.8108029e-006,109.2358 0.03226215,109.2425 0.90324396,109.2491 1.7419442,109.2557 1.1935221,109.2624 0.35482943,109.2690 0.032277878,109.2757 0.096767619,109.2823 -1.7624425e-005,109.2889 4.8345805e-006,109.2956 -1.7126875e-006,109.3022 2.0159555e-006,109.3089 -6.3514863e-006,109.3155 2.3391611e-005,109.3221 0.32264268,109.3288 0.58064616,109.3354 0.45157284,109.3421 0.51611793,109.3487 0.67742175,109.3553 0.67740548,109.3620 0.32257965,109.3686 0.064517148,109.3753 0.12905012,109.3819 0.51614267,109.3885 0.35480663,109.3952 0.096757896,109.4018 -2.1902661e-006,109.4085 5.4161012e-007,109.4151 2.3994138e-008,109.4218 -6.3767624e-007,109.4284 2.5269007e-006,109.4350 0.096785277,109.4417 0.19354838,109.4483 0.096763104,109.4550 -2.5205507e-006,109.4616 6.1483405e-007,109.4683 6.1410645e-008,109.4749 -8.6058856e-007,109.4815 3.3811955e-006,109.4882 0.096779197,109.4948 0.096768461,109.5015 2.1893618e-007,109.5081 0.032254033,109.5148 1.5901258e-005,109.5214 0.19359991,109.5281 0.32256392,109.5347 0.096728191,109.5414 -4.6015898e-006,109.5480 5.8578089e-006,109.5546 0.032257833,109.5613 -4.9380756e-006,109.5679 1.3912833e-006,109.5746 -6.2672956e-007,109.5812 1.1156142e-006,109.5879 -3.8359699e-006,109.5945 1.4229266e-005,109.6012 0.096820369,109.6078 0.29032475,109.6145 0.4193089,109.6211 0.19353198,109.6278 3.5397668e-006,109.6344 -7.0519286e-007,109.6411 -7.1931828e-007,109.6477 3.5827916e-006,109.6544 -1.3612825e-005,109.6610 5.0872106e-005,109.6677 0.32269427,109.6743 1.0322647,109.6810 1.2257077,109.6876 0.80639631,109.6943 0.096777186,109.7009 0.096767277,109.7076 -2.9626906e-006,109.7142 1.0869007e-006,109.7209 -1.384794e-006,109.7275 0.096799217,109.7342 0.58069432,109.7408 1.0000089,109.7475 0.77416146,109.7541 0.35480723,109.7608 0.19359015,109.7674 0.51618224,109.7741 0.51607847,109.7807 0.19351122,109.7874 0.19359481,109.7941 0.35484135,109.8007 0.19349135,109.8074 -2.8986618e-005,109.8140 0.03232136,109.8207 0.32264405,109.8273 0.35480934,109.8340 0.19348417,109.8406 -2.8172535e-005,109.8473 7.6565721e-006,109.8539 -2.4518029e-006,109.8606 2.1502224e-006,109.8673 0.032257814,109.8739 -1.1488341e-006,109.8806 -1.0526414e-006,109.8872 5.3598933e-006,109.8939 0.19357499,109.9005 0.51615065,109.9072 0.51610249,109.9139 0.19354641,109.9205 0.29035863,109.9272 0.32254797,109.9338 0.096742786,109.9405 0.096785054,109.9471 0.096788391,109.9538 0.35486859,109.9605 0.58065504,109.9671 0.48383003,109.9738 -2.4550536e-005,109.9804 0.09678147,109.9871 0.096772641,109.9938 -4.0915893e-006,110.0004 1.4936372e-005,110.0071 0.38720816,110.0137 1.0000011,110.0204 0.45150304,110.0271 0.032269854,110.0337 0.096768551,110.0404 -2.4164858e-005,110.0470 -2.3731293e-006,110.0537 0.096829563,110.0604 0.45183676,110.0670 1.9036455,110.0737 5.5811758,110.0804 8.3549929,110.0870 7.0643296,110.0937 6.4837399,110.1003 8.8721647,110.1070 23.745554,110.1137 44.454334,110.1203 45.740078,110.1270 25.09284,110.1337 8.8042812,110.1403 2.2576108,110.1470 1.4838041,110.1537 0.35476851,110.1603 0.12903148,110.1670 0.38706917,110.1737 0.35486627,110.1803 0.51617593,110.1870 0.35481134,110.1937 0.29027814,110.2003 0.09674833,110.2070 3.6203776e-006,110.2137 -1.5633572e-006,110.2203 2.6329765e-006,110.2270 -8.9691066e-006,110.2337 3.3245775e-005,110.2403 0.32262352,110.2470 0.35480672,110.2537 0.096739873,110.2603 -3.5400769e-006,110.2670 9.4824605e-007,110.2737 -2.5265936e-007,110.2803 6.2324034e-008,110.2870 3.3825356e-009,110.2937 -7.5864634e-008,110.3003 3.0009852e-007,110.3070 0.096793704,110.3137 0.32258752,110.3203 0.19352792,110.3270 -1.0215815e-005,110.3337 1.4249857e-005,110.3404 0.32261497,110.3470 0.58064419,110.3537 0.32255027,110.3604 0.12905203,110.3670 0.5484615,110.3737 0.7419495,110.3804 0.38702789,110.3871 0.064468406,110.3937 -6.0037123e-006,110.4004 1.8413859e-006,110.4071 -1.3614807e-006,110.4137 3.6046711e-006,110.4204 0.096825525,110.4271 0.45164835,110.4338 0.6451357,110.4404 0.45160756,110.4471 0.32260209,110.4538 0.32253471,110.4605 -4.3833996e-005,110.4671 1.513991e-005,110.4738 -1.6723598e-005,110.4805 5.1757266e-005,110.4872 0.3549338,110.4938 0.51613051,110.5005 0.35474318,110.5072 0.032207981,110.5139 0.19357422,110.5205 0.19355719,110.5272 0.12904151,110.5339 0.16127735,110.5406 0.096753553,110.5472 -2.140682e-006,110.5539 1.4621686e-006,110.5606 0.25806975,110.5673 0.41935331,110.5739 0.19354333,110.5806 9.3723321e-007,110.5873 -1.6738203e-006,110.5940 5.758412e-006,110.6007 0.19360177,110.6073 0.64521199,110.6140 0.70965022,110.6207 0.45156631,110.6274 0.19352101,110.6340 -9.336426e-006,110.6407 1.8307388e-006,110.6474 2.0143284e-006,110.6541 -9.8889377e-006,110.6608 0.096820652,110.6674 0.70972598,110.6741 0.61286145,110.6808 0.32253677,110.6875 0.096796542,110.6942 0.096771665,110.7009 -2.5281664e-005,110.7075 -1.3386579e-006,110.7142 3.0640516e-005,110.7209 0.32265478,110.7276 0.58067399,110.7343 0.51606268,110.7409 0.096710831,110.7476 1.2643364e-006,110.7543 0.032263283,110.7610 0.3548699,110.7677 0.90324944,110.7744 0.90320349,110.7810 0.419323,110.7877 -6.9520561e-006,110.7944 3.7557751e-007,110.8011 5.4506836e-006,110.8078 0.096782498,110.8145 0.096765988,110.8211 -5.9713539e-006,110.8278 1.6076278e-006,110.8345 -4.5874128e-007,110.8412 2.2723323e-007,110.8479 -4.5019095e-007,110.8546 1.5736329e-006,110.8613 0.096824467,110.8679 0.29034007,110.8746 0.1289961,110.8813 0.064493157,110.8880 -1.2113455e-005,110.8947 1.3741892e-006,110.9014 6.6181119e-006,110.9081 0.29039776,110.9148 0.93555421,110.9214 1.0644507,110.9281 0.38702121,110.9348 0.096760005,110.9415 2.1160677e-005,110.9482 0.54844415,110.9549 0.8709541,110.9616 0.45157146,110.9683 0.32259491,110.9750 0.580661,110.9816 0.51610202,110.9883 0.09675163,110.9950 0.096812487,111.0017 0.41944066,111.0084 0.90339923,111.0151 2.2581906,111.0218 3.2902443,111.0285 2.5482662,111.0352 1.1288812,111.0419 0.74208975,111.0486 8.9059095,111.0552 46.781063,111.0619 95.714531,111.0686 99.223167,111.0753 57.799904,111.0820 20.189575,111.0887 10.54859,111.0954 17.000992,111.1021 22.483858,111.1088 19.192303,111.1155 9.1926346,111.1222 5.8066421,111.1289 7.6780243,111.1356 9.3550301,111.1423 7.3863611,111.1490 2.3219254,111.1557 0.19354117,111.1623 0.54845023,111.1690 0.45152926,111.1757 0.19350472,111.1824 0.032278378,111.1891 0.35487145,111.1958 0.38710573,111.2025 0.29028872,111.2092 -4.3733457e-005,111.2159 3.6334881e-005,111.2226 0.19361719,111.2293 0.35484353,111.2360 0.29030731,111.2427 0.32257435,111.2494 0.19349413,111.2561 0.51611936,111.2628 1.3548574,111.2695 1.2257886,111.2762 0.35482585,111.2829 8.5089147e-007,111.2896 4.9717181e-007,111.2963 -2.8398572e-006,111.3030 1.0863036e-005,111.3097 0.096792623,111.3164 0.12901689,111.3231 -1.6021228e-005,111.3298 1.024332e-005,111.3365 0.19357,111.3432 0.35483077,111.3499 0.129022,111.3566 0.32259303,111.3633 0.35482973,111.3700 0.096758559,111.3767 1.4997007e-005,111.3834 0.096808866,111.3901 0.19353731,111.3968 0.096742362,111.4035 -4.221984e-006,111.4102 0.096790142,111.4169 0.35485616,111.4236 0.45164257,111.4303 0.67758149,111.4370 1.6452594,111.4437 1.5805056,111.4504 0.70953214,111.4571 0.096735708,111.4638 -4.9583823e-006,111.4705 2.7744194e-005,111.4772 0.32264239,111.4840 0.51612878,111.4907 0.32251996,111.4974 -3.1682495e-005,111.5041 0.096835911,111.5108 0.61301827,111.5175 0.93551201,111.5242 0.67732918,111.5309 0.19345959,111.5376 -2.2155864e-005,111.5443 6.8663639e-006,111.5510 -5.3083245e-006,111.5577 1.43675e-005,111.5644 0.19355813,111.5711 0.096750282,111.5778 0.096816026,111.5845 0.67747986,111.5913 0.7096507,111.5980 0.32252115,111.6047 -1.0413899e-005,111.6114 0.032263897,111.6181 0.096774288,111.6248 0.32259431,111.6315 0.35482785,111.6382 0.096764877,111.6449 -8.5165821e-006,111.6516 3.0343368e-005,111.6583 0.32264706,111.6651 0.5161249,111.6718 0.32253063,111.6785 0.096786693,111.6852 0.32265577,111.6919 0.77420062,111.6986 0.48380274,111.7053 0.096717335,111.7120 5.8685955e-006,111.7187 0.096796408,111.7255 0.064491734,111.7322 -1.0950223e-005,111.7389 -2.1252231e-006,111.7456 1.9453397e-005,111.7523 0.35488683,111.7590 0.58064288,111.7657 0.35479966,111.7725 0.096753664,111.7792 -2.6441071e-006,111.7859 4.823325e-007,111.7926 7.1502916e-007,111.7993 0.032260675,111.8060 0.096776091,111.8127 0.096771136,111.8195 -2.6492428e-006,111.8262 6.3197012e-007,111.8329 1.2156994e-007,111.8396 -1.1183813e-006,111.8463 4.3522732e-006,111.8530 0.19358893,111.8597 0.67746264,111.8665 0.77422178,111.8732 0.51608825,111.8799 0.1289601,111.8866 4.1036024e-006,111.8933 0.19357434,111.9000 0.32257155,111.9068 0.096752264,111.9135 -1.9783058e-006,111.9202 2.8785155e-007,111.9269 8.2711108e-007,111.9336 -3.5965877e-006,111.9404 1.3560195e-005,111.9471 0.19361337,111.9538 0.51617599,111.9605 0.51608098,111.9672 0.22575289,111.9739 0.35485786,111.9807 0.67742121,111.9874 0.45159915,111.9941 0.29034552,112.0008 0.32258064,112.0076 0.16126934,112.0143 0.064502299,112.0210 0.032251243,112.0277 0.22581866,112.0344 0.45162567,112.0412 0.41945487,112.0479 1.8389477,112.0546 4.7748365,112.0613 9.1943045,112.0680 13.387883,112.0748 22.905231,112.0815 85.697868,112.0882 277.00192,112.0949 419.33115,112.1017 347.9104,112.1084 161.81096,112.1151 49.925495,112.1218 29.159824,112.1286 18.385527,112.1353 10.547557,112.1420 7.0319657,112.1487 4.709259,112.1555 2.709393,112.1622 1.0966566,112.1689 0.096740633,112.1756 0.51614755,112.1824 0.87098008,112.1891 0.54838574,112.1958 0.096751288,112.2025 5.2303144e-006,112.2093 0.096790291,112.2160 0.096769467,112.2227 0.096779808,112.2294 0.096759275,112.2362 -1.360403e-005,112.2429 0.77423412,112.2496 1.9355022,112.2564 1.8064162,112.2631 0.77418977,112.2698 0.096776038,112.2765 0.032237154,112.2833 1.4118779e-005,112.2900 0.12905306,112.2967 0.19355552,112.3035 0.19352546,112.3102 -1.9942338e-005,112.3169 -1.7496601e-006,112.3236 2.6944494e-005,112.3304 0.1936245,112.3371 0.32255635,112.3438 0.096702851,112.3506 2.6253763e-006,112.3573 0.19357218,112.3640 0.41935059,112.3708 0.54838943,112.3775 0.77422124,112.3842 0.77418214,112.3910 0.54837775,112.3977 0.29032326,112.4044 0.096754879,112.4112 0.096824542,112.4179 0.38716188,112.4246 0.38701674,112.4314 -6.5405104e-005,112.4381 2.1347021e-005,112.4448 0.096770234,112.4516 0.03225689,112.4583 0.19355002,112.4650 0.19354768,112.4718 0.1290348,112.4785 0.12903585,112.4852 0.096768931,112.4920 -4.5035267e-006,112.4987 1.3338275e-006,112.5054 -8.3150769e-007,112.5122 0.096798137,112.5189 0.51617169,112.5256 0.80645913,112.5324 0.6128661,112.5391 0.22578546,112.5459 0.48388883,112.5526 0.77419472,112.5593 0.51610553,112.5661 0.096762761,112.5728 5.2045641e-007,112.5795 3.53362e-007,112.5863 -1.9340885e-006,112.5930 7.3835158e-006,112.5998 0.096776247,112.6065 0.096780546,112.6132 0.58074021,112.6200 1.09685,112.6267 0.83862287,112.6334 0.19345866,112.6402 -1.7590124e-005,112.6469 3.7587153e-005,112.6537 0.32265618,112.6604 0.51612759,112.6671 0.41931474,112.6739 0.54837912,112.6806 0.51611304,112.6874 0.19351453,112.6941 2.0652203e-006,112.7009 0.12904805,112.7076 0.19354428,112.7143 0.064504005,112.7211 -8.5838192e-006,112.7278 6.7782889e-006,112.7346 0.096812271,112.7413 0.32261866,112.7480 0.3225309,112.7548 0.032224804,112.7615 0.35486633,112.7683 0.51611757,112.7750 0.096759468,112.7818 1.5312639e-006,112.7885 -4.1000314e-007,112.7953 1.0864252e-007,112.8020 -2.4538068e-008,112.8087 -1.0499158e-008,112.8155 6.6541503e-008,112.8222 -2.5568522e-007,112.8290 9.5626592e-007,112.8357 -3.5696264e-006,112.8425 0.032274392,112.8492 0.41938159,112.8560 0.51612628,112.8627 0.32255295,112.8695 -1.0143131e-005,112.8762 -8.2608731e-006,112.8829 4.3190619e-005,112.8897 0.32264149,112.8964 0.32251939,112.9032 -4.1105046e-005,112.9099 4.3981731e-007,112.9167 3.9351798e-005,112.9234 0.32267869,112.9302 1.1613451,112.9369 2.128989,112.9437 1.6128603,112.9504 0.77418256,112.9572 0.16122897,112.9639 -4.7508154e-005,112.9707 7.4628697e-005,112.9774 0.32267806,112.9842 0.38705137,112.9909 0.16120286,112.9977 -2.3837729e-005,113.0044 6.0188263e-006,113.0112 -2.3581379e-007,113.0179 -5.0764011e-006,113.0247 0.032281622,113.0314 0.290328,113.0382 0.19352122,113.0449 0.032269802,113.0517 -4.079154e-005,113.0584 0.00014843828,113.0652 4.904541,113.0719 16.679405,113.0787 24.775257,113.0854 24.838932,113.0922 25.451736,113.0989 26.902678,113.1057 20.869406,113.1125 11.063164,113.1192 4.3863783,113.1260 1.7414197,113.1327 0.03210371,113.1395 0.096834823,113.1462 0.096745171,113.1530 -9.7353586e-006,113.1597 2.8203829e-006,113.1665 0.032268364,113.1732 0.19356798,113.1800 0.22577854,113.1868 0.032295499,113.1935 0.32270542,113.2003 0.58067763,113.2070 0.51607049,113.2138 0.38711032,113.2205 0.51613891,113.2273 0.32246202,113.2341 -5.609672e-005,113.2408 1.869404e-005,113.2476 -1.8676648e-005,113.2543 0.12912525,113.2611 0.61304206,113.2678 0.83869994,113.2746 0.74185914,113.2814 0.54830861,113.2881 0.77415276,113.2949 0.096764617,113.3016 -5.6792751e-006,113.3084 1.4684523e-006,113.3152 -1.9412379e-007,113.3219 0.032269239,113.3287 0.19355263,113.3354 0.096762381,113.3422 -5.7073757e-006,113.3490 0.19365853,113.3557 0.83876443,113.3625 0.70962358,113.3692 0.58069587,113.3760 0.77418399,113.3828 0.64505988,113.3895 0.32255951,113.3963 0.19353889,113.4031 -2.3064002e-005,113.4098 6.1613737e-006,113.4166 -1.5798954e-006,113.4233 1.5775969e-007,113.4301 9.4904533e-007,113.4369 -3.9542479e-006,113.4436 0.096789069,113.4504 0.45167276,113.4572 0.61294144,113.4639 0.45157129,113.4707 0.096716173,113.4775 -1.2829006e-005,113.4842 3.0398096e-006,113.4910 6.7077337e-007,113.4977 -5.723557e-006,113.5045 2.2225064e-005,113.5113 0.19359854,113.5180 0.35486352,113.5248 0.32252386,113.5316 -4.5301775e-005,113.5383 1.2139431e-005,113.5451 -3.252808e-006,113.5519 8.7096174e-007,113.5586 -2.3081424e-007,113.5654 5.2234054e-008,113.5722 2.1896827e-008,113.5789 -1.3983568e-007,113.5857 5.3748437e-007,113.5925 -2.0102409e-006,113.5993 7.5039984e-006,113.6060 0.19356817,113.6128 0.32258052,113.6196 0.19352905,113.6263 -9.0767517e-006,113.6331 7.8559278e-006,113.6399 0.096781641,113.6466 0.09676636,113.6534 -5.8802725e-006,113.6602 1.5744844e-006,113.6669 -4.1725886e-007,113.6737 9.4440857e-008,113.6805 3.9529553e-008,113.6873 -2.5258498e-007,113.6940 9.7087968e-007,113.7008 0.032257449,113.7076 0.22587349,113.7143 0.67748362,113.7211 0.70964444,113.7279 0.38702565,113.7347 0.03223509,113.7414 0.09679243,113.7482 0.096759282,113.7550 -9.7205375e-006,113.7617 2.6691964e-006,113.7685 -9.5559426e-007,113.7753 1.1530682e-006,113.7821 -3.6568795e-006,113.7888 1.3475367e-005,113.7956 0.096780807,113.8024 0.1290469,113.8092 0.51617372,113.8159 0.61291075,113.8227 0.41930503,113.8295 0.29034603,113.8363 0.8387692,113.8430 0.80639809,113.8498 0.41929963,113.8566 0.096766904,113.8634 -6.3577625e-007,113.8701 -3.327074e-006,113.8769 0.19365223,113.8837 1.0646189,113.8905 1.0322527,113.8973 0.61285102,113.9040 0.32248789,113.9108 0.096738443,113.9176 0.32260048,113.9244 0.51612484,113.9311 0.19351715,113.9379 4.9754417e-006,113.9447 0.19357564,113.9515 0.29032743,113.9583 0.19352478,113.9650 0.032241914,113.9718 2.2233259e-007,113.9786 2.0396731e-006,113.9854 -8.3816658e-006,113.9922 3.1489177e-005,113.9989 0.96777105,114.0057 1.8387035,114.0125 1.9677198,114.0193 0.51610237,114.0261 -4.35701e-007,114.0328 0.096781529,114.0396 1.0323626,114.0464 2.5807376,114.0532 2.7419016,114.0600 1.6128316,114.0667 2.0322986,114.0735 2.9355342,114.0803 2.9356885,114.0871 4.4196506,114.0939 9.3238955,114.1007 22.841438,114.1074 36.162697,114.1142 33.578991,114.1210 17.061655,114.1278 6.1921229,114.1346 2.7423019,114.1414 5.3555579,114.1481 5.8385935,114.1549 4.6124301,114.1617 3.5159678,114.1685 2.6127713,114.1753 0.96758759,114.1821 0.67735028,114.1889 0.45152125,114.1956 0.19350228,114.2024 0.35493281,114.2092 0.96778893,114.2160 0.93539512,114.2228 0.51606238,114.2296 0.19353835,114.2364 0.096765615,114.2431 0.19354099,114.2499 0.19354808,114.2567 -1.2447489e-005,114.2635 0.032298945,114.2703 0.67755556,114.2771 1.4839314,114.2839 1.2580924,114.2907 1.0321743,114.2975 0.58056766,114.3042 0.80653161,114.3110 0.87092227,114.3178 0.45163256,114.3246 0.67748111,114.3314 0.61279577,114.3382 0.22572091,114.3450 0.19353701,114.3518 0.032250728,114.3586 -9.2895934e-006,114.3654 3.4174678e-005,114.3721 0.38716796,114.3789 0.70973349,114.3857 0.77415645,114.3925 0.35485226,114.3993 0.51609677,114.4061 0.096670307,114.4129 6.5968184e-006,114.4197 8.1696197e-007,114.4265 0.032260124,114.4333 0.096777231,114.4401 0.19354944,114.4469 0.096766993,114.4537 6.1175723e-007,114.4604 0.096840844,114.4672 0.41938099,114.4740 0.29026362,114.4808 0.096791841,114.4876 0.1935558,114.4944 0.096726768,114.5012 -2.3265984e-005,114.5080 3.9103015e-005,114.5148 0.51623356,114.5216 1.1935605,114.5284 0.87085795,114.5352 0.3226693,114.5420 1.6130869,114.5488 2.0321317,114.5556 0.96759546,114.5624 0.83875364,114.5692 0.74198622,114.5760 0.83865285,114.5828 0.35477531,114.5896 0.29034984,114.5964 0.38708559,114.6032 0.096749671,114.6100 0.064524576,114.6168 0.096769772,114.6236 -5.8337378e-006,114.6304 -2.1696449e-006,114.6372 1.4513827e-005,114.6440 0.19358076,114.6508 0.35486084,114.6576 0.67739761,114.6644 0.45157537,114.6712 0.19354199,114.6780 -7.1151635e-007,114.6848 1.6478329e-007,114.6916 5.2439798e-008,114.6984 -3.7458258e-007,114.7052 1.4459937e-006,114.7120 0.096781984,114.7188 0.3548651,114.7256 0.6774388,114.7324 0.5806334,114.7392 0.35481322,114.7460 0.096757621,114.7528 -1.1931155e-006,114.7596 2.8617754e-007,114.7664 4.8497256e-008,114.7732 -4.8022343e-007,114.7800 1.8725318e-006,114.7868 -7.0103879e-006,114.7936 2.6170823e-005,114.8004 0.19360998,114.8072 0.32257995,114.8140 0.19348957,114.8208 0.35481197,114.8276 6.6659745e-006,114.8344 -8.9950236e-006,114.8412 2.9315801e-005,114.8480 0.32264268,114.8548 0.51613021,114.8616 0.32251382,114.8684 0.032254387,114.8753 0.96775538,114.8821 0.58060747,114.8889 3.5074056e-005,114.8957 0.19362511,114.9025 0.32257643,114.9093 0.19348851,114.9161 0.096773624,114.9229 0.29034054,114.9297 0.3548044,114.9365 0.096767113,114.9433 0.19358633,114.9501 0.22576505,114.9569 0.064584531,114.9638 0.64544183,114.9706 1.3548572,114.9774 0.93522203,114.9842 0.29023135,114.9910 0.48396441,114.9978 0.96779436,115.0046 0.80643618,115.0114 1.161319,115.0182 2.6129735,115.0250 3.1291444,115.0319 2.8709309,115.0387 1.7742536,115.0455 9.2927551,115.0523 33.132908,115.0591 49.162685,115.0659 48.38541,115.0727 35.771454,115.0795 20.191475,115.0863 10.063719,115.0932 8.1612148,115.1000 7.0321178,115.1068 4.5804777,115.1136 2.7095368,115.1204 1.6772614,115.1272 0.61280888,115.1340 0.51613343,115.1408 0.35482952,115.1477 0.29036564,115.1545 0.41940489,115.1613 0.67739713,115.1681 0.48383552,115.1749 0.38713542,115.1817 0.6451813,115.1886 0.58059955,115.1954 0.45159507,115.2022 0.48384342,115.2090 0.096763484,115.2158 0.12905598,115.2226 0.09675096,115.2294 -9.405373e-006,115.2363 0.096794896,115.2431 0.19354884,115.2499 0.096751593,115.2567 1.6043972e-005,115.2635 0.096805803,115.2704 0.096738845,115.2772 2.5945933e-006,115.2840 0.19361746,115.2908 0.32256019,115.2976 0.19349316,115.3044 0.096766256,115.3113 3.6791723e-006,115.3181 0.096832544,115.3249 0.32260212,115.3317 0.19348101,115.3385 -1.0631335e-005,115.3454 0.096840113,115.3522 0.41945782,115.3590 0.8064484,115.3658 0.61282438,115.3726 0.45161349,115.3795 0.5483588,115.3863 0.22577509,115.3931 0.19354495,115.3999 0.096750364,115.4068 -7.1137274e-006,115.4136 7.9441463e-007,115.4204 3.9368856e-006,115.4272 0.096791714,115.4340 0.19354834,115.4409 0.096756838,115.4477 -4.4734093e-006,115.4545 1.2020246e-006,115.4613 -3.3438297e-007,115.4682 1.3542811e-007,115.4750 -2.073201e-007,115.4818 6.9389353e-007,115.4886 -2.5684285e-006,115.4955 9.580478e-006,115.5023 0.096774369,115.5091 -1.0289613e-005,115.5159 5.0597237e-006,115.5228 0.19356571,115.5296 0.51614535,115.5364 0.51610994,115.5432 0.096755914,115.5501 1.6817747e-006,115.5569 -5.6158052e-007,115.5637 5.6446464e-007,115.5705 0.096784621,115.5774 0.35485086,115.5842 0.38709036,115.5910 0.1935347,115.5978 -3.6361907e-006,115.6047 9.7436418e-007,115.6115 -2.6101594e-007,115.6183 6.9632975e-008,115.6252 -1.749787e-008,115.6320 3.5340647e-010,115.6388 1.6086728e-008,115.6456 -6.4705105e-008,115.6525 2.427505e-007,115.6593 -9.0635893e-007,115.6661 3.3829174e-006,115.6730 0.09679161,115.6798 0.32260805,115.6866 0.41940024,115.6935 0.32261541,115.7003 0.29024684,115.7071 0.032195129,115.7139 1.6299942e-005,115.7208 -1.5581556e-005,115.7276 4.6028486e-005,115.7344 0.38720021,115.7413 0.64516145,115.7481 0.38699251,115.7549 -4.3254386e-005,115.7618 5.4146549e-006,115.7686 2.1600561e-005,115.7754 0.19360816,115.7823 0.35486192,115.7891 0.32253551,115.7959 0.096722044,115.8028 -5.306762e-006,115.8096 0.09680327,115.8164 0.51616943,115.8233 0.80646175,115.8301 0.80643183,115.8369 0.70966733,115.8438 1.0323062,115.8506 1.3870808,115.8574 0.54832244,115.8643 0.096761301,115.8711 -3.6599138e-006,115.8779 0.096872628,115.8848 0.41941422,115.8916 0.35476428,115.8985 0.19349661,115.9053 0.096749291,115.9121 -8.0613318e-006,115.9190 -2.3221487e-007,115.9258 0.096868783,115.9326 0.51622856,115.9395 0.58060247,115.9463 0.32246983,115.9532 -4.9635368e-005,115.9600 1.4014752e-005,115.9668 -6.4204532e-006,115.9737 1.1666894e-005,115.9805 0.19367351,115.9873 0.70978814,115.9942 0.70956677,116.0010 0.19342272,116.0079 -9.4585957e-006,116.0147 -1.7978647e-006,116.0215 0.096892983,116.0284 1.0969713,116.0352 2.5162024,116.0421 2.8385174,116.0489 0.83851534,116.0557 0.096790753,116.0626 0.6775744,116.0694 3.8069434,116.0763 9.2267199,116.0831 15.033283,116.0900 18.129084,116.0968 13.127981,116.1036 7.6441288,116.1105 16.973734,116.1173 81.046158,116.1242 150.39287,116.1310 136.70097,116.1379 69.246727,116.1447 20.189356,116.1515 12.096284,116.1584 7.0314426,116.1652 3.5159349,116.1721 2.354707,116.1789 1.8708025,116.1858 0.64503163,116.1926 0.096718229,116.1995 0.35484409,116.2063 0.54838872,116.2131 0.09677837,116.2200 0.19355024,116.2268 0.096762486,116.2337 -8.6219252e-006,116.2405 2.0911699e-005,116.2474 0.096773706,116.2542 -1.9005818e-005,116.2611 0.096797384,116.2679 0.16129604,116.2748 0.096749932,116.2816 1.1881551e-005,116.2885 0.096782498,116.2953 0.032237742,116.3022 -1.5586223e-006,116.3090 1.7170356e-006,116.3159 0.096781053,116.3227 0.19354661,116.3296 0.032249283,116.3364 9.5798323e-006,116.3433 0.12905262,116.3501 0.35485023,116.3570 0.3548218,116.3638 0.096753053,116.3707 -1.139611e-006,116.3775 4.0452727e-007,116.3844 -4.7844941e-007,116.3912 1.5093524e-006,116.3981 0.19356415,116.4049 0.2903567,116.4118 0.29031843,116.4186 0.096735373,116.4255 -1.0024307e-005,116.4323 0.32259139,116.4392 0.64516807,116.4460 0.54837978,116.4529 0.25805652,116.4597 -3.175341e-007,116.4666 1.0674265e-007,116.4734 -1.0942114e-007,116.4803 3.3095856e-007,116.4871 -1.2144941e-006,116.4940 4.5273268e-006,116.5008 0.096785799,116.5077 0.19354229,116.5146 0.032246869,116.5214 6.0988668e-006,116.5283 0.096781872,116.5351 0.19356519,116.5420 0.48390332,116.5488 0.80647963,116.5557 0.77413684,116.5625 0.38720435,116.5694 1.2259996,116.5763 1.5483279,116.5831 1.0966322,116.5900 0.58056957,116.5968 0.41935688,116.6037 0.41935208,116.6105 0.25802338,116.6174 -1.8116516e-005,116.6243 3.7709622e-006,116.6311 0.032283146,116.6380 0.19361009,116.6448 0.25802508,116.6517 0.22580269,116.6585 1.0000513,116.6654 0.96772426,116.6723 0.67740285,116.6791 0.32254517,116.6860 0.096751101,116.6928 -2.8919774e-006,116.6997 4.3812693e-007,116.7066 1.1397669e-006,116.7134 0.032260511,116.7203 0.032254566,116.7271 4.0973559e-006,116.7340 0.32261205,116.7409 0.80647367,116.7477 0.77417064,116.7546 0.38711643,116.7615 0.58068156,116.7683 0.51607889,116.7752 0.096731991,116.7820 2.1386707e-006,116.7889 -5.9406079e-007,116.7958 2.3743306e-007,116.8026 -3.5565367e-007,116.8095 1.1852511e-006,116.8164 -4.3856471e-006,116.8232 1.6358455e-005,116.8301 0.32261726,116.8369 0.58065659,116.8438 0.5160991,116.8507 0.096744597,116.8575 -1.7519111e-006,116.8644 4.6804357e-007,116.8713 -1.2014323e-007,116.8781 1.2495826e-008,116.8850 7.0173883e-008,116.8919 -2.9321384e-007,116.8987 0.096778356,116.9056 0.32258567,116.9125 0.3225747,116.9193 0.096774615,116.9262 -1.7155984e-005,116.9331 6.5139742e-005,116.9399 0.35496941,116.9468 0.58064431,116.9537 0.54837334,116.9605 0.6128273,116.9674 0.096679136,116.9743 1.106562e-006,116.9811 1.5898626e-005,116.9880 0.096795484,116.9949 0.096759066,117.0017 0.096821703,117.0086 0.35493279,117.0155 0.5161348,117.0224 0.3547214,117.0292 0.096799627,117.0361 1.0002316,117.0430 2.2582557,117.0498 2.9677017,117.0567 2.354589,117.0636 1.1613016,117.0704 2.5811796,117.0773 8.0012159,117.0842 16.484875,117.0911 18.644705,117.0979 11.385646,117.1048 3.4829729,117.1117 1.2580413,117.1185 2.4199302,117.1254 6.9041686,117.1323 9.7745047,117.1392 8.2572422,117.1460 2.9345543,117.1529 0.61273205,117.1598 0.64521903,117.1667 0.74188966,117.1735 0.22574896,117.1804 -3.0132844e-006,117.1873 7.9532754e-007,117.1942 -1.6781931e-007,117.2010 -1.2411795e-007,117.2079 6.6435217e-007,117.2148 -2.5334673e-006,117.2217 0.096801952,117.2285 0.38708839,117.2354 0.096783154,117.2423 0.32266563,117.2492 0.5161038,117.2560 0.19347614,117.2629 0.032246642,117.2698 -6.0889092e-006,117.2767 1.6539609e-005,117.2835 0.1291164,117.2904 0.48389912,117.2973 0.38702887,117.3042 0.19351138,117.3111 0.096760176,117.3179 -7.8080939e-006,117.3248 2.0861676e-006,117.3317 -5.3604361e-007,117.3386 5.7858362e-008,117.3454 3.04672e-007,117.3523 -1.276644e-006,117.3592 0.096792333,117.3661 0.29035014,117.3730 0.32267985,117.3798 0.61289048,117.3867 0.1934144,117.3936 3.8203743e-005,117.4005 0.41944018,117.4074 0.87097585,117.4142 1.0644786,117.4211 0.93543977,117.4280 0.51609707,117.4349 0.096756414,117.4418 0.064539716,117.4487 0.54843438,117.4555 0.87095553,117.4624 0.51608175,117.4693 0.096763432,117.4762 0.032264289,117.4831 0.35490945,117.4899 0.58069354,117.4968 0.35479331,117.5037 0.29026315,117.5106 -2.3683244e-005,117.5175 6.3948728e-006,117.5244 -1.8946549e-006,117.5313 1.1833644e-006,117.5381 -2.8388708e-006,117.5450 1.0172779e-005,117.5519 0.32263848,117.5588 0.77420592,117.5657 0.58062136,117.5726 0.29031357,117.5794 0.096762955,117.5863 0.19354133,117.5932 0.096754521,117.6001 0.032250214,117.6070 1.9906954e-006,117.6139 0.032275468,117.6208 0.096777551,117.6277 0.032227188,117.6345 4.5172237e-005,117.6414 0.35495013,117.6483 0.67741281,117.6552 0.35473132,117.6621 -4.8197526e-005,117.6690 3.6040088e-005,117.6759 0.19357094,117.6828 0.19354056,117.6896 0.32262215,117.6965 0.61298811,117.7034 0.74191433,117.7103 0.48378819,117.7172 0.3225385,117.7241 0.032241076,117.7310 -6.4248497e-006,117.7379 3.2213684e-005,117.7448 0.19356747,117.7517 0.096734993,117.7585 -3.7052903e-006,117.7654 0.19358698,117.7723 0.51613981,117.7792 0.35480648,117.7861 0.096756376,117.7930 2.8993074e-007,117.7999 -8.7810431e-006,117.8068 3.4836772e-005,117.8137 0.38714057,117.8206 0.32254317,117.8275 0.096740402,117.8344 1.3261888e-007,117.8413 -1.1350347e-006,117.8482 4.4078329e-006,117.8550 0.19355945,117.8619 0.35484511,117.8688 0.32256824,117.8757 -1.1884131e-005,117.8826 7.9850279e-006,117.8895 0.90324873,117.8964 1.8064713,117.9033 1.6128744,117.9102 -2.323118e-005,117.9171 5.7703287e-006,117.9240 1.5157603e-007,117.9309 0.096784227,117.9378 0.19354396,117.9447 0.096781932,117.9516 0.38713104,117.9585 0.48389265,117.9654 0.29030186,117.9723 0.096738808,117.9792 0.19357751,117.9861 0.61293471,117.9930 0.67738366,117.9999 0.29028678,118.0068 -4.2903403e-006,118.0137 1.1523925e-006,118.0206 -3.1893964e-007,118.0275 1.2329103e-007,118.0344 -1.7421374e-007,118.0413 5.7359705e-007,118.0482 -2.1203164e-006,118.0551 0.096816525,118.0620 0.45167404,118.0689 0.45152158,118.0758 0.80677617,118.0827 4.871398,118.0896 7.2263632,118.0965 12.743781,118.1034 21.872385,118.1103 22.77322,118.1172 13.836535,118.1241 5.0959082,118.1310 5.7432146,118.1379 14.033213,118.1448 15.51543,118.1517 9.3212366,118.1586 1.9992623,118.1655 0.096767396,118.1724 0.09677013,118.1793 0.58069068,118.1862 0.80643833,118.1931 0.38705185,118.2000 0.19357963,118.2069 0.25815687,118.2138 0.41931164,118.2207 0.19347812,118.2276 0.096788235,118.2345 0.096762881,118.2414 0.032244842,118.2483 -2.4048691e-006,118.2552 6.4448881e-007,118.2621 -1.7292317e-007,118.2690 4.7160256e-008,118.2760 -1.5706391e-008,118.2829 1.5662998e-008,118.2898 -4.6947875e-008,118.2967 1.7213989e-007,118.3036 -6.4165346e-007,118.3105 0.09685462,118.3174 0.51625681,118.3243 0.87103891,118.3312 1.5483879,118.3381 1.5804942,118.3450 0.41922668,118.3519 -1.2658267e-006,118.3588 1.7623354e-006,118.3657 -5.7838452e-006,118.3727 0.096808963,118.3796 0.77424484,118.3865 0.90322125,118.3934 0.58059281,118.4003 0.032232746,118.4072 -1.1633148e-005,118.4141 0.064622574,118.4210 0.74203372,118.4279 0.90318668,118.4348 0.74193043,118.4418 0.51611042,118.4487 0.35475609,118.4556 0.032205757,118.4625 4.817322e-006,118.4694 7.9696865e-006,118.4763 0.5484094,118.4832 0.90322846,118.4901 0.80646837,118.4971 0.80645901,118.5040 0.58061349,118.5109 0.19352655,118.5178 -3.83921e-006,118.5247 1.2827078e-006,118.5316 -1.2914355e-006,118.5385 3.8832241e-006,118.5454 0.096803367,118.5524 0.38711578,118.5593 0.45159811,118.5662 0.32255942,118.5731 0.096762352,118.5800 0.032255743,118.5869 -1.3892536e-006,118.5939 3.722765e-007,118.6008 -9.9758452e-008,118.6077 2.6732161e-008,118.6146 -7.1634236e-009,118.6215 1.9197259e-009,118.6284 -5.1499632e-010,118.6354 1.4012927e-010,118.6423 -4.5486597e-011,118.6492 4.1809889e-011,118.6561 -1.2175853e-010,118.6630 4.4525364e-010,118.6699 -1.6593682e-009,118.6769 6.1926384e-009,118.6838 -2.3112747e-008,118.6907 8.6264187e-008,118.6976 -3.2196579e-007,118.7045 1.2016803e-006,118.7114 -4.4850594e-006,118.7184 1.6739688e-005,118.7253 0.32258418,118.7322 0.35487843,118.7391 0.64521623,118.7460 1.0645362,118.7530 2.4838428,118.7599 2.2902484,118.7668 0.90320241,118.7737 -1.6117589e-005,118.7806 4.4852863e-005,118.7876 0.35494024,118.7945 0.5806374,118.8014 0.3224875,118.8083 0.032217253,118.8153 1.3910335e-005,118.8222 0.38714454,118.8291 0.87097186,118.8360 0.41931051,118.8429 0.096759498,118.8499 -1.8004523e-006,118.8568 0.03225854,118.8637 -1.3659805e-007,118.8706 6.2068672e-008,118.8776 -1.1167482e-007,118.8845 3.846541e-007,118.8914 -1.4270374e-006,118.8983 5.3238541e-006,118.9053 0.12907229,118.9122 0.32258853,118.9191 0.19351862,118.9260 0.096761473,118.9330 0.09678968,118.9399 0.3548508,118.9468 0.32257864,118.9537 0.38709873,118.9607 0.32257813,118.9676 0.32257381,118.9745 0.1935356,118.9814 0.19355434,118.9884 0.4516184,118.9953 0.51612121,119.0022 0.29032975,119.0091 0.32262197,119.0161 0.45161003,119.0230 0.22576834,119.0299 0.096751794,119.0369 0.096806772,119.0438 0.19344099,119.0507 1.0330058,119.0576 8.5828991,119.0646 20.646372,119.0715 22.257021,119.0784 14.61146,119.0854 7.4188347,119.0923 9.0003052,119.0992 13.226024,119.1062 11.419049,119.1131 7.5153203,119.1200 1.7414161,119.1269 0.45160589,119.1339 0.38726977,119.1408 1.7421401,119.1477 1.7417911,119.1547 0.77399373,119.1616 0.096712723,119.1685 0.032272838,119.1755 0.096791677,119.1824 0.32258707,119.1893 0.19353402,119.1963 0.096763037,119.2032 -6.4100159e-006,119.2101 2.8524326e-007,119.2171 5.2698915e-006,119.2240 0.19359323,119.2309 0.58067691,119.2379 0.51608628,119.2448 0.19352402,119.2517 0.35487816,119.2587 0.80647385,119.2656 0.83867925,119.2725 0.61290187,119.2795 0.77418393,119.2864 0.38709286,119.2934 0.74198669,119.3003 1.129063,119.3072 1.0644642,119.3142 0.19349591,119.3211 0.09677276,119.3280 -8.1010958e-006,119.3350 2.1892095e-006,119.3419 -6.5519913e-007,119.3488 4.3145923e-007,119.3558 -1.0706682e-006,119.3627 3.8514622e-006,119.3697 -1.4336139e-005,119.3766 0.096931286,119.3835 0.87117082,119.3905 1.25802,119.3974 0.93529397,119.4044 0.19343169,119.4113 3.6629567e-006,119.4182 -6.6422003e-006,119.4252 2.290725e-005,119.4321 0.12909277,119.4391 0.25809041,119.4460 0.25804573,119.4529 0.16123042,119.4599 -3.2513464e-005,119.4668 8.1943008e-006,119.4738 -2.6139512e-007,119.4807 -7.1498353e-006,119.4876 2.8862856e-005,119.4946 0.87100863,119.5015 0.19353758,119.5085 0.096736364,119.5154 -1.9751475e-005,119.5223 7.7461609e-006,119.5293 0.096776433,119.5362 0.09677095,119.5432 -2.741313e-006,119.5501 7.3463593e-007,119.5571 -1.9704643e-007,119.5640 5.3500276e-008,119.5710 -1.6941589e-008,119.5779 1.4263232e-008,119.5848 -4.0113033e-008,119.5918 1.4619847e-007,119.5987 -5.4471747e-007,119.6057 0.096779324,119.6126 0.3225823,119.6196 0.19354281,119.6265 0.032257117,119.6335 9.4768801e-008,119.6404 5.685817e-007,119.6473 0.19354911,119.6543 0.19354801,119.6612 -2.3305165e-006,119.6682 6.6009611e-006,119.6751 0.80646765,119.6821 1.1935486,119.6890 0.80643517,119.6960 -5.1986481e-006,119.7029 0.096805982,119.7099 0.35485366,119.7168 0.45160711,119.7238 0.67742765,119.7307 0.64514291,119.7377 0.25803804,119.7446 -5.0804324e-006,119.7516 1.6979244e-006,119.7585 -1.7110203e-006,119.7655 5.1464058e-006,119.7724 0.19357781,119.7794 0.51614803,119.7863 0.51611716,119.7933 0.32255188,119.8002 -1.4953132e-005,119.8072 4.0434161e-006,119.8141 -1.2195339e-006,119.8211 8.3448788e-007,119.8280 -2.1184828e-006,119.8350 7.6399383e-006,119.8419 0.77420533,119.8489 1.1290487,119.8558 0.19353168,119.8628 -2.0628298e-005,119.8697 0.096822016,119.8767 0.51620495,119.8836 0.93551868,119.8906 0.70958197,119.8975 0.096728414,119.9045 0.19366547,119.9114 0.67757428,119.9184 1.2581676,119.9254 1.4192015,119.9323 0.54822111,119.9393 0.38707137,119.9462 0.19349693,119.9532 3.9441413e-005,119.9601 0.83876234,119.9671 1.2258373,119.9740 1.0322387,119.9810 0.58059144,119.9880 0.35481203,119.9949 -2.070429e-005,120.0019 5.309194e-006,120.0088 -5.3102315e-007,120.0158 0.096805744,120.0227 0.51622331,120.0297 1.2259374,120.0367 1.2903553,120.0436 0.80634886,120.0506 0.51605213,120.0575 1.000018,120.0645 1.3872682,120.0714 3.096977,120.0784 4.9355111,120.0854 5.6132197,120.0923 8.7750044,120.0993 14.323512,120.1062 18.999958,120.1132 13.547241,120.1202 5.0312977,120.1271 0.77384788,120.1341 0.6452145,120.1410 0.70973307,120.1480 0.67736775,120.1550 0.48377621,120.1619 0.19349794,120.1689 0.096768752,120.1758 0.51617277,120.1828 1.225884,120.1898 1.1290084,120.1967 0.45156482,120.2037 0.32262841,120.2107 0.70974398,120.2176 0.74185193,120.2246 0.19349693,120.2315 0.22581087,120.2385 0.12899885,120.2455 -8.1969489e-008,120.2524 2.1053634e-008,120.2594 -2.2396278e-009,120.2664 -1.2097527e-008,120.2733 5.0633577e-008,120.2803 -1.9044968e-007,120.2873 7.1121298e-007,120.2942 -2.6545808e-006,120.3012 9.9077797e-006,120.3081 0.064552173,120.3151 0.16131873,120.3221 0.19354466,120.3290 0.22584364,120.3360 0.38707021,120.3430 0.096697196,120.3499 -2.8737195e-006,120.3569 1.31743e-006,120.3639 -2.3959662e-006,120.3708 8.2669385e-006,120.3778 0.096774176,120.3848 -8.2166043e-006,120.3917 2.2261902e-006,120.3987 -6.8760926e-007,120.4057 5.2412383e-007,120.4127 0.096789367,120.4196 0.32258591,120.4266 0.1935319,120.4336 -5.7585053e-006,120.4405 3.2955088e-006,120.4475 -7.4236509e-006,120.4545 0.096817181,120.4614 0.29034564,120.4684 0.12897822,120.4754 5.4953425e-006,120.4823 0.096784219,120.4893 0.032237701,120.4963 -4.4408771e-006,120.5033 1.2844954e-005,120.5102 0.38715529,120.5172 0.83872771,120.5242 0.7741617,120.5311 0.41932073,120.5381 -3.5468176e-005,120.5451 5.494184e-005,120.5521 0.61302149,120.5590 1.0322623,120.5660 0.67732573,120.5730 0.19348851,120.5800 -1.1370582e-005,120.5869 3.0469691e-006,120.5939 -8.1652951e-007,120.6009 2.1894446e-007,120.6078 -5.9193521e-008,120.6148 1.7815081e-008,120.6218 -1.2063402e-008,120.6288 3.0439445e-008,120.6357 -1.0970143e-007,120.6427 4.0839353e-007,120.6497 -1.523975e-006,120.6567 5.6878885e-006,120.6636 0.096781962,120.6706 0.096766427,120.6776 -5.6862345e-006,120.6846 1.5229992e-006,120.6915 -4.0537992e-007,120.6985 9.8417459e-008,120.7055 1.1740265e-008,120.7125 -1.453961e-007,120.7195 5.6988449e-007,120.7264 -2.1342855e-006,120.7334 7.9677911e-006,120.7404 0.32262495,120.7474 0.77422279,120.7543 0.70966583,120.7613 0.41930899,120.7683 0.096832685,120.7753 0.51627702,120.7823 0.77419698,120.7892 0.51596689,120.7962 -9.6009382e-005,120.8032 0.032350726,120.8102 0.32265246,120.8172 0.35480505,120.8241 0.19347042,120.8311 -3.4608325e-005,120.8381 1.0871824e-005,120.8451 -8.8771121e-006,120.8521 2.4637622e-005,120.8590 0.1936136,120.8660 0.32255992,120.8730 0.19349968,120.8800 0.3548454,120.8870 0.35482797,120.8940 0.096767195,120.9009 0.19355319,120.9079 0.096758991,120.9149 3.4243636e-005,120.9219 0.32262433,120.9289 0.35482112,120.9358 0.38706052,120.9428 0.19352877,120.9498 2.824039e-006,120.9568 -1.0146497e-006,120.9638 1.2344454e-006,120.9708 0.032263376,120.9778 0.38719213,120.9847 0.96784359,120.9917 0.87094736,120.9987 0.67731202,121.0057 0.22574964,121.0127 0.19359645,121.0197 0.38711351,121.0267 1.0001346,121.0336 2.1613128,121.0406 1.9679338,121.0476 4.581161,121.0546 7.0650854,121.0616 9.2902193,121.0686 6.4188991,121.0756 8.645957,121.0825 14.355795,121.0895 15.871207,121.0965 13.902704,121.1035 10.321882,121.1105 14.548973,121.1175 23.678123,121.1245 21.289427,121.1315 9.8373585,121.1385 2.7737703,121.1454 2.1934721,121.1524 1.1611211,121.1594 0.70960045,121.1664 0.32255492,121.1734 -4.7725825e-006,121.1804 -9.6375206e-006,121.1874 4.3326145e-005,121.1944 0.19357392,121.2014 0.096721865,121.2084 -5.3390409e-006,121.2154 0.096785508,121.2223 0.096765049,121.2293 -5.4941015e-006,121.2363 3.6127159e-007,121.2433 4.0497021e-006,121.2503 0.032258123,121.2573 -4.2840388e-006,121.2643 4.6537636e-007,121.2713 2.4230173e-006,121.2783 -1.0158211e-005,121.2853 3.821242e-005,121.2923 0.51620728,121.2993 0.90324885,121.3063 0.80640078,121.3133 0.48380283,121.3202 0.19354044,121.3272 0.096784793,121.3342 0.096767232,121.3412 0.032250773,121.3482 -6.7876869e-007,121.3552 -2.2633644e-006,121.3622 9.7329785e-006,121.3692 0.032258067,121.3762 -9.7682359e-006,121.3832 2.4241733e-006,121.3902 7.2252433e-008,121.3972 0.03225987,121.4042 0.032255266,121.4112 4.8564102e-006,121.4182 0.096766613,121.4252 2.5436631e-005,121.4322 0.41942552,121.4392 0.87097776,121.4462 0.93544221,121.4532 0.61287093,121.4602 0.3225587,121.4672 -8.7045764e-006,121.4742 2.30709e-006,121.4812 -5.2319535e-007,121.4882 -2.1449124e-007,121.4952 0.096798375,121.5022 0.41939339,121.5092 0.54842645,121.5162 0.48387828,121.5232 0.29028335,121.5302 0.12898995,121.5372 0.032233212,121.5442 -4.9864739e-006,121.5512 8.127965e-006,121.5582 0.096842811,121.5652 0.32262874,121.5722 0.51620531,121.5792 0.87099618,121.5862 0.61281878,121.5932 0.32248059,121.6002 -5.4221055e-005,121.6072 1.4513873e-005,121.6142 -3.8308021e-006,121.6212 8.0835042e-007,121.6282 0.03225866,121.6352 0.35485733,121.6422 1.0000318,121.6492 1.1290277,121.6562 0.35480988,121.6632 0.09675999,121.6702 -6.0511356e-006,121.6772 9.3005174e-006,121.6842 0.096774988,121.6912 0.032256212,121.6983 0.064520761,121.7053 0.19356109,121.7123 0.51615268,121.7193 0.6451571,121.7263 0.29030463,121.7333 0.1935482,121.7403 0.193536,121.7473 -1.7275039e-005,121.7543 0.32260457,121.7613 1.8064944,121.7683 2.2580466,121.7753 0.80640078,121.7823 0.35488319,121.7893 0.35493907,121.7964 0.58063877,121.8034 0.32248333,121.8104 0.096788518,121.8174 0.35488978,121.8244 0.35480905,121.8314 0.19349743,121.8384 -2.3126513e-005,121.8454 5.3775943e-006,121.8524 0.032270338,121.8594 0.19356987,121.8664 0.25806791,121.8735 0.29033342,121.8805 0.41934291,121.8875 0.193528,121.8945 0.064535938,121.9015 0.12905563,121.9085 0.22579858,121.9155 0.51618773,121.9225 0.8709988,121.9295 0.61294329,121.9366 1.9355179,121.9436 2.258085,121.9506 1.8709744,121.9576 0.83866143,121.9646 0.54829711,121.9716 0.096667461,121.9786 8.5022339e-006,121.9856 0.12905668,121.9927 0.19352901,121.9997 -4.8597337e-007,122.0067 0.096779175,122.0137 -1.9511031e-005,122.0207 0.032269858,122.0277 -2.7659555e-005,122.0348 8.957411e-005,122.0418 0.77442342,122.0488 2.3551526,122.0558 6.5810752,122.0628 14.615156,122.0698 37.390854,122.0768 59.903851,122.0839 53.482071,122.0909 37.772274,122.0979 40.879585,122.1049 140.47603,122.1119 273.40308,122.1189 287.73099,122.1260 174.62158,122.1330 59.14822,122.1400 22.578203,122.1470 12.611654,122.1540 6.25703,122.1611 2.38656,122.1681 0.48375812,122.1751 1.0324351,122.1821 1.5484418,122.1891 1.0966724,122.1962 0.48377734,122.2032 0.25809953,122.2102 0.67759401,122.2172 1.1289933,122.2242 0.58049595,122.2313 0.51611733,122.2383 0.25805396,122.2453 0.25808787,122.2523 0.4516035,122.2593 0.22577313,122.2664 0.22582312,122.2734 0.35481212,122.2804 0.096736737,122.2874 3.9882148e-006,122.2945 -1.3664641e-006,122.3015 1.4774612e-006,122.3085 -4.5436091e-006,122.3155 1.669807e-005,122.3225 0.19355232,122.3296 0.19358216,122.3366 0.29042423,122.3436 0.677468,122.3506 0.77411515,122.3577 0.25795817,122.3647 -2.0872252e-005,122.3717 5.8589503e-006,122.3787 0.096774749,122.3858 0.096769184,122.3928 1.629203e-005,122.3998 0.096772797,122.4068 -1.0752892e-005,122.4139 0.19360705,122.4209 0.48386464,122.4279 0.12899189,122.4349 0.096786447,122.4420 0.096758366,122.4490 -1.0873027e-005,122.4560 -2.5809609e-006,122.4631 2.1199174e-005,122.4701 0.096771367,122.4771 -9.9182835e-006,122.4841 0.096808046,122.4912 0.29030821,122.4982 0.19354188,122.5052 0.25816441,122.5123 0.70969719,122.5193 0.38698593,122.5263 -2.989645e-005,122.5333 0.096794881,122.5404 0.19354625,122.5474 0.1935395,122.5544 0.19354488,122.5615 0.19354831,122.5685 -5.5928222e-006,122.5755 1.3056164e-005,122.5826 0.41938284,122.5896 0.54838961,122.5966 0.35483211,122.6036 0.09676449,122.6107 0.5483799,122.6177 0.45161748,122.6247 0.096759886,122.6318 0.03228794,122.6388 0.29036018,122.6458 0.4193548,122.6529 0.32253805,122.6599 -4.6627323e-005,122.6669 4.1323419e-005,122.6740 0.90328896,122.6810 1.5806513,122.6880 1.032208,122.6951 0.19350776,122.7021 -6.511731e-006,122.7091 1.7477599e-006,122.7162 -4.7887551e-007,122.7232 1.6762878e-007,122.7302 -1.9161897e-007,122.7373 5.9887805e-007,122.7443 -2.2040376e-006,122.7514 8.2178203e-006,122.7584 0.19360034,122.7654 0.80649048,122.7725 1.1612778,122.7795 0.93544096,122.7865 0.32254255,122.7936 -4.1569997e-006,122.8006 0.35492587,122.8076 0.61293262,122.8147 0.29025558,122.8217 0.096744105,122.8288 0.096762188,122.8358 0.096773297,122.8428 -1.0343802e-005,122.8499 0.032305639,122.8569 0.1935645,122.8639 0.32255012,122.8710 0.29031426,122.8780 0.096754372,122.8851 5.9389522e-006,122.8921 0.096846126,122.8991 0.32264197,122.9062 0.35481095,122.9132 0.22575381,122.9203 0.096728548,122.9273 -1.7435174e-005,122.9343 4.7465569e-006,122.9414 0.096795589,122.9484 0.41938373,122.9555 0.51610434,122.9625 0.096746638,122.9696 -3.9036203e-007,122.9766 0.19356509,122.9836 0.61292714,122.9907 0.7742216,122.9977 0.90325898,123.0048 0.64513922,123.0118 0.22575055,123.0189 0.032250386,123.0259 0.29033008,123.0329 0.29033488,123.0400 0.70987165,123.0470 4.4207621,123.0541 15.292193,123.0611 21.839087,123.0682 22.160192,123.0752 15.514979,123.0823 11.09681,123.0893 11.38774,123.0963 13.549037,123.1034 16.356302,123.1104 26.582764,123.1175 36.35524,123.1245 32.772198,123.1316 22.030128,123.1386 11.869585,123.1457 5.0312486,123.1527 1.0320462,123.1598 1.2904575,123.1668 1.2579113,123.1739 0.45144093,123.1809 0.032214385,123.1880 2.4657476e-005,123.1950 0.096773289,123.2021 -2.1121847e-005,123.2091 5.7970037e-006,123.2162 -2.0648054e-006,123.2232 2.4619778e-006,123.2303 -7.7835157e-006,123.2373 2.8673961e-005,123.2444 0.19354343,123.2514 -8.8380366e-006,123.2585 0.32260481,123.2655 0.3548443,123.2726 0.29034036,123.2796 0.51612681,123.2867 0.80647212,123.2937 0.77420217,123.3008 0.35479817,123.3078 0.1935674,123.3149 0.32259902,123.3219 0.38707742,123.3290 0.54836291,123.3360 0.35485649,123.3431 0.54843891,123.3501 0.87095696,123.3572 0.64517939,123.3642 0.35483095,123.3713 0.19346826,123.3783 -3.6161389e-005,123.3854 2.8360833e-005,123.3924 0.096799433,123.3995 0.096747316,123.4066 -2.0251937e-005,123.4136 5.4272969e-006,123.4207 -1.4559105e-006,123.4277 3.9598501e-007,123.4348 -1.2793456e-007,123.4418 1.1573323e-007,123.4489 -3.3501317e-007,123.4559 1.2243987e-006,123.4630 0.032258067,123.4701 -1.233968e-006,123.4771 3.6863673e-007,123.4842 -2.4050837e-007,123.4912 5.9341284e-007,123.4983 -2.1332785e-006,123.5053 7.9402244e-006,123.5124 0.19358391,123.5194 0.58067328,123.5265 0.58061045,123.5336 0.096738055,123.5406 1.1805353e-006,123.5477 0.096806765,123.5547 0.38712135,123.5618 0.45162106,123.5689 0.48383662,123.5759 0.09675806,123.5830 0.29039404,123.5900 0.64515424,123.5971 0.74190706,123.6042 0.64515042,123.6112 0.19351877,123.6183 0.096768387,123.6253 0.064526826,123.6324 0.19359915,123.6395 0.41939506,123.6465 0.51620352,123.6536 1.0968863,123.6606 1.1934769,123.6677 0.45146137,123.6748 0.1935021,123.6818 0.19353829,123.6889 0.096763983,123.6960 -4.3662835e-006,123.7030 1.5765434e-006,123.7101 -1.9397182e-006,123.7171 0.096799172,123.7242 0.29037088,123.7313 0.67744237,123.7383 0.9032014,123.7454 0.77421588,123.7525 0.83872312,123.7595 0.51606977,123.7666 0.32254997,123.7737 0.12904941,123.7807 0.096761465,123.7878 -2.6339409e-005,123.7949 7.0607375e-006,123.8019 -1.9017997e-006,123.8090 5.4599599e-007,123.8161 -2.8206878e-007,123.8231 5.8228159e-007,123.8302 -2.0471834e-006,123.8373 7.6069564e-006,123.8443 0.19365928,123.8514 0.67758328,123.8585 0.93549234,123.8655 0.61275691,123.8726 0.19342439,123.8797 -2.4553765e-005,123.8867 8.4870217e-006,123.8938 0.193561,123.9009 0.51614219,123.9079 0.51611376,123.9150 0.096759625,123.9221 1.3884686e-006,123.9291 -4.4907739e-007,123.9362 4.077705e-007,123.9433 -1.1820571e-006,123.9503 4.3207369e-006,123.9574 0.3226178,123.9645 0.7419492,123.9716 0.48383465,123.9786 0.096761741,123.9857 0.19357015,123.9928 0.35483903,123.9998 0.29039869,124.0069 0.93568093,124.0140 1.5484822,124.0211 1.4837124,124.0281 0.51592219,124.0352 0.03225036,124.0423 0.35499009,124.0493 1.9036587,124.0564 4.4841447,124.0635 4.548244,124.0706 3.8386002,124.0776 6.5824451,124.0847 25.649551,124.0918 47.96994,124.0989 45.965424,124.1059 25.157703,124.1130 15.517322,124.1201 43.813671,124.1272 91.553474,124.1342 100.90025,124.1413 61.411915,124.1484 19.414713,124.1555 5.1926455,124.1625 3.4835892,124.1696 1.4191587,124.1767 1.2903272,124.1838 0.99989688,124.1908 0.38703117,124.1979 0.032246418,124.2050 0.096791103,124.2121 0.32262748,124.2192 0.64516056,124.2262 0.41930756,124.2333 0.09675435,124.2404 1.4718329e-005,124.2475 0.19363199,124.2545 0.51616448,124.2616 0.45155171,124.2687 0.19348587,124.2758 7.7209252e-006,124.2829 0.87101656,124.2899 1.5161328,124.2970 1.3225348,124.3041 -2.7619519e-005,124.3112 7.40111e-006,124.3183 -1.983097e-006,124.3253 5.3079015e-007,124.3324 0.096774057,124.3395 2.8902031e-008,124.3466 2.4335547e-008,124.3537 -1.2625527e-007,124.3608 4.8071809e-007,124.3678 -1.796736e-006,124.3749 6.7066699e-006,124.3820 0.096799649,124.3891 0.25808752,124.3962 0.35484371,124.4032 0.35483724,124.4103 0.35483953,124.4174 0.67742699,124.4245 0.64512563,124.4316 0.12899879,124.4387 0.032263622,124.4457 -2.5377221e-006,124.4528 1.5359488e-008,124.4599 2.4766412e-006,124.4670 0.032264981,124.4741 0.096797548,124.4812 0.16130091,124.4883 0.25807092,124.4953 0.67743236,124.5024 0.61287725,124.5095 0.22585423,124.5166 0.51616102,124.5237 0.35476753,124.5308 0.096733779,124.5379 -5.8967944e-006,124.5449 1.5775681e-006,124.5520 -4.1308857e-007,124.5591 7.4679036e-008,124.5662 1.1440997e-007,124.5733 -5.3236215e-007,124.5804 2.0151735e-006,124.5875 -7.5288303e-006,124.5946 2.8102006e-005,124.6016 0.32261088,124.6087 0.32256663,124.6158 0.19351582,124.6229 0.032304332,124.6300 0.25810975,124.6371 0.19348423,124.6442 0.096742302,124.6513 0.032259077,124.6584 -3.3382278e-006,124.6655 2.9643759e-006,124.6725 -8.5196434e-006,124.6796 3.1116204e-005,124.6867 0.12904026,124.6938 0.096740447,124.7009 3.1129623e-006,124.7080 -8.1721582e-006,124.7151 0.19369695,124.7222 0.93561375,124.7293 0.90314955,124.7364 0.51597583,124.7435 -2.1899197e-005,124.7506 0.22591984,124.7576 0.41933215,124.7647 0.35480845,124.7718 0.51614797,124.7789 0.54835927,124.7860 0.54836756,124.7931 0.45158574,124.8002 0.193533,124.8073 0.096794747,124.8144 0.09678217,124.8215 0.096756369,124.8286 0.096753277,124.8357 -1.5718399e-006,124.8428 8.339669e-006,124.8499 0.096773624,124.8570 -6.0874363e-006,124.8641 -6.3049688e-006,124.8712 3.1309981e-005,124.8783 0.19364418,124.8854 0.41940686,124.8925 0.41930276,124.8996 0.19345275,124.9066 -3.1875599e-005,124.9137 8.5416541e-006,124.9208 -2.2889153e-006,124.9279 6.1344321e-007,124.9350 -1.6470666e-007,124.9421 4.5343103e-008,124.9492 -1.6655203e-008,124.9563 2.1276053e-008,124.9634 0.09679725,124.9705 0.51618171,124.9776 0.83873004,124.9847 0.67737883,124.9918 0.29027799,124.9989 0.032245975,125.0060 1.9843437e-006,125.0131 -3.5606477e-006,125.0202 0.096831031,125.0273 0.54862827,125.0344 1.774425,125.0415 2.8064883,125.0486 2.7093525,125.0557 0.80630732,125.0628 2.1299596,125.0699 9.6789036,125.0770 15.968257,125.0841 18.290163,125.0912 18.902901,125.0983 15.193042,125.1055 12.160913,125.1126 9.9030342,125.1197 9.1939611,125.1268 11.903857,125.1339 14.45147,125.1410 10.902163,125.1481 4.9023108,125.1552 1.3545711,125.1623 0.58059984,125.1694 0.2257586,125.1765 0.096749462,125.1836 3.0046978e-005,125.1907 0.2258652,125.1978 0.29027367,125.2049 0.032214075,125.2120 8.7019225e-006,125.2191 -1.6132907e-006,125.2262 -2.2495369e-006,125.2333 1.0612317e-005,125.2404 0.32286477,125.2476 1.3227532,125.2547 1.0642588,125.2618 0.29013211,125.2689 -2.1845632e-005,125.2760 5.4169582e-006,125.2831 1.7936514e-007,125.2902 0.032251935,125.2973 0.19358224,125.3044 0.90326941,125.3115 0.93546045,125.3186 0.51609015,125.3257 -1.5286541e-005,125.3328 1.580688e-005,125.3400 0.19362277,125.3471 0.58071059,125.3542 0.67737526,125.3613 0.38702857,125.3684 0.19351806,125.3755 -9.7625134e-006,125.3826 2.6214695e-006,125.3897 -7.2272456e-007,125.3968 2.6926165e-007,125.4040 -3.5429582e-007,125.4111 1.1479839e-006,125.4182 -4.2379156e-006,125.4253 0.03229674,125.4324 0.3226794,125.4395 0.58064407,125.4466 0.35476735,125.4537 0.19350177,125.4609 0.12912402,125.4680 1.742125,125.4751 3.838654,125.4822 3.8063023,125.4893 2.2902651,125.4964 0.61287904,125.5035 0.45160973,125.5106 -7.3850283e-006,125.5178 1.190426e-006,125.5249 2.6240348e-006,125.5320 0.1935651,125.5391 0.45165989,125.5462 0.51613247,125.5533 0.19349343,125.5605 -2.0009169e-005,125.5676 0.51616371,125.5747 1.0323074,125.5818 1.1936005,125.5889 0.99996251,125.5960 0.58062094,125.6032 0.51616734,125.6103 0.35478488,125.6174 0.096726589,125.6245 0.096771777,125.6316 0.032251332,125.6387 1.5542395e-005,125.6459 0.096794568,125.6530 0.096757546,125.6601 0.096763194,125.6672 0.12904981,125.6743 0.32257888,125.6815 0.096755877,125.6886 -5.712036e-006,125.6957 1.1578715e-005,125.7028 0.32259372,125.7099 0.35483176,125.7171 0.19353791,125.7242 -7.9815827e-006,125.7313 1.395961e-005,125.7384 0.32265326,125.7455 0.90326583,125.7527 0.77415192,125.7598 0.41933468,125.7669 0.22578584,125.7740 0.096756317,125.7811 0.35487631,125.7883 0.67744893,125.7954 0.77416497,125.8025 0.5483557,125.8096 0.35482317,125.8168 0.09676078,125.8239 -3.3396557e-006,125.8310 9.8350829e-006,125.8381 0.35486278,125.8452 0.58064383,125.8524 0.32255727,125.8595 0.032252703,125.8666 0.032273281,125.8737 0.096794568,125.8809 0.19352953,125.8880 0.096772045,125.8951 0.29036212,125.9022 0.32256168,125.9094 0.096739531,125.9165 -2.5416057e-006,125.9236 1.1332049e-007,125.9308 2.0886514e-006,125.9379 0.096779563,125.9450 0.32261255,125.9521 0.29031846,125.9593 0.032224394,125.9664 -4.0205796e-006,125.9735 1.2419961e-005,125.9806 1.1935755,125.9878 1.8064539,125.9949 1.3548083,126.0020 0.54842323,126.0092 1.0000854,126.0163 1.0967157,126.0234 0.64518148,126.0305 1.0323862,126.0377 0.99999732,126.0448 1.0644871,126.0519 0.90317428,126.0591 1.0969989,126.0662 2.8068538,126.0733 3.7419004,126.0804 2.418951,126.0876 0.67709678,126.0947 2.5172477,126.1018 13.776238,126.1090 22.129728,126.1161 19.708536,126.1232 10.030677,126.1304 3.7410984,126.1375 1.8708788,126.1446 3.161417,126.1518 2.677295,126.1589 0.80630434,126.1660 0.096719541,126.1732 0.096827209,126.1803 0.41940278,126.1874 0.54835397,126.1946 0.58064783,126.2017 0.41939253,126.2088 0.32249945,126.2160 -5.2721804e-005,126.2231 0.096790649,126.2302 -1.3129629e-005,126.2374 3.5183239e-006,126.2445 -9.4280563e-007,126.2516 2.5266777e-007,126.2588 -6.7803725e-008,126.2659 1.8530566e-008,126.2730 -6.3141958e-009,126.2802 6.7253829e-009,126.2873 -2.0588342e-008,126.2945 7.5632862e-008,126.3016 -2.8196163e-007,126.3087 1.0522845e-006,126.3159 0.03229155,126.3230 1.032317,126.3301 1.6129111,126.3373 0.70962465,126.3444 0.29028165,126.3516 0.096782431,126.3587 0.29032335,126.3658 0.096753605,126.3730 1.8148985e-005,126.3801 0.41943774,126.3873 0.64516497,126.3944 0.2902602,126.4015 0.096747383,126.4087 -1.4430424e-005,126.4158 0.096787661,126.4230 0.41937053,126.4301 0.51611537,126.4372 0.096772045,126.4444 0.096819617,126.4515 0.19354823,126.4587 0.096729346,126.4658 -1.3670619e-005,126.4729 4.3858245e-006,126.4801 -3.8719859e-006,126.4872 1.1102592e-005,126.4944 0.32259569,126.5015 0.35482755,126.5086 0.096762024,126.5158 -4.2499951e-007,126.5229 -1.9506086e-009,126.5301 4.3286244e-007,126.5372 -1.729621e-006,126.5444 0.032284539,126.5515 0.2580879,126.5587 0.45158854,126.5658 0.19352578,126.5729 -7.8393333e-007,126.5801 0.19357413,126.5872 0.51615077,126.5944 0.54840964,126.6015 0.77422136,126.6087 0.77415735,126.6158 0.32253367,126.6230 0.032232717,126.6301 4.907103e-005,126.6372 0.32263443,126.6444 0.6129629,126.6515 1.0967641,126.6587 0.45150396,126.6658 0.38714984,126.6730 1.258209,126.6801 1.7742321,126.6873 0.99984777,126.6944 0.12891242,126.7016 2.2587121e-006,126.7087 2.356714e-006,126.7159 0.096792229,126.7230 0.12901928,126.7302 4.2382267e-006,126.7373 0.096806951,126.7445 0.09673702,126.7516 1.7750695e-005,126.7588 0.32262769,126.7659 0.35484645,126.7731 0.29032728,126.7802 0.1935188,126.7874 0.096730098,126.7945 -4.6532591e-006,126.8017 0.67745441,126.8088 1.4516107,126.8160 1.1935198,126.8231 0.19354151,126.8303 0.54842335,126.8374 0.612921,126.8446 0.22576593,126.8517 -2.13492e-005,126.8589 5.7211041e-006,126.8660 -1.5338211e-006,126.8732 4.1380554e-007,126.8803 -1.2130154e-007,126.8875 7.1376498e-008,126.8946 -1.6420748e-007,126.9018 5.854896e-007,126.9090 -2.1778926e-006,126.9161 8.1266144e-006,126.9233 0.29034218,126.9304 0.45160574,126.9376 0.38712266,126.9447 0.61291879,126.9519 0.38706258,126.9590 0.19352885,126.9662 -8.492515e-006,126.9733 2.976574e-006,126.9805 -3.4134239e-006,126.9877 1.0677667e-005,126.9948 0.032256279,127.0020 -3.5629562e-006,127.0091 0.096842341,127.0163 0.35490781,127.0234 0.54840225,127.0306 0.96776915,127.0378 1.6129104,127.0449 1.4515409,127.0521 1.1290554,127.0592 2.2582781,127.0664 3.354985,127.0736 6.4530625,127.0807 21.681046,127.0879 43.389694,127.0950 46.869377,127.1022 29.060793,127.1093 10.352808,127.1165 4.0641022,127.1237 2.4516592,127.1308 2.9678421,127.1380 2.7740595,127.1451 2.2256086,127.1523 1.2579424,127.1595 0.90318823,127.1666 0.64514899,127.1738 0.41932675,127.1810 -5.4361652e-005,127.1881 7.7577846e-005,127.1953 0.29039314,127.2024 0.32258183,127.2096 0.29024726,127.2168 0.1289914,127.2239 0.38712403,127.2311 0.19351424,127.2383 -5.3845542e-006,127.2454 1.4428883e-006,127.2526 -3.8664786e-007,127.2597 1.0360868e-007,127.2669 -2.7761578e-008,127.2741 7.4308568e-009,127.2812 -1.9600332e-009,127.2884 4.0878204e-010,127.2956 3.2506556e-010,127.3027 -1.7091936e-009,127.3099 6.5121437e-009,127.3171 -2.4340974e-008,127.3242 9.0857682e-008,127.3314 -3.3911195e-007,127.3386 1.2656729e-006,127.3457 -4.7238877e-006,127.3529 1.7631031e-005,127.3601 0.096771546,127.3672 -7.0640272e-006,127.3744 0.19369853,127.3816 0.77436113,127.3887 1.2258655,127.3959 1.3546504,127.4031 0.32239217,127.4102 0.096791141,127.4174 0.096811056,127.4246 0.35498217,127.4317 0.90339458,127.4389 1.3546927,127.4461 0.48364928,127.4532 0.12903787,127.4604 0.22582769,127.4676 0.22580379,127.4748 0.35485017,127.4819 0.5806517,127.4891 0.38708225,127.4963 0.096755296,127.5034 -1.5382495e-005,127.5106 8.3219838e-006,127.5178 0.096778497,127.5249 0.096770905,127.5321 0.096787356,127.5393 0.3226088,127.5465 0.38713017,127.5536 0.41932896,127.5608 0.12897997,127.5680 0.096776985,127.5751 0.032256097,127.5823 1.8753452e-006,127.5895 0.12905535,127.5967 0.22580262,127.6038 0.096753582,127.6110 -4.0708906e-006,127.6182 1.0908636e-006,127.6254 -2.9229838e-007,127.6325 7.8258772e-008,127.6397 -2.0717547e-008,127.6469 4.6062416e-009,127.6541 2.2941984e-009,127.6612 -1.3784326e-008,127.6684 5.2846662e-008,127.6756 -1.9761525e-007,127.6828 7.3766233e-007,127.6899 -2.7532144e-006,127.6971 1.0275865e-005,127.7043 0.096773617,127.7115 0.032262661,127.7186 0.35487714,127.7258 0.61289811,127.7330 0.64516872,127.7402 1.5484481,127.7474 1.9031926,127.7545 0.70960557,127.7617 0.032247052,127.7689 8.2429742e-006,127.7761 0.45162067,127.7832 0.29031292,127.7904 0.096768916,127.7976 1.04276e-006,127.8048 1.1020047e-006,127.8120 -5.4512348e-006,127.8191 2.0704316e-005,127.8263 0.09680403,127.8335 0.19352941,127.8407 0.35483816,127.8479 0.5161255,127.8550 0.19353358,127.8622 0.096800886,127.8694 0.19354896,127.8766 0.09674523,127.8838 -8.2752267e-006,127.8909 1.7960725e-006,127.8981 0.032259155,127.9053 0.32258412,127.9125 0.32257548,127.9197 7.876939e-006,127.9269 0.096819453,127.9340 0.29033452,127.9412 0.4193424,127.9484 0.51616937,127.9556 0.35484761,127.9628 0.25808632,127.9700 0.58069342,127.9771 0.83875149,127.9843 1.0322939,127.9915 0.83859664,127.9987 0.29022902,128.0059 0.32261848,128.0131 0.51616102,128.0202 0.41929647,128.0274 0.032200247,128.0346 0.19355425,128.0418 0.096773669,128.0490 -7.0096335e-006,128.0562 2.8560487e-005,128.0634 0.45197862,128.0705 4.0331674,128.0777 10.613899,128.0849 14.774184,128.0921 12.03176,128.0993 8.4191198,128.1065 20.586758,128.1137 97.310478,128.1209 222.242,128.1280 243.54053,128.1352 147.4955,128.1424 47.537102,128.1496 22.257227,128.1568 17.644464,128.1640 10.86978,128.1712 5.5798283,128.1784 3.0317416,128.1856 0.70953405,128.1928 0.48390621,128.1999 0.38704994,128.2071 0.1613196,128.2143 0.29035318,128.2215 0.29024807,128.2287 0.096735805,128.2359 0.096816532,128.2431 0.32259217,128.2503 0.19350807,128.2575 -1.1937605e-005,128.2647 -5.2649766e-006,128.2719 3.300067e-005,128.2790 0.19359513,128.2862 0.1935018,128.2934 -3.3815384e-005,128.3006 0.096804969,128.3078 0.32258341,128.3150 0.19353515,128.3222 0.03225401,128.3294 0.096779414,128.3366 0.096792139,128.3438 0.19352999,128.3510 0.2904129,128.3582 0.64527678,128.3654 1.0323015,128.3726 1.0966808,128.3798 0.45148531,128.3870 0.22583503,128.3942 0.41935533,128.4014 0.35478893,128.4085 0.32255644,128.4157 0.096776493,128.4229 5.4106158e-006,128.4301 0.19357446,128.4373 0.32255846,128.4445 0.12907498,128.4517 2.7420204,128.4589 3.257997,128.4661 1.3547835,128.4733 0.61293387,128.4805 0.19353086,128.4877 0.032231804,128.4949 0.032285675,128.5021 0.096777335,128.5093 0.09675955,128.5165 0.096782669,128.5237 0.19357444,128.5309 0.35486299,128.5381 0.32253209,128.5453 -2.7498409e-005,128.5525 0.1936202,128.5597 0.45163652,128.5669 0.29026368,128.5741 0.096740656,128.5813 0.032287985,128.5885 0.096763365,128.5957 -2.4419063e-005,128.6029 0.41939154,128.6101 0.90323198,128.6173 0.54836059,128.6245 0.032229818,128.6317 6.3452666e-005,128.6389 0.29042536,128.6461 0.41935366,128.6533 0.29022437,128.6605 0.19356097,128.6677 0.67747581,128.6749 0.41926646,128.6821 -3.9767725e-005,128.6893 5.2144892e-006,128.6966 1.8913877e-005,128.7038 0.193561,128.7110 0.096749872,128.7182 -8.9000641e-006,128.7254 0.032298911,128.7326 0.19356252,128.7398 0.12900406,128.7470 0.064521693,128.7542 0.064502165,128.7614 -2.5234835e-005,128.7686 3.9419992e-005,128.7758 0.25814757,128.7830 0.61294168,128.7902 0.58056515,128.7974 0.19347629,128.8046 -3.8119863e-006,128.8118 3.100164e-005,128.8191 0.19364057,128.8263 0.45161536,128.8335 0.29023007,128.8407 -3.4677516e-005,128.8479 9.3382923e-006,128.8551 -2.6734178e-006,128.8623 1.3548197e-006,128.8695 -2.7458659e-006,128.8767 9.629227e-006,128.8839 0.064555943,128.8911 0.16131034,128.8984 0.19357957,128.9056 0.32257742,128.9128 0.22579095,128.9200 0.38708904,128.9272 0.38707653,128.9344 0.41933283,128.9416 0.096741915,128.9488 4.5358197e-006,128.9560 -8.1837343e-006,128.9632 2.8200775e-005,128.9705 0.29035226,128.9777 0.54845071,128.9849 0.9355526,128.9921 0.7419439,128.9993 0.61293024,129.0065 0.74196368,129.0137 0.99994856,129.0209 1.2903179,129.0282 1.8387409,129.0354 2.4518945,129.0426 4.613276,129.0498 9.3247566,129.0570 50.722149,129.0642 159.50101,129.0714 228.45306,129.0787 172.88789,129.0859 71.244881,129.0931 27.416115,129.1003 20.870855,129.1075 18.258654,129.1147 21.066263,129.1220 28.549688,129.1292 29.644506,129.1364 20.578524,129.1436 9.514246,129.1508 2.934648,129.1580 1.3869922,129.1653 1.6774175,129.1725 0.99983549,129.1797 0.38704735,129.1869 0.87094998,129.1941 1.1290443,129.2013 0.61291635,129.2086 0.096743479,129.2158 -2.0575699e-005,129.2230 0.096796699,129.2302 0.32258007,129.2374 0.2903055,129.2447 0.096774369,129.2519 0.22581208,129.2591 0.51617539,129.2663 1.0968751,129.2735 1.4516751,129.2808 1.0644814,129.2880 0.61282909,129.2952 0.54830867,129.3024 0.19351573,129.3096 0.096779674,129.3169 1.0269135e-006,129.3241 0.12905365,129.3313 0.19353637,129.3385 -7.6239776e-006,129.3458 0.12905213,129.3530 0.22581844,129.3602 0.64516908,129.3674 0.93547177,129.3746 0.90321225,129.3819 0.67740703,129.3891 0.1290261,129.3963 3.7574671e-007,129.4035 -3.9803624e-008,129.4108 -2.1657377e-007,129.4180 9.0616476e-007,129.4252 -3.408308e-006,129.4324 1.2727895e-005,129.4397 0.096822999,129.4469 0.19353586,129.4541 0.12899587,129.4613 0.19356748,129.4686 0.19359195,129.4758 0.45165935,129.4830 0.45154944,129.4902 0.096763894,129.4975 0.29038158,129.5047 0.32258838,129.5119 0.4193275,129.5191 0.41928932,129.5264 0.29036766,129.5336 0.61296225,129.5408 0.51606351,129.5481 0.12897472,129.5553 0.096796177,129.5625 0.16136141,129.5697 0.64521015,129.5770 0.80639511,129.5842 0.3547639,129.5914 -1.3738344e-005,129.5987 3.9521792e-006,129.6059 -2.0695586e-006,129.6131 4.3260816e-006,129.6203 0.096797019,129.6276 0.32258785,129.6348 0.19352683,129.6420 0.032246999,129.6493 -2.2786016e-006,129.6565 0.064561047,129.6637 0.32258424,129.6710 0.096728943,129.6782 -3.5673065e-006,129.6854 0.096785381,129.6927 0.3870827,129.6999 0.45169124,129.7071 0.80657721,129.7144 0.8063851,129.7216 0.3870157,129.7288 0.19355774,129.7361 0.19353098,129.7433 0.096746944,129.7505 0.12903215,129.7578 0.35487929,129.7650 1.9678091,129.7722 3.1612988,129.7795 2.7741399,129.7867 1.2902839,129.7939 0.90319389,129.8012 0.19355482,129.8084 0.1936048,129.8156 0.32256243,129.8229 0.096723787,129.8301 -3.6428455e-006,129.8373 1.2536805e-006,129.8446 -1.3717183e-006,129.8518 4.2334004e-006,129.8590 -1.5562873e-005,129.8663 0.032327086,129.8735 0.51629686,129.8808 0.77423137,129.8880 0.54824978,129.8952 0.19348371,129.9025 0.22580525,129.9097 0.096744232,129.9169 0.064500146,129.9242 0.096786156,129.9314 0.51618189,129.9387 0.80643797,129.9459 0.32252869,129.9531 -1.9735358e-005,129.9604 2.4430279e-005,129.9676 0.096777983,129.9749 0.064510599,129.9821 0.35488373,129.9893 0.58062506,129.9966 0.35487428,130.0038 0.51620525,130.0111 0.41926271,130.0183 0.0967061,130.0255 0.096798904,130.0328 0.096733913,130.0400 0.00011914357,130.0473 1.0325282,130.0545 2.2908037,130.0618 6.2269912,130.0690 13.452899,130.0762 18.032438,130.0835 24.098101,130.0907 60.593231,130.0980 155.04849,130.1052 205.19301,130.1125 151.04817,130.1197 54.309776,130.1269 17.999388,130.1342 26.164116,130.1414 34.386688,130.1487 23.835787,130.1559 11.095563,130.1632 16.034859,130.1704 38.648365,130.1777 49.934521,130.1849 34.802898,130.1922 12.868866,130.1994 3.934947,130.2066 1.3223768,130.2139 1.8710555,130.2211 1.7418517,130.2284 0.38699561,130.2356 0.38711131,130.2429 0.12902397,130.2501 0.096755289,130.2574 -2.4675104e-005,130.2646 1.2335146e-005,130.2719 0.22583337,130.2791 0.54853046,130.2864 1.000173,130.2936 1.2903349,130.3009 1.1611571,130.3081 0.70953214,130.3154 0.22573568,130.3226 -1.7460949e-005,130.3299 1.0949675e-005,130.3371 0.032258041,130.3444 -1.0858406e-005,130.3516 0.096855246,130.3589 0.5807603,130.3661 0.80646157,130.3734 0.77411431,130.3806 0.45155445,130.3879 0.32255241,130.3951 0.096740998,130.4024 -1.9526276e-006,130.4096 0.032273863,130.4169 0.35488734,130.4241 0.70968097,130.4314 0.41930112,130.4386 0.032244314,130.4459 0.03226747,130.4531 0.1935439,130.4604 0.09677542,130.4676 0.096767262,130.4749 1.3591743e-005,130.4822 0.09681838,130.4894 0.16129002,130.4967 0.096731126,130.5039 -1.7510818e-005,130.5112 -8.8534711e-007,130.5184 2.1054891e-005,130.5257 0.19358306,130.5329 0.2902936,130.5402 0.096747048,130.5474 6.7300898e-006,130.5547 0.19366986,130.5620 0.77425766,130.5692 0.61279136,130.5765 0.32252994,130.5837 0.19353528,130.5910 0.096800037,130.5982 0.32258415,130.6055 0.096734218,130.6128 -6.7327783e-006,130.6200 2.136761e-005,130.6273 0.096803822,130.6345 0.096742585,130.6418 -1.157557e-005,130.6490 0.096782014,130.6563 0.096792661,130.6636 0.29044256,130.6708 0.67748016,130.6781 0.6128099,130.6853 0.41934228,130.6926 0.67742145,130.6999 0.3224943,130.7071 -2.5076897e-005,130.7144 4.8949087e-006,130.7216 5.4993916e-006,130.7289 0.096844085,130.7362 0.41942349,130.7434 0.41926709,130.7507 -7.1507166e-005,130.7580 2.0133015e-005,130.7652 -9.020554e-006,130.7725 1.5948912e-005,130.7797 0.064537495,130.7870 0.064490817,130.7943 3.75831e-006,130.8015 0.51619619,130.8088 1.1613338,130.8161 1.2257872,130.8233 0.80639476,130.8306 0.32255402,130.8378 0.19353804,130.8451 -1.4462694e-005,130.8524 1.5834356e-005,130.8596 0.096780173,130.8669 0.38708389,130.8742 -9.5867508e-006,130.8814 2.4194389e-005,130.8887 0.096801259,130.8960 0.096755922,130.9032 1.1935543,130.9105 1.7419416,130.9178 1.1935185,130.9250 -1.1996948e-005,130.9323 3.7214293e-006,130.9396 -2.8881389e-006,130.9468 7.8314115e-006,130.9541 0.19357124,130.9614 0.3548387,130.9686 0.19352545,130.9759 -7.6016172e-006,130.9832 2.0394493e-006,130.9904 -5.5569171e-007,130.9977 1.8318828e-007,131.0050 -1.7703526e-007,131.0122 5.2497654e-007,131.0195 -1.9229919e-006,131.0268 7.1674517e-006,131.0340 0.032263622,131.0413 -2.9407418e-005,131.0486 0.096959651,131.0559 1.613584,131.0631 5.93609,131.0704 7.7420354,131.0777 9.6776228,131.0849 15.194736,131.0922 26.002638,131.0995 39.195286,131.1067 38.062794,131.1140 22.319448,131.1213 7.4820185,131.1286 1.9028621,131.1358 1.4193823,131.1431 0.96768147,131.1504 0.99997216,131.1576 0.51603383,131.1649 0.83896047,131.1722 3.8073258,131.1795 7.8391538,131.1867 7.0961285,131.1940 2.9024866,131.2013 0.83858216,131.2086 0.96778911,131.2158 0.61276716,131.2231 0.032194395,131.2304 8.4526309e-006,131.2377 -5.3562312e-006,131.2449 1.2972604e-005,131.2522 0.32263529,131.2595 0.67745972,131.2668 0.54834908,131.2740 0.61286461,131.2813 0.4516018,131.2886 0.19353287,131.2959 -2.3032185e-006,131.3031 2.0835091e-006,131.3104 0.032259937,131.3177 0.032256398,131.3250 -3.1061722e-006,131.3323 6.1907008e-006,131.3395 0.41935578,131.3468 0.19354148,131.3541 0.032262176,131.3614 0.1935775,131.3686 0.51614004,131.3759 0.45159546,131.3832 0.22585987,131.3905 0.32264787,131.3978 0.45159084,131.4050 0.32249787,131.4123 0.096739069,131.4196 0.096778475,131.4269 0.032247338,131.4342 2.9588162e-007,131.4414 -8.3949587e-008,131.4487 3.9899238e-008,131.4560 -7.5646817e-008,131.4633 2.6270334e-007,131.4706 -9.7522911e-007,131.4778 3.6384472e-006,131.4851 0.096787505,131.4924 0.19354846,131.4997 0.096760623,131.5070 -2.7053636e-006,131.5143 -2.4883204e-006,131.5215 1.2659711e-005,131.5288 0.096796289,131.5361 0.29047707,131.5434 0.83886105,131.5507 0.8708753,131.5580 0.41916427,131.5652 0.064494282,131.5725 0.67752296,131.5798 0.90319687,131.5871 0.54835629,131.5944 0.70968133,131.6017 0.5160917,131.6090 0.22577351,131.6162 -1.352549e-005,131.6235 3.6365811e-006,131.6308 -1.0199686e-006,131.6381 4.4307225e-007,131.6454 -7.5230179e-007,131.6527 2.5662812e-006,131.6600 -9.5134292e-006,131.6672 0.19358712,131.6745 1.9355252,131.6818 2.1612527,131.6891 0.8386777,131.6964 -4.8613419e-006,131.7037 0.064582452,131.7110 0.41943762,131.7183 0.58062887,131.7255 0.3547447,131.7328 0.096737832,131.7401 0.35487294,131.7474 0.58063781,131.7547 0.3548339,131.7620 0.22583744,131.7693 0.32258251,131.7766 0.19350518,131.7839 -1.1457266e-005,131.7911 0.19360949,131.7984 0.5484376,131.8057 0.8387236,131.8130 0.99996948,131.8203 0.61287761,131.8276 0.41937372,131.8349 0.32252097,131.8422 -2.5616189e-005,131.8495 0.09678442,131.8568 -1.5307098e-005,131.8641 0.096837364,131.8714 0.32259879,131.8786 0.22575665,131.8859 0.70969307,131.8932 2.0322874,131.9005 2.2902932,131.9078 1.1289933,131.9151 -8.2528486e-006,131.9224 -2.3931445e-006,131.9297 0.096811421,131.9370 0.7742449,131.9443 0.99998856,131.9516 0.61285514,131.9589 0.09674675,131.9662 2.1741316e-006,131.9735 -6.373196e-007,131.9808 3.7502235e-007,131.9881 -8.6278567e-007,131.9954 3.0763069e-006,132.0027 0.51614028,132.0099 1.3548715,132.0172 1.4194615,132.0245 1.0968603,132.0318 0.58052582,132.0391 0.87087172,132.0464 1.7419611,132.0537 1.8064319,132.0610 1.5807575,132.0683 2.1293495,132.0756 3.7744431,132.0829 5.7421632,132.0902 8.4201832,132.0975 11.258698,132.1048 9.8060551,132.1121 6.8381147,132.1194 5.4191427,132.1267 4.9996233,132.1340 2.5478461,132.1413 1.1290357,132.1486 1.7420704,132.1559 1.9031683,132.1632 1.7096578,132.1705 1.258036,132.1778 0.90316647,132.1851 0.70954865,132.1924 0.19342913,132.1997 -3.1917905e-006,132.2070 1.467738e-006,132.2143 0.032269627,132.2216 0.096772321,132.2289 -1.8257957e-005,132.2362 0.096803285,132.2435 0.70973158,132.2508 0.90322244,132.2581 0.58061713,132.2654 0.19354574,132.2728 0.096748203,132.2801 -1.7494151e-005,132.2874 -4.26824e-006,132.2947 3.4570709e-005,132.3020 0.32266018,132.3093 0.51612461,132.3166 0.32251874,132.3239 0.096739225,132.3312 0.096859872,132.3385 0.51629978,132.3458 0.87093145,132.3531 0.45142621,132.3604 0.096730813,132.3677 0.5161528,132.3750 0.51611614,132.3823 0.19354355,132.3896 0.096786752,132.3969 0.19354483,132.4042 0.032243595,132.4116 0.032280754,132.4189 0.3548727,132.4262 0.51611727,132.4335 0.19351351,132.4408 -8.58158e-006,132.4481 3.5174639e-007,132.4554 7.1756817e-006,132.4627 0.096800335,132.4700 0.19355011,132.4773 0.09674114,132.4846 1.7029279e-005,132.4920 0.19358391,132.4993 0.19351493,132.5066 -2.7567918e-005,132.5139 1.7976638e-005,132.5212 0.19357291,132.5285 0.38709742,132.5358 0.51611155,132.5431 0.45167258,132.5504 0.45167905,132.5577 0.35477307,132.5651 0.096701883,132.5724 0.032251678,132.5797 4.3531637e-007,132.5870 -8.8893394e-008,132.5943 -7.9778324e-008,132.6016 4.0804096e-007,132.6089 -1.5524871e-006,132.6162 5.8022811e-006,132.6236 0.096823081,132.6309 0.5162043,132.6382 1.1612996,132.6455 0.99990964,132.6528 0.09671931,132.6601 0.032272574,132.6674 0.35487133,132.6748 0.77420384,132.6821 0.51609415,132.6894 0.096758075,132.6967 2.2790093e-006,132.7040 0.09679085,132.7113 0.35486975,132.7187 0.51611197,132.7260 0.19353712,132.7333 0.51617795,132.7406 0.80643624,132.7479 0.29027349,132.7552 -8.6851187e-006,132.7626 1.2434565e-005,132.7699 0.19355047,132.7772 0.096763156,132.7845 -1.0195801e-006,132.7918 0.29041833,132.7991 0.93556583,132.8065 0.77414215,132.8138 0.35474461,132.8211 -3.5014553e-005,132.8284 0.096868239,132.8357 0.45168465,132.8431 0.64509404,132.8504 0.32251409,132.8577 0.19354108,132.8650 0.19360533,132.8723 0.51624805,132.8797 0.80645174,132.8870 0.90317303,132.8943 0.96773976,132.9016 0.93543464,132.9089 0.51608878,132.9163 0.32253924,132.9236 1.4515616e-005,132.9309 0.29035503,132.9382 0.19350035,132.9455 -1.3400805e-005,132.9529 0.096796945,132.9602 0.51616895,132.9675 0.77418107,132.9748 0.45168629,132.9822 0.48394915,132.9895 0.45147493,132.9968 -7.2820112e-005,133.0041 0.19357775,133.0115 0.29032138,133.0188 0.32258385,133.0261 0.2903513,133.0334 0.38712698,133.0407 0.38707936,133.0481 0.096699826,133.0554 9.8717908e-005,133.0627 1.1942931,133.0700 5.2271271,133.0774 12.000662,133.0847 15.226019,133.0920 18.323935,133.0994 23.969337,133.1067 32.000702,133.1140 34.321373,133.1213 24.449114,133.1287 11.44963,133.1360 3.0635931,133.1433 0.67753023,133.1506 0.93571663,133.1580 1.3226172,133.1653 1.193382,133.1726 0.6126858,133.1800 0.096713103,133.1873 0.096817531,133.1946 0.32259062,133.2019 0.19350798,133.2093 0.032281056,133.2166 0.19363917,133.2239 0.48402953,133.2313 0.93551856,133.2386 0.64495522,133.2459 0.096661657,133.2533 8.7812723e-006,133.2606 -2.3656971e-006,133.2679 6.8095579e-007,133.2752 -3.5798845e-007,133.2826 7.5100297e-007,133.2899 0.096794233,133.2972 0.35485789,133.3046 0.32255459,133.3119 -1.5331645e-005,133.3192 0.096820146,133.3266 0.35487115,133.3339 0.35479414,133.3412 0.35480639,133.3486 0.35485178,133.3559 0.35483161,133.3632 -7.7509649e-006,133.3706 2.2201486e-006,133.3779 -1.1291744e-006,133.3852 0.032260373,133.3926 0.19360825,133.3999 0.51625544,133.4072 0.96774125,133.4146 0.93546814,133.4219 1.1935548,133.4292 0.77412194,133.4366 0.41933379,133.4439 0.22578391,133.4513 0.096720323,133.4586 0.12912977,133.4659 0.83882397,133.4733 0.83861917,133.4806 0.29021245,133.4879 -2.875397e-005,133.4953 0.032292254,133.5026 0.38712886,133.5100 0.41932598,133.5173 0.35485664,133.5246 0.87098086,133.5320 0.45155576,133.5393 1.4881534e-005,133.5466 0.096799478,133.5540 0.096773446,133.5613 0.1936093,133.5687 0.32255733,133.5760 0.09670569,133.5833 0.19356826,133.5907 0.32257378,133.5980 0.096751407,133.6054 -4.0158507e-006,133.6127 1.1747382e-005,133.6200 0.096814141,133.6274 0.19354862,133.6347 0.096733272,133.6421 0.09678334,133.6494 0.38711354,133.6567 0.32255688,133.6641 0.032245815,133.6714 2.7718932e-006,133.6788 -3.5838646e-006,133.6861 1.1564174e-005,133.6935 0.096838243,133.7008 0.96773291,133.7081 1.3870791,133.7155 1.580671,133.7228 0.51609093,133.7302 0.19352016,133.7375 0.19355127,133.7449 0.29032317,133.7522 0.09676569,133.7596 -1.5302689e-006,133.7669 3.8103479e-007,133.7742 6.2353793e-009,133.7816 -4.0603044e-007,133.7889 1.6179974e-006,133.7963 0.032272555,133.8036 0.096776269,133.8110 0.096761353,133.8183 0.19358902,133.8257 0.4193891,133.8330 0.3548094,133.8404 0.19352479,133.8477 0.35485837,133.8551 0.58064801,133.8624 0.32254153,133.8697 -1.2290959e-005,133.8771 -1.0642009e-006,133.8844 0.096836865,133.8918 0.77424514,133.8991 0.70961618,133.9065 0.19350289,133.9138 0.096818872,133.9212 0.32258111,133.9285 0.096727699,133.9359 -1.0719164e-005,133.9432 3.3900236e-005,133.9506 0.25816283,133.9579 0.48393658,133.9653 0.48384368,133.9726 0.45150337,133.9800 0.19348881,133.9873 8.0825603e-006,133.9947 -4.5030656e-006,134.0020 9.9298268e-006,134.0094 0.19356427,134.0167 0.32259661,134.0241 0.61290783,134.0314 0.58062971,134.0388 0.35482258,134.0461 0.096760482,134.0535 8.9910245e-006,134.0609 0.1935821,134.0682 0.70981485,134.0756 1.8390692,134.0829 3.1937881,134.0903 3.0965652,134.0976 3.7100353,134.1050 12.711313,134.1123 23.581789,134.1197 23.385962,134.1270 11.41742,134.1344 1.4509649,134.1417 0.8066175,134.1491 2.2904341,134.1565 2.2902517,134.1638 1.032124,134.1712 0.54836637,134.1785 0.87123418,134.1859 2.0324745,134.1932 1.8385226,134.2006 0.87073159,134.2080 0.29026544,134.2153 1.0322889,134.2227 1.7096616,134.2300 0.80640304,134.2374 -1.5427204e-005,134.2447 -5.0352037e-007,134.2521 1.7443541e-005,134.2595 0.5484727,134.2668 1.9354937,134.2742 0.96764964,134.2815 -1.0254368e-005,134.2889 0.32262048,134.2962 0.51612711,134.3036 0.32254836,134.3110 -1.6526696e-005,134.3183 4.3233485e-006,134.3257 -7.6561452e-007,134.3330 0.032289509,134.3404 0.29035318,134.3478 0.58065015,134.3551 0.51609546,134.3625 0.096739151,134.3699 1.2539334e-006,134.3772 2.8431668e-006,134.3846 0.096779086,134.3919 0.096769288,134.3993 -2.831443e-006,134.4067 -1.2975603e-006,134.4140 0.35485664,134.4214 0.87099206,134.4287 0.48390767,134.4361 0.51611066,134.4435 0.2257679,134.4508 0.19354291,134.4582 0.032243468,134.4656 0.35484326,134.4729 0.516137,134.4803 0.83873814,134.4877 0.61288226,134.4950 -1.9858002e-005,134.5024 0.12913942,134.5098 0.5161832,134.5171 0.48381367,134.5245 0.35479876,134.5319 0.19349477,134.5392 6.2279528e-006,134.5466 0.54842544,134.5539 0.54836404,134.5613 0.096745342,134.5687 2.177841e-006,134.5760 0.096793495,134.5834 0.096747316,134.5908 0.032311246,134.5982 0.35498109,134.6055 0.61289644,134.6129 0.35472313,134.6203 0.096710764,134.6276 -1.1306817e-005,134.6350 7.5453568e-006,134.6424 0.096772864,134.6497 -2.1937315e-006,134.6571 0.12906365,134.6645 0.70969313,134.6718 0.70968509,134.6792 0.51614147,134.6866 0.32265943,134.6939 0.64517283,134.7013 0.67736608,134.7087 0.80647248,134.7161 0.87102234,134.7234 0.87090403,134.7308 0.19344124,134.7382 0.19357723,134.7455 0.19355932,134.7529 0.096739285,134.7603 0.096787602,134.7677 0.5483976,134.7750 0.19351524,134.7824 -1.4333228e-005,134.7898 0.096909851,134.7972 0.96788621,134.8045 1.1934644,134.8119 0.74179703,134.8193 0.19350161,134.8266 0.51620591,134.8340 2.1613858,134.8414 1.8063823,134.8488 0.58056641,134.8561 0.51614165,134.8635 0.48386467,134.8709 0.41943461,134.8783 0.61300266,134.8856 0.67738032,134.8930 0.58060223,134.9004 1.2581472,134.9078 1.9677548,134.9151 1.83871,134.9225 2.2583807,134.9299 3.6777446,134.9373 3.8384914,134.9447 1.7092656,134.9520 0.93528122,134.9594 0.61309487,134.9668 2.0970495,134.9742 2.2258546,134.9815 2.3225319,134.9889 2.1933959,134.9963 3.387193,135.0037 4.8710761,135.0111 5.0004368,135.0184 8.6459017,135.0258 13.581457,135.0332 17.516907,135.0406 17.968386,135.0480 27.228542,135.0553 54.229881,135.0627 91.265137,135.0701 144.07565,135.0775 381.4169,135.0849 1733.5411,135.0922 4571.0566,135.0996 5796.1338,135.1070 4086.75,135.1144 1631.7577,135.1218 530.34052,135.1291 339.59894,135.1365 237.5952,135.1439 143.63396,135.1513 75.701981,135.1587 33.222172,135.1661 14.901738,135.1734 8.5474224,135.1808 6.0963631,135.1882 5.0643744,135.1956 4.1287961,135.2030 3.4193959,135.2104 4.1292534,135.2177 4.1611466,135.2251 4.5159469,135.2325 2.8709152,135.2399 1.870805,135.2473 0.87105298,135.2547 2.5161796,135.2621 2.2579036,135.2694 2.4517024,135.2768 1.9033008,135.2842 2.354841,135.2916 1.7741051,135.2990 2.2904053,135.3064 2.8065438,135.3138 3.9030766,135.3211 1.9998225,135.3285 1.0323602,135.3359 2.0966678,135.3433 1.5162578,135.3507 3.3551078,135.3581 2.5804579,135.3655 1.9353009,135.3729 0.64507812,135.3803 0.90327781,135.3876 1.2902962,135.3950 0.5805589,135.4024 0.64513505,135.4098 0.3872281,135.4172 1.0968323,135.4246 0.9999913,135.4320 1.2580431,135.4394 0.61276037,135.4468 -2.8826171e-005,135.4542 -2.0183197e-005,135.4615 0.67781454,135.4689 3.16151,135.4763 1.8061949,135.4837 1.4514503,135.4911 0.5160054,135.4985 0.67740601,135.5059 0.19352643,135.5133 0.1290289,135.5207 0.22591078,135.5281 1.0968932,135.5355 1.3870676,135.5429 0.8386485,135.5503 0.64511579,135.5576 0.41939077,135.5650 0.51611722,135.5724 0.38722926,135.5798 1.48406,135.5872 1.6126915,135.5946 1.064311,135.6020 0.29032108,135.6094 0.22580232,135.6168 0.29039544,135.6242 1.4516691,135.6316 0.87089241,135.6390 1.2903011,135.6464 2.3226123,135.6538 0.61295742,135.6612 1.0969504,135.6686 2.0322447,135.6760 1.3546387,135.6834 0.58057773,135.6908 0.12906685,135.6982 0.3226043,135.7056 0.29026052,135.7130 0.096744142,135.7204 0.19363268,135.7278 0.41938016,135.7352 0.257974,135.7426 -2.8187713e-005,135.7500 0.064533785,135.7574 0.22580573,135.7648 0.096768834,135.7722 0.096778661,135.7796 0.096768171,135.7870 -4.4728499e-006,135.7944 0.096798107,135.8018 0.45163494,135.8092 0.35481182,135.8166 0.032236777,135.8240 0.096780241,135.8314 0.096768014,135.8388 1.5351861e-005,135.8462 0.19354972,135.8536 0.22583389,135.8610 0.67744201,135.8684 0.67744654,135.8758 0.54836535,135.8832 0.12896968,135.8906 0.48392907,135.8980 0.70972484,135.9054 0.80640829,135.9128 0.45156017,135.9202 0.12903781,135.9276 0.096772209,135.9350 0.29030263,135.9424 0.38724515,135.9498 0.90341032,135.9572 1.4515717,135.9646 1.4192287,135.9720 0.77416056,135.9794 0.51616859,135.9868 0.51606679,135.9942 0.38705385,136.0016 0.48382801,136.0090 0.29046571,136.0165 2.5163479,136.0239 5.2583642,136.0313 8.0330944,136.0387 9.7099991,136.0461 7.7411685,136.0535 3.4831815,136.0609 3.6454022,136.0683 10.583002,136.0757 27.58469,136.0831 80.954659,136.0905 281.97977,136.0979 534.15771,136.1053 549.68884,136.1128 327.95975,136.1202 138.43037,136.1276 74.479393,136.1350 55.350277,136.1424 27.285601,136.1498 11.159513,136.1572 5.3542299,136.1646 3.1286597,136.1720 1.0320361,136.1794 0.83880341,136.1869 0.74185431,136.1943 0.16123445,136.2017 0.096802175,136.2091 0.22583783,136.2165 0.48386025,136.2239 0.38705787,136.2313 0.09679161,136.2387 0.22580191,136.2461 0.12903507,136.2536 0.32260251,136.2610 0.22577223,136.2684 0.12900685,136.2758 0.22595353,136.2832 0.70976943,136.2906 0.48369384,136.2980 -8.3101972e-005,136.3055 0.096821897,136.3129 0.38711303,136.3203 0.45163688,136.3277 0.41938582,136.3351 0.38704017,136.3425 0.54840666,136.3499 0.80644846,136.3574 0.54850113,136.3648 1.1291949,136.3722 0.96759367,136.3796 0.35469481,136.3870 0.19355644,136.3944 0.61312473,136.4019 1.2581854,136.4093 0.83854049,136.4167 0.45151234,136.4241 0.48391497,136.4315 0.54832023,136.4389 0.096670128,136.4464 0.096801363,136.4538 0.19356807,136.4612 0.096743047,136.4686 -1.8133691e-005,136.4760 4.8501852e-006,136.4835 -1.2659044e-006,136.4909 2.1311619e-007,136.4983 4.1355383e-007,136.5057 0.096792042,136.5131 0.58072078,136.5206 0.99999285,136.5280 0.58059824,136.5354 0.54838336,136.5428 0.51617658,136.5502 1.032348,136.5577 1.1613164,136.5651 1.0644482,136.5725 0.77408791,136.5799 0.032238498,136.5873 0.12906021,136.5948 0.32257071,136.6022 0.096759036,136.6096 0.19354831,136.6170 0.19356968,136.6245 0.48388425,136.6319 0.35482413,136.6393 0.32257912,136.6467 0.19362649,136.6541 0.74196893,136.6616 1.5160865,136.6690 2.1612864,136.6764 1.5483308,136.6838 0.45159161,136.6913 0.19360046,136.6987 0.35482162,136.7061 0.09672191,136.7135 1.361551e-005,136.7210 0.32262042,136.7284 0.51610494,136.7358 0.12904985,136.7432 0.32272449,136.7507 0.61289895,136.7581 0.32245395,136.7655 0.096739635,136.7730 0.32260168,136.7804 0.77423334,136.7878 0.80646509,136.7952 0.6774019,136.8027 0.6451056,136.8101 0.12903507,136.8175 0.19357365,136.8249 0.12898953,136.8324 -1.243796e-005,136.8398 3.4146894e-006,136.8472 -1.2200364e-006,136.8547 1.4653242e-006,136.8621 0.032277316,136.8695 0.096767388,136.8769 -1.5944554e-005,136.8844 0.19355726,136.8918 0.19353878,136.8992 1.9568417e-005,136.9067 0.096803591,136.9141 0.096744999,136.9215 -2.061035e-005,136.9290 3.7100481e-006,136.9364 5.771949e-006,136.9438 0.32261169,136.9513 0.77422118,136.9587 0.90320849,136.9661 0.41931632,136.9736 -1.0763122e-005,136.9810 3.9818892e-006,136.9884 0.03225771,136.9958 -2.5618376e-006,137.0033 5.7943489e-006,137.0107 0.096777782,137.0181 0.22585098,137.0256 0.64521939,137.0330 0.90327972,137.0405 1.3227098,137.0479 2.3873603,137.0553 3.5810034,137.0628 6.2591982,137.0702 11.613878,137.0776 14.419189,137.0851 16.516125,137.0925 23.906092,137.0999 42.357738,137.1074 47.966228,137.1148 33.802914,137.1222 15.062585,137.1297 7.9352779,137.1371 6.1286769,137.1445 4.2256231,137.1520 3.7420094,137.1594 3.2899864,137.1669 1.451148,137.1743 0.5482288,137.1817 0.096779898,137.1892 0.25813302,137.1966 0.80649835,137.2041 0.61286551,137.2115 0.16124555,137.2189 0.25805682,137.2264 0.64531952,137.2338 1.3226061,137.2412 0.7740981,137.2487 0.64524078,137.2561 0.90322775,137.2636 0.61279291,137.2710 0.19352669,137.2784 0.51625794,137.2859 0.99998564,137.2933 0.58050793,137.3008 0.096721575,137.3082 7.5453113e-006,137.3157 0.06456355,137.3231 0.41940048,137.3305 0.58062482,137.3380 0.45155469,137.3454 0.032234803,137.3529 2.252382e-006,137.3603 2.9427529e-006,137.3678 0.096783191,137.3752 0.19356193,137.3826 0.35487443,137.3901 0.45163828,137.3975 0.41931853,137.4050 0.096715659,137.4124 4.7357436e-005,137.4199 0.25815544,137.4273 0.48389238,137.4347 0.54835534,137.4422 0.45153967,137.4496 0.096732236,137.4571 -1.2612935e-005,137.4645 0.03229427,137.4720 0.19359045,137.4794 0.1935181,137.4869 0.19362752,137.4943 0.58075595,137.5018 0.64506763,137.5092 0.38698271,137.5167 0.45160744,137.5241 0.48395616,137.5315 0.51623929,137.5390 0.51606685,137.5464 0.19341917,137.5539 -2.7530679e-005,137.5613 1.4134302e-005,137.5688 0.096782371,137.5762 0.096764542,137.5837 -6.724475e-006,137.5911 0.09680108,137.5986 0.35484949,137.6060 0.32258669,137.6135 0.70972115,137.6209 1.0322436,137.6284 0.58061641,137.6358 0.29032663,137.6433 0.096741192,137.6507 -1.7165548e-005,137.6582 -5.7605962e-007,137.6656 0.096816726,137.6731 0.70983142,137.6805 1.3871202,137.6880 0.80630982,137.6954 0.22575098,137.7029 0.22584681,137.7103 0.80650961,137.7178 1.0644792,137.7253 0.38702294,137.7327 -9.2925256e-006,137.7402 5.4667339e-006,137.7476 -1.2574629e-005,137.7551 0.032320619,137.7625 0.61299312,137.7700 0.67734551,137.7774 0.19354208,137.7849 0.29039559,137.7923 0.32255492,137.7998 0.19346394,137.8072 0.032255568,137.8147 0.61299378,137.8222 0.93551952,137.8296 0.70961624,137.8371 0.19346847,137.8445 0.03225904,137.8520 0.096773751,137.8594 -1.2262551e-005,137.8669 1.025604e-005,137.8743 0.032265428,137.8818 0.032254446,137.8893 0.032265164,137.8967 0.12907943,137.9042 0.35487977,137.9116 0.35479206,137.9191 0.096718453,137.9265 0.096793875,137.9340 0.32258102,137.9415 0.096753009,137.9489 0.032267977,137.9564 0.25811991,137.9638 1.0645586,137.9713 1.09674,137.9788 0.41928363,137.9862 3.0869644e-005,137.9937 0.22589844,138.0011 0.45173454,138.0086 0.83879149,138.0161 0.80632472,138.0235 0.32241017,138.0310 -3.4062959e-005,138.0384 0.51629424,138.0459 1.290539,138.0534 1.4193373,138.0608 0.90312201,138.0683 1.7099446,138.0758 3.7100117,138.0832 6.9034443,138.0907 11.904799,138.0981 27.585035,138.1056 52.390324,138.1131 53.513153,138.1205 27.285515,138.1280 9.0314016,138.1355 12.485615,138.1429 20.193726,138.1504 15.998508,138.1578 8.0307817,138.1653 0.87032652,138.1728 0.61303598,138.1802 0.35477161,138.1877 0.22592522,138.1952 1.3549105,138.2026 1.1935021,138.2101 0.67735684,138.2176 0.096739389,138.2250 0.32266518,138.2325 0.6129508,138.2400 0.51604426,138.2474 0.096691005,138.2549 -3.0897838e-006,138.2624 2.1072092e-006,138.2698 -5.3392037e-006,138.2773 1.925077e-005,138.2848 0.19361766,138.2922 0.51622909,138.2997 0.67734689,138.3072 0.19343467,138.3146 0.0967815,138.3221 -8.3627328e-006,138.3296 8.376137e-006,138.3371 0.096783116,138.3445 0.09676417,138.3520 -2.9075461e-006,138.3595 0.096779563,138.3669 0.096773408,138.3744 0.096787043,138.3819 0.19354896,138.3893 0.096758999,138.3968 -8.7991921e-006,138.4043 0.096816055,138.4118 0.41940457,138.4192 0.35482126,138.4267 0.22577661,138.4342 0.22578646,138.4416 0.09676291,138.4491 0.096776061,138.4566 0.096768275,138.4641 -5.8042947e-006,138.4715 1.5467033e-006,138.4790 -3.8215202e-007,138.4865 -1.8200563e-008,138.4940 4.5501076e-007,138.5014 -1.8019626e-006,138.5089 0.032269649,138.5164 0.77421117,138.5238 0.74192226,138.5313 0.03224257,138.5388 1.7004566e-006,138.5463 -2.6699722e-006,138.5537 0.096796453,138.5612 0.29037911,138.5687 0.5484125,138.5762 0.38702944,138.5837 -4.2910924e-005,138.5911 5.6575705e-006,138.5986 2.0284913e-005,138.6061 0.19361511,138.6136 0.35483751,138.6210 0.19348642,138.6285 0.096790567,138.6360 0.35488668,138.6435 0.45155966,138.6509 0.096787691,138.6584 0.93559116,138.6659 1.3548158,138.6734 0.74183834,138.6809 0.032210447,138.6883 0.032324918,138.6958 0.64536107,138.7033 1.3548802,138.7108 0.99985677,138.7183 0.58058,138.7257 0.64524412,138.7332 0.96774727,138.7407 0.51598644,138.7482 -3.1054416e-005,138.7557 0.096800663,138.7631 0.096755914,138.7706 -9.7916791e-006,138.7781 9.8436158e-007,138.7856 5.8552887e-006,138.7931 0.096789181,138.8005 0.1935785,138.8080 0.32260579,138.8155 0.29032993,138.8230 0.22582653,138.8305 0.25805679,138.8379 0.16122276,138.8454 -3.5701276e-005,138.8529 1.4397474e-005,138.8604 -2.1887688e-005,138.8679 7.3157258e-005,138.8754 0.41946748,138.8829 0.61287767,138.8903 0.29026979,138.8978 0.51611096,138.9053 0.61287129,138.9128 0.35483903,138.9203 0.19354372,138.9278 0.32259658,138.9352 1.2258776,138.9427 1.709671,138.9502 2.580703,138.9577 4.0968747,138.9652 3.2579722,138.9727 1.8065672,138.9802 4.710557,138.9876 11.4522,138.9951 13.354344,139.0026 7.1605568,139.0101 3.354732,139.0176 3.193835,139.0251 4.5484095,139.0326 4.5484505,139.0401 6.1299505,139.0475 13.19593,139.0550 28.422798,139.0625 47.227612,139.0700 99.379852,139.0775 434.22122,139.0850 1048.9233,139.0925 1244.6854,139.1000 842.9704,139.1075 322.84039,139.1150 122.98698,139.1224 83.576202,139.1299 60.99638,139.1374 43.190968,139.1449 27.868296,139.1524 15.385186,139.1599 9.418623,139.1674 4.192956,139.1749 1.6772804,139.1824 1.9033538,139.1899 2.1612551,139.1974 1.4514347,139.2048 0.90312064,139.2123 0.7420156,139.2198 0.58060336,139.2273 0.93559945,139.2348 1.5162673,139.2423 1.2256341,139.2498 0.45146325,139.2573 -4.1219332e-007,139.2648 0.38719568,139.2723 0.74202329,139.2798 0.80643207,139.2873 0.48377174,139.2948 0.22575906,139.3023 0.22578259,139.3098 0.12902963,139.3173 0.38719925,139.3248 0.41933879,139.3323 0.096686237,139.3398 0.25814241,139.3472 0.80644822,139.3547 0.48378748,139.3622 0.096791573,139.3697 0.22585799,139.3772 0.29032126,139.3847 0.25801614,139.3922 0.096750215,139.3997 0.032260973,139.4072 0.032271937,139.4147 1.258094,139.4222 1.3225807,139.4297 0.67739022,139.4372 -2.1080999e-005,139.4447 0.29039139,139.4522 0.90328079,139.4597 1.1289703,139.4672 0.51607263,139.4747 1.6062066e-005,139.4822 0.22584563,139.4897 0.38708931,139.4972 0.38710761,139.5047 0.64519739,139.5122 0.61287045,139.5197 0.19349651,139.5272 -9.4250672e-006,139.5347 -9.3131212e-007,139.5422 1.3151835e-005,139.5497 0.096779153,139.5572 0.032242831,139.5647 -6.7470302e-007,139.5722 1.0974579e-007,139.5797 2.3578103e-007,139.5872 0.032257009,139.5947 3.9762631e-006,139.6022 -1.4853031e-005,139.6097 5.5439341e-005,139.6173 0.25817227,139.6248 0.77424669,139.6323 1.3870368,139.6398 1.1289288,139.6473 0.51611656,139.6548 0.096762404,139.6623 0.032238524,139.6698 5.2010769e-006,139.6773 0.096826017,139.6848 0.32258758,139.6923 0.1935779,139.6998 0.32260886,139.7073 0.19345504,139.7148 -2.7280459e-005,139.7223 0.096809164,139.7298 0.19354595,139.7373 0.096748881,139.7448 -6.5209297e-006,139.7524 0.096799791,139.7599 0.32258907,139.7674 0.32259801,139.7749 0.58065838,139.7824 0.58066595,139.7899 0.54835296,139.7974 0.32260388,139.8049 0.70974547,139.8124 0.51603812,139.8199 0.19356978,139.8274 0.41949782,139.8349 1.0645663,139.8425 1.483755,139.8500 0.93538088,139.8575 0.67742366,139.8650 0.1935892,139.8725 0.32258931,139.8800 0.19347283,139.8875 -3.0933665e-005,139.8950 8.291011e-006,139.9025 -2.2284587e-006,139.9101 6.223076e-007,139.9176 -2.6063995e-007,139.9251 4.2023808e-007,139.9326 0.096782796,139.9401 0.1935866,139.9476 0.41941297,139.9551 0.51610231,139.9626 0.35484126,139.9702 0.51614547,139.9777 0.35482746,139.9852 0.64518368,139.9927 0.83871269,140.0002 0.77417284,140.0077 0.48382446,140.0152 0.5483768,140.0228 0.51612169,140.0303 0.19361342,140.0378 0.54856122,140.0453 1.3874218,140.0528 2.4517252,140.0603 2.4516041,140.0678 5.3232222,140.0754 17.390577,140.0829 52.199764,140.0904 88.906105,140.0979 83.738823,140.1054 47.930626,140.1129 25.095879,140.1205 31.033892,140.1280 34.031227,140.1355 21.190292,140.1430 4.8368173,140.1505 1.967798,140.1580 3.2903655,140.1656 3.0320694,140.1731 1.7416326,140.1806 0.12887868,140.1881 0.032305136,140.1956 0.29038021,140.2032 0.67755127,140.2107 1.0001084,140.2182 1.0967077,140.2257 0.87082851,140.2332 0.61284816,140.2408 0.4193714,140.2483 0.51610684,140.2558 0.41934887,140.2633 0.38708922,140.2708 0.0967381,140.2784 0.096823156,140.2859 0.32261539,140.2934 0.35484096,140.3009 0.25803924,140.3085 0.096728638,140.3160 1.1935631,140.3235 1.6128988,140.3310 0.77416372,140.3385 -2.7436267e-006,140.3461 -2.6269986e-006,140.3536 1.3252695e-005,140.3611 0.096790105,140.3686 0.096763551,140.3762 0.32255107,140.3837 0.35491151,140.3912 0.54851979,140.3987 0.58068705,140.4063 0.5160104,140.4138 0.096654072,140.4213 1.3283307e-005,140.4288 0.12906717,140.4364 0.38715103,140.4439 0.51613325,140.4514 0.35477918,140.4589 0.096737616,140.4665 0.032245059,140.4740 0.032289866,140.4815 0.19356368,140.4890 0.096744239,140.4966 -2.4963094e-005,140.5041 6.6656881e-005,140.5116 0.51624054,140.5192 1.1935273,140.5267 0.90313071,140.5342 0.38705406,140.5417 0.096774355,140.5493 -5.823289e-006,140.5568 3.1075353e-006,140.5643 -6.6069042e-006,140.5719 2.3321443e-005,140.5794 0.096805923,140.5869 0.096742265,140.5944 -2.2446873e-005,140.6020 3.3892438e-006,140.6095 0.032288026,140.6170 0.19355471,140.6246 0.096761048,140.6321 0.29040015,140.6396 0.6129176,140.6472 0.35476187,140.6547 0.19361801,140.6622 0.58081448,140.6698 1.0646135,140.6773 1.1934699,140.6848 0.67727476,140.6924 0.32249251,140.6999 0.096731059,140.7074 0.096782111,140.7150 0.19356602,140.7225 0.38718554,140.7300 0.93554288,140.7376 0.6772967,140.7451 0.096693672,140.7526 0.096791454,140.7602 -8.4681878e-006,140.7677 2.0062698e-006,140.7752 4.4370498e-007,140.7828 -3.7814768e-006,140.7903 1.4683153e-005,140.7978 0.1935751,140.8054 0.4193508,140.8129 0.45165718,140.8204 0.90323299,140.8280 0.45156911,140.8355 0.67740262,140.8430 0.45159066,140.8506 0.29040357,140.8581 0.38719016,140.8657 0.48389927,140.8732 0.48380724,140.8807 0.19343136,140.8883 0.032236312,140.8958 0.096807219,140.9033 0.19355288,140.9109 0.096742101,140.9184 -8.8397865e-006,140.9260 0.096822776,140.9335 0.35487252,140.9410 0.3225413,140.9486 0.096735507,140.9561 -7.2603439e-006,140.9637 1.0807224e-005,140.9712 0.19363438,140.9787 2.1617417,140.9863 7.0327063,140.9938 8.6126642,141.0014 5.3542914,141.0089 1.0966103,141.0164 0.74214935,141.0240 2.5813034,141.0315 9.4208412,141.0391 19.097582,141.0466 19.838163,141.0542 13.579659,141.0617 6.8054256,141.0692 3.4840903,141.0768 7.5168042,141.0843 11.613703,141.0919 19.065153,141.0994 19.193018,141.1070 14.353938,141.1145 7.7088666,141.1220 4.4513988,141.1296 3.8388872,141.1371 3.9034557,141.1447 3.7417452,141.1522 2.3220966,141.1598 1.4837095,141.1673 0.77413732,141.1749 0.12899922,141.1824 0.29036841,141.1900 1.3226049,141.1975 1.2580472,141.2050 0.54839987,141.2126 0.5483489,141.2201 0.19352028,141.2277 0.32259658,141.2352 0.32257873,141.2428 0.19354658,141.2503 0.096777514,141.2579 0.19355613,141.2654 0.29034269,141.2730 0.19354123,141.2805 0.19354655,141.2881 0.35485861,141.2956 0.32256499,141.3032 0.19353043,141.3107 0.67744344,141.3183 0.77423811,141.3258 0.51612353,141.3334 0.354783,141.3409 0.51610351,141.3485 0.5161258,141.3560 0.032294054,141.3636 0.32263714,141.3711 0.35479739,141.3787 0.096725613,141.3862 -6.12333e-006,141.3938 0.032274473,141.4013 0.3226012,141.4089 0.32255539,141.4164 0.22592419,141.4240 0.96782738,141.4315 0.87090212,141.4391 0.61283892,141.4466 0.16119862,141.4542 0.096889339,141.4617 0.93557012,141.4693 2.0967195,141.4768 2.8387034,141.4844 1.9676726,141.4919 0.32252324,141.4995 0.09678036,141.5071 0.19354184,141.5146 0.19358313,141.5222 0.5161711,141.5297 0.54837644,141.5373 0.54835516,141.5448 0.3225531,141.5524 0.51617825,141.5599 1.1935692,141.5675 0.80640584,141.5751 0.32255146,141.5826 -4.5156744e-006,141.5902 -9.6855883e-006,141.5977 0.096899733,141.6053 0.54843754,141.6128 0.35478273,141.6204 0.48384622,141.6280 0.19347149,141.6355 -1.2002003e-005,141.6431 3.2101664e-006,141.6506 -8.3791696e-007,141.6582 1.4129714e-007,141.6657 2.7280254e-007,141.6733 0.032260202,141.6809 0.51615715,141.6884 0.80656981,141.6960 1.0646013,141.7035 1.0321575,141.7111 0.41926575,141.7187 0.1935216,141.7262 -2.0829488e-005,141.7338 -8.5378196e-007,141.7413 2.4247624e-005,141.7489 0.19360751,141.7565 0.35486719,141.7640 0.32251722,141.7716 -6.4153894e-005,141.7791 0.032340664,141.7867 0.6775344,141.7943 1.0322529,141.8018 0.70957834,141.8094 0.19348188,141.8170 0.096790217,141.8245 0.32259062,141.8321 0.19352375,141.8396 0.032249808,141.8472 -1.4545981e-006,141.8548 5.8643818e-006,141.8623 0.19357897,141.8699 0.5161553,141.8775 0.58062774,141.8850 0.5161401,141.8926 0.54846054,141.9002 0.51608926,141.9077 0.096692309,141.9153 0.032259092,141.9229 0.03225318,141.9304 -2.644186e-006,141.9380 0.032259069,141.9456 -1.3899252e-006,141.9531 -2.1534954e-006,141.9607 0.096794315,141.9683 0.48391321,141.9758 0.90323496,141.9834 0.74204218,141.9910 1.3550037,141.9985 1.6451118,142.0061 1.0643243,142.0137 0.32246199,142.0212 0.032347031,142.0288 2.0324879,142.0364 3.1937947,142.0439 3.2257469,142.0515 1.4836754,142.0591 2.7097156,142.0666 3.1934404,142.0742 1.935523,142.0818 3.1298788,142.0893 10.712016,142.0969 30.261181,142.1045 46.774555,142.1121 40.351955,142.1196 34.358288,142.1272 100.18033,142.1348 216.30772,142.1423 243.12405,142.1499 156.72224,142.1575 61.923737,142.1651 42.000706,142.1726 50.516975,142.1802 45.867958,142.1878 24.867176,142.1953 10.320841,142.2029 4.4189901,142.2105 2.1612089,142.2181 0.38696873,142.2256 -1.7750359e-006,142.2332 0.096815616,142.2408 0.38719958,142.2484 0.709647,142.2559 0.35475293,142.2635 0.41944379,142.2711 0.93561363,142.2787 2.5161269,142.2862 2.0644155,142.2938 1.0321753,142.3014 0.2902638,142.3090 -5.0409167e-006,142.3165 0.096771181,142.3241 0.32264152,142.3317 1.1291884,142.3393 1.0645715,142.3468 0.70954067,142.3544 0.19342355,142.3620 -1.1364896e-005,142.3696 0.19355403,142.3772 0.35483745,142.3847 0.096770056,142.3923 0.19357957,142.3999 0.83874315,142.4075 0.93548393,142.4150 0.48390704,142.4226 0.29033494,142.4302 0.19346826,142.4378 -3.7286052e-005,142.4454 0.09678442,142.4529 -3.6091578e-006,142.4605 0.0967784,142.4681 0.096771084,142.4757 -1.8868184e-006,142.4833 5.3394336e-007,142.4908 -2.4884679e-007,142.4984 4.6143901e-007,142.5060 -1.5969989e-006,142.5136 5.9269191e-006,142.5212 0.09677013,142.5287 1.0348975e-005,142.5363 0.7097106,142.5439 1.290357,142.5515 1.290338,142.5591 0.58060938,142.5667 0.096727364,142.5742 -1.568605e-005,142.5818 8.5585571e-006,142.5894 0.032257542,142.5970 0.12904875,142.6046 0.93553776,142.6122 1.6451619,142.6197 0.83864534,142.6273 2.1836338e-006,142.6349 0.19361201,142.6425 0.35483763,142.6501 0.1934891,142.6577 0.096771613,142.6652 0.45164812,142.6728 0.61287928,142.6804 0.032229796,142.6880 8.1071894e-006,142.6956 0.096766867,142.7032 0.032282658,142.7108 0.12907198,142.7183 0.16128404,142.7259 0.096731894,142.7335 -5.1725428e-006,142.7411 0.48395741,142.7487 1.0322498,142.7563 0.38702545,142.7639 0.096763425,142.7715 -4.1995645e-006,142.7790 -4.4729907e-007,142.7866 5.9894378e-006,142.7942 0.096785292,142.8018 0.096758403,142.8094 1.7461211e-005,142.8170 0.19359668,142.8246 0.29028887,142.8322 0.032221023,142.8398 5.0576218e-006,142.8474 3.4981554e-006,142.8549 0.19356881,142.8625 0.51616561,142.8701 1.2903337,142.8777 1.93548,142.8853 1.5805885,142.8929 2.9856921e-005,142.9005 0.2904481,142.9081 0.61295253,142.9157 0.83863342,142.9233 0.67734683,142.9309 0.70968527,142.9384 0.80648929,142.9460 1.4839284,142.9536 1.5161273,142.9612 1.4839147,142.9688 2.3874454,142.9764 4.3229151,142.9840 4.4191952,142.9916 2.7737627,142.9992 1.0642996,143.0068 0.87100762,143.0144 1.1613075,143.0220 1.0000054,143.0296 0.93541765,143.0372 0.35484236,143.0448 0.80664933,143.0524 2.032707,143.0600 4.2581682,143.0675 5.2263241,143.0751 11.517927,143.0827 19.065905,143.0903 20.999428,143.0979 16.095045,143.1055 9.5797234,143.1131 6.9673839,143.1207 6.1613917,143.1283 14.098172,143.1359 25.775801,143.1435 29.580526,143.1511 20.094877,143.1587 7.6759257,143.1663 3.7744606,143.1739 7.5812593,143.1815 5.9352846,143.1891 3.3543446,143.1967 2.580277,143.2043 2.4836695,143.2119 1.6451087,143.2195 1.0322009,143.2271 0.45166814,143.2347 1.0000888,143.2423 0.9676674,143.2499 0.61282301,143.2575 0.32252604,143.2651 0.45179236,143.2727 1.9679095,143.2803 1.90308,143.2879 0.70953453,143.2955 0.25807932,143.3031 0.38713235,143.3107 0.35476944,143.3183 0.032197889,143.3259 8.4385947e-006,143.3335 -1.1548867e-006,143.3411 -3.8198609e-006,143.3487 1.6435499e-005,143.3563 0.12905195,143.3639 0.096752316,143.3715 -1.382027e-005,143.3792 3.8280518e-006,143.3868 -1.4911212e-006,143.3944 2.1363207e-006,143.4020 0.032262575,143.4096 0.096839935,143.4172 0.35489112,143.4248 0.35480872,143.4324 0.22572884,143.4400 8.9964797e-006,143.4476 0.38722023,143.4552 0.61283326,143.4628 0.096720219,143.4704 0.35490686,143.4780 0.35478392,143.4856 0.09676788,143.4932 0.54841125,143.5008 0.51613349,143.5085 0.45158297,143.5161 -3.6937028e-005,143.5237 4.2730397e-007,143.5313 3.523261e-005,143.5389 0.19361295,143.5465 0.35492617,143.5541 0.51607078,143.5617 0.12891623,143.5693 0.096792035,143.5769 0.096756853,143.5845 0.096782997,143.5922 0.48392147,143.5998 0.74192685,143.6074 0.29027346,143.6150 -1.1683264e-005,143.6226 3.0083481e-006,143.6302 -3.4938009e-007,143.6378 -1.6111337e-006,143.6454 6.7943888e-006,143.6530 0.032256972,143.6606 -2.445292e-006,143.6683 -1.3595875e-005,143.6759 5.6832734e-005,143.6835 0.32269588,143.6911 0.5161429,143.6987 0.54830188,143.7063 0.451554,143.7139 0.32256773,143.7215 0.09675888,143.7292 -6.551953e-006,143.7368 0.096813597,143.7444 0.29041398,143.7520 0.38709322,143.7596 0.19345298,143.7672 -3.4502023e-005,143.7748 9.2012051e-006,143.7825 -2.3006635e-006,143.7901 8.3954793e-010,143.7977 0.096779883,143.8053 0.32258162,143.8129 0.19354567,143.8205 0.096795082,143.8282 0.32261851,143.8358 0.4193438,143.8434 0.12898836,143.8510 -9.3145381e-006,143.8586 2.4939186e-006,143.8662 -6.6056333e-007,143.8739 1.481793e-007,143.8815 6.7894334e-008,143.8891 -4.1979416e-007,143.8967 1.6113848e-006,143.9043 -6.026115e-006,143.9119 2.2494462e-005,143.9196 0.3226088,143.9272 0.35482579,143.9348 0.19353007,143.9424 0.096769862,143.9500 0.1935686,143.9577 0.19353585,143.9653 -2.4945914e-005,143.9729 1.6724807e-005,143.9805 1.1935841,143.9881 1.8064612,143.9958 0.99997431,144.0034 0.096736021,144.0110 5.1859966e-005,144.0186 0.22587879,144.0262 0.25804266,144.0339 0.16122541,144.0415 0.032224968,144.0491 0.096786655,144.0567 0.29036862,144.0644 0.7742455,144.0720 1.4839169,144.0796 3.613292,144.0872 6.5817518,144.0948 11.969197,144.1025 17.484571,144.1101 20.38722,144.1177 19.22563,144.1253 14.934196,144.1330 8.5794115,144.1406 8.451932,144.1482 11.581546,144.1558 12.580707,144.1635 9.4506912,144.1711 4.8054333,144.1787 1.5157132,144.1863 0.77411443,144.1940 0.38703382,144.2016 -2.541864e-005,144.2092 3.703513e-005,144.2168 0.19363205,144.2245 0.32255679,144.2321 0.61283374,144.2397 0.87100077,144.2473 0.87100494,144.2550 0.51608282,144.2626 0.096731268,144.2702 2.9549767e-006,144.2779 -3.6774429e-006,144.2855 1.1755377e-005,144.2931 0.77419418,144.3007 0.51613808,144.3084 0.19361195,144.3160 0.48387656,144.3236 0.22576049,144.3313 0.19355927,144.3389 0.22583728,144.3465 0.38705385,144.3541 0.54839271,144.3618 0.67751467,144.3694 0.67744648,144.3770 0.51607043,144.3847 0.3870416,144.3923 0.29034317,144.3999 0.29031315,144.4076 0.096718222,144.4152 -1.409678e-005,144.4228 7.6332526e-006,144.4305 -1.6436383e-005,144.4381 5.8115631e-005,144.4457 0.54850829,144.4534 0.58065164,144.4610 0.35473838,144.4686 0.064441264,144.4763 1.5810885e-005,144.4839 0.064527817,144.4915 0.032235451,144.4992 -1.2275411e-006,144.5068 0.032266967,144.5144 0.90323883,144.5221 1.1935436,144.5297 0.51611114,144.5373 -1.5698332e-006,144.5450 4.2066765e-007,144.5526 -1.127416e-007,144.5602 3.0272773e-008,144.5679 -8.3425746e-009,144.5755 3.0957439e-009,144.5831 -4.0401513e-009,144.5908 1.3065508e-008,144.5984 -4.8221292e-008,144.6061 0.064596377,144.6137 0.32262641,144.6213 0.22572465,144.6290 0.032212719,144.6366 1.3863624e-006,144.6442 -2.0263278e-007,144.6519 -5.7596066e-007,144.6595 2.506654e-006,144.6672 0.096778326,144.6748 0.096768767,144.6824 3.9916158e-006,144.6901 0.09679804,144.6977 0.1935482,144.7053 0.096751124,144.7130 -6.6641028e-006,144.7206 1.7860552e-006,144.7283 -4.7971088e-007,144.7359 1.3267876e-007,144.7435 -5.0975878e-008,144.7512 7.1220683e-008,144.7588 -2.3391893e-007,144.7665 8.645074e-007,144.7741 0.032258242,144.7817 -1.5789477e-006,144.7894 0.096776932,144.7970 0.3225815,144.8047 0.19354567,144.8123 0.096774049,144.8200 -1.0664738e-007,144.8276 5.6841884e-007,144.8352 -2.167164e-006,144.8429 8.1007347e-006,144.8505 0.096801676,144.8582 0.19354901,144.8658 0.096744239,144.8735 5.5383441e-007,144.8811 0.096849196,144.8887 0.32264113,144.8964 0.32251975,144.9040 0.096701115,144.9117 -7.7619588e-006,144.9193 0.09680707,144.9270 0.41936398,144.9346 0.29031059,144.9423 0.096785486,144.9499 0.16135143,144.9576 0.45167887,144.9652 0.64509255,144.9728 0.41933465,144.9805 0.41940349,144.9881 0.41932333,144.9958 0.19347964,145.0034 0.096753649,145.0111 0.32259467,145.0187 0.19352968,145.0264 3.1506611e-006,145.0340 0.41939825,145.0417 0.54830188,145.0493 0.67781413,145.0570 4.6138396,145.0646 8.0648451,145.0723 9.3550587,145.0799 9.5809355,145.0876 8.4192286,145.0952 6.8381853,145.1029 6.5485096,145.1105 9.0971346,145.1182 7.9349499,145.1258 4.5797935,145.1335 1.4188836,145.1411 0.64517909,145.1488 0.38706619,145.1564 0.41934377,145.1641 0.51617622,145.1717 0.45159349,145.1794 0.193481,145.1870 0.41935194,145.1947 0.29030475,145.2023 0.032239307,145.2100 0.09679912,145.2176 0.29031041,145.2253 -2.4210654e-005,145.2329 6.3117341e-006,145.2406 -1.0347567e-006,145.2482 -2.1732665e-006,145.2559 9.7285347e-006,145.2636 0.1935991,145.2712 0.70976079,145.2789 1.0322735,145.2865 0.58054596,145.2942 0.064454257,145.3018 4.9230171e-006,145.3095 -1.3196486e-006,145.3171 3.5527674e-007,145.3248 -1.0137794e-007,145.3325 5.0214975e-008,145.3401 -9.9481845e-008,145.3478 3.4773191e-007,145.3554 -1.2915247e-006,145.3631 0.032271195,145.3707 0.29036492,145.3784 0.51611537,145.3860 0.19352905,145.3937 0.32262421,145.4014 0.51612794,145.4090 0.32254136,145.4167 0.064510338,145.4243 0.064529255,145.4320 0.096743137,145.4397 3.0845058e-005,145.4473 0.51618016,145.4550 0.25811291,145.4626 0.51614612,145.4703 0.354756,145.4779 0.29030699,145.4856 0.51613557,145.4933 0.35479957,145.5009 0.032236911,145.5086 9.0207577e-006,145.5163 0.096774668,145.5239 -1.088586e-005,145.5316 1.9370545e-005,145.5392 0.096794143,145.5469 0.096761517,145.5546 0.19353665,145.5622 0.32263491,145.5699 0.41939431,145.5775 0.70968717,145.5852 1.2903546,145.5929 1.4838699,145.6005 0.93544239,145.6082 0.29024425,145.6159 0.096743084,145.6235 0.096782006,145.6312 0.03225784,145.6388 0.032257941,145.6465 7.2130644e-007,145.6542 0.12905139,145.6618 0.32258466,145.6695 0.19352879,145.6772 -6.7930469e-006,145.6848 2.6860855e-006,145.6925 -3.9511069e-006,145.7002 0.032277975,145.7078 0.3226029,145.7155 0.45160195,145.7232 0.2903004,145.7308 -5.0759281e-006,145.7385 0.096777447,145.7462 0.096781164,145.7538 0.096776329,145.7615 0.096791938,145.7692 0.096773557,145.7768 0.096768692,145.7845 0.19356954,145.7922 0.25808305,145.7998 0.32255831,145.8075 0.19361427,145.8152 0.54849797,145.8228 0.70961255,145.8305 0.48376948,145.8382 0.19349438,145.8458 2.3329505e-005,145.8535 0.19364583,145.8612 0.64512187,145.8689 0.38700703,145.8765 0.3226293,145.8842 0.41939574,145.8919 0.4515869,145.8995 0.32253835,145.9072 -1.4930719e-005,145.9149 4.014023e-006,145.9226 -1.1244638e-006,145.9302 4.8359965e-007,145.9379 -8.0991407e-007,145.9456 2.756206e-006,145.9532 0.032261323,145.9609 0.03227948,145.9686 0.09678331,145.9763 0.1936045,145.9839 0.4193683,145.9916 0.19349487,145.9993 0.29032117,146.0070 0.51613426,146.0146 0.51610678,146.0223 0.096728213,146.0300 5.2577423e-005,146.0376 0.35493162,146.0453 0.51612169,146.0530 0.83872992,146.0607 2.0324953,146.0683 3.5485625,146.0760 3.7097998,146.0837 5.1291051,146.0914 4.7739038,146.0990 2.2578022,146.1067 1.2581496,146.1144 1.838936,146.1221 3.0971456,146.1298 5.4519706,146.1374 6.2577853,146.1451 3.5477724,146.1528 1.096478,146.1605 0.4839125,146.1681 0.64523637,146.1758 0.45153686,146.1835 0.32253814,146.1912 0.5161972,146.1989 0.54846573,146.2065 0.48383546,146.2142 0.35477421,146.2219 0.38706794,146.2296 0.3870731,146.2373 0.51611948,146.2449 1.1613141,146.2526 1.9355657,146.2603 1.9677173,146.2680 0.45156524,146.2757 0.290355,146.2833 0.19347733,146.2910 -1.258209e-005,146.2987 0.16138077,146.3064 0.25803727,146.3141 0.096712127,146.3217 0.096751489,146.3294 0.03229703,146.3371 0.19360554,146.3448 0.19348794,146.3525 -2.9437173e-005,146.3602 0.096806154,146.3678 0.096743427,146.3755 2.3408604e-005,146.3832 0.22591339,146.3909 0.61293745,146.3986 0.645078,146.4063 0.41929981,146.4139 0.29035148,146.4216 0.32258138,146.4293 0.19350608,146.4370 0.032252569,146.4447 0.096780531,146.4524 0.12902412,146.4600 0.22584806,146.4677 0.61293519,146.4754 0.67739785,146.4831 1.2258061,146.4908 1.4193463,146.4985 0.48385227,146.5062 0.19358337,146.5138 0.32258433,146.5215 0.19349861,146.5292 0.096760556,146.5369 0.64536792,146.5446 1.8712728,146.5523 2.2902515,146.5600 1.2900727,146.5677 0.83870685,146.5754 1.0323457,146.5830 1.4193097,146.5907 1.2902101,146.5984 0.99993527,146.6061 0.5161041,146.6138 0.2903145,146.6215 0.19353761,146.6292 0.096767776,146.6369 0.19355386,146.6446 0.1935391,146.6522 -8.2569104e-006,146.6599 2.350281e-006,146.6676 -1.1437478e-006,146.6753 2.224702e-006,146.6830 -7.7554932e-006,146.6907 2.8799021e-005,146.6984 0.19362102,146.7061 0.32256868,146.7138 0.3871052,146.7215 0.67748898,146.7292 0.70960969,146.7369 0.19346358,146.7445 0.29059151,146.7522 1.3228462,146.7599 1.3223238,146.7676 0.35456657,146.7753 -2.3391261e-005,146.7830 3.052807e-005,146.7907 0.19358286,146.7984 0.19351305,146.8061 -2.6369664e-005,146.8138 7.6915612e-006,146.8215 -4.3951404e-006,146.8292 9.889146e-006,146.8369 0.096825965,146.8446 0.2258099,146.8523 0.19352274,146.8600 0.35483119,146.8677 0.29030511,146.8754 0.35486373,146.8831 0.64521581,146.8908 0.45162395,146.8984 0.25802502,146.9061 0.096726805,146.9138 -2.0944863e-005,146.9215 1.0219163e-005,146.9292 0.19355918,146.9369 0.32258517,146.9446 0.19351952,146.9523 5.2880652e-005,146.9600 0.22587551,146.9677 0.22575957,146.9754 0.096731216,146.9831 0.096797578,146.9908 0.19355699,146.9985 0.1935143,147.0062 0.29043952,147.0139 1.0969073,147.0216 1.4193085,147.0293 1.419268,147.0370 1.1935496,147.0447 3.2590966,147.0524 11.615013,147.0601 20.452478,147.0678 20.902353,147.0755 17.967299,147.0832 27.519922,147.0909 59.231773,147.0986 81.741898,147.1063 60.284283,147.1140 24.447178,147.1217 9.6119833,147.1295 5.9995794,147.1372 2.6446583,147.1449 0.90314549,147.1526 1.3550261,147.1603 2.1614437,147.1680 2.4193194,147.1757 1.6126696,147.1834 0.64504319,147.1911 0.32251757,147.1988 0.58063632,147.2065 2.6130121,147.2142 4.9355183,147.2219 3.9031184,147.2296 1.161225,147.2373 0.35486084,147.2450 1.0967842,147.2527 0.96770799,147.2604 -1.0760496e-005,147.2681 0.25810012,147.2758 0.48386136,147.2836 0.22581993,147.2913 0.19359067,147.2990 0.29038921,147.3067 0.51623952,147.3144 0.70964593,147.3221 0.48372266,147.3298 0.29027253,147.3375 0.35484809,147.3452 0.22578669,147.3529 0.096757233,147.3606 -6.1684036e-006,147.3683 3.1549744e-006,147.3761 -6.451512e-006,147.3838 0.096861579,147.3915 0.58071637,147.3992 0.48378021,147.4069 0.12897152,147.4146 0.064520657,147.4223 0.096775517,147.4300 0.096795715,147.4377 0.19354054,147.4454 0.032234449,147.4532 2.2131235e-006,147.4609 -2.7192465e-007,147.4686 -1.1256436e-006,147.4763 4.7748304e-006,147.4840 0.096824177,147.4917 0.32261425,147.4994 0.32256675,147.5071 0.22575824,147.5149 -3.1488602e-005,147.5226 6.2949744e-006,147.5303 0.032282706,147.5380 0.19356325,147.5457 0.2903319,147.5534 0.41936383,147.5611 0.19350357,147.5689 -1.0667689e-005,147.5766 0.096790068,147.5843 0.096761979,147.5920 -7.6108226e-006,147.5997 2.0555663e-006,147.6074 -6.1098473e-007,147.6151 3.8826317e-007,147.6229 -9.4208968e-007,147.6306 3.380291e-006,147.6383 0.032260533,147.6460 0.032259841,147.6537 0.096778043,147.6614 0.096770443,147.6692 0.096815161,147.6769 0.32259822,147.6846 0.19349873,147.6923 0.032251313,147.7000 0.22587344,147.7078 0.61290473,147.7155 0.32250756,147.7232 0.032281779,147.7309 0.19362576,147.7386 0.35487834,147.7463 0.35478032,147.7541 0.12895609,147.7618 0.032248285,147.7695 -1.0989247e-006,147.7772 6.3026539e-007,147.7849 -1.4221586e-006,147.7927 5.0586577e-006,147.8004 0.45165214,147.8081 0.87097424,147.8158 0.41934726,147.8235 0.19361863,147.8313 0.32255593,147.8390 0.096693516,147.8467 -1.7165798e-005,147.8544 4.3387277e-005,147.8622 0.29035428,147.8699 0.35481575,147.8776 0.29033217,147.8853 0.19351846,147.8930 -2.7443646e-005,147.9008 6.8870063e-006,147.9085 -1.0259349e-007,147.9162 0.032258432,147.9239 -1.3683182e-006,147.9317 -1.7387796e-006,147.9394 0.032288007,147.9471 0.19356328,147.9548 0.29033667,147.9626 0.61290067,147.9703 0.35482556,147.9780 0.29037631,147.9857 0.32255608,147.9935 0.096702948,148.0012 1.6744725e-005,148.0089 0.19360799,148.0166 0.35484388,148.0244 0.96770614,148.0321 1.7097193,148.0398 1.6775385,148.0475 2.2906711,148.0553 5.1938939,148.0630 6.8385668,148.0707 5.2902031,148.0785 5.6458354,148.0862 9.8721733,148.0939 14.064992,148.1016 14.386809,148.1094 16.486267,148.1171 39.071083,148.1248 71.745811,148.1326 75.286415,148.1403 46.122124,148.1480 15.383674,148.1557 4.8381519,148.1635 1.967548,148.1712 2.2580261,148.1789 1.9029799,148.1867 0.96752369,148.1944 -7.582012e-005,148.2021 2.0782716e-005,148.2099 -7.3062779e-006,148.2176 8.4416015e-006,148.2253 0.096860111,148.2331 0.32261223,148.2408 0.1934513,148.2485 -2.6939011e-005,148.2563 0.29039836,148.2640 0.67744184,148.2717 0.35479912,148.2795 0.29032105,148.2872 0.22579436,148.2949 0.096740499,148.3027 0.096779108,148.3104 0.12901859,148.3181 2.4574039e-005,148.3259 0.29037622,148.3336 0.29027191,148.3413 0.032225687,148.3491 0.096790142,148.3568 0.096759893,148.3645 1.7296648e-005,148.3723 0.09679848,148.3800 0.19356219,148.3877 0.29029688,148.3955 -3.9283303e-005,148.4032 0.19359854,148.4109 0.90327525,148.4187 0.7741493,148.4264 0.19351773,148.4342 0.19366524,148.4419 0.51610756,148.4496 0.12893236,148.4574 0.096792571,148.4651 0.096756518,148.4728 -1.2650113e-005,148.4806 3.3398765e-006,148.4883 -7.086158e-007,148.4961 -5.0566382e-007,148.5038 2.7314959e-006,148.5115 -1.0420964e-005,148.5193 3.8954724e-005,148.5270 0.51627553,148.5348 1.1935905,148.5425 1.0966696,148.5502 0.51605773,148.5580 0.19352069,148.5657 -3.696455e-005,148.5735 9.1676629e-005,148.5812 0.67770159,148.5889 1.4838927,148.5967 0.7739588,148.6044 0.16116768,148.6122 -2.146551e-005,148.6199 5.7523121e-006,148.6276 -1.5424399e-006,148.6354 4.1710007e-007,148.6431 -1.2586835e-007,148.6509 8.6351797e-008,148.6586 -2.1954493e-007,148.6664 7.918739e-007,148.6741 -2.9481287e-006,148.6818 1.1001305e-005,148.6896 0.35488668,148.6973 0.80646574,148.7051 0.58060533,148.7128 0.19352095,148.7206 -4.4224562e-006,148.7283 5.4816525e-007,148.7361 2.2302293e-006,148.7438 -9.4697343e-006,148.7515 3.5650886e-005,148.7593 0.41943118,148.7670 0.64515179,148.7748 0.38704643,148.7825 0.19355097,148.7903 0.19354337,148.7980 0.096743062,148.8058 0.096769542,148.8135 0.096767664,148.8213 0.35486141,148.8290 0.87098837,148.8368 0.35482568,148.8445 0.51611501,148.8523 0.35482928,148.8600 0.32257858,148.8678 -6.3663747e-006,148.8755 0.032261498,148.8833 0.19355141,148.8910 0.1935548,148.8987 0.19354963,148.9065 0.096759327,148.9142 1.79297e-005,148.9220 0.096802205,148.9297 0.096747428,148.9375 0.096763685,148.9452 0.35486612,148.9530 1.322618,148.9607 2.2258208,148.9685 1.709811,148.9763 1.1292534,148.9840 1.5160733,148.9918 1.2578434,148.9995 0.32243773,149.0073 0.32268116,149.0150 2.613615,149.0228 16.070112,149.0305 59.461716,149.0383 100.29424,149.0460 92.736015,149.0538 59.928741,149.0615 39.320396,149.0693 33.095951,149.0770 24.579155,149.0848 15.289063,149.0925 10.386688,149.1003 9.7096157,149.1081 12.096815,149.1158 15.967818,149.1236 15.838535,149.1313 11.999949,149.1391 10.322718,149.1468 8.3222914,149.1546 6.0638208,149.1623 2.3866134,149.1701 0.22580358,149.1779 0.4516823,149.1856 0.3547844,149.1934 0.35479605,149.2011 0.70973372,149.2089 1.1290724,149.2166 0.80635732,149.2244 0.29028949,149.2322 0.29040244,149.2399 0.61291671,149.2477 0.51606345,149.2554 0.19349718,149.2632 0.096774712,149.2709 0.32258955,149.2787 0.19353075,149.2865 1.1665757e-006,149.2942 0.032278169,149.3020 0.12909111,149.3097 0.38708916,149.3175 0.22576982,149.3253 0.7097131,149.3330 1.5806458,149.3408 1.5483499,149.3485 0.61289555,149.3563 0.19354577,149.3641 0.096750431,149.3718 -1.803925e-006,149.3796 0.032259986,149.3874 0.096803702,149.3951 0.2258395,149.4029 0.19350427,149.4106 -2.1378006e-005,149.4184 0.35488087,149.4262 0.77421099,149.4339 0.77418107,149.4417 0.58062726,149.4495 0.32256043,149.4572 0.032247644,149.4650 1.4696018e-006,149.4727 -4.7721358e-007,149.4805 4.3918575e-007,149.4883 -1.2795815e-006,149.4960 0.032269623,149.5038 0.19355823,149.5116 0.12901691,149.5193 -3.24486e-006,149.5271 0.032262374,149.5349 0.032262523,149.5426 0.19358198,149.5504 0.29032719,149.5582 0.096735559,149.5659 -1.202943e-005,149.5737 -9.4068889e-007,149.5815 1.5793994e-005,149.5892 0.096796528,149.5970 0.096753597,149.6048 0.35482451,149.6125 -7.3539504e-006,149.6203 3.3185621e-005,149.6281 0.19362067,149.6358 0.38715503,149.6436 0.83865625,149.6514 0.74191272,149.6591 0.80653298,149.6669 0.70973766,149.6747 0.93551546,149.6825 1.0321698,149.6902 0.51600122,149.6980 0.54835922,149.7058 1.3548732,149.7135 1.6128877,149.7213 0.58061039,149.7291 2.3605073e-005,149.7368 0.19357862,149.7446 0.19351795,149.7524 -2.2498307e-005,149.7602 0.032269493,149.7679 0.096769474,149.7757 2.3602693e-006,149.7835 0.032266222,149.7913 0.03225445,149.7990 -2.5080815e-005,149.8068 7.2573996e-005,149.8146 0.83886361,149.8223 2.0000331,149.8301 1.7740773,149.8379 0.87088931,149.8457 0.58062434,149.8534 0.22581643,149.8612 0.3549076,149.8690 0.54838926,149.8768 0.41928741,149.8845 0.096750639,149.8923 0.19354986,149.9001 0.096757129,149.9079 0.32258168,149.9156 0.77423072,149.9234 0.96780932,149.9312 0.54837811,149.9390 0.1934721,149.9467 -2.8205415e-005,149.9545 7.1817385e-006,149.9623 -5.1973797e-007,149.9701 -5.1035813e-006,149.9778 0.096810214,149.9856 0.29030502,149.9934 0.19366078,150.0012 0.77432036,150.0090 0.90326685,150.0167 1.1613356,150.0245 1.6130216,150.0323 3.7103076,150.0401 7.4200101,150.0479 10.580576,150.0556 9.4832249,150.0634 6.580627,150.0712 7.1943641,150.0790 9.7104092,150.0868 17.745064,150.0945 48.298599,150.1023 88.134773,150.1101 93.415535,150.1179 61.088455,150.1257 26.834145,150.1334 20.387695,150.1412 27.226395,150.1490 24.837328,150.1568 13.482214,150.1646 3.8379531,150.1723 0.99985331,150.1801 0.77411515,150.1879 0.70960337,150.1957 0.54833281,150.2035 0.58064085,150.2113 0.41942018,150.2190 0.35489684,150.2268 0.35478157,150.2346 0.12896289,150.2424 -4.6090959e-006,150.2502 0.03225119,150.2580 3.211213e-005,150.2657 0.32264891,150.2735 0.48394236,150.2813 0.8387112,150.2891 0.67731714,150.2969 0.12897125,150.3047 -5.5552032e-006,150.3125 1.4771949e-006,150.3202 -3.532397e-007,150.3280 -6.4336142e-008,150.3358 6.1064566e-007,150.3436 0.12905903,150.3514 0.41937602,150.3592 0.32254821,150.3670 -2.029514e-005,150.3748 5.4374227e-006,150.3825 -1.453333e-006,150.3903 3.7558223e-007,150.3981 -4.890499e-008,150.4059 -1.7999831e-007,150.4137 7.6895122e-007,150.4215 -2.8959823e-006,150.4293 1.0815629e-005,150.4371 0.096789353,150.4449 0.096758217,150.4526 0.032251246,150.4604 0.32259259,150.4682 0.45163712,150.4760 0.48390374,150.4838 0.45164475,150.4916 0.45155552,150.4994 -5.4789871e-005,150.5072 0.096895553,150.5150 0.45172611,150.5228 0.48376483,150.5305 0.096654803,150.5383 2.3501414e-006,150.5461 -3.172124e-006,150.5539 1.0338877e-005,150.5617 0.22584458,150.5695 0.2903021,150.5773 -3.2660795e-005,150.5851 8.7552344e-006,150.5929 -2.3581792e-006,150.6007 6.7696067e-007,150.6085 -3.4953354e-007,150.6163 7.2117643e-007,150.6241 -2.5353138e-006,150.6319 9.4206398e-006,150.6397 0.19355378,150.6474 0.096761815,150.6552 3.5594517e-006,150.6630 0.12905943,150.6708 0.51620632,150.6786 0.87099946,150.6864 0.41932866,150.6942 0.2580488,150.7020 0.41933104,150.7098 1.0322863,150.7176 1.645241,150.7254 1.4194344,150.7332 0.90319252,150.7410 0.64504522,150.7488 0.25801986,150.7566 0.322613,150.7644 0.54843038,150.7722 0.38704565,150.7800 0.29026061,150.7878 0.22579356,150.7956 0.096755736,150.8034 5.329985e-006,150.8112 -2.1423626e-005,150.8190 8.0369398e-005,150.8268 0.51631045,150.8346 0.8064068,150.8424 0.35467911,150.8502 0.064480118,150.8580 0.54849756,150.8658 2.1614079,150.8736 2.2258296,150.8814 1.3547809,150.8892 0.51607442,150.8970 0.51613384,150.9048 0.51613969,150.9126 0.58065122,150.9204 0.51609379,150.9282 0.32248905,150.9360 -4.4779954e-005,150.9438 -2.5996185e-006,150.9516 0.096863702,150.9594 0.67754823,150.9672 0.58062154,150.9750 0.4192535,150.9828 0.38705391,150.9906 1.0323101,150.9984 1.2259051,151.0062 1.2580053,151.0140 0.41925249,151.0218 0.25805327,151.0296 -1.9004274e-005,151.0374 0.67787033,151.0452 3.7426054,151.0530 6.0647264,151.0608 5.9352279,151.0687 5.161633,151.0765 18.457651,151.0843 66.685966,151.0921 101.03349,151.0999 89.542587,151.1077 54.963142,151.1155 35.450611,151.1233 27.031357,151.1311 18.676088,151.1389 13.256957,151.1467 10.128429,151.1545 8.580431,151.1623 8.6123362,151.1701 4.9024739,151.1779 1.9352471,151.1858 0.38702413,151.1936 0.35482407,151.2014 0.096715793,151.2092 -1.8529278e-006,151.2170 2.7276192e-007,151.2248 0.032258824,151.2326 0.096774347,151.2404 0.032256674,151.2482 1.9229844e-006,151.2560 0.032260247,151.2639 0.096788988,151.2717 0.12904622,151.2795 0.096753463,151.2873 -1.489045e-005,151.2951 4.9648188e-006,151.3029 -4.9681826e-006,151.3107 1.4908558e-005,151.3185 0.19358476,151.3263 0.41935503,151.3342 0.35483387,151.3420 0.29033053,151.3498 0.38711891,151.3576 0.5806433,151.3654 0.32252556,151.3732 -2.1756197e-005,151.3810 9.945501e-006,151.3888 0.22584477,151.3967 0.38712522,151.4045 0.48387742,151.4123 0.90328819,151.4201 1.2580696,151.4279 0.77409601,151.4357 0.12897752,151.4436 2.281351e-005,151.4514 0.096799441,151.4592 0.096748166,151.4670 -1.9008474e-005,151.4748 4.2632782e-006,151.4826 1.9567133e-006,151.4904 -1.2091186e-005,151.4983 4.6410914e-005,151.5061 0.19361137,151.5139 0.19348636,151.5217 -5.1495019e-005,151.5295 3.1624229e-005,151.5373 0.096797071,151.5452 0.096748859,151.5530 -1.9428118e-005,151.5608 5.2240289e-006,151.5686 -1.4668341e-006,151.5764 6.4301304e-007,151.5843 -1.1051948e-006,151.5921 3.7779682e-006,151.5999 -1.4007508e-005,151.6077 0.032345064,151.6155 0.45168072,151.6234 0.48377427,151.6312 0.12898183,151.6390 2.1009857e-006,151.6468 9.6309832e-006,151.6546 0.032258432,151.6625 -1.1145934e-005,151.6703 3.248852e-006,151.6781 -1.8488738e-006,151.6859 4.146701e-006,151.6937 0.096800633,151.7016 0.32258198,151.7094 0.096742354,151.7172 0.096838012,151.7250 0.51625204,151.7329 0.64508921,151.7407 0.1934797,151.7485 0.32273293,151.7563 1.0323604,151.7641 1.3547977,151.7720 1.16116,151.7798 0.51605481,151.7876 0.35485294,151.7954 0.32255045,151.8033 0.096738704,151.8111 -3.7126638e-006,151.8189 1.2341939e-006,151.8267 -1.2239509e-006,151.8346 0.19356249,151.8424 0.58066285,151.8502 0.67743504,151.8580 0.29032379,151.8659 0.096765801,151.8737 0.41940379,151.8815 0.64516181,151.8893 0.29024974,151.8972 -2.0264823e-005,151.9050 4.5856541e-006,151.9128 1.9236377e-006,151.9207 -1.2281292e-005,151.9285 0.03234005,151.9363 0.51622742,151.9441 0.51603264,151.9520 0.064442568,151.9598 0.19359989,151.9676 0.51616389,151.9755 0.51608419,151.9833 0.45158288,151.9911 1.1935725,151.9989 1.225793,152.0068 0.70972937,152.0146 0.61298543,152.0224 0.61279547,152.0303 0.12910314,152.0381 1.0004972,152.0459 2.5485668,152.0538 2.7740123,152.0616 3.7417672,152.0694 6.0653386,152.0772 14.615276,152.0851 25.647593,152.0929 30.322468,152.1007 32.517952,152.1086 87.208954,152.1164 204.72874,152.1242 252.28874,152.1321 176.17415,152.1399 70.146393,152.1477 23.770592,152.1556 14.225396,152.1634 7.6441302,152.1712 3.1284587,152.1791 2.0643833,152.1869 1.8061575,152.1947 0.70944721,152.2026 0.29025939,152.2104 0.096802413,152.2182 0.5486055,152.2261 1.7098607,152.2339 1.9352989,152.2418 0.80623829,152.2496 0.51614922,152.2574 0.70969075,152.2653 0.41931307,152.2731 0.096742555,152.2809 1.0265427e-005,152.2888 0.29037067,152.2966 0.67742538,152.3044 0.38706443,152.3123 0.19353586,152.3201 0.38719147,152.3280 0.90337014,152.3358 1.1935197,152.3436 0.70956612,152.3515 0.35482407,152.3593 0.32252395,152.3672 -5.8378595e-005,152.3750 1.565035e-005,152.3828 -4.2193224e-006,152.3907 1.2260107e-006,152.3985 -6.8449316e-007,152.4064 1.5119787e-006,152.4142 0.35484385,152.4220 -2.1957247e-005,152.4299 7.2248185e-005,152.4377 0.35496712,152.4456 0.77435106,152.4534 1.5161421,152.4612 1.1610488,152.4691 0.19342907,152.4769 6.5900317e-006,152.4848 -1.996686e-006,152.4926 1.3963775e-006,152.5004 -3.5889266e-006,152.5083 0.096822932,152.5161 0.4193944,152.5240 0.38712847,152.5318 0.45166838,152.5397 0.51611054,152.5475 0.32245985,152.5554 -7.9603669e-006,152.5632 0.38722157,152.5710 1.0001513,152.5789 1.4516451,152.5867 0.93530977,152.5946 0.19339615,152.6024 3.3911252e-005,152.6103 0.32275566,152.6181 0.67750502,152.6260 0.67733216,152.6338 0.32241321,152.6416 -6.2878542e-005,152.6495 2.9756389e-005,152.6573 0.77418274,152.6652 1.3872293,152.6730 2.1937282,152.6809 1.4838166,152.6887 0.87077546,152.6966 0.19356126,152.7044 0.58074933,152.7123 0.58058757,152.7201 0.32249197,152.7280 0.064487167,152.7358 0.064540923,152.7437 0.064492509,152.7515 -1.2598595e-005,152.7594 0.19365242,152.7672 0.48394817,152.7751 0.41927496,152.7829 0.32250884,152.7908 0.32256344,152.7986 0.096763529,152.8065 -1.2245383e-006,152.8143 3.3137107e-007,152.8222 -1.0087364e-007,152.8300 7.2106943e-008,152.8379 -1.8755969e-007,152.8457 6.7817075e-007,152.8536 -2.5252739e-006,152.8614 9.4234874e-006,152.8693 0.032257784,152.8771 -8.3362447e-006,152.8850 -1.2461936e-006,152.8928 1.3322418e-005,152.9007 0.064546414,152.9085 0.096763156,152.9164 0.032230731,152.9242 0.096800134,152.9321 0.41940573,152.9399 0.5161016,152.9478 0.096723862,152.9557 -2.2697345e-006,152.9635 1.2463622e-007,152.9714 1.771448e-006,152.9792 0.032262798,152.9871 0.12905078,152.9949 0.87096161,153.0028 0.80646372,153.0106 0.54843169,153.0185 0.48405889,153.0263 1.2904251,153.0342 1.7098445,153.0421 3.0968761,153.0499 7.2284336,153.0578 29.779415,153.0656 52.453842,153.0735 50.449059,153.0813 30.415655,153.0892 16.804754,153.0971 14.677389,153.1049 16.806885,153.1128 20.323406,153.1206 27.00071,153.1285 26.837704,153.1364 17.320686,153.1442 7.1277704,153.1521 3.2899952,153.1599 2.4516315,153.1678 1.1935223,153.1756 0.83864456,153.1835 0.419269,153.1914 0.19355156,153.1992 0.12899858,153.2071 -5.8969094e-006,153.2150 0.19361374,153.2228 0.61292255,153.2307 0.54836714,153.2385 0.2902689,153.2464 -1.0873411e-005,153.2543 0.096818767,153.2621 0.19354823,153.2700 0.19351856,153.2778 0.032228988,153.2857 0.032290716,153.2936 0.5162065,153.3014 0.80642241,153.3093 0.3225179,153.3172 0.1935614,153.3250 0.41947359,153.3329 1.5485224,153.3407 2.7741458,153.3486 2.3869696,153.3565 1.1934574,153.3643 -2.0667596e-006,153.3722 0.45170441,153.3801 1.4516749,153.3879 1.4192672,153.3958 0.41926357,153.4037 4.2539446e-005,153.4115 0.41944006,153.4194 0.83883828,153.4273 1.1934764,153.4351 0.61275339,153.4430 0.32257378,153.4509 0.032237623,153.4587 2.9384059e-005,153.4666 0.29037717,153.4745 0.35481155,153.4823 0.096730925,153.4902 -2.0308476e-005,153.4981 6.5107044e-005,153.5059 0.32273111,153.5138 0.54838353,153.5217 0.32244429,153.5295 0.064451672,153.5374 3.8525573e-006,153.5453 -1.0025758e-006,153.5532 1.5750982e-007,153.5610 3.7262481e-007,153.5689 -1.6481249e-006,153.5768 6.2202507e-006,153.5846 0.032266613,153.5925 0.032249402,153.6004 -5.6957242e-006,153.6082 -3.2271501e-007,153.6161 6.9873986e-006,153.6240 0.096822515,153.6319 0.35492668,153.6397 0.51608068,153.6476 0.09666726,153.6555 4.8467649e-005,153.6633 0.19360492,153.6712 0.22576492,153.6791 0.1935128,153.6870 0.096766524,153.6948 -7.9198526e-006,153.7027 0.09680675,153.7106 0.22581682,153.7185 0.6451636,153.7263 0.77425051,153.7342 0.32255408,153.7421 0.096703403,153.7500 -4.856779e-006,153.7578 1.3086114e-006,153.7657 -3.7738059e-007,153.7736 2.0083989e-007,153.7815 -4.2598202e-007,153.7893 1.5031716e-006,153.7972 -5.5870305e-006,153.8051 0.032320198,153.8130 0.41944614,153.8208 0.58060163,153.8287 0.35481644,153.8366 0.48388267,153.8445 0.32252413,153.8523 0.09674076,153.8602 -6.8937388e-006,153.8681 4.8572292e-006,153.8760 -1.2535542e-005,153.8839 4.5287532e-005,153.8917 0.32262248,153.8996 0.3225784,153.9075 0.35482466,153.9154 0.19351868,153.9232 0.19352682,153.9311 0.096783102,153.9390 0.19360174,153.9469 0.51614541,153.9548 0.61294281,153.9626 0.67742807,153.9705 0.35479757,153.9784 0.25807831,153.9863 0.48388812,153.9942 0.67735702,154.0020 0.35480845,154.0099 0.38722146,154.0178 0.64522696,154.0257 0.64513475,154.0336 0.70956832,154.0415 0.35472277,154.0493 0.32274848,154.0572 4.4854026,154.0651 13.90541,154.0730 20.387732,154.0809 21.354048,154.0887 20.967314,154.0966 21.35461,154.1045 15.708582,154.1124 9.0317659,154.1203 8.3230791,154.1282 11.032744,154.1360 13.128875,154.1439 10.805579,154.1518 6.2249475,154.1597 2.5481389,154.1676 1.9354168,154.1755 0.80627465,154.1834 1.2258006,154.1912 1.9032252,154.1991 1.6128784,154.2070 0.74195629,154.2149 0.41933897,154.2228 0.096737675,154.2307 0.096774384,154.2386 0.096799545,154.2465 0.7420342,154.2543 2.1613317,154.2622 2.3547912,154.2701 1.3548052,154.2780 0.77422351,154.2859 0.96780086,154.2938 0.96773833,154.3017 0.51601326,154.3096 0.1935133,154.3174 1.6775039,154.3253 2.3548565,154.3332 1.6451122,154.3411 0.51607424,154.3490 0.19355461,154.3569 0.51616478,154.3648 0.77419782,154.3727 0.54833817,154.3806 0.032256145,154.3885 0.19359155,154.3963 0.29030684,154.4042 0.22580796,154.4121 0.41935831,154.4200 0.2580384,154.4279 0.22579516,154.4358 0.096766047,154.4437 3.7751283e-006,154.4516 0.096794762,154.4595 0.19353667,154.4674 -1.5233207e-005,154.4753 -1.6873809e-006,154.4832 2.198511e-005,154.4911 0.38710564,154.4989 0.32261831,154.5068 0.41948491,154.5147 0.58064532,154.5226 0.35471845,154.5305 0.096706823,154.5384 -5.4454467e-006,154.5463 0.032260817,154.5542 -5.5631376e-006,154.5621 7.4490589e-007,154.5700 2.5840338e-006,154.5779 0.096778445,154.5858 0.096769966,154.5937 -2.6305654e-006,154.6016 -5.6754828e-007,154.6095 4.9012401e-006,154.6174 -1.9038589e-005,154.6253 0.12920129,154.6332 1.0970465,154.6411 1.4515673,154.6490 0.87070256,154.6569 0.19347054,154.6648 0.35487348,154.6727 0.22574927,154.6806 0.032244157,154.6885 0.35487092,154.6964 0.87106103,154.7043 1.6129628,154.7122 1.2257209,154.7201 0.45155835,154.7279 0.38714644,154.7358 0.61289191,154.7437 0.35477653,154.7516 0.096761413,154.7595 0.096856639,154.7675 0.35491604,154.7754 0.35476229,154.7833 0.096686855,154.7912 -4.4641338e-006,154.7991 -9.5529986e-006,154.8070 0.096883208,154.8149 0.61298853,154.8228 0.5483411,154.8307 0.35477597,154.8386 0.096724495,154.8465 0.096790776,154.8544 0.19352819,154.8623 0.096748367,154.8702 2.8469262e-006,154.8781 -9.0631977e-007,154.8860 7.7822068e-007,154.8939 -2.2066461e-006,154.9018 8.0488317e-006,154.9097 0.032269511,154.9176 0.032245632,154.9255 -3.1575144e-006,154.9334 0.19359384,154.9413 0.58067238,154.9492 0.51609838,154.9571 0.1935531,154.9650 0.19355021,154.9729 0.096732914,154.9808 -1.2076933e-005,154.9887 0.096798763,154.9967 0.32257828,155.0046 0.096759118,155.0125 -2.1152489e-005,155.0204 0.1291853,155.0283 0.93567699,155.0362 2.7747946,155.0441 6.4200878,155.0520 7.967947,155.0599 7.8065405,155.0678 8.2584009,155.0757 10.483915,155.0836 10.935348,155.0915 15.838846,155.0995 18.387424,155.1074 17.322737,155.1153 15.322882,155.1232 18.742592,155.1311 20.06391,155.1390 13.966412,155.1469 7.6765232,155.1548 3.225594,155.1627 2.5161827,155.1706 2.1611781,155.1786 2.1610849,155.1865 1.3545386,155.1944 0.48375556,155.2023 0.29030958,155.2102 0.35483748,155.2181 0.32258329,155.2260 0.19350423,155.2339 0.096864708,155.2418 0.64536715,155.2498 0.93557,155.2577 0.80628139,155.2656 0.1933495,155.2735 -1.0823129e-005,155.2814 2.9054936e-006,155.2893 -7.9820609e-007,155.2972 2.8716406e-007,155.3052 0.19357249,155.3131 0.516159,155.3210 0.51611239,155.3289 0.19351313,155.3368 0.032272235,155.3447 0.19362307,155.3526 0.32257897,155.3606 0.12895359,155.3685 -3.381359e-006,155.3764 0.19358614,155.3843 0.35485405,155.3922 0.32254672,155.4001 0.032227565,155.4081 5.070694e-006,155.4160 -1.8115724e-006,155.4239 2.1754113e-006,155.4318 0.12904419,155.4397 0.41941464,155.4476 0.58064705,155.4556 0.54837734,155.4635 0.51612055,155.4714 0.45156634,155.4793 0.51612216,155.4872 -3.4065783e-006,155.4952 -4.2503102e-006,155.5031 2.0409339e-005,155.5110 0.3226198,155.5189 0.51612765,155.5268 0.51615465,155.5348 0.48391855,155.5427 0.48380348,155.5506 0.096707366,155.5585 0.096785091,155.5664 0.32257962,155.5744 0.35484245,155.5823 0.29032254,155.5902 0.032250889,155.5981 4.1545695e-006,155.6060 0.32260999,155.6140 0.77420568,155.6219 0.7742036,155.6298 1.0322894,155.6377 0.83869731,155.6457 0.38703805,155.6536 0.35485244,155.6615 0.38715652,155.6694 0.32257003,155.6774 0.19349153,155.6853 -2.6593221e-005,155.6932 7.1298587e-006,155.7011 -1.9246452e-006,155.7090 5.683043e-007,155.7170 -3.4847147e-007,155.7249 8.2559814e-007,155.7328 -2.954087e-006,155.7407 1.0991395e-005,155.7487 0.19356333,155.7566 0.19353358,155.7645 0.032253385,155.7725 0.12905155,155.7804 0.29032123,155.7883 0.096760258,155.7962 -2.1167469e-005,155.8042 5.68744e-005,155.8121 0.29047766,155.8200 0.5806905,155.8279 0.58065391,155.8359 0.64511645,155.8438 0.45148414,155.8517 0.7419309,155.8597 1.0967906,155.8676 0.58058023,155.8755 -3.3190394e-005,155.8834 8.8598508e-006,155.8914 -2.2470444e-006,155.8993 1.2777203e-007,155.9072 1.7362096e-006,155.9152 -7.0730684e-006,155.9231 0.12909201,155.9310 0.87104267,155.9389 0.87091666,155.9469 0.29025251,155.9548 0.19364126,155.9627 0.93563497,155.9707 1.2257718,155.9786 0.87093323,155.9865 1.1290327,155.9945 0.99990451,156.0024 0.35477108,156.0103 0.19352993,156.0183 0.096890241,156.0262 0.64541793,156.0341 1.6130707,156.0421 2.3870149,156.0500 2.58044,156.0579 2.5162103,156.0659 3.2262366,156.0738 5.7424855,156.0817 10.033007,156.0897 14.807209,156.0976 19.968681,156.1055 32.130928,156.1135 44.937103,156.1214 43.934887,156.1293 32.934566,156.1373 42.039936,156.1452 106.82037,156.1531 157.42337,156.1611 134.82768,156.1690 64.051323,156.1769 20.415213,156.1849 17.742712,156.1928 19.870455,156.2008 13.321084,156.2087 6.644177,156.2166 2.3542223,156.2246 0.45144302,156.2325 0.19362877,156.2404 2.0647638,156.2484 3.2903502,156.2563 1.9999075,156.2643 1.2903147,156.2722 1.6451259,156.2801 1.1611575,156.2881 0.41923562,156.2960 5.2556319e-005,156.3040 0.35501927,156.3119 0.77426177,156.3198 0.77402228,156.3278 0.41923848,156.3357 0.32257685,156.3437 0.032286406,156.3516 0.74200237,156.3595 1.1290221,156.3675 0.67737955,156.3754 0.2903125,156.3834 0.09675049,156.3913 -8.5511374e-006,156.3993 0.032259945,156.4072 0.032273006,156.4151 0.096814051,156.4231 0.70966423,156.4310 0.12899384,156.4390 -8.0483278e-006,156.4469 6.8705745e-006,156.4549 0.096780643,156.4628 0.096767418,156.4707 -5.241382e-006,156.4787 1.8613064e-006,156.4866 -2.2036506e-006,156.4946 6.9536195e-006,156.5025 0.22584206,156.5105 0.54843211,156.5184 0.6129033,156.5264 0.19349465,156.5343 0.032224648,156.5422 1.4996979e-006,156.5502 -1.4048893e-006,156.5581 4.1200265e-006,156.5661 0.096794084,156.5740 0.19357961,156.5820 0.51614588,156.5899 0.64513218,156.5979 0.32254392,156.6058 0.12905209,156.6138 0.35486317,156.6217 0.51615703,156.6297 1.0645508,156.6376 1.3871,156.6456 1.1612223,156.6535 0.19350307,156.6615 0.096780486,156.6694 -9.3912613e-006,156.6773 0.096784621,156.6853 0.19354777,156.6932 0.32261831,156.7012 1.2903998,156.7091 1.4515816,156.7171 0.38701937,156.7250 0.064537384,156.7330 0.16135703,156.7409 0.48384854,156.7489 0.38708004,156.7569 0.38714203,156.7648 0.32259107,156.7728 0.32255989,156.7807 0.22574021,156.7887 0.032222465,156.7966 3.895384e-006,156.8046 -2.2248828e-006,156.8125 5.0042199e-006,156.8205 0.1936873,156.8284 0.87107712,156.8364 0.8386144,156.8443 0.4515025,156.8523 0.19356401,156.8602 0.32270351,156.8682 0.70975792,156.8761 0.83859068,156.8841 0.32247075,156.8921 0.19354203,156.9000 0.096777372,156.9080 0.096750453,156.9159 2.4988261e-005,156.9239 0.19358788,156.9318 0.4517563,156.9398 1.4194635,156.9477 1.1612234,156.9557 0.77419782,156.9637 0.67730463,156.9716 0.54827708,156.9796 0.67750275,156.9875 1.3873508,156.9955 2.2260609,157.0034 3.0968728,157.0114 4.1939344,157.0194 6.3225222,157.0273 4.29006,157.0353 5.3879075,157.0432 11.937977,157.0512 29.326647,157.0591 74.050468,157.0671 233.45682,157.0751 431.93356,157.0830 615.60596,157.0910 1041.1464,157.0989 1308.2596,157.1069 1027.2593,157.1149 460.74652,157.1228 149.38795,157.1308 77.543205,157.1387 59.546719,157.1467 56.935905,157.1547 57.483154,157.1626 42.351402,157.1706 19.351213,157.1785 5.6114655,157.1865 3.1290529,157.1945 5.0642419,157.2024 2.8382671,157.2104 1.3871663,157.2184 0.70966482,157.2263 0.48387563,157.2343 0.38714185,157.2423 0.64511937,157.2502 1.3225045,157.2582 0.12899897,157.2661 0.032257646,157.2741 0.19356033,157.2821 0.35483742,157.2900 0.22581184,157.2980 0.29035816,157.3060 0.48387229,157.3139 0.22575587,157.3219 0.09680815,157.3299 0.35486224,157.3378 0.1935263,157.3458 0.096759669,157.3538 0.12913841,157.3617 0.58079159,157.3697 0.87093353,157.3777 0.74178076,157.3856 0.1934498,157.3936 1.2549951e-005,157.4016 -8.9954692e-006,157.4095 2.3432622e-005,157.4175 0.29037222,157.4255 0.45163339,157.4334 0.32252747,157.4414 0.096738257,157.4494 0.19356439,157.4573 0.096757911,157.4653 0.12906706,157.4733 0.83875978,157.4812 1.032295,157.4892 1.6774007,157.4972 0.64508355,157.5052 0.032232426,157.5131 6.8842605e-006,157.5211 0.12903917,157.5291 0.1613533,157.5370 0.6131056,157.5450 1.451775,157.5530 1.4837846,157.5610 0.8062433,157.5689 0.80638194,157.5769 1.0322807,157.5849 0.58063579,157.5928 0.41931507,157.6008 0.096733198,157.6088 0.096780375,157.6168 0.19355072,157.6247 0.096758761,157.6327 0.096803322,157.6407 0.19357398,157.6487 0.096741922,157.6566 0.09674044,157.6646 4.1939878e-005,157.6726 1.0646042,157.6805 1.3225322,157.6885 0.096693717,157.6965 0.032290097,157.7045 0.51619661,157.7124 0.96788025,157.7204 1.7743185,157.7284 1.3225168,157.7364 0.58046591,157.7444 0.29022476,157.7523 0.096776724,157.7603 0.19355103,157.7683 0.09676116,157.7763 -7.9342281e-006,157.7842 1.1629538e-005,157.7922 0.096854731,157.8002 0.29035243,157.8082 0.19347064,157.8161 0.19354689,157.8241 0.51619768,157.8321 0.48385274,157.8401 0.19348651,157.8481 0.096764348,157.8560 0.19353548,157.8640 0.38721535,157.8720 1.3549819,157.8800 2.0321937,157.8880 1.7095476,157.8959 1.0645475,157.9039 0.70967424,157.9119 0.22571671,157.9199 0.22593604,157.9279 0.83878583,157.9358 0.70964462,157.9438 0.6129123,157.9518 0.45151669,157.9598 0.1289583,157.9678 0.61295217,157.9757 1.0323138,157.9837 0.51610613,157.9917 0.32254207,157.9997 0.1289898,158.0077 0.51612884,158.0157 1.6451936,158.0236 1.8064362,158.0316 1.3225595,158.0396 0.29033029,158.0476 0.9033637,158.0556 2.2583745,158.0636 8.3568411,158.0715 28.58489,158.0795 49.616352,158.0875 59.002926,158.0955 76.036766,158.1035 96.743164,158.1115 86.28434,158.1195 48.734837,158.1274 23.35174,158.1354 12.966787,158.1434 11.096987,158.1514 24.392382,158.1594 66.526047,158.1674 107.42329,158.1754 96.960464,158.1834 49.12022,158.1913 19.383776,158.1993 8.7088623,158.2073 4.5478721,158.2153 1.7094543,158.2233 1.0323602,158.2313 1.3871795,158.2393 1.5160475,158.2473 0.93533403,158.2552 0.19356579,158.2632 0.54843223,158.2712 0.64511859,158.2792 0.61291021,158.2872 0.67739189,158.2952 0.48382184,158.3032 0.35491276,158.3112 1.0001206,158.3192 0.83872294,158.3272 0.41925329,158.3351 0.096669622,158.3431 0.032259781,158.3511 0.096777432,158.3591 0.12905173,158.3671 0.4516314,158.3751 0.35484439,158.3831 0.41935948,158.3911 0.41933283,158.3991 0.22578013,158.4071 -1.5450325e-005,158.4151 0.032296047,158.4231 0.70975757,158.4311 1.1935456,158.4390 0.74189556,158.4470 0.29032725,158.4550 0.32257816,158.4630 0.38706145,158.4710 0.22577402,158.4790 0.096770652,158.4870 5.9058527e-007,158.4950 1.1784982e-006,158.5030 -5.3049471e-006,158.5110 0.12912028,158.5190 0.58071107,158.5270 1.1289673,158.5350 1.3870603,158.5430 1.3871888,158.5510 1.7097309,158.5590 1.0966443,158.5670 0.09670008,158.5750 1.5331621e-005,158.5830 0.096800849,158.5910 0.4193995,158.5990 0.64512861,158.6070 0.22576974,158.6150 0.096847586,158.6230 0.54853517,158.6310 1.1614382,158.6390 1.3547641,158.6470 0.87086427,158.6550 0.99990821,158.6630 0.58053792,158.6710 0.19356018,158.6790 0.19355422,158.6870 0.32258287,158.6950 0.096740194,158.7030 7.1431525e-005,158.7110 0.32271057,158.7190 0.48387694,158.7270 0.45154792,158.7350 0.45158139,158.7430 0.61290598,158.7510 0.70976335,158.7590 0.90331548,158.7670 1.0321299,158.7750 0.45148224,158.7830 0.19353752,158.7910 -6.0179786e-006,158.7990 2.9591263e-006,158.8070 0.096808329,158.8150 0.51624256,158.8230 1.1936651,158.8310 1.387059,158.8390 0.77410233,158.8470 0.38703185,158.8550 0.12896784,158.8630 -5.1742686e-006,158.8710 0.096780382,158.8790 0.096779406,158.8870 0.32260513,158.8950 0.58065951,158.9030 0.4516528,158.9110 0.48389956,158.9190 0.29022443,158.9270 1.9320531e-005,158.9350 0.32275131,158.9431 0.67746872,158.9511 1.0322294,158.9591 1.4515432,158.9671 1.3225024,158.9751 0.80641413,158.9831 0.41934204,158.9911 0.35484752,158.9991 0.29032707,159.0071 0.19352266,159.0151 0.032231841,159.0231 0.032274712,159.0311 0.38713169,159.0391 0.9355216,159.0472 1.1935774,159.0552 1.355087,159.0632 4.775044,159.0712 11.098112,159.0792 20.001186,159.0872 24.193825,159.0952 22.193333,159.1032 18.483099,159.1112 13.353916,159.1192 14.775125,159.1273 21.646355,159.1353 22.902294,159.1433 14.610901,159.1513 5.8700538,159.1593 5.0970464,159.1673 7.226346,159.1753 9.6452646,159.1833 6.7090998,159.1914 3.0640409,159.1994 1.2902713,159.2074 1.7097958,159.2154 2.9677286,159.2234 3.386945,159.2314 2.3871279,159.2394 1.6129825,159.2474 0.61281192,159.2555 1.5805773,159.2635 1.9031676,159.2715 1.1935281,159.2795 0.38707769,159.2875 0.032280128,159.2955 0.61297238,159.3036 1.1613052,159.3116 0.83864164,159.3196 0.0644629,159.3276 4.4765384e-005,159.3356 0.41939244,159.3436 0.38707358,159.3516 0.1935163,159.3597 -2.0609945e-005,159.3677 2.7641239e-005,159.3757 0.096803956,159.3837 0.09674713,159.3917 -4.1234307e-005,159.3998 0.032352883,159.4078 0.70975149,159.4158 0.87090486,159.4238 0.45161647,159.4318 0.32264867,159.4398 0.41936764,159.4479 0.48390308,159.4559 1.3872375,159.4639 1.935581,159.4719 1.5159578,159.4799 0.4514237,159.4880 0.35483584,159.4960 0.32254508,159.5040 0.096740074,159.5120 0.09684597,159.5200 0.45168176,159.5281 0.67736137,159.5361 0.35481095,159.5441 0.19357695,159.5521 0.1935131,159.5602 0.16126405,159.5682 0.19354297,159.5762 0.06453792,159.5842 0.1613093,159.5922 0.12898296,159.6003 -1.6037924e-005,159.6083 0.096835822,159.6163 0.35491523,159.6243 0.45158818,159.6324 0.58059251,159.6404 0.61289448,159.6484 0.41933554,159.6564 0.29035884,159.6645 0.32263419,159.6725 0.35479182,159.6805 0.19350749,159.6885 0.38713458,159.6966 0.64518666,159.7046 0.54838264,159.7126 0.35478583,159.7206 0.12900522,159.7287 0.25806853,159.7367 0.19354865,159.7447 0.35485253,159.7527 0.41939455,159.7608 0.51622373,159.7688 0.77417332,159.7768 0.93537939,159.7848 1.2257906,159.7929 1.3548815,159.8009 0.83875996,159.8089 0.4839091,159.8170 0.41935608,159.8250 0.35483292,159.8330 0.54837835,159.8410 0.70961434,159.8491 0.51607454,159.8571 0.19352613,159.8651 -1.7829182e-006,159.8732 -1.681235e-005,159.8812 0.032366011,159.8892 0.83889186,159.8973 1.5484159,159.9053 1.3546457,159.9133 0.19343558,159.9213 0.096835874,159.9294 0.38708425,159.9374 0.54836923,159.9454 0.32256979,159.9535 0.19355145,159.9615 0.19354713,159.9695 0.096757144,159.9776 -7.2462453e-006,159.9856 0.096783593,159.9936 0.29037932,160.0017 0.54840475,160.0097 0.35478964,160.0177 0.12903288,160.0258 0.096762583,160.0338 0.19357511,160.0418 1.2903802,160.0499 1.8709456,160.0579 1.3225807,160.0659 0.61287683,160.0740 0.58072621,160.0820 1.4197402,160.0900 3.871089,160.0981 4.6130438,160.1061 5.9357743,160.1142 5.8712945,160.1222 6.0323334,160.1302 4.9353843,160.1383 5.5805659,160.1463 4.483304,160.1543 2.4510951,160.1624 0.90306675,160.1704 0.41940773,160.1784 0.58065999,160.1865 0.45160559,160.1945 0.32257086,160.2026 0.29027176,160.2106 0.45160812,160.2186 0.61290783,160.2267 0.51608288,160.2347 0.096790269,160.2428 0.22590464,160.2508 0.4193989,160.2588 0.51605397,160.2669 0.29024085,160.2749 0.096763387,160.2830 -4.2967458e-006,160.2910 8.8671377e-006,160.2990 0.19357395,160.3071 0.32257214,160.3151 0.096750669,160.3232 -1.2755491e-007,160.3312 -8.4465682e-007,160.3392 3.5064099e-006,160.3473 0.096775293,160.3553 0.032253709,160.3634 0.032260101,160.3714 0.322584,160.3794 0.32257584,160.3875 0.19355708,160.3955 0.032256339,160.4036 -5.3993922e-006,160.4116 0.096783467,160.4197 0.096767373,160.4277 0.032277066,160.4358 0.19355108,160.4438 0.19353458,160.4518 0.77419585,160.4599 0.58063322,160.4679 -8.2907621e-007,160.4760 -9.7540114e-006,160.4840 0.096921302,160.4921 0.67757082,160.5001 0.67730159,160.5082 0.41921684,160.5162 0.35480225,160.5242 0.22582978,160.5323 0.35486567,160.5403 0.35481581,160.5484 0.096747935,160.5564 7.3671545e-006,160.5645 0.1935723,160.5725 0.32258055,160.5806 0.1935249,160.5886 -8.8129182e-006,160.5967 1.9281667e-006,160.6047 1.1008705e-006,160.6128 0.032256939,160.6208 3.3986614e-006,160.6289 0.19364887,160.6369 1.2904452,160.6450 1.2257276,160.6530 0.32244706,160.6611 -1.7453001e-005,160.6691 0.032267157,160.6772 0.19357575,160.6852 0.35482872,160.6933 -3.3716235e-005,160.7013 2.9101553e-005,160.7094 0.51617551,160.7174 0.77418447,160.7255 0.8709352,160.7335 1.2258406,160.7416 1.0645914,160.7496 0.41931406,160.7577 0.096686065,160.7657 -2.5150837e-006,160.7738 0.19358581,160.7818 0.64519328,160.7899 0.64512551,160.7979 0.096741453,160.8060 0.096787937,160.8140 0.22583061,160.8221 0.29036078,160.8302 0.32255712,160.8382 0.096722797,160.8463 -6.2645463e-006,160.8543 0.19359426,160.8624 0.8064993,160.8704 0.80642754,160.8785 0.41931212,160.8865 0.096759863,160.8946 0.096780986,160.9026 0.096761331,160.9107 4.4375965e-006,160.9188 0.096796729,160.9268 0.19355486,160.9349 0.41935503,160.9429 0.29029739,160.9510 -1.5728652e-005,160.9590 5.1157094e-006,160.9671 -4.7334947e-006,160.9752 1.3818814e-005,160.9832 0.096781082,160.9913 0.096769467,160.9993 0.096765451,161.0074 0.032260969,161.0154 0.38716906,161.0235 1.1937717,161.0316 1.8710623,161.0396 1.4192994,161.0477 1.5158616,161.0557 4.4852977,161.0638 18.939104,161.0719 32.195339,161.0799 29.513926,161.0880 14.384288,161.0960 11.613375,161.1041 25.324806,161.1122 32.451981,161.1202 22.869078,161.1283 9.6111145,161.1363 6.0322118,161.1444 9.9035225,161.1525 8.9993591,161.1605 4.1929746,161.1686 1.0321809,161.1767 0.83879131,161.1847 0.80645961,161.1928 0.64497483,161.2008 0.35472694,161.2089 0.70976949,161.2170 0.87097257,161.2250 0.64511704,161.2331 0.51611447,161.2412 0.61304754,161.2492 1.1291324,161.2573 1.03213,161.2654 0.45147249,161.2734 0.12899996,161.2815 0.096785508,161.2896 0.19354258,161.2976 0.1935817,161.3057 0.41939473,161.3137 0.35481942,161.3218 0.38708606,161.3299 0.4516845,161.3379 0.61292285,161.3460 0.29021066,161.3541 -4.2641022e-005,161.3621 1.3613119e-005,161.
[truncated: 2,396,869 more chars]
