# Supplementary material for: Polypy: A Framework to Interpret Polymer Properties from Mass Spectrometry Data
Source: Polymers (Basel). 2024 Jun 22;16(13):1771. doi: 10.3390/polym16131771 (PMC11244493; doi:10.3390/polym16131771)
Supplement: Supplementary file 1 [file polymers-16-01771-s001.zip › Aryl_resins_MS_raw_data/VV_25b_2h.ascii]

1.03373,+,NANO-ESI,ms1,-,profile,44.9215-2505.2526,136512,44.9215 0.15789555,44.9257 0.21054512,44.9300 0.27193779,44.9342 0.21051842,44.9385 0.14908311,44.9427 0.0087414095,44.9470 0.026336685,44.9512 0.096517794,44.9555 0.18421595,44.9598 0.16665515,44.9640 0.13156372,44.9683 0.087734029,44.9725 0.14913121,44.9768 0.087709814,44.9810 0.14916752,44.9853 0.30707714,44.9896 0.46496147,44.9938 0.56138629,44.9981 0.41219395,45.0023 0.19294782,45.0066 0.25440997,45.0109 0.30700791,45.0151 0.35085729,45.0194 0.3859348,45.0236 0.22809857,45.0279 0.38609913,45.0321 0.71053267,45.0364 0.42971268,45.0407 0.15783902,45.0449 0.052621365,45.0492 0.052641753,45.0534 0.07896401,45.0577 0.11402863,45.0620 0.052608266,45.0662 -4.4136027e-006,45.0705 -3.0310766e-006,45.0748 1.6540394e-005,45.0790 0.087739661,45.0833 0.096485317,45.0875 0.078947954,45.0918 0.15796626,45.0961 0.39477018,45.1003 0.31574717,45.1046 0.28070784,45.1089 0.34210998,45.1131 0.30698034,45.1174 0.20170473,45.1216 0.052614171,45.1259 0.052657764,45.1302 0.14036506,45.1344 0.15790977,45.1387 0.26320052,45.1430 0.3421081,45.1472 0.23677681,45.1515 0.026288986,45.1558 0.096517444,45.1600 0.15790318,45.1643 0.14911431,45.1686 0.087709978,45.1728 0.11406854,45.1771 0.23688219,45.1814 0.27192706,45.1856 0.19293024,45.1899 0.035048194,45.1942 0.026326593,45.1984 0.11404873,45.2027 0.1315874,45.2070 0.12280758,45.2112 0.11403091,45.2155 0.14036465,45.2198 0.32464346,45.2240 0.6754694,45.2283 0.52623725,45.2326 0.31576672,45.2368 0.28949675,45.2411 0.26314333,45.2454 0.14031316,45.2497 0.052613694,45.2539 0.026309557,45.2582 -3.9872389e-006,45.2625 -3.6978591e-007,45.2667 5.4675011e-006,45.2710 0.02632555,45.2753 0.052641761,45.2796 0.12284579,45.2838 0.24566284,45.2881 0.29820439,45.2924 0.087660022,45.2966 0.078987777,45.3009 0.22808835,45.3052 0.17541267,45.3095 0.21936359,45.3137 0.51759088,45.3180 0.47362739,45.3223 0.3157886,45.3266 0.49129108,45.3308 0.59649593,45.3351 0.43854609,45.3394 0.30697688,45.3436 0.19296691,45.3479 0.13155578,45.3522 0.052617248,45.3565 0.061412234,45.3607 0.087731034,45.3650 0.11403235,45.3693 0.11402741,45.3736 0.10525075,45.3779 0.026297258,45.3821 -4.9024579e-006,45.3864 0.026332755,45.3907 0.2105574,45.3950 0.27196711,45.3992 0.29824409,45.4035 0.14030679,45.4078 0.052601572,45.4121 -3.4043253e-006,45.4163 0.087723374,45.4206 0.1228431,45.4249 0.25441802,45.4292 0.236844,45.4335 0.28954583,45.4377 0.45618367,45.4420 0.40343013,45.4463 0.14902546,45.4506 -1.6020414e-005,45.4549 0.052669764,45.4591 0.16668786,45.4634 0.19296949,45.4677 0.10522752,45.4720 -1.1498554e-005,45.4763 0.079025447,45.4805 0.27196673,45.4848 0.20169765,45.4891 0.07889872,45.4934 -5.6098074e-006,45.4977 0.14037681,45.5019 0.29824805,45.5062 0.21049926,45.5105 0.043883279,45.5148 0.22818887,45.5191 0.51758623,45.5234 0.42098293,45.5276 0.24557465,45.5319 0.32458794,45.5362 0.47371027,45.5405 0.42103711,45.5448 0.32452554,45.5491 0.2368148,45.5533 0.18419152,45.5576 0.087692104,45.5619 -1.2301471e-005,45.5662 0.026352413,45.5705 0.25442481,45.5748 0.32453379,45.5791 0.14909072,45.5833 0.078968458,45.5876 0.16670622,45.5919 0.23683351,45.5962 0.1139814,45.6005 -1.7923627e-006,45.6048 0.11407577,45.6091 0.184211,45.6133 0.11399992,45.6176 0.061442737,45.6219 0.25445995,45.6262 0.35088086,45.6305 0.30698779,45.6348 0.2368103,45.6391 0.14908327,45.6434 0.035061341,45.6476 0.052669626,45.6519 0.19301023,45.6562 0.18419421,45.6605 0.1315565,45.6648 0.19300707,45.6691 0.35966432,45.6734 0.25433794,45.6777 0.07898578,45.6820 0.25444651,45.6863 0.26311111,45.6905 0.11397984,45.6948 0.052628104,45.6991 0.078967616,45.7034 0.14036708,45.7077 0.16666371,45.7120 0.15789655,45.7163 0.1491048,45.7206 0.052608456,45.7249 0.078980505,45.7292 0.21931447,45.7335 0.18421502,45.7378 0.22806077,45.7420 0.18420641,45.7463 0.35965374,45.7506 0.30701387,45.7549 0.24565139,45.7592 0.27193081,45.7635 0.17538324,45.7678 0.026281457,45.7721 -1.051952e-006,45.7764 0.008781353,45.7807 0.087746367,45.7850 0.20180565,45.7893 0.32455716,45.7936 0.19294411,45.7979 0.14034423,45.8022 0.12280423,45.8065 0.12279958,45.8108 0.1052818,45.8151 0.23686701,45.8194 0.20171982,45.8237 0.052606512,45.8280 0.061433185,45.8323 0.18424104,45.8366 0.24562728,45.8408 0.30703652,45.8451 0.29822934,45.8494 0.19294226,45.8537 0.18419889,45.8580 0.20176502,45.8623 0.19298583,45.8666 0.14034042,45.8709 0.1140472,45.8752 0.14036548,45.8795 0.16665573,45.8838 0.1666685,45.8881 0.21056543,45.8924 0.32457221,45.8967 0.25434774,45.9010 0.17542972,45.9053 0.21929041,45.9096 0.14031497,45.9139 0.026301006,45.9182 0.017551916,45.9225 0.05264575,45.9268 0.078943126,45.9311 0.026298147,45.9355 -3.0350876e-007,45.9398 0.026330704,45.9441 0.096516743,45.9484 0.14033523,45.9527 0.026291398,45.9570 0.026342457,45.9613 0.087739326,45.9656 0.087700084,45.9699 0.026285011,45.9742 1.6715239e-005,45.9785 0.11407629,45.9828 0.22809225,45.9871 0.27192417,45.9914 0.19299157,45.9957 0.22805011,46.0000 0.078888699,46.0043 0.02635227,46.0086 0.20182149,46.0129 0.26313683,46.0172 0.16664179,46.0215 0.18421187,46.0258 0.16665149,46.0302 0.16665608,46.0345 0.14910479,46.0388 0.061401777,46.0431 0.052634604,46.0474 0.052626561,46.0517 0.061413415,46.0560 0.061389141,46.0603 -8.1278422e-006,46.0646 0.026319364,46.0689 -6.194271e-006,46.0732 0.026339322,46.0775 0.12283562,46.0818 0.21055204,46.0862 0.28070411,46.0905 0.26313016,46.0948 0.24561518,46.0991 0.27195975,46.1034 0.2719312,46.1077 0.18418534,46.1120 0.14912134,46.1163 0.23687366,46.1206 0.29823363,46.1249 0.22804372,46.1293 0.24562079,46.1336 0.22806214,46.1379 0.1403306,46.1422 0.061383147,46.1465 0.0087612262,46.1508 7.9135225e-006,46.1551 0.052647937,46.1594 0.09650024,46.1638 0.087696575,46.1681 -4.5729598e-007,46.1724 0.052655358,46.1767 0.1052442,46.1810 0.15788323,46.1853 0.14035067,46.1896 0.03509441,46.1940 0.096512526,46.1983 0.14034344,46.2026 0.087734319,46.2069 0.14034471,46.2112 0.078965306,46.2155 0.29831132,46.2198 0.42104349,46.2242 0.38595819,46.2285 0.35966429,46.2328 0.33331224,46.2371 0.17537816,46.2414 0.026289837,46.2457 0.052662861,46.2501 0.12280691,46.2544 0.052600652,46.2587 -9.3783156e-006,46.2630 6.677004e-006,46.2673 0.026317766,46.2716 0.02632051,46.2760 0.052651905,46.2803 0.14915556,46.2846 0.2895118,46.2889 0.39475107,46.2932 0.35084349,46.2976 0.21050902,46.3019 0.18418166,46.3062 0.03505512,46.3105 0.052686125,46.3148 0.22810586,46.3192 0.21925758,46.3235 0.1315538,46.3278 0.1140478,46.3321 0.11401597,46.3364 0.10527704,46.3408 0.37725297,46.3451 0.4912158,46.3494 0.31577703,46.3537 0.24561533,46.3580 0.14908572,46.3624 0.052611869,46.3667 0.026306096,46.3710 -8.6083692e-006,46.3753 9.0105605e-006,46.3797 0.052650835,46.3840 0.14916147,46.3883 0.27193314,46.3926 0.16662335,46.3970 0.035061602,46.4013 0.0087921368,46.4056 0.16670538,46.4099 0.21928179,46.4143 0.11403134,46.4186 0.16669102,46.4229 0.17542446,46.4272 0.10524276,46.4316 0.052632816,46.4359 0.070183627,46.4402 0.061379038,46.4445 -7.9443116e-006,46.4489 0.052647159,46.4532 0.052621905,46.4575 0.017537754,46.4618 0.0087691871,46.4662 0.017564755,46.4705 0.096526764,46.4748 0.14034821,46.4791 0.087683,46.4835 0.008751547,46.4878 5.0794406e-006,46.4921 0.052668933,46.4965 0.17545867,46.5008 0.14909354,46.5051 0.078918621,46.5094 0.026332242,46.5138 0.10529286,46.5181 0.15790445,46.5224 0.21930341,46.5268 0.2193089,46.5311 0.23684575,46.5354 0.19295964,46.5398 0.12278169,46.5441 0.052614521,46.5484 0.026310191,46.5527 0.035097972,46.5571 0.087723054,46.5614 0.061406199,46.5657 0.096520022,46.5701 0.14034013,46.5744 0.052595533,46.5787 -7.5220223e-006,46.5831 0.026344219,46.5874 0.1403649,46.5917 0.096466906,46.5961 0.02630176,46.6004 -2.7538917e-006,46.6047 2.1067176e-006,46.6091 0.026310116,46.6134 0.10529694,46.6177 0.28076911,46.6221 0.32454929,46.6264 0.21050631,46.6307 0.23684627,46.6351 0.19296739,46.6394 0.184223,46.6437 0.23684873,46.6481 0.23685065,46.6524 0.25443357,46.6568 0.34212601,46.6611 0.30694193,46.6654 0.10521664,46.6698 0.16672789,46.6741 0.4737533,46.6784 0.64908111,46.6828 0.34202543,46.6871 0.14914912,46.6914 0.31586835,46.6958 0.42983148,46.7001 0.26306331,46.7045 0.078911513,46.7088 0.1403971,46.7131 0.19298704,46.7175 0.13155524,46.7218 0.14915831,46.7262 0.36847675,46.7305 0.41226202,46.7348 0.32452372,46.7392 0.28070322,46.7435 0.24558997,46.7479 0.087670945,46.7522 -1.0826685e-005,46.7565 -2.9713576e-007,46.7609 1.2017878e-005,46.7652 0.087748535,46.7696 0.21058042,46.7739 0.36847326,46.7782 0.3771745,46.7826 0.2894491,46.7869 0.26313233,46.7913 0.1666386,46.7956 0.14035243,46.8000 0.14034928,46.8043 0.14913595,46.8086 0.27199239,46.8130 0.42103839,46.8173 0.22801213,46.8217 0.1754265,46.8260 0.15792538,46.8304 0.35094649,46.8347 0.50002807,46.8390 0.58774072,46.8434 0.61398673,46.8477 0.31570482,46.8521 0.14032851,46.8564 0.096491955,46.8608 0.096486472,46.8651 0.087727815,46.8695 0.12284251,46.8738 0.19298367,46.8782 0.14029956,46.8825 0.026306763,46.8868 0.14039561,46.8912 0.27196711,46.8955 0.33332452,46.8999 0.23679818,46.9042 0.12279655,46.9086 0.14036217,46.9129 0.14911066,46.9173 0.14033356,46.9216 0.14911556,46.9260 0.052623998,46.9303 0.052633565,46.9347 0.11405063,46.9390 0.11403856,46.9434 0.052617457,46.9477 0.026320409,46.9521 0.078974321,46.9564 0.15791057,46.9608 0.1754487,46.9651 0.26319703,46.9695 0.40352085,46.9738 0.41231528,46.9782 0.52633959,46.9825 0.38588879,46.9869 0.16659546,46.9912 0.035062049,46.9956 -1.1061709e-006,46.9999 -3.9065944e-006,47.0043 1.6734621e-005,47.0086 0.12285537,47.0130 0.27195626,47.0173 0.26312831,47.0217 0.11398657,47.0260 0.043866381,47.0304 0.16672024,47.0348 0.28071657,47.0391 0.20170669,47.0435 0.052603252,47.0478 0.061422724,47.0522 0.14914834,47.0565 0.18419503,47.0609 0.087705359,47.0652 0.11403661,47.0696 0.096497089,47.0739 0.14035901,47.0783 0.1140428,47.0827 0.14912495,47.0870 0.1315797,47.0914 0.19300276,47.0957 0.19295214,47.1001 0.052599084,47.1044 0.07897228,47.1088 0.25442618,47.1132 0.35086527,47.1175 0.1841726,47.1219 0.11403716,47.1262 0.087744333,47.1306 0.12280014,47.1349 0.052592605,47.1393 3.1258596e-006,47.1437 0.052650452,47.1480 0.087734863,47.1524 0.16672559,47.1567 0.27194044,47.1611 0.19292445,47.1655 0.16664042,47.1698 0.15789431,47.1742 0.11404134,47.1785 0.096479662,47.1829 0.026295384,47.1873 -2.0622488e-006,47.1916 2.3719306e-006,47.1960 0.0087721115,47.2003 -3.1043535e-006,47.2047 4.6316532e-006,47.2091 0.13158084,47.2134 0.24563465,47.2178 0.26319465,47.2221 0.22811128,47.2265 0.32457563,47.2309 0.29823104,47.2352 0.25434718,47.2396 0.19301723,47.2440 0.40355715,47.2483 0.35961044,47.2527 0.27188578,47.2570 0.21055798,47.2614 0.41233382,47.2658 0.42103606,47.2701 0.34203315,47.2745 0.10519962,47.2789 0.052665614,47.2832 0.1930691,47.2876 0.39477926,47.2920 0.34202069,47.2963 0.087658383,47.3007 0.096520543,47.3051 0.15789607,47.3094 0.096478298,47.3138 0.0964977,47.3182 0.13159354,47.3225 0.14911684,47.3269 0.078907363,47.3313 0.026346225,47.3356 0.21936864,47.3400 0.32456169,47.3444 0.23677729,47.3487 0.052603684,47.3531 0.070201576,47.3575 0.11404737,47.3618 0.14911133,47.3662 0.12280145,47.3706 0.13157114,47.3749 0.05261128,47.3793 0.026309693,47.3837 -4.7837379e-006,47.3881 1.360687e-006,47.3924 -6.5853351e-007,47.3968 1.2734378e-006,47.4012 0.026335822,47.4055 0.11406989,47.4099 0.16665541,47.4143 0.096481927,47.4186 0.14913805,47.4230 0.12277459,47.4274 0.026315669,47.4318 0.087764062,47.4361 0.14035094,47.4405 0.10523763,47.4449 0.087712124,47.4493 0.087708086,47.4536 0.026298188,47.4580 -4.2617071e-008,47.4624 0.026333546,47.4667 0.12285075,47.4711 0.24562261,47.4755 0.17541608,47.4799 0.10524121,47.4842 0.087752573,47.4886 0.25442165,47.4930 0.20170188,47.4974 0.052592315,47.5017 0.0087695494,47.5061 0.0087697664,47.5105 6.1352671e-006,47.5149 0.052652624,47.5192 0.11406083,47.5236 0.14034386,47.5280 0.070147321,47.5324 0.078971185,47.5367 0.21932603,47.5411 0.24561517,47.5455 0.24561425,47.5499 0.23684473,47.5543 0.21048978,47.5586 0.026272776,47.5630 0.026367534,47.5674 0.21056107,47.5718 0.19295885,47.5761 0.13154274,47.5805 0.017530259,47.5849 0.05263976,47.5893 0.026303217,47.5937 -2.2798274e-006,47.5980 -6.3786274e-007,47.6024 4.832099e-006,47.6068 0.026317764,47.6112 0.0087661669,47.6156 4.1398761e-007,47.6199 -2.8712732e-006,47.6243 1.1072336e-005,47.6287 0.052649464,47.6331 0.061387807,47.6375 -1.4370467e-005,47.6418 6.2828758e-006,47.6462 0.017550025,47.6506 0.052628763,47.6550 0.026303943,47.6594 2.2079119e-005,47.6638 0.14040631,47.6681 0.30705926,47.6725 0.34207571,47.6769 0.2016886,47.6813 0.12280294,47.6857 0.140366,47.6901 0.1140568,47.6944 0.19303857,47.6988 0.29825881,47.7032 0.26312914,47.7076 0.21049856,47.7120 0.1227708,47.7164 0.11401358,47.7208 0.14035161,47.7251 0.18420629,47.7295 0.052632205,47.7339 0.061438881,47.7383 0.14915571,47.7427 0.1842031,47.7471 0.14032216,47.7515 0.14039403,47.7558 0.38604492,47.7602 0.48244008,47.7646 0.33328509,47.7690 0.2280452,47.7734 0.1315276,47.7778 -1.6027892e-005,47.7822 0.05267014,47.7866 0.15791517,47.7909 0.20174921,47.7953 0.14032635,47.7997 0.070164457,47.8041 0.1227979,47.8085 0.087716877,47.8129 0.06141375,47.8173 0.061391648,47.8217 0.087734669,47.8261 0.22808169,47.8304 0.16668171,47.8348 0.21931243,47.8392 0.17542224,47.8436 0.12278157,47.8480 0.026297975,47.8524 0.026320063,47.8568 0.052636635,47.8612 0.061411139,47.8656 0.05263187,47.8700 0.087747127,47.8744 0.27199009,47.8788 0.3947207,47.8831 0.18414621,47.8875 0.078940541,47.8919 0.078949168,47.8963 0.0789584,47.9007 0.15795843,47.9051 0.3070595,47.9095 0.32454842,47.9139 0.28945112,47.9183 0.22803921,47.9227 0.14030758,47.9271 0.035059776,47.9315 0.079034775,47.9359 0.39482665,47.9403 0.44732308,47.9447 0.26308307,47.9491 0.13156182,47.9535 0.11402445,47.9578 0.061390154,47.9622 0.096502036,47.9666 0.096477903,47.9710 0.052639477,47.9754 0.1228534,47.9798 0.22809556,47.9842 0.24556804,47.9886 0.070129722,47.9930 0.052672599,47.9974 0.16666511,48.0018 0.078930974,48.0062 0.17548382,48.0106 0.2807048,48.0150 0.21049835,48.0194 0.14033885,48.0238 0.096470021,48.0282 0.052655157,48.0326 0.21055098,48.0370 0.17541708,48.0414 0.11403246,48.0458 0.08770065,48.0502 0.026304144,48.0546 0.078966111,48.0590 0.1140265,48.0634 0.0087463474,48.0678 0.0088088373,48.0722 0.12284587,48.0766 0.12277558,48.0810 0.052612942,48.0854 0.078974262,48.0898 0.16672137,48.0942 0.29827249,48.0986 0.25431779,48.1030 0.1052642,48.1074 0.38603476,48.1118 0.48241243,48.1162 0.24554615,48.1206 0.10526825,48.1250 0.14036448,48.1295 0.13158008,48.1339 0.12279852,48.1383 0.052606914,48.1427 0.0087701185,48.1471 0.11407319,48.1515 0.22809663,48.1559 0.19296575,48.1603 0.10522602,48.1647 -1.6010496e-005,48.1691 9.9578266e-009,48.1735 0.0087976689,48.1779 0.14040017,48.1823 0.21052088,48.1867 0.12276938,48.1911 0.043835022,48.1955 -6.025864e-006,48.1999 2.0570355e-006,48.2043 -2.2018414e-006,48.2088 6.7508695e-006,48.2132 0.0263234,48.2176 0.05263336,48.2220 0.035074584,48.2264 1.1775295e-005,48.2308 0.12285051,48.2352 0.19298071,48.2396 0.14033441,48.2440 0.12280752,48.2484 0.1228142,48.2528 0.14039102,48.2573 0.21054949,48.2617 0.22805879,48.2661 0.27192917,48.2705 0.24558423,48.2749 0.16661647,48.2793 0.14910911,48.2837 0.21052848,48.2881 0.19298702,48.2925 0.10528485,48.2970 0.12279891,48.3014 0.052618951,48.3058 0.096544534,48.3102 0.28953961,48.3146 0.38598406,48.3190 0.37717345,48.3234 0.2718513,48.3278 0.035031289,48.3323 8.5465736e-006,48.3367 0.0087655792,48.3411 1.6855696e-005,48.3455 0.10530844,48.3499 0.20175526,48.3543 0.16663879,48.3587 0.087698847,48.3631 0.03509181,48.3676 0.087733701,48.3720 0.08770512,48.3764 0.0263038,48.3808 0.0087643666,48.3852 1.8587712e-005,48.3896 0.11407755,48.3941 0.21054482,48.3985 0.22804543,48.4029 0.096450895,48.4073 0.026317531,48.4117 0.052629497,48.4161 0.026317973,48.4206 0.087729543,48.4250 0.096502103,48.4294 0.14036013,48.4338 0.11402266,48.4382 0.078930363,48.4426 0.026308458,48.4471 0.079008497,48.4515 0.35974351,48.4559 0.58770007,48.4603 0.43849936,48.4647 0.14908479,48.4692 0.035099804,48.4736 0.087728232,48.4780 0.096495599,48.4824 0.14036489,48.4868 0.23692691,48.4913 0.48249376,48.4957 0.42978412,48.5001 0.37717792,48.5045 0.2631349,48.5089 0.21048722,48.5134 0.096460588,48.5178 0.11407973,48.5222 0.28950655,48.5266 0.26311162,48.5311 0.1139987,48.5355 0.052621014,48.5399 -9.2286764e-006,48.5443 1.0442408e-005,48.5487 0.052648198,48.5532 0.09650398,48.5576 0.11402283,48.5620 0.096507266,48.5664 0.30705038,48.5709 0.30698994,48.5753 0.11399587,48.5797 -4.8845877e-006,48.5841 0.02632829,48.5886 0.087761045,48.5930 0.26318926,48.5974 0.2631357,48.6018 0.14907432,48.6063 -1.5740929e-005,48.6107 0.061442558,48.6151 0.16668759,48.6195 0.2017384,48.6240 0.33333534,48.6284 0.53509784,48.6328 0.38594928,48.6372 0.14911124,48.6417 0.13158181,48.6461 0.18422684,48.6505 0.16665272,48.6550 0.052602164,48.6594 -1.1385686e-005,48.6638 2.3357094e-005,48.6682 0.16674955,48.6727 0.42110831,48.6771 0.4297916,48.6815 0.2367736,48.6860 0.087693691,48.6904 0.087732397,48.6948 0.12281325,48.6992 0.17544936,48.7037 0.26320514,48.7081 0.41231945,48.7125 0.42100868,48.7170 0.22801477,48.7214 0.14914332,48.7258 0.25441274,48.7303 0.23680341,48.7347 0.10523914,48.7391 0.14038095,48.7436 0.22810079,48.7480 0.25439012,48.7524 0.20171233,48.7569 0.078906253,48.7613 0.026311111,48.7657 -2.3743121e-005,48.7702 7.4450618e-005,48.7746 0.34221986,48.7790 0.4649021,48.7835 0.32447112,48.7879 0.087663904,48.7923 0.061403047,48.7968 0.026301565,48.8012 -2.4107028e-006,48.8056 -7.9631786e-007,48.8101 0.026321376,48.8145 0.035090484,48.8189 0.026323473,48.8234 0.14042516,48.8278 0.43869406,48.8322 0.64914465,48.8367 0.57889324,48.8411 0.35959184,48.8456 0.25434995,48.8500 0.1929663,48.8544 0.22810392,48.8589 0.32458138,48.8633 0.2719076,48.8677 0.23683521,48.8722 0.21050523,48.8766 0.1228,48.8811 0.14912389,48.8855 0.087688603,48.8899 0.0087581826,48.8944 5.5316968e-006,48.8988 0.052640323,48.9032 0.11403202,48.9077 0.11404207,48.9121 0.19300783,48.9166 0.28069571,48.9210 0.18422408,48.9254 0.2193173,48.9299 0.17542279,48.9343 0.17541029,48.9388 0.096481934,48.9432 0.16671196,48.9476 0.25440118,48.9521 0.2280719,48.9565 0.27192199,48.9610 0.21050562,48.9654 0.18420699,48.9699 0.14033103,48.9743 0.052610613,48.9787 -4.6376376e-006,48.9832 0.026332967,48.9876 0.087716922,48.9921 0.02630819,48.9965 0.12289873,49.0010 0.47385696,49.0054 0.78951895,49.0098 0.64897215,49.0143 0.24547589,49.0187 0.02628566,49.0232 5.294331e-006,49.0276 0.0351195,49.0321 0.14038728,49.0365 0.20176288,49.0410 0.21926844,49.0454 0.15788959,49.0499 0.193009,49.0543 0.18417181,49.0587 0.026281497,49.0632 0.026336977,49.0676 0.14038852,49.0721 0.2368383,49.0765 0.11399291,49.0810 -1.6926018e-005,49.0854 0.0087903664,49.0899 0.061403062,49.0943 -1.6683553e-005,49.0988 1.0839724e-005,49.1032 0.026313545,49.1077 -1.8671223e-006,49.1121 0.061448447,49.1166 0.34220371,49.1210 0.64040929,49.1255 0.64911503,49.1299 0.57014048,49.1344 0.38588557,49.1388 0.16662666,49.1433 0.13156442,49.1477 0.05261923,49.1522 0.0877463,49.1566 0.16667791,49.1611 0.14909871,49.1655 0.087710872,49.1700 0.15794151,49.1744 0.23684798,49.1789 0.1491214,49.1833 0.21051545,49.1878 0.10522418,49.1922 0.052617818,49.1967 -1.0794995e-005,49.2011 0.026343595,49.2056 0.14037395,49.2100 0.14033055,49.2145 0.052613094,49.2189 0.052641291,49.2234 0.096497118,49.2279 0.078935139,49.2323 0.02630673,49.2368 0.0087675164,49.2412 5.7073903e-006,49.2457 0.026313432,49.2501 3.71489e-006,49.2546 0.078980945,49.2590 0.15789428,49.2635 0.078915611,49.2679 -1.0066481e-005,49.2724 2.8336212e-006,49.2769 -1.2670117e-006,49.2813 2.234359e-006,49.2858 0.026331136,49.2902 0.087731518,49.2947 0.10526795,49.2991 0.10525262,49.3036 0.026286643,49.3081 0.026367035,49.3125 0.26323852,49.3170 0.34209684,49.3214 0.23677941,49.3259 0.13157953,49.3303 0.21931885,49.3348 0.20174223,49.3393 0.21928401,49.3437 0.12278404,49.3482 0.061383691,49.3526 0.035091355,49.3571 0.10530178,49.3616 0.18422005,49.3660 0.1490936,49.3705 0.052610971,49.3749 0.035093453,49.3794 0.096532948,49.3839 0.21051854,49.3883 0.1579289,49.3928 0.50889969,49.3973 0.7280491,49.4017 0.49990088,49.4062 0.23678236,49.4106 0.070158318,49.4151 0.10526325,49.4196 0.078951642,49.4240 0.14037301,49.4285 0.18423665,49.4330 0.21931712,49.4374 0.22809196,49.4419 0.2631436,49.4463 0.12273435,49.4508 0.087698475,49.4553 0.16667682,49.4597 0.11402743,49.4642 0.017555112,49.4687 0.05263475,49.4731 0.026307413,49.4776 0.052645065,49.4821 0.1491776,49.4865 0.3246004,49.4910 0.28064254,49.4955 0.05257681,49.4999 4.1193636e-007,49.5044 0.0087717567,49.5089 2.7264676e-007,49.5133 0.026327725,49.5178 0.087736994,49.5223 0.11402572,49.5267 0.052633252,49.5312 0.096529961,49.5357 0.1579061,49.5401 0.14032856,49.5446 0.14915912,49.5491 0.29828516,49.5535 0.30699328,49.5580 0.26314098,49.5625 0.23682927,49.5669 0.17540157,49.5714 0.061386246,49.5759 0.087736204,49.5804 0.14037469,49.5848 0.17544025,49.5893 0.096449278,49.5938 0.061412059,49.5982 0.16671982,49.6027 0.21930175,49.6072 0.15784669,49.6116 0.052609205,49.6161 0.10530684,49.6206 0.2280758,49.6251 0.14032097,49.6295 0.1316006,49.6340 0.280754,49.6385 0.48248538,49.6430 0.46485519,49.6474 0.1578289,49.6519 0.026306836,49.6564 0.026324565,49.6608 0.026305061,49.6653 1.1008388e-005,49.6698 0.14039652,49.6743 0.21931364,49.6787 0.1754126,49.6832 0.13159099,49.6877 0.30707377,49.6922 0.3859666,49.6966 0.36839426,49.7011 0.28943133,49.7056 0.09645392,49.7101 0.026306046,49.7145 -3.2914716e-006,49.7190 9.5055185e-007,49.7235 -5.1042173e-007,49.7280 0.026342649,49.7324 0.1403787,49.7369 0.14032167,49.7414 0.026295817,49.7459 0.026319034,49.7504 0.026319718,49.7548 0.052633617,49.7593 0.035088185,49.7638 0.061414968,49.7683 0.061410353,49.7727 0.070172459,49.7772 0.070179664,49.7817 0.11405861,49.7862 0.15791406,49.7907 0.21053012,49.7951 0.29828736,49.7996 0.43859157,49.8041 0.2367634,49.8086 0.078951843,49.8131 0.17548797,49.8175 0.2456049,49.8220 0.14906038,49.8265 0.0087536294,49.8310 0.079006195,49.8355 0.24569005,49.8399 0.32453626,49.8444 0.13149066,49.8489 0.052634872,49.8534 0.14036767,49.8579 0.12278289,49.8624 0.052629687,49.8668 0.11410221,49.8713 0.37727362,49.8758 0.55262524,49.8803 0.49997762,49.8848 0.36839756,49.8893 0.19294013,49.8937 0.10521065,49.8982 -1.852984e-005,49.9027 0.035095066,49.9072 0.0087674828,49.9117 0.052659724,49.9162 0.1403538,49.9207 0.078922778,49.9251 0.026316198,49.9296 0.052658953,49.9341 0.12282832,49.9386 0.14911398,49.9431 0.087676756,49.9476 7.1890122e-006,49.9521 0.14920068,49.9565 0.32459766,49.9610 0.42110696,49.9655 0.69305915,49.9700 0.78064942,49.9745 0.42089385,49.9790 0.0087182438,49.9835 0.052666888,49.9880 0.096498124,49.9924 0.14915463,49.9969 0.27195436,50.0014 0.27190602,50.0059 0.25440419,50.0104 0.4386524,50.0149 0.51756132,50.0194 0.49121132,50.0239 0.38591138,50.0284 0.20169914,50.0328 0.061372936,50.0373 -5.714518e-006,50.0418 0.026331022,50.0463 0.087729201,50.0508 0.087709792,50.0553 0.03507809,50.0598 0.0087614683,50.0643 2.4149942e-005,50.0688 0.14038029,50.0733 0.13155499,50.0778 0.035064459,50.0823 -9.092866e-007,50.0867 0.0087748226,50.0912 0.026336757,50.0957 0.096510999,50.1002 0.1491489,50.1047 0.2631624,50.1092 0.21050517,50.1137 0.17543875,50.1182 0.15789604,50.1227 0.14910367,50.1272 0.052599665,50.1317 -3.0238114e-006,50.1362 0.026325423,50.1407 0.096529484,50.1452 0.23685633,50.1497 0.16664107,50.1542 0.096465334,50.1587 -1.4382018e-005,50.1632 0.026340598,50.1676 0.096495368,50.1721 0.052612569,50.1766 0.061446715,50.1811 0.21054797,50.1856 0.14908385,50.1901 0.078939587,50.1946 0.087728798,50.1991 0.11406671,50.2036 0.21053882,50.2081 0.16663024,50.2126 0.096483,50.2171 0.12281535,50.2216 0.12280879,50.2261 0.14912525,50.2306 0.11401463,50.2351 0.0526262,50.2396 0.061413568,50.2441 0.05261489,50.2486 0.0087569961,50.2531 0.0087778252,50.2576 0.026314687,50.2621 0.052651197,50.2666 0.16666552,50.2711 0.1052752,50.2756 0.1228316,50.2801 0.11403245,50.2846 0.1666794,50.2891 0.17543247,50.2936 0.12277406,50.2981 0.052602574,50.3026 0.026315207,50.3071 0.079013281,50.3116 0.35096925,50.3161 0.50005597,50.3206 0.49115825,50.3251 0.23676717,50.3297 0.21053427,50.3342 0.14909244,50.3387 0.14038226,50.3432 0.28074154,50.3477 0.23678742,50.3522 0.10522896,50.3567 0.14036629,50.3612 0.17545177,50.3657 0.15789139,50.3702 0.11403451,50.3747 0.22817118,50.3792 0.59657282,50.3837 0.69297129,50.3882 0.63150072,50.3927 0.36837664,50.3972 0.31578207,50.4017 0.21048392,50.4062 0.11399651,50.4107 -1.2278281e-005,50.4153 0.052658185,50.4198 0.14913562,50.4243 0.23685876,50.4288 0.27192727,50.4333 0.17542475,50.4378 0.14034785,50.4423 0.12279427,50.4468 0.052606758,50.4513 6.6484376e-006,50.4558 0.070191115,50.4603 0.087732293,50.4649 0.14035603,50.4694 0.087685779,50.4739 0.0087740654,50.4784 0.096524939,50.4829 0.14911853,50.4874 0.078912452,50.4919 0.0087849321,50.4964 0.14038871,50.5009 0.18419658,50.5054 0.096462913,50.5100 0.026305873,50.5145 0.087724999,50.5190 0.14034832,50.5235 0.052627619,50.5280 0.026323881,50.5325 0.052635077,50.5370 0.052628901,50.5415 0.026319817,50.5461 0.11410148,50.5506 0.33339357,50.5551 0.35961172,50.5596 0.21048328,50.5641 0.13155743,50.5686 0.078942381,50.5731 0.1052665,50.5777 0.10525392,50.5822 0.078928135,50.5867 -1.5591677e-005,50.5912 0.0087926621,50.5957 0.12286075,50.6002 0.25441405,50.6048 0.23683965,50.6093 0.30709928,50.6138 0.54390734,50.6183 0.43851006,50.6228 0.22798663,50.6273 0.14034347,50.6318 0.16666962,50.6364 0.10523258,50.6409 0.026298489,50.6454 -4.6515079e-006,50.6499 7.6363376e-006,50.6544 0.087778904,50.6590 0.29831606,50.6635 0.36841792,50.6680 0.24552873,50.6725 0.026270818,50.6770 0.052657802,50.6816 0.13160825,50.6861 0.22812551,50.6906 0.36846063,50.6951 0.43854907,50.6996 0.38593093,50.7042 0.3947264,50.7087 0.21048312,50.7132 0.096484579,50.7177 0.052647974,50.7222 0.11404885,50.7268 0.22807914,50.7313 0.22806293,50.7358 0.12278885,50.7403 0.10529948,50.7448 0.32465452,50.7494 0.48245966,50.7539 0.27181783,50.7584 0.017493956,50.7629 0.096542932,50.7675 0.29828399,50.7720 0.29822242,50.7765 0.14031081,50.7810 0.026291465,50.7856 1.6326052e-005,50.7901 0.087744161,50.7946 0.087698407,50.7991 0.0087453593,50.8036 0.026365701,50.8082 0.28949973,50.8127 0.21925345,50.8172 0.078940324,50.8217 0.087740995,50.8263 0.17547061,50.8308 0.27196822,50.8353 0.35965967,50.8399 0.32453418,50.8444 0.30706885,50.8489 0.45617267,50.8534 0.33326384,50.8580 0.1665955,50.8625 0.026280534,50.8670 1.4263235e-006,50.8715 -1.9503534e-006,50.8761 6.3756424e-006,50.8806 0.017540587,50.8851 6.6962298e-006,50.8897 0.052656692,50.8942 0.096513256,50.8987 0.14034572,50.9032 0.087687492,50.9078 0.026299374,50.9123 0.0087791355,50.9168 0.052641973,50.9214 0.052625179,50.9259 0.06142344,50.9304 0.16669023,50.9350 0.15786649,50.9395 0.052627832,50.9440 0.087724589,50.9485 0.07017412,50.9531 0.21055597,50.9576 0.31578839,50.9621 0.29822856,50.9667 0.17544758,50.9712 0.20174904,50.9757 0.15788387,50.9803 0.14033999,50.9848 0.026295355,50.9893 -2.4732931e-006,50.9939 2.0833947e-006,50.9984 -5.860662e-006,51.0029 2.1361402e-005,51.0075 0.08774709,51.0120 0.096476957,51.0165 0.052618258,51.0211 0.052631877,51.0256 0.052630011,51.0301 0.035077814,51.0347 0.026332527,51.0392 0.14040071,51.0437 0.26319316,51.0483 0.30701587,51.0528 0.22801107,51.0574 0.052594222,51.0619 0.052657649,51.0664 0.12284177,51.0710 0.18422523,51.0755 0.20173168,51.0800 0.20179392,51.0846 0.40358207,51.0891 0.47367385,51.0937 0.34200457,51.0982 0.087674536,51.1027 0.15794294,51.1073 0.25442731,51.1118 0.36844531,51.1163 0.38594529,51.1209 0.29823342,51.1254 0.27194497,51.1300 0.25437292,51.1345 0.19290511,51.1390 0.052631676,51.1436 0.18425877,51.1481 0.17542619,51.1527 0.14910348,51.1572 0.11404178,51.1617 0.18425876,51.1663 0.31583035,51.1708 0.44738498,51.1754 0.51753461,51.1799 0.44733554,51.1844 0.2894536,51.1890 0.20170514,51.1935 0.052600998,51.1981 0.096512884,51.2026 0.14038824,51.2072 0.25442427,51.2117 0.27189809,51.2162 0.15783352,51.2208 0.008757988,51.2253 0.026315982,51.2299 3.1005929e-006,51.2344 0.026318004,51.2390 0.026342953,51.2435 0.14042032,51.2481 0.21051042,51.2526 0.12275703,51.2571 0.078926332,51.2617 0.026298542,51.2662 -1.2394677e-006,51.2708 -1.7449161e-006,51.2753 8.2201805e-006,51.2799 0.052639656,51.2844 0.10530803,51.2890 0.26326808,51.2935 0.44740751,51.2981 0.41222358,51.3026 0.28062758,51.3072 0.12275673,51.3117 0.13162798,51.3162 0.42113802,51.3208 0.57895333,51.3253 0.4472914,51.3299 0.19297041,51.3344 0.2895191,51.3390 0.28943038,51.3435 0.10519406,51.3481 -9.5824416e-006,51.3526 0.052658871,51.3572 0.10526727,51.3617 0.08770965,51.3663 0.096500054,51.3708 0.14915167,51.3754 0.23685254,51.3799 0.20173281,51.3845 0.11400881,51.3890 0.078963086,51.3936 0.20177689,51.3981 0.27193612,51.4027 0.31580973,51.4072 0.29822811,51.4118 0.1403109,51.4163 0.052607764,51.4209 -1.2418049e-005,51.4254 1.7442222e-005,51.4300 0.08773829,51.4346 0.096481964,51.4391 0.052619454,51.4437 0.026311174,51.4482 0.026322018,51.4528 0.052638013,51.4573 0.052626342,51.4619 0.026306214,51.4664 0.026334647,51.4710 0.14037649,51.4755 0.14032158,51.4801 -2.4287949e-005,51.4846 1.0621558e-005,51.4892 0.035097841,51.4938 0.10526317,51.4983 0.087708756,51.5029 0.026333224,51.5074 0.23685205,51.5120 0.24560221,51.5165 0.13156533,51.5211 0.026320871,51.5257 0.14043398,51.5302 0.39478046,51.5348 0.35083997,51.5393 0.23681356,51.5439 0.18419661,51.5484 0.20176351,51.5530 0.2543883,51.5576 0.17539801,51.5621 0.026285361,51.5667 2.1669582e-006,51.5712 0.026318293,51.5758 0.052630451,51.5803 0.0087701911,51.5849 0.035119336,51.5895 0.12283109,51.5940 0.14911933,51.5986 0.18423283,51.6031 0.22809733,51.6077 0.2895028,51.6123 0.3947539,51.6168 0.38592812,51.6214 0.17535986,51.6260 0.017515233,51.6305 0.08775539,51.6351 0.21930987,51.6396 0.26315698,51.6442 0.25437418,51.6488 0.17545058,51.6533 0.23690446,51.6579 0.35964438,51.6624 0.21923392,51.6670 0.087702624,51.6716 0.10527276,51.6761 0.11404265,51.6807 0.14913887,51.6853 0.19297318,51.6898 0.16666247,51.6944 0.192981,51.6990 0.1140001,51.7035 0.0087652532,51.7081 0.087775439,51.7127 0.35096037,51.7172 0.51753312,51.7218 0.26306468,51.7264 0.13158159,51.7309 0.298273,51.7355 0.21927369,51.7400 0.13156654,51.7446 0.096485779,51.7492 0.10529248,51.7537 0.24570818,51.7583 0.46493486,51.7629 0.34200752,51.7675 0.1315428,51.7720 0.14036685,51.7766 0.1403567,51.7812 0.17543985,51.7857 0.14911491,51.7903 0.13154961,51.7949 0.078931786,51.7994 0.087734431,51.8040 0.13161421,51.8086 0.25440744,51.8131 0.20171086,51.8177 0.11404254,51.8223 0.21053782,51.8268 0.096445441,51.8314 0.026320791,51.8360 0.1052885,51.8406 0.13159025,51.8451 0.17545654,51.8497 0.17541476,51.8543 0.052590281,51.8588 0.0087635852,51.8634 0.0087781316,51.8680 0.026325062,51.8726 0.052641574,51.8771 0.078945272,51.8817 0.078980051,51.8863 0.1667008,51.8908 0.14030692,51.8954 0.052603867,51.9000 0.087746538,51.9046 0.25445157,51.9091 0.51760435,51.9137 0.57014501,51.9183 0.32446939,51.9229 0.10526259,51.9274 0.23686795,51.9320 0.2368058,51.9366 0.16670243,51.9412 0.35971496,51.9457 0.47365659,51.9503 0.27187404,51.9549 0.12282313,51.9595 0.2193158,51.9640 0.26315308,51.9686 0.26313251,51.9732 0.12277737,51.9778 0.087724462,51.9824 0.087706611,51.9869 0.026297871,51.9915 -6.812937e-006,51.9961 1.7460718e-005,52.0007 0.13166708,52.0052 0.377249,52.0098 0.33324885,52.0144 0.078888059,52.0190 0.11404792,52.0236 0.14911668,52.0281 0.087697551,52.0327 0.043894362,52.0373 0.2456637,52.0419 0.22803897,52.0465 0.078903861,52.0510 -9.3927565e-006,52.0556 0.026341273,52.0602 0.12283204,52.0648 0.17542008,52.0694 0.078929447,52.0739 0.061404932,52.0785 0.035086948,52.0831 0.026311947,52.0877 0.0087644132,52.0923 -8.017294e-006,52.0968 2.5618479e-005,52.1014 0.17551975,52.1060 0.39478597,52.1106 0.39466795,52.1152 0.11396313,52.1198 0.026309168,52.1243 -2.4852468e-006,52.1289 0.0087755825,52.1335 0.052654099,52.1381 0.14035442,52.1427 0.078937583,52.1473 0.11408139,52.1518 0.26317886,52.1564 0.24561837,52.1610 0.31582254,52.1656 0.35084403,52.1702 0.19293447,52.1748 0.10524677,52.1794 0.052619707,52.1839 0.1316494,52.1885 0.3421441,52.1931 0.30699837,52.1977 0.30703536,52.2023 0.29821864,52.2069 0.17538565,52.2115 0.11404717,52.2160 0.24565017,52.2206 0.36844155,52.2252 0.38593358,52.2298 0.15785629,52.2344 0.14916334,52.2390 0.23686475,52.2436 0.20170064,52.2482 0.052583624,52.2528 -7.9167303e-006,52.2573 0.0087968213,52.2619 0.10529792,52.2665 0.14913137,52.2711 0.14033039,52.2757 0.052591119,52.2803 7.4195568e-006,52.2849 0.12282087,52.2895 0.13156675,52.2941 0.052637931,52.2987 0.052641258,52.3032 0.052617453,52.3078 0.0087575866,52.3124 -2.0897512e-006,52.3170 1.0269328e-005,52.3216 0.052649166,52.3262 0.11405797,52.3308 0.28070778,52.3354 0.27190793,52.3400 0.16664624,52.3446 0.052648008,52.3492 0.175466,52.3538 0.1841985,52.3584 0.12279309,52.3629 0.13161452,52.3675 0.28072953,52.3721 0.26312369,52.3767 0.22815101,52.3813 0.57030815,52.3859 0.66659874,52.3905 0.33319771,52.3951 0.096433111,52.3997 -1.4924203e-005,52.4043 6.8302165e-006,52.4089 0.0087709781,52.4135 -3.0346523e-006,52.4181 1.6544898e-006,52.4227 0.08772143,52.4273 0.096486859,52.4319 0.061423436,52.4365 0.12284463,52.4411 0.21055871,52.4457 0.2544086,52.4503 0.26313117,52.4549 0.1841827,52.4595 0.2369345,52.4641 0.50001186,52.4687 0.28058368,52.4733 0.052591316,52.4779 -6.3917951e-006,52.4825 1.6539083e-005,52.4871 0.12288139,52.4917 0.27192774,52.4963 0.11395969,52.5009 0.0087777637,52.5055 0.052642733,52.5101 0.026293343,52.5147 -5.2142827e-006,52.5193 1.2250671e-006,52.5239 3.1462065e-007,52.5285 -2.4839576e-006,52.5331 9.6222302e-006,52.5377 0.052654535,52.5423 0.096496269,52.5469 0.07892666,52.5515 0.0087518953,52.5561 0.026335254,52.5607 0.15793096,52.5653 0.21932822,52.5699 0.22806568,52.5745 0.21931101,52.5791 0.35091045,52.5837 0.35962242,52.5883 0.21046294,52.5929 0.026281878,52.5975 1.9004559e-006,52.6021 0.0087825237,52.6067 0.052628729,52.6113 0.026329095,52.6159 0.11407579,52.6205 0.15788607,52.6251 0.12279178,52.6297 0.14917064,52.6343 0.26318055,52.6389 0.21926828,52.6435 0.19296324,52.6482 0.17544451,52.6528 0.2017495,52.6574 0.10522346,52.6620 0.026311459,52.6666 0.052642152,52.6712 0.052619334,52.6758 0.026305372,52.6804 0.0087713441,52.6850 0.026344996,52.6896 0.10527936,52.6942 0.10525487,52.6988 0.11404021,52.7034 0.096461184,52.7081 0.026330171,52.7127 0.19304438,52.7173 0.25436792,52.7219 0.12275132,52.7265 0.0087498408,52.7311 1.0440284e-005,52.7357 0.026313851,52.7403 0.052684166,52.7449 0.31588456,52.7495 0.46492338,52.7542 0.39467859,52.7588 0.21924627,52.7634 0.10523294,52.7680 0.061409518,52.7726 0.12281614,52.7772 0.096467473,52.7818 0.026302695,52.7864 -1.5095756e-006,52.7910 -6.2264934e-007,52.7957 4.0007762e-006,52.8003 0.02632712,52.8049 0.052635357,52.8095 0.052631289,52.8141 0.12281691,52.8187 0.23689742,52.8233 0.40356931,52.8280 0.42103165,52.8326 0.27192309,52.8372 0.31581819,52.8418 0.34207126,52.8464 0.24557276,52.8510 0.16663142,52.8556 0.035043407,52.8603 4.584789e-005,52.8649 0.21063066,52.8695 0.33332822,52.8741 0.19290234,52.8787 0.052582443,52.8833 4.5169088e-007,52.8880 0.078991935,52.8926 0.19302352,52.8972 0.26316714,52.9018 0.22804177,52.9064 0.1052066,52.9110 -1.4747242e-005,52.9157 0.052656099,52.9203 0.096494667,52.9249 0.087713473,52.9295 0.061415277,52.9341 0.10527974,52.9388 0.1140166,52.9434 0.052611381,52.9480 0.026308917,52.9526 0.052663792,52.9572 0.18421353,52.9619 0.078924879,52.9665 0.078976899,52.9711 0.13158363,52.9757 0.1228186,52.9803 0.22808936,52.9850 0.27191806,52.9896 0.21927302,52.9942 0.096449062,52.9988 0.026350997,53.0034 0.28955871,53.0081 0.40348929,53.0127 0.21045612,53.0173 0.052599497,53.0219 -3.3998901e-006,53.0266 -2.0422551e-006,53.0312 1.1570546e-005,53.0358 0.052642792,53.0404 0.052630562,53.0450 0.052628446,53.0497 0.052621454,53.0543 0.08771465,53.0589 0.061415732,53.0635 0.052632868,53.0682 0.0526556,53.0728 0.1667095,53.0774 0.18420768,53.0820 0.1403182,53.0867 0.052590005,53.0913 3.2473761e-006,53.0959 0.087786533,53.1005 0.3070769,53.1052 0.35960934,53.1098 0.18415664,53.1144 0.087697916,53.1190 0.026306011,53.1237 0.061425656,53.1283 0.10524967,53.1329 0.026302453,53.1376 0.05265715,53.1422 0.15794469,53.1468 0.31583917,53.1514 0.37718359,53.1561 0.26308665,53.1607 0.061360404,53.1653 0.052645832,53.1700 0.096492998,53.1746 0.087726548,53.1792 0.12283155,53.1838 0.15790412,53.1885 0.18420245,53.1931 0.19299427,53.1977 0.26319265,53.2024 0.33335522,53.2070 0.31575584,53.2116 0.14906897,53.2163 0.052601021,53.2209 0.0087784082,53.2255 0.078976981,53.2302 0.10525158,53.2348 0.096474148,53.2394 0.078953743,53.2441 0.078963697,53.2487 0.078946851,53.2533 0.052614518,53.2579 0.052638773,53.2626 0.087723471,53.2672 0.052607685,53.2718 0.026311835,53.2765 0.16668257,53.2811 0.21929316,53.2857 0.1491414,53.2904 0.11405566,53.2950 0.096495517,53.2997 0.18424466,53.3043 0.23681736,53.3089 0.078888364,53.3136 -8.3025525e-006,53.3182 -1.8154722e-007,53.3228 0.061422892,53.3275 0.17549966,53.3321 0.27193666,53.3367 0.20171891,53.3414 0.17541249,53.3460 0.078939408,53.3506 0.078964442,53.3553 0.11404711,53.3599 0.11401196,53.3646 0.026305117,53.3692 0.12287568,53.3738 0.28074074,53.3785 0.24556769,53.3831 0.087659523,53.3878 -1.6762391e-005,53.3924 5.1197053e-006,53.3970 -3.7150144e-006,53.4017 9.7408547e-006,53.4063 0.078992464,53.4109 0.21054088,53.4156 0.15786204,53.4202 0.078949191,53.4249 0.10526882,53.4295 0.078944594,53.4341 0.087715305,53.4388 0.052608836,53.4434 0.026315045,53.4481 0.11409724,53.4527 0.36848536,53.4574 0.44733584,53.4620 0.23676546,53.4666 0.035054974,53.4713 0.0087853745,53.4759 0.061422411,53.4806 0.087714724,53.4852 0.052619711,53.4898 0.026311157,53.4945 0.026324889,53.4991 0.096508965,53.5038 0.14035136,53.5084 0.096468762,53.5131 0.0087584723,53.5177 1.5728897e-007,53.5224 0.052677978,53.5270 0.22811812,53.5316 0.30700728,53.5363 0.28064895,53.5409 0.061371196,53.5456 0.026351711,53.5502 0.096515976,53.5549 0.10524694,53.5595 0.078935839,53.5642 0.14037773,53.5688 0.24563603,53.5735 0.27190265,53.5781 0.1753955,53.5828 0.078982361,53.5874 0.18427399,53.5920 0.29824817,53.5967 0.25435281,53.6013 0.16665886,53.6060 0.16664854,53.6106 0.078909554,53.6153 0.026304524,53.6199 -4.8283607e-007,53.6246 0.026329454,53.6292 0.07900276,53.6339 0.21934034,53.6385 0.2192573,53.6432 0.13154639,53.6478 0.14035375,53.6525 0.1491266,53.6571 0.15788803,53.6618 0.14036323,53.6664 0.23685847,53.6711 0.24561898,53.6757 0.26315531,53.6804 0.17540179,53.6850 0.052603651,53.6897 0.026334813,53.6943 0.12286022,53.6990 0.27195925,53.7036 0.28066358,53.7083 0.1139756,53.7129 -8.2476035e-006,53.7176 0.11406177,53.7223 0.22808652,53.7269 0.21051879,53.7316 0.16670886,53.7362 0.35971805,53.7409 0.41222894,53.7455 0.14904891,53.7502 0.096548095,53.7548 0.30707642,53.7595 0.30696562,53.7641 0.1227416,53.7688 0.052629817,53.7735 0.08771956,53.7781 0.052649729,53.7828 0.1228556,53.7874 0.19299263,53.7921 0.19294102,53.7967 0.087689415,53.8014 0.087726071,53.8060 0.10525547,53.8107 0.052611791,53.8154 0.096513741,53.8200 0.41236961,53.8247 0.62285876,53.8293 0.48242384,53.8340 0.27187651,53.8386 0.14910606,53.8433 0.16667485,53.8480 0.22806838,53.8526 0.19295458,53.8573 0.061358936,53.8619 2.1344107e-005,53.8666 0.140395,53.8713 0.19298862,53.8759 0.16662654,53.8806 0.02628364,53.8852 0.026326956,53.8899 0.052650284,53.8946 0.12281784,53.8992 0.16665126,53.9039 0.16665156,53.9085 0.096483044,53.9132 -5.3156208e-007,53.9179 0.026349643,53.9225 0.11405541,53.9272 0.1052298,53.9319 0.14911267,53.9365 0.16667251,53.9412 0.078964092,53.9458 0.10526017,53.9505 0.061405409,53.9552 0.16666399,53.9598 0.10525056,53.9645 0.14918739,53.9692 0.315813,53.9738 0.25434601,53.9785 0.18421268,53.9831 0.21051434,53.9878 0.096447878,53.9925 0.0087590739,53.9971 1.5995311e-006,54.0018 -2.3310272e-006,54.0065 0.05266713,54.0111 0.26320216,54.0158 0.2719197,54.0205 0.14031227,54.0251 0.035069037,54.0298 0.026321236,54.0345 0.052653555,54.0391 0.1227972,54.0438 0.035066001,54.0485 0.052648883,54.0531 0.1140347,54.0578 0.061394479,54.0625 0.035084359,54.0671 0.035098035,54.0718 0.14041404,54.0765 0.3333759,54.0811 0.33329231,54.0858 0.19294643,54.0905 0.11405608,54.0952 0.14033067,54.0998 0.10530458,54.1045 0.37733138,54.1092 0.55260229,54.1138 0.2893227,54.1185 0.043819107,54.1232 0.087730698,54.1278 0.078971818,54.1325 0.18426093,54.1372 0.27195182,54.1419 0.30698827,54.1465 0.16662088,54.1512 0.087689675,54.1559 -1.6336056e-005,54.1605 0.026349153,54.1652 0.11405517,54.1699 0.11401047,54.1746 0.043831516,54.1792 1.4553319e-005,54.1839 0.12285051,54.1886 0.20174426,54.1933 0.11402698,54.1979 0.19304886,54.2026 0.35088214,54.2073 0.35080475,54.2119 0.23680709,54.2166 0.052630149,54.2213 0.0087709446,54.2260 3.4515708e-006,54.2306 0.0087681953,54.2353 0.017575067,54.2400 0.14040732,54.2447 0.23685384,54.2493 0.23681659,54.2540 0.17539926,54.2587 0.14911593,54.2634 0.14036056,54.2681 0.087702975,54.2727 0.078932583,54.2774 0.087715708,54.2821 0.026315499,54.2868 0.06142135,54.2914 0.10528196,54.2961 0.14037459,54.3008 0.3071214,54.3055 0.6579594,54.3102 0.60519522,54.3148 0.36836028,54.3195 0.23679599,54.3242 0.087672025,54.3289 -1.1451672e-005,54.3335 0.0087913424,54.3382 0.096547991,54.3429 0.21054251,54.3476 0.14028746,54.3523 0.0087466761,54.3569 0.061453935,54.3616 0.28079396,54.3663 0.49125895,54.3710 0.39469612,54.3757 0.28065962,54.3804 0.22809133,54.3850 0.41235533,54.3897 0.5175333,54.3944 0.35080853,54.3991 0.1753713,54.4038 0.035049178,54.4084 -2.1620781e-006,54.4131 -5.2227534e-007,54.4178 0.026320031,54.4225 0.11409105,54.4272 0.26322317,54.4319 0.32456458,54.4365 0.32449743,54.4412 0.18417664,54.4459 0.17546067,54.4506 0.14910993,54.4553 0.078929961,54.4600 0.09652885,54.4647 0.2456571,54.4693 0.27189338,54.4740 0.13155694,54.4787 0.14913221,54.4834 0.14035149,54.4881 0.18422942,54.4928 0.21052212,54.4975 0.14030612,54.5021 0.035058025,54.5068 0.035111185,54.5115 0.1228579,54.5162 0.26320371,54.5209 0.26311854,54.5256 0.078884237,54.5303 0.0087578194,54.5350 1.2365193e-005,54.5396 0.24567345,54.5443 0.54387522,54.5490 0.44733039,54.5537 0.2456127,54.5584 0.21936327,54.5631 0.42109054,54.5678 0.39471105,54.5725 0.36839432,54.5772 0.26311204,54.5819 0.087675966,54.5865 -6.3408029e-006,54.5912 0.0087724533,54.5959 4.2405936e-006,54.6006 0.052655317,54.6053 0.096486665,54.6100 0.052626006,54.6147 0.052649293,54.6194 0.052599881,54.6241 2.3516126e-005,54.6288 0.23691653,54.6335 0.31576717,54.6381 0.1754002,54.6428 0.13157083,54.6475 0.10525277,54.6522 0.061405513,54.6569 0.078949325,54.6616 0.07895074,54.6663 0.08770743,54.6710 0.026306983,54.6757 0.043882187,54.6804 0.070169292,54.6851 0.026291333,54.6898 0.026343502,54.6945 0.14917365,54.6992 0.18418001,54.7039 0.052590482,54.7086 0.11411966,54.7133 0.38604492,54.7180 0.42104742,54.7226 0.36835191,54.7273 0.14904366,54.7320 0.026296357,54.7367 0.052677836,54.7414 0.31585765,54.7461 0.47372112,54.7508 0.47367203,54.7555 0.28067708,54.7602 0.23681359,54.7649 0.11397246,54.7696 0.02631107,54.7743 0.16674075,54.7790 0.38597831,54.7837 0.23677148,54.7884 0.12283851,54.7931 0.41238001,54.7978 0.59649843,54.8025 0.53508532,54.8072 0.54382384,54.8119 0.26306596,54.8166 0.078939959,54.8213 0.14041825,54.8260 0.27192903,54.8307 0.17539182,54.8354 0.19300514,54.8401 0.30704162,54.8448 0.28944024,54.8495 0.11399201,54.8542 0.061404373,54.8589 0.1140383,54.8636 0.087699026,54.8683 0.0087584797,54.8730 0.0087883743,54.8777 0.10532504,54.8824 0.23687814,54.8871 0.19292597,54.8918 0.061372533,54.8966 0.078957215,54.9013 0.052602246,54.9060 7.6788137e-006,54.9107 0.10530672,54.9154 0.18421938,54.9201 0.16664806,54.9248 0.096483454,54.9295 0.11404724,54.9342 0.20177294,54.9389 0.3070446,54.9436 0.34208745,54.9483 0.16662453,54.9530 0.087706134,54.9577 0.087757647,54.9624 0.25445017,54.9671 0.35964894,54.9718 0.29822576,54.9765 0.2280729,54.9813 0.27194133,54.9860 0.3508513,54.9907 0.2280256,54.9954 0.14033806,55.0001 0.12282182,55.0048 0.18423107,55.0095 0.14907701,55.0142 -3.231172e-005,55.0189 0.0087850457,55.0236 0.026319196,55.0283 0.0263208,55.0330 0.052659195,55.0378 0.18423009,55.0425 0.22810578,55.0472 0.38602424,55.0519 0.55267042,55.0566 0.59645516,55.0613 0.35956419,55.0660 0.14906897,55.0707 0.06138058,55.0754 0.052633926,55.0802 0.02631489,55.0849 -7.0271011e-007,55.0896 3.7050359e-006,55.0943 0.017550509,55.0990 0.02631294,55.1037 0.0087650688,55.1084 2.8294182e-006,55.1131 0.026326863,55.1179 0.052636601,55.1226 0.078962855,55.1273 0.14917056,55.1320 0.21051636,55.1367 0.096439362,55.1414 0.026299166,55.1461 -4.6069363e-006,55.1509 1.2157526e-006,55.1556 -2.5560925e-007,55.1603 -1.9346615e-007,55.1650 1.0296118e-006,55.1697 -3.9253796e-006,55.1744 1.4673372e-005,55.1791 0.08775498,55.1839 0.19301969,55.1886 0.27191997,55.1933 0.16662943,55.1980 0.11402979,55.2027 0.11402135,55.2074 0.070161968,55.2122 0.05262769,55.2169 0.026351044,55.2216 0.14038503,55.2263 0.14032808,55.2310 0.078922264,55.2357 0.052639581,55.2405 0.11406556,55.2452 0.16665576,55.2499 0.14910607,55.2546 0.21931635,55.2593 0.18419553,55.2641 0.052589938,55.2688 0.026368603,55.2735 0.30710745,55.2782 0.42105752,55.2829 0.43856925,55.2877 0.57018489,55.2924 0.61403173,55.2971 0.38596827,55.3018 0.29826194,55.3065 0.38604662,55.3113 0.61404598,55.3160 0.3770611,55.3207 0.15786391,55.3254 0.17546953,55.3302 0.25437757,55.3349 0.2104817,55.3396 0.12279233,55.3443 0.13160661,55.3490 0.19300966,55.3538 0.23688237,55.3585 0.34210309,55.3632 0.271882,55.3679 0.22806662,55.3727 0.22807397,55.3774 0.21051326,55.3821 0.15789334,55.3868 0.15792847,55.3916 0.22806756,55.3963 0.15783924,55.4010 0.061373752,55.4057 0.026322763,55.4105 0.052633621,55.4152 0.026300618,55.4199 0.035114419,55.4246 0.1842654,55.4294 0.28069785,55.4341 0.17538993,55.4388 0.13161907,55.4435 0.32465822,55.4483 0.49125302,55.4530 0.46483186,55.4577 0.21921438,55.4625 0.087721318,55.4672 0.14915095,55.4719 0.25444785,55.4766 0.51760668,55.4814 0.5613606,55.4861 0.28939712,55.4908 0.096463077,55.4956 0.052606221,55.5003 0.017543932,55.5050 0.0789693,55.5097 0.14912313,55.5145 0.16666533,55.5192 0.12283625,55.5239 0.18423367,55.5287 0.18416199,55.5334 0.035052937,55.5381 0.026330138,55.5429 0.078961015,55.5476 0.14037339,55.5523 0.17543842,55.5571 0.11401284,55.5618 0.078923687,55.5665 0.035100248,55.5713 0.15793259,55.5760 0.24562411,55.5807 0.22806424,55.5855 0.16664986,55.5902 0.096460886,55.5949 0.0087523069,55.5997 1.3776307e-005,55.6044 0.05263719,55.6091 0.052643675,55.6139 0.11405378,55.6186 0.2017682,55.6233 0.32458735,55.6281 0.24557203,55.6328 0.052612517,55.6375 0.14914535,55.6423 0.12279534,55.6470 0.10527068,55.6517 0.14036119,55.6565 0.12278374,55.6612 0.026279014,55.6659 3.2904805e-005,55.6707 0.16671997,55.6754 0.23684342,55.6802 0.28075588,55.6849 0.45617861,55.6896 0.39468893,55.6944 0.26309919,55.6991 0.11399345,55.7038 0.061408535,55.7086 0.11406699,55.7133 0.22810251,55.7181 0.32457182,55.7228 0.3157739,55.7275 0.24558513,55.7323 0.19299409,55.7370 0.23684511,55.7418 0.14909631,55.7465 0.11401096,55.7512 0.061378237,55.7560 0.026327841,55.7607 0.087739207,55.7655 0.10524941,55.7702 0.026302254,55.7749 0.02634066,55.7797 0.087752186,55.7844 0.12280312,55.7892 0.10525688,55.7939 0.14036506,55.7987 0.14033043,55.8034 0.052587699,55.8081 0.079041384,55.8129 0.43873546,55.8176 0.53504837,55.8224 0.35075182,55.8271 0.19291516,55.8319 0.14036317,55.8366 0.14917198,55.8413 0.21932007,55.8461 0.2368484,55.8508 0.34215036,55.8556 0.43857196,55.8603 0.2982375,55.8651 0.41235599,55.8698 0.52631903,55.8746 0.38585663,55.8793 0.07010936,55.8840 0.026318396,55.8888 -1.7891736e-005,55.8935 0.0087989457,55.8983 0.17544866,55.9030 0.1754247,55.9078 0.18424194,55.9125 0.26319867,55.9173 0.29829928,55.9220 0.41238096,55.9268 0.54384804,55.9315 0.35073179,55.9363 0.11397831,55.9410 0.11406042,55.9458 0.17546897,55.9505 0.24560916,55.9553 0.16662055,55.9600 0.052605081,55.9648 0.0087650595,55.9695 0.0087768668,55.9743 0.070183001,55.9790 0.052636608,55.9838 0.10528103,55.9885 0.28955677,55.9933 0.57023406,55.9980 0.50873208,56.0028 0.35082343,56.0075 0.20170836,56.0123 0.07893154,56.0170 0.05263583,56.0218 0.078949764,56.0265 0.14040296,56.0313 0.28077891,56.0360 0.33329365,56.0408 0.15782128,56.0455 0.078917429,56.0503 -1.8044748e-005,56.0550 6.9110065e-006,56.0598 -9.5983778e-006,56.0645 3.148512e-005,56.0693 0.15797369,56.0740 0.29827961,56.0788 0.31577948,56.0836 0.31582326,56.0883 0.39473557,56.0931 0.26305607,56.0978 0.12275531,56.1026 0.11405565,56.1073 0.10529979,56.1121 0.15789391,56.1168 0.087674029,56.1216 0.0087515488,56.1264 0.02634917,56.1311 0.16669363,56.1359 0.1578811,56.1406 0.13159518,56.1454 0.1666653,56.1501 0.07889919,56.1549 -9.3342269e-006,56.1597 0.078993589,56.1644 0.20175719,56.1692 0.10523074,56.1739 0.052638602,56.1787 0.12285955,56.1834 0.28074408,56.1882 0.28944543,56.1930 0.20172291,56.1977 0.23684828,56.2025 0.27195594,56.2072 0.32458532,56.2120 0.33331162,56.2168 0.19293065,56.2215 0.078929618,56.2263 0.09650337,56.2310 0.18424274,56.2358 0.33337665,56.2406 0.40351301,56.2453 0.29818532,56.2501 0.07889723,56.2548 0.026321379,56.2596 0.052626651,56.2644 0.0087723788,56.2691 0.052654732,56.2739 0.1052886,56.2787 0.16669613,56.2834 0.21932386,56.2882 0.25436571,56.2929 0.21051456,56.2977 0.30704305,56.3025 0.33332253,56.3072 0.30701011,56.3120 0.30699217,56.3168 0.12276283,56.3215 0.10525299,56.3263 0.17544444,56.3311 0.21052524,56.3358 0.11402769,56.3406 0.035083663,56.3454 1.550012e-006,56.3501 0.026336545,56.3549 0.087728053,56.3597 0.087728232,56.3644 0.11407007,56.3692 0.1579116,56.3740 0.14030559,56.3787 0.02626444,56.3835 2.0670735e-005,56.3883 0.1491815,56.3930 0.27194247,56.3978 0.20170788,56.4026 0.096487023,56.4073 0.14036126,56.4121 0.10525806,56.4169 0.1228244,56.4216 0.17546077,56.4264 0.2456239,56.4312 0.27192992,56.4359 0.21927062,56.4407 0.13156484,56.4455 0.24569988,56.4502 0.54392928,56.4550 0.51746333,56.4598 0.18411595,56.4646 0.061398674,56.4693 0.078958191,56.4741 0.096510552,56.4789 0.14035447,56.4836 0.087673604,56.4884 -8.4622898e-006,56.4932 0.061417673,56.4980 0.052643366,56.5027 0.096518844,56.5075 0.1491272,56.5123 0.23682556,56.5170 0.17540677,56.5218 0.052616935,56.5266 0.0351368,56.5314 0.20180704,56.5361 0.33331814,56.5409 0.3333275,56.5457 0.27193704,56.5505 0.20173015,56.5552 0.14033322,56.5600 0.11400992,56.5648 0.026302617,56.5696 0.052663356,56.5743 0.14912236,56.5791 0.13156778,56.5839 0.14037064,56.5887 0.26321542,56.5934 0.44740537,56.5982 0.36837241,56.6030 0.12274496,56.6078 0.043836609,56.6125 0.026311688,56.6173 -6.3501011e-006,56.6221 6.6666389e-006,56.6269 0.026322972,56.6316 0.026307872,56.6364 -3.0137953e-006,56.6412 0.026320459,56.6460 0.02631229,56.6508 -2.8602019e-006,56.6555 2.7584167e-006,56.6603 0.026337542,56.6651 0.096510194,56.6699 0.096472405,56.6747 0.026293317,56.6794 1.1671003e-008,56.6842 0.026338113,56.6890 0.087728351,56.6938 0.078958742,56.6986 0.19305782,56.7033 0.39476565,56.7081 0.31571209,56.7129 0.10521432,56.7177 0.096536525,56.7225 0.23691681,56.7272 0.32454583,56.7320 0.18413109,56.7368 0.061367445,56.7416 0.02631804,56.7464 0.09655612,56.7512 0.31583807,56.7559 0.31576589,56.7607 0.21047333,56.7655 0.061364774,56.7703 0.026321808,56.7751 0.026298134,56.7799 0.01758719,56.7846 0.31594104,56.7894 0.64920694,56.7942 0.67539477,56.7990 0.45605329,56.8038 0.24554302,56.8086 0.096439645,56.8133 0.026306396,56.8181 0.078943551,56.8229 -1.6998891e-005,56.8277 1.3457718e-005,56.8325 0.052649919,56.8373 0.096505046,56.8421 0.096463069,56.8468 0.0087777125,56.8516 0.16671911,56.8564 0.23683268,56.8612 0.12276068,56.8660 -1.8936587e-005,56.8708 0.026352309,56.8756 0.12281742,56.8804 0.061364852,56.8851 6.6885823e-006,56.8899 0.096517041,56.8947 0.10525303,56.8995 0.052611023,56.9043 0.026315402,56.9091 0.10527465,56.9139 0.14034571,56.9187 0.07896027,56.9235 0.14040342,56.9283 0.27195376,56.9330 0.24558222,56.9378 0.12276911,56.9426 0.078966431,56.9474 0.21058558,56.9522 0.31580591,56.9570 0.26309073,56.9618 0.052570004,56.9666 1.0018887e-005,56.9714 0.087750956,56.9762 0.21055803,56.9810 0.32463518,56.9857 0.53515059,56.9905 0.51750171,56.9953 0.30692667,57.0001 0.1227601,57.0049 0.078946106,57.0097 0.13162547,57.0145 0.29827726,57.0193 0.25435174,57.0241 0.16665033,57.0289 0.14033744,57.0337 0.13157678,57.0385 0.26320514,57.0433 0.37722948,57.0481 0.32452664,57.0529 0.16665314,57.0577 0.21932946,57.0625 0.25438899,57.0672 0.22803277,57.0720 0.17545404,57.0768 0.30707145,57.0816 0.28941497,57.0864 0.11397251,57.0912 0.05263938,57.0960 0.06139838,57.1008 0.026300535,57.1056 0.026324032,57.1104 0.078975193,57.1152 0.14036988,57.1200 0.16666049,57.1248 0.14912024,57.1296 0.2017829,57.1344 0.26316187,57.1392 0.20172727,57.1440 0.16664039,57.1488 0.12278862,57.1536 0.087709479,57.1584 -2.3215923e-006,57.1632 0.0614556,57.1680 0.26320836,57.1728 0.28944704,57.1776 0.1490628,57.1824 0.052637085,57.1872 0.16673249,57.1920 0.23683116,57.1968 0.11397939,57.2016 0.026294896,57.2064 4.7733779e-006,57.2112 0.026320487,57.2160 0.017545093,57.2208 0.035098817,57.2256 0.043856923,57.2304 0.035082426,57.2352 0.078971259,57.2400 0.17545035,57.2448 0.14031811,57.2496 0.096484043,57.2544 0.16668284,57.2592 0.17543733,57.2641 0.1403396,57.2689 0.035077207,57.2737 -7.3042961e-006,57.2785 1.5503945e-005,57.2833 0.052647624,57.2881 0.10527553,57.2929 0.16667323,57.2977 0.14911845,57.3025 0.13157542,57.3073 0.10523923,57.3121 0.035068933,57.3169 1.4902163e-005,57.3217 0.096563369,57.3265 0.27197123,57.3313 0.24555165,57.3361 0.09644898,57.3409 0.07895238,57.3458 0.08772251,57.3506 0.087704249,57.3554 0.017542738,57.3602 0.10535201,57.3650 0.28075942,57.3698 0.24554221,57.3746 0.087665215,57.3794 0.087759152,57.3842 0.18425514,57.3890 0.24558982,57.3938 0.14905897,57.3987 0.035072539,57.4035 0.087738536,57.4083 0.12281729,57.4131 0.14037783,57.4179 0.16664219,57.4227 0.035040852,57.4275 2.8713291e-006,57.4323 0.035124142,57.4371 0.14038603,57.4419 0.15788001,57.4468 0.08767464,57.4516 0.061457619,57.4564 0.37729779,57.4612 0.49120796,57.4660 0.28059462,57.4708 0.026268272,57.4756 0.052680485,57.4804 0.18424782,57.4853 0.21928878,57.4901 0.14033338,57.4949 0.096475579,57.4997 0.052603666,57.5045 0.087714769,57.5093 0.18423936,57.5141 0.23684533,57.5190 0.12280156,57.5238 0.11404008,57.5286 0.09647987,57.5334 0.06138828,57.5382 0.087760657,57.5430 0.28953359,57.5479 0.35962877,57.5527 0.29823461,57.5575 0.27191401,57.5623 0.1403311,57.5671 0.17546925,57.5719 0.22807007,57.5768 0.19296505,57.5816 0.1666612,57.5864 0.11400928,57.5912 0.052603856,57.5960 -3.1366626e-006,57.6008 0.061407324,57.6057 0.10526273,57.6105 0.15790901,57.6153 0.17546476,57.6201 0.16666648,57.6249 0.087687872,57.6298 0.017537527,57.6346 0.078944325,57.6394 0.026325267,57.6442 0.11411256,57.6490 0.30704954,57.6539 0.26310211,57.6587 0.10521612,57.6635 0.061417539,57.6683 0.1315963,57.6731 0.1052358,57.6780 0.026293438,57.6828 -2.6938659e-007,57.6876 -1.8085808e-006,57.6924 7.5045236e-006,57.6973 0.026315534,57.7021 -6.499014e-006,57.7069 0.0087812226,57.7117 0.026328899,57.7165 0.052646045,57.7214 0.078959845,57.7262 0.096492246,57.7310 0.10525749,57.7358 0.1930355,57.7407 0.43871203,57.7455 0.64909911,57.7503 0.33318403,57.7551 0.03506029,57.7600 0.096519604,57.7648 0.096478991,57.7696 0.10530456,57.7744 0.23688911,57.7793 0.26315394,57.7841 0.30703196,57.7889 0.37720317,57.7937 0.33328664,57.7986 0.23683831,57.8034 0.31581968,57.8082 0.28067359,57.8130 0.18423271,57.8179 0.37727085,57.8227 0.4824346,57.8275 0.35083047,57.8324 0.28946406,57.8372 0.30708358,57.8420 0.54390806,57.8468 0.43848714,57.8517 0.149028,57.8565 0.026300844,57.8613 0.052637283,57.8662 0.078937724,57.8710 0.087762326,57.8758 0.27201134,57.8807 0.4474057,57.8855 0.44730997,57.8903 0.16658488,57.8951 0.03508034,57.9000 0.078997724,57.9048 0.27198613,57.9096 0.33331767,57.9145 0.29825243,57.9193 0.32453385,57.9241 0.13151377,57.9290 0.052615959,57.9338 -8.0044229e-006,57.9386 2.1804162e-006,57.9435 -7.1648128e-007,57.9483 6.8535371e-007,57.9531 -2.0250709e-006,57.9580 7.4156328e-006,57.9628 0.026316006,57.9676 -8.3066006e-006,57.9725 0.026333282,57.9773 0.1491666,57.9821 0.30709237,57.9870 0.39474332,57.9918 0.25430927,57.9966 0.087667972,58.0015 0.035109967,58.0063 0.14917198,58.0111 0.18418001,58.0160 0.078900479,58.0208 0.096498094,58.0256 0.14037161,58.0305 0.17551771,58.0353 0.3948276,58.0402 0.45611897,58.0450 0.30693328,58.0498 0.14027917,58.0547 0.026294552,58.0595 0.061437536,58.0643 0.1754484,58.0692 0.1491355,58.0740 0.31593433,58.0789 0.80717033,58.0837 1.0701647,58.0885 0.81559789,58.0934 0.20162751,58.0982 0.12281807,58.1030 0.096484348,58.1079 0.070174702,58.1127 0.087747894,58.1176 0.15788704,58.1224 0.10526248,58.1272 0.19301306,58.1321 0.18419322,58.1369 0.1403514,58.1418 0.2368279,58.1466 0.23683767,58.1515 0.22809589,58.1563 0.18423367,58.1611 0.22806327,58.1660 0.17539281,58.1708 0.078916833,58.1757 0.035092894,58.1805 0.078959301,58.1853 0.11406158,58.1902 0.21055472,58.1950 0.19296376,58.1999 0.13156064,58.2047 0.08769156,58.2096 0.026301468,58.2144 0.10530555,58.2192 0.26319814,58.2241 0.28946829,58.2289 0.19293761,58.2338 0.14036363,58.2386 0.36849818,58.2435 0.50881267,58.2483 0.4736903,58.2532 0.37717003,58.2580 0.28065601,58.2629 0.17541681,58.2677 0.18421258,58.2725 0.18418895,58.2774 0.12276516,58.2822 0.052628677,58.2871 0.12284812,58.2919 0.21055031,58.2968 0.19296074,58.3016 0.14034429,58.3065 0.17545636,58.3113 0.15786935,58.3162 0.052588873,58.3210 0.026333464,58.3259 0.16672799,58.3307 0.30703872,58.3356 0.2543332,58.3404 0.11401571,58.3453 0.19302145,58.3501 0.28071076,58.3550 0.22804973,58.3598 0.10522046,58.3647 0.0087482482,58.3695 2.2052013e-006,58.3744 7.4820086e-008,58.3792 -2.5049701e-006,58.3841 0.0087900721,58.3889 0.096517004,58.3938 0.14036857,58.3986 0.18422164,58.4035 0.16664705,58.4083 0.10525375,58.4132 0.14037126,58.4180 0.18421771,58.4229 0.14031205,58.4277 0.026291884,58.4326 0.026315482,58.4374 0.0087652467,58.4423 -1.2336344e-006,58.4471 9.6193226e-006,58.4520 0.026319241,58.4569 0.03510803,58.4617 0.14918096,58.4666 0.21927328,58.4714 0.078889556,58.4763 0.0087633831,58.4811 7.9547654e-006,58.4860 0.0526677,58.4908 0.14037022,58.4957 0.21050768,58.5006 0.23687935,58.5054 0.28951374,58.5103 0.20168599,58.5151 0.035047773,58.5200 0.043873578,58.5248 0.043854214,58.5297 0.035078082,58.5345 0.0087618604,58.5394 -1.1331978e-006,58.5443 1.6990363e-007,58.5491 4.537481e-007,58.5540 -1.9851198e-006,58.5588 7.4874674e-006,58.5637 0.052677535,58.5686 0.14036629,58.5734 0.1227693,58.5783 0.078923754,58.5831 0.026309453,58.5880 1.411938e-006,58.5929 0.026339354,58.5977 0.18429643,58.6026 0.37723142,58.6074 0.28062356,58.6123 0.061346289,58.6172 0.026315914,58.6220 0.087731339,58.6269 0.11403878,58.6317 0.078950837,58.6366 0.12285017,58.6415 0.30708623,58.6463 0.44736177,58.6512 0.35964862,58.6560 0.42105785,58.6609 0.28940359,58.6658 0.14912309,58.6706 0.19302176,58.6755 0.21930867,58.6804 0.35090366,58.6852 0.42100269,58.6901 0.13148446,58.6949 0.0087912958,58.6998 0.11408127,58.7047 0.13157617,58.7095 0.11401876,58.7144 0.087719932,58.7193 0.087692335,58.7241 -3.4880719e-005,58.7290 2.4532983e-005,58.7339 0.096514538,58.7387 0.14035782,58.7436 0.14034644,58.7485 0.13158761,58.7533 0.19299829,58.7582 0.16662522,58.7631 -2.9304561e-005,58.7679 5.5858968e-006,58.7728 6.9647363e-006,58.7777 0.026326533,58.7825 0.035089485,58.7874 0.12285861,58.7923 0.31584927,58.7971 0.34207094,58.8020 0.22801343,58.8069 0.19297145,58.8117 0.14034846,58.8166 0.061395232,58.8215 0.052636135,58.8264 0.096499294,58.8312 0.12282625,58.8361 0.20176512,58.8410 0.15787666,58.8458 0.096462317,58.8507 0.026323559,58.8556 0.13162109,58.8604 0.16663724,58.8653 0.026281429,58.8702 0.026352406,58.8751 0.11405943,58.8799 0.11402165,58.8848 0.11403444,58.8897 0.14034843,58.8945 0.087687701,58.8994 -1.5270927e-005,58.9043 2.1453598e-006,58.9092 6.6917651e-006,58.9140 0.052660793,58.9189 0.15795784,58.9238 0.35094187,58.9287 0.41229594,58.9335 0.4034625,58.9384 0.27188626,58.9433 0.22804673,58.9481 0.1490988,58.9530 0.14037007,58.9579 0.23686399,58.9628 0.24558036,58.9676 0.096460603,58.9725 0.078972086,58.9774 0.18426372,58.9823 0.31579581,58.9872 0.23678958,58.9920 0.21052307,58.9969 0.28072473,59.0018 0.26314485,59.0067 0.14908589,59.0115 0.05261071,59.0164 1.6259161e-006,59.0213 2.5541508e-006,59.0262 0.017559543,59.0310 0.078987978,59.0359 0.21931815,59.0408 0.21049351,59.0457 0.087681748,59.0506 0.026331935,59.0554 0.14916915,59.0603 0.25441074,59.0652 0.2719399,59.0701 0.23684202,59.0750 0.19294684,59.0798 0.087675318,59.0847 0.078977816,59.0896 0.28959402,59.0945 0.55267757,59.0994 0.44729552,59.1042 0.25432423,59.1091 0.14909719,59.1140 0.15789714,59.1189 0.18421456,59.1238 0.15786672,59.1286 0.05259601,59.1335 -7.574874e-006,59.1384 6.0266998e-006,59.1433 0.05266377,59.1482 0.12280104,59.1531 0.026284641,59.1579 1.8188316e-006,59.1628 0.01755251,59.1677 0.026307112,59.1726 1.5445139e-005,59.1775 0.13165262,59.1824 0.28074718,59.1872 0.32453918,59.1921 0.27190107,59.1970 0.24560837,59.2019 0.21056353,59.2068 0.26318029,59.2117 0.25431815,59.2165 0.19291851,59.2214 0.087720387,59.2263 0.043876875,59.2312 0.052623954,59.2361 0.043856528,59.2410 0.061426789,59.2459 0.11404347,59.2508 0.096472614,59.2556 0.052620385,59.2605 0.061417386,59.2654 0.14037877,59.2703 0.16665795,59.2752 0.078916863,59.2801 0.026313027,59.2850 0.052665107,59.2899 0.11403982,59.2947 0.13160142,59.2996 0.28073943,59.3045 0.25434807,59.3094 0.17544684,59.3143 0.35970876,59.3192 0.47368291,59.3241 0.38595554,59.3290 0.36842045,59.3339 0.28063649,59.3388 0.078886315,59.3436 0.026325461,59.3485 0.087720849,59.3534 0.026299886,59.3583 0.05264103,59.3632 0.14035729,59.3681 0.1228172,59.3730 0.14036316,59.3779 0.1578988,59.3828 0.14032522,59.3877 0.026310479,59.3926 0.087741993,59.3975 0.096480206,59.4023 0.06139902,59.4072 0.078960411,59.4121 0.12282082,59.4170 0.18424539,59.4219 0.28071988,59.4268 0.23681323,59.4317 0.18419282,59.4366 0.16664594,59.4415 0.096494451,59.4464 0.14036307,59.4513 0.12280603,59.4562 0.16667935,59.4611 0.15788302,59.4660 0.087694392,59.4709 0.061424181,59.4758 0.1403586,59.4807 0.078905553,59.4856 -1.3392567e-005,59.4905 5.6519948e-006,59.4954 0.052644186,59.5002 0.1403584,59.5051 0.13159651,59.5100 0.16668268,59.5149 0.20178647,59.5198 0.32456079,59.5247 0.18415651,59.5296 0.052604076,59.5345 -7.3991509e-006,59.5394 3.6802336e-007,59.5443 5.9284334e-006,59.5492 0.052661106,59.5541 0.16670546,59.5590 0.29827926,59.5639 0.35964367,59.5688 0.26313144,59.5737 0.19296616,59.5786 0.19297338,59.5835 0.23684983,59.5884 0.22804293,59.5933 0.026284339,59.5982 0.026345326,59.6031 0.10529234,59.6080 0.11403184,59.6129 0.11402196,59.6178 0.087705478,59.6227 0.12284431,59.6276 0.30704248,59.6325 0.24557057,59.6375 0.087681882,59.6424 0.078984745,59.6473 0.29829469,59.6522 0.32454407,59.6571 0.21047938,59.6620 0.043831311,59.6669 0.0087702991,59.6718 3.8918898e-007,59.6767 0.087792367,59.6816 0.38610214,59.6865 0.67545819,59.6914 0.50867003,59.6963 0.3157368,59.7012 0.24560109,59.7061 0.15785348,59.7110 0.052640919,59.7159 0.12285657,59.7208 0.14032882,59.7257 0.052578103,59.7306 1.4430099e-006,59.7356 0.087748304,59.7405 0.16668391,59.7454 0.20176584,59.7503 0.19297896,59.7552 0.16665716,59.7601 0.16667017,59.7650 0.18422799,59.7699 0.19299138,59.7748 0.17542662,59.7797 0.14910117,59.7846 0.1403596,59.7895 0.21931808,59.7944 0.22805274,59.7994 0.14909953,59.8043 0.078922965,59.8092 0.0087642493,59.8141 0.061415117,59.8190 0.17549133,59.8239 0.35971278,59.8288 0.33329543,59.8337 0.17543395,59.8386 0.34217042,59.8436 0.47367337,59.8485 0.36835414,59.8534 0.17537548,59.8583 0.052648421,59.8632 0.14038214,59.8681 0.13155779,59.8730 0.11402893,59.8779 0.10526237,59.8828 0.0877266,59.8878 0.16665123,59.8927 0.08769422,59.8976 0.0087718973,59.9025 1.721922e-006,59.9074 -8.6319233e-006,59.9123 3.2808966e-005,59.9172 0.19308174,59.9222 0.35088953,59.9271 0.21044467,59.9320 0.070134901,59.9369 0.052637827,59.9418 0.078971431,59.9467 0.1666867,59.9517 0.22810049,59.9566 0.37724996,59.9615 0.49125937,59.9664 0.46490651,59.9713 0.38591176,59.9762 0.21921946,59.9811 0.070140883,59.9861 0.035086747,59.9910 0.078946389,59.9959 0.052628715,60.0008 0.052674435,60.0057 0.19301051,60.0107 0.1666348,60.0156 0.087689236,60.0205 0.052624561,60.0254 0.14915091,60.0303 0.23682538,60.0352 0.052609533,60.0402 0.035111539,60.0451 0.078948498,60.0500 0.05262243,60.0549 0.026304303,60.0598 7.0294374e-007,60.0648 0.026330357,60.0697 0.052639186,60.0746 0.11408135,60.0795 0.22811712,60.0845 0.2543726,60.0894 0.16659679,60.0943 0.017509621,60.0992 0.026321566,60.1041 -9.0492222e-006,60.1091 1.9076613e-006,60.1140 1.4196518e-006,60.1189 0.02633773,60.1238 0.078975171,60.1288 0.087701827,60.1337 0.026284752,60.1386 -3.5843445e-006,60.1435 1.4877111e-006,60.1484 0.0087790117,60.1534 0.052674048,60.1583 0.13159132,60.1632 0.08769571,60.1681 0.10528918,60.1731 0.21931358,60.1780 0.16661967,60.1829 0.026281271,60.1878 1.9184668e-006,60.1928 -2.6405389e-006,60.1977 8.6443833e-006,60.2026 0.052658077,60.2075 0.12281888,60.2125 0.11403013,60.2174 0.1228054,60.2223 0.19300337,60.2273 0.3245886,60.2322 0.26315209,60.2371 0.17539714,60.2420 0.14036357,60.2470 0.33339262,60.2519 0.37721509,60.2568 0.34205958,60.2617 0.17538019,60.2667 0.061385568,60.2716 0.087827317,60.2765 0.3597194,60.2815 0.28937393,60.2864 0.14909619,60.2913 0.2544632,60.2963 0.42108187,60.3012 0.40350536,60.3061 0.47366518,60.3110 0.34200984,60.3160 0.08769466,60.3209 0.1755054,60.3258 0.30701086,60.3308 0.19294542,60.3357 0.19300133,60.3406 0.24561173,60.3456 0.17542674,60.3505 0.18425488,60.3554 0.39476988,60.3604 0.42100385,60.3653 0.25433248,60.3702 0.19296841,60.3752 0.28948885,60.3801 0.29831892,60.3850 0.28072214,60.3900 0.28069565,60.3949 0.3684321,60.3998 0.3245112,60.4048 0.1578719,60.4097 0.1403403,60.4146 0.096499778,60.4196 0.16666943,60.4245 0.14036274,60.4294 0.29828197,60.4344 0.33329901,60.4393 0.19294611,60.4442 0.14914271,60.4492 0.23686612,60.4541 0.20172474,60.4590 0.12282192,60.4640 0.28950438,60.4689 0.29823503,60.4739 0.23681547,60.4788 0.14912455,60.4837 0.23686294,60.4887 0.20172052,60.4936 0.12281986,60.4985 0.21053109,60.5035 0.11399297,60.5084 0.052633602,60.5134 0.096512683,60.5183 0.13159002,60.5232 0.17547816,60.5282 0.30706137,60.5331 0.33330598,60.5381 0.19290811,60.5430 0.026276471,60.5479 1.8158846e-006,60.5529 -3.0173603e-006,60.5578 0.0087917848,60.5628 0.13162047,60.5677 0.18420096,60.5726 0.078906834,60.5776 0.0087667266,60.5825 0.0087620802,60.5875 0.026377458,60.5924 0.32468307,60.5974 0.48246893,60.6023 0.33322161,60.6072 0.087655425,60.6122 0.08774709,60.6171 0.12281568,60.6221 0.17549819,60.6270 0.36851108,60.6320 0.42976981,60.6369 0.18411772,60.6418 0.096472509,60.6468 0.052612346,60.6517 0.035096932,60.6567 0.1140615,60.6616 0.16667034,60.6666 0.16666453,60.6715 0.15789419,60.6765 0.1667017,60.6814 0.25437266,60.6863 0.10521128,60.6913 0.10530587,60.6962 0.2368501,60.7012 0.14909378,60.7061 0.15792653,60.7111 0.22806576,60.7160 0.11398,60.7210 0.035112206,60.7259 0.21057767,60.7309 0.28071681,60.7358 0.28945985,60.7408 0.15784347,60.7457 0.04382902,60.7507 0.035104092,60.7556 0.14039798,60.7606 0.2456284,60.7655 0.23681882,60.7705 0.18422695,60.7754 0.22807729,60.7804 0.14909409,60.7853 0.096460082,60.7903 0.026294336,60.7952 0.052653354,60.8002 0.14915158,60.8051 0.23686309,60.8101 0.25435936,60.8150 0.096450537,60.8200 0.02630675,60.8249 -3.3630777e-006,60.8299 3.6842533e-007,60.8348 1.8899112e-006,60.8398 0.0087740151,60.8447 0.026335597,60.8497 0.14044121,60.8546 0.33337271,60.8596 0.27186167,60.8645 0.12274761,60.8695 0.026300563,60.8744 0.02631855,60.8794 0.026309375,60.8843 0.03510233,60.8893 0.10527543,60.8942 0.10524336,60.8992 0.035080757,60.9042 0.035092581,60.9091 0.02630626,60.9141 1.538677e-007,60.9190 0.026336173,60.9240 0.10529532,60.9289 0.18420392,60.9339 0.07890714,60.9388 -9.4002116e-006,60.9438 -1.4560146e-006,60.9488 1.5226778e-005,60.9537 0.052640874,60.9587 0.026297871,60.9636 -6.344229e-006,60.9686 8.7744402e-006,60.9735 0.087740019,60.9785 0.15789486,60.9835 0.096473493,60.9884 0.017545404,60.9934 0.052645281,60.9983 0.078974612,61.0033 0.15797047,61.0083 0.32459059,61.0132 0.33333209,61.0182 0.37716618,61.0231 0.2894533,61.0281 0.3157748,61.0331 0.16661145,61.0380 0.087712698,61.0430 0.19304118,61.0479 0.42988098,61.0529 0.42977315,61.0579 0.14026681,61.0628 -4.6206283e-006,61.0678 0.078968599,61.0727 0.07893455,61.0777 0.026301363,61.0827 3.0859783e-006,61.0876 0.052651845,61.0926 0.11404391,61.0975 0.078915924,61.1025 0.0087977797,61.1075 0.22816129,61.1124 0.35088575,61.1174 0.2279906,61.1224 0.052610014,61.1273 0.11405497,61.1323 0.14039493,61.1373 0.35970598,61.1422 0.44736785,61.1472 0.41224188,61.1521 0.21923952,61.1571 0.078907475,61.1621 -9.7432676e-006,61.1670 0.026341621,61.1720 0.096506596,61.1770 0.087700814,61.1819 0.02629553,61.1869 6.4181825e-007,61.1919 0.0087702675,61.1968 6.0004577e-006,61.2018 0.052656449,61.2068 0.087711908,61.2117 0.035072111,61.2167 0.026313821,61.2217 0.035113875,61.2266 0.14920636,61.2316 0.34211701,61.2366 0.26309571,61.2415 0.14910354,61.2465 0.09647955,61.2515 0.052608754,61.2565 0.026321605,61.2614 0.061400823,61.2664 0.035071984,61.2714 0.026316244,61.2763 0.0087846247,61.2813 0.052645385,61.2863 0.078950197,61.2912 0.087710582,61.2962 0.061404642,61.3012 0.1053113,61.3062 0.25446284,61.3111 0.36839291,61.3161 0.16657504,61.3211 0.052629746,61.3260 0.12283809,61.3310 0.16669288,61.3360 0.21054776,61.3410 0.24557535,61.3459 0.14031795,61.3509 0.14044464,61.3559 0.3948451,61.3608 0.53503686,61.3658 0.33323932,61.3708 0.28073877,61.3758 0.42109704,61.3807 0.37714061,61.3857 0.22800595,61.3907 0.14912638,61.3957 0.14032941,61.4006 0.035071999,61.4056 0.11408127,61.4106 0.1754536,61.4156 0.16666311,61.4205 0.14911543,61.4255 0.21059042,61.4305 0.45623264,61.4355 0.56137812,61.4404 0.35075086,61.4454 0.078891546,61.4504 0.1053056,61.4554 0.18423514,61.4604 0.21052948,61.4653 0.20175169,61.4703 0.25448093,61.4753 0.51761448,61.4803 0.43845147,61.4852 0.078840248,61.4902 0.026332861,61.4952 0.10532892,61.5002 0.29831553,61.5052 0.38599658,61.5101 0.47369954,61.5151 0.45611268,61.5201 0.36837474,61.5251 0.35092446,61.5301 0.57903141,61.5350 0.68418789,61.5400 0.57009274,61.5450 0.32447562,61.5500 0.11398301,61.5550 0.026312787,61.5599 0.052638199,61.5649 0.052634642,61.5699 0.12289075,61.5749 0.38604513,61.5799 0.4649069,61.5849 0.41226792,61.5898 0.37716573,61.5948 0.29818287,61.5998 0.14029644,61.6048 0.035068229,61.6098 0.052684534,61.6147 0.2281177,61.6197 0.21048728,61.6247 0.11403268,61.6297 0.1403743,61.6347 0.18420583,61.6397 0.26316732,61.6447 0.3157903,61.6496 0.23680241,61.6546 0.078930154,61.6596 0.078957416,61.6646 0.078927249,61.6696 0.052629754,61.6746 0.16667169,61.6796 0.28072301,61.6845 0.32458776,61.6895 0.20171633,61.6945 0.061382081,61.6995 0.096511334,61.7045 0.14915065,61.7095 0.19298378,61.7145 0.14033361,61.7194 0.14036407,61.7244 0.19299853,61.7294 0.17540024,61.7344 0.02627277,61.7394 1.389199e-005,61.7444 0.11413452,61.7494 0.45630908,61.7544 0.73686296,61.7594 0.53494322,61.7643 0.19285609,61.7693 0.0087430924,61.7743 0.035110775,61.7793 0.078951836,61.7843 0.061390053,61.7893 0.035100345,61.7943 0.12286375,61.7993 0.23686038,61.8043 0.1753695,61.8093 -3.9796007e-005,61.8143 1.0669757e-005,61.8192 -2.8792999e-006,61.8242 8.4644705e-007,61.8292 -5.0624459e-007,61.8342 0.026358828,61.8392 0.14919436,61.8442 0.21928628,61.8492 0.1139553,61.8542 -2.8159731e-005,61.8592 5.2861437e-006,61.8642 0.0087876599,61.8692 0.061434124,61.8742 0.096506484,61.8792 0.11401969,61.8842 0.087703168,61.8892 0.10528377,61.8941 0.15790206,61.8991 0.16666983,61.9041 0.26324299,61.9091 0.50882155,61.9141 0.43852213,61.9191 0.20166288,61.9241 0.026288323,61.9291 0.15791129,61.9341 0.24561653,61.9391 0.16667099,61.9441 0.13161682,61.9491 0.20180707,61.9541 0.43869963,61.9591 0.85091096,61.9641 0.71042883,61.9691 0.43856406,61.9741 0.35086718,61.9791 0.2367882,61.9841 0.12279955,61.9891 0.15793926,61.9941 0.22808215,61.9991 0.25437263,62.0041 0.28073302,62.0091 0.31580752,62.0141 0.21924429,62.0191 0.12276804,62.0241 0.17550533,62.0291 0.36844876,62.0341 0.24552658,62.0391 0.06135584,62.0441 0.052625477,62.0491 0.052625369,62.0541 0.026320728,62.0591 0.052643515,62.0641 0.087716557,62.0691 0.026300015,62.0741 1.5918597e-005,62.0791 0.10529938,62.0841 0.18424056,62.0891 0.25439882,62.0941 0.26315179,62.0991 0.25439399,62.1041 0.25437778,62.1091 0.16661316,62.1141 0.026282929,62.1191 0.035120748,62.1241 0.1930268,62.1291 0.24559721,62.1341 0.11399058,62.1391 0.026314443,62.1441 0.052635398,62.1491 0.026301861,62.1542 -7.3718115e-006,62.1592 1.3455297e-005,62.1642 0.087764889,62.1692 0.21932298,62.1742 0.24561091,62.1792 0.22809155,62.1842 0.23678483,62.1892 0.026275134,62.1942 0.23695256,62.1992 0.50006884,62.2042 0.4034687,62.2092 0.18411224,62.2142 0.0087250574,62.2192 2.5050994e-008,62.2242 3.22837e-005,62.2293 0.14042236,62.2343 0.21929234,62.2393 0.14030282,62.2443 0.078924432,62.2493 0.061401121,62.2543 0.052627932,62.2593 0.052625217,62.2643 0.087712966,62.2693 0.11408833,62.2743 0.25449523,62.2794 0.37715468,62.2844 0.15780684,62.2894 0.096492417,62.2944 0.10527147,62.2994 0.10523808,62.3044 0.0087451665,62.3094 3.0655062e-006,62.3144 4.1260241e-006,62.3194 0.052666146,62.3245 0.16669291,62.3295 0.19297871,62.3345 0.21931624,62.3395 0.3246237,62.3445 0.40352067,62.3495 0.29817969,62.3545 0.13150907,62.3595 0.026320044,62.3646 0.14917882,62.3696 0.21054015,62.3746 0.18419999,62.3796 0.15787528,62.3846 0.14033392,62.3896 0.10524708,62.3946 0.043837048,62.3997 -7.9682186e-006,62.4047 4.3530872e-006,62.4097 0.026323203,62.4147 0.096525073,62.4197 0.21052764,62.4247 0.096452042,62.4298 0.026310261,62.4348 0.078969829,62.4398 0.087725773,62.4448 0.078953519,62.4498 0.1140364,62.4548 0.061376415,62.4599 0.017552,62.4649 0.08775042,62.4699 0.13157046,62.4749 0.070153214,62.4799 0.096520394,62.4849 0.21052548,62.4900 0.096465424,62.4950 0.11406583,62.5000 0.2105411,62.5050 0.21930969,62.5100 0.26315963,62.5151 0.19295841,62.5201 0.11399353,62.5251 0.008776457,62.5301 0.087755404,62.5351 0.096476823,62.5402 0.052601248,62.5452 0.026342429,62.5502 0.21062836,62.5552 0.44741061,62.5603 0.41221556,62.5653 0.2104882,62.5703 0.2193294,62.5753 0.28946286,62.5803 0.21927263,62.5854 0.21056241,62.5904 0.24560469,62.5954 0.16663224,62.6004 0.14032319,62.6055 0.035059243,62.6105 0.026320804,62.6155 0.052632235,62.6205 0.052623954,62.6256 -7.0588308e-006,62.6306 -1.0423471e-006,62.6356 0.0087951822,62.6406 0.087746471,62.6456 0.09647835,62.6507 0.052608486,62.6557 0.061395843,62.6607 0.15789875,62.6658 0.18422806,62.6708 0.19299045,62.6758 0.08770059,62.6808 0.026303643,62.6859 0.017555078,62.6909 0.08775907,62.6959 0.16665719,62.7009 0.087705433,62.7060 0.16672933,62.7110 0.27194011,62.7160 0.19293614,62.7210 0.14034046,62.7261 0.11402267,62.7311 0.052608963,62.7361 0.026316738,62.7412 0.052631654,62.7462 0.02630513,62.7512 -3.3337381e-006,62.7563 8.9401664e-007,62.7613 -2.4201904e-007,62.7663 7.3977183e-008,62.7713 -5.3870782e-008,62.7764 1.4151273e-007,62.7814 -5.1222622e-007,62.7864 1.9075715e-006,62.7915 0.026343709,62.7965 0.11407326,62.8015 0.14910258,62.8066 0.078931391,62.8116 0.14920264,62.8166 0.3684828,62.8217 0.40346843,62.8267 0.3070125,62.8317 0.33331415,62.8368 0.17538252,62.8418 0.11403156,62.8468 0.12282083,62.8519 0.19297615,62.8569 0.15787999,62.8619 0.14034984,62.8670 0.087691858,62.8720 -1.9172316e-005,62.8770 1.6850605e-005,62.8821 0.052669719,62.8871 0.10526338,62.8921 0.052592449,62.8972 -1.3344579e-005,62.9022 6.2277127e-006,62.9072 0.052678723,62.9123 0.18426876,62.9173 0.21927589,62.9223 0.13157094,62.9274 0.19299687,62.9324 0.27192092,62.9374 0.27190974,62.9425 0.12276356,62.9475 0.026306642,62.9526 0.035088096,62.9576 0.0087576546,62.9626 1.4465136e-005,62.9677 0.061436582,62.9727 0.10525672,62.9777 0.061395567,62.9828 0.096548088,62.9878 0.21057118,62.9929 0.2807048,62.9979 0.38602614,63.0029 0.55263644,63.0080 0.34199083,63.0130 0.07887008,63.0181 -1.186414e-005,63.0231 3.5172973e-006,63.0281 -2.2040831e-006,63.0332 5.2992141e-006,63.0382 0.026322514,63.0433 0.0263093,63.0483 -6.4865444e-006,63.0533 6.7333972e-006,63.0584 0.078999124,63.0634 0.25443959,63.0685 0.23679121,63.0735 0.052577525,63.0786 0.026337611,63.0836 0.096553609,63.0886 0.24563676,63.0937 0.22802369,63.0987 0.13154615,63.1038 0.052607346,63.1088 0.0087612513,63.1139 0.0087747211,63.1189 -4.8395503e-007,63.1239 -8.554365e-007,63.1290 3.9061451e-006,63.1340 0.035121854,63.1391 0.087727703,63.1441 0.078949444,63.1492 0.19302623,63.1542 0.2982761,63.1593 0.31575993,63.1643 0.18417028,63.1694 0.15790267,63.1744 0.16669506,63.1794 0.25445521,63.1845 0.48253953,63.1895 0.64038217,63.1946 0.66659981,63.1996 0.40336838,63.2047 0.052562244,63.2097 5.7966477e-006,63.2148 0.026336316,63.2198 0.087717645,63.2249 0.052643567,63.2299 0.096520558,63.2350 0.087690651,63.2400 0.02628546,63.2451 -2.8457937e-006,63.2501 -4.4667813e-006,63.2552 2.0715277e-005,63.2602 0.087761536,63.2653 0.14035672,63.2703 0.13156551,63.2754 0.12280261,63.2804 0.09645991,63.2855 0.052677009,63.2905 0.28955525,63.2956 0.32450345,63.3006 0.10519662,63.3057 0.052618932,63.3107 0.052625053,63.3158 0.0087744277,63.3208 -5.5534024e-006,63.3259 1.9716153e-005,63.3309 0.087749965,63.3360 0.096463248,63.3410 0.026324602,63.3461 0.14041497,63.3511 0.25442421,63.3562 0.29821151,63.3613 0.20173152,63.3663 0.21927713,63.3714 0.096479319,63.3764 0.20185694,63.3815 0.45618749,63.3865 0.39463806,63.3916 0.1139543,63.3966 0.035089847,63.4017 0.035087425,63.4067 0.026319059,63.4118 0.096520148,63.4169 0.21054909,63.4219 0.1929802,63.4270 0.10522543,63.4320 0.0087420614,63.4371 0.026329285,63.4421 0.078965209,63.4472 0.10526573,63.4523 0.061392378,63.4573 0.026300369,63.4624 -1.5563027e-006,63.4674 0.026326772,63.4725 0.07898207,63.4775 0.17547584,63.4826 0.18419768,63.4877 0.16663811,63.4927 0.18420687,63.4978 0.16665304,63.5028 0.0876996,63.5079 0.052633416,63.5130 0.052653912,63.5180 0.14037873,63.5231 0.16666614,63.5281 0.14034133,63.5332 0.14035842,63.5383 0.17545375,63.5433 0.28070596,63.5484 0.28070712,63.5534 0.2719568,63.5585 0.28946772,63.5636 0.24560842,63.5686 0.2280575,63.5737 0.13153371,63.5788 0.087717086,63.5838 0.087702192,63.5889 0.026315831,63.5939 0.096527897,63.5990 0.14034846,63.6041 0.087681092,63.6091 -1.9715955e-005,63.6142 7.3827068e-006,63.6193 -9.8138835e-006,63.6243 3.1875268e-005,63.6294 0.1403942,63.6345 0.16664752,63.6395 0.07890711,63.6446 -5.9353279e-006,63.6496 0.026322996,63.6547 0.026320562,63.6598 0.061417628,63.6648 0.061386146,63.6699 -1.5791105e-005,63.6750 0.026355427,63.6800 0.15794498,63.6851 0.22806375,63.6902 0.16665338,63.6952 0.14034806,63.7003 0.096463352,63.7054 0.05262664,63.7104 0.087725461,63.7155 0.11404113,63.7206 0.14035407,63.7257 0.12278072,63.7307 0.10529997,63.7358 0.27196446,63.7409 0.25436807,63.7459 0.24561581,63.7510 0.25438735,63.7561 0.19295076,63.7611 0.070168421,63.7662 0.14922799,63.7713 0.38598624,63.7763 0.29815799,63.7814 0.14912443,63.7865 0.18423989,63.7916 0.16661006,63.7966 0.026263373,63.8017 1.9688962e-006,63.8068 -2.7031831e-007,63.8118 -8.8790745e-007,63.8169 3.8223548e-006,63.8220 0.026334191,63.8271 0.10531116,63.8321 0.19299334,63.8372 0.15786,63.8423 0.16665821,63.8473 0.16667144,63.8524 0.14034072,63.8575 0.1053041,63.8626 0.28076127,63.8676 0.30696762,63.8727 0.13152601,63.8778 0.12284095,63.8829 0.19297776,63.8879 0.14036667,63.8930 0.32467017,63.8981 0.52633852,63.9032 0.42097414,63.9082 0.23678832,63.9133 0.15789689,63.9184 0.19298908,63.9235 0.21053274,63.9285 0.2456222,63.9336 0.20170163,63.9387 0.078949109,63.9438 0.23694585,63.9489 0.40352619,63.9539 0.28937751,63.9590 0.15787442,63.9641 0.333428,63.9692 0.48248774,63.9742 0.36837634,63.9793 0.30696428,63.9844 0.17539442,63.9895 0.061395582,63.9946 0.052620608,63.9996 0.026305892,64.0047 0.052656289,64.0098 0.1140555,64.0149 0.1052473,64.0200 0.12278222,64.0250 0.096487477,64.0301 0.052663326,64.0352 0.15792064,64.0403 0.15787356,64.0454 0.087702729,64.0504 0.11406679,64.0555 0.2456843,64.0606 0.33332244,64.0657 0.19291165,64.0708 0.078907378,64.0758 0.026344214,64.0809 0.19302131,64.0860 0.17540029,64.0911 0.052599084,64.0962 -5.2955565e-006,64.1013 6.5881377e-006,64.1063 0.052683104,64.1114 0.22813959,64.1165 0.37723935,64.1216 0.42104322,64.1267 0.35082227,64.1318 0.30705401,64.1368 0.50004208,64.1419 0.43852925,64.1470 0.19290663,64.1521 0.052600566,64.1572 0.026308786,64.1623 0.0087716654,64.1674 0.026323363,64.1724 0.096541017,64.1775 0.25442237,64.1826 0.21925668,64.1877 0.087681077,64.1928 0.061410926,64.1979 0.096487574,64.2030 0.052628495,64.2081 0.052641761,64.2131 0.087733731,64.2182 0.13160734,64.2233 0.16665065,64.2284 0.078901693,64.2335 -1.3766999e-005,64.2386 3.4537816e-006,64.2437 -4.6767735e-008,64.2488 -3.2673761e-006,64.2538 0.0087960195,64.2589 0.11407277,64.2640 0.17543395,64.2691 0.14910366,64.2742 0.096479163,64.2793 0.052615505,64.2844 0.0087661864,64.2895 0.026333978,64.2946 0.11408502,64.2997 0.23685987,64.3047 0.17539178,64.3098 0.052595567,64.3149 -6.0004213e-006,64.3200 0.017569007,64.3251 0.13162148,64.3302 0.2105214,64.3353 0.12275966,64.3404 0.026303694,64.3455 0.052627876,64.3506 0.035122197,64.3557 0.19305564,64.3608 0.29825222,64.3659 0.22802296,64.3710 0.18426107,64.3760 0.46497351,64.3811 0.44730806,64.3862 0.24553795,64.3913 0.052592818,64.3964 0.026340276,64.4015 0.14038122,64.4066 0.24568295,64.4117 0.51760244,64.4168 0.5526247,64.4219 0.44730672,64.4270 0.16660433,64.4321 0.10524625,64.4372 0.061390124,64.4423 0.052624926,64.4474 0.026322592,64.4525 0.05263523,64.4576 0.02629433,64.4627 -7.5680027e-006,64.4678 0.026358699,64.4729 0.14916429,64.4780 0.16665369,64.4831 0.14035986,64.4882 0.16664514,64.4933 0.11398683,64.4984 0.087706499,64.5035 0.052654378,64.5086 0.1141179,64.5137 0.2807349,64.5188 0.27189311,64.5239 0.23680492,64.5290 0.14908884,64.5341 0.052610569,64.5392 -8.5408165e-006,64.5443 0.0087929256,64.5494 0.096522927,64.5545 0.14034797,64.5596 0.09646982,64.5647 0.052618541,64.5698 0.035087548,64.5749 0.061417982,64.5800 0.10528587,64.5851 0.14915594,64.5902 0.28951463,64.5953 0.40351129,64.6004 0.35967445,64.6055 0.42105937,64.6106 0.28062087,64.6157 0.10521022,64.6208 0.052621972,64.6259 0.061423343,64.6310 0.18425602,64.6361 0.32460508,64.6412 0.35084152,64.6463 0.1227303,64.6514 -1.1607607e-005,64.6565 0.0087766452,64.6616 0.035127025,64.6667 0.23692073,64.6718 0.42984444,64.6770 0.37714362,64.6821 0.21927251,64.6872 0.17541201,64.6923 0.10527945,64.6974 0.20177266,64.7025 0.12278581,64.7076 0.10524437,64.7127 0.052628424,64.7178 0.14038868,64.7229 0.19296527,64.7280 0.096455581,64.7331 0.12279823,64.7382 0.34217054,64.7433 0.69308949,64.7485 0.71926332,64.7536 0.30690926,64.7587 0.052608564,64.7638 0.061444174,64.7689 0.14914875,64.7740 0.16664454,64.7791 0.13154532,64.7842 0.061397914,64.7893 0.087732568,64.7944 0.087704115,64.7996 0.026305087,64.8047 0.052668706,64.8098 0.17546859,64.8149 0.1929594,64.8200 0.12278312,64.8251 0.17553505,64.8302 0.40361565,64.8353 0.43857175,64.8404 0.30692929,64.8456 0.18416411,64.8507 0.18421447,64.8558 0.14032435,64.8609 0.052598849,64.8660 0.052671637,64.8711 0.18425997,64.8762 0.2017395,64.8814 0.17541842,64.8865 0.11400066,64.8916 0.035064489,64.8967 0.052645162,64.9018 0.10527556,64.9069 0.12279517,64.9120 0.052612029,64.9172 0.0087656891,64.9223 -8.6937263e-007,64.9274 1.2236106e-007,64.9325 3.8005192e-007,64.9376 -1.6427431e-006,64.9427 6.1914952e-006,64.9479 0.052667163,64.9530 0.14035746,64.9581 0.078916058,64.9632 0.070207588,64.9683 0.26317063,64.9734 0.22802979,64.9786 0.18426418,64.9837 0.40358087,64.9888 0.49995154,64.9939 0.32452452,64.9990 0.2544111,65.0042 0.21051465,65.0093 0.13152663,65.0144 -3.0572141e-005,65.0195 2.1152488e-005,65.0246 0.087747864,65.0298 0.17545867,65.0349 0.28949264,65.0400 0.50001055,65.0451 0.4736684,65.0502 0.23680601,65.0554 0.078940339,65.0605 0.087713212,65.0656 0.02628947,65.0707 8.9068808e-006,65.0758 0.052651666,65.0810 0.09651798,65.0861 0.15789634,65.0912 0.096458048,65.0963 0.035078894,65.1014 0.026308773,65.1066 0.0087633291,65.1117 0.026316732,65.1168 0.0087731089,65.1219 -5.6409644e-006,65.1271 0.008802346,65.1322 0.2018856,65.1373 0.53521353,65.1424 0.69301754,65.1476 0.64904135,65.1527 0.3770462,65.1578 0.27194658,65.1629 0.50001633,65.1681 0.263064,65.1732 0.026281981,65.1783 1.8631803e-005,65.1834 0.087758459,65.1886 0.2018126,65.1937 0.35093534,65.1988 0.36838585,65.2039 0.16659127,65.2091 0.078918442,65.2142 0.11408063,65.2193 0.28951803,65.2245 0.29821342,65.2296 0.21050914,65.2347 0.28957385,65.2398 0.59655523,65.2450 0.49990851,65.2501 0.22798903,65.2552 0.12281078,65.2604 0.14032675,65.2655 0.026273733,65.2706 -1.5210558e-006,65.2757 0.0087926053,65.2809 0.096514553,65.2860 0.096481666,65.2911 0.052603744,65.2963 7.067109e-006,65.3014 0.11409637,65.3065 0.2368585,65.3117 0.17539337,65.3168 0.061370909,65.3219 0.026308978,65.3270 0.0087678535,65.3322 5.186206e-007,65.3373 -5.5309047e-006,65.3424 2.1607088e-005,65.3476 0.087785952,65.3527 0.21936645,65.3578 0.34211224,65.3630 0.35083079,65.3681 0.24556939,65.3732 0.15789436,65.3784 0.22810158,65.3835 0.25437835,65.3886 0.2105079,65.3938 0.18418334,65.3989 0.096468478,65.4040 0.061388921,65.4092 0.035095695,65.4143 0.10529334,65.4195 0.10525538,65.4246 0.061374724,65.4297 -1.3385245e-005,65.4349 7.2039543e-006,65.4400 0.02633252,65.4451 0.052636214,65.4503 0.026294947,65.4554 -3.579548e-008,65.4605 0.061459072,65.4657 0.19302316,65.4708 0.23680615,65.4760 0.1666429,65.4811 0.14033777,65.4862 0.052629374,65.4914 0.14919014,65.4965 0.33338264,65.5016 0.33327782,65.5068 0.1490849,65.5119 0.15789932,65.5171 0.16671632,65.5222 0.31583956,65.5273 0.36843786,65.5325 0.46491975,65.5376 0.44732746,65.5428 0.42103308,65.5479 0.3947227,65.5530 0.28942689,65.5582 0.087672308,65.5633 0.026322769,65.5685 0.096506841,65.5736 0.087700769,65.5787 0.0087571628,65.5839 0.026333254,65.5890 0.078954473,65.5942 0.035073821,65.5993 0.026329661,65.6045 0.078974731,65.6096 0.12283579,65.6147 0.15788639,65.6199 0.10524195,65.6250 0.14913079,65.6302 0.1491178,65.6353 0.13159929,65.6405 0.16666602,65.6456 0.096442319,65.6507 0.026296757,65.6559 0.026337821,65.6610 0.12288993,65.6662 0.37729993,65.6713 0.54383558,65.6765 0.32443246,65.6816 0.078899711,65.6868 0.087741606,65.6919 0.13160144,65.6970 0.19301321,65.7022 0.22803576,65.7073 0.10525937,65.7125 0.25447118,65.7176 0.39475316,65.7228 0.38594234,65.7279 0.429878,65.7331 0.60530102,65.7382 0.60522151,65.7434 0.58766615,65.7485 0.47361985,65.7537 0.18416391,65.7588 0.035073336,65.7640 -3.4657457e-006,65.7691 0.02634692,65.7743 0.16672622,65.7794 0.27192324,65.7846 0.15785104,65.7897 0.078937106,65.7949 0.052624226,65.8000 0.026294399,65.8052 0.017566623,65.8103 0.18426137,65.8155 0.30701628,65.8206 0.32453188,65.8258 0.29824245,65.8309 0.33335331,65.8361 0.28072277,65.8412 0.25440064,65.8464 0.21049716,65.8515 0.12278266,65.8567 0.17550451,65.8618 0.32463354,65.8670 0.38593146,65.8721 0.26308852,65.8773 0.16664805,65.8824 0.17544404,65.8876 0.22807735,65.8928 0.22809064,65.8979 0.24563576,65.9031 0.23679772,65.9082 0.078887433,65.9134 0.0087606162,65.9185 0.026363952,65.9237 0.18425523,65.9288 0.18418157,65.9340 0.11400392,65.9391 0.096505143,65.9443 0.19306798,65.9495 0.35089156,65.9546 0.22799321,65.9598 0.10522038,65.9649 0.078969732,65.9701 0.17545566,65.9752 0.11399567,65.9804 0.026300203,65.9856 0.026313802,65.9907 0.026332859,65.9959 0.10534813,66.0010 0.24565366,66.0062 0.21924743,66.0113 0.14909579,66.0165 0.14913253,66.0217 0.21934997,66.0268 0.40354663,66.0320 0.45612487,66.0371 0.41228247,66.0423 0.40355131,66.0475 0.41226065,66.0526 0.2367191,66.0578 0.035046354,66.0629 0.078980714,66.0681 0.11405026,66.0733 0.14913414,66.0784 0.149092,66.0836 0.06139629,66.0887 0.14039826,66.0939 0.34207496,66.0991 0.19295232,66.1042 0.1755078,66.1094 0.2807599,66.1146 0.33331564,66.1197 0.23679323,66.1249 0.17545263,66.1300 0.25440741,66.1352 0.26315212,66.1404 0.26312172,66.1455 0.18421951,66.1507 0.30707258,66.1559 0.31575933,66.1610 0.21049,66.1662 0.17541085,66.1714 0.16670245,66.1765 0.32464772,66.1817 0.38595116,66.1868 0.28062814,66.1920 0.14908627,66.1972 0.10524181,66.2023 0.026287457,66.2075 1.8887569e-005,66.2127 0.087756783,66.2178 0.14035766,66.2230 0.1140032,66.2282 0.026293652,66.2333 0.026322253,66.2385 0.02630835,66.2437 -5.8114529e-006,66.2488 1.6007571e-006,66.2540 -5.91066e-007,66.2592 7.6342525e-007,66.2644 -2.4628177e-006,66.2695 9.0886624e-006,66.2747 0.02632802,66.2799 0.026303843,66.2850 -1.0572903e-005,66.2902 8.1624157e-006,66.2954 0.052658919,66.3005 0.14037967,66.3057 0.14912036,66.3109 0.09646897,66.3160 0.07892774,66.3212 0.061413743,66.3264 0.11404941,66.3316 0.087687112,66.3367 3.0559548e-007,66.3419 0.087767281,66.3471 0.16666618,66.3522 0.15785736,66.3574 0.052614234,66.3626 0.0087744696,66.3678 0.026324475,66.3729 0.061409373,66.3781 0.05262164,66.3833 0.0087623307,66.3885 2.5100439e-007,66.3936 -4.736724e-007,66.3988 1.6438212e-006,66.4040 -6.1021592e-006,66.4091 0.008807959,66.4143 0.22821122,66.4195 0.50001693,66.4247 0.32450271,66.4298 0.2806935,66.4350 0.17536274,66.4402 0.035050407,66.4454 0.052646302,66.4505 0.10528515,66.4557 0.21935263,66.4609 0.33332202,66.4661 0.14905387,66.4712 0.035079364,66.4764 0.052638281,66.4816 0.08778283,66.4868 0.2895484,66.4920 0.31572807,66.4971 0.10517926,66.5023 0.052643407,66.5075 0.23689751,66.5127 0.3859745,66.5178 0.28068551,66.5230 0.17544681,66.5282 0.19302024,66.5334 0.23681736,66.5386 0.096419334,66.5437 0.035087336,66.5489 0.078964829,66.5541 0.16665396,66.5593 0.12278662,66.5645 0.052628119,66.5696 0.026336089,66.5748 0.10529234,66.5800 0.15789473,66.5852 0.2368636,66.5904 0.4299055,66.5955 0.5263471,66.6007 0.38592187,66.6059 0.28063178,66.6111 0.19294603,66.6163 0.14911105,66.6214 0.0350671,66.6266 -8.037814e-006,66.6318 2.1273256e-005,66.6370 0.087766044,66.6422 0.15791157,66.6474 0.14031371,66.6525 0.052611507,66.6577 0.14039709,66.6629 0.24560693,66.6681 0.14030999,66.6733 0.19299825,66.6785 0.31580403,66.6837 0.21927938,66.6888 0.15788987,66.6940 0.26320034,66.6992 0.33333912,66.7044 0.1666171,66.7096 0.026282627,66.7148 0.035135426,66.7199 0.29834834,66.7251 0.48246306,66.7303 0.35078967,66.7355 0.12275017,66.7407 -1.0649873e-005,66.7459 0.026369603,66.7511 0.2807796,66.7563 0.34207916,66.7614 0.17538197,66.7666 0.10527251,66.7718 0.14036396,66.7770 0.11400051,66.7822 0.026285907,66.7874 -5.1709271e-006,66.7926 0.0087919598,66.7978 0.087729841,66.8030 0.078952223,66.8081 0.14037679,66.8133 0.19300041,66.8185 0.24563408,66.8237 0.24561881,66.8289 0.17539677,66.8341 0.078921892,66.8393 0.14038248,66.8445 0.19298212,66.8497 0.1227675,66.8549 0.078923605,66.8600 0.052633215,66.8652 0.026326722,66.8704 0.052640121,66.8756 0.061413281,66.8808 0.13159707,66.8860 0.23683874,66.8912 0.21052203,66.8964 0.14911693,66.9016 0.061385009,66.9068 0.078991942,66.9120 0.20177922,66.9172 0.15783048,66.9224 0.0087509267,66.9276 0.052662682,66.9328 0.087712578,66.9379 0.052627385,66.9431 0.087767385,66.9483 0.18423928,66.9535 0.15785475,66.9587 0.061355338,66.9639 -1.9127017e-005,66.9691 0.0088063106,66.9743 0.10528835,66.9795 0.096478231,66.9847 0.087694913,66.9899 -2.1659753e-005,66.9951 1.8676779e-005,67.0003 0.087755129,67.0055 0.18424371,67.0107 0.2192824,67.0159 0.10521996,67.0211 0.026294073,67.0263 8.1140543e-006,67.0315 0.12284869,67.0367 0.29828206,67.0419 0.34213042,67.0471 0.36846653,67.0523 0.52640414,67.0575 0.65786707,67.0627 0.35949552,67.0679 0.052564166,67.0731 7.1492641e-006,67.0783 0.026332207,67.0835 0.06140583,67.0887 0.078979656,67.0939 0.21056166,67.0991 0.20170856,67.1043 0.061358977,67.1095 4.9280943e-006,67.1147 0.070242889,67.1199 0.1930273,67.1251 0.18416622,67.1303 0.078889094,67.1355 -1.7293403e-005,67.1407 0.026342057,67.1459 0.087722085,67.1511 0.052621294,67.1563 0.096528955,67.1615 0.21052451,67.1667 0.096460789,67.1719 0.087753229,67.1771 0.23691486,67.1823 0.40352598,67.1875 0.30694035,67.1927 0.10523578,67.1979 0.13161075,67.2031 0.17541516,67.2083 0.096458815,67.2135 0.061429579,67.2187 0.14041053,67.2240 0.22804859,67.2292 0.12277973,67.2344 0.19305548,67.2396 0.3333396,67.2448 0.2016554,67.2500 -4.2162712e-005,67.2552 0.026354371,67.2604 0.11407436,67.2656 0.14913191,67.2708 0.12277106,67.2760 0.05260063,67.2812 0.026306773,67.2864 -3.5797798e-006,67.2916 1.0307947e-006,67.2969 -5.4310482e-007,67.3021 1.1416359e-006,67.3073 -4.0237751e-006,67.3125 1.4954806e-005,67.3177 0.09653683,67.3229 0.30714014,67.3281 0.68437701,67.3333 0.84201384,67.3385 0.35067686,67.3437 0.11404049,67.3489 0.21057022,67.3542 0.21926643,67.3594 0.11398758,67.3646 0.061411481,67.3698 0.12281205,67.3750 0.070155457,67.3802 0.05264521,67.3854 0.21942557,67.3906 0.68430382,67.3959 0.64024574,67.4011 0.23674197,67.4063 0.087716237,67.4115 0.17550229,67.4167 0.38601258,67.4219 0.42982444,67.4271 0.38592836,67.4323 0.21046072,67.4376 0.09646067,67.4428 0.11403179,67.4480 0.14038344,67.4532 0.19299479,67.4584 0.11401244,67.4636 0.061380755,67.4688 0.035072722,67.4741 0.026329007,67.4793 0.052626509,67.4845 0.017542692,67.4897 0.052645855,67.4949 0.052615605,67.5001 -9.8461232e-006,67.5054 0.026337687,67.5106 0.087727018,67.5158 0.078962199,67.5210 0.12284001,67.5262 0.14910014,67.5314 0.061359439,67.5367 0.0087622441,67.5419 -9.4714454e-007,67.5471 4.3721438e-006,67.5523 0.0087678721,67.5575 0.017582344,67.5627 0.16673502,67.5680 0.24560592,67.5732 0.16661268,67.5784 0.06137478,67.5836 0.078952625,67.5888 0.11402735,67.5941 0.10532932,67.5993 0.27200857,67.6045 0.28941703,67.6097 0.14029157,67.6149 0.096487708,67.6202 0.096490644,67.6254 0.10528962,67.6306 0.19302195,67.6358 0.2192875,67.6411 0.14907391,67.6463 0.087720037,67.6515 0.17545763,67.6567 0.21053183,67.6619 0.23684934,67.6672 0.19297813,67.6724 0.2280589,67.6776 0.24558517,67.6828 0.18418656,67.6881 0.026306797,67.6933 1.2562098e-006,67.6985 -2.2261413e-006,67.7037 7.648975e-006,67.7090 0.052656852,67.7142 0.12282661,67.7194 0.14912266,67.7246 0.166702,67.7299 0.2807388,67.7351 0.28949133,67.7403 0.36843714,67.7455 0.35080436,67.7508 0.13151647,67.7560 0.078965262,67.7612 0.10526072,67.7664 0.061376877,67.7717 0.0087634893,67.7769 0.052704804,67.7821 0.26320502,67.7873 0.26311707,67.7926 0.17544354,67.7978 0.18423885,67.8030 0.2280744,67.8083 0.25437245,67.8135 0.21046518,67.8187 0.052591488,67.8239 0.026317114,67.8292 -9.4240268e-006,67.8344 0.0087953741,67.8396 0.1052995,67.8449 0.1491162,67.8501 0.09646976,67.8553 0.052612279,67.8605 0.035109535,67.8658 0.14040148,67.8710 0.19297338,67.8762 0.13155033,67.8815 0.12282874,67.8867 0.18420179,67.8919 0.087690257,67.8972 0.10530983,67.9024 0.22810082,67.9076 0.25439993,67.9129 0.35967276,67.9181 0.4035168,67.9233 0.33326057,67.9286 0.052555505,67.9338 0.026339844,67.9390 0.087726988,67.9443 0.078923561,67.9495 0.087709971,67.9547 0.052632511,67.9600 -8.3033524e-007,67.9652 2.3929772e-007,67.9704 -1.2678821e-007,67.9757 2.6785978e-007,67.9809 0.026348568,67.9861 0.14039679,67.9914 0.2105411,67.9966 0.21930355,68.0018 0.26318929,68.0071 0.29820389,68.0123 0.096408859,68.0175 0.026337441,68.0228 0.10528819,68.0280 0.1052623,68.0333 0.11401622,68.0385 0.078943893,68.0437 0.14043725,68.0490 0.29829052,68.0542 0.30700091,68.0594 0.27189681,68.0647 0.21057433,68.0699 0.49134046,68.0752 0.7543636,68.0804 0.60512424,68.0856 0.20165993,68.0909 0.052637752,68.0961 0.052642033,68.1014 0.052630104,68.1066 0.078952834,68.1118 0.12283013,68.1171 0.24567588,68.1223 0.43862578,68.1276 0.41224432,68.1328 0.27191028,68.1380 0.22806174,68.1433 0.19293374,68.1485 0.052602191,68.1538 0.052657068,68.1590 0.14916854,68.1642 0.23685808,68.1695 0.1753747,68.1747 0.0087406384,68.1800 0.052662879,68.1852 0.087709367,68.1905 0.026296401,68.1957 0.043893993,68.2009 0.17548366,68.2062 0.19294973,68.2114 0.052585229,68.2167 -5.4885345e-006,68.2219 9.2915752e-006,68.2272 0.052641463,68.2324 0.052624296,68.2377 0.017536642,68.2429 -5.3943359e-006,68.2481 1.3728254e-005,68.2534 0.052649081,68.2586 0.061402291,68.2639 0.052615214,68.2691 0.02631966,68.2744 0.096508205,68.2796 0.087701328,68.2849 0.026311154,68.2901 0.14044981,68.2954 0.4211216,68.3006 0.38590401,68.3059 0.19291063,68.3111 0.052592047,68.3163 -3.3555248e-006,68.3216 0.035129301,68.3268 0.14036725,68.3321 0.12279972,68.3373 0.16668728,68.3426 0.2456785,68.3478 0.45626038,68.3531 0.63154721,68.3583 0.38587922,68.3636 0.3333002,68.3688 0.23684394,68.3741 0.37724584,68.3793 0.44736829,68.3846 0.38592091,68.3898 0.2368194,68.3951 0.27198359,68.4003 0.3860428,68.4056 0.42980635,68.4108 0.29818282,68.4161 0.33330765,68.4213 0.39472517,68.4266 0.39472002,68.4319 0.21925363,68.4371 0.078903496,68.4424 1.629048e-005,68.4476 0.16671246,68.4529 0.25438577,68.4581 0.2017266,68.4634 0.078927897,68.4686 0.078980677,68.4739 0.22809623,68.4791 0.1929577,68.4844 0.087679699,68.4896 0.0087631429,68.4949 0.05266976,68.5001 0.14038068,68.5054 0.24567717,68.5107 0.44745588,68.5159 0.57020116,68.5212 0.47357306,68.5264 0.1226896,68.5317 0.035072271,68.5369 0.035125855,68.5422 0.14916256,68.5475 0.16667354,68.5527 0.21055017,68.5580 0.26315245,68.5632 0.18413541,68.5685 0.0087471874,68.5737 0.078985214,68.5790 0.11401665,68.5843 0.052628014,68.5895 0.10530461,68.5948 0.1754453,68.6000 0.15789758,68.6053 0.20177843,68.6105 0.17540359,68.6158 0.052574977,68.6211 -2.1255255e-006,68.6263 0.052685153,68.6316 0.21934667,68.6368 0.3070308,68.6421 0.30698106,68.6474 0.15785725,68.6526 0.10524294,68.6579 0.026307197,68.6631 0.11409757,68.6684 0.25441054,68.6737 0.18415637,68.6789 0.078927942,68.6842 0.14036773,68.6895 0.16665463,68.6947 0.096476898,68.7000 0.061397724,68.7052 0.026309503,68.7105 0.052659065,68.7158 0.18427765,68.7210 0.30702507,68.7263 0.2016995,68.7316 0.078901842,68.7368 0.03513851,68.7421 0.2895875,68.7474 0.37712389,68.7526 0.11398204,68.7579 0.16670416,68.7631 0.14910139,68.7684 0.12279274,68.7737 0.20179035,68.7789 0.33336154,68.7842 0.33336237,68.7895 0.39470732,68.7947 0.17535886,68.8000 0.15793201,68.8053 0.43866342,68.8105 0.50874114,68.8158 0.20167777,68.8211 0.078937404,68.8263 0.13166225,68.8316 0.35096249,68.8369 0.41225517,68.8421 0.28941283,68.8474 0.17538093,68.8527 0.061375692,68.8579 0.078989193,68.8632 0.21935283,68.8685 0.28947231,68.8738 0.21050031,68.8790 0.18421912,68.8843 0.21931413,68.8896 0.2104913,68.8948 0.096428268,68.9001 -2.5951971e-005,68.9054 0.008805193,68.9106 0.14039825,68.9159 0.21931218,68.9212 0.22803552,68.9265 0.096454784,68.9317 0.052634489,68.9370 0.078967668,68.9423 0.14035352,68.9475 0.07891646,68.9528 -1.1268231e-005,68.9581 -2.3381199e-006,68.9634 0.0088024484,68.9686 0.16672279,68.9739 0.2455904,68.9792 0.087678276,68.9845 0.052636363,68.9897 0.052615289,68.9950 0.026362084,69.0003 0.17546231,69.0055 0.11399227,69.0108 0.078952327,69.0161 0.1140679,69.0214 0.29835403,69.0266 0.55266047,69.0319 0.38584325,69.0372 0.096416838,69.0425 0.052649628,69.0478 0.1491529,69.0530 0.16664797,69.0583 0.078935646,69.0636 0.096502826,69.0689 0.12283078,69.0741 0.21931592,69.0794 0.20174626,69.0847 0.16662979,69.0900 0.061385676,69.0952 0.15795527,69.1005 0.33338538,69.1058 0.35088414,69.1111 0.36845553,69.1164 0.54386812,69.1216 0.46484202,69.1269 0.2982097,69.1322 0.23686264,69.1375 0.25436413,69.1427 0.17539461,69.1480 0.19296414,69.1533 0.14033689,69.1586 0.026316142,69.1639 -1.9450509e-007,69.1691 4.2920516e-007,69.1744 -1.5224424e-006,69.1797 5.6610679e-006,69.1850 0.052670274,69.1903 0.1930467,69.1956 0.34212735,69.2008 0.33329469,69.2061 0.21053101,69.2114 0.22804977,69.2167 0.12278628,69.2220 0.30710635,69.2272 0.45613676,69.2325 0.24552922,69.2378 0.13157795,69.2431 0.22808357,69.2484 0.2192793,69.2537 0.14032438,69.2589 0.026296414,69.2642 -5.2889322e-006,69.2695 1.1940052e-005,69.2748 0.052656379,69.2801 0.087719493,69.2854 0.052605949,69.2907 -9.0827516e-006,69.2959 0.035114452,69.3012 0.14915797,69.3065 0.21930419,69.3118 0.19301148,69.3171 0.28070718,69.3224 0.18415466,69.3277 0.14035475,69.3329 0.21052831,69.3382 0.12279632,69.3435 0.14037633,69.3488 0.18421111,69.3541 0.14032681,69.3594 0.11408566,69.3647 0.31589124,69.3700 0.50003797,69.3752 0.5438394,69.3805 0.46485046,69.3858 0.32448441,69.3911 0.20173073,69.3964 0.2368957,69.4017 0.33335418,69.4070 0.23676971,69.4123 0.10521659,69.4176 0.14912263,69.4228 0.14035119,69.4281 0.078957476,69.4334 0.05263963,69.4387 0.052617721,69.4440 0.061454311,69.4493 0.27198473,69.4546 0.28946736,69.4599 0.26311544,69.4652 0.096437268,69.4705 0.026307907,69.4758 0.0087723844,69.4811 0.026323576,69.4863 0.026298366,69.4916 0.035176903,69.4969 0.27201021,69.5022 0.23677403,69.5075 0.13153699,69.5128 0.13154568,69.5181 0.052639224,69.5234 0.16674341,69.5287 0.32458234,69.5340 0.3245661,69.5393 0.38599101,69.5446 0.45610693,69.5499 0.40344316,69.5552 0.21049075,69.5605 0.10531692,69.5658 0.2543965,69.5711 0.12274246,69.5763 0.026294641,69.5816 -2.8967897e-006,69.5869 0.0087822862,69.5922 0.052652612,69.5975 0.087712236,69.6028 0.026293313,69.6081 -1.8249705e-006,69.6134 -1.6504686e-007,69.6187 2.4855688e-006,69.6240 0.017552456,69.6293 0.052670553,69.6346 0.12282684,69.6399 0.087683871,69.6452 0.026283013,69.6505 7.7968434e-006,69.6558 0.087747067,69.6611 0.14913951,69.6664 0.18425483,69.6717 0.27194932,69.6770 0.22803882,69.6823 0.25439763,69.6876 0.33334979,69.6929 0.27187544,69.6982 0.078888796,69.7035 1.0746609e-005,69.7088 0.0789738,69.7141 0.087693848,69.7194 0.0087693669,69.7247 0.070193261,69.7300 0.070178375,69.7353 0.061407439,69.7406 0.061395813,69.7459 0.096534565,69.7512 0.22809842,69.7565 0.17537844,69.7618 0.026274925,69.7671 4.2241359e-006,69.7724 0.05262943,69.7777 0.052642543,69.7830 0.061431199,69.7884 0.096504524,69.7937 0.11404601,69.7990 0.14035483,69.8043 0.14035892,69.8096 0.16666213,69.8149 0.14034511,69.8202 0.21055062,69.8255 0.29828042,69.8308 0.37723297,69.8361 0.39470425,69.8414 0.21922164,69.8467 0.14916295,69.8520 0.33337146,69.8573 0.23674965,69.8626 0.0087239882,69.8679 7.5808211e-006,69.8732 0.026346784,69.8786 0.19304806,69.8839 0.3070803,69.8892 0.38594955,69.8945 0.2806493,69.8998 0.22804551,69.9051 0.1052199,69.9104 0.026313053,69.9157 0.096517988,69.9210 0.14034612,69.9263 0.087695248,69.9316 0.078973487,69.9369 0.20179029,69.9423 0.23684607,69.9476 0.2543804,69.9529 0.19294256,69.9582 0.061381616,69.9635 0.061425656,69.9688 0.087709568,69.9741 0.026286544,69.9794 3.25412e-006,69.9847 0.052687678,69.9901 0.1842626,69.9954 0.19293472,70.0007 0.061343372,70.0060 -5.6394579e-006,70.0113 1.9562456e-006,70.0166 0.08772368,70.0219 0.33334935,70.0272 0.46492207,70.0326 0.20175087,70.0379 0.078951642,70.0432 0.087730564,70.0485 0.14915565,70.0538 0.19300789,70.0591 0.19294168,70.0644 0.11401811,70.0698 0.19303721,70.0751 0.37730017,70.0804 0.60527927,70.0857 0.42092675,70.0910 0.15786853,70.0963 0.1930501,70.1016 0.24558827,70.1070 0.12272392,70.1123 0.008734202,70.1176 3.4509227e-005,70.1229 0.14040574,70.1282 0.23687789,70.1335 0.25434798,70.1389 0.078878768,70.1442 0.035105918,70.1495 0.14039749,70.1548 0.19298583,70.1601 0.13155563,70.1655 0.087704256,70.1708 0.052612498,70.1761 0.017525077,70.1814 0.0087871794,70.1867 0.11410858,70.1921 0.3246474,70.1974 0.43858287,70.2027 0.29816714,70.2080 0.19298545,70.2133 0.28071871,70.2187 0.28947839,70.2240 0.35090882,70.2293 0.31572905,70.2346 0.078875512,70.2399 0.061450187,70.2453 0.22813039,70.2506 0.26311594,70.2559 0.10521635,70.2612 0.12284672,70.2665 0.24564771,70.2719 0.21051137,70.2772 0.15788174,70.2825 0.3070693,70.2878 0.43861073,70.2932 0.26309061,70.2985 0.10521593,70.3038 0.026291842,70.3091 1.3965014e-005,70.3145 0.079007156,70.3198 0.17544368,70.3251 0.10521476,70.3304 0.061384853,70.3357 0.087744325,70.3411 0.16671002,70.3464 0.26319763,70.3517 0.31577352,70.3571 0.27194113,70.3624 0.43864611,70.3677 0.42976949,70.3730 0.17536844,70.3784 0.11403213,70.3837 0.14912808,70.3890 0.11403576,70.3943 0.087699831,70.3997 0.02630949,70.4050 0.087756589,70.4103 0.16668451,70.4156 0.18420795,70.4210 0.17544936,70.4263 0.18421681,70.4316 0.14908618,70.4370 0.11405873,70.4423 0.22807452,70.4476 0.13155341,70.4529 0.1315579,70.4583 0.061424822,70.4636 0.26320985,70.4689 0.26314312,70.4743 0.21051988,70.4796 0.157856,70.4849 0.052602768,70.4903 0.052641183,70.4956 0.11408384,70.5009 0.31588218,70.5063 0.43857893,70.5116 0.21918295,70.5169 0.026297711,70.5222 0.087737612,70.5276 0.087726526,70.5329 0.14036945,70.5382 0.16668533,70.5436 0.2632311,70.5489 0.42106244,70.5542 0.28938028,70.5596 0.087669775,70.5649 0.052631337,70.5702 0.096540287,70.5756 0.23690031,70.5809 0.27190316,70.5862 0.14028715,70.5916 0.035058357,70.5969 0.0087684253,70.6022 -1.9969871e-006,70.6076 4.4556546e-007,70.6129 2.1493439e-007,70.6183 -1.3054683e-006,70.6236 5.0073982e-006,70.6289 0.026343454,70.6343 0.078953184,70.6396 0.061382007,70.6449 0.026303655,70.6503 -5.8307123e-006,70.6556 6.3075099e-006,70.6609 0.026321255,70.6663 0.026312469,70.6716 0.026336662,70.6770 0.087741733,70.6823 0.12282233,70.6876 0.19298166,70.6930 0.14030989,70.6983 0.052653223,70.7036 0.16673957,70.7090 0.31581849,70.7143 0.35961816,70.7197 0.21044239,70.7250 -4.5037719e-005,70.7303 0.026378678,70.7357 0.24569651,70.7410 0.37721685,70.7464 0.38595098,70.7517 0.35965663,70.7570 0.37718946,70.7624 0.28063878,70.7677 0.14910069,70.7731 0.16666546,70.7784 0.11403163,70.7838 0.14036651,70.7891 0.16669016,70.7944 0.18417487,70.7998 0.052589878,70.8051 0.087746896,70.8105 0.1403608,70.8158 0.14033893,70.8212 0.096475951,70.8265 0.11408729,70.8318 0.25441256,70.8372 0.17537858,70.8425 0.052590691,70.8479 -8.6902028e-006,70.8532 5.1796087e-006,70.8586 0.026335087,70.8639 0.08774174,70.8693 0.13159633,70.8746 0.15791443,70.8799 0.16665567,70.8853 0.11400569,70.8906 0.096481375,70.8960 0.087720163,70.9013 0.12284482,70.9067 0.24564044,70.9120 0.21927482,70.9174 0.20179331,70.9227 0.3596817,70.9281 0.28938484,70.9334 0.061368275,70.9388 0.10527725,70.9441 0.052602801,70.9494 0.052688677,70.9548 0.22812065,70.9601 0.21049006,70.9655 0.16665186,70.9708 0.18420628,70.9762 0.14032094,70.9815 0.052615225,70.9869 0.026300184,70.9922 3.0820866e-005,70.9976 0.16678031,71.0029 0.35967398,71.0083 0.2543081,71.0136 0.10520098,71.0190 0.01752119,71.0243 -8.5338033e-006,71.0297 2.6644513e-005,71.0350 0.11405932,71.0404 0.16668968,71.0457 0.28074935,71.0511 0.30701584,71.0565 0.28949815,71.0618 0.37717345,71.0672 0.20167966,71.0725 0.16672139,71.0779 0.36847743,71.0832 0.4122752,71.0886 0.447339,71.0939 0.31571645,71.0993 0.11401891,71.1046 0.087737396,71.1100 0.087702587,71.1153 0.078968681,71.1207 0.15792479,71.1260 0.14030829,71.1314 0.035048291,71.1368 -1.7601736e-006,71.1421 -2.8689622e-006,71.1475 1.3237435e-005,71.1528 0.087746881,71.1582 0.14913568,71.1635 0.14032522,71.1689 0.026294742,71.1742 0.026325691,71.1796 0.052649125,71.1850 0.10526467,71.1903 0.087718152,71.1957 0.14914277,71.2010 0.17543751,71.2064 0.096455425,71.2117 0.026321657,71.2171 0.17551784,71.2225 0.34212592,71.2278 0.24555331,71.2332 0.11403484,71.2385 0.21056013,71.2439 0.23683411,71.2493 0.20174667,71.2546 0.1842043,71.2600 0.14909211,71.2653 0.052596524,71.2707 0.0087707136,71.2761 0.052665062,71.2814 0.16672574,71.2868 0.28950286,71.2921 0.28945422,71.2975 0.16659123,71.3029 -3.5297835e-005,71.3082 0.026334643,71.3136 0.026308719,71.3189 0.026304249,71.3243 2.0174673e-005,71.3297 0.096525878,71.3350 0.14914127,71.3404 0.18420237,71.3458 0.15792222,71.3511 0.34222695,71.3565 0.53509808,71.3619 0.35075825,71.3672 0.18421,71.3726 0.30707604,71.3779 0.3069973,71.3833 0.25435352,71.3887 0.28945979,71.3940 0.27188301,71.3994 0.061357483,71.4048 -9.558903e-007,71.4101 0.026351118,71.4155 0.14038496,71.4209 0.14910036,71.4262 0.078935087,71.4316 0.11406422,71.4370 0.19301166,71.4423 0.24562527,71.4477 0.2895017,71.4531 0.37721372,71.4584 0.34206498,71.4638 0.21048304,71.4692 0.17548108,71.4745 0.28947344,71.4799 0.23677287,71.4853 0.27192664,71.4906 0.31582126,71.4960 0.24564011,71.5014 0.23683164,71.5067 0.16663083,71.5121 0.078906968,71.5175 0.026337553,71.5229 0.11409903,71.5282 0.16666472,71.5336 0.12275881,71.5390 0.061384939,71.5443 0.096511096,71.5497 0.14914373,71.5551 0.18421681,71.5604 0.2544525,71.5658 0.61410457,71.5712 0.71045303,71.5766 0.38592368,71.5819 0.33336031,71.5873 0.32454741,71.5927 0.31578439,71.5980 0.28945056,71.6034 0.15786056,71.6088 0.10523799,71.6142 0.035074916,71.6195 0.026314355,71.6249 0.017540628,71.6303 0.087734915,71.6357 0.14036776,71.6410 0.11402179,71.6464 0.052637331,71.6518 0.12282904,71.6572 0.11400658,71.6625 0.026305059,71.6679 0.078983694,71.6733 0.14035347,71.6787 0.12279484,71.6840 0.13158874,71.6894 0.11403621,71.6948 0.087705076,71.7002 0.087733403,71.7055 0.14040202,71.7109 0.24562198,71.7163 0.21923858,71.7217 0.10525753,71.7270 0.19307292,71.7324 0.36846945,71.7378 0.36836866,71.7432 0.2192764,71.7486 0.19294399,71.7539 0.078917317,71.7593 0.16670239,71.7647 0.18418759,71.7701 0.078906126,71.7755 0.008764687,71.7808 0.026323847,71.7862 0.026307821,71.7916 -3.60692e-006,71.7970 -5.0280591e-006,71.8024 2.3721735e-005,71.8077 0.21942826,71.8131 0.59655654,71.8185 0.49115881,71.8239 0.28941455,71.8293 0.16663674,71.8346 0.14034013,71.8400 0.11400572,71.8454 0.052665282,71.8508 0.22812581,71.8562 0.27191132,71.8615 0.21925084,71.8669 0.070146307,71.8723 0.026314918,71.8777 0.026317278,71.8831 0.096537702,71.8885 0.26318327,71.8938 0.25439245,71.8992 0.24566737,71.9046 0.28949279,71.9100 0.22798321,71.9154 0.078913599,71.9208 0.24564403,71.9261 0.26311597,71.9315 0.12280343,71.9369 0.12287124,71.9423 0.21929683,71.9477 0.11396333,71.9531 -1.4128051e-005,71.9585 0.052654788,71.9638 0.087725215,71.9692 0.1228207,71.9746 0.15788938,71.9800 0.087693267,71.9854 0.026315197,71.9908 0.052641485,71.9962 0.052632369,72.0016 0.087763518,72.0069 0.2719903,72.0123 0.35964692,72.0177 0.36841628,72.0231 0.35086349,72.0285 0.21046862,72.0339 0.061360747,72.0393 -8.8702309e-006,72.0447 -2.8177706e-007,72.0501 0.0087913815,72.0554 0.12283103,72.0608 0.14910153,72.0662 0.07894133,72.0716 0.18422782,72.0770 0.20179412,72.0824 0.2456177,72.0878 0.14031902,72.0932 0.1404216,72.0986 0.34218767,72.1040 0.42100134,72.1093 0.21919252,72.1147 0.07896623,72.1201 0.21060008,72.1255 0.24555968,72.1309 0.078883387,72.1363 0.096537031,72.1417 0.24563383,72.1471 0.19295759,72.1525 0.17546946,72.1579 0.30710435,72.1633 0.46494216,72.1687 0.37713674,72.1741 0.24555287,72.1795 0.15785351,72.1849 0.13162529,72.1902 0.28951937,72.1956 0.28067508,72.2010 0.21924813,72.2064 0.1227864,72.2118 0.1491372,72.2172 0.14034452,72.2226 0.13158047,72.2280 0.14034839,72.2334 0.096474826,72.2388 0.052614693,72.2442 0.026322551,72.2496 0.05262766,72.2550 0.026324665,72.2604 0.087749735,72.2658 0.096468717,72.2712 0.02628479,72.2766 4.756133e-006,72.2820 0.052663114,72.2874 0.14039478,72.2928 0.2456878,72.2982 0.35965747,72.3036 0.28066164,72.3090 0.23680937,72.3144 0.15786038,72.3198 0.12279502,72.3252 0.078911558,72.3306 0.0087718731,72.3360 0.05267242,72.3414 0.12284999,72.3468 0.19300082,72.3522 0.2368473,72.3576 0.30706269,72.3630 0.37718719,72.3684 0.28944287,72.3738 0.24555741,72.3792 0.087689213,72.3846 0.16673197,72.3900 0.30706915,72.3954 0.3771705,72.4008 0.20170659,72.4062 0.16667497,72.4116 0.23683679,72.4170 0.18417607,72.4224 0.10524623,72.4278 0.10527105,72.4332 0.12279832,72.4386 0.087728217,72.4440 0.20176643,72.4494 0.22805184,72.4548 0.23683597,72.4602 0.19300655,72.4656 0.18422717,72.4710 0.10521439,72.4765 -3.0128567e-005,72.4819 1.1777382e-005,72.4873 0.02632737,72.4927 0.052632701,72.4981 0.026299668,72.5035 4.1152171e-006,72.5089 0.07900618,72.5143 0.24566272,72.5197 0.29824525,72.5251 0.30701259,72.5305 0.28946486,72.5359 0.21927202,72.5413 0.1578767,72.5467 0.17545283,72.5521 0.2193213,72.5576 0.23684388,72.5630 0.1929594,72.5684 0.16668369,72.5738 0.26322654,72.5792 0.33328116,72.5846 0.087621331,72.5900 0.026337989,72.5954 0.1140694,72.6008 0.18419078,72.6062 0.20176791,72.6116 0.2982887,72.6171 0.28068563,72.6225 0.16663229,72.6279 0.11403104,72.6333 0.1667178,72.6387 0.28948653,72.6441 0.23683535,72.6495 0.30707341,72.6549 0.4737241,72.6604 0.53507566,72.6658 0.44730544,72.6712 0.24553518,72.6766 0.078929193,72.6820 0.08772599,72.6874 0.052606128,72.6928 -6.7855854e-006,72.6982 0.0087730521,72.7037 0.035099342,72.7091 0.087753743,72.7145 0.16668016,72.7199 0.13153361,72.7253 -4.3841542e-006,72.7307 0.096545249,72.7361 0.1578915,72.7416 0.096450262,72.7470 0.043862708,72.7524 0.12286996,72.7578 0.23689803,72.7632 0.25434294,72.7686 0.11397526,72.7741 0.1052719,72.7795 0.13155065,72.7849 -2.6201051e-005,72.7903 7.0447932e-006,72.7957 -1.975865e-006,72.8011 8.5809182e-007,72.8066 -1.4564542e-006,72.8120 4.9681112e-006,72.8174 0.078980736,72.8228 0.23688708,72.8282 0.33336496,72.8336 0.31579515,72.8391 0.27191326,72.8445 0.21927993,72.8499 0.19299744,72.8553 0.28069952,72.8607 0.21923491,72.8662 0.052596163,72.8716 0.026350981,72.8770 0.14038628,72.8824 0.1578774,72.8878 0.087689474,72.8933 0.05266989,72.8987 0.18427603,72.9041 0.24559857,72.9095 0.14026943,72.9150 -3.7490594e-005,72.9204 0.026329132,72.9258 0.078964397,72.9312 0.14918134,72.9366 0.25439873,72.9421 0.17539218,72.9475 0.11404639,72.9529 0.17547238,72.9583 0.17540921,72.9638 0.078921989,72.9692 0.13160226,72.9746 0.21932399,72.9800 0.31576404,72.9855 0.28069046,72.9909 0.25441507,72.9963 0.1841872,73.0017 0.1052474,73.0071 0.09648072,73.0126 0.052631132,73.0180 0.1140773,73.0234 0.1666566,73.0289 0.10526753,73.0343 0.19299075,73.0397 0.13152921,73.0451 0.05264296,73.0506 0.15792535,73.0560 0.15786858,73.0614 0.052592978,73.0668 0.026351387,73.0723 0.21939206,73.0777 0.42990351,73.0831 0.48240608,73.0885 0.26302749,73.0940 0.078938931,73.0994 0.11408217,73.1048 0.14911976,73.1103 0.10522848,73.1157 0.096499369,73.1211 0.21934186,73.1266 0.26320514,73.1320 0.28069314,73.1374 0.17538539,73.1428 0.18423265,73.1483 0.30706304,73.1537 0.45617482,73.1591 0.54384822,73.1646 0.35084867,73.1700 0.30701602,73.1754 0.27189028,73.1809 0.14907414,73.1863 0.10528143,73.1917 0.22810297,73.1972 0.26314795,73.2026 0.21049513,73.2080 0.087679744,73.2135 -1.2537395e-005,73.2189 0.008789463,73.2243 0.078998283,73.2298 0.2368882,73.2352 0.31582108,73.2406 0.3771973,73.2461 0.28939086,73.2515 0.061338313,73.2569 2.120498e-006,73.2624 0.0087734899,73.2678 0.043917306,73.2732 0.20183729,73.2787 0.35971799,73.2841 0.5000025,73.2895 0.40345049,73.2950 0.35087079,73.3004 0.41225678,73.3058 0.2718645,73.3113 0.078900151,73.3167 0.0087565724,73.3221 3.8760268e-006,73.3276 0.0087677417,73.3330 0.008795796,73.3385 0.14919858,73.3439 0.31585073,73.3493 0.35962617,73.3548 0.25434926,73.3602 0.23681557,73.3657 0.1315362,73.3711 0.052608743,73.3765 -1.2492612e-005,73.3820 1.5944159e-005,73.3874 0.03509165,73.3928 0.026323091,73.3983 0.12287767,73.4037 0.28951609,73.4092 0.31578848,73.4146 0.33330888,73.4200 0.21047607,73.4255 0.12279399,73.4309 0.12281716,73.4364 0.14913349,73.4418 0.21934472,73.4473 0.36846113,73.4527 0.37721071,73.4581 0.42983389,73.4636 0.39468077,73.4690 0.21923007,73.4745 0.10525334,73.4799 0.087698966,73.4853 0.026305163,73.4908 0.096546486,73.4962 0.23692209,73.5017 0.35969281,73.5071 0.34205306,73.5126 0.21922313,73.5180 0.1139881,73.5235 0.035081998,73.5289 0.087759808,73.5343 0.20176557,73.5398 0.29830301,73.5452 0.48251581,73.5507 0.42098084,73.5561 0.14903191,73.5616 0.0087448312,73.5670 0.052650206,73.5725 0.10528621,73.5779 0.12283818,73.5834 0.21056201,73.5888 0.27197647,73.5942 0.39475542,73.5997 0.35082003,73.6051 0.17536208,73.6106 0.03506289,73.6160 0.079014517,73.6215 0.25445673,73.6269 0.29819959,73.6324 0.14030203,73.6378 0.14916894,73.6433 0.21928975,73.6487 0.12276786,73.6542 0.14036232,73.6596 0.14031903,73.6651 0.0087322108,73.6705 0.026364259,73.6760 0.14914984,73.6814 0.096452892,73.6869 0.026290283,73.6923 1.2969876e-007,73.6978 0.026330421,73.7032 0.061413754,73.7087 0.087747261,73.7141 0.2456973,73.7196 0.45614761,73.7250 0.28938231,73.7305 0.078911938,73.7359 0.052620728,73.7414 -9.1325001e-006,73.7468 0.035115652,73.7523 0.12283807,73.7577 0.17545278,73.7632 0.1930062,73.7687 0.21932293,73.7741 0.21926172,73.7796 0.11398493,73.7850 0.061392911,73.7905 0.043852523,73.7959 0.05265012,73.8014 0.12282013,73.8068 0.14031741,73.8123 0.052613486,73.8177 0.0087774638,73.8232 0.017568361,73.8287 0.087757401,73.8341 0.13158478,73.8396 0.10522889,73.8450 0.026280401,73.8505 7.0052429e-006,73.8559 0.05266377,73.8614 0.11404289,73.8668 0.087687269,73.8723 0.0087590711,73.8778 0.017554916,73.8832 0.017532796,73.8887 0.026347844,73.8941 0.1842721,73.8996 0.24559523,73.9051 0.10519721,73.9105 0.0087767253,73.9160 0.11410394,73.9214 0.20175236,73.9269 0.15787937,73.9323 0.19297633,73.9378 0.11399711,73.9433 0.03506162,73.9487 2.2546939e-005,73.9542 0.10531298,73.9596 0.1666705,73.9651 0.16665241,73.9706 0.15789412,73.9760 0.14910485,73.9815 0.061373204,73.9869 0.02633306,73.9924 0.10531762,73.9979 0.20175798,74.0033 0.15788773,74.0088 0.22809221,74.0143 0.27192739,74.0197 0.27192256,74.0252 0.24558225,74.0306 0.14033084,74.0361 0.14037713,74.0416 0.18420652,74.0470 0.10522241,74.0525 0.0263023,74.0580 0.052684169,74.0634 0.24576093,74.0689 0.54396862,74.0744 0.64031529,74.0798 0.49108729,74.0853 0.16655025,74.0908 0.026300484,74.0962 0.061420944,74.1017 0.14915748,74.1072 0.22808324,74.1126 0.18418126,74.1181 0.087705471,74.1236 0.08772701,74.1290 0.1052625,74.1345 0.087695748,74.1400 0.03510718,74.1454 0.14038402,74.1509 0.19302019,74.1564 0.31578934,74.1618 0.19290991,74.1673 0.035057012,74.1728 1.3502125e-006,74.1782 0.0087688826,74.1837 1.0836998e-005,74.1892 0.0526665,74.1946 0.18423446,74.2001 0.26315662,74.2056 0.20176634,74.2110 0.24563313,74.2165 0.28946984,74.2220 0.23680758,74.2275 0.078902081,74.2329 0.026324682,74.2384 0.10530363,74.2439 0.21055268,74.2493 0.25437078,74.2548 0.21925022,74.2603 0.13157703,74.2657 0.15795432,74.2712 0.25440431,74.2767 0.18414639,74.2822 0.026277538,74.2876 0.026334118,74.2931 0.11409494,74.2986 0.33340034,74.3041 0.47366932,74.3095 0.3771463,74.3150 0.24558967,74.3205 0.17547061,74.3260 0.2895101,74.3314 0.29823539,74.3369 0.25433469,74.3424 0.10520988,74.3478 0.026303219,74.3533 0.0087741846,74.3588 0.15795344,74.3643 0.42995065,74.3697 0.68425173,74.3752 0.57892644,74.3807 0.51752877,74.3862 0.37713137,74.3917 0.28945339,74.3971 0.29820383,74.4026 0.15783519,74.4081 0.096495271,74.4136 0.061403491,74.4190 0.026307011,74.4245 0.052666865,74.4300 0.21057963,74.4355 0.31581286,74.4409 0.32455197,74.4464 0.21923769,74.4519 0.052594181,74.4574 0.052635059,74.4629 0.026300391,74.4683 1.4733405e-005,74.4738 0.078982204,74.4793 0.11402322,74.4848 0.070164748,74.4903 0.08773493,74.4957 0.087694958,74.5012 -2.1514163e-005,74.5067 7.2372077e-006,74.5122 0.087718636,74.5177 0.096493378,74.5231 0.061401729,74.5286 -1.8158172e-006,74.5341 -3.9203928e-006,74.5396 1.7499173e-005,74.5451 0.052651819,74.5506 0.052619334,74.5560 0.061408341,74.5615 0.12283411,74.5670 0.17545074,74.5725 0.1578947,74.5780 0.16668035,74.5835 0.2105317,74.5889 0.25442344,74.5944 0.38601291,74.5999 0.37712312,74.6054 0.21927218,74.6109 0.35098004,74.6164 0.40347743,74.6218 0.21044695,74.6273 0.1929893,74.6328 0.14031585,74.6383 0.026272604,74.6438 0.035128254,74.6493 0.22811794,74.6548 0.2455883,74.6602 0.11400029,74.6657 0.10531167,74.6712 0.30707714,74.6767 0.35964289,74.6822 0.30700067,74.6877 0.22803536,74.6932 0.14909168,74.6986 0.087697148,74.7041 0.026303349,74.7096 0.026321014,74.7151 0.052661799,74.7206 0.14037901,74.7261 0.14032365,74.7316 0.078933269,74.7371 0.087709144,74.7426 0.0087450901,74.7480 0.0088077895,74.7535 0.14917047,74.7590 0.19296378,74.7645 0.1754161,74.7700 0.14913441,74.7755 0.11404139,74.7810 0.10522598,74.7865 0.035086486,74.7920 0.09654393,74.7975 0.15791291,74.8030 0.14030688,74.8084 0.026274063,74.8139 0.026363155,74.8194 0.14036515,74.8249 0.087669171,74.8304 -1.4744626e-005,74.8359 5.7138495e-006,74.8414 0.026343826,74.8469 0.1140707,74.8524 0.14911301,74.8579 0.11399859,74.8634 0.08771918,74.8689 0.11405493,74.8744 0.096475624,74.8799 0.061412599,74.8853 0.1141129,74.8908 0.25444314,74.8963 0.3245863,74.9018 0.3771812,74.9073 0.3333019,74.9128 0.28943464,74.9183 0.26313534,74.9238 0.28948212,74.9293 0.24558021,74.9348 0.18422979,74.9403 0.30704096,74.9458 0.26315671,74.9513 0.28947228,74.9568 0.2280338,74.9623 0.15789855,74.9678 0.20177908,74.9733 0.23683795,74.9788 0.21052125,74.9843 0.24564554,74.9898 0.30704492,74.9953 0.31575665,75.0008 0.20170015,75.0063 0.14035037,75.0118 0.1930189,75.0173 0.25438902,75.0228 0.19293298,75.0283 0.052587047,75.0338 0.052635811,75.0393 0.16666962,75.0448 0.12281972,75.0503 0.087754533,75.0558 0.10523333,75.0613 0.026302144,75.0668 0.10537065,75.0723 0.30706921,75.0778 0.2894015,75.0833 0.16661479,75.0888 0.12281025,75.0943 0.14913149,75.0998 0.1666874,75.1053 0.20172191,75.1108 0.052591778,75.1163 0.061431471,75.1218 0.096484743,75.1273 0.052621726,75.1328 0.052624892,75.1383 0.087784447,75.1438 0.32468033,75.1493 0.42103362,75.1548 0.24551962,75.1603 0.14911172,75.1658 0.19300701,75.1713 0.16662528,75.1768 0.052582279,75.1823 0.026347999,75.1879 0.11406071,75.1934 0.078906581,75.1989 0.02631221,75.2044 0.1140692,75.2099 0.23689449,75.2154 0.45620117,75.2209 0.51749957,75.2264 0.21044225,75.2319 0.087709419,75.2374 0.18431538,75.2429 0.51762325,75.2484 0.46482199,75.2539 0.15778704,75.2594 -1.6681684e-005,75.2650 0.026327128,75.2705 0.02631681,75.2760 0.05266111,75.2815 0.10525541,75.2870 0.035053652,75.2925 2.9512673e-006,75.2980 0.026329165,75.3035 0.07898391,75.3090 0.19302414,75.3145 0.21928519,75.3200 0.13153298,75.3256 0.13162689,75.3311 0.34215078,75.3366 0.26309448,75.3421 0.10522598,75.3476 0.052612375,75.3531 -7.2341422e-006,75.3586 0.052672312,75.3641 0.13158911,75.3697 0.1140503,75.3752 0.21056977,75.3807 0.28070101,75.3862 0.23679556,75.3917 0.14031692,75.3972 0.14034066,75.4027 0.10528307,75.4082 0.21053943,75.4138 0.14031082,75.4193 0.0087548392,75.4248 0.026320362,75.4303 0.026314601,75.4358 1.8643291e-007,75.4413 4.438069e-007,75.4468 -1.9618556e-006,75.4524 0.0087925307,75.4579 0.078993239,75.4634 0.28071928,75.4689 0.48255518,75.4744 0.69314843,75.4799 0.74554211,75.4855 0.37701249,75.4910 0.15785182,75.4965 0.14036372,75.5020 0.19302323,75.5075 0.28948909,75.5130 0.2192253,75.5186 0.026260093,75.5241 0.026367823,75.5296 0.15792546,75.5351 0.17540553,75.5406 0.1403182,75.5461 0.026313502,75.5517 0.096550137,75.5572 0.24562873,75.5627 0.18418235,75.5682 0.14912599,75.5737 0.18423784,75.5793 0.29828477,75.5848 0.342096,75.5903 0.21924505,75.5958 0.15790759,75.6013 0.28073254,75.6069 0.27189425,75.6124 0.11399356,75.6179 0.061408807,75.6234 0.12283935,75.6290 0.16665509,75.6345 0.1052903,75.6400 0.28959271,75.6455 0.54387635,75.6510 0.46483317,75.6566 0.31570408,75.6621 0.14908977,75.6676 0.21933493,75.6731 0.31589395,75.6787 0.51759541,75.6842 0.42977822,75.6897 0.32452422,75.6952 0.21927166,75.7008 0.21052228,75.7063 0.27192137,75.7118 0.26314744,75.7173 0.17542066,75.7229 0.14036573,75.7284 0.19297297,75.7339 0.11400267,75.7394 0.11407053,75.7450 0.23687758,75.7505 0.22802572,75.7560 0.078910753,75.7615 0.087759964,75.7671 0.21935773,75.7726 0.29823595,75.7781 0.20170499,75.7836 0.20183547,75.7892 0.52647102,75.7947 0.71048099,75.8002 0.39455035,75.8058 0.21924368,75.8113 0.3158474,75.8168 0.29825109,75.8223 0.16668348,75.8279 0.22812846,75.8334 0.23679851,75.8389 0.096406072,75.8445 0.0087446813,75.8500 0.026362892,75.8555 0.22815885,75.8610 0.36841336,75.8666 0.24555378,75.8721 0.15793279,75.8776 0.25440305,75.8832 0.19293323,75.8887 0.16669782,75.8942 0.25439,75.8998 0.18416718,75.9053 0.19299111,75.9108 0.26318839,75.9164 0.28949785,75.9219 0.24562262,75.9274 0.27196252,75.9330 0.35084349,75.9385 0.20167243,75.9440 0.078907244,75.9496 -1.1268042e-005,75.9551 0.026336132,75.9606 0.087731488,75.9662 0.087707393,75.9717 0.026293928,75.9772 0.0087974211,75.9828 0.11405814,75.9883 0.12281749,75.9938 0.22815356,75.9994 0.40357772,76.0049 0.41222161,76.0104 0.22799264,76.0160 0.14033273,76.0215 0.21931544,76.0270 0.35088265,76.0326 0.22801922,76.0381 0.026297791,76.0437 0.026324051,76.0492 0.035102293,76.0547 0.10528206,76.0603 0.13158701,76.0658 0.20177482,76.0713 0.32458717,76.0769 0.37719572,76.0824 0.28942999,76.0880 0.14030957,76.0935 0.052614961,76.0990 -6.9105827e-006,76.1046 4.8405232e-006,76.1101 0.026339784,76.1157 0.11410025,76.1212 0.21931572,76.1267 0.14905339,76.1323 0.026275923,76.1378 -2.8482693e-006,76.1434 0.0087925568,76.1489 0.12285257,76.1544 0.21053314,76.1600 0.14908099,76.1655 0.052637041,76.1711 0.14038792,76.1766 0.14030772,76.1821 0.026308078,76.1877 0.087787755,76.1932 0.15789966,76.1988 0.131548,76.2043 0.16668625,76.2099 0.21928351,76.2154 0.096440323,76.2209 0.026305705,76.2265 0.052657411,76.2320 0.14918534,76.2376 0.22808982,76.2431 0.18417464,76.2487 0.15789568,76.2542 0.16664228,76.2598 0.061364651,76.2653 0.052646156,76.2708 0.087745093,76.2764 0.14914563,76.2819 0.15786935,76.2875 0.078916028,76.2930 0.087730877,76.2986 0.10526781,76.3041 0.096510112,76.3097 0.14034083,76.3152 0.087728553,76.3208 0.17545934,76.3263 0.14033446,76.3318 0.14038321,76.3374 0.21936488,76.3429 0.27188912,76.3485 0.11392937,76.3540 0.0087645585,76.3596 0.079001151,76.3651 0.20175788,76.3707 0.10521343,76.3762 0.10532977,76.3818 0.3860991,76.3873 0.49121168,76.3929 0.28058213,76.3984 0.14032064,76.4040 0.1228006,76.4095 0.07893721,76.4151 0.114056,76.4206 0.13157496,76.4262 0.11401155,76.4317 0.070185795,76.4373 0.15792511,76.4428 0.17541651,76.4484 0.087700725,76.4539 0.14918259,76.4595 0.32462254,76.4650 0.33329332,76.4706 0.1841421,76.4762 0.10527762,76.4817 0.1403715,76.4873 0.14035802,76.4928 0.18421972,76.4984 0.25444648,76.5039 0.42985839,76.5095 0.36839777,76.5150 0.32453921,76.5206 0.24557458,76.5261 0.28949809,76.5317 0.40358865,76.5372 0.55269802,76.5428 0.57887101,76.5484 0.30688095,76.5539 0.1403663,76.5595 0.29828668,76.5650 0.2719216,76.5706 0.25438625,76.5761 0.28077635,76.5817 0.46494773,76.5872 0.30687064,76.5928 0.035034422,76.5984 0.1053378,76.6039 0.25445643,76.6095 0.31575322,76.6150 0.17540757,76.6206 0.26315916,76.6261 0.21927166,76.6317 0.18417329,76.6373 -3.9482249e-005,76.6428 0.035157964,76.6484 0.19303878,76.6539 0.19292933,76.6595 0.052578963,76.6651 0.02631622,76.6706 0.026312115,76.6762 0.087731794,76.6817 0.21053369,76.6873 0.14033122,76.6929 0.026307018,76.6984 -5.3494148e-007,76.7040 0.026337095,76.7095 0.12283375,76.7151 0.14034805,76.7207 0.11405224,76.7262 0.2018065,76.7318 0.2455775,76.7373 0.078886345,76.7429 0.026303327,76.7485 3.8260023e-006,76.7540 0.052675959,76.7596 0.11403097,76.7652 0.052594416,76.7707 0.0087605258,76.7763 4.8858337e-006,76.7819 0.026319811,76.7874 0.035101652,76.7930 0.087738037,76.7985 0.096480817,76.8041 0.052611217,76.8097 0.0087605091,76.8152 0.026351806,76.8208 0.12284031,76.8264 0.1140013,76.8319 0.035061639,76.8375 0.026318472,76.8431 0.061430261,76.8486 0.23695329,76.8542 0.55269134,76.8598 0.4911637,76.8653 0.31575185,76.8709 0.271911,76.8765 0.23682734,76.8820 0.24558954,76.8876 0.1052217,76.8932 0.008761052,76.8987 0.03514621,76.9043 0.17548251,76.9099 0.21932134,76.9154 0.29828727,76.9210 0.26312292,76.9266 0.15782648,76.9321 0.12278919,76.9377 0.21056232,76.9433 0.25439814,76.9489 0.17540252,76.9544 0.11403991,76.9600 0.23690052,76.9656 0.32453832,76.9711 0.13149112,76.9767 0.02637515,76.9823 0.28963086,76.9879 0.50003237,76.9934 0.4648073,76.9990 0.21918595,77.0046 0.035057008,77.0101 0.026319318,77.0157 0.052660704,77.0213 0.18424781,77.0269 0.24558261,77.0324 0.078909129,77.0380 0.026321601,77.0436 0.052653477,77.0491 0.175574,77.0547 0.62304866,77.0603 1.1404183,77.0659 1.0261189,77.0714 0.46470213,77.0770 0.096434474,77.0826 0.11410122,77.0882 0.27196664,77.0937 0.18417101,77.0993 0.096450798,77.1049 0.078958385,77.1105 0.14914493,77.1160 0.10520804,77.1216 0.0087797195,77.1272 0.18428592,77.1328 0.35088068,77.1383 0.21923614,77.1439 0.078978337,77.1495 0.23690553,77.1551 0.24559923,77.1607 0.22802092,77.1662 0.11398932,77.1718 0.078960061,77.1774 0.15793012,77.1830 0.21928367,77.1885 0.15792288,77.1941 0.31582776,77.1997 0.28943548,77.2053 0.22805724,77.2109 0.27192944,77.2164 0.21927862,77.2220 0.10524914,77.2276 0.14033385,77.2332 0.10527659,77.2388 0.17550731,77.2443 0.32465014,77.2499 0.43859026,77.2555 0.28064835,77.2611 0.22804165,77.2667 0.17539136,77.2722 0.16667224,77.2778 0.18422949,77.2834 0.21059828,77.2890 0.3597115,77.2946 0.36839464,77.3002 0.30699369,77.3057 0.28066111,77.3113 0.20169985,77.3169 0.12276105,77.3225 0.01751438,77.3281 6.1802275e-006,77.3337 0.026327062,77.3392 0.052637193,77.3448 0.052617725,77.3504 0.026348049,77.3560 0.14039375,77.3616 0.15788724,77.3672 0.14912079,77.3727 0.17543803,77.3783 0.16662534,77.3839 0.078968391,77.3895 0.16672349,77.3951 0.19299443,77.4007 0.17536466,77.4063 -5.1629217e-005,77.4118 0.052669868,77.4174 0.087721542,77.4230 0.08771345,77.4286 0.061394442,77.4342 0.052636664,77.4398 0.078959189,77.4454 0.14038552,77.4510 0.31579855,77.4565 0.35086906,77.4621 0.34212604,77.4677 0.24559203,77.4733 0.10523622,77.4789 0.096527368,77.4845 0.16667789,77.4901 0.11396858,77.4957 -3.3355525e-005,77.5013 9.0552458e-006,77.5068 -2.8627048e-006,77.5124 2.3949733e-006,77.5180 -6.717537e-006,77.5236 2.4477182e-005,77.5292 0.10529301,77.5348 0.12280718,77.5404 0.13161841,77.5460 0.22813942,77.5516 0.29823691,77.5572 0.19291262,77.5628 0.087670229,77.5683 0.026292825,77.5739 0.026324779,77.5795 0.052633043,77.5851 0.026300935,77.5907 -3.3286915e-006,77.5963 -1.3605253e-006,77.6019 8.7718854e-006,77.6075 0.026316833,77.6131 0.0087679783,77.6187 0.026336407,77.6243 0.043853126,77.6299 0.017541088,77.6355 0.087745249,77.6411 0.12280436,77.6467 0.078957871,77.6523 0.11405811,77.6579 0.17549868,77.6634 0.45624524,77.6690 0.65787834,77.6746 0.42968935,77.6802 0.19292748,77.6858 0.28952381,77.6914 0.37728244,77.6970 0.39473715,77.7026 0.21919321,77.7082 0.087676495,77.7138 0.078933701,77.7194 0.026321197,77.7250 0.087758064,77.7306 0.14034632,77.7362 0.11404751,77.7418 0.23691067,77.7474 0.33331007,77.7530 0.17539254,77.7586 0.20175785,77.7642 0.254392,77.7698 0.29825833,77.7754 0.21047373,77.7810 0.026297964,77.7866 0.1228318,77.7922 0.12278937,77.7978 0.0614402,77.8034 0.14039467,77.8090 0.14031608,77.8146 0.10525852,77.8202 0.19299981,77.8258 0.1666315,77.8314 0.096514493,77.8370 0.21056867,77.8426 0.21048298,77.8482 0.08766485,77.8538 0.026309757,77.8594 0.079010814,77.8650 0.21939133,77.8706 0.36842841,77.8762 0.35958818,77.8818 0.2894704,77.8874 0.28073555,77.8930 0.31575292,77.8986 0.19295186,77.9042 0.19299185,77.9098 0.14908081,77.9155 0.043839183,77.9211 0.087787472,77.9267 0.26321849,77.9323 0.31578124,77.9379 0.25436169,77.9435 0.19293566,77.9491 0.11399616,77.9547 0.10526269,77.9603 0.23686458,77.9659 0.32456025,77.9715 0.17543134,77.9771 0.114058,77.9827 0.13157465,77.9883 0.15797324,77.9939 0.50014091,77.9995 0.74562556,78.0052 0.64028776,78.0108 0.48241055,78.0164 0.33330336,78.0220 0.29821989,78.0276 0.28947201,78.0332 0.31581971,78.0388 0.30697477,78.0444 0.1929685,78.0500 0.29830366,78.0556 0.36841041,78.0612 0.3508395,78.0669 0.27188733,78.0725 0.14033635,78.0781 0.15791325,78.0837 0.14909354,78.0893 0.043832235,78.0949 0.02631407,78.1005 0.026315734,78.1061 0.061421584,78.1117 0.15793666,78.1174 0.32461768,78.1230 0.4122732,78.1286 0.2630952,78.1342 0.15794916,78.1398 0.35094377,78.1454 0.32448271,78.1510 0.15785141,78.1566 0.20175092,78.1623 0.1227662,78.1679 0.008757866,78.1735 -1.3328116e-006,78.1791 1.5386035e-005,78.1847 0.11408798,78.1903 0.21929513,78.1959 0.10520946,78.2016 0.026332527,78.2072 0.16674013,78.2128 0.33336267,78.2184 0.29818836,78.2240 0.12278017,78.2296 0.14034677,78.2353 0.12284677,78.2409 0.35976118,78.2465 0.53508228,78.2521 0.37711146,78.2577 0.26317236,78.2633 0.377213,78.2690 0.28938887,78.2746 0.078890853,78.2802 2.6239122e-006,78.2858 -1.8739261e-006,78.2914 4.8719994e-006,78.2970 0.061455425,78.3027 0.2105566,78.3083 0.18417019,78.3139 0.14033978,78.3195 0.1754573,78.3251 0.15789616,78.3308 0.096470721,78.3364 0.035061266,78.3420 0.026326677,78.3476 0.096507564,78.3532 0.087702192,78.3589 0.02630041,78.3645 -5.2302121e-006,78.3701 0.026329651,78.3757 0.078995928,78.3813 0.14917497,78.3870 0.20173174,78.3926 0.11398719,78.3982 0.14040083,78.4038 0.25439295,78.4095 0.14908263,78.4151 0.14914104,78.4207 0.21054864,78.4263 0.21928124,78.4319 0.13152549,78.4376 0.061429124,78.4432 0.19302253,78.4488 0.17540415,78.4544 0.078909732,78.4601 0.10533269,78.4657 0.2982941,78.4713 0.21924978,78.4769 0.14029852,78.4826 0.061414558,78.4882 0.17550586,78.4938 0.21047342,78.4994 0.052585326,78.5051 0.087759107,78.5107 0.14034995,78.5163 0.087683134,78.5219 0.05264717,78.5276 0.15793067,78.5332 0.15785724,78.5388 0.035063181,78.5444 0.026311753,78.5501 -9.4127921e-007,78.5557 0.079003051,78.5613 0.25444391,78.5670 0.36844876,78.5726 0.36837921,78.5782 0.19294147,78.5838 0.15788892,78.5895 0.10523948,78.5951 0.078933746,78.6007 0.087742187,78.6064 0.15793931,78.6120 0.17541735,78.6176 0.10523698,78.6233 0.11403269,78.6289 0.061374705,78.6345 0.061464712,78.6401 0.27204236,78.6458 0.36839047,78.6514 0.21924099,78.6570 0.24567977,78.6627 0.38598269,78.6683 0.2718209,78.6739 0.052560188,78.6796 5.1115894e-006,78.6852 0.026325788,78.6908 0.035080474,78.6965 -7.9568799e-006,78.7021 1.217938e-006,78.7077 3.0861238e-006,78.7134 0.026349463,78.7190 0.096531227,78.7246 0.16669382,78.7303 0.27195457,78.7359 0.33331528,78.7415 0.23679234,78.7472 0.10522258,78.7528 0.026304564,78.7584 0.026332937,78.7641 0.052643254,78.7697 0.061381452,78.7753 0.078954965,78.7810 0.14039487,78.7866 0.16670695,78.7922 0.2807239,78.7979 0.32453594,78.8035 0.19289543,78.8092 0.052708913,78.8148 0.44760466,78.8204 0.72808945,78.8261 0.52613705,78.8317 0.1752934,78.8373 0.035092633,78.8430 0.17553899,78.8486 0.34218621,78.8543 0.41223598,78.8599 0.32454979,78.8655 0.44740233,78.8712 0.38589698,78.8768 0.26310655,78.8825 0.20172395,78.8881 0.087700225,78.8937 0.07897377,78.8994 0.15791993,78.9050 0.15786438,78.9106 0.052598841,78.9163 0.026316298,78.9219 0.052659277,78.9276 0.12283091,78.9332 0.20179391,78.9389 0.41239432,78.9445 0.63163298,78.9501 0.51742536,78.9558 0.22799772,78.9614 0.2280812,78.9671 0.18419628,78.9727 0.14030237,78.9783 -2.6186119e-005,78.9840 0.052670568,78.9896 0.11401512,78.9953 0.035102732,79.0009 0.22816378,79.0066 0.42987829,79.0122 0.42099354,79.0179 0.19292246,79.0235 0.15788163,79.0291 0.15794899,79.0348 0.40358242,79.0404 0.53518283,79.0461 0.83345008,79.0517 0.9648959,79.0574 0.82440251,79.0630 0.45606881,79.0687 0.52647227,79.0743 0.85975385,79.0800 0.85955632,79.0856 0.57006186,79.0912 0.42100534,79.0969 0.30696872,79.1025 0.26321357,79.1082 0.45618871,79.1138 0.39464539,79.1195 0.15780328,79.1251 0.026322056,79.1308 0.11407825,79.1364 0.18420289,79.1421 0.23683843,79.1477 0.28072068,79.1534 0.25448105,79.1590 0.4561891,79.1647 0.35075814,79.1703 0.10517908,79.1760 0.052636731,79.1816 0.06141169,79.1873 0.078925602,79.1929 0.0087615242,79.1986 0.052677795,79.2042 0.18425952,79.2099 0.21926811,79.2155 0.18418293,79.2212 0.25440404,79.2268 0.16666594,79.2325 0.14034814,79.2381 0.14915794,79.2438 0.22808374,79.2494 0.19294839,79.2551 0.11398842,79.2607 -2.6486681e-005,79.2664 0.026323676,79.2721 0.14035951,79.2777 0.19302987,79.2834 0.30707544,79.2890 0.35095114,79.2947 0.55265355,79.3003 0.52625877,79.3060 0.37714329,79.3116 0.24561402,79.3173 0.25434652,79.3229 0.15784301,79.3286 0.14036873,79.3342 0.096497491,79.3399 0.07892929,79.3456 0.096572801,79.3512 0.35970378,79.3569 0.28061587,79.3625 0.15789083,79.3682 0.27196333,79.3738 0.27190065,79.3795 0.1578633,79.3852 0.11403091,79.3908 0.096474394,79.3965 0.026300957,79.4021 0.026314255,79.4078 -1.8454793e-006,79.4134 0.026341185,79.4191 0.11406369,79.4248 0.17546915,79.4304 0.2631951,79.4361 0.30704468,79.4417 0.3333081,79.4474 0.21046399,79.4531 0.11400869,79.4587 0.14040744,79.4644 0.28954944,79.4700 0.35092303,79.4757 0.3771745,79.4814 0.29821405,79.4870 0.36847377,79.4927 0.4297632,79.4983 0.16653293,79.5040 -2.6067819e-005,79.5097 4.4354824e-006,79.5153 8.3289578e-006,79.5210 0.052663662,79.5267 0.11406662,79.5323 0.19306347,79.5380 0.37726039,79.5436 0.4385792,79.5493 0.49119458,79.5550 0.46491167,79.5606 0.38593516,79.5663 0.27185109,79.5720 0.16665787,79.5776 0.16668738,79.5833 0.15789542,79.5890 0.16665086,79.5946 0.09646339,79.6003 0.052618306,79.6059 0.052652836,79.6116 0.14038168,79.6173 0.15787823,79.6229 0.096472375,79.6286 0.087730937,79.6343 0.11403581,79.6399 0.13157605,79.6456 0.19297282,79.6513 0.12279536,79.6569 0.10526685,79.6626 0.13158722,79.6683 0.17546062,79.6739 0.20176858,79.6796 0.15786347,79.6853 0.035049915,79.6909 6.4803071e-006,79.6966 0.026319027,79.7023 0.017546106,79.7080 0.026304545,79.7136 2.1022384e-005,79.7193 0.1667244,79.7250 0.2280487,79.7306 0.10523608,79.7363 0.07893806,79.7420 0.017520685,79.7476 1.0569702e-005,79.7533 0.079017974,79.7590 0.22811922,79.7647 0.21049696,79.7703 0.13152879,79.7760 0.0789373,79.7817 0.1140982,79.7873 0.2631883,79.7930 0.29824528,79.7987 0.28063902,79.8044 0.10527539,79.8100 0.29832256,79.8157 0.31576309,79.8214 0.23677562,79.8270 0.087689258,79.8327 0.11406036,79.8384 0.19302332,79.8441 0.28069219,79.8497 0.1929913,79.8554 0.31584543,79.8611 0.33333758,79.8668 0.37728408,79.8724 0.62285507,79.8781 0.552544,79.8838 0.35958475,79.8895 0.2279885,79.8951 0.08770749,79.9008 0.23692784,79.9065 0.32457682,79.9122 0.26315063,79.9178 0.23679933,79.9235 0.14030373,79.9292 0.14036468,79.9349 0.16668329,79.9405 0.2280951,79.9462 0.30702266,79.9519 0.28946063,79.9576 0.23684373,79.9633 0.18416995,79.9689 0.052553851,79.9746 0.0088518094,79.9803 0.44754371,79.9860 0.67539436,79.9917 0.3595463,79.9973 0.26323798,80.0030 0.40349546,80.0087 0.17530246,80.0144 -3.9356397e-005,80.0200 3.0056895e-005,80.0257 0.078995973,80.0314 0.24563842,80.0371 0.31576201,80.0428 0.25442699,80.0485 0.42988589,80.0541 0.49996397,80.0598 0.30695114,80.0655 0.17547216,80.0712 0.4124307,80.0769 0.65798396,80.0825 0.65785432,80.0882 0.57892978,80.0939 0.57885593,80.0996 0.21914661,80.1053 0.026283966,80.1110 -5.6419799e-006,80.1166 0.0087936744,80.1223 0.052641403,80.1280 0.052646223,80.1337 0.10527611,80.1394 0.096485317,80.1451 0.096481182,80.1507 0.052617099,80.1564 0.052631695,80.1621 0.052621186,80.1678 0.026305653,80.1735 0.052683078,80.1792 0.25447893,80.1849 0.38595751,80.1905 0.24554339,80.1962 0.12277554,80.2019 0.096500307,80.2076 0.11401617,80.2133 0.035070617,80.2190 0.052634209,80.2247 0.026311476,80.2303 0.078994684,80.2360 0.20177437,80.2417 0.24556473,80.2474 0.14032947,80.2531 0.10531578,80.2588 0.22808355,80.2645 0.14029841,80.2702 0.052664403,80.2759 0.19304886,80.2815 0.21927103,80.2872 0.09641809,80.2929 -2.838179e-005,80.2986 1.2204734e-005,80.3043 0.026326457,80.3100 0.11410946,80.3157 0.31588808,80.3214 0.39473826,80.3271 0.31571773,80.3328 0.20168538,80.3384 0.11405041,80.3441 0.17545946,80.3498 0.096435621,80.3555 0.017516065,80.3612 0.052687898,80.3669 0.21057707,80.3726 0.22802168,80.3783 0.1403292,80.3840 0.17546849,80.3897 0.19295515,80.3954 0.10521963,80.4011 0.026334165,80.4068 0.078992784,80.4124 0.21064961,80.4181 0.54394358,80.4238 0.49989396,80.4295 0.20163241,80.4352 0.035058245,80.4409 0.052646469,80.4466 0.05261245,80.4523 -2.4381111e-006,80.4580 0.026322545,80.4637 0.0087605249,80.4694 -2.9931825e-006,80.4751 1.0168963e-005,80.4808 0.052652754,80.4865 0.14039266,80.4922 0.32460493,80.4979 0.29822648,80.5036 0.12276424,80.5093 0.078936644,80.5150 0.11404387,80.5207 0.12278822,80.5264 0.10526998,80.5321 0.23689337,80.5378 0.34215847,80.5435 0.40352941,80.5492 0.32449484,80.5549 0.11395276,80.5606 -1.7359554e-005,80.5663 0.017560665,80.5720 0.043850087,80.5777 0.017555865,80.5834 0.087760225,80.5891 0.16670412,80.5948 0.24562608,80.6005 0.23683238,80.6062 0.2982474,80.6119 0.37717104,80.6176 0.3157829,80.6233 0.22808667,80.6290 0.23684974,80.6347 0.23685093,80.6404 0.27200156,80.6461 0.43861765,80.6518 0.35956579,80.6575 0.2192587,80.6632 0.16663648,80.6689 0.087713845,80.6746 0.10526249,80.6803 0.096528113,80.6860 0.2544657,80.6917 0.37724498,80.6974 0.35959247,80.7031 0.17535163,80.7088 0.10522361,80.7145 -2.9080524e-005,80.7202 6.9584798e-006,80.7259 1.2492895e-006,80.7316 0.026348962,80.7373 0.14042756,80.7430 0.34216645,80.7487 0.43859664,80.7544 0.3420049,80.7601 0.30697936,80.7659 0.42989376,80.7716 0.42108357,80.7773 0.29822078,80.7830 0.14026986,80.7887 0.0087420885,80.7944 0.0087709129,80.8001 0.0088047665,80.8058 0.21062675,80.8115 0.40351358,80.8172 0.29819342,80.8229 0.219262,80.8286 0.078902818,80.8343 3.334455e-006,80.8401 0.079037637,80.8458 0.24564253,80.8515 0.21049431,80.8572 0.21052629,80.8629 0.17541261,80.8686 0.1052161,80.8743 -2.7573973e-005,80.8800 1.5076233e-005,80.8857 0.052654643,80.8914 0.10526668,80.8972 0.10527822,80.9029 0.21056597,80.9086 0.25440764,80.9143 0.22803037,80.9200 0.096455894,80.9257 0.087715842,80.9314 0.096542962,80.9371 0.27205792,80.9428 0.42980814,80.9486 0.27182439,80.9543 0.18423097,80.9600 0.28069812,80.9657 0.14904441,80.9714 0.026290828,80.9771 0.017556798,80.9828 0.061426006,80.9886 0.11405004,80.9943 0.12279508,81.0000 0.078945622,81.0057 0.12285186,81.0114 0.16663195,81.0171 0.05259129,81.0228 0.11405684,81.0286 0.12279336,81.0343 0.026276821,81.0400 8.9639245e-005,81.0457 0.45637801,81.0514 0.88604397,81.0571 0.71910465,81.0629 0.22791499,81.0686 0.14917314,81.0743 0.30707493,81.0800 0.33330205,81.0857 0.18413061,81.0914 0.087708585,81.0972 0.28952086,81.1029 0.34209535,81.1086 0.20173135,81.1143 0.087704122,81.1200 0.026295613,81.1258 -1.8155607e-006,81.1315 -2.2682823e-006,81.1372 1.0889816e-005,81.1429 0.061437834,81.1486 0.17551501,81.1544 0.35090238,81.1601 0.27185148,81.1658 0.096429624,81.1715 0.026341876,81.1772 0.16678371,81.1830 0.36846334,81.1887 0.2630192,81.1944 -4.9452738e-005,81.2001 0.096598476,81.2058 0.27200329,81.2116 0.40352404,81.2173 0.41223407,81.2230 0.23674975,81.2287 0.078946158,81.2345 0.1930526,81.2402 0.25436091,81.2459 0.14906472,81.2516 0.087706834,81.2574 0.1052622,81.2631 0.15793,81.2688 0.28955123,81.2745 0.39472085,81.2802 0.2543025,81.2860 0.087692007,81.2917 0.070218101,81.2974 0.18425597,81.3031 0.20174836,81.3089 0.18418655,81.3146 0.10520213,81.3203 2.5916224e-006,81.3260 0.20186938,81.3318 0.51757449,81.3375 0.40342414,81.3432 0.12275709,81.3490 0.087723754,81.3547 0.096485123,81.3604 0.052616771,81.3661 0.026316453,81.3719 0.052622937,81.3776 0.035131264,81.3833 0.23698281,81.3890 0.48253718,81.3948 0.43852419,81.4005 0.22793353,81.4062 0.026246868,81.4120 2.7758273e-005,81.4177 0.10528863,81.4234 0.10525054,81.4292 0.078924865,81.4349 0.096515253,81.4406 0.34224308,81.4463 0.6667949,81.4521 0.68415117,81.4578 0.30690542,81.4635 0.22805008,81.4693 0.28950474,81.4750 0.36842284,81.4807 0.28941998,81.4865 0.21054478,81.4922 0.25441715,81.4979 0.24561961,81.5037 0.3684521,81.5094 0.39469621,81.5151 0.21922386,81.5209 0.087707445,81.5266 0.096490562,81.5323 0.078934669,81.5381 0.078933164,81.5438 0.02630434,81.5495 0.026338797,81.5553 0.1140797,81.5610 0.26315168,81.5667 0.19293135,81.5725 0.11405765,81.5782 0.17551845,81.5839 0.29825765,81.5897 0.21046034,81.5954 0.061346468,81.6011 -1.0195091e-005,81.6069 -3.2671678e-006,81.6126 0.0088071208,81.6183 0.14041714,81.6241 0.21055068,81.6298 0.20174657,81.6356 0.19296904,81.6413 0.18416582,81.6470 0.096470065,81.6528 0.16673386,81.6585 0.35971931,81.6642 0.47368246,81.6700 0.44737977,81.6757 0.42979568,81.6815 0.19288336,81.6872 0.052589864,81.6929 0.026323078,81.6987 0.052625362,81.7044 0.026346551,81.7102 0.14038607,81.7159 0.11398814,81.7216 0.026284313,81.7274 1.5265367e-006,81.7331 0.026339276,81.7389 0.096514888,81.7446 0.10524509,81.7503 0.035058007,81.7561 0.035126954,81.7618 0.19303252,81.7676 0.20173037,81.7733 0.10523728,81.7790 0.10529344,81.7848 0.18423724,81.7905 0.16660528,81.7963 0.0087360619,81.8020 0.052687097,81.8078 0.12282196,81.8135 0.096482575,81.8192 0.14913081,81.8250 0.15789059,81.8307 0.11399235,81.8365 -3.0576593e-005,81.8422 0.0087944549,81.8480 0.10535382,81.8537 0.30704391,81.8595 0.2631554,81.8652 0.36851954,81.8709 0.48246437,81.8767 0.36833709,81.8824 0.2455841,81.8882 0.28071621,81.8939 0.2630882,81.8997 0.061337933,81.9054 0.052667551,81.9112 0.21936242,81.9169 0.33331674,81.9227 0.16659665,81.9284 0.026319653,81.9342 0.087744519,81.9399 0.09647084,81.9457 0.035070222,81.9514 0.19304292,81.9571 0.4298602,81.9629 0.3421202,81.9686 0.35087904,81.9744 0.21921714,81.9801 0.070144415,81.9859 0.10533559,81.9916 0.29830432,81.9974 0.3245177,82.0031 0.19298583,82.0089 0.28958136,82.0146 0.44736823,82.0204 0.31566709,82.0261 0.10521685,82.0319 0.14917657,82.0376 0.30709013,82.0434 0.40352249,82.0491 0.29817277,82.0549 0.18418369,82.0607 0.23683877,82.0664 0.15785371,82.0722 0.078976817,82.0779 0.16671945,82.0837 0.21053843,82.0894 0.28952482,82.0952 0.40347907,82.1009 0.19286352,82.1067 0.0087374039,82.1124 6.217881e-006,82.1182 -1.9538311e-006,82.1239 0.026341317,82.1297 0.149196,82.1354 0.31583858,82.1412 0.33328539,82.1470 0.2017056,82.1527 0.14033543,82.1585 0.10525758,82.1642 0.12285213,82.1700 0.21931209,82.1757 0.19299291,82.1815 0.21050508,82.1872 0.078882776,82.1930 0.052645523,82.1988 0.1403635,82.2045 0.09646365,82.2103 0.026328832,82.2160 0.078963511,82.2218 0.087734446,82.2275 0.19303828,82.2333 0.28067315,82.2391 0.13150445,82.2448 0.026311416,82.2506 0.052672312,82.2563 0.14035937,82.2621 0.087688096,82.2679 0.061424796,82.2736 0.15792415,82.2794 0.15786774,82.2851 0.15794767,82.2909 0.38603058,82.2967 0.3332437,82.3024 0.078895628,82.3082 0.078976467,82.3139 0.07891316,82.3197 -1.8893821e-005,82.3255 0.035122551,82.3312 0.10530084,82.3370 0.19301498,82.3427 0.21049067,82.3485 0.15788043,82.3543 0.2982752,82.3600 0.28068942,82.3658 0.19298357,82.3716 0.16665472,82.3773 0.096453443,82.3831 0.05264407,82.3888 0.19306561,82.3946 0.37722188,82.4004 0.28938311,82.4061 0.052583452,82.4119 0.052651495,82.4177 0.12283078,82.4234 0.30705592,82.4292 0.38601756,82.4350 0.36842588,82.4407 0.28066075,82.4465 0.27194619,82.4523 0.38599914,82.4580 0.36834756,82.4638 0.087633453,82.4695 0.008790113,82.4753 0.10530803,82.4811 0.19298455,82.4868 0.1227813,82.4926 0.078966983,82.4984 0.14037158,82.5042 0.14032701,82.5099 0.087691866,82.5157 0.061431896,82.5215 0.18427747,82.5272 0.29828742,82.5330 0.35086936,82.5388 0.27184057,82.5445 0.052563731,82.5503 -7.4550293e-008,82.5561 0.0087824967,82.5618 0.052641127,82.5676 0.061408363,82.5734 0.12287726,82.5791 0.28073549,82.5849 0.21047971,82.5907 0.14032184,82.5965 0.14038424,82.6022 0.24565698,82.6080 0.24555545,82.6138 0.11399894,82.6195 0.14918853,82.6253 0.280736,82.6311 0.25436813,82.6369 0.22806427,82.6426 0.18416589,82.6484 0.052577768,82.6542 0.026333509,82.6599 0.096540928,82.6657 0.18422133,82.6715 0.16662435,82.6773 0.078939959,82.6830 0.1492053,82.6888 0.28070438,82.6946 0.16658808,82.7004 0.08770071,82.7061 0.061383039,82.7119 -1.5850426e-006,82.7177 0.096600875,82.7235 0.30706424,82.7292 0.24555792,82.7350 0.16663197,82.7408 0.26326513,82.7466 0.67566371,82.7523 0.85081774,82.7581 0.52615094,82.7639 0.3420428,82.7697 0.1665999,82.7754 0.087702662,82.7812 0.052606348,82.7870 -5.9231793e-006,82.7928 0.043900955,82.7986 0.19307643,82.8043 0.42989993,82.8101 0.45608151,82.8159 0.21042894,82.8217 0.070137918,82.8274 0.05264001,82.8332 0.13166742,82.8390 0.30704582,82.8448 0.22800885,82.8506 0.16667943,82.8563 0.33338404,82.8621 0.42978868,82.8679 0.23678771,82.8737 0.16669632,82.8795 0.23685919,82.8852 0.19292982,82.8910 0.052591257,82.8968 0.079007983,82.9026 0.24563856,82.9084 0.19296151,82.9142 0.23693612,82.9199 0.45616063,82.9257 0.36832225,82.9315 0.25439519,82.9373 0.25440115,82.9431 0.21050058,82.9488 0.20176448,82.9546 0.19295074,82.9604 0.08766824,82.9662 0.026316237,82.9720 0.061431587,82.9778 0.087708443,82.9835 0.026278634,82.9893 2.2557042e-005,82.9951 0.087748237,83.0009 0.11404674,83.0067 0.20179839,83.0125 0.28948259,83.0183 0.22801723,83.0240 0.078896597,83.0298 0.052681923,83.0356 0.23691939,83.0414 0.31577861,83.0472 0.24556254,83.0530 0.14036436,83.0588 0.28071025,83.0645 0.28067714,83.0703 0.23687494,83.0761 0.32455733,83.0819 0.28067291,83.0877 0.21929145,83.0935 0.13157186,83.0993 0.10523937,83.1051 0.035057634,83.1109 -5.7741081e-006,83.1166 0.0087916823,83.1224 0.052652057,83.1282 0.061382189,83.1340 0.026293727,83.1398 1.3557569e-005,83.1456 0.078980841,83.1514 0.192983,83.1572 0.14031756,83.1630 0.017533015,83.1687 1.8001095e-006,83.1745 -8.1123744e-007,83.1803 1.4448088e-006,83.1861 -4.9683604e-006,83.1919 0.026334224,83.1977 0.061439481,83.2035 0.096512578,83.2093 0.14032988,83.2151 0.096480712,83.2209 0.1403531,83.2267 0.14036205,83.2325 0.23691051,83.2383 0.38603565,83.2440 0.51760906,83.2498 0.58771569,83.2556 0.47361216,83.2614 0.39470619,83.2672 0.38589182,83.2730 0.11396087,83.2788 0.11407696,83.2846 0.44742471,83.2904 0.55266762,83.2962 0.42977828,83.3020 0.15784781,83.3078 0.16671303,83.3136 0.24564031,83.3194 0.2982361,83.3252 0.26313964,83.3310 0.19295299,83.3368 0.10522203,83.3426 0.0087464061,83.3484 0.0088021765,83.3542 0.13161829,83.3600 0.18421374,83.3658 0.17543438,83.3715 0.16667396,83.3773 0.166658,83.3831 0.11403849,83.3889 0.16671799,83.3947 0.26313198,83.4005 0.20169723,83.4063 0.14033134,83.4121 0.0087588076,83.4179 0.070251785,83.4237 0.28957003,83.4295 0.38593721,83.4353 0.25431231,83.4411 0.19301564,83.4469 0.32459787,83.4527 0.28063902,83.4585 0.1139983,83.4643 0.10528377,83.4701 0.14034946,83.4759 0.096456647,83.4817 0.026295848,83.4875 0.035088871,83.4933 0.087724894,83.4991 0.12281515,83.5050 0.078939699,83.5108 0.026308415,83.5166 0.026322378,83.5224 0.052644927,83.5282 0.10531146,83.5340 0.22812065,83.5398 0.24556097,83.5456 0.078881733,83.5514 0.026328642,83.5572 0.087746434,83.5630 0.12280031,83.5688 0.052591894,83.5746 0.02636678,83.5804 0.25448164,83.5862 0.35085124,83.5920 0.19291055,83.5978 0.1052536,83.6036 0.14915672,83.6094 0.16666538,83.6152 0.13159372,83.6210 0.22811604,83.6268 0.30701587,83.6327 0.30695707,83.6385 0.13151996,83.6443 0.035088331,83.6501 0.05266976,83.6559 0.14037813,83.6617 0.1491041,83.6675 0.087683938,83.6733 0.035076749,83.6791 0.052642036,83.6849 0.087749422,83.6907 0.15790828,83.6965 0.19299439,83.7023 0.29832214,83.7082 0.39477536,83.7140 0.35960099,83.7198 0.2718617,83.7256 0.1139654,83.7314 1.4818568e-005,83.7372 0.12288626,83.7430 0.21053496,83.7488 0.20175005,83.7546 0.19297317,83.7605 0.14905259,83.7663 0.052601665,83.7721 0.035113037,83.7779 0.052620124,83.7837 0.026336249,83.7895 0.17550477,83.7953 0.29826522,83.8011 0.2982257,83.8069 0.21046661,83.8128 0.026274951,83.8186 0.026357699,83.8244 0.184294,83.8302 0.41236606,83.8360 0.52632719,83.8418 0.39466795,83.8476 0.20164298,83.8535 0.0087362705,83.8593 0.079010569,83.8651 0.23688686,83.8709 0.3596862,83.8767 0.35085267,83.8825 0.21925554,83.8883 0.19301307,83.8942 0.24564844,83.9000 0.24557422,83.9058 0.12273967,83.9116 0.052611411,83.9174 0.043868188,83.9232 0.061401185,83.9291 0.061408583,83.9349 0.13161364,83.9407 0.18423089,83.9465 0.23684882,83.9523 0.33341643,83.9582 0.53514457,83.9640 0.46481439,83.9698 0.19290145,83.9756 0.14036471,83.9814 0.14032789,83.9872 0.02626906,83.9931 1.7890112e-005,83.9989 0.08775264,84.0047 0.14035666,84.0105 0.14037369,84.0163 0.15788746,84.0222 0.078904063,84.0280 0.026295617,84.0338 -5.1022221e-006,84.0396 0.026329948,84.0454 0.12284114,84.0513 0.48253706,84.0571 0.73689884,84.0629 0.54385161,84.0687 0.35960233,84.0746 0.25433046,84.0804 0.14908572,84.0862 0.061397702,84.0920 0.37767318,84.0978 1.8954432,84.1037 2.8420119,84.1095 1.9292123,84.1153 0.84187102,84.1211 0.69299161,84.1270 0.56129831,84.1328 0.35076153,84.1386 0.21933059,84.1444 0.41239455,84.1503 0.5438199,84.1561 0.31567383,84.1619 0.087666348,84.1677 -6.5205836e-006,84.1736 -5.3779468e-006,84.1794 0.026369667,84.1852 0.25446886,84.1910 0.34210086,84.1969 0.2455592,84.2027 0.113995,84.2085 0.096480094,84.2143 0.18419597,84.2202 0.15792644,84.2260 0.18427671,84.2318 0.30706164,84.2377 0.3421132,84.2435 0.34216067,84.2493 0.50004947,84.2551 0.47357512,84.2610 0.26309031,84.2668 0.21927752,84.2726 0.078912117,84.2785 0.096550994,84.2843 0.2368574,84.2901 0.24563953,84.2959 0.37722099,84.3018 0.29818073,84.3076 0.16661289,84.3134 0.052602485,84.3193 0.026345396,84.3251 0.13164271,84.3309 0.23686424,84.3368 0.21923028,84.3426 0.061375208,84.3484 0.14039497,84.3543 0.17541128,84.3601 0.078950115,84.3659 0.17548954,84.3717 0.20172296,84.3776 0.078900993,84.3834 0.026298229,84.3892 0.052696113,84.3951 0.28076017,84.4009 0.28949073,84.4067 0.3333233,84.4126 0.19290669,84.4184 0.061356846,84.4242 -1.5527783e-005,84.4301 1.1619845e-005,84.4359 0.026331861,84.4418 0.087761655,84.4476 0.16669881,84.4534 0.14033155,84.4593 0.087668337,84.4651 0.026299892,84.4709 0.052639078,84.4768 0.026301671,84.4826 0.0087699266,84.4884 -8.7624903e-006,84.4943 2.6633083e-005,84.5001 0.087774828,84.5059 0.1403504,84.5118 0.11402199,84.5176 0.12280459,84.5235 0.11402836,84.5293 0.1403489,84.5351 0.13157865,84.5410 0.11400475,84.5468 -2.7802967e-005,84.5527 1.3372089e-005,84.5585 0.070255563,84.5643 0.271999,84.5702 0.25430354,84.5760 0.061342284,84.5818 0.087797657,84.5877 0.26321355,84.5935 0.22799058,84.5994 0.078914784,84.6052 0.14914104,84.6111 0.096459553,84.6169 0.078957468,84.6227 0.23691308,84.6286 0.49124691,84.6344 0.33325928,84.6403 0.061364949,84.6461 0.10529929,84.6519 0.25443238,84.6578 0.36850843,84.6636 0.50873262,84.6695 0.15780255,84.6753 0.14037339,84.6812 0.17545058,84.6870 0.19293645,84.6928 0.096450388,84.6987 0.096500136,84.7045 0.026313784,84.7104 0.052663527,84.7162 0.14036556,84.7221 0.096457772,84.7279 0.052670166,84.7338 0.32471329,84.7396 0.65793002,84.7454 0.53497821,84.7513 0.23675038,84.7571 0.061399661,84.7630 0.11404216,84.7688 0.07016854,84.7747 0.087734133,84.7805 0.087717026,84.7864 0.14038303,84.7922 0.32463226,84.7981 0.54394591,84.8039 0.5965088,84.8098 0.46484569,84.8156 0.32449311,84.8214 0.21926671,84.8273 0.2105135,84.8331 0.20175803,84.8390 0.26321796,84.8448 0.32455218,84.8507 0.18412824,84.8565 0.10527927,84.8624 0.2017943,84.8682 0.21928614,84.8741 0.19294894,84.8799 0.096451528,84.8858 0.026311141,84.8916 0.026297268,84.8975 4.4437547e-005,84.9033 0.14920661,84.9092 0.18415296,84.9150 0.052589748,84.9209 0.20189479,84.9267 0.56151873,84.9326 0.6051845,84.9384 0.32443058,84.9443 0.087667301,84.9502 0.052648954,84.9560 0.087714806,84.9619 0.035062671,84.9677 0.017544014,84.9736 0.096519135,84.9794 0.22812867,84.9853 0.28070733,84.9911 0.18417519,84.9970 0.13155311,85.0028 0.052623414,85.0087 0.078953773,85.0145 0.096507609,85.0204 0.14035888,85.0263 0.15790547,85.0321 0.22807091,85.0380 0.14907539,85.0438 0.043860897,85.0497 0.087730624,85.0555 0.078920767,85.0614 0.052653518,85.0672 0.14916991,85.0731 0.27199262,85.0790 0.40349364,85.0848 0.2192311,85.0907 0.11403061,85.0965 0.10526066,85.1024 0.14915733,85.1082 0.22812662,85.1141 0.30702779,85.1200 0.27186894,85.1258 0.17544383,85.1317 0.29833296,85.1375 0.39472499,85.1434 0.40345195,85.1493 0.41226256,85.1551 0.28066331,85.1610 0.10521543,85.1668 0.0087586632,85.1727 1.5591359e-006,85.1786 -8.5060822e-007,85.1844 1.8433251e-006,85.1903 0.026345572,85.1961 0.17552215,85.2020 0.34214079,85.2079 0.31579995,85.2137 0.35087487,85.2196 0.31577358,85.2254 0.31575757,85.2313 0.21050341,85.2372 0.26316828,85.2430 0.20171304,85.2489 0.096469477,85.2548 0.078948051,85.2606 0.096540131,85.2665 0.27201116,85.2723 0.38592184,85.2782 0.18412758,85.2841 0.12287731,85.2899 0.31583568,85.2958 0.2806468,85.3017 0.20172204,85.3075 0.15789779,85.3134 0.18421105,85.3193 0.18425843,85.3251 0.35092714,85.3310 0.35082999,85.3369 0.21045849,85.3427 0.11403997,85.3486 0.20177329,85.3545 0.19299139,85.3603 0.25444996,85.3662 0.33332148,85.3721 0.25433683,85.3779 0.21926644,85.3838 0.11400302,85.3897 0.061404172,85.3955 0.052617326,85.4014 0.0087582897,85.4073 -3.9356664e-006,85.4131 1.7197573e-005,85.4190 0.079022199,85.4249 0.2017571,85.4307 0.13153671,85.4366 0.15792954,85.4425 0.28953224,85.4483 0.36840194,85.4542 0.21924478,85.4601 0.19295391,85.4659 0.14910942,85.4718 0.14914249,85.4777 0.12280477,85.4836 0.10528337,85.4894 0.22812173,85.4953 0.3596676,85.5012 0.36843833,85.5070 0.32456994,85.5129 0.28067347,85.5188 0.24552552,85.5247 0.10523373,85.5305 0.16673107,85.5364 0.19298214,85.5423 0.1227838,85.5482 0.16675825,85.5540 0.42987481,85.5599 0.35956004,85.5658 0.17538549,85.5716 0.087671541,85.5775 1.9571746e-005,85.5834 0.21942434,85.5893 0.48252088,85.5951 0.4911668,85.6010 0.31575465,85.6069 0.29823336,85.6128 0.14029834,85.6186 0.12279879,85.6245 0.14912461,85.6304 0.2018107,85.6363 0.33331773,85.6421 0.17541939,85.6480 0.28073454,85.6539 0.27188674,85.6598 0.21050653,85.6657 0.13160321,85.6715 0.14914991,85.6774 0.19296674,85.6833 0.15786414,85.6892 0.12282243,85.6950 0.16666372,85.7009 0.087684892,85.7068 0.078965329,85.7127 0.16669874,85.7186 0.20176546,85.7244 0.17540604,85.7303 0.10527924,85.7362 0.28080744,85.7421 0.43857926,85.7480 0.21918607,85.7538 0.052587844,85.7597 -4.02975e-006,85.7656 0.0087766647,85.7715 0.052623954,85.7774 0.052664608,85.7832 0.1053286,85.7891 0.16665922,85.7950 0.20178035,85.8009 0.43866545,85.8068 0.48240179,85.8126 0.20167841,85.8185 0.087688379,85.8244 0.052621834,85.8303 0.12281015,85.8362 0.11405188,85.8421 0.15796435,85.8479 0.26316714,85.8538 0.20169322,85.8597 0.11402306,85.8656 0.1403742,85.8715 0.19301303,85.8774 0.32465383,85.8832 0.46490651,85.8891 0.23672381,85.8950 0.052581858,85.9009 0.026326047,85.9068 0.087751806,85.9127 0.17548721,85.9186 0.28955981,85.9244 0.36841068,85.9303 0.21041152,85.9362 0.052593,85.9421 0.087749295,85.9480 0.16670436,85.9539 0.26324996,85.9598 0.43862551,85.9656 0.3508105,85.9715 0.20165367,85.9774 0.026296362,85.9833 0.1755193,85.9892 0.3158288,85.9951 0.34207174,86.0010 0.15781033,86.0069 0.026302451,86.0127 0.078960903,86.0186 0.17545138,86.0245 0.22809099,86.0304 0.13154915,86.0363 0.070220374,86.0422 0.22815219,86.0481 0.28068757,86.0540 0.2719399,86.0599 0.35092059,86.0658 0.35078001,86.0716 0.13155749,86.0775 0.43009222,86.0834 0.94748229,86.0893 0.8243717,86.0952 0.37701318,86.1011 0.19296287,86.1070 0.41247186,86.1129 0.99142188,86.1188 1.1402947,86.1247 0.73665965,86.1306 0.3244383,86.1365 0.12274598,86.1424 0.026286537,86.1482 0.026342856,86.1541 0.12284188,86.1600 0.14911082,86.1659 0.087687619,86.1718 0.026318572,86.1777 0.087754682,86.1836 0.14913094,86.1895 0.12278857,86.1954 0.10525347,86.2013 0.14035125,86.2072 0.17545526,86.2131 0.18424112,86.2190 0.17542298,86.2249 0.1315887,86.2308 0.25443095,86.2367 0.27192658,86.2426 0.24566215,86.2485 0.33333349,86.2544 0.24552575,86.2603 0.14030908,86.2662 0.096494257,86.2721 0.096490838,86.2780 0.087729119,86.2839 0.12280745,86.2898 0.11404732,86.2957 0.30717084,86.3016 0.6141023,86.3074 0.49109742,86.3133 0.19286269,86.3192 0.026278047,86.3251 4.9591074e-007,86.3310 0.017560598,86.3369 0.18433028,86.3428 0.50013357,86.3487 0.62276918,86.3546 0.45606786,86.3605 0.36843106,86.3664 0.38597208,86.3724 0.32446229,86.3783 0.052571479,86.3842 0.11411121,86.3901 0.21051194,86.3960 0.096440449,86.4019 0.052613266,86.4078 -5.9700801e-006,86.4137 0.026330942,86.4196 0.052664682,86.4255 0.1667345,86.4314 0.34217265,86.4373 0.52635461,86.4432 0.57021517,86.4491 0.57012361,86.4550 0.33323959,86.4609 0.25435162,86.4668 0.15786934,86.4727 0.11401656,86.4786 0.078963295,86.4845 0.19302273,86.4904 0.21049659,86.4963 0.096453264,86.5022 0.052620303,86.5081 0.052640345,86.5140 0.12284417,86.5199 0.19299306,86.5259 0.18423259,86.5318 0.28951323,86.5377 0.30701077,86.5436 0.24558163,86.5495 0.14907275,86.5554 0.1579157,86.5613 0.38602662,86.5672 0.36838722,86.5731 0.16662002,86.5790 0.096474804,86.5849 0.087731458,86.5908 0.16669855,86.5967 0.17540933,86.6027 0.0525833,86.6086 0.026368503,86.6145 0.23693962,86.6204 0.4298231,86.6263 0.33325741,86.6322 0.14033048,86.6381 0.2017727,86.6440 0.31580043,86.6499 0.34214652,86.6558 0.33332655,86.6618 0.23681594,86.6677 0.21928288,86.6736 0.21053255,86.6795 0.35967374,86.6854 0.3157548,86.6913 0.13152476,86.6972 0.0087580401,86.7031 0.026326438,86.7091 0.078989275,86.7150 0.23689811,86.7209 0.44746235,86.7268 0.71930236,86.7327 0.43846378,86.7386 0.15788361,86.7445 0.3686226,86.7504 0.74569464,86.7564 0.52616006,86.7623 0.20159119,86.7682 -6.7898377e-006,86.7741 0.20186815,86.7800 0.43864414,86.7859 0.49996671,86.7918 0.35959548,86.7978 0.20172124,86.8037 0.14916286,86.8096 0.27194914,86.8155 0.19296944,86.8214 0.32458431,86.8273 0.30694774,86.8333 0.052572466,86.8392 0.0087658577,86.8451 1.7673789e-005,86.8510 0.087783843,86.8569 0.19300868,86.8629 0.19294192,86.8688 0.11401987,86.8747 0.12282018,86.8806 0.11402272,86.8865 0.087695315,86.8924 0.052641589,86.8984 0.087724544,86.9043 0.052608345,86.9102 0.052652281,86.9161 0.10527843,86.9220 0.070147552,86.9280 0.035072744,86.9339 0.026307154,86.9398 5.1220184e-007,86.9457 0.026327701,86.9516 0.02630521,86.9576 -7.2248695e-006,86.9635 1.88733e-006,86.9694 -3.2386276e-007,86.9753 -5.9209054e-007,86.9813 2.6924804e-006,86.9872 0.087758675,86.9931 0.18421592,86.9990 0.14037564,87.0049 0.24563213,87.0109 0.19294152,87.0168 0.13158728,87.0227 0.17545131,87.0286 0.16663505,87.0346 0.052599736,87.0405 0.026322328,87.0464 0.078994259,87.0523 0.21934643,87.0583 0.28946719,87.0642 0.28069264,87.0701 0.33333114,87.0760 0.30701238,87.0820 0.26315412,87.0879 0.21055107,87.0938 0.21927465,87.0997 0.10523533,87.1057 0.1140535,87.1116 0.12280911,87.1175 0.18424901,87.1234 0.30704847,87.1294 0.33333966,87.1353 0.28942493,87.1412 0.1578659,87.1471 0.21054773,87.1531 0.22808084,87.1590 0.22806019,87.1649 0.14909071,87.1709 0.11402725,87.1768 0.12284621,87.1827 0.19299838,87.1886 0.16662477,87.1946 0.13158298,87.2005 0.20182149,87.2064 0.37723929,87.2124 0.45612973,87.2183 0.37711146,87.2242 0.13152884,87.2302 0.14039759,87.2361 0.21930128,87.2420 0.19300669,87.2479 0.3070507,87.2539 0.32454661,87.2598 0.28941819,87.2657 0.12277791,87.2717 0.19305593,87.2776 0.35091817,87.2835 0.36840737,87.2895 0.28940755,87.2954 0.11398163,87.3013 0.12287358,87.3073 0.25440481,87.3132 0.16662329,87.3191 0.14032571,87.3251 0.14038101,87.3310 0.30711257,87.3369 0.42111266,87.3429 0.49996406,87.3488 0.35957912,87.3547 0.24560523,87.3607 0.27194729,87.3666 0.27187625,87.3725 0.07886751,87.3785 0.035125744,87.3844 0.19303812,87.3904 0.23682018,87.3963 0.13153134,87.4022 0.03507065,87.4082 0.026316926,87.4141 0.026318487,87.4200 0.061398186,87.4260 0.02630375,87.4319 0.0087808445,87.4378 0.061450217,87.4438 0.14914913,87.4497 0.14032918,87.4557 0.08769609,87.4616 0.061419964,87.4675 0.12284974,87.4735 0.16668886,87.4794 0.14906016,87.4854 0.026276875,87.4913 0.10530457,87.4972 0.17548047,87.5032 0.32460022,87.5091 0.44736555,87.5151 0.35961393,87.5210 0.20172295,87.5269 0.14912301,87.5329 0.14032699,87.5388 0.061383389,87.5448 0.1140531,87.5507 0.14912334,87.5566 0.16674113,87.5626 0.2982825,87.5685 0.19288205,87.5745 0.026260754,87.5804 0.035137068,87.5863 0.19303529,87.5923 0.21923988,87.5982 0.078919969,87.6042 0.24564672,87.6101 0.26313406,87.6161 0.096476369,87.6220 0.035101861,87.6280 0.12286099,87.6339 0.2281028,87.6398 0.1754059,87.6458 0.14036079,87.6517 0.19298136,87.6577 0.10519397,87.6636 -9.7102238e-006,87.6696 0.052660111,87.6755 0.05260358,87.6815 0.0087897023,87.6874 0.15797915,87.6933 0.28950053,87.6993 0.31574973,87.7052 0.26313698,87.7112 0.26320952,87.7171 0.3070904,87.7231 0.46494305,87.7290 0.49993184,87.7350 0.24550202,87.7409 0.05258856,87.7469 0.0087665515,87.7528 -2.320292e-006,87.7588 0.026342243,87.7647 0.20185494,87.7707 0.47374403,87.7766 0.40342569,87.7826 0.14026028,87.7885 -1.5465443e-005,87.7945 0.0087807449,87.8004 0.026330864,87.8064 0.05263038,87.8123 0.03509121,87.8183 0.07897725,87.8242 0.10526296,87.8302 0.061372373,87.8361 0.052655343,87.8421 0.17552635,87.8480 0.29824752,87.8540 0.19288504,87.8599 0.078953877,87.8659 0.3773028,87.8718 0.53509098,87.8778 0.36837915,87.8837 0.28067949,87.8897 0.17540349,87.8956 0.11400442,87.9016 0.052646387,87.9075 0.12282615,87.9135 0.087710626,87.9195 0.14041746,87.9254 0.3158488,87.9314 0.41233274,87.9373 0.57016987,87.9433 0.43851924,87.9492 0.32450879,87.9552 0.16659698,87.9611 0.078957304,87.9671 0.28076985,87.9730 0.31576374,87.9790 0.13154544,87.9850 0.12284016,87.9909 0.28074554,87.9969 0.32454535,88.0028 0.12272213,88.0088 0.026341885,88.0147 0.25448996,88.0207 0.42111894,88.0267 0.50875479,88.0326 0.39463916,88.0386 0.22802259,88.0445 0.14033934,88.0505 0.087715708,88.0564 0.087711245,88.0624 0.052623071,88.0684 0.052641984,88.0743 0.052607477,88.0803 0.13175362,88.0862 0.85143459,88.0922 2.3164372,88.0982 3.4735267,88.1041 2.3588731,88.1101 0.76282388,88.1160 0.31576729,88.1220 0.23681264,88.1280 0.17540525,88.1339 0.087692037,88.1399 0.0087543037,88.1458 0.008817493,88.1518 0.21061189,88.1578 0.35085994,88.1637 0.26311341,88.1697 0.31577897,88.1757 0.21049191,88.1816 0.052640125,88.1876 0.096513622,88.1935 0.096477106,88.1995 0.052609146,88.2055 0.052682344,88.2114 0.25446615,88.2174 0.33331165,88.2234 0.2104663,88.2293 0.15793823,88.2353 0.40357155,88.2413 0.45615092,88.2472 0.51756138,88.2532 0.53508317,88.2592 0.43854326,88.2651 0.25432497,88.2711 0.20170023,88.2770 0.052611388,88.2830 0.052667923,88.2890 0.14037366,88.2949 0.14912155,88.3009 0.11400612,88.3069 0.02628527,88.3128 6.7966284e-006,88.3188 0.052651063,88.3248 0.10525859,88.3308 0.061401866,88.3367 0.087734409,88.3427 0.14037849,88.3487 0.1754607,88.3546 0.12277508,88.3606 0.052592237,88.3666 0.087811954,88.3725 0.39490274,88.3785 0.56135195,88.3845 0.26298636,88.3904 0.035046682,88.3964 0.026321031,88.4024 0.026321534,88.4084 0.10531236,88.4143 0.3422547,88.4203 0.64042217,88.4263 0.55254161,88.4322 0.32444316,88.4382 0.10522397,88.4442 0.14040431,88.4501 0.26323816,88.4561 0.39472333,88.4621 0.26312304,88.4681 0.26311865,88.4740 0.078865536,88.4800 0.02631218,88.4860 0.035099581,88.4920 0.052652676,88.4979 0.10528542,88.5039 0.14037667,88.5099 0.15791062,88.5159 0.1403015,88.5218 0.026265113,88.5278 0.026344117,88.5338 0.14039567,88.5397 0.22808693,88.5457 0.26318327,88.5517 0.32456654,88.5577 0.24556014,88.5637 0.096441649,88.5696 0.052663159,88.5756 0.15793234,88.5816 0.17544585,88.5876 0.22806409,88.5935 0.2280819,88.5995 0.29825583,88.6055 0.20171221,88.6115 0.10524191,88.6174 0.087735981,88.6234 0.14035293,88.6294 0.10523257,88.6354 0.05261372,88.6414 0.017537721,88.6473 0.017552694,88.6533 0.052650411,88.6593 0.078949183,88.6653 0.078952022,88.6712 0.087702177,88.6772 0.035084136,88.6832 0.14043486,88.6892 0.31584251,88.6952 0.29817799,88.7011 0.14031556,88.7071 0.14915627,88.7131 0.17541175,88.7191 0.087684557,88.7251 0.052620195,88.7310 0.026329298,88.7370 0.10531671,88.7430 0.2017422,88.7490 0.14034675,88.7550 0.25445604,88.7610 0.35086495,88.7669 0.21923496,88.7729 0.10523598,88.7789 0.052614368,88.7849 0.035092376,88.7909 0.078957349,88.7969 0.078940317,88.8028 0.12280008,88.8088 0.14912179,88.8148 0.11405087,88.8208 0.11408491,88.8268 0.22806998,88.8328 0.10519445,88.8387 -9.1177944e-006,88.8447 0.07022547,88.8507 0.14911756,88.8567 0.061362721,88.8627 -1.7366734e-005,88.8687 0.05266853,88.8747 0.19304606,88.8806 0.23686172,88.8866 0.25437358,88.8926 0.27195638,88.8986 0.35086361,88.9046 0.2016805,88.9106 0.052611798,88.9166 0.026304353,88.9226 -9.7001675e-006,88.9285 5.9806257e-006,88.9345 0.026337488,88.9405 0.10532082,88.9465 0.1929971,88.9525 0.12276391,88.9585 0.052595608,88.9645 0.052666675,88.9705 0.19302821,88.9765 0.19295733,88.9824 0.1227942,88.9884 0.087676883,88.9944 0.035124063,89.0004 0.2281457,89.0064 0.23679619,89.0124 0.10519813,89.0184 0.05266127,89.0244 0.22816804,89.0304 0.38604018,89.0364 0.42099908,89.0424 0.17529517,89.0483 0.026343659,89.0543 0.22816914,89.0603 0.35092598,89.0663 0.48249322,89.0723 0.61403108,89.0783 0.84225208,89.0843 1.2370102,89.0903 1.184175,89.0963 0.92963666,89.1023 0.59638101,89.1083 0.66669369,89.1143 0.67541021,89.1203 0.45606637,89.1263 0.22803517,89.1323 0.18415956,89.1382 0.026252691,89.1442 0.052733518,89.1502 0.33342451,89.1562 0.35083017,89.1622 0.19289185,89.1682 0.035059415,89.1742 0.052639708,89.1802 0.026298329,89.1862 0.026322812,89.1922 0.052647229,89.1982 0.10527448,89.2042 0.11402,89.2102 0.052626446,89.2162 0.078954339,89.2222 0.096525252,89.2282 0.21058217,89.2342 0.27194428,89.2402 0.27189586,89.2462 0.1841853,89.2522 0.14030905,89.2582 0.017516756,89.2642 0.03508978,89.2702 0.0087754168,89.2762 0.043885604,89.2822 0.043826818,89.2882 2.0705978e-005,89.2942 0.17552373,89.3002 0.30702454,89.3062 0.24559678,89.3122 0.19299613,89.3182 0.14907502,89.3242 0.070141502,89.3302 0.087717868,89.3362 0.026283272,89.3422 0.0087917885,89.3482 0.10530129,89.3542 0.14034396,89.3602 0.11402722,89.3662 0.12281206,89.3722 0.12282727,89.3782 0.22811903,89.3842 0.31583133,89.3902 0.36841971,89.3962 0.26307565,89.4022 0.061332162,89.4082 -7.7879065e-007,89.4142 0.0087745627,89.4202 -9.774818e-006,89.4262 1.9544061e-005,89.4322 0.087781087,89.4383 0.21056938,89.4443 0.24561188,89.4503 0.21927521,89.4563 0.15787664,89.4623 0.12278315,89.4683 0.052586,89.4743 0.026354929,89.4803 0.17550465,89.4863 0.18415369,89.4923 0.035037287,89.4983 0.061479174,89.5043 0.26323819,89.5103 0.28939712,89.5163 0.052545968,89.5223 0.026347196,89.5284 0.10526516,89.5344 0.10533122,89.5404 0.28952047,89.5464 0.21044454,89.5524 0.096451156,89.5584 0.0877546,89.5644 0.19301376,89.5704 0.21052861,89.5764 0.27196348,89.5824 0.32452327,89.5884 0.17542459,89.5945 0.25441664,89.6005 0.24558893,89.6065 0.2017471,89.6125 0.22808142,89.6185 0.36850676,89.6245 0.57897824,89.6305 0.42095768,89.6365 0.1490352,89.6425 0.026336245,89.6486 0.20185086,89.6546 0.34211284,89.6606 0.27192441,89.6666 0.27194327,89.6726 0.22800851,89.6786 0.087649085,89.6846 0.026310626,89.6906 0.096554592,89.6967 0.22809248,89.7027 0.18419254,89.7087 0.16666287,89.7147 0.1315469,89.7207 0.096466638,89.7267 0.05262129,89.7327 0.026324175,89.7388 0.078954771,89.7448 0.07892938,89.7508 0.026308985,89.7568 0.026342496,89.7628 0.07016211,89.7688 -1.0813321e-005,89.7749 0.061434403,89.7809 0.12282657,89.7869 0.17547992,89.7929 0.23692949,89.7989 0.40355402,89.8049 0.33320791,89.8110 0.096422248,89.8170 0.16671863,89.8230 0.17542507,89.8290 0.14034985,89.8350 0.20176809,89.8411 0.166623,89.8471 0.052601885,89.8531 0.05267657,89.8591 0.14037013,89.8651 0.096441455,89.8711 0.026308039,89.8772 0.10530999,89.8832 0.21930984,89.8892 0.18416619,89.8952 0.06139075,89.9012 0.12289192,89.9073 0.34223998,89.9133 0.55267614,89.9193 0.52623445,89.9253 0.33323196,89.9314 0.21054478,89.9374 0.29825968,89.9434 0.16657302,89.9494 0.026293723,89.9554 0.10532041,89.9615 0.21931857,89.9675 0.21050502,89.9735 0.21055286,89.9795 0.35972658,89.9856 0.42103878,89.9916 0.27189335,89.9976 0.35977626,90.0036 0.64917499,90.0097 0.57884008,90.0157 0.47362605,90.0217 0.46502033,90.0277 0.66668278,90.0338 0.42968497,90.0398 0.24554697,90.0458 0.087682247,90.0518 0.02629501,90.0579 0.008787455,90.0639 0.13169307,90.0699 0.49142152,90.0759 0.8860423,90.0820 0.78051764,90.0880 0.25420442,90.0940 0.052604433,90.1000 0.026321039,90.1061 0.096573435,90.1121 0.3334167,90.1181 0.40348566,90.1242 0.3069824,90.1302 0.22803281,90.1362 0.09642458,90.1422 -2.4815741e-005,90.1483 0.0087996973,90.1543 0.070206374,90.1603 0.14035808,90.1664 0.20179963,90.1724 0.37722453,90.1784 0.33327582,90.1844 0.12274192,90.1905 -1.8115075e-005,90.1965 0.008792134,90.2025 0.052647814,90.2086 0.052611962,90.2146 -1.6713338e-005,90.2206 7.5947501e-006,90.2267 0.052694704,90.2327 0.21935761,90.2387 0.24559389,90.2448 0.20171551,90.2508 0.19299322,90.2568 0.38602063,90.2629 0.46487254,90.2689 0.20168218,90.2749 0.052619204,90.2810 0.0087627824,90.2870 0.026357586,90.2930 0.14916176,90.2991 0.15788296,90.3051 0.12277015,90.3111 0.043837041,90.3172 0.043868601,90.3232 0.06142202,90.3292 0.10526292,90.3353 0.052603256,90.3413 0.017559644,90.3473 0.078982607,90.3534 0.14912423,90.3594 0.17545243,90.3654 0.26321524,90.3715 0.35089552,90.3775 0.2630842,90.3835 0.087664612,90.3896 0.052631844,90.3956 0.078987613,90.4017 0.25451115,90.4077 0.48251691,90.4137 0.4209559,90.4198 0.17531903,90.4258 0.00873309,90.4318 1.4063437e-005,90.4379 0.026336584,90.4439 0.052620411,90.4500 -2.7238544e-005,90.4560 3.4091783e-005,90.4620 0.15805863,90.4681 0.47377673,90.4741 0.51759404,90.4802 0.61400723,90.4862 0.43858358,90.4922 0.57016534,90.4983 0.36828956,90.5043 0.20167233,90.5104 0.070138425,90.5164 0.10527476,90.5224 0.087716796,90.5285 0.087758869,90.5345 0.22813044,90.5406 0.36850762,90.5466 0.49127781,90.5527 0.42974845,90.5587 0.26306862,90.5647 0.14905851,90.5708 0.026275279,90.5768 0.052649587,90.5829 0.14915797,90.5889 0.19298823,90.5950 0.10521758,90.6010 -2.1408601e-005,90.6070 1.0782699e-006,90.6131 1.7098753e-005,90.6191 0.079033248,90.6252 0.24573386,90.6312 0.41232452,90.6373 0.44732082,90.6433 0.28933775,90.6494 0.078929134,90.6554 0.19305691,90.6615 0.19293307,90.6675 0.087671705,90.6735 0.070158131,90.6796 0.12282959,90.6856 0.28070766,90.6917 0.14033563,90.6977 0.12286641,90.7038 0.22807911,90.7098 0.14029576,90.7159 0.11405218,90.7219 0.19301049,90.7280 0.17538476,90.7340 0.078965217,90.7401 0.26332539,90.7461 0.65810412,90.7522 0.92097616,90.7582 0.42077425,90.7643 0.035003159,90.7703 7.4671379e-006,90.7764 -9.4839388e-006,90.7824 0.01759303,90.7885 0.2281583,90.7945 0.33335939,90.8006 0.24557266,90.8066 0.13151756,90.8127 0.05258948,90.8187 0.06146837,90.8248 0.31586725,90.8308 0.35962874,90.8369 0.28944635,90.8429 0.23684184,90.8490 0.21048246,90.8550 0.061389878,90.8611 0.11405399,90.8671 0.087686531,90.8732 0.078948796,90.8792 0.10528535,90.8853 0.14036357,90.8914 0.14033912,90.8974 0.10523995,90.9035 0.052604813,90.9095 0.0087689636,90.9156 0.09658394,90.9216 0.32464445,90.9277 0.32449684,90.9337 0.19297095,90.9398 0.37731972,90.9458 0.69308466,90.9519 0.79820567,90.9580 0.54370213,90.9640 0.28065357,90.9701 0.26315802,90.9761 0.15785803,90.9822 0.1140184,90.9882 0.052617237,90.9943 0.035077527,91.0004 0.052686151,91.0064 0.28078032,91.0125 0.41227779,91.0185 0.34212106,91.0246 0.39479554,91.0306 0.53515905,91.0367 0.62279326,91.0428 0.43843508,91.0488 0.40365618,91.0549 1.0087452,91.0609 3.2843995,91.0670 20.317907,91.0731 45.03384,91.0791 48.372059,91.0852 27.673826,91.0912 8.2668591,91.0973 3.0607038,91.1034 1.7625924,91.1094 0.66640198,91.1155 0.49996412,91.1215 0.26303869,91.1276 0.14030696,91.1337 0.12285499,91.1397 0.26322687,91.1458 0.28066275,91.1519 0.19292814,91.1579 0.19300547,91.1640 0.14032803,91.1700 0.043812376,91.1761 0.078954563,91.1822 0.078931823,91.1882 9.5394007e-006,91.1943 0.079016231,91.2004 0.16667433,91.2064 0.096423306,91.2125 0.02633178,91.2186 0.17556353,91.2246 0.36847821,91.2307 0.33327022,91.2367 0.210466,91.2428 0.21935616,91.2489 0.43873161,91.2549 0.5438199,91.2610 0.2805301,91.2671 0.052567787,91.2731 0.026319077,91.2792 0.052675769,91.2853 0.18425944,91.2913 0.26316062,91.2974 0.22800903,91.3035 0.078938842,91.3095 0.21058309,91.3156 0.25436187,91.3217 0.14029698,91.3277 0.026297661,91.3338 0.026322003,91.3399 0.05265785,91.3460 0.14916191,91.3520 0.19297323,91.3581 0.12277787,91.3642 0.1053043,91.3702 0.26323423,91.3763 0.38598844,91.3824 0.35081547,91.3884 0.17537521,91.3945 0.14038552,91.4006 0.23688684,91.4067 0.21049151,91.4127 0.087636076,91.4188 0.0087911058,91.4249 0.17551255,91.4309 0.22805081,91.4370 0.1754344,91.4431 0.2280837,91.4492 0.2193003,91.4552 0.24561596,91.4613 0.20172316,91.4674 0.15793186,91.4734 0.2807776,91.4795 0.41232672,91.4856 0.47363275,91.4917 0.2806142,91.4977 0.2280674,91.5038 0.24559218,91.5099 0.21930583,91.5160 0.31584379,91.5220 0.35083598,91.5281 0.17538199,91.5342 0.11402469,91.5403 0.10526989,91.5463 0.33343008,91.5524 0.53511804,91.5585 0.3244721,91.5646 0.1140066,91.5706 0.14041959,91.5767 0.29828954,91.5828 0.28064179,91.5889 0.15786898,91.5949 0.2456791,91.6010 0.41230729,91.6071 0.36837962,91.6132 0.28068274,91.6193 0.21927124,91.6253 0.11402287,91.6314 0.14035721,91.6375 0.087674163,91.6436 -1.8388844e-005,91.6496 0.052685991,91.6557 0.22813225,91.6618 0.28952688,91.6679 0.32454214,91.6740 0.20169586,91.6800 0.21054606,91.6861 0.2807315,91.6922 0.32456958,91.6983 0.32452014,91.7044 0.17536891,91.7104 0.043832209,91.7165 0.026316889,91.7226 0.026310565,91.7287 0.0087767728,91.7348 0.026308117,91.7409 0.008797518,91.7469 0.21065015,91.7530 0.48249751,91.7591 0.35955095,91.7652 0.1315044,91.7713 0.14038616,91.7774 0.28955874,91.7834 0.35090962,91.7895 0.27189353,91.7956 0.19291104,91.8017 0.14031109,91.8078 0.061386634,91.8139 -8.3316663e-006,91.8199 0.026340809,91.8260 0.08773309,91.8321 0.13166657,91.8382 0.33341062,91.8443 0.29813021,91.8504 0.052544348,91.8565 0.026351705,91.8625 0.078954615,91.8686 0.052600637,91.8747 0.026336689,91.8808 0.096510574,91.8869 0.096508011,91.8930 0.16672592,91.8991 0.2192917,91.9051 0.15785085,91.9112 0.2193839,91.9173 0.50009614,91.9234 0.52627593,91.9295 0.33320448,91.9356 0.096452177,91.9417 0.27203685,91.9478 0.5088107,91.9539 0.41219848,91.9599 0.21047494,91.9660 0.19301511,91.9721 0.23684368,91.9782 0.22806618,91.9843 0.28077495,91.9904 0.41230777,91.9965 0.350835,92.0026 0.3069858,92.0087 0.27193347,92.0148 0.35965246,92.0208 0.29816931,92.0269 0.12277493,92.0330 0.16673581,92.0391 0.28072542,92.0452 0.27196798,92.0513 0.42980614,92.0574 0.42124075,92.0635 1.5007535,92.0696 3.8606658,92.0757 6.1759067,92.0818 5.937932,92.0879 3.3409896,92.0940 1.0959433,92.1000 0.4999724,92.1061 0.40348396,92.1122 0.32455987,92.1183 0.34213182,92.1244 0.32448107,92.1305 0.19288294,92.1366 0.09647654,92.1427 0.10534714,92.1488 0.33342654,92.1549 0.43857276,92.1610 0.27188113,92.1671 0.1842273,92.1732 0.2368148,92.1793 0.122718,92.1854 0.008771345,92.1915 0.12287291,92.1976 0.25441554,92.2037 0.2719366,92.2098 0.32457852,92.2159 0.37719038,92.2220 0.33334425,92.2281 0.33335349,92.2342 0.32452872,92.2403 0.21923919,92.2464 0.11400209,92.2525 0.10529138,92.2586 0.22812575,92.2647 0.40354463,92.2708 0.43854532,92.2769 0.21929596,92.2830 0.29828283,92.2891 0.28066653,92.2952 0.21049416,92.3013 0.1140139,92.3074 0.1579518,92.3135 0.28947699,92.3196 0.18415083,92.3257 0.13158603,92.3318 0.14038266,92.3379 0.18421827,92.3440 0.16662732,92.3501 0.096473187,92.3562 0.14035539,92.3623 0.14032504,92.3684 0.052619442,92.3745 0.052667107,92.3806 0.17554261,92.3867 0.43865746,92.3928 0.55255723,92.3989 0.38587141,92.4050 0.087696798,92.4111 0.05263621,92.4172 0.05264207,92.4233 0.11405876,92.4294 0.14912541,92.4355 0.14033611,92.4416 0.078914009,92.4477 -1.864656e-005,92.4538 1.236611e-005,92.4599 0.052651193,92.4660 0.096495099,92.4722 0.087702528,92.4783 0.096508406,92.4844 0.14916842,92.4905 0.17544255,92.4966 0.14909671,92.5027 0.0876825,92.5088 -2.8363662e-005,92.5149 3.5297202e-005,92.5210 0.16675952,92.5271 0.36846149,92.5332 0.3157115,92.5393 0.10521089,92.5454 0.10532964,92.5515 0.22809869,92.5577 0.16663352,92.5638 0.11398277,92.5699 0.017501764,92.5760 1.1436511e-005,92.5821 0.026324108,92.5882 0.026307685,92.5943 0.026333813,92.6004 0.096509069,92.6065 0.096489608,92.6126 0.10526738,92.6188 0.12283662,92.6249 0.23690119,92.6310 0.28945905,92.6371 0.18415116,92.6432 0.12279391,92.6493 0.096465521,92.6554 0.026312046,92.6615 0.087738916,92.6677 0.12284558,92.6738 0.33342841,92.6799 0.51752889,92.6860 0.31570315,92.6921 0.1666756,92.6982 0.1754332,92.7043 0.087669805,92.7104 0.03507695,92.7166 0.079006955,92.7227 0.22811753,92.7288 0.2368186,92.7349 0.21052015,92.7410 0.22807477,92.7471 0.22804826,92.7533 0.28073576,92.7594 0.45616779,92.7655 0.29816958,92.7716 0.061348058,92.7777 -3.8443236e-006,92.7838 2.7802078e-006,92.7899 0.05263849,92.7961 0.14038493,92.8022 0.22811118,92.8083 0.22808005,92.8144 0.34207961,92.8205 0.31578177,92.8267 0.29827693,92.8328 0.25435254,92.8389 0.061354566,92.8450 0.026323332,92.8511 0.052642446,92.8572 0.052614789,92.8634 0.0087694749,92.8695 0.026317934,92.8756 -1.6312775e-005,92.8817 1.8753579e-005,92.8878 0.052665997,92.8940 0.10528129,92.9001 0.21053712,92.9062 0.2368159,92.9123 0.13160846,92.9184 0.28077352,92.9246 0.34207961,92.9307 0.25437292,92.9368 0.26313588,92.9429 0.14908917,92.9490 0.13157688,92.9552 0.087691426,92.9613 0.052641548,92.9674 0.10533047,92.9735 0.16664486,92.9797 0.05255885,92.9858 0.052645233,92.9919 0.14035974,92.9980 0.14912128,93.0042 0.17542395,93.0103 0.078974329,93.0164 0.21938814,93.0225 0.38602909,93.0287 0.41225865,93.0348 0.2894457,93.0409 0.32457387,93.0470 0.34212604,93.0532 0.42985246,93.0593 0.45621037,93.0654 0.70194411,93.0715 1.9219117,93.0777 4.6414628,93.0838 7.0183935,93.0899 8.6579437,93.0960 6.8495259,93.1022 3.340785,93.1083 1.2013309,93.1144 0.7368294,93.1205 0.69302022,93.1267 0.65785092,93.1328 0.37712923,93.1389 0.31577,93.1451 0.30702013,93.1512 0.3421393,93.1573 0.34210637,93.1634 0.33333331,93.1696 0.38597506,93.1757 0.43858871,93.1818 0.37712118,93.1880 0.17538388,93.1941 0.12280335,93.2002 0.087695174,93.2063 0.026294779,93.2125 -5.5911969e-006,93.2186 1.107511e-005,93.2247 0.052647755,93.2309 0.12287503,93.2370 0.42115486,93.2431 0.59648347,93.2493 0.35077119,93.2554 0.087667018,93.2615 0.1052824,93.2677 0.14913365,93.2738 0.19297686,93.2799 0.19297832,93.2861 0.13155724,93.2922 0.061407119,93.2983 0.10530364,93.3045 0.14910831,93.3106 0.087671705,93.3167 -7.8611529e-006,93.3229 0.079024851,93.3290 0.29830575,93.3351 0.3069818,93.3413 0.17538041,93.3474 0.087725624,93.3535 0.14914064,93.3597 0.09643501,93.3658 9.5230797e-007,93.3719 0.10533401,93.3781 0.21053602,93.3842 0.19295047,93.3904 0.14033967,93.3965 0.12281235,93.4026 0.10525095,93.4088 0.078969248,93.4149 0.19304699,93.4210 0.3157869,93.4272 0.22798152,93.4333 0.052630045,93.4395 0.1930674,93.4456 0.27190766,93.4517 0.13150823,93.4579 0.052632257,93.4640 0.096503116,93.4701 0.07894183,93.4763 0.096537814,93.4824 0.17545554,93.4886 0.14031282,93.4947 0.096469603,93.5008 0.05260177,93.5070 -1.2655877e-005,93.5131 0.0087767337,93.5193 0.0087777898,93.5254 0.026314072,93.5315 0.026313504,93.5377 0.052626126,93.5438 0.017561056,93.5500 0.22812185,93.5561 0.41231653,93.5623 0.41226491,93.5684 0.20169824,93.5745 0.061411615,93.5807 0.13159281,93.5868 0.10525413,93.5930 0.10525143,93.5991 0.052634165,93.6053 0.096539952,93.6114 0.21935147,93.6175 0.34209722,93.6237 0.23676923,93.6298 0.087672621,93.6360 0.008758015,93.6421 1.3296976e-005,93.6483 0.070246987,93.6544 0.23691925,93.6606 0.32454884,93.6667 0.24555409,93.6728 0.15788032,93.6790 0.19300099,93.6851 0.22807178,93.6913 0.23689531,93.6974 0.38602552,93.7036 0.38588163,93.7097 0.1665902,93.7159 0.21931915,93.7220 0.35086349,93.7282 0.22802942,93.7343 0.078932554,93.7405 8.4435751e-006,93.7466 0.087741978,93.7528 0.18425202,93.7589 0.22806354,93.7651 0.10522415,93.7712 0.06142664,93.7774 0.12280385,93.7835 0.052594285,93.7897 0.035119113,93.7958 0.14038479,93.8019 0.19303681,93.8081 0.45621848,93.8143 0.56138998,93.8204 0.40341592,93.8266 0.21048556,93.8327 0.24566078,93.8389 0.27190742,93.8450 0.14032215,93.8512 0.14913821,93.8573 0.14034399,93.8635 0.12278337,93.8696 0.061377622,93.8758 0.052656546,93.8819 0.14038956,93.8881 0.1666538,93.8942 0.087673396,93.9004 0.026320472,93.9065 0.096527092,93.9127 0.14036173,93.9188 0.14913642,93.9250 0.21058206,93.9311 0.38599813,93.9373 0.35957953,93.9435 0.14905536,93.9496 0.14043517,93.9558 0.4387123,93.9619 0.52629358,93.9681 0.35954347,93.9742 0.14027967,93.9804 0.13163196,93.9865 0.35089704,93.9927 0.23679763,93.9989 0.14036047,94.0050 0.15789765,94.0112 0.14909385,94.0173 0.087686516,94.0235 0.026304252,94.0296 -1.0393584e-005,94.0358 3.2423159e-005,94.0420 0.1491932,94.0481 0.35095701,94.0543 0.52628064,94.0604 0.68446934,94.0666 1.6231414,94.0727 3.8978102,94.0789 15.874879,94.0851 28.257008,94.0912 26.100662,94.0974 12.222325,94.1035 3.2701495,94.1097 1.6051493,94.1159 0.93821031,94.1220 0.33316985,94.1282 0.21930161,94.1343 0.26319,94.1405 0.30698258,94.1467 0.14028563,94.1528 0.078941561,94.1590 0.11407842,94.1652 0.2017678,94.1713 0.13155867,94.1775 0.1491406,94.1836 0.23682104,94.1898 0.14908567,94.1960 0.078942001,94.2021 0.052639324,94.2083 0.078957416,94.2145 0.087706417,94.2206 0.02629262,94.2268 0.061441734,94.2329 0.14915928,94.2391 0.11398935,94.2453 0.026313171,94.2514 0.13166493,94.2576 0.26317576,94.2638 0.17537032,94.2699 0.061366092,94.2761 0.052627359,94.2823 0.026292181,94.2884 3.3519886e-005,94.2946 0.087755881,94.3008 0.087719351,94.3069 0.19305512,94.3131 0.3859947,94.3193 0.42101195,94.3254 0.39472556,94.3316 0.35964158,94.3378 0.24559574,94.3439 0.16661957,94.3501 0.052614208,94.3563 0.078953221,94.3624 0.043834239,94.3686 0.052633092,94.3748 0.078959368,94.3809 0.078984126,94.3871 0.2018121,94.3933 0.29822823,94.3994 0.25435627,94.4056 0.23684061,94.4118 0.14909123,94.4180 0.052621704,94.4241 0.087755211,94.4303 0.16668753,94.4365 0.18419398,94.4426 0.16666484,94.4488 0.23691994,94.4550 0.42110735,94.4612 0.35954785,94.4673 0.078850359,94.4735 0.0088045364,94.4797 0.11408219,94.4858 0.19297591,94.4920 0.16663052,94.4982 0.05259968,94.5044 0.0087852385,94.5105 0.052635062,94.5167 0.079009153,94.5229 0.24567413,94.5291 0.23681992,94.5352 0.17536373,94.5414 -6.2978506e-005,94.5476 4.8468548e-005,94.5538 0.1843361,94.5599 0.4474645,94.5661 0.45605671,94.5723 0.1928587,94.5785 0.14045759,94.5846 0.44749248,94.5908 0.49119833,94.5970 0.45612165,94.6032 0.51753622,94.6093 0.49995199,94.6155 0.35084829,94.6217 0.31578538,94.6279 0.23680212,94.6340 0.16662706,94.6402 0.14035633,94.6464 0.18421555,94.6526 0.17545976,94.6587 0.27195626,94.6649 0.27192852,94.6711 0.28070679,94.6773 0.23684071,94.6835 0.2544232,94.6896 0.37722695,94.6958 0.40348062,94.7020 0.34211531,94.7082 0.38601992,94.7144 0.37713769,94.7205 0.24554202,94.7267 0.19294538,94.7329 0.087678663,94.7391 0.035074536,94.7453 -1.5105294e-005,94.7514 0.0088118277,94.7576 0.12286356,94.7638 0.1666604,94.7700 0.11399426,94.7762 0.078944877,94.7823 0.10525136,94.7885 0.052640349,94.7947 0.114067,94.8009 0.10523695,94.8071 0.052606005,94.8133 0.052656904,94.8194 0.2194407,94.8256 0.45618305,94.8318 0.30688074,94.8380 0.078866482,94.8442 -2.0006761e-005,94.8504 0.0088272151,94.8565 0.14921971,94.8627 0.21049398,94.8689 0.096422076,94.8751 0.10530991,94.8813 0.21932122,94.8875 0.15783206,94.8937 0.078949563,94.8998 0.16670968,94.9060 0.16663547,94.9122 0.070161022,94.9184 0.16674033,94.9246 0.29823586,94.9308 0.18418995,94.9370 0.26320723,94.9432 0.34209096,94.9493 0.27189898,94.9555 0.28953519,94.9617 0.4649244,94.9679 0.32446131,94.9741 0.10520137,94.9803 -3.1434204e-006,94.9865 0.061459053,94.9927 0.21058387,94.9988 0.29828435,95.0050 0.35965049,95.0112 0.33330598,95.0174 0.39474979,95.0236 0.42979598,95.0298 0.21924525,95.0360 0.10523693,95.0422 0.11406426,95.0484 0.078772224,95.0546 0.39578539,95.0607 7.2503633,95.0669 20.01351,95.0731 24.823801,95.0793 17.908737,95.0855 11.348652,95.0917 7.8585901,95.0979 5.9555025,95.1041 4.4821343,95.1103 3.7891579,95.1165 2.6045649,95.1227 1.1222804,95.1289 0.50864065,95.1351 0.37712592,95.1412 0.22804911,95.1474 0.192958,95.1536 0.16668269,95.1598 0.33339837,95.1660 0.4122611,95.1722 0.2806347,95.1784 0.11399397,95.1846 0.078919493,95.1908 -1.9503441e-005,95.1970 0.035140015,95.2032 0.2017896,95.2094 0.18414962,95.2156 0.052661065,95.2218 0.28088477,95.2280 0.55268431,95.2342 0.47356325,95.2404 0.28938195,95.2466 0.15787353,95.2528 0.25440326,95.2590 0.33330733,95.2652 0.20174974,95.2714 0.14915635,95.2776 0.10522325,95.2838 0.052620899,95.2900 0.10529439,95.2962 0.16666754,95.3024 0.21930711,95.3086 0.23688354,95.3148 0.27199259,95.3210 0.2894066,95.3272 0.096454389,95.3334 0.26330474,95.3396 0.48247507,95.3458 0.34199467,95.3520 0.14903972,95.3582 0.052633598,95.3644 0.22819395,95.3706 0.64927566,95.3768 0.77187324,95.3830 0.38581839,95.3892 0.20170417,95.3954 0.14038837,95.4016 0.36851647,95.4078 0.45612115,95.4140 0.28065303,95.4202 0.28074607,95.4264 0.39480641,95.4326 0.47371528,95.4388 0.40340239,95.4450 0.14898127,95.4512 0.026311673,95.4574 0.078961156,95.4636 0.052620307,95.4698 0.078981958,95.4760 0.19302779,95.4822 0.26316842,95.4884 0.24562334,95.4946 0.21050957,95.5008 0.14033312,95.5070 0.14912732,95.5132 0.12275317,95.5194 0.026293373,95.5256 0.052654162,95.5319 0.1141268,95.5381 0.35095266,95.5443 0.33325088,95.5505 0.16660388,95.5567 0.16674981,95.5629 0.35969701,95.5691 0.35087714,95.5753 0.36837643,95.5815 0.20166841,95.5877 0.11402453,95.5939 0.1052793,95.6001 0.14914653,95.6063 0.14030924,95.6126 0.02626428,95.6188 0.0088017229,95.6250 0.087752506,95.6312 0.087688871,95.6374 0.026301604,95.6436 0.05268199,95.6498 0.1930704,95.6560 0.34209138,95.6622 0.21045654,95.6684 0.16667067,95.6747 0.31581834,95.6809 0.33332658,95.6871 0.21048932,95.6933 0.10524002,95.6995 0.11408582,95.7057 0.30709124,95.7119 0.32450897,95.7181 0.14904732,95.7244 0.052615948,95.7306 0.026304178,95.7368 0.0087792305,95.7430 0.078997925,95.7492 0.19301948,95.7554 0.25441754,95.7616 0.27195022,95.7678 0.24559443,95.7741 0.23683095,95.7803 0.2455807,95.7865 0.14907959,95.7927 0.21054576,95.7989 0.2895292,95.8051 0.29832405,95.8114 0.48252571,95.8176 0.53505796,95.8238 0.35954288,95.8300 0.15781836,95.8362 0.11404245,95.8424 0.19296841,95.8486 0.10523188,95.8549 0.08776921,95.8611 0.26321959,95.8673 0.32453576,95.8735 0.16659515,95.8797 0.061412267,95.8860 0.16669627,95.8922 0.20174675,95.8984 0.18419465,95.9046 0.078902036,95.9108 0.0088070957,95.9170 0.21939901,95.9233 0.35967085,95.9295 0.31572881,95.9357 0.17542188,95.9419 0.22810803,95.9481 0.31586862,95.9544 0.58781928,95.9606 0.70172846,95.9668 0.56136578,95.9730 0.56141585,95.9792 0.47362116,95.9855 0.28067538,95.9917 0.31582108,95.9979 0.31577769,96.0041 0.28066251,96.0104 0.24555068,96.0166 0.15786719,96.0228 0.14038473,96.0290 0.22809882,96.0352 0.26314586,96.0415 0.17537236,96.0477 0.10535869,96.0539 1.0536451,96.0601 4.1155276,96.0664 6.4300566,96.0726 5.3145266,96.0788 2.3675325,96.0850 2.281357,96.0913 6.8981047,96.0975 16.415865,96.1037 19.305977,96.1099 11.96938,96.1162 3.1290722,96.1224 0.84190011,96.1286 0.41219431,96.1348 0.33331761,96.1411 0.35966283,96.1473 0.35081553,96.1535 0.15782283,96.1597 0.17546363,96.1660 0.2193106,96.1722 0.14911407,96.1784 0.10526043,96.1846 0.11402025,96.1909 0.17542724,96.1971 0.17543454,96.2033 0.1228256,96.2096 0.14914623,96.2158 0.18426137,96.2220 0.30708304,96.2282 0.35086849,96.2345 0.25428224,96.2407 0.078890555,96.2469 0.13166301,96.2532 0.3158544,96.2594 0.32449815,96.2656 0.15782392,96.2719 0.11405681,96.2781 0.2193079,96.2843 0.18418397,96.2905 0.18425888,96.2968 0.35098207,96.3030 0.45611766,96.3092 0.27182671,96.3155 0.10521014,96.3217 0.035091132,96.3279 0.096518293,96.3342 0.11402038,96.3404 0.05260475,96.3466 0.0087609086,96.3529 0.026360989,96.3591 0.14038035,96.3653 0.12278984,96.3716 0.096467726,96.3778 0.026282158,96.3840 0.026356593,96.3903 0.27213752,96.3965 0.73697984,96.4027 0.67527831,96.4090 0.32448649,96.4152 0.33334264,96.4214 0.22800168,96.4277 0.1491134,96.4339 0.14034832,96.4402 0.11399001,96.4464 0.026287846,96.4526 0.052648608,96.4589 0.14033049,96.4651 0.14038347,96.4713 0.28076032,96.4776 0.18418774,96.4838 0.1052178,96.4900 0.026291704,96.4963 0.026343109,96.5025 0.087792121,96.5088 0.21941821,96.5150 0.46503451,96.5212 0.60522407,96.5275 0.49991062,96.5337 0.51766533,96.5400 0.80703181,96.5462 0.54369837,96.5524 0.28939828,96.5587 0.21930337,96.5649 0.32467952,96.5712 0.52634692,96.5774 0.42095724,96.5836 0.35968217,96.5899 0.46495095,96.5961 0.38587636,96.6024 0.26313376,96.6086 0.35089171,96.6148 0.33331981,96.6211 0.2894628,96.6273 0.22803415,96.6336 0.21931803,96.6398 0.2894966,96.6460 0.23679708,96.6523 0.18422934,96.6585 0.33339873,96.6648 0.49127257,96.6710 0.53511971,96.6773 0.57890791,96.6835 0.42097193,96.6898 0.2455492,96.6960 0.13156864,96.7022 0.13160022,96.7085 0.14034364,96.7147 0.14037386,96.7210 0.1754218,96.7272 0.078910895,96.7335 0.13163406,96.7397 0.25439581,96.7460 0.18416637,96.7522 0.11401417,96.7584 0.078963481,96.7647 0.11405127,96.7709 0.07888446,96.7772 4.3207452e-005,96.7834 0.21942239,96.7897 0.33331674,96.7959 0.19286717,96.8022 0.0087393392,96.8084 0.052647971,96.8147 0.052655872,96.8209 0.1755195,96.8272 0.30705312,96.8334 0.41239521,96.8397 0.74568605,96.8459 0.68410558,96.8522 0.40336454,96.8584 0.1051845,96.8647 0.052655675,96.8709 0.087741636,96.8772 0.087692708,96.8834 0.078935876,96.8897 0.1228039,96.8959 0.035067119,96.9022 0.0087659396,96.9084 5.9476629e-006,96.9147 0.026317893,96.9209 0.026308803,96.9272 0.026317783,96.9334 0.0087661007,96.9397 1.3901392e-005,96.9459 0.079010405,96.9522 0.19299982,96.9584 0.19296107,96.9647 0.19299002,96.9709 0.18420002,96.9772 0.12278388,96.9834 0.11405157,96.9897 0.14910154,96.9959 0.16669661,97.0022 0.48255911,97.0085 0.62287247,97.0147 0.70181972,97.0210 0.74563831,97.0272 0.78073001,97.0335 0.91228604,97.0397 0.90346241,97.0460 1.0177379,97.0522 1.7897317,97.0585 2.0441372,97.0648 2.9566619,97.0710 6.4242415,97.0773 17.874414,97.0835 29.353912,97.0898 29.066736,97.0960 17.371658,97.1023 7.7955313,97.1086 4.4293852,97.1148 3.6837656,97.1211 1.7185258,97.1273 0.66640097,97.1336 0.2894043,97.1398 0.21927722,97.1461 0.16666479,97.1524 0.21933597,97.1586 0.31581363,97.1649 0.33336341,97.1711 0.35084254,97.1774 0.1753421,97.1837 0.078954004,97.1899 0.16668156,97.1962 0.12279016,97.2024 0.16669045,97.2087 0.28952673,97.2150 0.48250762,97.2212 0.50875491,97.2275 0.31570789,97.2337 0.078871675,97.2400 7.4472669e-006,97.2463 0.070208564,97.2525 0.29825598,97.2588 0.38605064,97.2651 0.64921319,97.2713 0.57886726,97.2776 0.29820985,97.2838 0.28948835,97.2901 0.23680164,97.2964 0.24564342,97.3026 0.28948671,97.3089 0.2894873,97.3152 0.37723356,97.3214 0.41225946,97.3277 0.31573585,97.3340 0.33331603,97.3402 0.41230619,97.3465 0.43856531,97.3527 0.19293401,97.3590 0.09651345,97.3653 0.12280545,97.3715 0.10523083,97.3778 0.078937881,97.3841 0.052636188,97.3903 0.087765686,97.3966 0.19302903,97.4029 0.18417944,97.4091 0.087678589,97.4154 0.21936312,97.4217 0.43869641,97.4279 0.47363102,97.4342 0.21920182,97.4405 0.11400964,97.4468 0.052607261,97.4530 -1.6700136e-005,97.4593 2.1500302e-005,97.4656 0.087737054,97.4718 0.14039968,97.4781 0.21934736,97.4844 0.25437811,97.4906 0.31575838,97.4969 0.20169705,97.5032 0.078991167,97.5094 0.24567704,97.5157 0.22799876,97.5220 0.087689832,97.5283 0.13163283,97.5345 0.16665743,97.5408 0.096422918,97.5471 -1.2246485e-005,97.5533 0.052689869,97.5596 0.14038926,97.5659 0.19299196,97.5722 0.23684244,97.5784 0.26318616,97.5847 0.35964504,97.5910 0.27192053,97.5973 0.31582049,97.6035 0.38598844,97.6098 0.38593182,97.6161 0.22800565,97.6223 0.19299842,97.6286 0.34221315,97.6349 0.57023251,97.6412 0.53503656,97.6474 0.3946501,97.6537 0.28064358,97.6600 0.21049093,97.6663 0.035057236,97.6725 0.008780011,97.6788 0.052679021,97.6851 0.14035682,97.6914 0.096489422,97.6976 0.21938218,97.7039 0.37726274,97.7102 0.41224748,97.7165 0.27187181,97.7228 0.23684782,97.7290 0.19293675,97.7353 0.13152297,97.7416 0.087715335,97.7479 0.052658442,97.7541 0.087726019,97.7604 0.05259487,97.7667 0.026315564,97.7730 0.061442781,97.7793 0.12283993,97.7855 0.20182015,97.7918 0.30702943,97.7981 0.19288103,97.8044 0.052579034,97.8107 0.035103358,97.8169 0.052630115,97.8232 0.11401782,97.8295 0.14916192,97.8358 0.19300775,97.8421 0.11397593,97.8483 -1.3808523e-005,97.8546 0.05265902,97.8609 0.096524291,97.8672 0.16670398,97.8735 0.21931471,97.8798 0.39473546,97.8860 0.49996373,97.8923 0.35962191,97.8986 0.18427587,97.9049 0.35969079,97.9112 0.32454479,97.9174 0.35091323,97.9237 0.37714708,97.9300 0.21048,97.9363 0.2368665,97.9426 0.35096464,97.9489 0.57899755,97.9552 0.43850681,97.9614 0.23676842,97.9677 0.14030936,97.9740 0.11408444,97.9803 0.2808032,97.9866 0.40353823,97.9929 0.40356702,97.9992 0.51758105,98.0054 0.52626657,98.0117 0.39458883,98.0180 0.087601319,98.0243 0.026334576,98.0306 0.14924486,98.0369 0.52638561,98.0432 0.579018,98.0494 1.0793015,98.0557 1.982762,98.0620 2.6141613,98.0683 5.9514108,98.0746 20.455149,98.0809 33.669323,98.0872 30.416239,98.0935 17.081488,98.0998 10.010305,98.1060 31.088211,98.1123 80.247559,98.1186 100.29425,98.1249 66.99678,98.1312 23.5121,98.1375 6.3921547,98.1438 4.7015343,98.1501 2.551512,98.1564 0.92950517,98.1627 0.84207511,98.1690 0.49980405,98.1752 0.19294775,98.1815 0.17550699,98.1878 0.25441849,98.1941 0.28067526,98.2004 0.33335,98.2067 0.38596523,98.2130 0.28068459,98.2193 0.21049167,98.2256 0.19300532,98.2319 0.38602644,98.2382 0.42102206,98.2445 0.36844552,98.2508 0.42104113,98.2571 0.28938478,98.2633 0.17543723,98.2696 0.19299653,98.2759 0.14906555,98.2822 0.052599214,98.2885 0.087747104,98.2948 0.1052794,98.3011 0.096513137,98.3074 0.20183158,98.3137 0.50885755,98.3200 0.66662115,98.3263 0.42095894,98.3326 0.24560809,98.3389 0.20176342,98.3452 0.19298486,98.3515 0.18416713,98.3578 0.11399927,98.3641 0.20175931,98.3704 0.16663732,98.3767 0.078992903,98.3830 0.19302152,98.3893 0.16663383,98.3956 0.096446149,98.4019 0.087745868,98.4082 0.23696002,98.4145 0.34211883,98.4208 0.21919207,98.4271 0.078925461,98.4334 0.15794657,98.4397 0.21053304,98.4460 0.2543987,98.4523 0.2543661,98.4586 0.12274399,98.4649 0.035074145,98.4712 0.096523002,98.4775 0.16670048,98.4838 0.19298251,98.4901 0.12277362,98.4964 0.078933306,98.5027 0.087757841,98.5090 0.17547882,98.5153 0.21051872,98.5216 0.19298053,98.5279 0.18422548,98.5342 0.17539237,98.5405 0.078901775,98.5468 0.087726824,98.5531 0.096499398,98.5594 0.13161118,98.5657 0.23685551,98.5720 0.22803974,98.5783 0.15787978,98.5846 0.17551465,98.5909 0.28951663,98.5972 0.23675895,98.6036 0.12279348,98.6099 0.18422928,98.6162 0.13151422,98.6225 0.0087557752,98.6288 0.061431225,98.6351 0.09649913,98.6414 0.096473888,98.6477 0.052610725,98.6540 0.078966975,98.6603 0.15796553,98.6666 0.26320493,98.6729 0.30706921,98.6792 0.44743446,98.6855 0.47363299,98.6918 0.28059039,98.6982 0.096447557,98.7045 0.096518502,98.7108 0.26325831,98.7171 0.47374701,98.7234 0.41219187,98.7297 0.17534669,98.7360 0.14037581,98.7423 0.27199316,98.7486 0.29818773,98.7549 0.16665821,98.7613 0.38614509,98.7676 0.71061772,98.7739 0.63146967,98.7802 0.28051618,98.7865 0.078905761,98.7928 0.27199551,98.7991 0.42118326,98.8054 0.70192349,98.8117 0.79832959,98.8181 0.73670125,98.8244 0.32434925,98.8307 0.16664366,98.8370 0.24565116,98.8433 0.32461455,98.8496 0.36842731,98.8559 0.40352952,98.8622 0.56140804,98.8686 0.47359195,98.8749 0.26312074,98.8812 0.20178051,98.8875 0.25444764,98.8938 0.37717307,98.9001 0.22801146,98.9065 0.26322171,98.9128 0.4298881,98.9191 0.49121255,98.9254 0.43858182,98.9317 0.42105168,98.9380 0.368406,98.9443 0.33330435,98.9507 0.25436848,98.9570 0.20171274,98.9633 0.10521918,98.9696 0.087692924,98.9759 0.026332924,98.9822 0.11405466,98.9886 0.31617141,98.9949 1.9486003,99.0012 4.7026858,99.0075 5.3416095,99.0138 3.2268674,99.0202 1.0431615,99.0265 0.35082704,99.0328 0.40357825,99.0391 0.4298169,99.0454 0.39479616,99.0518 0.72833961,99.0581 1.2897545,99.0644 1.7896339,99.0707 2.3423665,99.0770 3.0087554,99.0834 3.7382252,99.0897 14.790374,99.0960 44.45945,99.1023 60.131241,99.1086 45.481247,99.1150 22.799973,99.1213 13.533005,99.1276 9.2083206,99.1339 3.8049433,99.1403 0.80655593,99.1466 0.57017368,99.1529 0.30691203,99.1592 0.20176463,99.1655 0.22806269,99.1719 0.14907396,99.1782 0.078950197,99.1845 0.1930543,99.1908 0.42118299,99.1972 0.71061283,99.2035 0.71046191,99.2098 0.48234957,99.2161 0.23677586,99.2225 0.18418543,99.2288 0.21051273,99.2351 0.19293866,99.2414 0.078959726,99.2478 0.21064754,99.2541 0.41229901,99.2604 0.26304486,99.2667 0.087731309,99.2731 0.25452703,99.2794 0.4824979,99.2857 0.44728148,99.2921 0.25430864,99.2984 0.280763,99.3047 0.51761228,99.3110 0.44728169,99.3174 0.15781011,99.3237 0.08769951,99.3300 0.052643608,99.3364 0.10530276,99.3427 0.17549151,99.3490 0.28076154,99.3553 0.32453004,99.3617 0.29823658,99.3680 0.50884855,99.3743 0.68432468,99.3807 0.85087752,99.3870 0.71913153,99.3933 0.37709111,99.3997 0.21051762,99.4060 0.17545301,99.4123 0.19299135,99.4186 0.26315078,99.4250 0.28943789,99.4313 0.14910245,99.4376 0.1053002,99.4440 0.1491604,99.4503 0.21053442,99.4566 0.26320127,99.4630 0.38606226,99.4693 0.49116281,99.4756 0.21037489,99.4820 0.026279818,99.4883 1.5634041e-005,99.4946 0.078984119,99.5010 0.27200851,99.5073 0.51757419,99.5136 0.33324653,99.5200 0.15786998,99.5263 0.16671734,99.5326 0.17544425,99.5390 0.18422793,99.5453 0.33339903,99.5517 0.42104185,99.5580 0.29815784,99.5643 0.19298188,99.5707 0.29830739,99.5770 0.33329862,99.5833 0.16661149,99.5897 0.14915815,99.5960 0.25445116,99.6023 0.32454738,99.6087 0.27192944,99.6150 0.35966384,99.6214 0.28942046,99.6277 0.1666171,99.6340 0.096478209,99.6404 0.19310682,99.6467 0.50019336,99.6530 0.69309443,99.6594 0.69277978,99.6657 0.23663148,99.6721 0.14913477,99.6784 0.12278882,99.6847 0.10528294,99.6911 0.14912687,99.6974 0.13155369,99.7038 0.12278524,99.7101 0.078923866,99.7164 0.026307587,99.7228 5.7931898e-006,99.7291 0.026331939,99.7355 0.052636273,99.7418 0.035072107,99.7482 0.0087739052,99.7545 0.14038362,99.7608 0.29830718,99.7672 0.42110121,99.7735 0.34205946,99.7799 0.14904459,99.7862 0.087737694,99.7926 0.16671002,99.7989 0.19297405,99.8052 0.19297805,99.8116 0.23687579,99.8179 0.27191356,99.8243 0.15785439,99.8306 0.15791935,99.8370 0.23688784,99.8433 0.32456732,99.8497 0.29822713,99.8560 0.28074133,99.8623 0.30703446,99.8687 0.31577936,99.8750 0.30696055,99.8814 0.14031971,99.8877 0.19296195,99.8941 0.096477024,99.9004 0.11406576,99.9068 0.2281525,99.9131 0.60536754,99.9195 0.64910692,99.9258 0.39464962,99.9322 0.18412109,99.9385 0.08769995,99.9449 0.078946769,99.9512 0.078946568,99.9576 0.08770512,99.9639 0.026291912,99.9703 0.026330952,99.9766 0.061415795,99.9830 0.05261429,99.9893 0.0087578762,99.9957 0.026350044,100.0020 0.08770413,100.0084 0.0087739322,100.0147 0.14921632,100.0211 0.27190968,100.0274 0.16665308,100.0338 0.24561964,100.0401 0.21049562,100.0465 0.2368997,100.0528 0.46512139,100.0592 0.96508735,100.0655 1.2985053,100.0719 2.2198527,100.0782 6.1708097,100.0846 33.163292,100.0909 104.31985,100.0973 145.40498,100.1036 110.46421,100.1100 44.923645,100.1163 12.740281,100.1227 11.308436,100.1290 13.473831,100.1354 12.156375,100.1418 6.8573933,100.1481 2.8145421,100.1545 0.97322661,100.1608 0.48232204,100.1672 0.19292569,100.1735 0.12284987,100.1799 0.23687661,100.1862 0.28954679,100.1926 0.47377715,100.1990 0.52626854,100.2053 0.33322012,100.2117 0.21928029,100.2180 0.23684376,100.2244 0.17544538,100.2307 0.18420239,100.2371 0.087640151,100.2435 0.026369488,100.2498 0.29841122,100.2562 0.46487132,100.2625 0.21040332,100.2689 0.11402929,100.2752 0.14918382,100.2816 0.2895402,100.2880 0.359635,100.2943 0.2718499,100.3007 0.1666192,100.3070 0.23687051,100.3134 0.34212258,100.3198 0.26313871,100.3261 0.15788539,100.3325 0.14038919,100.3388 0.2281944,100.3452 0.37716186,100.3516 0.15776078,100.3579 0.052585427,100.3643 5.2689882e-007,100.3706 0.096550688,100.3770 0.21936584,100.3834 0.28947738,100.3897 0.16655487,100.3961 -2.1037329e-005,100.4025 0.087793991,100.4088 0.15789706,100.4152 0.12274516,100.4215 0.087711133,100.4279 0.21944672,100.4343 0.52642673,100.4406 0.54384232,100.4470 0.42983773,100.4534 0.46491134,100.4597 0.42090943,100.4661 0.13148431,100.4725 0.08772365,100.4788 0.052612808,100.4852 0.026313005,100.4916 0.026322789,100.4979 0.13167268,100.5043 0.35099578,100.5107 0.35954306,100.5170 0.061283216,100.5234 0.052660536,100.5298 0.087724641,100.5361 0.10527213,100.5425 0.21933842,100.5489 0.25439554,100.5552 0.16660748,100.5616 0.052617472,100.5680 0.10529633,100.5743 0.31578037,100.5807 0.44737014,100.5871 0.48245454,100.5934 0.21049601,100.5998 0.05261213,100.6062 -3.2157363e-006,100.6125 0.035130378,100.6189 0.16672695,100.6253 0.25439024,100.6316 0.21049741,100.6380 0.15788877,100.6444 0.13156906,100.6508 0.16673459,100.6571 0.36843464,100.6635 0.18409735,100.6699 0.070230216,100.6762 0.31595373,100.6826 0.51751864,100.6890 0.28931868,100.6954 0.052563857,100.7017 -2.1139092e-006,100.7081 -1.828083e-006,100.7145 9.42716e-006,100.7209 0.052654687,100.7272 0.12284698,100.7336 0.20175493,100.7400 0.15793252,100.7463 0.2807354,100.7527 0.29817444,100.7591 0.27189142,100.7655 0.19299057,100.7718 0.12281207,100.7782 0.10527652,100.7846 0.14036599,100.7910 0.21056871,100.7973 0.38605052,100.8037 0.47368371,100.8101 0.32446525,100.8165 0.12272065,100.8228 -2.7322079e-005,100.8292 0.026388638,100.8356 0.19306289,100.8420 0.24558677,100.8483 0.18416138,100.8547 0.1491244,100.8611 0.19298662,100.8675 0.20177542,100.8739 0.25442716,100.8802 0.24560754,100.8866 0.17536999,100.8930 0.078925245,100.8994 0.13163476,100.9057 0.25445163,100.9121 0.31573504,100.9185 0.10519067,100.9249 0.11407875,100.9313 0.1666462,100.9376 0.061364673,100.9440 0.05264708,100.9504 0.10531677,100.9568 0.23693043,100.9632 0.33333939,100.9695 0.24553223,100.9759 0.10518641,100.9823 0.0087452708,100.9887 2.3369516e-006,100.9951 0.052689482,101.0015 0.17549115,101.0078 0.52683645,101.0142 3.414716,101.0206 10.142679,101.0270 11.990122,101.0334 6.6901169,101.0397 1.3847443,101.0461 0.57908082,101.0525 0.66666621,101.0589 0.63156366,101.0653 0.62282979,101.0717 0.99174434,101.0780 2.3250477,101.0844 2.8336341,101.0908 4.3696485,101.0972 7.5185342,101.1036 8.0164719,101.1100 4.4719911,101.1164 1.7100699,101.1227 1.3421819,101.1291 1.2806255,101.1355 1.1840167,101.1419 0.71900201,101.1483 0.16651504,101.1547 0.0087824324,101.1611 0.026337182,101.1674 0.08774671,101.1738 0.096465245,101.1802 0.12280354,101.1866 0.23690873,101.1930 0.25439408,101.1994 0.12272822,101.2058 -1.0328303e-005,101.2122 0.078992203,101.2186 0.10524777,101.2249 0.11403928,101.2313 0.22813399,101.2377 0.32461965,101.2441 0.31575114,101.2505 0.17536214,101.2569 0.096464276,101.2633 0.078977078,101.2697 0.20185484,101.2761 0.44751993,101.2824 0.62278968,101.2888 0.37701848,101.2952 0.14909717,101.3016 0.228158,101.3080 0.32452253,101.3144 0.15781088,101.3208 0.13159463,101.3272 0.15789235,101.3336 0.10524717,101.3400 0.11403931,101.3464 0.12279707,101.3528 0.096487641,101.3591 0.10526748,101.3655 0.087704398,101.3719 0.052622434,101.3783 0.035069458,101.3847 0.043923516,101.3911 0.36858472,101.3975 0.61405736,101.4039 0.44725555,101.4103 0.21043451,101.4167 0.052584961,101.4231 0.0087890057,101.4295 0.078980222,101.4359 0.10527465,101.4423 0.12281511,101.4487 0.17548735,101.4551 0.36853257,101.4615 0.55264997,101.4679 0.39460254,101.4743 0.12272897,101.4807 0.16676849,101.4871 0.42112035,101.4934 0.39467549,101.4998 0.27187935,101.5062 0.1754145,101.5126 0.13156088,101.5190 0.1403604,101.5254 0.16667095,101.5318 0.14037761,101.5382 0.1842377,101.5446 0.16662528,101.5510 0.1052208,101.5574 0.096496798,101.5638 0.14035892,101.5702 0.16674334,101.5766 0.35980216,101.5830 0.46484873,101.5894 0.19283427,101.5958 0.14912359,101.6022 0.24569041,101.6086 0.36841103,101.6150 0.28075698,101.6214 0.49132049,101.6278 0.46483526,101.6342 0.32443857,101.6406 0.10519391,101.6470 0.052647118,101.6534 0.087774932,101.6598 0.18425398,101.6662 0.15781097,101.6727 -5.6255209e-005,101.6791 7.469333e-006,101.6855 2.6384409e-005,101.6919 0.14923911,101.6983 0.34212083,101.7047 0.21042007,101.7111 0.052613162,101.7175 0.078954414,101.7239 0.035048954,101.7303 1.942264e-005,101.7367 0.087747909,101.7431 0.078924507,101.7495 0.026300721,101.7559 0.026314473,101.7623 0.0087656733,101.7687 -2.8720041e-007,101.7751 -5.8963751e-006,101.7815 0.0088106785,101.7879 0.14042592,101.7943 0.21927945,101.8008 0.11395872,101.8072 -1.0728691e-005,101.8136 0.079014696,101.8200 0.22811522,101.8264 0.23685363,101.8328 0.2456101,101.8392 0.23684448,101.8456 0.30703327,101.8520 0.33336797,101.8584 0.40355119,101.8648 0.40345719,101.8712 0.28940472,101.8777 0.21930212,101.8841 0.19295828,101.8905 0.13161384,101.8969 0.28078416,101.9033 0.31574893,101.9097 0.21928689,101.9161 0.35972589,101.9225 0.45608243,101.9289 0.22800787,101.9353 0.24565113,101.9418 0.22800617,101.9482 0.078913935,101.9546 0.24570365,101.9610 0.47378346,101.9674 0.51754713,101.9738 0.36837009,101.9802 0.34207025,101.9866 0.29825261,101.9931 0.31578624,101.9995 0.28068849,102.0059 0.34217352,102.0123 0.56145006,102.0187 0.61402255,102.0251 0.57020295,102.0315 0.58770204,102.0379 0.46483609,102.0444 0.39474559,102.0508 0.42101198,102.0572 0.23679447,102.0636 0.39491239,102.0700 0.94756585,102.0764 1.2281535,102.0829 1.37736,102.0893 1.7195318,102.0957 4.134738,102.1021 16.858875,102.1085 34.540508,102.1149 36.531185,102.1214 21.746635,102.1278 8.2330389,102.1342 5.3870869,102.1406 10.968108,102.1470 16.860521,102.1534 14.198797,102.1599 5.9353981,102.1663 1.0781134,102.1727 0.63167024,102.1791 0.47350746,102.1855 0.17529108,102.1920 0.035062462,102.1984 0.10534143,102.2048 0.26322791,102.2112 0.2982249,102.2176 0.22804354,102.2241 0.21929623,102.2305 0.18417858,102.2369 0.10520606,102.2433 0.017537357,102.2497 0.078981765,102.2562 0.12283681,102.2626 0.21940576,102.2690 0.42111745,102.2754 0.47365335,102.2818 0.44730607,102.2883 0.28063634,102.2947 0.19296661,102.3011 0.14030318,102.3075 0.0087391865,102.3140 0.052693237,102.3204 0.19302325,102.3268 0.21049257,102.3332 0.14029852,102.3397 0.035108123,102.3461 0.14917606,102.3525 0.27195016,102.3589 0.34209234,102.3653 0.22801012,102.3718 0.043848585,102.3782 0.087728456,102.3846 0.052621149,102.3910 0.078976266,102.3975 0.23692855,102.4039 0.44734988,102.4103 0.20169289,102.4168 0.11402366,102.4232 0.078907467,102.4296 0.087740071,102.4360 0.10529032,102.4425 0.14913979,102.4489 0.19296589,102.4553 0.070131838,102.4617 0.026325041,102.4682 0.096543692,102.4746 0.23690578,102.4810 0.35968891,102.4875 0.38593152,102.4939 0.25435308,102.5003 0.25447378,102.5067 0.41230014,102.5132 0.30689484,102.5196 0.078857921,102.5260 6.9015077e-006,102.5325 0.061464928,102.5389 0.14038195,102.5453 0.1315382,102.5518 0.061378628,102.5582 0.11407373,102.5646 0.17543685,102.5710 0.11399281,102.5775 0.052601945,102.5839 0.052686933,102.5903 0.26328325,102.5968 0.50884855,102.6032 0.62279522,102.6096 0.52626985,102.6161 0.41223097,102.6225 0.28944734,102.6289 0.29824901,102.6354 0.30703822,102.6418 0.36845064,102.6482 0.33332747,102.6547 0.25438264,102.6611 0.26315534,102.6675 0.34210399,102.6740 0.43865091,102.6804 0.50872141,102.6868 0.27184653,102.6933 0.20171379,102.6997 0.087730825,102.7061 0.27207807,102.7126 0.50883746,102.7190 0.48242339,102.7255 0.40344766,102.7319 0.28942111,102.7383 0.20169084,102.7448 0.061370704,102.7512 0.087760232,102.7576 0.18428923,102.7641 0.37723693,102.7705 0.42977491,102.7769 0.30693653,102.7834 0.087670259,102.7898 0.026311375,102.7963 0.017541112,102.8027 0.1053512,102.8091 0.4211365,102.8156 0.41220504,102.8220 0.1402839,102.8285 0.13164495,102.8349 0.23686013,102.8413 0.11394271,102.8478 -3.5005494e-005,102.8542 6.2506042e-006,102.8607 0.0087952856,102.8671 0.10531387,102.8735 0.19300407,102.8800 0.22808298,102.8864 0.21927205,102.8929 0.10520985,102.8993 0.12289488,102.9057 0.48258242,102.9122 0.54377788,102.9186 0.21040751,102.9251 0.096507274,102.9315 0.16670036,102.9380 0.14912145,102.9444 0.13155749,102.9508 0.13157594,102.9573 0.20180406,102.9637 0.21931735,102.9702 0.1666299,102.9766 0.096426815,102.9831 0.0087346015,102.9895 5.3175822e-006,102.9959 -3.584074e-006,103.0024 9.0190051e-006,103.0088 0.052660473,103.0153 0.2194846,103.0217 0.64931691,103.0282 0.68402314,103.0346 0.15767215,103.0411 0.0087785721,103.0475 0.079004928,103.0540 0.21058637,103.0604 0.53544492,103.0668 1.9483527,103.0733 3.8688424,103.0797 3.4378285,103.0862 1.5343474,103.0926 0.57006294,103.0991 0.63176703,103.1055 1.0967237,103.1120 1.6141384,103.1184 1.6050665,103.1249 1.0084573,103.1313 0.5438903,103.1378 0.98279852,103.1442 1.4035093,103.1507 0.96455306,103.1571 0.29800823,103.1636 0.078896314,103.1700 0.035093635,103.1765 0.14043945,103.1829 0.30706131,103.1894 0.22797805,103.1958 0.035019793,103.2023 0.008816395,103.2087 0.16678254,103.2152 0.39477885,103.2216 0.42102972,103.2281 0.34209904,103.2345 0.30700406,103.2410 0.22799742,103.2474 0.087695584,103.2539 0.14037377,103.2603 0.12280777,103.2668 0.17546877,103.2732 0.2719714,103.2797 0.33331418,103.2862 0.23679681,103.2926 0.35962901,103.2991 0.42100814,103.3055 0.25438341,103.3120 0.10527365,103.3184 0.05263593,103.3249 0.12287229,103.3313 0.27195001,103.3378 0.19291028,103.3442 0.078922808,103.3507 0.16673312,103.3572 0.32458344,103.3636 0.2368208,103.3701 0.22812819,103.3765 0.3158015,103.3830 0.24555705,103.3894 0.16661744,103.3959 0.087712795,103.4023 0.10530134,103.4088 0.13158612,103.4153 0.11400454,103.4217 0.078931749,103.4282 0.07014177,103.4346 0.01757494,103.4411 0.18431206,103.4476 0.30706686,103.4540 0.36844754,103.4605 0.3508566,103.4669 0.2542876,103.4734 0.14032875,103.4798 0.23692109,103.4863 0.29821852,103.4928 0.20172966,103.4992 0.2720634,103.5057 0.50878865,103.5121 0.35952589,103.5186 0.21925719,103.5251 0.22812639,103.5315 0.33333477,103.5380 0.23681259,103.5445 0.26316068,103.5509 0.20171328,103.5574 0.14030701,103.5638 0.096511096,103.5703 0.17550631,103.5768 0.23687886,103.5832 0.37726617,103.5897 0.56148618,103.5962 0.55257249,103.6026 0.29808867,103.6091 0.11401647,103.6155 0.2456964,103.6220 0.39482844,103.6285 0.52630252,103.6349 0.35954219,103.6414 0.23678713,103.6479 0.15787478,103.6543 0.10522544,103.6608 0.026318617,103.6673 0.12285125,103.6737 0.14033927,103.6802 0.1052749,103.6867 0.14034578,103.6931 0.0789022,103.6996 0.061414383,103.7061 0.20181492,103.7125 0.31581849,103.7190 0.29823843,103.7255 0.26313883,103.7319 0.19296645,103.7384 0.14032331,103.7449 0.052592114,103.7513 0.052649081,103.7578 0.16668743,103.7643 0.14907926,103.7707 0.035126172,103.7772 0.18431583,103.7837 0.32462674,103.7901 0.49128208,103.7966 0.54380655,103.8031 0.37713209,103.8096 0.29817924,103.8160 0.087647252,103.8225 0.06139439,103.8290 0.01754267,103.8354 0.079023138,103.8419 0.25444135,103.8484 0.26312548,103.8548 0.17539147,103.8613 0.10524295,103.8678 0.096492849,103.8743 0.17552684,103.8807 0.45627928,103.8872 0.50868154,103.8937 0.14898154,103.9002 0.087729849,103.9066 0.1667385,103.9131 0.35972095,103.9196 0.36834776,103.9260 0.16662595,103.9325 0.21934347,103.9390 0.24558903,103.9455 0.14906353,103.9519 0.052613877,103.9584 0.14919448,103.9649 0.40362626,103.9714 0.71063131,103.9778 0.86849993,103.9843 0.83323669,103.9908 0.51734519,103.9973 0.25432441,104.0037 0.16667527,104.0102 0.13162479,104.0167 0.21930996,104.0232 0.16664511,104.0296 0.21932003,104.0361 0.27195746,104.0426 0.31580043,104.0491 0.30700263,104.0556 0.34217417,104.0620 0.71078926,104.0685 1.3335375,104.0750 1.4911823,104.0815 1.1664897,104.0879 0.64889932,104.0944 0.25428221,104.1009 0.18418929,104.1074 0.14911112,104.1139 0.2105583,104.1203 0.35974413,104.1268 0.60538787,104.1333 0.63147569,104.1398 0.26301986,104.1463 0.22812964,104.1527 0.35092294,104.1592 0.33324513,104.1657 0.13152987,104.1722 0.20179732,104.1787 0.22803277,104.1851 0.078896262,104.1916 0.026321126,104.1981 0.10533164,104.2046 0.30714712,104.2111 0.57039624,104.2176 0.92108881,104.2240 0.67531246,104.2305 0.60520643,104.2370 0.65787405,104.2435 0.61399311,104.2500 0.36834788,104.2565 0.24559139,104.2629 0.24562021,104.2694 0.33332479,104.2759 0.25434515,104.2824 0.14907555,104.2889 0.10532527,104.2954 0.35975507,104.3019 0.38588724,104.3083 0.13147248,104.3148 0.026300259,104.3213 0.035094172,104.3278 0.026301615,104.3343 1.266899e-005,104.3408 0.10533834,104.3473 0.22807162,104.3537 0.12274975,104.3602 0.087769926,104.3667 0.1842362,104.3732 0.14911494,104.3797 0.23687793,104.3862 0.27189469,104.3927 0.1490382,104.3992 0.052638266,104.4056 0.1316285,104.4121 0.16666088,104.4186 0.23687401,104.4251 0.24561293,104.4316 0.11396066,104.4381 -3.7772403e-005,104.4446 4.0528023e-005,104.4511 0.087782547,104.4576 0.16672923,104.4640 0.29828969,104.4705 0.29813108,104.4770 0.026222587,104.4835 0.02633037,104.4900 0.043908179,104.4965 0.18425968,104.5030 0.17539532,104.5095 0.11403508,104.5160 0.24568039,104.5225 0.35974202,104.5290 0.42105082,104.5355 0.26307914,104.5419 0.21047086,104.5484 0.1315587,104.5549 0.21059203,104.5614 0.38603085,104.5679 0.46489388,104.5744 0.35084522,104.5809 0.31578907,104.5874 0.33328483,104.5939 0.25431901,104.6004 0.1140325,104.6069 0.14922191,104.6134 0.3334178,104.6199 0.34200796,104.6264 0.087631322,104.6329 0.087754741,104.6394 0.1754849,104.6459 0.29833174,104.6523 0.41234642,104.6588 0.41225404,104.6653 0.28933793,104.6718 0.052547418,104.6783 0.079029314,104.6848 0.22812273,104.6913 0.20169105,104.6978 0.061339784,104.7043 0.052689712,104.7108 0.19303255,104.7173 0.17538291,104.7238 0.11399265,104.7303 0.052622408,104.7368 0.052649427,104.7433 0.11404553,104.7498 0.087695867,104.7563 0.035080712,104.7628 0.043895736,104.7693 0.12282529,104.7758 0.16667277,104.7823 0.21931997,104.7888 0.26321214,104.7953 0.34214205,104.8018 0.28062496,104.8083 0.15787794,104.8148 0.2456883,104.8213 0.29825833,104.8278 0.29823896,104.8343 0.33330446,104.8408 0.2543433,104.8473 0.21053204,104.8538 0.2192679,104.8603 0.12275702,104.8668 0.052660715,104.8733 0.14919931,104.8798 0.26315168,104.8863 0.18414754,104.8928 0.13161799,104.8993 0.22808346,104.9059 0.16660267,104.9124 0.10524316,104.9189 0.11404943,104.9254 0.12281073,104.9319 0.096484534,104.9384 0.12283006,104.9449 0.2018135,104.9514 0.30707026,104.9579 0.33330452,104.9644 0.26314133,104.9709 0.34215757,104.9774 0.36835554,104.9839 0.15783994,104.9904 0.22815351,104.9969 0.46498713,105.0034 0.64915991,105.0099 0.59643006,105.0165 0.28933969,105.0230 0.087717116,105.0295 0.16670091,105.0360 0.25451574,105.0425 0.76339775,105.0490 1.2721512,105.0555 1.8685578,105.0620 1.8595736,105.0685 1.2627075,105.0750 1.9316415,105.0815 11.321914,105.0880 24.33754,105.0946 25.532219,105.1011 14.722199,105.1076 4.0057259,105.1141 0.92958975,105.1206 0.93866986,105.1271 0.93856657,105.1336 0.78936696,105.1401 0.52621341,105.1466 0.45611167,105.1532 0.35952839,105.1597 0.087619863,105.1662 0.052681793,105.1727 0.21935019,105.1792 0.28067034,105.1857 0.2368557,105.1922 0.33337212,105.1987 0.43859243,105.2053 0.43860918,105.2118 0.37718976,105.2183 0.37723321,105.2248 0.57898712,105.2313 0.53505719,105.2378 0.37714341,105.2443 0.29829416,105.2508 0.42109793,105.2574 0.34199941,105.2639 0.15782852,105.2704 0.12280753,105.2769 0.10525215,105.2834 0.1579764,105.2899 0.42993671,105.2965 0.5350588,105.3030 0.38589597,105.3095 0.28947929,105.3160 0.31582993,105.3225 0.32453084,105.3290 0.2016754,105.3356 0.16668965,105.3421 0.28957143,105.3486 0.38595462,105.3551 0.22797652,105.3616 0.096443057,105.3681 0.052590538,105.3747 0.00878073,105.3812 0.096542962,105.3877 0.19303757,105.3942 0.27196825,105.4007 0.28067601,105.4073 0.20169008,105.4138 0.078884549,105.4203 0.026335089,105.4268 0.1316354,105.4333 0.1930126,105.4399 0.21929106,105.4464 0.14029029,105.4529 0.096554019,105.4594 0.37736329,105.4659 0.62280512,105.4725 0.56126642,105.4790 0.2806161,105.4855 0.096452162,105.4920 0.035082128,105.4986 0.096503861,105.5051 0.087736592,105.5116 0.14035465,105.5181 0.10525976,105.5246 0.12288938,105.5312 0.34222656,105.5377 0.55264437,105.5442 0.52626002,105.5507 0.57016659,105.5573 0.53508109,105.5638 0.42980653,105.5703 0.38593304,105.5768 0.34213975,105.5834 0.4298338,105.5899 0.32451478,105.5964 0.25431576,105.6029 0.070144765,105.6095 0.22813639,105.6160 0.32458329,105.6225 0.30703348,105.6290 0.35088927,105.6356 0.35086596,105.6421 0.28068963,105.6486 0.26313162,105.6552 0.19295998,105.6617 0.17546663,105.6682 0.21052897,105.6747 0.20175986,105.6813 0.28951198,105.6878 0.32454032,105.6943 0.28950751,105.7008 0.42987362,105.7074 0.38591632,105.7139 0.24555652,105.7204 0.17539366,105.7270 0.10521846,105.7335 0.026305528,105.7400 0.052662548,105.7466 0.12281708,105.7531 0.14031813,105.7596 0.026295666,105.7661 0.026355177,105.7727 0.12284927,105.7792 0.19301878,105.7857 0.24559458,105.7923 0.16658431,105.7988 0.052625671,105.8053 0.11414222,105.8119 0.35094476,105.8184 0.38592207,105.8249 0.21042983,105.8315 0.0087142736,105.8380 0.026384782,105.8445 0.2457173,105.8511 0.35965186,105.8576 0.27185908,105.8641 0.11396743,105.8707 -3.6126396e-005,105.8772 4.0571085e-005,105.8837 0.0877911,105.8903 0.15792221,105.8968 0.21932797,105.9033 0.35091829,105.9099 0.38593474,105.9164 0.29824054,105.9229 0.35973483,105.9295 0.45615029,105.9360 0.38593546,105.9425 0.342051,105.9491 0.22801636,105.9556 0.35088602,105.9622 0.37719488,105.9687 0.32455793,105.9752 0.29825112,105.9818 0.45611599,105.9883 0.40348199,105.9948 0.27189144,106.0014 0.035051711,106.0079 0.061446745,106.0145 0.15792376,106.0210 0.1491086,106.0275 0.14036217,106.0341 0.25447834,106.0406 0.44744816,106.0471 0.60545141,106.0537 1.0616238,106.0602 1.2720066,106.0668 1.4825829,106.0733 3.9937205,106.0798 12.881389,106.0864 18.912762,106.0929 14.347506,106.0995 6.7953157,106.1060 2.5691786,106.1126 1.2627605,106.1191 0.34184864,106.1256 0.21935295,106.1322 0.38606253,106.1387 0.49124315,106.1453 0.39467779,106.1518 0.28936702,106.1583 0.070088342,106.1649 0.035109423,106.1714 0.18422,106.1780 0.14912193,106.1845 0.11404025,106.1911 0.052648447,106.1976 0.096501604,106.2041 0.096497424,106.2107 0.087668799,106.2172 0.052755784,106.2238 0.3948544,106.2303 0.28928944,106.2369 0.026269086,106.2434 0.11410026,106.2500 0.18427567,106.2565 0.35089046,106.2631 0.28937289,106.2696 0.17546597,106.2761 0.33340025,106.2827 0.36841616,106.2892 0.35965937,106.2958 0.34207341,106.3023 0.30708176,106.3089 0.51762295,106.3154 0.48236695,106.3220 0.26306492,106.3285 0.14908366,106.3351 0.070149474,106.3416 0.035077412,106.3482 0.061407879,106.3547 0.061411064,106.3613 0.078961089,106.3678 0.096480519,106.3744 0.087751508,106.3809 0.19302902,106.3875 0.19294533,106.3940 0.12279693,106.4006 0.13160044,106.4071 0.11401864,106.4137 0.078916818,106.4202 0.052608456,106.4268 0.052659314,106.4333 0.1666833,106.4399 0.14908339,106.4464 0.061399322,106.4530 0.078996606,106.4595 0.18426977,106.4661 0.30705267,106.4726 0.29820421,106.4792 0.12271635,106.4857 0.052646954,106.4923 0.16667968,106.4988 0.15799081,106.5054 0.43878531,106.5119 0.59643513,106.5185 0.42089587,106.5251 0.21925575,106.5316 0.30717501,106.5382 0.6930927,106.5447 0.63147509,106.5513 0.42100388,106.5578 0.3332983,106.5644 0.16653565,106.5709 -3.165274e-005,106.5775 0.096558504,106.5840 0.17544308,106.5906 0.11397325,106.5972 0.0087844152,106.6037 0.19317366,106.6103 0.47369519,106.6168 0.24543138,106.6234 0.070165284,106.6299 0.16673645,106.6365 0.2632013,106.6431 0.3421042,106.6496 0.25433394,106.6562 0.1315259,106.6627 0.035049502,106.6693 -4.8894076e-006,106.6759 0.026333651,106.6824 0.078974262,106.6890 0.10525883,106.6955 0.070207693,106.7021 0.19303684,106.7086 0.30708966,106.7152 0.4912703,106.7218 0.52633673,106.7283 0.64921093,106.7349 0.68417645,106.7414 0.49116209,106.7480 0.41220859,106.7546 0.29823238,106.7611 0.44742191,106.7677 0.47367704,106.7743 0.50877815,106.7808 0.43852523,106.7874 0.21044451,106.7939 0.17548315,106.8005 0.29826102,106.8071 0.21924518,106.8136 0.13155502,106.8202 0.14042506,106.8268 0.41244781,106.8333 0.64914411,106.8399 0.47352797,106.8464 0.20169032,106.8530 0.21929573,106.8596 0.19299398,106.8661 0.25445387,106.8727 0.25433218,106.8793 0.12278936,106.8858 0.18421681,106.8924 0.16671278,106.8990 0.35093197,106.9055 0.44741511,106.9121 0.79830509,106.9187 0.79818666,106.9252 0.57010013,106.9318 0.28938726,106.9384 0.14031854,106.9449 0.14037457,106.9515 0.27206656,106.9581 0.60537279,106.9646 0.72804171,106.9712 0.62271023,106.9778 0.34200934,106.9843 0.24575216,106.9909 0.52634495,106.9975 0.34196985,107.0040 0.27189967,107.0106 0.3861776,107.0172 0.94760525,107.0237 1.491534,107.0303 2.719914,107.0369 3.9217234,107.0435 6.60814,107.0500 24.797731,107.0566 124.16134,107.0632 387.57788,107.0697 544.60474,107.0763 421.45743,107.0829 186.46243,107.0894 74.435524,107.0960 65.564308,107.1026 64.794487,107.1092 49.55151,107.1157 26.498755,107.1223 9.5035057,107.1289 3.3144126,107.1355 1.6223378,107.1420 0.83303571,107.1486 0.37705418,107.1552 0.29822993,107.1617 0.22801286,107.1683 0.061373822,107.1749 0.15795988,107.1815 0.24563168,107.1880 0.22807433,107.1946 0.2719976,107.2012 0.42111188,107.2078 0.43852386,107.2143 0.22793651,107.2209 0.061415475,107.2275 0.19306685,107.2341 0.28070271,107.2406 0.20166746,107.2472 0.10532698,107.2538 0.46508762,107.2604 0.78074962,107.2670 0.71923077,107.2735 0.49115774,107.2801 0.37714234,107.2867 0.22803542,107.2933 0.23682338,107.2998 0.1841743,107.3064 0.12279525,107.3130 0.14921425,107.3196 0.49139783,107.3262 0.83332121,107.3327 0.59635097,107.3393 0.3595562,107.3459 0.18420646,107.3525 0.21061003,107.3590 0.35972926,107.3656 0.48250738,107.3722 0.57020307,107.3788 0.49109721,107.3854 0.17533925,107.3919 0.14914188,107.3985 0.10521305,107.4051 0.026278537,107.4117 2.1805542e-006,107.4183 0.0263448,107.4249 0.10532013,107.4314 0.17544737,107.4380 0.16668862,107.4446 0.28956819,107.4512 0.42987227,107.4578 0.4912312,107.4643 0.62284154,107.4709 0.65779024,107.4775 0.27179891,107.4841 0.22812577,107.4907 0.34215602,107.4973 0.30697888,107.5038 0.14902614,107.5104 0.026310788,107.5170 0.14045283,107.5236 0.28950229,107.5302 0.27185929,107.5368 0.14033124,107.5434 0.18423465,107.5499 0.37748587,107.5565 1.4741056,107.5631 2.0613406,107.5697 1.5874107,107.5763 1.0261099,107.5829 0.57883352,107.5895 0.33335942,107.5960 0.40358078,107.6026 0.9473682,107.6092 1.0437912,107.6158 0.613958,107.6224 0.25448149,107.6290 0.49134389,107.6356 0.48237163,107.6422 0.26309595,107.6487 0.21045533,107.6553 0.043829445,107.6619 0.12285402,107.6685 0.12278649,107.6751 0.096496165,107.6817 0.10525718,107.6883 0.1403866,107.6949 0.27194923,107.7015 0.20170639,107.7081 0.15797511,107.7146 0.46505895,107.7212 0.68416882,107.7278 0.38580066,107.7344 0.11398789,107.7410 0.20188668,107.7476 0.49130493,107.7542 0.4384883,107.7608 0.16656463,107.7674 0.035070024,107.7740 0.13168623,107.7806 0.42995834,107.7872 0.59648085,107.7937 0.45610461,107.8003 0.39470148,107.8069 0.28942412,107.8135 0.28070658,107.8201 0.28945214,107.8267 0.16659413,107.8333 0.026264861,107.8399 3.9966231e-005,107.8465 0.20187013,107.8531 0.4562211,107.8597 0.48241434,107.8663 0.32455456,107.8729 0.42986241,107.8795 0.3771019,107.8861 0.18415192,107.8927 0.18420058,107.8993 0.1139952,107.9059 0.026317025,107.9125 0.11412014,107.9190 0.28954279,107.9256 0.30698168,107.9322 0.23676339,107.9388 0.078896433,107.9454 0.052624911,107.9520 0.14038146,107.9586 0.21930972,107.9652 0.096454702,107.9718 0.026353482,107.9784 0.20185278,107.9850 0.43868944,107.9916 0.6756081,107.9982 0.96496868,108.0048 0.71032131,108.0114 0.35072288,108.0180 0.46513554,108.0246 1.1494555,108.0312 1.359606,108.0378 1.4824702,108.0444 2.4393251,108.0510 4.2725058,108.0576 8.566844,108.0642 29.187761,108.0708 54.51712,108.0774 59.187191,108.0840 68.207115,108.0906 242.83118,108.0972 551.17487,108.1038 632.81311,108.1104 395.92255,108.1170 132.30437,108.1236 43.300529,108.1302 23.713413,108.1369 12.583054,108.1435 5.9713192,108.1501 2.5076318,108.1567 0.74529636,108.1633 0.67554963,108.1699 0.86845547,108.1765 0.97374082,108.1831 1.0087507,108.1897 0.76295984,108.1963 0.35080579,108.2029 0.39476705,108.2095 0.30693379,108.2161 0.12275001,108.2227 0.16677764,108.2293 0.50887376,108.2359 0.4823623,108.2425 0.36830762,108.2491 0.14032358,108.2557 0.10533652,108.2624 0.2632294,108.2690 0.48259696,108.2756 0.85089749,108.2822 0.61391073,108.2888 0.39477664,108.2954 0.55271703,108.3020 0.64907312,108.3086 0.54383421,108.3152 0.57892716,108.3218 0.42980134,108.3284 0.47367093,108.3350 0.3245528,108.3417 0.35972834,108.3483 0.47368085,108.3549 0.39461681,108.3615 0.20170687,108.3681 0.23689003,108.3747 0.30702484,108.3813 0.29819116,108.3879 0.18417469,108.3945 0.20183142,108.4012 0.36851767,108.4078 0.50883114,108.4144 0.57018554,108.4210 0.49989635,108.4276 0.3069275,108.4342 0.39485294,108.4408 0.69304258,108.4474 0.63151127,108.4541 0.50865918,108.4607 0.2456218,108.4673 0.4387576,108.4739 0.57888484,108.4805 0.31574383,108.4871 0.35972023,108.4937 0.40352547,108.5003 0.46493918,108.5070 0.48245168,108.5136 0.50876129,108.5202 0.50878495,108.5268 0.50868583,108.5334 0.28935584,108.5400 0.17542261,108.5467 0.12280858,108.5533 0.16674323,108.5599 0.40366882,108.5665 0.72822648,108.5731 1.1317593,108.5797 1.4298562,108.5864 1.2717961,108.5930 0.92961663,108.5996 0.42085609,108.6062 0.21921331,108.6128 0.16667831,108.6194 0.35980099,108.6261 0.67553318,108.6327 0.60513556,108.6393 0.25432396,108.6459 0.28952685,108.6525 0.33330894,108.6592 0.29825941,108.6658 0.35969189,108.6724 0.43860102,108.6790 0.46490309,108.6856 0.40351921,108.6923 0.35958597,108.6989 0.1578005,108.7055 0.087699316,108.7121 0.052613061,108.7187 -1.123743e-005,108.7254 0.026368413,108.7320 0.14037682,108.7386 0.19310474,108.7452 0.5878616,108.7518 0.69287854,108.7585 0.37705472,108.7651 0.16666044,108.7717 0.21056592,108.7783 0.2543827,108.7850 0.31583416,108.7916 0.42103723,108.7982 0.21040815,108.8048 0.035073735,108.8115 0.14049363,108.8181 0.42993307,108.8247 0.47361767,108.8313 0.34202731,108.8380 0.23676734,108.8446 0.035026405,108.8512 1.0911278e-005,108.8578 0.026316877,108.8645 0.0087703774,108.8711 0.096581824,108.8777 0.35972214,108.8843 0.37715554,108.8910 0.27190039,108.8976 0.25442439,108.9042 0.34208119,108.9108 0.14025694,108.9175 0.10535706,108.9241 0.40364444,108.9307 0.49120435,108.9374 0.40343592,108.9440 0.31581113,108.9506 0.45622203,108.9572 0.57894069,108.9639 0.4911741,108.9705 0.37717918,108.9771 0.36842507,108.9838 0.31575078,108.9904 0.22802027,108.9970 0.22810777,109.0036 0.36852834,109.0103 0.64938235,109.0169 1.2458177,109.0235 1.4648589,109.0302 1.2454302,109.0368 0.87712765,109.0434 1.12307,109.0501 1.8863022,109.0567 2.7109315,109.0633 3.7638831,109.0699 5.5717144,109.0766 9.5286322,109.0832 14.177766,109.0898 22.858341,109.0965 46.862598,109.1031 67.336716,109.1097 61.834427,109.1164 40.517159,109.1230 24.222767,109.1296 14.478438,109.1363 6.4091787,109.1429 2.0691817,109.1495 1.2366984,109.1562 0.76290154,109.1628 0.31563684,109.1695 0.19297585,109.1761 0.23689637,109.1827 0.36844507,109.1894 0.3069185,109.1960 0.078928046,109.2026 0.2369902,109.2093 0.4737601,109.2159 0.43849802,109.2225 0.21923006,109.2292 0.20176508,109.2358 0.21933562,109.2424 0.29819953,109.2491 0.13153844,109.2557 0.1930294,109.2624 0.2017362,109.2690 0.17541736,109.2756 0.1491209,109.2823 0.22815147,109.2889 0.53523111,109.2956 0.7105096,109.3022 0.49114248,109.3088 0.34206828,109.3155 0.29827777,109.3221 0.38595515,109.3287 0.25429541,109.3354 0.18420953,109.3420 0.22811449,109.3487 0.2895188,109.3553 0.31576118,109.3619 0.21922177,109.3686 0.1754629,109.3752 0.3597244,109.3819 0.37711853,109.3885 0.10518637,109.3952 0.078979678,109.4018 0.23696738,109.4084 0.51760775,109.4151 0.47369838,109.4217 0.63163489,109.4284 0.68418002,109.4350 0.51740193,109.4417 0.23674798,109.4483 0.26318705,109.4549 0.23685676,109.4616 0.21053596,109.4682 0.24559475,109.4749 0.14030932,109.4815 0.10528469,109.4882 0.2368965,109.4948 0.30701444,109.5015 0.22802681,109.5081 0.087665334,109.5147 -1.9832936e-005,109.5214 0.026357973,109.5280 0.10530018,109.5347 0.14035438,109.5413 0.14032821,109.5480 0.12284196,109.5546 0.36860144,109.5613 0.78960079,109.5679 0.8508268,109.5746 0.63146472,109.5812 0.42973444,109.5879 0.34206557,109.5945 0.24555548,109.6011 0.043819908,109.6078 0.03511418,109.6144 0.078969024,109.6211 0.14034511,109.6277 0.11400346,109.6344 0.05266891,109.6410 0.14038214,109.6477 0.096442692,109.6543 0.05261977,109.6610 0.096536204,109.6676 0.21936397,109.6743 0.28070197,109.6809 0.17536326,109.6876 0.0350301,109.6942 -5.9081694e-006,109.7009 2.2031973e-006,109.7075 0.026360158,109.7142 0.1228625,109.7208 0.17542796,109.7275 0.13153845,109.7341 0.087723441,109.7408 0.16672374,109.7475 0.36855808,109.7541 0.58773041,109.7608 0.37708178,109.7674 0.21923326,109.7741 0.087707818,109.7807 0.18429141,109.7874 0.3070305,109.7940 0.23679973,109.8007 0.20171973,109.8073 0.14034465,109.8140 0.20177288,109.8206 0.21926995,109.8273 0.14911112,109.8340 0.1491423,109.8406 0.20179763,109.8473 0.26315156,109.8539 0.14026947,109.8606 0.026288269,109.8672 0.026319865,109.8739 0.026322031,109.8805 0.1053243,109.8872 0.25442889,109.8939 0.34205538,109.9005 0.16660964,109.9072 0.070214808,109.9138 0.19306055,109.9205 0.26314467,109.9271 0.15782318,109.9338 0.052604411,109.9405 0.087769195,109.9471 0.2106002,109.9538 0.28068742,109.9604 0.18414462,109.9671 0.14918032,109.9738 0.31583259,109.9804 0.29824278,109.9871 0.31580365,109.9937 0.40364084,110.0004 0.91241354,110.0071 1.0612881,110.0137 0.75426644,110.0204 0.42980957,110.0270 0.37712422,110.0337 0.29826444,110.0404 0.64057648,110.0470 1.0791088,110.0537 1.2369064,110.0603 1.5090357,110.0670 4.5379238,110.0737 14.057164,110.0803 20.298859,110.0870 15.96151,110.0937 8.3133907,110.1003 17.279011,110.1070 79.459778,110.1136 157.13751,110.1203 162.4456,110.1270 92.655289,110.1336 25.989677,110.1403 8.5945683,110.1470 5.6479168,110.1536 2.9813671,110.1603 1.6749942,110.1670 0.90339607,110.1736 0.68426359,110.1803 0.57887661,110.1870 0.37715364,110.1936 0.36843851,110.2003 0.38595748,110.2070 0.3157149,110.2136 0.22811115,110.2203 0.45630938,110.2270 0.64035976,110.2336 0.54376334,110.2403 0.41221395,110.2470 0.3508895,110.2536 0.43861455,110.2603 0.38586229,110.2670 0.13152593,110.2736 0.1491804,110.2803 0.21929708,110.2870 0.14907219,110.2936 0.078919336,110.3003 0.043841027,110.3070 0.017542275,110.3136 0.070236869,110.3203 0.19298865,110.3270 0.10522105,110.3337 0.078938119,110.3403 0.061422013,110.3470 0.13158967,110.3537 0.10525262,110.3603 0.17553461,110.3670 0.39480582,110.3737 0.37717375,110.3804 0.34207815,110.3870 0.27189052,110.3937 0.19297181,110.4004 0.16665238,110.4070 0.14911243,110.4137 0.19300206,110.4204 0.25436929,110.4271 0.24561928,110.4337 0.35085928,110.4404 0.30706978,110.4471 0.48246273,110.4538 0.21044648,110.4604 0.13162366,110.4671 0.18423308,110.4738 0.29829046,110.4804 0.57897609,110.4871 0.57885283,110.4938 0.2806311,110.5005 0.15794228,110.5072 0.2456488,110.5138 0.26318738,110.5205 0.38601348,110.5272 0.41225293,110.5339 0.25430009,110.5405 0.08766596,110.5472 0.052622721,110.5539 0.061448276,110.5606 0.16669366,110.5672 0.12275442,110.5739 0.035069834,110.5806 0.061422005,110.5873 0.12286756,110.5939 0.25443238,110.6006 0.2718907,110.6073 0.21051593,110.6140 0.29834473,110.6207 0.5088439,110.6273 0.49118334,110.6340 0.37716937,110.6407 0.39475867,110.6474 0.37711164,110.6541 0.21929651,110.6607 0.44744039,110.6674 0.51758218,110.6741 0.49121034,110.6808 0.30699667,110.6875 0.36844864,110.6941 0.35961154,110.7008 0.30696353,110.7075 0.20168974,110.7142 0.11400248,110.7209 0.11405113,110.7276 0.22819276,110.7342 0.57916361,110.7409 0.8946963,110.7476 0.534904,110.7543 0.26310608,110.7610 0.18417227,110.7676 0.16665211,110.7743 0.15787682,110.7810 0.087680094,110.7877 0.02632468,110.7944 0.087753184,110.8011 0.15796687,110.8078 0.3948575,110.8144 0.57893634,110.8211 0.43855086,110.8278 0.41226348,110.8345 0.38594991,110.8412 0.48250312,110.8479 0.47364202,110.8545 0.22796839,110.8612 0.10524643,110.8679 0.14038441,110.8746 0.18422075,110.8813 0.1666311,110.8880 0.12281273,110.8947 0.20180428,110.9014 0.24566132,110.9080 0.2894741,110.9147 0.28948572,110.9214 0.42980477,110.9281 0.29817528,110.9348 0.22810557,110.9415 0.32463226,110.9482 0.44745454,110.9549 0.61410117,110.9616 0.7193532,110.9682 0.72787899,110.9749 0.15772271,110.9816 0.19309373,110.9883 0.3245495,110.9950 0.21048892,111.0017 0.37734315,111.0084 0.78091937,111.0151 1.1757863,111.0218 1.9213225,111.0285 2.1842279,111.0351 2.5534008,111.0418 4.7204237,111.0485 16.848688,111.0552 74.315552,111.0619 142.25682,111.0686 146.63249,111.0753 90.074409,111.0820 35.659573,111.0887 21.132292,111.0954 27.099522,111.1021 29.305828,111.1088 23.681063,111.1155 17.559719,111.1221 14.613188,111.1288 12.261917,111.1355 10.007644,111.1422 7.5246658,111.1489 3.5684884,111.1556 1.4205248,111.1623 0.85953826,111.1690 0.59628713,111.1757 0.22796151,111.1824 0.17541324,111.1891 0.078904361,111.1958 0.087786704,111.2025 0.33344489,111.2092 0.48238906,111.2159 0.15777992,111.2226 0.026340041,111.2293 0.13165352,111.2360 0.27198958,111.2427 0.33330432,111.2494 0.22802,111.2561 0.192984,111.2628 0.23688233,111.2695 0.30703789,111.2762 0.26309147,111.2829 0.096441552,111.2896 0.06139214,111.2963 0.026300328,111.3030 0.035126489,111.3097 0.10531289,111.3164 0.14030516,111.3231 0.070169933,111.3298 0.18428876,111.3365 0.24560247,111.3432 0.19298013,111.3499 0.25444064,111.3566 0.31578583,111.3633 0.22801098,111.3700 0.10518345,111.3767 0.035116971,111.3834 0.24574085,111.3901 0.42985225,111.3968 0.37712321,111.4035 0.27192912,111.4102 0.28944674,111.4169 0.14034784,111.4236 0.23688278,111.4303 0.20171565,111.4370 0.30696484,111.4437 0.31576288,111.4504 0.18423876,111.4571 0.14034426,111.4638 0.087697454,111.4705 0.052632898,111.4772 0.061397411,111.4839 0.035082821,111.4906 0.087783828,111.4973 0.28957686,111.5040 0.39470446,111.5107 0.21044368,111.5174 0.12278342,111.5242 0.0701667,111.5309 0.078957297,111.5376 0.11404405,111.5443 0.14034426,111.5510 0.12281811,111.5577 0.20182537,111.5644 0.29824999,111.5711 0.17534542,111.5778 0.052614,111.5845 0.12286076,111.5912 0.17541909,111.5979 0.087688394,111.6046 0.078955054,111.6114 0.17553438,111.6181 0.43871295,111.6248 0.46485275,111.6315 0.33328307,111.6382 0.3771998,111.6449 0.29820687,111.6516 0.17538708,111.6583 0.096492179,111.6650 0.14916015,111.6717 0.1666511,111.6785 0.12276866,111.6852 0.061371129,111.6919 0.087758154,111.6986 0.2281238,111.7053 0.23687981,111.7120 0.31579861,111.7187 0.26312429,111.7254 0.21934314,111.7321 0.28068575,111.7389 0.21048656,111.7456 0.3071081,111.7523 0.50010449,111.7590 0.56135821,111.7657 0.35956773,111.7724 0.35094833,111.7791 0.42982543,111.7858 0.30689088,111.7926 0.20174986,111.7993 0.30703983,111.8060 0.25434789,111.8127 0.19298317,111.8194 0.15785956,111.8261 0.1666678,111.8329 0.26317614,111.8396 0.17541175,111.8463 0.11402674,111.8530 0.078924358,111.8597 0.10532502,111.8664 0.41236717,111.8731 0.45609498,111.8799 0.22802924,111.8866 0.18422972,111.8933 0.24564442,111.9000 0.28067788,111.9067 0.17538032,111.9135 0.12281799,111.9202 0.17554598,111.9269 0.35097614,111.9336 0.42100507,111.9403 0.28933749,111.9470 0.15793127,111.9538 0.38611105,111.9605 0.49125594,111.9672 0.42097837,111.9739 0.35083875,111.9806 0.56155437,111.9874 1.0177305,111.9941 1.2017231,112.0008 0.99127632,112.0075 1.3951187,112.0142 1.9737974,112.0210 1.8770809,112.0277 2.1141882,112.0344 2.6229179,112.0411 2.8599517,112.0478 4.2994814,112.0546 8.6613522,112.0613 17.837879,112.0680 26.758541,112.0747 41.951691,112.0815 156.79253,112.0882 559.54315,112.0949 882.20056,112.1016 745.07904,112.1084 348.59204,112.1151 102.52895,112.1218 51.467903,112.1285 35.957172,112.1353 21.362106,112.1420 11.478455,112.1487 5.1471815,112.1554 2.9468663,112.1622 1.9209157,112.1689 1.5876637,112.1756 1.2103221,112.1823 1.0964632,112.1891 1.0963907,112.1958 0.73666769,112.2025 0.40341258,112.2092 0.32459429,112.2160 0.4913823,112.2227 0.80708474,112.2294 0.93851835,112.2361 0.92979223,112.2429 1.0966439,112.2496 1.2633657,112.2563 1.2279344,112.2631 0.78929812,112.2698 0.69292998,112.2765 0.49109152,112.2832 0.35084045,112.2900 0.3860094,112.2967 0.43867341,112.3034 0.56141901,112.3102 0.5526287,112.3169 0.49112755,112.3236 0.22792761,112.3303 0.12280942,112.3371 0.17547163,112.3438 0.22814518,112.3505 0.45624232,112.3573 0.535043,112.3640 0.31570289,112.3707 0.24559695,112.3775 0.22808844,112.3842 0.30708295,112.3909 0.47379738,112.3977 0.71059072,112.4044 0.71040839,112.4111 0.47365347,112.4179 0.51756918,112.4246 0.40342841,112.4313 0.32454112,112.4381 0.29820725,112.4448 0.15785007,112.4515 0.13158287,112.4583 0.13157989,112.4650 0.13156588,112.4717 0.10525463,112.4785 0.1403569,112.4852 0.11408491,112.4919 0.25443721,112.4987 0.3333731,112.5054 0.41227126,112.5121 0.28067034,112.5189 0.23682332,112.5256 0.2192485,112.5323 0.21050513,112.5391 0.29822865,112.5458 0.21930017,112.5526 0.21065304,112.5593 0.4913719,112.5660 0.65782934,112.5728 0.45600131,112.5795 0.26312825,112.5862 0.24567422,112.5930 0.31583545,112.5997 0.28063929,112.6065 0.14908248,112.6132 0.19302578,112.6199 0.22805053,112.6267 0.1403134,112.6334 0.11402561,112.6402 0.16671833,112.6469 0.31585276,112.6536 0.36842898,112.6604 0.39473414,112.6671 0.33325893,112.6739 0.15785082,112.6806 0.14912669,112.6873 0.14034043,112.6941 0.14035307,112.7008 0.087698445,112.7076 0.06137713,112.7143 0.078974701,112.7210 0.18425874,112.7278 0.20172343,112.7345 0.078904025,112.7413 0.026313422,112.7480 0.026318884,112.7548 0.1141673,112.7615 0.39480218,112.7682 0.30691499,112.7750 0.14028339,112.7817 0.087693371,112.7885 0.10529464,112.7952 0.17551692,112.8020 0.28075135,112.8087 0.30700988,112.8155 0.31574491,112.8222 0.30710694,112.8289 0.39472985,112.8357 0.2718989,112.8424 0.42114875,112.8492 0.41215903,112.8559 0.15777369,112.8627 0.078967489,112.8694 0.13162948,112.8762 0.18421027,112.8829 0.14912727,112.8897 0.19295906,112.8964 0.13157511,112.9032 0.22811411,112.9099 0.20168214,112.9167 0.07898891,112.9234 0.30713707,112.9301 0.37715131,112.9369 0.26312098,112.9436 0.2104774,112.9504 0.12282438,112.9571 0.28959173,112.9639 0.41225654,112.9706 0.2367073,112.9774 0.035045736,112.9841 0.1141155,112.9909 0.30708745,112.9976 0.43861455,113.0044 0.40352932,113.0111 0.40357444,113.0179 0.43854827,113.0246 0.35957539,113.0314 0.55288577,113.0381 1.2987204,113.0449 1.991334,113.0517 1.8244441,113.0584 2.2461133,113.0652 7.1365643,113.0719 24.659071,113.0787 43.77029,113.0854 54.576008,113.0922 69.883263,113.0989 75.619507,113.1057 55.889488,113.1124 24.822168,113.1192 11.207521,113.1259 7.2005882,113.1327 4.7970901,113.1394 2.1395302,113.1462 1.157622,113.1530 0.71042085,113.1597 0.55255908,113.1665 0.34198946,113.1732 0.16660297,113.1800 0.1491591,113.1867 0.28951856,113.1935 0.26308855,113.2002 0.087654278,113.2070 0.078986667,113.2138 0.21932343,113.2205 0.25436071,113.2273 0.14909409,113.2340 0.052618824,113.2408 0.043865979,113.2475 0.096551597,113.2543 0.20176058,113.2611 0.10520145,113.2678 0.19301853,113.2746 0.36843896,113.2813 0.29823256,113.2881 0.22806576,113.2949 0.18418126,113.3016 0.17548244,113.3084 0.28078949,113.3151 0.35083619,113.3219 0.14024447,113.3287 0.026322074,113.3354 0.10537112,113.3422 0.32473752,113.3489 0.57892942,113.3557 0.40337184,113.3625 0.28066781,113.3692 0.17537917,113.3760 0.052584436,113.3827 0.078950629,113.3895 0.14036965,113.3963 0.096493043,113.4030 0.078937419,113.4098 0.061396442,113.4166 0.087812215,113.4233 0.29830682,113.4301 0.26308128,113.4368 0.15785326,113.4436 0.11400863,113.4504 0.06136905,113.4571 0.052664593,113.4639 0.10528661,113.4707 0.070147842,113.4774 0.061437357,113.4842 0.22816175,113.4910 0.37724149,113.4977 0.35959014,113.5045 0.1841163,113.5113 0.096488893,113.5180 0.12280757,113.5248 0.061402243,113.5315 0.11409257,113.5383 0.19298528,113.5451 0.219335,113.5518 0.39480445,113.5586 0.50006193,113.5654 0.61407733,113.5721 0.56129587,113.5789 0.30691445,113.5857 0.25441748,113.5925 0.36844006,113.5992 0.31578261,113.6060 0.28070781,113.6128 0.26316431,113.6195 0.26312301,113.6263 0.19294029,113.6331 0.17541476,113.6398 0.061356407,113.6466 0.0087704509,113.6534 0.096498497,113.6601 0.14916205,113.6669 0.20179467,113.6737 0.16671573,113.6805 0.25443953,113.6872 0.32455796,113.6940 0.35081506,113.7008 0.19290578,113.7075 0.096470699,113.7143 0.078970343,113.7211 0.16669711,113.7279 0.24561636,113.7346 0.22805178,113.7414 0.16669241,113.7482 0.21053387,113.7549 0.15781935,113.7617 0.087720752,113.7685 0.096526839,113.7753 0.096485518,113.7820 0.078908838,113.7888 0.043905482,113.7956 0.28958133,113.8024 0.39471665,113.8091 0.26315153,113.8159 0.25438559,113.8227 0.15780124,113.8295 0.035042092,113.8362 0.052653681,113.8430 0.1315679,113.8498 0.078931615,113.8566 0.052644975,113.8633 0.11409778,113.8701 0.21056068,113.8769 0.15783185,113.8837 0.061373346,113.8904 0.08779306,113.8972 0.21056038,113.9040 0.18416682,113.9108 0.16666089,113.9176 0.19296882,113.9243 0.1227703,113.9311 0.0965183,113.9379 0.19309299,113.9447 0.33334067,113.9514 0.24554454,113.9582 0.33340091,113.9650 0.53512532,113.9718 0.42977345,113.9786 0.42120489,113.9853 0.75455266,113.9921 0.71038055,113.9989 0.36823061,114.0057 0.21925174,114.0125 0.21931517,114.0192 0.2456045,114.0260 0.28955027,114.0328 0.55271703,114.0396 0.62281644,114.0464 0.58770901,114.0531 0.42971209,114.0599 0.57929242,114.0667 2.4925654,114.0735 5.615212,114.0803 7.5972857,114.0871 8.5611506,114.0938 13.526849,114.1006 52.797867,114.1074 107.21906,114.1142 114.39196,114.1210 69.474701,114.1278 23.4163,114.1345 11.834179,114.1413 17.362823,114.1481 20.227592,114.1549 14.812079,114.1617 6.8562188,114.1685 2.1914525,114.1753 0.74529046,114.1820 0.50006771,114.1888 0.64042592,114.1956 0.55259448,114.2024 0.44724175,114.2092 0.30698314,114.2160 0.50885326,114.2228 0.53503442,114.2295 0.44725806,114.2363 0.25432724,114.2431 0.1930548,114.2499 0.27194095,114.2567 0.18413083,114.2635 0.035051089,114.2703 0.035127491,114.2771 0.1579408,114.2838 0.22809188,114.2906 0.27195475,114.2974 0.26309389,114.3042 0.1052257,114.3110 0.11403625,114.3178 0.052615486,114.3246 0.11415606,114.3314 0.3773886,114.3382 0.561382,114.3450 0.41218531,114.3517 0.4473612,114.3585 0.40346882,114.3653 0.30694166,114.3721 0.1403209,114.3789 0.14915326,114.3857 0.18419607,114.3925 0.21054822,114.3993 0.3334125,114.4061 0.38594383,114.4129 0.24556293,114.4197 0.19296174,114.4265 0.17549273,114.4332 0.38604501,114.4400 0.42980585,114.4468 0.38594916,114.4536 0.38598979,114.4604 0.42111489,114.4672 0.5087629,114.4740 0.40339515,114.4808 0.2104381,114.4876 0.096446157,114.4944 0.026311306,114.5012 0.070210308,114.5080 0.11403479,114.5148 0.078928918,114.5216 0.16679521,114.5284 0.44744024,114.5352 0.37715492,114.5420 0.38598043,114.5488 0.4299379,114.5556 0.63155574,114.5624 0.40335757,114.5691 0.28945935,114.5759 0.22804508,114.5827 0.17543733,114.5895 0.21929267,114.5963 0.15784067,114.6031 0.052591927,114.6099 0.043858863,114.6167 0.087726854,114.6235 0.061418984,114.6303 0.14045162,114.6371 0.43879241,114.6439 0.79834104,114.6507 0.78935933,114.6575 0.4910861,114.6643 0.26307335,114.6711 0.10519352,114.6779 0.0087680025,114.6847 0.096570671,114.6915 0.23686124,114.6983 0.18414874,114.7051 0.070143066,114.7119 0.017542103,114.7187 0.035101932,114.7255 0.052661084,114.7323 0.087731838,114.7391 0.11406656,114.7459 0.22808608,114.7527 0.20172299,114.7595 0.14909406,114.7664 0.07891424,114.7732 0.043875124,114.7800 0.12286961,114.7868 0.19295935,114.7936 0.087658137,114.8004 0.026304876,114.8072 -1.4108134e-005,114.8140 2.9336548e-005,114.8208 0.096526191,114.8276 0.12281445,114.8344 0.14031048,114.8412 0.0087522417,114.8480 0.05266533,114.8548 0.19315091,114.8616 0.71944994,114.8684 0.76304853,114.8752 0.4736259,114.8820 0.43856835,114.8888 0.32457492,114.8956 0.48249462,114.9025 0.41221744,114.9093 0.28940752,114.9161 0.11396378,114.9229 0.0087706903,114.9297 0.052639104,114.9365 0.035082281,114.9433 0.10530665,114.9501 0.17543381,114.9569 0.13157701,114.9637 0.21054521,114.9705 0.16667514,114.9773 0.19303048,114.9841 0.3070626,114.9910 0.35968447,114.9978 0.40353534,115.0046 0.57915229,115.0114 1.6149358,115.0182 4.756403,115.0250 8.834466,115.0318 8.5515251,115.0386 6.9211764,115.0454 13.682218,115.0523 30.910591,115.0591 37.412731,115.0659 35.208961,115.0727 31.550385,115.0795 24.951902,115.0863 16.198114,115.0931 11.604381,115.0999 10.851161,115.1068 11.447194,115.1136 10.376083,115.1204 7.3928261,115.1272 3.0773158,115.1340 1.0436192,115.1408 1.403873,115.1476 1.8158453,115.1544 1.5172817,115.1613 0.91200167,115.1681 0.57877612,115.1749 0.32449967,115.1817 0.27196622,115.1885 0.32455614,115.1953 0.27190477,115.2022 0.26314792,115.2090 0.23681502,115.2158 0.1666168,115.2226 0.14046282,115.2294 0.44747224,115.2362 0.42976582,115.2431 0.31569469,115.2499 0.087621763,115.2567 -5.8389969e-006,115.2635 0.0087710293,115.2703 0.026376158,115.2771 0.26328781,115.2840 0.47371557,115.2908 0.4209955,115.2976 0.30699295,115.3044 0.22800809,115.3112 0.070136696,115.3181 0.078959972,115.3249 0.052594397,115.3317 -2.7753389e-005,115.3385 4.4185537e-005,115.3453 0.12287315,115.3522 0.19300704,115.3590 0.34216082,115.3658 0.50006664,115.3726 0.47363484,115.3794 0.34212574,115.3863 0.57025594,115.3931 0.63158572,115.3999 0.62276357,115.4067 0.47358832,115.4135 0.29818013,115.4204 0.15787143,115.4272 0.17547323,115.4340 0.28079912,115.4408 0.4562248,115.4477 0.57015651,115.4545 0.5261966,115.4613 0.28939572,115.4681 0.13154225,115.4750 0.035066426,115.4818 0.078988329,115.4886 0.14914624,115.4954 0.15786557,115.5022 0.13157409,115.5091 0.3245872,115.5159 0.32457703,115.5227 0.21928628,115.5296 0.087665938,115.5364 0.079008363,115.5432 0.28952757,115.5500 0.28068173,115.5569 0.27194625,115.5637 0.25434798,115.5705 0.1403098,115.5773 0.13160372,115.5842 0.21059734,115.5910 0.32463983,115.5978 0.44742128,115.6046 0.55263507,115.6115 0.50875729,115.6183 0.42975968,115.6251 0.23671526,115.6320 0.078909233,115.6388 0.078968912,115.6456 0.078922488,115.6524 0.10529507,115.6593 0.37728527,115.6661 0.50006378,115.6729 0.57901776,115.6798 0.64911473,115.6866 0.49113101,115.6934 0.29816297,115.7003 0.15781808,115.7071 0.052665569,115.7139 0.23693715,115.7207 0.30698058,115.7276 0.16658337,115.7344 0.087691709,115.7412 0.096517615,115.7481 0.14036222,115.7549 0.096482828,115.7617 0.12288613,115.7686 0.29832774,115.7754 0.35082707,115.7822 0.2719022,115.7891 0.35982406,115.7959 0.72815245,115.8027 0.82442421,115.8096 0.60511947,115.8164 0.21925689,115.8232 0.17546411,115.8301 0.21932107,115.8369 0.41249415,115.8437 0.93000919,115.8506 1.0085902,115.8574 0.46466225,115.8642 0.10519999,115.8711 0.078981683,115.8779 0.19309519,115.8848 0.43871367,115.8916 0.48234183,115.8984 0.14901133,115.9053 0.14913888,115.9121 0.14036588,115.9189 0.19299287,115.9258 0.15787806,115.9326 0.21053101,115.9394 0.24560149,115.9463 0.21926415,115.9531 0.14033303,115.9600 0.11410306,115.9668 0.30711418,115.9736 0.40354767,115.9805 0.43856543,115.9873 0.37712267,115.9942 0.22799592,116.0010 0.078948796,116.0078 0.23704296,116.0147 0.78093588,116.0215 1.1668322,116.0284 1.4299432,116.0352 1.6316385,116.0420 1.868261,116.0489 2.7649233,116.0557 11.9897,116.0626 30.832033,116.0694 40.70332,116.0762 43.626907,116.0831 60.491779,116.0899 74.545151,116.0968 62.269749,116.1036 35.894054,116.1105 43.675087,116.1173 148.32925,116.1241 271.77142,116.1310 262.87314,116.1378 143.13087,116.1447 41.743019,116.1515 16.997509,116.1584 12.840274,116.1652 7.3742681,116.1720 2.691247,116.1789 0.7626586,116.1857 0.19294479,116.1926 0.22810856,116.1994 0.21051016,116.2063 0.2281556,116.2131 0.47384554,116.2200 0.65788668,116.2268 0.64902395,116.2337 0.64907789,116.2405 0.53502387,116.2473 0.32450613,116.2542 0.15786973,116.2610 0.13162714,116.2679 0.20172787,116.2747 0.070175074,116.2816 0.14910729,116.2884 0.035046477,116.2953 0.16675559,116.3021 0.32462153,116.3090 0.40349981,116.3158 0.3157652,116.3227 0.35974425,116.3295 0.60533136,116.3364 0.5788843,116.3432 0.35081917,116.3501 0.2630882,116.3569 0.17541689,116.3638 0.29846811,116.3706 0.61413485,116.3775 0.63154095,116.3843 0.70164877,116.3912 0.42088118,116.3980 0.30697951,116.4049 0.24576172,116.4117 0.57910931,116.4186 0.55250865,116.4254 0.306896,116.4323 0.24557017,116.4391 0.15783833,116.4460 0.096512973,116.4528 0.15797311,116.4597 0.25437593,116.4665 0.14025111,116.4734 0.017586593,116.4803 0.20185392,116.4871 0.3070136,116.4940 0.28064588,116.5008 0.15787444,116.5077 0.15788268,116.5145 0.052571945,116.5214 0.052735336,116.5282 0.37733617,116.5351 0.605353,116.5419 0.75438786,116.5488 0.61397827,116.5557 0.79853743,116.5625 1.7460493,116.5694 2.2631626,116.5762 1.7539109,116.5831 0.75399494,116.5899 0.3420679,116.5968 0.34216258,116.6037 0.35088652,116.6105 0.26305553,116.6174 0.052570295,116.6242 0.05264128,116.6311 0.0438761,116.6379 0.11407004,116.6448 0.14034638,116.6517 0.15789071,116.6585 0.23685071,116.6654 0.2280369,116.6722 0.10527911,116.6791 0.23690717,116.6860 0.32460731,116.6928 0.35086709,116.6997 0.21925263,116.7065 0.17541787,116.7134 0.15788601,116.7203 0.19295365,116.7271 0.11398108,116.7340 0.026338099,116.7408 0.087763131,116.7477 0.12280244,116.7546 0.07890512,116.7614 0.026325218,116.7683 0.087724663,116.7751 0.026284842,116.7820 0.026340641,116.7889 0.087731637,116.7957 0.061377618,116.8026 0.026327416,116.8095 0.087798938,116.8163 0.24569379,116.8232 0.32454336,116.8301 0.26314685,116.8369 0.27189815,116.8438 0.14905035,116.8506 0.070136502,116.8575 0.035152506,116.8644 0.22819203,116.8712 0.3245953,116.8781 0.3596327,116.8850 0.35078543,116.8918 0.18411231,116.8987 0.035062421,116.9056 0.096497856,116.9124 0.27199697,116.9193 0.46504316,116.9262 0.46497834,116.9330 0.51743913,116.9399 0.30690461,116.9468 0.28066844,116.9536 0.21051642,116.9605 0.14918101,116.9674 0.25441912,116.9742 0.21927589,116.9811 0.17545351,116.9880 0.27198899,116.9948 0.35965499,117.0017 0.28065258,117.0086 0.16662732,117.0155 0.15788664,117.0223 0.23692085,117.0292 0.40361378,117.0361 0.67566842,117.0429 1.1844789,117.0498 1.4034823,117.0567 1.4212853,117.0635 2.2549887,117.0704 4.1153154,117.0773 9.0737972,117.0842 18.004272,117.0910 23.280756,117.0979 18.811831,117.1048 10.821419,117.1116 8.0535307,117.1185 13.916508,117.1254 22.230696,117.1323 22.216587,117.1391 12.529735,117.1460 3.5764031,117.1529 1.5086679,117.1598 1.0084989,117.1666 0.64011091,117.1735 0.34202787,117.1804 0.21927421,117.1872 0.10520743,117.1941 0.026271205,117.2010 1.8546525e-005,117.2079 0.114126,117.2147 0.29832163,117.2216 0.40350926,117.2285 0.39474651,117.2354 0.46497411,117.2422 0.50875175,117.2491 0.38585281,117.2560 0.19295707,117.2629 0.18421254,117.2698 0.11397836,117.2766 0.043837227,117.2835 0.10537595,117.2904 0.48267859,117.2973 0.88601786,117.3041 0.78059602,117.3110 0.56129026,117.3179 0.31570676,117.3248 0.2543298,117.3317 0.23688981,117.3385 0.46499345,117.3454 0.49124232,117.3523 0.43856058,117.3592 0.298188,117.3661 0.28948984,117.3729 0.3070398,117.3798 0.29823282,117.3867 0.21924227,117.3936 0.11401521,117.4005 0.14913024,117.4073 0.14909954,117.4142 0.07893803,117.4211 0.061413482,117.4280 0.096506961,117.4349 0.10524186,117.4417 0.026290795,117.4486 0.026327793,117.4555 0.096569352,117.4624 0.25442708,117.4693 0.20168519,117.4762 0.14917906,117.4830 0.37733045,117.4899 0.45609704,117.4968 0.2630631,117.5037 0.21049906,117.5106 0.1666618,117.5175 0.15788107,117.5243 0.10523506,117.5312 0.15790004,117.5381 0.2719439,117.5450 0.40358245,117.5519 0.43865126,117.5588 0.44736838,117.5656 0.42104295,117.5725 0.33330682,117.5794 0.2543053,117.5863 0.10526422,117.5932 0.35993135,117.6001 0.88617486,117.6070 0.85946113,117.6138 0.4471902,117.6207 0.37717023,117.6276 0.27185395,117.6345 0.15785171,117.6414 0.12280704,117.6483 0.14914005,117.6552 0.27195892,117.6621 0.37723532,117.6690 0.44744658,117.6758 0.4999935,117.6827 0.3244597,117.6896 0.14030966,117.6965 0.096452922,117.7034 0.035048611,117.7103 0.05264828,117.7172 0.23683931,117.7241 0.34214935,117.7310 0.4124549,117.7378 0.63179266,117.7447 0.77195632,117.7516 0.64014983,117.7585 0.29808006,117.7654 0.18417086,117.7723 0.19298266,117.7792 0.20184267,117.7861 0.41228428,117.7930 0.32452703,117.7999 0.31578696,117.8068 0.18415344,117.8137 0.17548075,117.8205 0.35977975,117.8274 0.59654713,117.8343 0.55259764,117.8412 0.49997199,117.8481 0.42979285,117.8550 0.3508299,117.8619 0.2016611,117.8688 0.035033807,117.8757 0.035100583,117.8826 0.061413843,117.8895 0.13166098,117.8964 0.35099962,117.9033 0.47371253,117.9102 0.46486697,117.9171 0.37712502,117.9240 0.28070962,117.9309 0.29821885,117.9378 0.15782955,117.9447 0.24573903,117.9515 0.57035679,117.9584 0.77198422,117.9653 0.74551469,117.9722 0.68432379,117.9791 1.1316016,117.9860 0.88578928,117.9929 0.55254191,117.9998 0.27180409,118.0067 0.22819424,118.0136 0.65813893,118.0205 1.0352203,118.0274 1.2457861,118.0343 1.5088859,118.0412 1.5263019,118.0481 1.9919063,118.0550 4.4314089,118.0619 7.4310408,118.0688 9.211298,118.0757 14.224171,118.0826 29.411045,118.0895 102.80452,118.0964 431.25647,118.1033 796.68933,118.1102 772.26898,118.1171 420.31757,118.1240 133.40285,118.1309 76.001823,118.1378 86.493607,118.1447 77.523224,118.1516 44.596706,118.1585 15.034886,118.1654 5.71773,118.1723 3.1658361,118.1793 2.1925526,118.1862 1.3505062,118.1931 0.75419116,118.2000 0.60526735,118.2069 0.73682779,118.2138 0.76306736,118.2207 0.76310855,118.2276 0.61406004,118.2345 0.50881058,118.2414 0.42094949,118.2483 0.15782057,118.2552 0.21943618,118.2621 0.52644914,118.2690 0.57882839,118.2759 0.23667981,118.2828 0.11403488,118.2897 0.18424958,118.2966 0.23690267,118.3035 0.41243464,118.3105 0.7018137,118.3174 0.66661704,118.3243 0.71053737,118.3312 0.64027482,118.3381 0.34200448,118.3450 0.219273,118.3519 0.23685928,118.3588 0.35086015,118.3657 0.31578702,118.3726 0.32467002,118.3795 0.41228095,118.3864 0.31576622,118.3934 0.33333641,118.4003 0.25429016,118.4072 0.14027426,118.4141 0.078960814,118.4210 0.14036019,118.4279 0.13162167,118.4348 0.37725338,118.4417 0.41224486,118.4486 0.28069401,118.4556 0.24562085,118.4625 0.27199197,118.4694 0.49128184,118.4763 0.48240468,118.4832 0.4385522,118.4901 0.41236958,118.4970 0.55262816,118.5039 0.3332414,118.5109 0.33337834,118.5178 0.45621541,118.5247 0.60526425,118.5316 0.46476749,118.5385 0.14027311,118.5454 0.1140828,118.5523 0.22813319,118.5592 0.37726748,118.5662 0.45608523,118.5731 0.30695307,118.5800 0.35975084,118.5869 0.57014018,118.5938 0.23671332,118.6007 0.087718464,118.6077 0.19305705,118.6146 0.4123787,118.6215 0.4122054,118.6284 0.131458,118.6353 0.052657284,118.6422 0.20178485,118.6492 0.21931782,118.6561 0.2192958,118.6630 0.192981,118.6699 0.20174739,118.6768 0.12275627,118.6837 0.043845881,118.6907 0.035078958,118.6976 0.052695833,118.7045 0.3072907,118.7114 0.71944368,118.7183 0.74552637,118.7253 0.68414426,118.7322 0.64908308,118.7391 0.57017094,118.7460 0.44729495,118.7529 0.22797814,118.7599 0.21057065,118.7668 0.44754145,118.7737 0.74565351,118.7806 0.68410647,118.7875 0.51743704,118.7945 0.24554302,118.8014 0.21054514,118.8083 0.2368094,118.8152 0.17544441,118.8221 0.29835832,118.8291 0.53518742,118.8360 0.67549962,118.8429 0.68418717,118.8498 0.52617657,118.8568 0.27184725,118.8637 0.19292195,118.8706 0.096512869,118.8775 0.30718255,118.8845 0.54389483,118.8914 0.40332615,118.8983 0.052529544,118.9052 0.052688017,118.9122 0.13160479,118.9191 0.19298929,118.9260 0.2456966,118.9329 0.4211387,118.9399 0.46489814,118.9468 0.42974982,118.9537 0.32455888,118.9606 0.4123238,118.9676 0.41223446,118.9745 0.38599038,118.9814 0.47370911,118.9883 0.61435777,118.9953 1.3335174,119.0022 1.1927893,119.0091 1.0965866,119.0160 1.2895335,119.0230 1.0963361,119.0299 0.93859357,119.0368 1.2194527,119.0438 1.3067369,119.0507 1.9140831,119.0576 9.7072639,119.0645 19.871616,119.0715 19.900633,119.0784 12.36491,119.0853 8.867938,119.0923 14.902728,119.0992 41.72641,119.1061 68.577499,119.1131 65.551704,119.1200 36.265301,119.1269 11.721011,119.1338 6.0350633,119.1408 7.0973458,119.1477 7.6309142,119.1546 4.111948,119.1616 0.90245759,119.1685 0.21925928,119.1754 0.25440994,119.1824 0.26318082,119.1893 0.35958865,119.1962 0.13151349,119.2032 0.043864239,119.2101 0.026308194,119.2170 0.07030566,119.2240 0.50020963,119.2309 0.67540991,119.2378 0.42965397,119.2448 0.1490047,119.2517 0.026320608,119.2586 0.12287649,119.2656 0.24569821,119.2725 0.46502879,119.2795 0.62281638,119.2864 0.45601636,119.2933 0.21042445,119.3003 0.10521506,119.3072 0.078968339,119.3141 0.16668861,119.3211 0.17543535,119.3280 0.25447351,119.3349 0.36845705,119.3419 0.36847818,119.3488 0.62294781,119.3558 0.80703348,119.3627 0.69282824,119.3696 0.34195653,119.3766 0.31579036,119.3835 0.377211,119.3904 0.2806648,119.3974 0.14907573,119.4043 0.052595377,119.4113 0.026334349,119.4182 0.13166331,119.4251 0.23690319,119.4321 0.2192277,119.4390 0.078846887,119.4460 0.087743402,119.4529 0.1755012,119.4598 0.2193206,119.4668 0.21048629,119.4737 0.14036356,119.4807 0.27204823,119.4876 0.40351352,119.4945 0.25426155,119.5015 0.078919157,119.5084 0.11403617,119.5154 0.105271,119.5223 0.16670962,119.5293 0.14031489,119.5362 0.061344646,119.5431 -6.6007137e-006,119.5501 0.026327556,119.5570 0.052661963,119.5640 0.19303727,119.5709 0.28072828,119.5779 0.34213036,119.5848 0.42108962,119.5918 0.43855536,119.5987 0.27190152,119.6056 0.29827216,119.6126 0.22797789,119.6195 0.052624065,119.6265 0.24578567,119.6334 0.55278301,119.6404 0.66655272,119.6473 0.27175048,119.6543 0.18422674,119.6612 0.28944659,119.6682 0.33342093,119.6751 0.55267483,119.6821 0.34205508,119.6890 0.34221721,119.6959 0.47367886,119.7029 0.32443383,119.7098 0.20178996,119.7168 0.30705476,119.7237 0.23675428,119.7307 0.14032203,119.7376 0.17550708,119.7446 0.3772504,119.7515 0.42101404,119.7585 0.29819316,119.7654 0.19293797,119.7724 0.15788361,119.7793 0.1842072,119.7863 0.12279497,119.7932 0.1140593,119.8002 0.20181344,119.8071 0.42111108,119.8141 0.58776927,119.8210 0.5262934,119.8280 0.32449538,119.8349 0.37728202,119.8419 0.60533947,119.8488 0.49984372,119.8558 0.14025895,119.8627 0.24575007,119.8697 0.57035905,119.8767 0.78955096,119.8836 0.74555027,119.8906 0.56126541,119.8975 0.34199205,119.9045 0.22802576,119.9114 0.20180438,119.9184 0.32459718,119.9253 0.28063965,119.9323 0.16658199,119.9392 0.02627507,119.9462 0.035133708,119.9531 0.14920968,119.9601 0.28956848,119.9671 0.49133185,119.9740 0.63155985,119.9810 0.41214755,119.9879 0.21043848,119.9949 0.11397875,120.0018 0.078965887,120.0088 0.21937184,120.0157 0.30698565,120.0227 0.14907187,120.0297 0.14047238,120.0366 0.35096967,120.0436 0.46501559,120.0505 0.71931988,120.0575 1.2552828,120.0645 5.3890877,120.0714 11.458604,120.0784 12.22691,120.0853 9.6844196,120.0923 15.513576,120.0992 24.529175,120.1062 24.005671,120.1132 15.354757,120.1201 7.7780247,120.1271 4.1567125,120.1340 2.2359252,120.1410 0.89432091,120.1480 0.55248582,120.1549 0.38592225,120.1619 0.58782208,120.1689 0.71050894,120.1758 0.4998751,120.1828 0.19287135,120.1897 0.0789131,120.1967 0.096556038,120.2037 0.27196616,120.2106 0.27192172,120.2176 0.37724218,120.2245 0.46496093,120.2315 0.46492025,120.2385 0.35078946,120.2454 0.16659427,120.2524 0.12280037,120.2594 0.19304526,120.2663 0.42988321,120.2733 0.45605612,120.2803 0.16663818,120.2872 0.21065743,120.2942 0.30702215,120.3012 0.2719256,120.3081 0.41237786,120.3151 0.51758355,120.3220 0.48228407,120.3290 0.087555364,120.3360 0.061476037,120.3429 0.27198541,120.3499 0.39473417,120.3569 0.40349397,120.3638 0.37714839,120.3708 0.19298968,120.3778 0.32465971,120.3847 0.52636254,120.3917 0.48248175,120.3987 0.47369969,120.4057 0.39462724,120.4126 0.12266977,120.4196 1.9322451e-006,120.4266 0.08777497,120.4335 0.19302994,120.4405 0.28945455,120.4475 0.15784346,120.4544 0.087681964,120.4614 8.5374168e-006,120.4684 0.1228814,120.4753 0.21931773,120.4823 0.16661733,120.4893 0.10529157,120.4963 0.32464576,120.5032 0.44742453,120.5102 0.48242572,120.5172 0.28936961,120.5241 0.1402923,120.5311 0.11410901,120.5381 0.36858147,120.5451 0.54384893,120.5520 0.35948116,120.5590 0.078850694,120.5660 4.5669467e-006,120.5729 0.026341598,120.5799 0.10535651,120.5869 0.26328078,120.5939 0.37721816,120.6008 0.31568715,120.6078 0.16656575,120.6148 0.087685496,120.6218 0.070185237,120.6287 0.12287235,120.6357 0.21059585,120.6427 0.27191135,120.6497 0.24560432,120.6566 0.35096505,120.6636 0.42104194,120.6706 0.27180383,120.6776 0.13154271,120.6845 0.14913902,120.6915 0.17550397,120.6985 0.30706778,120.7055 0.30697328,120.7124 0.25436541,120.7194 0.22808753,120.7264 0.25437382,120.7334 0.22804023,120.7404 0.21927942,120.7473 0.17541333,120.7543 0.11400133,120.7613 0.096488193,120.7683 0.15789671,120.7753 0.087708928,120.7822 0.087743327,120.7892 0.13162085,120.7962 0.17545283,120.8032 0.14913145,120.8101 0.2632229,120.8171 0.46493059,120.8241 0.38592157,120.8311 0.27193865,120.8381 0.34218165,120.8450 0.46496671,120.8520 0.4823882,120.8590 0.30690655,120.8660 0.14028721,120.8730 0.10526925,120.8800 0.17547935,120.8869 0.21052413,120.8939 0.12276104,120.9009 0.061398041,120.9079 0.12285173,120.9149 0.14035875,120.9219 0.096442819,120.9288 0.052644055,120.9358 0.21939656,120.9428 0.4035612,120.9498 0.45619044,120.9568 0.58778399,120.9638 0.68419719,120.9707 2.1508448,120.9777 10.076609,120.9847 25.023975,120.9917 30.428343,120.9987 20.300131,121.0057 7.7060084,121.0126 2.9901752,121.0196 1.8771049,121.0266 1.5613282,121.0336 1.544271,121.0406 3.4838941,121.0476 7.0020456,121.0546 10.404147,121.0616 9.3936777,121.0685 8.3602247,121.0755 12.21299,121.0825 17.536739,121.0895 19.430367,121.0965 21.080912,121.1035 27.794422,121.1105 38.470039,121.1175 43.261826,121.1244 32.781094,121.1314 15.456712,121.1384 3.9710758,121.1454 2.3075094,121.1524 2.6315262,121.1594 2.2100339,121.1664 1.2538589,121.1734 0.62260783,121.1804 0.38590956,121.1874 0.30699372,121.1943 0.2894704,121.2013 0.29821742,121.2083 0.2368273,121.2153 0.25436538,121.2223 0.13149989,121.2293 -2.6750402e-005,121.2363 0.0087934313,121.2433 0.052648958,121.2503 0.10532636,121.2573 0.28081971,121.2643 0.51759869,121.2713 0.48235789,121.2783 0.30699584,121.2852 0.41233414,121.2922 0.38595593,121.2992 0.31574166,121.3062 0.16658179,121.3132 0.078916192,121.3202 0.07894478,121.3272 0.10530248,121.3342 0.24571137,121.3412 0.3157886,121.3482 0.17532793,121.3552 0.026263703,121.3622 0.035099026,121.3692 0.08780501,121.3762 0.30708924,121.3832 0.39472124,121.3902 0.3069579,121.3972 0.19299707,121.4042 0.28952083,121.4112 0.22798672,121.4182 0.070125371,121.4252 0.052627496,121.4322 0.035106566,121.4392 0.1140768,121.4462 0.15787838,121.4532 0.10522238,121.4602 0.035083972,121.4671 0.052629206,121.4741 0.052669533,121.4811 0.31590867,121.4881 0.59652442,121.4951 0.40340877,121.5021 0.13150398,121.5091 0.14050302,121.5161 0.45620352,121.5231 0.38584197,121.5301 0.31577834,121.5371 0.28949991,121.5441 0.24560128,121.5512 0.28069016,121.5582 0.35972244,121.5652 0.47373721,121.5722 0.42103425,121.5792 0.30692178,121.5862 0.10516612,121.5932 0.11413256,121.6002 0.38608751,121.6072 0.43855318,121.6142 0.245463,121.6212 0.052623328,121.6282 0.20185556,121.6352 0.3157776,121.6422 0.23677334,121.6492 0.15794668,121.6562 0.35971439,121.6632 0.31572828,121.6702 0.20175458,121.6772 0.29826146,121.6842 0.29823077,121.6912 0.24558444,121.6982 0.15787494,121.7052 0.14035344,121.7122 0.10525316,121.7192 0.12281739,121.7262 0.26324633,121.7333 0.59663671,121.7403 0.71059299,121.7473 0.56128901,121.7543 0.41215989,121.7613 0.36840728,121.7683 0.26310712,121.7753 0.10521222,121.7823 0.026292143,121.7893 -2.350012e-006,121.7963 0.052684981,121.8033 0.18424915,121.8103 0.21927828,121.8173 0.17541026,121.8244 0.16676082,121.8314 0.42998224,121.8384 0.49997982,121.8454 0.35959697,121.8524 0.43863207,121.8594 0.5087437,121.8664 0.35074896,121.8734 0.10518014,121.8804 0.087809898,121.8874 0.32467416,121.8945 0.44739741,121.9015 0.45608634,121.9085 0.26307526,121.9155 0.18420206,121.9225 0.21931438,121.9295 0.2543706,121.9365 0.25441554,121.9435 0.35091093,121.9506 0.29821894,121.9576 0.24562007,121.9646 0.24555986,121.9716 0.34238434,121.9786 1.7731117,121.9856 4.5624995,121.9926 5.4557056,121.9996 3.4200246,122.0067 1.6484089,122.0137 0.45594877,122.0207 0.7106716,122.0277 0.89484888,122.0347 1.2018244,122.0417 1.3774406,122.0488 2.5972331,122.0558 6.9426723,122.0628 31.452621,122.0698 98.084015,122.0768 141.69662,122.0838 116.45242,122.0908 67.955803,122.0979 85.010048,122.1049 318.90131,122.1119 638.25061,122.1189 662.65118,122.1259 385.19189,122.1330 124.40369,122.1400 45.531178,122.1470 30.284719,122.1540 19.881662,122.1610 11.715796,122.1680 5.0328398,122.1751 2.3412011,122.1821 1.1662387,122.1891 0.65765214,122.1961 0.21916865,122.2031 0.18421236,122.2102 0.11401716,122.2172 0.16673264,122.2242 0.32458189,122.2312 0.24557482,122.2382 0.1841877,122.2453 0.18428344,122.2523 0.46494883,122.2593 0.43856448,122.2663 0.47372726,122.2734 0.4122265,122.2804 0.17535418,122.2874 0.17549935,122.2944 0.42128012,122.3014 0.74566561,122.3085 0.64898556,122.3155 0.50870484,122.3225 0.33330062,122.3295 0.32455492,122.3366 0.31583974,122.3436 0.43864852,122.3506 0.57898396,122.3576 0.65794462,122.3647 0.58771539,122.3717 0.48234889,122.3787 0.30691591,122.3857 0.29824498,122.3928 0.31579688,122.3998 0.27193961,122.4068 0.29827094,122.4138 0.35964927,122.4209 0.28062192,122.4279 0.12277661,122.4349 0.1930552,122.4419 0.37729299,122.4490 0.55263925,122.4560 0.394627,122.4630 0.21926065,122.4700 0.16663282,122.4771 0.070152238,122.4841 0.11409207,122.4911 0.16666698,122.4982 0.14910735,122.5052 0.16665922,122.5122 0.13155864,122.5192 0.17551644,122.5263 0.33333895,122.5333 0.18414405,122.5403 0.20180911,122.5474 0.30699155,122.5544 0.13150853,122.5614 0.052641377,122.5685 0.20182265,122.5755 0.47371918,122.5825 0.50001985,122.5896 0.43862402,122.5966 0.35964227,122.6036 0.29817137,122.6106 0.14027852,122.6177 0.096492521,122.6247 0.078936294,122.6317 0.078955226,122.6388 0.078974649,122.6458 0.1667701,122.6528 0.46500653,122.6599 0.63154536,122.6669 0.56136721,122.6739 0.3947404,122.6810 0.26308537,122.6880 0.11394466,122.6950 0.043837927,122.7021 0.035087891,122.7091 0.035105906,122.7161 0.096514612,122.7232 0.11405708,122.7302 0.14918105,122.7372 0.21050915,122.7443 0.096393429,122.7513 0.0087774796,122.7584 0.078971416,122.7654 0.061391365,122.7724 0.070177108,122.7795 0.070152849,122.7865 0.043886311,122.7935 0.15797605,122.8006 0.32464767,122.8076 0.39473534,122.8146 0.25427878,122.8217 0.13159218,122.8287 0.26319215,122.8358 0.28944743,122.8428 0.34210178,122.8498 0.3158749,122.8569 0.60547078,122.8639 0.82454395,122.8710 0.59630913,122.8780 0.41221786,122.8850 0.3859193,122.8921 0.25434488,122.8991 0.16671586,122.9062 0.26321164,122.9132 0.28944975,122.9202 0.25435963,122.9273 0.27190539,122.9343 0.15782109,122.9414 0.0087785693,122.9484 0.15796848,122.9554 0.28957444,122.9625 0.54401529,122.9695 1.615326,122.9766 6.7492833,122.9836 14.678818,122.9907 17.780088,122.9977 12.732989,123.0047 5.1022663,123.0118 1.7011045,123.0188 1.2632458,123.0259 1.3772314,123.0329 1.2454017,123.0400 1.2987754,123.0470 4.7844248,123.0540 13.970113,123.0611 21.379824,123.0681 23.411398,123.0752 20.585279,123.0822 18.060654,123.0893 18.65045,123.0963 21.493177,123.1034 29.613466,123.1104 55.934048,123.1175 76.125648,123.1245 66.349098,123.1315 39.391544,123.1386 20.14267,123.1456 10.391186,123.1527 4.4278355,123.1597 1.9642776,123.1668 1.0698316,123.1738 0.40331662,123.1809 0.32457477,123.1879 0.29815868,123.1950 0.061336938,123.2020 0.052682471,123.2091 0.14913985,123.2161 0.1227645,123.2232 0.078976318,123.2302 0.22819822,123.2373 0.40349773,123.2443 0.28059712,123.2514 0.17544506,123.2584 0.21054009,123.2655 0.19295129,123.2725 0.17547013,123.2796 0.2895087,123.2866 0.35098511,123.2937 0.47374597,123.3007 0.42983326,123.3078 0.50874013,123.3148 0.33316129,123.3219 0.10519126,123.3289 0.052608505,123.3360 0.035084814,123.3430 0.18430583,123.3501 0.50887042,123.3571 0.57892078,123.3642 0.35080621,123.3712 0.3420994,123.3783 0.40355217,123.3854 0.37720996,123.3924 0.25430176,123.3995 0.13153298,123.4065 0.11403175,123.4136 0.061428078,123.4206 0.24572825,123.4277 0.39477649,123.4347 0.37712815,123.4418 0.28064588,123.4489 0.28068617,123.4559 0.24559848,123.4630 0.13157003,123.4700 0.10528361,123.4771 0.17550167,123.4841 0.24561803,123.4912 0.14903787,123.4982 0.061395202,123.5053 0.15796953,123.5124 0.30704522,123.5194 0.33325225,123.5265 0.19297519,123.5335 0.27199018,123.5406 0.28952381,123.5477 0.35964534,123.5547 0.24556012,123.5618 0.25441116,123.5688 0.31577408,123.5759 0.19293022,123.5829 0.20179026,123.5900 0.36843657,123.5971 0.22797398,123.6041 0.070249788,123.6112 0.3510929,123.6182 0.57020223,123.6253 0.49988464,123.6324 0.33323878,123.6394 0.28073049,123.6465 0.4562391,123.6536 0.49998695,123.6606 0.33323431,123.6677 0.16661252,123.6747 0.12278578,123.6818 0.11404561,123.6889 0.20178755,123.6959 0.28948298,123.7030 0.34205219,123.7101 0.19292392,123.7171 0.052635696,123.7242 0.14037618,123.7312 0.29826075,123.7383 0.24559012,123.7454 0.13159789,123.7524 0.22824478,123.7595 0.44748276,123.7666 0.42095274,123.7736 0.28932801,123.7807 0.1929033,123.7878 0.14037549,123.7948 0.17553629,123.8019 0.24562441,123.8090 0.18417144,123.8160 0.21936934,123.8231 0.32460913,123.8302 0.29818049,123.8372 0.20170176,123.8443 0.15783405,123.8514 0.078990437,123.8584 0.30716559,123.8655 0.46489552,123.8726 0.33322629,123.8796 0.18414146,123.8867 0.096492842,123.8938 0.15798718,123.9008 0.32460043,123.9079 0.32452771,123.9150 0.20170686,123.9220 0.14034286,123.9291 0.21937321,123.9362 0.32456592,123.9432 0.23675723,123.9503 0.10522325,123.9574 0.14038825,123.9645 0.31593096,123.9715 0.85120541,123.9786 1.6056645,123.9857 2.2371438,123.9927 2.4999156,123.9998 1.8854494,124.0069 0.87673151,124.0140 0.34206748,124.0210 0.71088016,124.0281 1.3775964,124.0352 1.4734238,124.0422 1.2813905,124.0493 4.721395,124.0564 8.571332,124.0635 9.7894659,124.0705 8.9295473,124.0776 15.783113,124.0847 57.139111,124.0918 103.619,124.0988 104.30424,124.1059 63.398361,124.1130 38.060375,124.1201 106.98527,124.1271 222.66516,124.1342 243.02051,124.1413 147.42426,124.1484 45.808441,124.1554 14.679113,124.1625 10.31468,124.1696 7.4198794,124.1767 4.6390333,124.1837 2.2797232,124.1908 1.2014652,124.1979 0.85091615,124.2050 1.1579314,124.2120 0.83314043,124.2191 0.49114135,124.2262 0.42974979,124.2333 0.33334768,124.2404 0.57035941,124.2474 0.69287443,124.2545 0.28051239,124.2616 0.31585768,124.2687 0.47378027,124.2758 0.57900304,124.2828 0.5789023,124.2899 0.4209213,124.2970 0.25440907,124.3041 0.53525335,124.3112 0.74563742,124.3182 0.55248958,124.3253 0.26307207,124.3324 0.25447261,124.3395 0.44738489,124.3466 0.43859988,124.3536 0.5000487,124.3607 0.48243049,124.3678 0.40341803,124.3749 0.25434825,124.3820 0.27192268,124.3890 0.18416148,124.3961 0.14037059,124.4032 0.26325071,124.4103 0.57029659,124.4174 0.74559063,124.4245 0.48236665,124.4315 0.35966638,124.4386 0.39471486,124.4457 0.34207159,124.4528 0.39473903,124.4599 0.35089377,124.4670 0.359633,124.4741 0.22797517,124.4811 0.096472256,124.4882 0.14918083,124.4953 0.26321319,124.5024 0.31575555,124.5095 0.21933852,124.5166 0.39483196,124.5237 0.36834407,124.5307 0.18408063,124.5378 0.078964069,124.5449 0.22820406,124.5520 0.37723848,124.5591 0.37709367,124.5662 0.23679039,124.5733 0.21054694,124.5804 0.18417595,124.5874 0.15789844,124.5945 0.27197108,124.6016 0.3597523,124.6087 0.51754743,124.6158 0.40344992,124.6229 0.41229782,124.6300 0.32446918,124.6371 0.11396809,124.6442 0.087747343,124.6512 0.1667089,124.6583 0.28068483,124.6654 0.21926768,124.6725 0.20178528,124.6796 0.19298115,124.6867 0.13154574,124.6938 0.11406282,124.7009 0.26326373,124.7080 0.43866888,124.7151 0.42972571,124.7222 0.17536768,124.7292 0.24567746,124.7363 0.35971099,124.7434 0.47375372,124.7505 0.52630162,124.7576 0.35955369,124.7647 0.18412988,124.7718 0.11400181,124.7789 0.096467793,124.7860 0.035051282,124.7931 0.0087891426,124.8002 0.078978568,124.8073 0.078926302,124.8144 0.026288021,124.8215 -1.5296591e-006,124.8286 0.061486993,124.8357 0.22812042,124.8427 0.17535479,124.8498 0.078968883,124.8569 0.2896474,124.8640 0.62296963,124.8711 0.81575555,124.8782 0.53485692,124.8853 0.13147058,124.8924 0.14920606,124.8995 0.32455826,124.9066 0.19295444,124.9137 0.17544967,124.9208 0.13152385,124.9279 0.052620314,124.9350 0.052608799,124.9421 7.8024013e-006,124.9492 0.16683826,124.9563 0.46498716,124.9634 0.53514928,124.9705 0.84230876,124.9776 1.1492593,124.9847 1.3772274,124.9918 1.2629721,124.9989 0.78054738,125.0060 0.67536014,125.0131 0.54375339,125.0202 0.59661061,125.0273 1.0880806,125.0344 2.0095708,125.0415 3.7728515,125.0486 5.3508701,125.0557 6.2296743,125.0628 16.087757,125.0699 39.343693,125.0770 52.703445,125.0841 46.134689,125.0912 32.108932,125.0983 25.050587,125.1054 22.130257,125.1125 20.289007,125.1196 21.124315,125.1267 26.151611,125.1338 28.850178,125.1409 22.248707,125.1480 9.441721,125.1551 2.4196622,125.1622 1.8685858,125.1694 1.4118466,125.1765 0.65751773,125.1836 0.32447782,125.1907 0.31578693,125.1978 0.23684745,125.2049 0.28069407,125.2120 0.27191827,125.2191 0.30699286,125.2262 0.15785208,125.2333 0.078978568,125.2404 0.12280455,125.2475 0.078906715,125.2546 0.035103284,125.2617 0.061384991,125.2688 0.061428882,125.2759 0.23694514,125.2831 0.29830116,125.2902 0.36846617,125.2973 0.42978686,125.3044 0.28939536,125.3115 0.17541263,125.3186 0.14034122,125.3257 0.17542019,125.3328 0.21058916,125.3399 0.36844096,125.3470 0.23673238,125.3541 0.061382279,125.3613 0.061414897,125.3684 0.11415864,125.3755 0.38607711,125.3826 0.47366053,125.3897 0.50879008,125.3968 0.57892168,125.4039 0.42095733,125.4110 0.1928685,125.4181 -3.4923931e-005,125.4253 0.026334787,125.4324 0.079030737,125.4395 0.31592962,125.4466 0.42978153,125.4537 0.28070155,125.4608 0.42105976,125.4679 0.35086006,125.4750 0.53515267,125.4822 0.56128675,125.4893 0.22799084,125.4964 0.17556618,125.5035 0.45629346,125.5106 0.66671383,125.5177 0.63152039,125.5248 0.45598957,125.5320 0.21040852,125.5391 0.26326486,125.5462 0.48256466,125.5533 0.35958508,125.5604 0.32456568,125.5675 0.58774823,125.5747 0.5875833,125.5818 0.22798949,125.5889 0.11411169,125.5960 0.2368734,125.6031 0.21049157,125.6102 0.14032044,125.6174 0.10525936,125.6245 0.13159174,125.6316 0.15790381,125.6387 0.14029716,125.6458 0.026330246,125.6529 0.24578477,125.6601 0.48249945,125.6672 0.40340918,125.6743 0.27192327,125.6814 0.34216899,125.6885 0.37714833,125.6957 0.21921381,125.7028 0.1579012,125.7099 0.2017637,125.7170 0.1578403,125.7241 0.06139385,125.7313 0.1316445,125.7384 0.23688573,125.7455 0.31584772,125.7526 0.38594326,125.7597 0.25436381,125.7669 0.26317212,125.7740 0.25440279,125.7811 0.29821825,125.7882 0.16655973,125.7954 0.14922346,125.8025 0.48257333,125.8096 0.49111918,125.8167 0.20161456,125.8238 0.0087380009,125.8310 0.14043371,125.8381 0.39486068,125.8452 0.49120963,125.8523 0.26306814,125.8595 0.1315667,125.8666 0.1666628,125.8737 0.21938394,125.8808 0.37725779,125.8880 0.28938136,125.8951 0.13148244,125.9022 0.026283776,125.9093 0.026352629,125.9165 0.08776892,125.9236 0.17547604,125.9307 0.3246378,125.9378 0.50010496,125.9450 0.6491515,125.9521 0.59635174,125.9592 0.35955676,125.9664 0.32469746,125.9735 0.58791882,125.9806 0.91234928,125.9877 0.91216284,125.9949 0.64899862,126.0020 0.50874442,126.0091 0.4824574,126.0162 0.4648968,126.0234 0.35078543,126.0305 0.21933782,126.0376 0.78990096,126.0448 2.0973063,126.0519 3.5092134,126.0590 3.9477911,126.0662 5.3517847,126.0733 6.9126334,126.0804 7.0960245,126.0875 6.297761,126.0947 9.927062,126.1018 30.011669,126.1089 47.511684,126.1161 39.982143,126.1232 18.068989,126.1303 4.5938716,126.1375 4.4045916,126.1446 5.6139965,126.1517 4.7797298,126.1589 2.2796447,126.1660 0.84179491,126.1731 0.52629924,126.1803 0.39473456,126.1874 0.31574103,126.1945 0.20170587,126.2017 0.16666082,126.2088 0.14911701,126.2159 0.24574876,126.2231 0.64053637,126.2302 0.78949368,126.2373 0.62265545,126.2445 0.30688038,126.2516 0.29823291,126.2587 0.35092241,126.2659 0.3596648,126.2730 0.31575274,126.2802 0.27193579,126.2873 0.33339411,126.2944 0.43857995,126.3016 0.3069298,126.3087 0.21049821,126.3158 0.18420544,126.3230 0.16663902,126.3301 0.15793164,126.3372 0.27200317,126.3444 0.35972756,126.3515 0.49127612,126.3587 0.46477264,126.3658 0.32442835,126.3729 0.27199018,126.3801 0.43872222,126.3872 0.57027501,126.3944 0.56146961,126.4015 0.5263133,126.4086 0.40334693,126.4158 0.13141526,126.4229 0.035053428,126.4301 0.12286674,126.4372 0.29836693,126.4443 0.39472646,126.4515 0.20161802,126.4586 -5.1925399e-005,126.4658 0.026358325,126.4729 0.096493691,126.4800 0.052611999,126.4872 0.026317254,126.4943 0.026309604,126.5015 0.0087644076,126.5086 0.02635142,126.5158 0.1052795,126.5229 0.15792845,126.5300 0.37728658,126.5372 0.49120742,126.5443 0.42984048,126.5515 0.6317811,126.5586 0.8772862,126.5658 0.72790414,126.5729 0.36828035,126.5801 0.3070063,126.5872 0.34216112,126.5943 0.49130571,126.6015 0.51748145,126.6086 0.34203529,126.6158 0.24554983,126.6229 0.087677673,126.6301 0.14916807,126.6372 0.21933611,126.6444 0.22801805,126.6515 0.061341465,126.6587 0.079024129,126.6658 0.28081357,126.6730 0.53516865,126.6801 0.61398,126.6872 0.35075101,126.6944 0.20175032,126.7015 0.34225148,126.7087 0.61420006,126.7158 0.77195698,126.7230 0.76309454,126.7301 0.58758146,126.7373 0.2893436,126.7444 0.1051842,126.7516 -4.4730354e-005,126.7587 3.5163343e-005,126.7659 0.087757796,126.7730 0.14910169,126.7802 0.11404105,126.7873 0.21054596,126.7945 0.13157433,126.8016 0.11402742,126.8088 0.12284692,126.8159 0.28084493,126.8231 0.60542721,126.8302 0.763111,126.8374 0.42960486,126.8445 0.11392012,126.8517 0.026320394,126.8588 0.061448209,126.8660 0.10524817,126.8732 0.087715022,126.8803 0.17561623,126.8875 0.49134409,126.8946 0.44721469,126.9018 0.14896445,126.9089 0.01750809,126.9161 0.10538954,126.9232 0.35975111,126.9304 0.37717813,126.9375 0.32449555,126.9447 0.16661729,126.9519 0.2106504,126.9590 0.40362683,126.9662 0.46483701,126.9733 0.41229478,126.9805 0.66678834,126.9876 0.79829228,126.9948 0.83318704,127.0019 0.39454243,127.0091 0.14905912,127.0163 0.061443336,127.0234 0.36871412,127.0306 1.0705233,127.0377 1.6402354,127.0449 1.3245229,127.0520 1.9917072,127.0592 3.2904425,127.0664 5.1413822,127.0735 9.9096403,127.0807 31.893099,127.0878 64.959869,127.0950 74.013397,127.1022 53.468857,127.1093 28.490931,127.1165 17.461561,127.1236 14.483434,127.1308 22.629416,127.1380 36.021797,127.1451 35.802357,127.1523 20.657852,127.1594 5.9514251,127.1666 1.6838293,127.1738 1.3069201,127.1809 0.73659629,127.1881 0.44730622,127.1952 0.38590556,127.2024 0.3420403,127.2096 0.39481473,127.2167 0.57023746,127.2239 0.55256069,127.2311 0.38586786,127.2382 0.18417935,127.2454 0.17551462,127.2525 0.26314834,127.2597 0.13150328,127.2669 0.11407489,127.2740 0.23692718,127.2812 0.38604611,127.2884 0.44729814,127.2955 0.24553216,127.3027 0.25447032,127.3099 0.3157934,127.3170 0.24552511,127.3242 0.23685567,127.3314 0.36845919,127.3385 0.32450783,127.3457 0.20174125,127.3529 0.27201712,127.3600 0.39476505,127.3672 0.33326527,127.3744 0.23678356,127.3815 0.14031066,127.3887 0.087704293,127.3959 0.087722458,127.4030 0.078934833,127.4102 0.052657515,127.4174 0.087714329,127.4245 0.02627182,127.4317 0.14036092,127.4389 0.30701745,127.4460 0.14912705,127.4532 0.09656281,127.4604 0.19303213,127.4675 0.26316884,127.4747 0.27193248,127.4819 0.27197033,127.4891 0.34209543,127.4962 0.2192319,127.5034 0.1403272,127.5106 0.096464477,127.5177 0.11404856,127.5249 0.19301924,127.5321 0.2719962,127.5393 0.50006878,127.5464 0.71055615,127.5536 0.73686051,127.5608 0.65787202,127.5679 0.56140643,127.5751 0.57021636,127.5823 0.55258703,127.5895 0.38582262,127.5966 0.12270082,127.6038 0.026294021,127.6110 0.052694175,127.6182 0.19301853,127.6253 0.17547381,127.6325 0.30704191,127.6397 0.25433344,127.6469 0.31582209,127.6540 0.43860492,127.6612 0.35081431,127.6684 0.21056004,127.6756 0.31588975,127.6827 0.4386133,127.6899 0.41223669,127.6971 0.41233057,127.7043 0.53503317,127.7114 0.24554034,127.7186 0.28949422,127.7258 0.30705079,127.7330 0.42110908,127.7401 0.45614368,127.7473 0.59649539,127.7545 0.49115068,127.7617 0.25430167,127.7689 0.11399373,127.7760 0.026281018,127.7832 0.0088118492,127.7904 0.10532043,127.7976 0.14031537,127.8047 0.052578446,127.8119 0.061485704,127.8191 0.33352473,127.8263 0.57900488,127.8335 0.46479642,127.8406 0.26305407,127.8478 0.28073364,127.8550 0.44741982,127.8622 0.40341896,127.8694 0.1227126,127.8766 0.017546028,127.8837 0.043888353,127.8909 0.096521132,127.8981 0.15791801,127.9053 0.21927603,127.9125 0.24564698,127.9196 0.35099822,127.9268 0.45615572,127.9340 0.40343177,127.9412 0.29826263,127.9484 0.4211306,127.9556 0.57023478,127.9627 0.61402667,127.9699 0.46477163,127.9771 0.219234,127.9843 0.22809125,127.9915 0.15781757,127.9987 0.061407898,128.0058 0.30708873,128.0130 0.46500549,128.0202 0.72835058,128.0274 1.105267,128.0346 0.86844927,128.0418 1.3949937,128.0490 1.8860052,128.0561 1.7980514,128.0633 2.2382329,128.0705 7.7324929,128.0777 18.61216,128.0849 31.285437,128.0921 36.748096,128.0993 40.647453,128.1065 76.381561,128.1136 330.62268,128.1208 754.28113,128.1280 871.81573,128.1352 561.12347,128.1424 196.71652,128.1496 68.187981,128.1568 47.572723,128.1640 33.39629,128.1711 20.371737,128.1783 9.7158003,128.1855 4.5774322,128.1927 2.3765152,128.1999 1.4032218,128.2071 0.9559958,128.2143 0.7104848,128.2215 0.61400145,128.2287 0.57016641,128.2359 0.53514922,128.2431 0.53503746,128.2502 0.34200129,128.2574 0.31581125,128.2646 0.37727609,128.2718 0.44732931,128.2790 0.31574374,128.2862 0.30699211,128.2934 0.21928288,128.3006 0.29830703,128.3078 0.40356067,128.3150 0.46486002,128.3222 0.32460093,128.3294 0.48243061,128.3366 0.23675716,128.3438 0.26323801,128.3510 0.33330083,128.3581 0.31584445,128.3653 0.47380093,128.3725 0.69309789,128.3797 1.0878718,128.3869 1.2719109,128.3941 0.9822709,128.4013 0.56129712,128.4085 0.4824537,128.4157 0.50880176,128.4229 0.56134558,128.4301 0.4034335,128.4373 0.40352827,128.4445 0.42100325,128.4517 0.37717226,128.4589 0.42984903,128.4661 0.30695337,128.4733 0.13150901,128.4805 0.096505739,128.4877 0.11404534,128.4949 0.078929588,128.5021 0.070167854,128.5093 0.11406917,128.5165 0.24569891,128.5237 0.44748688,128.5309 0.62283373,128.5381 0.47358456,128.5453 0.34197268,128.5525 0.18417579,128.5597 0.18425064,128.5669 0.16668154,128.5741 0.23691744,128.5813 0.88648099,128.5885 2.2197394,128.5957 2.131187,128.6029 0.9820289,128.6101 0.46480444,128.6173 0.31575492,128.6245 0.3509073,128.6317 0.39473641,128.6389 0.42109591,128.6461 0.52638352,128.6533 0.5877313,128.6605 0.53500885,128.6677 0.38595927,128.6749 0.51758742,128.6821 0.42097262,128.6893 0.24552365,128.6965 0.210595,128.7037 0.45623049,128.7109 0.40341285,128.7181 0.16655067,128.7253 0.035068151,128.7325 0.043857515,128.7397 0.061464015,128.7470 0.33348978,128.7542 0.59656203,128.7614 0.53498584,128.7686 0.27183321,128.7758 0.21051167,128.7830 0.17541806,128.7902 0.16667132,128.7974 0.25449628,128.8046 0.46501341,128.8118 0.47362828,128.8190 0.35075486,128.8262 0.21928813,128.8334 0.3334319,128.8406 0.4824906,128.8479 0.44733655,128.8551 0.33329669,128.8623 0.29820815,128.8695 0.21046159,128.8767 0.12281111,128.8839 0.21931408,128.8911 0.16665696,128.8983 0.14914855,128.9055 0.18421736,128.9127 0.21048978,128.9199 0.12280319,128.9272 0.24577323,128.9344 0.62307715,128.9416 0.91226619,128.9488 0.63137275,128.9560 0.42969438,128.9632 0.18409246,128.9704 0.061441891,128.9776 0.31603569,128.9849 0.79845542,128.9921 0.82435548,128.9993 0.42982858,129.0065 0.85987461,129.0137 1.2372471,129.0209 2.175848,129.0281 2.6314023,129.0353 3.5009141,129.0426 7.3092418,129.0498 18.961119,129.0570 87.204216,129.0642 250.16548,129.0714 336.7099,129.0786 251.37567,129.0858 105.58954,129.0931 34.791576,129.1003 22.717022,129.1075 20.045429,129.1147 36.172268,129.1219 70.646461,129.1291 83.557762,129.1364 58.657513,129.1436 23.477934,129.1508 8.1284666,129.1580 5.7540321,129.1652 4.9467764,129.1724 3.4727325,129.1797 1.3501076,129.1869 0.49121857,129.1941 0.47366872,129.2013 0.28933665,129.2085 0.17541932,129.2157 0.23694041,129.2230 0.59667838,129.2302 0.885952,129.2374 0.60509616,129.2446 0.33333462,129.2518 0.42110369,129.2591 0.50002795,129.2663 0.57006818,129.2735 0.26300892,129.2807 0.23688629,129.2879 0.25438964,129.2952 0.1227999,129.3024 0.2544674,129.3096 0.43860719,129.3168 0.37716541,129.3241 0.36848009,129.3313 0.47367239,129.3385 0.25427657,129.3457 0.13160586,129.3529 0.2456345,129.3602 0.15783815,129.3674 0.12283365,129.3746 0.25439531,129.3818 0.28066307,129.3891 0.27204603,129.3963 0.60536218,129.4035 0.66663593,129.4107 0.57898927,129.4180 0.60532236,129.4252 0.59638631,129.4324 0.27177423,129.4396 0.12278955,129.4469 0.21062598,129.4541 0.51776379,129.4613 0.75437868,129.4685 0.45597875,129.4758 0.28940254,129.4830 0.16658315,129.4902 0.087730408,129.4974 0.21938594,129.5047 0.35085559,129.5119 0.20171016,129.5191 0.17545117,129.5263 0.22809801,129.5336 0.32458955,129.5408 0.3157751,129.5480 0.27187902,129.5553 0.17537631,129.5625 0.1492139,129.5697 0.41248435,129.5769 0.68424982,129.5842 0.59638941,129.5914 0.45602152,129.5986 0.32462102,129.6059 0.66682577,129.6131 0.78938395,129.6203 0.57878798,129.6275 0.35083276,129.6348 0.21933533,129.6420 0.23681955,129.6492 0.1140191,129.6565 0.18425775,129.6637 0.18415686,129.6709 0.052564889,129.6782 3.1291836e-006,129.6854 0.052681167,129.6926 0.13158962,129.6999 0.10526513,129.7071 0.19305293,129.7143 0.28070849,129.7216 0.17535329,129.7288 0.061378065,129.7360 0.14918925,129.7433 0.28950319,129.7505 0.24555141,129.7577 0.087682001,129.7650 0.087744638,129.7722 0.14911966,129.7794 0.10523516,129.7867 0.061456803,129.7939 0.22818458,129.8011 0.34212926,129.8084 0.31567621,129.8156 0.17536926,129.8228 0.14043008,129.8301 0.30718583,129.8373 0.6229499,129.8445 0.72798055,129.8518 0.43841243,129.8590 0.228072,129.8663 0.31586155,129.8735 0.37720296,129.8807 0.43860465,129.8880 0.51760048,129.8952 0.73686361,129.9024 0.78944361,129.9097 0.70169973,129.9169 0.49997064,129.9242 0.39465556,129.9314 0.14026484,129.9386 0.14925371,129.9459 0.48257005,129.9531 0.57012457,129.9603 0.40337512,129.9676 0.11396042,129.9748 0.24589916,129.9821 1.2901407,129.9893 2.8167572,129.9965 4.6237035,130.0038 5.2806177,130.0110 4.2534971,130.0183 2.5254281,130.0255 1.0694667,130.0328 0.20152871,130.0400 1.0537225,130.0472 4.3524165,130.0545 7.0541973,130.0617 11.441852,130.0690 20.08362,130.0762 28.774836,130.0834 38.863197,130.0907 111.54681,130.0979 302.93643,130.1052 409.39575,130.1124 309.7728,130.1197 132.61363,130.1269 62.748852,130.1342 82.365532,130.1414 96.286293,130.1486 71.085579,130.1559 35.480972,130.1631 47.322105,130.1704 114.06989,130.1776 152.25397,130.1849 111.20183,130.1921 42.252594,130.1994 11.467292,130.2066 6.1835575,130.2139 3.8936443,130.2211 2.025481,130.2283 0.93823451,130.2356 0.69310379,130.2428 1.052783,130.2501 1.0700955,130.2573 0.83314306,130.2646 0.45605397,130.2718 0.55268276,130.2791 0.62276071,130.2863 0.53502071,130.2936 0.40345797,130.3008 0.29829183,130.3081 0.47371322,130.3153 0.5262562,130.3226 0.4387106,130.3298 0.68426448,130.3371 0.43842798,130.3443 0.15780698,130.3516 0.061370522,130.3588 0.07901825,130.3661 0.33337384,130.3733 0.25433385,130.3806 0.2280529,130.3878 0.13157251,130.3951 0.23688708,130.4023 0.41246095,130.4096 0.69305271,130.4168 0.43837607,130.4241 0.06127397,130.4313 0.043918699,130.4386 0.17549069,130.4458 0.21050674,130.4531 0.20179521,130.4604 0.32460618,130.4676 0.29822439,130.4749 0.27192247,130.4821 0.22802259,130.4894 0.13154389,130.4966 0.096487433,130.5039 0.10530245,130.5111 0.24576339,130.5184 0.50006193,130.5256 0.46478587,130.5329 0.25430942,130.5402 0.27199146,130.5474 0.5177567,130.5547 0.98263299,130.5619 0.99990118,130.5692 0.7103979,130.5764 0.67541444,130.5837 0.64022356,130.5910 0.2718094,130.5982 0.11407024,130.6055 0.17543882,130.6127 0.10522354,130.6200 0.05259471,130.6272 0.008754136,130.6345 0.017550321,130.6418 -8.0784712e-006,130.6490 0.043875035,130.6563 0.21944608,130.6635 0.50899935,130.6708 0.75446373,130.6780 0.7367025,130.6853 0.55262142,130.6926 0.77200431,130.6998 0.71919793,130.7071 0.46476138,130.7143 0.19292128,130.7216 0.19300698,130.7289 0.23686409,130.7361 0.25436872,130.7434 0.20177183,130.7507 0.4124819,130.7579 0.73697847,130.7652 0.68406463,130.7724 0.36830842,130.7797 0.38604403,130.7870 0.57903498,130.7942 0.64038342,130.8015 0.60519832,130.8088 0.43844253,130.8160 0.21918286,130.8233 0.1579193,130.8305 0.32460159,130.8378 0.34210286,130.8451 0.25434482,130.8523 0.12280437,130.8596 0.27203211,130.8669 0.44746742,130.8741 0.52634931,130.8814 0.49997637,130.8887 0.45608211,130.8959 0.35957986,130.9032 0.28939924,130.9105 0.25439003,130.9177 0.35972959,130.9250 0.50003535,130.9323 0.47368696,130.9395 0.4297992,130.9468 0.33326939,130.9541 0.21928129,130.9613 0.24560966,130.9686 0.18422559,130.9759 0.14901815,130.9831 0.49217734,130.9904 3.1595676,130.9977 4.7457337,131.0049 3.577646,131.0122 1.4112879,131.0195 0.58749568,131.0267 0.29814249,131.0340 0.21928801,131.0413 0.55315405,131.0485 2.1763239,131.0558 4.255713,131.0631 7.2555113,131.0704 8.6932449,131.0776 8.9034309,131.0849 10.941906,131.0922 24.519018,131.0994 46.228237,131.1067 53.523514,131.1140 37.269531,131.1213 15.991705,131.1285 6.4103928,131.1358 6.3605928,131.1431 8.0622606,131.1503 7.6658969,131.1576 4.664835,131.1649 3.1413269,131.1722 8.5649347,131.1794 13.404369,131.1867 10.988132,131.1940 4.2602787,131.2013 1.3679031,131.2085 0.98247433,131.2158 0.87695152,131.2231 0.45593497,131.2304 0.32455209,131.2376 0.20167074,131.2449 0.052609321,131.2522 0.15804473,131.2595 0.39480126,131.2667 0.34203884,131.2740 0.28064585,131.2813 0.19293474,131.2886 0.14036296,131.2958 0.1843158,131.3031 0.36852625,131.3104 0.43858221,131.3177 0.38591844,131.3249 0.35087875,131.3322 0.40352839,131.3395 0.39463952,131.3468 0.15778926,131.3541 0.19295388,131.3613 0.32464448,131.3686 0.48257148,131.3759 0.51762044,131.3832 0.53499526,131.3904 0.22795789,131.3977 0.28073299,131.4050 0.29824176,131.4123 0.23684569,131.4196 0.20172769,131.4268 0.21935613,131.4341 0.35091269,131.4414 0.28065619,131.4487 0.26316315,131.4560 0.27188578,131.4633 0.14028098,131.4705 0.2018715,131.4778 0.62296599,131.4851 0.76307857,131.4924 0.4121246,131.4997 0.15792793,131.5069 0.28074095,131.5142 0.2455768,131.5215 0.27193448,131.5288 0.25442231,131.5361 0.3597661,131.5434 0.66679829,131.5506 0.99136841,131.5579 1.2017581,131.5652 0.89446974,131.5725 0.28046826,131.5798 0.061398741,131.5871 0.14927025,131.5943 0.38601813,131.6016 0.35078615,131.6089 0.23677368,131.6162 0.17543866,131.6235 0.27198184,131.6308 0.27185819,131.6381 0.12280979,131.6453 0.23697981,131.6526 0.30698881,131.6599 0.17532641,131.6672 0.13164733,131.6745 0.42124385,131.6818 0.58768594,131.6891 0.38586158,131.6964 0.35972166,131.7036 0.47367775,131.7109 0.35958049,131.7182 0.32455418,131.7255 0.36849639,131.7328 0.47373936,131.7401 0.35073847,131.7474 0.16659178,131.7547 0.19297765,131.7620 0.2017705,131.7692 0.31580725,131.7765 0.21047306,131.7838 0.096445233,131.7911 0.0087428018,131.7984 9.3653598e-006,131.8057 0.061482586,131.8130 0.21057315,131.8203 0.25441381,131.8276 0.33331868,131.8349 0.19291873,131.8422 0.14916505,131.8494 0.22808047,131.8567 0.24561934,131.8640 0.30705649,131.8713 0.32458344,131.8786 0.34206319,131.8859 0.21047461,131.8932 0.17548239,131.9005 0.28074139,131.9078 0.3333053,131.9151 0.24556106,131.9224 0.16666175,131.9297 0.18421088,131.9370 0.17547366,131.9443 0.2808044,131.9516 0.35960025,131.9588 0.21922089,131.9661 0.23683509,131.9734 0.28080338,131.9807 0.69315296,131.9880 0.85966992,131.9953 0.72793591,132.0026 0.40341961,132.0099 0.39480311,132.0172 0.47368217,132.0245 0.44726411,132.0318 0.45623338,132.0391 0.67553598,132.0464 0.4911153,132.0537 0.32447481,132.0610 0.43896893,132.0683 1.5797557,132.0756 3.0531788,132.0829 5.3439469,132.0902 11.811138,132.0975 19.503199,132.1048 22.886877,132.1121 23.657856,132.1194 22.629862,132.1267 16.706528,132.1340 8.8043032,132.1413 8.3270493,132.1486 16.98711,132.1559 23.334003,132.1632 19.688976,132.1705 10.390729,132.1778 4.6474733,132.1851 2.5080645,132.1924 1.332889,132.1997 0.75423092,132.2070 0.52621228,132.2143 0.30695045,132.2216 0.27192891,132.2289 0.2806747,132.2362 0.21931586,132.2435 0.28955853,132.2508 0.37714511,132.2581 0.19290569,132.2654 0.15787795,132.2727 0.078895755,132.2800 0.03511126,132.2873 0.11404969,132.2946 0.078925945,132.3019 0.061399527,132.3092 0.03507283,132.3165 0.10530794,132.3238 0.22814327,132.3312 0.22807834,132.3385 0.2192831,132.3458 0.21926536,132.3531 0.15786795,132.3604 0.14036,132.3677 0.16672988,132.3750 0.28949356,132.3823 0.26315042,132.3896 0.36858413,132.3969 0.65798348,132.4042 0.57880181,132.4115 0.33328417,132.4188 0.4387081,132.4261 0.57897526,132.4334 0.48234066,132.4408 0.31574947,132.4481 0.37718168,132.4554 0.23674011,132.4627 0.096448168,132.4700 0.10530737,132.4773 0.25444594,132.4846 0.35965639,132.4919 0.35964164,132.4992 0.32459009,132.5065 0.36841628,132.5138 0.28946689,132.5212 0.26313472,132.5285 0.22805528,132.5358 0.24559012,132.5431 0.13157399,132.5504 0.24567294,132.5577 0.35092869,132.5650 0.43857703,132.5723 0.26306129,132.5796 0.18425712,132.5870 0.35976127,132.5943 0.42980173,132.6016 0.29820579,132.6089 0.35091335,132.6162 0.3771117,132.6235 0.2192196,132.6308 0.19300009,132.6382 0.11402755,132.6455 0.12282094,132.6528 0.15790223,132.6601 0.10518932,132.6674 0.0088151973,132.6747 0.23705387,132.6820 0.51766211,132.6894 0.57882243,132.6967 0.45597515,132.7040 0.48241076,132.7113 0.26315454,132.7186 0.2018261,132.7259 0.28950891,132.7332 0.23675308,132.7406 0.035013948,132.7479 2.6073492e-005,132.7552 0.079029702,132.7625 0.19301024,132.7698 0.15783142,132.7772 0.11405014,132.7845 0.30713812,132.7918 0.47369012,132.7991 0.32448697,132.8064 0.22809331,132.8137 0.25434902,132.8211 0.210548,132.8284 0.48260459,132.8357 0.74566501,132.8430 0.80704945,132.8503 0.87716562,132.8577 0.5963158,132.8650 0.14896794,132.8723 1.0997987e-006,132.8796 0.078982152,132.8869 0.11404265,132.8943 0.22807787,132.9016 0.19295445,132.9089 0.052616358,132.9162 0.035098873,132.9235 0.052641645,132.9309 0.096554741,132.9382 0.19300288,132.9455 0.14906496,132.9528 0.11402087,132.9602 0.13160188,132.9675 0.20186034,132.9748 0.41235051,132.9821 0.38584509,132.9894 0.1227235,132.9968 0.1316178,133.0041 0.2368571,133.0114 0.21926495,133.0187 0.14920896,133.0261 0.40370488,133.0334 0.8510074,133.0407 1.1315299,133.0480 0.90340519,133.0554 0.71037364,133.0627 0.9744339,133.0700 4.7930474,133.0773 12.267143,133.0847 18.609362,133.0920 31.33287,133.0993 53.089603,133.1066 72.876167,133.1140 81.184158,133.1213 69.260803,133.1286 39.799618,133.1360 12.683667,133.1433 3.3494561,133.1506 3.2283523,133.1579 3.7632468,133.1653 3.060884,133.1726 1.4554353,133.1799 0.47340772,133.1873 0.21937564,133.1946 0.53526473,133.2019 0.61393809,133.2092 0.23666151,133.2166 0.052612673,133.2239 0.052616153,133.2312 0.0087570446,133.2386 0.0614632,133.2459 0.23697022,133.2532 0.54389077,133.2606 0.4297387,133.2679 0.27192667,133.2752 0.22804506,133.2825 0.14030555,133.2899 0.10526279,133.2972 0.25443113,133.3045 0.44737512,133.3119 0.33328998,133.3192 0.19299276,133.3265 0.23690182,133.3339 0.2807236,133.3412 0.21925394,133.3485 0.27204266,133.3559 0.56148249,133.3632 0.44724667,133.3705 0.28063497,133.3779 0.28948677,133.3852 0.24553776,133.3925 0.026246056,133.3999 0.035144363,133.4072 0.1316312,133.4145 0.20176238,133.4219 0.16661693,133.4292 0.052578412,133.4366 0.11413502,133.4439 0.47385451,133.4512 0.5876624,133.4586 0.28061867,133.4659 0.33346996,133.4732 0.54384166,133.4806 0.3420333,133.4879 0.39475513,133.4952 0.34202853,133.5026 0.22811031,133.5099 0.34215936,133.5173 0.30697694,133.5246 0.24554634,133.5319 0.14915213,133.5393 0.2807824,133.5466 0.28064492,133.5539 0.14900942,133.5613 0.035047486,133.5686 0.078986436,133.5760 0.24566489,133.5833 0.32457533,133.5906 0.22805227,133.5980 0.28076947,133.6053 0.4386746,133.6127 0.49124399,133.6200 0.56143564,133.6273 0.57009327,133.6347 0.23667586,133.6420 0.026283557,133.6494 0.03508031,133.6567 0.017592128,133.6641 0.15797356,133.6714 0.18418622,133.6787 0.19305936,133.6861 0.49146533,133.6934 0.79819703,133.7008 0.49104846,133.7081 0.42107606,133.7155 0.4913227,133.7228 0.6754899,133.7301 0.67544544,133.7375 0.61393422,133.7448 0.27175799,133.7522 0.18418986,133.7595 0.23684569,133.7669 0.14911392,133.7742 0.12280297,133.7816 0.096453726,133.7889 0.035086364,133.7962 0.12288345,133.8036 0.25439373,133.8109 0.16660781,133.8183 0.14033233,133.8256 0.12280705,133.8330 0.10524242,133.8403 0.061470706,133.8477 0.30710515,133.8550 0.41225004,133.8624 0.36836755,133.8697 0.32458246,133.8771 0.35091677,133.8844 0.21925379,133.8918 0.20183302,133.8991 0.43867892,133.9065 0.45607895,133.9138 0.33323759,133.9211 0.12272614,133.9285 0.10538896,133.9358 0.38612711,133.9432 0.44727755,133.9505 0.19281274,133.9579 0.052619059,133.9652 0.19312149,133.9726 0.37715769,133.9799 0.15785013,133.9873 0.4213402,133.9947 0.91247702,134.0020 0.86816549,134.0094 0.35953227,134.0167 0.46493819,134.0241 0.2629872,134.0314 0.15791482,134.0388 0.38605335,134.0461 0.50893283,134.0535 0.80723566,134.0608 1.263545,134.0682 2.5623431,134.0755 4.6147933,134.0829 5.5615449,134.0902 5.9038835,134.0976 10.119221,134.1049 26.404615,134.1123 42.627651,134.1196 41.442268,134.1270 25.420933,134.1344 10.828219,134.1417 5.3402724,134.1491 2.6654983,134.1564 1.1222413,134.1638 0.48237333,134.1711 0.4736276,134.1785 0.26304126,134.1858 0.19296396,134.1932 0.15789726,134.2006 0.15790175,134.2079 0.20186043,134.2153 0.38602912,134.2226 0.35075122,134.2300 0.18412864,134.2373 0.10521632,134.2447 0.052664816,134.2521 0.26324958,134.2594 0.31575975,134.2668 0.20170265,134.2741 0.1754262,134.2815 0.16670911,134.2889 0.21928993,134.2962 0.17538261,134.3036 0.19305752,134.3109 0.32462412,134.3183 0.35968462,134.3257 0.39470202,134.3330 0.26312786,134.3404 0.37738401,134.3477 0.65800333,134.3551 0.64900327,134.3625 0.4911522,134.3698 0.46489382,134.3772 0.33324677,134.3845 0.16656767,134.3919 0.12278226,134.3993 0.18423381,134.4066 0.14910263,134.4140 0.12292893,134.4214 0.43879992,134.4287 0.631607,134.4361 0.66666967,134.4434 0.7017194,134.4508 0.48228922,134.4582 0.26299605,134.4655 5.5372434e-006,134.4729 0.13171069,134.4803 0.31586647,134.4876 0.35957152,134.4950 0.22806212,134.5024 0.39483693,134.5097 0.43852183,134.5171 0.2982215,134.5245 0.3772265,134.5318 0.35966891,134.5392 0.41223508,134.5465 0.1665419,134.5539 0.035081688,134.5613 0.052631319,134.5686 0.061432771,134.5760 0.21937419,134.5834 0.24557215,134.5907 0.078877084,134.5981 0.035085943,134.6055 0.035092715,134.6129 0.061424747,134.6202 0.19309217,134.6276 0.43866721,134.6350 0.40343946,134.6423 0.24553478,134.6497 0.20179278,134.6571 0.32458991,134.6644 0.30706325,134.6718 0.56167883,134.6792 1.1319906,134.6865 1.5787742,134.6939 0.78032225,134.7013 0.69306868,134.7087 0.78070045,134.7160 0.61395103,134.7234 0.48238105,134.7308 0.45627812,134.7381 0.81598306,134.7455 0.92092305,134.7529 0.60500169,134.7603 0.31580189,134.7676 0.54396743,134.7750 0.47361571,134.7824 0.37711629,134.7897 0.28954855,134.7971 0.48257917,134.8045 0.61412901,134.8119 0.92995214,134.8192 0.99112225,134.8266 0.83342433,134.8340 1.1491905,134.8414 0.79792529,134.8487 0.41214404,134.8561 0.45622674,134.8635 0.62278289,134.8709 0.54387325,134.8782 0.75458097,134.8856 0.91234362,134.8930 0.76304734,134.9004 0.62287533,134.9077 1.1141998,134.9151 1.3860458,134.9225 1.482496,134.9299 1.6930821,134.9372 1.9034436,134.9446 1.3593545,134.9520 1.0264237,134.9594 1.543983,134.9668 1.2893212,134.9741 1.2809948,134.9815 2.8079369,134.9889 4.4833097,134.9963 5.8512607,135.0036 6.5892072,135.0110 10.116766,135.0184 13.764404,135.0258 15.272543,135.0332 17.764303,135.0405 21.810162,135.0479 32.515656,135.0553 48.623131,135.0627 79.696159,135.0701 150.49782,135.0774 394.65567,135.0848 1924.5356,135.0922 5208.1133,135.0996 6658.9448,135.1070 4711.2773,135.1143 1890.1205,135.1217 616.47369,135.1291 410.49948,135.1365 275.96893,135.1439 159.07315,135.1513 81.880272,135.1586 38.011688,135.1660 21.407257,135.1734 13.953462,135.1808 10.358614,135.1882 8.3932905,135.1956 5.0161276,135.2029 4.1490073,135.2103 3.8246422,135.2177 3.9908211,135.2251 2.8590372,135.2325 2.0348709,135.2399 1.7458045,135.2472 2.8074262,135.2546 2.6049659,135.2620 1.8771029,135.2694 2.210645,135.2768 1.9297158,135.2842 1.7717278,135.2916 1.535073,135.2990 1.7634659,135.3063 2.2107787,135.3137 2.693161,135.3211 2.6575997,135.3285 1.7276237,135.3359 1.37713,135.3433 1.3420324,135.3507 1.2631818,135.3581 1.4209735,135.3654 1.0524073,135.3728 0.98254675,135.3802 1.3774722,135.3876 1.5350503,135.3950 1.2279277,135.4024 1.0875441,135.4098 0.70174158,135.4172 1.1580552,135.4246 1.201648,135.4319 1.0351831,135.4393 1.438674,135.4467 1.4209592,135.4541 1.3773999,135.4615 1.9125751,135.4689 1.9559226,135.4763 1.2541918,135.4837 1.2105166,135.4911 1.0173409,135.4985 0.82462531,135.5059 1.0440141,135.5133 1.38606,135.5206 1.3858097,135.5280 0.88581842,135.5354 0.9034217,135.5428 0.58771098,135.5502 0.74587327,135.5576 0.91217947,135.5650 0.78060019,135.5724 0.83347452,135.5798 1.0176474,135.5872 0.9734177,135.5946 0.42956871,135.6020 0.35107946,135.6094 0.82476258,135.6168 0.98233503,135.6242 0.46466574,135.6316 0.27197677,135.6390 0.51763225,135.6464 0.53504026,135.6537 0.56137264,135.6611 0.64909512,135.6685 0.57900238,135.6759 0.59659421,135.6833 0.67548209,135.6907 0.88610089,135.6981 1.1578679,135.7055 0.94709957,135.7129 0.49117848,135.7203 0.42982629,135.7277 0.35083222,135.7351 0.42990005,135.7425 0.8510052,135.7499 0.97367167,135.7573 0.60507357,135.7647 0.2807143,135.7721 0.44747293,135.7795 0.46487948,135.7869 0.50002956,135.7943 0.491164,135.8017 0.31577218,135.8091 0.46498033,135.8165 0.43852311,135.8239 0.35092965,135.8313 0.53520083,135.8387 0.61406362,135.8461 0.70176822,135.8535 0.62276953,135.8609 0.62278944,135.8683 0.64038545,135.8757 0.68415332,135.8831 0.48238015,135.8905 0.41219762,135.8979 0.29823849,135.9053 0.41236079,135.9127 0.45615587,135.9202 0.56149626,135.9276 0.68423831,135.9350 0.6491136,135.9424 0.56127727,135.9498 0.34205064,135.9572 0.59666556,135.9646 0.92120314,135.9720 1.0701383,135.9794 0.88590395,135.9868 0.85083562,135.9942 0.67542142,136.0016 0.9302581,136.0090 1.9390426,136.0164 2.5880606,136.0238 4.3004236,136.0312 11.109803,136.0386 18.738977,136.0460 18.286827,136.0535 12.585164,136.0609 12.002043,136.0683 24.091391,136.0757 62.334476,136.0831 158.632,136.0905 412.88318,136.0979 693.97321,136.1053 678.74353,136.1127 397.5596,136.1201 187.92276,136.1275 145.93207,136.1349 121.62599,136.1424 64.972221,136.1498 25.15567,136.1572 14.690366,136.1646 9.3567762,136.1720 4.6206498,136.1794 1.6044887,136.1868 0.99116248,136.1942 0.58747047,136.2016 0.36841872,136.2091 0.61419427,136.2165 0.58763278,136.2239 0.42096084,136.2313 0.47378069,136.2387 0.64912242,136.2461 0.46490425,136.2535 0.64048225,136.2609 0.8510049,136.2684 0.97372741,136.2758 0.97369039,136.2832 1.0438871,136.2906 1.1227298,136.2980 1.0701183,136.3054 0.89457345,136.3128 0.43849432,136.3202 0.64916629,136.3277 0.55263257,136.3351 0.52636105,136.3425 0.59648246,136.3499 0.52635992,136.3573 0.63162649,136.3647 0.64041966,136.3722 0.80697352,136.3796 0.61387831,136.3870 0.53518391,136.3944 0.71936566,136.4018 0.84210837,136.4092 0.90352815,136.4167 0.84208375,136.4241 0.71938318,136.4315 0.76313072,136.4389 0.61389714,136.4463 0.65801054,136.4537 0.8420831,136.4612 0.49103811,136.4686 0.5263899,136.4760 0.73678607,136.4834 0.41219202,136.4908 0.39483207,136.4983 0.48247278,136.5057 0.43857819,136.5131 0.44739336,136.5205 0.50006193,136.5279 0.50876051,136.5354 0.44729277,136.5428 0.41223875,136.5502 0.39472908,136.5576 0.36839095,136.5650 0.61443275,136.5725 2.1150105,136.5799 3.6233327,136.5873 3.3766286,136.5947 1.8938482,136.6021 0.84188795,136.6096 0.85988253,136.6170 1.1052532,136.6244 0.99104464,136.6318 0.80683321,136.6393 0.36832076,136.6467 0.31588545,136.6541 0.63166505,136.6615 0.7192421,136.6690 0.43846247,136.6764 0.36841533,136.6838 0.53525537,136.6912 0.72817826,136.6987 0.65778631,136.7061 0.40335351,136.7135 0.30702811,136.7209 0.44740844,136.7284 0.44741783,136.7358 0.57032341,136.7432 0.69290137,136.7506 0.36828062,136.7581 0.35094172,136.7655 0.50886309,136.7729 0.57020342,136.7803 0.56143391,136.7878 0.61400622,136.7952 0.52622867,136.8026 0.46485221,136.8101 0.49123237,136.8175 0.5790357,136.8249 0.57897818,136.8323 0.59652489,136.8398 0.64035791,136.8472 0.51742065,136.8546 0.34201387,136.8621 0.30705681,136.8695 0.41230959,136.8769 0.36830994,136.8843 0.10515674,136.8918 0.035096914,136.8992 0.14047769,136.9066 0.45634973,136.9141 0.73691791,136.9215 0.79818022,136.9289 0.66656065,136.9364 0.45601892,136.9438 0.34218362,136.9512 0.58780724,136.9587 0.53508049,136.9661 0.58768022,136.9735 0.60533637,136.9809 0.87738371,136.9884 1.1757801,136.9958 5.7599435,137.0032 23.985231,137.0107 41.171001,137.0181 35.052967,137.0255 15.551882,137.0330 4.7868357,137.0404 3.7110572,137.0479 4.1578512,137.0553 3.8858278,137.0627 6.1171422,137.0702 15.874337,137.0776 25.389307,137.0850 31.435202,137.0925 47.889477,137.0999 68.883446,137.1073 66.885773,137.1148 44.20697,137.1222 27.434,137.1296 22.604231,137.1371 18.251389,137.1445 11.742057,137.1520 6.3570166,137.1594 2.6125829,137.1668 1.1312566,137.1743 0.79810488,137.1817 0.44723177,137.1891 0.29819131,137.1966 0.21051992,137.2040 0.28069219,137.2115 0.21925774,137.2189 0.24566726,137.2263 0.38616464,137.2338 0.74570829,137.2412 0.88585764,137.2487 0.7280094,137.2561 0.62273687,137.2635 0.44742596,137.2710 0.57031375,137.2784 0.62266362,137.2859 0.21030694,137.2933 0.035081461,137.3007 0.078974195,137.3082 0.16675667,137.3156 0.40360394,137.3231 0.39470655,137.3305 0.3070085,137.3379 0.39473927,137.3454 0.40346849,137.3528 0.35087821,137.3603 0.36844388,137.3677 0.35962272,137.3752 0.31586614,137.3826 0.57033974,137.3900 0.78078592,137.3975 0.77178836,137.4049 0.49983382,137.4124 0.44730675,137.4198 0.27189222,137.4273 0.21929714,137.4347 0.25445405,137.4422 0.47379574,137.4496 0.53505623,137.4570 0.32444242,137.4645 0.16666394,137.4719 0.2368757,137.4794 0.22804682,137.4868 0.26316062,137.4943 0.33336714,137.5017 0.52640265,137.5092 0.62285012,137.5166 0.45601103,137.5241 0.14901693,137.5315 0.15796797,137.5390 0.38617194,137.5464 0.7282452,137.5539 0.80700499,137.5613 0.66646796,137.5688 0.33317068,137.5762 0.28071454,137.5836 0.50906801,137.5911 1.369036,137.5985 2.500653,137.6060 3.1050031,137.6134 1.7886354,137.6209 0.78916025,137.6283 0.56134969,137.6358 0.53502178,137.6432 0.29819515,137.6507 0.23686609,137.6581 0.30707967,137.6656 0.49124891,137.6731 0.46481675,137.6805 0.2543633,137.6880 0.31593993,137.6954 0.53508443,137.7029 0.33324221,137.7103 0.38600481,137.7178 0.41221681,137.7252 0.16654667,137.7327 0.043832485,137.7401 0.11405868,137.7476 0.28955436,137.7550 0.38606226,137.7625 0.40355101,137.7699 0.36834639,137.7774 0.20170231,137.7848 0.22808023,137.7923 0.24563716,137.7998 0.37732413,137.8072 0.58776075,137.8147 0.55262411,137.8221 0.56143725,137.8296 0.55259502,137.8370 0.47361508,137.8445 0.39468035,137.8519 0.34205028,137.8594 0.27192342,137.8669 0.31577945,137.8743 0.23679061,137.8818 0.20180213,137.8892 0.25440088,137.8967 0.20177619,137.9041 0.31580943,137.9116 0.2718915,137.9191 0.26310405,137.9265 0.096441634,137.9340 0.10532235,137.9414 0.22810701,137.9489 0.28081569,137.9563 0.49134791,137.9638 0.53506827,137.9713 0.6140812,137.9787 0.85971004,137.9862 0.85080397,137.9936 0.63157177,138.0011 1.0356253,138.0086 2.1582036,138.0160 1.9469732,138.0235 1.2630332,138.0309 1.5439768,138.0384 1.9648526,138.0459 1.5259479,138.0533 1.0707967,138.0608 4.1605601,138.0683 9.967557,138.0757 13.000382,138.0832 12.016595,138.0906 14.831173,138.0981 39.606117,138.1056 73.099747,138.1130 75.051636,138.1205 44.192886,138.1280 23.755085,138.1354 45.675949,138.1429 75.201309,138.1503 69.961266,138.1578 37.437843,138.1653 11.043516,138.1727 2.9281359,138.1802 1.2978103,138.1877 0.67528713,138.1951 0.8245585,138.2026 0.71926266,138.2101 0.52631283,138.2175 0.42980659,138.2250 0.32448602,138.2325 0.1929421,138.2399 0.18416455,138.2474 0.070124649,138.2549 0.078987606,138.2623 0.12279589,138.2698 0.096543148,138.2773 0.24568246,138.2847 0.2631053,138.2922 0.22797729,138.2997 0.10531787,138.3071 0.31592011,138.3146 0.38597357,138.3221 0.41225323,138.3295 0.31570351,138.3370 0.11395031,138.3445 0.06145085,138.3520 0.19302413,138.3594 0.21927358,138.3669 0.23688027,138.3744 0.29826549,138.3818 0.24557954,138.3893 0.17540745,138.3968 0.16671702,138.4043 0.35102674,138.4117 0.58772773,138.4192 0.47360528,138.4267 0.39475375,138.4341 0.40345782,138.4416 0.27185977,138.4491 0.22807258,138.4566 0.28079361,138.4640 0.49130708,138.4715 0.52640569,138.4790 0.62280917,138.4864 0.43844342,138.4939 0.30695179,138.5014 0.28947207,138.5089 0.33339512,138.5163 0.37711167,138.5238 0.18412159,138.5313 0.23689348,138.5388 0.20173949,138.5462 0.19301869,138.5537 0.28960443,138.5612 0.50012946,138.5687 0.67539144,138.5761 0.48236468,138.5836 0.37709743,138.5911 0.11390843,138.5986 0.026337288,138.6060 0.14050536,138.6135 0.39482924,138.6210 0.56144559,138.6285 0.692895,138.6360 0.24545315,138.6434 0.21948138,138.6509 0.92155063,138.6584 1.8425076,138.6659 2.0261376,138.6733 1.2451491,138.6808 0.61379564,138.6883 0.35073078,138.6958 0.29825372,138.7033 0.57908762,138.7107 0.69296855,138.7182 0.42969123,138.7257 0.19302799,138.7332 0.63187778,138.7407 1.2369711,138.7481 1.0962709,138.7556 0.57881749,138.7631 0.5526365,138.7706 0.50881273,138.7781 0.57015556,138.7855 0.48249736,138.7930 0.95633084,138.8005 1.0348852,138.8080 0.35066468,138.8155 0.24570683,138.8229 0.50903648,138.8304 1.0792732,138.8379 1.5088023,138.8454 1.2979835,138.8529 0.85939944,138.8604 0.63162518,138.8678 0.78956497,138.8753 0.91228145,138.8828 1.2281879,138.8903 1.333354,138.8978 1.0350651,138.9053 1.0527434,138.9128 1.4300721,138.9202 1.7543175,138.9277 1.614306,138.9352 3.0181315,138.9427 3.930542,138.9502 5.7202973,138.9577 7.8266582,138.9652 12.458331,138.9726 35.743069,138.9801 152.58592,138.9876 314.84854,138.9951 336.14786,139.0026 211.87253,139.0101 95.134567,139.0176 53.042591,139.0250 41.576515,139.0325 41.668446,139.0400 50.104675,139.0475 71.389862,139.0550 110.4824,139.0625 191.00868,139.0700 483.42133,139.0775 2312.583,139.0850 5657.104,139.0924 6810.7534,139.0999 4633.3198,139.1074 1764.0984,139.1149 618.77924,139.1224 430.54529,139.1299 308.18326,139.1374 193.81325,139.1449 114.4957,139.1524 62.17371,139.1599 34.262581,139.1674 19.907309,139.1748 11.865262,139.1823 7.0595417,139.1898 4.6920795,139.1973 3.7633564,139.2048 5.0003004,139.2123 4.394557,139.2198 4.158144,139.2273 4.3243647,139.2348 3.7804346,139.2423 3.3857274,139.2498 2.868154,139.2573 2.8862407,139.2648 3.7371347,139.2723 4.008698,139.2798 3.736511,139.2872 3.1489613,139.2947 2.7451847,139.3022 1.815608,139.3097 2.2197011,139.3172 2.482393,139.3247 2.2190523,139.3322 1.587669,139.3397 1.5963694,139.3472 1.1488323,139.3547 0.90355504,139.3622 1.30704,139.3697 1.1490653,139.3772 1.245892,139.3847 1.6667717,139.3922 1.5263885,139.3997 1.6489197,139.4072 1.0787469,139.4147 1.0087341,139.4222 0.83337724,139.4297 1.3072343,139.4372 1.3593647,139.4447 0.60497808,139.4522 0.50897223,139.4597 1.1845376,139.4672 1.6579686,139.4747 1.3944525,139.4822 0.7454527,139.4897 0.71055943,139.4972 0.7017709,139.5047 0.93880558,139.5122 1.3246251,139.5197 1.2981822,139.5272 1.2016386,139.5347 0.88584989,139.5422 0.78073835,139.5497 0.82458729,139.5572 0.88594896,139.5647 0.82449669,139.5722 0.7456075,139.5797 0.7019304,139.5872 0.92980838,139.5947 0.62256235,139.6022 0.56145418,139.6097 0.81600374,139.6172 0.98237491,139.6247 0.77206892,139.6322 1.3775222,139.6397 1.6665561,139.6472 1.3593986,139.6547 0.92094249,139.6622 0.90358007,139.6697 1.1139055,139.6773 0.67526561,139.6848 0.44731534,139.6923 0.25429431,139.6998 0.22820964,139.7073 0.6054157,139.7148 0.66660291,139.7223 0.48234582,139.7298 0.34213647,139.7373 0.5528155,139.7448 0.79823619,139.7523 0.57887113,139.7598 0.55263925,139.7673 0.61404473,139.7748 0.65786958,139.7823 0.46483484,139.7899 0.41230002,139.7974 0.50880778,139.8049 0.52636027,139.8124 0.754372,139.8199 0.66652811,139.8274 0.26305878,139.8349 0.13156937,139.8424 0.19306907,139.8499 0.39486241,139.8574 0.63161683,139.8650 0.56141007,139.8725 0.48233381,139.8800 0.22799298,139.8875 0.28078333,139.8950 0.37716836,139.9025 0.36835799,139.9100 0.43857455,139.9175 0.44764483,139.9250 0.99133229,139.9326 0.67526478,139.9401 0.67557621,139.9476 1.0703979,139.9551 1.3509195,139.9626 1.306972,139.9701 1.3684332,139.9776 2.1766338,139.9851 6.7922025,139.9927 11.799936,140.0002 12.139232,140.0077 8.3755121,140.0152 5.8413515,140.0227 4.3061357,140.0302 2.9909892,140.0377 3.473901,140.0453 4.1676731,140.0528 7.5196319,140.0603 11.686594,140.0678 17.819523,140.0753 54.722191,140.0828 222.08522,140.0904 438.67661,140.0979 454.65158,140.1054 260.82712,140.1129 109.3222,140.1204 85.43222,140.1279 80.509209,140.1355 52.394455,140.1430 22.550585,140.1505 13.104315,140.1580 12.666488,140.1655 9.8574238,140.1730 4.7606955,140.1806 1.5780705,140.1881 0.99123019,140.1956 0.80686408,140.2031 0.5437789,140.2106 0.49999696,140.2182 0.47372198,140.2257 0.65798455,140.2332 0.7367838,140.2407 0.613976,140.2482 0.54384601,140.2558 0.48247927,140.2633 0.52633566,140.2708 0.56135738,140.2783 0.39460602,140.2859 0.25437993,140.2934 0.46497458,140.3009 0.42103174,140.3084 0.35085982,140.3159 0.30703533,140.3235 0.47381911,140.3310 0.55253059,140.3385 0.41217804,140.3460 0.78090394,140.3536 1.2018758,140.3611 0.99994582,140.3686 0.62271339,140.3761 0.57011795,140.3837 0.58764762,140.3912 0.48252729,140.3987 0.61412907,140.4062 0.49105808,140.4138 0.21051598,140.4213 0.38610619,140.4288 0.46489236,140.4363 0.48250055,140.4439 0.68432921,140.4514 0.80709696,140.4589 0.78932005,140.4664 0.38571393,140.4740 0.28074002,140.4815 0.40354788,140.4890 0.42999277,140.4965 0.87738943,140.5041 0.90347564,140.5116 0.86825031,140.5191 0.49103495,140.5267 0.39478156,140.5342 0.4824537,140.5417 0.45616472,140.5492 1.0353565,140.5568 1.4651291,140.5643 1.359552,140.5718 0.78924286,140.5794 0.65782827,140.5869 0.78946608,140.5944 0.60525072,140.6019 0.5439682,140.6095 0.69292951,140.6170 0.41206804,140.6245 0.14024453,140.6321 0.10538519,140.6396 0.44760042,140.6471 0.65792143,140.6547 0.5437485,140.6622 0.39463353,140.6697 0.26311368,140.6773 0.24565923,140.6848 0.33333668,140.6923 0.32455778,140.6999 0.50881732,140.7074 0.4735772,140.7149 0.18410623,140.7225 0.10530907,140.7300 0.20182566,140.7375 0.28943551,140.7451 0.14905317,140.7526 0.078947976,140.7601 0.078981549,140.7677 0.16670048,140.7752 0.1842209,140.7827 0.17549525,140.7903 0.24565405,140.7978 0.28948796,140.8053 0.37720212,140.8129 0.45623621,140.8204 0.72815323,140.8279 0.77192211,140.8355 0.66654056,140.8430 0.31571299,140.8506 0.44737655,140.8581 0.44744864,140.8656 0.71067303,140.8732 0.72793043,140.8807 0.39460385,140.8882 0.4474034,140.8958 0.53508985,140.9033 0.42977023,140.9109 0.27189794,140.9184 0.22809729,140.9259 0.31583974,140.9335 0.42988202,140.9410 0.64931363,140.9485 1.4744375,140.9561 3.0708373,140.9636 6.0213714,140.9712 31.632826,140.9787 111.61747,140.9862 184.91383,140.9938 170.42596,141.0013 91.926346,141.0089 39.825764,141.0164 21.248507,141.0240 13.63042,141.0315 18.88316,141.0390 33.725655,141.0466 39.305588,141.0541 29.782976,141.0617 16.995455,141.0692 12.47298,141.0767 16.557583,141.0843 32.851467,141.0918 49.171562,141.0994 49.592102,141.1069 35.316723,141.1145 22.706821,141.1220 18.401871,141.1296 13.567511,141.1371 8.2601652,141.1446 3.5862298,141.1522 2.3594565,141.1597 1.508582,141.1673 1.4999092,141.1748 1.0873766,141.1824 0.66653353,141.1899 0.42975155,141.1975 0.35965195,141.2050 0.53500533,141.2126 0.14024682,141.2201 0.2018676,141.2276 0.38607511,141.2352 0.4210391,141.2427 0.31576532,141.2503 0.37731802,141.2578 0.60529721,141.2654 0.52612627,141.2729 0.16654651,141.2805 0.087693334,141.2880 0.043893434,141.2956 0.23693764,141.3031 0.27190292,141.3107 0.18422146,141.3182 0.39492148,141.3258 0.64035892,141.3333 0.45605245,141.3409 0.4035565,141.3484 0.44743162,141.3560 0.5174799,141.3635 0.41219586,141.3711 0.39478099,141.3786 0.37710053,141.3862 0.1402586,141.3937 0.17547807,141.4013 0.3070662,141.4088 0.46495736,141.4164 0.4561207,141.4239 0.27191705,141.4315 0.33340541,141.4390 0.50003719,141.4466 0.4384903,141.4541 0.1840777,141.4617 0.0438735,141.4693 0.20188308,141.4768 0.51772541,141.4844 0.82467562,141.4919 0.78931665,141.4995 0.42088708,141.5070 0.34218395,141.5146 0.54388952,141.5221 0.51754606,141.5297 0.64036924,141.5372 0.5525732,141.5448 0.49999216,141.5524 0.35962081,141.5599 0.28946355,141.5675 0.30696952,141.5750 0.21933937,141.5826 0.47383356,141.5901 0.56129915,141.5977 0.3332884,141.6052 0.48256576,141.6128 0.56136388,141.6204 0.50001276,141.6279 0.50000095,141.6355 0.34200135,141.6430 0.28067204,141.6506 0.26313955,141.6582 0.16661315,141.6657 0.078962691,141.6733 0.14043048,141.6808 0.27203766,141.6884 0.4386481,141.6959 0.49119121,141.7035 0.59641486,141.7111 0.46488082,141.7186 0.37725145,141.7262 0.41243082,141.7337 0.56142741,141.7413 0.40337238,141.7489 0.30688015,141.7564 0.13152492,141.7640 0.19305691,141.7715 0.27191865,141.7791 0.21055146,141.7867 0.32464457,141.7942 0.39472166,141.8018 0.45617101,141.8094 0.63163394,141.8169 0.62277597,141.8245 0.5526275,141.8320 0.45607439,141.8396 0.24556455,141.8472 0.27193293,141.8547 0.23680747,141.8623 0.17538708,141.8699 0.13159446,141.8774 0.29833874,141.8850 0.3771672,141.8926 0.24556102,141.9001 0.201767,141.9077 0.22811402,141.9153 0.35096517,141.9228 0.447469,141.9304 0.61403471,141.9380 0.71063459,141.9455 1.1756444,141.9531 1.4474066,141.9606 1.2452955,141.9682 1.7736262,141.9758 10.622268,141.9834 29.947725,141.9909 38.911118,141.9985 26.938313,142.0061 10.388638,142.0136 4.2791281,142.0212 2.6311195,142.0288 2.4387603,142.0363 2.8074572,142.0439 3.2632232,142.0515 2.7363701,142.0590 2.5527611,142.0666 3.7202566,142.0742 5.5712161,142.0817 9.4073114,142.0893 24.338341,142.0969 56.068905,142.1044 75.757408,142.1120 67.822044,142.1196 74.238564,142.1272 252.13965,142.1347 567.00952,142.1423 658.68872,142.1499 425.46478,142.1574 163.12369,142.1650 104.67829,142.1726 142.85681,142.1802 134.33939,142.1877 79.467567,142.1953 29.314228,142.2029 10.495608,142.2105 6.2531767,142.2180 4.8063188,142.2256 3.7537746,142.2332 2.0784755,142.2407 1.4735357,142.2483 1.2016239,142.2559 1.0086054,142.2635 0.89457017,142.2710 0.67538172,142.2786 0.59644872,142.2862 0.34199491,142.2938 0.32455343,142.3013 0.38616449,142.3089 0.82475758,142.3165 0.87715977,142.3241 0.65775245,142.3317 0.35945845,142.3392 0.13157448,142.3468 0.31594849,142.3544 0.46495855,142.3620 0.56144595,142.3695 0.67540437,142.3771 0.56138182,142.3847 0.62278253,142.3923 0.43853575,142.3998 0.43859601,142.4074 0.39475632,142.4150 0.56152189,142.4226 0.72812366,142.4302 0.76318944,142.4377 0.80702865,142.4453 0.56999773,142.4529 0.36838013,142.4605 0.61411709,142.4681 0.6490711,142.4756 0.53508824,142.4832 0.46491003,142.4908 0.45614958,142.4984 0.68421072,142.5060 0.66662753,142.5135 0.50878614,142.5211 0.49135563,142.5287 0.79839158,142.5363 0.86827081,142.5439 0.53493106,142.5515 0.46501809,142.5590 0.73697704,142.5666 0.79818141,142.5742 0.49988335,142.5818 0.41223946,142.5894 0.33325854,142.5969 0.31586409,142.6045 0.48260769,142.6121 0.58772802,142.6197 0.56130445,142.6273 0.39466372,142.6349 0.289395,142.6425 0.14907263,142.6500 0.31591174,142.6576 0.44737005,142.6652 0.28947383,142.6728 0.40358892,142.6804 0.42976609,142.6880 0.36834925,142.6956 0.27188292,142.7031 0.2280214,142.7107 0.15786479,142.7183 0.12281308,142.7259 0.10529008,142.7335 0.20187663,142.7411 0.4123466,142.7487 0.47374418,142.7562 0.72813839,142.7638 0.60510159,142.7714 0.24554984,142.7790 0.3333739,142.7866 0.28063431,142.7942 0.1666224,142.8018 0.19300084,142.8094 0.21933474,142.8170 0.26316443,142.8245 0.24557264,142.8321 0.21936177,142.8397 0.43873021,142.8473 0.50870043,142.8549 0.29818824,142.8625 0.30704707,142.8701 0.32460782,142.8777 0.64057994,142.8853 1.0176841,142.8929 0.99976891,142.9004 0.53485847,142.9080 0.39476943,142.9156 0.47375515,142.9232 0.4735949,142.9308 0.24563587,142.9384 0.54410714,142.9460 0.84218001,142.9536 1.2462736,142.9612 2.9744432,142.9688 14.174218,142.9764 65.5858,142.9840 116.45237,142.9916 108.09278,142.9992 53.830994,143.0068 15.348642,143.0143 7.3589845,143.0219 6.1219578,143.0295 4.4030581,143.0371 4.3863864,143.0447 4.7366724,143.0523 4.2537732,143.0599 3.7451439,143.0675 6.2330484,143.0751 23.460197,143.0827 45.640369,143.0903 50.33849,143.0979 37.104691,143.1055 22.95084,143.1131 17.797073,143.1207 16.632355,143.1283 25.21167,143.1359 52.146637,143.1435 70.053345,143.1511 54.072372,143.1587 23.838373,143.1663 11.174191,143.1739 13.747604,143.1815 14.595255,143.1891 9.2156334,143.1967 3.1031868,143.2043 1.4555802,143.2119 0.39435866,143.2195 0.29829484,143.2271 0.26317808,143.2347 0.34213394,143.2423 0.59661812,143.2499 0.91236979,143.2575 0.78946781,143.2651 0.87715989,143.2727 0.74557984,143.2803 0.6928848,143.2879 0.26296923,143.2955 0.13159484,143.3031 0.27197558,143.3107 0.3684105,143.3183 0.24554229,143.3259 0.052610148,143.3335 0.11409534,143.3411 0.26332307,143.3487 0.65816915,143.3563 0.88591421,143.3639 0.56995595,143.3715 0.43857434,143.3791 0.46495903,143.3867 0.49127474,143.3943 0.49993327,143.4019 0.34193927,143.4095 0.16669019,143.4171 0.28955111,143.4247 0.28064606,143.4324 0.21053098,143.4400 0.31589422,143.4476 0.49130851,143.4552 0.59653997,143.4628 0.64911234,143.4704 0.50862813,143.4780 0.28056675,143.4856 0.1754631,143.4932 0.31591824,143.5008 0.47372326,143.5084 0.38590765,143.5160 0.26305604,143.5236 0.14034291,143.5312 0.22809219,143.5388 0.24566324,143.5465 0.52650654,143.5541 0.87744135,143.5617 1.5002983,143.5693 1.8070632,143.5769 1.3855704,143.5845 0.6487453,143.5921 0.28933761,143.5997 0.1140461,143.6073 0.26336214,143.6149 0.5790441,143.6226 0.49985877,143.6302 0.29821864,143.6378 0.47388822,143.6454 0.83343279,143.6530 0.7279253,143.6606 0.55265176,143.6682 0.72814721,143.6758 0.6665464,143.6834 0.51750052,143.6911 0.57904774,143.6987 0.78077173,143.7063 0.8070035,143.7139 0.71918207,143.7215 0.41216055,143.7291 0.3420732,143.7367 0.28944838,143.7444 0.25436389,143.7520 0.25438994,143.7596 0.29825079,143.7672 0.25433233,143.7748 0.12274815,143.7824 0.07898739,143.7900 0.27209494,143.7977 0.53518116,143.8053 0.47351685,143.8129 0.149042,143.8205 0.21941803,143.8281 0.35972217,143.8357 0.38585249,143.8434 0.13147099,143.8510 0.15797833,143.8586 0.29833284,143.8662 0.43864021,143.8738 0.49127364,143.8814 0.59649479,143.8891 0.49988419,143.8967 0.27183989,143.9043 0.17540838,143.9119 0.10521465,143.9195 0.05264312,143.9271 0.10526644,143.9348 0.052601315,143.9424 0.05264296,143.9500 0.078968637,143.9576 0.15797837,143.9652 0.50897211,143.9729 1.272379,143.9805 2.3952606,143.9881 2.9740152,143.9957 2.8329179,144.0033 1.3063374,144.0110 0.70163667,144.0186 0.72820097,144.0262 1.0614647,144.0338 0.99097627,144.0414 0.55246592,144.0491 0.5000537,144.0567 0.55288035,144.0643 1.4569175,144.0719 3.5100856,144.0796 6.8448167,144.0872 13.635646,144.0948 20.590191,144.1024 26.541466,144.1101 45.574535,144.1177 65.07431,144.1253 57.269482,144.1329 32.725014,144.1405 20.771763,144.1482 27.837444,144.1558 30.471891,144.1634 22.301003,144.1710 10.644238,144.1787 5.6749511,144.1863 7.5624371,144.1939 7.8500581,144.2016 4.8929257,144.2092 1.6566938,144.2168 0.44715831,144.2244 0.52640396,144.2321 0.64909565,144.2397 0.47362661,144.2473 0.38586402,144.2549 0.25438181,144.2626 0.3245928,144.2702 0.3684389,144.2778 0.39483553,144.2854 0.46498299,144.2931 0.4647927,144.3007 0.28058052,144.3083 0.25446567,144.3160 0.29822516,144.3236 0.16659822,144.3312 0.14036487,144.3389 0.10522018,144.3465 0.061415888,144.3541 0.20183741,144.3617 0.33336577,144.3694 0.30695209,144.3770 0.1051774,144.3846 0.10536493,144.3923 0.51779336,144.3999 0.780689,144.4075 0.4559269,144.4152 0.18414544,144.4228 0.17545849,144.4304 0.2456951,144.4381 0.33336997,144.4457 0.35098088,144.4533 0.54391456,144.4610 0.4560726,144.4686 0.47370306,144.4762 0.4824031,144.4839 0.3683655,144.4915 0.31572676,144.4991 0.26313642,144.5068 0.28947359,144.5144 0.27202994,144.5220 0.57032526,144.5297 0.60514814,144.5373 0.36836049,144.5449 0.40362003,144.5526 0.44731683,144.5602 0.26302183,144.5678 0.25441542,144.5755 0.39479411,144.5831 0.41229492,144.5907 0.45616224,144.5984 0.48249054,144.6060 0.56152236,144.6137 0.74570799,144.6213 0.66647375,144.6289 0.31556535,144.6366 0.34213483,144.6442 0.43863735,144.6518 0.39470372,144.6595 0.33335355,144.6671 0.42120931,144.6748 0.74581957,144.6824 0.92098343,144.6900 0.62259036,144.6977 0.48240465,144.7053 0.34205425,144.7129 0.21932822,144.7206 0.36849508,144.7282 0.31567627,144.7359 0.087631673,144.7435 0.070234001,144.7511 0.17551614,144.7588 0.28950673,144.7664 0.38601491,144.7741 0.46490195,144.7817 0.38599405,144.7894 0.50874609,144.7970 0.30691919,144.8046 0.33343741,144.8123 0.54388189,144.8199 0.44728044,144.8276 0.31571481,144.8352 0.1666715,144.8428 0.28956586,144.8505 0.44748107,144.8581 0.60536397,144.8658 0.64902121,144.8734 0.36824962,144.8811 0.1578593,144.8887 0.15789083,144.8964 0.25453243,144.9040 0.69318223,144.9116 0.80693424,144.9193 0.5085814,144.9269 0.32459825,144.9346 0.57042021,144.9422 0.93873388,144.9499 1.0525879,144.9575 0.94719636,144.9652 0.76319396,144.9728 1.6236016,144.9805 3.6151516,144.9881 4.8420148,144.9957 3.3760216,145.0034 1.3502002,145.0110 0.76302141,145.0187 0.36826795,145.0263 0.30736455,145.0340 1.3339945,145.0416 2.1843619,145.0493 2.8605773,145.0569 6.0285835,145.0646 10.503111,145.0722 19.700031,145.0799 37.332672,145.0875 46.745651,145.0952 36.904144,145.1028 20.362312,145.1105 15.456379,145.1181 16.552193,145.1258 11.978611,145.1334 5.1023831,145.1411 2.6137862,145.1487 3.3513331,145.1564 3.8594038,145.1640 2.8064146,145.1717 1.7188799,145.1793 0.96477389,145.1870 1.2983688,145.1946 1.3069882,145.2023 0.88573843,145.2099 0.34190208,145.2176 0.20187771,145.2253 0.54408264,145.2329 0.72805852,145.2406 0.60512948,145.2482 0.44733354,145.2559 0.39472204,145.2635 0.37714958,145.2712 0.42980981,145.2788 0.39474931,145.2865 0.34203747,145.2941 0.13153353,145.3018 0.16670303,145.3094 0.15786067,145.3171 0.13153921,145.3248 0.14916649,145.3324 0.31588006,145.3401 0.34211835,145.3477 0.24557763,145.3554 0.20177618,145.3630 0.33342472,145.3707 0.42106879,145.3784 0.34200913,145.3860 0.30705008,145.3937 0.48247337,145.4013 0.31562951,145.4090 0.043813672,145.4166 0.15803148,145.4243 0.42993674,145.4320 0.57022768,145.4396 0.57895619,145.4473 0.51751637,145.4549 0.52632594,145.4626 0.482373,145.4703 0.27185729,145.4779 0.28947911,145.4856 0.27191597,145.4932 0.28952023,145.5009 0.44742721,145.5086 0.55260265,145.5162 0.36834401,145.5239 0.19290484,145.5315 0.087755688,145.5392 0.23691921,145.5469 0.27187479,145.5545 0.28077284,145.5622 0.54396755,145.5698 0.87745434,145.5775 2.5100143,145.5852 5.3080587,145.5928 5.350141,145.6005 2.8407009,145.6082 0.64858413,145.6158 0.32466251,145.6235 0.41229257,145.6311 0.39474648,145.6388 0.43865332,145.6465 0.44731086,145.6541 0.37711817,145.6618 0.33328226,145.6695 0.23677976,145.6771 0.16663991,145.6848 0.1930504,145.6925 0.39485538,145.7001 0.49998239,145.7078 0.35078409,145.7155 0.26321316,145.7231 0.4036091,145.7308 0.51759046,145.7385 0.68429941,145.7461 0.7280733,145.7538 0.57891095,145.7615 0.57009059,145.7691 0.36822948,145.7768 0.12271399,145.7845 0.096545383,145.7921 0.23687448,145.7998 0.16659197,145.8075 0.026265748,145.8151 0.052665085,145.8228 0.25444111,145.8305 0.27196181,145.8381 0.30707839,145.8458 0.44743884,145.8535 0.45607215,145.8611 0.21037959,145.8688 0.11409914,145.8765 0.4036541,145.8842 0.49119523,145.8918 0.34202182,145.8995 0.19294921,145.9072 0.20180714,145.9148 0.40366989,145.9225 0.64914417,145.9302 0.49110001,145.9379 0.29814675,145.9455 0.219381,145.9532 0.53519243,145.9609 0.5438273,145.9685 0.45608899,145.9762 0.34209961,145.9839 0.37726575,145.9916 0.40351114,145.9992 0.32446703,146.0069 0.17537412,146.0146 0.14906637,146.0223 0.14925155,146.0299 0.50021565,146.0376 0.67551297,146.0453 0.76301652,146.0530 0.79845917,146.0606 2.0360615,146.0683 3.9046159,146.0760 5.8781023,146.0837 7.9052019,146.0913 11.281893,146.0990 11.859029,146.1067 10.516538,146.1144 13.084813,146.1220 35.55299,146.1297 67.696747,146.1374 70.886147,146.1451 42.44698,146.1527 14.726363,146.1604 4.3925462,146.1681 3.0170703,146.1758 2.0168247,146.1835 0.94690323,146.1911 0.28927499,146.1988 0.13161574,146.2065 0.25444981,146.2142 0.32451653,146.2219 0.26318935,146.2295 0.43871492,146.2372 0.4736577,146.2449 0.3420004,146.2526 0.24555773,146.2603 0.17544688,146.2679 0.2369276,146.2756 0.40356314,146.2833 0.385928,146.2910 0.27191594,146.2987 0.23676404,146.3063 0.078881957,146.3140 0.14038885,146.3217 0.25444204,146.3294 0.38602522,146.3371 0.39471373,146.3447 0.29828528,146.3524 0.49136361,146.3601 0.70175546,146.3678 0.5701437,146.3755 0.49125308,146.3832 0.41213244,146.3908 0.16657951,146.3985 0.24569888,146.4062 0.3684513,146.4139 0.35960087,146.4216 0.2368394,146.4293 0.4036395,146.4370 0.63166803,146.4446 0.68424475,146.4523 0.70169669,146.4600 0.63147759,146.4677 0.52621853,146.4754 0.22797446,146.4831 0.11403952,146.4908 0.10521895,146.4984 0.0087722223,146.5061 0.21067634,146.5138 0.49137303,146.5215 0.69307733,146.5292 0.65775472,146.5369 0.23661883,146.5446 0.061387174,146.5522 0.14921156,146.5599 0.28954515,146.5676 0.33330369,146.5753 0.2543413,146.5830 0.23693962,146.5907 0.36842829,146.5984 0.28939736,146.6061 0.28069502,146.6138 0.24565174,146.6214 0.35969236,146.6291 0.37716448,146.6368 0.33331081,146.6445 0.28947642,146.6522 0.35095176,146.6599 0.50877392,146.6676 0.41220564,146.6753 0.31576499,146.6830 0.23684101,146.6907 0.22801444,146.6984 0.1139739,146.7060 0.052607019,146.7137 0.05266948,146.7214 0.22820479,146.7291 0.48257634,146.7368 0.55258882,146.7445 0.4209654,146.7522 0.28936872,146.7599 0.05262531,146.7676 0.21938233,146.7753 0.23683709,146.7830 0.2807374,146.7907 0.43875647,146.7984 0.76328427,146.8061 0.74553478,146.8138 0.50863284,146.8215 0.33328497,146.8291 0.38597921,146.8368 0.40350372,146.8445 0.41223285,146.8522 0.25431588,146.8599 0.2018171,146.8676 0.33335513,146.8753 0.41224292,146.8830 0.4386175,146.8907 0.36837378,146.8984 0.29827175,146.9061 0.37729096,146.9138 0.40355998,146.9215 0.57899618,146.9292 0.70174718,146.9369 0.63145339,146.9446 0.32442248,146.9523 0.13157633,146.9600 0.20191202,146.9677 0.56162053,146.9754 0.86849278,146.9831 0.87702793,146.9908 0.57885617,146.9985 0.76344836,147.0062 1.3246626,147.0139 0.98221892,147.0216 0.57888627,147.0293 0.4912197,147.0370 0.50888956,147.0447 1.4136146,147.0524 5.5034819,147.0601 11.853472,147.0678 13.419985,147.0755 10.717873,147.0832 13.506088,147.0909 30.115162,147.0986 40.456722,147.1063 32.254772,147.1140 17.299835,147.1217 10.173991,147.1294 10.386469,147.1371 10.236439,147.1448 7.7790132,147.1525 3.7352953,147.1602 2.2710624,147.1679 0.94673884,147.1756 0.5175755,147.1833 0.6228109,147.1910 0.53499377,147.1987 0.42093584,147.2065 0.22808748,147.2142 0.40355644,147.2219 0.29813868,147.2296 0.14911477,147.2373 0.23689677,147.2450 0.24563986,147.2527 0.28948396,147.2604 0.40352368,147.2681 0.45614904,147.2758 0.27186501,147.2835 0.14032787,147.2912 0.23686959,147.2989 0.24558735,147.3066 0.13149194,147.3143 -1.2453544e-005,147.3221 0.14042893,147.3298 0.33342925,147.3375 0.40348789,147.3452 0.17534646,147.3529 0.13159792,147.3606 0.14915313,147.3683 0.14033766,147.3760 0.2018104,147.3837 0.36852872,147.3914 0.40351102,147.3991 0.29815829,147.4069 0.2368051,147.4146 0.2719025,147.4223 0.17539734,147.4300 0.17547949,147.4377 0.37735623,147.4454 0.62281287,147.4531 0.35068697,147.4608 0.087632984,147.4685 0.02632576,147.4763 0.061407086,147.4840 0.052639402,147.4917 0.11414258,147.4994 0.30713621,147.5071 0.37712541,147.5148 0.19289708,147.5225 0.2193514,147.5302 0.33338052,147.5380 0.37715077,147.5457 0.30698889,147.5534 0.30706289,147.5611 0.30699959,147.5688 0.24557535,147.5765 0.28950971,147.5842 0.48267427,147.5920 0.85982329,147.5997 0.85079944,147.6074 0.56994349,147.6151 0.23674208,147.6228 0.2807883,147.6305 0.30692816,147.6383 0.096383765,147.6460 0.052617893,147.6537 0.05269511,147.6614 0.20186467,147.6691 0.26306975,147.6768 0.078847975,147.6846 0.061455291,147.6923 0.13160764,147.7000 0.13154648,147.7077 0.061363593,147.7154 0.052619703,147.7231 0.096510053,147.7309 0.10528523,147.7386 0.096504144,147.7463 0.096469924,147.7540 0.026275221,147.7617 2.7851473e-005,147.7695 0.087744519,147.7772 0.16682912,147.7849 0.49133879,147.7926 0.39463243,147.8003 0.25428674,147.8081 0.14031354,147.8158 0.175469,147.8235 0.24571455,147.8312 0.38604301,147.8390 0.36837173,147.8467 0.30697635,147.8544 0.36844739,147.8621 0.49129117,147.8698 0.49986848,147.8776 0.22798868,147.8853 0.2720159,147.8930 0.33335233,147.9007 0.35086921,147.9085 0.28946164,147.9162 0.29826733,147.9239 0.34212637,147.9316 0.35085171,147.9394 0.25434521,147.9471 0.18418558,147.9548 0.17542212,147.9625 0.16663183,147.9702 0.10527372,147.9780 0.15792662,147.9857 0.21942642,147.9934 0.55288196,148.0012 1.0002005,148.0089 1.298232,148.0166 1.1050439,148.0243 0.77184361,148.0321 0.6841557,148.0398 0.53509468,148.0475 1.3168671,148.0552 5.0023289,148.0630 9.2821779,148.0707 10.605297,148.0784 10.825704,148.0861 14.010887,148.0939 21.200981,148.1016 46.044186,148.1093 105.2327,148.1171 266.19962,148.1248 451.89526,148.1325 444.85611,148.1402 258.10272,148.1480 82.875763,148.1557 29.824337,148.1634 20.698662,148.1712 14.330638,148.1789 9.7344809,148.1866 5.6907058,148.1944 3.0165739,148.2021 2.0083613,148.2098 0.69253862,148.2176 0.21925643,148.2253 0.26330101,148.2330 0.53521669,148.2408 0.52622354,148.2485 0.35074615,148.2562 0.25442588,148.2639 0.39492491,148.2717 0.55265933,148.2794 0.45594469,148.2871 0.32461163,148.2949 0.64052945,148.3026 0.64026743,148.3103 0.41210607,148.3181 0.39472228,148.3258 0.52640414,148.3336 0.52634037,148.3413 0.51756221,148.3490 0.66678256,148.3568 0.83337182,148.3645 0.5963046,148.3722 0.26298153,148.3800 0.0964531,148.3877 0.14044559,148.3954 0.30705503,148.4032 0.28946674,148.4109 0.34221351,148.4186 0.44739631,148.4264 0.38584611,148.4341 0.23674715,148.4419 0.15788122,148.4496 0.13155046,148.4573 0.070189938,148.4651 0.26329294,148.4728 0.48245057,148.4805 0.36841083,148.4883 0.45620391,148.4960 0.4122209,148.5038 0.31571814,148.5115 0.23685947,148.5192 0.28948408,148.5270 0.25437379,148.5347 0.30709538,148.5425 0.30693269,148.5502 0.29834035,148.5579 1.1495447,148.5657 1.8598037,148.5734 1.6312907,148.5812 0.69258678,148.5889 0.10521748,148.5966 0.50035363,148.6044 1.1317295,148.6121 0.92078221,148.6199 0.39454785,148.6276 0.18419778,148.6354 0.28083599,148.6431 0.50879496,148.6508 0.35075539,148.6586 0.21928011,148.6663 0.32462525,148.6741 0.45627955,148.6818 0.58773357,148.6896 0.45596766,148.6973 0.1489992,148.7050 0.10531463,148.7128 0.24566907,148.7205 0.20169106,148.7283 0.12277079,148.7360 0.1930203,148.7438 0.21927489,148.7515 0.087713741,148.7593 0.17553169,148.7670 0.35980603,148.7747 0.56142318,148.7825 0.42971617,148.7902 0.32451138,148.7980 0.2982811,148.8057 0.38595986,148.8135 0.27182418,148.8212 0.16663796,148.8290 0.18429744,148.8367 0.33338571,148.8445 0.34212539,148.8522 0.43868881,148.8600 0.51750851,148.8677 0.36831,148.8755 0.37719318,148.8832 0.56164682,148.8910 0.85986161,148.8987 0.86838472,148.9065 0.88610804,148.9142 1.1666874,148.9220 0.89445788,148.9297 0.6051178,148.9375 0.50870496,148.9452 0.47377366,148.9530 0.82483959,148.9607 1.3159587,148.9685 1.4296697,148.9762 1.026114,148.9840 0.79824245,148.9917 0.91262078,148.9995 1.7899046,149.0072 2.5707054,149.0150 4.8535476,149.0227 22.012125,149.0305 83.091614,149.0382 142.8573,149.0460 130.23735,149.0537 68.723343,149.0615 30.885725,149.0692 26.957449,149.0770 25.612154,149.0848 19.434454,149.0925 12.638262,149.1003 12.958294,149.1080 19.039083,149.1158 28.340265,149.1235 43.710438,149.1313 53.77216,149.1390 43.928253,149.1468 23.805363,149.1545 9.7142982,149.1623 3.8840294,149.1701 1.3588917,149.1778 0.43846571,149.1856 0.3596417,149.1933 0.43863517,149.2011 0.56148088,149.2088 0.62285018,149.2166 0.75450099,149.2244 1.0438688,149.2321 0.87708938,149.2399 0.85085803,149.2476 0.71047312,149.2554 0.48235211,149.2632 0.36848721,149.2709 0.64047992,149.2787 0.66659665,149.2864 0.44723758,149.2942 0.40363804,149.3019 0.71953851,149.3097 0.85075235,149.3175 0.52600348,149.3252 0.20167053,149.3330 0.2456909,149.3407 0.30706623,149.3485 0.32455024,149.3563 0.26308444,149.3640 0.12275786,149.3718 0.08778578,149.3796 0.35115489,149.3873 0.78974336,149.3951 0.87704563,149.4028 0.62274534,149.4106 0.93002307,149.4184 1.0700711,149.4261 0.68390697,149.4339 0.25420004,149.4417 0.14035481,149.4494 0.21059592,149.4572 0.25436494,149.4649 0.21056268,149.4727 0.42992842,149.4805 0.59654343,149.4882 0.63157779,149.4960 0.50000131,149.5038 0.51751959,149.5115 0.35074332,149.5193 0.16661586,149.5271 0.13154808,149.5348 0.10532182,149.5426 0.47402391,149.5504 1.2197595,149.5581 1.7280598,149.5659 1.1837655,149.5737 0.50845701,149.5814 0.18416579,149.5892 0.26323587,149.5970 0.33336616,149.6047 0.37719992,149.6125 0.34210038,149.6203 0.28941461,149.6280 0.15781575,149.6358 0.14035589,149.6436 0.2545279,149.6513 0.49141186,149.6591 0.66665906,149.6669 0.57880473,149.6746 0.37710369,149.6824 0.30700681,149.6902 0.36851057,149.6980 0.49124289,149.7057 0.4123345,149.7135 0.66684234,149.7213 0.78944921,149.7290 0.57868779,149.7368 0.15771644,149.7446 0.12291887,149.7524 0.39485717,149.7601 0.47371101,149.7679 0.52633685,149.7757 0.66661793,149.7834 0.6491369,149.7912 0.71054882,149.7990 0.47355002,149.8068 0.28942621,149.8145 0.38617194,149.8223 0.73696959,149.8301 0.64900196,149.8379 0.4998855,149.8456 0.43854868,149.8534 0.26311579,149.8612 0.14906062,149.8689 0.052577019,149.8767 0.12302008,149.8845 0.67570132,149.8923 0.79821241,149.9000 0.57002896,149.9078 0.35950521,149.9156 0.19288713,149.9234 0.14042786,149.9311 0.35093671,149.9389 0.25427446,149.9467 0.12280397,149.9545 0.23690687,149.9623 0.34220061,149.9700 0.52640486,149.9778 0.61415702,149.9856 0.88603288,149.9934 0.87714589,150.0011 0.71034217,150.0089 0.4299455,150.0167 1.0354525,150.0245 2.0360663,150.0323 5.4766102,150.0400 11.046568,150.0478 13.131411,150.0556 11.463835,150.0634 10.973905,150.0712 12.184608,150.0789 12.992037,150.0867 27.320301,150.0945 101.55804,150.1023 206.24104,150.1101 217.27968,150.1178 131.65741,150.1256 57.611202,150.1334 56.88866,150.1412 79.829948,150.1490 71.398468,150.1567 38.140472,150.1645 13.185629,150.1723 6.8587084,150.1801 5.0253568,150.1879 3.1481771,150.1957 1.8151124,150.2034 0.98225784,150.2112 0.97369063,150.2190 0.76290691,150.2268 0.49989644,150.2346 0.43858835,150.2424 0.26303887,150.2501 0.10526488,150.2579 0.20182896,150.2657 0.28958148,150.2735 0.42979965,150.2813 0.34214109,150.2891 0.62290972,150.2969 0.54370123,150.3046 0.27181491,150.3124 0.28069007,150.3202 0.35087413,150.3280 0.28948456,150.3358 0.19301698,150.3436 0.31584859,150.3514 0.42106652,150.3591 0.38596922,150.3669 0.35089406,150.3747 0.37719128,150.3825 0.42104474,150.3903 0.4297643,150.3981 0.42990324,150.4059 0.7895624,150.4137 0.68414617,150.4214 0.45610997,150.4292 0.3595832,150.4370 0.1841262,150.4448 0.1930283,150.4526 0.39485309,150.4604 0.43854085,150.4682 0.16653012,150.4760 0.052633926,150.4838 0.13162871,150.4916 0.16664802,150.4993 0.13160551,150.5071 0.23689026,150.5149 0.28072354,150.5227 0.28945962,150.5305 0.31598449,150.5383 0.67550462,150.5461 0.48224276,150.5539 0.49116263,150.5617 0.55272561,150.5695 0.6755867,150.5773 0.64037251,150.5851 0.6929903,150.5928 0.72801495,150.6006 0.54369849,150.6084 0.22791819,150.6162 0.035069905,150.6240 0.10531993,150.6318 0.193,150.6396 0.28952307,150.6474 0.42110518,150.6552 0.38597849,150.6630 0.42111823,150.6708 0.57898909,150.6786 0.59648317,150.6864 0.57883728,150.6942 0.28933007,150.7020 0.14911576,150.7098 0.13160749,150.7176 0.11398949,150.7254 0.043850277,150.7332 0.20189993,150.7410 0.46498194,150.7488 0.50883329,150.7566 0.57893318,150.7643 0.44719404,150.7721 0.21043769,150.7799 0.11401844,150.7877 0.052642286,150.7955 0.11417669,150.8033 0.42997849,150.8111 0.57897681,150.8189 0.54392838,150.8267 0.56127334,150.8345 0.29817834,150.8423 0.43870267,150.8501 0.61403489,150.8579 0.62268275,150.8657 0.27183086,150.8735 0.2544201,150.8813 0.28949174,150.8891 0.28947854,150.8969 0.25437036,150.9047 0.23680866,150.9125 0.18420909,150.9203 0.28080553,150.9281 0.49133006,150.9359 0.53509122,150.9437 0.54382938,150.9516 0.56140786,150.9594 0.64044249,150.9672 0.75441337,150.9750 0.57879698,150.9828 0.34206751,150.9906 0.47386611,150.9984 0.7984103,151.0062 0.86832428,151.0140 0.58758855,151.0218 0.55272037,151.0296 0.99145162,151.0374 2.0796258,151.0452 3.6143763,151.0530 3.4121666,151.0608 3.641058,151.0686 6.7935529,151.0764 23.481936,151.0842 64.559166,151.0920 99.406578,151.0998 104.56395,151.1076 83.705849,151.1154 63.825268,151.1233 54.004162,151.1311 44.810383,151.1389 33.185764,151.1467 19.195393,151.1545 10.285511,151.1623 4.6646562,151.1701 3.166183,151.1779 2.2803636,151.1857 2.0436265,151.1935 1.3153878,151.2013 0.77178717,151.2091 0.69298947,151.2170 0.70178598,151.2248 0.73686761,151.2326 0.70167202,151.2404 0.54375166,151.2482 0.45616749,151.2560 0.55270875,151.2638 0.56134313,151.2716 0.34194881,151.2794 0.14905316,151.2872 0.13158555,151.2951 0.087692879,151.3029 0.078969814,151.3107 0.20184468,151.3185 0.29827979,151.3263 0.29822576,151.3341 0.29822233,151.3419 0.25434646,151.3497 0.20169379,151.3576 0.14918652,151.3654 0.40361735,151.3732 0.42976198,151.3810 0.25435629,151.3888 0.34220201,151.3966 0.50013053,151.4044 0.56133914,151.4123 0.25415617,151.4201 0.087720655,151.4279 0.35975814,151.4357 0.59651685,151.4435 0.57887173,151.4513 0.28064829,151.4591 0.25444305,151.4670 0.25437883,151.4748 0.16662718,151.4826 0.11401646,151.4904 0.114042,151.4982 0.22816607,151.5060 0.40352243,151.5139 0.3860133,151.5217 0.57909054,151.5295 0.61406213,151.5373 0.5437876,151.5451 0.34192032,151.5529 0.16655214,151.5608 0.17542678,151.5686 0.14915155,151.5764 0.20189561,151.5842 0.38605344,151.5920 0.3946439,151.5999 0.21041666,151.6077 0.15789206,151.6155 0.1842286,151.6233 0.17547186,151.6311 0.22812203,151.6390 0.28067902,151.6468 0.19294412,151.6546 0.19300056,151.6624 0.28068382,151.6702 0.19293527,151.6781 0.14037518,151.6859 0.23692322,151.6937 0.33330649,151.7015 0.19293022,151.7093 0.210574,151.7172 0.35092273,151.7250 0.41231558,151.7328 0.50878674,151.7406 0.49123958,151.7485 0.51756972,151.7563 0.47367057,151.7641 0.35959414,151.7719 0.25435466,151.7798 0.32460451,151.7876 0.43871111,151.7954 0.52628595,151.8032 0.31557959,151.8111 0.052547622,151.8189 0.052695967,151.8267 0.14918546,151.8345 0.21048027,151.8424 0.13157657,151.8502 0.27201468,151.8580 0.30694973,151.8658 0.11399405,151.8737 0.21937865,151.8815 0.45616335,151.8893 0.53514326,151.8971 0.64928234,151.9050 0.82465357,151.9128 0.70159322,151.9206 0.36826476,151.9284 0.29822767,151.9363 0.24554834,151.9441 0.14917427,151.9519 0.37734577,151.9598 0.59662318,151.9676 0.7017715,151.9754 0.63148057,151.9832 0.58774054,151.9911 0.71063346,151.9989 0.83344913,152.0067 1.0000557,152.0146 1.0087707,152.0224 0.89461583,152.0302 0.71946073,152.0381 1.4564576,152.0459 2.0441241,152.0537 3.3344464,152.0615 6.0194039,152.0694 11.162762,152.0772 23.902849,152.0850 36.346916,152.0929 39.526443,152.1007 52.002762,152.1085 162.23926,152.1164 439.22855,152.1242 596.56433,152.1320 450.86948,152.1399 187.09283,152.1477 61.644325,152.1555 37.125992,152.1634 26.722103,152.1712 17.714417,152.1790 9.6016808,152.1869 4.3577976,152.1947 1.8590469,152.2025 1.3946491,152.2104 1.0436314,152.2182 0.77172756,152.2260 0.48238507,152.2339 0.41227794,152.2417 0.5000847,152.2496 0.78075665,152.2574 0.71922088,152.2652 0.61409658,152.2731 0.8861143,152.2809 0.92085779,152.2887 0.36821568,152.2966 0.25445101,152.3044 0.35093319,152.3122 0.48253968,152.3201 0.58773458,152.3279 0.51744854,152.3358 0.32450843,152.3436 0.32461435,152.3514 0.54396898,152.3593 0.76320177,152.3671 0.77190447,152.3750 0.66660255,152.3828 0.46482641,152.3906 0.46498379,152.3985 0.64921933,152.4063 0.63148141,152.4142 0.34197897,152.4220 0.30709195,152.4298 0.59686315,152.4377 1.0878319,152.4455 0.81549352,152.4534 0.42958307,152.4612 0.14024533,152.4690 0.21062441,152.4769 0.42115736,152.4847 0.49124864,152.4926 0.45613822,152.5004 0.42973131,152.5083 0.29825962,152.5161 0.47372091,152.5239 0.41221848,152.5318 0.42114291,152.5396 0.50886577,152.5475 0.45603535,152.5553 0.25423688,152.5632 0.20170875,152.5710 0.271999,152.5788 0.35972986,152.5867 0.29821476,152.5945 0.2192269,152.6024 0.17544025,152.6102 0.23683511,152.6181 0.20179158,152.6259 0.38610351,152.6338 0.57025641,152.6416 0.62279999,152.6495 0.50868767,152.6573 0.4474265,152.6651 0.59646016,152.6730 0.41222897,152.6808 0.53514707,152.6887 0.49120179,152.6965 0.4999592,152.7044 0.44747022,152.7122 0.71067631,152.7201 0.73674428,152.7279 0.49104345,152.7358 0.24554043,152.7436 0.21049157,152.7515 0.17546666,152.7593 0.31587717,152.7672 0.38597244,152.7750 0.34201393,152.7829 0.23683822,152.7907 0.35097799,152.7986 0.39474684,152.8064 0.34199712,152.8143 0.27214104,152.8221 0.80729806,152.8300 0.87700921,152.8378 0.53485495,152.8457 0.21916892,152.8535 0.087689608,152.8614 0.11402263,152.8692 0.14919187,152.8771 0.36858183,152.8849 0.50005579,152.8928 0.47357357,152.9006 0.26305538,152.9085 0.23694307,152.9163 0.39478543,152.9242 0.40343341,152.9321 0.35955927,152.9399 0.22805634,152.9478 0.2105823,152.9556 0.16661631,152.9635 0.061345644,152.9713 0.043866444,152.9792 0.052626345,152.9870 0.052660033,152.9949 0.35127237,153.0027 1.3601882,153.0106 1.8771896,153.0185 1.7633886,153.0263 2.6322422,153.0342 3.280941,153.0420 3.0873129,153.0499 6.9285207,153.0577 33.184723,153.0656 64.238724,153.0734 65.614029,153.0813 38.897331,153.0892 19.592089,153.0970 21.293909,153.1049 32.234695,153.1127 46.343372,153.1206 64.157082,153.1285 66.784515,153.1363 47.379314,153.1442 21.23399,153.1520 8.8914032,153.1599 5.1219392,153.1677 3.9031117,153.1756 2.9290214,153.1835 1.6046102,153.1913 0.99104196,153.1992 0.8245033,153.2070 0.68402439,153.2149 0.30680498,153.2228 0.17541298,153.2306 0.16665387,153.2385 0.096438229,153.2464 0.026297996,153.2542 0.052680083,153.2621 0.14915876,153.2699 0.15788713,153.2778 0.175466,153.2857 0.28082475,153.2935 0.4737379,153.3014 0.40337411,153.3093 0.2192751,153.3171 0.35970655,153.3250 0.4035438,153.3328 0.56145453,153.3407 0.58762038,153.3486 0.34205222,153.3564 0.33342382,153.3643 0.517555,153.3722 0.52627367,153.3800 0.38600877,153.3879 0.45623881,153.3958 0.56145537,153.4036 0.49110076,153.4115 0.3070361,153.4194 0.65803903,153.4272 0.74558729,153.4351 0.58751971,153.4430 0.13141485,153.4508 0.11404828,153.4587 0.1315525,153.4666 0.052623916,153.4744 0.035127994,153.4823 0.16670255,153.4902 0.18419836,153.4980 0.10525842,153.5059 0.18432909,153.5138 0.42118415,153.5216 0.48242444,153.5295 0.39467436,153.5374 0.37720919,153.5452 0.33323044,153.5531 0.078814261,153.5610 0.026343185,153.5689 0.14920238,153.5767 0.27203715,153.5846 0.56162775,153.5925 0.83329576,153.6003 0.4207854,153.6082 0.13149275,153.6161 0.11409023,153.6239 0.30714956,153.6318 0.47370449,153.6397 0.3419607,153.6476 0.087624073,153.6554 0.079016298,153.6633 0.21053919,153.6712 0.10520314,153.6791 0.052625924,153.6869 0.052642904,153.6948 0.078954369,153.7027 0.14921398,153.7105 0.34219876,153.7184 0.3683922,153.7263 0.31575522,153.7342 0.31574205,153.7420 0.21921517,153.7499 0.061392672,153.7578 0.13167228,153.7657 0.22812879,153.7735 0.24563812,153.7814 0.29825318,153.7893 0.34204945,153.7972 0.26308474,153.8050 0.15791421,153.8129 0.29836261,153.8208 0.44735911,153.8287 0.30694279,153.8365 0.21927632,153.8444 0.22822757,153.8523 0.61436808,153.8602 1.0614784,153.8681 0.99975741,153.8759 0.56997645,153.8838 0.39472607,153.8917 0.43861476,153.8996 0.4209398,153.9074 0.19286928,153.9153 0.087769784,153.9232 0.2106514,153.9311 0.3948043,153.9390 0.42100745,153.9468 0.2981776,153.9547 0.21046692,153.9626 0.13158597,153.9705 0.21933463,153.9784 0.26322177,153.9862 0.66713762,153.9941 1.4738961,154.0020 1.2278385,154.0099 0.91224688,154.0178 0.9737348,154.0256 1.1490248,154.0335 1.0263242,154.0414 1.3952295,154.0493 3.3178072,154.0572 9.9269505,154.0651 23.612556,154.0729 32.6768,154.0808 28.267281,154.0887 20.279261,154.0966 21.844124,154.1045 22.348667,154.1124 15.548194,154.1202 12.615978,154.1281 23.904335,154.1360 39.565872,154.1439 35.912926,154.1518 17.481573,154.1597 5.6544828,154.1675 3.0961711,154.1754 2.8506825,154.1833 1.8591291,154.1912 0.97340626,154.1991 0.59633005,154.2070 0.35951772,154.2149 0.28069198,154.2228 0.30701587,154.2306 0.2631143,154.2385 0.20174566,154.2464 0.17546554,154.2543 0.20179643,154.2622 0.22803445,154.2701 0.11394953,154.2780 0.035042554,154.2859 0.035158169,154.2937 0.2807405,154.3016 0.350896,154.3095 0.46500781,154.3174 0.46488369,154.3253 0.30694604,154.3332 0.14032266,154.3411 0.1579593,154.3490 0.28948697,154.3569 0.20170549,154.3647 0.21934256,154.3726 0.27191079,154.3805 0.14901489,154.3884 0.0087344572,154.3963 0.096593782,154.4042 0.27201366,154.4121 0.31585413,154.4200 0.39477631,154.4279 0.42101076,154.4358 0.37710634,154.4437 0.21042277,154.4515 0.07891643,154.4594 0.078991264,154.4673 0.19307739,154.4752 0.30704474,154.4831 0.28065169,154.4910 0.245625,154.4989 0.34225819,154.5068 0.6229412,154.5147 0.62259406,154.5226 0.15771173,154.5305 0.11407478,154.5384 0.14043997,154.5463 0.30711251,154.5542 0.33322179,154.5621 0.12268121,154.5700 0.087781593,154.5779 0.27203542,154.5858 0.32456622,154.5936 0.28073046,154.6015 0.43871525,154.6094 0.57011282,154.6173 0.33320257,154.6252 0.25433686,154.6331 0.13152288,154.6410 0.07892213,154.6489 0.026292808,154.6568 -5.3581457e-006,154.6647 0.0087746996,154.6726 0.0087694572,154.6805 0.03516838,154.6884 0.25459972,154.6963 0.52637869,154.7042 0.44721627,154.7121 0.25431231,154.7200 0.23685534,154.7279 0.24558252,154.7358 0.22809204,154.7437 0.37726831,154.7516 0.44739169,154.7595 0.41220945,154.7674 0.24563426,154.7753 0.34219378,154.7832 0.33319762,154.7911 0.14029205,154.7990 0.2193708,154.8069 0.36848614,154.8148 0.43861708,154.8227 0.31568101,154.8306 0.1929353,154.8385 0.228121,154.8464 0.33345348,154.8543 0.49998182,154.8622 0.25424293,154.8701 0.12276454,154.8780 0.10528073,154.8859 0.15794387,154.8938 0.24570265,154.9017 0.35086986,154.9097 0.19283576,154.9176 0.0087220892,154.9255 0.026355375,154.9334 0.070205636,154.9413 0.16678455,154.9492 0.42118436,154.9571 0.53511828,154.9650 0.49994111,154.9729 0.50880009,154.9808 0.69306874,154.9887 0.70181894,154.9966 0.78076661,155.0045 0.87731749,155.0124 1.0791798,155.0203 1.3332494,155.0282 1.3248168,155.0361 2.8081975,155.0441 5.6511135,155.0520 9.8272066,155.0599 13.95794,155.0678 15.992899,155.0757 18.70269,155.0836 18.955221,155.0915 17.744371,155.0994 16.368063,155.1073 17.51071,155.1152 24.075459,155.1231 37.209511,155.1311 49.107269,155.1390 43.791088,155.1469 26.938145,155.1548 12.460557,155.1627 9.2017012,155.1706 8.3149385,155.1785 5.4016633,155.1864 2.5600567,155.1943 1.0872177,155.2022 0.64018756,155.2102 0.31568339,155.2181 0.23686434,155.2260 0.28075826,155.2339 0.34208629,155.2418 0.31574914,155.2497 0.31579661,155.2576 0.23679613,155.2655 0.20176806,155.2735 0.26320252,155.2814 0.26309738,155.2893 0.12272766,155.2972 0.11412146,155.3051 0.3774043,155.3130 0.69302303,155.3209 0.77185553,155.3289 0.71925789,155.3368 0.42102832,155.3447 0.37721732,155.3526 0.42104584,155.3605 0.34203357,155.3684 0.28076407,155.3764 0.5089168,155.3843 0.64045918,155.3922 0.76314288,155.4001 0.59629971,155.4080 0.35073027,155.4159 0.22798888,155.4239 0.08769656,155.4318 0.12288967,155.4397 0.28075126,155.4476 0.32453454,155.4555 0.32458121,155.4634 0.30704904,155.4714 0.32451513,155.4793 0.22803798,155.4872 0.28075743,155.4951 0.33331642,155.5030 0.20168473,155.5110 0.14916697,155.5189 0.31587625,155.5268 0.38594767,155.5347 0.26307687,155.5426 0.16660188,155.5506 0.13155892,155.5585 0.30706388,155.5664 0.41236898,155.5743 0.35082409,155.5822 0.061275732,155.5902 0.0088313455,155.5981 0.19310161,155.6060 0.32463041,155.6139 0.42103124,155.6218 0.33326101,155.6298 0.21041736,155.6377 0.061467521,155.6456 0.35982576,155.6535 0.42975006,155.6615 0.21920981,155.6694 0.24569117,155.6773 0.36837116,155.6852 0.14024755,155.6932 0.14922126,155.7011 0.29824093,155.7090 0.18419632,155.7169 0.27198038,155.7249 0.28070864,155.7328 0.3070507,155.7407 0.23671003,155.7486 0.070211969,155.7566 0.41253427,155.7645 0.55262983,155.7724 0.42969707,155.7803 0.41231814,155.7883 0.52631176,155.7962 0.35955325,155.8041 0.25429258,155.8120 0.096451253,155.8200 0.14038853,155.8279 0.15789767,155.8358 0.1754486,155.8438 0.16664252,155.8517 0.10526079,155.8596 0.15797965,155.8675 0.30702615,155.8755 0.22799905,155.8834 0.15788652,155.8913 0.16667654,155.8993 0.21056251,155.9072 0.36845514,155.9151 0.42104387,155.9230 0.34210551,155.9310 0.36842492,155.9389 0.45625499,155.9468 0.68440497,155.9548 0.78068817,155.9627 0.6841256,155.9706 0.73681331,155.9786 0.64914864,155.9865 0.90394366,155.9944 1.8164126,156.0024 2.201468,156.0103 1.113361,156.0182 0.59638774,156.0262 0.7018742,156.0341 0.91243213,156.0420 1.0264257,156.0500 1.307031,156.0579 2.0008845,156.0658 5.0727272,156.0738 9.458353,156.0817 12.976432,156.0896 18.370533,156.0976 23.893373,156.1055 51.260578,156.1134 99.266304,156.1214 114.96021,156.1293 91.195259,156.1372 108.79179,156.1452 287.59814,156.1531 446.8335,156.1610 389.91998,156.1690 187.86122,156.1769 61.299568,156.1848 42.458344,156.1928 44.040985,156.2007 31.569265,156.2087 15.869652,156.2166 6.9796419,156.2245 4.1485023,156.2325 2.7714875,156.2404 1.6576054,156.2483 1.306885,156.2563 1.1050581,156.2642 0.78930318,156.2722 0.67549402,156.2801 0.85098863,156.2880 0.90349865,156.2960 0.86836797,156.3039 0.7982586,156.3119 0.77188188,156.3198 0.6489799,156.3277 0.50001609,156.3357 0.54389888,156.3436 0.56131595,156.3516 0.49132976,156.3595 0.81595844,156.3674 0.83313739,156.3754 0.40333796,156.3833 0.32456535,156.3913 0.27183846,156.3992 0.12277714,156.4072 0.19306971,156.4151 0.26309413,156.4230 0.087722629,156.4310 0.23701413,156.4389 0.37725154,156.4469 0.42106742,156.4548 0.47368956,156.4628 0.57904816,156.4707 0.67535853,156.4786 0.33307999,156.4866 0.087643705,156.4945 0.052645776,156.5025 0.16677585,156.5104 0.39487174,156.5184 0.47368795,156.5263 0.32444757,156.5343 0.15779822,156.5422 0.16671917,156.5501 0.28068218,156.5581 0.19296241,156.5660 0.34217051,156.5740 0.36850736,156.5819 0.68442112,156.5899 1.0879203,156.5978 1.140288,156.6058 0.93859029,156.6137 1.1668444,156.6217 1.227862,156.6296 0.6225372,156.6376 0.50874555,156.6455 0.47359288,156.6535 0.28068933,156.6614 0.39480945,156.6694 0.41226059,156.6773 0.34203279,156.6853 0.27198195,156.6932 0.57043695,156.7012 0.90356332,156.7091 0.71035326,156.7171 0.44718227,156.7250 0.2192318,156.7330 0.35968345,156.7409 0.47377089,156.7489 0.5527128,156.7568 0.49121264,156.7648 0.48240012,156.7727 0.36838967,156.7807 0.32452482,156.7886 0.20167448,156.7966 0.13159938,156.8045 0.18420415,156.8125 0.14039718,156.8204 0.30719203,156.8284 0.47368318,156.8363 0.32441476,156.8443 0.228072,156.8522 0.4036831,156.8602 0.68426538,156.8681 0.69300687,156.8761 0.74564236,156.8841 0.7018559,156.8920 0.99137408,156.9000 1.1490049,156.9079 1.1226714,156.9159 1.0437956,156.9238 0.74567211,156.9318 0.84218109,156.9397 0.8596682,156.9477 1.0615587,156.9557 1.4125941,156.9636 2.1498344,156.9716 3.47417,156.9795 4.1582885,156.9875 8.2064819,156.9954 19.96236,157.0034 25.244427,157.0114 17.669935,157.0193 9.8135023,157.0273 8.9307909,157.0352 11.458051,157.0432 19.007952,157.0511 41.295944,157.0591 88.076508,157.0671 223.31403,157.0750 419.34143,157.0830 757.43463,157.0909 1650.3688,157.0989 2290.322,157.1069 1860.7449,157.1148 872.36713,157.1228 279.76273,157.1307 150.36076,157.1387 109.8529,157.1467 98.315804,157.1546 98.222893,157.1626 75.357773,157.1705 38.964912,157.1785 17.625263,157.1865 10.980753,157.1944 8.5864964,157.2024 6.5951333,157.2104 4.0518994,157.2183 3.0349643,157.2263 2.4731727,157.2342 1.4116541,157.2422 0.8244487,157.2502 1.1755939,157.2581 1.2719951,157.2661 1.2103924,157.2741 0.9120577,157.2820 0.71931154,157.2900 0.75449407,157.2980 0.96502596,157.3059 1.096416,157.3139 0.74540263,157.3219 0.54387844,157.3298 0.64911884,157.3378 0.48228008,157.3458 0.26318043,157.3537 0.62315732,157.3617 1.2194837,157.3697 1.0787725,157.3776 0.90333784,157.3856 0.59652096,157.3936 0.77206469,157.4015 0.89463741,157.4095 0.56113023,157.4175 0.22804898,157.4254 0.46497211,157.4334 0.62294364,157.4414 1.0965846,157.4493 0.91226488,157.4573 0.86841458,157.4653 0.60514593,157.4732 0.51754373,157.4812 0.77204847,157.4892 1.0790675,157.4971 1.0174028,157.5051 0.58767104,157.5131 1.0088941,157.5211 1.0965987,157.5290 1.0875343,157.5370 0.76295757,157.5450 0.84218264,157.5529 0.69300789,157.5609 0.52626973,157.5689 0.4209919,157.5769 0.44744849,157.5848 0.44727489,157.5928 0.21933803,157.6008 0.54406649,157.6087 0.78073025,157.6167 0.9913438,157.6247 1.1665995,157.6327 0.82437754,157.6406 0.64040774,157.6486 0.57888138,157.6566 0.27172682,157.6646 0.18427749,157.6725 0.48257673,157.6805 0.49995178,157.6885 0.40352094,157.6965 0.44736204,157.7044 0.34201816,157.7124 0.34220517,157.7204 0.65800196,157.7284 0.60510725,157.7363 0.35958165,157.7443 0.35972342,157.7523 0.34208375,157.7603 0.36849681,157.7682 0.658081,157.7762 0.7103222,157.7842 0.2104588,157.7922 0.5440914,157.8002 0.70181179,157.8081 0.73676378,157.8161 0.51738632,157.8241 0.42989245,157.8321 0.67564303,157.8400 0.81566614,157.8480 0.45601156,157.8560 0.6141305,157.8640 0.74559861,157.8720 0.73676646,157.8799 0.60529238,157.8879 0.6140725,157.8959 0.57900041,157.9039 0.73683596,157.9119 0.57011819,157.9198 0.57904959,157.9278 0.7017616,157.9358 0.63147277,157.9438 0.46477613,157.9518 0.33338133,157.9597 0.59673291,157.9677 0.81579119,157.9757 0.7369405,157.9837 1.1932065,157.9917 1.5350475,157.9997 1.7195219,158.0076 2.1315212,158.0156 1.3855596,158.0236 0.92979419,158.0316 1.0000821,158.0396 1.6852164,158.0476 4.4575791,158.0555 7.0189877,158.0635 11.995742,158.0715 23.893751,158.0795 40.177818,158.0875 72.25798,158.0955 142.09505,158.1034 196.22736,158.1114 168.96564,158.1194 103.01466,158.1274 73.204712,158.1354 66.57515,158.1434 52.953926,158.1514 46.529671,158.1593 101.52475,158.1673 166.57091,158.1753 153.26692,158.1833 78.308746,158.1913 22.798544,158.1993 9.1555271,158.2073 5.5864277,158.2153 4.1395712,158.2232 2.710084,158.2312 2.069814,158.2392 1.0260619,158.2472 1.2369418,158.2552 1.1488518,158.2632 0.56990016,158.2712 0.35980177,158.2792 0.72817934,158.2872 0.59628356,158.2952 0.28060618,158.3031 0.21941003,158.3111 0.35085389,158.3191 0.17534643,158.3271 0.27200401,158.3351 0.421094,158.3431 0.49120694,158.3511 0.34203333,158.3591 0.22805983,158.3671 0.2543782,158.3751 0.1666434,158.3831 0.17540468,158.3910 0.19302398,158.3990 0.35100502,158.4070 0.51770389,158.4150 0.74562013,158.4230 0.5612452,158.4310 0.36833245,158.4390 0.20167091,158.4470 0.14036728,158.4550 0.31588435,158.4630 0.39475879,158.4710 0.35084972,158.4790 0.41230911,158.4870 0.57014519,158.4950 0.29831079,158.5030 0.43866959,158.5110 0.52627903,158.5190 0.64907879,158.5270 0.49996814,158.5349 0.51753175,158.5429 0.32452613,158.5509 0.27194914,158.5589 0.2455834,158.5669 0.20176482,158.5749 0.28075781,158.5829 0.35091069,158.5909 0.35956007,158.5989 0.19300134,158.6069 0.4124063,158.6149 0.40340939,158.6229 0.16651069,158.6309 0.079001412,158.6389 0.29835683,158.6469 0.35086653,158.6549 0.40360579,158.6629 0.64036953,158.6709 0.55253923,158.6789 0.48243707,158.6869 0.37718511,158.6949 0.38612637,158.7029 0.68434429,158.7109 0.73669815,158.7189 0.50857562,158.7269 0.21922643,158.7349 0.21935923,158.7429 0.36846206,158.7509 0.42110696,158.7589 0.54393375,158.7669 0.49109769,158.7749 0.31578469,158.7829 0.6054818,158.7909 0.79827952,158.7989 0.6752997,158.8069 0.5263114,158.8149 0.53517681,158.8229 0.49115124,158.8309 0.57021534,158.8389 0.92996037,158.8470 0.85067743,158.8550 0.31561488,158.8630 0.272035,158.8710 0.5264501,158.8790 0.64905089,158.8870 0.34195113,158.8950 0.31584942,158.9030 0.56146693,158.9110 0.59664172,158.9190 0.88612527,158.9270 0.96486956,158.9350 0.91224343,158.9430 1.9049718,158.9510 6.8806181,158.9590 13.124848,158.9670 13.472488,158.9750 9.3929386,158.9831 7.7293553,158.9911 12.151833,158.9991 14.226716,159.0071 8.5572977,159.0151 2.7523239,159.0231 1.2716562,159.0311 1.1491996,159.0391 2.0976343,159.0471 4.905364,159.0551 7.5012159,159.0631 10.125273,159.0711 16.478336,159.0792 23.81926,159.0872 28.089378,159.0952 30.69372,159.1032 30.481115,159.1112 26.918774,159.1192 25.729582,159.1272 31.766317,159.1352 32.400406,159.1432 21.554224,159.1513 10.794025,159.1593 8.8969421,159.1673 16.855024,159.1753 20.46422,159.1833 14.617995,159.1913 5.1276464,159.1993 1.2184423,159.2073 0.95620239,159.2154 0.9648174,159.2234 0.64911121,159.2314 0.70179021,159.2394 0.59632677,159.2474 0.42099151,159.2554 0.5088138,159.2634 0.60530627,159.2715 0.69302636,159.2795 0.76328379,159.2875 0.90355748,159.2955 0.76313043,159.3035 0.72797841,159.3115 0.4471105,159.3195 0.17528845,159.3276 0.122839,159.3356 0.23691709,159.3436 0.2719779,159.3516 0.35089543,159.3596 0.33329448,159.3676 0.22801334,159.3757 0.17549723,159.3837 0.35971922,159.3917 0.35083914,159.3997 0.29830256,159.4077 0.4123556,159.4157 0.49996379,159.4238 0.41224578,159.4318 0.35960704,159.4398 0.25432551,159.4478 0.21047246,159.4558 0.16673023,159.4639 0.30707598,159.4719 0.27184191,159.4799 0.20168118,159.4879 0.24578305,159.4959 0.58789301,159.5040 0.60515136,159.5120 0.35072249,159.5200 0.15790449,159.5280 0.30709943,159.5360 0.3596372,159.5441 0.25426409,159.5521 0.13165626,159.5601 0.51777112,159.5681 0.71064723,159.5762 0.76311809,159.5842 0.51732409,159.5922 0.35085097,159.6002 0.45618686,159.6082 0.44741496,159.6163 0.59650046,159.6243 0.49991712,159.6323 0.46487677,159.6403 0.35962591,159.6484 0.38603538,159.6564 0.4912864,159.6644 0.44729748,159.6724 0.2981196,159.6805 0.12272715,159.6885 0.15811762,159.6965 0.50893337,159.7045 0.42085177,159.7126 0.17530349,159.7206 0.149112,159.7286 0.1666981,159.7366 0.22812381,159.7447 0.23684591,159.7527 0.24572137,159.7607 0.49131891,159.7688 0.45602569,159.7768 0.42116818,159.7848 0.67550659,159.7928 0.44712204,159.8009 0.1402382,159.8089 0.11402312,159.8169 0.13159668,159.8249 0.18423976,159.8330 0.20176066,159.8410 0.24567667,159.8490 0.33340201,159.8571 0.33333904,159.8651 0.39477241,159.8731 0.62285662,159.8812 0.68421501,159.8892 0.70179302,159.8972 0.74557561,159.9052 0.57006115,159.9133 0.35079986,159.9213 0.22804384,159.9293 0.27198991,159.9374 0.52643663,159.9454 0.64039081,159.9534 0.49993581,159.9615 0.50014979,159.9695 1.0353358,159.9775 1.3421274,159.9856 1.7458514,159.9936 2.5441411,160.0016 2.5173879,160.0097 1.5434593,160.0177 0.72783452,160.0257 0.596412,160.0338 0.52630436,160.0418 0.76335746,160.0498 1.2107058,160.0579 1.7722883,160.0659 2.4301095,160.0739 2.6493733,160.0820 3.553587,160.0900 5.5717859,160.0980 8.7742243,160.1061 13.028247,160.1141 15.667444,160.1221 16.64864,160.1302 15.297662,160.1382 15.026455,160.1463 14.227286,160.1543 11.164193,160.1623 6.4097338,160.1704 3.7974551,160.1784 3.3332391,160.1864 2.4118285,160.1945 1.4117292,160.2025 0.64010251,160.2106 0.56134874,160.2186 0.38585189,160.2266 0.25438026,160.2347 0.23686461,160.2427 0.26320812,160.2508 0.36859131,160.2588 0.59654284,160.2668 0.59647089,160.2749 0.71058607,160.2829 0.69300085,160.2910 0.64903617,160.2990 0.3945663,160.3070 0.27187315,160.3151 0.23680083,160.3231 0.17540973,160.3312 0.19297051,160.3392 0.14032252,160.3472 0.15791003,160.3553 0.2455961,160.3633 0.16664623,160.3714 0.16672184,160.3794 0.26321852,160.3875 0.30703229,160.3955 0.28068483,160.4035 0.21044415,160.4116 0.078907408,160.4196 0.096522696,160.4277 0.12286792,160.4357 0.20183419,160.4438 0.29833674,160.4518 0.46486428,160.4598 0.34203684,160.4679 0.37724581,160.4759 0.36835834,160.4840 0.18408515,160.4920 0.087725967,160.5001 0.14042757,160.5081 0.21931964,160.5162 0.27193657,160.5242 0.38598177,160.5323 0.57909995,160.5403 0.92125899,160.5483 0.96485734,160.5564 0.640167,160.5644 0.48237085,160.5725 0.45618814,160.5805 0.53518987,160.5886 0.58764476,160.5966 0.46491748,160.6047 0.60531014,160.6127 0.48234984,160.6208 0.33331105,160.6288 0.38601908,160.6369 0.50005072,160.6449 0.53503293,160.6530 0.33324316,160.6610 0.24556743,160.6691 0.20176686,160.6771 0.22811025,160.6852 0.23684429,160.6932 0.22801633,160.7013 0.2105033,160.7093 0.28946552,160.7174 0.18419459,160.7254 0.16673106,160.7335 0.22803745,160.7415 0.20178293,160.7496 0.37726888,160.7576 0.33326605,160.7657 0.16658059,160.7737 0.11409093,160.7818 0.32467422,160.7898 0.4473713,160.7979 0.39462951,160.8059 0.11393047,160.8140 0.035093844,160.8221 0.12295023,160.8301 0.39483252,160.8382 0.38585654,160.8462 0.25431666,160.8543 0.1842597,160.8623 0.30713397,160.8704 0.47373247,160.8784 0.46488541,160.8865 0.38584444,160.8945 0.1139269,160.9026 0.14048381,160.9107 0.34226024,160.9187 0.50003517,160.9268 0.70195574,160.9348 1.3688933,160.9429 2.7032018,160.9509 5.9667139,160.9590 7.7459774,160.9671 6.5859976,160.9751 3.4815884,160.9832 5.2476068,160.9912 10.67933,160.9993 17.985506,161.0073 19.551676,161.0154 15.040773,161.0235 9.8484135,161.0315 7.1128559,161.0396 6.4300389,161.0476 6.7899837,161.0557 7.9584613,161.0638 15.672913,161.0718 26.20542,161.0799 26.241928,161.0879 17.38937,161.0960 13.705037,161.1041 26.543665,161.1121 35.887245,161.1202 30.150793,161.1282 16.949451,161.1363 11.288068,161.1444 11.052705,161.1524 9.3843136,161.1605 4.3837433,161.1686 1.3061305,161.1766 0.62270021,161.1847 0.69315034,161.1927 1.0001165,161.2008 1.0964167,161.2089 0.99978358,161.2169 0.52608418,161.2250 0.19290723,161.2331 0.13157547,161.2411 0.10524661,161.2492 0.061371576,161.2572 0.052690681,161.2653 0.21939567,161.2734 0.3158389,161.2814 0.4035323,161.2895 0.39470461,161.2976 0.37723622,161.3056 0.44732177,161.3137 0.31568757,161.3218 0.32454652,161.3298 0.18428038,161.3379 0.333395,161.3460 0.37726554,161.3540 0.49996033,161.3621 0.271808,161.3702 0.24570397,161.3782 0.37718153,161.3863 0.28061417,161.3944 0.27199224,161.4024 0.3771787,161.4105 0.19291288,161.4186 0.14030667,161.4266 0.017441995,161.4347 0.0089373933,161.4428 0.36866176,161.4509 0.49987879,161.4589 0.33320224,161.4670 0.25435981,161.4751 0.10520752,161.4831 0.052626844,161.4912 0.10536104,161.4993 0.32464823,161.5073 0.32445693,161.5154 0.11395566,161.5235 0.078980587,161.5316 0.14920878,161.5396 0.28074285,161.5477 0.38614163,161.5558 0.78081316,161.5638 0.66645789,161.5719 0.35951322,161.5800 0.26313305,161.5881 0.21926616,161.5961 0.14912754,161.6042 0.16664238,161.6123 0.035031788,161.6204 -1.4715273e-005,161.6284 0.0088294297,161.6365 0.19308761,161.6446 0.33334276,161.6527 0.25429273,161.6607 0.035019666,161.6688 -4.5564984e-006,161.6769 1.8022134e-005,161.6850 0.11409224,161.6930 0.21933371,161.7011 0.23685022,161.7092 0.21054921,161.7173 0.24562734,161.7253 0.23684539,161.7334 0.24560773,161.7415 0.23681094,161.7496 0.25452715,161.7576 0.46496993,161.7657 0.34194413,161.7738 0.21045832,161.7819 0.3071683,161.7900 0.57026744,161.7980 0.51748103,161.8061 0.49999571,161.8142 0.47371355,161.8223 0.49123129,161.8303 0.42097226,161.8384 0.27187192,161.8465 0.26316714,161.8546 0.26308942,161.8627 0.18417494,161.8707 0.37725312,161.8788 0.42105848,161.8869 0.35087687,161.8950 0.2280757,161.9031 0.21930093,161.9111 0.21050288,161.9192 0.14028279,161.9273 0.026271589,161.9354 0.035143785,161.9435 0.28094009,161.9515 0.860017,161.9596 1.2807941,161.9677 1.0874867,161.9758 0.58741218,161.9839 0.18407647,161.9920 0.26332369,162.0000 0.7284658,162.0081 1.2808193,162.0162 0.96458387,162.0243 0.47353968,162.0324 0.74588114,162.0405 1.0791466,162.0485 0.98229605,162.0566 0.83351475,162.0647 2.0800378,162.0728 4.5802293,162.0809 6.4566298,162.0890 6.921999,162.0971 9.2657547,162.1051 13.835819,162.1132 16.210228,162.1213 15.025931,162.1294 19.87509,162.1375 36.131134,162.1456 42.840096,162.1537 29.576664,162.1617 10.175915,162.1698 2.4106853,162.1779 1.6579776,162.1860 1.5171379,162.1941 0.78920531,162.2022 0.76321501,162.2103 0.5435794,162.2184 0.13147239,162.2265 0.1930453,162.2345 0.20180348,162.2426 0.41243017,162.2507 0.5965451,162.2588 0.62276697,162.2669 0.47357848,162.2750 0.40360439,162.2831 0.71055651,162.2912 0.49986386,162.2993 0.33327863,162.3073 0.28951147,162.3154 0.43858793,162.3235 0.271808,162.3316 0.13158357,162.3397 0.149147,162.3478 0.14907983,162.3559 0.096463189,162.3640 0.10528094,162.3721 0.14033332,162.3802 0.12286797,162.3883 0.32471707,162.3964 0.48243168,162.4045 0.28930205,162.4125 0.078913875,162.4206 0.13165872,162.4287 0.24560931,162.4368 0.20171817,162.4449 0.17543249,162.4530 0.17545874,162.4611 0.21935607,162.4692 0.28070718,162.4773 0.21043681,162.4854 0.087695964,162.4935 0.19319631,162.5016 0.54411191,162.5097 0.72792494,162.5178 0.35939881,162.5259 0.1930162,162.5340 0.30721176,162.5421 0.55272663,162.5502 0.43835309,162.5583 0.1138743,162.5664 0.11407319,162.5745 0.17552197,162.5826 0.31580651,162.5907 0.29833964,162.5987 0.66688597,162.6068 0.83321834,162.6149 0.49984923,162.6230 0.36839455,162.6311 0.21921851,162.6392 0.096403681,162.6473 0.0087537421,162.6554 0.10534213,162.6635 0.2368813,162.6716 0.23681791,162.6797 0.16664229,162.6878 0.11398921,162.6959 0.035074595,162.7040 0.1053291,162.7121 0.18422475,162.7202 0.13156897,162.7283 0.17548048,162.7364 0.27194953,162.7445 0.23676221,162.7526 0.10527513,162.7608 0.31587598,162.7689 0.33329698,162.7770 0.3420682,162.7851 0.28070909,162.7932 0.22807859,162.8013 0.22814959,162.8094 0.3859953,162.8175 0.35082975,162.8256 0.3421711,162.8337 0.5176366,162.8418 0.57010412,162.8499 0.33321244,162.8580 0.35968328,162.8661 0.55274272,162.8742 0.62279028,162.8823 0.42093357,162.8904 0.22803882,162.8985 0.25445816,162.9066 0.42992866,162.9147 0.49116057,162.9228 0.27187967,162.9309 0.26308253,162.9390 0.73775584,162.9472 3.4138048,162.9553 4.7718492,162.9634 3.3234293,162.9715 1.5256258,162.9796 1.0350602,162.9877 1.860546,162.9958 4.7388878,163.0039 8.3701487,163.0120 8.8500099,163.0201 5.3748155,163.0282 2.3410757,163.0363 1.622874,163.0444 2.0357549,163.0526 3.0264592,163.0607 2.4906769,163.0688 3.388144,163.0769 11.999236,163.0850 27.621044,163.0931 32.216946,163.1012 21.781052,163.1093 8.1268024,163.1174 5.0788651,163.1255 5.7206254,163.1337 9.8187017,163.1418 14.826186,163.1499 15.24413,163.1580 10.734445,163.1661 6.7701607,163.1742 3.6650548,163.1823 1.5603889,163.1904 0.38572302,163.1986 0.42111319,163.2067 0.3683216,163.2148 0.24550699,163.2229 0.12273964,163.2310 0.1140998,163.2391 0.23689204,163.2472 0.25434455,163.2554 0.15786363,163.2635 0.11399391,163.2716 0.070205711,163.2797 0.25449419,163.2878 0.4034923,163.2959 0.31578499,163.3040 0.29832587,163.3122 0.2981928,163.3203 0.15779735,163.3284 0.11401074,163.3365 0.087698892,163.3446 0.087754473,163.3527 0.18430036,163.3609 0.3070102,163.3690 0.23678276,163.3771 0.21935071,163.3852 0.38611582,163.3933 0.52628815,163.4014 0.27178434,163.4096 0.15785024,163.4177 0.26313376,163.4258 0.30701593,163.4339 0.17541711,163.4420 0.078979984,163.4502 0.13161379,163.4583 0.096431233,163.4664 0.026269736,163.4745 0.0087835789,163.4826 0.026316578,163.4908 0.070280433,163.4989 0.35990766,163.5070 0.66674918,163.5151 0.52604872,163.5232 0.087526202,163.5314 0.026340608,163.5395 0.052639555,163.5476 0.13169998,163.5557 0.39486629,163.5638 0.42977822,163.5720 0.30691707,163.5801 0.20169087,163.5882 0.1491228,163.5963 0.21064964,163.6045 0.42987192,163.6126 0.32440874,163.6207 0.11402257,163.6288 0.22813579,163.6370 0.25440818,163.6451 0.280655,163.6532 0.1139622,163.6613 0.078945853,163.6695 0.078949288,163.6776 0.14919154,163.6857 0.28079912,163.6938 0.53523487,163.7020 0.71928227,163.7101 0.42082176,163.7182 0.078852639,163.7263 0.079029582,163.7345 0.33341169,163.7426 0.60537297,163.7507 0.78957742,163.7588 0.69288051,163.7670 0.40338019,163.7751 0.36841673,163.7832 0.35085437,163.7913 0.14901872,163.7995 0.052698791,163.8076 0.30726543,163.8157 0.64056706,163.8239 0.82441813,163.8320 0.52615458,163.8401 0.67546207,163.8482 0.5788638,163.8564 0.51745749,163.8645 0.29817498,163.8726 0.14034276,163.8808 0.061394863,163.8889 0.026289547,163.8970 0.026365498,163.9052 0.16675323,163.9133 0.20175236,163.9214 0.14028336,163.9295 0.11401474,163.9377 0.40369326,163.9458 0.82468265,163.9539 0.60509562,163.9621 0.29815656,163.9702 0.37732255,163.9783 0.49999037,163.9865 0.36847749,163.9946 0.6932869,164.0027 1.1581777,164.0109 1.7369316,164.0190 1.7015345,164.0271 1.0786892,164.0353 0.72793603,164.0434 0.84259123,164.0515 1.9216528,164.0597 2.4300513,164.0678 3.2816916,164.0759 6.1075459,164.0841 10.098302,164.0922 11.23679,164.1003 11.755754,164.1085 19.938902,164.1166 38.816292,164.1248 45.260628,164.1329 32.226044,164.1410 16.397924,164.1492 16.661724,164.1573 23.546001,164.1654 20.301943,164.1736 8.7837324,164.1817 2.5685103,164.1898 1.5613097,164.1980 1.3418,164.2061 0.83317262,164.2143 0.894858,164.2224 0.99991864,164.2305 0.73670447,164.2387 0.64037359,164.2468 0.67547315,164.2550 0.66672355,164.2631 0.63141936,164.2712 0.22783411,164.2794 0.052617423,164.2875 0.078991324,164.2957 0.18426041,164.3038 0.21925861,164.3119 0.096441351,164.3201 0.08776281,164.3282 0.15791427,164.3364 0.12274386,164.3445 0.052618358,164.3526 0.1755448,164.3608 0.3773821,164.3689 0.54393345,164.3771 0.49986359,164.3852 0.39466169,164.3933 0.38592774,164.4015 0.2017834,164.4096 0.31589103,164.4178 0.38593829,164.4259 0.32446951,164.4341 0.21045485,164.4422 0.14032149,164.4504 0.096478827,164.4585 0.078953691,164.4666 0.087706931,164.4748 0.052635077,164.4829 0.078962818,164.4911 0.078960158,164.4992 0.11404499,164.5074 0.13164687,164.5155 0.2720139,164.5237 0.28942209,164.5318 0.24562754,164.5399 0.32462415,164.5481 0.35961524,164.5562 0.28939685,164.5644 0.2104966,164.5725 0.23686296,164.5807 0.28955355,164.5888 0.4474352,164.5970 0.47370315,164.6051 0.53512508,164.6133 0.56139266,164.6214 0.45599103,164.6296 0.17533645,164.6377 0.15791972,164.6459 0.14909968,164.6540 0.14917058,164.6622 0.22807413,164.6703 0.14031948,164.6785 0.16672581,164.6866 0.27201319,164.6948 0.45617422,164.7029 0.48247945,164.7111 0.53502321,164.7192 0.28056937,164.7274 0.14909485,164.7355 0.1666977,164.7437 0.28950021,164.7518 0.26309878,164.7600 0.10522105,164.7681 0.078984186,164.7763 0.14914174,164.7844 0.11398301,164.7926 0.02630293,164.8007 0.17559622,164.8089 0.42984614,164.8170 0.29825181,164.8252 0.5002386,164.8333 0.68411398,164.8415 0.3330988,164.8497 0.22801685,164.8578 0.15791106,164.8660 0.16665429,164.8741 0.035024121,164.8823 0.026353043,164.8904 0.087723926,164.8986 0.11408563,164.9067 0.31587756,164.9149 0.35085922,164.9230 0.23679678,164.9312 0.14906366,164.9394 0.17558207,164.9475 0.614268,164.9557 0.90369779,164.9638 1.2544067,164.9720 1.0699074,164.9801 0.56996751,164.9883 0.51801157,164.9965 1.8959818,165.0046 3.6934328,165.0128 3.3677874,165.0209 2.4120963,165.0291 2.4999492,165.0372 2.1573775,165.0454 1.974413,165.0536 5.2930608,165.0617 13.162793,165.0699 21.073748,165.0780 27.117903,165.0862 45.023796,165.0944 106.09447,165.1025 162.79645,165.1107 149.47043,165.1188 82.400116,165.1270 34.219631,165.1352 19.144915,165.1433 15.252457,165.1515 12.367128,165.1596 10.481073,165.1678 7.2786822,165.1760 3.9107578,165.1841 1.674634,165.1923 0.79805142,165.2005 0.61403567,165.2086 0.61407483,165.2168 0.67542815,165.2249 0.52617258,165.2331 0.30688685,165.2413 0.21055204,165.2494 0.35974362,165.2576 0.45610371,165.2658 0.28056541,165.2739 0.10526322,165.2821 0.20184077,165.2903 0.29824936,165.2984 0.28942189,165.3066 0.19295111,165.3148 0.17550045,165.3229 0.32466328,165.3311 0.36837187,165.3393 0.24554834,165.3474 0.26316532,165.3556 0.19294168,165.3638 0.13155383,165.3719 0.12282986,165.3801 0.20186351,165.3883 0.36844301,165.3964 0.25426331,165.4046 0.096441932,165.4128 0.11402645,165.4209 0.10528348,165.4291 0.14923176,165.4373 0.31587139,165.4454 0.49133775,165.4536 0.71931535,165.4618 0.52608317,165.4699 0.12267897,165.4781 0.096530907,165.4863 0.17548482,165.4944 0.2017116,165.5026 0.052585252,165.5108 0.061439697,165.5190 0.14038648,165.5271 0.16663983,165.5353 0.078949302,165.5435 0.184323,165.5516 0.34215945,165.5598 0.35965335,165.5680 0.41237947,165.5762 0.63160318,165.5843 0.74574453,165.5925 1.5004303,165.6007 2.2809157,165.6088 2.2630267,165.6170 1.6665343,165.6252 1.2015902,165.6334 0.78911948,165.6415 0.28919813,165.6497 0.061359573,165.6579 0.087793104,165.6661 0.2018595,165.6742 0.29825914,165.6824 0.23674105,165.6906 0.23691379,165.6988 0.50016576,165.7069 0.59644735,165.7151 0.51752806,165.7233 0.60522354,165.7315 0.4033893,165.7396 0.30704907,165.7478 0.3333545,165.7560 0.21917142,165.7642 0.043812498,165.7723 0.10534984,165.7805 0.33359227,165.7887 0.86855978,165.7969 0.75420272,165.8050 0.45601273,165.8132 0.3244729,165.8214 0.1403193,165.8296 0.13156518,165.8378 0.078930944,165.8459 0.14040266,165.8541 0.2017573,165.8623 0.17544478,165.8705 0.19302173,165.8787 0.20172308,165.8868 0.13150577,165.8950 0.070167936,165.9032 0.13164072,165.9114 0.21929395,165.9196 0.21060868,165.9277 0.57048845,165.9359 0.86843252,165.9441 0.55234462,165.9523 0.28068492,165.9605 0.39482209,165.9686 0.42105463,165.9768 0.45614931,165.9850 0.57915896,165.9932 1.3074607,166.0014 1.9826405,166.0095 1.9736013,166.0177 1.7013525,166.0259 0.89446217,166.0341 0.90370798,166.0423 1.3952098,166.0505 3.1948633,166.0586 7.5722737,166.0668 9.6841402,166.0750 8.5086823,166.0832 10.916345,166.0914 21.876343,166.0996 34.444069,166.1078 36.479713,166.1159 35.859257,166.1241 85.60482,166.1323 193.53575,166.1405 229.80911,166.1487 152.07068,166.1569 56.687,166.1651 17.245182,166.1732 11.148272,166.1814 9.2529001,166.1896 6.5861416,166.1978 4.2269521,166.2060 2.2711682,166.2142 1.1836712,166.2224 0.46455932,166.2306 0.24562711,166.2387 0.41241157,166.2469 0.51756954,166.2551 0.4824551,166.2633 0.55264372,166.2715 0.53511149,166.2797 0.56133562,166.2879 0.4385072,166.2961 0.39473635,166.3043 0.36844444,166.3124 0.38594225,166.3206 0.23670655,166.3288 0.10528238,166.3370 0.2105206,166.3452 0.052567333,166.3534 0.13166887,166.3616 0.24565931,166.3698 0.27200377,166.3780 0.40355167,166.3862 0.42984918,166.3944 0.54389036,166.4025 0.50876784,166.4107 0.44727618,166.4189 0.21913241,166.4271 0.052573346,166.4353 0.043930486,166.4435 0.20185016,166.4517 0.23678768,166.4599 0.10517766,166.4681 0.026280256,166.4763 0.026379375,166.4845 0.38617167,166.4927 0.81590658,166.5009 0.8158443,166.5091 0.77190936,166.5173 0.48225841,166.5255 0.21042968,166.5336 0.20175773,166.5418 0.16663156,166.5500 0.1315525,166.5582 0.1315449,166.5664 0.052601289,166.5746 0.026361931,166.5828 0.15804879,166.5910 0.35970011,166.5992 0.28057411,166.6074 0.19303992,166.6156 0.46504381,166.6238 0.55254823,166.6320 0.35960901,166.6402 0.3596909,166.6484 0.41228044,166.6566 0.36836129,166.6648 0.19288361,166.6730 0.14033677,166.6812 0.25454974,166.6894 0.64936954,166.6976 0.8508991,166.7058 0.58754796,166.7140 0.41218671,166.7222 0.28939012,166.7304 0.15784265,166.7386 0.14030182,166.7468 0.017510859,166.7550 0.052643586,166.7632 0.035116088,166.7714 0.3073864,166.7796 0.85091221,166.7878 0.39438134,166.7960 0.078869984,166.8042 0.035074674,166.8124 0.026370583,166.8206 0.19305021,166.8288 0.21047877,166.8370 0.078882433,166.8452 0.008747655,166.8534 1.7971177e-005,166.8616 0.035109751,166.8698 0.13171396,166.8780 0.41246951,166.8862 0.4824298,166.8944 0.36834469,166.9026 0.36841941,166.9109 0.41229367,166.9191 0.4824059,166.9273 0.37718442,166.9355 0.42109543,166.9437 0.35964018,166.9519 0.43867671,166.9601 0.69326276,166.9683 1.3249311,166.9765 1.7193856,166.9847 1.6402621,166.9929 1.7194211,167.0011 2.070272,167.0093 2.0700889,167.0175 1.9651234,167.0257 2.7462685,167.0339 4.8445349,167.0422 10.310535,167.0504 14.175943,167.0586 12.708851,167.0668 13.855506,167.0750 28.299957,167.0832 42.33691,167.0914 38.659439,167.0996 23.975504,167.1078 19.255236,167.1160 24.459549,167.1242 29.687302,167.1325 34.721493,167.1407 35.023956,167.1489 26.589777,167.1571 14.792495,167.1653 7.9096403,167.1735 4.1999955,167.1817 1.8149958,167.1899 1.7194558,167.1981 1.8947446,167.2064 1.675321,167.2146 1.2629327,167.2228 0.6575523,167.2310 0.24550219,167.2392 0.3333376,167.2474 0.21919221,167.2556 0.1228421,167.2638 0.20185061,167.2721 0.26313466,167.2803 0.21926713,167.2885 0.31581053,167.2967 0.35085684,167.3049 0.22808984,167.3131 0.23686875,167.3213 0.27195603,167.3296 0.34206358,167.3378 0.31583339,167.3460 0.61410505,167.3542 0.55245084,167.3624 0.15779331,167.3706 0.043874018,167.3789 0.043868043,167.3871 0.13165537,167.3953 0.26326123,167.4035 0.32451528,167.4117 0.20173579,167.4199 0.3334364,167.4282 0.41226333,167.4364 0.35083422,167.4446 0.33334917,167.4528 0.32458752,167.4610 0.30697814,167.4692 0.17533307,167.4775 0.06135926,167.4857 0.087768696,167.4939 0.23698056,167.5021 0.49138057,167.5103 0.69308025,167.5186 0.73674703,167.5268 0.46481735,167.5350 0.41224346,167.5432 0.38608158,167.5514 0.68445402,167.5597 0.80701762,167.5679 0.72786129,167.5761 0.58771282,167.5843 0.79831481,167.5925 0.68411243,167.6008 0.54387963,167.6090 0.49122351,167.6172 0.47358152,167.6254 0.36829269,167.6337 0.21927525,167.6419 0.23684761,167.6501 0.24562983,167.6583 0.38612649,167.6665 0.60531121,167.6748 0.45596305,167.6830 0.18413,167.6912 0.18420924,167.6994 0.17543285,167.7077 0.23695958,167.7159 0.39479363,167.7241 0.33328497,167.7323 0.2807152,167.7406 0.34213284,167.7488 0.40355253,167.7570 0.54394239,167.7652 0.71058714,167.7735 0.701603,167.7817 0.3068215,167.7899 0.1578806,167.7981 0.16669914,167.8064 0.22811718,167.8146 0.28953323,167.8228 0.36842668,167.8311 0.29816747,167.8393 0.21932583,167.8475 0.28948292,167.8557 0.16655046,167.8640 0.096535809,167.8722 0.35112062,167.8804 0.66673732,167.8887 0.47345942,167.8969 0.17533858,167.9051 0.20182133,167.9133 0.27192202,167.9216 0.25435671,167.9298 0.31593335,167.9380 0.62292272,167.9463 0.61392254,167.9545 0.34193882,167.9627 0.31577173,167.9709 0.50905776,167.9792 0.84222579,167.9874 0.64009601,167.9956 0.22792909,168.0039 0.29840297,168.0121 0.64922136,168.0203 0.49987474,168.0286 0.25420812,168.0368 0.14930701,168.0450 0.98315126,168.0533 2.8614657,168.0615 7.9523497,168.0697 17.796251,168.0780 28.761194,168.0862 39.713654,168.0944 39.838463,168.1027 33.437405,168.1109 37.161102,168.1191 40.174725,168.1274 34.838081,168.1356 35.088741,168.1438 67.909523,168.1521 99.023346,168.1603 84.049011,168.1685 40.090183,168.1768 11.158267,168.1850 6.1398072,168.1933 4.5869236,168.2015 3.8239584,168.2097 2.5079942,168.2180 1.3679308,168.2262 0.65752721,168.2344 0.33327591,168.2427 0.42989302,168.2509 0.42104971,168.2591 0.4297834,168.2674 0.29818463,168.2756 0.15783988,168.2839 0.11407313,168.2921 0.21934839,168.3003 0.21931575,168.3086 0.29834533,168.3168 0.42108363,168.3251 0.40348497,168.3333 0.44732055,168.3415 0.39474541,168.3498 0.51769876,168.3580 0.67543375,168.3663 0.43837416,168.3745 0.11391483,168.3827 0.052634206,168.3910 0.05263795,168.3992 0.061386585,168.4075 0.10537636,168.4157 0.38607967,168.4239 0.37712744,168.4322 0.30704454,168.4404 0.48257366,168.4487 0.56128412,168.4569 0.17526229,168.4652 0.12289469,168.4734 0.33342218,168.4816 0.34203893,168.4899 0.26308841,168.4981 0.22807032,168.5064 0.22812948,168.5146 0.29825422,168.5229 0.28944719,168.5311 0.30705699,168.5394 0.37722215,168.5476 0.49126804,168.5558 0.59654421,168.5641 0.64925718,168.5723 0.9125002,168.5806 1.0525954,168.5888 0.84203243,168.5971 0.83326876,168.6053 0.51726466,168.6136 0.15775856,168.6218 0.22828417,168.6301 0.67564338,168.6383 0.78949034,168.6466 0.72793317,168.6548 0.44723299,168.6630 0.3771449,168.6713 0.24556103,168.6795 0.22804876,168.6878 0.14912172,168.6960 0.1579455,168.7043 0.17545302,168.7125 0.20175754,168.7208 0.33340296,168.7290 0.40349847,168.7373 0.27183139,168.7455 0.19298364,168.7538 0.24563459,168.7620 0.32455558,168.7703 0.41228855,168.7785 0.38597316,168.7868 0.32461119,168.7950 0.42109865,168.8033 0.42978933,168.8115 0.28936747,168.8198 0.12274367,168.8280 0.087701276,168.8363 0.035085369,168.8445 0.07897424,168.8528 0.17546657,168.8611 0.28076974,168.8693 0.28942233,168.8776 0.08767809,168.8858 0.14916223,168.8941 0.1842609,168.9023 0.41233015,168.9106 0.43855253,168.9188 0.21925399,168.9271 0.17547469,168.9353 0.2719731,168.9436 0.2543616,168.9518 0.22808446,168.9601 0.31586087,168.9684 0.52647036,168.9766 0.88621587,168.9849 1.3159091,168.9931 1.5966311,169.0014 1.7279493,169.0096 1.1137819,169.0179 1.3077024,169.0261 3.1507938,169.0344 5.5972319,169.0427 8.961441,169.0509 25.487089,169.0592 46.482586,169.0674 49.792389,169.0757 33.972744,169.0839 27.081623,169.0922 40.297783,169.1005 47.989914,169.1087 36.92889,169.1170 21.134556,169.1252 17.202799,169.1335 20.722157,169.1418 26.30912,169.1500 28.709667,169.1583 24.504902,169.1665 15.485559,169.1748 5.8470826,169.1831 2.1833489,169.1913 1.2453246,169.1996 0.9122017,169.2078 0.72803807,169.2161 0.77208054,169.2244 0.92100734,169.2326 0.56998336,169.2409 0.44727799,169.2491 0.28938273,169.2574 0.1929199,169.2657 0.087696955,169.2739 0.16672818,169.2822 0.18419462,169.2905 0.09639091,169.2987 -9.3826475e-006,169.3070 0.1141511,169.3152 0.24559604,169.3235 0.14034703,169.3318 0.25448018,169.3400 0.27185729,169.3483 0.10518112,169.3566 0.096556611,169.3648 0.2194037,169.3731 0.3070291,169.3814 0.2718609,169.3896 0.20171025,169.3979 0.15788527,169.4062 0.14912429,169.4144 0.20185101,169.4227 0.45632607,169.4310 0.78092533,169.4392 1.0877626,169.4475 0.96470261,169.4558 0.55233932,169.4640 0.096339449,169.4723 0.18434425,169.4806 0.50026804,169.4888 0.72807091,169.4971 0.45589417,169.5054 0.18418467,169.5136 0.33348727,169.5219 0.58789265,169.5302 0.75432748,169.5384 0.54366225,169.5467 0.36837548,169.5550 0.3246651,169.5633 0.48241869,169.5715 0.24543016,169.5798 0.10528237,169.5881 0.33354601,169.5963 0.59664232,169.6046 0.63144362,169.6129 0.31560427,169.6211 0.14914776,169.6294 0.25441435,169.6377 0.23676449,169.6460 0.21062998,169.6542 0.56166887,169.6625 0.85977107,169.6708 0.84200656,169.6790 0.6051904,169.6873 0.58767533,169.6956 0.46475196,169.7039 0.32458431,169.7121 0.40352908,169.7204 0.29822862,169.7287 0.35965207,169.7370 0.35957798,169.7452 0.39467466,169.7535 0.14033115,169.7618 0.16677259,169.7701 0.32462662,169.7783 0.34203428,169.7866 0.25430632,169.7949 0.21054964,169.8032 0.21059908,169.8114 0.37738425,169.8197 0.67543429,169.8280 0.41204917,169.8363 0.14025806,169.8445 0.061349183,169.8528 4.8906113e-005,169.8611 0.21065867,169.8694 0.40359986,169.8776 0.52633035,169.8859 0.45606312,169.8942 0.32449481,169.9025 0.19295684,169.9108 0.12274905,169.9190 0.079008825,169.9273 0.27203155,169.9356 0.27186221,169.9439 0.17539847,169.9522 0.19300975,169.9604 0.24568757,169.9687 0.34219146,169.9770 0.42102945,169.9853 0.57902378,169.9935 0.8772769,170.0018 0.77187061,170.0101 0.66682893,170.0184 1.0616109,170.0267 1.526497,170.0350 2.1407831,170.0432 2.7285192,170.0515 3.4657049,170.0598 5.4927011,170.0681 7.6149039,170.0764 8.6238213,170.0846 12.11753,170.0929 19.812408,170.1012 27.950022,170.1095 47.71558,170.1178 176.46291,170.1261 445.02243,170.1343 559.75043,170.1426 397.56949,170.1509 157.90202,170.1592 50.649632,170.1675 34.559635,170.1758 28.530537,170.1840 21.323099,170.1923 24.979639,170.2006 35.819767,170.2089 33.976517,170.2172 18.805973,170.2255 5.442842,170.2338 2.2361262,170.2420 0.82395482,170.2503 0.54392403,170.2586 0.49997449,170.2669 0.48240361,170.2752 0.46494597,170.2835 0.54386359,170.2918 0.43853578,170.3001 0.50879651,170.3083 0.49994168,170.3166 0.35083377,170.3249 0.34216249,170.3332 0.42985347,170.3415 0.45611846,170.3498 0.45609444,170.3581 0.40347055,170.3664 0.38605583,170.3747 0.57925218,170.3829 0.84218007,170.3912 0.66645718,170.3995 0.53497052,170.4078 0.4648723,170.4161 0.42984301,170.4244 0.47366148,170.4327 0.37704158,170.4410 0.12277998,170.4493 0.21945162,170.4576 0.42986852,170.4658 0.40342486,170.4741 0.25435001,170.4824 0.22808251,170.4907 0.24561165,170.4990 0.27200195,170.5073 0.53516614,170.5156 0.64027548,170.5239 0.42980015,170.5322 0.50877941,170.5405 0.43859997,170.5488 0.60552716,170.5571 0.96500266,170.5654 0.72777534,170.5737 0.29815057,170.5820 0.40365675,170.5902 0.57016546,170.5985 0.42086422,170.6068 0.13146785,170.6151 0.10532121,170.6234 0.2368701,170.6317 0.21052198,170.6400 0.21059103,170.6483 0.30703282,170.6566 0.23676859,170.6649 0.13155778,170.6732 0.2018204,170.6815 0.28948259,170.6898 0.27193719,170.6981 0.31588191,170.7064 0.40354016,170.7147 0.37709016,170.7230 0.29829445,170.7313 0.53520083,170.7396 0.57889569,170.7479 0.44723862,170.7562 0.24556114,170.7645 0.25445735,170.7728 0.30705455,170.7811 0.37724555,170.7894 0.4912509,170.7977 0.46482614,170.8060 0.47369215,170.8143 0.62286973,170.8226 0.55261898,170.8309 0.46487975,170.8392 0.42984018,170.8475 0.52637273,170.8558 0.47366104,170.8641 0.41231391,170.8724 0.57025194,170.8807 0.6316269,170.8890 0.75447363,170.8973 0.79806495,170.9056 0.35944253,170.9139 0.28946391,170.9222 0.21045126,170.9305 0.096483931,170.9388 0.15794104,170.9471 0.2633121,170.9554 0.57907283,170.9637 0.73697996,170.9720 1.0527837,170.9803 1.1316274,170.9886 1.4122909,170.9969 1.5351429,171.0052 1.6931401,171.0135 1.7983813,171.0218 1.9475777,171.0302 2.7377067,171.0385 6.1440616,171.0468 13.925749,171.0551 22.05904,171.0634 42.413361,171.0717 81.687759,171.0800 103.27429,171.0883 95.632561,171.0966 123.28024,171.1049 304.01181,171.1132 472.21005,171.1215 427.61087,171.1298 253.61606,171.1381 136.74434,171.1464 80.317329,171.1548 44.79961,171.1631 25.378447,171.1714 16.329584,171.1797 10.900634,171.1880 6.8843322,171.1963 5.0697317,171.2046 4.3678303,171.2129 2.9552197,171.2212 1.5606668,171.2295 0.71027422,171.2379 0.64040053,171.2462 0.8421427,171.2545 0.74529082,171.2628 0.13139606,171.2711 0.24571395,171.2794 0.28075704,171.2877 0.47382879,171.2960 0.57009768,171.3043 0.36851853,171.3127 0.69326907,171.3210 0.80694646,171.3293 0.62266672,171.3376 0.58775967,171.3459 0.74567717,171.3542 0.78067726,171.3625 0.61383289,171.3708 0.27174893,171.3792 0.21051025,171.3875 0.26328534,171.3958 0.51766855,171.4041 0.57900119,171.4124 0.72814035,171.4207 0.6840356,171.4290 0.3333323,171.4374 0.5966742,171.4457 0.71928692,171.4540 0.71916425,171.4623 0.46476883,171.4706 0.31581944,171.4789 0.44750032,171.4873 0.53494966,171.4956 0.17530814,171.5039 0.21060543,171.5122 0.19288896,171.5205 0.078958467,171.5288 0.20185199,171.5372 0.2455862,171.5455 0.21933927,171.5538 0.39486557,171.5621 0.56143117,171.5704 0.42965907,171.5788 0.20170651,171.5871 0.2719909,171.5954 0.28068197,171.6037 0.27188215,171.6120 0.18420033,171.6203 0.21933296,171.6287 0.22804861,171.6370 0.21928546,171.6453 0.28079504,171.6536 0.47369328,171.6619 0.36839402,171.6703 0.42112601,171.6786 0.46481353,171.6869 0.25441003,171.6952 0.54426795,171.7036 1.0790896,171.7119 0.93826824,171.7202 0.4822892,171.7285 0.44728926,171.7368 0.32457373,171.7452 0.45622498,171.7535 0.35955235,171.7618 0.26319093,171.7701 0.6317609,171.7785 1.0351039,171.7868 0.71914655,171.7951 0.31569335,171.8034 0.19290504,171.8118 0.087669671,171.8201 0.10534677,171.8284 0.35106847,171.8367 0.58771777,171.8451 0.35946476,171.8534 0.16668214,171.8617 0.28960437,171.8700 0.40354314,171.8784 0.412233,171.8867 0.3595621,171.8950 0.2016758,171.9033 0.10523836,171.9117 0.14913557,171.9200 0.23700103,171.9283 0.58787012,171.9366 0.64028317,171.9450 0.4034026,171.9533 0.28066581,171.9616 0.2895425,171.9700 0.39473456,171.9783 0.38598263,171.9866 0.50002205,171.9949 0.40349165,172.0033 0.42102468,172.0116 0.48234826,172.0199 0.49135864,172.0283 0.81623626,172.0366 1.3686997,172.0449 1.8862138,172.0532 2.5529878,172.0616 3.5540161,172.0699 7.0285373,172.0782 10.474778,172.0866 10.86772,172.0949 11.34586,172.1032 26.100185,172.1116 48.554935,172.1199 56.770451,172.1282 46.459389,172.1366 45.575424,172.1449 60.085743,172.1532 61.844444,172.1616 43.653389,172.1699 24.772299,172.1782 15.190693,172.1866 12.217616,172.1949 7.1723852,172.2032 2.937078,172.2116 1.9033006,172.2199 1.8157235,172.2282 1.6487858,172.2366 0.90315813,172.2449 0.74553621,172.2532 0.42093843,172.2616 0.23683363,172.2699 0.25440836,172.2782 0.2718437,172.2866 0.20186856,172.2949 0.55285239,172.3032 0.60522825,172.3116 0.58782667,172.3199 0.719405,172.3283 0.64013034,172.3366 0.33308601,172.3449 0.2017327,172.3533 0.35090899,172.3616 0.31580588,172.3699 0.26316535,172.3783 0.1841383,172.3866 0.114035,172.3950 0.23691966,172.4033 0.342136,172.4116 0.30693349,172.4200 0.14911333,172.4283 0.42130479,172.4367 0.81588817,172.4450 0.6225428,172.4533 0.1401704,172.4617 0.087793395,172.4700 0.19307326,172.4784 0.32463351,172.4867 0.46498466,172.4950 0.56134802,172.5034 0.60540122,172.5117 1.0001864,172.5201 0.99096048,172.5284 0.60517162,172.5367 0.75470912,172.5451 1.1054072,172.5534 1.0963191,172.5618 0.84190077,172.5701 0.5964902,172.5785 0.61408621,172.5868 0.64914161,172.5951 0.71940267,172.6035 0.74566412,172.6118 0.70157182,172.6202 0.49108779,172.6285 0.50008184,172.6369 0.55257356,172.6452 0.37712649,172.6535 0.37721106,172.6619 0.26303956,172.6702 0.14037152,172.6786 0.43886027,172.6869 0.80716556,172.6953 0.86835974,172.7036 0.8244164,172.7120 0.5524841,172.7203 0.37724811,172.7287 0.47394568,172.7370 0.71047735,172.7454 0.39446089,172.7537 0.15777974,172.7620 0.078895599,172.7704 0.079043068,172.7787 0.25454205,172.7871 0.57918078,172.7954 0.94744378,172.8038 0.85958934,172.8121 0.87722552,172.8205 0.82451862,172.8288 0.78949136,172.8372 0.99148637,172.8455 1.421115,172.8539 1.2192043,172.8622 1.2368019,172.8706 1.0877738,172.8789 1.2105693,172.8873 1.157812,172.8956 1.0876266,172.9040 1.0175464,172.9123 1.7197057,172.9207 2.7460563,172.9290 3.0177009,172.9374 2.8159094,172.9457 3.0702777,172.9541 3.2988298,172.9624 4.7734246,172.9708 7.0360756,172.9791 8.3865099,172.9875 9.9573917,172.9959 12.229473,173.0042 13.772136,173.0126 13.729216,173.0209 17.626694,173.0293 25.013374,173.0376 39.447163,173.0460 85.520279,173.0543 160.5569,173.0627 253.61093,173.0710 530.57495,173.0794 2068.6318,173.0878 4730.0415,173.0961 5555.0933,173.1045 3729.3088,173.1128 1405.4717,173.1212 455.9942,173.1295 293.55695,173.1379 213.83769,173.1462 146.34679,173.1546 105.63526,173.1630 66.250816,173.1713 37.153568,173.1797 20.387388,173.1880 11.820872,173.1964 7.8314576,173.2047 5.4114895,173.2131 4.4730906,173.2215 3.2014887,173.2298 3.1843953,173.2382 3.2804072,173.2465 2.5607848,173.2549 1.8067622,173.2633 1.7631644,173.2716 1.5788052,173.2800 1.5614791,173.2883 1.4998308,173.2967 1.2544169,173.3051 1.9476789,173.3134 2.0875428,173.3218 1.4120934,173.3301 1.2544364,173.3385 1.3594908,173.3469 1.0876753,173.3552 1.33367
[truncated: 2,331,861 more chars]
