# Supplementary material for: Polypy: A Framework to Interpret Polymer Properties from Mass Spectrometry Data
Source: Polymers (Basel). 2024 Jun 22;16(13):1771. doi: 10.3390/polym16131771 (PMC11244493; doi:10.3390/polym16131771)
Supplement: Supplementary file 1 [file polymers-16-01771-s001.zip › Aryl_resins_MS_raw_data/VV_25b_3h.ascii]

1.01733,+,NANO-ESI,ms1,-,profile,44.9215-2505.2524,136512,44.9215 -1.4608921e-005,44.9257 2.9294702e-005,44.9300 0.051000454,44.9342 0.1356288,44.9385 0.084617935,44.9427 0.025350712,44.9470 -3.5976473e-006,44.9512 0.025431309,44.9555 0.0084632998,44.9598 -1.0379345e-005,44.9640 0.0085273953,44.9683 0.16117993,44.9725 0.22028899,44.9768 0.050697617,44.9810 -2.0406309e-005,44.9853 5.3861615e-005,44.9896 0.11032391,44.9938 0.27991742,44.9981 0.45779619,45.0023 0.44056043,45.0066 0.270908,45.0108 0.076076515,45.0151 0.008432664,45.0194 4.4564375e-005,45.0236 0.050953452,45.0279 0.11017007,45.0321 0.13552409,45.0364 0.093177289,45.0407 0.025398768,45.0449 0.076296799,45.0492 0.17798765,45.0534 0.13559887,45.0577 0.19498336,45.0620 0.31359836,45.0662 0.28809005,45.0705 0.16941369,45.0748 0.076304629,45.0790 0.18650489,45.0833 0.14398214,45.0875 0.025369791,45.0918 0.033937041,45.0961 0.13562667,45.1003 0.13554551,45.1046 0.025531394,45.1089 0.13567978,45.1131 0.093084566,45.1174 0.050903268,45.1216 0.13569285,45.1259 0.14402401,45.1302 0.18636692,45.1344 0.13552387,45.1387 0.050794423,45.1430 4.1379706e-005,45.1472 0.050914194,45.1515 0.050788868,45.1558 0.016941439,45.1600 0.050896037,45.1643 0.07621678,45.1686 0.13554943,45.1728 0.29662478,45.1771 0.37288934,45.1814 0.35600927,45.1856 0.16960874,45.1899 0.25439212,45.1942 0.36434171,45.1984 0.18639968,45.2027 0.22052614,45.2070 0.33073175,45.2112 0.41512227,45.2155 0.19459157,45.2198 0.11858866,45.2240 0.11869253,45.2283 0.23750567,45.2326 0.37298203,45.2368 0.29629606,45.2411 0.025174884,45.2454 0.025523368,45.2497 0.15268302,45.2539 0.2288391,45.2582 0.11849796,45.2625 0.025421023,45.2667 0.1102596,45.2710 0.14407207,45.2753 0.15246941,45.2796 0.025340343,45.2838 0.025466679,45.2881 0.07635507,45.2924 0.14415456,45.2966 0.22035591,45.3009 0.20332246,45.3052 0.11864068,45.3095 0.12711358,45.3137 0.076184429,45.3180 0.025358472,45.3223 0.0084519414,45.3265 0.093237884,45.3308 0.22883059,45.3351 0.17795351,45.3394 0.050846115,45.3436 0.025403833,45.3479 5.1312145e-005,45.3522 0.13590945,45.3565 0.46635944,45.3607 0.59308004,45.3650 0.36410633,45.3693 0.093056895,45.3736 0.13557534,45.3778 0.36442116,45.3821 0.33050346,45.3864 0.13558359,45.3907 1.1124554e-005,45.3950 0.025476595,45.3992 0.093320251,45.4035 0.13553058,45.4078 0.025336755,45.4121 0.051014517,45.4163 0.16964486,45.4206 0.16932334,45.4249 0.025252154,45.4292 1.1143098e-005,45.4335 -2.2533729e-006,45.4377 -2.1311698e-006,45.4420 1.0779665e-005,45.4463 0.025492517,45.4506 0.11888336,45.4549 0.30521253,45.4591 0.3219215,45.4634 0.27123207,45.4677 0.27959695,45.4720 0.11841497,45.4763 0.033855308,45.4805 0.11872189,45.4848 0.2882202,45.4891 0.22882083,45.4934 0.14402452,45.4977 0.14399208,45.5019 0.093146771,45.5062 0.025426881,45.5105 0.084773891,45.5148 0.13562866,45.5191 0.13567714,45.5234 0.19492105,45.5276 0.29654616,45.5319 0.27110562,45.5362 0.050849851,45.5405 0.050943099,45.5448 0.093282416,45.5491 0.11011381,45.5533 0.08474087,45.5576 0.23746723,45.5619 0.37280697,45.5662 0.17775844,45.5705 0.050849918,45.5748 0.033904027,45.5790 0.025386771,45.5833 0.0084936982,45.5876 0.025463913,45.5919 0.042371806,45.5962 0.025387619,45.6005 0.025494576,45.6048 0.11031096,45.6091 0.19498734,45.6133 0.19480956,45.6176 0.067631446,45.6219 -6.059284e-005,45.6262 9.8210112e-005,45.6305 0.1443664,45.6348 0.34768134,45.6391 0.39820883,45.6434 0.33877388,45.6476 0.22019635,45.6519 0.076174051,45.6562 0.033950135,45.6605 0.084808514,45.6648 0.10167772,45.6691 0.13568035,45.6734 0.19489288,45.6777 0.11007611,45.6820 0.10172144,45.6863 0.22047906,45.6905 0.46624064,45.6948 0.50840312,45.6991 0.3728433,45.7034 0.27970693,45.7077 0.19475682,45.7120 0.050658811,45.7163 -1.3333091e-005,45.7206 0.025424534,45.7249 0.025445003,45.7292 0.050889943,45.7335 0.1101415,45.7378 0.10175837,45.7420 0.19508184,45.7463 0.25439486,45.7506 0.35593563,45.7549 0.32181692,45.7592 0.17782308,45.7635 0.11022101,45.7678 0.14407048,45.7721 0.093197972,45.7764 0.22080643,45.7807 0.68709284,45.7850 0.9914313,45.7893 0.69448954,45.7936 0.44890264,45.7979 0.27097085,45.8022 0.1524487,45.8065 0.14417635,45.8108 0.26279059,45.8151 0.24561261,45.8194 0.11012443,45.8237 0.10174845,45.8280 0.093137875,45.8323 0.025328077,45.8365 -9.7479824e-006,45.8408 3.3055055e-006,45.8451 -3.4733016e-006,45.8494 1.0588599e-005,45.8537 0.050950155,45.8580 0.2290158,45.8623 0.31369057,45.8666 0.25409323,45.8709 0.092967033,45.8752 -4.9903309e-005,45.8795 0.076389149,45.8838 0.16958125,45.8881 0.16950229,45.8924 0.1439773,45.8967 0.042278044,45.9010 0.0763129,45.9053 0.18665183,45.9096 0.27982372,45.9139 0.25418773,45.9182 0.25409946,45.9225 0.18629003,45.9268 0.08466012,45.9311 0.016933296,45.9354 0.050894029,45.9398 0.076265104,45.9441 0.016905803,45.9484 -1.3035566e-005,45.9527 4.392015e-005,45.9570 0.050947182,45.9613 0.084737532,45.9656 0.076317497,45.9699 0.1356287,45.9742 0.093101874,45.9785 0.025337366,45.9828 1.8196257e-005,45.9871 0.050892703,45.9914 0.050801627,45.9957 -1.5662938e-005,46.0000 0.025501244,46.0043 0.076345988,46.0086 0.11871345,46.0129 0.16105981,46.0172 0.17798996,46.0215 0.1693818,46.0258 0.14402358,46.0301 0.25427228,46.0345 0.16092502,46.0388 0.084716007,46.0431 0.076314799,46.0474 0.076274447,46.0517 0.050773036,46.0560 -3.1999392e-005,46.0603 8.5758811e-006,46.0646 -2.3006583e-006,46.0689 6.2582359e-007,46.0732 -2.0239038e-007,46.0775 1.8368625e-007,46.0818 -5.3239336e-007,46.0862 1.9460942e-006,46.0905 0.025427684,46.0948 0.05934675,46.0991 0.050848786,46.1034 0.025408072,46.1077 0.02545381,46.1120 0.050855149,46.1163 0.025362691,46.1206 0.025508275,46.1249 0.22051786,46.1293 0.29661414,46.1336 0.15235914,46.1379 0.0083896229,46.1422 0.050886996,46.1465 0.050833076,46.1508 0.025408324,46.1551 0.025552854,46.1594 0.16125967,46.1638 0.27118805,46.1681 0.33039269,46.1724 0.33885151,46.1767 0.11851844,46.1810 5.3421891e-006,46.1853 0.034001399,46.1896 0.13568366,46.1940 0.11855355,46.1983 0.025318574,46.2026 -5.9621966e-006,46.2069 -2.5377776e-006,46.2112 0.025464782,46.2155 0.16108806,46.2198 0.22029839,46.2242 0.14410999,46.2285 0.15257487,46.2328 0.093290813,46.2371 0.18652384,46.2414 0.14391105,46.2457 0.050760448,46.2501 0.050907973,46.2544 0.10172442,46.2587 0.11014287,46.2630 0.084826306,46.2673 0.16103756,46.2716 0.13546713,46.2760 0.076274768,46.2803 0.09323924,46.2846 0.16942564,46.2889 0.338958,46.2932 0.262768,46.2976 0.4240495,46.3019 0.83920145,46.3062 0.89808857,46.3105 0.2964718,46.3148 0.26287502,46.3192 0.33894199,46.3235 0.22022836,46.3278 0.21201919,46.3321 0.27111498,46.3364 0.18646678,46.3408 0.37305388,46.3451 0.45768467,46.3494 0.44904876,46.3537 0.24552971,46.3580 0.13548696,46.3624 0.10169382,46.3667 0.16970292,46.3710 0.32217509,46.3753 0.29644933,46.3797 0.13530929,46.3840 -9.8501281e-005,46.3883 2.0457608e-005,46.3926 1.6684335e-005,46.3970 0.076345362,46.4013 0.13556518,46.4056 0.02535999,46.4099 -2.3480191e-006,46.4143 0.025477059,46.4186 0.10180674,46.4229 0.14415793,46.4272 0.14399546,46.4316 0.059189145,46.4359 0.025426993,46.4402 0.050913051,46.4445 0.10181442,46.4489 0.16955185,46.4532 0.15241411,46.4575 0.10176201,46.4618 0.22885624,46.4662 0.13539293,46.4705 0.025344094,46.4748 1.6945152e-005,46.4791 0.025471482,46.4835 0.093242556,46.4878 0.13564391,46.4921 0.14408967,46.4965 0.076149024,46.5008 -1.0616499e-005,46.5051 0.050921585,46.5094 0.050793871,46.5138 0.033928268,46.5181 0.11038519,46.5224 0.22892608,46.5268 0.23710841,46.5311 0.18630579,46.5354 0.27962658,46.5398 0.2118293,46.5441 0.076340206,46.5484 0.1525726,46.5527 0.29656494,46.5571 0.29655662,46.5614 0.14403814,46.5657 0.050973807,46.5701 0.18671584,46.5744 0.39002928,46.5787 0.40657735,46.5831 0.14375138,46.5874 0.016878603,46.5917 -1.4860188e-006,46.5961 -4.5544485e-007,46.6004 0.0084816413,46.6047 0.084766321,46.6091 0.11022475,46.6134 0.10178186,46.6177 0.17797567,46.6221 0.16946407,46.6264 0.1441005,46.6307 0.1356622,46.6351 0.25442961,46.6394 0.43222177,46.6437 0.34739083,46.6481 0.271117,46.6524 0.13543002,46.6568 0.076164156,46.6611 0.0084114634,46.6654 4.426473e-006,46.6698 0.025544666,46.6741 0.13570885,46.6784 0.13551229,46.6828 0.084652036,46.6871 0.13560334,46.6914 0.21187593,46.6958 0.13553694,46.7001 0.016954213,46.7045 0.025417926,46.7088 -3.3427787e-005,46.7131 0.0085020158,46.7175 0.084787101,46.7218 0.14406525,46.7262 0.10168462,46.7305 0.11864382,46.7348 0.11867496,46.7392 0.12717396,46.7435 0.084729791,46.7479 0.050763875,46.7522 -4.426976e-005,46.7565 1.6340566e-005,46.7609 0.025499007,46.7652 0.093259797,46.7696 0.11875174,46.7739 0.24592206,46.7782 0.30501366,46.7826 0.33899206,46.7869 0.38994706,46.7913 0.4405944,46.7956 0.38964704,46.8000 0.18629794,46.8043 0.025384042,46.8086 -5.8512649e-007,46.8130 4.4474324e-005,46.8173 0.084804408,46.8217 0.084702186,46.8260 0.025373187,46.8304 1.0043248e-005,46.8347 0.050880164,46.8390 0.10176518,46.8434 0.13558762,46.8477 0.050753508,46.8521 -1.8601721e-005,46.8564 0.025453288,46.8608 0.12726891,46.8651 0.29673904,46.8695 0.27954099,46.8738 0.11850905,46.8782 0.050852831,46.8825 0.050930221,46.8868 0.084716789,46.8912 0.025321038,46.8955 -8.2858824e-006,46.8999 2.2441927e-006,46.9042 -6.9000566e-007,46.9086 5.1562995e-007,46.9129 -1.3725931e-006,46.9173 0.21186496,46.9216 0.48304665,46.9260 0.45763442,46.9303 0.22884905,46.9347 0.084820613,46.9390 0.1356651,46.9434 0.11859556,46.9477 0.050758414,46.9521 0.025389789,46.9564 0.025394646,46.9608 0.10178197,46.9651 0.30523649,46.9695 0.32196388,46.9738 0.11003909,46.9782 0.025490893,46.9825 0.084808603,46.9869 0.093233772,46.9912 0.11018035,46.9956 0.093168274,46.9999 0.050756209,47.0043 -4.2820055e-005,47.0086 1.1508398e-005,47.0130 -3.2089561e-006,47.0173 1.3262456e-006,47.0217 -2.0958989e-006,47.0260 0.093216911,47.0304 0.13559443,47.0348 0.050851136,47.0391 -1.2940617e-006,47.0435 6.9193693e-006,47.0478 0.050932087,47.0522 0.11024062,47.0565 0.12721661,47.0609 0.21198827,47.0652 0.23722762,47.0696 0.25414342,47.0739 0.25420949,47.0783 0.15244491,47.0827 0.033832982,47.0870 0.11015421,47.0914 0.1695244,47.0957 0.14409892,47.1001 0.076205157,47.1044 -2.8643213e-005,47.1088 0.0085036485,47.1131 0.025447832,47.1175 0.050953183,47.1219 0.12720558,47.1262 0.14409631,47.1306 0.16947405,47.1349 0.144078,47.1393 0.18647434,47.1437 0.16092287,47.1480 0.093105704,47.1524 0.02534656,47.1567 -4.9317159e-006,47.1611 0.025469083,47.1654 0.10180172,47.1698 0.14401732,47.1742 0.050845925,47.1785 0.13580254,47.1829 0.42384377,47.1872 0.81337446,47.1916 0.8134256,47.1960 0.57627332,47.2003 0.36452171,47.2047 0.40703127,47.2091 0.41529834,47.2134 0.28798488,47.2178 0.15229535,47.2221 0.050832845,47.2265 0.13569242,47.2309 0.15250744,47.2352 0.09310396,47.2396 0.0084275929,47.2440 0.025450405,47.2483 0.025412172,47.2527 0.050899066,47.2570 0.13564052,47.2614 0.13556229,47.2658 0.076263718,47.2701 0.050832156,47.2745 0.076212756,47.2789 0.13557225,47.2832 0.13560031,47.2876 0.050849576,47.2920 -1.6008355e-006,47.2963 8.7244507e-006,47.3007 0.02551464,47.3051 0.084784731,47.3094 0.050723165,47.3138 4.6932113e-005,47.3182 0.16967525,47.3225 0.29663637,47.3269 0.25411308,47.3313 0.13544597,47.3356 0.16959418,47.3400 0.35610422,47.3444 0.25420204,47.3487 0.13552259,47.3531 0.093229875,47.3575 0.08464247,47.3618 -9.2081224e-005,47.3662 2.183096e-005,47.3706 4.768594e-006,47.3749 0.0084758569,47.3793 -1.0033251e-005,47.3837 -3.2072585e-006,47.3881 2.2866172e-005,47.3924 0.025452465,47.3968 0.025402572,47.4012 0.050894849,47.4055 0.14423347,47.4099 0.3052249,47.4143 0.40685907,47.4186 0.42379364,47.4230 0.33887321,47.4274 0.18619362,47.4318 0.05917405,47.4361 0.0084587531,47.4405 0.03400135,47.4449 0.084779277,47.4493 0.050740719,47.4536 -4.172861e-005,47.4580 1.2157232e-005,47.4624 -6.8962709e-006,47.4667 0.0085286312,47.4711 0.084931083,47.4755 0.21202384,47.4799 0.26265898,47.4842 0.1862386,47.4886 0.050715398,47.4930 0.050838165,47.4974 0.084742077,47.5017 0.025448158,47.5061 0.0254477,47.5105 0.059379108,47.5149 0.1779671,47.5192 0.076178141,47.5236 1.2672158e-006,47.5280 0.11018589,47.5324 0.18648067,47.5367 0.27980766,47.5411 0.32212186,47.5455 0.25433517,47.5499 0.31365594,47.5543 0.35590339,47.5586 0.37278861,47.5630 0.27948633,47.5674 0.22875541,47.5718 0.37295371,47.5761 0.32206842,47.5805 0.20343524,47.5849 0.17790247,47.5893 0.084562704,47.5937 -5.9281621e-005,47.5980 1.6032163e-005,47.6024 -4.8407737e-006,47.6068 3.3294775e-006,47.6112 0.0084899152,47.6156 0.025430445,47.6199 0.025485704,47.6243 0.15273999,47.6287 0.30516404,47.6331 0.23709382,47.6375 0.050683387,47.6418 6.2088625e-006,47.6462 0.059369124,47.6506 0.13564797,47.6550 0.1779319,47.6594 0.16951163,47.6638 0.27132252,47.6681 0.33062965,47.6725 0.31344098,47.6769 0.11842788,47.6813 0.059297685,47.6857 0.11016788,47.6901 0.11017812,47.6944 0.1017089,47.6988 0.059305463,47.7032 1.5286192e-005,47.7076 0.025468031,47.7120 0.14430775,47.7164 0.3477276,47.7207 0.36430478,47.7251 0.18609098,47.7295 -0.00015117263,47.7339 4.0716008e-005,47.7383 0.033907682,47.7427 0.076319583,47.7471 0.084765546,47.7515 0.050804239,47.7558 0.076233096,47.7602 0.093257964,47.7646 0.050823368,47.7690 0.0085224994,47.7734 0.14433831,47.7778 0.33053795,47.7822 0.25404119,47.7866 0.22883739,47.7909 0.30519408,47.7953 0.27960423,47.7997 0.12700617,47.8041 0.076272689,47.8085 0.093267426,47.8129 0.11018403,47.8173 0.13554515,47.8217 0.093154378,47.8261 0.050790202,47.8304 -3.5884328e-005,47.8348 2.2619226e-005,47.8392 0.051057927,47.8436 0.18654577,47.8480 0.13539888,47.8524 0.033775579,47.8568 -1.6924989e-005,47.8612 1.6335756e-005,47.8656 0.02550059,47.8700 0.093356878,47.8744 0.16105592,47.8787 0.18628141,47.8831 0.17786066,47.8875 0.17802447,47.8919 0.18653689,47.8963 0.16947788,47.9007 0.084633909,47.9051 -3.9544433e-005,47.9095 0.0085209254,47.9139 0.076346174,47.9183 0.12713367,47.9227 0.16097887,47.9271 0.19512101,47.9315 0.29676217,47.9359 0.29642302,47.9403 0.24582604,47.9447 0.2883077,47.9491 0.25406352,47.9535 0.10994769,47.9578 0.050860971,47.9622 0.093286738,47.9666 0.11017895,47.9710 0.11863271,47.9754 0.13551469,47.9798 0.076191626,47.9842 -2.9521007e-005,47.9886 4.589486e-005,47.9930 0.05093215,47.9974 0.07624355,48.0018 0.025330214,48.0062 4.4646997e-005,48.0106 0.084952831,48.0150 0.22896391,48.0194 0.33907965,48.0238 0.43219399,48.0282 0.33886322,48.0326 0.2287236,48.0370 0.1353981,48.0414 0.025428208,48.0458 0.14431487,48.0502 0.25422224,48.0546 0.15232037,48.0590 0.025359889,48.0634 0.050945152,48.0678 0.11025998,48.0722 0.13556732,48.0766 0.084640563,48.0810 0.050883178,48.0854 0.084724128,48.0898 0.025344413,48.0942 0.025449308,48.0986 0.025389623,48.1030 -8.2860779e-006,48.1074 0.076497272,48.1118 0.33075359,48.1162 0.45757642,48.1206 0.3134118,48.1250 0.14396875,48.1295 0.084704652,48.1339 0.14410461,48.1383 0.29682285,48.1427 0.50012851,48.1471 0.39808053,48.1515 0.1353841,48.1559 0.050829474,48.1603 0.050830651,48.1647 0.016903343,48.1691 -6.6970338e-006,48.1735 0.008523033,48.1779 0.050897349,48.1823 0.084830105,48.1867 0.1355442,48.1911 0.025291728,48.1955 2.501695e-006,48.1999 -6.3779412e-006,48.2043 2.3012532e-005,48.2088 0.02546211,48.2132 0.076264635,48.2176 0.13558818,48.2220 0.14410527,48.2264 0.16946881,48.2308 0.076270573,48.2352 0.076434776,48.2396 0.16108131,48.2440 0.13550405,48.2484 0.1101637,48.2528 0.13564017,48.2573 0.13554704,48.2617 0.084676191,48.2661 0.059275616,48.2705 0.025362318,48.2749 -1.9751962e-005,48.2793 0.0085266493,48.2837 0.050934676,48.2881 0.11023414,48.2925 0.22037415,48.2969 0.24566114,48.3014 0.076274619,48.3058 0.22044408,48.3102 0.22025765,48.3146 0.13557197,48.3190 0.11018973,48.3234 0.11013073,48.3278 0.076228127,48.3322 0.025354566,48.3367 1.1806253e-005,48.3411 0.050984733,48.3455 0.14410748,48.3499 0.10154494,48.3543 -4.0464456e-005,48.3587 0.084858075,48.3631 0.18649222,48.3676 0.22890493,48.3720 0.29671732,48.3764 0.25415814,48.3808 0.14391635,48.3852 0.076252669,48.3896 0.093214214,48.3941 0.050761208,48.3985 -4.1135103e-005,48.4029 0.0511351,48.4073 0.33939523,48.4117 0.44915411,48.4161 0.28767022,48.4206 0.050694209,48.4250 0.27143165,48.4294 0.49151391,48.4338 0.46593514,48.4382 0.3135297,48.4426 0.25440058,48.4471 0.28819764,48.4515 0.27954835,48.4559 0.22021496,48.4603 0.13554727,48.4647 0.084718533,48.4692 0.025418257,48.4736 0.050845422,48.4780 0.025437294,48.4824 0.042448334,48.4868 0.084793031,48.4913 0.084679708,48.4957 0.06793543,48.5001 0.27137917,48.5045 0.26244703,48.5089 0.084647767,48.5134 0.11034819,48.5178 0.13558432,48.5222 0.16096637,48.5266 0.18645531,48.5311 0.11854625,48.5355 0.025407057,48.5399 0.084835343,48.5443 0.093199223,48.5487 0.076229133,48.5532 0.050847244,48.5576 0.29672328,48.5620 0.68643433,48.5664 0.5847398,48.5709 0.2457587,48.5753 0.18631862,48.5797 0.084684141,48.5841 -1.7210737e-005,48.5886 7.7478217e-006,48.5930 -1.3780155e-005,48.5974 4.7377576e-005,48.6018 0.050928429,48.6063 0.084775768,48.6107 0.17796974,48.6151 0.21184294,48.6195 0.13550395,48.6240 0.050797682,48.6284 0.14411679,48.6328 0.11863477,48.6372 0.12716523,48.6417 0.26287043,48.6461 0.29675165,48.6505 0.26266393,48.6550 0.13537225,48.6594 0.025334639,48.6638 0.093256794,48.6682 0.15255718,48.6727 0.13555305,48.6771 0.050861821,48.6815 0.059398789,48.6860 0.076282926,48.6904 0.10162351,48.6948 0.076220006,48.6992 0.076278552,48.7037 0.093242481,48.7081 0.11022893,48.7125 0.084812425,48.7170 0.14424004,48.7214 0.26283959,48.7258 0.24561076,48.7303 0.10992897,48.7347 0.0083951764,48.7391 0.025463056,48.7436 0.059336103,48.7480 0.059345514,48.7524 0.093253084,48.7569 0.084680207,48.7613 -4.7262936e-005,48.7657 2.4429492e-006,48.7702 3.7501039e-005,48.7746 0.10186803,48.7790 0.28830567,48.7835 0.38127074,48.7879 0.21178412,48.7923 0.22038187,48.7968 0.22873296,48.8012 0.13551974,48.8056 0.076277651,48.8101 0.13570122,48.8145 0.22041105,48.8189 0.18647534,48.8234 0.1864344,48.8278 0.1354461,48.8322 0.050710533,48.8367 -3.7031674e-005,48.8411 1.0164827e-005,48.8455 -3.6238403e-006,48.8500 4.3299115e-006,48.8544 0.025497917,48.8589 0.093242452,48.8633 0.050772864,48.8677 0.02538844,48.8722 0.15270135,48.8766 0.30519763,48.8810 0.15241061,48.8855 0.076211803,48.8899 0.10186066,48.8944 0.20359959,48.8988 0.38973117,48.9032 0.33885604,48.9077 0.21180177,48.9121 0.050712615,48.9166 -2.8536833e-005,48.9210 1.0743831e-005,48.9254 0.025476538,48.9299 0.093252271,48.9343 0.12718599,48.9388 0.17810495,48.9432 0.17788567,48.9476 0.076150447,48.9521 0.093305714,48.9565 0.15255432,48.9610 0.093086362,48.9654 0.0084092794,48.9699 1.6362415e-005,48.9743 0.025426159,48.9787 0.025434274,48.9832 0.025478378,48.9876 0.076370083,48.9921 0.13562301,48.9965 0.10155685,49.0010 0.0084189307,49.0054 0.050938115,49.0098 0.093202859,49.0143 0.050812241,49.0187 0.076248847,49.0232 0.093193218,49.0276 0.11017729,49.0321 0.025415322,49.0365 2.5714801e-006,49.0410 -6.2546933e-006,49.0454 2.2449703e-005,49.0498 0.025478832,49.0543 0.050880581,49.0587 0.050783396,49.0632 0.025374804,49.0676 0.093244292,49.0721 0.084720284,49.0765 0.0085267732,49.0810 0.084934704,49.0854 0.17800997,49.0899 0.1184551,49.0943 0.0083739432,49.0988 1.8198285e-005,49.1032 -1.1915585e-005,49.1077 2.9465426e-005,49.1121 0.025436884,49.1166 0.050988086,49.1210 0.25440797,49.1255 0.28809273,49.1299 0.22023501,49.1344 0.1524605,49.1388 0.10170502,49.1433 0.093257748,49.1477 0.13560589,49.1522 0.16106313,49.1566 0.16103986,49.1611 0.15254156,49.1655 0.15257351,49.1700 0.15248075,49.1744 0.076095797,49.1789 0.025521008,49.1833 0.12717089,49.1878 0.050676338,49.1922 -2.4609793e-005,49.1967 6.6007638e-006,49.2011 -1.7906779e-006,49.2056 5.6126589e-007,49.2100 -4.5423184e-007,49.2145 0.0084949834,49.2189 0.025478698,49.2234 0.05086109,49.2278 0.050800651,49.2323 0.025387349,49.2368 -6.5794775e-006,49.2412 0.016978227,49.2457 0.076266177,49.2501 0.025398288,49.2546 0.0084884847,49.2590 0.050869416,49.2635 0.11023711,49.2679 0.16106449,49.2724 0.11008886,49.2769 0.025396045,49.2813 0.059460811,49.2858 0.1356851,49.2902 0.13550268,49.2947 0.050666168,49.2991 9.4302981e-005,49.3036 0.16977967,49.3081 0.29664642,49.3125 0.17767657,49.3170 -0.00016267446,49.3214 0.02546645,49.3259 0.13558047,49.3303 0.28813541,49.3348 0.28814545,49.3393 0.11874697,49.3437 0.16113307,49.3482 0.22029379,49.3526 0.11855002,49.3571 0.050787304,49.3616 0.084703438,49.3660 0.20342837,49.3705 0.22903076,49.3749 0.2967025,49.3794 0.21166188,49.3839 0.059185062,49.3883 4.2974858e-005,49.3928 0.050958842,49.3972 0.084711827,49.4017 0.02531065,49.4062 3.1807158e-005,49.4106 0.085024141,49.4151 0.33922085,49.4196 0.4066869,49.4240 0.25395399,49.4285 0.10151724,49.4329 0.093282349,49.4374 0.12718256,49.4419 0.16951178,49.4463 0.20347607,49.4508 0.211889,49.4553 0.16097285,49.4597 0.11854295,49.4642 0.025321556,49.4687 0.050841395,49.4731 0.025426837,49.4776 2.7989734e-007,49.4821 -8.0117076e-008,49.4865 4.0544133e-008,49.4910 -8.2059628e-008,49.4955 2.8772226e-007,49.4999 -1.0689412e-006,49.5044 3.9884599e-006,49.5089 -1.4886453e-005,49.5133 0.0085544316,49.5178 0.2034512,49.5223 0.24567488,49.5267 0.16100597,49.5312 0.10193357,49.5357 0.23743346,49.5401 0.2541931,49.5446 0.26272357,49.5491 0.27131689,49.5535 0.32195663,49.5580 0.19478379,49.5625 0.24575295,49.5669 0.17780723,49.5714 0.10172889,49.5759 0.1527109,49.5803 0.20336089,49.5848 0.16945678,49.5893 0.2204487,49.5938 0.25418663,49.5982 0.16088691,49.6027 0.11008105,49.6072 0.08467672,49.6116 0.050839126,49.6161 0.059390128,49.6206 0.11016443,49.6251 0.12713759,49.6295 0.37295124,49.6340 0.35583079,49.6385 0.12703937,49.6429 0.025417654,49.6474 -5.9821214e-006,49.6519 1.3591694e-005,49.6564 0.059403818,49.6608 0.16957954,49.6653 0.27145126,49.6698 0.39848673,49.6743 0.34727526,49.6787 0.23723948,49.6832 0.26278958,49.6877 0.32211456,49.6922 0.43234247,49.6966 0.47459784,49.7011 0.3470926,49.7056 0.075929083,49.7101 -5.5911755e-006,49.7145 0.025529681,49.7190 0.084746137,49.7235 0.059381377,49.7280 0.16112298,49.7324 0.17796925,49.7369 0.16090539,49.7414 0.033736918,49.7459 -1.059595e-005,49.7504 2.7478131e-005,49.7548 0.025464876,49.7593 0.025371617,49.7638 2.682718e-005,49.7683 0.059398599,49.7727 0.076246761,49.7772 0.14405838,49.7817 0.15251537,49.7862 0.10163794,49.7907 0.16104133,49.7951 0.36442947,49.7996 0.26271844,49.8041 0.16961052,49.8086 0.23756145,49.8131 0.32206145,49.8175 0.22867799,49.8220 0.17783983,49.8265 0.10159872,49.8310 0.16105928,49.8355 0.1609907,49.8399 0.10179847,49.8444 0.1951364,49.8489 0.30505624,49.8534 0.22858155,49.8579 0.093098283,49.8624 0.050884672,49.8668 0.18659107,49.8713 0.32212332,49.8758 0.28820732,49.8803 0.24572541,49.8848 0.16934451,49.8893 0.11858819,49.8937 0.076158501,49.8982 0.0084119067,49.9027 0.0084842369,49.9072 -2.1227454e-005,49.9117 3.0151807e-005,49.9162 0.025454653,49.9206 0.025399748,49.9251 0.0084529584,49.9296 0.050826833,49.9341 0.02548397,49.9386 0.084958076,49.9431 0.2205321,49.9476 0.29667965,49.9521 0.29644355,49.9565 0.13534158,49.9610 0.025312206,49.9655 6.0148483e-005,49.9700 0.0934624,49.9745 0.20342916,49.9790 0.13541372,49.9835 0.05072742,49.9880 -5.3732831e-005,49.9924 6.6307344e-005,49.9969 0.10192121,50.0014 0.20347585,50.0059 0.15232424,50.0104 0.033757243,50.0149 0.1355703,50.0194 0.20347175,50.0239 0.18663321,50.0284 0.1864557,50.0328 0.19491784,50.0373 0.34750676,50.0418 0.45763949,50.0463 0.41523251,50.0508 0.25406653,50.0553 0.050769504,50.0598 0.050881959,50.0643 0.050787151,50.0688 0.008454361,50.0733 0.050899267,50.0778 0.16102281,50.0823 0.2118466,50.0867 0.15251292,50.0912 0.076254159,50.0957 0.13560882,50.1002 0.13556254,50.1047 0.084911056,50.1092 0.23764458,50.1137 0.38145557,50.1182 0.33035025,50.1227 0.21168506,50.1272 0.11851108,50.1317 0.050745476,50.1362 0.050946448,50.1407 0.18663386,50.1452 0.22022912,50.1497 0.076076388,50.1542 0.025508659,50.1587 0.14438142,50.1632 0.28814149,50.1676 0.28823897,50.1721 0.466212,50.1766 0.31325954,50.1811 0.17772041,50.1856 0.0507381,50.1901 0.016974892,50.1946 0.059306532,50.1991 0.093253143,50.2036 0.20345527,50.2081 0.2118903,50.2126 0.18641299,50.2171 0.10164283,50.2216 0.084843956,50.2261 0.16963758,50.2306 0.21192509,50.2351 0.21188483,50.2396 0.1777683,50.2441 0.05918194,50.2486 0.076384574,50.2531 0.10173381,50.2576 0.11870359,50.2621 0.14398544,50.2666 0.10154238,50.2711 0.076292053,50.2756 0.1101951,50.2801 0.13558997,50.2846 0.093190365,50.2891 0.025401559,50.2936 -2.5577822e-006,50.2981 1.9505262e-007,50.3026 1.7780583e-006,50.3071 -7.3081269e-006,50.3116 2.7457412e-005,50.3161 0.11036868,50.3206 0.33924001,50.3251 0.45757011,50.3296 0.31339124,50.3342 0.19483355,50.3387 0.076134294,50.3432 -3.1079897e-005,50.3477 0.016988834,50.3522 0.13563786,50.3567 0.23728333,50.3612 0.2034515,50.3657 0.16111502,50.3702 0.13558248,50.3747 0.11856596,50.3792 0.10157982,50.3837 0.093182534,50.3882 0.025424508,50.3927 -7.1907543e-006,50.3972 2.7990554e-005,50.4017 0.13567574,50.4062 0.26280302,50.4107 0.28820217,50.4153 0.20334856,50.4198 0.15252347,50.4243 0.33048654,50.4288 0.3558425,50.4333 0.2626895,50.4378 0.13558628,50.4423 0.084711291,50.4468 0.025407134,50.4513 0.025449919,50.4558 0.050848357,50.4603 0.025393834,50.4648 -1.0608835e-005,50.4694 0.0085130502,50.4739 0.050887566,50.4784 0.050801627,50.4829 -4.0284856e-005,50.4874 2.3914421e-005,50.4919 0.093293667,50.4964 0.26275119,50.5009 0.2712234,50.5054 0.18646744,50.5100 0.093120709,50.5145 0.025344247,50.5190 -2.3543687e-005,50.5235 5.4487911e-005,50.5280 0.101893,50.5325 0.26276496,50.5370 0.23709404,50.5415 0.084638491,50.5461 1.4513494e-005,50.5506 0.025434254,50.5551 0.050934829,50.5596 0.084736772,50.5641 0.025340805,50.5686 -4.0693118e-005,50.5731 0.00013279339,50.5777 0.24618459,50.5822 0.53405005,50.5867 0.44033656,50.5912 0.12682265,50.5957 0.0084310193,50.6002 0.025522929,50.6047 0.093301378,50.6093 0.084664032,50.6138 0.02533574,50.6183 0.025525568,50.6228 0.1356585,50.6273 0.076141909,50.6318 -6.3479383e-005,50.6364 0.11034161,50.6409 0.35619634,50.6454 0.44060603,50.6499 0.16071084,50.6544 1.5021938e-005,50.6590 0.084889315,50.6635 0.084611773,50.6680 -6.4455868e-005,50.6725 0.059537087,50.6770 0.22048034,50.6815 0.25422114,50.6861 0.19473897,50.6906 0.059307959,50.6951 0.1696423,50.6996 0.28803831,50.7041 0.23712562,50.7087 0.050793428,50.7132 2.4684352e-005,50.7177 0.110205,50.7222 0.83898771,50.7268 1.0762638,50.7313 0.70338225,50.7358 0.135562,50.7403 -7.2478397e-006,50.7448 1.4957451e-006,50.7494 0.05084414,50.7539 0.18643524,50.7584 0.17797965,50.7629 0.050941914,50.7675 0.084805898,50.7720 0.093236499,50.7765 0.1864897,50.7810 0.22889884,50.7855 0.30523819,50.7901 0.41533193,50.7946 0.43198839,50.7991 0.22863533,50.8036 0.11012309,50.8082 0.025324205,50.8127 1.775678e-005,50.8172 0.051003486,50.8217 0.13564107,50.8263 0.093087509,50.8308 0.025344722,50.8353 0.050962299,50.8399 0.13576752,50.8444 0.22033346,50.8489 0.27954569,50.8534 0.245666,50.8580 0.27135298,50.8625 0.46622154,50.8670 0.40693626,50.8715 0.457885,50.8761 0.45750466,50.8806 0.29633799,50.8851 0.18629973,50.8897 0.22024147,50.8942 0.19483827,50.8987 0.15252598,50.9032 0.09319941,50.9078 0.02542506,50.9123 0.025423519,50.9168 0.11025345,50.9214 0.24570718,50.9259 0.13568141,50.9304 0.19518468,50.9350 0.27121559,50.9395 0.22007643,50.9440 0.059284795,50.9485 0.20363842,50.9531 0.2881898,50.9576 0.32221028,50.9621 0.49172854,50.9667 0.55056691,50.9712 0.25377226,50.9757 0.050744303,50.9803 0.050980251,50.9848 0.11025168,50.9893 0.15245773,50.9939 0.1781092,50.9984 0.33910453,51.0029 0.25415349,51.0075 0.21177068,51.0120 0.16945121,51.0165 0.17799799,51.0211 0.11859216,51.0256 0.14416426,51.0301 0.27976784,51.0347 0.22871961,51.0392 0.10998938,51.0437 0.0083934683,51.0483 7.6231909e-006,51.0528 0.0084805936,51.0574 0.050952192,51.0619 0.084780283,51.0664 0.050743371,51.0710 0.0084450217,51.0755 0.025505422,51.0800 0.135978,51.0846 0.39011353,51.0891 0.40651786,51.0936 0.2115249,51.0982 0.059226047,51.1027 0.050880298,51.1073 0.050787296,51.1118 -3.6460948e-005,51.1163 0.0084804902,51.1209 0.0085273338,51.1254 0.076290287,51.1300 0.025375381,51.1345 0.025459023,51.1390 0.10175405,51.1436 0.16098568,51.1481 0.050762985,51.1527 -1.102618e-005,51.1572 5.4450379e-006,51.1617 -1.0753893e-005,51.1663 0.0085588507,51.1708 0.10186841,51.1754 0.17805226,51.1799 0.2032924,51.1844 0.09302973,51.1890 -6.0623464e-005,51.1935 1.5968677e-005,51.1981 -3.2448763e-006,51.2026 -2.9912756e-006,51.2072 1.5212039e-005,51.2117 0.025425941,51.2162 0.008491165,51.2208 0.025416508,51.2253 -2.8698892e-005,51.2299 9.2714083e-007,51.2344 2.4996361e-005,51.2390 0.025432918,51.2435 0.008448774,51.2481 -1.5887486e-005,51.2526 5.3189797e-005,51.2571 0.076490089,51.2617 0.20355903,51.2662 0.22869784,51.2708 0.13544622,51.2753 0.084666222,51.2799 0.059385315,51.2844 0.20361486,51.2890 0.2541784,51.2935 0.10991228,51.2981 -7.3202362e-005,51.3026 0.034051668,51.3071 0.14414057,51.3117 0.11849178,51.3162 0.093142524,51.3208 0.2034097,51.3253 0.18643518,51.3299 0.42372224,51.3344 0.33901083,51.3390 0.14415938,51.3435 0.1780436,51.3481 0.22026263,51.3526 0.093120895,51.3572 -3.3415006e-005,51.3617 9.7305732e-005,51.3663 0.1272919,51.3708 0.22881991,51.3754 0.13542798,51.3799 0.0083713485,51.3845 1.644336e-005,51.3890 -2.4517244e-006,51.3936 -6.6390203e-006,51.3981 2.9011462e-005,51.4027 0.025457097,51.4072 0.025403496,51.4118 0.05088865,51.4163 0.13563387,51.4209 0.13556145,51.4254 0.093188412,51.4300 0.076241411,51.4345 0.093280576,51.4391 0.12723592,51.4437 0.11007711,51.4482 0.025358044,51.4528 0.05092705,51.4573 0.20347902,51.4619 0.40673715,51.4664 0.21176048,51.4710 0.076287553,51.4755 0.14422673,51.4801 0.33904803,51.4846 0.22012809,51.4892 0.03379621,51.4938 2.513847e-006,51.4983 2.4944151e-005,51.5029 0.025461942,51.5074 0.02538592,51.5120 -2.7508026e-005,51.5165 7.8270159e-006,51.5211 -3.7974162e-006,51.5256 7.3625988e-006,51.5302 -2.5655403e-005,51.5348 9.5269112e-005,51.5393 0.084801689,51.5439 0.050772473,51.5484 0.025378924,51.5530 9.289116e-006,51.5576 0.050999131,51.5621 0.18654101,51.5667 0.22876377,51.5712 0.14395611,51.5758 0.14409217,51.5803 0.32217479,51.5849 0.35600209,51.5895 0.2371469,51.5940 0.10150502,51.5986 0.025439456,51.6031 0.050910156,51.6077 0.076321587,51.6123 0.1017348,51.6168 0.14404093,51.6214 0.16959542,51.6259 0.23745781,51.6305 0.24568136,51.6351 0.16079539,51.6396 0.08471258,51.6442 0.11020958,51.6488 0.11873934,51.6533 0.17789096,51.6579 0.050804902,51.6624 0.13567004,51.6670 0.11868556,51.6716 0.1865095,51.6761 0.1524386,51.6807 0.11856184,51.6853 0.050785273,51.6898 0.033926994,51.6944 0.084864415,51.6990 0.18670101,51.7035 0.34766251,51.7081 0.33877674,51.7127 0.19463038,51.7172 0.22050522,51.7218 0.44080108,51.7263 0.33040649,51.7309 0.21168353,51.7355 0.050677761,51.7400 0.033974651,51.7446 0.084832385,51.7492 0.16114141,51.7537 0.35608786,51.7583 0.40674376,51.7629 0.21167548,51.7674 0.084580816,51.7720 0.033831172,51.7766 0.093232468,51.7812 0.15254752,51.7857 0.093188614,51.7903 9.3180017e-005,51.7949 0.084862813,51.7994 0.093175866,51.8040 0.050719049,51.8086 4.0270232e-005,51.8131 0.15277696,51.8177 0.33088174,51.8223 0.51694006,51.8268 0.27922741,51.8314 0.076073386,51.8360 -3.1912754e-005,51.8406 -1.3025691e-008,51.8451 0.0085262079,51.8497 0.13571151,51.8543 0.19494045,51.8588 0.14407285,51.8634 0.16113095,51.8680 0.22874692,51.8726 0.20343804,51.8771 0.30522263,51.8817 0.24569938,51.8863 0.19484745,51.8908 0.13549246,51.8954 0.093166806,51.9000 0.10171603,51.9046 0.12715256,51.9091 0.14405724,51.9137 0.2287586,51.9183 0.16956989,51.9229 0.23745987,51.9274 0.28808883,51.9320 0.17772853,51.9366 0.0083452472,51.9412 7.7677723e-005,51.9457 0.076379433,51.9503 0.093211286,51.9549 0.050738737,51.9595 0.02542478,51.9640 0.17814907,51.9686 0.37288174,51.9732 0.21182778,51.9778 0.16956812,51.9823 0.13552903,51.9869 0.084646404,51.9915 0.11017618,51.9961 0.16105616,52.0007 0.16106908,52.0052 0.18643969,52.0098 0.093099959,52.0144 0.025357582,52.0190 0.025522487,52.0236 0.13573548,52.0281 0.20330258,52.0327 0.13552341,52.0373 0.13558738,52.0419 0.10176041,52.0464 0.21216036,52.0510 0.33904034,52.0556 0.27950975,52.0602 0.18637824,52.0648 0.16100934,52.0694 0.14394298,52.0739 0.084856965,52.0785 0.2544497,52.0831 0.29659581,52.0877 0.32203567,52.0923 0.2539444,52.0968 0.033744033,52.1014 0.1865225,52.1060 0.29675061,52.1106 0.33058715,52.1152 0.14390768,52.1198 0.076132707,52.1243 0.093206413,52.1289 0.2119941,52.1335 0.22887613,52.1381 0.13545787,52.1427 -8.7136475e-005,52.1473 2.3599139e-005,52.1518 -7.2512698e-006,52.1564 0.033962503,52.1610 0.10181538,52.1656 0.14409985,52.1702 0.13554722,52.1748 0.22020753,52.1794 0.10170155,52.1839 0.084954537,52.1885 0.17800456,52.1931 0.14393958,52.1977 0.0591898,52.2023 0.016943902,52.2069 0.076325342,52.2115 0.059266232,52.2160 -1.3331979e-005,52.2206 0.050910555,52.2252 0.1186342,52.2298 0.084696524,52.2344 0.050965074,52.2390 0.16110432,52.2436 0.19481525,52.2482 0.14407921,52.2527 0.21198593,52.2573 0.33057263,52.2619 0.29654825,52.2665 0.16936462,52.2711 0.11016765,52.2757 0.11872806,52.2803 0.14411686,52.2849 0.27958524,52.2895 0.23719044,52.2941 0.21186,52.2986 0.17793724,52.3032 0.084704205,52.3078 -1.2781829e-005,52.3124 -4.6945814e-007,52.3170 1.4662683e-005,52.3216 0.084771216,52.3262 0.084712885,52.3308 0.050969362,52.3354 0.22902308,52.3400 0.28812754,52.3446 0.1692553,52.3492 -9.9315832e-005,52.3538 0.050912671,52.3583 0.050805721,52.3629 -1.832365e-005,52.3675 -4.8035686e-006,52.3721 3.7544269e-005,52.3767 0.050947413,52.3813 0.1358113,52.3859 0.25426027,52.3905 0.14380717,52.3951 0.084827207,52.3997 0.22049031,52.4043 0.18633701,52.4089 0.10154754,52.4135 0.02537146,52.4181 0.025409967,52.4227 -3.3319793e-005,52.4273 6.9150688e-006,52.4319 5.6637919e-006,52.4365 0.050815359,52.4411 0.11028719,52.4457 0.24604522,52.4503 0.26271313,52.4549 0.18627003,52.4595 0.1441433,52.4641 0.17791621,52.4687 0.059113741,52.4733 0.025394818,52.4779 0.051003333,52.4825 0.16975415,52.4871 0.27971429,52.4916 0.23709564,52.4962 0.13542914,52.5008 0.11026678,52.5054 0.16109511,52.5100 0.15257674,52.5146 0.4068366,52.5193 0.49999559,52.5239 0.38120162,52.5285 0.059116926,52.5331 -3.7395932e-006,52.5377 0.025450025,52.5423 0.033872653,52.5469 0.033905726,52.5515 0.093249202,52.5561 0.093198664,52.5607 0.025401084,52.5653 3.6675808e-006,52.5699 0.025478624,52.5745 0.084776953,52.5791 0.076273896,52.5837 0.13568997,52.5883 0.30509737,52.5929 0.27968314,52.5975 0.25423941,52.6021 0.13543515,52.6067 0.050792295,52.6113 0.02542582,52.6159 0.025415985,52.6205 0.050865412,52.6251 0.084742106,52.6297 0.025395257,52.6343 3.3651864e-005,52.6389 0.076269038,52.6435 0.025399104,52.6481 0.025503691,52.6528 0.12717989,52.6574 0.18638436,52.6620 0.093174689,52.6666 0.076317802,52.6712 0.11865117,52.6758 0.093168356,52.6804 0.025383873,52.6850 0.0084788213,52.6896 0.050934572,52.6942 0.12726077,52.6988 0.16948871,52.7034 0.22871032,52.7080 0.22025444,52.7127 0.084659748,52.7173 0.042671733,52.7219 0.27156195,52.7265 0.41524231,52.7311 0.34717515,52.7357 0.19461906,52.7403 0.093162939,52.7449 0.059365503,52.7495 0.059318848,52.7541 0.033948835,52.7588 0.084890522,52.7634 0.13559781,52.7680 0.084581628,52.7726 -7.5934237e-005,52.7772 1.4118008e-005,52.7818 0.034073781,52.7864 0.23747237,52.7910 0.22867171,52.7957 0.084591135,52.8003 0.025367325,52.8049 1.7774631e-005,52.8095 0.025428874,52.8141 -3.8799517e-005,52.8187 2.0484951e-005,52.8233 0.059560288,52.8280 0.28859907,52.8326 0.5000639,52.8372 0.34696203,52.8418 0.04206869,52.8464 5.1890445e-005,52.8510 0.025446879,52.8556 0.033939451,52.8603 0.084847614,52.8649 0.11860759,52.8695 0.050719064,52.8741 -4.7919693e-005,52.8787 6.0688908e-005,52.8833 0.10200322,52.8880 0.28829539,52.8926 0.23703496,52.8972 0.084551811,52.9018 0.05094032,52.9064 0.13570344,52.9110 0.1354911,52.9157 0.050712503,52.9203 0.050949484,52.9249 0.20347096,52.9295 0.20342433,52.9341 0.19494109,52.9387 0.11854085,52.9434 0.13553657,52.9480 0.15264085,52.9526 0.22029598,52.9572 0.050682355,52.9618 0.0084992135,52.9665 0.050950881,52.9711 0.093198143,52.9757 0.025315972,52.9803 6.7155656e-006,52.9850 0.050965033,52.9896 0.19510974,52.9942 0.26267049,52.9988 0.11845099,53.0034 0.025351239,53.0081 0.008494894,53.0127 0.025420308,53.0173 0.025451442,53.0219 0.10175563,53.0265 0.16951542,53.0312 0.16100469,53.0358 0.067772068,53.0404 0.093363725,53.0450 0.21207519,53.0497 0.28811365,53.0543 0.211711,53.0589 0.28797954,53.0635 0.18634073,53.0682 0.076243244,53.0728 3.4335782e-005,53.0774 0.07649225,53.0820 0.2204207,53.0867 0.22015058,53.0913 0.14403863,53.0959 0.16109502,53.1005 0.15242437,53.1052 0.050758112,53.1098 1.0934426e-005,53.1144 0.084740236,53.1190 0.11877717,53.1237 0.20361008,53.1283 0.23721039,53.1329 0.12695664,53.1376 0.11017246,53.1422 0.076211229,53.1468 0.0084224511,53.1514 -1.3306515e-005,53.1561 5.882448e-005,53.1607 0.1104323,53.1653 0.38990518,53.1700 0.38120377,53.1746 0.30500552,53.1792 0.22878307,53.1838 0.17806865,53.1885 0.17810464,53.1931 0.19482383,53.1977 0.09303581,53.2024 0.025352782,53.2070 -3.3274664e-005,53.2116 6.6709385e-005,53.2163 0.14450607,53.2209 0.46647966,53.2255 0.59300822,53.2302 0.39797202,53.2348 0.22029412,53.2394 0.1863589,53.2440 0.059149943,53.2487 0.025395522,53.2533 7.2300804e-006,53.2579 -1.5271052e-006,53.2626 -1.122517e-006,53.2672 0.017000375,53.2718 0.16959214,53.2765 0.25438353,53.2811 0.27117851,53.2857 0.12693046,53.2904 0.025333887,53.2950 -2.4350877e-005,53.2997 5.5953962e-005,53.3043 0.050907925,53.3089 0.059304707,53.3136 0.050791398,53.3182 0.025407804,53.3228 0.16110073,53.3275 0.2627466,53.3321 0.19490089,53.3367 0.13560341,53.3414 0.093128845,53.3460 -9.459096e-006,53.3506 0.076518357,53.3553 0.17796683,53.3599 0.09306322,53.3646 0.07619641,53.3692 0.14401411,53.3738 0.18645234,53.3785 0.050843719,53.3831 4.8372976e-006,53.3877 -8.7072503e-006,53.3924 2.9994731e-005,53.3970 0.051010024,53.4017 0.13564432,53.4063 0.093080811,53.4109 0.025336523,53.4156 -1.3270686e-005,53.4202 3.4283844e-006,53.4249 -4.414554e-007,53.4295 -1.6631158e-006,53.4341 0.3135581,53.4388 0.46610156,53.4434 0.31356108,53.4481 -2.8152053e-008,53.4527 0.051119104,53.4574 0.33108696,53.4620 0.73737586,53.4666 0.72835332,53.4713 0.3388015,53.4759 0.21179047,53.4806 0.076091632,53.4852 0.051029354,53.4898 0.22904675,53.4945 0.24559356,53.4991 0.26255587,53.5038 0.33898637,53.5084 0.19484802,53.5131 0.076283775,53.5177 0.15268728,53.5224 0.27126116,53.5270 0.22025961,53.5316 0.084581211,53.5363 -7.4654286e-005,53.5409 0.0085574221,53.5456 0.050857246,53.5502 0.025391499,53.5549 0.050965931,53.5595 0.14423913,53.5642 0.20337451,53.5688 0.13543317,53.5735 0.076188177,53.5781 0.11864473,53.5827 0.17791897,53.5874 0.084724739,53.5920 0.093273938,53.5967 0.15254918,53.6013 0.13558005,53.6060 0.076437473,53.6106 0.21194091,53.6153 0.17781031,53.6199 0.1016224,53.6246 0.11016754,53.6292 0.16958708,53.6339 0.27980614,53.6385 0.25410628,53.6432 0.11849479,53.6478 0.14425622,53.6525 0.26305497,53.6571 0.4070324,53.6618 0.40648773,53.6664 0.18608738,53.6711 0.18640596,53.6757 0.19496921,53.6804 0.16101265,53.6850 0.10160624,53.6897 0.11023432,53.6943 0.13565059,53.6990 0.16091517,53.7036 0.11853888,53.7083 0.050837383,53.7129 8.7433718e-006,53.7176 0.025539957,53.7223 0.11028587,53.7269 0.15246871,53.7316 0.15251225,53.7362 0.22881709,53.7409 0.16951835,53.7455 0.25448975,53.7502 0.38138133,53.7548 0.22857304,53.7595 0.076115891,53.7641 -7.2488438e-005,53.7688 8.3201405e-005,53.7734 0.076429151,53.7781 0.13561089,53.7828 0.11863039,53.7874 0.12708478,53.7921 0.093210541,53.7967 0.13557754,53.8014 0.17802948,53.8060 0.23731698,53.8107 0.12701809,53.8154 0.10161509,53.8200 0.076200478,53.8247 0.11874863,53.8293 0.23741814,53.8340 0.24570416,53.8386 0.17786892,53.8433 0.13551858,53.8480 0.08480493,53.8526 0.14420083,53.8573 0.11860956,53.8619 0.076153956,53.8666 -4.957143e-005,53.8713 0.025523659,53.8759 0.16112962,53.8806 0.2713469,53.8852 0.29661539,53.8899 0.25397754,53.8946 0.16943887,53.8992 0.26277176,53.9039 0.13552605,53.9085 0.050812796,53.9132 0.025486097,53.9179 0.11033797,53.9225 0.20350914,53.9272 0.20332654,53.9318 0.16104823,53.9365 0.47481248,53.9412 0.7540732,53.9458 0.5505206,53.9505 0.29666445,53.9552 0.23756658,53.9598 0.45780364,53.9645 0.29639581,53.9692 0.13534898,53.9738 0.076179191,53.9785 0.025392078,53.9831 0.084818989,53.9878 0.17807925,53.9925 0.16948432,53.9971 0.093155496,54.0018 0.093233041,54.0065 0.084691234,54.0111 0.025338056,54.0158 3.4991743e-005,54.0205 0.13575484,54.0251 0.2543911,54.0298 0.25425595,54.0345 0.22875279,54.0391 0.21180822,54.0438 0.18632808,54.0485 0.084639698,54.0531 -6.8626512e-005,54.0578 0.051136568,54.0625 0.42427596,54.0671 0.59305984,54.0718 0.2368142,54.0765 0.10155342,54.0811 0.093192257,54.0858 0.059365552,54.0905 0.025408313,54.0952 0.09318383,54.0998 0.15255715,54.1045 0.13565947,54.1092 0.22888464,54.1138 0.26266125,54.1185 0.093143634,54.1232 0.0084650395,54.1278 -1.0911906e-005,54.1325 0.025504271,54.1372 0.10185435,54.1419 0.18653588,54.1465 0.22028467,54.1512 0.14401905,54.1559 0.13564102,54.1605 0.13553947,54.1652 0.11019258,54.1699 0.18659301,54.1746 0.28819773,54.1792 0.36425629,54.1839 0.27949575,54.1886 0.22880913,54.1932 0.5339036,54.1979 0.77108341,54.2026 0.47456291,54.2073 0.21191113,54.2119 0.059259441,54.2166 4.2333058e-006,54.2213 0.093261652,54.2260 0.13558877,54.2306 0.084713191,54.2353 -3.0264709e-005,54.2400 0.042586312,54.2447 0.31387135,54.2493 0.51708233,54.2540 0.4830277,54.2587 0.36425465,54.2634 0.20309767,54.2681 0.025226997,54.2727 4.687595e-005,54.2774 0.025433404,54.2821 0.025476104,54.2868 0.093376644,54.2914 0.1355077,54.2961 0.050775491,54.3008 0.093257658,54.3055 0.050742101,54.3102 -9.3453473e-006,54.3148 0.059444811,54.3195 0.22033446,54.3242 0.27977344,54.3289 0.28838563,54.3335 0.28815535,54.3382 0.27094266,54.3429 0.13539207,54.3476 0.050809093,54.3523 -3.9975148e-005,54.3569 0.0085035069,54.3616 0.20349051,54.3663 0.33900693,54.3710 0.20331191,54.3757 0.050805256,54.3804 0.025468666,54.3850 0.093310192,54.3897 0.13561566,54.3944 0.20352408,54.3991 0.34742838,54.4038 0.1862343,54.4084 0.050784297,54.4131 -1.9750705e-005,54.4178 1.0637451e-005,54.4225 -2.2799428e-005,54.4272 8.0568629e-005,54.4319 0.14454055,54.4365 0.43254778,54.4412 0.47433838,54.4459 0.30469996,54.4506 0.13541479,54.4553 0.11029141,54.4600 0.25445789,54.4647 0.37277946,54.4693 0.24553166,54.4740 0.076194018,54.4787 0.051090132,54.4834 0.2714898,54.4881 0.33893254,54.4928 0.36439815,54.4975 0.3728517,54.5021 0.23706084,54.5068 0.076074049,54.5115 0.050794583,54.5162 0.050868709,54.5209 0.11872682,54.5256 0.3137303,54.5303 0.27967957,54.5350 0.2201785,54.5396 0.11856394,54.5443 0.13560046,54.5490 0.12710325,54.5537 0.23736408,54.5584 0.3391709,54.5631 0.30522344,54.5678 0.27120361,54.5725 0.25396496,54.5772 0.076134339,54.5818 0.1442007,54.5865 0.15255418,54.5912 0.12717257,54.5959 0.2119959,54.6006 0.27116027,54.6053 0.17777508,54.6100 0.07621444,54.6147 0.11034647,54.6194 0.20348127,54.6241 0.20330955,54.6288 0.30507076,54.6335 0.40685037,54.6381 0.38970035,54.6428 0.24557018,54.6475 0.1355983,54.6522 0.10178724,54.6569 0.15257443,54.6616 0.13558112,54.6663 0.1779322,54.6710 0.29652166,54.6757 0.26268739,54.6804 0.033901736,54.6851 1.1847853e-006,54.6898 0.025414566,54.6945 0.076298565,54.6992 0.14409339,54.7039 0.1186478,54.7086 0.067845143,54.7133 0.076340832,54.7180 0.11872464,54.7226 0.15254727,54.7273 0.1015207,54.7320 0.0084179845,54.7367 0.050990157,54.7414 0.11012305,54.7461 0.025322435,54.7508 0.050961848,54.7555 0.16956916,54.7602 0.13561955,54.7649 0.21206234,54.7696 0.28811094,54.7743 0.1778519,54.7790 0.16097587,54.7837 0.084561571,54.7884 0.0084057068,54.7931 0.025440162,54.7978 0.025416365,54.8025 0.025469564,54.8072 0.093268856,54.8119 0.093171902,54.8166 0.0593706,54.8213 0.14412291,54.8260 0.2459204,54.8307 0.44924989,54.8354 0.3558034,54.8401 0.2117178,54.8448 0.059201986,54.8495 0.050854106,54.8542 0.050823819,54.8589 0.0085090324,54.8636 0.050960824,54.8683 0.1779462,54.8730 0.2880961,54.8777 0.28826252,54.8824 0.27145869,54.8871 0.38164794,54.8918 0.55076087,54.8965 0.39797205,54.9013 0.2543059,54.9060 0.43248793,54.9107 0.5846898,54.9154 0.44052914,54.9201 0.31345117,54.9248 0.19484553,54.9295 0.20346361,54.9342 0.20325549,54.9389 0.076051086,54.9436 0.05081635,54.9483 0.093285926,54.9530 0.10174116,54.9577 0.076193221,54.9624 0.016915014,54.9671 0.093268529,54.9718 0.13559991,54.9765 0.093179494,54.9812 0.0084583983,54.9860 0.025493952,54.9907 0.050827913,54.9954 0.050948899,55.0001 0.24608664,55.0048 0.37300718,55.0095 0.34728602,55.0142 0.29642013,55.0189 0.22886449,55.0236 0.25445536,55.0283 0.30504355,55.0330 0.17763388,55.0378 0.025272045,55.0425 0.034055136,55.0472 0.13565762,55.0519 0.11866114,55.0566 0.19509031,55.0613 0.25426325,55.0660 0.2116596,55.0707 0.12693176,55.0754 0.084734932,55.0801 0.10167051,55.0849 0.084874861,55.0896 0.2204943,55.0943 0.17782092,55.0990 0.050710488,55.1037 -2.910478e-005,55.1084 4.390008e-005,55.1131 0.050938781,55.1178 0.11025272,55.1226 0.16094349,55.1273 0.14397323,55.1320 0.13561365,55.1367 0.10174221,55.1414 0.13559374,55.1461 0.10162608,55.1508 0.050829001,55.1556 0.025400314,55.1603 3.8638507e-005,55.1650 0.050941948,55.1697 0.084764853,55.1744 0.076234944,55.1791 0.093394265,55.1839 0.25435206,55.1886 0.22015578,55.1933 0.093055017,55.1980 0.033955924,55.2027 0.11025559,55.2074 0.093136571,55.2122 0.076372541,55.2169 0.16960704,55.2216 0.18647744,55.2263 0.2629444,55.2310 0.41539004,55.2357 0.35553238,55.2405 0.050492346,55.2452 4.6992114e-005,55.2499 0.050920587,55.2546 0.12717132,55.2593 0.16102634,55.2641 0.11858987,55.2688 0.084736861,55.2735 0.13562484,55.2782 0.13558556,55.2829 0.16108635,55.2877 0.22879466,55.2924 0.13546769,55.2971 0.050816849,55.3018 0.050855882,55.3065 0.033907469,55.3113 0.025435466,55.3160 0.025412092,55.3207 0.050940923,55.3254 0.1865195,55.3302 0.20331082,55.3349 0.11007033,55.3396 -3.9236413e-005,55.3443 0.025577297,55.3490 0.20368756,55.3538 0.44078299,55.3585 0.44888446,55.3632 0.25400946,55.3679 0.20342344,55.3727 0.279847,55.3774 0.29663053,55.3821 0.14382869,55.3868 0.025382474,55.3916 0.093491197,55.3963 0.22046621,55.4010 0.19475311,55.4057 0.11010548,55.4105 0.084640689,55.4152 -9.6496951e-005,55.4199 2.610206e-005,55.4246 -7.90182e-006,55.4294 0.050845914,55.4341 0.13559812,55.4388 0.093198426,55.4435 0.02551119,55.4483 0.084871046,55.4530 0.14424831,55.4577 0.26284197,55.4625 0.22860642,55.4672 0.093010768,55.4719 0.042389844,55.4766 0.093364365,55.4814 0.16953965,55.4861 0.19484247,55.4908 0.14393584,55.4956 0.025359705,55.5003 0.050989263,55.5050 0.13562015,55.5097 0.1355658,55.5145 0.22904344,55.5192 0.33053592,55.5239 0.20317204,55.5287 0.10170614,55.5334 0.13560711,55.5381 0.084587291,55.5429 0.0083872182,55.5476 0.033946406,55.5523 0.16956863,55.5571 0.18637587,55.5618 0.076301448,55.5665 0.22045797,55.5713 0.24570279,55.5760 0.10162738,55.5807 0.050885808,55.5855 0.11021822,55.5902 0.16950749,55.5949 0.22892612,55.5997 0.24572767,55.6044 0.11860424,55.6091 0.16099909,55.6139 0.10154446,55.6186 0.050800763,55.6233 0.093227126,55.6281 0.17806299,55.6328 0.1780183,55.6375 0.067699708,55.6423 0.050862122,55.6470 0.14418162,55.6517 0.34749818,55.6565 0.38989013,55.6612 0.32209092,55.6659 0.2543301,55.6707 0.26263228,55.6754 0.1778354,55.6802 0.22054428,55.6849 0.33056596,55.6896 0.22004277,55.6944 0.050721448,55.6991 0.10176592,55.7038 0.14401938,55.7086 0.18649426,55.7133 0.26298204,55.7181 0.39847553,55.7228 0.48283717,55.7275 0.57610255,55.7323 0.63565719,55.7370 0.38136411,55.7418 0.20338312,55.7465 0.35585243,55.7512 0.44907281,55.7560 0.25418064,55.7607 0.0084265675,55.7655 1.6330316e-006,55.7702 -2.5739331e-007,55.7749 -6.0369581e-007,55.7797 2.6724881e-006,55.7844 -1.0087265e-005,55.7892 3.768058e-005,55.7939 0.10188468,55.7987 0.24590294,55.8034 0.23713388,55.8081 0.059140585,55.8129 0.025419291,55.8176 0.050854027,55.8224 0.025401853,55.8271 -5.3325543e-006,55.8319 8.8905529e-007,55.8366 0.033998426,55.8413 0.18661402,55.8461 0.23719972,55.8508 0.076125115,55.8556 0.050998837,55.8603 0.19524713,55.8651 0.33912611,55.8698 0.29631278,55.8746 0.10990585,55.8793 0.059354894,55.8840 0.093293868,55.8888 0.1439894,55.8935 0.11857355,55.8983 0.076243646,55.9030 -4.4634005e-005,55.9078 1.8665269e-005,55.9125 0.016967207,55.9173 0.11021417,55.9220 0.14410281,55.9268 0.10165974,55.9315 0.093232907,55.9363 0.15255368,55.9410 0.084672101,55.9458 -2.7899428e-005,55.9505 1.4022502e-005,55.9553 0.025502371,55.9600 0.093287773,55.9648 0.084650911,55.9695 -8.4317981e-005,55.9743 7.1929018e-005,55.9790 0.050923154,55.9838 0.10163986,55.9885 0.084684357,55.9933 0.02542381,55.9980 -1.2062303e-005,56.0028 2.9063263e-005,56.0075 0.051004294,56.0123 0.1611196,56.0170 0.18643036,56.0218 0.16943933,56.0265 0.11855291,56.0313 0.050757073,56.0360 0.025483094,56.0408 0.13586238,56.0455 0.27990296,56.0503 0.36452258,56.0550 0.34721896,56.0598 0.1607388,56.0645 0.11013926,56.0693 0.084662609,56.0740 0.033813395,56.0788 0.13558243,56.0836 0.2033833,56.0883 0.13562877,56.0931 0.13570949,56.0978 0.29663458,56.1026 0.21190485,56.1073 0.15271378,56.1121 0.27142745,56.1168 0.42368749,56.1216 0.30478069,56.1264 0.13537724,56.1311 0.0847947,56.1359 0.24582864,56.1406 0.16087539,56.1454 0.01691963,56.1501 0.025431801,56.1549 -1.6203945e-005,56.1597 0.025569377,56.1644 0.13573815,56.1692 0.17800857,56.1739 0.18643285,56.1787 0.13543579,56.1834 0.059275471,56.1882 0.076277979,56.1930 0.12718242,56.1977 0.37298349,56.2025 0.45781207,56.2072 0.46613857,56.2120 0.26253513,56.2168 0.23723809,56.2215 0.279598,56.2263 0.22871989,56.2310 0.10166781,56.2358 0.084835149,56.2406 0.15269677,56.2453 0.21180816,56.2501 0.11853981,56.2548 0.1782061,56.2596 0.28811014,56.2644 0.14385635,56.2691 0.093157262,56.2739 0.059320852,56.2787 0.093278736,56.2834 0.093163893,56.2882 0.076198697,56.2929 0.050823599,56.2977 0.025402287,56.3025 -5.4112079e-006,56.3072 0.05108938,56.3120 0.22050437,56.3168 0.18623722,56.3215 0.05915229,56.3263 0.008448625,56.3311 0.02548692,56.3358 0.093316942,56.3406 0.13559136,56.3454 0.084624372,56.3501 -5.9246879e-005,56.3549 0.0085403398,56.3597 0.050921001,56.3644 0.08480753,56.3692 0.11869916,56.3739 0.14409377,56.3787 0.18648456,56.3835 0.20335196,56.3883 0.11000203,56.3930 0.025324216,56.3978 -1.5548649e-005,56.4026 2.8792829e-005,56.4073 0.050906602,56.4121 0.093244947,56.4169 0.076241545,56.4216 0.025355425,56.4264 1.6090808e-005,56.4312 0.13574322,56.4359 0.25426948,56.4407 0.22872047,56.4455 0.1016202,56.4502 0.050856356,56.4550 0.22903225,56.4598 0.38994485,56.4646 0.29651824,56.4693 0.16930909,56.4741 0.0083440235,56.4789 6.6559085e-005,56.4836 0.050932106,56.4884 0.12709443,56.4932 0.16095106,56.4980 0.084717743,56.5027 -9.6700178e-006,56.5075 1.6182041e-006,56.5123 0.025426926,56.5170 0.025557889,56.5218 0.1102318,56.5266 0.093186624,56.5314 0.084670186,56.5361 0.033778917,56.5409 0.084860504,56.5457 0.229157,56.5505 0.36455068,56.5552 0.28798184,56.5600 0.2288263,56.5648 0.2626183,56.5696 0.1524677,56.5743 0.16948375,56.5791 0.093065113,56.5839 0.093472555,56.5887 0.27131352,56.5934 0.21157412,56.5982 0.076110706,56.6030 0.076246768,56.6078 0.050824273,56.6125 8.3595929e-005,56.6173 0.11891638,56.6221 0.2288592,56.6269 0.13534483,56.6316 0.02529992,56.6364 0.050881598,56.6412 0.15262093,56.6460 0.18649939,56.6508 0.1186259,56.6555 0.076219447,56.6603 0.10172263,56.6651 0.22888993,56.6699 0.23720405,56.6747 0.10157579,56.6794 0.059337165,56.6842 0.050995447,56.6890 0.1695812,56.6938 0.18636273,56.6986 0.16116109,56.7033 0.31394303,56.7081 0.49140435,56.7129 0.26224819,56.7177 0.076185323,56.7225 0.076417752,56.7272 0.14419283,56.7320 0.18632592,56.7368 0.076107197,56.7416 0.016922167,56.7464 -1.0423012e-005,56.7512 0.0084675429,56.7559 0.016992813,56.7607 0.11040599,56.7655 0.27991435,56.7703 0.39826494,56.7751 0.27084795,56.7799 0.050660372,56.7846 0.1187538,56.7894 0.21199563,56.7942 0.27117187,56.7990 0.12706275,56.8038 0.076253004,56.8086 0.050792243,56.8133 0.076375335,56.8181 0.22039793,56.8229 0.18630427,56.8277 0.084677607,56.8325 0.02541101,56.8373 -5.3987496e-006,56.8421 0.025550006,56.8468 0.14417331,56.8516 0.13547824,56.8564 0.076314256,56.8612 0.20352413,56.8660 0.20326783,56.8708 0.16942905,56.8756 0.271359,56.8804 0.33910871,56.8851 0.22865115,56.8899 0.084606469,56.8947 0.084883936,56.8995 0.17801321,56.9043 0.23731965,56.9091 0.33897254,56.9139 0.22868322,56.9187 0.093095385,56.9235 -7.2762705e-005,56.9282 2.3494606e-005,56.9330 -2.1210297e-005,56.9378 6.1351129e-005,56.9426 0.093498759,56.9474 0.2288879,56.9522 0.1522882,56.9570 0.033771243,56.9618 0.0084560635,56.9666 0.025449703,56.9714 0.1610737,56.9762 0.22877346,56.9810 0.093166158,56.9857 0.0085564125,56.9905 0.076361202,56.9953 0.076176807,57.0001 0.016930681,57.0049 0.1018583,57.0097 0.2118738,57.0145 0.14397089,57.0193 0.076172911,57.0241 0.025422515,57.0289 0.07641685,57.0337 0.12712803,57.0385 0.084608361,57.0433 -4.9345388e-005,57.0481 0.13563608,57.0529 0.17793785,57.0577 0.05939186,57.0625 0.16961114,57.0672 0.22888526,57.0720 0.28824741,57.0768 0.36457413,57.0816 0.35580102,57.0864 0.11833131,57.0912 0.025323629,57.0960 2.6181648e-005,57.1008 0.050961263,57.1056 0.11868859,57.1104 0.11009178,57.1152 0.076259367,57.1200 0.16951899,57.1248 0.18636496,57.1296 0.11008598,57.1344 0.025558408,57.1392 0.15287749,57.1440 0.36445397,57.1488 0.37267965,57.1536 0.2456385,57.1584 0.076159127,57.1632 -6.2724452e-005,57.1680 3.6379257e-005,57.1728 0.059456252,57.1776 0.25430897,57.1824 0.23719989,57.1872 0.12701851,57.1920 0.0084291706,57.1968 1.853377e-005,57.2016 0.0084746685,57.2064 -1.9061332e-005,57.2112 3.1601216e-005,57.2160 0.050989117,57.2208 0.14422546,57.2256 0.16941398,57.2304 0.084636882,57.2352 0.076245517,57.2400 0.050820529,57.2448 0.10177367,57.2496 0.14410135,57.2544 0.11854118,57.2592 0.033824548,57.2641 0.016938621,57.2689 -1.1035813e-005,57.2737 3.0057743e-006,57.2785 -9.8622706e-007,57.2833 9.3908329e-007,57.2881 0.025564082,57.2929 0.16134888,57.2977 0.364703,57.3025 0.48297369,57.3073 0.32165334,57.3121 0.22018367,57.3169 0.2796776,57.3217 0.22873467,57.3265 0.16103551,57.3313 0.23732187,57.3361 0.21184213,57.3409 0.20337047,57.3458 0.10177515,57.3506 0.16110384,57.3554 0.22869295,57.3602 0.16946621,57.3650 0.18659914,57.3698 0.21186708,57.3746 0.1693438,57.3794 0.13557191,57.3842 0.16111839,57.3890 0.28807884,57.3938 0.16939346,57.3986 0.12720849,57.4035 0.2033933,57.4083 0.11853063,57.4131 0.025377633,57.4179 0.0084791537,57.4227 0.084748358,57.4275 0.084744908,57.4323 -1.3708544e-005,57.4371 4.120115e-005,57.4419 0.085059822,57.4468 0.279872,57.4516 0.25397322,57.4564 0.084531888,57.4612 0.050805379,57.4660 0.093417518,57.4708 0.2630311,57.4756 0.31342664,57.4804 0.12677373,57.4853 -9.4097784e-005,57.4901 0.025586052,57.4949 0.11873977,57.4997 0.15271965,57.5045 0.25426492,57.5093 0.15227368,57.5141 0.050708879,57.5190 0.0084516937,57.5238 0.025489718,57.5286 0.050824072,57.5334 0.0084136529,57.5382 4.5915676e-006,57.5430 -1.2972893e-006,57.5479 5.9717189e-007,57.5527 0.025447108,57.5575 0.084739357,57.5623 0.050879166,57.5671 0.12728937,57.5719 0.22890802,57.5768 0.18630956,57.5816 0.050684996,57.5864 -1.5412408e-005,57.5912 0.025473351,57.5960 0.084893905,57.6008 0.16957548,57.6057 0.14406677,57.6105 0.16089886,57.6153 0.059142821,57.6201 5.2156636e-005,57.6249 0.076346882,57.6298 0.18638179,57.6346 0.10164522,57.6394 0.050850399,57.6442 0.050907657,57.6490 0.076291241,57.6539 0.084975414,57.6587 0.27138132,57.6635 0.22856371,57.6683 0.076042406,57.6731 -4.7014128e-005,57.6780 1.2531274e-005,57.6828 -3.1063332e-006,57.6876 0.0085223429,57.6924 0.076480635,57.6973 0.2034945,57.7021 0.18636085,57.7069 0.13546526,57.7117 0.050756853,57.7165 0.093511112,57.7214 0.32227257,57.7262 0.45760503,57.7310 0.51689184,57.7358 0.44056964,57.7407 0.3560428,57.7455 0.51756221,57.7503 0.77126956,57.7551 0.53332978,57.7600 0.30470464,57.7648 0.13538453,57.7696 0.076266728,57.7744 0.050856572,57.7793 0.02538332,57.7841 0.050820712,57.7889 0.093224786,57.7937 0.084752284,57.7986 0.05089549,57.8034 0.14410757,57.8082 0.11862684,57.8130 0.050812289,57.8179 0.050904706,57.8227 0.14429897,57.8275 0.23724197,57.8324 0.11006477,57.8372 0.16115119,57.8420 0.21189995,57.8468 0.25411463,57.8517 0.18642491,57.8565 0.16956432,57.8613 0.14395864,57.8662 0.076200306,57.8710 0.084853269,57.8758 0.20344394,57.8806 0.25423196,57.8855 0.29680127,57.8903 0.33895606,57.8951 0.22005743,57.9000 0.076143913,57.9048 -1.5361e-005,57.9096 0.050851118,57.9145 0.13558263,57.9193 0.084781513,57.9241 0.059471801,57.9290 0.16115513,57.9338 0.25428835,57.9386 0.27950379,57.9435 0.11850578,57.9483 0.093229577,57.9531 0.093262844,57.9580 0.14432362,57.9628 0.29677618,57.9676 0.38977858,57.9725 0.4659383,57.9773 0.2541036,57.9821 0.19508474,57.9870 0.34786558,57.9918 0.53397709,57.9966 0.37248367,58.0015 0.16079332,58.0063 0.1441078,58.0111 0.20345062,58.0160 0.21176673,58.0208 0.084552057,58.0256 0.050807893,58.0305 0.093233891,58.0353 0.050832808,58.0401 1.675782e-005,58.0450 0.059540369,58.0498 0.3222965,58.0547 0.38975927,58.0595 0.18613389,58.0643 0.033779439,58.0692 0.093259931,58.0740 0.093196511,58.0788 0.025418492,58.0837 0.0084761586,58.0885 0.034044437,58.0934 0.13567074,58.0982 0.12716092,58.1030 0.19502203,58.1079 0.16927865,58.1127 0.025255432,58.1176 0.0084853256,58.1224 0.050899431,58.1272 0.17812805,58.1321 0.2883248,58.1369 0.37313238,58.1418 0.40665206,58.1466 0.18614443,58.1514 0.1696811,58.1563 0.30516818,58.1611 0.22002856,58.1660 0.050653532,58.1708 0.025493741,58.1757 0.19503233,58.1805 0.29667684,58.1853 0.26267764,58.1902 0.16086224,58.1950 0.059330054,58.1999 0.22901259,58.2047 0.34742948,58.2096 0.17774428,58.2144 0.033979055,58.2192 0.18650629,58.2241 0.10155942,58.2289 0.025383228,58.2338 4.1549033e-006,58.2386 0.016976597,58.2435 0.025439311,58.2483 0.050816145,58.2532 0.093197621,58.2580 0.093210988,58.2629 0.059434012,58.2677 0.1359567,58.2725 0.29674122,58.2774 0.23699611,58.2822 0.07600823,58.2871 -5.1478066e-005,58.2919 2.2840117e-005,58.2968 0.03392306,58.3016 0.14411207,58.3065 0.22033502,58.3113 0.11861821,58.3162 0.13556531,58.3210 0.02540669,58.3259 0.025510412,58.3307 0.076303713,58.3356 0.059270959,58.3404 0.033871301,58.3453 0.033923708,58.3501 0.18645595,58.3550 0.15252113,58.3598 0.13561305,58.3647 0.13559149,58.3695 0.093172826,58.3744 0.025392281,58.3792 -9.7145758e-006,58.3841 2.2161288e-005,58.3889 0.025494928,58.3938 0.05083929,58.3986 0.050848391,58.4035 0.16961259,58.4083 0.22889192,58.4132 0.25413257,58.4180 0.15250434,58.4229 0.16115902,58.4277 0.16940562,58.4326 0.059226118,58.4374 0.17811418,58.4423 0.29655951,58.4471 0.11001679,58.4520 0.033970598,58.4569 0.093316607,58.4617 0.11860482,58.4666 0.10167436,58.4714 0.11876897,58.4763 0.16949297,58.4811 0.10152252,58.4860 0.03385736,58.4908 0.076416679,58.4957 0.17807491,58.5005 0.18634537,58.5054 0.093092851,58.5103 0.050789252,58.5151 0.050855499,58.5200 0.11021236,58.5248 0.16101292,58.5297 0.22890262,58.5345 0.32221824,58.5394 0.33904561,58.5443 0.20323868,58.5491 0.084517896,58.5540 0.15266328,58.5588 0.45794061,58.5637 0.47451144,58.5686 0.2370877,58.5734 0.10157196,58.5783 0.0423843,58.5831 0.11879801,58.5880 0.22884156,58.5928 0.2118744,58.5977 0.19488771,58.6026 0.11002644,58.6074 0.050823495,58.6123 0.084863544,58.6171 0.11856712,58.6220 0.12728724,58.6269 0.48328626,58.6317 0.60151809,58.6366 0.34718925,58.6415 0.050724037,58.6463 3.3913439e-005,58.6512 -7.2935427e-006,58.6560 -4.7432718e-006,58.6609 2.6270305e-005,58.6658 0.050980654,58.6706 0.16970885,58.6755 0.23723622,58.6804 0.14391395,58.6852 0.24584727,58.6901 0.37295616,58.6949 0.18628307,58.6998 0.10154335,58.7047 0.22890779,58.7095 0.31376594,58.7144 0.34760788,58.7193 0.2965605,58.7241 0.18630134,58.7290 0.1184486,58.7339 0.033929408,58.7387 0.15264927,58.7436 0.13551591,58.7485 0.084669575,58.7533 0.033843305,58.7582 0.025452944,58.7631 0.076315954,58.7679 0.093207382,58.7728 0.076251924,58.7777 0.13562891,58.7825 0.16952755,58.7874 0.22898737,58.7923 0.28812382,58.7971 0.13536966,58.8020 0.025417488,58.8069 0.09352202,58.8117 0.29676631,58.8166 0.24552642,58.8215 0.12705876,58.8263 0.14411911,58.8312 0.12701881,58.8361 0.059223238,58.8410 0.059250772,58.8458 0.050902557,58.8507 0.10182308,58.8556 0.084644854,58.8604 0.0083664255,58.8653 6.1239603e-005,58.8702 0.050895676,58.8751 0.13565937,58.8799 0.2373324,58.8848 0.20331064,58.8897 0.1695891,58.8945 0.32211459,58.8994 0.31356013,58.9043 0.34766945,58.9092 0.38146108,58.9140 0.38120806,58.9189 0.29635119,58.9238 0.16934896,58.9286 0.11015071,58.9335 0.059362575,58.9384 0.14414972,58.9433 0.28822279,58.9481 0.44922069,58.9530 0.44907844,58.9579 0.24565803,58.9628 0.17806582,58.9676 0.21188185,58.9725 0.11003987,58.9774 0.084639177,58.9823 0.025432287,58.9871 0.11030371,58.9920 0.25423387,58.9969 0.25417578,59.0018 0.28819922,59.0067 0.44915843,59.0115 0.35600692,59.0164 0.33088073,59.0213 0.49161392,59.0262 0.34703687,59.0310 0.059016697,59.0359 7.5076074e-005,59.0408 0.059346125,59.0457 0.025381479,59.0506 0.025433673,59.0554 0.033859372,59.0603 0.03394701,59.0652 0.21197413,59.0701 0.32201225,59.0749 0.17787531,59.0798 0.050841492,59.0847 0.093344517,59.0896 0.20348036,59.0945 0.20348948,59.0994 0.22884788,59.1042 0.16077179,59.1091 0.025266558,59.1140 -6.2169937e-007,59.1189 2.878405e-005,59.1238 0.13578251,59.1286 0.38146585,59.1335 0.36431825,59.1384 0.16093229,59.1433 0.076223478,59.1482 0.076227874,59.1531 0.084785484,59.1579 0.10178464,59.1628 0.16117078,59.1677 0.23734787,59.1726 0.18631579,59.1775 0.12698194,59.1824 0.076208867,59.1872 0.1865218,59.1921 0.2966221,59.1970 0.17791575,59.2019 0.14401214,59.2068 0.13556275,59.2117 0.13560325,59.2165 0.084724046,59.2214 0.076266617,59.2263 0.15257165,59.2312 0.22889717,59.2361 0.28828943,59.2410 0.3221148,59.2459 0.22876953,59.2507 0.1609298,59.2556 0.11848573,59.2605 0.15253113,59.2654 0.17799339,59.2703 0.025349222,59.2752 0.025445448,59.2801 0.084806867,59.2850 0.10175505,59.2899 0.15259692,59.2947 0.262858,59.2996 0.33908373,59.3045 0.27096283,59.3094 0.11848291,59.3143 0.076300517,59.3192 0.13566838,59.3241 0.25424126,59.3290 0.20324832,59.3339 0.093177527,59.3387 0.025403745,59.3436 9.4139956e-005,59.3485 0.084842317,59.3534 0.093242712,59.3583 0.11011375,59.3632 0.033771113,59.3681 -2.2543361e-005,59.3730 4.1085983e-005,59.3779 0.025423933,59.3828 -4.2411983e-005,59.3877 0.050874267,59.3926 0.10178796,59.3974 0.13562012,59.4023 0.084652595,59.4072 0.0084391367,59.4121 0.067829438,59.4170 0.16954146,59.4219 0.22032155,59.4268 0.16108216,59.4317 0.17806794,59.4366 0.19491886,59.4415 0.22899826,59.4464 0.32214746,59.4513 0.27107769,59.4562 0.18618706,59.4611 0.025216158,59.4660 0.025668731,59.4709 0.24618964,59.4758 0.41519767,59.4807 0.24530461,59.4856 0.059173737,59.4905 0.042452421,59.4953 0.076331884,59.5002 0.16957314,59.5051 0.15243684,59.5100 0.02534668,59.5149 0.050984275,59.5198 0.13570696,59.5247 0.1609073,59.5296 0.050693899,59.5345 -5.1808797e-006,59.5394 0.0084779076,59.5443 -8.1695134e-006,59.5492 1.3136739e-005,59.5541 0.059363455,59.5590 0.18651009,59.5639 0.27988982,59.5688 0.33920211,59.5737 0.3726877,59.5786 0.26239023,59.5835 0.093148381,59.5884 0.0085167959,59.5933 0.093227282,59.5982 0.093239516,59.6031 0.050822765,59.6080 0.02540216,59.6129 0.076318033,59.6178 0.076303072,59.6227 0.10165758,59.6276 0.050801437,59.6325 0.050851308,59.6374 0.025419815,59.6424 1.1185216e-006,59.6473 3.2468474e-006,59.6522 0.025449468,59.6571 0.093260653,59.6620 0.20350349,59.6669 0.22879151,59.6718 0.10156414,59.6767 0.025399011,59.6816 -6.5021695e-006,59.6865 2.0406478e-006,59.6914 0.025434827,59.6963 0.033912364,59.7012 0.0254867,59.7061 0.07634899,59.7110 0.11023206,59.7159 0.15266056,59.7208 0.23752765,59.7257 0.32194677,59.7306 0.15216361,59.7355 0.025331991,59.7405 0.050884157,59.7454 0.093335614,59.7503 0.16971289,59.7552 0.24581723,59.7601 0.24578044,59.7650 0.32219163,59.7699 0.37298426,59.7748 0.35575217,59.7797 0.22010773,59.7846 0.14392383,59.7895 0.13543724,59.7944 0.093193039,59.7994 0.2290677,59.8043 0.49178356,59.8092 0.56761026,59.8141 0.33026236,59.8190 0.11856697,59.8239 0.0085624782,59.8288 0.093333349,59.8337 0.093138345,59.8386 0.050832335,59.8435 0.093225002,59.8485 0.14406088,59.8534 0.10162528,59.8583 0.017052658,59.8632 0.16982329,59.8681 0.29674983,59.8730 0.2794058,59.8779 0.075941175,59.8828 -8.2240549e-006,59.8878 0.025449045,59.8927 0.033842336,59.8976 0.13567354,59.9025 0.2289928,59.9074 0.20339511,59.9123 0.11851733,59.9172 0.093184605,59.9222 0.093195476,59.9271 0.025367774,59.9320 0.050873384,59.9369 0.17800957,59.9418 0.23726729,59.9467 0.093172468,59.9516 -4.3697191e-006,59.9566 0.025456483,59.9615 0.11019067,59.9664 0.13557047,59.9713 0.084722593,59.9762 0.025418445,59.9811 0.025408596,59.9861 0.051037062,59.9910 0.22078048,59.9959 0.38984591,60.0008 0.22833842,60.0057 0.0082933446,60.0107 0.02555583,60.0156 0.084818743,60.0205 0.13556868,60.0254 0.16092241,60.0303 0.08473587,60.0352 0.12730502,60.0402 0.32213902,60.0451 0.35593361,60.0500 0.27127141,60.0549 0.24578932,60.0598 0.26280451,60.0648 0.39848331,60.0697 0.46593034,60.0746 0.29627523,60.0795 0.13547705,60.0844 0.08471895,60.0894 0.050918896,60.0943 0.084711291,60.0992 0.025337558,60.1041 0.051022239,60.1091 0.16114523,60.1140 0.19476351,60.1189 0.1270079,60.1238 0.076234527,60.1287 -4.489638e-005,60.1337 1.2042219e-005,60.1386 -3.2682276e-006,60.1435 1.0295664e-006,60.1484 -8.4978916e-007,60.1534 2.3697287e-006,60.1583 -8.6299224e-006,60.1632 3.2153323e-005,60.1681 0.059502512,60.1731 0.16106796,60.1780 0.12700647,60.1829 0.084768996,60.1878 0.10170548,60.1928 0.10164698,60.1977 0.093202099,60.2026 0.084843531,60.2075 0.12710637,60.2125 0.050678402,60.2174 -3.6505593e-005,60.2223 9.8638038e-006,60.2272 -2.9462001e-006,60.2322 1.9201836e-006,60.2371 -4.734718e-006,60.2420 0.008490826,60.2470 0.11869838,60.2519 0.18645512,60.2568 0.10173604,60.2617 0.076249719,60.2667 0.025330301,60.2716 -8.9537316e-006,60.2765 -9.2135662e-007,60.2815 1.2641552e-005,60.2864 0.025522253,60.2913 0.11886574,60.2962 0.27979252,60.3012 0.29653692,60.3061 0.25399467,60.3110 0.084607631,60.3160 0.050854601,60.3209 0.025513843,60.3258 0.13580792,60.3308 0.23729451,60.3357 0.25406882,60.3406 0.1863261,60.3456 0.14400579,60.3505 0.093349919,60.3554 0.22907014,60.3604 0.33891568,60.3653 0.1862168,60.3702 0.050820824,60.3752 0.1442786,60.3801 0.33068421,60.3850 0.33035761,60.3900 0.18624344,60.3949 0.12708446,60.3998 0.076241337,60.4048 -3.0453881e-005,60.4097 0.025449235,60.4146 0.084741525,60.4196 0.050858721,60.4245 0.025456259,60.4294 0.025384536,60.4344 -1.6418215e-005,60.4393 0.025534578,60.4442 0.13564834,60.4492 0.15253307,60.4541 0.13558792,60.4590 0.093117751,60.4640 0.033954542,60.4689 0.11034323,60.4739 0.18649577,60.4788 0.23714346,60.4837 0.11846644,60.4887 0.0084933508,60.4936 0.025416913,60.4985 -3.5427704e-005,60.5035 1.6747623e-005,60.5084 0.076566167,60.5134 0.3392463,60.5183 0.41502175,60.5232 0.17777538,60.5282 0.11871112,60.5331 0.18650855,60.5381 0.26275873,60.5430 0.30499789,60.5479 0.23717022,60.5529 0.21197543,60.5578 0.26284814,60.5628 0.22878239,60.5677 0.13535775,60.5726 -0.00012069591,60.5776 0.025462594,60.5825 0.050896965,60.5875 0.16959748,60.5924 0.21195984,60.5973 0.19488609,60.6023 0.17778185,60.6072 0.093132183,60.6122 0.025509048,60.6171 0.084969923,60.6221 0.1865,60.6270 0.13541506,60.6319 0.050740805,60.6369 0.025425,60.6418 0.025394838,60.6468 0.050811179,60.6517 0.13560389,60.6567 0.11864644,60.6616 0.050855741,60.6666 0.025527408,60.6715 0.13570829,60.6765 0.17787802,60.6814 0.093089759,60.6863 -7.2014714e-006,60.6913 0.033907518,60.6962 0.025413968,60.7012 -2.4702431e-006,60.7061 -2.5130694e-007,60.7111 3.4761092e-006,60.7160 0.025490779,60.7210 0.11028546,60.7259 0.2120294,60.7309 0.33908841,60.7358 0.27936989,60.7408 -0.00021084092,60.7457 0.025557283,60.7507 0.15265432,60.7556 0.25421491,60.7606 0.18630865,60.7655 0.050809968,60.7705 0.025480269,60.7754 0.084851511,60.7804 0.16958869,60.7853 0.22021721,60.7902 0.050713796,60.7952 0.0084737474,60.8002 -1.7000177e-005,60.8051 0.017051011,60.8101 0.12737803,60.8150 0.29667968,60.8200 0.27102646,60.8249 0.22867471,60.8299 0.10159327,60.8348 0.03392889,60.8398 0.16958402,60.8447 0.25427163,60.8497 0.17785412,60.8546 0.033821438,60.8596 0.025443608,60.8645 -1.6255495e-005,60.8695 4.4099738e-006,60.8744 -1.382505e-006,60.8794 0.076658331,60.8843 0.39038759,60.8893 0.59320533,60.8942 0.5757916,60.8992 0.53357184,60.9042 0.51692885,60.9091 0.2711525,60.9141 0.050788786,60.9190 0.0085082455,60.9240 0.2543582,60.9289 0.35597163,60.9339 0.25421387,60.9388 0.11020983,60.9438 0.18645769,60.9488 0.27961874,60.9537 0.26279324,60.9587 0.22890197,60.9636 0.19483747,60.9686 0.12703353,60.9735 0.1440755,60.9785 0.16938156,60.9835 0.050765119,60.9884 0.084818013,60.9934 0.1186161,60.9983 0.1018922,61.0033 0.23753859,61.0082 0.25409448,61.0132 0.13542719,61.0182 0.32204792,61.0231 0.34761339,61.0281 0.25425997,61.0330 0.24591792,61.0380 0.44083914,61.0430 0.36400008,61.0479 0.118461,61.0529 0.18666047,61.0578 0.41525167,61.0628 0.36421198,61.0678 0.22020276,61.0727 0.093245879,61.0777 0.1441998,61.0827 0.11012352,61.0876 0.025323549,61.0926 -5.8905222e-005,61.0975 0.00018466527,61.1025 0.15276609,61.1075 0.15236275,61.1124 0.050738607,61.1174 0.050855886,61.1224 0.025346661,61.1273 5.7439852e-006,61.1323 0.025464963,61.1373 0.025386926,61.1422 0.025435682,61.1472 0.14418976,61.1521 0.27123323,61.1571 0.18634467,61.1621 0.05086172,61.1670 0.084785394,61.1720 0.076160297,61.1770 0.025384529,61.1819 0.050867788,61.1869 0.025385179,61.1919 5.5528086e-005,61.1968 0.050930671,61.2018 0.050765578,61.2068 0.059301842,61.2117 0.16961238,61.2167 0.23738153,61.2217 0.24574396,61.2266 0.14393659,61.2316 0.025326975,61.2366 0.017030025,61.2415 0.11034388,61.2465 0.19497879,61.2515 0.25423911,61.2565 0.20323749,61.2614 0.050767124,61.2664 0.076285496,61.2714 0.084753811,61.2763 0.28829151,61.2813 0.37284386,61.2863 0.16086625,61.2912 0.050803702,61.2962 0.0084406426,61.3012 3.9218143e-005,61.3062 0.059384093,61.3111 0.059266984,61.3161 0.0084208576,61.3211 3.7445967e-005,61.3260 0.025446434,61.3310 0.033958141,61.3360 0.084837548,61.3410 0.093146138,61.3459 0.076172076,61.3509 0.11025667,61.3559 0.16115142,61.3608 0.14395948,61.3658 0.025286678,61.3708 0.050821606,61.3758 0.13567853,61.3807 0.57646209,61.3857 0.57624787,61.3907 0.10155008,61.3957 0.025362603,61.4006 0.0084607871,61.4056 -2.8841736e-005,61.4106 8.1290193e-005,61.4156 0.093396291,61.4205 0.15253143,61.4255 0.084569961,61.4305 -6.0503957e-005,61.4355 0.0084917825,61.4404 0.084732309,61.4454 0.15254153,61.4504 0.20339684,61.4554 0.11871826,61.4604 0.07635805,61.4653 0.076177903,61.4703 -9.0135632e-005,61.4753 0.025470974,61.4803 0.076285891,61.4852 0.093319431,61.4902 0.14425349,61.4952 0.18641482,61.5002 0.11850695,61.5052 0.067711174,61.5101 0.025387341,61.5151 0.03389534,61.5201 0.13562582,61.5251 0.28817347,61.5301 0.18639947,61.5350 0.10165937,61.5400 0.1610571,61.5450 0.2203555,61.5500 0.1695406,61.5550 0.22883484,61.5599 0.084686026,61.5649 0.14415343,61.5699 0.24583828,61.5749 0.347698,61.5799 0.50853354,61.5848 0.37257692,61.5898 0.18631947,61.5948 0.18651511,61.5998 0.22041467,61.6048 0.16940127,61.6098 0.10166649,61.6147 0.11008539,61.6197 -0.0001037862,61.6247 2.7854112e-005,61.6297 -7.620532e-006,61.6347 2.6254647e-006,61.6397 -2.8808458e-006,61.6447 0.050908752,61.6496 0.1101651,61.6546 0.025352322,61.6596 5.2661278e-005,61.6646 0.025414685,61.6696 0.025562137,61.6746 0.16125581,61.6796 0.20332798,61.6845 0.13545725,61.6895 0.084669098,61.6945 0.050799321,61.6995 0.34742746,61.7045 0.3812758,61.7095 0.16118039,61.7145 0.17821515,61.7194 0.25431868,61.7244 0.26258746,61.7294 0.14395623,61.7344 0.17798194,61.7394 0.13543972,61.7444 0.050927058,61.7494 0.15277363,61.7544 0.18631755,61.7594 0.11868265,61.7643 0.22894837,61.7693 0.20325898,61.7743 0.1778686,61.7793 0.14405461,61.7843 0.11008094,61.7893 0.025319081,61.7943 0.025437359,61.7993 0.033926193,61.8043 0.050912939,61.8093 0.084752567,61.8143 0.07627178,61.8192 0.11013637,61.8242 0.050764259,61.8292 0.0084669897,61.8342 0.025425496,61.8392 0.025437191,61.8442 0.059476368,61.8492 0.18651223,61.8542 0.16940142,61.8592 0.1442848,61.8642 0.43226165,61.8692 0.33022436,61.8742 0.050716154,61.8792 -2.5639301e-005,61.8842 9.8790388e-006,61.8891 -1.3875669e-005,61.8941 0.025515649,61.8991 0.11034254,61.9041 0.13552842,61.9091 0.050695065,61.9141 0.0084319143,61.9191 0.02549945,61.9241 0.2035065,61.9291 0.23724119,61.9341 0.11004007,61.9391 2.7913067e-005,61.9441 0.033878829,61.9491 0.0085734967,61.9541 0.1443143,61.9591 0.18636036,61.9641 0.10996672,61.9691 0.076245606,61.9741 0.084868327,61.9791 0.10165323,61.9841 0.084615268,61.9891 0.16954254,61.9941 0.25434777,61.9991 0.19487536,62.0041 0.067699663,62.0091 0.050823864,62.0141 0.076297693,62.0191 0.050976686,62.0241 0.16119649,62.0291 0.21176161,62.0341 0.1100498,62.0391 0.14420946,62.0441 0.20342104,62.0491 0.16951305,62.0541 0.17801534,62.0591 0.1523854,62.0641 0.050667826,62.0691 -3.9962997e-005,62.0741 3.2944925e-005,62.0791 0.059418585,62.0841 0.16109776,62.0891 0.18666959,62.0941 0.29675028,62.0991 0.25401217,62.1041 0.1523805,62.1091 0.17797413,62.1141 0.11007407,62.1191 0.025407283,62.1241 0.076356351,62.1291 0.10163156,62.1341 0.093165278,62.1391 0.076365918,62.1441 0.093219906,62.1491 0.18640612,62.1542 0.56792164,62.1592 0.78820735,62.1642 0.49134916,62.1692 0.18629211,62.1742 0.025608294,62.1792 0.16117521,62.1842 0.17797416,62.1892 0.13542607,62.1942 0.025263947,62.1992 1.1017106e-006,62.2042 2.5607235e-006,62.2092 -1.1345804e-005,62.2142 0.0085649053,62.2192 0.10183471,62.2242 0.19496962,62.2293 0.21185176,62.2343 0.18639952,62.2393 0.13546848,62.2443 0.025388308,62.2493 0.076281071,62.2543 0.11015276,62.2593 0.16959397,62.2643 0.30514023,62.2693 0.11007973,62.2743 0.11866826,62.2793 0.17800651,62.2844 0.11854258,62.2894 0.1102457,62.2944 0.16956639,62.2994 0.18649854,62.3044 0.28828409,62.3094 0.29652575,62.3144 0.12687264,62.3194 0.025321208,62.3245 -2.394791e-005,62.3295 5.6220477e-005,62.3345 0.05093265,62.3395 0.13559,62.3445 0.16097543,62.3495 0.10163494,62.3545 -3.5249897e-005,62.3595 0.050922241,62.3646 0.1357072,62.3696 0.14410402,62.3746 0.084624127,62.3796 0.050944027,62.3846 0.18656401,62.3896 0.20335087,62.3946 0.2202742,62.3997 0.10999286,62.4047 0.025386699,62.4097 0.025494335,62.4147 0.084860235,62.4197 0.14417186,62.4247 0.16946262,62.4298 0.10150748,62.4348 -7.8814759e-005,62.4398 -6.7410406e-006,62.4448 0.076452568,62.4498 0.3308444,62.4548 0.3983044,62.4599 0.22859363,62.4649 0.16951011,62.4699 0.23731898,62.4749 0.20347996,62.4799 0.36471975,62.4849 0.46618751,62.4900 0.37251091,62.4950 0.13535251,62.5000 0.16118699,62.5050 0.22034274,62.5100 0.19471785,62.5151 0.17786354,62.5201 0.15262273,62.5251 0.16105162,62.5301 0.17809759,62.5351 0.29674491,62.5402 0.24574816,62.5452 0.1947604,62.5502 0.10997222,62.5552 0.14411063,62.5602 0.20341776,62.5653 0.10157756,62.5703 0.033883583,62.5753 0.15268573,62.5803 0.31384024,62.5854 0.51709253,62.5904 0.42339283,62.5954 0.10144609,62.6004 0.050974399,62.6055 0.093280382,62.6105 0.084685445,62.6155 0.11019593,62.6205 0.21195728,62.6255 0.23720925,62.6306 0.093070515,62.6356 0.0084648179,62.6406 0.025477894,62.6456 0.059401777,62.6507 0.084738649,62.6557 0.1610951,62.6607 0.35612974,62.6657 0.37280068,62.6708 0.32195312,62.6758 0.36441031,62.6808 0.31356072,62.6859 0.23720086,62.6909 0.059204254,62.6959 0.033836801,62.7009 0.051108643,62.7060 0.43250597,62.7110 0.47433934,62.7160 0.20318653,62.7210 0.059279811,62.7261 0.02535882,62.7311 -2.401148e-005,62.7361 6.4628998e-006,62.7412 -1.8378987e-006,62.7462 8.8813709e-007,62.7512 -1.7146377e-006,62.7562 5.9709955e-006,62.7613 0.0085046012,62.7663 0.076298729,62.7713 0.076232217,62.7764 0.084715173,62.7814 0.03391856,62.7864 0.10180712,62.7915 0.30522102,62.7965 0.38136151,62.8015 0.31361213,62.8066 0.36442304,62.8116 0.28807178,62.8166 0.21176066,62.8217 0.12699129,62.8267 0.084717281,62.8317 0.025406132,62.8367 0.0085538523,62.8418 0.084915407,62.8468 0.22053681,62.8518 0.33055386,62.8569 0.27969527,62.8619 0.28797886,62.8669 0.10136463,62.8720 -3.9851559e-005,62.8770 0.050876006,62.8821 0.18643786,62.8871 0.16101541,62.8921 0.11015847,62.8972 0.0084666749,62.9022 -8.940975e-006,62.9072 4.5227818e-005,62.9123 0.076531865,62.9173 0.25452244,62.9223 0.30500939,62.9274 0.21154083,62.9324 0.20327355,62.9374 0.33897081,62.9425 0.27960995,62.9475 0.13559705,62.9526 0.033890542,62.9576 7.8343037e-006,62.9626 0.0084708128,62.9677 7.1348877e-006,62.9727 0.025425576,62.9777 -1.4601117e-005,62.9828 0.025425263,62.9878 0.084939122,62.9929 0.22056623,62.9979 0.23710896,63.0029 0.076113828,63.0080 0.093435235,63.0130 0.22049065,63.0181 0.28793034,63.0231 0.18634543,63.0281 0.20342959,63.0332 0.14394148,63.0382 0.050790604,63.0433 0.050887074,63.0483 0.050864756,63.0533 0.025385026,63.0584 -4.3132684e-005,63.0634 0.0085584857,63.0685 0.11883565,63.0735 0.19487262,63.0786 0.14394127,63.0836 0.16949436,63.0886 0.19497253,63.0937 0.19502248,63.0987 0.21184216,63.1038 0.22866218,63.1088 0.11855804,63.1139 0.084747218,63.1189 0.008481374,63.1239 0.0084962323,63.1290 0.025414029,63.1340 0.0085032498,63.1391 0.025391905,63.1441 0.0085723931,63.1492 0.12736224,63.1542 0.17789838,63.1593 0.11849982,63.1643 0.14409433,63.1694 0.16951297,63.1744 0.12717779,63.1794 0.14404708,63.1845 0.093166739,63.1895 0.084658824,63.1946 0.025365911,63.1996 0.093335904,63.2047 0.11860093,63.2097 0.033800185,63.2148 -6.9217194e-008,63.2198 0.14437634,63.2249 0.50034481,63.2299 0.52520496,63.2350 0.21148606,63.2400 0.0084388359,63.2451 0.050970323,63.2501 0.09322682,63.2552 0.050697837,63.2602 9.2367489e-005,63.2653 0.14428394,63.2703 0.22884117,63.2754 0.22031614,63.2804 0.1779667,63.2855 0.17794125,63.2905 0.17792189,63.2956 0.2372403,63.3006 0.16091073,63.3057 0.050769374,63.3107 -1.9699066e-005,63.3158 0.0085138232,63.3208 0.05084569,63.3259 0.16098902,63.3309 0.21185955,63.3360 0.084742106,63.3410 0.0084755728,63.3461 8.7050132e-008,63.3511 2.2122146e-007,63.3562 -9.7204168e-007,63.3613 3.66729e-006,63.3663 0.02543037,63.3714 0.025413821,63.3764 0.0085346531,63.3815 0.076355554,63.3865 0.10165227,63.3916 0.025329074,63.3966 1.8595732e-005,63.4017 0.025432898,63.4067 0.033903599,63.4118 0.13561124,63.4169 0.14402327,63.4219 0.03387076,63.4270 6.0445218e-005,63.4320 0.11035288,63.4371 0.19497463,63.4421 0.13549459,63.4472 0.076167233,63.4523 0.050783344,63.4573 0.13557035,63.4624 0.093246803,63.4674 0.050883565,63.4725 0.025386056,63.4775 -3.5636094e-005,63.4826 0.076591678,63.4877 0.3562187,63.4927 0.33875269,63.4978 0.11833214,63.5028 -4.8261674e-005,63.5079 0.10174915,63.5130 0.14403158,63.5180 0.059298955,63.5231 0.0084839724,63.5281 0.025430439,63.5332 0.025415896,63.5383 0.0084618311,63.5433 1.7094313e-005,63.5484 0.05090962,63.5534 0.10173535,63.5585 0.076221086,63.5636 0.025389589,63.5686 0.025449676,63.5737 0.033896502,63.5788 0.016885165,63.5838 7.7674726e-005,63.5889 0.084908359,63.5939 0.13566001,63.5990 0.16946036,63.6041 0.13549779,63.6091 0.08466047,63.6142 0.025335671,63.6193 3.8574617e-005,63.6243 0.076527171,63.6294 0.22054788,63.6345 0.2626895,63.6395 0.28785348,63.6446 0.059255805,63.6496 0.16964112,63.6547 0.18636788,63.6598 0.10165346,63.6648 0.11020485,63.6699 0.13571,63.6750 0.17795394,63.6800 0.092976466,63.6851 0.0084623322,63.6902 0.11034046,63.6952 0.16956308,63.7003 0.1524425,63.7054 0.05921011,63.7104 0.050882306,63.7155 0.076337591,63.7206 0.1441859,63.7256 0.23729342,63.7307 0.17776977,63.7358 0.033782814,63.7409 0.0084906863,63.7459 0.025418729,63.7510 -5.8789669e-006,63.7561 -2.5100983e-006,63.7611 0.0085106473,63.7662 0.07641647,63.7713 0.16971514,63.7763 0.26271701,63.7814 0.18619379,63.7865 0.050677139,63.7916 6.9557296e-005,63.7966 0.11035675,63.8017 0.26278961,63.8068 0.31353325,63.8118 0.29661238,63.8169 0.22874247,63.8220 0.32197148,63.8271 0.43219554,63.8321 0.25420234,63.8372 0.10174362,63.8423 0.10168232,63.8473 0.059212215,63.8524 0.0084249089,63.8575 0.050922554,63.8626 0.34760919,63.8676 0.3473838,63.8727 0.025269287,63.8778 -5.5665868e-007,63.8829 6.1206797e-006,63.8879 0.0084798271,63.8930 -2.7191434e-005,63.8981 7.4408264e-005,63.9032 0.10191068,63.9082 0.22040878,63.9133 0.16927277,63.9184 0.050950974,63.9235 0.24602497,63.9285 0.29653338,63.9336 0.2117134,63.9387 0.20326594,63.9438 0.13548747,63.9488 0.025391927,63.9539 0.025456915,63.9590 0.025393087,63.9641 1.8962653e-005,63.9692 0.02543851,63.9742 0.0084394859,63.9793 -4.4319304e-006,63.9844 9.5320129e-006,63.9895 0.025435392,63.9946 0.033898979,63.9996 0.025416177,64.0047 0.0084640216,64.0098 -2.3508107e-006,64.0149 3.1532616e-006,64.0199 -1.0263021e-005,64.0250 3.7902464e-005,64.0301 0.050942097,64.0352 0.093237512,64.0403 0.07625404,64.0454 0.10169374,64.0504 0.11858162,64.0555 0.050800215,64.0606 0.025461661,64.0657 0.084847748,64.0708 0.14415574,64.0758 0.13552426,64.0809 0.050717518,64.0860 0.025422417,64.0911 0.050922163,64.0962 0.076237194,64.1013 0.059318747,64.1063 0.14419606,64.1114 0.30515018,64.1165 0.30504319,64.1216 0.25414726,64.1267 0.14393753,64.1318 0.14415908,64.1368 0.27997997,64.1419 0.36451113,64.1470 0.27110791,64.1521 0.20322511,64.1572 0.10993716,64.1623 0.093230367,64.1674 0.19501194,64.1724 0.1524408,64.1775 0.0084090549,64.1826 1.4346195e-005,64.1877 -8.6874707e-006,64.1928 0.0084952796,64.1979 0.18653168,64.2030 0.39840013,64.2080 0.33067918,64.2131 0.31374782,64.2182 0.26245636,64.2233 0.059028763,64.2284 0.025525382,64.2335 0.093277931,64.2386 0.16096534,64.2437 0.1355307,64.2488 0.05938803,64.2538 0.11877211,64.2589 0.19481246,64.2640 0.12705334,64.2691 0.186589,64.2742 0.22038434,64.2793 0.19477913,64.2844 0.1524706,64.2895 0.27126899,64.2946 0.18652338,64.2997 0.11009798,64.3047 0.076262154,64.3098 0.118757,64.3149 0.15252073,64.3200 0.11007848,64.3251 0.16970299,64.3302 0.43239427,64.3353 0.33027381,64.3404 0.11837004,64.3455 0.025368782,64.3506 0.034045007,64.3557 0.14418834,64.3608 0.14391951,64.3659 0.025398798,64.3710 0.08483769,64.3760 0.10179079,64.3811 0.18652427,64.3862 0.16084102,64.3913 0.10165262,64.3964 0.19512133,64.4015 0.31377569,64.4066 0.32193673,64.4117 0.18621294,64.4168 0.10156704,64.4219 0.025322976,64.4270 -1.2381767e-005,64.4321 4.6980381e-006,64.4372 -6.4097962e-006,64.4423 2.0942804e-005,64.4474 0.025438122,64.4525 0.025436757,64.4576 0.025401743,64.4627 0.0085031819,64.4678 0.093301639,64.4729 0.15265481,64.4780 0.20352949,64.4831 0.19488254,64.4882 0.13541788,64.4933 0.11008684,64.4984 0.13558486,64.5035 0.1356373,64.5086 0.16958869,64.5137 0.13553482,64.5188 0.050698072,64.5239 1.8656316e-005,64.5290 0.084833451,64.5341 0.084666416,64.5392 0.02544754,64.5443 0.08491417,64.5494 0.13557261,64.5545 0.1863372,64.5596 0.22881597,64.5647 0.18649307,64.5698 0.38146624,64.5749 0.60173059,64.5800 0.4406122,64.5851 0.23725738,64.5902 0.16946205,64.5953 0.1186823,64.6004 0.15265994,64.6055 0.22878672,64.6106 0.2032215,64.6157 0.093131036,64.6208 0.025383864,64.6259 -2.0108759e-005,64.6310 0.050963465,64.6361 0.28823289,64.6412 0.39821738,64.6463 0.16942155,64.6514 0.10166595,64.6565 0.093334325,64.6616 0.16966558,64.6667 0.19487649,64.6718 0.13540709,64.6769 0.067930579,64.6821 0.21219741,64.6872 0.27959141,64.6923 0.16918179,64.6974 0.025221346,64.7025 0.00010537961,64.7076 0.084875137,64.7127 0.11864679,64.7178 0.13549909,64.7229 0.05074089,64.7280 -2.912833e-005,64.7331 7.6785524e-005,64.7382 0.27983135,64.7433 0.52567542,64.7485 0.55956835,64.7536 0.3556897,64.7587 0.16068245,64.7638 0.13553306,64.7689 0.10163945,64.7740 0.059290394,64.7791 0.025464173,64.7842 0.13563769,64.7893 0.1355574,64.7944 0.050804604,64.7996 -1.6754138e-005,64.8047 0.025605032,64.8098 0.13569763,64.8149 0.093025967,64.8200 0.0083866576,64.8251 0.025547376,64.8302 0.14417207,64.8353 0.16091774,64.8404 0.11020707,64.8456 0.22900796,64.8507 0.27960917,64.8558 0.16079079,64.8609 0.025356486,64.8660 0.31360707,64.8711 0.44911113,64.8762 0.21184032,64.8814 8.2540473e-006,64.8865 0.025420027,64.8916 0.084749497,64.8967 0.059337836,64.9018 0.033964384,64.9069 0.076269612,64.9120 0.084925048,64.9172 0.22899579,64.9223 0.17771721,64.9274 0.0337038,64.9325 -2.4149244e-006,64.9376 0.02557347,64.9427 0.16130494,64.9479 0.28834379,64.9530 0.30489299,64.9581 0.17763792,64.9632 0.16954245,64.9683 0.24582498,64.9734 0.16088042,64.9786 0.059361447,64.9837 0.11030858,64.9888 0.13557501,64.9939 0.093044579,64.9990 0.0084123388,65.0041 0.08480607,65.0093 0.084722444,65.0144 0.076293819,65.0195 0.10172269,65.0246 0.093193367,65.0297 0.050790396,65.0349 0.09325476,65.0400 0.18656325,65.0451 0.22028244,65.0502 0.10167021,65.0553 0.1611139,65.0605 0.20335113,65.0656 0.16108368,65.0707 0.22902741,65.0758 0.28802645,65.0810 0.10989369,65.0861 0.025475048,65.0912 0.093349256,65.0963 0.1694292,65.1014 0.26267043,65.1066 0.28811434,65.1117 0.21184333,65.1168 0.21202819,65.1219 0.22056365,65.1271 0.24566871,65.1322 0.11837167,65.1373 0.02532368,65.1424 -2.2306327e-005,65.1476 3.7241229e-005,65.1527 0.042474821,65.1578 0.093276829,65.1629 0.16094813,65.1681 0.32197946,65.1732 0.37288332,65.1783 0.18639289,65.1834 0.05086926,65.1886 0.05945209,65.1937 0.10171109,65.1988 0.05917469,65.2039 0.025403602,65.2091 0.13563976,65.2142 0.084799945,65.2193 0.084784515,65.2245 0.10161922,65.2296 0.13555644,65.2347 0.093202747,65.2398 0.025390107,65.2450 3.8132846e-005,65.2501 0.050878372,65.2552 0.11021569,65.2603 0.27965856,65.2655 0.18645681,65.2706 0.16107957,65.2757 0.12710308,65.2809 0.11862036,65.2860 0.084684439,65.2911 0.1017676,65.2963 0.18647574,65.3014 0.16939278,65.3065 0.11009181,65.3116 0.025456468,65.3168 0.050921172,65.3219 0.050778341,65.3270 0.0084308945,65.3322 0.025521232,65.3373 0.11038131,65.3424 0.22896045,65.3476 0.22864582,65.3527 0.084488466,65.3578 0.008479543,65.3630 0.093329802,65.3681 0.12707782,65.3732 0.050741881,65.3784 1.5273186e-005,65.3835 0.12723581,65.3886 0.22878636,65.3938 0.10169808,65.3989 0.12721555,65.4040 0.14407112,65.4092 0.084608138,65.4143 0.008398639,65.4194 0.025425911,65.4246 0.051031698,65.4297 0.22066554,65.4349 0.26261762,65.4400 0.1353,65.4451 0.050767582,65.4503 0.09320119,65.4554 0.0933441,65.4605 0.1526868,65.4657 0.20340574,65.4708 0.32204375,65.4759 0.30493093,65.4811 0.11009859,65.4862 0.11021025,65.4914 0.15256648,65.4965 0.13546269,65.5016 0.034081057,65.5068 0.27165544,65.5119 0.55961806,65.5171 0.78828943,65.5222 0.73707241,65.5273 0.49142802,65.5325 0.4832927,65.5376 0.58485001,65.5428 0.55061209,65.5479 0.43166286,65.5530 0.16915236,65.5582 0.050843611,65.5633 0.050960742,65.5685 0.1357256,65.5736 0.15247551,65.5787 0.0846209,65.5839 0.050786026,65.5890 0.025383335,65.5942 1.5214971e-005,65.5993 0.051049057,65.6044 0.16113213,65.6096 0.13544731,65.6147 0.050692089,65.6199 -3.8002378e-005,65.6250 -5.0239582e-006,65.6302 5.8107817e-005,65.6353 0.1357002,65.6405 0.1780071,65.6456 0.16943109,65.6507 0.13554436,65.6559 0.10169774,65.6610 0.10166286,65.6662 0.20342551,65.6713 0.33073893,65.6765 0.34757647,65.6816 0.19475809,65.6868 0.1100366,65.6919 0.076240554,65.6970 0.084751152,65.7022 0.067771457,65.7073 0.042314533,65.7125 0.0084340302,65.7176 -1.0690946e-005,65.7228 3.6756523e-005,65.7279 0.051031314,65.7331 0.13566792,65.7382 0.12697199,65.7434 0.076141283,65.7485 9.7541642e-006,65.7537 0.025467118,65.7588 0.033883512,65.7640 0.050873071,65.7691 0.11881918,65.7743 0.22040732,65.7794 0.14389561,65.7846 0.10159413,65.7897 0.11015008,65.7949 0.076414511,65.8000 0.20358375,65.8052 0.22870281,65.8103 0.17781346,65.8155 0.13557054,65.8206 0.084694371,65.8258 0.0084488057,65.8309 -1.077285e-005,65.8361 5.355254e-005,65.8412 0.11026552,65.8464 0.1609772,65.8515 0.084634885,65.8567 8.527001e-005,65.8618 0.15279824,65.8670 0.30499771,65.8721 0.19473864,65.8773 0.11883902,65.8824 0.2034716,65.8876 0.15236218,65.8927 0.093326129,65.8979 0.22905511,65.9031 0.28802079,65.9082 0.16075177,65.9134 0.025287634,65.9185 0.025616284,65.9237 0.16113992,65.9288 0.11845734,65.9340 0.050863039,65.9391 0.084725775,65.9443 0.025349401,65.9495 0.10180034,65.9546 0.16100815,65.9598 0.10165504,65.9649 0.13561195,65.9701 0.16958106,65.9752 0.18647893,65.9804 0.12709253,65.9855 0.12720126,65.9907 0.14397863,65.9959 0.050658021,66.0010 -3.1902513e-005,66.0062 7.7996301e-006,66.0113 7.0717601e-007,66.0165 0.11017317,66.0217 0.1186432,66.0268 0.059327595,66.0320 0.025430176,66.0371 0.050835598,66.0423 0.025419429,66.0475 0.025426608,66.0526 0.025432754,66.0578 0.025518566,66.0629 0.093359463,66.0681 0.13558672,66.0733 0.18637006,66.0784 0.22878036,66.0836 0.13550846,66.0887 0.025368789,66.0939 0.0085307872,66.0991 0.050917018,66.1042 0.15272154,66.1094 0.27966049,66.1145 0.16092919,66.1197 0.16118407,66.1249 0.2373656,66.1300 0.21169744,66.1352 0.11848386,66.1404 0.16103704,66.1455 0.16103919,66.1507 0.16115369,66.1559 0.41545597,66.1610 0.44908217,66.1662 0.25432464,66.1713 0.39016184,66.1765 0.4744989,66.1817 0.29608029,66.1868 0.025140112,66.1920 3.9835944e-005,66.1972 -1.2117905e-005,66.2023 8.6326436e-006,66.2075 -2.2413678e-005,66.2127 8.1029757e-005,66.2178 0.084935755,66.2230 0.15258776,66.2282 0.22885785,66.2333 0.27122313,66.2385 0.21177411,66.2437 0.13544178,66.2488 0.050726432,66.2540 0.0084541338,66.2592 1.0868462e-005,66.2643 -3.6535566e-005,66.2695 0.00013528681,66.2747 0.14434466,66.2799 0.24584092,66.2850 0.25429156,66.2902 0.2626819,66.2954 0.20311797,66.3005 0.1354342,66.3057 0.076238185,66.3109 0.025401013,66.3160 0.0084988698,66.3212 0.025491957,66.3264 0.11881094,66.3316 0.28819138,66.3367 0.35577655,66.3419 0.21173364,66.3471 0.076279007,66.3522 0.05101832,66.3574 0.13564305,66.3626 0.093103476,66.3678 0.050754771,66.3729 -7.2170391e-005,66.3781 7.7189667e-005,66.3833 0.076439567,66.3884 0.13555305,66.3936 0.050685942,66.3988 -2.4137384e-005,66.4040 6.652579e-006,66.4091 -2.4708256e-006,66.4143 3.2303894e-006,66.4195 0.025432274,66.4247 0.093259878,66.4298 0.15256661,66.4350 0.093225084,66.4402 0.10181978,66.4454 0.18658522,66.4505 0.18634467,66.4557 0.093062282,66.4609 0.084759146,66.4661 0.11872646,66.4712 0.16107084,66.4764 0.17787576,66.4816 0.076142915,66.4868 0.025402378,66.4920 0.025435871,66.4971 0.033892076,66.5023 0.084725596,66.5075 0.16108997,66.5127 0.18657319,66.5178 0.11863273,66.5230 0.10161313,66.5282 0.1609977,66.5334 0.14404915,66.5386 0.13562013,66.5437 0.28817174,66.5489 0.25416553,66.5541 0.076240897,66.5593 0.059427962,66.5645 0.20360559,66.5696 0.60176677,66.5748 0.63541734,66.5800 0.33038071,66.5852 0.11018898,66.5904 0.084772795,66.5955 0.06770815,66.6007 0.0083723217,66.6059 0.0086434027,66.6111 0.13573354,66.6163 0.13554966,66.6214 0.13556033,66.6266 0.12716395,66.6318 0.17804624,66.6370 0.15243718,66.6422 0.084649488,66.6474 0.10181064,66.6525 0.18641673,66.6577 0.093053974,66.6629 0.025380423,66.6681 -1.2591238e-005,66.6733 0.0085024135,66.6785 0.025408339,66.6836 0.093349129,66.6888 0.22915062,66.6940 0.32205155,66.6992 0.17760836,66.7044 0.0083098002,66.7096 4.7179376e-005,66.7148 0.050849084,66.7199 0.084804483,66.7251 0.15280773,66.7303 0.34778941,66.7355 0.50853074,66.7407 0.42343739,66.7459 0.22860014,66.7511 0.17796473,66.7563 0.16962929,66.7614 0.22045502,66.7666 0.21170452,66.7718 0.10143369,66.7770 0.059296612,66.7822 0.11025327,66.7874 0.09320049,66.7926 0.10172812,66.7978 0.14432833,66.8029 0.27136087,66.8081 0.24554661,66.8133 0.14381449,66.8185 0.084677704,66.8237 0.059322644,66.8289 0.025422094,66.8341 0.025394481,66.8393 0.0085561201,66.8445 0.16968726,66.8497 0.26267484,66.8549 0.10997673,66.8600 -4.9557264e-005,66.8652 0.025553612,66.8704 0.10174493,66.8756 0.076152712,66.8808 0.025359441,66.8860 1.0881651e-005,66.8912 0.050996494,66.8964 0.24598193,66.9016 0.31350985,66.9068 0.44894397,66.9120 0.72024393,66.9172 0.73728406,66.9224 0.40680212,66.9276 0.050865889,66.9327 0.025389699,66.9379 0.025453955,66.9431 0.067908011,66.9483 0.1357104,66.9535 0.18647258,66.9587 0.14399517,66.9639 0.12694642,66.9691 0.084673882,66.9743 0.076365635,66.9795 0.050840374,66.9847 0.025359906,66.9899 0.0084780147,66.9951 0.025431698,67.0003 0.016961537,67.0055 0.025407474,67.0107 -3.0113406e-005,67.0159 0.025563715,67.0211 0.13570778,67.0263 0.16105478,67.0315 0.15253048,67.0367 0.14404446,67.0419 0.15243834,67.0471 0.042242635,67.0523 0.0084518837,67.0575 3.8445753e-005,67.0627 0.050984152,67.0679 0.10172195,67.0731 0.084674619,67.0783 0.050769087,67.0835 0.0084233582,67.0887 7.0000242e-006,67.0939 0.02548812,67.0991 0.084768705,67.1043 0.050777044,67.1095 -2.87772e-005,67.1147 1.2704778e-005,67.1199 0.025442854,67.1251 0.050842304,67.1303 0.0084485756,67.1355 0.084769718,67.1407 0.25446883,67.1459 0.43245178,67.1511 0.49992514,67.1563 0.44043487,67.1615 0.19483362,67.1667 0.16955629,67.1719 0.177955,67.1771 0.14401937,67.1823 0.084676422,67.1875 0.008452869,67.1927 0.025437698,67.1979 0.050918225,67.2031 0.20357767,67.2083 0.40713438,67.2135 0.56813294,67.2187 0.50827396,67.2239 0.27916476,67.2292 0.12685886,67.2344 0.1187529,67.2396 0.18664552,67.2448 0.18643998,67.2500 0.13538861,67.2552 0.025343934,67.2604 0.050943904,67.2656 0.059203919,67.2708 0.0085480465,67.2760 0.21233825,67.2812 0.39839533,67.2864 0.2794266,67.2916 0.23717529,67.2968 0.19478348,67.3021 0.076146185,67.3073 0.025425892,67.3125 0.050915137,67.3177 0.076239556,67.3229 0.28818497,67.3281 0.38153073,67.3333 0.36439171,67.3385 0.27958515,67.3437 0.2711533,67.3489 0.41516915,67.3542 0.61860657,67.3594 0.62713522,67.3646 0.35596618,67.3698 0.18654084,67.3750 0.2033682,67.3802 0.076063342,67.3854 0.034224123,67.3906 0.31400681,67.3958 0.37270606,67.4011 0.21992525,67.4063 0.050709542,67.4115 0.11879376,67.4167 0.15257505,67.4219 0.10158264,67.4271 0.025318978,67.4323 0.025414307,67.4376 0.025415434,67.4428 0.0085724667,67.4480 0.1019335,67.4532 0.22896159,67.4584 0.22859606,67.4636 0.059070252,67.4688 0.0084910868,67.4741 0.093394943,67.4793 0.21194674,67.4845 0.13543522,67.4897 0.025293812,67.4949 6.0998518e-005,67.5001 0.084957793,67.5054 0.18644878,67.5106 0.19482014,67.5158 0.24578139,67.5210 0.22888699,67.5262 0.27132365,67.5314 0.35608956,67.5367 0.39845204,67.5419 0.38964584,67.5471 0.17762381,67.5523 0.050691742,67.5575 -2.7859025e-005,67.5627 0.025520938,67.5680 0.10183481,67.5732 0.17808519,67.5784 0.27116898,67.5836 0.25431636,67.5888 0.3392345,67.5941 0.3557705,67.5993 0.22854078,67.6045 0.16939385,67.6097 0.076207176,67.6149 0.16112399,67.6202 0.27129126,67.6254 0.27121896,67.6306 0.3049334,67.6358 0.19475426,67.6411 0.15260582,67.6463 0.14409053,67.6515 0.14406891,67.6567 0.11013009,67.6619 0.033912066,67.6672 0.17823683,67.6724 0.29668146,67.6776 0.24546599,67.6828 0.11868088,67.6881 0.28830227,67.6933 0.33894789,67.6985 0.41520649,67.7037 0.32197669,67.7090 0.22872458,67.7142 0.033803739,67.7194 0.025424272,67.7246 0.11040676,67.7299 0.29681396,67.7351 0.2286707,67.7403 0.08450184,67.7455 4.3119753e-006,67.7508 0.10184795,67.7560 0.17791903,67.7612 0.14395098,67.7664 0.050786182,67.7717 0.0085611269,67.7769 0.084813125,67.7821 0.13560444,67.7873 0.16961013,67.7926 0.17799862,67.7978 0.10999672,67.8030 0.10173548,67.8083 0.42389464,67.8135 0.59332526,67.8187 0.50010616,67.8239 0.32190537,67.8292 0.13527931,67.8344 -0.00012870332,67.8396 5.0928949e-005,67.8449 0.008453845,67.8501 3.1767682e-005,67.8553 0.0254182,67.8605 -1.026449e-005,67.8658 0.051033411,67.8710 0.13564283,67.8762 0.09307915,67.8815 0.033831201,67.8867 0.025447911,67.8919 0.050925795,67.8972 0.093295045,67.9024 0.28824732,67.9076 0.50001061,67.9129 0.36434653,67.9181 0.16109906,67.9233 0.21195228,67.9286 0.19469768,67.9338 0.050690409,67.9390 0.1529799,67.9443 0.46642655,67.9495 0.50815898,67.9547 0.27945954,67.9600 0.22887632,67.9652 0.22018221,67.9704 0.12699272,67.9757 0.084778376,67.9809 0.076194391,67.9861 -8.0229271e-005,67.9914 4.3216027e-005,67.9966 0.025494428,68.0018 0.05084645,68.0071 0.025356364,68.0123 -5.4572614e-005,68.0175 0.025551897,68.0228 0.18659453,68.0280 0.22869648,68.0333 0.076145381,68.0385 -1.2254922e-005,68.0437 0.025426811,68.0490 0.050846156,68.0542 0.042507764,68.0594 0.18661965,68.0647 0.30509269,68.0699 0.31352127,68.0752 0.26277089,68.0804 0.28849718,68.0856 0.50867623,68.0909 0.5169,68.0961 0.58471841,68.1014 0.52509713,68.1066 0.26240125,68.1118 0.13546504,68.1171 0.084758118,68.1223 0.10177995,68.1276 0.093299963,68.1328 0.14413086,68.1380 0.18647683,68.1433 0.27129072,68.1485 0.40691504,68.1538 0.49145821,68.1590 0.31333348,68.1642 0.16935255,68.1695 0.10177439,68.1747 0.20348579,68.1800 0.27954382,68.1852 0.21176185,68.1905 0.076199807,68.1957 -5.0468479e-005,68.2009 6.1536877e-005,68.2062 0.050977971,68.2114 0.084702529,68.2167 0.025302615,68.2219 -1.2491231e-005,68.2272 8.1872813e-006,68.2324 0.0084699318,68.2377 0.025482707,68.2429 0.076332375,68.2481 0.15251282,68.2534 0.19499281,68.2586 0.18656029,68.2639 0.15247402,68.2691 0.14418781,68.2744 0.27988815,68.2796 0.27953351,68.2849 0.17783131,68.2901 0.14396417,68.2954 0.076222047,68.3006 0.13584019,68.3059 0.3729842,68.3111 0.44885984,68.3163 0.22861247,68.3216 0.076387316,68.3268 0.101854,68.3321 0.14405784,68.3373 0.10158342,68.3426 0.050731648,68.3478 -6.8027337e-005,68.3531 6.5318571e-005,68.3583 0.0763871,68.3636 0.14407906,68.3688 0.13558815,68.3741 0.13563599,68.3793 0.11864597,68.3846 0.14394644,68.3898 0.10157865,68.3951 0.093345508,68.4003 0.11028349,68.4056 0.11012264,68.4108 0.10163835,68.4161 0.076289564,68.4213 0.15302083,68.4266 0.50928694,68.4318 0.77960277,68.4371 0.49913812,68.4424 0.19459608,68.4476 0.19494671,68.4529 0.11003077,68.4581 0.03391698,68.4634 0.084897481,68.4686 0.13559611,68.4739 0.10162881,68.4791 0.084712468,68.4844 0.050749704,68.4896 -8.1225735e-005,68.4949 0.00012386747,68.5001 0.16968201,68.5054 0.27974996,68.5107 0.38990885,68.5159 0.41524822,68.5212 0.29647917,68.5264 0.10993816,68.5317 0.13568382,68.5369 0.37317157,68.5422 0.39840749,68.5474 0.32201508,68.5527 0.26266176,68.5580 0.21156482,68.5632 0.025302801,68.5685 0.18680206,68.5737 0.42379236,68.5790 0.30479264,68.5842 0.050635371,68.5895 4.7440866e-005,68.5948 0.076399252,68.6000 0.16104829,68.6053 0.11007658,68.6105 0.084742382,68.6158 0.15260844,68.6211 0.15248242,68.6263 0.050719336,68.6316 0.025545612,68.6368 0.24605383,68.6421 0.45756912,68.6474 0.36419404,68.6526 0.27955064,68.6579 0.084752433,68.6631 0.067972235,68.6684 0.18659821,68.6737 0.21177447,68.6789 0.093006998,68.6842 -7.2062066e-005,68.6895 5.3129872e-005,68.6947 0.025419781,68.7000 0.033904266,68.7052 0.11863901,68.7105 0.1863929,68.7158 0.1949656,68.7210 0.25444788,68.7263 0.43243599,68.7316 0.33885732,68.7368 0.092929013,68.7421 -7.0753704e-005,68.7473 5.7771254e-006,68.7526 0.093314812,68.7579 0.14419849,68.7631 0.1186058,68.7684 0.11006902,68.7737 0.050767511,68.7789 2.9061619e-005,68.7842 0.084788747,68.7895 0.1441208,68.7947 0.16972171,68.8000 0.22885139,68.8053 0.13534227,68.8105 0.042314749,68.8158 0.10193783,68.8211 0.22039267,68.8263 0.18636127,68.8316 0.22881711,68.8369 0.23733351,68.8421 0.39836046,68.8474 0.66080809,68.8527 0.49980628,68.8579 0.20338948,68.8632 0.19501127,68.8685 0.22036378,68.8738 0.30537665,68.8790 0.54303235,68.8843 0.68646783,68.8896 0.42318764,68.8948 0.21169168,68.9001 0.20331669,68.9054 0.092965491,68.9106 0.033837594,68.9159 0.1610477,68.9212 0.18651396,68.9265 0.19502051,68.9317 0.45762038,68.9370 0.57620746,68.9423 0.40666625,68.9475 9.6530439e-006,68.9528 0.085082904,68.9581 0.26297882,68.9634 0.30501723,68.9686 0.23701276,68.9739 0.13554244,68.9792 0.1694577,68.9845 0.050662164,68.9897 0.0084628323,68.9950 0.025536748,69.0003 0.11026444,69.0055 0.18635394,69.0108 0.13550965,69.0161 0.050788295,69.0214 7.461218e-005,69.0266 0.16130082,69.0319 0.36458018,69.0372 0.38969031,69.0425 0.25396073,69.0477 0.050735172,69.0530 5.8310579e-006,69.0583 -1.356128e-006,69.0636 -4.0714229e-007,69.0689 2.9851124e-006,69.0741 -1.1534371e-005,69.0794 4.3156451e-005,69.0847 0.025422679,69.0900 0.0084610553,69.0952 0.059338223,69.1005 0.050819743,69.1058 0.025411816,69.1111 2.569338e-005,69.1164 0.051064447,69.1216 0.28839824,69.1269 0.43216988,69.1322 0.27090377,69.1375 0.050739296,69.1427 0.050846998,69.1480 0.093189985,69.1533 0.178037,69.1586 0.27127627,69.1639 0.27988589,69.1691 0.33901688,69.1744 0.17772898,69.1797 0.10172585,69.1850 0.25437149,69.1903 0.34731939,69.1956 0.19473167,69.2008 0.11857947,69.2061 0.093260989,69.2114 0.15270361,69.2167 0.22031367,69.2220 0.1184964,69.2272 0.025388425,69.2325 -1.2146527e-006,69.2378 4.1232354e-007,69.2431 -4.3456663e-007,69.2484 1.3260301e-006,69.2537 -4.8699785e-006,69.2589 0.050894994,69.2642 0.076250874,69.2695 3.8620592e-006,69.2748 0.050974943,69.2801 0.093230523,69.2854 0.10160706,69.2907 0.093187779,69.2959 0.084733158,69.3012 0.11013757,69.3065 0.13558739,69.3118 0.050864253,69.3171 0.050880946,69.3224 0.084741294,69.3277 0.025365671,69.3329 9.3319795e-005,69.3382 0.20359823,69.3435 0.33055651,69.3488 0.22866414,69.3541 0.059260361,69.3594 0.11039966,69.3647 0.24595372,69.3700 0.38124374,69.3752 0.3217687,69.3805 0.16103084,69.3858 0.20368023,69.3911 0.38159341,69.3964 0.5254128,69.4017 0.43195239,69.4070 0.16077103,69.4123 0.050676852,69.4176 0.025455257,69.4228 0.12721863,69.4281 0.11863555,69.4334 0.12724912,69.4387 0.25438306,69.4440 0.30493903,69.4493 0.13537802,69.4546 0.033932049,69.4599 0.076365337,69.4652 0.093236029,69.4705 0.093176335,69.4758 0.1356959,69.4810 0.33086333,69.4863 0.48317343,69.4916 0.45732918,69.4969 0.20306595,69.5022 0.11004068,69.5075 0.13562785,69.5128 0.33071035,69.5181 0.41529992,69.5234 0.21166904,69.5287 0.050774228,69.5340 0.050870057,69.5393 0.050844248,69.5446 0.076284923,69.5499 0.11018579,69.5552 0.076294601,69.5605 0.084786877,69.5658 0.076246791,69.5710 0.025319081,69.5763 7.1596056e-005,69.5816 0.084942259,69.5869 0.16109335,69.5922 0.16934749,69.5975 0.059152681,69.6028 0.025492495,69.6081 0.093307585,69.6134 0.093136735,69.6187 0.025335636,69.6240 -2.1994609e-005,69.6293 5.2664236e-005,69.6346 0.067958966,69.6399 0.1612267,69.6452 0.23738307,69.6505 0.22013667,69.6558 0.11842586,69.6611 0.19529082,69.6664 0.3900747,69.6717 0.33030069,69.6770 0.30497867,69.6823 0.25423002,69.6876 0.19473545,69.6929 0.025193237,69.6982 0.051002871,69.7035 0.17806989,69.7088 0.14403094,69.7141 0.12715644,69.7194 0.19488756,69.7247 0.16936138,69.7300 0.084668361,69.7353 2.8529473e-006,69.7406 0.025527377,69.7459 0.13566042,69.7512 0.2117873,69.7565 0.16097355,69.7618 0.11862706,69.7671 0.050864775,69.7724 0.093342535,69.7777 0.15252988,69.7830 0.194893,69.7883 0.29675815,69.7937 0.38142881,69.7990 0.34748769,69.8043 0.23720321,69.8096 0.1270806,69.8149 0.14409442,69.8202 0.11001866,69.8255 0.033775177,69.8308 0.050883163,69.8361 0.16114634,69.8414 0.21199387,69.8467 0.26278368,69.8520 0.29675525,69.8573 0.45786428,69.8626 0.77964771,69.8679 0.84714836,69.8732 0.64395887,69.8785 0.44083312,69.8839 0.31350592,69.8892 0.18612079,69.8945 0.0083280485,69.8998 3.1212592e-005,69.9051 -1.100044e-006,69.9104 -2.6817936e-005,69.9157 0.00010838288,69.9210 0.084849417,69.9263 0.093257457,69.9316 0.13566194,69.9369 0.15260902,69.9423 0.22873916,69.9476 0.18641627,69.9529 0.20340331,69.9582 0.11007312,69.9635 0.12728691,69.9688 0.27129394,69.9741 0.29635119,69.9794 0.14395326,69.9847 0.16115592,69.9901 0.20336872,69.9954 0.13552167,70.0007 0.10167281,70.0060 0.33046871,70.0113 0.3474375,70.0166 0.20340563,70.0219 0.025388816,70.0272 0.016959127,70.0326 0.025425203,70.0379 0.02540911,70.0432 0.076291934,70.0485 0.12719186,70.0538 0.29674006,70.0591 0.49148685,70.0644 0.39820218,70.0698 0.16939339,70.0751 0.025474925,70.0804 0.10201771,70.0857 0.23741069,70.0910 0.18613745,70.0963 0.02520223,70.1016 4.8385027e-005,70.1070 0.025437726,70.1123 0.025459744,70.1176 0.11034477,70.1229 0.44930014,70.1282 0.60159993,70.1335 0.3557319,70.1389 0.11010485,70.1442 0.1186593,70.1495 0.1609825,70.1548 0.050817382,70.1601 9.382803e-006,70.1655 0.008519575,70.1708 0.050893996,70.1761 0.093271203,70.1814 0.13559845,70.1867 0.11022842,70.1920 0.1441704,70.1974 0.14399923,70.2027 0.11013959,70.2080 0.12713487,70.2133 0.11862115,70.2186 0.12714618,70.2240 0.16949081,70.2293 0.13556439,70.2346 0.11010005,70.2399 0.050811674,70.2453 0.050812099,70.2506 0.0084022963,70.2559 2.6917805e-005,70.2612 0.050884899,70.2665 0.08477515,70.2719 0.07627359,70.2772 0.059282273,70.2825 0.059398059,70.2878 0.11024561,70.2932 0.11015579,70.2985 0.16106437,70.3038 0.19486919,70.3091 0.093074247,70.3144 -6.4953572e-005,70.3198 7.4227697e-005,70.3251 0.050931282,70.3304 0.050752405,70.3357 -1.9430356e-005,70.3411 0.025434854,70.3464 -2.566723e-005,70.3517 0.025426485,70.3570 0.02550178,70.3624 0.084862843,70.3677 0.084629655,70.3730 0.0083748829,70.3784 2.1010406e-005,70.3837 0.025477938,70.3890 0.084802397,70.3943 0.084672377,70.3997 0.050874095,70.4050 0.16966757,70.4103 0.22034001,70.4156 0.084574275,70.4210 0.025335105,70.4263 0.050948016,70.4316 0.11033656,70.4370 0.15255129,70.4423 0.093021616,70.4476 0.050764941,70.4529 0.050844621,70.4583 9.8057317e-005,70.4636 0.093410313,70.4689 0.16106629,70.4743 0.16930841,70.4796 0.02527372,70.4849 0.0084841391,70.4903 3.6283869e-005,70.4956 0.076275386,70.5009 0.15256652,70.5062 0.22041662,70.5116 0.11010865,70.5169 0.025353614,70.5222 -1.0355756e-005,70.5276 6.1991473e-006,70.5329 -1.4441217e-005,70.5382 5.1570518e-005,70.5436 0.050980501,70.5489 0.084702581,70.5542 0.025299326,70.5596 4.3497877e-007,70.5649 -3.8404793e-005,70.5702 0.16970402,70.5756 0.66992277,70.5809 0.77984995,70.5862 0.55899596,70.5916 0.14363386,70.5969 0.033891395,70.6022 0.2374046,70.6076 0.33051103,70.6129 0.076159544,70.6183 -5.1551826e-005,70.6236 1.05275e-005,70.6289 9.4477282e-006,70.6343 0.034014195,70.6396 0.11876135,70.6449 0.22043446,70.6503 0.35601056,70.6556 0.3305856,70.6609 0.27980956,70.6663 0.32205069,70.6716 0.25384817,70.6770 0.033621762,70.6823 0.025545912,70.6876 0.093371488,70.6930 0.13553514,70.6983 0.050669782,70.7036 0.050988257,70.7090 0.22908993,70.7143 0.27113944,70.7197 0.17789027,70.7250 0.26268908,70.7303 0.25406623,70.7357 0.13551189,70.7410 0.076256014,70.7464 0.076319464,70.7517 0.13574295,70.7570 0.21203417,70.7624 0.30521998,70.7677 0.39824381,70.7731 0.29647931,70.7784 0.28814778,70.7838 0.24580926,70.7891 0.25440872,70.7944 0.38164854,70.7998 0.48314813,70.8051 0.44043565,70.8105 0.26233622,70.8158 0.092924766,70.8211 0.076387823,70.8265 0.22064671,70.8318 0.26274166,70.8372 0.25395715,70.8425 0.11847099,70.8479 0.14411508,70.8532 0.14404197,70.8586 0.084712438,70.8639 0.050964892,70.8692 0.13585414,70.8746 0.20333038,70.8799 0.14378038,70.8853 0.14398514,70.8906 0.1101831,70.8960 0.29659575,70.9013 0.20340116,70.9067 0.22880767,70.9120 0.084771432,70.9174 0.084818095,70.9227 0.18658318,70.9281 0.22887644,70.9334 0.18633993,70.9387 0.16956103,70.9441 0.22035429,70.9494 0.093025193,70.9548 0.076389425,70.9601 0.20357302,70.9655 0.17776068,70.9708 0.050671481,70.9762 0.10183569,70.9815 0.2119547,70.9869 0.12698014,70.9922 0.025365246,70.9976 0.025416717,71.0029 0.025469776,71.0083 0.10178859,71.0136 0.20348975,71.0190 0.27967981,71.0243 0.18634236,71.0297 0.12709549,71.0350 0.084705904,71.0404 0.18637107,71.0457 0.4745487,71.0511 0.62713885,71.0564 0.39853287,71.0618 0.27998888,71.0672 0.33881605,71.0725 0.16078933,71.0779 0.20375499,71.0832 0.41563508,71.0886 0.4403536,71.0939 0.18593128,71.0993 0.059207793,71.1046 0.025413116,71.1100 -3.2663429e-006,71.1153 -3.5014918e-006,71.1207 0.0085095894,71.1260 0.050824415,71.1314 0.025518013,71.1368 0.19520041,71.1421 0.33050957,71.1475 0.22010808,71.1528 0.093149051,71.1582 0.093222775,71.1635 0.050771538,71.1689 0.025576003,71.1742 0.24605888,71.1796 0.38988012,71.1850 0.44070363,71.1903 0.41513458,71.1957 0.19488913,71.2010 0.22884636,71.2064 0.22884871,71.2117 0.36476091,71.2171 0.48308501,71.2225 0.39774707,71.2278 0.0505188,71.2332 0.017015917,71.2385 0.076350495,71.2439 0.10176165,71.2493 0.11019428,71.2546 0.41538569,71.2600 0.45772523,71.2653 0.30485088,71.2707 0.025206989,71.2761 3.4424804e-005,71.2814 0.025431992,71.2868 0.025404062,71.2921 2.2529e-005,71.2975 0.033993527,71.3029 0.076319925,71.3082 0.084720865,71.3136 0.11856762,71.3189 0.093211778,71.3243 0.10176882,71.3297 0.13562204,71.3350 0.1610131,71.3404 0.1609339,71.3458 0.1356438,71.3511 0.27146921,71.3565 0.36440095,71.3618 0.24559331,71.3672 0.14413376,71.3726 0.19506632,71.3779 0.29677367,71.3833 0.44076958,71.3887 0.44040829,71.3940 0.25389785,71.3994 0.12712462,71.4048 0.11023932,71.4101 0.093187355,71.4155 0.05074697,71.4209 -3.6781512e-005,71.4262 0.03397008,71.4316 0.05927154,71.4370 1.8957262e-005,71.4423 0.085046761,71.4477 0.2204639,71.4531 0.16919778,71.4584 0.050718538,71.4638 0.10180636,71.4692 0.13564199,71.4745 0.1949084,71.4799 0.29669875,71.4853 0.44079557,71.4906 0.66942495,71.4960 0.50825185,71.5014 0.30493698,71.5067 0.31363782,71.5121 0.38141468,71.5175 0.37283474,71.5228 0.11011923,71.5282 -9.3728668e-006,71.5336 0.050852936,71.5390 0.076296099,71.5443 0.1441121,71.5497 0.24576205,71.5551 0.14402612,71.5604 0.025392823,71.5658 1.8921073e-005,71.5712 0.050912995,71.5766 0.093217298,71.5819 0.050793748,71.5873 -6.0287843e-005,71.5927 0.025610304,71.5980 0.28006324,71.6034 0.57655293,71.6088 0.61845845,71.6142 0.31310549,71.6195 0.050658651,71.6249 0.0085276319,71.6303 0.093358055,71.6357 0.19484408,71.6410 0.11008842,71.6464 0.084939346,71.6518 0.24622099,71.6572 0.39823967,71.6625 0.17755179,71.6679 0.11016787,71.6733 0.10157035,71.6787 -0.00011751255,71.6840 3.0096291e-005,71.6894 -2.8618522e-006,71.6948 0.0084699849,71.7002 2.1214402e-005,71.7055 0.025473407,71.7109 0.05089511,71.7163 0.11024573,71.7217 0.13564636,71.7270 0.12700489,71.7324 0.03378382,71.7378 0.025434844,71.7432 0.025410715,71.7486 -3.3660235e-005,71.7539 7.3205032e-005,71.7593 0.076476999,71.7647 0.14409883,71.7701 0.10151024,71.7754 0.076374359,71.7808 0.21216932,71.7862 0.29658416,71.7916 0.27971137,71.7970 0.33046353,71.8023 0.22016296,71.8077 0.17803217,71.8131 0.21197082,71.8185 0.28803799,71.8239 0.22858007,71.8293 0.21194823,71.8346 0.21191169,71.8400 0.13555467,71.8454 0.15269363,71.8508 0.25439635,71.8562 0.29643801,71.8615 0.14378951,71.8669 0.050806224,71.8723 0.050958354,71.8777 0.10167741,71.8831 0.084663324,71.8885 0.13575481,71.8938 0.17806116,71.8992 0.1354081,71.9046 0.025268449,71.9100 1.4721468e-006,71.9154 -1.6003795e-006,71.9208 4.9297423e-006,71.9261 0.025498495,71.9315 0.093268871,71.9369 0.093210727,71.9423 0.10174111,71.9477 0.11861517,71.9531 0.050726663,71.9585 0.0085239196,71.9638 0.084962055,71.9692 0.19515345,71.9746 0.3135415,71.9800 0.26250809,71.9854 0.17786229,71.9908 0.18636671,71.9962 0.18636887,72.0016 0.076260075,72.0069 0.05104138,72.0123 0.15267764,72.0177 0.13540199,72.0231 0.025231142,72.0285 8.6489097e-005,72.0339 0.1188771,72.0393 0.37305245,72.0447 0.38130122,72.0500 0.3985455,72.0554 0.61901325,72.0608 0.57591659,72.0662 0.27073616,72.0716 0.12694831,72.0770 -6.0957424e-005,72.0824 0.050871465,72.0878 0.16113394,72.0932 0.28850788,72.0986 0.49207482,72.1040 0.66960895,72.1093 0.56738925,72.1147 0.35543367,72.1201 0.228671,72.1255 0.25430384,72.1309 0.16938663,72.1363 0.093171917,72.1417 0.076234438,72.1471 0.084812775,72.1525 0.16126187,72.1579 0.25460982,72.1633 0.43206909,72.1687 0.25392959,72.1741 0.13555203,72.1795 0.076213144,72.1848 0.07627055,72.1902 0.050752632,72.1956 -7.5863747e-005,72.2010 9.6994561e-005,72.2064 0.084969915,72.2118 0.18652497,72.2172 0.17781004,72.2226 0.084577613,72.2280 0.033943083,72.2334 0.11028849,72.2388 0.13550423,72.2442 0.059291236,72.2496 0.18652003,72.2550 0.23726502,72.2604 0.13547848,72.2658 0.0084831258,72.2712 0.16130684,72.2766 0.32238641,72.2820 0.39837515,72.2874 0.25372693,72.2928 0.02523021,72.2982 0.084848255,72.3036 0.050774682,72.3090 0.050851841,72.3144 0.025349388,72.3198 -4.9749656e-006,72.3252 0.076420695,72.3306 0.20358388,72.3360 0.34772941,72.3414 0.55090171,72.3468 0.4148472,72.3522 0.10177396,72.3576 0.3816998,72.3630 0.49986219,72.3684 0.347343,72.3738 0.25425914,72.3792 0.25427908,72.3846 0.23717172,72.3900 0.15238515,72.3954 0.14409015,72.4008 0.18659665,72.4062 0.27125049,72.4116 0.22009739,72.4170 0.067593344,72.4224 0.050825913,72.4278 0.076443568,72.4332 0.2034326,72.4386 0.19491225,72.4440 0.30519089,72.4494 0.29681897,72.4548 0.33930859,72.4602 0.38965189,72.4656 0.23704562,72.4710 0.21168332,72.4764 0.10162529,72.4819 0.34798881,72.4873 0.55943859,72.4927 0.30468526,72.4981 0.23736298,72.5035 0.3389695,72.5089 0.1945928,72.5143 0.11011716,72.5197 0.10176181,72.5251 0.0761595,72.5305 0.084736653,72.5359 0.19508231,72.5413 0.21183619,72.5467 0.08470954,72.5521 0.093272381,72.5576 0.093140669,72.5630 0.076238267,72.5684 0.37325194,72.5738 0.44084951,72.5792 0.33017135,72.5846 0.18635368,72.5900 0.27986419,72.5954 0.31341705,72.6008 0.084473222,72.6062 -1.6196105e-005,72.6116 0.0084822178,72.6171 -1.4511753e-005,72.6225 7.3523343e-006,72.6279 -1.4897627e-005,72.6333 5.2242412e-005,72.6387 0.10175158,72.6441 0.12723948,72.6495 0.26284245,72.6549 0.27122164,72.6603 0.25421679,72.6658 0.18632428,72.6712 0.11005019,72.6766 0.059352621,72.6820 0.084723815,72.6874 0.025292749,72.6928 -5.3566106e-007,72.6982 0.025545437,72.7037 0.093305707,72.7091 0.093173787,72.7145 0.084809475,72.7199 0.11009627,72.7253 0.025279945,72.7307 0.025532626,72.7361 0.084847361,72.7416 0.11857311,72.7470 0.16959341,72.7524 0.41564727,72.7578 0.5934428,72.7632 0.55906266,72.7686 0.32163298,72.7740 0.10157343,72.7795 0.050872162,72.7849 0.05078648,72.7903 0.025376271,72.7957 0.10178525,72.8011 0.17812219,72.8066 0.21190891,72.8120 0.12702958,72.8174 0.076140933,72.8228 0.0083892001,72.8282 2.2237236e-005,72.8336 0.025516268,72.8391 0.076315604,72.8445 0.076276436,72.8499 0.11877628,72.8553 0.16094963,72.8607 0.050646305,72.8662 0.050828066,72.8716 0.279726,72.8770 0.35593501,72.8824 0.1440672,72.8878 0.12713955,72.8933 0.2118502,72.8987 0.2626617,72.9041 0.15250982,72.9095 0.050849598,72.9149 4.2995878e-005,72.9204 0.085013367,72.9258 0.24592488,72.9312 0.2540783,72.9366 0.14392319,72.9421 0.16951509,72.9475 0.27973482,72.9529 0.24570963,72.9583 0.16941966,72.9638 0.13557343,72.9692 0.084664874,72.9746 -4.1803552e-005,72.9800 1.0029004e-005,72.9854 1.6916706e-006,72.9909 0.025536865,72.9963 0.11872229,73.0017 0.14410384,73.0071 0.21198939,73.0126 0.33084363,73.0180 0.44932544,73.0234 0.34707347,73.0288 0.1437802,73.0343 0.11877397,73.0397 0.18648499,73.0451 0.14389947,73.0506 0.076101787,73.0560 3.7035693e-006,73.0614 0.050962295,73.0668 0.093314089,73.0723 0.13561535,73.0777 0.10157096,73.0831 0.11855361,73.0885 0.13562502,73.0940 0.16110492,73.0994 0.21195492,73.1048 0.20341446,73.1103 0.11847527,73.1157 0.016832713,73.1211 0.025550518,73.1265 0.13584431,73.1320 0.33063772,73.1374 0.3728554,73.1428 0.32184717,73.1483 0.10149951,73.1537 0.033810802,73.1591 4.4940502e-005,73.1646 0.1273718,73.1700 0.21186267,73.1754 0.084477276,73.1809 1.9842593e-005,73.1863 0.093411364,73.1917 0.13556148,73.1972 0.093117446,73.2026 0.14420979,73.2080 0.31369245,73.2134 0.28795078,73.2189 0.18627661,73.2243 0.16106452,73.2297 0.15260792,73.2352 0.19496973,73.2406 0.27127022,73.2460 0.22019428,73.2515 0.076163255,73.2569 0.050859567,73.2624 0.008424391,73.2678 -3.0586027e-006,73.2732 0.0084843487,73.2787 -3.6032063e-005,73.2841 0.025599888,73.2895 0.29684588,73.2950 0.36441061,73.3004 0.33025283,73.3058 0.10172539,73.3113 0.18682003,73.3167 0.31374168,73.3221 0.38994309,73.3276 0.44055188,73.3330 0.38967463,73.3385 0.36433885,73.3439 0.27100876,73.3493 0.18627945,73.3548 0.17790954,73.3602 0.25425959,73.3656 0.25420839,73.3711 0.15251637,73.3765 0.050950486,73.3820 0.093221188,73.3874 0.050739996,73.3928 0.076339796,73.3983 0.30520934,73.4037 0.38128042,73.4092 0.17783016,73.4146 0.0084130792,73.4200 9.8057761e-005,73.4255 0.16119865,73.4309 0.26277697,73.4364 0.25436473,73.4418 0.26275963,73.4472 0.22864106,73.4527 0.16092567,73.4581 0.14415933,73.4636 0.1779636,73.4690 0.10145224,73.4745 -7.8539357e-005,73.4799 0.11871257,73.4853 0.22874847,73.4908 0.093256027,73.4962 0.084896222,73.5017 0.11012436,73.5071 0.13583905,73.5126 0.40711433,73.5180 0.36408418,73.5234 0.09286204,73.5289 0.02548817,73.5343 0.11036504,73.5398 0.21202314,73.5452 0.2625587,73.5507 0.10141515,73.5561 -3.68252e-005,73.5616 8.491812e-006,73.5670 2.8616246e-006,73.5725 -1.9940937e-005,73.5779 0.0085562104,73.5833 0.084869251,73.5888 0.16126423,73.5942 0.26269352,73.5997 0.109835,73.6051 0.016892714,73.6106 0.025481287,73.6160 0.16126412,73.6215 0.35612997,73.6269 0.40728801,73.6324 0.66972625,73.6378 0.49086484,73.6433 0.18599719,73.6487 0.076145798,73.6542 0.025376854,73.6596 6.4096407e-006,73.6651 0.025444986,73.6705 0.084764935,73.6760 0.084726967,73.6814 0.025400572,73.6869 8.4914222e-007,73.6923 -1.1709172e-005,73.6978 4.5992012e-005,73.7032 0.025422525,73.7087 -4.193349e-005,73.7141 -1.3778244e-006,73.7196 0.0085701961,73.7250 0.11034723,73.7305 0.21196434,73.7359 0.2542316,73.7414 0.203196,73.7468 0.19486026,73.7523 0.23782615,73.7577 0.44082728,73.7632 0.2792466,73.7686 0.19483425,73.7741 0.21195629,73.7796 0.22026749,73.7850 0.30501008,73.7905 0.38163456,73.7959 0.41534707,73.8014 0.23694934,73.8068 0.076037116,73.8123 0.033939533,73.8177 0.1018671,73.8232 0.18654704,73.8286 0.48316383,73.8341 0.78818572,73.8396 0.66075164,73.8450 0.43213114,73.8505 0.36448255,73.8559 0.42388079,73.8614 0.51702482,73.8668 0.34727356,73.8723 0.24586497,73.8778 0.28803757,73.8832 0.16924274,73.8887 0.076309659,73.8941 0.076365463,73.8996 0.1695874,73.9050 0.22896717,73.9105 0.28814769,73.9160 0.17776819,73.9214 0.19497044,73.9269 0.36446443,73.9323 0.364476,73.9378 0.31364238,73.9433 0.2456757,73.9487 0.17769344,73.9542 0.0082791299,73.9596 0.051044039,73.9651 0.19504464,73.9706 0.19480132,73.9760 0.050625294,73.9815 0.025720436,73.9869 0.28872481,73.9924 0.45779964,73.9979 0.44039676,74.0033 0.23681855,74.0088 0.084665589,74.0143 0.13574001,74.0197 0.15245278,74.0252 0.11860958,74.0306 0.27980238,74.0361 0.35596606,74.0416 0.25404683,74.0470 0.0761161,74.0525 0.084750056,74.0580 0.084746309,74.0634 0.076352179,74.0689 0.18662597,74.0744 0.27135685,74.0798 0.35615411,74.0853 0.4235535,74.0908 0.17754015,74.0962 0.025322279,74.1017 -5.7068396e-006,74.1071 1.7026044e-006,74.1126 -1.1031553e-006,74.1181 2.7101096e-006,74.1235 -9.7380816e-006,74.1290 0.0085103903,74.1345 0.1271622,74.1399 0.20342606,74.1454 0.21219735,74.1509 0.28814593,74.1563 0.12675682,74.1618 0.025406215,74.1673 0.050903,74.1728 0.26280713,74.1782 0.45783678,74.1837 0.46633306,74.1892 0.36421996,74.1946 0.1775746,74.2001 0.03381544,74.2056 -5.2662986e-006,74.2110 1.0807823e-005,74.2165 0.025557425,74.2220 0.14443351,74.2274 0.31373438,74.2329 0.27941397,74.2384 0.12677582,74.2439 0.016886875,74.2493 0.10183346,74.2548 0.14413701,74.2603 0.11859481,74.2657 0.11862192,74.2712 0.14412604,74.2767 0.14416073,74.2822 0.16940956,74.2876 0.076168634,74.2931 0.084827401,74.2986 0.093175128,74.3041 0.050723653,74.3095 -6.9460519e-005,74.3150 0.0085863182,74.3205 0.084794037,74.3259 0.059244391,74.3314 0.093249373,74.3369 0.16102891,74.3424 0.11856595,74.3478 0.0084544485,74.3533 0.076451249,74.3588 0.29673406,74.3643 0.31351531,74.3697 0.28828627,74.3752 0.37321603,74.3807 0.55087882,74.3862 0.38956651,74.3916 0.26285857,74.3971 0.44094765,74.4026 0.40638134,74.4081 0.13517196,74.4136 0.059354383,74.4190 0.15289474,74.4245 0.43262544,74.4300 0.59298432,74.4355 0.35560507,74.4409 0.3561087,74.4464 0.44918403,74.4519 0.27083614,74.4574 0.10997101,74.4629 0.2289017,74.4683 0.24578217,74.4738 0.11862099,74.4793 0.11018163,74.4848 0.14412938,74.4903 0.23735824,74.4957 0.23725069,74.5012 0.11849362,74.5067 -7.1278424e-005,74.5122 0.025464026,74.5177 0.084717013,74.5231 0.084980965,74.5286 0.3650291,74.5341 0.62744427,74.5396 0.55904013,74.5451 0.33865055,74.5505 0.22008246,74.5560 0.0760023,74.5615 -3.7641912e-005,74.5670 0.050926063,74.5725 0.14412673,74.5780 0.16944015,74.5834 0.076199524,74.5889 0.0932284,74.5944 0.11014305,74.5999 0.050899509,74.6054 0.05092888,74.6109 0.076356828,74.6164 0.13571197,74.6218 0.17792074,74.6273 0.1099387,74.6328 0.0085060941,74.6383 0.10188045,74.6438 0.10150772,74.6493 0.0084489482,74.6547 0.084888555,74.6602 0.11858349,74.6657 0.10159321,74.6712 0.050769605,74.6767 0.05112524,74.6822 0.31398344,74.6877 0.57617086,74.6932 0.44886282,74.6986 0.20328125,74.7041 0.14401248,74.7096 0.084670581,74.7151 -5.172531e-005,74.7206 2.3580003e-005,74.7261 0.10172992,74.7316 0.23730525,74.7371 0.28809085,74.7426 0.059297603,74.7480 6.2022004e-006,74.7535 5.1825573e-006,74.7590 0.0084712524,74.7645 8.068173e-006,74.7700 0.0084755691,74.7755 -1.2258957e-005,74.7810 0.0085185813,74.7865 0.025407545,74.7920 0.02539579,74.7975 0.084743015,74.8029 0.025462676,74.8084 0.13569732,74.8139 0.22033183,74.8194 0.11005174,74.8249 2.8917377e-005,74.8304 0.11866716,74.8359 0.093156449,74.8414 0.08478003,74.8469 0.025464637,74.8524 0.050930027,74.8579 0.084757105,74.8634 0.050718609,74.8689 -5.0638806e-005,74.8744 -1.9287577e-006,74.8798 5.8364392e-005,74.8853 0.084988847,74.8908 0.20350534,74.8963 0.26274374,74.9018 0.35618836,74.9073 0.45765108,74.9128 0.34720051,74.9183 0.25415534,74.9238 0.23721464,74.9293 0.13536637,74.9348 -0.00010213852,74.9403 3.2087159e-005,74.9458 -2.6203135e-005,74.9513 7.2729359e-005,74.9568 0.16966721,74.9623 0.33898965,74.9678 0.21170478,74.9733 0.02529525,74.9788 0.025706109,74.9843 0.33962348,74.9898 0.593279,74.9953 0.38925454,75.0008 0.10140199,75.0063 0.076301955,75.0118 0.084872179,75.0173 0.13571461,75.0228 0.13546951,75.0283 0.050653808,75.0338 -4.1666199e-006,75.0393 0.050953332,75.0448 0.15291934,75.0503 0.41565278,75.0558 0.46584359,75.0613 0.26244661,75.0668 0.22896504,75.0723 0.29650271,75.0778 0.16919047,75.0833 0.025325133,75.0888 0.0254697,75.0943 0.10179108,75.0998 0.20338693,75.1053 0.16945972,75.1108 0.11039936,75.1163 0.20345543,75.1218 0.15242258,75.1273 0.19483078,75.1328 0.13545614,75.1383 0.076317467,75.1438 0.13567576,75.1493 0.1354977,75.1548 0.059375886,75.1603 0.14417973,75.1658 0.11845951,75.1713 0.025417103,75.1768 0.084806807,75.1823 0.11014675,75.1879 0.22906944,75.1934 0.52569914,75.1989 0.65243202,75.2044 0.38955656,75.2099 0.21167473,75.2154 0.050778575,75.2209 0.076591581,75.2264 0.31381863,75.2319 0.34715232,75.2374 0.13530551,75.2429 0.025421431,75.2484 0.025479522,75.2539 0.084987059,75.2594 0.19502366,75.2649 0.13534111,75.2705 0.033811525,75.2760 0.08484903,75.2815 0.11013716,75.2870 0.059305847,75.2925 0.067772508,75.2980 0.033819202,75.3035 0.0508339,75.3090 0.025421936,75.3145 0.051149853,75.3200 0.28016782,75.3256 0.38963848,75.3311 0.16052909,75.3366 0.093300924,75.3421 0.18655911,75.3476 0.16948234,75.3531 0.19498284,75.3586 0.29660866,75.3641 0.28798229,75.3696 0.17787416,75.3752 0.17822057,75.3807 0.28830406,75.3862 0.237005,75.3917 0.07599362,75.3972 0.0085020997,75.4027 0.093343914,75.4082 0.18642686,75.4138 0.13549499,75.4193 0.050802987,75.4248 0.025445189,75.4303 0.13562714,75.4358 0.15251918,75.4413 0.11021539,75.4468 0.17820543,75.4524 0.2882086,75.4579 0.21184544,75.4634 0.28003514,75.4689 0.47463766,75.4744 0.33861241,75.4799 0.16928238,75.4855 0.084580272,75.4910 0.025470633,75.4965 0.11037115,75.5020 0.18640766,75.5075 0.1354591,75.5130 0.110209,75.5186 0.24593391,75.5241 0.39842951,75.5296 0.3727107,75.5351 0.21161819,75.5406 0.084789917,75.5461 0.11034196,75.5517 0.21192344,75.5572 0.19481304,75.5627 0.10152151,75.5682 0.034021933,75.5737 0.13570325,75.5793 0.093052603,75.5848 0.084628746,75.5903 0.15257519,75.5958 0.22039673,75.6013 0.16102639,75.6069 0.084932208,75.6124 0.17808838,75.6179 0.16082689,75.6234 0.07616891,75.6289 0.152574,75.6345 0.16946605,75.6400 0.2118739,75.6455 0.16963105,75.6510 0.21202599,75.6566 0.23709118,75.6621 0.084519871,75.6676 0.025522949,75.6731 0.084837265,75.6787 0.084677406,75.6842 0.10164181,75.6897 0.13563156,75.6952 0.22898993,75.7007 0.46617493,75.7063 0.38971257,75.7118 0.21170057,75.7173 0.033809379,75.7228 0.025537545,75.7284 0.084851578,75.7339 0.084605433,75.7394 -0.00011544141,75.7450 3.3671342e-005,75.7505 0.025442185,75.7560 0.09325669,75.7615 0.12715827,75.7671 0.16968025,75.7726 0.2288477,75.7781 0.15242684,75.7836 0.21185853,75.7892 0.21192552,75.7947 0.18650734,75.8002 0.25458094,75.8058 0.46641031,75.8113 0.4234235,75.8168 0.28786638,75.8223 0.33892351,75.8279 0.33072197,75.8334 0.36445495,75.8389 0.23690072,75.8445 0.35596249,75.8500 0.56804335,75.8555 0.47442937,75.8610 0.16072124,75.8666 -7.5372554e-005,75.8721 1.9386105e-005,75.8776 0.21185662,75.8832 0.35593322,75.8887 0.21186824,75.8942 -5.5562691e-006,75.8998 2.4014638e-005,75.9053 0.050912183,75.9108 0.084723584,75.9164 0.025368953,75.9219 -1.9444253e-005,75.9274 5.59742e-005,75.9330 0.059469316,75.9385 0.15263665,75.9440 0.15244688,75.9496 0.10168619,75.9551 0.17827471,75.9606 0.30520412,75.9662 0.21996731,75.9717 0.025167527,75.9772 2.4263501e-005,75.9828 -6.9027001e-006,75.9883 3.3453941e-006,75.9938 -6.4788396e-006,75.9994 0.0084962826,76.0049 0.11022472,76.0104 0.12706359,76.0160 0.050869778,76.0215 0.059397057,76.0270 0.042300783,76.0326 0.025466191,76.0381 0.050788246,76.0437 0.025634987,76.0492 0.22905339,76.0547 0.20323688,76.0603 0.16100794,76.0658 0.21204241,76.0713 0.37290832,76.0769 0.31324384,76.0824 0.11845227,76.0880 -3.8446116e-005,76.0935 0.00011784237,76.0990 0.084872335,76.1046 0.11864696,76.1101 0.13548568,76.1156 0.059206411,76.1212 0.0085094189,76.1267 0.025480492,76.1323 0.076444559,76.1378 0.14406796,76.1433 0.093141735,76.1489 0.12713642,76.1544 0.15254019,76.1600 0.21187732,76.1655 0.16944994,76.1711 0.084633529,76.1766 -9.3145827e-005,76.1821 0.00010958377,76.1877 0.14424165,76.1932 0.22883599,76.1988 0.16090611,76.2043 0.050766815,76.2099 0.050936233,76.2154 0.11877148,76.2209 0.17794465,76.2265 0.17800392,76.2320 0.23733385,76.2376 0.20318943,76.2431 0.084578745,76.2487 0.025459962,76.2542 0.050930921,76.2597 0.093254834,76.2653 0.093181208,76.2708 0.050786678,76.2764 0.025457697,76.2819 0.050857533,76.2875 0.025348878,76.2930 -1.3304991e-005,76.2986 0.02544003,76.3041 0.025411515,76.3097 -7.1658369e-006,76.3152 1.1966137e-006,76.3208 0.0508442,76.3263 0.11016962,76.3318 0.093220934,76.3374 0.050902218,76.3429 0.050830793,76.3485 0.025561258,76.3540 0.13578004,76.3596 0.13544907,76.3651 0.050664041,76.3707 -3.5348694e-005,76.3762 -1.6180171e-005,76.3818 0.00010008238,76.3873 0.11039588,76.3929 0.17798549,76.3984 0.15234634,76.4040 0.025277542,76.4095 6.2916835e-005,76.4151 0.13595316,76.4206 0.42401746,76.4262 0.48283264,76.4317 0.22844246,76.4373 0.050725833,76.4428 0.025443356,76.4484 -9.3683138e-006,76.4539 0.025445156,76.4595 0.11020914,76.4650 0.16101812,76.4706 0.076266706,76.4761 0.059477743,76.4817 0.20351325,76.4873 0.26256728,76.4928 0.16084267,76.4984 0.017022563,76.5039 0.22052012,76.5095 0.37281653,76.5150 0.21169052,76.5206 0.025466325,76.5261 0.084902972,76.5317 0.13560215,76.5372 0.093068972,76.5428 0.025395505,76.5483 0.076324753,76.5539 0.050809149,76.5595 0.025370482,76.5650 -2.6370179e-005,76.5706 1.104225e-005,76.5761 0.025468534,76.5817 0.084770739,76.5872 0.11033067,76.5928 0.16102549,76.5984 0.11025605,76.6039 0.28844801,76.6095 0.33028415,76.6150 0.1438517,76.6206 0.12711641,76.6261 0.076162331,76.6317 0.025355617,76.6373 0.25427663,76.6428 0.47466028,76.6484 0.39832538,76.6539 0.24570876,76.6595 0.14409195,76.6651 0.16948393,76.6706 0.076319396,76.6762 0.27139679,76.6817 0.38142443,76.6873 0.29649726,76.6929 0.23707622,76.6984 0.28804067,76.7040 0.57664639,76.7095 0.80540448,76.7151 0.52510297,76.7207 0.15228559,76.7262 0.076185107,76.7318 -0.00010160945,76.7373 0.13568543,76.7429 0.44087082,76.7485 0.73747945,76.7540 0.66942173,76.7596 0.41500255,76.7652 0.050736658,76.7707 0.0085067088,76.7763 0.042445142,76.7818 0.067765608,76.7874 0.15248778,76.7930 0.32204235,76.7985 0.33895838,76.8041 0.13560176,76.8097 0.051035255,76.8152 0.18674728,76.8208 0.33900645,76.8264 0.25388384,76.8319 0.042174701,76.8375 1.5582209e-005,76.8431 -9.158879e-006,76.8486 2.1054102e-005,76.8542 0.034010272,76.8598 0.11872505,76.8653 0.13552758,76.8709 0.0847238,76.8765 0.14441344,76.8820 0.36457148,76.8876 0.31354156,76.8932 0.32194141,76.8987 0.22847994,76.9043 0.2711907,76.9099 0.44089013,76.9154 0.60214585,76.9210 0.88179266,76.9266 0.71978015,76.9321 0.17728534,76.9377 0.025487768,76.9433 0.093331836,76.9489 0.084637821,76.9544 0.050926767,76.9600 0.16111128,76.9656 0.27973026,76.9711 0.38998285,76.9767 0.32209519,76.9823 0.30517489,76.9878 0.30496565,76.9934 0.19463272,76.9990 0.15267856,77.0046 0.33908898,77.0101 0.22008282,77.0157 0.08456368,77.0213 0.025356699,77.0269 0.025435997,77.0324 -2.8042459e-005,77.0380 0.20343804,77.0436 0.50028199,77.0491 0.56800324,77.0547 0.37272447,77.0603 0.27949062,77.0659 0.34742647,77.0714 0.28820029,77.0770 0.25449169,77.0826 0.31373242,77.0882 0.279376,77.0937 0.10137994,77.0993 0.05086866,77.1049 0.076290131,77.1105 0.025345793,77.1160 -2.5315407e-005,77.1216 1.0823315e-005,77.1272 0.025484893,77.1328 0.08476042,77.1383 0.059325602,77.1439 0.050793473,77.1495 0.0085359924,77.1551 0.11887004,77.1607 0.15251742,77.1662 0.11001651,77.1718 0.050736494,77.1774 -3.8505808e-005,77.1830 2.0124176e-005,77.1885 0.008469726,77.1941 0.0085281199,77.1997 0.16121568,77.2053 0.37293077,77.2109 0.36421779,77.2164 0.14399059,77.2220 0.050836924,77.2276 -4.9076538e-005,77.2332 6.2849271e-005,77.2388 0.050954863,77.2443 0.093296714,77.2499 0.11850999,77.2555 0.016885007,77.2611 0.059391838,77.2667 0.050810978,77.2722 0.050852817,77.2778 0.076393582,77.2834 0.1186407,77.2890 0.10174039,77.2946 0.24593219,77.3002 0.31353286,77.3057 0.2118075,77.3113 0.15257779,77.3169 0.28823003,77.3225 0.38132089,77.3281 0.28790954,77.3337 0.050671101,77.3392 -1.6059063e-005,77.3448 1.0871411e-005,77.3504 0.084794536,77.3560 0.23743588,77.3616 0.33071178,77.3672 0.23714681,77.3727 0.059117444,77.3783 0.050856482,77.3839 0.050883789,77.3895 0.10198905,77.3951 0.26304296,77.4007 0.33889395,77.4063 0.23702984,77.4118 0.15237194,77.4174 0.12698226,77.4230 0.10163468,77.4286 0.025416879,77.4342 0.025544062,77.4398 0.093324542,77.4454 0.093122795,77.4510 0.033802789,77.4565 0.076306246,77.4621 0.11023718,77.4677 0.21195368,77.4733 0.35595208,77.4789 0.38150945,77.4845 0.440925,77.4901 0.42358583,77.4957 0.22000501,77.5013 0.084826767,77.5068 0.26281407,77.5124 0.17773253,77.5180 0.059336178,77.5236 0.11024831,77.5292 0.093136676,77.5348 0.050749172,77.5404 -4.2096613e-005,77.5460 0.034024522,77.5516 0.13589126,77.5572 0.29679173,77.5628 0.33879814,77.5683 0.17763728,77.5739 0.0083883591,77.5795 0.025472919,77.5851 0.042469058,77.5907 0.18684077,77.5963 0.5171786,77.6019 0.69473273,77.6075 0.5421015,77.6131 0.17793375,77.6187 0.19494052,77.6243 0.13558286,77.6299 0.14394324,77.6355 0.025235292,77.6411 0.051018946,77.6467 0.15279628,77.6523 0.26261625,77.6578 0.19467685,77.6634 0.18640085,77.6690 0.11016403,77.6746 0.025376221,77.6802 0.0085251657,77.6858 0.14420159,77.6914 0.22876544,77.6970 0.093113489,77.7026 0.025409484,77.7082 -3.1801046e-006,77.7138 0.025471419,77.7194 0.084786028,77.7250 0.11877614,77.7306 0.16114107,77.7362 0.15246302,77.7418 0.084548935,77.7474 -9.1348404e-005,77.7530 3.2708482e-005,77.7586 0.025431542,77.7642 0.02543195,77.7698 0.025407912,77.7754 0.0084721539,77.7810 0.025421413,77.7866 -3.1231732e-006,77.7922 -2.9464507e-005,77.7978 0.00012099298,77.8034 0.10179139,77.8090 0.093217798,77.8146 0.18647178,77.8202 0.22889693,77.8258 0.23732196,77.8314 0.22861435,77.8370 0.11853219,77.8426 0.03387218,77.8482 2.6285592e-005,77.8538 0.076553874,77.8594 0.27151182,77.8650 0.35591403,77.8706 0.23702705,77.8762 0.1185108,77.8818 0.11872263,77.8874 0.1525268,77.8930 0.093030371,77.8986 0.1693892,77.9042 0.4491505,77.9098 0.44933471,77.9155 0.17824833,77.9211 0.20325631,77.9267 0.10997965,77.9323 0.29676902,77.9379 0.38134921,77.9435 0.15234049,77.9491 0.033945594,77.9547 0.093333445,77.9603 0.093121305,77.9659 0.050751776,77.9715 0.084995814,77.9771 0.27982166,77.9827 0.2200681,77.9883 0.050668608,77.9939 0.025442932,77.9995 0.09329015,78.0052 0.17808019,78.0108 0.23732449,78.0164 0.22873729,78.0220 0.21176852,78.0276 0.11013246,78.0332 0.03387738,78.0388 -2.4847131e-005,78.0444 1.1626518e-005,78.0500 0.085057646,78.0556 0.38168168,78.0612 0.64391154,78.0669 0.5252372,78.0725 0.35589549,78.0781 0.11846994,78.0837 0.0083804894,78.0893 0.025466666,78.0949 0.050990853,78.1005 0.18668757,78.1061 0.2711685,78.1117 0.24569756,78.1174 0.2711252,78.1230 0.14383899,78.1286 0.0084724315,78.1342 0.12723377,78.1398 0.29663301,78.1454 0.36432239,78.1510 0.14402248,78.1566 0.13576411,78.1623 0.30519614,78.1679 0.32196596,78.1735 0.22864118,78.1791 0.13547549,78.1847 0.13564441,78.1903 0.11028573,78.1959 0.084745534,78.2016 0.12700774,78.2072 0.22032763,78.2128 0.25435355,78.2184 0.18659513,78.2240 0.23728067,78.2296 0.36416423,78.2352 0.28809428,78.2409 0.16115242,78.2465 0.08474876,78.2521 0.10180611,78.2577 0.24585141,78.2633 0.22867598,78.2689 0.10160505,78.2746 0.10195649,78.2802 0.25433087,78.2858 0.16072308,78.2914 0.076345257,78.2970 0.54261357,78.3027 0.85593891,78.3083 0.63548046,78.3139 0.29649323,78.3195 0.33035192,78.3251 0.24566005,78.3308 0.23740493,78.3364 0.26294106,78.3420 0.26286131,78.3476 0.26253697,78.3532 0.10989033,78.3589 0.025461143,78.3645 0.093427017,78.3701 0.16104312,78.3757 0.13552326,78.3813 0.15268928,78.3870 0.25428456,78.3926 0.20331971,78.3982 0.18646103,78.4038 0.22869919,78.4094 0.22867572,78.4151 0.14397068,78.4207 0.025371963,78.4263 -1.0158664e-005,78.4319 4.6061345e-005,78.4376 0.050999921,78.4432 0.15270966,78.4488 0.33901709,78.4544 0.34724346,78.4601 0.2202152,78.4657 0.18647514,78.4713 0.21203515,78.4769 0.4748725,78.4826 0.48301008,78.4882 0.47442019,78.4938 0.68650639,78.4994 0.72017902,78.5051 0.28785843,78.5107 9.4502728e-005,78.5163 0.084914073,78.5219 0.17809068,78.5276 0.27118626,78.5332 0.2117852,78.5388 0.16952099,78.5444 0.14402841,78.5501 0.10154659,78.5557 0.025284816,78.5613 4.7184556e-005,78.5670 0.12729317,78.5726 0.22030197,78.5782 0.084570713,78.5838 0.051075224,78.5895 0.28851444,78.5951 0.42376891,78.6007 0.33879548,78.6064 0.1693424,78.6120 0.11851359,78.6176 0.076281242,78.6232 0.20358765,78.6289 0.35620874,78.6345 0.43216398,78.6401 0.22855118,78.6458 0.21208139,78.6514 0.32210639,78.6570 0.23693006,78.6627 0.10149196,78.6683 0.093219265,78.6739 0.110134,78.6796 0.033867411,78.6852 0.084828071,78.6908 0.13566279,78.6965 0.11017744,78.7021 0.084684722,78.7077 0.042299345,78.7134 0.025403887,78.7190 0.025455015,78.7246 0.084803268,78.7303 0.1779581,78.7359 0.20336191,78.7415 0.22878817,78.7472 0.22902928,78.7528 0.39865029,78.7584 0.46591935,78.7641 0.16914989,78.7697 0.025340237,78.7753 -2.1691378e-005,78.7810 0.050973706,78.7866 0.17821434,78.7922 0.24571878,78.7979 0.14383638,78.8035 0.20333059,78.8092 0.40678421,78.8148 0.29669607,78.8204 0.20351218,78.8261 0.15250364,78.8317 0.07619679,78.8373 0.093398288,78.8430 0.21193841,78.8486 0.30507362,78.8543 0.32195425,78.8599 0.16078074,78.8655 0.0084189214,78.8712 0.0085005676,78.8768 0.025475116,78.8824 0.050879709,78.8881 0.059330888,78.8937 0.084914915,78.8994 0.18659137,78.9050 0.44086823,78.9106 1.0340962,78.9163 1.237301,78.9219 0.81349802,78.9276 0.50826079,78.9332 0.29628834,78.9389 0.16084167,78.9445 0.050848033,78.9501 0.1273296,78.9558 0.27996352,78.9614 0.34743536,78.9671 0.24555516,78.9727 0.1693446,78.9783 0.1866097,78.9840 0.31368682,78.9896 0.22850892,78.9953 0.059129301,79.0009 0.076358445,79.0066 0.16115971,79.0122 0.22902939,79.0179 0.27962527,79.0235 0.13534966,79.0291 0.059221689,79.0348 0.033923391,79.0404 0.24591565,79.0461 0.50013077,79.0517 0.48301551,79.0574 0.3219502,79.0630 0.17795613,79.0687 0.1186253,79.0743 0.093142897,79.0799 0.050775465,79.0856 0.050827872,79.0912 0.11030494,79.0969 0.19499806,79.1025 0.12692288,79.1082 0.0084026977,79.1138 0.051059239,79.1195 0.13562965,79.1251 0.093131848,79.1308 0.076219268,79.1364 0.07647638,79.1421 0.36476031,79.1477 0.49998981,79.1534 0.39798966,79.1590 0.15234782,79.1647 0.18658531,79.1703 0.26295772,79.1760 0.30509391,79.1816 0.24552689,79.1873 0.17779002,79.1929 0.1270379,79.1986 0.11013898,79.2042 0.084776722,79.2099 0.050926287,79.2155 0.10168487,79.2212 0.093132459,79.2268 0.07646811,79.2325 0.25445887,79.2381 0.23712255,79.2438 0.20327838,79.2494 0.27986473,79.2551 0.36459953,79.2607 0.30487111,79.2664 0.10137471,79.2720 0.0084480606,79.2777 0.050937071,79.2834 0.11020181,79.2890 0.1610398,79.2947 0.1865285,79.3003 0.19505945,79.3060 0.27138725,79.3116 0.33886397,79.3173 0.16914086,79.3229 0.059359662,79.3286 0.16110235,79.3342 0.17789227,79.3399 0.15247776,79.3456 0.11012403,79.3512 0.10187239,79.3569 0.21192056,79.3625 0.2370773,79.3682 0.20328656,79.3738 0.084797196,79.3795 0.076413095,79.3852 0.13551648,79.3908 0.050703436,79.3965 7.8631529e-005,79.4021 0.084881976,79.4078 0.16110279,79.4134 0.16103409,79.4191 0.12702249,79.4248 0.050714266,79.4304 0.050859608,79.4361 0.14414941,79.4417 0.17803788,79.4474 0.14397261,79.4531 0.0338514,79.4587 0.093364254,79.4644 0.13553926,79.4700 0.076213509,79.4757 0.14414041,79.4814 0.22029626,79.4870 0.18634662,79.4927 0.084701501,79.4983 -4.9189921e-006,79.5040 7.6489471e-007,79.5097 1.8600144e-006,79.5153 -8.2057531e-006,79.5210 3.0966166e-005,79.5267 0.051074095,79.5323 0.19526999,79.5380 0.32213163,79.5436 0.32186702,79.5493 0.29646108,79.5550 0.20319653,79.5606 0.059194859,79.5663 0.025387529,79.5720 -4.6080651e-005,79.5776 4.4952354e-005,79.5833 0.076414846,79.5889 0.18653594,79.5946 0.20341255,79.6003 0.24578075,79.6059 0.31374055,79.6116 0.32187578,79.6173 0.0759359,79.6229 0.076281741,79.6286 0.050838307,79.6343 0.008539496,79.6399 0.059402414,79.6456 0.10176088,79.6513 0.16118322,79.6569 0.19480482,79.6626 0.059105553,79.6683 0.08475107,79.6739 0.084729351,79.6796 0.02537697,79.6853 4.985353e-005,79.6909 0.050972372,79.6966 0.084733874,79.7023 0.076339409,79.7080 0.30517095,79.7136 0.38971999,79.7193 0.25413859,79.7250 0.076254778,79.7306 0.10169476,79.7363 0.22901389,79.7420 0.37303004,79.7476 0.23707099,79.7533 0.050655898,79.7590 -2.9475244e-005,79.7646 6.4415176e-006,79.7703 3.7121247e-006,79.7760 0.05088577,79.7817 0.13560502,79.7873 0.093187436,79.7930 0.025403624,79.7987 1.1532368e-006,79.8044 -1.3302806e-005,79.8100 5.2062922e-005,79.8157 0.076409109,79.8214 0.17802328,79.8270 0.11853117,79.8327 0.02530778,79.8384 -9.3423205e-006,79.8441 0.025425915,79.8497 0.05084762,79.8554 0.025420928,79.8611 1.1460714e-005,79.8668 0.051027562,79.8724 0.22073652,79.8781 0.34743473,79.8838 0.15215716,79.8895 0.050717227,79.8951 0.025380718,79.9008 2.5764635e-005,79.9065 0.050934441,79.9122 0.11036772,79.9178 0.22894488,79.9235 0.21169853,79.9292 0.16936535,79.9349 0.18646932,79.9405 0.20339949,79.9462 0.10155062,79.9519 -3.2006359e-005,79.9576 0.025448594,79.9633 0.025434352,79.9689 0.093284719,79.9746 0.11011095,79.9803 0.084698811,79.9860 0.05084911,79.9916 -3.7143553e-005,79.9973 0.00010325115,80.0030 0.20376065,80.0087 0.49161056,80.0144 0.4150804,80.0200 0.18656749,80.0257 0.22871159,80.0314 0.10992265,80.0371 0.14417623,80.0428 0.22879103,80.0484 0.26263282,80.0541 0.26273635,80.0598 0.14405207,80.0655 0.11021014,80.0712 0.23733503,80.0769 0.26264095,80.0825 0.1524629,80.0882 0.093224294,80.0939 0.084721401,80.0996 0.10174733,80.1053 0.17806582,80.1109 0.16089165,80.1166 0.050726917,80.1223 0.008527806,80.1280 0.084768668,80.1337 0.09320765,80.1394 0.076270208,80.1451 0.050824631,80.1507 -2.5838075e-005,80.1564 1.8510307e-005,80.1621 0.02554482,80.1678 0.10186536,80.1735 0.16093789,80.1792 0.14387475,80.1848 0.15250576,80.1905 0.1017492,80.1962 0.051008064,80.2019 0.2204089,80.2076 0.19474354,80.2133 0.084693968,80.2190 0.076397508,80.2247 0.10173103,80.2303 0.13564982,80.2360 0.22875866,80.2417 0.13549049,80.2474 0.076253414,80.2531 0.076270431,80.2588 0.11027971,80.2645 0.14413972,80.2702 0.15249966,80.2758 0.25455752,80.2815 0.52560776,80.2872 0.38945591,80.2929 0.15224406,80.2986 0.0084130904,80.3043 0.025472468,80.3100 0.050826639,80.3157 0.050831761,80.3214 0.10195721,80.3271 0.36479276,80.3327 0.43214992,80.3384 0.23686373,80.3441 0.025249297,80.3498 0.050981101,80.3555 0.16961606,80.3612 0.25414124,80.3669 0.22022565,80.3726 0.16125755,80.3783 0.28832695,80.3840 0.23705854,80.3897 0.076026224,80.3954 -3.8623672e-005,80.4011 6.0977967e-005,80.4067 0.084855467,80.4124 0.13560309,80.4181 0.11852229,80.4238 0.076324195,80.4295 0.19518189,80.4352 0.389833,80.4409 0.30503607,80.4466 0.27966562,80.4523 0.22875167,80.4580 0.17823808,80.4637 0.38999543,80.4694 0.49984777,80.4751 0.35571268,80.4808 0.12706311,80.4865 0.13546765,80.4922 0.0083438922,80.4979 0.076431237,80.5036 0.16942777,80.5093 0.076210514,80.5150 0.084887117,80.5207 0.19496037,80.5264 0.1863111,80.5321 0.050789297,80.5378 0.033958282,80.5435 0.050845005,80.5492 0.050784055,80.5549 0.03398338,80.5606 0.093326241,80.5663 0.14406757,80.5719 0.24570097,80.5776 0.28803411,80.5833 0.34753466,80.5890 0.40688559,80.5947 0.25407395,80.6004 0.059215318,80.6062 0.076493241,80.6119 0.21208437,80.6176 0.27952385,80.6233 0.10146993,80.6290 0.033922579,80.6347 0.050826732,80.6404 0.0084105814,80.6461 0.050994456,80.6518 0.2461099,80.6575 0.4832145,80.6632 0.61829978,80.6689 0.32170844,80.6746 0.16107385,80.6803 0.195035,80.6860 0.23727491,80.6917 0.19488658,80.6974 0.15252016,80.7031 0.1016266,80.7088 0.025402032,80.7145 0.22880742,80.7202 0.45761299,80.7259 0.4576351,80.7316 0.093218856,80.7373 0.025520151,80.7430 0.11871942,80.7487 0.11865436,80.7544 0.093293197,80.7601 0.14399032,80.7659 0.076104075,80.7716 0.034021553,80.7773 0.11889486,80.7830 0.16091099,80.7887 0.10156033,80.7944 0.1186409,80.8001 0.076176062,80.8058 0.0084453207,80.8115 0.025406534,80.8172 4.7007899e-005,80.8229 0.093424864,80.8286 0.21196072,80.8343 0.16925825,80.8401 0.025414003,80.8458 0.1445307,80.8515 0.33065653,80.8572 0.27933785,80.8629 0.1609413,80.8686 0.2119769,80.8743 0.18628798,80.8800 0.1524765,80.8857 0.16106214,80.8914 0.1440831,80.8972 0.22870991,80.9029 0.18630922,80.9086 0.12711485,80.9143 0.025373252,80.9200 0.00010076008,80.9257 0.11055133,80.9314 0.27140427,80.9371 0.35582945,80.9428 0.33026963,80.9486 0.16085467,80.9543 0.084660627,80.9600 0.050827321,80.9657 0.076329246,80.9714 0.050809804,80.9771 0.23721416,80.9828 0.60166311,80.9886 0.67797297,80.9943 0.32205406,81.0000 0.076393679,81.0057 0.24590036,81.0114 0.36433232,81.0171 0.15239079,81.0228 0.025371054,81.0286 0.084770806,81.0343 0.11016499,81.0400 0.059366386,81.0457 0.10181141,81.0514 0.2373946,81.0571 0.27124575,81.0629 0.16095032,81.0686 0.093029194,81.0743 -0.00010419935,81.0800 2.6206766e-005,81.0857 0.025417797,81.0914 0.076409943,81.0972 0.22906458,81.1029 0.35597107,81.1086 0.25408852,81.1143 0.11010659,81.1200 0.14424738,81.1258 0.24599522,81.1315 0.28813127,81.1372 0.23708996,81.1429 0.16934237,81.1486 0.16956195,81.1544 0.23731324,81.1601 0.26266691,81.1658 0.3562828,81.1715 0.45765942,81.1772 0.22840652,81.1830 0.093005173,81.1887 0.0083751129,81.1944 2.5755018e-005,81.2001 0.0084723067,81.2058 0.025421694,81.2116 0.093236908,81.2173 0.11019731,81.2230 0.11866359,81.2287 0.084709041,81.2345 0.050929565,81.2402 0.1357286,81.2459 0.16946782,81.2516 0.16106983,81.2573 0.19508027,81.2631 0.19480988,81.2688 0.10151351,81.2745 0.050713178,81.2802 0.00855844,81.2860 0.16972044,81.2917 0.22025339,81.2974 0.11847044,81.3031 0.025339913,81.3089 2.8004319e-005,81.3146 0.059484169,81.3203 0.1356315,81.3260 0.076112166,81.3318 0.084784001,81.3375 0.25437212,81.3432 0.26269522,81.3490 0.16953495,81.3547 0.23731168,81.3604 0.24564372,81.3661 0.16105379,81.3719 0.22044313,81.3776 0.27105686,81.3833 0.16937768,81.3890 0.10166103,81.3948 0.025463885,81.4005 0.14447786,81.4062 0.37319934,81.4120 0.4066056,81.4177 0.24545795,81.4234 0.12715152,81.4291 0.21207185,81.4349 0.27949286,81.4406 0.22883195,81.4463 0.23736057,81.4521 0.31323004,81.4578 0.23713009,81.4635 0.1440843,81.4693 0.084730983,81.4750 0.11872963,81.4807 0.28864846,81.4865 0.58501846,81.4922 0.45725477,81.4979 0.33024985,81.5037 0.24591371,81.5094 0.24582334,81.5151 0.14376327,81.5209 0.084757209,81.5266 0.19512436,81.5323 0.21188779,81.5381 0.33891439,81.5438 0.3558391,81.5495 0.27106699,81.5553 0.050713342,81.5610 0.02556528,81.5667 0.11041478,81.5725 0.2291981,81.5782 0.40692911,81.5839 0.36422563,81.5897 0.2963984,81.5954 0.15216993,81.6011 0.025337463,81.6069 0.059413113,81.6126 0.11033411,81.6183 0.21205957,81.6241 0.23734532,81.6298 0.25420362,81.6356 0.24553309,81.6413 0.23727958,81.6470 0.31389022,81.6528 0.35586476,81.6585 0.15215074,81.6642 0.025271919,81.6700 -4.2748416e-006,81.6757 1.7747388e-006,81.6815 -2.8239908e-006,81.6872 9.5223058e-006,81.6929 0.042591546,81.6987 0.20352741,81.7044 0.21177274,81.7102 0.14404353,81.7159 0.17791817,81.7216 0.14393894,81.7274 0.050758954,81.7331 0.14414993,81.7389 0.71197313,81.7446 0.78822374,81.7503 0.49176401,81.7561 0.27135921,81.7618 0.27098709,81.7676 0.14377689,81.7733 0.1354634,81.7790 0.18651903,81.7848 0.21203296,81.7905 0.20349205,81.7963 0.18633406,81.8020 0.10149685,81.8078 0.084694833,81.8135 0.050820615,81.8192 0.067857042,81.8250 0.13566621,81.8307 0.076160207,81.8365 0.025574258,81.8422 0.16121542,81.8480 0.16096871,81.8537 0.13542667,81.8595 0.02523184,81.8652 6.1411207e-005,81.8709 0.076432601,81.8767 0.14406399,81.8824 0.11005309,81.8882 0.059268955,81.8939 0.016917579,81.8997 -1.3071252e-006,81.9054 -8.3740597e-006,81.9112 3.4806857e-005,81.9169 0.025470199,81.9227 0.025379542,81.9284 -4.7069479e-005,81.9342 5.5940694e-005,81.9399 0.025415178,81.9456 0.0085076308,81.9514 0.076482646,81.9571 0.16113354,81.9629 0.14382796,81.9686 0.025260616,81.9744 0.050893325,81.9801 0.0084232148,81.9859 6.6839901e-005,81.9916 0.13580288,81.9974 0.34744698,82.0031 0.1947642,82.0089 0.07618323,82.0146 0.0085347928,82.0204 0.11029364,82.0261 0.11006498,82.0319 0.23719242,82.0376 0.42373121,82.0434 0.62726206,82.0491 0.57643026,82.0549 0.56779218,82.0606 0.23714222,82.0664 0.050734822,82.0722 0.093628153,82.0779 0.44151691,82.0837 0.762963,82.0894 0.61808705,82.0952 0.28742686,82.1009 0.025134187,82.1067 1.4048358e-005,82.1124 5.6780453e-005,82.1182 0.15270531,82.1239 0.29670528,82.1297 0.32205436,82.1354 0.18645966,82.1412 0.16094957,82.1469 0.084538639,82.1527 -0.00010124718,82.1585 7.1173759e-005,82.1642 0.050981008,82.1700 0.11878527,82.1757 0.17801723,82.1815 0.16927975,82.1872 0.025251599,82.1930 0.0085096089,82.1988 0.076307602,82.2045 0.14413139,82.2103 0.16963372,82.2160 0.39056885,82.2218 0.83127904,82.2275 0.92353028,82.2333 0.66875303,82.2391 0.38085529,82.2448 0.4405174,82.2506 0.50852799,82.2563 0.38144219,82.2621 0.24582456,82.2678 0.23741379,82.2736 0.22027709,82.2794 0.13528802,82.2851 -0.00019430873,82.2909 0.0087020677,82.2966 0.16131771,82.3024 0.26272345,82.3082 0.16919963,82.3139 0.042289343,82.3197 0.076314613,82.3255 0.033769581,82.3312 -1.5527015e-005,82.3370 0.025438987,82.3427 0.02542159,82.3485 0.025540939,82.3543 0.13563237,82.3600 0.16089688,82.3658 0.033848397,82.3715 -1.9027084e-006,82.3773 -2.1845619e-007,82.3831 2.7769429e-006,82.3888 -1.0890081e-005,82.3946 0.025609169,82.4004 0.18674167,82.4061 0.24573161,82.4119 0.14377274,82.4177 0.050898038,82.4234 0.18683879,82.4292 0.29662865,82.4350 0.25412855,82.4407 0.34778616,82.4465 0.50847197,82.4522 0.34696183,82.4580 0.084445514,82.4638 0.025395378,82.4695 0.14417082,82.4753 0.27117872,82.4811 0.13554373,82.4868 0.076246746,82.4926 0.025425866,82.4984 0.050895911,82.5041 0.093338765,82.5099 0.14422709,82.5157 0.17794628,82.5215 0.15236248,82.5272 0.05069508,82.5330 1.4603532e-005,82.5388 0.051075738,82.5445 0.15268604,82.5503 0.13538203,82.5561 0.02523201,82.5618 2.8288738e-005,82.5676 0.025476413,82.5734 0.042396303,82.5791 0.05939066,82.5849 0.11030222,82.5907 0.18643983,82.5965 0.13541391,82.6022 0.067809954,82.6080 0.16961478,82.6138 0.26274034,82.6195 0.38974234,82.6253 0.27121156,82.6311 0.24597184,82.6369 0.44074047,82.6426 0.49131835,82.6484 0.24552065,82.6542 0.059292573,82.6599 0.16949001,82.6657 0.1356031,82.6715 0.033962667,82.6773 0.050862353,82.6830 0.050791744,82.6888 0.33893636,82.6946 0.67795479,82.7004 0.67797172,82.7061 0.31356561,82.7119 0.034131739,82.7177 0.17824824,82.7235 0.22022046,82.7292 0.22023308,82.7350 0.27972651,82.7408 0.29654431,82.7466 0.12690967,82.7523 -0.00010318055,82.7581 2.6148404e-005,82.7639 0.059411101,82.7697 0.27974892,82.7754 0.28807911,82.7812 0.11005682,82.7870 0.050989378,82.7928 0.28839362,82.7986 0.23728603,82.8043 0.19495136,82.8101 0.21170251,82.8159 0.093108237,82.8217 0.19515438,82.8274 0.2542865,82.8332 0.21175747,82.8390 0.15241057,82.8448 0.084591396,82.8506 0.025422338,82.8563 0.085066579,82.8621 0.22897835,82.8679 0.25401655,82.8737 0.20324132,82.8795 0.17790654,82.8852 0.10165225,82.8910 0.084696658,82.8968 -3.9425035e-005,82.9026 7.9052088e-006,82.9084 7.8083394e-006,82.9141 0.025442054,82.9199 0.059341125,82.9257 0.11866815,82.9315 0.13556972,82.9373 0.02535077,82.9431 0.00012319062,82.9488 0.084863819,82.9546 0.084719144,82.9604 0.076180682,82.9662 0.033894002,82.9720 0.076375633,82.9778 0.19527526,82.9835 0.47483969,82.9893 0.38949952,82.9951 0.21996301,83.0009 0.10156812,83.0067 0.033957686,83.0125 0.059533283,83.0183 0.14409155,83.0240 0.07607425,83.0298 0.025403805,83.0356 0.1187133,83.0414 0.22878674,83.0472 0.16095352,83.0530 0.11018737,83.0588 0.13562763,83.0645 0.14426711,83.0703 0.19500107,83.0761 0.13539918,83.0819 0.16096555,83.0877 0.22028789,83.0935 0.11869545,83.0993 0.20363748,83.1051 0.3219974,83.1108 0.22012347,83.1166 0.093099311,83.1224 0.025555069,83.1282 0.17829296,83.1340 0.33066866,83.1398 0.29648072,83.1456 0.17781033,83.1514 0.16108061,83.1572 0.20329608,83.1630 0.093017012,83.1687 0.07621558,83.1745 0.042333309,83.1803 0.033885665,83.1861 0.0084913466,83.1919 0.034014851,83.1977 0.09331961,83.2035 0.093122467,83.2093 0.042325672,83.2151 0.093522854,83.2209 0.27160355,83.2267 0.37272656,83.2325 0.19442686,83.2382 0.042204279,83.2440 0.0084864479,83.2498 0.03405083,83.2556 0.16965882,83.2614 0.18630125,83.2672 0.059168067,83.2730 0.033951588,83.2788 0.10176308,83.2846 0.10173237,83.2904 0.11868135,83.2962 0.1610422,83.3020 0.17812151,83.3078 0.27136672,83.3136 0.27095377,83.3194 0.10990798,83.3252 0.050768245,83.3310 0.04249211,83.3368 0.21208447,83.3426 0.2627432,83.3484 0.26270857,83.3542 0.35591704,83.3599 0.40661919,83.3657 0.16086346,83.3715 0.068005241,83.3773 0.21206394,83.3831 0.228682,83.3889 0.220412,83.3947 0.33916473,83.4005 0.34726071,83.4063 0.25403747,83.4121 0.12708412,83.4179 0.07628613,83.4237 0.11019197,83.4295 0.11015794,83.4353 0.093149133,83.4411 0.13573423,83.4469 0.29672688,83.4527 0.2116257,83.4585 0.16114719,83.4643 0.37328923,83.4701 0.6780268,83.4759 0.74560988,83.4817 0.46590063,83.4875 0.2202165,83.4933 0.21176115,83.4991 0.30497262,83.5049 0.20354044,83.5107 0.2119575,83.5166 0.10998188,83.5224 0.050912745,83.5282 0.17821032,83.5340 0.29682207,83.5398 0.38128367,83.5456 0.31325516,83.5514 0.33042315,83.5572 0.37283856,83.5630 0.27962112,83.5688 0.17817764,83.5746 0.25449648,83.5804 0.32188347,83.5862 0.17766441,83.5920 0.033812135,83.5978 0.0084961317,83.6036 0.01695318,83.6094 0.033958107,83.6152 0.076443493,83.6210 0.14412168,83.6268 0.13560322,83.6326 0.21190597,83.6385 0.22872008,83.6443 0.1950575,83.6501 0.33916357,83.6559 0.29638731,83.6617 0.19467282,83.6675 0.2627627,83.6733 0.31362766,83.6791 0.17787735,83.6849 0.1272471,83.6907 0.39027664,83.6965 0.49164364,83.7023 0.32157317,83.7082 0.075903624,83.7140 -3.3997723e-005,83.7198 8.3223058e-006,83.7256 7.1151106e-007,83.7314 -1.1170042e-005,83.7372 4.3973152e-005,83.7430 0.084986947,83.7488 0.27134272,83.7546 0.38126969,83.7604 0.29649687,83.7663 0.16940314,83.7721 0.10160818,83.7779 0.033832643,83.7837 4.0361061e-005,83.7895 0.025424631,83.7953 -4.4594759e-005,83.8011 2.4013209e-005,83.8069 0.034065299,83.8128 0.15270568,83.8186 0.1609408,83.8244 0.14395154,83.8302 0.14397185,83.8360 0.11020082,83.8418 0.084833093,83.8476 0.1102666,83.8535 0.16112334,83.8593 0.21186423,83.8651 0.22016054,83.8709 0.084616333,83.8767 0.22045864,83.8825 0.35614741,83.8883 0.37300563,83.8942 0.30495328,83.9000 0.15234551,83.9058 0.076244093,83.9116 0.10177073,83.9174 0.10158282,83.9232 0.050826099,83.9291 0.13576293,83.9349 0.177871,83.9407 0.050660804,83.9465 2.2880668e-005,83.9523 0.02547368,83.9581 0.025381733,83.9640 0.0084640943,83.9698 0.050985478,83.9756 0.1610598,83.9814 0.2371344,83.9872 0.14405395,83.9931 0.12725364,83.9989 0.16944373,84.0047 0.076162919,84.0105 0.0255349,84.0163 0.093312852,84.0222 0.093160063,84.0280 0.050731998,84.0338 0.025519943,84.0396 0.1699495,84.0454 0.37309876,84.0513 0.33014771,84.0571 0.10977618,84.0629 0.0083967717,84.0687 0.025446014,84.0746 -1.1340228e-005,84.0804 0.059536513,84.0862 0.22045742,84.0920 0.16957814,84.0978 0.34803605,84.1037 0.63607764,84.1095 0.63508332,84.1153 0.24508087,84.1211 0.12703727,84.1270 0.11866513,84.1328 0.13553961,84.1386 0.11857662,84.1444 0.12705652,84.1503 0.025386741,84.1561 0.034043644,84.1619 0.1357145,84.1677 0.13545448,84.1736 0.07611879,84.1794 0.084797367,84.1852 0.076429278,84.1910 0.15281826,84.1969 0.25430843,84.2027 0.18615571,84.2085 0.050609775,84.2143 0.0085471999,84.2202 0.093487047,84.2260 0.23733504,84.2318 0.18618093,84.2377 0.076116771,84.2435 0.18668211,84.2493 0.33915657,84.2551 0.32193944,84.2610 0.2457315,84.2668 0.16096085,84.2726 0.093179449,84.2785 0.084688723,84.2843 0.084782951,84.2901 0.20362322,84.2959 0.32207689,84.3018 0.2200516,84.3076 0.033762764,84.3134 0.051067177,84.3193 0.16974407,84.3251 0.25426802,84.3309 0.27114365,84.3368 0.28806922,84.3426 0.18626025,84.3484 0.076099493,84.3542 -6.7710149e-005,84.3601 1.4900338e-005,84.3659 0.025528831,84.3717 0.1356966,84.3776 0.13551545,84.3834 0.10187949,84.3892 0.27997354,84.3951 0.40661973,84.4009 0.30499598,84.4067 0.30506226,84.4126 0.61837858,84.4184 0.86429262,84.4242 0.82205653,84.4301 0.50853509,84.4359 0.40678909,84.4417 0.13559438,84.4476 0.084749579,84.4534 0.093281433,84.4593 0.1188731,84.4651 0.20355193,84.4709 0.22866693,84.4768 0.13529243,84.4826 -0.00010311297,84.4884 0.084776074,84.4943 0.1525294,84.5001 0.11868719,84.5059 0.18659264,84.5118 0.33939922,84.5176 0.62739277,84.5235 0.61023992,84.5293 0.61857516,84.5351 0.51652187,84.5410 0.42341959,84.5468 0.28808555,84.5526 0.21193253,84.5585 0.1779689,84.5643 0.10157374,84.5702 -6.8874207e-005,84.5760 7.4696414e-005,84.5818 0.050951548,84.5877 0.093338989,84.5935 0.14408228,84.5994 0.11007632,84.6052 0.076177366,84.6110 0.033871405,84.6169 0.10178836,84.6227 0.13564257,84.6286 0.11012167,84.6344 0.050727185,84.6403 0.033843208,84.6461 0.10169066,84.6519 0.13562149,84.6578 0.1780246,84.6636 0.10179566,84.6695 0.16108513,84.6753 0.18632282,84.6811 0.093104571,84.6870 0.008470674,84.6928 -3.4734876e-005,84.6987 0.0086410735,84.7045 0.23759997,84.7104 0.43219236,84.7162 0.34735152,84.7221 0.22886878,84.7279 0.18648554,84.7337 0.17782494,84.7396 0.09304899,84.7454 0.076240674,84.7513 0.093200952,84.7571 0.050798606,84.7630 0.0084515018,84.7688 3.42474e-008,84.7747 -2.5778655e-007,84.7805 9.9698229e-007,84.7864 0.025416808,84.7922 0.16110519,84.7981 0.20350276,84.8039 0.14392768,84.8097 0.033970911,84.8156 0.13583,84.8214 0.18647163,84.8273 0.1778015,84.8331 0.093233794,84.8390 0.16961399,84.8448 0.15256505,84.8507 0.16084768,84.8565 0.033726964,84.8624 0.085016668,84.8682 0.27132162,84.8741 0.29657239,84.8799 0.25421536,84.8858 0.17786641,84.8916 0.10998582,84.8975 0.025333319,84.9033 0.0254297,84.9092 0.059349857,84.9150 0.17800896,84.9209 0.19495836,84.9267 0.20357482,84.9326 0.27984393,84.9384 0.28813621,84.9443 0.35575053,84.9501 0.25402093,84.9560 0.10159907,84.9619 -2.4444173e-005,84.9677 0.025449172,84.9736 0.14432129,84.9794 0.34788164,84.9853 0.39808545,84.9911 0.10975465,84.9970 0.050980952,85.0028 0.15268593,85.0087 0.17785785,85.0145 0.12701283,85.0204 0.26297361,85.0262 0.44938684,85.0321 0.33877495,85.0380 0.18630792,85.0438 0.24573869,85.0497 0.25427765,85.0555 0.305217,85.0614 0.22872469,85.0672 0.19473018,85.0731 0.14397636,85.0790 0.084736362,85.0848 0.050972879,85.0907 0.28836295,85.0965 0.40659997,85.1024 0.13534807,85.1082 0.0085039344,85.1141 0.025530627,85.1200 0.084745586,85.1258 0.025316419,85.1317 -2.5357607e-005,85.1375 0.008604574,85.1434 0.18682458,85.1492 0.45781431,85.1551 0.48287481,85.1610 0.40664181,85.1668 0.27101362,85.1727 0.084644824,85.1785 0.19500354,85.1844 0.2118769,85.1903 0.16940114,85.1961 0.025329433,85.2020 -2.6976952e-005,85.2079 5.5671455e-005,85.2137 0.050925415,85.2196 0.050814155,85.2254 0.025372999,85.2313 0.016903609,85.2372 0.084810577,85.2430 0.10179122,85.2489 0.050763115,85.2547 0.033834871,85.2606 0.101717,85.2665 0.11024326,85.2723 0.076239474,85.2782 0.034031112,85.2841 0.25445196,85.2899 0.3474583,85.2958 0.33928803,85.3017 0.46623272,85.3075 0.32995307,85.3134 0.084591135,85.3193 0.16979438,85.3251 0.21180101,85.3310 0.10992178,85.3368 0.059283964,85.3427 0.15283558,85.3486 0.26292464,85.3544 0.34737539,85.3603 0.32181594,85.3662 0.31340104,85.3720 0.19484425,85.3779 0.11867788,85.3838 0.15267049,85.3896 0.20341536,85.3955 0.21176629,85.4014 0.093089156,85.4073 0.01700343,85.4131 0.076422155,85.4190 0.11865574,85.4249 0.093077093,85.4307 0.033885155,85.4366 0.23758596,85.4425 0.41532075,85.4483 0.30502996,85.4542 0.27127126,85.4601 0.22018206,85.4659 0.13546449,85.4718 0.30537263,85.4777 0.59327638,85.4836 0.42333847,85.4894 0.10151193,85.4953 0.017029395,85.5012 0.050995428,85.5070 0.11019877,85.5129 0.1100862,85.5188 0.093212545,85.5247 0.084679723,85.5305 0.033800997,85.5364 0.076509356,85.5423 0.25458807,85.5481 0.40689319,85.5540 0.42347375,85.5599 0.19461976,85.5658 0.15264405,85.5716 0.30510038,85.5775 0.1862718,85.5834 0.042306513,85.5893 -1.092216e-005,85.5951 7.1989366e-006,85.6010 -1.7874099e-005,85.6069 0.0085946275,85.6128 0.16966996,85.6186 0.29672319,85.6245 0.27957451,85.6304 0.09301383,85.6363 0.042344209,85.6421 0.059379641,85.6480 0.12724517,85.6539 0.22877367,85.6598 0.1438807,85.6656 0.025436409,85.6715 0.050966501,85.6774 0.084761716,85.6833 0.067673773,85.6892 -7.8432538e-005,85.6950 0.067832097,85.7009 0.076535784,85.7068 0.21215831,85.7127 0.28817308,85.7185 0.35614416,85.7244 0.47465807,85.7303 0.37246698,85.7362 0.15219052,85.7421 0.050827261,85.7479 0.059287459,85.7538 0.0083666248,85.7597 8.8583241e-005,85.7656 0.10202736,85.7715 0.3053095,85.7773 0.33882776,85.7832 0.22866237,85.7891 0.17788291,85.7950 0.13554902,85.8009 0.13586785,85.8068 0.27975541,85.8126 0.22861584,85.8185 0.16092221,85.8244 0.12709515,85.8303 0.11856848,85.8362 0.050734654,85.8420 0.025442366,85.8479 0.05095572,85.8538 0.084748268,85.8597 0.050728049,85.8656 0.093275651,85.8715 0.16968784,85.8774 0.19491658,85.8832 0.12691085,85.8891 0.076246247,85.8950 0.11043001,85.9009 0.23740031,85.9068 0.27941591,85.9127 0.15235057,85.9185 0.025452314,85.9244 0.11889506,85.9303 0.27975595,85.9362 0.22889739,85.9421 0.35601419,85.9480 0.25393671,85.9539 0.10162209,85.9598 0.1358715,85.9656 0.23735334,85.9715 0.28795391,85.9774 0.35606411,85.9833 0.49169773,85.9892 0.38111085,85.9951 0.22016539,86.0010 0.20346312,86.0069 0.28807551,86.0127 0.19481079,86.0186 0.05921749,86.0245 -2.7053366e-005,86.0304 0.076335214,86.0363 0.1779211,86.0422 0.15254052,86.0481 0.13567373,86.0540 0.084713556,86.0599 0.025357084,86.0658 0.0084660444,86.0716 0.025543734,86.0775 0.16981371,86.0834 0.31364992,86.0893 0.27102378,86.0952 0.25426573,86.1011 0.26270518,86.1070 0.39877519,86.1129 0.75475448,86.1188 0.62671256,86.1247 0.42316663,86.1306 0.28796172,86.1365 0.20330358,86.1424 0.059205864,86.1482 0.05095344,86.1541 0.22912085,86.1600 0.3729566,86.1659 0.24567282,86.1718 0.31353158,86.1777 0.60213184,86.1836 1.0173301,86.1895 0.70283669,86.1954 0.17741089,86.2013 0.05929378,86.2072 0.11028289,86.2131 0.10164788,86.2190 0.050790321,86.2249 0.076446183,86.2308 0.20363994,86.2367 0.27109101,86.2426 0.13526529,86.2485 0.0083705597,86.2544 0.0085052513,86.2603 0.0084559014,86.2662 0.0084648589,86.2721 0.1101703,86.2780 0.11864554,86.2839 0.025418757,86.2897 0.025536513,86.2956 0.14423726,86.3015 0.22042039,86.3074 0.4066239,86.3133 0.40667194,86.3192 0.39838636,86.3251 0.17800249,86.3310 0.27106652,86.3369 0.1273662,86.3428 0.64438128,86.3487 0.66918671,86.3546 0.29632714,86.3605 0.016928393,86.3664 0.025413027,86.3723 -4.805858e-005,86.3782 3.5685724e-005,86.3841 0.025497042,86.3901 0.059326407,86.3960 0.12702428,86.4019 0.093245901,86.4078 0.11038598,86.4137 0.23755138,86.4196 0.30492327,86.4255 0.1610201,86.4314 0.32225364,86.4373 0.29628202,86.4432 0.076085627,86.4491 0.093400545,86.4550 0.22898693,86.4609 0.30501944,86.4668 0.22879402,86.4727 0.26284078,86.4786 0.24582678,86.4845 0.22006747,86.4904 0.050574385,86.4963 3.1243551e-005,86.5022 -8.8275083e-006,86.5081 0.20338787,86.5140 0.50846422,86.5199 0.50849557,86.5258 0.34763217,86.5318 0.41536048,86.5377 0.35587561,86.5436 0.26260749,86.5495 0.13546824,86.5554 0.025505401,86.5613 0.07631664,86.5672 0.050772373,86.5731 0.025385549,86.5790 -1.0445153e-005,86.5849 0.016979177,86.5908 0.025477054,86.5967 0.059417453,86.6026 0.27994603,86.6086 0.75447994,86.6145 0.86439848,86.6204 0.75417542,86.6263 0.44038734,86.6322 0.16921523,86.6381 0.050805058,86.6440 0.025414016,86.6499 0.02553338,86.6558 0.10190957,86.6618 0.17809974,86.6677 0.2371614,86.6736 0.16944537,86.6795 0.13551766,86.6854 0.050682407,86.6913 0.050815936,86.6972 0.050824691,86.7031 0.11020053,86.7090 0.23748991,86.7150 0.38167122,86.7209 0.38973281,86.7268 0.20312214,86.7327 0.11005564,86.7386 0.11025902,86.7445 0.16117349,86.7504 0.12695266,86.7564 0.025286015,86.7623 0.084780037,86.7682 0.093200341,86.7741 0.050835285,86.7800 0.02552419,86.7859 0.0934247,86.7918 0.14399968,86.7978 0.05060659,86.8037 -3.0840201e-006,86.8096 0.025475804,86.8155 0.025385173,86.8214 -6.5242522e-005,86.8273 0.025698343,86.8333 0.25477943,86.8392 0.44084692,86.8451 0.3807641,86.8510 0.1182527,86.8569 0.12749378,86.8628 0.2884022,86.8688 0.28788793,86.8747 0.1013955,86.8806 0.051045693,86.8865 0.17819475,86.8924 0.22882973,86.8984 0.24555652,86.9043 0.10143129,86.9102 0.0084328828,86.9161 7.8988478e-006,86.9220 0.025507411,86.9280 0.11884239,86.9339 0.24602084,86.9398 0.39827359,86.9457 0.33876467,86.9516 0.22868119,86.9576 0.14406033,86.9635 0.2712943,86.9694 0.38171336,86.9753 0.47461334,86.9812 0.228397,86.9872 0.076203726,86.9931 0.093277492,86.9990 0.084639527,87.0049 0.025327751,87.0109 0.025500897,87.0168 0.050791662,87.0227 -2.0487196e-005,87.0286 0.11042379,87.0346 0.25427386,87.0405 0.17782772,87.0464 0.11019825,87.0523 0.17798083,87.0582 0.24568112,87.0642 0.27110302,87.0701 0.17805734,87.0760 0.1442093,87.0820 0.11857092,87.0879 0.21214224,87.0938 0.44945467,87.0997 0.38957933,87.1057 0.16910554,87.1116 0.059258025,87.1175 0.14426331,87.1234 0.16104624,87.1294 0.11848647,87.1353 0.059226003,87.1412 0.1017483,87.1471 0.20345779,87.1531 0.27120119,87.1590 0.24574673,87.1649 0.17789349,87.1709 0.093217202,87.1768 0.084886268,87.1827 0.13564695,87.1886 0.13558488,87.1946 0.13561489,87.2005 0.17796117,87.2064 0.22038101,87.2124 0.28822368,87.2183 0.22859149,87.2242 0.025166124,87.2301 0.00010967149,87.2361 0.10197907,87.2420 0.31365445,87.2479 0.29646921,87.2539 0.19477731,87.2598 0.076135233,87.2657 -5.3694257e-005,87.2717 0.050891399,87.2776 0.30511934,87.2835 0.3728542,87.2895 0.13555618,87.2954 -2.1895323e-006,87.3013 -4.082354e-008,87.3073 2.3532129e-006,87.3132 -9.3728213e-006,87.3191 3.5141547e-005,87.3251 0.05107785,87.3310 0.15266758,87.3369 0.13546018,87.3429 0.16970637,87.3488 0.38138369,87.3547 0.23703484,87.3607 0.1356205,87.3666 0.11862,87.3725 0.11870402,87.3785 0.19500788,87.3844 0.20324966,87.3903 0.23728192,87.3963 0.27123424,87.4022 0.08452867,87.4082 -9.8227923e-005,87.4141 1.16792e-005,87.4200 5.1524192e-005,87.4260 0.033892054,87.4319 -2.7460577e-005,87.4378 0.16123332,87.4438 0.45788443,87.4497 0.55946493,87.4557 0.41516402,87.4616 0.21158636,87.4675 0.076062612,87.4735 0.025410073,87.4794 0.050932273,87.4853 0.10174634,87.4913 0.12728256,87.4972 0.24588488,87.5032 0.33046564,87.5091 0.34729332,87.5150 0.14390084,87.5210 0.025371207,87.5269 0.0254086,87.5329 0.093329675,87.5388 0.14411081,87.5448 0.07619036,87.5507 0.025356058,87.5566 -3.1497926e-005,87.5626 0.050936993,87.5685 0.16120934,87.5745 0.1864659,87.5804 0.13543653,87.5863 0.1102189,87.5923 0.18665193,87.5982 0.22039093,87.6042 0.29648179,87.6101 0.38968283,87.6161 0.39820158,87.6220 0.25418377,87.6279 0.1186671,87.6339 0.084780909,87.6398 0.14405826,87.6458 0.093173116,87.6517 0.0084490394,87.6577 9.1097772e-006,87.6636 -2.2345093e-005,87.6696 0.025580725,87.6755 0.18675637,87.6815 0.28809437,87.6874 0.14378303,87.6933 0.059386682,87.6993 0.19511937,87.7052 0.20334758,87.7112 0.16086876,87.7171 0.093123935,87.7231 0.076239526,87.7290 0.17816921,87.7350 0.33920226,87.7409 0.28807616,87.7469 0.1692795,87.7528 0.050635245,87.7588 0.0085315816,87.7647 0.084913403,87.7707 0.16129659,87.7766 0.27979547,87.7826 0.2370948,87.7885 0.13526127,87.7945 -0.00016398013,87.8004 0.034003288,87.8064 0.10176395,87.8123 0.1101292,87.8183 0.033870894,87.8242 0.093614101,87.8302 0.31372407,87.8361 0.31316119,87.8421 0.14383951,87.8480 0.025414826,87.8540 2.9289756e-006,87.8599 -9.4846325e-007,87.8659 8.6470675e-007,87.8718 0.025443071,87.8778 0.07632111,87.8837 0.13558212,87.8897 0.059329197,87.8956 0.076386645,87.9016 0.19497299,87.9075 0.17788114,87.9135 0.13566417,87.9194 0.32216203,87.9254 0.35582426,87.9314 0.19474113,87.9373 0.025477272,87.9433 0.11028198,87.9492 0.13570264,87.9552 0.16947332,87.9611 0.11849673,87.9671 0.11023217,87.9730 0.17812666,87.9790 0.24573548,87.9850 0.14393757,87.9909 0.084588364,87.9969 -0.00011363679,88.0028 3.0469111e-005,88.0088 -8.2307333e-006,88.0147 2.4514557e-006,88.0207 -1.5745254e-006,88.0266 3.8469661e-006,88.0326 0.034061622,88.0386 0.19524631,88.0445 0.3304559,88.0505 0.17770769,88.0564 0.11011457,88.0624 0.13555261,88.0684 0.093192898,88.0743 0.050784752,88.0803 5.338389e-005,88.0862 0.11907579,88.0922 0.44993168,88.0982 0.79690462,88.1041 0.71986073,88.1101 0.46562502,88.1160 0.22840153,88.1220 0.025265267,88.1280 0.059476525,88.1339 0.10169829,88.1399 0.11011197,88.1458 0.093133353,88.1518 0.050962601,88.1578 0.17003396,88.1637 0.40726662,88.1697 0.52531564,88.1757 0.42339417,88.1816 0.33875492,88.1876 0.21182559,88.1935 0.20328633,88.1995 0.084425747,88.2055 0.16941229,88.2114 0.21188161,88.2174 0.050870046,88.2234 0.025500756,88.2293 0.093513578,88.2353 0.2033236,88.2413 0.14406934,88.2472 0.36479661,88.2532 0.40672123,88.2591 0.26250225,88.2651 0.23716795,88.2711 0.17775078,88.2770 0.025291953,88.2830 2.0837089e-005,88.2890 1.8145307e-005,88.2949 0.025509721,88.3009 0.050844919,88.3069 0.025347007,88.3128 0.025374617,88.3188 9.4588788e-005,88.3248 0.076426618,88.3307 0.15275246,88.3367 0.28845534,88.3427 0.4664875,88.3487 0.64436483,88.3546 0.66072673,88.3606 0.40605158,88.3666 0.10982792,88.3725 0.11877845,88.3785 0.29680547,88.3845 0.38979921,88.3904 0.25405163,88.3964 0.084582336,88.4024 2.0195796e-005,88.4083 0.13599376,88.4143 0.34763676,88.4203 0.24549034,88.4263 0.1185189,88.4322 0.16959959,88.4382 0.21171631,88.4442 0.16943043,88.4501 0.19505045,88.4561 0.14403558,88.4621 0.10156712,88.4681 0.05932473,88.4740 0.17001644,88.4800 0.39874819,88.4860 0.44868851,88.4920 0.19434263,88.4979 0.050810676,88.5039 0.033944394,88.5099 0.050991487,88.5158 0.10170919,88.5218 0.13551638,88.5278 0.18653111,88.5338 0.2457819,88.5397 0.20347513,88.5457 0.29681635,88.5517 0.330439,88.5577 0.16077197,88.5636 0.076216049,88.5696 0.093307316,88.5756 0.18638648,88.5816 0.16104747,88.5876 0.27151272,88.5935 0.36440495,88.5995 0.26259077,88.6055 0.26271468,88.6115 0.21190746,88.6174 0.23731905,88.6234 0.19460584,88.6294 0.03380489,88.6354 0.09344282,88.6413 0.1355418,88.6473 0.12712289,88.6533 0.19497056,88.6593 0.25427014,88.6653 0.28810984,88.6712 0.12685674,88.6772 -9.7626325e-005,88.6832 1.9894806e-005,88.6892 0.034132477,88.6952 0.20370759,88.7011 0.27971178,88.7071 0.2710177,88.7131 0.16076721,88.7191 0.084741846,88.7251 0.1443391,88.7310 0.25434387,88.7370 0.24575976,88.7430 0.25413427,88.7490 0.15242045,88.7550 0.15247747,88.7610 0.11001319,88.7669 0.14400467,88.7729 0.38164368,88.7789 0.74604207,88.7849 0.55055642,88.7909 0.10154251,88.7969 0.1695831,88.8028 0.34744719,88.8088 0.31343001,88.8148 0.13576256,88.8208 0.22062221,88.8268 0.23718347,88.8328 0.15224129,88.8387 0.025304617,88.8447 0.084829703,88.8507 0.076158412,88.8567 3.5531197e-005,88.8627 0.076496832,88.8687 0.14412943,88.8747 0.14406797,88.8806 0.22039098,88.8866 0.33902484,88.8926 0.27954042,88.8986 0.10998601,88.9046 0.076184832,88.9106 0.025482804,88.9166 0.11879081,88.9226 0.1864991,88.9285 0.17783053,88.9345 0.093137115,88.9405 0.11877598,88.9465 0.14410263,88.9525 0.093082145,88.9585 0.025329093,88.9645 0.025450746,88.9705 0.093366913,88.9764 0.29694486,88.9824 0.55095226,88.9884 0.48267865,88.9944 0.17781633,89.0004 0.11875767,89.0064 0.11019667,89.0124 0.21243513,89.0184 0.48309243,89.0244 0.24522506,89.0304 0.16941284,89.0364 0.18649818,89.0423 0.21183889,89.0483 0.10146915,89.0543 -7.1638635e-005,89.0603 -9.3903445e-006,89.0663 0.00010921567,89.0723 0.31382987,89.0783 0.67003459,89.0843 0.97494978,89.0903 0.71154171,89.0963 0.37236813,89.1023 0.21166521,89.1083 0.34739688,89.1143 0.21171454,89.1203 0.050813138,89.1263 2.9964287e-006,89.1322 5.6902177e-006,89.1382 -2.5759698e-005,89.1442 0.051066007,89.1502 0.34831393,89.1562 0.70377547,89.1622 0.58399457,89.1682 0.24531943,89.1742 0.21208987,89.1802 0.24580574,89.1862 0.17776521,89.1922 0.11865319,89.1982 0.18654148,89.2042 0.16078675,89.2102 0.025233198,89.2162 0.025438827,89.2222 0.03394464,89.2282 0.12734619,89.2342 0.27979338,89.2402 0.21157567,89.2462 0.025363633,89.2522 0.11053346,89.2582 0.22038352,89.2642 0.18607174,89.2702 0.16962011,89.2762 0.4751569,89.2822 0.80504388,89.2882 0.62655681,89.2942 0.23720647,89.3002 0.13581909,89.3062 0.16092508,89.3122 0.084547177,89.3182 0.050781932,89.3242 0.17811546,89.3302 0.27993834,89.3362 0.37306464,89.3422 0.4236384,89.3482 0.37278768,89.3542 0.33051232,89.3602 0.41523007,89.3662 0.29643559,89.3722 0.13539888,89.3782 0.025365043,89.3842 0.0085392212,89.3902 0.15263759,89.3962 0.16939761,89.4022 0.13556299,89.4082 0.20347784,89.4142 0.20331569,89.4202 0.02540502,89.4262 0.050928976,89.4322 0.14406428,89.4382 0.28848329,89.4443 0.5341512,89.4503 0.3809284,89.4563 0.059073981,89.4623 0.076470166,89.4683 0.17802632,89.4743 0.14386711,89.4803 -0.00010124881,89.4863 2.791826e-005,89.4923 -1.0416624e-005,89.4983 1.3747349e-005,89.5043 0.0255538,89.5103 0.10187121,89.5163 0.16113555,89.5223 0.23733254,89.5283 0.27956057,89.5344 0.21162483,89.5404 0.050726213,89.5464 0.025430918,89.5524 0.0084515614,89.5584 -6.0103421e-006,89.5644 1.741969e-005,89.5704 0.025538068,89.5764 0.076314263,89.5824 0.050723009,89.5884 -6.3181535e-005,89.5944 3.6927075e-005,89.6005 0.025520382,89.6065 0.13576984,89.6125 0.38150078,89.6185 0.42374492,89.6245 0.28803784,89.6305 0.12689617,89.6365 0.10154546,89.6425 0.093263157,89.6486 0.10188065,89.6546 0.15270704,89.6606 0.29661787,89.6666 0.29633766,89.6726 0.10183906,89.6786 0.23769282,89.6846 0.2795198,89.6906 0.17768148,89.6967 0.076081581,89.7027 0.025379471,89.7087 0.0085210316,89.7147 0.025422229,89.7207 0.059276477,89.7267 0.15254657,89.7327 0.20338406,89.7388 0.093231469,89.7448 0.050968878,89.7508 0.07632383,89.7568 0.050695214,89.7628 9.1927013e-006,89.7688 0.084907934,89.7749 0.15262386,89.7809 0.20339753,89.7869 0.29675806,89.7929 0.44925681,89.7989 0.38115728,89.8049 0.30495286,89.8110 0.26264477,89.8170 0.16093269,89.8230 0.093193024,89.8290 0.093255363,89.8350 0.14435957,89.8410 0.36460429,89.8471 0.38109562,89.8531 0.16922671,89.8591 0.025399063,89.8651 0.033902772,89.8711 -1.7618355e-005,89.8772 0.02557659,89.8832 0.14427043,89.8892 0.19479199,89.8952 0.059147924,89.9012 0.084757999,89.9073 0.093224414,89.9133 0.10170218,89.9193 0.11867468,89.9253 0.14405757,89.9313 0.09320657,89.9374 0.084715359,89.9434 0.084882997,89.9494 0.22910486,89.9554 0.3390882,89.9615 0.33884397,89.9675 0.25396556,89.9735 0.14397094,89.9795 0.10182984,89.9856 0.14432995,89.9916 0.22026007,89.9976 0.092878528,90.0036 -7.1773691e-005,90.0096 0.025604719,90.0157 0.13586517,90.0217 0.20332646,90.0277 0.092912763,90.0337 -8.6816603e-005,90.0398 1.9721076e-005,90.0458 0.084862806,90.0518 0.19509543,90.0578 0.22908683,90.0639 0.44088373,90.0699 0.41495031,90.0759 0.16068885,90.0820 0.084844753,90.0880 0.18664184,90.0940 0.25427327,90.1000 0.23740445,90.1061 0.2626771,90.1121 0.1862637,90.1181 0.160915,90.1241 0.11006626,90.1302 0.13571669,90.1362 0.19497855,90.1422 0.11842369,90.1483 0.059264943,90.1543 0.11885002,90.1603 0.2966181,90.1663 0.79644483,90.1724 1.0508165,90.1784 0.73722976,90.1844 0.20332526,90.1905 1.3517796e-005,90.1965 1.661263e-005,90.2025 0.14407331,90.2086 0.23739359,90.2146 0.26308271,90.2206 0.34757003,90.2267 0.24558555,90.2327 0.23706052,90.2387 0.10147608,90.2447 0.0085730264,90.2508 0.16970347,90.2568 0.29665902,90.2628 0.31342131,90.2689 0.17786819,90.2749 0.11012452,90.2809 0.016933095,90.2870 0.025409743,90.2930 -4.5886252e-005,90.2990 1.8848079e-005,90.3051 0.025441578,90.3111 0.084811412,90.3171 0.12738946,90.3232 0.35620573,90.3292 0.45755547,90.3353 0.36439461,90.3413 0.38145974,90.3473 0.27928823,90.3534 0.042149156,90.3594 0.13593222,90.3654 0.33077121,90.3715 0.44072011,90.3775 0.50853741,90.3835 0.55908614,90.3896 0.21990725,90.3956 0.025414409,90.4017 0.076340795,90.4077 0.13565657,90.4137 0.22055735,90.4198 0.4323982,90.4258 0.50844604,90.4318 0.33871368,90.4379 0.092997827,90.4439 0.084726796,90.4500 0.13564751,90.4560 0.13592753,90.4620 0.2884067,90.4681 0.29636654,90.4741 0.1606558,90.4802 0.033843093,90.4862 0.10196521,90.4922 0.356089,90.4983 0.40663874,90.5043 0.23716703,90.5104 0.16105305,90.5164 0.2544328,90.5224 0.47515103,90.5285 0.67825031,90.5345 0.52484483,90.5406 0.19439329,90.5466 0.076109976,90.5527 0.03395227,90.5587 0.13591534,90.5647 0.26284358,90.5708 0.31358454,90.5768 0.41543746,90.5829 0.48311037,90.5889 0.50002635,90.5950 0.50001585,90.6010 0.43204987,90.6070 0.338642,90.6131 0.18609716,90.6191 0.033827934,90.6252 0.059363287,90.6312 0.076290756,90.6373 0.059540112,90.6433 0.19496043,90.6494 0.14403242,90.6554 0.23759392,90.6615 0.35584161,90.6675 0.24550907,90.6735 0.18633078,90.6796 0.11853924,90.6856 0.050859783,90.6917 0.025395876,90.6977 -2.0172378e-005,90.7038 -1.3646608e-005,90.7098 7.4767348e-005,90.7159 0.076415725,90.7219 0.13556972,90.7280 0.07613299,90.7340 -5.3912478e-005,90.7401 1.2190406e-005,90.7461 5.1560883e-006,90.7522 0.025567695,90.7582 0.11884435,90.7643 0.16094856,90.7703 0.07606589,90.7764 0.050883234,90.7824 0.13568944,90.7885 0.21177375,90.7945 0.16091678,90.8006 0.12729803,90.8066 0.20366605,90.8127 0.33063668,90.8187 0.32191396,90.8248 0.22871356,90.8308 0.18637486,90.8369 0.093056895,90.8429 0.19494745,90.8490 0.47472799,90.8550 0.61865228,90.8611 0.40674886,90.8671 0.33091277,90.8732 0.54258507,90.8792 0.39780411,90.8853 0.075876318,90.8913 -6.7000969e-005,90.8974 0.00012560029,90.9035 0.11896364,90.9095 0.23749864,90.9156 0.24554417,90.9216 0.10143006,90.9277 0.076263562,90.9337 0.18656234,90.9398 0.27123022,90.9458 0.16940627,90.9519 0.10169545,90.9580 0.10175009,90.9640 0.11007483,90.9701 0.04224845,90.9761 0.076365016,90.9822 0.15269586,90.9882 0.23723333,90.9943 0.18624412,91.0003 0.21180987,91.0064 0.23739922,91.0125 0.21198519,91.0185 0.23757192,91.0246 0.37297234,91.0306 0.2624568,91.0367 0.1780978,91.0428 0.30505121,91.0488 0.27959087,91.0549 0.42434371,91.0609 1.7263948,91.0670 7.9197674,91.0731 15.838162,91.0791 16.610746,91.0852 8.8428946,91.0912 2.9778225,91.0973 1.1603268,91.1034 0.51670986,91.1094 0.32182935,91.1155 0.12686698,91.1215 0.05932425,91.1276 0.05083324,91.1337 0.050819844,91.1397 0.025350912,91.1458 0.0255387,91.1518 0.11025815,91.1579 0.076107226,91.1640 0.025521444,91.1700 0.16990562,91.1761 0.31374586,91.1822 0.30486748,91.1882 0.2030292,91.1943 0.076131828,91.2004 0.050979722,91.2064 0.13580056,91.2125 0.20335594,91.2185 0.12688835,91.2246 0.076182783,91.2307 0.076465257,91.2367 0.21203464,91.2428 0.25416833,91.2489 0.22029769,91.2549 0.15249495,91.2610 0.10166652,91.2671 0.1527479,91.2731 0.22880362,91.2792 0.11844813,91.2853 0.067679301,91.2913 0.0083791092,91.2974 7.7902878e-006,91.3035 1.6323494e-006,91.3095 -1.4321467e-005,91.3156 0.0085786888,91.3217 0.12725997,91.3277 0.19484544,91.3338 0.11003131,91.3399 0.0084970957,91.3459 0.050920833,91.3520 0.076235481,91.3581 0.10174172,91.3642 0.11022834,91.3702 0.093172349,91.3763 0.13568102,91.3824 0.19484735,91.3884 0.050752074,91.3945 0.050918337,91.4006 0.050802402,91.4066 0.050881382,91.4127 0.19489348,91.4188 0.24575596,91.4249 0.38149282,91.4309 0.50009429,91.4370 0.38126251,91.4431 0.11001409,91.4491 0.050794188,91.4552 0.025535176,91.4613 0.16121195,91.4674 0.22868997,91.4734 0.084531456,91.4795 0.025502535,91.4856 0.13576446,91.4917 0.25451949,91.4977 0.46639979,91.5038 0.50844306,91.5099 0.40672415,91.5160 0.37265968,91.5220 0.23710468,91.5281 0.29668021,91.5342 0.29653502,91.5403 0.27107477,91.5463 0.16949542,91.5524 0.11014147,91.5585 0.050716177,91.5646 0.042468041,91.5706 0.24577694,91.5767 0.076149292,91.5828 0.13559264,91.5889 0.14411286,91.5949 0.16966528,91.6010 0.144071,91.6071 0.076085731,91.6132 0.1186379,91.6193 0.25442311,91.6253 0.28841859,91.6314 0.26278603,91.6375 0.28779536,91.6436 0.26245141,91.6496 0.19498709,91.6557 0.11015671,91.6618 0.050920468,91.6679 0.093256898,91.6740 0.050746057,91.6800 0.050891746,91.6861 0.11884037,91.6922 0.24603006,91.6983 0.25397828,91.7044 0.050501157,91.7104 1.5374522e-005,91.7165 -3.5417492e-005,91.7226 0.00012630582,91.7287 0.084878534,91.7348 0.093219861,91.7409 0.11857059,91.7469 0.10160257,91.7530 0.059320178,91.7591 0.025430327,91.7652 0.11018115,91.7713 0.14404264,91.7773 0.093161069,91.7834 0.034029797,91.7895 0.13588016,91.7956 0.20331912,91.8017 0.10145897,91.8078 0.059339419,91.8139 0.13575172,91.8199 0.271292,91.8260 0.30501878,91.8321 0.22040059,91.8382 0.20335506,91.8443 0.084495984,91.8504 0.050863314,91.8564 0.13558289,91.8625 0.076157779,91.8686 3.8351183e-005,91.8747 0.050965052,91.8808 0.093206786,91.8869 0.07633543,91.8930 0.20336913,91.8991 0.24586718,91.9051 0.35622853,91.9112 0.29676601,91.9173 0.30479613,91.9234 0.16919656,91.9295 0.17798245,91.9356 0.084645428,91.9417 0.025394715,91.9478 0.0084309857,91.9538 0.051100302,91.9599 0.24600242,91.9660 0.21163218,91.9721 0.076242954,91.9782 0.16132706,91.9843 0.26282105,91.9904 0.27108905,91.9965 0.24552789,92.0026 0.20338206,92.0087 0.26275611,92.0147 0.19485199,92.0208 0.35605174,92.0269 0.55952358,92.0330 0.66954529,92.0391 0.54241627,92.0452 0.55929536,92.0513 0.38111413,92.0574 0.36438036,92.0635 0.63591975,92.0696 1.0346987,92.0757 1.2884924,92.0818 0.95703268,92.0879 0.45691741,92.0939 0.16062811,92.1000 0.050674476,92.1061 -1.2943019e-005,92.1122 0.025460005,92.1183 0.025456985,92.1244 0.05085063,92.1305 0.025373982,92.1366 0.01692529,92.1427 -1.7532955e-005,92.1488 -1.4194082e-005,92.1549 7.4317708e-005,92.1610 0.12744577,92.1671 0.26289019,92.1732 0.27967411,92.1793 0.27945772,92.1854 0.10988123,92.1915 0.084971912,92.1976 0.22050919,92.2037 0.18626952,92.2098 0.14415136,92.2159 0.20337729,92.2220 0.126807,92.2281 0.13549475,92.2342 0.13562986,92.2403 0.07641805,92.2464 0.084754966,92.2525 0.025242243,92.2586 0.0085957041,92.2647 0.11037791,92.2708 0.21228755,92.2769 0.49158332,92.2830 0.3893472,92.2891 0.27966478,92.2952 0.3389402,92.3013 0.15231788,92.3074 0.050904017,92.3135 0.076408654,92.3196 0.10160312,92.3257 0.025290746,92.3318 0.008468871,92.3379 -1.1142541e-005,92.3440 0.050841279,92.3501 0.050890397,92.3562 0.050930679,92.3623 0.076213859,92.3684 0.025382582,92.3745 0.025485318,92.3806 0.067803137,92.3867 0.11859161,92.3928 0.11876932,92.3989 0.18670997,92.4050 0.20334031,92.4111 0.16088621,92.4172 0.22041237,92.4233 0.26260677,92.4294 0.10149049,92.4355 0.025531096,92.4416 0.17817466,92.4477 0.254195,92.4538 0.18627363,92.4599 0.093173198,92.4660 0.050920907,92.4721 0.076246187,92.4783 0.03379517,92.4844 -2.7654578e-005,92.4905 0.13560472,92.4966 0.32206407,92.5027 0.33902144,92.5088 0.5170421,92.5149 0.6188758,92.5210 0.69505191,92.5271 0.42365631,92.5332 0.32182086,92.5393 0.25399315,92.5454 0.13564818,92.5515 0.12737106,92.5577 0.21188149,92.5638 0.16947344,92.5699 0.19507144,92.5760 0.23712926,92.5821 0.11012669,92.5882 0.18658912,92.5943 0.18633251,92.6004 0.19478306,92.6065 0.39819416,92.6126 0.45765692,92.6188 0.313784,92.6249 0.186473,92.6310 0.13533686,92.6371 0.025360567,92.6432 0.084823012,92.6493 0.11874218,92.6554 0.14411901,92.6615 0.11005856,92.6676 0.10161689,92.6738 0.084758438,92.6799 0.07638716,92.6860 0.13568558,92.6921 0.14404069,92.6982 0.11861611,92.7043 0.084593996,92.7104 -0.00010129156,92.7166 1.3841691e-005,92.7227 4.5937028e-005,92.7288 0.084805183,92.7349 0.28810224,92.7410 0.38164136,92.7471 0.40712479,92.7532 0.27086616,92.7594 0.075929791,92.7655 0.050797809,92.7716 0.13568656,92.7777 0.26300746,92.7838 0.36483824,92.7899 0.55942619,92.7961 0.42326465,92.8022 0.15221336,92.8083 0.050886121,92.8144 0.13565311,92.8205 0.18663897,92.8266 0.37316403,92.8328 0.44061667,92.8389 0.29620135,92.8450 0.059199478,92.8511 0.15282588,92.8572 0.220364,92.8634 0.13531679,92.8695 0.025308773,92.8756 0.050909489,92.8817 0.050817713,92.8878 0.025416564,92.8940 0.076598056,92.9001 0.27998626,92.9062 0.34723485,92.9123 0.17760034,92.9184 0.008343474,92.9246 5.6248409e-005,92.9307 0.051050253,92.9368 0.16971789,92.9429 0.21175832,92.9490 0.12687628,92.9552 0.084617503,92.9613 0.02557265,92.9674 0.1613344,92.9735 0.29676485,92.9797 0.27103636,92.9858 0.14389189,92.9919 0.14395715,92.9980 0.076229826,93.0042 0.093308367,93.0103 0.093167707,93.0164 0.076268762,93.0225 0.1356089,93.0286 0.10161161,93.0348 0.025343865,93.0409 0.0084508592,93.0470 0.050857987,93.0531 0.1442619,93.0593 0.30550513,93.0654 0.5516811,93.0715 1.2635623,93.0777 2.145772,93.0838 4.1631393,93.0899 6.0087619,93.0960 5.607573,93.1022 2.6242259,93.1083 0.57581186,93.1144 0.40687698,93.1205 0.3980433,93.1267 0.26263985,93.1328 0.18669966,93.1389 0.33911967,93.1451 0.30480963,93.1512 0.10997333,93.1573 0.084794298,93.1634 0.22031032,93.1696 0.21192184,93.1757 0.26290673,93.1818 0.27102819,93.1880 0.092962056,93.1941 0.050840762,93.2002 0.14421684,93.2063 0.27128258,93.2125 0.27960712,93.2186 0.26270208,93.2247 0.23728558,93.2309 0.15244554,93.2370 0.08481124,93.2431 0.15271817,93.2493 0.14395928,93.2554 0.05068671,93.2615 0.025419421,93.2677 0.025389219,93.2738 0.025480129,93.2799 0.12726578,93.2861 0.16114709,93.2922 0.1863711,93.2983 0.10998445,93.3045 0.10161934,93.3106 0.05082278,93.3167 -2.1791107e-005,93.3229 0.00011950803,93.3290 0.11035245,93.3351 0.17787765,93.3413 0.22035408,93.3474 0.22903751,93.3535 0.23714097,93.3597 0.093036592,93.3658 0.1950192,93.3719 0.2543098,93.3781 0.20341393,93.3842 0.2880615,93.3903 0.20329197,93.3965 0.076212272,93.4026 0.033905357,93.4088 0.13593523,93.4149 0.37321815,93.4210 0.44046274,93.4272 0.24540111,93.4333 0.14395946,93.4394 0.093207851,93.4456 0.050801914,93.4517 0.0084783081,93.4579 0.033896115,93.4640 -1.1242158e-005,93.4701 -2.0273639e-005,93.4763 0.0085669244,93.4824 0.10209214,93.4886 0.28000361,93.4947 0.36411861,93.5008 0.23687938,93.5070 0.20333748,93.5131 0.084717281,93.5193 0.025387095,93.5254 1.535324e-005,93.5315 0.051137563,93.5377 0.22909233,93.5438 0.22849821,93.5500 0.16922832,93.5561 0.28846806,93.5622 0.33926934,93.5684 0.26255369,93.5745 0.17771499,93.5807 0.07612747,93.5868 0.0083950544,93.5930 0.0085662743,93.5991 0.09352316,93.6052 0.20346484,93.6114 0.18643349,93.6175 0.30541569,93.6237 0.39824897,93.6298 0.24556166,93.6360 0.23729193,93.6421 0.19476536,93.6483 0.11842376,93.6544 0.050674874,93.6605 0.13566005,93.6667 0.32220545,93.6728 0.33090553,93.6790 0.41541621,93.6851 0.30465841,93.6913 0.14382316,93.6974 0.07625097,93.7036 0.025342343,93.7097 1.2168024e-005,93.7159 0.051060688,93.7220 0.14424805,93.7282 0.16092759,93.7343 0.093047902,93.7405 0.050783724,93.7466 0.059368059,93.7528 0.12742287,93.7589 0.26286486,93.7650 0.22013371,93.7712 0.13528426,93.7773 0.0084233033,93.7835 0.076531805,93.7896 0.15254815,93.7958 0.084520273,93.8019 0.008429681,93.8081 0.025451804,93.8142 0.025481142,93.8204 0.11039647,93.8265 0.2458303,93.8327 0.3050572,93.8388 0.2541557,93.8450 0.14387454,93.8512 0.076187097,93.8573 0.101663,93.8635 0.12739974,93.8696 0.37321845,93.8758 0.32173157,93.8819 0.084449612,93.8881 0.025414137,93.8942 4.6931811e-005,93.9004 0.13572134,93.9065 0.19493107,93.9127 0.17783755,93.9188 0.093136273,93.9250 0.025467888,93.9311 0.016921146,93.9373 0.05091507,93.9434 0.12732379,93.9496 0.16121811,93.9558 0.26285192,93.9619 0.29645884,93.9681 0.18617414,93.9742 0.19499092,93.9804 0.32223633,93.9865 0.30493894,93.9927 0.13533385,93.9988 0.025360432,94.0050 -9.2518758e-006,94.0112 0.0085860798,94.0173 0.10186736,94.0235 0.11010998,94.0296 0.050677735,94.0358 -6.4868727e-005,94.0419 0.076572269,94.0481 0.32251427,94.0543 0.44080031,94.0604 0.43229973,94.0666 0.48276606,94.0727 1.3607686,94.0789 6.8078547,94.0851 12.79286,94.0912 12.027086,94.0974 6.0756021,94.1035 1.8352908,94.1097 0.82107192,94.1159 0.21954846,94.1220 0.06786605,94.1282 0.14424664,94.1343 0.25426427,94.1405 0.14381886,94.1467 0.025336126,94.1528 0.025447244,94.1590 0.059386536,94.1651 0.15278243,94.1713 0.23748109,94.1775 0.22013631,94.1836 0.10983814,94.1898 0.10205372,94.1960 0.42431363,94.2021 0.66966999,94.2083 1.0420947,94.2144 0.78771615,94.2206 0.44048956,94.2268 0.093168065,94.2329 0.1017326,94.2391 0.12705021,94.2453 0.14396702,94.2514 0.13571903,94.2576 0.16962719,94.2638 0.1354645,94.2699 0.05915615,94.2761 0.05094045,94.2823 0.20356429,94.2884 0.22035554,94.2946 0.13542494,94.3008 0.093061447,94.3069 0.050878625,94.3131 0.059464101,94.3193 0.11026978,94.3254 0.11863983,94.3316 0.11864156,94.3378 0.11851582,94.3439 0.050707035,94.3501 0.0085002519,94.3563 0.085212789,94.3624 0.31394839,94.3686 0.33028495,94.3748 0.21163906,94.3809 0.14383855,94.3871 0.025202161,94.3933 6.2161111e-005,94.3994 0.051004883,94.4056 0.12712449,94.4118 0.093173638,94.4180 0.084690318,94.4241 0.033859547,94.4303 0.050908085,94.4365 0.076365151,94.4426 0.1442598,94.4488 0.30522135,94.4550 0.32185239,94.4611 0.22009051,94.4673 0.16097048,94.4735 0.11011706,94.4797 0.050836928,94.4858 0.050929341,94.4920 0.084954299,94.4982 0.22888577,94.5044 0.16081373,94.5105 0.050685864,94.5167 2.2136413e-005,94.5229 0.07642895,94.5290 0.186609,94.5352 0.2628637,94.5414 0.27105418,94.5476 0.1354509,94.5537 0.12701826,94.5599 0.11890703,94.5661 0.36485451,94.5723 0.35573366,94.5784 0.21163633,94.5846 0.24562901,94.5908 0.27956417,94.5970 0.40697059,94.6031 0.57629734,94.6093 0.46610606,94.6155 0.37308276,94.6217 0.33059126,94.6279 0.33049017,94.6340 0.31340203,94.6402 0.32193604,94.6464 0.28797013,94.6526 0.10146217,94.6587 -2.9512124e-005,94.6649 7.8398652e-006,94.6711 -1.8450816e-006,94.6773 -4.6021873e-007,94.6835 0.025421677,94.6896 0.050846923,94.6958 9.9273393e-006,94.7020 0.025505029,94.7082 0.10176083,94.7144 0.1611421,94.7205 0.27126345,94.7267 0.21172473,94.7329 0.14396666,94.7391 0.11031324,94.7453 0.18651196,94.7514 0.13540307,94.7576 0.05073126,94.7638 0.0084477728,94.7700 2.2935215e-005,94.7762 0.050904274,94.7823 0.10183992,94.7885 0.17810197,94.7947 0.16928352,94.8009 0.033785168,94.8071 0.050902121,94.8133 0.050772272,94.8194 0.025470743,94.8256 0.11070531,94.8318 0.39861983,94.8380 0.43205619,94.8442 0.39817166,94.8504 0.25397485,94.8565 0.14409088,94.8627 0.22902662,94.8689 0.23699839,94.8751 0.059114594,94.8813 0.10189972,94.8875 0.14400998,94.8937 0.084621906,94.8998 0.1019664,94.9060 0.33056661,94.9122 0.22849911,94.9184 0.033767957,94.9246 -2.3656172e-005,94.9308 0.025431823,94.9370 -8.7190983e-006,94.9431 3.0252775e-005,94.9493 0.025477991,94.9555 0.025342258,94.9617 0.00010506433,94.9679 0.20356563,94.9741 0.54228848,94.9803 0.68631369,94.9865 0.50859445,94.9927 0.3985492,94.9988 0.1947602,95.0050 0.059114356,95.0112 0.076253377,95.0174 0.15249689,95.0236 0.22889581,95.0298 0.36447185,95.0360 0.29666603,95.0422 0.22938065,95.0484 0.90697247,95.0546 2.0720034,95.0607 8.4719553,95.0669 18.596735,95.0731 20.13928,95.0793 12.647693,95.0855 5.3051162,95.0917 2.5319457,95.0979 2.4773064,95.1041 4.2813406,95.1103 4.2083993,95.1165 2.23402,95.1227 0.73662233,95.1289 0.03390602,95.1350 7.3854811e-005,95.1412 0.10176761,95.1474 0.076158829,95.1536 0.016904254,95.1598 0.093278274,95.1660 0.22042239,95.1722 0.19513525,95.1784 0.21187153,95.1846 0.13563053,95.1908 0.29699162,95.1970 0.43224749,95.2032 0.38955677,95.2094 0.26254022,95.2156 0.16951738,95.2218 0.16095813,95.2280 0.11005074,95.2342 0.076157719,95.2404 0.033781007,95.2466 0.051002402,95.2528 0.27991128,95.2590 0.34746224,95.2652 0.21165662,95.2714 0.05914297,95.2776 0.025415212,95.2838 0.084815659,95.2900 0.20340486,95.2962 0.47460043,95.3023 0.72877741,95.3085 0.47450384,95.3147 0.14405748,95.3209 0.034114111,95.3271 0.16965261,95.3333 0.15242474,95.3395 0.11860057,95.3457 0.10164188,95.3519 0.05929422,95.3581 0.16112575,95.3643 0.24571238,95.3706 0.10157098,95.3768 0.025388232,95.3830 0.025383869,95.3892 0.10171306,95.3954 0.13574459,95.4016 0.11017105,95.4078 0.025270255,95.4140 -8.8623465e-006,95.4202 0.025441591,95.4264 0.076528847,95.4326 0.23771769,95.4388 0.38145056,95.4450 0.29623273,95.4512 0.11827192,95.4574 -6.0519556e-005,95.4636 1.0053163e-005,95.4698 2.0313793e-005,95.4760 0.051037677,95.4822 0.13558722,95.4884 0.050679252,95.4946 0.033859972,95.5008 0.06790898,95.5070 0.18664344,95.5132 0.22889538,95.5194 0.2288073,95.5256 0.19494751,95.5319 0.20341218,95.5381 0.20325111,95.5443 0.17787318,95.5505 0.18661518,95.5567 0.22029252,95.5629 0.084576897,95.5691 0.1355931,95.5753 0.19497189,95.5815 0.2119555,95.5877 0.10145783,95.5939 0.0085285204,95.6001 0.15285176,95.6063 0.20337684,95.6126 0.16085626,95.6188 0.076101281,95.6250 0.025342098,95.6312 0.025451129,95.6374 0.059447628,95.6436 0.11027839,95.6498 0.14413428,95.6560 0.13546589,95.6622 0.07621792,95.6684 0.10165832,95.6747 0.050742831,95.6809 0.093305223,95.6871 0.16105729,95.6933 0.11005512,95.6995 0.084722318,95.7057 0.25446883,95.7119 0.28819567,95.7181 0.1778041,95.7243 0.03377825,95.7306 0.07628835,95.7368 0.18664987,95.7430 0.21197732,95.7492 0.14394931,95.7554 0.10158899,95.7616 0.11013662,95.7678 0.12712924,95.7741 0.15262541,95.7803 0.18654485,95.7865 0.33056071,95.7927 0.46618599,95.7989 0.38135591,95.8051 0.169256,95.8113 0.076213039,95.8176 0.14414074,95.8238 0.13550153,95.8300 0.050745118,95.8362 -3.8250397e-005,95.8424 5.3818025e-005,95.8486 0.033898655,95.8549 -5.5871064e-005,95.8611 4.635529e-005,95.8673 0.05100872,95.8735 0.1528015,95.8797 0.25453657,95.8859 0.33899808,95.8922 0.2453804,95.8984 0.084449954,95.9046 0.050866622,95.9108 0.084724516,95.9170 0.050982889,95.9233 0.1783651,95.9295 0.28820157,95.9357 0.21998955,95.9419 0.059004612,95.9481 0.00854214,95.9544 0.11035403,95.9606 0.17800061,95.9668 0.26263165,95.9730 0.18643051,95.9792 0.18648694,95.9855 0.16960856,95.9917 0.33899742,95.9979 0.34728438,96.0041 0.20325199,96.0103 0.025357708,96.0166 0.016942913,96.0228 0.0084650135,96.0290 -9.2000732e-007,96.0352 1.3735546e-005,96.0415 0.02545202,96.0477 0.09340179,96.0539 0.33164147,96.0601 1.6293,96.0664 2.9751709,96.0726 2.7192059,96.0788 1.651105,96.0850 0.99321693,96.0913 3.6698461,96.0975 8.8885632,96.1037 9.9451675,96.1099 5.7268376,96.1162 1.1222284,96.1224 0.39040014,96.1286 0.54239142,96.1348 0.45755205,96.1411 0.29651308,96.1473 0.24584015,96.1535 0.29669368,96.1597 0.3813931,96.1660 0.51691204,96.1722 0.45764565,96.1784 0.45772657,96.1846 0.41524735,96.1909 0.30477536,96.1971 0.076045707,96.2033 0.050786,96.2096 -3.9609542e-005,96.2158 0.050994214,96.2220 0.11031607,96.2282 0.17806977,96.2345 0.31382704,96.2407 0.56791627,96.2469 0.41484931,96.2532 0.10133582,96.2594 -2.4691355e-005,96.2656 0.025435302,96.2718 -2.1888573e-005,96.2781 0.025570335,96.2843 0.16111378,96.2905 0.2544795,96.2968 0.42408487,96.3030 0.41507769,96.3092 0.2114473,96.3155 0.084592022,96.3217 0.12716836,96.3279 0.17803514,96.3342 0.1610027,96.3404 0.12710169,96.3466 0.10160793,96.3529 0.033835184,96.3591 0.050917286,96.3653 0.076327376,96.3716 0.084660724,96.3778 0.17799003,96.3840 0.23735519,96.3903 0.10156124,96.3965 -2.4321735e-005,96.4027 0.084741533,96.4090 0.16122077,96.4152 0.32243523,96.4214 0.29638451,96.4277 0.05894424,96.4339 0.0084714564,96.4401 0.07627628,96.4464 0.050844681,96.4526 -3.9120523e-006,96.4589 -1.5354136e-006,96.4651 0.0084922658,96.4713 0.093254812,96.4776 0.13558923,96.4838 0.084719554,96.4900 0.025398294,96.4963 3.1909669e-005,96.5025 0.0254706,96.5088 0.025377709,96.5150 -3.6976984e-005,96.5212 0.050863601,96.5275 0.084709905,96.5337 0.059446499,96.5399 0.24603845,96.5462 0.31369174,96.5524 0.31353047,96.5587 0.31334257,96.5649 0.25410262,96.5711 0.38170967,96.5774 0.51721704,96.5836 0.43206945,96.5899 0.25392556,96.5961 0.14389072,96.6023 0.19495972,96.6086 0.20356025,96.6148 0.22887763,96.6211 0.16101499,96.6273 0.18645917,96.6336 0.13539569,96.6398 0.050650422,96.6460 2.5551757e-005,96.6523 0.07640449,96.6585 0.084719196,96.6648 0.076378495,96.6710 0.22941193,96.6773 0.5173201,96.6835 0.49115053,96.6897 0.31338403,96.6960 0.3391633,96.7022 0.38992104,96.7085 0.37268987,96.7147 0.41523874,96.7210 0.62718594,96.7272 0.5507223,96.7335 0.3725822,96.7397 0.1013667,96.7459 0.033883426,96.7522 0.025447866,96.7584 0.084860973,96.7647 0.19515316,96.7709 0.26262507,96.7772 0.15234162,96.7834 0.076195642,96.7897 -7.7465149e-005,96.7959 2.9466339e-005,96.8022 0.10196701,96.8084 0.33081445,96.8147 0.3727628,96.8209 0.20305532,96.8272 0.016780581,96.8334 8.8867288e-005,96.8397 0.067975029,96.8459 0.12709376,96.8522 0.059187476,96.8584 0.025376001,96.8647 0.025517641,96.8709 0.11885979,96.8772 0.17798246,96.8834 0.14389154,96.8897 0.059227291,96.8959 0.050790031,96.9022 0.051026523,96.9084 0.2720769,96.9147 0.65297318,96.9209 0.5672105,96.9272 0.27052793,96.9334 0.076176934,96.9397 0.16122666,96.9459 0.18638244,96.9522 0.11846532,96.9584 0.059359118,96.9647 0.11879537,96.9709 0.14409181,96.9772 0.13547935,96.9834 0.093227491,96.9897 0.11855203,96.9959 0.059445515,97.0022 0.246005,97.0085 0.27106684,97.0147 0.287945,97.0210 0.14384091,97.0272 0.093456805,97.0335 0.5852946,97.0397 0.84770805,97.0460 0.84708363,97.0522 0.3896994,97.0585 0.40717027,97.0647 0.72070432,97.0710 1.6384845,97.0773 4.5220776,97.0835 7.2980103,97.0898 6.6571851,97.0960 3.3775072,97.1023 1.3290497,97.1085 0.73678046,97.1148 0.61814988,97.1211 0.67764974,97.1273 0.60196024,97.1336 0.48308003,97.1398 0.24570774,97.1461 0.22881271,97.1524 0.15227091,97.1586 0.050701682,97.1649 0.11859947,97.1711 -3.0973646e-005,97.1774 0.025600083,97.1837 0.11882237,97.1899 0.20333555,97.1962 0.1862693,97.2024 0.084633917,97.2087 -2.3192628e-005,97.2150 0.025459716,97.2212 0.050781477,97.2275 0.051129069,97.2337 0.23784976,97.2400 0.37300754,97.2463 0.31307554,97.2525 0.075910203,97.2588 0.059420232,97.2650 0.076239109,97.2713 0.084748626,97.2776 0.23734595,97.2838 0.34744999,97.2901 0.39833155,97.2964 0.38132018,97.3026 0.22021872,97.3089 0.076253146,97.3152 0.10171568,97.3214 0.15258694,97.3277 0.24579616,97.3339 0.16939966,97.3402 0.025358273,97.3465 0.034089714,97.3527 0.16971955,97.3590 0.22036712,97.3653 0.16077611,97.3715 0.025223834,97.3778 0.0084790681,97.3841 -4.0807054e-006,97.3903 0.050954536,97.3966 0.20366988,97.4029 0.33051082,97.4091 0.1948994,97.4154 0.26296103,97.4217 0.32195655,97.4279 0.27106455,97.4342 0.29667255,97.4405 0.31373721,97.4467 0.32194993,97.4530 0.16066244,97.4593 0.1186451,97.4656 0.28819054,97.4718 0.27101508,97.4781 0.13548528,97.4844 0.076252341,97.4906 0.093263738,97.4969 0.16099213,97.5032 0.02548058,97.5094 0.076506518,97.5157 0.18648991,97.5220 0.17809464,97.5283 0.20328304,97.5345 0.093079582,97.5408 0.20355588,97.5471 0.27137908,97.5533 0.33045655,97.5596 0.26245752,97.5659 0.18655716,97.5722 0.24571119,97.5784 0.16936174,97.5847 0.17807345,97.5910 0.1610239,97.5972 0.14403687,97.6035 0.13554375,97.6098 0.084568024,97.6161 -9.1662725e-005,97.6223 1.5149129e-005,97.6286 0.0085619548,97.6349 0.050831642,97.6412 -8.1741375e-005,97.6474 -4.7582826e-006,97.6537 0.42381093,97.6600 0.72046214,97.6663 0.55087632,97.6725 0.34772691,97.6788 0.35604587,97.6851 0.25397822,97.6914 0.15236786,97.6976 0.076200113,97.7039 0.23720345,97.7102 0.35593772,97.7165 0.2966648,97.7228 0.1186735,97.7290 0.14407302,97.7353 0.084670395,97.7416 0.34766737,97.7479 0.65287304,97.7541 0.5508219,97.7604 0.32190481,97.7667 0.25417602,97.7730 0.18626998,97.7793 0.076280951,97.7855 0.16994511,97.7918 0.33893397,97.7981 0.20304847,97.8044 0.14394456,97.8107 0.050740819,97.8169 0.084819071,97.8232 0.27127025,97.8295 0.27971599,97.8358 0.21190865,97.8421 0.15257032,97.8483 0.10997159,97.8546 0.0084010102,97.8609 0.11892608,97.8672 0.4915821,97.8735 0.49986443,97.8797 0.16085826,97.8860 0.016862879,97.8923 0.050985698,97.8986 0.1272309,97.9049 0.13553444,97.9112 0.093076997,97.9174 0.025458075,97.9237 0.11040664,97.9300 0.29675141,97.9363 0.33037952,97.9426 0.15227106,97.9489 -4.918515e-005,97.9551 0.051128488,97.9614 0.16116689,97.9677 0.13535756,97.9740 0.050789107,97.9803 0.093321241,97.9866 0.09316355,97.9929 0.11008104,97.9991 0.059174318,98.0054 0.00023079415,98.0117 0.1781427,98.0180 0.23719715,98.0243 0.28816974,98.0306 0.30505764,98.0369 0.21202011,98.0432 0.23728511,98.0494 0.2121236,98.0557 0.51775926,98.0620 0.83914685,98.0683 1.8949311,98.0746 7.339839,98.0809 11.332592,98.0872 9.5700922,98.0935 4.7384257,98.0998 2.6730359,98.1060 10.537941,98.1123 28.760447,98.1186 36.138149,98.1249 24.373041,98.1312 8.0787792,98.1375 2.2757013,98.1438 1.3043063,98.1501 0.65138638,98.1564 0.27077758,98.1627 0.17784989,98.1689 0.14407921,98.1752 0.30524135,98.1815 0.39000201,98.1878 0.44910103,98.1941 0.3896952,98.2004 0.49168989,98.2067 0.48302463,98.2130 0.29619452,98.2193 0.033783909,98.2256 0.1953949,98.2319 0.47488821,98.2382 0.52509207,98.2445 0.25378186,98.2508 0.050798863,98.2570 0.084914215,98.2633 0.20354079,98.2696 0.24567077,98.2759 0.14388593,98.2822 0.084681354,98.2885 0.059405491,98.2948 0.076328829,98.3011 0.050776895,98.3074 0.025353627,98.3137 0.017019548,98.3200 0.15273719,98.3263 0.245765,98.3326 0.24557517,98.3389 0.16967182,98.3452 0.32224098,98.3515 0.1777225,98.3578 0.1016317,98.3641 0.16952668,98.3704 0.13551889,98.3767 0.13579246,98.3830 0.31371161,98.3893 0.28798568,98.3956 0.1696005,98.4019 0.32237053,98.4082 0.41504648,98.4145 0.19456576,98.4208 0.13566685,98.4271 0.1864153,98.4334 0.10148112,98.4397 -9.723493e-005,98.4460 7.1286857e-005,98.4523 0.076341406,98.4586 0.10170912,98.4649 0.1270851,98.4712 0.22911522,98.4775 0.43264604,98.4838 0.4235186,98.4901 0.27087447,98.4964 0.2540631,98.5027 0.1356298,98.5090 0.22931619,98.5153 0.49174321,98.5216 0.47438225,98.5279 0.29629925,98.5342 0.11849571,98.5405 0.084589481,98.5468 0.0084630614,98.5531 0.13604605,98.5594 0.29693443,98.5657 0.3303473,98.5720 0.19451346,98.5783 0.1102588,98.5846 0.22046831,98.5909 0.15222816,98.5972 0.050787143,98.6035 0.11043322,98.6099 0.2458943,98.6162 0.30500185,98.6225 0.24556883,98.6288 0.12693524,98.6351 0.08488255,98.6414 0.19504769,98.6477 0.2795848,98.6540 0.40672526,98.6603 0.33897415,98.6666 0.22897415,98.6729 0.39835307,98.6792 0.44895893,98.6855 0.28814742,98.6918 0.25450027,98.6982 0.46612197,98.7045 0.4573333,98.7108 0.19475013,98.7171 0.10179672,98.7234 0.22885263,98.7297 0.13544358,98.7360 0.050867565,98.7423 0.16144508,98.7486 0.36472639,98.7549 0.39824095,98.7612 0.32177192,98.7676 0.15233952,98.7739 0.11860253,98.7802 0.14436957,98.7865 0.32238033,98.7928 0.36425057,98.7991 0.2284479,98.8054 0.092987247,98.8117 0.06772235,98.8181 0.093355149,98.8244 0.22928002,98.8307 0.475023,98.8370 0.57616991,98.8433 0.34693676,98.8496 0.11828251,98.8559 0.025326323,98.8622 0.0084564704,98.8686 -1.0927853e-005,98.8749 0.0084766038,98.8812 2.8203822e-006,98.8875 -1.3680468e-005,98.8938 5.1905816e-005,98.9001 0.025423391,98.9064 -5.1538427e-005,98.9128 1.3835064e-005,98.9191 -3.7980146e-006,98.9254 1.3559963e-006,98.9317 -1.6257983e-006,98.9380 5.1475113e-006,98.9443 0.025456091,98.9507 0.050945323,98.9570 0.084870525,98.9633 0.16128671,98.9696 0.27127761,98.9759 0.20312579,98.9822 0.1354036,98.9886 0.21205211,98.9949 0.71366441,99.0012 1.9849976,99.0075 2.2360952,99.0138 0.97262371,99.0202 0.33003035,99.0265 0.50834996,99.0328 0.69503331,99.0391 0.55944526,99.0454 0.23720764,99.0517 0.3219924,99.0581 0.39841047,99.0644 0.44091383,99.0707 0.52560079,99.0770 0.85569644,99.0834 1.2466948,99.0897 3.1530516,99.0960 9.4602737,99.1023 12.328668,99.1086 8.5160112,99.1150 4.19874,99.1213 2.9317627,99.1276 2.3798215,99.1339 1.2861733,99.1402 0.77878249,99.1466 0.39757738,99.1529 0.19466037,99.1592 0.17830595,99.1655 0.38175806,99.1719 0.40652692,99.1782 0.16903706,99.1845 0.025297398,99.1908 0.0085275574,99.1972 0.084875867,99.2035 0.22032624,99.2098 0.21175934,99.2161 0.16967215,99.2225 0.22055514,99.2288 0.18626632,99.2351 0.084597699,99.2414 0.12740257,99.2478 0.31398636,99.2541 0.47452542,99.2604 0.46606839,99.2667 0.44066134,99.2731 0.26241145,99.2794 0.23708531,99.2857 0.24576341,99.2920 0.22028664,99.2984 0.050636321,99.3047 0.0086217215,99.3110 0.14435722,99.3174 0.1778993,99.3237 0.13530695,99.3300 0.11010548,99.3363 0.22895497,99.3427 0.37297511,99.3490 0.36442286,99.3553 0.29667592,99.3617 0.22046094,99.3680 0.16937424,99.3743 0.076007992,99.3807 -8.0692305e-005,99.3870 1.4777548e-005,99.3933 0.008527467,99.3996 0.076330416,99.4060 0.093244813,99.4123 0.13564685,99.4186 0.15251386,99.4250 0.093120009,99.4313 0.033886351,99.4376 0.09332411,99.4440 0.21212305,99.4503 0.330769,99.4566 0.35596344,99.4630 0.33902082,99.4693 0.36431682,99.4756 0.23700097,99.4820 0.15251724,99.4883 0.26320794,99.4946 0.47456506,99.5010 0.26217982,99.5073 0.16942276,99.5136 0.20338455,99.5200 0.14404026,99.5263 0.11878619,99.5326 0.25437677,99.5390 0.33914146,99.5453 0.32190472,99.5516 0.13522764,99.5580 0.050854933,99.5643 0.093221404,99.5707 0.13570918,99.5770 0.32256806,99.5833 0.55937201,99.5897 0.49111676,99.5960 0.36453351,99.6023 0.37290037,99.6087 0.22006772,99.6150 0.2034336,99.6214 0.31370184,99.6277 0.3217833,99.6340 0.16087794,99.6404 0.3138186,99.6467 0.37291485,99.6530 0.37277085,99.6594 0.28832686,99.6657 0.3899841,99.6721 0.36404696,99.6784 0.27094811,99.6847 0.22886758,99.6911 0.16975103,99.6974 0.2882182,99.7038 0.22855382,99.7101 0.17796536,99.7164 0.25443912,99.7228 0.2627486,99.7291 0.18641163,99.7355 0.16105954,99.7418 0.20351024,99.7482 0.23725009,99.7545 0.18627515,99.7608 0.11842614,99.7672 0.11052249,99.7735 0.47501615,99.7799 0.42336425,99.7862 0.28792486,99.7926 0.28825223,99.7989 0.27981883,99.8052 0.29647869,99.8116 0.21168114,99.8179 0.22878312,99.8243 0.17790419,99.8306 0.15253335,99.8370 0.076121911,99.8433 -3.7533649e-005,99.8497 0.025487605,99.8560 0.025373261,99.8623 -3.023395e-005,99.8687 0.025521755,99.8750 0.07626909,99.8814 0.025333084,99.8877 0.050848302,99.8941 0.084738657,99.9004 0.025452573,99.9068 0.059371572,99.9131 0.16973945,99.9195 0.3391954,99.9258 0.3303619,99.9322 0.27116293,99.9385 0.347541,99.9449 0.28794721,99.9512 0.12692863,99.9575 0.076512262,99.9639 0.21214268,99.9702 0.23698692,99.9766 0.093065083,99.9829 0.12736717,99.9893 0.24597554,99.9956 0.29651853,100.0020 0.16089979,100.0083 0.17790063,100.0147 0.21183734,100.0210 0.39840943,100.0274 0.49136958,100.0337 0.4236621,100.0401 0.47470373,100.0465 0.4832845,100.0528 0.65306473,100.0592 0.71183425,100.0655 0.58441722,100.0719 0.83063436,100.0782 2.0122201,100.0846 10.180797,100.0909 33.850529,100.0973 46.432407,100.1036 34.347912,100.1100 12.659377,100.1163 3.6568305,100.1227 4.0701771,100.1290 5.7545671,100.1354 5.4208736,100.1417 2.6149402,100.1481 0.60880339,100.1545 0.0083935037,100.1608 -7.0330818e-005,100.1672 0.00030130526,100.1735 0.22937252,100.1799 0.47488695,100.1862 0.59302676,100.1926 0.44032183,100.1989 0.38969788,100.2053 0.34736782,100.2117 0.27114615,100.2180 0.20320868,100.2244 0.11025024,100.2307 0.22054791,100.2371 0.26256135,100.2434 0.11002585,100.2498 0.16961093,100.2562 0.19499594,100.2625 0.14402692,100.2689 0.084542558,100.2752 0.085001156,100.2816 0.38164791,100.2880 0.27929431,100.2943 0.076126657,100.3007 0.076406248,100.3070 0.11021961,100.3134 0.11849273,100.3198 0.025278544,100.3261 6.2273175e-006,100.3325 1.6772896e-005,100.3388 0.067887694,100.3452 0.21195006,100.3516 0.26273474,100.3579 0.20341547,100.3643 0.17787433,100.3706 0.084818617,100.3770 0.25461194,100.3834 0.49157754,100.3897 0.38119578,100.3961 0.2540499,100.4025 0.27993968,100.4088 0.63590389,100.4152 0.36397389,100.4215 0.10980795,100.4279 0.076309606,100.4343 0.1017654,100.4406 0.11870816,100.4470 0.16106975,100.4534 0.15261932,100.4597 0.20330238,100.4661 0.13536887,100.4725 0.14418738,100.4788 0.26313925,100.4852 0.33054471,100.4916 0.22839992,100.4979 0.084543303,100.5043 0.03395281,100.5106 0.10174036,100.5170 0.11856784,100.5234 0.1441593,100.5297 0.18660481,100.5361 0.2287433,100.5425 0.15236898,100.5489 0.16104905,100.5552 0.26285422,100.5616 0.22018959,100.5680 -0.00015184921,100.5743 7.1233488e-005,100.5807 0.059349652,100.5871 0.084728435,100.5934 0.05932229,100.5998 0.05932539,100.6062 0.059441347,100.6125 0.20352745,100.6189 0.26248312,100.6253 0.050845023,100.6316 0.13608326,100.6380 0.271155,100.6444 0.15224804,100.6508 0.1100758,100.6571 0.10171804,100.6635 0.20352152,100.6699 0.22878206,100.6762 0.2205396,100.6826 0.41551864,100.6890 0.37257999,100.6954 0.10977619,100.7017 0.11023878,100.7081 0.34770459,100.7145 0.60166222,100.7208 0.52521622,100.7272 0.41540629,100.7336 0.29673886,100.7400 0.11840939,100.7463 0.033756316,100.7527 0.050904263,100.7591 0.17804502,100.7655 0.24579862,100.7718 0.25428057,100.7782 0.21185213,100.7846 0.16952531,100.7910 0.28838506,100.7973 0.41542065,100.8037 0.52524549,100.8101 0.51670849,100.8165 0.43213382,100.8228 0.28817919,100.8292 0.11017571,100.8356 0.11032641,100.8420 0.16086356,100.8483 0.025235722,100.8547 0.07655479,100.8611 0.20367606,100.8675 0.27957526,100.8739 0.16074651,100.8802 0.10998806,100.8866 0.24565218,100.8930 0.38986093,100.8994 0.22035538,100.9057 0.05090731,100.9121 0.084698498,100.9185 0.05109768,100.9249 0.25482833,100.9313 0.45777008,100.9376 0.55033678,100.9440 0.47421053,100.9504 0.33929849,100.9568 0.38181111,100.9632 0.43205181,100.9695 0.24527188,100.9759 0.18650602,100.9823 0.31365657,100.9887 0.25402445,100.9951 0.18635832,101.0014 0.11859839,101.0078 0.10187568,101.0142 1.5888345,101.0206 5.0637875,101.0270 5.7942514,101.0334 3.1398442,101.0397 1.0328318,101.0461 0.73745221,101.0525 0.61864752,101.0589 0.60155225,101.0653 0.88153976,101.0717 1.5179149,101.0780 1.9923152,101.0844 2.1277046,101.0908 2.7975519,101.0972 3.5426972,101.1036 3.1168237,101.1100 1.3960756,101.1164 0.43180755,101.1227 0.39843133,101.1291 0.3897559,101.1355 0.3728382,101.1419 0.33047953,101.1483 0.24570026,101.1547 0.15236901,101.1611 0.084592625,101.1674 0.025288703,101.1738 4.9289181e-005,101.1802 0.050954048,101.1866 0.10177872,101.1930 0.19499086,101.1994 0.22874935,101.2058 0.15250605,101.2122 0.2119679,101.2185 0.42418867,101.2249 0.61083502,101.2313 0.71175647,101.2377 0.45706734,101.2441 0.29614288,101.2505 0.14392689,101.2569 0.14414985,101.2633 0.084645748,101.2697 0.076275066,101.2761 0.084690012,101.2824 0.033844605,101.2888 0.059384305,101.2952 0.059316307,101.3016 0.076580137,101.3080 0.27159297,101.3144 0.32180205,101.3208 0.17772067,101.3272 0.13549669,101.3336 0.076077193,101.3400 0.10167791,101.3464 0.050835136,101.3528 -1.6445043e-005,101.3591 0.050938763,101.3655 0.13561916,101.3719 0.11856315,101.3783 0.17793834,101.3847 0.23731211,101.3911 0.26268381,101.3975 0.23733254,101.4039 0.21204343,101.4103 0.16094412,101.4167 0.059282575,101.4231 0.10186014,101.4295 0.11000097,101.4359 0.034000885,101.4423 0.16977802,101.4487 0.17778546,101.4551 0.11012314,101.4615 0.1866135,101.4679 0.26272744,101.4743 0.2457718,101.4806 0.21175355,101.4870 0.11855841,101.4934 0.15266016,101.4998 0.16944973,101.5062 0.14398631,101.5126 0.23751266,101.5190 0.38987729,101.5254 0.26247618,101.5318 0.1100008,101.5382 0.093467198,101.5446 0.36468393,101.5510 0.41511774,101.5574 0.27937147,101.5638 0.16132814,101.5702 0.63582307,101.5766 0.57590425,101.5830 0.48310104,101.5894 0.48322326,101.5958 0.3981753,101.6022 0.18611413,101.6086 0.084767096,101.6150 0.33919293,101.6214 0.43225959,101.6278 0.32186618,101.6342 0.15270592,101.6406 0.3052752,101.6470 0.33053064,101.6534 0.3986375,101.6598 0.4234207,101.6662 0.21984126,101.6726 0.1950637,101.6791 0.33049262,101.6855 0.27971703,101.6919 0.39852986,101.6983 0.38130957,101.7047 0.32181138,101.7111 0.25418848,101.7175 0.33915079,101.7239 0.31348738,101.7303 0.11835822,101.7367 0.033804778,101.7431 0.11883379,101.7495 0.21184221,101.7559 0.11864614,101.7623 0.16964696,101.7687 0.20336851,101.7751 0.15240152,101.7815 0.10183584,101.7879 0.22047381,101.7943 0.21167338,101.8007 0.076118089,101.8072 0.050859153,101.8136 0.076328836,101.8200 0.18638974,101.8264 0.220322,101.8328 0.16948439,101.8392 0.059319738,101.8456 0.050903033,101.8520 0.059227902,101.8584 -7.791954e-005,101.8648 0.025430838,101.8712 0.050893407,101.8776 0.10181087,101.8841 0.076304287,101.8905 0.11024636,101.8969 0.14405081,101.9033 0.076080903,101.9097 0.0083904797,101.9161 0.076526888,101.9225 0.2206053,101.9289 0.19472162,101.9353 0.12706348,101.9417 0.22060777,101.9482 0.24579395,101.9546 0.23723866,101.9610 0.24561432,101.9674 0.10141918,101.9738 0.050815061,101.9802 0.11033887,101.9866 0.12718947,101.9930 0.084578484,101.9995 0.093249254,102.0059 0.18653652,102.0123 0.14396967,102.0187 0.18655509,102.0251 0.39844716,102.0315 0.35602507,102.0379 0.26274437,102.0444 0.16927171,102.0508 0.11858918,102.0572 0.25453752,102.0636 0.66194284,102.0700 1.0768996,102.0764 1.0925176,102.0828 0.68556595,102.0893 0.40669471,102.0957 0.86607361,102.1021 2.538177,102.1085 4.6297503,102.1149 4.2684817,102.1213 2.224576,102.1278 0.54955041,102.1342 1.4367634,102.1406 6.7198329,102.1470 11.774084,102.1534 10.537197,102.1599 4.9088182,102.1663 1.7679833,102.1727 0.64294314,102.1791 0.69485492,102.1855 0.56777233,102.1919 0.61010587,102.1984 0.46607092,102.2048 0.13564494,102.2112 0.21196605,102.2176 0.24569181,102.2240 0.1100228,102.2305 0.034007162,102.2369 0.093393095,102.2433 0.16112645,102.2497 0.25422159,102.2562 0.23714201,102.2626 0.22873366,102.2690 0.51701945,102.2754 0.88136292,102.2818 0.86421937,102.2883 0.47470537,102.2947 0.32220313,102.3011 0.22872412,102.3075 0.14395177,102.3140 0.050755598,102.3204 0.051047027,102.3268 0.18676202,102.3332 0.24563949,102.3396 0.12681191,102.3461 0.093447529,102.3525 0.25447786,102.3589 0.27131626,102.3653 0.33897868,102.3718 0.25385845,102.3782 0.16922447,102.3846 0.10192352,102.3910 0.20368113,102.3975 0.30517548,102.4039 0.55920458,102.4103 0.46568236,102.4167 0.18638355,102.4232 0.11869843,102.4296 0.11008707,102.4360 0.11028339,102.4425 0.26281792,102.4489 0.35633361,102.4553 0.48341984,102.4617 0.39780614,102.4682 0.16906132,102.4746 0.14406529,102.4810 0.11862751,102.4875 0.076334454,102.4939 0.11866584,102.5003 0.16940866,102.5067 0.14405529,102.5132 0.10181835,102.5196 0.16116597,102.5260 0.55925125,102.5325 1.1014165,102.5389 1.2372447,102.5453 0.78837568,102.5517 0.27134803,102.5582 0.16085432,102.5646 0.11848343,102.5710 0.18645592,102.5775 0.15253356,102.5839 0.1185827,102.5903 0.050936036,102.5968 0.11049096,102.6032 0.22902475,102.6096 0.21998189,102.6161 0.050618663,102.6225 0.28822774,102.6289 0.22879823,102.6354 0.26273751,102.6418 0.18657099,102.6482 0.23752393,102.6547 0.29661745,102.6611 0.3982161,102.6675 0.50000256,102.6740 0.38990608,102.6804 0.32212031,102.6868 0.32187489,102.6933 0.1946667,102.6997 0.10158621,102.7061 0.033894796,102.7126 0.084771797,102.7190 0.09318573,102.7254 0.10184859,102.7319 0.16969554,102.7383 0.28837129,102.7448 0.48322561,102.7512 0.62731904,102.7576 0.76269001,102.7641 0.51637298,102.7705 0.11822394,102.7769 0.050825387,102.7834 0.13579126,102.7898 0.20357132,102.7963 0.26265186,102.8027 0.21178035,102.8091 0.13566644,102.8156 0.16117738,102.8220 0.28820169,102.8284 0.33899957,102.8349 0.4154326,102.8413 0.48299566,102.8478 0.44871676,102.8542 0.18632992,102.8606 0.13584046,102.8671 0.23747452,102.8735 0.32216075,102.8800 0.31347609,102.8864 0.2031192,102.8929 0.10994375,102.8993 0.093272291,102.9057 0.16099527,102.9122 0.050770432,102.9186 0.059471212,102.9251 0.11865585,102.9315 0.1270231,102.9379 0.13554633,102.9444 0.14415511,102.9508 0.27971831,102.9573 0.33064216,102.9637 0.29668024,102.9702 0.19498578,102.9766 0.27132684,102.9830 0.25389558,102.9895 0.076033376,102.9959 0.10186985,103.0024 0.22034283,103.0088 0.19484484,103.0153 0.20342948,103.0217 0.22045726,103.0282 0.27995008,103.0346 0.37303722,103.0411 0.3047581,103.0475 0.1013347,103.0539 0.13557041,103.0604 0.4157598,103.0668 1.1121348,103.0733 2.2306447,103.0797 2.3381937,103.0862 1.3452262,103.0926 0.51589751,103.0991 0.34736636,103.1055 0.22906172,103.1120 0.38192898,103.1184 0.56782985,103.1249 0.4657281,103.1313 0.30479029,103.1378 0.33891687,103.1442 0.45766309,103.1507 0.44929796,103.1571 0.32208091,103.1636 0.220025,103.1700 0.11843983,103.1765 0.13559031,103.1829 0.10166896,103.1894 0.14415665,103.1958 0.23737435,103.2023 0.16939804,103.2087 0.025320377,103.2152 2.0220112e-005,103.2216 0.025570389,103.2281 0.084804222,103.2345 0.084828295,103.2410 0.17805059,103.2474 0.23730437,103.2539 0.21176605,103.2603 0.1016426,103.2668 0.16974947,103.2732 0.27953067,103.2797 0.15236484,103.2861 0.11876857,103.2926 0.20344365,103.2991 0.20326705,103.3055 0.076088801,103.3120 0.025451615,103.3184 0.050853282,103.3249 0.025361473,103.3313 0.059524488,103.3378 0.20362702,103.3442 0.2116494,103.3507 0.25396907,103.3571 0.31355426,103.3636 0.20338939,103.3701 0.16966312,103.3765 0.55090529,103.3830 0.50000817,103.3894 0.34763721,103.3959 0.31356505,103.4023 0.31356892,103.4088 0.23723915,103.4153 0.10137675,103.4217 0.0085683428,103.4282 0.15296662,103.4346 0.24579346,103.4411 0.1861123,103.4475 0.076039985,103.4540 0.05087455,103.4605 0.02535974,103.4669 4.2885524e-005,103.4734 0.093546562,103.4798 0.2119949,103.4863 0.16066192,103.4928 0.008344234,103.4992 0.08493305,103.5057 0.22069462,103.5121 0.55115211,103.5186 0.52519864,103.5251 0.24527453,103.5315 -0.00020653478,103.5380 6.0686943e-005,103.5445 0.0084576169,103.5509 0.0085009355,103.5574 0.076377697,103.5638 0.21204345,103.5703 0.35596508,103.5768 0.29650918,103.5832 0.2372008,103.5897 0.15258481,103.5961 0.16102269,103.6026 0.16093318,103.6091 0.1865328,103.6155 0.20347723,103.6220 0.22898421,103.6285 0.29683679,103.6349 0.29643989,103.6414 0.13519889,103.6479 0.0507867,103.6543 0.093223944,103.6608 0.10195533,103.6673 0.34801203,103.6737 0.52545142,103.6802 0.42327732,103.6867 0.1606317,103.6931 0.025417333,103.6996 0.059342377,103.7061 0.025347933,103.7125 0.084761143,103.7190 0.14408745,103.7255 0.10167389,103.7319 0.050843198,103.7384 0.0425791,103.7449 0.13571993,103.7513 0.11850976,103.7578 0.06769681,103.7643 0.050883897,103.7707 0.076302759,103.7772 0.059212845,103.7837 0.025436778,103.7901 0.084963858,103.7966 0.20362206,103.8031 0.28819799,103.8095 0.26273715,103.8160 0.26258644,103.8225 0.18625763,103.8290 0.14390314,103.8354 0.050766286,103.8419 0.076376513,103.8484 0.13560392,103.8548 0.18661915,103.8613 0.30525827,103.8678 0.29637352,103.8743 0.14387025,103.8807 0.11881474,103.8872 0.21199155,103.8937 0.22889102,103.9001 0.29655343,103.9066 0.24559237,103.9131 0.18648474,103.9196 0.18638159,103.9260 0.10159247,103.9325 0.11022883,103.9390 0.14398783,103.9455 0.059233617,103.9519 0.059408121,103.9584 0.16099995,103.9649 0.13564758,103.9714 0.1613324,103.9778 0.22891538,103.9843 0.23741302,103.9908 0.34780341,103.9973 0.45756814,104.0037 0.32158622,104.0102 0.16925757,104.0167 0.16106662,104.0232 0.16100109,104.0296 0.20350742,104.0361 0.39031267,104.0426 0.59373808,104.0491 0.65231526,104.0556 0.39747232,104.0620 0.15231462,104.0685 0.31417653,104.0750 0.77238601,104.0815 1.2974558,104.0879 1.2026376,104.0944 0.65133983,104.1009 0.30451658,104.1074 0.16929401,104.1139 0.11018999,104.1203 0.050822385,104.1268 0.05085326,104.1333 0.093219414,104.1398 0.050751865,104.1463 0.025586672,104.1527 0.22917543,104.1592 0.50849211,104.1657 0.44061208,104.1722 0.3475177,104.1787 0.24553321,104.1851 0.093111299,104.1916 0.10165711,104.1981 0.033741649,104.2046 0.29668704,104.2111 0.50021768,104.2176 0.44083956,104.2240 0.18633536,104.2305 0.11851694,104.2370 0.11022053,104.2435 0.15256932,104.2500 0.20347328,104.2565 0.22032464,104.2629 0.14398804,104.2694 0.13549353,104.2759 0.050699953,104.2824 0.025415728,104.2889 0.059487477,104.2954 0.17809513,104.3018 0.2033806,104.3083 0.16945097,104.3148 0.11854296,104.3213 0.084694766,104.3278 0.14418526,104.3343 0.18645228,104.3408 0.076127365,104.3472 0.059376985,104.3537 0.2881023,104.3602 0.27957574,104.3667 0.14415376,104.3732 0.16111824,104.3797 0.18641792,104.3862 0.19496292,104.3927 0.19500645,104.3991 0.16113675,104.4056 0.22893578,104.4121 0.24577479,104.4186 0.25419506,104.4251 0.29666856,104.4316 0.38119674,104.4381 0.18604101,104.4446 0.025343139,104.4511 0.025562583,104.4575 0.10174884,104.4640 0.076124452,104.4705 0.050772876,104.4770 0.093255214,104.4835 0.11018216,104.4900 0.033895776,104.4965 0.025521012,104.5030 0.093373738,104.5095 0.13559528,104.5160 0.17774281,104.5225 0.22892509,104.5290 0.32244468,104.5354 0.25417069,104.5419 0.20318557,104.5484 0.22876398,104.5549 0.22881967,104.5614 0.14391571,104.5679 0.034012258,104.5744 0.21236695,104.5809 0.33895224,104.5874 0.25398684,104.5939 0.23720092,104.6004 0.34733984,104.6069 0.30510634,104.6134 0.24586292,104.6199 0.24584366,104.6264 0.31357431,104.6329 0.2286232,104.6394 0.084590793,104.6458 0.19500966,104.6523 0.38987812,104.6588 0.28792611,104.6653 0.10170002,104.6718 0.11895762,104.6783 0.17795843,104.6848 0.084473118,104.6913 0.076228201,104.6978 0.14409821,104.7043 0.076192357,104.7108 0.034086179,104.7173 0.26311174,104.7238 0.49181816,104.7303 0.62736863,104.7368 0.63552779,104.7433 0.41463381,104.7498 0.13521285,104.7563 0.093214281,104.7628 0.050802443,104.7693 0.059332397,104.7758 0.050832659,104.7823 5.5455321e-006,104.7888 0.025572194,104.7953 0.093325138,104.8018 0.11874608,104.8083 0.18653998,104.8148 0.22872399,104.8213 0.22025734,104.8278 0.16934174,104.8343 0.076357119,104.8408 0.31378561,104.8473 0.47511569,104.8538 0.73794299,104.8603 0.72848964,104.8668 0.40597919,104.8733 0.11819381,104.8798 0.0083962325,104.8863 -7.4965233e-006,104.8928 0.0086072851,104.8993 0.084893808,104.9058 0.084621929,104.9124 0.025301801,104.9189 0.050889675,104.9254 0.13561597,104.9319 0.084680572,104.9384 0.008458402,104.9449 0.025570763,104.9514 0.11034006,104.9579 0.16103813,104.9644 0.16090149,104.9709 0.16958964,104.9774 0.24607007,104.9839 0.39839736,104.9904 0.33033177,104.9969 0.21996988,105.0034 0.033703446,105.0099 0.05097881,105.0164 0.31368029,105.0230 0.35585514,105.0295 0.10154034,105.0360 0.059432935,105.0425 0.59475654,105.0490 1.9767944,105.0555 2.7883868,105.0620 2.3456969,105.0685 1.4307082,105.0750 2.0136859,105.0815 8.4726486,105.0880 16.796658,105.0945 15.964944,105.1011 7.2149248,105.1076 1.8339921,105.1141 1.3642188,105.1206 1.2623394,105.1271 0.6609087,105.1336 0.18615912,105.1401 0.025256244,105.1466 9.4550751e-006,105.1531 0.050971147,105.1597 0.20366478,105.1662 0.41526788,105.1727 0.33024135,105.1792 0.20331444,105.1857 0.15266599,105.1922 0.22876304,105.1987 0.084862955,105.2052 0.23748644,105.2118 0.3728095,105.2183 0.51709998,105.2248 0.49175277,105.2313 0.38119566,105.2378 0.18605943,105.2443 0.093297571,105.2508 0.2799949,105.2574 0.43200916,105.2639 0.23697132,105.2704 0.14398919,105.2769 0.0083951904,105.2834 0.01714508,105.2899 0.14429468,105.2965 0.16085289,105.3030 0.059223302,105.3095 0.10159723,105.3160 0.23731494,105.3225 0.35638642,105.3290 0.48349115,105.3356 0.52516991,105.3421 0.2961587,105.3486 0.3051827,105.3551 0.29655495,105.3616 0.12699857,105.3681 0.11875135,105.3747 0.14406694,105.3812 0.15242352,105.3877 0.36450741,105.3942 0.55097193,105.4007 0.36445558,105.4073 0.28802812,105.4138 0.18628374,105.4203 0.2120156,105.4268 0.21188845,105.4333 0.16104321,105.4399 0.18647602,105.4464 0.13546477,105.4529 0.11008962,105.4594 0.11021227,105.4659 0.15265194,105.4725 0.17780511,105.4790 0.050638016,105.4855 0.025592718,105.4920 0.13583112,105.4985 0.23740248,105.5051 0.21166863,105.5116 0.050555833,105.5181 0.0085214833,105.5246 0.10201908,105.5312 0.32223544,105.5377 0.55095875,105.5442 0.68638432,105.5507 0.49126741,105.5573 0.36436403,105.5638 0.28837258,105.5703 0.33936355,105.5768 0.38116258,105.5834 0.21151349,105.5899 0.2202725,105.5964 0.31337723,105.6029 0.24568449,105.6095 0.16961755,105.6160 0.23762532,105.6225 0.29654837,105.6290 0.19449975,105.6356 0.0083443746,105.6421 0.025603741,105.6486 0.14434011,105.6551 0.16945098,105.6617 0.11000668,105.6682 0.059236284,105.6747 0.076417692,105.6813 0.25442341,105.6878 0.4746494,105.6943 0.5425303,105.7008 0.44059154,105.7074 0.22844024,105.7139 0.084915169,105.7204 0.25459453,105.7270 0.2879554,105.7335 0.17769943,105.7400 0.12703764,105.7465 0.17791595,105.7531 0.13552178,105.7596 0.050949842,105.7661 0.13565564,105.7727 0.57628733,105.7792 1.0679948,105.7857 1.0255558,105.7923 0.66951764,105.7988 0.27968785,105.8053 0.28832236,105.8119 0.37297487,105.8184 0.35587126,105.8249 0.3641299,105.8315 0.21161783,105.8380 0.15255108,105.8445 0.20353314,105.8511 0.6443454,105.8576 0.79643184,105.8641 0.45713934,105.8707 0.11021006,105.8772 0.16148885,105.8837 0.31380424,105.8903 0.32179689,105.8968 0.16914499,105.9033 0.1527312,105.9099 0.33928829,105.9164 0.34743887,105.9229 0.26237282,105.9295 0.084349431,105.9360 3.1007166e-005,105.9425 0.076361984,105.9491 0.16096483,105.9556 0.15251754,105.9621 0.11013217,105.9687 0.12718065,105.9752 0.25430974,105.9818 0.26269856,105.9883 0.18634637,105.9948 0.076200575,106.0014 0.059618041,106.0079 0.24593501,106.0144 0.24559365,106.0210 0.20328516,106.0275 0.10166097,106.0341 0.12717676,106.0406 0.17787759,106.0471 0.13570461,106.0537 0.19518057,106.0602 0.2289397,106.0668 0.49311423,106.0733 2.3687549,106.0798 5.6412249,106.0864 7.5595164,106.0929 5.6982222,106.0995 3.1990886,106.1060 1.2352828,106.1125 0.44879338,106.1191 0.2117461,106.1256 0.14381301,106.1322 0.45744485,106.1387 1.0427607,106.1453 1.4071766,106.1518 0.87271607,106.1583 0.25411919,106.1649 0.28007272,106.1714 0.47493327,106.1780 0.43160018,106.1845 0.10105363,106.1911 0.0084830141,106.1976 0.050934453,106.2041 0.14413343,106.2107 0.2205098,106.2172 0.29684424,106.2238 0.27944112,106.2303 0.075937428,106.2369 0.059293173,106.2434 0.033894129,106.2500 -5.7078923e-006,106.2565 0.0084700817,106.2630 0.051059056,106.2696 0.22079939,106.2761 0.39000994,106.2827 0.3810502,106.2892 0.1946383,106.2958 0.093156464,106.3023 0.076191634,106.3089 0.093303077,106.3154 0.16972898,106.3220 0.21197027,106.3285 0.21176602,106.3351 0.1693562,106.3416 0.18671794,106.3482 0.36456272,106.3547 0.23682459,106.3613 0.033607744,106.3678 9.8760347e-006,106.3744 -3.1377713e-006,106.3809 2.6744926e-006,106.3875 -7.5600951e-006,106.3940 0.025650052,106.4006 0.16131683,106.4071 0.23734669,106.4137 0.22004604,106.4202 0.084526032,106.4268 0.093280181,106.4333 0.093171969,106.4399 0.050794449,106.4464 0.025411287,106.4530 0.0085056424,106.4595 0.025457542,106.4661 0.0253879,106.4726 0.025403198,106.4792 0.025412537,106.4857 0.025472432,106.4923 0.14415774,106.4988 0.20342085,106.5054 0.1780933,106.5119 0.20338497,106.5185 0.10994969,106.5250 0.033788241,106.5316 0.16117842,106.5382 0.31368807,106.5447 0.32199925,106.5513 0.25431016,106.5578 0.28815961,106.5644 0.24565214,106.5709 0.11002829,106.5775 0.033931721,106.5840 0.10183205,106.5906 0.093190826,106.5972 0.12734246,106.6037 0.27127206,106.6103 0.18633613,106.6168 0.25448364,106.6234 0.42382768,106.6299 0.49123269,106.6365 0.31331915,106.6431 0.25429213,106.6496 0.28837499,106.6562 0.34785134,106.6627 0.44917956,106.6693 0.39785999,106.6758 0.22006905,106.6824 0.084593199,106.6890 -9.7857337e-005,106.6955 1.7737186e-005,106.7021 2.6918176e-005,106.7086 0.13561708,106.7152 0.211982,106.7218 0.22043668,106.7283 0.11003471,106.7349 0.025302809,106.7414 0.017040275,106.7480 0.10179965,106.7546 0.12720798,106.7611 0.20352513,106.7677 0.26287276,106.7742 0.41557863,106.7808 0.44909847,106.7874 0.30484521,106.7939 0.23716931,106.8005 0.1863025,106.8071 0.33879825,106.8136 0.50831783,106.8202 0.3645061,106.8267 0.29682672,106.8333 0.31370282,106.8399 0.39818072,106.8464 0.23709242,106.8530 0.11863685,106.8596 0.093372136,106.8661 0.16103356,106.8727 0.11846544,106.8793 0.14403918,106.8858 0.22883694,106.8924 0.16095646,106.8990 0.050912708,106.9055 0.084851854,106.9121 0.13545072,106.9187 0.24586558,106.9252 0.45797461,106.9318 0.3897182,106.9384 0.13523699,106.9449 -0.0001066644,106.9515 0.10237525,106.9581 0.5856021,106.9646 0.8132934,106.9712 0.49081203,106.9778 0.17765793,106.9843 0.1186614,106.9909 0.19503406,106.9975 0.33082974,107.0040 0.69582152,107.0106 1.4331033,107.0172 1.7718803,107.0237 1.9244938,107.0303 2.8317637,107.0369 4.9692068,107.0434 8.0984058,107.0500 19.924585,107.0566 103.05016,107.0632 326.29306,107.0697 468.49646,107.0763 365.52277,107.0829 156.28192,107.0894 56.898243,107.0960 45.420952,107.1026 48.120525,107.1092 38.254147,107.1157 20.026121,107.1223 6.4730163,107.1289 2.1932428,107.1354 1.8462216,107.1420 1.1942439,107.1486 0.79661375,107.1552 0.36414969,107.1617 0.12692039,107.1683 0.15267234,107.1749 0.15243144,107.1815 0.11850964,107.1880 0.2289214,107.1946 0.27980185,107.2012 0.25420299,107.2078 0.24589755,107.2143 0.37274566,107.2209 0.33863115,107.2275 0.28820041,107.2341 0.16127217,107.2406 0.36458036,107.2472 0.27117535,107.2538 0.22041084,107.2604 0.3389045,107.2669 0.32181516,107.2735 0.25436679,107.2801 0.24606001,107.2867 0.32209554,107.2933 0.27928603,107.2998 0.10139813,107.3064 0.059422769,107.3130 0.11881921,107.3196 0.27118042,107.3261 0.32202637,107.3327 0.60219604,107.3393 0.79701668,107.3459 0.69477886,107.3525 0.57632339,107.3590 0.64388919,107.3656 0.39792937,107.3722 0.2285026,107.3788 0.076247185,107.3854 0.28845465,107.3919 0.37282649,107.3985 0.25399992,107.4051 0.10144239,107.4117 0.033996135,107.4183 0.1529514,107.4248 0.25418589,107.4314 0.16927056,107.4380 0.26291937,107.4446 0.39011919,107.4512 0.41528448,107.4578 0.3048434,107.4643 0.17758439,107.4709 0.084598452,107.4775 0.15261064,107.4841 0.093228742,107.4907 0.076242775,107.4973 0.12707083,107.5038 0.13563325,107.5104 0.11016753,107.5170 0.042338248,107.5236 0.059501614,107.5302 0.16961199,107.5368 0.16935319,107.5434 0.21216503,107.5499 0.68755853,107.5565 1.271742,107.5631 1.0668396,107.5697 0.33794114,107.5763 0.033831723,107.5829 0.10184049,107.5895 0.10163096,107.5960 0.127547,107.6026 0.38176537,107.6092 0.51668757,107.6158 0.48269573,107.6224 0.40655571,107.6290 0.27978826,107.6356 0.40709105,107.6422 0.44053838,107.6487 0.32192078,107.6553 0.37307516,107.6619 0.3472923,107.6685 0.10983372,107.6751 0.1018087,107.6817 0.25427821,107.6883 0.16092336,107.6949 0.15275241,107.7015 0.26269153,107.7080 0.1269321,107.7146 0.050751228,107.7212 -6.5650631e-005,107.7278 0.025684962,107.7344 0.22054932,107.7410 0.22872181,107.7476 0.16077933,107.7542 0.084760956,107.7608 0.1696799,107.7674 0.1100463,107.7740 0.050685264,107.7806 -5.284397e-005,107.7871 3.6107365e-005,107.7937 0.051050726,107.8003 0.20378022,107.8069 0.38147637,107.8135 0.33022889,107.8201 0.18608373,107.8267 0.10163043,107.8333 0.1357687,107.8399 0.093230806,107.8465 0.076260075,107.8531 0.19509818,107.8597 0.29665703,107.8663 0.33879191,107.8729 0.27974755,107.8795 0.2712855,107.8861 0.17777078,107.8927 0.13546129,107.8993 0.22036533,107.9058 0.27990112,107.9124 0.33929977,107.9190 0.38141361,107.9256 0.33883378,107.9322 0.24561255,107.9388 0.1864019,107.9454 0.25416484,107.9520 0.22889906,107.9586 0.23738357,107.9652 0.16926439,107.9718 0.2455578,107.9784 0.16950165,107.9850 0.21216847,107.9916 0.3814548,107.9982 0.33877733,108.0048 0.22869323,108.0114 0.12727724,108.0180 0.16953065,108.0246 0.1610834,108.0312 0.33091345,108.0378 0.63590163,108.0444 1.0353494,108.0510 2.0423946,108.0576 4.2730713,108.0642 16.026892,108.0708 31.042702,108.0774 33.430542,108.0840 29.012526,108.0906 61.465912,108.0972 127.96536,108.1038 143.36876,108.1104 89.93766,108.1170 33.484341,108.1236 12.340162,108.1302 7.3855815,108.1368 3.4869075,108.1435 1.5495654,108.1501 1.0078286,108.1567 0.70330596,108.1633 0.55903822,108.1699 0.27936515,108.1765 0.10169622,108.1831 0.076231062,108.1897 0.025358848,108.1963 0.050933599,108.2029 0.093266301,108.2095 0.10167821,108.2161 0.076162584,108.2227 0.11013508,108.2293 0.22909164,108.2359 0.29686275,108.2425 0.28795063,108.2491 0.15234068,108.2557 0.17830457,108.2623 0.33913323,108.2690 0.24552377,108.2756 0.1268449,108.2822 0.033730034,108.2888 0.14418463,108.2954 0.2206945,108.3020 0.39012846,108.3086 0.5168708,108.3152 0.43193686,108.3218 0.20316574,108.3284 0.07622961,108.3350 0.076252274,108.3417 0.050785687,108.3483 0.08486212,108.3549 0.25457695,108.3615 0.29650915,108.3681 0.10985075,108.3747 0.05930331,108.3813 0.033867836,108.3879 0.042342626,108.3945 -2.4910683e-005,108.4011 5.7884539e-005,108.4078 0.10200421,108.4144 0.30513239,108.4210 0.22004527,108.4276 0.10163799,108.4342 0.16108377,108.4408 0.19500121,108.4474 0.17809603,108.4540 0.33065084,108.4607 0.51696771,108.4673 0.41513383,108.4739 0.24568456,108.4805 0.36430004,108.4871 0.30506298,108.4937 0.18665834,108.5003 0.23739104,108.5070 0.18620089,108.5136 0.076225959,108.5202 0.28820622,108.5268 0.39823902,108.5334 0.27956045,108.5400 0.059202906,108.5467 0.034024101,108.5533 0.1357477,108.5599 0.19502175,108.5665 0.22893922,108.5731 0.42364863,108.5797 0.50852263,108.5864 0.43215322,108.5930 0.12677227,108.5996 0.016952569,108.6062 0.10198587,108.6128 0.21189505,108.6194 0.1608831,108.6261 0.26283205,108.6327 0.30499512,108.6393 0.16965701,108.6459 0.28855634,108.6525 0.33023021,108.6592 0.2031586,108.6658 0.2457522,108.6724 0.20335694,108.6790 0.18637978,108.6856 0.17784068,108.6923 0.25421593,108.6989 0.18638884,108.7055 0.050788388,108.7121 0.008472044,108.7187 0.05080061,108.7254 0.12729044,108.7320 0.19515008,108.7386 0.16938272,108.7452 0.14395554,108.7518 0.13549849,108.7585 0.10196205,108.7651 0.35635152,108.7717 0.42357546,108.7783 0.35569757,108.7850 0.32213029,108.7916 0.29659864,108.7982 0.25418076,108.8048 0.29662433,108.8115 0.20319784,108.8181 0.050649088,108.8247 5.8317139e-005,108.8313 0.1273353,108.8379 0.27107194,108.8446 0.17784244,108.8512 0.18660069,108.8578 0.20358752,108.8645 0.19503707,108.8711 0.24564201,108.8777 0.23720172,108.8843 0.20335019,108.8910 0.12695207,108.8976 0.033797368,108.9042 -4.4915751e-006,108.9108 8.7049757e-006,108.9175 0.025493806,108.9241 0.084802985,108.9307 0.093199521,108.9373 0.25419444,108.9440 0.52554756,108.9506 0.64432091,108.9572 0.43207029,108.9639 0.093074068,108.9705 0.13588293,108.9771 0.29688957,108.9837 0.37302479,108.9904 0.42368668,108.9970 0.38962319,109.0036 0.50852817,109.0103 0.74658674,109.0169 1.1870914,109.0235 1.1773254,109.0302 0.73664272,109.0368 0.66158557,109.0434 1.0258137,109.0500 1.0167849,109.0567 1.3563843,109.0633 2.178951,109.0699 3.071095,109.0766 5.0880332,109.0832 6.4843717,109.0898 9.2103615,109.0965 15.496303,109.1031 23.100483,109.1097 24.063398,109.1164 19.516884,109.1230 14.230004,109.1296 8.8810053,109.1363 3.5697479,109.1429 1.1593781,109.1495 0.57588601,109.1562 0.61026227,109.1628 0.65219676,109.1694 0.42326576,109.1761 0.12709486,109.1827 0.14423855,109.1894 0.16956143,109.1960 0.26288855,109.2026 0.39835569,109.2093 0.38120225,109.2159 0.33048379,109.2225 0.37277484,109.2292 0.254109,109.2358 0.16092943,109.2424 0.025311997,109.2491 0.025484568,109.2557 0.076377288,109.2624 0.16113703,109.2690 0.19506733,109.2756 0.23729497,109.2823 0.24559025,109.2889 0.16931504,109.2955 0.05074998,109.3022 0.025400843,109.3088 2.1430618e-005,109.3155 0.059468567,109.3221 0.16120759,109.3287 0.2882103,109.3354 0.33903801,109.3420 0.36464947,109.3487 0.37277958,109.3553 0.21145561,109.3619 0.11000285,109.3686 0.059279159,109.3752 -2.5019166e-005,109.3819 0.0085686166,109.3885 0.059348155,109.3951 0.033832736,109.4018 0.13581033,109.4084 0.3223778,109.4151 0.42393655,109.4217 0.49979332,109.4284 0.28767863,109.4350 0.050709594,109.4416 0.02553525,109.4483 0.11895381,109.4549 0.28848007,109.4616 0.3728416,109.4682 0.30476388,109.4749 0.16078892,109.4815 0.067727298,109.4882 0.059296176,109.4948 0.059445631,109.5014 0.13576558,109.5081 0.18660276,109.5147 0.24582449,109.5214 0.26255971,109.5280 0.24569725,109.5347 0.20325722,109.5413 0.16950917,109.5480 0.23737812,109.5546 0.1438538,109.5613 0.050884731,109.5679 0.11866836,109.5746 0.076220356,109.5812 0.1102647,109.5878 0.093146622,109.5945 0.076273575,109.6011 0.16118282,109.6078 0.27104118,109.6144 0.14383343,109.6211 0.025490737,109.6277 0.051012669,109.6344 0.14414409,109.6410 0.1355046,109.6477 0.10192354,109.6543 0.24598348,109.6610 0.21156184,109.6676 0.11008345,109.6743 0.16118886,109.6809 0.21208893,109.6876 0.39832178,109.6942 0.39818829,109.7009 0.33031845,109.7075 0.093020439,109.7142 0.16960065,109.7208 0.26270619,109.7275 0.10157859,109.7341 0.050805248,109.7408 0.076470263,109.7474 0.27991256,109.7541 0.33878437,109.7608 0.12681466,109.7674 0.025373509,109.7741 0.033981007,109.7807 0.11032546,109.7874 0.15261312,109.7940 0.16079068,109.8007 0.118726,109.8073 0.28854996,109.8140 0.3649604,109.8206 0.57609242,109.8273 0.29582167,109.8339 0.093047969,109.8406 -3.2385426e-006,109.8473 6.3877055e-006,109.8539 -2.2313729e-005,109.8606 8.287387e-005,109.8672 0.050931491,109.8739 0.050819699,109.8805 0.11870517,109.8872 0.18644604,109.8939 0.22033104,109.9005 0.23736848,109.9072 0.17811148,109.9138 0.17796256,109.9205 0.12696776,109.9271 0.11018829,109.9338 0.20363347,109.9405 0.32242423,109.9471 0.39830983,109.9538 0.30465692,109.9604 0.10981344,109.9671 0.059509702,109.9738 0.25478983,109.9804 0.42379147,109.9871 0.34687018,109.9937 0.16104092,110.0004 0.35666281,110.0070 0.551278,110.0137 0.58419746,110.0204 0.24502397,110.0270 0.16097839,110.0337 0.21200825,110.0404 0.50076658,110.0470 1.1530659,110.0537 1.1522875,110.0603 0.77944291,110.0670 1.8523753,110.0737 7.3045373,110.0803 10.610644,110.0870 7.7986169,110.0937 3.3172581,110.1003 3.2556689,110.1070 14.764119,110.1136 28.626043,110.1203 28.485601,110.1270 15.828652,110.1336 3.3434727,110.1403 1.1452864,110.1470 1.3987285,110.1536 1.2784373,110.1603 0.56624323,110.1670 0.21151453,110.1736 0.18646751,110.1803 0.21180364,110.1870 0.22873311,110.1936 0.11005195,110.2003 6.5376895e-005,110.2070 0.10208911,110.2136 0.27128705,110.2203 0.2030372,110.2270 0.18653975,110.2336 0.5256415,110.2403 0.52541715,110.2470 0.32179374,110.2536 0.084633052,110.2603 0.17822607,110.2670 0.22026178,110.2736 0.14388011,110.2803 0.13559215,110.2870 0.16947883,110.2936 0.11863659,110.3003 0.12709181,110.3070 0.15257332,110.3136 0.24579246,110.3203 0.1694372,110.3270 0.11892869,110.3336 0.2629495,110.3403 0.29637465,110.3470 0.14385915,110.3537 0.076208338,110.3603 0.076206736,110.3670 0.11885996,110.3737 0.30550998,110.3803 0.45774463,110.3870 0.38089299,110.3937 0.10150478,110.4004 0.14442311,110.4070 0.24587782,110.4137 0.22010915,110.4204 0.12685238,110.4271 0.08468575,110.4337 0.1101351,110.4404 0.059278499,110.4471 -1.0275671e-005,110.4537 3.2489799e-005,110.4604 0.059672344,110.4671 0.29740319,110.4738 0.52547145,110.4804 0.32126978,110.4871 0.12677652,110.4938 0.14411737,110.5005 0.16110104,110.5071 0.12709087,110.5138 0.11008374,110.5205 0.245736,110.5272 0.33072042,110.5338 0.54287446,110.5405 0.69516009,110.5472 0.73721814,110.5539 0.62669289,110.5606 0.24536243,110.5672 0.084616892,110.5739 0.0085593024,110.5806 0.11037735,110.5873 0.15263864,110.5939 0.27151799,110.6006 0.33031306,110.6073 0.13536638,110.6140 0.22912042,110.6207 0.31368673,110.6273 0.27089196,110.6340 0.1099043,110.6407 0.076195627,110.6474 0.025314171,110.6541 0.025527282,110.6607 0.076261654,110.6674 0.033825908,110.6741 0.025405934,110.6808 -3.2783715e-005,110.6875 0.0084839929,110.6941 0.050947174,110.7008 0.16963302,110.7075 0.22900598,110.7142 0.26283157,110.7209 0.22037703,110.7275 0.22005744,110.7342 0.059046786,110.7409 0.05101943,110.7476 0.12730573,110.7543 0.19498146,110.7610 0.22064711,110.7676 0.46663949,110.7743 0.76231474,110.7810 0.49936914,110.7877 0.26277301,110.7944 0.2630288,110.8011 0.46617338,110.8077 0.40645742,110.8144 0.23704587,110.8211 0.11026095,110.8278 0.21198909,110.8345 0.29690409,110.8412 0.39841828,110.8479 0.26226935,110.8545 0.16928335,110.8612 0.11006571,110.8679 1.2207684e-005,110.8746 0.093482405,110.8813 0.27973145,110.8880 0.31364414,110.8947 0.29673567,110.9013 0.21160702,110.9080 0.16094211,110.9147 0.33932659,110.9214 0.46675792,110.9281 0.7123062,110.9348 0.77079743,110.9415 0.57584667,110.9482 0.3725307,110.9549 0.16943829,110.9615 0.2544066,110.9682 0.29620537,110.9749 0.1099067,110.9816 0.26279199,110.9883 0.36442995,110.9950 0.20345171,111.0017 0.28836104,111.0084 0.33922338,111.0151 1.1545477,111.0218 3.36673,111.0284 4.1523824,111.0351 3.0832639,111.0418 2.0246465,111.0485 4.104054,111.0552 17.256073,111.0619 35.432777,111.0686 43.779743,111.0753 33.646374,111.0820 18.521156,111.0887 11.421933,111.0954 15.762561,111.1021 18.549995,111.1088 14.796977,111.1154 9.2541876,111.1221 5.5674477,111.1288 7.5736675,111.1355 9.6091871,111.1422 7.4158211,111.1489 2.985374,111.1556 0.73579532,111.1623 0.43233448,111.1690 0.64436245,111.1757 0.50849295,111.1824 0.33016512,111.1891 0.14372844,111.1958 0.18630786,111.2025 0.33897194,111.2092 0.32229355,111.2159 0.37313688,111.2226 0.37270567,111.2293 0.15231083,111.2360 0.076482974,111.2427 0.1779609,111.2494 0.11848383,111.2561 0.13562465,111.2628 0.12728101,111.2695 0.27167201,111.2762 0.44910076,111.2829 0.32149434,111.2896 0.28800151,111.2963 0.54258674,111.3030 0.51682681,111.3097 0.18629405,111.3164 0.1187131,111.3231 0.14422882,111.3298 0.50851876,111.3365 0.75407052,111.3432 0.57630259,111.3499 0.35601294,111.3566 0.16101035,111.3633 0.11009495,111.3700 0.07627289,111.3767 0.12742229,111.3834 0.33086503,111.3901 0.49981344,111.3968 0.38955081,111.4035 0.35611978,111.4102 0.36440051,111.4169 0.28779662,111.4236 0.1947549,111.4303 0.14403789,111.4370 0.13557731,111.4437 0.076298065,111.4504 0.076418854,111.4571 0.20351642,111.4638 0.18629616,111.4705 0.10151692,111.4772 0.11881253,111.4839 0.21218991,111.4906 0.20315284,111.4973 0.025124177,111.5040 0.025622087,111.5107 0.093234867,111.5174 0.050704144,111.5241 0.050836597,111.5309 0.076373152,111.5376 0.21201681,111.5443 0.36442763,111.5510 0.3389475,111.5577 0.23728859,111.5644 0.23711532,111.5711 0.22901818,111.5778 0.36474869,111.5845 0.35596541,111.5912 0.36424485,111.5979 0.19461054,111.6046 0.084712207,111.6113 0.14409001,111.6181 0.23742846,111.6248 0.30539039,111.6315 0.3050248,111.6382 0.22884937,111.6449 0.38172802,111.6516 0.49989361,111.6583 0.30453607,111.6650 0.093054518,111.6717 0.1187558,111.6784 0.093129739,111.6852 0.076305196,111.6919 0.11018003,111.6986 0.13556577,111.7053 0.36452946,111.7120 0.21182396,111.7187 0.084512584,111.7254 -8.557774e-005,111.7321 0.0085464455,111.7389 0.08474794,111.7456 0.1016605,111.7523 0.050834578,111.7590 0.025394144,111.7657 0.093280904,111.7724 0.16987069,111.7791 0.36448979,111.7858 0.46583137,111.7926 0.38118559,111.7993 0.13575649,111.8060 0.22059,111.8127 0.2541554,111.8194 0.27096927,111.8261 0.17792071,111.8328 0.11884281,111.8396 0.24590373,111.8463 0.28813958,111.8530 0.23715675,111.8597 0.1184064,111.8664 0.26270476,111.8731 0.3306464,111.8799 0.12726885,111.8866 0.27983794,111.8933 0.49168363,111.9000 0.55906814,111.9067 0.2372715,111.9134 0.44938385,111.9202 0.59314042,111.9269 0.63544649,111.9336 0.26235858,111.9403 -0.00017095845,111.9470 0.00022481041,111.9538 0.19524245,111.9605 0.372787,111.9672 0.2115768,111.9739 0.15261941,111.9806 0.25453448,111.9874 0.3476629,111.9941 0.30494928,112.0008 0.21169308,112.0075 0.50864398,112.0142 0.63593471,112.0210 0.55957872,112.0277 0.61065644,112.0344 0.923971,112.0411 0.88101983,112.0478 1.2473698,112.0546 3.5813205,112.0613 7.0825281,112.0680 10.202022,112.0747 16.383286,112.0815 64.596329,112.0882 237.92268,112.0949 378.39816,112.1016 323.31937,112.1083 149.95253,112.1151 40.704483,112.1218 18.374872,112.1285 13.424468,112.1352 8.6944246,112.1420 4.7471247,112.1487 2.1923602,112.1554 1.0830662,112.1621 0.27868584,112.1689 0.14408281,112.1756 0.16940516,112.1823 0.25444186,112.1890 0.36450052,112.1958 0.39826363,112.2025 0.6695866,112.2092 0.55067873,112.2160 0.254343,112.2227 0.53436804,112.2294 0.76237482,112.2361 0.38077691,112.2429 0.13568759,112.2496 0.29663801,112.2563 0.41552508,112.2630 0.5002448,112.2698 0.27934331,112.2765 0.20320415,112.2832 0.2118066,112.2900 0.27113912,112.2967 0.17792246,112.3034 0.12708224,112.3102 0.18653041,112.3169 0.28000721,112.3236 0.39888817,112.3303 0.57661396,112.3371 0.5760892,112.3438 0.4741441,112.3505 0.355948,112.3573 0.44958505,112.3640 0.61004514,112.3707 0.48255432,112.3775 0.37265563,112.3842 0.30511805,112.3909 0.27107257,112.3977 0.12693784,112.4044 0.059317857,112.4111 0.059353027,112.4179 0.05071054,112.4246 0.0085498504,112.4313 0.10188181,112.4381 0.14418222,112.4448 0.18638998,112.4515 0.10156912,112.4583 0.11857945,112.4650 0.12702379,112.4717 0.2291889,112.4785 0.38186285,112.4852 0.54236513,112.4919 0.38090074,112.4987 0.19495006,112.5054 0.34801552,112.5121 0.55974329,112.5189 0.72849578,112.5256 0.49924442,112.5323 0.28797433,112.5391 0.25422013,112.5458 0.1187411,112.5526 0.23770797,112.5593 0.33913702,112.5660 0.41503096,112.5728 0.44905418,112.5795 0.46645194,112.5862 0.53403342,112.5930 0.55896372,112.5997 0.48273686,112.6065 0.35585189,112.6132 0.33057344,112.6199 0.27954453,112.6267 0.067548409,112.6334 0.02535622,112.6402 0.084811956,112.6469 0.16117361,112.6536 0.13563512,112.6604 0.084615789,112.6671 0.025328526,112.6739 0.025589228,112.6806 0.19548035,112.6873 0.47506791,112.6941 0.57638121,112.7008 0.49984819,112.7076 0.38084307,112.7143 0.202851,112.7210 0.10153837,112.7278 0.084743805,112.7345 0.050904177,112.7413 0.051009454,112.7480 0.09322235,112.7548 0.050687607,112.7615 -6.2733678e-005,112.7682 2.6513051e-005,112.7750 0.034134295,112.7817 0.16115397,112.7885 0.29662111,112.7952 0.51751101,112.8020 0.71226418,112.8087 0.58429658,112.8155 0.27047059,112.8222 -0.00025089027,112.8289 9.9623074e-005,112.8357 0.02546064,112.8424 0.076480635,112.8492 0.26291037,112.8559 0.32191893,112.8627 0.31359148,112.8694 0.29665565,112.8762 0.13540889,112.8829 0.067613803,112.8897 0.033995043,112.8964 0.11884786,112.9032 0.13547215,112.9099 0.05911893,112.9166 0.025524836,112.9234 0.11041664,112.9301 0.15251148,112.9369 0.14403217,112.9436 0.30531386,112.9504 0.50871843,112.9571 0.61896116,112.9639 0.74583691,112.9706 0.66911471,112.9774 0.45722488,112.9841 0.24561021,112.9909 0.17839807,112.9976 0.48327869,113.0044 0.50810689,113.0111 0.14369024,113.0179 0.025232162,113.0246 0.025656288,113.0314 0.2975786,113.0381 0.95917904,113.0449 1.5002862,113.0516 1.3214846,113.0584 1.500741,113.0651 3.0054905,113.0719 7.2795558,113.0787 10.664576,113.0854 14.856406,113.0922 24.541388,113.0989 29.958553,113.1057 23.083815,113.1124 11.525574,113.1192 5.3761406,113.1259 4.0235944,113.1327 2.1334558,113.1394 1.1348739,113.1462 0.78763396,113.1529 0.55886638,113.1597 0.44878334,113.1665 0.15206848,113.1732 -0.00014074962,113.1800 0.059607215,113.1867 0.21207166,113.1935 0.18625596,113.2002 0.076099925,113.2070 0.084875129,113.2137 0.17810296,113.2205 0.21185499,113.2273 0.29679692,113.2340 0.39827064,113.2408 0.2707811,113.2475 0.10167524,113.2543 0.11874048,113.2611 0.093385085,113.2678 0.20358466,113.2746 0.2032387,113.2813 0.35572281,113.2881 0.36429667,113.2948 0.27968341,113.3016 0.18659574,113.3084 0.22039741,113.3151 0.19515903,113.3219 0.5002597,113.3286 0.49974886,113.3354 0.29640353,113.3422 0.16948316,113.3489 0.13555054,113.3557 0.16117854,113.3624 0.24596994,113.3692 0.27973062,113.3760 0.3642855,113.3827 0.33019289,113.3895 0.15239203,113.3963 0.1441554,113.4030 0.18652102,113.4098 0.19529888,113.4165 0.36464006,113.4233 0.34710059,113.4301 0.2540687,113.4368 0.22062407,113.4436 0.37322032,113.4504 0.52524143,113.4571 0.32141501,113.4639 0.11003587,113.4707 0.11039517,113.4774 0.12697592,113.4842 0.084658228,113.4909 0.21209729,113.4977 0.31359553,113.5045 0.19487253,113.5112 0.15250127,113.5180 0.16931292,113.5248 0.18640885,113.5315 0.21193713,113.5383 0.16129214,113.5451 0.23751424,113.5518 0.22860187,113.5586 0.2374569,113.5654 0.42387268,113.5721 0.26239726,113.5789 0.19474864,113.5857 0.084608912,113.5924 0.076273948,113.5992 0.14416353,113.6060 0.16942278,113.6128 0.050681055,113.6195 5.2596035e-005,113.6263 0.050959691,113.6331 0.076307267,113.6398 0.076208919,113.6466 0.025298765,113.6534 0.025474655,113.6601 0.14418471,113.6669 0.21182148,113.6737 0.12702461,113.6804 0.10163354,113.6872 0.11041497,113.6940 0.20361193,113.7008 0.16080859,113.7075 0.059156511,113.7143 0.025404371,113.7211 0.025386812,113.7278 0.025534481,113.7346 0.12762886,113.7414 0.2967687,113.7482 0.2370474,113.7549 0.22015077,113.7617 0.13544904,113.7685 0.13546257,113.7753 0.08482904,113.7820 0.1358179,113.7888 0.18641491,113.7956 0.16106108,113.8024 0.18649358,113.8091 0.17785893,113.8159 0.14404818,113.8227 0.28831506,113.8295 0.43231213,113.8362 0.35575682,113.8430 0.18624464,113.8498 0.16105668,113.8566 0.29666027,113.8633 0.26264083,113.8701 0.16094483,113.8769 0.1609181,113.8837 0.093189776,113.8904 0.076304384,113.8972 0.076259576,113.9040 0.18648659,113.9108 0.24573904,113.9175 0.22025231,113.9243 0.12720484,113.9311 0.22904451,113.9379 0.3390618,113.9447 0.28802198,113.9514 0.27965501,113.9582 0.30501136,113.9650 0.1269131,113.9718 0.042636529,113.9786 0.20382695,113.9853 0.28817698,113.9921 0.28821626,113.9989 0.33900467,114.0057 0.32206672,114.0125 0.36436915,114.0192 0.30501133,114.0260 0.39823735,114.0328 0.50007206,114.0396 0.58480585,114.0464 0.43175185,114.0531 0.22888729,114.0599 0.56905466,114.0667 1.2801452,114.0735 1.1610159,114.0803 1.6111882,114.0871 1.9993727,114.0938 3.5779746,114.1006 16.877375,114.1074 35.265709,114.1142 36.67197,114.1210 19.700031,114.1278 5.7072153,114.1345 4.3490462,114.1413 11.354247,114.1481 15.312984,114.1549 11.103776,114.1617 4.0726271,114.1685 1.0231683,114.1752 0.84753144,114.1820 0.61817259,114.1888 0.55068487,114.1956 0.44010499,114.2024 0.17740101,114.2092 0.033807483,114.2160 0.11871926,114.2228 0.2712422,114.2295 0.27973095,114.2363 0.26278016,114.2431 0.2117648,114.2499 0.14402662,114.2567 0.1017469,114.2635 0.050706048,114.2703 0.0083976388,114.2771 5.8954494e-005,114.2838 0.025474478,114.2906 0.0508141,114.2974 0.0084175272,114.3042 0.033987246,114.3110 0.093269572,114.3178 0.076305181,114.3246 0.11895487,114.3314 0.30527967,114.3382 0.33891842,114.3449 0.29641995,114.3517 0.18628685,114.3585 0.17788444,114.3653 0.20363049,114.3721 0.38158005,114.3789 0.36434779,114.3857 0.32184175,114.3925 0.19463603,114.3993 0.13564417,114.4061 0.17806628,114.4129 0.21200162,114.4197 0.27994591,114.4264 0.39844942,114.4332 0.38961911,114.4400 0.2793467,114.4468 0.15233904,114.4536 0.067718782,114.4604 0.050936256,114.4672 0.32250303,114.4740 0.66975302,114.4808 0.56748635,114.4876 0.27961022,114.4944 0.30536848,114.5012 0.52539045,114.5080 0.63514113,114.5148 0.43212542,114.5216 0.28853211,114.5284 0.28820238,114.5352 0.26257777,114.5420 0.30501449,114.5488 0.26259291,114.5555 0.25413546,114.5623 0.20339257,114.5691 0.23735029,114.5759 0.15245496,114.5827 0.059151456,114.5895 -6.296263e-005,114.5963 0.051267117,114.6031 0.23759417,114.6099 0.21150494,114.6167 0.076111682,114.6235 0.21226208,114.6303 0.5087536,114.6371 0.55051786,114.6439 0.23688567,114.6507 0.13564934,114.6575 0.16968301,114.6643 0.2630201,114.6711 0.39830562,114.6779 0.30485252,114.6847 0.23738077,114.6915 0.29697827,114.6983 0.53425086,114.7051 0.60137099,114.7119 0.3214325,114.7187 0.14402486,114.7255 0.16116108,114.7323 0.20348017,114.7391 0.38135606,114.7459 0.38979441,114.7527 0.34762758,114.7595 0.33065507,114.7663 0.34744114,114.7731 0.27936569,114.7800 0.14382051,114.7868 0.08459767,114.7936 0.025385709,114.8004 0.050935943,114.8072 0.050763194,114.8140 0.050778534,114.8208 0.025415681,114.8276 -4.8885886e-006,114.8344 -2.5725973e-005,114.8412 0.0086475462,114.8480 0.15303078,114.8548 0.30506882,114.8616 0.22854669,114.8684 0.19502357,114.8752 0.22050208,114.8820 0.24565063,114.8888 0.16081008,114.8956 0.15253116,114.9024 0.17789252,114.9093 0.14401352,114.9161 0.1017125,114.9229 0.050665028,114.9297 0.034067694,114.9365 0.36500201,114.9433 0.61100078,114.9501 0.75431395,114.9569 0.57559007,114.9637 0.39786756,114.9705 0.22002676,114.9773 0.093106493,114.9841 0.093428351,114.9910 0.3564781,114.9978 0.60221583,115.0046 0.69499558,115.0114 0.840267,115.0182 2.724961,115.0250 5.3761182,115.0318 5.2517109,115.0386 4.3603077,115.0454 13.992229,115.0522 33.403114,115.0591 39.638863,115.0659 32.037014,115.0727 23.687387,115.0795 18.956665,115.0863 11.461734,115.0931 5.4941812,115.0999 3.8984904,115.1067 4.984045,115.1136 5.01581,115.1204 3.3447318,115.1272 1.5741513,115.1340 0.66098458,115.1408 0.60200721,115.1476 0.73716831,115.1544 0.83002537,115.1613 0.45748296,115.1681 0.28845483,115.1749 0.28813437,115.1817 0.27110171,115.1885 0.32173434,115.1953 0.61839831,115.2021 0.9067024,115.2090 0.61859238,115.2158 0.13563196,115.2226 0.025474962,115.2294 0.050984036,115.2362 0.15258992,115.2430 0.14388721,115.2499 0.059244566,115.2567 0.0084409136,115.2635 0.042618271,115.2703 0.22058156,115.2771 0.27100003,115.2840 0.25420234,115.2908 0.22902627,115.2976 0.18629776,115.3044 0.12705284,115.3112 0.18660814,115.3180 0.18637201,115.3249 0.18660721,115.3317 0.26282087,115.3385 0.24553333,115.3453 0.21168269,115.3521 0.1695458,115.3590 0.25442076,115.3658 0.3053183,115.3726 0.34740111,115.3794 0.21994463,115.3863 0.093335971,115.3931 0.25452197,115.3999 0.304867,115.4067 0.24551953,115.4135 0.29667026,115.4204 0.33066136,115.4272 0.27115837,115.4340 0.16090544,115.4408 0.16125099,115.4477 0.34764883,115.4545 0.53398955,115.4613 0.65269411,115.4681 0.64383936,115.4749 0.32167917,115.4818 0.22874558,115.4886 0.27117854,115.4954 0.44065073,115.5022 0.48336253,115.5091 0.47483778,115.5159 0.36412612,115.5227 0.28817597,115.5295 0.52578777,115.5364 0.52540785,115.5432 0.6523807,115.5500 0.40653574,115.5568 0.25390571,115.5637 0.042246133,115.5705 0.10179075,115.5773 0.23761038,115.5842 0.31371918,115.5910 0.22008894,115.5978 0.08446487,115.6046 -0.00011457237,115.6115 5.1267682e-005,115.6183 0.076427348,115.6251 0.26293859,115.6320 0.36489731,115.6388 0.49154952,115.6456 0.33862099,115.6524 0.32206148,115.6593 0.262611,115.6661 0.16084245,115.6729 0.14422207,115.6798 0.36509395,115.6866 0.57634801,115.6934 0.36371043,115.7002 0.1352478,115.7071 0.09336707,115.7139 0.19494145,115.7207 0.13555227,115.7276 0.16953981,115.7344 0.21170753,115.7412 0.29663399,115.7481 0.27129012,115.7549 0.18629761,115.7617 0.050785273,115.7686 0.110402,115.7754 0.18656333,115.7822 0.1779232,115.7891 0.16094439,115.7959 0.11850258,115.8027 0.11031771,115.8096 0.20350944,115.8164 0.17770009,115.8232 0.1354177,115.8301 0.16124322,115.8369 0.2458798,115.8437 0.20337234,115.8506 0.28835937,115.8574 0.36436313,115.8642 0.25408041,115.8711 0.1525023,115.8779 0.10997437,115.8847 0.025270754,115.8916 0.059484281,115.8984 0.21218608,115.9053 0.33901313,115.9121 0.26251137,115.9189 0.19495051,115.9258 0.20335567,115.9326 0.12692876,115.9394 0.11019738,115.9463 0.22048417,115.9531 0.29671267,115.9600 0.313512,115.9668 0.29663229,115.9736 0.42367816,115.9805 0.36442998,115.9873 0.31373069,115.9942 0.26275876,116.0010 0.2967442,116.0078 0.44081894,116.0147 0.4747256,116.0215 0.58554077,116.0283 0.94972318,116.0352 1.0418366,116.0420 0.88124424,116.0489 1.2733299,116.0557 4.4155993,116.0626 11.238806,116.0694 15.663715,116.0762 17.389963,116.0831 22.538992,116.0899 25.277201,116.0968 19.66325,116.1036 13.151124,116.1104 24.835026,116.1173 97.683044,116.1241 173.32503,116.1310 165.04062,116.1378 88.149033,116.1447 26.183912,116.1515 10.371455,116.1584 6.1374922,116.1652 3.4539425,116.1720 1.8358158,116.1789 0.46479452,116.1857 0.39006114,116.1926 0.40668535,116.1994 0.46606228,116.2063 0.43178859,116.2131 0.26249829,116.2200 0.19502896,116.2268 0.16971816,116.2336 0.36490577,116.2405 0.56777835,116.2473 0.41467175,116.2542 0.16939746,116.2610 0.21214277,116.2679 0.40680271,116.2747 0.54255497,116.2816 0.52555293,116.2884 0.398002,116.2953 0.18597017,116.3021 0.050780009,116.3090 0.17847112,116.3158 0.33070683,116.3227 0.37265778,116.3295 0.34733659,116.3364 0.33045384,116.3432 0.34738621,116.3501 0.32224831,116.3569 0.35613522,116.3638 0.28798193,116.3706 0.26252154,116.3775 0.23715411,116.3843 0.16092311,116.3912 0.11026732,116.3980 0.18658973,116.4049 0.20332214,116.4117 0.12702011,116.4186 0.14434616,116.4254 0.28837991,116.4323 0.38945457,116.4391 0.14370961,116.4460 0.10182741,116.4528 0.11021203,116.4597 0.076068714,116.4665 0.11030987,116.4734 0.27980968,116.4802 0.16105093,116.4871 0.16956463,116.4940 0.15240476,116.5008 0.076048575,116.5077 -7.6816825e-005,116.5145 0.025565835,116.5214 0.10175454,116.5282 0.13556194,116.5351 0.12709768,116.5419 0.076219261,116.5488 0.084976278,116.5557 0.32246792,116.5625 0.72929764,116.5694 0.90706611,116.5762 0.74533153,116.5831 0.38918012,116.5899 0.21172816,116.5968 0.19493195,116.6036 0.20332195,116.6105 0.31389511,116.6174 0.43234682,116.6242 0.27070826,116.6311 0.025162941,116.6379 0.025547799,116.6448 0.11028958,116.6517 0.13559601,116.6585 0.076132052,116.6654 0.025442233,116.6722 0.084970169,116.6791 0.13559306,116.6859 0.16948231,116.6928 0.21190125,116.6997 0.13556163,116.7065 0.19518498,116.7134 0.36460003,116.7202 0.34712902,116.7271 0.1607862,116.7340 0.11013549,116.7408 0.10151919,116.7477 0.025418712,116.7546 0.051085528,116.7614 0.13576104,116.7683 0.16098441,116.7751 0.14400925,116.7820 0.14409001,116.7889 0.18637526,116.7957 0.33040544,116.8026 0.25411525,116.8095 0.025352322,116.8163 0.025466813,116.8232 0.050883375,116.8300 0.059278931,116.8369 0.0084779002,116.8438 0.051016048,116.8506 0.12737015,116.8575 0.21195386,116.8644 0.19480111,116.8712 0.16094287,116.8781 0.21204209,116.8850 0.34759811,116.8918 0.24550427,116.8987 0.15262294,116.9056 0.28854102,116.9124 0.35575259,116.9193 0.17744127,116.9262 0.02521115,116.9330 0.025647096,116.9399 0.25459999,116.9468 0.40686634,116.9536 0.33027795,116.9605 0.19493516,116.9674 0.25435024,116.9742 0.2117873,116.9811 0.16932295,116.9880 0.13555054,116.9948 0.26290914,117.0017 0.35602191,117.0086 0.47501451,117.0154 0.66991353,117.0223 0.68606561,117.0292 0.41454136,117.0361 0.22913891,117.0429 0.5178414,117.0498 0.83964127,117.0567 1.1440617,117.0635 1.0589954,117.0704 1.0089551,117.0773 4.2657008,117.0841 14.201927,117.0910 17.607626,117.0979 11.19853,117.1048 4.3230481,117.1116 3.1290016,117.1185 7.0305715,117.1254 14.928565,117.1323 16.95261,117.1391 10.627544,117.1460 3.3711333,117.1529 0.90468138,117.1597 0.47409049,117.1666 0.47461691,117.1735 0.22863241,117.1804 0.13551293,117.1872 0.11870685,117.1941 0.16963744,117.2010 0.25426093,117.2079 0.25442642,117.2147 0.34794828,117.2216 0.50015348,117.2285 0.44002181,117.2354 0.16046631,117.2422 0.050846968,117.2491 0.042356692,117.2560 0.13584822,117.2629 0.41560343,117.2697 0.42362854,117.2766 0.26231804,117.2835 0.059228737,117.2904 0.14480978,117.2973 0.5177871,117.3041 0.66083467,117.3110 0.43969232,117.3179 0.24532112,117.3248 0.30518961,117.3316 0.21192788,117.3385 0.16101766,117.3454 0.11860762,117.3523 0.13557467,117.3592 0.13546465,117.3660 0.050779283,117.3729 0.02545264,117.3798 0.084755242,117.3867 0.033880457,117.3936 0.11020433,117.4004 0.25424328,117.4073 0.27122453,117.4142 0.194912,117.4211 0.0083908355,117.4280 1.1171421e-005,117.4349 0.02548163,117.4417 0.093294047,117.4486 0.13562253,117.4555 0.10177743,117.4624 0.13567568,117.4693 0.11848982,117.4761 0.23711437,117.4830 0.5258137,117.4899 0.68696964,117.4968 0.52557588,117.5037 0.44921905,117.5106 0.40651661,117.5174 0.2197834,117.5243 0.050551265,117.5312 -3.8109822e-005,117.5381 2.7727334e-005,117.5450 0.0084720161,117.5519 -1.7871569e-005,117.5588 4.1871772e-006,117.5656 1.1242541e-006,117.5725 0.016961377,117.5794 0.29660812,117.5863 0.4236832,117.5932 0.45774254,117.6001 0.31363708,117.6070 0.084907934,117.6138 0.22902206,117.6207 0.23697533,117.6276 0.059149206,117.6345 0.050919633,117.6414 0.050885875,117.6483 0.084833249,117.6552 0.08464206,117.6621 0.025305679,117.6689 0.0084836101,117.6758 0.051150795,117.6827 0.21208546,117.6896 0.34755722,117.6965 0.47480282,117.7034 0.44059128,117.7103 0.25378266,117.7172 0.18622479,117.7241 0.29666877,117.7309 0.28814623,117.7378 0.28808969,117.7447 0.15254073,117.7516 0.13579307,117.7585 0.1781776,117.7654 0.19478641,117.7723 0.11837061,117.7792 0.05085893,117.7861 0.084873885,117.7930 0.16972063,117.7999 0.2456888,117.8068 0.11838359,117.8136 0.10183542,117.8205 0.17792952,117.8274 0.076011069,117.8343 0.0084430939,117.8412 0.16952521,117.8481 0.20340514,117.8550 0.19486579,117.8619 0.042477801,117.8688 0.110439,117.8757 0.16100501,117.8826 0.12695503,117.8895 0.10156699,117.8964 0.059593465,117.9033 0.22080371,117.9102 0.31355867,117.9171 0.28797311,117.9240 0.31395337,117.9309 0.53438264,117.9377 0.61833864,117.9446 0.63528132,117.9515 0.6523785,117.9584 0.43208018,117.9653 0.3472926,117.9722 0.23695938,117.9791 0.18644969,117.9860 0.18669973,117.9929 0.53414983,117.9998 0.94091678,118.0067 0.9318887,118.0136 0.3217811,118.0205 0.22908604,118.0274 0.27976197,118.0343 0.42416838,118.0412 0.71228206,118.0481 0.75419718,118.0550 0.93231028,118.0619 1.2715799,118.0688 1.4748554,118.0757 2.4175587,118.0826 4.1390133,118.0895 5.3631468,118.0964 9.5149994,118.1033 15.457646,118.1102 16.110956,118.1171 11.085058,118.1240 4.9762521,118.1309 7.0306797,118.1378 16.359325,118.1447 18.416201,118.1516 10.87366,118.1585 3.0866697,118.1654 1.3900657,118.1723 0.94793403,118.1792 0.60055828,118.1862 0.083912797,118.1931 0.16988483,118.2000 0.34764159,118.2069 0.30488196,118.2138 0.16935594,118.2207 0.13574731,118.2276 0.20365208,118.2345 0.31363329,118.2414 0.33886778,118.2483 0.23720172,118.2552 0.19476049,118.2621 0.12688337,118.2690 0.059190463,118.2759 0.025423132,118.2828 -2.8174938e-005,118.2897 0.00011866356,118.2966 0.084981844,118.3035 0.19518565,118.3104 0.51712358,118.3174 0.55942762,118.3243 0.55959535,118.3312 0.78789461,118.3381 0.52485001,118.3450 0.23716509,118.3519 0.16961607,118.3588 0.29682371,118.3657 0.42376676,118.3726 0.37268102,118.3795 0.27091622,118.3864 0.093147293,118.3934 0.067981936,118.4003 0.13556349,118.4072 0.1354982,118.4141 0.13558604,118.4210 0.10174455,118.4279 0.18647151,118.4348 0.18643442,118.4417 0.17807682,118.4486 0.13571361,118.4555 0.17796849,118.4625 0.17778128,118.4694 0.11007489,118.4763 0.16962038,118.4832 0.22879739,118.4901 0.12697415,118.4970 0.076226272,118.5039 0.084765524,118.5108 0.16125426,118.5178 0.30550614,118.5247 0.46628901,118.5316 0.4829928,118.5385 0.35563415,118.5454 0.32237241,118.5523 0.67870808,118.5592 0.82231182,118.5662 0.74493766,118.5731 0.22790569,118.5800 0.084834687,118.5869 0.11013123,118.5938 0.11864644,118.6007 0.18654682,118.6076 0.22045244,118.6146 0.29670113,118.6215 0.32180414,118.6284 0.19484136,118.6353 0.24632113,118.6422 0.47485456,118.6491 0.42328802,118.6561 0.23688309,118.6630 0.186327,118.6699 0.31345314,118.6768 0.2118904,118.6837 0.093536153,118.6907 0.28824875,118.6976 0.30482477,118.7045 0.3133578,118.7114 0.45764166,118.7183 0.40682754,118.7252 0.15258692,118.7322 0.17817363,118.7391 0.21211687,118.7460 0.25440067,118.7529 0.42409244,118.7598 0.74580008,118.7668 0.66045803,118.7737 0.30477175,118.7806 0.19506249,118.7875 0.2628749,118.7945 0.28799102,118.8014 0.16078612,118.8083 0.10157267,118.8152 0.13556553,118.8221 0.17793721,118.8291 0.050811581,118.8360 0.02544897,118.8429 0.050844565,118.8498 0.076367848,118.8568 0.16965966,118.8637 0.16940202,118.8706 0.050741613,118.8775 0.076554708,118.8844 0.2462502,118.8914 0.50037974,118.8983 0.61851829,118.9052 0.44010085,118.9121 0.16922067,118.9191 0.13577917,118.9260 0.21184687,118.9329 0.14386913,118.9398 0.076196037,118.9468 0.050798461,118.9537 0.033870272,118.9606 0.025400119,118.9676 0.025480952,118.9745 0.076333739,118.9814 0.11003988,118.9883 0.050932031,118.9953 0.11045077,119.0022 0.17808744,119.0091 0.27983981,119.0160 0.5086844,119.0230 0.49139938,119.0299 0.3303102,119.0368 0.40735522,119.0438 0.77950597,119.0507 1.418521,119.0576 6.72364,119.0645 14.008836,119.0715 14.605171,119.0784 8.3778419,119.0853 3.6075706,119.0923 6.986527,119.0992 15.454717,119.1061 19.134958,119.1131 13.468765,119.1200 5.5401587,119.1269 2.3282237,119.1338 2.1524892,119.1408 2.1853704,119.1477 1.4224359,119.1546 0.7283479,119.1616 0.39840382,119.1685 0.36441955,119.1754 0.33873484,119.1824 0.25398126,119.1893 0.13549215,119.1962 0.093166739,119.2032 0.11052459,119.2101 0.22908078,119.2170 0.17772792,119.2240 0.23719774,119.2309 0.67808211,119.2378 0.87288618,119.2448 0.5592398,119.2517 0.22887436,119.2586 0.16095173,119.2656 0.17799404,119.2725 0.28829449,119.2794 0.27953544,119.2864 0.18638185,119.2933 0.16108724,119.3003 0.14395021,119.3072 0.24571654,119.3141 0.66954046,119.3211 0.61027747,119.3280 0.33061776,119.3349 0.17790285,119.3419 0.16947114,119.3488 0.27125135,119.3557 0.27950457,119.3627 0.10142495,119.3696 0.21181703,119.3766 0.3390424,119.3835 0.18641683,119.3904 0.025403483,119.3974 0.033916835,119.4043 0.050859768,119.4113 0.050820228,119.4182 0.025503054,119.4251 0.13571858,119.4321 0.15245745,119.4390 0.059210494,119.4460 0.05968133,119.4529 0.24606913,119.4598 0.31335226,119.4668 0.220074,119.4737 0.084572084,119.4807 0.025499674,119.4876 0.09333171,119.4945 0.11863478,119.5015 0.22884959,119.5084 0.28804258,119.5154 0.13552181,119.5223 0.1442509,119.5293 0.30535504,119.5362 0.38129118,119.5431 0.2370954,119.5501 0.28872022,119.5570 0.5086655,119.5640 0.34681699,119.5709 0.18615268,119.5779 0.13560706,119.5848 0.178036,119.5917 0.18644668,119.5987 0.1354634,119.6056 0.025356434,119.6126 0.0932969,119.6195 0.23747541,119.6265 0.31370288,119.6334 0.29652587,119.6404 0.22031048,119.6473 0.20359612,119.6543 0.220249,119.6612 0.10992208,119.6682 0.084792718,119.6751 0.16110109,119.6820 0.33052287,119.6890 0.45755434,119.6959 0.3388288,119.7029 0.11024771,119.7098 0.20366195,119.7168 0.34787637,119.7237 0.56806344,119.7307 0.48258039,119.7376 0.26225057,119.7446 0.2965852,119.7515 0.39834419,119.7585 0.35589331,119.7654 0.27103466,119.7724 0.16964243,119.7793 0.37305385,119.7863 0.33067176,119.7932 0.29662961,119.8002 0.16934858,119.8071 0.16941898,119.8141 0.12698504,119.8210 0.12717851,119.8280 0.23737767,119.8349 0.1609274,119.8419 0.084657721,119.8488 0.084832586,119.8558 0.11010718,119.8627 0.07623671,119.8697 0.13581461,119.8766 0.18633658,119.8836 0.076137967,119.8906 0.13577841,119.8975 0.15242694,119.9045 0.067765713,119.9114 0.16959502,119.9184 0.16082691,119.9253 0.059207123,119.9323 0.025445057,119.9392 1.2781452e-006,119.9462 -1.9988622e-005,119.9531 0.034132753,119.9601 0.20366816,119.9670 0.22016834,119.9740 0.11010277,119.9810 0.1442727,119.9879 0.17783397,119.9949 0.084605269,120.0018 0.13579774,120.0088 0.22879067,120.0157 0.18625973,120.0227 0.21212138,120.0297 0.38156524,120.0366 0.45744637,120.0436 0.33031973,120.0505 0.23745987,120.0575 0.59478879,120.0644 2.4376557,120.0714 6.8006558,120.0784 7.5313296,120.0853 5.4148545,120.0923 6.5235419,120.0992 9.612483,120.1062 8.4095163,120.1132 4.9593625,120.1201 2.0220437,120.1271 1.4322343,120.1340 1.1606685,120.1410 0.66869599,120.1480 0.2453689,120.1549 0.025273895,120.1619 0.0085899383,120.1688 0.14430785,120.1758 0.31403163,120.1828 0.41534188,120.1897 0.24526669,120.1967 0.13574526,120.2037 0.29696912,120.2106 0.33894297,120.2176 0.43209118,120.2245 0.44041947,120.2315 0.34718066,120.2385 0.16961206,120.2454 0.28828302,120.2524 0.2965714,120.2594 0.23722681,120.2663 0.10989705,120.2733 -0.00014751779,120.2803 0.0086567244,120.2872 0.28834295,120.2942 0.4829174,120.3011 0.33892015,120.3081 0.20343506,120.3151 0.21178517,120.3220 0.20343024,120.3290 0.16970237,120.3360 0.1610966,120.3429 0.14395954,120.3499 0.16981186,120.3569 0.356226,120.3638 0.3131952,120.3708 0.20307827,120.3778 0.16937308,120.3847 0.13551074,120.3917 0.16102244,120.3987 0.11874055,120.4056 0.1101579,120.4126 0.067788564,120.4196 0.084880039,120.4266 0.10161476,120.4335 0.067814335,120.4405 0.1528804,120.4475 0.2457052,120.4544 0.11828511,120.4614 0.025281694,120.4684 4.2938311e-005,120.4753 0.050991245,120.4823 0.11890761,120.4893 0.27166057,120.4962 0.50038826,120.5032 0.59266704,120.5102 0.34708342,120.5172 0.36476496,120.5241 0.373124,120.5311 0.5336442,120.5381 0.35536817,120.5451 0.13556302,120.5520 0.10188434,120.5590 0.1355761,120.5660 0.084575705,120.5729 0.11859409,120.5799 0.16099745,120.5869 0.10169347,120.5939 0.050846178,120.6008 0.11035125,120.6078 0.26290554,120.6148 0.22876732,120.6218 0.14396852,120.6287 0.2458898,120.6357 0.46617758,120.6427 0.44085059,120.6497 0.3987591,120.6566 0.44070202,120.6636 0.42344901,120.6706 0.37268785,120.6776 0.32187858,120.6845 0.19462255,120.6915 0.12713487,120.6985 0.34787604,120.7055 0.79671162,120.7124 0.77102292,120.7194 0.44922408,120.7264 0.32196787,120.7334 0.19473074,120.7404 0.17804451,120.7473 0.22881378,120.7543 0.16913816,120.7613 0.050806873,120.7683 0.19520162,120.7752 0.24578163,120.7822 0.16962275,120.7892 0.25436625,120.7962 0.26252311,120.8032 0.22899106,120.8101 0.48350295,120.8171 0.53374141,120.8241 0.31295586,120.8311 0.14373377,120.8381 0.076274149,120.8450 0.033917148,120.8520 0.0510046,120.8590 0.1611549,120.8660 0.22014792,120.8730 0.093039021,120.8800 0.11032261,120.8869 0.26287001,120.8939 0.29667401,120.9009 0.29669601,120.9079 0.28798002,120.9149 0.10992966,120.9218 0.076534636,120.9288 0.2968843,120.9358 0.32201961,120.9428 0.52515256,120.9498 0.4744263,120.9568 0.34761557,120.9637 0.10165056,120.9707 0.10170296,120.9777 0.16108178,120.9847 0.15243074,120.9917 0.10166392,120.9987 0.22897436,121.0057 0.27951437,121.0126 0.16098766,121.0196 0.27992928,121.0266 0.57644743,121.0336 1.2985235,121.0406 4.4465752,121.0476 7.9863744,121.0546 7.3527918,121.0615 4.8949342,121.0685 4.602807,121.0755 12.847942,121.0825 20.123539,121.0895 19.87377,121.0965 16.794472,121.1035 19.978199,121.1105 28.181585,121.1175 31.250851,121.1244 24.38751,121.1314 12.268794,121.1384 3.7650585,121.1454 2.3130329,121.1524 1.2776771,121.1594 0.49920487,121.1664 0.27960449,121.1734 0.31379354,121.1804 0.39845055,121.1874 0.26249838,121.1943 0.16937524,121.2013 0.45766485,121.2083 0.33047101,121.2153 0.16091816,121.2223 0.11872112,121.2293 0.27143109,121.2363 0.29666269,121.2433 0.23725206,121.2503 0.16925538,121.2573 0.03378154,121.2643 0.14419305,121.2713 0.27993768,121.2782 0.56795192,121.2852 0.44897774,121.2922 0.31372246,121.2992 0.44923899,121.3062 0.45732111,121.3132 0.29653239,121.3202 0.28816715,121.3272 0.23715234,121.3342 0.17789745,121.3412 0.11024634,121.3482 0.13561898,121.3552 0.13550392,121.3622 0.1187271,121.3692 0.12718873,121.3762 0.14398357,121.3832 0.22878467,121.3902 0.41544569,121.3972 0.46623138,121.4042 0.28817743,121.4112 0.33073264,121.4182 0.42376724,121.4252 0.49146155,121.4322 0.80513775,121.4391 0.79647976,121.4461 0.52531415,121.4531 0.30508459,121.4601 0.25410336,121.4671 0.27161422,121.4741 0.56022388,121.4811 0.81364882,121.4881 0.60911041,121.4951 0.15187632,121.5021 0.10192458,121.5091 0.29653379,121.5161 0.38108516,121.5231 0.32198957,121.5301 0.13560693,121.5371 2.4253063e-006,121.5441 0.025476137,121.5511 0.16135319,121.5581 0.40700477,121.5651 0.39802063,121.5721 0.14379245,121.5792 0.05932216,121.5862 0.1441415,121.5932 0.26276958,121.6002 0.28803977,121.6072 0.18655097,121.6142 0.1865954,121.6212 0.11846654,121.6282 0.050716173,121.6352 0.025316397,121.6422 0.19513373,121.6492 0.49171233,121.6562 0.36427611,121.6632 0.15260166,121.6702 0.20362698,121.6772 0.27970022,121.6842 0.26256907,121.6912 0.22873542,121.6982 0.16098812,121.7052 0.1698672,121.7122 0.32215828,121.7192 0.2624281,121.7262 0.24564396,121.7332 0.27167463,121.7403 0.49216729,121.7473 0.52498055,121.7543 0.24498829,121.7613 0.067546263,121.7683 0.13603693,121.7753 0.43254101,121.7823 0.39802054,121.7893 0.31350443,121.7963 0.41535813,121.8033 0.54256529,121.8103 0.80517524,121.8173 0.65241706,121.8243 0.81351638,121.8314 0.87276751,121.8384 0.65246058,121.8454 0.31367019,121.8524 0.37290874,121.8594 0.26241335,121.8664 0.084435456,121.8734 0.034119394,121.8804 0.1783248,121.8874 0.2456833,121.8944 0.24553859,121.9015 0.45767996,121.9085 0.72885984,121.9155 0.6184786,121.9225 0.28798106,121.9295 0.1018156,121.9365 0.16126713,121.9435 0.21194629,121.9505 0.22871874,121.9576 0.14382473,121.9646 0.10162378,121.9716 0.093295962,121.9786 0.18646957,121.9856 0.31395596,121.9926 0.50863576,121.9996 0.33018535,122.0067 0.45778164,122.0137 0.60179299,122.0207 0.44940183,122.0277 0.56010967,122.0347 0.85578454,122.0417 1.3228049,122.0487 2.7043746,122.0558 4.9271231,122.0628 25.300198,122.0698 72.358086,122.0768 101.1701,122.0838 81.813187,122.0908 47.755646,122.0979 58.397514,122.1049 205.46516,122.1119 406.78522,122.1189 425.10397,122.1259 251.01508,122.1329 80.596855,122.1400 27.897341,122.1470 19.575054,122.1540 12.784331,122.1610 6.9064283,122.1680 2.7837446,122.1751 1.2275529,122.1821 0.64372188,122.1891 0.51676172,122.1961 0.40661854,122.2031 0.38127679,122.2102 0.49995705,122.2172 0.78861058,122.2242 1.0590886,122.2312 0.69414836,122.2382 0.23727003,122.2453 0.33067757,122.2523 0.45786262,122.2593 0.50853479,122.2663 0.37266672,122.2733 0.23714721,122.2804 0.18640475,122.2874 0.1524211,122.2944 0.10159227,122.3014 0.16970058,122.3085 0.43235648,122.3155 0.59306973,122.3225 0.50838333,122.3295 0.55112123,122.3366 0.61029619,122.3436 0.38143191,122.3506 0.49145684,122.3576 0.44886306,122.3647 0.35588273,122.3717 0.41527677,122.3787 0.48343244,122.3857 0.70361161,122.3928 0.60131288,122.3998 0.38961747,122.4068 0.27104515,122.4138 0.16927585,122.4209 0.076327533,122.4279 0.076327451,122.4349 0.13571547,122.4419 0.22043972,122.4490 0.26309884,122.4560 0.47486722,122.4630 0.44033834,122.4700 0.3133812,122.4771 0.25419477,122.4841 0.18643308,122.4911 0.17779908,122.4982 0.14412917,122.5052 0.47488412,122.5122 0.54213262,122.5192 0.24551319,122.5263 0.1271448,122.5333 0.14433797,122.5403 0.33078679,122.5474 0.32200149,122.5544 0.3048614,122.5614 0.40732917,122.5685 0.7970823,122.5755 0.66042316,122.5825 0.3725619,122.5895 0.33042672,122.5966 0.28832993,122.6036 0.4493984,122.6106 0.49120265,122.6177 0.27093923,122.6247 0.32227579,122.6317 0.59329784,122.6388 0.50837374,122.6458 0.26245278,122.6528 0.075956874,122.6599 0.0339146,122.6669 0.084933467,122.6739 0.29690257,122.6810 0.47484675,122.6880 0.58473837,122.6950 0.44888753,122.7021 0.23713911,122.7091 0.20344937,122.7161 0.24574016,122.7232 0.20308954,122.7302 0.093132436,122.7372 0.13587335,122.7443 0.26274875,122.7513 0.23733202,122.7583 0.36480448,122.7654 0.50014788,122.7724 0.42350188,122.7795 0.27947441,122.7865 0.22881459,122.7935 0.34768713,122.8006 0.44932288,122.8076 0.44043201,122.8146 0.27913153,122.8217 0.093272097,122.8287 0.27144265,122.8358 0.23730886,122.8428 0.31390721,122.8498 0.39832604,122.8569 0.35577399,122.8639 0.31337512,122.8710 0.17774408,122.8780 0.14414409,122.8850 0.20355095,122.8921 0.22024217,122.8991 0.13533899,122.9061 0.11859996,122.9132 0.15248263,122.9202 0.14409605,122.9273 0.26276252,122.9343 0.26264581,122.9414 0.14396891,122.9484 0.025467379,122.9554 0.1274076,122.9625 0.2203788,122.9695 0.24599719,122.9766 0.44929004,122.9836 0.33876893,122.9906 0.27117518,122.9977 0.25406486,123.0047 0.1268495,123.0118 0.059393644,123.0188 0.237808,123.0259 0.66202313,123.0329 1.1192394,123.0399 1.7052917,123.0470 5.8623343,123.0540 19.118433,123.0611 29.93119,123.0681 25.94853,123.0752 14.06117,123.0822 9.550333,123.0893 11.006088,123.0963 15.699923,123.1034 21.936678,123.1104 41.785057,123.1174 58.603058,123.1245 51.854782,123.1315 32.306091,123.1386 15.420901,123.1456 8.311326,123.1527 3.2480865,123.1597 2.0413804,123.1668 1.3206834,123.1738 0.67696553,123.1809 0.27071014,123.1879 0.19541784,123.1950 0.41577178,123.2020 0.47431377,123.2091 0.29608527,123.2161 0.16936243,123.2232 0.22053355,123.2302 0.3730188,123.2373 0.38960525,123.2443 0.2116324,123.2514 0.1442167,123.2584 0.16947407,123.2655 0.092948824,123.2725 0.025319979,123.2796 0.0084660416,123.2866 0.0084705167,123.2937 0.0084711304,123.3007 0.059368704,123.3078 0.12726724,123.3148 0.16108972,123.3219 0.11855824,123.3289 0.10155002,123.3360 0.025446277,123.3430 0.14425813,123.3501 0.23735116,123.3571 0.19494151,123.3642 0.14398667,123.3712 0.10172758,123.3783 0.20351966,123.3854 0.33896673,123.3924 0.24558277,123.3995 0.24574189,123.4065 0.26296923,123.4136 0.23721419,123.4206 0.16069205,123.4277 0.084767856,123.4347 0.11042793,123.4418 0.16119054,123.4488 0.4072111,123.4559 0.56800902,123.4630 0.38919231,123.4700 0.092795916,123.4771 0.093229391,123.4841 0.076188527,123.4912 0.076263562,123.4982 0.033877864,123.5053 -1.2550961e-005,123.5124 0.025496291,123.5194 0.12735806,123.5265 0.25451764,123.5335 0.29666293,123.5406 0.27101961,123.5476 0.18624209,123.5547 0.13570632,123.5618 0.20361918,123.5688 0.20312054,123.5759 0.075978585,123.5829 0.050822556,123.5900 0.025453124,123.5971 0.085156277,123.6041 0.29708138,123.6112 0.5001089,123.6182 0.4401505,123.6253 0.25374067,123.6324 0.3222101,123.6394 0.38163245,123.6465 0.27106792,123.6535 0.16090983,123.6606 0.22036283,123.6677 0.1268834,123.6747 0.042671774,123.6818 0.33101076,123.6889 0.3809644,123.6959 0.14399365,123.7030 0.28006455,123.7100 0.3047559,123.7171 0.092807017,123.7242 0.0084671983,123.7312 0.033998046,123.7383 0.11018179,123.7454 0.18664663,123.7524 0.2458474,123.7595 0.21155262,123.7666 0.059235767,123.7736 0.050937347,123.7807 0.084824339,123.7878 0.16149583,123.7948 0.47504109,123.8019 0.72882265,123.8089 0.82175666,123.8160 0.4743157,123.8231 0.33893085,123.8301 0.22024907,123.8372 0.22910312,123.8443 0.40695599,123.8513 0.43228596,123.8584 0.49150077,123.8655 0.30464318,123.8726 0.13521141,123.8796 0.016769012,123.8867 0.050878894,123.8938 0.10179027,123.9008 0.14421092,123.9079 0.1184809,123.9150 0.0084250523,123.9220 0.11895438,123.9291 0.25421146,123.9362 0.15227582,123.9432 0.042307097,123.9503 0.093520969,123.9574 0.28847268,123.9645 0.27956992,123.9715 0.18633021,123.9786 0.16941869,123.9857 0.19510441,123.9927 0.58485872,123.9998 0.77089596,124.0069 0.59315926,124.0139 0.50861216,124.0210 0.56811726,124.0281 0.72917312,124.0352 0.77142596,124.0422 1.044026,124.0493 2.7579455,124.0564 5.3932805,124.0635 6.5013323,124.0705 5.6002188,124.0776 6.4244566,124.0847 18.05118,124.0918 32.115414,124.0988 31.563881,124.1059 20.515501,124.1130 19.220106,124.1201 67.160896,124.1271 129.84853,124.1342 132.5451,124.1413 74.232491,124.1484 22.841137,124.1554 8.1085463,124.1625 4.8263621,124.1696 3.1843648,124.1767 1.6333569,124.1837 0.49027333,124.1908 0.26290318,124.1979 0.44904327,124.2050 0.34717172,124.2120 0.12700108,124.2191 0.076148815,124.2262 0.059384096,124.2333 0.11883836,124.2404 0.16948798,124.2474 0.17793286,124.2545 0.38182017,124.2616 0.72931093,124.2687 0.70321643,124.2757 0.50815439,124.2828 0.46591371,124.2899 0.51674694,124.2970 0.55953836,124.3041 0.66112161,124.3111 0.33855778,124.3182 0.10160933,124.3253 0.11041352,124.3324 0.39030147,124.3395 0.51711833,124.3466 0.41480672,124.3536 0.26239622,124.3607 0.13546331,124.3678 0.050738029,124.3749 0.025504237,124.3820 0.093428269,124.3890 0.12711647,124.3961 0.093034714,124.4032 0.48301357,124.4103 0.75437576,124.4174 0.63595402,124.4245 0.40719983,124.4315 0.55925173,124.4386 0.59281605,124.4457 0.59312254,124.4528 0.49993616,124.4599 0.38110405,124.4670 0.25418028,124.4740 0.10174898,124.4811 0.076293536,124.4882 0.084650107,124.4953 0.15270998,124.5024 0.26287863,124.5095 0.22866982,124.5166 0.1608869,124.5236 0.050925959,124.5307 0.1443945,124.5378 0.39867288,124.5449 0.542319,124.5520 0.55065435,124.5591 0.25401264,124.5662 0.10981793,124.5733 0.03402755,124.5803 0.13580944,124.5874 0.16949497,124.5945 0.17804554,124.6016 0.27138937,124.6087 0.47456861,124.6158 0.43178454,124.6229 0.1438451,124.6300 0.13599277,124.6371 0.32234994,124.6441 0.36418822,124.6512 0.19451156,124.6583 0.025249144,124.6654 2.7536313e-005,124.6725 -1.5296177e-005,124.6796 0.059745867,124.6867 0.33947301,124.6938 0.43220887,124.7009 0.38093483,124.7080 0.12671393,124.7151 0.10193237,124.7221 0.17811815,124.7292 0.14387982,124.7363 0.15256388,124.7434 0.18637703,124.7505 0.093059368,124.7576 0.084723152,124.7647 0.084883913,124.7718 0.16109875,124.7789 0.1439262,124.7860 0.1778397,124.7931 0.18642581,124.8002 0.21223223,124.8073 0.32228571,124.8144 0.27936202,124.8215 0.084470585,124.8286 0.0084432205,124.8356 0.1106273,124.8427 0.41564378,124.8498 0.37256834,124.8569 0.21166568,124.8640 0.21206459,124.8711 0.30562097,124.8782 0.46629649,124.8853 0.40627295,124.8924 0.21989661,124.8995 0.11846326,124.9066 0.11865684,124.9137 0.21182844,124.9208 0.18639158,124.9279 0.135713,124.9350 0.16164948,124.9421 0.47491845,124.9492 0.57638019,124.9563 0.75478578,124.9634 0.93256605,124.9705 0.90588152,124.9776 0.33796313,124.9847 0.22890505,124.9918 0.34758115,124.9989 0.51705396,125.0060 0.54232055,125.0131 0.38148794,125.0202 0.3984341,125.0273 0.67860812,125.0344 1.6366651,125.0415 2.9751256,125.0486 3.3217261,125.0557 3.4003594,125.0628 7.1641579,125.0699 15.601573,125.0770 21.218185,125.0841 18.730495,125.0912 12.888545,125.0983 9.5551739,125.1054 10.443275,125.1125 12.730066,125.1196 13.687536,125.1267 15.587585,125.1338 15.149734,125.1409 10.548259,125.1480 4.1188207,125.1551 1.5825213,125.1622 0.53206873,125.1693 0.1012974,125.1765 0.025509791,125.1836 0.2206019,125.1907 0.44947624,125.1978 0.48311704,125.2049 0.33859757,125.2120 0.22851275,125.2191 0.17835538,125.2262 0.30547866,125.2333 0.35545546,125.2404 0.41509986,125.2475 0.63625258,125.2546 0.73753107,125.2617 0.4655599,125.2688 0.20306566,125.2759 0.16960527,125.2830 0.22871271,125.2902 0.27118862,125.2973 0.22876656,125.3044 0.076035112,125.3115 0.0085141165,125.3186 0.076447465,125.3257 0.09318465,125.3328 0.05072077,125.3399 0.050879452,125.3470 0.16103825,125.3541 0.31357962,125.3612 0.40705976,125.3684 0.41530299,125.3755 0.37250566,125.3826 0.25456339,125.3897 0.41592678,125.3968 0.47440046,125.4039 0.33040738,125.4110 0.49181837,125.4181 0.54206765,125.4252 0.30468446,125.4324 0.27127224,125.4395 0.45753327,125.4466 0.78784686,125.4537 1.1356322,125.4608 0.8392027,125.4679 0.49992195,125.4750 0.18633536,125.4822 0.084807612,125.4893 0.084686011,125.4964 0.10172676,125.5035 0.26320523,125.5106 0.55957854,125.5177 0.55039662,125.5248 0.22863419,125.5320 0.24596004,125.5391 0.40699965,125.5462 0.56817502,125.5533 0.61017716,125.5604 0.37234455,125.5675 0.22005595,125.5746 0.36489403,125.5818 0.58508378,125.5889 0.49985906,125.5960 0.38961518,125.6031 0.28815198,125.6102 0.39023378,125.6173 0.43172166,125.6245 0.17747001,125.6316 0.34781599,125.6387 0.483367,125.6458 0.47470003,125.6529 0.44087279,125.6601 0.71181744,125.6672 1.1432561,125.6743 1.1692096,125.6814 1.0767159,125.6885 0.74592966,125.6957 0.4827936,125.7028 0.44035956,125.7099 0.31367621,125.7170 0.28822964,125.7241 0.14404322,125.7313 0.1526715,125.7384 0.25429052,125.7455 0.31335157,125.7526 0.14386104,125.7597 0.042335473,125.7669 0.02555071,125.7740 0.11032877,125.7811 0.11002035,125.7882 0.025242802,125.7953 5.1825806e-005,125.8025 0.07640142,125.8096 0.10169457,125.8167 0.067823581,125.8238 0.10189096,125.8310 0.16107723,125.8381 0.16082557,125.8452 0.13547015,125.8523 0.076165885,125.8595 -1.6925182e-005,125.8666 0.051037591,125.8737 0.16146182,125.8808 0.33925211,125.8880 0.3218374,125.8951 0.27101299,125.9022 0.31350142,125.9093 0.26252034,125.9165 0.15240926,125.9236 0.3983705,125.9307 0.43211514,125.9378 0.1525684,125.9450 0.093257137,125.9521 0.076316416,125.9592 0.24605626,125.9663 0.44082406,125.9735 0.48316932,125.9806 0.44071257,125.9877 0.31332961,125.9949 0.21169621,126.0020 0.13534227,126.0091 0.025231447,126.0162 0.093584955,126.0234 0.37327984,126.0305 0.53426063,126.0376 0.81461793,126.0448 1.3062658,126.0519 1.9920614,126.0590 2.6271939,126.0661 3.3739777,126.0733 4.1620431,126.0804 5.249033,126.0875 9.6944122,126.0947 15.590086,126.1018 23.510303,126.1089 23.213297,126.1161 15.127756,126.1232 5.5977588,126.1303 1.5396792,126.1375 1.7972583,126.1446 1.7360454,126.1517 1.1768571,126.1589 0.55877447,126.1660 0.42382932,126.1731 0.45772052,126.1803 0.51688182,126.1874 0.36404657,126.1945 0.23733513,126.2017 0.33056903,126.2088 0.3726646,126.2159 0.40693694,126.2231 0.41561347,126.2302 0.36436376,126.2373 0.3473033,126.2445 0.33020589,126.2516 0.15229645,126.2587 0.11040702,126.2659 0.24612845,126.2730 0.35588089,126.2801 0.26241082,126.2873 0.21178034,126.2944 0.22064605,126.3016 0.50020784,126.3087 0.57598704,126.3158 0.36408451,126.3230 0.11003082,126.3301 0.12716456,126.3372 0.21185555,126.3444 0.11858203,126.3515 0.076262131,126.3587 0.076524585,126.3658 0.26299751,126.3729 0.29646713,126.3801 0.21159263,126.3872 0.19507946,126.3944 0.36475632,126.4015 0.3559266,126.4086 0.26238641,126.4158 0.12687723,126.4229 0.076231517,126.4301 0.059433471,126.4372 0.16116652,126.4443 0.17789172,126.4515 0.16082786,126.4586 0.050766896,126.4658 0.24601905,126.4729 0.54250473,126.4800 0.41505462,126.4872 0.11024667,126.4943 0.21220706,126.5015 0.72903991,126.5086 0.95747995,126.5158 0.55034053,126.5229 0.18634163,126.5300 0.21236861,126.5372 0.49191594,126.5443 0.73757023,126.5515 1.0337013,126.5586 0.6348899,126.5658 0.24559638,126.5729 0.27136725,126.5800 0.30508792,126.5872 0.25415766,126.5943 0.25423911,126.6015 0.23727289,126.6086 0.15253444,126.6158 0.16963492,126.6229 0.22028352,126.6301 0.18668213,126.6372 0.39049011,126.6444 0.575975,126.6515 0.4486039,126.6587 0.35586542,126.6658 0.18626052,126.6729 0.076148316,126.6801 0.042409673,126.6872 0.11895123,126.6944 0.32229093,126.7015 0.3642613,126.7087 0.21166049,126.7158 0.13546331,126.7230 0.084714577,126.7301 0.08480271,126.7373 0.076140724,126.7444 0.025426632,126.7516 0.11885969,126.7587 0.18640487,126.7659 0.13552637,126.7730 0.084695116,126.7802 0.033746142,126.7873 -1.0362138e-005,126.7945 0.084778778,126.8016 0.17828202,126.8088 0.3394146,126.8159 0.35618463,126.8231 0.38115627,126.8302 0.21131502,126.8374 0.084706314,126.8445 0.10164564,126.8517 0.050639104,126.8588 0.093220145,126.8660 0.1355807,126.8731 0.059444245,126.8803 0.144574,126.8875 0.39006236,126.8946 0.41525686,126.9018 0.38992944,126.9089 0.38140681,126.9161 0.49161348,126.9232 0.58439243,126.9304 0.3557972,126.9375 0.41561911,126.9447 0.58478075,126.9518 0.45732266,126.9590 0.26254985,126.9662 0.19478355,126.9733 0.29653305,126.9805 0.46621048,126.9876 0.46598703,126.9948 0.22860681,127.0019 0.14424564,127.0091 0.27153766,127.0162 0.38138059,127.0234 0.46678063,127.0306 1.0095028,127.0377 1.356119,127.0449 1.3719828,127.0520 1.0328931,127.0592 0.99225938,127.0664 1.6711056,127.0735 5.4606347,127.0807 21.783974,127.0878 44.109699,127.0950 49.938984,127.1021 31.761124,127.1093 13.341472,127.1165 6.8247094,127.1236 5.3276014,127.1308 4.4904294,127.1379 4.1517258,127.1451 3.7097251,127.1523 2.3536456,127.1594 1.2450423,127.1666 0.90671515,127.1738 0.81311184,127.1809 0.66922349,127.1881 0.60162652,127.1952 0.42341095,127.2024 0.30520886,127.2096 0.33868507,127.2167 0.19448031,127.2239 0.20337169,127.2311 0.1781569,127.2382 0.38131645,127.2454 0.36450359,127.2525 0.52604473,127.2597 0.56775212,127.2669 0.34708562,127.2740 0.20337218,127.2812 0.23713753,127.2884 0.18619592,127.2955 0.084697708,127.3027 1.6678094e-005,127.3099 0.034162644,127.3170 0.26332659,127.3242 0.52564889,127.3314 0.48264542,127.3385 0.24520858,127.3457 0.06770727,127.3529 0.16126226,127.3600 0.3223834,127.3672 0.5425393,127.3744 0.48268169,127.3815 0.2372278,127.3887 0.22901781,127.3959 0.27100807,127.4030 0.1352637,127.4102 0.025321215,127.4174 8.1680864e-006,127.4245 5.1216062e-005,127.4317 0.050962828,127.4389 0.12702973,127.4460 0.093135893,127.4532 0.076329142,127.4604 0.07629133,127.4675 0.059272654,127.4747 0.025548737,127.4819 0.16972347,127.4891 0.19482617,127.4962 0.11878081,127.5034 0.22058921,127.5106 0.22014087,127.5177 0.10981292,127.5249 -0.00015672727,127.5321 0.050932176,127.5392 0.15287213,127.5464 0.29690531,127.5536 0.4915531,127.5608 0.71175909,127.5679 0.65220475,127.5751 0.32219863,127.5823 0.30584943,127.5895 0.56828892,127.5966 0.63529587,127.6038 0.45712635,127.6110 0.29602244,127.6182 0.12740849,127.6253 0.53474259,127.6325 0.67810011,127.6397 0.65217125,127.6468 0.41492203,127.6540 0.32182145,127.6612 0.2369803,127.6684 0.17788091,127.6755 0.1524207,127.6827 0.17804295,127.6899 0.18651173,127.6971 0.09320347,127.7043 0.11024082,127.7114 0.13557856,127.7186 0.093051597,127.7258 0.050842658,127.7330 0.13583322,127.7401 0.30525509,127.7473 0.29642805,127.7545 0.11850605,127.7617 0.1017397,127.7688 0.093147591,127.7760 0.084779933,127.7832 0.18644473,127.7904 0.22025493,127.7976 0.10170875,127.8047 0.050754923,127.8119 0.025499631,127.8191 0.093311764,127.8263 0.084585592,127.8335 0.059390634,127.8406 0.10182181,127.8478 0.11856791,127.8550 0.084726684,127.8622 0.11874935,127.8694 0.27996567,127.8765 0.53437275,127.8837 0.67778903,127.8909 0.38923928,127.8981 0.22862765,127.9053 0.23746811,127.9125 0.22896375,127.9196 0.22869697,127.9268 0.16935824,127.9340 0.15253061,127.9412 0.12702,127.9484 0.03382922,127.9555 0.11883293,127.9627 0.18650194,127.9699 0.13553315,127.9771 0.076140828,127.9843 -9.3354662e-005,127.9915 0.051140599,127.9987 0.24621968,128.0058 0.42394045,128.0130 0.43194151,128.0202 0.30493051,128.0274 0.37306204,128.0346 0.49174526,128.0418 0.61929899,128.0490 0.97481483,128.0561 1.1186886,128.0633 1.5360917,128.0705 3.0733213,128.0777 6.7802196,128.0849 10.241549,128.0921 10.361545,128.0993 8.2635727,128.1064 10.038196,128.1136 43.405094,128.1208 94.865166,128.1280 106.68044,128.1352 65.873863,128.1424 22.569229,128.1496 8.3314142,128.1568 8.6703806,128.1640 8.4119864,128.1711 6.0039797,128.1783 2.7847447,128.1855 1.1765134,128.1927 0.48231682,128.1999 0.16910128,128.2071 0.059105773,128.2143 -0.00011463319,128.2215 0.008676229,128.2287 0.29708621,128.2359 0.59324574,128.2430 0.55056679,128.2502 0.38116261,128.2574 0.17782189,128.2646 0.11022317,128.2718 0.11027505,128.2790 0.3220515,128.2862 0.41522419,128.2934 0.20327051,128.3006 0.16134413,128.3078 0.41607019,128.3150 0.6694898,128.3222 0.43155792,128.3294 0.19464433,128.3366 0.33059651,128.3437 0.31356737,128.3509 0.26269075,128.3581 0.27141261,128.3653 0.29669648,128.3725 0.22859031,128.3797 0.17803086,128.3869 0.32224315,128.3941 0.38108766,128.4013 0.20314369,128.4085 0.1272514,128.4157 0.12694024,128.4229 0.025452264,128.4301 0.18657567,128.4373 0.15234004,128.4445 0.16124989,128.4517 0.28835425,128.4589 0.28796458,128.4661 0.17789288,128.4733 0.25482947,128.4805 0.48318222,128.4877 0.37248534,128.4949 0.449451,128.5021 0.55091923,128.5093 0.4146874,128.5165 0.17781521,128.5237 0.18669567,128.5309 0.25456503,128.5381 0.33888179,128.5453 0.20303462,128.5525 0.22090988,128.5597 0.45796177,128.5669 0.36375025,128.5741 0.16075559,128.5813 0.19506246,128.5885 0.22894607,128.5957 0.27107641,128.6029 0.20345713,128.6101 0.33079073,128.6173 0.38988867,128.6245 0.56771284,128.6317 0.47413051,128.6389 0.12675758,128.6461 0.14420943,128.6533 0.31381735,128.6605 0.33046871,128.6677 0.18619597,128.6749 0.076361567,128.6821 0.2887916,128.6893 0.49167809,128.6965 0.32975054,128.7037 0.042063177,128.7109 0.085098661,128.7181 0.18642907,128.7253 0.16920321,128.7325 0.093105689,128.7397 0.15252316,128.7469 0.42380306,128.7542 0.39011541,128.7614 0.2290695,128.7686 0.30507472,128.7758 0.26257563,128.7830 0.27956483,128.7902 0.21169125,128.7974 0.084719956,128.8046 0.10193627,128.8118 0.16948918,128.8190 0.13563199,128.8262 0.2206606,128.8334 0.38142142,128.8406 0.48271218,128.8478 0.3811228,128.8551 0.29698977,128.8623 0.38166526,128.8695 0.33885038,128.8767 0.27953047,128.8839 0.23723546,128.8911 0.28809288,128.8983 0.39844039,128.9055 0.54253739,128.9127 0.47470835,128.9199 0.49996883,128.9272 0.51688796,128.9344 0.59317046,128.9416 0.39784491,128.9488 0.13540272,128.9560 0.11881291,128.9632 0.20342338,128.9704 0.33920452,128.9776 0.61053687,128.9848 0.66087502,128.9921 0.45713043,128.9993 0.27124247,129.0065 0.6284703,129.0137 1.6025441,129.0209 1.9920686,129.0281 2.7550116,129.0353 3.4689481,129.0425 6.8774071,129.0498 16.722038,129.0570 70.336304,129.0642 192.82965,129.0714 259.69513,129.0786 192.34874,129.0858 76.355484,129.0931 22.876289,129.1003 14.478409,129.1075 11.210401,129.1147 11.463973,129.1219 14.759737,129.1291 14.825155,129.1363 9.3698149,129.1436 4.290319,129.1508 2.3711517,129.1580 1.4143634,129.1652 1.0079397,129.1724 0.67712247,129.1796 0.42342627,129.1869 0.42388865,129.1941 0.41520435,129.2013 0.4572008,129.2085 0.30480817,129.2157 0.15278633,129.2230 0.31403443,129.2302 0.46602261,129.2374 0.27075803,129.2446 0.13544685,129.2518 0.12722674,129.2591 0.44098419,129.2663 0.56788361,129.2735 0.35550225,129.2807 0.050558228,129.2879 0.076755211,129.2952 0.37366819,129.3024 0.55917484,129.3096 0.50790274,129.3168 0.49153444,129.3240 0.53376132,129.3313 0.27079341,129.3385 0.033887971,129.3457 0.084965713,129.3529 0.24594587,129.3602 0.38145953,129.3674 0.34717593,129.3746 0.22026414,129.3818 0.29685763,129.3890 0.28827861,129.3963 0.27098978,129.4035 0.16091123,129.4107 0.25461245,129.4179 0.33906791,129.4252 0.27091962,129.4324 0.17788507,129.4396 0.22050031,129.4468 0.22883531,129.4541 0.33893782,129.4613 0.39817655,129.4685 0.27952263,129.4757 0.17815548,129.4830 0.25424463,129.4902 0.22022174,129.4974 0.22874394,129.5047 0.19476111,129.5119 0.14401847,129.5191 0.093403339,129.5263 0.18654829,129.5336 0.24607533,129.5408 0.45776007,129.5480 0.37263191,129.5552 0.28796276,129.5625 0.084404051,129.5697 -7.2628885e-005,129.5769 0.0510021,129.5842 0.10199147,129.5914 0.27980173,129.5986 0.27953991,129.6058 0.23711918,129.6131 0.27116358,129.6203 0.47465551,129.6275 0.41519654,129.6348 0.26263767,129.6420 0.2032471,129.6492 0.12719381,129.6565 0.18672881,129.6637 0.16944148,129.6709 0.10143622,129.6782 0.076394528,129.6854 0.20369294,129.6926 0.24558815,129.6998 0.11004843,129.7071 0.16125645,129.7143 0.27960861,129.7215 0.22030818,129.7288 0.20360148,129.7360 0.2456567,129.7432 0.21205433,129.7505 0.4410964,129.7577 0.53361917,129.7649 0.38955781,129.7722 0.37312698,129.7794 0.46609655,129.7867 0.38943279,129.7939 0.2372617,129.8011 0.22879906,129.8084 0.10141855,129.8156 0.025386754,129.8228 0.059413671,129.8301 0.084808983,129.8373 0.23730431,129.8445 0.32209241,129.8518 0.30526096,129.8590 0.30522615,129.8662 0.32252592,129.8735 0.54258817,129.8807 0.52473611,129.8880 0.34710822,129.8952 0.22876249,129.9024 0.1016471,129.9097 0.16984829,129.9169 0.33944917,129.9241 0.42373589,129.9314 0.33020461,129.9386 0.23700608,129.9459 0.13543518,129.9531 0.16952004,129.9603 0.21183264,129.9676 0.22015628,129.9748 0.093101405,129.9821 0.11881577,129.9893 0.34788024,129.9965 0.63610798,130.0038 1.2546018,130.0110 1.4661688,130.0183 0.99942416,130.0255 0.39780286,130.0327 0.25432563,130.0400 0.32217196,130.0472 0.41559112,130.0545 1.0610632,130.0617 3.9074616,130.0690 10.913589,130.0762 17.943642,130.0834 24.416653,130.0907 52.203995,130.0979 122.74287,130.1052 159.82213,130.1124 115.75584,130.1197 46.442818,130.1269 20.375586,130.1341 26.281212,130.1414 29.43531,130.1486 21.621464,130.1559 14.495841,130.1631 37.646088,130.1704 105.04031,130.1776 143.14163,130.1849 105.71999,130.1921 41.834259,130.1994 11.472371,130.2066 6.6077309,130.2138 4.1225362,130.2211 2.0655913,130.2283 1.532886,130.2356 0.761316,130.2428 0.30461237,130.2501 0.26318508,130.2573 0.49212673,130.2646 0.55054814,130.2718 0.35543227,130.2791 0.26272205,130.2863 0.3305234,130.2936 0.33009231,130.3008 0.237285,130.3081 0.26292771,130.3153 0.16932809,130.3226 0.15250194,130.3298 0.1525812,130.3371 0.12698804,130.3443 0.10176607,130.3516 0.22057422,130.3588 0.31367341,130.3661 0.3980909,130.3733 0.34721825,130.3806 0.2796658,130.3878 0.19508654,130.3951 0.22875033,130.4023 0.12695515,130.4096 0.18670465,130.4168 0.22045155,130.4241 0.25415578,130.4313 0.25418174,130.4386 0.31354228,130.4458 0.27112326,130.4531 0.27143705,130.4603 0.38190308,130.4676 0.44904298,130.4749 0.39800152,130.4821 0.6357109,130.4894 0.89825302,130.4966 0.7031256,130.5039 0.52593058,130.5111 0.66128051,130.5184 0.5335936,130.5256 0.49963462,130.5329 0.41475955,130.5401 0.32206544,130.5474 0.33928588,130.5547 0.36472818,130.5619 0.42414555,130.5692 0.61043888,130.5764 0.83906573,130.5837 1.0755483,130.5909 0.57576698,130.5982 0.29698285,130.6055 0.38120547,130.6127 0.3303301,130.6200 0.24574341,130.6272 0.13564239,130.6345 0.16935237,130.6417 0.084546074,130.6490 0.025405863,130.6563 0.0085974382,130.6635 0.11035284,130.6708 0.1778003,130.6780 0.23733428,130.6853 0.51718146,130.6926 0.48302794,130.6998 0.43216869,130.7071 0.15250781,130.7143 0.084601432,130.7216 0.025284527,130.7289 -4.5972982e-005,130.7361 0.22902282,130.7434 0.39045686,130.7506 0.47466081,130.7579 0.26219708,130.7652 0.084464036,130.7724 0.050773505,130.7797 0.076342911,130.7870 0.17814066,130.7942 0.2796455,130.8015 0.20315367,130.8087 0.13562712,130.8160 0.11879352,130.8233 0.13562866,130.8305 0.11002619,130.8378 -0.00010693503,130.8451 0.025604865,130.8523 0.10170919,130.8596 0.17797893,130.8669 0.1440721,130.8741 0.076331623,130.8814 0.13575308,130.8887 0.18641044,130.8959 0.22871888,130.9032 0.21192987,130.9105 0.23752925,130.9177 0.22863692,130.9250 0.075903036,130.9322 0.076602817,130.9395 0.27153972,130.9468 0.28781483,130.9540 0.13558841,130.9613 0.24617048,130.9686 0.36459288,130.9759 0.34704944,130.9831 0.18651837,130.9904 0.45814285,130.9977 0.6099605,131.0049 0.49962056,131.0122 0.29650283,131.0195 0.27110121,131.0267 0.22860406,131.0340 0.25442457,131.0413 0.45857036,131.0485 0.90786451,131.0558 1.4919369,131.0631 2.2207417,131.0703 3.2383697,131.0776 4.0453725,131.0849 6.2585917,131.0922 15.779287,131.0994 29.009663,131.1067 33.576069,131.1140 23.479912,131.1212 8.4560556,131.1285 3.1084387,131.1358 2.9163668,131.1431 3.3222048,131.1503 2.7857821,131.1576 1.4382776,131.1649 2.6076465,131.1722 8.2898979,131.1794 11.35569,131.1867 8.1172075,131.1940 2.705121,131.2012 0.91479188,131.2085 0.92391253,131.2158 0.93180597,131.2231 0.66072828,131.2303 0.33043504,131.2376 0.30516341,131.2449 0.24534597,131.2522 0.02513211,131.2594 0.084831707,131.2667 0.13565922,131.2740 0.1612635,131.2813 0.35601223,131.2886 0.33037421,131.2958 0.18642834,131.3031 0.10146899,131.3104 0.051051572,131.3177 0.26306638,131.3249 0.2626715,131.3322 0.24553762,131.3395 0.093008719,131.3468 0.084740154,131.3540 0.050730791,131.3613 0.025415763,131.3686 0.025423335,131.3759 0.02548754,131.3832 0.093554817,131.3904 0.22055927,131.3977 0.26282832,131.4050 0.32209945,131.4123 0.28781778,131.4196 0.18628672,131.4268 0.21199887,131.4341 0.19469132,131.4414 0.059147514,131.4487 0.1103493,131.4560 0.22043195,131.4632 0.24588132,131.4705 0.26282516,131.4778 0.24560069,131.4851 0.22888875,131.4924 0.34773156,131.4997 0.39831692,131.5069 0.47439104,131.5142 0.40656027,131.5215 0.52532637,131.5288 0.48304847,131.5361 0.29652572,131.5434 0.093128391,131.5506 0.15247948,131.5579 0.20343412,131.5652 0.34798241,131.5725 0.47509459,131.5798 0.49115729,131.5871 0.21130091,131.5943 0.084712811,131.6016 0.19530253,131.6089 0.4664869,131.6162 0.65250993,131.6235 0.66073978,131.6308 0.48280564,131.6381 0.27981058,131.6453 0.32214311,131.6526 0.33865881,131.6599 0.21174127,131.6672 0.31379479,131.6745 0.67799002,131.6818 0.72912437,131.6891 0.67813063,131.6963 0.42331195,131.7036 0.23696586,131.7109 0.093124442,131.7182 0.13577692,131.7255 0.18659963,131.7328 0.29693386,131.7401 0.55107284,131.7474 0.52488118,131.7547 0.16903462,131.7619 0.033895191,131.7692 0.050861366,131.7765 0.076243617,131.7838 0.13573632,131.7911 0.21230747,131.7984 0.27980068,131.8057 0.29672155,131.8130 0.36438033,131.8203 0.26220003,131.8276 0.18626505,131.8349 0.22039394,131.8421 0.15262184,131.8494 0.26282421,131.8567 0.37281555,131.8640 0.50849533,131.8713 0.54259777,131.8786 0.43254086,131.8859 0.53376645,131.8932 0.36413127,131.9005 0.39846879,131.9078 0.39818615,131.9151 0.21171083,131.9224 0.16959891,131.9297 0.18654038,131.9370 0.22016203,131.9442 0.15219332,131.9515 0.18668835,131.9588 0.39876544,131.9661 0.41500929,131.9734 0.21160838,131.9807 0.28822854,131.9880 0.48328215,131.9953 0.66965258,132.0026 0.62686545,132.0099 0.24560727,132.0172 0.22905099,132.0245 0.42423844,132.0318 0.57671398,132.0391 0.65239638,132.0464 0.60106033,132.0537 0.50811124,132.0610 0.58575016,132.0683 1.5445975,132.0756 2.3991189,132.0829 2.1611183,132.0902 3.4109111,132.0975 6.7764235,132.1048 8.6986732,132.1121 9.2817154,132.1194 8.0558538,132.1267 5.3660812,132.1340 2.6638994,132.1413 1.2017008,132.1486 1.2049769,132.1559 1.7289284,132.1632 1.3881708,132.1705 0.92292863,132.1778 0.88146114,132.1851 0.96593952,132.1924 0.64384568,132.1997 0.51697087,132.2070 0.44910398,132.2143 0.63537753,132.2216 0.60972363,132.2289 0.46618694,132.2362 0.35631764,132.2435 0.45788932,132.2508 0.53364861,132.2581 0.34685642,132.2654 0.25402841,132.2727 0.33901417,132.2800 0.22032306,132.2873 0.084792964,132.2946 0.084823862,132.3019 0.16089275,132.3092 0.1778788,132.3165 0.22061116,132.3238 0.27116972,132.3311 0.2286741,132.3385 0.21203841,132.3458 0.19507137,132.3531 0.35615027,132.3604 0.65290004,132.3677 0.69497222,132.3750 0.45725229,132.3823 0.33032233,132.3896 0.44075429,132.3969 0.39822617,132.4042 0.27112585,132.4115 0.34784737,132.4188 0.53398412,132.4261 0.36401752,132.4334 0.22867519,132.4407 0.18660168,132.4481 0.28797808,132.4554 0.22015062,132.4627 0.27140692,132.4700 0.37282583,132.4773 0.31328034,132.4846 0.28818208,132.4919 0.19541007,132.4992 0.34752867,132.5065 0.2794362,132.5138 0.29666674,132.5212 0.29659185,132.5285 0.22020073,132.5358 0.13538171,132.5431 0.059156749,132.5504 0.025461175,132.5577 0.050907269,132.5650 0.05078207,132.5723 0.025402213,132.5796 0.025365455,132.5870 2.6324498e-005,132.5943 0.076418988,132.6016 0.20353013,132.6089 0.25437745,132.6162 0.33052787,132.6235 0.31344706,132.6308 0.16937818,132.6381 0.10164484,132.6455 0.10194813,132.6528 0.21197097,132.6601 0.1352175,132.6674 0.050656322,132.6747 0.0508461,132.6820 0.025399493,132.6893 0.0086035747,132.6967 0.1102766,132.7040 0.16118763,132.7113 0.28009906,132.7186 0.42386046,132.7259 0.40658388,132.7332 0.43245125,132.7406 0.55948102,132.7479 0.3892785,132.7552 0.1521377,132.7625 0.093354106,132.7698 0.19507311,132.7771 0.3475379,132.7845 0.55105788,132.7918 0.49973306,132.7991 0.15212479,132.8064 0.076375805,132.8137 0.13567123,132.8211 0.11869196,132.8284 0.18639664,132.8357 0.17781436,132.8430 0.12712187,132.8503 0.10166457,132.8576 0.13567656,132.8650 0.12721266,132.8723 0.093077406,132.8796 0.025278281,132.8869 -2.8238986e-005,132.8943 5.1040741e-005,132.9016 0.068153769,132.9089 0.23760021,132.9162 0.27108756,132.9235 0.36438268,132.9309 0.46607172,132.9382 0.22841102,132.9455 0.06774608,132.9528 0.16976403,132.9601 0.16956118,132.9675 0.13537773,132.9748 0.059231136,132.9821 0.26294139,132.9894 0.28813237,132.9968 0.22013043,133.0041 0.13564375,133.0114 0.23753273,133.0187 0.32203102,133.0261 0.31336132,133.0334 0.22912364,133.0407 0.44989139,133.0480 0.72891384,133.0554 1.0250189,133.0627 1.8002381,133.0700 5.4943948,133.0773 11.533878,133.0847 13.458845,133.0920 15.635038,133.0993 24.811478,133.1066 36.548214,133.1140 48.43248,133.1213 47.256142,133.1286 30.689205,133.1359 10.609015,133.1433 3.0971701,133.1506 1.8888329,133.1579 1.431567,133.1653 0.85540205,133.1726 0.60160798,133.1799 0.44082034,133.1872 0.31368828,133.1946 0.30498374,133.2019 0.30477175,133.2092 0.12684992,133.2166 0.034015849,133.2239 0.17820767,133.2312 0.19481915,133.2386 0.11866404,133.2459 0.27134106,133.2532 0.29674378,133.2605 0.33902997,133.2679 0.3387368,133.2752 0.27098984,133.2825 0.21192324,133.2899 0.17819504,133.2972 0.22887462,133.3045 0.26284668,133.3119 0.33907396,133.3192 0.26247573,133.3265 0.2032539,133.3339 0.19492428,133.3412 0.16927235,133.3485 0.084535815,133.3559 0.076262563,133.3632 0.093573101,133.3705 0.28012481,133.3779 0.34736419,133.3852 0.33892161,133.3925 0.34735933,133.3999 0.22031021,133.4072 0.2542209,133.4145 0.20318256,133.4219 0.15240237,133.4292 0.076411121,133.4365 0.20387851,133.4439 0.33048442,133.4512 0.21137036,133.4586 0.03359241,133.4659 0.00012524227,133.4732 0.09351413,133.4806 0.16948305,133.4879 0.084415317,133.4952 3.7396461e-005,133.5026 0.12760122,133.5099 0.27129129,133.5172 0.26253405,133.5246 0.25398076,133.5319 0.16937667,133.5393 0.22040312,133.5466 0.1779196,133.5539 0.18644613,133.5613 0.30530187,133.5686 0.59350032,133.5760 0.72872603,133.5833 0.54227114,133.5906 0.32217079,133.5980 0.33058646,133.6053 0.24556053,133.6127 0.13529888,133.6200 0.10177395,133.6273 0.14418404,133.6347 0.13567887,133.6420 0.23767027,133.6494 0.38142511,133.6567 0.34703383,133.6640 0.22026707,133.6714 0.22918038,133.6787 0.33902374,133.6861 0.42380792,133.6934 0.64414477,133.7008 0.60983968,133.7081 0.37261313,133.7154 0.25408697,133.7228 0.20329465,133.7301 0.20372124,133.7375 0.39045179,133.7448 0.5337432,133.7522 0.27902949,133.7595 0.14408772,133.7669 0.18648851,133.7742 0.093056992,133.7815 0.084795594,133.7889 0.11029556,133.7962 0.17806986,133.8036 0.29689303,133.8109 0.45787877,133.8183 0.45743212,133.8256 0.50829113,133.8330 0.46592799,133.8403 0.17787887,133.8477 0.27122217,133.8550 0.31355569,133.8624 0.29660079,133.8697 0.33081195,133.8771 0.46614963,133.8844 0.33031976,133.8917 0.22010642,133.8991 0.10135385,133.9064 0.05087458,133.9138 0.033931352,133.9211 0.025390035,133.9285 -1.9622943e-005,133.9358 -9.3669778e-006,133.9432 5.7097775e-005,133.9505 0.10224731,133.9579 0.38198394,133.9652 0.45735276,133.9726 0.22827905,133.9799 0.22021674,133.9873 0.28813642,133.9946 0.21189961,134.0020 0.22054726,134.0093 0.38978747,134.0167 0.26240072,134.0240 0.127306,134.0314 0.23765652,134.0388 0.48325527,134.0461 0.57616991,134.0535 0.76240593,134.0608 0.6610198,134.0682 0.8567521,134.0755 1.544521,134.0829 2.8240716,134.0902 3.910249,134.0976 7.6575975,134.1049 18.477911,134.1123 27.600775,134.1196 25.104055,134.1270 13.316708,134.1344 3.3619895,134.1417 0.94788158,134.1491 0.76250935,134.1564 0.89844906,134.1638 0.89872652,134.1711 0.86450672,134.1785 0.68620855,134.1858 0.54173708,134.1932 0.19412009,134.2006 0.025415188,134.2079 0.19524132,134.2153 0.44060728,134.2226 0.55085236,134.2300 0.82226717,134.2373 0.77958459,134.2447 0.41509569,134.2521 0.27138862,134.2594 0.4660973,134.2668 0.35606807,134.2741 0.44935533,134.2815 0.33026633,134.2888 0.27935627,134.2962 0.26282421,134.3036 0.36463439,134.3109 0.38966709,134.3183 0.31316131,134.3256 0.084574595,134.3330 0.10208103,134.3404 0.29673997,134.3477 0.33017489,134.3551 0.15248463,134.3624 0.18674509,134.3698 0.23755492,134.3772 0.55104506,134.3845 0.72881019,134.3919 0.86441129,134.3993 1.009129,134.4066 1.0339652,134.4140 0.60096788,134.4213 0.34721217,134.4287 0.38176435,134.4361 0.55096108,134.4434 0.41474304,134.4508 0.38947946,134.4582 0.3389979,134.4655 0.29698643,134.4729 0.53400081,134.4803 0.51690966,134.4876 0.41498634,134.4950 0.12674144,134.5023 0.025332438,134.5097 0.025478771,134.5171 0.10197663,134.5244 0.18666174,134.5318 0.25435007,134.5392 0.25425941,134.5465 0.31358755,134.5539 0.38138089,134.5613 0.38136637,134.5686 0.38141802,134.5760 0.36411044,134.5834 0.20325081,134.5907 0.23750718,134.5981 0.2881448,134.6055 0.23711683,134.6128 0.14381038,134.6202 0.084816724,134.6276 0.20393264,134.6350 0.4325752,134.6423 0.55932456,134.6497 0.65215021,134.6571 0.30449575,134.6644 0.10201816,134.6718 0.44175318,134.6792 0.78832984,134.6865 0.53319812,134.6939 0.32165146,134.7013 0.36467853,134.7086 0.80555171,134.7160 1.1190268,134.7234 1.0083802,134.7308 0.73674417,134.7381 0.44861308,134.7455 0.432147,134.7529 0.67820346,134.7602 0.61840594,134.7676 0.2539165,134.7750 0.15246548,134.7824 0.18637255,134.7897 0.23755366,134.7971 0.45819032,134.8045 0.61050171,134.8119 0.8814559,134.8192 1.228546,134.8266 1.5248305,134.8340 1.2878211,134.8414 0.93241447,134.8487 0.5513972,134.8561 0.78900248,134.8635 1.2710692,134.8708 0.7616303,134.8782 0.35568857,134.8856 0.4579739,134.8930 0.53385842,134.9004 0.55108392,134.9077 0.87438309,134.9151 1.7049181,134.9225 2.1190741,134.9299 2.1433671,134.9372 1.9986439,134.9446 2.1612227,134.9520 2.8916717,134.9594 3.4761591,134.9667 3.7795427,134.9741 3.373126,134.9815 4.1469498,134.9889 6.080873,134.9963 8.7063112,135.0036 9.2884445,135.0110 9.3470602,135.0184 10.272635,135.0258 12.094522,135.0332 13.184891,135.0405 18.797346,135.0479 29.304079,135.0553 45.431244,135.0627 76.609261,135.0701 138.37404,135.0774 360.31461,135.0848 1691.8787,135.0922 4574.9487,135.0996 5859.5303,135.1070 4164.6421,135.1143 1667.3341,135.1217 524.34717,135.1291 337.40051,135.1365 229.10835,135.1439 134.65685,135.1512 74.431824,135.1586 38.377987,135.1660 21.058887,135.1734 13.205433,135.1808 9.4269648,135.1882 6.5699053,135.1955 4.004879,135.2029 3.1173007,135.2103 2.9580743,135.2177 3.5602155,135.2251 2.8455837,135.2325 1.9910533,135.2399 1.9922656,135.2472 1.8374915,135.2546 1.2278281,135.2620 1.3483533,135.2694 1.6702423,135.2768 1.9576888,135.2842 1.7112185,135.2916 2.221391,135.2989 2.8898706,135.3063 1.8458357,135.3137 0.98225296,135.3211 0.86483091,135.3285 1.6881779,135.3359 1.9078665,135.3433 2.3207834,135.3507 1.4471602,135.3580 0.96525937,135.3654 0.47458312,135.3728 0.53436154,135.3802 0.6522522,135.3876 0.49178603,135.3950 1.0429026,135.4024 1.0767343,135.4098 1.1353292,135.4172 0.82137477,135.4245 1.1712129,135.4319 1.9917086,135.4393 1.3884195,135.4467 1.1523181,135.4541 1.364494,135.4615 1.856528,135.4689 1.5165479,135.4763 0.86374283,135.4837 0.98305529,135.4911 1.2373185,135.4985 0.85611773,135.5059 0.89846516,135.5132 0.83083063,135.5206 1.1269466,135.5280 1.583882,135.5354 1.5684845,135.5428 1.5180508,135.5502 1.2031335,135.5576 0.99058551,135.5650 0.66021597,135.5724 0.70344192,135.5798 0.65316111,135.5872 0.83885694,135.5946 0.67757487,135.6020 0.65247017,135.6094 0.56769061,135.6168 0.86433929,135.6242 1.1440929,135.6316 1.1611998,135.6389 0.76262546,135.6463 0.44068265,135.6537 0.49134412,135.6611 0.53390241,135.6685 0.60156631,135.6759 0.27925491,135.6833 0.16148074,135.6907 0.36465201,135.6981 0.37275189,135.7055 0.50860012,135.7129 0.4574585,135.7203 0.34734422,135.7277 0.34766918,135.7351 0.4152855,135.7425 0.46599087,135.7499 0.62728137,135.7573 0.67830014,135.7647 0.62709743,135.7721 0.44906664,135.7795 0.47434488,135.7869 0.21996243,135.7943 0.16119142,135.8017 0.26291487,135.8091 0.55973959,135.8165 0.87349498,135.8239 0.80487579,135.8313 0.61800689,135.8387 0.49977118,135.8461 0.37273401,135.8535 0.36436078,135.8609 0.3557702,135.8683 0.16072714,135.8757 0.25480562,135.8831 0.44105819,135.8905 0.43282434,135.8979 0.86535239,135.9053 1.127095,135.9127 1.2034122,135.9201 1.4322373,135.9275 1.100742,135.9350 0.52456617,135.9424 0.32209465,135.9498 0.50013632,135.9572 0.60978639,135.9646 0.35625103,135.9720 0.75487983,135.9794 0.76257914,135.9868 1.0679691,135.9942 1.3561975,136.0016 1.271523,136.0090 1.1526523,136.0164 1.0925393,136.0238 2.5979791,136.0312 8.8398695,136.0386 13.562565,136.0460 11.647367,136.0534 7.43681,136.0609 6.9738445,136.0683 15.491904,136.0757 38.899002,136.0831 109.70087,136.0905 324.7966,136.0979 572.01825,136.1053 565.00397,136.1127 322.57944,136.1201 134.24963,136.1275 94.516731,136.1349 81.210678,136.1423 45.422325,136.1498 19.267159,136.1572 9.5341225,136.1646 6.3526449,136.1720 4.4872217,136.1794 2.5902953,136.1868 1.5919687,136.1942 1.1182369,136.2016 0.95751148,136.2090 0.76239651,136.2165 0.59299457,136.2239 0.43220288,136.2313 0.44079167,136.2387 0.54238516,136.2461 0.53383309,136.2535 0.40650216,136.2609 0.4492639,136.2683 0.59332353,136.2758 0.49120855,136.2832 0.41571414,136.2906 0.83963317,136.2980 0.76227778,136.3054 0.42326435,136.3128 0.45778796,136.3202 0.43201715,136.3277 0.17737108,136.3351 0.1609555,136.3425 0.33967933,136.3499 0.86465973,136.3573 0.77071124,136.3647 0.31322664,136.3721 0.20359826,136.3796 0.35599399,136.3870 0.17783716,136.3944 0.23723637,136.4018 0.29671121,136.4092 0.38132814,136.4166 0.32226574,136.4241 0.62802118,136.4315 0.7883395,136.4389 0.6094963,136.4463 0.38932389,136.4537 0.2710492,136.4612 0.27119434,136.4686 0.33939567,136.4760 0.50854486,136.4834 0.3979961,136.4908 0.3391147,136.4983 0.28804895,136.5057 0.25393286,136.5131 0.30532959,136.5205 0.30509898,136.5279 0.19472185,136.5354 0.22029704,136.5428 0.19495563,136.5502 0.36500198,136.5576 0.70367312,136.5650 0.60161602,136.5725 0.55129057,136.5799 0.81408441,136.5873 0.97426587,136.5947 0.67716557,136.6021 0.45763916,136.6096 0.52532125,136.6170 0.36420551,136.6244 0.59296405,136.6318 0.36394012,136.6393 0.16973433,136.6467 0.50876969,136.6541 0.94905549,136.6615 0.60170406,136.6690 0.43217745,136.6764 0.21183312,136.6838 0.32226959,136.6912 0.52553904,136.6986 0.56818855,136.7061 0.73756462,136.7135 0.78771693,136.7209 0.49110022,136.7284 0.45799881,136.7358 0.77146882,136.7432 0.83840364,136.7506 0.66922426,136.7581 0.53397387,136.7655 0.29651341,136.7729 0.27966091,136.7803 0.51689929,136.7878 0.48360312,136.7952 0.61051762,136.8026 0.45725393,136.8100 0.33872896,136.8175 0.28804392,136.8249 0.21185449,136.8323 0.21167444,136.8398 0.21188976,136.8472 0.271285,136.8546 0.27974957,136.8620 0.23710993,136.8695 0.11009213,136.8769 0.22097802,136.8843 0.44945368,136.8918 0.55067456,136.8992 0.54232192,136.9066 0.50836188,136.9141 0.35543963,136.9215 0.19470325,136.9289 0.21223934,136.9363 0.52578801,136.9438 0.53405184,136.9512 0.49128404,136.9586 0.39804435,136.9661 0.49998474,136.9735 0.55928302,136.9809 0.4490191,136.9884 0.26271343,136.9958 0.37286538,137.0032 0.50060833,137.0107 1.1033847,137.0181 1.9329396,137.0255 1.9322113,137.0330 2.0605748,137.0404 2.6880877,137.0478 3.0412526,137.0553 2.8241408,137.0627 8.8396263,137.0701 21.826418,137.0776 28.595741,137.0850 27.435572,137.0925 38.164093,137.0999 57.679398,137.1073 57.863308,137.1148 40.204014,137.1222 21.741386,137.1296 14.503425,137.1371 12.531269,137.1445 10.173977,137.1519 7.7838693,137.1594 4.7919436,137.1668 1.776087,137.1743 0.7363432,137.1817 0.68676126,137.1891 0.71149695,137.1966 0.4912287,137.2040 0.47494155,137.2114 0.55095261,137.2189 0.56730771,137.2263 0.36387092,137.2338 0.36505204,137.2412 0.65278989,137.2486 0.39771041,137.2561 0.30492213,137.2635 0.18618801,137.2710 0.10154439,137.2784 0.28816861,137.2858 0.34796131,137.2933 0.51756698,137.3007 0.59300584,137.3082 0.42340493,137.3156 0.30511004,137.3231 0.2625663,137.3305 0.16928402,137.3379 0.11009455,137.3454 0.12716782,137.3528 0.14395592,137.3603 0.025171731,137.3677 0.00019293706,137.3752 0.24599908,137.3826 0.34735534,137.3900 0.33882001,137.3975 0.20351352,137.4049 0.35600397,137.4124 0.27950889,137.4198 0.15248959,137.4273 0.050835326,137.4347 0.076186024,137.4421 0.31438673,137.4496 0.83108276,137.4570 0.70299608,137.4645 0.59380716,137.4719 0.82198948,137.4794 0.52451617,137.4868 0.35544392,137.4943 0.18632129,137.5017 0.12751922,137.5092 0.28849646,137.5166 0.49184951,137.5241 0.72891146,137.5315 0.69457692,137.5390 0.42373312,137.5464 0.41517624,137.5538 0.29627734,137.5613 0.3983669,137.5687 0.55088216,137.5762 0.40663067,137.5836 0.20345022,137.5911 0.2966651,137.5985 0.34742105,137.6060 0.31343392,137.6134 0.23719583,137.6209 0.18660559,137.6283 0.24591318,137.6358 0.25390106,137.6432 0.27145323,137.6507 0.66164327,137.6581 0.53375202,137.6656 0.34717199,137.6730 0.22012931,137.6805 0.27102357,137.6879 0.21154489,137.6954 0.059415203,137.7029 0.1700011,137.7103 0.28833136,137.7178 0.33064869,137.7252 0.41537389,137.7327 0.3893294,137.7401 0.20304288,137.7476 0.22894783,137.7550 0.2118084,137.7625 0.20332693,137.7699 0.17781755,137.7774 0.10206354,137.7848 0.35641566,137.7923 0.38957027,137.7997 0.27070734,137.8072 0.25422415,137.8147 0.51713651,137.8221 0.32215467,137.8296 0.26283213,137.8370 0.22855942,137.8445 0.11828691,137.8519 0.033957206,137.8594 0.13624281,137.8668 0.39033198,137.8743 0.4827691,137.8818 0.32999045,137.8892 0.1947851,137.8967 0.17821927,137.9041 0.27990717,137.9116 0.43302336,137.9190 0.8734262,137.9265 0.9656648,137.9340 0.83792347,137.9414 0.31344101,137.9489 0.53480476,137.9563 0.66112447,137.9638 0.54164445,137.9713 0.16044801,137.9787 0.1868393,137.9862 0.38143662,137.9936 0.49978456,138.0011 0.55074841,138.0086 0.50003505,138.0160 0.35611564,138.0235 0.27094692,138.0309 0.3058978,138.0384 1.1799097,138.0459 1.9841626,138.0533 2.5268853,138.0608 4.0131674,138.0682 7.4285607,138.0757 9.1369581,138.0832 8.903492,138.0906 8.9330606,138.0981 21.5177,138.1056 39.015045,138.1130 39.852196,138.1205 22.404921,138.1280 12.598168,138.1354 30.825571,138.1429 53.303047,138.1503 49.557384,138.1578 26.515957,138.1653 8.2500582,138.1727 3.3867545,138.1802 1.565334,138.1877 0.58380574,138.1951 0.18666638,138.2026 0.52603769,138.2101 0.63528824,138.2175 0.53390926,138.2250 0.58529264,138.2325 0.61003518,138.2399 0.38894567,138.2474 0.059017494,138.2549 0.11902434,138.2623 0.24576555,138.2698 0.31378338,138.2773 0.62734836,138.2847 0.56767416,138.2922 0.37265953,138.2997 0.18621464,138.3071 0.15254655,138.3146 0.26265934,138.3221 0.31364483,138.3295 0.39022991,138.3370 0.49156696,138.3445 0.33850381,138.3520 0.21185689,138.3594 0.38152596,138.3669 0.39003474,138.3744 0.50033247,138.3818 0.58463627,138.3893 0.55043322,138.3968 0.30471832,138.4042 0.09312325,138.4117 0.16122928,138.4192 0.33066842,138.4267 0.4067412,138.4341 0.27110448,138.4416 0.16955066,138.4491 0.16946331,138.4565 0.20349792,138.4640 0.27997792,138.4715 0.28800401,138.4790 0.20321825,138.4864 0.18632941,138.4939 0.16931617,138.5014 0.22024463,138.5089 0.16949382,138.5163 0.076404639,138.5238 0.17807977,138.5313 0.22871171,138.5388 0.16130291,138.5462 0.40753189,138.5537 0.72928947,138.5612 0.94044536,138.5687 0.63491923,138.5761 0.33027837,138.5836 0.48279756,138.5911 0.62690634,138.5986 0.41538191,138.6060 0.12713178,138.6135 0.14413047,138.6210 0.29700175,138.6285 0.48330575,138.6359 0.49159545,138.6434 0.41494355,138.6509 0.25433105,138.6584 0.52605295,138.6659 0.60142601,138.6733 0.32973874,138.6808 0.067347035,138.6883 0.050949495,138.6958 0.24648015,138.7032 0.59348166,138.7107 0.61825693,138.7182 0.50832802,138.7257 0.28797442,138.7332 0.21190965,138.7406 0.37308404,138.7481 0.3474035,138.7556 0.23712386,138.7631 0.16087691,138.7706 0.11003271,138.7781 0.12769479,138.7855 0.44132566,138.7930 0.55077839,138.8005 0.73683733,138.8080 0.57576466,138.8155 0.2794705,138.8229 0.1781155,138.8304 0.22889897,138.8379 0.19482778,138.8454 0.25467211,138.8529 0.46705061,138.8604 0.78021926,138.8678 0.81346601,138.8753 0.68582064,138.8828 0.4486385,138.8903 0.52605391,138.8978 0.81354183,138.9053 0.52448392,138.9127 0.22844577,138.9202 0.18653768,138.9277 0.61062807,138.9352 1.1106412,138.9427 1.3058096,138.9502 1.3135533,138.9577 1.314018,138.9651 1.5677329,138.9726 1.5016782,138.9801 3.91401,138.9876 7.5058107,138.9951 8.7271118,139.0026 6.7513351,139.0101 6.142837,139.0176 6.4486885,139.0250 7.4949827,139.0325 10.07613,139.0400 18.270613,139.0475 35.171383,139.0550 52.146919,139.0625 79.509628,139.0700 187.4173,139.0775 872.70532,139.0849 2149.7068,139.0924 2583.165,139.0999 1758.0713,139.1074 665.98431,139.1149 230.57993,139.1224 153.38611,139.1299 115.40437,139.1374 77.117134,139.1449 47.781662,139.1524 26.990028,139.1599 16.305267,139.1673 8.75912,139.1748 5.836174,139.1823 4.4977903,139.1898 2.2754817,139.1973 0.99026006,139.2048 1.050706,139.2123 0.59310359,139.2198 0.76341581,139.2273 0.96681064,139.2348 1.4158372,139.2423 1.6433733,139.2498 1.3129746,139.2573 1.5590878,139.2648 1.2961304,139.2722 0.99168998,139.2797 1.143981,139.2872 0.89865959,139.2947 1.1533371,139.3022 1.0246524,139.3097 0.40612528,139.3172 0.31349489,139.3247 0.32206511,139.3322 0.58490634,139.3397 0.79621178,139.3472 0.61894345,139.3547 0.975779,139.3622 1.2627927,139.3697 0.83793366,139.3772 0.49127042,139.3847 0.5177449,139.3922 0.74606377,139.3997 0.71162403,139.4072 0.78008294,139.4147 0.9574194,139.4222 0.84738475,139.4297 0.99158949,139.4372 0.87291104,139.4447 0.88129562,139.4522 0.55001932,139.4597 0.37231728,139.4672 0.24592064,139.4747 0.33915648,139.4822 0.33911023,139.4897 0.4238508,139.4972 0.28779951,139.5047 0.21162371,139.5122 0.1185079,139.5197 0.22066639,139.5272 0.51710594,139.5347 0.43228239,139.5422 0.49182826,139.5497 0.49192235,139.5572 0.63568956,139.5647 0.64414608,139.5722 0.6525231,139.5797 0.61821246,139.5872 0.5843938,139.5947 0.49158043,139.6022 0.72898942,139.6097 0.76274353,139.6172 0.65254253,139.6247 0.61841887,139.6322 0.68648756,139.6397 0.6443277,139.6472 0.60156834,139.6547 0.32133737,139.6622 0.16086507,139.6697 0.25429466,139.6772 0.118628,139.6848 0.22904663,139.6923 0.33912432,139.6998 0.5259465,139.7073 0.74572361,139.7148 0.53400487,139.7223 0.64439642,139.7298 0.53340095,139.7373 0.38089553,139.7448 0.26260728,139.7523 0.24598302,139.7598 0.33039272,139.7673 0.35597122,139.7748 0.50893468,139.7823 0.47432294,139.7898 0.30456376,139.7974 0.22932319,139.8049 0.45824328,139.8124 0.5255599,139.8199 0.72009408,139.8274 0.70284909,139.8349 0.47419763,139.8424 0.22864704,139.8499 0.20348722,139.8574 0.15254585,139.8649 0.13545302,139.8725 0.059289563,139.8800 0.06769421,139.8875 0.034056898,139.8950 0.23757729,139.9025 0.25422633,139.9100 0.37280047,139.9175 0.45735651,139.9250 0.33929339,139.9325 0.43262061,139.9401 0.32196137,139.9476 0.30490568,139.9551 0.25426421,139.9626 0.58539182,139.9701 0.77192426,139.9776 0.94905877,139.9851 0.88895822,139.9927 0.65228033,140.0002 0.63625515,140.0077 0.74575609,140.0152 0.58412075,140.0227 0.49114519,140.0302 0.61024141,140.0377 0.9252435,140.0453 1.9102767,140.0528 3.1373971,140.0603 3.5599506,140.0678 6.0303354,140.0753 20.733688,140.0828 84.958176,140.0903 163.74921,140.0979 168.5885,140.1054 98.652962,140.1129 37.876663,140.1204 23.836451,140.1279 23.013704,140.1355 17.039129,140.1430 9.7287092,140.1505 5.099658,140.1580 5.2876344,140.1655 4.3786402,140.1730 2.7257864,140.1806 1.1508203,140.1881 0.74503422,140.1956 0.40582466,140.2031 0.19479206,140.2106 0.21185853,140.2182 0.10142634,140.2257 0.050880052,140.2332 0.14450938,140.2407 0.4664776,140.2482 0.51687348,140.2558 0.41492149,140.2633 0.25412855,140.2708 0.2882776,140.2783 0.30493969,140.2858 0.17766452,140.2934 0.059313253,140.3009 0.084979191,140.3084 0.14413193,140.3159 0.1696469,140.3235 0.31364951,140.3310 0.28795993,140.3385 0.20313011,140.3460 0.084724426,140.3535 0.13574001,140.3611 0.15243299,140.3686 0.29666695,140.3761 0.61027962,140.3836 0.61014527,140.3912 0.33046988,140.3987 0.27965829,140.4062 0.30532679,140.4137 0.52543223,140.4213 0.41488889,140.4288 0.23735563,140.4363 0.6360662,140.4438 0.84804809,140.4514 0.69488823,140.4589 0.4402065,140.4664 0.60164958,140.4740 0.7625668,140.4815 0.5678609,140.4890 0.44071099,140.4965 0.33871838,140.5041 0.34758851,140.5116 0.39010438,140.5191 0.46622214,140.5266 0.58475477,140.5342 0.46557283,140.5417 0.17750591,140.5492 0.11022092,140.5568 0.14409502,140.5643 0.13579647,140.5718 0.17822231,140.5793 0.23727234,140.5869 0.24618448,140.5944 0.45785227,140.6019 0.35535631,140.6095 0.2200792,140.6170 0.24594481,140.6245 0.37275818,140.6321 0.26297605,140.6396 0.81363887,140.6471 0.81344903,140.6547 0.66987085,140.6622 0.42335203,140.6697 0.22835965,140.6772 0.11858106,140.6848 0.13570751,140.6923 0.28007406,140.6998 0.47483155,140.7074 0.55911326,140.7149 0.40637738,140.7224 0.15234236,140.7300 0.14418466,140.7375 0.20354848,140.7450 0.31360674,140.7526 0.38115928,140.7601 0.27097142,140.7676 0.25417623,140.7752 0.29664302,140.7827 0.38159993,140.7903 0.38132212,140.7978 0.39811838,140.8053 0.19488347,140.8129 0.016953316,140.8204 0.033891961,140.8279 0.025435304,140.8355 0.033921719,140.8430 0.0084176818,140.8505 0.051022954,140.8581 0.27151021,140.8656 0.36450812,140.8732 0.28780469,140.8807 0.22026618,140.8882 0.34761921,140.8958 0.30518615,140.9033 0.23717821,140.9108 0.18617557,140.9184 0.38983312,140.9259 0.46617591,140.9335 0.44119033,140.9410 0.47485995,140.9485 0.38929704,140.9561 0.15225753,140.9636 0.24577567,140.9712 1.0686647,140.9787 2.4016225,140.9862 4.018651,140.9938 3.3116372,141.0013 1.7012606,141.0089 1.1012534,141.0164 1.2636656,141.0239 1.927786,141.0315 6.4471049,141.0390 17.454136,141.0466 21.003023,141.0541 14.451306,141.0617 6.7213292,141.0692 5.0270882,141.0767 7.1083541,141.0843 13.252541,141.0918 22.638531,141.0994 24.987677,141.1069 20.267189,141.1145 12.175403,141.1220 6.163342,141.1295 3.1998441,141.1371 2.117204,141.1446 1.6014215,141.1522 1.5082171,141.1597 1.0837451,141.1673 0.82956684,141.1748 0.6265797,141.1824 0.55117422,141.1899 0.47465974,141.1975 0.28759214,141.2050 0.16071014,141.2125 0.29675624,141.2201 0.35607588,141.2276 0.26281911,141.2352 0.23723266,141.2427 0.21184899,141.2503 0.21184209,141.2578 0.16063431,141.2654 0.11005844,141.2729 0.2715089,141.2805 0.18629888,141.2880 0.059115637,141.2956 0.10177723,141.3031 0.15253963,141.3107 0.23756164,141.3182 0.41575029,141.3258 0.55929726,141.3333 0.35544369,141.3409 0.10139145,141.3484 -6.0295089e-005,141.3560 3.9077346e-005,141.3635 0.059485529,141.3711 0.15257591,141.3786 0.18681316,141.3862 0.50882357,141.3937 0.51659524,141.4013 0.38956365,141.4088 0.24593715,141.4164 0.28852856,141.4239 0.38124928,141.4315 0.3899807,141.4390 0.60212451,141.4466 0.6605162,141.4541 0.40631491,141.4617 0.42405877,141.4692 0.55109662,141.4768 0.37251413,141.4844 0.14372489,141.4919 0.093215659,141.4995 0.27961954,141.5070 0.39826065,141.5146 0.50882465,141.5221 0.67847317,141.5297 0.72039962,141.5372 0.46584064,141.5448 0.279562,141.5523 0.27122498,141.5599 0.26265529,141.5675 0.27945137,141.5750 0.21175423,141.5826 0.1948851,141.5901 0.16960682,141.5977 0.30530065,141.6052 0.39861271,141.6128 0.48285478,141.6204 0.3133308,141.6279 0.38163179,141.6355 0.33048221,141.6430 0.32201424,141.6506 0.33033872,141.6581 0.20316467,141.6657 0.20358413,141.6733 0.46694562,141.6808 0.76306921,141.6884 0.72025406,141.6959 0.72044879,141.7035 0.66059554,141.7111 0.45699945,141.7186 0.23684064,141.7262 0.084532581,141.7337 0.076162741,141.7413 0.093218483,141.7489 0.14435525,141.7564 0.15249555,141.7640 0.11903934,141.7715 0.58536059,141.7791 0.60139328,141.7867 0.27050501,141.7942 0.28796202,141.8018 0.49190459,141.8094 0.45789894,141.8169 0.3813988,141.8245 0.48289925,141.8320 0.45741132,141.8396 0.24569125,141.8472 0.17796522,141.8547 0.17815055,141.8623 0.26296914,141.8699 0.28800851,141.8774 0.39823696,141.8850 0.43202445,141.8926 0.21164575,141.9001 0.11006469,141.9077 0.025322048,141.9152 -1.9838048e-005,141.9228 0.10179728,141.9304 0.28835425,141.9379 0.33898684,141.9455 0.084586024,141.9531 0.085089594,141.9606 0.2972534,141.9682 0.40663904,141.9758 0.49139726,141.9833 0.82267618,141.9909 0.85604727,141.9985 0.71981525,142.0060 0.44023862,142.0136 0.44966462,142.0212 1.0090419,142.0287 1.2208513,142.0363 1.1441128,142.0439 0.95703864,142.0515 1.2883487,142.0590 1.4829592,142.0666 1.7887717,142.0742 2.3321288,142.0817 3.5476694,142.0893 10.813874,142.0969 29.268894,142.1044 40.166199,142.1120 34.945549,142.1196 35.974476,142.1272 117.37897,142.1347 264.59262,142.1423 304.85559,142.1499 197.73543,142.1574 75.040863,142.1650 39.58374,142.1726 47.307335,142.1802 42.671005,142.1877 24.371208,142.1953 8.9460726,142.2029 3.4784627,142.2104 1.5406653,142.2180 1.1606967,142.2256 1.0162017,142.2332 0.62645972,142.2407 0.46655878,142.2483 0.81389195,142.2559 0.73694432,142.2635 0.55099106,142.2710 0.63571495,142.2786 0.51648694,142.2862 0.44048032,142.2938 0.47499338,142.3013 0.62728375,142.3089 0.53364229,142.3165 0.42328021,142.3241 0.2623758,142.3316 0.33941308,142.3392 0.415167,142.3468 0.18588918,142.3544 0.10162646,142.3620 0.084995784,142.3695 0.14406082,142.3771 0.14436536,142.3847 0.48350284,142.3923 0.61865801,142.3998 0.64428526,142.4074 0.60184002,142.4150 0.53363925,142.4226 0.51683962,142.4302 0.46594772,142.4377 0.29614273,142.4453 0.21156316,142.4529 0.067715652,142.4605 0.059552487,142.4681 0.169586,142.4756 0.1268732,142.4832 0.050798938,142.4908 0.059405722,142.4984 0.076286398,142.5060 0.12741987,142.5135 0.23747285,142.5211 0.22875845,142.5287 0.24550381,142.5363 0.27107576,142.5439 0.36457795,142.5514 0.37300578,142.5590 0.37307256,142.5666 0.44105214,142.5742 0.6532107,142.5818 0.86477494,142.5894 0.83890003,142.5969 0.70286089,142.6045 0.601376,142.6121 0.68621618,142.6197 0.46547702,142.6273 0.25416505,142.6349 0.313669,142.6424 0.20317532,142.6500 0.059159707,142.6576 0.0508986,142.6652 0.12731877,142.6728 0.22906899,142.6804 0.27104151,142.6880 0.075992316,142.6955 0.11878103,142.7031 0.288652,142.7107 0.53402758,142.7183 0.33855131,142.7259 0.17783798,142.7335 0.14413129,142.7411 0.160833,142.7487 0.2542457,142.7562 0.66125697,142.7638 1.5253203,142.7714 1.4827992,142.7790 0.90689284,142.7866 0.63625205,142.7942 0.81414992,142.8018 0.85544044,142.8094 0.5083344,142.8169 0.70372552,142.8245 0.60118812,142.8321 0.2797572,142.8397 0.47481894,142.8473 0.55889714,142.8549 0.4150129,142.8625 0.30508533,142.8701 0.27103296,142.8777 0.1184883,142.8853 0.12750047,142.8929 0.34761095,142.9004 0.29659566,142.9080 0.39834321,142.9156 0.30495736,142.9232 0.26273051,142.9308 0.46617761,142.9384 0.74571133,142.9460 0.58461589,142.9536 0.33908743,142.9612 0.27964294,142.9688 0.20339115,142.9764 0.51005977,142.9840 1.7982196,142.9916 2.1510363,142.9991 1.1341864,143.0067 0.74639159,143.0143 0.763264,143.0219 1.2214632,143.0295 2.0001853,143.0371 1.6777446,143.0447 1.6871108,143.0523 2.0179372,143.0599 2.3394387,143.0675 3.0810187,143.0751 9.8166952,143.0827 16.983418,143.0903 18.838957,143.0979 15.136314,143.1055 8.998847,143.1131 5.8005366,143.1207 6.3088741,143.1283 10.987147,143.1359 24.801708,143.1435 34.835247,143.1511 28.031857,143.1587 12.489258,143.1663 4.0861254,143.1739 4.1029806,143.1815 3.904722,143.1891 2.1155725,143.1967 0.56593966,143.2043 0.15228537,143.2119 0.093210831,143.2195 0.3981995,143.2271 0.50836045,143.2347 0.42395055,143.2423 0.23734653,143.2499 0.14404292,143.2575 0.16963668,143.2651 0.26265788,143.2727 0.16937383,143.2803 0.25428894,143.2879 0.33892581,143.2955 0.16928436,143.3031 0.059321802,143.3107 0.050963935,143.3183 0.19546901,143.3259 0.55146974,143.3335 0.60986769,143.3411 0.35527596,143.3487 0.2546311,143.3563 0.56841445,143.3639 0.6015051,143.3715 0.58435851,143.3791 0.49131849,143.3867 0.37302655,143.3943 0.39864028,143.4019 0.4322286,143.4095 0.42363483,143.4171 0.55947757,143.4247 0.62702155,143.4323 0.47435758,143.4399 0.32198152,143.4476 0.36438453,143.4552 0.43237484,143.4628 0.48287275,143.4704 0.27925301,143.4780 0.19511975,143.4856 0.34770995,143.4932 0.32182708,143.5008 0.21177943,143.5084 0.40757704,143.5160 0.70442885,143.5236 0.88090074,143.5312 0.60932928,143.5388 0.45745951,143.5465 0.33021295,143.5541 0.18630557,143.5617 0.19509168,143.5693 0.24572882,143.5769 0.22035451,143.5845 0.30528098,143.5921 0.34752125,143.5997 0.39798698,143.6073 0.26222432,143.6149 0.12704964,143.6225 0.025437193,143.6302 0.050883759,143.6378 0.22043346,143.6454 0.19516514,143.6530 0.34807199,143.6606 0.58463436,143.6682 0.53312844,143.6758 0.10158198,143.6834 0.12733498,143.6911 0.2289566,143.6987 0.25409904,143.7063 0.18635057,143.7139 0.20354466,143.7215 0.16961017,143.7291 0.20347594,143.7367 0.20344843,143.7443 0.21170753,143.7520 0.14379705,143.7596 0.10184171,143.7672 0.19507271,143.7748 0.28836402,143.7824 0.4576987,143.7900 0.37271845,143.7976 0.38972655,143.8053 0.42377514,143.8129 0.42370218,143.8205 0.27963546,143.8281 0.29664299,143.8357 0.2201357,143.8433 0.1867993,143.8510 0.35630485,143.8586 0.40647581,143.8662 0.38127071,143.8738 0.35581449,143.8814 0.32162565,143.8890 0.40674525,143.8967 0.32222071,143.9043 0.2288729,143.9119 0.15238898,143.9195 0.084949151,143.9271 0.21219446,143.9348 0.24563286,143.9424 0.16933423,143.9500 0.22899795,143.9576 0.39835891,143.9652 0.47431192,143.9729 0.45782661,143.9805 0.67026669,143.9881 0.83882433,143.9957 0.49913174,144.0033 0.36412409,144.0110 0.38129249,144.0186 0.27164045,144.0262 0.44999978,144.0338 0.71181077,144.0414 0.44002804,144.0491 0.45826498,144.0567 1.0607431,144.0643 1.4496303,144.0719 1.6195955,144.0796 2.9120932,144.0872 6.8973217,144.0948 10.163644,144.1024 11.658911,144.1100 16.800478,144.1177 20.551285,144.1253 16.025681,144.1329 7.0117364,144.1405 4.0519829,144.1482 6.8620267,144.1558 8.8914642,144.1634 7.2146311,144.1710 3.8421884,144.1787 2.7201025,144.1863 3.0005577,144.1939 2.6674335,144.2015 1.4806235,144.2092 0.86339426,144.2168 0.38084716,144.2244 0.18636456,144.2320 0.17780361,144.2397 0.13547741,144.2473 0.14443436,144.2549 0.37334335,144.2626 0.47480768,144.2702 0.53365952,144.2778 0.33851296,144.2854 0.19459379,144.2931 0.04229765,144.3007 0.27183244,144.3083 0.50875401,144.3160 0.43215469,144.3236 0.44892165,144.3312 0.35560256,144.3388 0.43220267,144.3465 0.38148138,144.3541 0.33052233,144.3617 0.22005457,144.3694 0.10150038,144.3770 0.051010385,144.3846 0.13565004,144.3923 0.11008564,144.3999 0.16968961,144.4075 0.27128854,144.4152 0.25425088,144.4228 0.2717407,144.4304 0.48345277,144.4380 0.44010583,144.4457 0.25375158,144.4533 0.34732041,144.4609 0.28825045,144.4686 0.26265556,144.4762 0.118659,144.4838 0.22923443,144.4915 0.33068189,144.4991 0.43201989,144.5067 0.44050702,144.5144 0.38124302,144.5220 0.27955338,144.5296 0.28803292,144.5373 0.16086677,144.5449 0.13596553,144.5526 0.33924916,144.5602 0.38102067,144.5678 0.33870128,144.5755 0.27975956,144.5831 0.22052117,144.5907 0.20357223,144.5984 0.23726794,144.6060 0.20332831,144.6136 0.23740922,144.6213 0.26263931,144.6289 0.17768557,144.6366 0.11022736,144.6442 0.20376457,144.6518 0.25403258,144.6595 0.14385913,144.6671 0.21196732,144.6747 0.18626226,144.6824 0.084593721,144.6900 0.35635859,144.6977 0.58512062,144.7053 0.5253191,144.7129 0.38126847,144.7206 0.23703066,144.7282 0.17770126,144.7359 0.37285241,144.7435 0.40680709,144.7511 0.23729227,144.7588 0.25419128,144.7664 0.34752581,144.7741 0.43238932,144.7817 0.34742668,144.7893 0.20313205,144.7970 0.067864887,144.8046 0.39014229,144.8123 0.65262055,144.8199 0.61850798,144.8276 0.38126168,144.8352 0.32215935,144.8428 0.38147223,144.8505 0.38104334,144.8581 0.10164044,144.8658 0.2125489,144.8734 0.50048971,144.8811 0.67771524,144.8887 0.56737256,144.8963 0.38144717,144.9040 0.35632876,144.9116 0.44046301,144.9193 0.27911425,144.9269 0.17784631,144.9346 0.13557298,144.9422 0.14430165,144.9499 0.24573749,144.9575 0.13521811,144.9652 0.067819625,144.9728 0.15287374,144.9804 0.26276803,144.9881 0.21188153,144.9957 0.26302296,145.0034 0.29642317,145.0110 0.13504465,145.0187 0.20382193,145.0263 0.59437734,145.0340 0.94970834,145.0416 0.94905758,145.0493 1.2394469,145.0569 2.9441457,145.0646 5.12391,145.0722 9.3740616,145.0799 14.345623,145.0875 15.325974,145.0952 11.437971,145.1028 6.9792929,145.1105 7.0546603,145.1181 7.5906792,145.1258 4.6466475,145.1334 2.7021236,145.1411 2.2786953,145.1487 1.5322769,145.1564 1.1956401,145.1640 1.6023817,145.1717 1.3547488,145.1793 0.75340694,145.1870 0.41528615,145.1946 0.47493145,145.2023 0.63529438,145.2099 0.36397436,145.2176 0.29684499,145.2252 0.49158517,145.2329 0.35552633,145.2405 0.2965923,145.2482 0.44942397,145.2559 0.47440687,145.2635 0.19475999,145.2712 0.14411102,145.2788 0.1270088,145.2865 0.17807907,145.2941 0.22030075,145.3018 0.08457803,145.3094 0.10166776,145.3171 0.076238036,145.3247 0.19546987,145.3324 0.4666169,145.3401 0.47457039,145.3477 0.44879282,145.3554 0.46562457,145.3630 0.55954492,145.3707 0.80603713,145.3783 0.88191593,145.3860 0.68564802,145.3937 0.31278425,145.4013 0.24598958,145.4090 0.43251082,145.4166 0.58488786,145.4243 0.52554005,145.4319 0.45760307,145.4396 0.45736435,145.4473 0.34708649,145.4549 0.2200869,145.4626 0.1185322,145.4702 0.13567603,145.4779 0.29696989,145.4856 0.47490144,145.4932 0.50824374,145.5009 0.30455473,145.5085 0.20316181,145.5162 0.13568476,145.5239 0.1019284,145.5315 0.25450444,145.5392 0.41545051,145.5468 0.54226834,145.5545 0.50811362,145.5622 0.5762136,145.5698 0.68737417,145.5775 1.323285,145.5852 1.6786865,145.5928 1.9654028,145.6005 1.1433218,145.6081 0.81322902,145.6158 0.47365174,145.6235 0.29619429,145.6311 0.28828323,145.6388 0.44126484,145.6465 0.57683074,145.6541 0.52526653,145.6618 0.30442286,145.6695 0.17775296,145.6771 0.24619311,145.6848 0.42390892,145.6925 0.40647766,145.7001 0.23697278,145.7078 0.25421464,145.7155 0.39000636,145.7231 0.38977128,145.7308 0.33897981,145.7385 0.39867124,145.7461 0.49163291,145.7538 0.43189812,145.7615 0.44047251,145.7691 0.30523482,145.7768 0.58482409,145.7845 0.89842236,145.7921 1.3390452,145.7998 1.0078734,145.8075 0.79645866,145.8151 0.82255876,145.8228 0.60160547,145.8305 0.092794694,145.8381 0.10169426,145.8458 0.17823274,145.8535 0.37311581,145.8611 0.35601214,145.8688 0.2882213,145.8765 0.32208741,145.8842 0.38143465,145.8918 0.43248126,145.8995 0.45753309,145.9072 0.28758788,145.9148 0.18602361,145.9225 0.067780465,145.9302 0.14451636,145.9379 0.33068413,145.9455 0.296289,145.9532 0.16075008,145.9609 0.093227901,145.9685 0.11058337,145.9762 0.26319164,145.9839 0.38161439,145.9916 0.43195891,145.9992 0.32177821,146.0069 0.33053505,146.0146 0.29662427,146.0223 0.35617641,146.0299 0.43197438,146.0376 0.28770283,146.0453 0.39876679,146.0530 0.95137036,146.0606 2.1643541,146.0683 3.7144217,146.0760 4.3042016,146.0837 3.7442145,146.0913 3.8917477,146.0990 4.569654,146.1067 4.5751567,146.1144 4.0766425,146.1220 5.0528393,146.1297 5.5002027,146.1374 4.8446851,146.1451 3.0545321,146.1527 1.5399517,146.1604 1.1949615,146.1681 1.3312607,146.1758 1.1691523,146.1835 0.702842,146.1911 0.95791936,146.1988 0.92313683,146.2065 0.45708433,146.2142 0.32189256,146.2218 0.18606959,146.2295 0.1612146,146.2372 0.33925796,146.2449 0.32184511,146.2526 0.22853568,146.2602 0.26341507,146.2679 0.63674563,146.2756 0.71981704,146.2833 0.3634631,146.2910 0.23709734,146.2986 0.17786428,146.3063 0.25441906,146.3140 0.42390773,146.3217 0.44933853,146.3294 0.52575123,146.3371 0.54230177,146.3447 0.42315403,146.3524 0.21140668,146.3601 0.11861657,146.3678 0.12710042,146.3755 0.14396827,146.3832 0.13555539,146.3908 0.1865164,146.3985 0.12713124,146.4062 0.050746992,146.4139 0.025530456,146.4216 0.076256342,146.4293 0.03388707,146.4369 0.076330625,146.4446 0.06790179,146.4523 0.18656249,146.4600 0.17790195,146.4677 0.16089354,146.4754 0.13563436,146.4831 0.16959797,146.4907 0.20338848,146.4984 0.33901307,146.5061 0.33051568,146.5138 0.22018217,146.5215 0.042175464,146.5292 -4.116846e-005,146.5369 0.034225073,146.5446 0.30574718,146.5522 0.54263657,146.5599 0.56800342,146.5676 0.73790181,146.5753 1.0425795,146.5830 0.96526229,146.5907 0.49927849,146.5984 0.28810376,146.6061 0.27973038,146.6138 0.33034468,146.6214 0.17749082,146.6291 -5.5066383e-005,146.6368 0.10220627,146.6445 0.29679462,146.6522 0.23686919,146.6599 0.067666419,146.6676 0.10178036,146.6753 0.11874904,146.6830 0.18658356,146.6907 0.29697233,146.6983 0.45791909,146.7060 0.41475174,146.7137 0.20285675,146.7214 0.06770613,146.7291 0.11026995,146.7368 0.18653372,146.7445 0.19503808,146.7522 0.21180768,146.7599 0.10163394,146.7676 0.19504504,146.7753 0.20324247,146.7830 0.059092887,146.7907 0.084767915,146.7984 0.16109255,146.8061 0.24567014,146.8137 0.50861925,146.8214 0.72941154,146.8291 0.57662857,146.8368 0.45750466,146.8445 0.34707907,146.8522 0.16913471,146.8599 0.076109231,146.8676 0.059381649,146.8753 0.2544646,146.8830 0.42406353,146.8907 0.40677154,146.8984 0.23712002,146.9061 0.2202771,146.9138 0.16945919,146.9215 0.34767428,146.9292 0.51699024,146.9369 0.46588776,146.9446 0.25399786,146.9523 0.13546275,146.9600 0.050823264,146.9677 0.051037848,146.9754 0.26328442,146.9831 0.50886559,146.9908 0.44885686,146.9985 0.21962628,147.0062 0.12739798,147.0139 0.63670778,147.0216 0.99193656,147.0293 0.88093245,147.0370 0.88089651,147.0447 1.9281749,147.0524 6.0769267,147.0601 9.8258762,147.0678 8.7840567,147.0755 6.9060845,147.0832 11.004356,147.0909 24.808189,147.0986 32.203136,147.1063 24.209585,147.1140 10.586325,147.1217 5.1169372,147.1294 7.1999364,147.1371 7.8281088,147.1448 5.2139592,147.1525 2.0377522,147.1602 0.77886885,147.1679 0.65255725,147.1756 0.33847174,147.1833 0.19471355,147.1910 0.19488508,147.1987 0.26298624,147.2064 0.40718216,147.2142 0.5505237,147.2219 0.24543801,147.2296 0.15260823,147.2373 0.11866711,147.2450 0.20346652,147.2527 0.25424129,147.2604 0.37308371,147.2681 0.50904799,147.2758 0.77116859,147.2835 0.60952562,147.2912 0.25417107,147.2989 0.25443235,147.3066 0.39827219,147.3143 0.39791924,147.3220 0.10142145,147.3298 0.059428036,147.3375 0.1865745,147.3452 0.24586017,147.3529 0.16972281,147.3606 0.25452659,147.3683 0.27942038,147.3760 0.11816098,147.3837 0.0083685732,147.3914 0.0084480951,147.3991 0.00013340045,147.4068 0.19544405,147.4146 0.3899816,147.4223 0.36439225,147.4300 0.34724158,147.4377 0.22842479,147.4454 0.084652528,147.4531 0.050827865,147.4608 0.11875814,147.4685 0.27976301,147.4762 0.44931334,147.4840 0.45769817,147.4917 0.27116093,147.4994 0.18627879,147.5071 0.10176896,147.5148 0.22908923,147.5225 0.2966665,147.5302 0.270962,147.5380 0.48274839,147.5457 0.66103417,147.5534 0.50838238,147.5611 0.1271189,147.5688 0.29685915,147.5765 0.36450487,147.5842 0.25422981,147.5920 0.28815216,147.5997 0.33073956,147.6074 0.39050028,147.6151 0.63565522,147.6228 0.54158032,147.6305 0.25374904,147.6382 0.1270211,147.6460 0.11891559,147.6537 0.24600922,147.6614 0.23748077,147.6691 0.36472031,147.6768 0.46612337,147.6846 0.53373969,147.6923 0.48295861,147.7000 0.42322582,147.7077 0.18602623,147.7154 0.13567623,147.7231 0.14405744,147.7309 0.076384313,147.7386 0.16959038,147.7463 0.1355737,147.7540 0.084833555,147.7617 0.11866713,147.7695 0.10168231,147.7772 0.12724176,147.7849 0.16093494,147.7926 0.10998135,147.8003 0.11877981,147.8081 0.18651375,147.8158 0.12685125,147.8235 0.033798281,147.8312 0.050885972,147.8389 0.050865859,147.8467 0.050880592,147.8544 0.025353393,147.8621 -2.3261831e-005,147.8698 0.025565349,147.8776 0.1187875,147.8853 0.13575789,147.8930 0.2797766,147.9007 0.41510689,147.9084 0.39003834,147.9162 0.43260688,147.9239 0.4404496,147.9316 0.30474928,147.9393 0.39820459,147.9471 0.41516253,147.9548 0.32204717,147.9625 0.15232442,147.9702 4.8745722e-005,147.9780 0.16986546,147.9857 0.28844494,147.9934 0.36447367,148.0011 0.33855787,148.0089 0.3133544,148.0166 0.23714553,148.0243 0.11861347,148.0320 0.16971777,148.0398 0.33091432,148.0475 0.76320857,148.0552 1.3222003,148.0630 1.5435456,148.0707 1.9935431,148.0784 3.123131,148.0861 6.5903921,148.0939 10.438174,148.1016 13.067341,148.1093 18.620752,148.1171 47.263546,148.1248 84.924049,148.1325 85.175812,148.1402 49.935947,148.1480 15.859889,148.1557 3.882236,148.1634 2.7877908,148.1712 1.905804,148.1789 1.6091528,148.1866 1.3209854,148.1944 0.90605897,148.2021 0.34741831,148.2098 0.39037657,148.2175 0.50840497,148.2253 0.3554717,148.2330 0.15241548,148.2407 0.13562815,148.2485 0.13560008,148.2562 0.22028811,148.2639 0.18650882,148.2717 0.1695361,148.2794 0.1864351,148.2871 0.46639752,148.2949 0.57599455,148.3026 0.50818819,148.3103 0.4836196,148.3181 0.33899197,148.3258 0.1605508,148.3335 0.24589233,148.3413 0.41533732,148.3490 0.59327292,148.3567 0.53406721,148.3645 0.33045796,148.3722 0.22860274,148.3800 0.084538691,148.3877 0.033814456,148.3954 0.14493537,148.4032 0.61942804,148.4109 0.7033056,148.4186 0.61815917,148.4264 0.30432588,148.4341 0.10998984,148.4418 0.18708374,148.4496 0.48357427,148.4573 0.49946439,148.4651 0.36382931,148.4728 0.25407109,148.4805 0.4661032,148.4883 1.0170994,148.4960 0.72896546,148.5038 0.44925717,148.5115 0.22028001,148.5192 0.15227287,148.5270 0.076268107,148.5347 0.14422637,148.5424 0.11000031,148.5502 0.050774619,148.5579 0.11050903,148.5657 0.26301327,148.5734 0.50823307,148.5812 0.43189076,148.5889 0.26274082,148.5966 0.12725568,148.6044 0.14426595,148.6121 0.36465272,148.6199 0.61900514,148.6276 0.77962899,148.6353 0.41454828,148.6431 0.058973148,148.6508 0.076426424,148.6586 0.13555081,148.6663 0.059156593,148.6741 0.0085064536,148.6818 0.11039708,148.6895 0.29682922,148.6973 0.31338868,148.7050 0.10139309,148.7128 0.03408362,148.7205 0.21222422,148.7283 0.27139863,148.7360 0.37278414,148.7438 0.31346479,148.7515 0.29656896,148.7592 0.23722999,148.7670 0.29659593,148.7747 0.23716439,148.7825 0.12695317,148.7902 0.025259737,148.7980 0.025600998,148.8057 0.19527636,148.8135 0.33914864,148.8212 0.26248685,148.8290 0.1354914,148.8367 0.16115712,148.8445 0.17782764,148.8522 0.13538425,148.8600 0.16953863,148.8677 0.24600154,148.8755 0.23745172,148.8832 0.23750156,148.8910 0.43256277,148.8987 0.53379685,148.9065 0.36388177,148.9142 0.21148314,148.9220 0.059140407,148.9297 -1.3672982e-005,148.9375 0.051062241,148.9452 0.16142735,148.9530 0.42421022,148.9607 0.5849185,148.9685 0.60977733,148.9762 0.46579814,148.9840 0.54360491,148.9917 1.1881143,148.9995 1.8145438,149.0072 2.7329669,149.0150 5.742342,149.0227 18.514708,149.0305 69.63253,149.0382 120.35688,149.0460 112.35743,149.0537 63.453144,149.0615 34.251804,149.0692 36.464245,149.0770 32.21067,149.0847 19.467087,149.0925 9.5003319,149.1003 11.967807,149.1080 18.234371,149.1158 17.885927,149.1235 14.810953,149.1313 13.702928,149.1390 13.428152,149.1468 10.033021,149.1545 5.0857186,149.1623 2.6072652,149.1701 1.5747592,149.1778 1.0161607,149.1856 0.66071147,149.1933 0.63558745,149.2011 0.55061293,149.2088 0.44853753,149.2166 0.22837928,149.2244 0.084725603,149.2321 0.15285218,149.2399 0.36476511,149.2476 0.33868256,149.2554 0.17774932,149.2631 0.25449815,149.2709 0.61862302,149.2787 0.5928542,149.2864 0.28823191,149.2942 0.22084914,149.3019 0.39842576,149.3097 0.41513988,149.3175 0.37270442,149.3252 0.26246032,149.3330 0.20331046,149.3407 0.24581176,149.3485 0.43243289,149.3563 0.4747768,149.3640 0.3305113,149.3718 0.2625851,149.3795 0.20313106,149.3873 0.15238793,149.3951 0.14410335,149.4028 0.17829838,149.4106 0.33938515,149.4184 0.38963017,149.4261 0.28794289,149.4339 0.25427392,149.4416 0.21164608,149.4494 0.17783326,149.4572 0.14390297,149.4649 0.050873037,149.4727 0.48337817,149.4805 0.59328997,149.4882 0.36408207,149.4960 0.05917393,149.5038 0.085023798,149.5115 0.22890271,149.5193 0.16072197,149.5271 0.076396093,149.5348 0.20392893,149.5426 0.35598132,149.5504 0.3470315,149.5581 0.29637906,149.5659 0.2965422,149.5737 0.14393432,149.5814 0.050940499,149.5892 0.16126256,149.5970 0.23746362,149.6047 0.28821689,149.6125 0.23727216,149.6203 0.36454803,149.6280 0.67798871,149.6358 0.58465075,149.6436 0.39863691,149.6513 0.48348725,149.6591 0.57609093,149.6669 0.43990681,149.6746 0.31308934,149.6824 0.31376678,149.6902 0.36481065,149.6979 0.34767318,149.7057 0.30499369,149.7135 0.22862422,149.7213 0.21194032,149.7290 0.30538511,149.7368 0.38976592,149.7446 0.26219133,149.7523 0.10143179,149.7601 0.059251469,149.7679 0.03401731,149.7757 0.11899575,149.7834 0.18635392,149.7912 0.15279292,149.7990 0.46663505,149.8068 0.55020756,149.8145 0.21138941,149.8223 0.13586858,149.8301 0.2033872,149.8378 0.14382325,149.8456 0.076155201,149.8534 0.21228629,149.8612 0.38199899,149.8689 0.48299557,149.8767 0.40647179,149.8845 0.54257214,149.8923 0.56789231,149.9000 0.39821678,149.9078 0.38994119,149.9156 0.48308021,149.9234 0.38921711,149.9311 0.10121722,149.9389 0.033930447,149.9467 0.0084835552,149.9545 0.017012695,149.9622 0.033902299,149.9700 0.033907745,149.9778 0.17825775,149.9856 0.42397177,149.9934 0.3472546,150.0011 0.16095376,150.0089 0.3315821,150.0167 1.0264506,150.0245 1.9700302,150.0322 6.8255167,150.0400 13.092312,150.0478 13.037087,150.0556 7.9735661,150.0634 4.2033281,150.0711 7.1620784,150.0789 11.155564,150.0867 19.079557,150.0945 60.063179,150.1023 114.33405,150.1100 116.35471,150.1178 66.783463,150.1256 25.9028,150.1334 22.977009,150.1412 35.041924,150.1490 33.829998,150.1567 18.545095,150.1645 5.0691824,150.1723 1.6175337,150.1801 1.9321623,150.1879 1.7020955,150.1956 1.3891565,150.2034 0.97402477,150.2112 0.38946983,150.2190 0.22011906,150.2268 0.11847147,150.2346 0.076141991,150.2423 0.025316345,150.2501 0.034186669,150.2579 0.25486228,150.2657 0.41535884,150.2735 0.36434337,150.2813 0.34735128,150.2891 0.23683673,150.2968 0.084424533,150.3046 0.050882813,150.3124 0.15259972,150.3202 0.22869313,150.3280 0.66943443,150.3358 0.87308091,150.3436 0.83069921,150.3513 0.45793101,150.3591 0.44115472,150.3669 0.53419292,150.3747 0.60158849,150.3825 0.40631258,150.3903 0.25388667,150.3981 0.17789763,150.4059 0.19468373,150.4136 0.02518528,150.4214 6.4452921e-005,150.4292 0.025563063,150.4370 0.10180334,150.4448 0.16962869,150.4526 0.33906195,150.4604 0.34773925,150.4682 0.483724,150.4760 0.84841996,150.4838 1.1443707,150.4915 0.92335284,150.4993 0.71111405,150.5071 0.44843569,150.5149 0.42346743,150.5227 0.28785276,150.5305 0.16078644,150.5383 -8.0905069e-005,150.5461 0.050977364,150.5539 0.11010996,150.5617 0.050938986,150.5695 0.16968913,150.5773 0.27994147,150.5850 0.33071196,150.5928 0.39809212,150.6006 0.75393832,150.6084 0.68625355,150.6162 0.34765854,150.6240 0.26286685,150.6318 0.22866164,150.6396 0.11839476,150.6474 -0.00013399769,150.6552 0.0085487729,150.6630 0.025482997,150.6708 0.050845444,150.6786 0.050727133,150.6864 0.11039051,150.6942 0.27972612,150.7020 0.076032504,150.7098 0.02538855,150.7176 2.1978125e-005,150.7254 0.076624423,150.7332 0.28852463,150.7409 0.35586166,150.7487 0.27080947,150.7565 0.11880314,150.7643 0.23758051,150.7721 0.22006989,150.7799 0.18656218,150.7877 0.41598698,150.7955 0.61016899,150.8033 0.43195999,150.8111 0.43246889,150.8189 0.48303747,150.8267 0.46586522,150.8345 0.38972953,150.8423 0.3642455,150.8501 0.33888763,150.8579 0.39846143,150.8657 0.49137765,150.8735 0.48284581,150.8813 0.38128096,150.8891 0.21170318,150.8969 0.14403531,150.9047 0.13577931,150.9125 0.1865015,150.9203 0.25460368,150.9281 0.49146941,150.9359 0.43162546,150.9437 0.23708709,150.9515 0.10178172,150.9593 0.16111788,150.9671 0.13550588,150.9750 0.2627598,150.9828 0.24563822,150.9906 0.076292478,150.9984 0.17829092,151.0062 0.25440863,151.0140 0.27964586,151.0218 0.47506905,151.0296 1.5870203,151.0374 4.4462266,151.0452 7.7839956,151.0530 8.0505152,151.0608 5.9095058,151.0686 6.9332471,151.0764 31.265509,151.0842 81.855064,151.0920 114.75555,151.0998 101.61718,151.1076 65.310394,151.1154 45.93222,151.1232 43.246525,151.1311 38.249111,151.1389 26.294521,151.1467 12.752189,151.1545 6.6483526,151.1623 4.7263894,151.1701 3.6586194,151.1779 2.7350931,151.1857 1.6507738,151.1935 0.8719368,151.2013 0.59257913,151.2091 0.39787674,151.2169 0.2033795,151.2248 0.36466867,151.2326 0.43241,151.2404 0.42375684,151.2482 0.44031107,151.2560 0.41497475,151.2638 0.27132326,151.2716 0.44952306,151.2794 0.55985796,151.2872 0.76281571,151.2951 0.61792743,151.3029 0.26259103,151.3107 0.34766307,151.3185 0.33887842,151.3263 0.47488293,151.3341 0.5252732,151.3419 0.40676934,151.3497 0.55958635,151.3575 0.44882444,151.3654 0.2628403,151.3732 0.39865085,151.3810 0.49111977,151.3888 0.26228967,151.3966 0.17787145,151.4044 0.15244937,151.4122 0.16937526,151.4201 0.093385987,151.4279 0.16154933,151.4357 0.33076346,151.4435 0.35550237,151.4513 0.27105424,151.4591 0.49231568,151.4670 0.67824268,151.4748 0.44828123,151.4826 0.16886361,151.4904 0.15260817,151.4982 0.1103743,151.5060 0.13577642,151.5138 0.22037122,151.5217 0.16926017,151.5295 0.076072149,151.5373 0.11868519,151.5451 0.18643658,151.5529 0.22090182,151.5608 0.45819739,151.5686 0.49119726,151.5764 0.38938132,151.5842 0.27108142,151.5920 0.20349079,151.5998 0.17792423,151.6077 0.24651977,151.6155 0.54253048,151.6233 0.346995,151.6311 0.35566318,151.6389 0.1605579,151.6468 0.11894346,151.6546 0.25458905,151.6624 0.33064151,151.6702 0.42363754,151.6781 0.44049147,151.6859 0.41546503,151.6937 0.61900944,151.7015 0.76261294,151.7093 0.64359009,151.7172 0.24526775,151.7250 0.050744351,151.7328 0.11021125,151.7406 0.050781056,151.7485 -4.9591061e-005,151.7563 0.0001391562,151.7641 0.13624549,151.7719 0.37325689,151.7797 0.38958296,151.7876 0.28790358,151.7954 0.31325674,151.8032 0.21164939,151.8110 0.13575989,151.8189 0.15266128,151.8267 0.17777048,151.8345 0.2118341,151.8423 0.27985421,151.8502 0.20349574,151.8580 0.24561715,151.8658 0.18638772,151.8736 0.16090618,151.8815 0.093182243,151.8893 0.19517371,151.8971 0.21192646,151.9050 0.2288429,151.9128 0.20314588,151.9206 0.050625715,151.9284 0.025497738,151.9363 0.07631357,151.9441 0.16986823,151.9519 0.35619545,151.9598 0.33053771,151.9676 0.37306756,151.9754 0.45774987,151.9832 0.55093485,151.9911 0.61846817,151.9989 0.58461607,152.0067 0.47447544,152.0146 0.39022842,152.0224 0.63581306,152.0302 0.69593328,152.0380 1.6798575,152.0459 2.5001829,152.0537 2.4821904,152.0615 2.4772375,152.0694 5.4662428,152.0772 11.794469,152.0850 20.939182,152.0929 25.230839,152.1007 29.752148,152.1085 84.629852,152.1164 225.84752,152.1242 303.04929,152.1320 226.99628,152.1399 92.91993,152.1477 28.827314,152.1555 16.151173,152.1634 10.607602,152.1712 7.3251686,152.1790 4.3098025,152.1869 2.0150902,152.1947 1.5074805,152.2025 0.87137985,152.2104 0.34703609,152.2182 0.39016402,152.2260 0.42346263,152.2339 0.43266183,152.2417 0.8397395,152.2495 0.94050086,152.2574 0.67741722,152.2652 0.48230094,152.2731 0.23678623,152.2809 0.076587416,152.2887 0.31387231,152.2966 0.34765217,152.3044 0.48328829,152.3122 0.43198475,152.3201 0.35619795,152.3279 0.47472683,152.3358 0.41496152,152.3436 0.33001259,152.3514 0.27976531,152.3593 0.72064793,152.3671 0.74563229,152.3749 0.61854511,152.3828 0.32179525,152.3906 0.31357837,152.3985 0.27104515,152.4063 0.2883004,152.4141 0.67002273,152.4220 0.70311034,152.4298 0.45710549,152.4377 0.33898631,152.4455 0.38975826,152.4534 0.19468817,152.4612 0.068094082,152.4690 0.27158982,152.4769 0.33039123,152.4847 0.22860916,152.4926 0.14398153,152.5004 0.084558129,152.5082 0.025324186,152.5161 0.11910754,152.5239 0.37367046,152.5318 0.65300387,152.5396 0.81289929,152.5475 0.45704618,152.5553 0.26295838,152.5631 0.29704899,152.5710 0.7372157,152.5788 0.73697084,152.5867 0.55086458,152.5945 0.34714082,152.6024 0.31340674,152.6102 0.28831232,152.6181 0.27963334,152.6259 0.25398576,152.6338 0.16081609,152.6416 0.076362319,152.6494 0.12728024,152.6573 0.15236723,152.6651 0.1102723,152.6730 0.17822668,152.6808 0.3053425,152.6887 0.39827067,152.6965 0.1943685,152.7044 0.050920825,152.7122 0.18694951,152.7201 0.35605279,152.7279 0.3725239,152.7358 0.21174434,152.7436 0.24586546,152.7515 0.23715435,152.7593 0.15244737,152.7672 0.11006491,152.7750 0.16102251,152.7829 0.22049947,152.7907 0.32224974,152.7986 0.38137743,152.8064 0.22867841,152.8143 0.28855726,152.8221 0.5762679,152.8300 0.27925605,152.8378 0.28843781,152.8457 0.49210811,152.8535 0.57635909,152.8614 0.45736489,152.8692 0.40664244,152.8771 0.36413661,152.8849 0.27951398,152.8928 0.22873934,152.9006 0.16085637,152.9085 0.13578169,152.9163 0.26314604,152.9242 0.4072451,152.9320 0.48268202,152.9399 0.27895665,152.9478 0.34763235,152.9556 0.63621759,152.9635 0.94994754,152.9713 1.0507548,152.9792 0.66873109,152.9870 0.42355958,152.9949 0.59367627,153.0027 0.89828402,153.0106 0.86505568,153.0184 1.9443539,153.0263 4.2763672,153.0342 6.2905803,153.0420 7.007813,153.0499 14.892182,153.0577 52.902431,153.0656 100.11585,153.0734 103.29233,153.0813 63.827507,153.0892 27.707296,153.0970 20.977631,153.1049 23.287657,153.1127 27.560249,153.1206 38.057693,153.1284 40.24921,153.1363 29.14757,153.1442 15.29847,153.1520 7.1267939,153.1599 3.641068,153.1677 1.6253358,153.1756 1.228357,153.1835 0.93207729,153.1913 0.50819659,153.1992 0.20290884,153.2070 0.12701781,153.2149 0.2458757,153.2228 0.33049476,153.2306 0.33906835,153.2385 0.35618368,153.2463 0.35597208,153.2542 0.27950838,153.2621 0.19467941,153.2699 0.10170059,153.2778 0.16970427,153.2857 0.19488908,153.2935 0.29657739,153.3014 0.398222,153.3092 0.22850831,153.3171 0.17797892,153.3250 0.53421128,153.3328 0.69505715,153.3407 0.38116133,153.3486 0.13548313,153.3564 0.14418499,153.3643 0.16082838,153.3722 0.11026771,153.3800 0.19524798,153.3879 0.27131796,153.3958 0.43210796,153.4036 0.45733058,153.4115 0.29647899,153.4194 0.11020494,153.4272 0.11879969,153.4351 0.34794343,153.4430 0.54228616,153.4508 0.21144485,153.4587 0.11836142,153.4666 -0.00014264268,153.4744 0.076577947,153.4823 0.16099663,153.4902 0.076043308,153.4980 0.059684843,153.5059 0.30556396,153.5138 0.36397639,153.5216 0.18649979,153.5295 0.31422731,153.5374 0.51724172,153.5452 0.71175712,153.5531 0.6184119,153.5610 0.5253616,153.5688 0.38105902,153.5767 0.27927434,153.5846 0.23735167,153.5925 0.39009485,153.6003 0.38121489,153.6082 0.24598788,153.6161 0.43231931,153.6239 0.35563797,153.6318 0.25400656,153.6397 0.1354074,153.6476 0.11890838,153.6554 0.27980897,153.6633 0.2371638,153.6712 0.27162898,153.6790 0.43248236,153.6869 0.33849415,153.6948 0.19468078,153.7027 0.31412813,153.7105 0.54260117,153.7184 0.41465318,153.7263 0.177635,153.7342 0.16936676,153.7420 0.16107327,153.7499 0.27154472,153.7578 0.39837277,153.7657 0.30479634,153.7735 0.13530183,153.7814 0.025279729,153.7893 -8.9430878e-006,153.7972 0.050905813,153.8050 0.15262912,153.8129 0.17801376,153.8208 0.15274675,153.8287 0.19518185,153.8365 0.27984938,153.8444 0.30499703,153.8523 0.304952,153.8602 0.38990366,153.8680 0.31357503,153.8759 0.25425169,153.8838 0.28803971,153.8917 0.36429793,153.8996 0.49145293,153.9074 0.48301056,153.9153 0.29652813,153.9232 0.18654339,153.9311 0.26282021,153.9390 0.24572341,153.9468 0.19476724,153.9547 0.12708959,153.9626 0.21216637,153.9705 0.36473975,153.9784 0.440786,153.9862 0.40669301,153.9941 0.41528359,154.0020 0.3641125,154.0099 0.20332582,154.0178 0.31390226,154.0256 0.41566303,154.0335 0.62787485,154.0414 0.966712,154.0493 1.9616468,154.0572 7.9422345,154.0650 20.848251,154.0729 29.563377,154.0808 24.467793,154.0887 17.663933,154.0966 18.55398,154.1045 19.510841,154.1123 15.031641,154.1202 12.155152,154.1281 15.517713,154.1360 20.94767,154.1439 17.704487,154.1518 9.2524881,154.1597 3.5938027,154.1675 2.4555073,154.1754 1.8881453,154.1833 1.3467672,154.1912 0.79598528,154.1991 0.40633044,154.2070 0.084630318,154.2149 0.18677598,154.2227 0.3475318,154.2306 0.40685886,154.2385 0.5257836,154.2464 0.60984212,154.2543 0.28771928,154.2622 0.2542066,154.2701 0.17791976,154.2780 0.13540071,154.2858 0.034105547,154.2937 0.22928983,154.3016 0.2964851,154.3095 0.22015618,154.3174 0.19495691,154.3253 0.23747955,154.3332 0.26287967,154.3411 0.27094102,154.3490 0.18626456,154.3568 0.2543374,154.3647 0.21164662,154.3726 0.084557831,154.3805 0.14396794,154.3884 0.22880712,154.3963 0.1780806,154.4042 0.1951362,154.4121 0.31378797,154.4200 0.40673298,154.4279 0.24534222,154.4358 0.050984107,154.4436 0.39040107,154.4515 0.55067009,154.4594 0.2961596,154.4673 0.042230122,154.4752 0.025430497,154.4831 0.034004111,154.4910 0.28836486,154.4989 0.35597184,154.5068 0.20316823,154.5147 0.093253009,154.5226 0.16113174,154.5305 0.13558185,154.5384 0.18670285,154.5463 0.28822088,154.5542 0.30487666,154.5621 0.33052152,154.5700 0.36460659,154.5778 0.29623306,154.5857 0.059216537,154.5936 0.22102767,154.6015 0.48363847,154.6094 0.67828691,154.6173 0.70340598,154.6252 0.66935062,154.6331 0.59269619,154.6410 0.34692442,154.6489 0.29676235,154.6568 0.37298495,154.6647 0.45777708,154.6726 0.57615846,154.6805 0.35548249,154.6884 0.20310003,154.6963 0.042406455,154.7042 0.17829302,154.7121 0.31352702,154.7200 0.33052167,154.7279 0.29675972,154.7358 0.22861674,154.7437 0.10986435,154.7516 0.050781347,154.7595 0.033844911,154.7674 0.059469823,154.7753 0.23757008,154.7832 0.48379442,154.7911 0.82244855,154.7990 0.6265226,154.8069 0.3723619,154.8148 0.44915667,154.8227 0.64409584,154.8306 0.42332181,154.8385 0.11868194,154.8464 0.26309505,154.8543 0.30520606,154.8622 0.27119249,154.8701 0.28805071,154.8780 0.32215294,154.8859 0.3981134,154.8938 0.21155699,154.9017 0.11862681,154.9096 0.093116358,154.9175 0.14442481,154.9255 0.46649042,154.9334 0.5252502,154.9413 0.47426444,154.9492 0.2793591,154.9571 0.059248731,154.9650 0.11019303,154.9729 0.15281232,154.9808 0.33931693,154.9887 0.50006247,154.9966 0.5256741,155.0045 0.76304239,155.0124 0.67760056,155.0203 0.43204179,155.0282 0.74761093,155.0361 2.6067722,155.0440 5.5134335,155.0520 6.5586643,155.0599 5.4799552,155.0678 5.027822,155.0757 7.659184,155.0836 10.478745,155.0915 11.346434,155.0994 10.808545,155.1073 18.539402,155.1152 34.839108,155.1231 44.792412,155.1310 38.969021,155.1390 21.490715,155.1469 10.240689,155.1548 4.8582153,155.1627 4.0427928,155.1706 4.5680237,155.1785 3.4893215,155.1864 2.0483274,155.1943 1.1250641,155.2022 0.66841865,155.2102 0.53324103,155.2181 0.50846291,155.2260 0.5002982,155.2339 0.55099493,155.2418 0.64425123,155.2497 0.47423401,155.2576 0.1604985,155.2655 0.07606905,155.2735 0.15300044,155.2814 0.43287781,155.2893 0.65277797,155.2972 0.63533282,155.3051 0.42325744,155.3130 0.40644747,155.3209 0.49137437,155.3289 0.44087252,155.3368 0.3646186,155.3447 0.30516183,155.3526 0.37303576,155.3605 0.40656602,155.3684 0.23691311,155.3763 0.067736298,155.3843 0.059275769,155.3922 0.076278061,155.4001 0.27159861,155.4080 0.38994223,155.4159 0.36410001,155.4238 0.22050692,155.4318 0.33102411,155.4397 0.47440273,155.4476 0.33001709,155.4555 0.23753276,155.4634 0.33944213,155.4714 0.3981902,155.4793 0.32149798,155.4872 0.16081415,155.4951 0.16993469,155.5030 0.4665955,155.5109 0.53340584,155.5189 0.15192212,155.5268 0.033959415,155.5347 0.050939094,155.5426 0.084978007,155.5505 0.22895548,155.5585 0.35584489,155.5664 0.35583982,155.5743 0.40722144,155.5822 0.7886889,155.5902 0.9149453,155.5981 0.54163957,155.6060 0.1269127,155.6139 0.14420165,155.6218 0.25408387,155.6298 0.33900371,155.6377 0.39006233,155.6456 0.13544765,155.6535 0.11047356,155.6615 0.33081907,155.6694 0.262705,155.6773 0.50055188,155.6852 0.86507207,155.6932 1.016616,155.7011 0.57548046,155.7090 0.43210611,155.7169 0.41501039,155.7248 0.28829256,155.7328 0.34758532,155.7407 0.29654056,155.7486 0.46624053,155.7566 0.48271373,155.7645 0.35584429,155.7724 0.39834622,155.7803 0.38121796,155.7883 0.27940223,155.7962 0.016746288,155.8041 0.14464304,155.8120 0.51786506,155.8200 0.69492066,155.8279 0.49077249,155.8358 0.36408702,155.8437 0.46643937,155.8517 0.47437668,155.8596 0.12668537,155.8675 0.084933452,155.8755 0.20365065,155.8834 0.29649246,155.8913 0.14379555,155.8992 0.13564648,155.9072 0.17804848,155.9151 0.20335059,155.9230 0.24614963,155.9310 0.42411411,155.9389 0.50801665,155.9468 0.28796905,155.9548 0.23739058,155.9627 0.1439334,155.9706 0.22892292,155.9786 0.48315442,155.9865 0.53406322,155.9944 0.44103101,156.0023 0.43242955,156.0103 0.4317081,156.0182 0.22845387,156.0261 0.35724479,156.0341 1.1281924,156.0420 1.6023051,156.0499 2.4172697,156.0579 3.3241932,156.0658 4.0021667,156.0737 5.722877,156.0817 8.5342541,156.0896 14.859619,156.0975 20.743254,156.1055 31.786491,156.1134 49.766243,156.1214 56.407127,156.1293 46.710342,156.1372 55.782829,156.1452 144.49249,156.1531 223.12726,156.1610 191.82103,156.1690 88.420441,156.1769 28.816671,156.1848 19.966881,156.1928 19.10397,156.2007 12.293601,156.2086 6.8234978,156.2166 3.8170907,156.2245 1.6576539,156.2325 0.65118462,156.2404 0.55064952,156.2483 0.49985287,156.2563 0.48329863,156.2642 0.56856555,156.2722 0.7203294,156.2801 0.61777341,156.2880 0.50799888,156.2960 0.48339346,156.3039 0.38992536,156.3119 0.36422911,156.3198 0.60182649,156.3277 0.49183154,156.3357 0.38116547,156.3436 0.16042666,156.3516 0.084681585,156.3595 0.16126597,156.3674 0.27985421,156.3754 0.22860086,156.3833 0.13547322,156.3913 0.17793839,156.3992 0.076224782,156.4071 0.12740137,156.4151 0.3647126,156.4230 0.37290758,156.4310 0.53395492,156.4389 0.8644318,156.4469 0.67789125,156.4548 0.3980774,156.4627 0.16083348,156.4707 0.15242952,156.4786 0.13598701,156.4866 0.48364288,156.4945 0.59291196,156.5025 0.35546982,156.5104 0.32224128,156.5184 0.52588809,156.5263 0.56761932,156.5342 0.53425789,156.5422 0.8139345,156.5501 0.65170473,156.5581 0.27060634,156.5660 0.10154211,156.5740 0.059469417,156.5819 0.28045762,156.5899 0.68693906,156.5978 0.89843708,156.6058 0.7963205,156.6137 0.4656052,156.6217 0.29617614,156.6296 0.16942486,156.6376 0.39877599,156.6455 0.56772667,156.6535 0.49970773,156.6614 0.38979849,156.6694 0.44945687,156.6773 0.53401738,156.6852 0.42324167,156.6932 0.28797218,156.7011 0.25467861,156.7091 0.29685578,156.7170 0.31344441,156.7250 0.28794664,156.7329 0.39879885,156.7409 0.66171443,156.7489 0.74568814,156.7568 0.64335608,156.7648 0.51664603,156.7727 0.6787864,156.7807 0.93254524,156.7886 0.82193536,156.7966 0.75406277,156.8045 0.72835493,156.8125 0.60139078,156.8204 0.39801651,156.8284 0.20317744,156.8363 0.10152207,156.8443 0.076127514,156.8522 0.050941654,156.8602 0.21207137,156.8681 0.25421718,156.8761 0.19505687,156.8840 0.27954933,156.8920 0.35624424,156.9000 0.62805349,156.9079 0.81341004,156.9159 0.702968,156.9238 0.51771528,156.9318 0.83972251,156.9397 1.0589777,156.9477 1.1522092,156.9556 1.2462289,156.9636 1.3734641,156.9716 1.8655196,156.9795 2.3907435,156.9875 2.4492846,156.9954 2.6014299,157.0034 2.873426,157.0113 4.1455588,157.0193 5.7253189,157.0273 10.155946,157.0352 16.113598,157.0432 24.829517,157.0511 43.879608,157.0591 104.99767,157.0671 298.79514,157.0750 543.20245,157.0830 776.42865,157.0909 1294.058,157.0989 1656.4795,157.1069 1330.3428,157.1148 627.40027,157.1228 203.91628,157.1307 107.84197,157.1387 81.254829,157.1467 65.760643,157.1546 58.140774,157.1626 42.530331,157.1705 21.960955,157.1785 9.938426,157.1865 6.8468485,157.1944 6.1938729,157.2024 4.7160325,157.2103 2.4356153,157.2183 0.97316223,157.2263 1.2295165,157.2342 1.3894131,157.2422 0.97324997,157.2502 0.44038075,157.2581 0.99265105,157.2661 1.6359361,157.2741 1.4824369,157.2820 0.68577713,157.2900 0.47476327,157.2980 0.74602568,157.3059 1.2961825,157.3139 0.92419463,157.3218 1.0352862,157.3298 1.5087018,157.3378 1.2788405,157.3457 0.75351167,157.3537 0.81362146,157.3617 0.84718418,157.3696 0.57632077,157.3776 0.69464105,157.3856 0.49967188,157.3935 0.40701777,157.4015 0.45738423,157.4095 0.36430138,157.4174 0.32181323,157.4254 0.16927624,157.4334 0.22925757,157.4414 0.4833039,157.4493 0.52530605,157.4573 0.51694131,157.4653 0.58483082,157.4732 0.88145995,157.4812 0.7031616,157.4892 0.26248163,157.4971 0.29671377,157.5051 0.45766193,157.5131 0.33043772,157.5210 0.22031161,157.5290 0.27955675,157.5370 0.33060727,157.5450 0.37309751,157.5529 0.41506588,157.5609 0.22875227,157.5689 0.31410012,157.5768 0.50898182,157.5848 0.694722,157.5928 0.54204923,157.6008 0.44898611,157.6087 0.32206148,157.6167 0.38120618,157.6247 0.29638994,157.6327 0.23723595,157.6406 0.31343439,157.6486 0.54245782,157.6566 0.57620472,157.6646 0.35605568,157.6725 0.56788939,157.6805 0.39840102,157.6885 0.47498146,157.6964 0.66919398,157.7044 0.32149547,157.7124 0.20337625,157.7204 0.37285277,157.7284 0.36431098,157.7363 0.39874038,157.7443 0.50907427,157.7523 0.53410977,157.7603 0.4660089,157.7682 0.49134728,157.7762 0.55083251,157.7842 0.44045374,157.7922 0.36445841,157.8001 0.44879374,157.8081 0.1690876,157.8161 0.24589007,157.8241 0.17785546,157.8321 0.12707125,157.8400 0.033776183,157.8480 0.18700701,157.8560 0.5599373,157.8640 0.48272699,157.8719 0.22000143,157.8799 0.11833454,157.8879 0.06765765,157.8959 0.16951698,157.9039 0.13567799,157.9118 0.11900685,157.9198 0.22887406,157.9278 0.28799105,157.9358 0.33075944,157.9438 0.50859833,157.9518 0.45742831,157.9597 0.38974562,157.9677 0.23738034,157.9757 0.24602403,157.9837 0.2963697,157.9917 0.16935346,157.9996 0.23749851,158.0076 0.27992621,158.0156 0.46658033,158.0236 0.73755872,158.0316 1.077024,158.0396 1.6541144,158.0475 2.4767671,158.0555 4.3264508,158.0635 11.932671,158.0715 34.216206,158.0795 57.429611,158.0875 74.110916,158.0955 107.44922,158.1034 133.15106,158.1114 114.74793,158.1194 64.496155,158.1274 29.176155,158.1354 17.77898,158.1434 14.81792,158.1514 25.556812,158.1593 73.165855,158.1673 124.18233,158.1753 113.88096,158.1833 56.373783,158.1913 16.188015,158.1993 5.7409024,158.2073 4.3377337,158.2153 3.5915217,158.2232 2.7026465,158.2312 2.0497658,158.2392 1.3203806,158.2472 0.7365973,158.2552 0.53384805,158.2632 0.41525424,158.2712 0.33090109,158.2792 0.50849634,158.2872 0.38993827,158.2951 0.53442675,158.3031 0.75382179,158.3111 0.49941266,158.3191 0.23737581,158.3271 0.27947107,158.3351 0.16066259,158.3431 0.20353195,158.3511 0.2882852,158.3591 0.32241419,158.3671 0.44089076,158.3751 0.4661065,158.3830 0.68674546,158.3910 0.81364161,158.3990 0.61793613,158.4070 0.20298015,158.4150 0.25473133,158.4230 0.5427072,158.4310 0.71160883,158.4390 0.45721859,158.4470 0.24561715,158.4550 0.21199223,158.4630 0.25434411,158.4710 0.16077691,158.4790 0.076058231,158.4870 0.067997403,158.4950 0.2458801,158.5030 0.30489716,158.5110 0.21178778,158.5189 0.16101845,158.5269 0.17803253,158.5349 0.18665771,158.5429 0.22884129,158.5509 0.20323218,158.5589 0.25444514,158.5669 0.3389295,158.5749 0.16925681,158.5829 0.11025283,158.5909 0.16948698,158.5989 0.23729542,158.6069 0.24597268,158.6149 0.27982262,158.6229 0.30487624,158.6309 0.21171671,158.6389 0.22077243,158.6469 0.34762958,158.6549 0.29607302,158.6629 0.14370078,158.6709 0.06783139,158.6789 0.059297811,158.6869 0.042435475,158.6949 0.18643463,158.7029 0.24611664,158.7109 0.55181366,158.7189 0.73763442,158.7269 0.58404535,158.7349 0.21959397,158.7429 0.10981766,158.7509 0.16979554,158.7589 0.51753694,158.7669 0.57630539,158.7749 0.61851698,158.7829 0.72019398,158.7909 0.59300154,158.7989 0.41523314,158.8069 0.50871444,158.8149 0.63568783,158.8229 0.49999762,158.8309 0.38129604,158.8389 0.44922414,158.8469 0.61038208,158.8549 0.67800057,158.8630 0.53387165,158.8710 0.36417419,158.8790 0.2114414,158.8870 0.16945221,158.8950 0.35632017,158.9030 0.49995771,158.9110 0.4913421,158.9190 0.47496182,158.9270 0.3647083,158.9350 0.34678608,158.9430 0.084514625,158.9510 0.27175298,158.9590 0.43194324,158.9670 0.18607579,158.9750 0.10187355,158.9830 0.22108757,158.9910 0.5174371,158.9991 0.47403297,159.0071 0.3390308,159.0151 0.63716251,159.0231 1.1108143,159.0311 0.98190445,159.0391 0.90820032,159.0471 3.0822279,159.0551 6.7757497,159.0631 9.0018082,159.0711 11.022435,159.0791 14.847957,159.0872 18.680008,159.0952 22.862141,159.1032 23.231739,159.1112 19.158819,159.1192 16.295774,159.1272 19.623495,159.1352 20.434969,159.1432 13.680997,159.1512 5.7219381,159.1593 5.4882588,159.1673 9.2856836,159.1753 10.582047,159.1833 7.4157777,159.1913 3.7073584,159.1993 2.0495164,159.2073 1.2190807,159.2153 0.65173191,159.2234 0.38068491,159.2314 0.12704273,159.2394 0.35630342,159.2474 0.58454025,159.2554 0.28770015,159.2634 0.059308417,159.2714 0.35644782,159.2795 0.95836473,159.2875 1.1355686,159.2955 0.60933673,159.3035 0.10972697,159.3115 0.050915714,159.3195 0.033858046,159.3276 0.051045179,159.3356 0.17830412,159.3436 0.3228049,159.3516 0.74631703,159.3596 0.71969849,159.3676 0.43168098,159.3757 0.33885753,159.3837 0.23715004,159.3917 0.16951755,159.3997 0.21217266,159.4077 0.44893765,159.4157 0.31315753,159.4238 0.16133077,159.4318 0.32223281,159.4398 0.35563502,159.4478 0.19511642,159.4558 0.44122854,159.4639 0.66983485,159.4719 0.71153975,159.4799 0.49941698,159.4879 0.48299623,159.4959 0.5342015,159.5040 0.5508042,159.5120 0.28764635,159.5200 0.10148183,159.5280 0.076286778,159.5360 0.15271659,159.5441 0.27125266,159.5521 0.2628096,159.5601 0.31382874,159.5681 0.48297259,159.5761 0.33852467,159.5842 0.050656959,159.5922 0.0681701,159.6002 0.28030929,159.6082 0.42382154,159.6163 0.44054297,159.6243 0.57607198,159.6323 0.43186539,159.6403 0.44117349,159.6484 0.72069591,159.6564 0.66903436,159.6644 0.43183157,159.6724 0.40662685,159.6805 0.46632496,159.6885 0.5088532,159.6965 0.50847161,159.7045 0.40671611,159.7126 0.3727096,159.7206 0.27953622,159.7286 0.24578612,159.7366 0.18614091,159.7447 0.093010746,159.7527 0.15263541,159.7607 0.14403419,159.7687 0.050827611,159.7768 0.10224462,159.7848 0.34827828,159.7928 0.51681417,159.8009 0.32126579,159.8089 0.14373562,159.8169 0.067575671,159.8249 0.0001251763,159.8330 0.15285458,159.8410 0.20359218,159.8490 0.33898333,159.8571 0.31342718,159.8651 0.28794777,159.8731 0.2795116,159.8811 0.29665053,159.8892 0.13547273,159.8972 0.076314054,159.9052 0.17818168,159.9133 0.19480301,159.9213 0.050622787,159.9293 0.13606028,159.9374 0.46643776,159.9454 0.41486275,159.9534 0.18623257,159.9615 0.11011241,159.9695 0.059309475,159.9775 0.12749806,159.9856 0.22895344,159.9936 0.23732917,160.0016 0.49169824,160.0097 0.60138309,160.0177 0.33875769,160.0257 0.16084035,160.0338 0.050819151,160.0418 0.14445764,160.0498 0.42488268,160.0579 1.1706496,160.0659 1.4661946,160.0739 1.8301458,160.0820 2.1522427,160.0900 2.2049603,160.0980 2.9272261,160.1061 4.3939795,160.1141 5.9170294,160.1221 6.007515,160.1302 5.5593987,160.1382 5.0917521,160.1462 3.8271477,160.1543 2.6835957,160.1623 1.4899786,160.1704 1.3726165,160.1784 1.4991872,160.1864 1.2109326,160.1945 0.65202564,160.2025 0.34736636,160.2105 0.26270482,160.2186 0.26262853,160.2266 0.36460891,160.2347 0.60190153,160.2427 0.54215682,160.2507 0.27956551,160.2588 0.21183529,160.2668 0.14388874,160.2749 0.16089529,160.2829 0.33068845,160.2909 0.50033361,160.2990 0.38129753,160.3070 0.35569102,160.3151 0.29643932,160.3231 0.18643318,160.3311 0.13563344,160.3392 0.15241064,160.3472 0.10164835,160.3553 0.24643557,160.3633 0.53431731,160.3714 0.37224948,160.3794 0.16065618,160.3874 0.16957295,160.3955 0.17778417,160.4035 0.14398916,160.4116 0.20350793,160.4196 0.16103669,160.4277 0.13552642,160.4357 0.1016869,160.4437 0.084895439,160.4518 0.18652998,160.4598 0.17785691,160.4679 0.11010227,160.4759 0.084950261,160.4840 0.22091678,160.4920 0.37279892,160.5001 0.21136278,160.5081 0.18634389,160.5162 0.18664728,160.5242 0.29692835,160.5322 0.36412722,160.5403 0.57625788,160.5483 1.0004271,160.5564 1.0255911,160.5644 0.69501585,160.5725 0.43198085,160.5805 0.2876702,160.5886 0.30482778,160.5966 0.4066236,160.6047 0.25431088,160.6127 0.093246654,160.6208 0.11918324,160.6288 0.51809478,160.6369 0.85623628,160.6449 0.78780591,160.6530 0.57579798,160.6610 0.44056261,160.6691 0.49941432,160.6771 0.17725015,160.6852 0.11890083,160.6932 0.39855433,160.7013 0.45765814,160.7093 0.41510892,160.7174 0.24568923,160.7254 0.31349638,160.7335 0.2795912,160.7415 0.22043175,160.7496 0.22074045,160.7576 0.37322173,160.7657 0.34706903,160.7737 0.14352545,160.7818 -1.8659683e-005,160.7898 0.093429625,160.7979 0.15252608,160.8059 0.11872154,160.8140 0.18644597,160.8220 0.1526144,160.8301 0.39007238,160.8382 0.38123918,160.8462 0.19452646,160.8543 0.025349258,160.8623 0.13570976,160.8704 0.15272506,160.8784 0.2203315,160.8865 0.16098735,160.8945 0.38145119,160.9026 0.26280645,160.9106 0.35581908,160.9187 0.1524803,160.9268 0.26305544,160.9348 0.35606575,160.9429 0.29639068,160.9509 0.24559626,160.9590 0.3391583,160.9670 0.33036271,160.9751 0.20362198,160.9832 0.47530147,160.9912 0.61028129,160.9993 0.78969014,161.0073 1.5685353,161.0154 1.1932775,161.0235 0.7709313,161.0315 1.1291058,161.0396 2.3671689,161.0476 3.5086906,161.0557 4.9670916,161.0637 14.025459,161.0718 25.615932,161.0799 26.247854,161.0879 17.340855,161.0960 18.198002,161.1040 39.931206,161.1121 51.207672,161.1202 37.899677,161.1282 15.934129,161.1363 7.5393662,161.1444 9.0903368,161.1524 9.8109198,161.1605 6.3885779,161.1685 2.3154354,161.1766 1.2530433,161.1847 1.1189249,161.1927 1.1612134,161.2008 0.79624939,161.2089 0.48288199,161.2169 0.38940135,161.2250 0.23706743,161.2330 0.30502141,161.2411 0.20326422,161.2492 0.16952252,161.2572 0.1950994,161.2653 0.30520597,161.2734 0.31369752,161.2814 0.38142845,161.2895 0.27060589,161.2976 0.059108622,161.3056 0.093354285,161.3137 0.21187456,161.3218 0.42368838,161.3298 0.39865619,161.3379 0.46698391,161.3460 0.58476877,161.3540 0.45685896,161.3621 0.32154208,161.3702 0.23728023,161.3782 0.31409183,161.3863 0.49215522,161.3944 0.58476895,161.4024 0.51651877,161.4105 0.41519484,161.4186 0.42362648,161.4266 0.31326935,161.4347 0.23715521,161.4428 0.22043724,161.4508 0.34755537,161.4589 0.23684953,161.4670 -0.00018299348,161.4751 0.067997396,161.4831 0.22035369,161.4912 0.27145144,161.4993 0.33942649,161.5073 0.41505486,161.5154 0.27074102,161.5235 0.16102958,161.5316 0.31436127,161.5396 0.53425473,161.5477 0.48247004,161.5558 0.32163021,161.5638 0.17777802,161.5719 0.11013399,161.5800 0.076204218,161.5881 0.025287597,161.5961 -1.9202511e-005,161.6042 -3.7546906e-005,161.6123 0.00016940372,161.6204 0.16991645,161.6284 0.4407028,161.6365 0.4828192,161.6446 0.35573545,161.6526 0.17785256,161.6607 0.025442652,161.6688 0.033883978,161.6769 0.042471189,161.6849 0.10165723,161.6930 0.025313703,161.7011 0.025454061,161.7092 0.076325163,161.7172 0.24613838,161.7253 0.52552283,161.7334 0.35559615,161.7415 0.084744625,161.7496 0.10188176,161.7576 0.16095008,161.7657 0.16090359,161.7738 0.17801805,161.7819 0.20334309,161.7899 0.19508971,161.7980 0.32230428,161.8061 0.43228823,161.8142 0.32193977,161.8223 0.21158366,161.8303 0.21172997,161.8384 0.23718762,161.8465 0.27116734,161.8546 0.43224505,161.8627 0.2795555,161.8707 0.21179275,161.8788 0.135562,161.8869 0.10193244,161.8950 0.27986491,161.9031 0.36420584,161.9111 0.16945024,161.9192 0.093300074,161.9273 0.11857606,161.9354 0.20334865,161.9435 0.20353241,161.9515 0.27122191,161.9596 0.16089265,161.9677 0.084599808,161.9758 0.034089427,161.9839 0.18695304,161.9920 0.31360927,162.0000 0.38988486,162.0081 0.62763697,162.0162 0.65239853,162.0243 0.42339849,162.0324 0.48297662,162.0405 0.3471112,162.0485 0.27981883,162.0566 0.95929378,162.0647 2.1573784,162.0728 4.2659631,162.0809 4.9480119,162.0890 4.9313655,162.0970 5.7920804,162.1051 9.448699,162.1132 13.399072,162.1213 11.541806,162.1294 13.505151,162.1375 22.066683,162.1456 25.824968,162.1537 17.33214,162.1617 5.7479501,162.1698 1.9805902,162.1779 0.99020487,162.1860 0.7451582,162.1941 0.68607301,162.2022 0.56778878,162.2103 0.59347534,162.2184 0.71138865,162.2264 0.5248245,162.2345 0.27110028,162.2426 0.1525594,162.2507 0.16097146,162.2588 0.11011878,162.2669 0.15257803,162.2750 0.14430891,162.2831 0.22885874,162.2912 0.13517566,162.2993 0.050984193,162.3073 0.26361835,162.3154 0.52578402,162.3235 0.47387135,162.3316 0.28782922,162.3397 0.41539386,162.3478 0.34718627,162.3559 0.14378703,162.3640 0.11901207,162.3721 0.38196713,162.3802 0.46609759,162.3883 0.36419058,162.3964 0.3811149,162.4044 0.30496436,162.4125 0.31357035,162.4206 0.24578591,162.4287 0.48318276,162.4368 0.56764781,162.4449 0.39810172,162.4530 0.2033404,162.4611 0.093440883,162.4692 0.20361516,162.4773 0.22020891,162.4854 0.22871396,162.4935 0.21165077,162.5016 0.050728075,162.5097 0.10177547,162.5178 0.13562572,162.5259 0.13567306,162.5340 0.13580167,162.5421 0.20332344,162.5502 0.18626899,162.5583 0.2546562,162.5663 0.27953011,162.5744 0.10996442,162.5825 0.20383734,162.5906 0.34756407,162.5987 0.37268719,162.6068 0.25389132,162.6149 0.3896594,162.6230 0.62711793,162.6311 0.61008745,162.6392 0.28830791,162.6473 0.16987687,162.6554 0.35629946,162.6635 0.49994275,162.6716 0.49106765,162.6797 0.40646064,162.6878 0.31343481,162.6959 0.17810632,162.7040 0.13561909,162.7121 0.11040504,162.7202 0.3476997,162.7283 0.35573617,162.7364 0.27084607,162.7445 0.050683245,162.7526 0.025485054,162.7607 0.025450857,162.7688 0.10188809,162.7769 0.21201876,162.7850 0.24562898,162.7932 0.11856487,162.8013 0.11018458,162.8094 0.093157537,162.8175 0.084694438,162.8256 0.11019735,162.8337 0.33081329,162.8418 0.47489607,162.8499 0.53396237,162.8580 0.33005172,162.8661 0.2371165,162.8742 0.44087961,162.8823 0.4235568,162.8904 0.2628459,162.8985 0.34766442,162.9066 0.4065904,162.9147 0.27926713,162.9228 0.17005143,162.9309 0.36470619,162.9390 0.1773333,162.9471 0.093186438,162.9553 0.14412645,162.9634 0.20339225,162.9715 0.29669383,162.9796 0.32221046,162.9877 0.35601744,162.9958 0.26265633,163.0039 0.36466005,163.0120 0.85594726,163.0201 0.6944263,163.0282 0.38168153,163.0363 0.82359529,163.0444 2.5293043,163.0525 4.9103956,163.0607 5.6007986,163.0688 7.1629491,163.0769 25.184336,163.0850 49.972473,163.0931 54.452206,163.1012 33.708405,163.1093 14.569918,163.1174 8.5736923,163.1255 8.0418673,163.1337 6.8787041,163.1418 6.8629708,163.1499 6.8987393,163.1580 6.5417295,163.1661 4.7247806,163.1742 2.0390499,163.1823 0.99174517,163.1904 0.99214542,163.1985 0.87184554,163.2067 0.39706603,163.2148 0.21167003,163.2229 0.19479403,163.2310 0.10161353,163.2391 0.14428461,163.2472 0.21200393,163.2553 0.22027466,163.2635 0.17783006,163.2716 0.16943976,163.2797 0.17807353,163.2878 0.18671423,163.2959 0.26256356,163.3040 0.3049942,163.3122 0.356089,163.3203 0.33057976,163.3284 0.32190484,163.3365 0.16086024,163.3446 0.21229665,163.3527 0.39019698,163.3609 0.42322931,163.3690 0.23667915,163.3771 0.10161811,163.3852 0.07637652,163.3933 0.22927415,163.4014 0.41591623,163.4096 0.59357631,163.4177 0.60163075,163.4258 0.49116591,163.4339 0.38063958,163.4420 0.15213956,163.4501 0.22069016,163.4583 0.29676706,163.4664 0.22031808,163.4745 0.32199273,163.4826 0.27942699,163.4907 0.22874714,163.4989 0.1779082,163.5070 0.16103059,163.5151 0.16115157,163.5232 0.20353317,163.5314 0.2456836,163.5395 0.22034131,163.5476 0.39036858,163.5557 0.61906219,163.5638 0.49157625,163.5720 0.44920966,163.5801 0.44899595,163.5882 0.31294718,163.5963 0.10965919,163.6045 0.05940881,163.6126 0.24600811,163.6207 0.32195553,163.6288 0.22019769,163.6369 0.15240932,163.6451 0.093312286,163.6532 0.15295237,163.6613 0.25427389,163.6694 0.16059738,163.6776 0.025205895,163.6857 0.076462723,163.6938 0.22901788,163.7019 0.32189417,163.7101 0.20327933,163.7182 0.19507179,163.7263 0.18646777,163.7344 0.18654583,163.7426 0.26291537,163.7507 0.33070585,163.7588 0.48290595,163.7670 0.31395859,163.7751 0.50882894,163.7832 0.38052285,163.7913 0.10111055,163.7995 -4.7712103e-005,163.8076 0.050989192,163.8157 0.14422488,163.8238 0.13551049,163.8320 0.033707827,163.8401 -2.4710629e-005,163.8482 -2.2832972e-005,163.8564 0.025680106,163.8645 0.16105044,163.8726 0.093258567,163.8808 0.1952872,163.8889 0.28792492,163.8970 0.13520962,163.9051 0.025360752,163.9133 0.051031645,163.9214 0.18643214,163.9295 0.16108099,163.9377 0.16982259,163.9458 0.19481392,163.9539 0.11846779,163.9621 0.18659012,163.9702 0.26254827,163.9783 0.12698446,163.9865 0.24612051,163.9946 0.50866491,164.0027 0.52520394,164.0109 0.33073622,164.0190 0.55081463,164.0271 0.42342871,164.0353 0.30594245,164.0434 0.7727074,164.0515 1.5858883,164.0597 2.2134101,164.0678 3.6656928,164.0759 7.466526,164.0841 12.047117,164.0922 12.479231,164.1003 10.374338,164.1085 15.360852,164.1166 28.161728,164.1247 29.783571,164.1329 18.473145,164.1410 7.780622,164.1492 11.451138,164.1573 17.129442,164.1654 14.728606,164.1736 7.479671,164.1817 1.783559,164.1898 0.83927602,164.1980 0.60148233,164.2061 0.6357736,164.2143 0.55080825,164.2224 0.55984336,164.2305 0.72882223,164.2387 0.57540637,164.2468 0.32978505,164.2549 0.17774749,164.2631 0.084781155,164.2712 0.12748155,164.2794 0.30548805,164.2875 0.35581744,164.2956 0.39793727,164.3038 0.33015102,164.3119 0.1439684,164.3201 0.050938781,164.3282 0.12766202,164.3363 0.43287653,164.3445 0.57633287,164.3526 0.44865185,164.3608 0.34681374,164.3689 0.43196937,164.3771 0.32204431,164.3852 0.13555767,164.3933 0.0086042508,164.4015 0.084833726,164.4096 0.084656514,164.4178 0.076448627,164.4259 0.18666445,164.4341 0.29666358,164.4422 0.38124007,164.4503 0.28808427,164.4585 0.23726711,164.4666 0.1354613,164.4748 0.25428864,164.4829 0.39863285,164.4911 0.44932631,164.4992 0.25401101,164.5074 0.22871515,164.5155 0.24589264,164.5236 0.24577139,164.5318 0.27113736,164.5399 0.43299204,164.5481 0.88246351,164.5562 0.90607101,164.5644 0.5664373,164.5725 0.4320775,164.5807 0.3228322,164.5888 0.56871539,164.5970 0.90695262,164.6051 0.89810181,164.6133 0.82136154,164.6214 0.49932697,164.6296 0.37287685,164.6377 0.27972481,164.6459 0.27121556,164.6540 0.37289035,164.6622 0.52599597,164.6703 0.69540668,164.6785 0.57586884,164.6866 0.3809379,164.6948 0.36409241,164.7029 0.4065721,164.7111 0.28802601,164.7192 0.1183896,164.7274 0.033957195,164.7355 0.14436167,164.7437 0.27119777,164.7518 0.32192633,164.7600 0.38122669,164.7681 0.60185283,164.7763 0.88184685,164.7844 0.82228017,164.7926 0.50817317,164.8007 0.30495813,164.8089 0.56830519,164.8170 0.89867741,164.8252 0.95757717,164.8333 0.88937318,164.8415 0.60990137,164.8496 0.56763542,164.8578 0.44063163,164.8660 0.45765844,164.8741 0.22871517,164.8823 0.22059089,164.8904 0.43256545,164.8986 0.5080604,164.9067 0.2371469,164.9149 0.38205793,164.9230 0.7034089,164.9312 0.52480423,164.9394 0.23692979,164.9475 0.22037262,164.9557 0.24581683,164.9638 0.16101889,164.9720 0.1610464,164.9801 0.28842205,164.9883 0.5006488,164.9964 0.79752642,165.0046 1.0508446,165.0128 1.034014,165.0209 1.1710229,165.0291 1.9327043,165.0372 2.3133662,165.0454 2.8498669,165.0536 7.1855793,165.0617 19.065952,165.0699 27.408434,165.0780 31.639452,165.0862 66.636581,165.0944 203.30186,165.1025 322.96494,165.1107 283.56342,165.1188 138.3591,165.1270 44.274223,165.1352 21.465761,165.1433 15.815125,165.1515 12.240576,165.1596 8.2641735,165.1678 4.7723393,165.1760 2.1392729,165.1841 0.64308339,165.1923 0.65311599,165.2005 0.70345449,165.2086 0.63584107,165.2168 0.59317136,165.2249 0.49915498,165.2331 0.2281948,165.2413 0.05922338,165.2494 0.20368622,165.2576 0.65329975,165.2658 0.96649045,165.2739 0.71121973,165.2821 0.24506964,165.2903 0.11892288,165.2984 0.3307229,165.3066 0.4577052,165.3147 0.63610941,165.3229 0.67805415,165.3311 0.59291017,165.3392 0.66107482,165.3474 0.63563609,165.3556 0.51662034,165.3637 0.3217051,165.3719 0.20304304,165.3801 0.14406431,165.3882 0.28840044,165.3964 0.36444089,165.4046 0.29643515,165.4127 0.19505025,165.4209 0.27984986,165.4291 0.27953142,165.4373 0.24595074,165.4454 0.34757239,165.4536 0.29666847,165.4618 0.36431304,165.4699 0.2796981,165.4781 0.47542828,165.4863 0.75448507,165.4944 0.56691235,165.5026 0.21131055,165.5108 0.19508189,165.5189 0.26287612,165.5271 0.33904597,165.5353 0.50814611,165.5435 0.33017239,165.5516 0.22068633,165.5598 0.34784687,165.5680 0.3132388,165.5761 0.19466461,165.5843 0.38201031,165.5925 0.6360783,165.6007 0.53371787,165.6088 0.36384389,165.6170 0.2368139,165.6252 0.19497615,165.6334 0.19519983,165.6415 0.25429869,165.6497 0.34726,165.6579 0.3220984,165.6660 0.30542353,165.6742 0.34766906,165.6824 0.43248656,165.6906 0.52535218,165.6987 0.44050446,165.7069 0.57627338,165.7151 0.43172896,165.7233 0.13514717,165.7314 0.11049911,165.7396 0.31390887,165.7478 0.35588601,165.7560 0.41502014,165.7642 0.3388786,165.7723 0.28812715,165.7805 0.12701227,165.7887 0.22938646,165.7969 0.51731932,165.8050 0.55899262,165.8132 0.49967745,165.8214 0.4064976,165.8296 0.22017264,165.8377 0.13557683,165.8459 0.12707379,165.8541 0.093175381,165.8623 0.13574125,165.8705 0.22034234,165.8786 0.24586952,165.8868 0.43255192,165.8950 0.47464496,165.9032 0.45739886,165.9114 0.33878869,165.9195 0.37314063,165.9277 0.39850023,165.9359 0.38956687,165.9441 0.15223344,165.9523 0.26270425,165.9604 0.38135582,165.9686 0.21176401,165.9768 0.033825375,165.9850 0.0083943224,165.9932 0.051243927,166.0014 0.27168894,166.0095 0.37293965,166.0177 0.44034067,166.0259 0.26226005,166.0341 0.10171329,166.0423 0.16977119,166.0505 0.65456098,166.0586 2.6564877,166.0668 4.526402,166.0750 4.2293558,166.0832 6.1542463,166.0914 15.264942,166.0996 30.728945,166.1077 37.181152,166.1159 29.899908,166.1241 26.973166,166.1323 38.023685,166.1405 40.586311,166.1487 26.824406,166.1569 10.3567,166.1650 3.6138754,166.1732 2.0073822,166.1814 1.7525671,166.1896 1.5668142,166.1978 1.0080729,166.2060 0.55058575,166.2142 0.27938315,166.2224 0.27973011,166.2305 0.34733751,166.2387 0.10981613,166.2469 0.0084858174,166.2551 0.042379551,166.2633 0.05093766,166.2715 0.059404269,166.2797 0.050758872,166.2879 0.059352241,166.2961 0.20346281,166.3042 0.1947619,166.3124 0.033918921,166.3206 0.050928753,166.3288 0.050813738,166.3370 0.12751386,166.3452 0.27155039,166.3534 0.36444631,166.3616 0.36415216,166.3698 0.21158801,166.3780 0.12698667,166.3862 0.16936,166.3943 0.3139112,166.4025 0.39863944,166.4107 0.3218129,166.4189 0.28821021,166.4271 0.46647274,166.4353 0.55049974,166.4435 0.24547175,166.4517 0.16928354,166.4599 0.076253675,166.4681 0.19539039,166.4763 0.35614216,166.4845 0.49120516,166.4927 0.27947679,166.5009 0.22898559,166.5091 0.16931522,166.5172 0.10166382,166.5254 0.1442952,166.5336 0.18639943,166.5418 0.15214859,166.5500 0.11018561,166.5582 0.13576657,166.5664 0.093203798,166.5746 0.17813078,166.5828 0.22032627,166.5910 0.21158737,166.5992 0.21189199,166.6074 0.16125435,166.6156 0.22072995,166.6238 0.43259636,166.6320 0.55996996,166.6402 0.81343901,166.6484 0.55006289,166.6566 0.56809205,166.6648 0.67797846,166.6730 0.41449121,166.6812 0.092722133,166.6894 0.051077187,166.6976 0.32235348,166.7058 0.46608797,166.7140 0.49977368,166.7222 0.3559345,166.7304 0.31363788,166.7386 0.21172267,166.7468 0.22030377,166.7550 0.16951841,166.7632 0.24598123,166.7714 0.36457047,166.7796 0.50016832,166.7878 0.53375816,166.7960 0.23696159,166.8042 0.1609873,166.8124 0.21224979,166.8206 0.33090451,166.8288 0.3558169,166.8370 0.2878367,166.8452 0.17772007,166.8534 0.19488251,166.8616 0.3390902,166.8698 0.39832926,166.8780 0.23705156,166.8862 0.084561951,166.8944 0.18645428,166.9026 0.26289758,166.9108 0.21178669,166.9190 0.025229167,166.9273 0.042590018,166.9355 0.34783587,166.9437 0.72921681,166.9519 0.86439353,166.9601 0.65225983,166.9683 0.35594285,166.9765 0.38129771,166.9847 0.33917814,166.9929 0.49194434,167.0011 0.56798273,167.0093 0.5337519,167.0175 0.40648672,167.0257 0.70498741,167.0339 4.3168969,167.0421 12.447316,167.0504 16.90184,167.0586 16.003113,167.0668 18.540743,167.0750 40.817677,167.0832 56.685257,167.0914 47.07922,167.0996 25.474907,167.1078 17.891407,167.1160 21.398064,167.1242 22.930069,167.1324 18.99127,167.1407 13.457523,167.1489 9.4421406,167.1571 6.3993826,167.1653 3.7065268,167.1735 1.9558355,167.1817 1.2122186,167.1899 0.94929564,167.1981 0.90671033,167.2063 0.69469911,167.2146 0.46562952,167.2228 0.27062854,167.2310 0.23716189,167.2392 0.22034952,167.2474 0.16970387,167.2556 0.24583676,167.2638 0.17798924,167.2720 0.39891213,167.2803 0.62727082,167.2885 0.53401357,167.2967 0.53375334,167.3049 0.29604477,167.3131 0.27972147,167.3213 0.55947417,167.3296 0.72001886,167.3378 0.50816917,167.3460 0.33063859,167.3542 0.31392816,167.3624 0.4916673,167.3706 0.41507024,167.3788 0.25413382,167.3871 0.24562524,167.3953 0.21214527,167.4035 0.34765497,167.4117 0.29637024,167.4199 0.27959889,167.4281 0.23707402,167.4364 0.26243523,167.4446 0.30513716,167.4528 0.29697499,167.4610 0.3051534,167.4692 0.26274961,167.4775 0.31346694,167.4857 0.16078721,167.4939 0.19528906,167.5021 0.33913869,167.5103 0.30458912,167.5186 0.13545391,167.5268 0.35608879,167.5350 0.35578507,167.5432 0.24586101,167.5514 0.37290046,167.5597 0.21158551,167.5679 0.17819798,167.5761 0.33933485,167.5843 0.3048017,167.5925 0.14404562,167.6008 0.21217704,167.6090 0.33925635,167.6172 0.50852692,167.6254 0.3552157,167.6336 0.025016095,167.6419 0.025768148,167.6501 0.13578017,167.6583 0.16092473,167.6665 0.18629497,167.6748 0.13565725,167.6830 0.25446469,167.6912 0.34751436,167.6994 0.41506654,167.7077 0.25394821,167.7159 0.1101415,167.7241 0.22901408,167.7323 0.62726194,167.7406 0.89835292,167.7488 0.65253365,167.7570 0.21191099,167.7652 0.19469565,167.7735 0.050671864,167.7817 0.11882931,167.7899 0.1695399,167.7981 0.11006138,167.8064 0.10181058,167.8146 0.26315388,167.8228 0.5679853,167.8310 0.44012001,167.8393 0.084294021,167.8475 0.025691601,167.8557 0.38171351,167.8640 0.51678067,167.8722 0.13527016,167.8804 0.13552435,167.8886 0.084854327,167.8969 0.11045828,167.9051 0.1951327,167.9133 0.22020981,167.9216 0.14406107,167.9298 0.186369,167.9380 0.10156897,167.9462 0.1953817,167.9545 0.30527315,167.9627 0.26221377,167.9709 0.084497504,167.9792 0.135875,167.9874 0.20342617,167.9956 0.19481395,168.0039 0.33938035,168.0121 0.62774497,168.0203 0.78818941,168.0286 0.72831988,168.0368 0.57618088,168.0450 0.95138234,168.0533 2.3336835,168.0615 3.3763394,168.0697 6.3218522,168.0780 15.083802,168.0862 29.981699,168.0944 34.860077,168.1027 28.689812,168.1109 25.132343,168.1191 23.829678,168.1274 21.510672,168.1356 18.672916,168.1438 23.701588,168.1521 27.847244,168.1603 22.656006,168.1685 10.730336,168.1768 2.8052449,168.1850 1.2454633,168.1932 0.91421759,168.2015 0.58431697,168.2097 0.35568669,168.2180 0.23698589,168.2262 0.10165276,168.2344 0.22057706,168.2427 0.27119899,168.2509 0.22901438,168.2591 0.23717107,168.2674 0.15228945,168.2756 0.19479631,168.2839 0.33031294,168.2921 0.39838603,168.3003 0.27995208,168.3086 0.35616624,168.3168 0.34787989,168.3251 0.42386699,168.3333 0.3726877,168.3415 0.44919035,168.3498 0.41495085,168.3580 0.32158801,168.3663 0.27100012,168.3745 0.16131499,168.3827 0.22055563,168.3910 0.27940962,168.3992 0.20339768,168.4075 0.30574358,168.4157 0.50880432,168.4239 0.41467252,168.4322 0.16051561,168.4404 0.084829755,168.4487 0.22040559,168.4569 0.16079432,168.4652 0.025262261,168.4734 0.0086752055,168.4816 0.14446983,168.4899 0.32225913,168.4981 0.48313946,168.5064 0.40661743,168.5146 0.29637486,168.5229 0.17780222,168.5311 0.10174506,168.5393 0.16967234,168.5476 0.29672509,168.5558 0.38973936,168.5641 0.27100712,168.5723 0.26288232,168.5806 0.29682776,168.5888 0.39006841,168.5971 0.94937593,168.6053 1.0588262,168.6136 0.46563125,168.6218 0.27137402,168.6300 0.31381446,168.6383 0.35608718,168.6465 0.33093947,168.6548 0.4491187,168.6630 0.28734079,168.6713 0.13554609,168.6795 0.25455892,168.6878 0.29649308,168.6960 0.20300303,168.7043 0.025135217,168.7125 8.9273592e-005,168.7208 0.093318202,168.7290 0.14423659,168.7373 0.25434124,168.7455 0.18644981,168.7538 0.22892106,168.7620 0.26249048,168.7703 0.2711753,168.7785 0.2631208,168.7868 0.35606316,168.7950 0.29646477,168.8033 0.21164085,168.8115 0.16105898,168.8198 0.1948721,168.8280 0.25429317,168.8363 0.58495539,168.8445 0.63550687,168.8528 0.3727679,168.8610 0.22874382,168.8693 0.1607981,168.8775 0.050554309,168.8858 0.025566511,168.8941 0.28012928,168.9023 0.4241792,168.9106 0.44900253,168.9188 0.28753746,168.9271 0.14418191,168.9353 0.45856506,168.9436 0.73742533,168.9518 0.45675331,168.9601 0.11819948,168.9683 0.11894009,168.9766 0.2544269,168.9849 0.30531454,168.9931 0.33038345,169.0014 0.27110326,169.0096 0.35591218,169.0179 0.48454365,169.0261 2.1240954,169.0344 5.0848398,169.0426 10.235188,169.0509 23.149937,169.0592 40.503304,169.0674 40.644588,169.0757 27.643808,169.0839 26.21666,169.0922 42.35244,169.1005 48.029392,169.1087 33.690582,169.1170 16.774254,169.1252 12.994852,169.1335 17.96636,169.1417 20.41531,169.1500 18.065615,169.1583 10.37553,169.1665 4.5005865,169.1748 1.9967006,169.1830 1.3295364,169.1913 0.97366977,169.1996 0.59248751,169.2078 0.45735702,169.2161 0.53447527,169.2244 0.68667299,169.2326 0.43130013,169.2409 0.13513038,169.2491 0.2292175,169.2574 0.40711719,169.2657 0.45745957,169.2739 0.39817932,169.2822 0.34763312,169.2904 0.49186987,169.2987 0.49978527,169.3070 0.1859697,169.3152 0.10165379,169.3235 0.13565499,169.3318 0.20343553,169.3400 0.20337765,169.3483 0.13551994,169.3566 0.076088592,169.3648 0.051054753,169.3731 0.16113998,169.3814 0.17791978,169.3896 0.24597701,169.3979 0.23722787,169.4062 0.21191151,169.4144 0.31381455,169.4227 0.44952819,169.4310 0.60172838,169.4392 0.43161649,169.4475 0.26297957,169.4558 0.47478765,169.4640 0.34695214,169.4723 0.24580395,169.4806 0.27972871,169.4888 0.27972072,169.4971 0.37295863,169.5054 0.42376596,169.5136 0.65267205,169.5219 0.81336987,169.5302 0.45741612,169.5384 0.27996287,169.5467 0.42375147,169.5550 0.40646273,169.5632 0.25391719,169.5715 0.15221724,169.5798 0.32206938,169.5881 0.30510953,169.5963 0.13579324,169.6046 0.1952391,169.6129 0.25424966,169.6211 0.211634,169.6294 0.10996839,169.6377 0.12720387,169.6459 0.34766996,169.6542 0.39822584,169.6625 0.18618417,169.6708 0.084883377,169.6790 0.18665512,169.6873 0.38139448,169.6956 0.46609887,169.7039 0.34744042,169.7121 0.24575351,169.7204 0.16923289,169.7287 0.076327771,169.7370 0.17827624,169.7452 0.19472906,169.7535 0.10148191,169.7618 0.10161401,169.7700 0.076422721,169.7783 0.17825633,169.7866 0.36470032,169.7949 0.50006527,169.8031 0.33003697,169.8114 0.084307484,169.8197 0.15251389,169.8280 0.69508463,169.8363 0.77997041,169.8445 0.49209142,169.8528 0.41498917,169.8611 0.18577248,169.8694 0.050756697,169.8776 0.14410698,169.8859 0.27130017,169.8942 0.27123001,169.9025 0.13555461,169.9107 0.084703818,169.9190 0.076435789,169.9273 0.16991292,169.9356 0.26269999,169.9439 0.16916217,169.9521 0.16131081,169.9604 0.45807588,169.9687 0.50811023,169.9770 0.21149911,169.9853 0.29730752,169.9935 0.67814124,170.0018 0.63594097,170.0101 0.91643405,170.0184 1.1876898,170.0267 1.8059368,170.0349 2.2031436,170.0432 2.6873634,170.0515 4.2905412,170.0598 6.1133165,170.0681 7.2221308,170.0764 6.9525123,170.0846 9.0831394,170.0929 13.40341,170.1012 19.397022,170.1095 27.501101,170.1178 89.572067,170.1260 218.66661,170.1343 281.21497,170.1426 203.83424,170.1509 85.115395,170.1592 29.850487,170.1675 19.03224,170.1758 14.753377,170.1840 12.644066,170.1923 17.922291,170.2006 26.758324,170.2089 26.191555,170.2172 14.840148,170.2255 4.1567893,170.2338 1.8962423,170.2420 1.3466812,170.2503 0.94964212,170.2586 0.77088863,170.2669 0.5245741,170.2752 0.44877705,170.2835 0.28820148,170.2918 0.38226432,170.3000 0.70404112,170.3083 0.69425511,170.3166 0.45774254,170.3249 0.67793256,170.3332 0.44005322,170.3415 0.34715527,170.3498 0.20326842,170.3581 0.24590927,170.3664 0.16089213,170.3746 0.25462046,170.3829 0.66969764,170.3912 0.69486421,170.3995 1.0256644,170.4078 1.1443049,170.4161 1.1606095,170.4244 0.94007492,170.4327 0.73724657,170.4410 0.71191162,170.4493 0.37299159,170.4575 0.44057742,170.4658 0.3726756,170.4741 0.30537832,170.4824 0.35618618,170.4907 0.29634088,170.4990 0.41539907,170.5073 0.66945517,170.5156 0.41508892,170.5239 0.55166,170.5322 0.86493695,170.5405 0.88944483,170.5488 0.62640941,170.5571 0.34732506,170.5654 0.39008763,170.5737 0.3557176,170.5819 0.21165568,170.5902 0.16096289,170.5985 0.27153257,170.6068 0.52578145,170.6151 0.50003242,170.6234 0.45753255,170.6317 0.38981053,170.6400 0.46604064,170.6483 0.45785305,170.6566 0.5512116,170.6649 0.43171811,170.6732 0.2794562,170.6815 0.31367546,170.6898 0.27079034,170.6981 0.13524283,170.7064 0.12720591,170.7147 0.16109359,170.7230 0.25412241,170.7313 0.33062354,170.7396 0.27969116,170.7479 0.12697797,170.7562 0.22883686,170.7645 0.37296706,170.7728 0.45764726,170.7811 0.41522411,170.7894 0.32248455,170.7977 0.44945714,170.8060 0.46568421,170.8143 0.23673318,170.8226 0.050781175,170.8309 0.2465037,170.8392 0.55983555,170.8475 0.4996084,170.8558 0.29596078,170.8641 0.17785449,170.8724 0.26311609,170.8807 0.3224909,170.8890 0.66106963,170.8973 0.80489677,170.9056 0.75412029,170.9139 0.55070639,170.9222 0.57624352,170.9305 0.47458068,170.9388 0.38109708,170.9471 0.27115414,170.9554 0.3987779,170.9637 0.84752274,170.9720 0.90706682,170.9803 0.67019039,170.9886 1.0084951,170.9969 0.97379237,171.0052 0.81324339,171.0135 1.1128193,171.0218 2.3508008,171.0301 3.3750095,171.0384 5.2557812,171.0468 12.719232,171.0551 22.231899,171.0634 40.662643,171.0717 73.040207,171.0800 87.377457,171.0883 71.025993,171.0966 85.982437,171.1049 215.04265,171.1132 331.57336,171.1215 292.69568,171.1298 159.95369,171.1381 72.39415,171.1464 39.457966,171.1547 21.164379,171.1631 14.018033,171.1714 10.517332,171.1797 6.473228,171.1880 3.3607671,171.1963 3.9442241,171.2046 5.3477736,171.2129 3.7996612,171.2212 1.6238329,171.2295 0.80510342,171.2378 0.80424601,171.2462 0.50794065,171.2545 0.60200816,171.2628 0.58478022,171.2711 0.46584532,171.2794 0.39031535,171.2877 0.68684202,171.2960 0.68579257,171.3043 0.44939306,171.3126 0.55977404,171.3210 0.59342098,171.3293 0.71151185,171.3376 0.48245612,171.3459 0.45787799,171.3542 0.66118151,171.3625 0.77959371,171.3708 0.51657093,171.3792 0.23710716,171.3875 0.34779832,171.3958 0.61857057,171.4041 0.44918439,171.4124 0.50896013,171.4207 0.50817627,171.4290 0.27077621,171.4374 0.30527878,171.4457 0.41510347,171.4540 0.27927834,171.4623 0.11005947,171.4706 0.10192537,171.4789 0.31397164,171.4872 0.55954432,171.4956 0.82206279,171.5039 0.65245485,171.5122 0.41498524,171.5205 0.211734,171.5288 0.23721284,171.5372 0.27134034,171.5455 0.39025083,171.5538 0.39801794,171.5621 0.20288883,171.5704 0.18641689,171.5787 0.64445949,171.5871 0.82248527,171.5954 0.67790163,171.6037 0.32164374,171.6120 0.20302238,171.6203 0.076121315,171.6287 0.050844539,171.6370 0.11877336,171.6453 0.27984378,171.6536 0.33063844,171.6619 0.24557084,171.6703 0.18627945,171.6786 0.22897753,171.6869 0.19492073,171.6952 0.27115723,171.7035 0.37295333,171.7119 0.31367785,171.7202 0.27117616,171.7285 0.20306386,171.7368 0.10155204,171.7452 0.16151673,171.7535 0.27123937,171.7618 0.21992673,171.7701 0.16988584,171.7785 0.43309429,171.7868 0.65224224,171.7951 0.42339197,171.8034 0.56833774,171.8117 0.61031365,171.8201 0.52490509,171.8284 0.30442464,171.8367 0.35579768,171.8450 0.3730886,171.8534 0.2458331,171.8617 0.18648526,171.8700 0.22022843,171.8783 0.21206911,171.8867 0.55156642,171.8950 0.76244205,171.9033 0.52498817,171.9117 0.34729365,171.9200 0.26269624,171.9283 0.38986972,171.9366 0.31338954,171.9450 0.22895351,171.9533 0.30512416,171.9616 0.34782562,171.9699 0.56880593,171.9783 0.76250064,171.9866 0.38011166,171.9949 0.17782898,172.0033 0.39910576,172.0116 0.62741131,172.0199 0.66941142,172.0282 0.79643774,172.0366 0.49098209,172.0449 0.39930546,172.0532 1.4852864,172.0616 3.5981424,172.0699 7.371645,172.0782 10.654724,172.0866 9.6579018,172.0949 8.792285,172.1032 15.901156,172.1116 29.045322,172.1199 34.768654,172.1282 28.084679,172.1366 20.307003,172.1449 19.629318,172.1532 23.064779,172.1615 20.903427,172.1699 14.00814,172.1782 7.0394573,172.1865 3.674763,172.1949 2.2450316,172.2032 1.6768463,172.2116 1.415087,172.2199 2.2374651,172.2282 1.9567599,172.2366 1.194476,172.2449 0.78728259,172.2532 0.56732696,172.2616 0.61865032,172.2699 0.69500154,172.2782 0.67765015,172.2866 0.40627894,172.2949 0.11003392,172.3032 0.025470518,172.3116 0.24637698,172.31
[truncated: 2,327,059 more chars]
