# Supplementary material for: Polypy: A Framework to Interpret Polymer Properties from Mass Spectrometry Data
Source: Polymers (Basel). 2024 Jun 22;16(13):1771. doi: 10.3390/polym16131771 (PMC11244493; doi:10.3390/polym16131771)
Supplement: Supplementary file 1 [file polymers-16-01771-s001.zip › Aryl_resins_MS_raw_data/VV_25b_4h.ascii]

1.03129,+,NANO-ESI,ms1,-,profile,44.9214-2505.2519,136512,44.9214 0.035080645,44.9257 2.376963e-006,44.9300 0.026334293,44.9342 0.087734975,44.9385 0.09648402,44.9427 0.052628219,44.9470 0.078957163,44.9512 0.078925699,44.9555 0.026360165,44.9597 0.15798737,44.9640 0.21050386,44.9683 0.14026836,44.9725 0.035044376,44.9768 -2.7452475e-006,44.9810 2.0166664e-007,44.9853 1.939135e-006,44.9895 0.026313724,44.9938 0.061392039,44.9981 0.08771909,45.0023 0.078969054,45.0066 0.087726273,45.0108 0.052621137,45.0151 0.0087610511,45.0194 0.052633759,45.0236 0.078948513,45.0279 0.061426893,45.0321 0.23690526,45.0364 0.34215856,45.0407 0.27190471,45.0449 0.13150057,45.0492 0.05259762,45.0534 9.8364819e-007,45.0577 0.0087729804,45.0620 -5.1951451e-006,45.0662 0.14038888,45.0705 0.30707851,45.0747 0.22801784,45.0790 0.078888565,45.0833 0.0088125225,45.0875 0.087750547,45.0918 0.087676071,45.0961 0.02636206,45.1003 0.1755902,45.1046 0.30702752,45.1088 0.28061828,45.1131 0.21047814,45.1174 0.1139906,45.1216 0.078900792,45.1259 0.096492268,45.1302 0.11403956,45.1344 -5.5125956e-006,45.1387 0.0087655,45.1430 0.087708183,45.1472 0.096499838,45.1515 0.026323101,45.1558 8.1573953e-006,45.1600 0.0087705581,45.1643 0.026370544,45.1686 0.16673611,45.1728 0.17539109,45.1771 0.052560937,45.1814 -1.2616666e-005,45.1856 -1.6250966e-006,45.1899 1.9120815e-005,45.1942 0.18423595,45.1984 0.35085821,45.2027 0.29821891,45.2070 0.052630872,45.2112 6.3298421e-006,45.2155 0.052629679,45.2198 0.12282835,45.2240 0.17546612,45.2283 0.19295591,45.2326 0.18417802,45.2368 0.23689732,45.2411 0.26318726,45.2454 0.18416777,45.2496 0.035057209,45.2539 1.1279702e-005,45.2582 0.052665949,45.2625 0.096513338,45.2667 0.11401579,45.2710 0.06138311,45.2753 0.052617252,45.2795 -1.7804776e-005,45.2838 4.8889947e-006,45.2881 -1.7493074e-006,45.2924 2.1079063e-006,45.2966 0.052622125,45.3009 0.30701566,45.3052 0.359694,45.3094 0.33339119,45.3137 0.2543712,45.3180 0.24559972,45.3223 0.27197036,45.3265 0.24556348,45.3308 0.10536736,45.3351 0.32476172,45.3394 0.37709102,45.3436 0.19279112,45.3479 0.035024945,45.3522 -4.4056778e-006,45.3565 9.4364668e-006,45.3607 0.02635435,45.3650 0.052612372,45.3693 -3.3778382e-005,45.3736 9.9496174e-006,45.3778 -6.0168127e-006,45.3821 1.4118136e-005,45.3864 0.026320465,45.3907 0.0087571163,45.3949 -5.1320842e-007,45.3992 -1.2011981e-006,45.4035 0.008774274,45.4078 0.052667879,45.4121 0.087738052,45.4163 0.052586824,45.4206 0.061429922,45.4249 0.1755141,45.4292 0.17544951,45.4334 0.15787183,45.4377 0.14031912,45.4420 0.087683409,45.4463 0.026281094,45.4506 1.6775384e-005,45.4548 0.052682608,45.4591 0.096509688,45.4634 0.14027987,45.4677 0.096456029,45.4720 0.078987785,45.4762 0.0262971,45.4805 0.052628327,45.4848 0.14917043,45.4891 0.14034581,45.4934 0.026277935,45.4976 0.0087678619,45.5019 0.026306836,45.5062 0.026348354,45.5105 0.14042689,45.5148 0.19296609,45.5191 0.052562248,45.5233 -1.5697457e-005,45.5276 4.4527001e-006,45.5319 -2.1117444e-006,45.5362 3.994227e-006,45.5405 0.0087773595,45.5448 0.0087654823,45.5490 0.017549729,45.5533 0.07895904,45.5576 0.079027168,45.5619 0.17549978,45.5662 0.2017052,45.5705 0.28063962,45.5748 0.30698696,45.5790 0.19305305,45.5833 0.21064328,45.5876 0.29825357,45.5919 0.19285022,45.5962 0.026231255,45.6005 5.4578913e-007,45.6048 0.00880743,45.6090 0.19304836,45.6133 0.29821452,45.6176 0.19291472,45.6219 0.052625522,45.6262 0.026315633,45.6305 0.08771421,45.6348 0.08772058,45.6391 0.026334947,45.6433 0.026333909,45.6476 0.052605521,45.6519 0.087703414,45.6562 0.078945629,45.6605 0.087725766,45.6648 0.052652534,45.6691 0.05265066,45.6734 0.096508414,45.6777 0.087689757,45.6820 -2.2987253e-005,45.6862 5.2654696e-006,45.6905 0.026306793,45.6948 0.087710939,45.6991 0.05266219,45.7034 0.026315365,45.7077 -6.3046245e-006,45.7120 0.02632666,45.7163 0.0087542757,45.7206 0.035100747,45.7249 0.07894069,45.7292 0.026309809,45.7335 0.078978606,45.7377 0.14033619,45.7420 0.0087504331,45.7463 0.026321769,45.7506 0.1403293,45.7549 0.16665854,45.7592 0.096504398,45.7635 4.1130192e-005,45.7678 0.12290807,45.7721 0.26316953,45.7764 0.16661677,45.7807 0.12284674,45.7850 0.16667311,45.7893 0.12275371,45.7936 0.078909546,45.7979 0.052639388,45.8022 0.078938238,45.8065 0.035048522,45.8108 -4.6625169e-006,45.8151 1.2887932e-006,45.8193 -4.9216686e-007,45.8236 6.7980216e-007,45.8279 -2.2272432e-006,45.8322 0.052660305,45.8365 0.23686528,45.8408 0.34208915,45.8451 0.4299072,45.8494 0.35972518,45.8537 0.24559678,45.8580 0.29819342,45.8623 0.3332749,45.8666 0.31574613,45.8709 0.16663052,45.8752 0.087757885,45.8795 0.1754908,45.8838 0.12277616,45.8881 0.12275343,45.8924 0.14035642,45.8967 0.11406878,45.9010 0.061411325,45.9053 0.052644808,45.9096 0.087751634,45.9139 0.14914,45.9182 0.18426679,45.9225 0.17545906,45.9268 0.1314766,45.9311 0.026240567,45.9354 -9.9742272e-007,45.9397 -1.9704193e-007,45.9440 1.7859172e-006,45.9483 -6.9474177e-006,45.9526 2.6006608e-005,45.9570 0.11411714,45.9613 0.22807437,45.9656 0.14908235,45.9699 0.11401967,45.9742 0.087709814,45.9785 0.17541385,45.9828 0.25435054,45.9871 0.2017803,45.9914 0.14914964,45.9957 0.078929715,46.0000 0.017527645,46.0043 0.026332786,46.0086 0.15792297,46.0129 0.21928738,46.0172 0.087691121,46.0215 0.0087641515,46.0258 5.493227e-006,46.0301 0.026332377,46.0344 0.052631583,46.0388 0.026299154,46.0431 -5.3249119e-006,46.0474 2.486637e-006,46.0517 -4.6215537e-006,46.0560 1.6001159e-005,46.0603 0.14037557,46.0646 0.210541,46.0689 0.28074485,46.0732 0.35966131,46.0775 0.32455763,46.0818 0.23687255,46.0861 0.15787041,46.0905 0.087649219,46.0948 0.114029,46.0991 0.14034911,46.1034 0.035059139,46.1077 -7.2957118e-006,46.1120 0.026320018,46.1163 0.11404346,46.1206 0.32454443,46.1249 0.27194086,46.1292 0.25445369,46.1336 0.21931244,46.1379 0.20173825,46.1422 0.21929759,46.1465 0.15786038,46.1508 0.052604083,46.1551 -1.3328768e-005,46.1594 3.1816202e-005,46.1637 0.12299957,46.1681 0.35097125,46.1724 0.33325374,46.1767 0.3683877,46.1810 0.36835623,46.1853 0.14902705,46.1896 0.026293796,46.1939 0.026319696,46.1983 0.0087528285,46.2026 0.026309259,46.2069 0.052634846,46.2112 0.10527592,46.2155 0.10528043,46.2198 0.16669956,46.2241 0.17542534,46.2285 0.061396733,46.2328 0.11407747,46.2371 0.14912102,46.2414 0.078890681,46.2457 -3.0730796e-005,46.2500 1.0815967e-005,46.2544 0.026338821,46.2587 0.087736323,46.2630 0.087712556,46.2673 0.096486092,46.2716 0.09650062,46.2760 0.10523874,46.2803 0.026286272,46.2846 0.026329752,46.2889 0.02635433,46.2932 0.087728858,46.2975 0.052602824,46.3019 0.035117738,46.3062 0.09653502,46.3105 0.10522286,46.3148 0.026263282,46.3191 -1.0736539e-006,46.3235 -5.7541065e-006,46.3278 2.4093053e-005,46.3321 0.087819353,46.3364 0.2105588,46.3407 0.16658507,46.3451 0.10519929,46.3494 0.096479729,46.3537 0.14035219,46.3580 0.08772704,46.3624 0.035097711,46.3667 0.035095245,46.3710 0.05262224,46.3753 0.052624714,46.3796 0.035141371,46.3840 0.13163891,46.3883 0.25436351,46.3926 0.3069846,46.3969 0.33337834,46.4013 0.44739196,46.4056 0.41227835,46.4099 0.25434461,46.4142 0.087642238,46.4186 0.0087620644,46.4229 0.11407628,46.4272 0.23691176,46.4315 0.21928431,46.4359 0.078869805,46.4402 0.0087508569,46.4445 1.2788912e-006,46.4488 -3.4991472e-006,46.4532 0.052626781,46.4575 0.052636735,46.4618 0.0087708179,46.4662 1.6807693e-005,46.4705 0.052681446,46.4748 0.11406263,46.4791 0.15795694,46.4835 0.24561529,46.4878 0.149032,46.4921 0.052579783,46.4964 -1.4058788e-005,46.5008 5.1611352e-007,46.5051 0.026311416,46.5094 0.026316393,46.5138 0.026350265,46.5181 0.33339113,46.5224 0.46496391,46.5268 0.36840063,46.5311 0.1227296,46.5354 0.02628227,46.5397 -1.4422198e-005,46.5441 3.1130348e-005,46.5484 0.079020232,46.5527 0.10521693,46.5571 0.05262477,46.5614 0.087747447,46.5657 0.052565467,46.5701 0.026304921,46.5744 0.0087717948,46.5787 0.0088277617,46.5831 0.087781765,46.5874 0.11404137,46.5917 0.13155515,46.5961 0.087671734,46.6004 0.052630764,46.6047 0.061401002,46.6091 0.061392721,46.6134 0.05261125,46.6177 -1.531033e-005,46.6221 -2.8803142e-006,46.6264 2.6836531e-005,46.6307 0.14038654,46.6351 0.26311165,46.6394 0.19299166,46.6437 0.21938911,46.6481 0.35963252,46.6524 0.26308367,46.6567 0.18420905,46.6611 0.1842324,46.6654 0.14910546,46.6698 0.026292803,46.6741 -3.229888e-007,46.6784 -1.829646e-006,46.6828 0.026366733,46.6871 0.11405291,46.6914 0.061349303,46.6958 -2.0666606e-005,46.7001 0.0088194795,46.7045 0.087773316,46.7088 0.096450888,46.7131 0.026265802,46.7175 -5.1350803e-006,46.7218 4.3096716e-006,46.7261 0.026365774,46.7305 0.087725036,46.7348 0.10527214,46.7392 0.2368807,46.7435 0.18415101,46.7478 0.096549809,46.7522 0.36849889,46.7565 0.45603147,46.7609 0.30696821,46.7652 0.17546283,46.7695 0.14037783,46.7739 0.28952351,46.7782 0.28066856,46.7826 0.061326362,46.7869 -1.960292e-005,46.7913 5.4378565e-006,46.7956 -2.146485e-006,46.7999 0.026309876,46.8043 0.087712191,46.8086 0.12282807,46.8130 0.21932779,46.8173 0.25437334,46.8217 0.061380271,46.8260 1.3895767e-006,46.8303 0.026341364,46.8347 0.12285908,46.8390 0.21936257,46.8434 0.31577116,46.8477 0.30693969,46.8521 0.23682167,46.8564 0.11402298,46.8608 0.035104949,46.8651 0.052664246,46.8695 0.10521336,46.8738 0.17539732,46.8781 0.14914544,46.8825 0.08773534,46.8868 0.21050608,46.8912 0.23683491,46.8955 0.078978717,46.8999 0.096509501,46.9042 0.096475348,46.9086 0.026296077,46.9129 0.026382005,46.9173 0.15799432,46.9216 0.21928817,46.9260 0.14025129,46.9303 0.026269473,46.9347 0.052697625,46.9390 0.16667746,46.9434 0.20169431,46.9477 0.052612465,46.9521 0.10528104,46.9564 0.23684728,46.9608 0.15788035,46.9651 0.10531574,46.9695 0.26327005,46.9738 0.46490505,46.9782 0.28058013,46.9825 0.07889621,46.9869 -7.2476982e-006,46.9912 3.3627966e-005,46.9956 0.14039533,46.9999 0.1578753,47.0043 0.087686814,47.0086 0.017526688,47.0130 0.026353121,47.0173 0.11407396,47.0217 0.10522946,47.0260 0.035058308,47.0304 0.061423171,47.0347 0.13158412,47.0391 0.14908434,47.0434 0.21050327,47.0478 0.21053955,47.0522 0.087727532,47.0565 -1.0055562e-007,47.0609 3.7788311e-008,47.0652 -5.0591421e-008,47.0696 1.6459208e-007,47.0739 -6.0784168e-007,47.0783 2.2670174e-006,47.0826 -8.4611383e-006,47.0870 0.096472867,47.0914 0.16668132,47.0957 0.20178643,47.1001 0.11402652,47.1044 -2.0044443e-005,47.1088 0.035124581,47.1131 0.14038523,47.1175 0.11400922,47.1219 0.026272116,47.1262 0.087699473,47.1306 0.096502863,47.1349 0.026328567,47.1393 -3.6736961e-007,47.1436 6.0658176e-006,47.1480 0.026321076,47.1524 0.026317732,47.1567 0.052638881,47.1611 0.078935623,47.1654 0.0087620299,47.1698 2.7486037e-006,47.1742 -1.0921931e-006,47.1785 1.620039e-006,47.1829 -5.3884592e-006,47.1872 0.13156126,47.1916 0.42982844,47.1960 0.32457152,47.2003 0.11402905,47.2047 0.15789209,47.2090 0.15789889,47.2134 0.11403772,47.2178 0.14912611,47.2221 0.19298187,47.2265 0.14039306,47.2309 0.1492161,47.2352 0.25445521,47.2396 0.27190116,47.2439 0.21928665,47.2483 0.28082192,47.2527 0.35970363,47.2570 0.34197342,47.2614 0.24545759,47.2658 0.19291593,47.2701 0.18429704,47.2745 0.32478043,47.2789 0.42104417,47.2832 0.21908584,47.2876 0.026261929,47.2920 0.05265924,47.2963 0.078982376,47.3007 0.16670597,47.3051 0.15784852,47.3094 0.052575346,47.3138 -9.4903035e-006,47.3181 2.5076617e-006,47.3225 -5.3930887e-007,47.3269 -3.5075581e-007,47.3313 1.9426191e-006,47.3356 0.0087702665,47.3400 4.7046315e-006,47.3444 0.0263304,47.3487 0.052644391,47.3531 0.10534281,47.3575 0.28080496,47.3618 0.3333042,47.3662 0.16656335,47.3706 0.052563433,47.3749 -1.8181641e-005,47.3793 4.9775949e-006,47.3837 -1.7268363e-006,47.3880 1.9294016e-006,47.3924 0.02633906,47.3968 0.157984,47.4012 0.47373453,47.4055 0.58767247,47.4099 0.33326393,47.4143 0.061358426,47.4186 -3.6253498e-006,47.4230 9.7026862e-007,47.4274 -2.5533541e-007,47.4318 5.0967035e-008,47.4361 5.1502731e-008,47.4405 -2.5701354e-007,47.4449 9.7666202e-007,47.4492 0.079001509,47.4536 0.26319432,47.4580 0.27193585,47.4624 0.19296759,47.4667 0.07889314,47.4711 0.052636769,47.4755 0.10528024,47.4799 0.21927962,47.4842 0.36837202,47.4886 0.3069931,47.4930 0.18424189,47.4974 0.10532729,47.5017 0.20180416,47.5061 0.19292438,47.5105 0.052617997,47.5149 0.070254736,47.5192 0.17545868,47.5236 0.19291687,47.5280 0.052568257,47.5324 -1.5344446e-006,47.5367 0.035082299,47.5411 0.11402862,47.5455 0.096497692,47.5499 0.026322283,47.5542 -1.0674835e-005,47.5586 3.9974897e-005,47.5630 0.096551985,47.5674 0.12277885,47.5718 0.052590869,47.5761 0.026298301,47.5805 -6.6551047e-006,47.5849 -2.3225459e-006,47.5893 0.026313649,47.5937 0.0087764207,47.5980 0.052644946,47.6024 0.21053451,47.6068 0.21931405,47.6112 0.14037059,47.6156 0.096464813,47.6199 0.052661397,47.6243 0.14037319,47.6287 0.087665573,47.6331 0.026298385,47.6375 0.079092532,47.6418 0.33351827,47.6462 0.40342459,47.6506 0.21910807,47.6550 0.13155279,47.6594 0.17548306,47.6637 0.15790699,47.6681 0.13156717,47.6725 0.087693743,47.6769 0.11411362,47.6813 0.34221262,47.6857 0.39465731,47.6900 0.21046121,47.6944 0.28071508,47.6988 0.33336043,47.7032 0.33344573,47.7076 0.33337834,47.7120 0.22788325,47.7164 0.026225641,47.7207 0.087777711,47.7251 0.096487984,47.7295 0.087673828,47.7339 -3.5598394e-005,47.7383 0.21061899,47.7427 0.35100985,47.7471 0.35958111,47.7514 0.078808628,47.7558 0.0087562306,47.7602 1.1545738e-005,47.7646 0.02632867,47.7690 0.026309187,47.7734 0.026320556,47.7778 0.026303319,47.7822 -1.144792e-005,47.7865 1.7685596e-006,47.7909 4.3754981e-006,47.7953 0.026323937,47.7997 0.026306223,47.8041 0.035076056,47.8085 0.14911421,47.8129 0.087758467,47.8173 0.17551172,47.8217 0.3596676,47.8260 0.37713468,47.8304 0.26310965,47.8348 0.19301483,47.8392 0.21053807,47.8436 0.087692901,47.8480 0.087713927,47.8524 0.078938566,47.8568 0.0087553849,47.8612 0.0527112,47.8656 0.16671139,47.8700 0.12282012,47.8743 0.16670884,47.8787 0.16656648,47.8831 0.27182063,47.8875 0.33333242,47.8919 0.15791279,47.8963 0.06143358,47.9007 0.035105631,47.9051 0.035095192,47.9095 0.035064366,47.9139 4.6102509e-006,47.9183 0.11406149,47.9227 0.16667056,47.9271 0.18424524,47.9315 0.12277903,47.9359 0.035043094,47.9403 0.061385881,47.9446 0.087720409,47.9490 0.026315657,47.9534 3.0291465e-005,47.9578 0.11409063,47.9622 0.20173585,47.9666 0.14908536,47.9710 0.052627318,47.9754 0.026301177,47.9798 0.052616458,47.9842 0.078950495,47.9886 0.026321927,47.9930 1.3641627e-006,47.9974 0.052602261,48.0018 0.27188095,48.0062 0.5439167,48.0106 0.37732121,48.0150 0.23689081,48.0194 0.2542882,48.0238 0.07887122,48.0282 0.087722704,48.0326 0.11413319,48.0370 0.16672206,48.0414 0.1051744,48.0458 0.1227617,48.0502 0.24559262,48.0546 0.30701607,48.0590 0.2280747,48.0634 0.061411817,48.0678 7.2913208e-006,48.0722 -5.3582303e-006,48.0766 1.4142391e-005,48.0810 0.052666225,48.0854 0.087708123,48.0898 0.026283404,48.0942 0.026323166,48.0986 0.061433382,48.1030 0.096481651,48.1074 0.026287086,48.1118 -1.1363077e-006,48.1162 -1.0284525e-007,48.1206 1.5479956e-006,48.1250 -6.0898219e-006,48.1294 0.09648028,48.1338 0.14913553,48.1382 0.078966498,48.1427 0.026306741,48.1471 -8.1400995e-006,48.1515 0.087711282,48.1559 0.21054295,48.1603 0.14039177,48.1647 0.087727904,48.1691 0.078961596,48.1735 0.0964773,48.1779 0.19290987,48.1823 0.22804457,48.1867 0.14916785,48.1911 0.078975216,48.1955 0.052620202,48.1999 0.026329726,48.2043 0.052636039,48.2087 0.026283916,48.2132 -9.0326539e-006,48.2176 2.4506057e-006,48.2220 -7.6882685e-007,48.2264 0.026301607,48.2308 0.140338,48.2352 0.14036095,48.2396 0.05264606,48.2440 2.39364e-006,48.2484 0.05262994,48.2528 0.087715492,48.2572 0.052648507,48.2617 0.026319463,48.2661 0.026350638,48.2705 0.10532197,48.2749 0.1491821,48.2793 0.2105156,48.2837 0.1227539,48.2881 0.14917593,48.2925 0.2192847,48.2969 0.18425548,48.3014 0.34221613,48.3058 0.4472903,48.3102 0.31560415,48.3146 0.2192452,48.3190 0.16669026,48.3234 0.052618824,48.3278 0.0087799253,48.3322 -6.561861e-006,48.3367 0.052632026,48.3411 0.1666984,48.3455 0.16670856,48.3499 0.11401389,48.3543 0.052576687,48.3587 0.087705739,48.3631 0.087729171,48.3676 0.026325207,48.3720 1.7956822e-006,48.3764 -2.6122439e-006,48.3808 0.0087884543,48.3852 0.087737493,48.3896 0.087703764,48.3940 0.026301658,48.3985 -9.5728901e-006,48.4029 2.8837245e-005,48.4073 0.052665938,48.4117 0.052605212,48.4161 0.026298253,48.4205 0.052704975,48.4250 0.14037038,48.4294 0.078879952,48.4338 0.026286537,48.4382 -1.6651195e-005,48.4426 2.8428583e-005,48.4471 0.087772705,48.4515 0.11402184,48.4559 0.061389312,48.4603 0.087777674,48.4647 0.14035624,48.4691 0.078861117,48.4736 0.026280392,48.4780 0.12281702,48.4824 0.12280887,48.4868 0.078950055,48.4912 -5.322167e-006,48.4957 0.026305627,48.5001 0.087715395,48.5045 0.05264245,48.5089 0.035164423,48.5134 0.16672567,48.5178 0.24556723,48.5222 0.2367892,48.5266 0.14036344,48.5310 0.13164854,48.5355 0.21048874,48.5399 0.30692208,48.5443 0.28071564,48.5487 0.22811094,48.5532 0.12281602,48.5576 0.12281478,48.5620 0.14911437,48.5664 0.078937709,48.5709 0.052625678,48.5753 0.026292766,48.5797 0.078935944,48.5841 0.11402391,48.5885 0.026368272,48.5930 0.096572518,48.5974 0.14034474,48.6018 0.087638952,48.6063 -3.0196275e-005,48.6107 0.026341282,48.6151 0.061453152,48.6195 0.14037965,48.6240 0.096423268,48.6284 0.0087333927,48.6328 3.7993116e-006,48.6372 2.3280261e-006,48.6417 0.026323315,48.6461 0.052641429,48.6505 0.052635111,48.6549 0.0263,48.6594 0.026294066,48.6638 0.052664448,48.6682 0.061448369,48.6727 0.061378412,48.6771 0.052594945,48.6815 0.026311012,48.6859 3.5814787e-006,48.6904 -1.0477607e-006,48.6948 6.0922542e-007,48.6992 0.0087823849,48.7037 0.026308877,48.7081 5.3169324e-006,48.7125 0.052665934,48.7170 0.096503191,48.7214 0.087692969,48.7258 0.061383426,48.7303 0.24564542,48.7347 0.35963148,48.7391 0.27189788,48.7435 0.10526562,48.7480 0.078946501,48.7524 0.026323898,48.7568 -2.41565e-006,48.7613 8.191917e-006,48.7657 0.026326859,48.7701 0.026304692,48.7746 -8.1102908e-006,48.7790 2.1517503e-006,48.7834 -4.9584446e-007,48.7879 -1.6863615e-007,48.7923 1.1705788e-006,48.7967 -4.5141737e-006,48.8012 1.6887925e-005,48.8056 0.026327338,48.8101 0.026327157,48.8145 0.087780818,48.8189 0.19304959,48.8234 0.2367658,48.8278 0.15779085,48.8322 0.096497893,48.8367 0.026324259,48.8411 -2.1568419e-006,48.8455 1.1549579e-005,48.8500 0.052702844,48.8544 0.14913966,48.8588 0.087658994,48.8633 0.026283877,48.8677 -5.8355131e-006,48.8722 -1.8801268e-006,48.8766 1.3358224e-005,48.8810 0.052692749,48.8855 0.12283611,48.8899 0.096439593,48.8944 0.026270352,48.8988 0.0087672444,48.9032 -1.0397393e-007,48.9077 0.0087984605,48.9121 0.052658658,48.9166 0.061392304,48.9210 0.10525506,48.9254 0.12280035,48.9299 0.087699272,48.9343 -8.7473791e-006,48.9388 2.5035663e-006,48.9432 -1.2660339e-006,48.9476 0.017569089,48.9521 0.087763816,48.9565 0.18423544,48.9610 0.14030011,48.9654 0.0087236259,48.9698 6.5445288e-006,48.9743 0.0087690074,48.9787 0.052627865,48.9832 0.078947291,48.9876 0.026320102,48.9921 1.1298707e-006,48.9965 -3.0246048e-007,49.0009 7.9851802e-008,49.0054 -1.6914409e-008,49.0098 -1.2204632e-008,49.0143 6.574232e-008,49.0187 -2.5079171e-007,49.0232 9.3752345e-007,49.0276 -3.4996713e-006,49.0321 0.0087811882,49.0365 0.0087671485,49.0409 0.052610666,49.0454 0.08772143,49.0498 0.052643958,49.0543 5.9421805e-006,49.0587 -1.6084992e-006,49.0632 4.9119836e-007,49.0676 -3.5615241e-007,49.0721 9.3346125e-007,49.0765 -3.3780354e-006,49.0810 1.2580007e-005,49.0854 0.052648131,49.0899 0.052616242,49.0943 0.0087631736,49.0988 0.061397072,49.1032 0.096481673,49.1077 0.087726049,49.1121 0.026323892,49.1166 0.0263773,49.1210 0.14039271,49.1254 0.14029318,49.1299 0.035042539,49.1343 -2.2174527e-006,49.1388 7.8204289e-007,49.1432 -9.1057092e-007,49.1477 2.8604788e-006,49.1521 0.1403871,49.1566 0.28948364,49.1611 0.21925063,49.1655 0.052629001,49.1700 0.035127874,49.1744 0.087810896,49.1789 0.21939752,49.1833 0.30698392,49.1878 0.22796658,49.1922 0.10524324,49.1967 0.10529315,49.2011 0.11401699,49.2056 0.07894475,49.2100 0.096518762,49.2145 0.087651514,49.2189 0.14028871,49.2234 0.30702934,49.2278 0.18421312,49.2323 0.026321245,49.2367 1.2459254e-006,49.2412 9.0752849e-007,49.2457 -4.8767329e-006,49.2501 1.8601424e-005,49.2546 0.026315756,49.2590 -1.8582041e-005,49.2635 4.9796308e-006,49.2679 -1.3345314e-006,49.2724 3.5797061e-007,49.2768 -9.7211249e-008,49.2813 3.0837352e-008,49.2858 -2.6130119e-008,49.2902 7.3688e-008,49.2947 -2.6864925e-007,49.2991 1.0010141e-006,49.3036 0.026295941,49.3080 0.15788443,49.3125 0.26320142,49.3170 0.18423419,49.3214 0.052607536,49.3259 0.0087585319,49.3303 -2.7357271e-006,49.3348 1.1588083e-005,49.3393 0.026344627,49.3437 0.052650273,49.3482 0.078903899,49.3526 0.087686263,49.3571 0.052648883,49.3616 6.2868098e-006,49.3660 0.026316812,49.3705 -1.0387447e-005,49.3749 0.008793246,49.3794 0.061459102,49.3839 0.096492022,49.3883 0.052574199,49.3928 -1.4206791e-005,49.3972 0.087738715,49.4017 0.14034942,49.4062 0.087705739,49.4106 -6.2929576e-006,49.4151 1.6859616e-006,49.4195 -4.5022867e-007,49.4240 1.1477544e-007,49.4285 -8.8232159e-009,49.4329 -7.9504517e-008,49.4374 3.2687913e-007,49.4419 -1.2281421e-006,49.4463 4.5861707e-006,49.4508 0.052659135,49.4553 0.14036024,49.4597 0.096464887,49.4642 0.026309369,49.4687 0.02632519,49.4731 0.0877387,49.4776 0.149147,49.4820 0.14036915,49.4865 0.14039899,49.4910 0.22808261,49.4954 0.17536259,49.4999 0.078882746,49.5044 0.14033483,49.5088 0.21053067,49.5133 0.096502259,49.5178 2.1731928e-006,49.5222 -5.7015995e-007,49.5267 1.0721215e-007,49.5312 1.4139151e-007,49.5356 -6.7286624e-007,49.5401 2.5503455e-006,49.5446 0.052623566,49.5491 0.087748908,49.5535 0.12284781,49.5580 0.087685019,49.5625 0.026305864,49.5669 0.087760575,49.5714 0.14035028,49.5759 0.11398662,49.5803 0.035085186,49.5848 0.070216134,49.5893 0.19296867,49.5937 0.14031242,49.5982 0.026314417,49.6027 0.026361616,49.6072 0.11403123,49.6116 0.07896167,49.6161 0.16678862,49.6206 0.30707768,49.6250 0.25427598,49.6295 0.1490581,49.6340 0.31586775,49.6385 0.42979544,49.6429 0.42970893,49.6474 0.22807062,49.6519 0.14920233,49.6564 0.34215891,49.6608 0.33327517,49.6653 0.061378557,49.6698 0.11410457,49.6743 0.1490923,49.6787 0.1666213,49.6832 0.19296664,49.6877 0.061370183,49.6922 0.0088397535,49.6966 0.16672857,49.7011 0.16663301,49.7056 0.10522017,49.7101 0.12276705,49.7145 0.16669835,49.7190 0.17548274,49.7235 0.087687135,49.7280 0.026273822,49.7324 -4.9438354e-006,49.7369 1.339156e-006,49.7414 -4.122783e-007,49.7459 3.0984117e-007,49.7503 -8.2713325e-007,49.7548 0.1666652,49.7593 0.21051998,49.7638 0.11405933,49.7683 0.079004452,49.7727 0.1140164,49.7772 0.052580651,49.7817 -4.3704053e-006,49.7862 2.3628879e-006,49.7907 -5.0812255e-006,49.7951 1.7963775e-005,49.7996 0.14041895,49.8041 0.30702996,49.8086 0.21047828,49.8130 0.096471019,49.8175 0.078953482,49.8220 0.13157786,49.8265 0.22804791,49.8310 0.12279287,49.8355 0.05263387,49.8399 3.3927647e-006,49.8444 -7.5635575e-007,49.8489 -3.6776561e-007,49.8534 2.2277568e-006,49.8579 0.026343802,49.8623 0.0877304,49.8668 0.078931198,49.8713 0.026306238,49.8758 0.026339514,49.8803 0.1052998,49.8848 0.1227699,49.8892 0.026282169,49.8937 0.026340729,49.8982 0.052625149,49.9027 0.026316494,49.9072 0.079032026,49.9117 0.17543669,49.9162 0.078856237,49.9206 0.0087649217,49.9251 0.052701514,49.9296 0.14922369,49.9341 0.21053177,49.9386 0.14023639,49.9431 0.052558519,49.9476 0.0087829651,49.9520 0.078938603,49.9565 0.12280208,49.9610 0.20178407,49.9655 0.19297101,49.9700 0.096473888,49.9745 0.026320353,49.9790 -8.0506794e-007,49.9835 0.026305739,49.9879 0.087715738,49.9924 0.05264264,49.9969 3.9446491e-006,50.0014 -1.1804752e-006,50.0059 7.7689617e-007,50.0104 -1.9271931e-006,50.0149 6.9325811e-006,50.0194 0.008775169,50.0239 -1.9955145e-005,50.0283 4.7602676e-005,50.0328 0.11408687,50.0373 0.25432149,50.0418 0.25436187,50.0463 0.14914973,50.0508 0.035055887,50.0553 0.14032799,50.0598 0.25439695,50.0643 0.28947759,50.0688 0.22807439,50.0733 0.052638527,50.0777 5.9486388e-006,50.0822 -1.6356043e-005,50.0867 0.12287318,50.0912 0.35095158,50.0957 0.28943878,50.1002 0.13150533,50.1047 0.017559465,50.1092 0.17549248,50.1137 0.21049415,50.1182 0.26311722,50.1227 0.22806741,50.1272 0.31590906,50.1317 0.59651542,50.1362 0.44725314,50.1407 0.10522231,50.1452 -1.3458987e-006,50.1497 3.5969163e-007,50.1541 -9.2728058e-008,50.1586 1.1181625e-008,50.1631 4.8017547e-008,50.1676 -2.0327583e-007,50.1721 7.6517023e-007,50.1766 0.0087890038,50.1811 0.026307389,50.1856 0.026299942,50.1901 0.0087792855,50.1946 -1.1860237e-006,50.1991 1.2075077e-006,50.2036 -3.6442611e-006,50.2081 0.079009853,50.2126 0.20183417,50.2171 0.18417867,50.2216 0.11398669,50.2261 0.10522258,50.2306 0.026285881,50.2351 0.0087953862,50.2396 0.035095681,50.2441 0.11400784,50.2486 0.1754234,50.2531 0.1578937,50.2576 0.16674894,50.2621 0.20184657,50.2666 0.18420437,50.2711 0.19295174,50.2756 0.25437889,50.2801 0.24557506,50.2846 0.078887239,50.2891 0.0087636448,50.2936 -3.9302822e-007,50.2981 3.9256402e-006,50.3026 0.02632146,50.3071 0.026310148,50.3116 -4.079624e-006,50.3161 9.885116e-007,50.3206 1.2604789e-007,50.3251 -1.4929808e-006,50.3296 5.8465148e-006,50.3341 -2.1895366e-005,50.3386 0.24558803,50.3431 0.28949159,50.3477 0.28076071,50.3522 0.11403859,50.3567 0.026271293,50.3612 0.078937866,50.3657 0.14911689,50.3702 0.14036007,50.3747 0.043890361,50.3792 0.079071365,50.3837 0.28081796,50.3882 0.30689326,50.3927 0.078822553,50.3972 0.035123046,50.4017 0.096575484,50.4062 0.20177838,50.4107 0.14906996,50.4152 0.087652601,50.4198 0.0087224487,50.4243 0.09648893,50.4288 0.23688598,50.4333 0.17552434,50.4378 0.16668342,50.4423 0.10518658,50.4468 0.017487783,50.4513 1.7365575e-005,50.4558 0.10529987,50.4603 0.14912377,50.4648 0.052593768,50.4693 -1.4967798e-005,50.4739 6.7872656e-006,50.4784 0.0087587768,50.4829 0.14915647,50.4874 0.37723652,50.4919 0.32450679,50.4964 0.10529352,50.5009 0.12289973,50.5054 0.14029413,50.5099 0.087692127,50.5145 0.11411016,50.5190 0.19300462,50.5235 0.19292426,50.5280 0.19292796,50.5325 0.19299068,50.5370 0.14032786,50.5415 -2.7440694e-005,50.5460 8.2050174e-006,50.5506 -5.3769104e-006,50.5551 1.3303204e-005,50.5596 0.052669063,50.5641 0.087700076,50.5686 0.0087396866,50.5731 4.194746e-006,50.5776 1.741205e-006,50.5822 0.026316194,50.5867 -3.3507793e-006,50.5912 1.4419858e-006,50.5957 0.052672286,50.6002 0.14039525,50.6047 0.11402144,50.6093 0.052568432,50.6138 1.8474857e-005,50.6183 0.087808587,50.6228 0.14034858,50.6273 0.096434794,50.6318 0.052608501,50.6364 0.052623898,50.6409 0.035090525,50.6454 0.052650318,50.6499 0.052607056,50.6544 0.0087471511,50.6589 -9.9809949e-007,50.6635 8.1539611e-006,50.6680 0.052694954,50.6725 0.19301897,50.6770 0.18414918,50.6815 0.052608155,50.6861 0.079000242,50.6906 0.1842467,50.6951 0.21048836,50.6996 0.087667152,50.7041 0.096575186,50.7087 0.31601015,50.7132 0.51763517,50.7177 0.42086881,50.7222 0.14014956,50.7267 -4.0132807e-005,50.7313 1.0753217e-005,50.7358 -2.8759118e-006,50.7403 7.4931779e-007,50.7448 -1.2105207e-007,50.7494 -2.6522275e-007,50.7539 1.1820882e-006,50.7584 0.026310345,50.7629 0.052649226,50.7674 0.079005286,50.7720 0.096470781,50.7765 0.026279137,50.7810 0.052713729,50.7855 0.14037842,50.7901 0.096417814,50.7946 0.026270797,50.7991 -6.5765234e-006,50.8036 1.3780995e-006,50.8082 1.0649782e-006,50.8127 -5.6387948e-006,50.8172 2.1492509e-005,50.8217 0.052686963,50.8263 0.14033207,50.8308 0.12275159,50.8353 0.087728798,50.8398 0.052662075,50.8444 0.087718502,50.8489 0.052604157,50.8534 -1.3448953e-005,50.8579 7.6908609e-006,50.8625 0.10527132,50.8670 0.23683913,50.8715 0.18423171,50.8761 0.166738,50.8806 0.31585401,50.8851 0.41223222,50.8896 0.21044853,50.8942 0.078953959,50.8987 0.05261521,50.9032 0.026301112,50.9078 0.026296893,50.9123 4.5036308e-005,50.9168 0.10535256,50.9213 0.16673321,50.9259 0.23683502,50.9304 0.18415695,50.9349 0.19296882,50.9395 0.23677474,50.9440 0.13156205,50.9485 0.21931772,50.9531 0.28065765,50.9576 0.14909711,50.9621 0.026325352,50.9667 6.7419442e-006,50.9712 0.026316058,50.9757 -7.8202847e-006,50.9803 0.052664761,50.9848 0.1930086,50.9893 0.21931697,50.9939 0.1754376,50.9984 0.11406662,51.0029 0.30709839,51.0075 0.49136427,51.0120 0.56145334,51.0165 0.324343,51.0211 0.10514795,51.0256 0.22813565,51.0301 0.25439894,51.0347 0.19290569,51.0392 0.0087241,51.0437 2.3757673e-006,51.0483 0.087687336,51.0528 0.21928124,51.0573 0.21931487,51.0619 0.087752976,51.0664 0.061433446,51.0710 0.16667151,51.0755 0.17546818,51.0800 0.11402587,51.0846 0.026265556,51.0891 -2.7251178e-006,51.0936 8.3102248e-007,51.0982 -5.9873514e-007,51.1027 1.5639994e-006,51.1073 -5.6578251e-006,51.1118 0.14911136,51.1163 0.25438204,51.1209 0.17544669,51.1254 0.026326263,51.1299 1.5909953e-006,51.1345 -4.2613775e-007,51.1390 1.1339147e-007,51.1436 -2.7383843e-008,51.1481 -3.8691295e-009,51.1526 4.2868162e-008,51.1572 -1.6762175e-007,51.1617 6.2768379e-007,51.1663 -2.3433545e-006,51.1708 0.026309282,51.1754 0.061407484,51.1799 0.14034951,51.1844 0.33332336,51.1890 0.32456908,51.1935 0.087727696,51.1981 -4.1520406e-007,51.2026 9.6772638e-008,51.2071 2.8162889e-008,51.2117 -2.0945811e-007,51.2162 8.0975849e-007,51.2208 0.0087853977,51.2253 0.026310578,51.2299 0.079013646,51.2344 0.29835644,51.2390 0.33329991,51.2435 0.17535427,51.2480 0.070163161,51.2526 0.22808671,51.2571 0.48238611,51.2617 0.34205839,51.2662 0.12284325,51.2708 0.035165295,51.2753 0.17550729,51.2799 0.17537071,51.2844 0.035018526,51.2889 -1.3432664e-006,51.2935 3.1872167e-007,51.2980 6.8537503e-008,51.3026 -5.9297275e-007,51.3071 2.3036016e-006,51.3117 -8.6223181e-006,51.3162 0.017610498,51.3208 0.18431662,51.3253 0.23681745,51.3299 0.11392627,51.3344 -4.121659e-005,51.3390 1.1040956e-005,51.3435 -2.9429871e-006,51.3481 7.2985154e-007,51.3526 2.3909857e-008,51.3572 0.0087669902,51.3617 0.087696217,51.3663 0.15791982,51.3708 0.27211756,51.3754 0.35098347,51.3799 0.30691281,51.3845 0.21040778,51.3890 0.15784594,51.3936 0.11402061,51.3981 0.026309228,51.4027 0.0087870779,51.4072 0.026335506,51.4118 0.05264423,51.4163 0.078980252,51.4209 0.1667316,51.4254 0.27190199,51.4300 0.29824153,51.4345 0.3772527,51.4391 0.35964769,51.4436 0.33330536,51.4482 0.21924566,51.4528 0.14911079,51.4573 0.20179965,51.4619 0.28072473,51.4664 0.20172445,51.4710 0.14918338,51.4755 0.29838049,51.4801 0.35963541,51.4846 0.27181157,51.4892 0.16661924,51.4937 0.1402984,51.4983 0.27186969,51.5029 0.47366667,51.5074 0.39474401,51.5120 0.18425205,51.5165 0.14033674,51.5211 0.12277561,51.5256 0.34214622,51.5302 0.42990586,51.5348 0.30699384,51.5393 0.096416555,51.5439 0.026292419,51.5484 -7.4733739e-006,51.5530 5.8887249e-006,51.5575 0.026324078,51.5621 0.15787049,51.5667 0.14037594,51.5712 0.1580129,51.5758 0.21054976,51.5803 0.14025098,51.5849 0.026271326,51.5895 0.035100419,51.5940 0.026301196,51.5986 -1.031781e-005,51.6031 2.7759434e-006,51.6077 -7.8490774e-007,51.6123 3.6342144e-007,51.6168 -6.6876544e-007,51.6214 2.3118562e-006,51.6259 -8.5795155e-006,51.6305 0.02641754,51.6351 0.20185289,51.6396 0.25433782,51.6442 0.18412863,51.6487 0.052575354,51.6533 -1.3921442e-005,51.6579 0.096503109,51.6624 0.23684412,51.6670 0.28947106,51.6716 0.20174912,51.6761 0.087713532,51.6807 0.0087766387,51.6853 1.3256137e-005,51.6898 0.078962728,51.6944 0.13155372,51.6989 0.052623264,51.7035 9.0147632e-006,51.7081 -5.0110802e-006,51.7126 1.1029784e-005,51.7172 0.02631934,51.7218 0.0087605389,51.7263 0.0087696882,51.7309 0.026317414,51.7355 0.052643239,51.7400 0.052627526,51.7446 -9.7985358e-006,51.7492 3.8603202e-006,51.7537 -5.64228e-006,51.7583 0.026384257,51.7629 0.16675948,51.7674 0.21925373,51.7720 0.096400484,51.7766 0.035063721,51.7811 0.05262633,51.7857 0.035114177,51.7903 0.078996412,51.7948 0.10527497,51.7994 0.070151165,51.8040 0.035061482,51.8086 0.026318919,51.8131 0.096504986,51.8177 0.14034776,51.8223 0.087688357,51.8268 0.0087545533,51.8314 1.1816483e-005,51.8360 0.052738644,51.8405 0.21061617,51.8451 0.21923694,51.8497 0.29823378,51.8543 0.50879866,51.8588 0.35960263,51.8634 0.10520485,51.8680 0.035045579,51.8725 -1.5218785e-005,51.8771 0.0088065341,51.8817 0.10538431,51.8863 0.26318967,51.8908 0.28057346,51.8954 0.19289519,51.9000 0.14039826,51.9046 0.2281711,51.9091 0.23682524,51.9137 0.096421778,51.9183 0.11401857,51.9229 0.25439903,51.9274 0.29823524,51.9320 0.061406579,51.9366 0.035121273,51.9412 0.043847367,51.9457 0.026301691,51.9503 0.052710626,51.9549 0.14038557,51.9595 0.14026588,51.9640 0.10521866,51.9686 0.087737761,51.9732 0.061444093,51.9778 0.12282731,51.9823 0.14031938,51.9869 0.078902654,51.9915 0.026302202,51.9961 0.05263149,52.0006 0.052632004,52.0052 1.8278109e-007,52.0098 6.4000074e-007,52.0144 -2.7431072e-006,52.0190 1.033351e-005,52.0235 0.035111643,52.0281 0.23690797,52.0327 0.33335552,52.0373 0.17540826,52.0419 0.096474662,52.0464 0.052570779,52.0510 0.026300434,52.0556 0.21054596,52.0602 0.30706897,52.0648 0.17547731,52.0693 0.087668307,52.0739 0.052650511,52.0785 0.08771199,52.0831 0.026251381,52.0877 -3.3064398e-006,52.0922 -1.8536695e-006,52.0968 1.0722702e-005,52.1014 0.052664019,52.1060 0.21933606,52.1106 0.35964039,52.1152 0.28065389,52.1197 0.052610651,52.1243 -1.9269994e-006,52.1289 1.3099019e-006,52.1335 -3.312761e-006,52.1381 0.026315112,52.1427 0.0087740663,52.1472 4.7634489e-006,52.1518 0.026342636,52.1564 0.087752193,52.1610 0.078911558,52.1656 -3.4842178e-005,52.1702 0.02632289,52.1748 0.087733433,52.1793 0.14912945,52.1839 0.11401701,52.1885 0.0087687112,52.1931 4.8948067e-007,52.1977 1.2609069e-006,52.2023 0.026300684,52.2069 0.16665639,52.2114 0.18426436,52.2160 0.22814143,52.2206 0.19300829,52.2252 0.16660298,52.2298 0.19289722,52.2344 0.15788774,52.2390 0.087742493,52.2436 8.0320651e-006,52.2481 -4.0339223e-006,52.2527 8.1036378e-006,52.2573 0.026326081,52.2619 0.026305152,52.2665 -6.4237211e-006,52.2711 -2.3098278e-006,52.2757 1.5665471e-005,52.2803 0.026314618,52.2849 -1.1063236e-005,52.2895 0.0087760892,52.2940 -5.6015265e-006,52.2986 4.2940468e-007,52.3032 3.8849648e-006,52.3078 0.026365513,52.3124 0.09653192,52.3170 0.12282374,52.3216 0.28069913,52.3262 0.421002,52.3308 0.40347403,52.3354 0.19299492,52.3400 0.11406416,52.3446 0.19296636,52.3492 0.1929785,52.3537 0.1403279,52.3583 0.0087612011,52.3629 0.052653819,52.3675 0.052633923,52.3721 0.061401192,52.3767 0.026285863,52.3813 0.026310241,52.3859 1.1726969e-006,52.3905 1.1411462e-005,52.3951 0.026320627,52.3997 0.0087579945,52.4043 -7.1875888e-007,52.4089 -7.1790843e-008,52.4135 1.0061119e-006,52.4181 -3.9530814e-006,52.4227 0.087707609,52.4273 0.14035743,52.4319 0.078990452,52.4365 0.12287852,52.4411 0.23688224,52.4457 0.23682883,52.4503 0.23686133,52.4548 0.27191067,52.4594 0.25429094,52.4640 0.1227674,52.4686 0.052616473,52.4732 0.087748639,52.4778 0.14039865,52.4824 0.078929678,52.4870 0.052603345,52.4916 0.026326677,52.4962 0.06139566,52.5008 -2.2529966e-005,52.5054 6.0957113e-006,52.5100 -1.8506057e-006,52.5146 0.026368821,52.5192 0.14041734,52.5238 0.21052447,52.5284 0.22802915,52.5330 0.14905193,52.5376 2.9729839e-005,52.5422 0.11411291,52.5468 0.14034013,52.5514 0.096425578,52.5561 0.017529009,52.5607 0.10527185,52.5653 0.13153754,52.5699 0.078963026,52.5745 0.061509367,52.5791 0.21939741,52.5837 0.25432459,52.5883 0.12269689,52.5929 0.096489996,52.5975 0.1403431,52.6021 0.061418451,52.6067 0.087771155,52.6113 0.087659895,52.6159 -4.6180641e-005,52.6205 1.2563339e-005,52.6251 -4.068103e-006,52.6297 0.026318511,52.6343 0.035092246,52.6389 0.026333895,52.6435 0.14917918,52.6481 0.30702847,52.6527 0.2367751,52.6574 0.078915961,52.6620 0.035115901,52.6666 0.14913554,52.6712 0.096463554,52.6758 0.035077143,52.6804 0.175475,52.6850 0.31586641,52.6896 0.29825664,52.6942 0.11394069,52.6988 0.052591365,52.7034 0.12284648,52.7080 0.29827464,52.7126 0.38595346,52.7173 0.36840448,52.7219 0.18420029,52.7265 0.02630217,52.7311 0.0087637063,52.7357 0.052624568,52.7403 0.052640636,52.7449 2.8352247e-006,52.7495 1.166145e-005,52.7541 0.026355796,52.7587 0.061440434,52.7634 0.096488461,52.7680 0.096488662,52.7726 0.096461892,52.7772 0.026265863,52.7818 -2.8915968e-006,52.7864 -7.3972677e-007,52.7910 0.052618746,52.7956 0.14034896,52.8003 0.096495137,52.8049 0.11407077,52.8095 0.25438219,52.8141 0.27201495,52.8187 0.31595424,52.8233 0.40348253,52.8279 0.27174705,52.8326 0.05256616,52.8372 0.079007708,52.8418 0.14909324,52.8464 0.10528897,52.8510 0.14925328,52.8556 0.30703035,52.8602 0.24554852,52.8649 0.12274107,52.8695 0.052602872,52.8741 0.14034347,52.8787 0.14030488,52.8833 0.2280573,52.8879 0.30701658,52.8926 0.24562173,52.8972 0.078979209,52.9018 0.10531985,52.9064 0.087706968,52.9110 0.026267529,52.9156 -5.5898718e-006,52.9203 6.5517052e-006,52.9249 0.026361257,52.9295 0.087754384,52.9341 0.087690786,52.9387 0.078945912,52.9434 0.12283896,52.9480 0.10523219,52.9526 0.02626691,52.9572 -1.1867948e-005,52.9618 1.6202986e-005,52.9665 0.052657645,52.9711 0.14912131,52.9757 0.25435197,52.9803 0.2105608,52.9849 0.22817734,52.9896 0.21931991,52.9942 0.15778133,52.9988 0.035088431,53.0034 0.18431546,53.0080 0.23679446,53.0127 0.078842759,53.0173 2.3732508e-005,53.0219 0.096567839,53.0265 0.2368248,53.0312 0.1841476,53.0358 0.052620035,53.0404 0.20177551,53.0450 0.30700037,53.0497 0.24568123,53.0543 0.22813721,53.0589 0.15786265,53.0635 0.14028484,53.0682 0.07888855,53.0728 0.17548101,53.0774 0.28951693,53.0820 0.31575695,53.0867 0.078907169,53.0913 -1.024078e-005,53.0959 2.6004952e-006,53.1005 -1.6010152e-007,53.1052 -1.9605859e-006,53.1098 0.026326843,53.1144 0.052634634,53.1190 0.0087596653,53.1237 7.3959609e-007,53.1283 0.0087615922,53.1329 0.10530493,53.1375 0.21942525,53.1422 0.30705532,53.1468 0.20168784,53.1514 0.11397973,53.1561 0.05257519,53.1607 -2.4215915e-005,53.1653 7.8603816e-006,53.1699 -7.2237649e-006,53.1746 0.026343239,53.1792 0.14918476,53.1838 0.17541136,53.1885 0.10519879,53.1931 0.096486077,53.1977 0.10526472,53.2024 0.09650562,53.2070 0.19312668,53.2116 0.34221753,53.2162 0.29813412,53.2209 0.14903674,53.2255 0.17545228,53.2301 0.1491179,53.2348 0.1227986,53.2394 0.087677486,53.2440 -2.3127188e-005,53.2487 0.035114955,53.2533 0.11403916,53.2579 0.096473664,53.2626 0.02630722,53.2672 0.096551821,53.2718 0.28071344,53.2765 0.14906806,53.2811 0.017550468,53.2857 0.035108287,53.2904 0.035058659,53.2950 -2.4247154e-005,53.2996 6.3904154e-006,53.3043 -1.3120111e-006,53.3089 -1.1431738e-006,53.3135 0.035168059,53.3182 0.19310233,53.3228 0.24557973,53.3275 0.11390446,53.3321 -4.3251173e-005,53.3367 1.1590351e-005,53.3414 -3.1058671e-006,53.3460 8.3194874e-007,53.3506 -2.2161412e-007,53.3553 5.4423246e-008,53.3599 3.9456731e-009,53.3645 -7.0219485e-008,53.3692 2.7696191e-007,53.3738 -1.0377341e-006,53.3785 0.078937173,53.3831 0.17543004,53.3877 0.13158217,53.3924 0.087729074,53.3970 0.026316766,53.4017 2.2526694e-005,53.4063 0.10532488,53.4109 0.30702314,53.4156 0.23678729,53.4202 0.052600581,53.4249 0.0087866131,53.4295 0.087729923,53.4341 0.087724864,53.4388 0.052665383,53.4434 0.09653569,53.4481 0.13163696,53.4527 0.15788783,53.4573 0.14036857,53.4620 0.21051368,53.4666 0.1227221,53.4713 0.052576385,53.4759 -3.0243871e-005,53.4805 9.0528665e-006,53.4852 -5.9649601e-006,53.4898 0.026367454,53.4945 0.15798335,53.4991 0.19295929,53.5038 0.087644279,53.5084 0.026282551,53.5131 0.061476052,53.5177 0.20182456,53.5223 0.17535466,53.5270 0.02626336,53.5316 0.087748304,53.5363 0.14034404,53.5409 0.078928836,53.5456 0.052618053,53.5502 0.026341943,53.5549 0.10539179,53.5595 0.22806849,53.5642 0.11393587,53.5688 0.10529779,53.5734 0.14034438,53.5781 0.052559331,53.5827 -1.4491186e-005,53.5874 2.4782855e-006,53.5920 0.017568611,53.5967 0.1491226,53.6013 0.16663319,53.6060 0.061435118,53.6106 0.17549188,53.6153 0.22808896,53.6199 0.18424915,53.6246 0.28069085,53.6292 0.28944471,53.6339 0.19294249,53.6385 0.035044577,53.6432 0.096511699,53.6478 0.14035377,53.6525 0.11402293,53.6571 0.026306931,53.6618 0.017537635,53.6664 0.052654162,53.6711 0.14920832,53.6757 0.23687823,53.6804 0.16664886,53.6850 0.14029483,53.6897 0.052586712,53.6943 0.035100386,53.6990 0.035075568,53.7036 0.017519614,53.7083 0.026336862,53.7129 0.087763719,53.7176 0.096479326,53.7222 0.035028357,53.7269 3.0282878e-005,53.7315 0.087786376,53.7362 0.096445844,53.7409 0.052590095,53.7455 0.052633006,53.7502 0.061436348,53.7548 0.078995548,53.7595 0.096509449,53.7641 0.087661125,53.7688 0.026253536,53.7734 2.0187543e-005,53.7781 0.04388221,53.7827 0.061443105,53.7874 0.16671063,53.7921 0.16662353,53.7967 0.052558597,53.8014 0.087693855,53.8060 0.15789619,53.8107 0.096506432,53.8153 7.2670323e-006,53.8200 -1.7368649e-006,53.8247 -3.2039071e-007,53.8293 0.026309868,53.8340 0.19296461,53.8386 0.28073224,53.8433 0.18425602,53.8479 0.087705694,53.8526 0.026286006,53.8573 0.052611243,53.8619 0.16671295,53.8666 0.22814681,53.8712 0.19299044,53.8759 0.14032608,53.8806 0.09648969,53.8852 0.087683074,53.8899 0.026262742,53.8945 0.026385425,53.8992 0.14042965,53.9039 0.14027354,53.9085 0.026238585,53.9132 0.026316248,53.9179 6.0560319e-006,53.9225 0.026369514,53.9272 0.11406168,53.9318 0.09645658,53.9365 0.10522561,53.9412 0.09647157,53.9458 0.14042403,53.9505 0.23694055,53.9552 0.28951842,53.9598 0.25432974,53.9645 0.14028178,53.9691 0.078894936,53.9738 -3.8946237e-005,53.9785 1.0353905e-005,53.9831 -2.4654362e-006,53.9878 -4.9333192e-007,53.9925 4.4395233e-006,53.9971 0.026362132,54.0018 0.087740958,54.0065 0.078950606,54.0111 0.087721892,54.0158 0.061333522,54.0205 0.12282605,54.0251 0.3773258,54.0298 0.33336341,54.0345 0.23680656,54.0391 0.23683766,54.0438 0.24564803,54.0485 0.28070134,54.0531 0.17534123,54.0578 0.061360221,54.0625 0.10530865,54.0671 0.11400387,54.0718 0.026273573,54.0765 0.026319135,54.0811 0.061387736,54.0858 0.052626461,54.0905 0.0087828282,54.0951 0.026351994,54.0998 0.096571282,54.1045 0.2280665,54.1091 0.1315148,54.1138 0.078973413,54.1185 0.14042816,54.1232 0.2280941,54.1278 0.1841203,54.1325 0.052547704,54.1372 -1.0956771e-005,54.1418 -1.6545017e-006,54.1465 0.026333019,54.1512 0.2280916,54.1559 0.46498406,54.1605 0.49130657,54.1652 0.35960841,54.1699 0.15785594,54.1745 0.14045605,54.1792 0.23686369,54.1839 0.1753564,54.1886 0.21930176,54.1932 0.28941444,54.1979 0.20166653,54.2026 0.14035816,54.2073 0.19297901,54.2119 0.052610096,54.2166 0.026325833,54.2213 1.7717401e-006,54.2260 -6.3096618e-006,54.2306 0.026320631,54.2353 0.13160549,54.2400 0.20176388,54.2447 0.070148475,54.2493 0.026301455,54.2540 0.078955606,54.2587 0.026313283,54.2634 7.1780295e-007,54.2680 0.026301097,54.2727 0.15789208,54.2774 0.21058927,54.2821 0.19301179,54.2867 0.087659016,54.2914 0.052610505,54.2961 0.11408445,54.3008 0.11413731,54.3055 0.1754654,54.3101 0.14030358,54.3148 0.096401766,54.3195 -2.1081783e-005,54.3242 0.05266621,54.3289 0.026272345,54.3335 -7.97759e-006,54.3382 1.2351896e-006,54.3429 0.026313864,54.3476 0.026317297,54.3523 8.7075676e-007,54.3569 -2.2724629e-008,54.3616 -7.8003586e-007,54.3663 3.1432201e-006,54.3710 0.026361028,54.3757 0.087734468,54.3803 0.052585606,54.3850 -3.0518899e-005,54.3897 5.1033687e-005,54.3944 0.087780923,54.3991 0.087656617,54.4038 -4.6148187e-005,54.4084 1.2427887e-005,54.4131 -3.558767e-006,54.4178 0.052693769,54.4225 0.26321095,54.4272 0.29818937,54.4319 0.12277144,54.4365 0.087775178,54.4412 0.14915803,54.4459 0.1139601,54.4506 0.0087406188,54.4553 0.026327165,54.4600 0.026353322,54.4646 0.11404881,54.4693 0.1227561,54.4740 0.096479118,54.4787 0.026312403,54.4834 -1.6148295e-005,54.4881 5.9254722e-005,54.4928 0.13166763,54.4974 0.22807424,54.5021 0.17541203,54.5068 0.078903787,54.5115 0.043824103,54.5162 0.070134185,54.5209 0.23681627,54.5256 0.22809634,54.5303 0.13162498,54.5349 0.24565175,54.5396 0.26312605,54.5443 0.087818772,54.5490 0.25450191,54.5537 0.25433388,54.5584 0.26319674,54.5631 0.41228071,54.5678 0.35953575,54.5725 0.18410669,54.5771 0.043913562,54.5818 0.15797235,54.5865 0.15786768,54.5912 0.14030118,54.5959 0.06134852,54.6006 0.026298057,54.6053 -2.4865225e-005,54.6100 5.3335352e-005,54.6147 0.09659192,54.6194 0.3157492,54.6241 0.34204802,54.6287 0.25439978,54.6334 0.11401053,54.6381 0.026286725,54.6428 -3.9785855e-006,54.6475 -1.821605e-006,54.6522 1.1266672e-005,54.6569 0.017561339,54.6616 0.017523259,54.6663 4.1915991e-006,54.6710 0.026324747,54.6757 0.0087541211,54.6804 -3.3793551e-006,54.6851 0.052700337,54.6898 0.20183717,54.6945 0.32453513,54.6992 0.14904562,54.7039 0.052643415,54.7085 0.11403507,54.7132 0.035033789,54.7179 -9.2980099e-006,54.7226 0.087710284,54.7273 0.12280951,54.7320 0.10529956,54.7367 0.31583971,54.7414 0.43857893,54.7461 0.19293927,54.7508 0.052620146,54.7555 -3.188657e-006,54.7602 8.8237556e-007,54.7649 -3.4053798e-007,54.7696 0.0087786224,54.7743 0.19314386,54.7790 0.41240421,54.7837 0.35951921,54.7884 0.1840921,54.7931 0.19292782,54.7978 0.14037551,54.8025 0.149195,54.8072 0.12287698,54.8119 0.25440481,54.8166 0.34208572,54.8213 0.45613849,54.8260 0.3420161,54.8307 0.29819596,54.8354 0.28073049,54.8401 0.24562162,54.8448 0.096467085,54.8495 0.02629113,54.8542 0.017544096,54.8589 0.18422788,54.8636 0.23682235,54.8683 0.17540181,54.8730 0.15790068,54.8777 0.096509546,54.8824 0.026327489,54.8871 1.7264422e-006,54.8918 -8.1656452e-007,54.8965 1.5397964e-006,54.9012 -5.3431058e-006,54.9059 1.9834617e-005,54.9106 0.052689396,54.9154 0.087689519,54.9201 0.0087227467,54.9248 5.2678542e-006,54.9295 0.07904768,54.9342 0.28082663,54.9389 0.2806285,54.9436 0.12270085,54.9483 0.21052103,54.9530 0.21928857,54.9577 0.087693907,54.9624 -8.9495625e-006,54.9671 1.3359351e-005,54.9718 0.087761886,54.9765 0.2105577,54.9812 0.23681846,54.9859 0.11398665,54.9907 -1.4151005e-005,54.9954 1.5362252e-006,55.0001 0.026314756,55.0048 2.578224e-006,55.0095 -2.4309253e-007,55.0142 -1.6063019e-006,55.0189 0.026310369,55.0236 0.052631877,55.0283 0.026320027,55.0330 0.017584106,55.0377 0.078971498,55.0425 0.12278997,55.0472 0.14033155,55.0519 0.052612279,55.0566 -1.7243008e-005,55.0613 0.026417691,55.0660 0.35985756,55.0707 0.71052188,55.0754 0.51734328,55.0801 0.11395998,55.0849 0.052661769,55.0896 0.10523453,55.0943 0.15791568,55.0990 0.20177895,55.1037 0.052579939,55.1084 -1.8364613e-005,55.1131 2.8041497e-006,55.1178 7.1507743e-006,55.1226 0.052683249,55.1273 0.1492717,55.1320 0.28071246,55.1367 0.19288018,55.1414 0.14918739,55.1461 0.22815901,55.1508 0.28940907,55.1556 0.19287717,55.1603 0.24552685,55.1650 0.15785165,55.1697 0.087748431,55.1744 8.949595e-007,55.1791 8.4652547e-006,55.1838 0.026354039,55.1886 0.052616891,55.1933 0.035039898,55.1980 0.14910926,55.2027 0.14912559,55.2074 0.096512727,55.2121 0.052646257,55.2169 0.02631137,55.2216 -5.9766176e-006,55.2263 0.0087726004,55.2310 3.2952146e-006,55.2357 -8.1639837e-006,55.2405 0.035176348,55.2452 0.21932742,55.2499 0.105184,55.2546 0.052621856,55.2593 0.052642304,55.2640 0.078970693,55.2688 0.096527629,55.2735 0.10529172,55.2782 0.12274735,55.2829 0.087667063,55.2876 0.052631296,55.2924 0.0087615438,55.2971 1.1212767e-006,55.3018 -3.3810721e-007,55.3065 2.3105719e-007,55.3113 -5.8614825e-007,55.3160 2.1137541e-006,55.3207 0.052683137,55.3254 0.17556214,55.3301 0.21054725,55.3349 0.15783717,55.3396 0.13155252,55.3443 0.087638386,55.3490 -4.0244282e-005,55.3538 4.3861369e-006,55.3585 0.061441518,55.3632 0.14037131,55.3679 0.05260523,55.3726 0.035074648,55.3774 0.035065241,55.3821 0.052623022,55.3868 0.026348805,55.3915 0.087773092,55.3963 0.14035007,55.4010 0.096454054,55.4057 0.026275432,55.4104 4.0739964e-005,55.4152 0.087819777,55.4199 0.16669805,55.4246 0.14028518,55.4294 0.052546494,55.4341 -1.8908595e-005,55.4388 2.917958e-006,55.4435 7.2395819e-006,55.4483 0.026343409,55.4530 0.035092205,55.4577 0.026302354,55.4624 0.052653965,55.4672 0.12285726,55.4719 0.21051654,55.4766 0.16660821,55.4814 0.035060424,55.4861 -3.2688865e-006,55.4908 2.0579469e-006,55.4955 -4.9630817e-006,55.5003 0.026314743,55.5050 0.061473094,55.5097 0.18431406,55.5145 0.32454017,55.5192 0.21041621,55.5239 0.1052053,55.5287 0.14033933,55.5334 0.14036889,55.5381 0.052655503,55.5428 0.03512593,55.5476 0.087753393,55.5523 0.087687872,55.5570 0.078945823,55.5618 0.22809751,55.5665 0.37719852,55.5712 0.3333385,55.5760 0.17538479,55.5807 0.0087479409,55.5854 0.052679062,55.5902 0.087703854,55.5949 0.026277753,55.5996 0.026295444,55.6044 0.18421973,55.6091 0.29828271,55.6138 0.30703866,55.6186 0.14031906,55.6233 0.035087273,55.6280 0.07902123,55.6328 0.087694578,55.6375 0.052566703,55.6423 0.096478038,55.6470 0.15791148,55.6517 0.11406171,55.6565 0.026293157,55.6612 -1.6146937e-006,55.6659 0.079040363,55.6707 0.31602421,55.6754 0.62294281,55.6801 0.55249113,55.6849 0.31555203,55.6896 0.12269605,55.6944 0.061412666,55.6991 3.275961e-005,55.7038 0.052694041,55.7086 0.087733358,55.7133 0.078886837,55.7181 0.10519703,55.7228 0.14040338,55.7275 0.19305651,55.7323 0.18418536,55.7370 0.078887522,55.7417 -2.1860596e-005,55.7465 1.3020152e-005,55.7512 0.061473604,55.7560 0.19307292,55.7607 0.25441515,55.7654 0.21049537,55.7702 0.12271099,55.7749 0.035035912,55.7797 0.087728493,55.7844 0.14039789,55.7892 0.17548579,55.7939 0.20176311,55.7986 0.29825237,55.8034 0.27188969,55.8081 0.21925382,55.8129 0.21931173,55.8176 0.15794732,55.8224 0.16671371,55.8271 0.16658397,55.8318 0.08765246,55.8366 0.15792923,55.8413 0.14909327,55.8461 0.14909777,55.8508 0.052634787,55.8556 4.4994931e-006,55.8603 0.026317567,55.8651 0.0087665645,55.8698 -2.4374489e-007,55.8745 6.5708406e-008,55.8793 -1.9064878e-008,55.8840 1.0545234e-008,55.8888 -2.3116492e-008,55.8935 8.192832e-008,55.8983 -3.0462672e-007,55.9030 1.1366907e-006,55.9078 -4.2425545e-006,55.9125 1.5835118e-005,55.9173 0.03511142,55.9220 0.052609485,55.9268 -1.811634e-005,55.9315 6.0171137e-006,55.9363 -5.9508202e-006,55.9410 0.052621342,55.9457 0.087721854,55.9505 0.05263155,55.9552 0.008812096,55.9600 0.22813165,55.9647 0.34209523,55.9695 0.22804725,55.9742 0.11404295,55.9790 0.12283435,55.9837 0.14033136,55.9885 0.39469114,55.9932 0.54387009,55.9980 0.4297868,56.0027 0.26311901,56.0075 0.16668707,56.0122 0.11405392,56.0170 0.087754406,56.0218 0.10530518,56.0265 0.11401261,56.0313 0.078907751,56.0360 0.052628923,56.0408 0.026305452,56.0455 -1.3602576e-006,56.0503 -6.3581883e-006,56.0550 0.11401351,56.0598 0.27193236,56.0645 0.22808884,56.0693 0.026318805,56.0740 0.061423719,56.0788 0.13161799,56.0835 0.11403506,56.0883 0.0788958,56.0931 0.14031538,56.0978 0.21053357,56.1026 0.096516885,56.1073 0.0087769777,56.1121 -9.4596999e-006,56.1168 3.82086e-006,56.1216 0.052619182,56.1263 0.087756418,56.1311 0.14044854,56.1359 0.21062461,56.1406 0.3509351,56.1454 0.40348077,56.1501 0.31566909,56.1549 0.12271826,56.1596 0.05260117,56.1644 -1.1386484e-005,56.1692 0.026311403,56.1739 0.061450094,56.1787 0.1930456,56.1834 0.14906994,56.1882 0.026277041,56.1929 0.026310071,56.1977 -1.1988061e-005,56.2025 3.2058676e-006,56.2072 -8.3422759e-007,56.2120 1.3071708e-007,56.2167 3.1148059e-007,56.2215 -1.3767991e-006,56.2263 0.026303776,56.2310 0.087715007,56.2358 0.052644745,56.2405 5.366132e-006,56.2453 -1.4086445e-006,56.2501 2.6790619e-007,56.2548 3.3720514e-007,56.2596 -1.6169266e-006,56.2644 6.1311389e-006,56.2691 0.052730519,56.2739 0.22815827,56.2786 0.24555261,56.2834 0.14030403,56.2882 0.13168077,56.2929 0.21932451,56.2977 0.14900552,56.3025 0.087712899,56.3072 0.12280454,56.3120 0.052557949,56.3168 -1.223295e-005,56.3215 0.026379758,56.3263 0.14915115,56.3310 0.24564348,56.3358 0.4036563,56.3406 0.50882703,56.3453 0.36831474,56.3501 0.1490009,56.3549 0.043779898,56.3596 -2.3486213e-005,56.3644 0.087713994,56.3692 0.14035793,56.3739 0.14040145,56.3787 0.1842493,56.3835 0.28948423,56.3882 0.51752776,56.3930 0.43856889,56.3978 0.20172039,56.4025 0.0087486897,56.4073 1.2025313e-005,56.4121 0.052642323,56.4168 0.087720685,56.4216 0.052615345,56.4264 0.096521854,56.4312 0.19306573,56.4359 0.16668706,56.4407 0.14041673,56.4455 0.28951749,56.4502 0.33329931,56.4550 0.30694145,56.4598 0.10516581,56.4645 0.078969061,56.4693 0.2456549,56.4741 0.38595015,56.4789 0.20167924,56.4836 0.052646972,56.4884 0.13174498,56.4932 0.42993909,56.4979 0.52626747,56.5027 0.40333751,56.5075 0.23678455,56.5123 0.20181587,56.5170 0.15792134,56.5218 0.192949,56.5266 0.11396749,56.5313 0.12278941,56.5361 0.18426141,56.5409 0.18429376,56.5457 0.14911544,56.5504 0.11395887,56.5552 0.20176093,56.5600 0.333379,56.5648 0.21922055,56.5695 0.21924253,56.5743 0.27196252,56.5791 0.18420865,56.5839 0.026314296,56.5886 2.6778835e-006,56.5934 7.4873196e-007,56.5982 0.026299149,56.6030 0.14035182,56.6077 0.19301039,56.6125 0.0877138,56.6173 -1.0025205e-005,56.6221 3.2960641e-006,56.6269 0.026309546,56.6316 0.14034696,56.6364 0.23686418,56.6412 0.42105234,56.6460 0.45612299,56.6507 0.34210724,56.6555 0.18421048,56.6603 0.061403751,56.6651 0.06143162,56.6699 0.078970559,56.6746 0.10521869,56.6794 0.052624527,56.6842 0.087757453,56.6890 0.14034075,56.6938 0.052607562,56.6985 4.0801256e-006,56.7033 0.0263268,56.7081 0.026306618,56.7129 0.026290214,56.7177 0.16666701,56.7224 0.22809565,56.7272 0.10528478,56.7320 0.035079446,56.7368 0.0087623065,56.7416 0.026353026,56.7464 0.052628394,56.7511 0.026297277,56.7559 0.026318818,56.7607 0.017522829,56.7655 -1.1664953e-005,56.7703 5.9445911e-006,56.7751 -1.2113462e-005,56.7798 4.2513158e-005,56.7846 0.096574701,56.7894 0.14032172,56.7942 0.052555896,56.7990 -1.5408314e-005,56.8038 4.8166376e-006,56.8085 -3.8570211e-006,56.8133 0.0087780003,56.8181 0.078956693,56.8229 0.052634846,56.8277 0.035113979,56.8325 0.14915957,56.8373 0.21927923,56.8420 0.12278491,56.8468 0.078924015,56.8516 0.087701686,56.8564 0.061487537,56.8612 0.14040349,56.8660 0.14029683,56.8708 0.096462525,56.8756 0.087701976,56.8803 0.026284361,56.8851 -3.2037356e-006,56.8899 2.1224866e-006,56.8947 -5.2864184e-006,56.8995 0.02639856,56.9043 0.20191568,56.9091 0.41227341,56.9139 0.28052562,56.9187 0.0086921295,56.9234 5.2210547e-005,56.9282 0.087780379,56.9330 0.14035195,56.9378 0.087653846,56.9426 0.087653346,56.9474 0.24560966,56.9522 0.18424037,56.9570 0.1140466,56.9618 0.052635539,56.9666 -2.810742e-006,56.9714 0.052649122,56.9761 0.087729648,56.9809 0.052611195,56.9857 -6.5522204e-006,56.9905 8.4870635e-007,56.9953 0.02630575,57.0001 0.087710984,57.0049 0.096495993,57.0097 0.05264096,57.0145 0.026388939,57.0193 0.14042066,57.0241 0.1578652,57.0289 0.08763846,57.0337 -3.386123e-005,57.0385 1.2307834e-006,57.0433 2.894472e-005,57.0481 0.11406196,57.0528 0.16666152,57.0576 0.14911026,57.0624 0.052601296,57.0672 -3.8053161e-006,57.0720 -2.634095e-007,57.0768 0.02630665,57.0816 0.08771047,57.0864 0.087732062,57.0912 0.035098694,57.0960 -1.1030739e-005,57.1008 2.5647259e-005,57.1056 0.087821491,57.1104 0.21941209,57.1152 0.27190882,57.1200 0.1489712,57.1248 0.008692598,57.1296 0.052653026,57.1344 0.19303271,57.1392 0.19298153,57.1440 0.1490636,57.1488 0.16666526,57.1536 0.078965053,57.1584 0.096471034,57.1632 0.17545538,57.1680 0.1930324,57.1728 0.25440934,57.1776 0.1491067,57.1824 0.061347779,57.1872 0.0088009154,57.1920 0.087783411,57.1968 0.096446015,57.2016 0.026262084,57.2064 -5.0392669e-006,57.2112 2.4551798e-006,57.2160 -4.7814242e-006,57.2208 1.6672011e-005,57.2256 0.078945577,57.2304 0.079052985,57.2352 0.23698689,57.2400 0.29822427,57.2448 0.22802475,57.2496 0.23684242,57.2544 0.27191317,57.2592 0.25435773,57.2640 0.33333644,57.2688 0.30698034,57.2736 0.13148732,57.2785 -2.498028e-005,57.2833 0.052645385,57.2881 0.052638225,57.2929 0.078968503,57.2977 0.087725624,57.3025 0.078989178,57.3073 0.14035293,57.3121 0.061339084,57.3169 0.008743016,57.3217 7.8065377e-006,57.3265 0.0087717958,57.3313 -7.3280712e-006,57.3361 1.9447366e-006,57.3409 -4.5015364e-007,57.3457 -1.4434102e-007,57.3505 1.0276713e-006,57.3554 -3.9667402e-006,57.3602 0.122811,57.3650 0.24561134,57.3698 0.16667552,57.3746 0.078995362,57.3794 0.087708794,57.3842 0.026273858,57.3890 -3.2487626e-006,57.3938 9.3160884e-007,57.3986 -4.7738206e-007,57.4034 9.7792486e-007,57.4083 -3.4346269e-006,57.4131 1.2761822e-005,57.4179 0.052649461,57.4227 0.061380554,57.4275 0.11401241,57.4323 0.14035314,57.4371 0.087731317,57.4419 0.035093661,57.4467 0.21930858,57.4516 0.32455885,57.4564 0.18420038,57.4612 0.0087669445,57.4660 0.0088278241,57.4708 0.10538743,57.4756 0.18417247,57.4804 0.070078403,57.4852 0.078977168,57.4901 0.1754235,57.4949 0.052579951,57.4997 -6.3433713e-006,57.5045 0.0087788254,57.5093 0.035147361,57.5141 0.1667714,57.5189 0.24560425,57.5238 0.12269547,57.5286 0.026288183,57.5334 0.052648585,57.5382 0.052620269,57.5430 0.061407052,57.5478 0.096495315,57.5527 0.052595992,57.5575 0.0088311974,57.5623 0.13170153,57.5671 0.1753809,57.5719 0.10522349,57.5767 0.23687993,57.5816 0.21922937,57.5864 0.052586693,57.5912 0.0087713264,57.5960 -6.5094391e-006,57.6008 1.8228862e-006,57.6056 -7.8150629e-007,57.6105 1.3030843e-006,57.6153 -4.4312137e-006,57.6201 1.6423357e-005,57.6249 0.087740585,57.6297 0.14038329,57.6346 0.24561541,57.6394 0.13152693,57.6442 -2.8129447e-005,57.6490 4.4591834e-005,57.6538 0.087805592,57.6587 0.15793163,57.6635 0.14026025,57.6683 0.008693506,57.6731 0.0088052927,57.6780 0.096511006,57.6828 0.096467815,57.6876 0.026317663,57.6924 0.052723728,57.6972 0.14042348,57.7021 0.14026293,57.7069 0.078916773,57.7117 0.14917693,57.7165 0.18415163,57.7214 0.11397889,57.7262 0.026310015,57.7310 4.7929643e-006,57.7358 -1.0275699e-005,57.7406 0.026358781,57.7455 0.18426314,57.7503 0.21925832,57.7551 0.052587204,57.7599 -2.9178696e-006,57.7648 0.0087900404,57.7696 0.052681707,57.7744 0.17544074,57.7792 0.18415272,57.7841 0.23685068,57.7889 0.18425095,57.7937 0.11402063,57.7986 0.026289245,57.8034 0.052649885,57.8082 0.12281504,57.8130 0.19295788,57.8179 0.24560617,57.8227 0.15787476,57.8275 0.026356624,57.8323 0.096586011,57.8372 0.14031743,57.8420 0.052548584,57.8468 -2.432596e-005,57.8517 0.087718435,57.8565 0.1755024,57.8613 0.21056677,57.8661 0.14029133,57.8710 0.0087334318,57.8758 0.0087775225,57.8806 -5.920333e-006,57.8855 2.3911412e-005,57.8903 0.052695133,57.8951 0.087698512,57.9000 0.026257601,57.9048 0.026292779,57.9096 0.05266799,57.9145 0.13168393,57.9193 0.1929844,57.9241 0.10516936,57.9289 0.052712921,57.9338 0.21939696,57.9386 0.24554107,57.9434 0.1928883,57.9483 0.052585404,57.9531 0.026341474,57.9579 0.052667912,57.9628 0.061366465,57.9676 -1.7192635e-005,57.9724 0.026346156,57.9773 0.079066388,57.9821 0.21933186,57.9869 0.14904276,57.9918 0.14030665,57.9966 0.087661721,58.0015 0.026309341,58.0063 7.2771269e-007,58.0111 0.026315099,58.0160 0.026316784,58.0208 0.026312485,58.0256 1.3266547e-005,58.0305 0.10530747,58.0353 0.19301286,58.0401 0.13159011,58.0450 0.087660849,58.0498 0.026267178,58.0546 0.05264404,58.0595 0.026314562,58.0643 -4.4139397e-006,58.0692 0.026330588,58.0740 0.1755577,58.0788 0.40365112,58.0837 0.36842662,58.0885 0.26303902,58.0934 0.14023796,58.0982 0.052589566,58.1030 0.061385725,58.1079 0.14033675,58.1127 0.18420647,58.1176 0.17543119,58.1224 0.052719586,58.1272 0.11414438,58.1321 0.15794632,58.1369 0.24558781,58.1418 0.21919949,58.1466 0.11396372,58.1514 -3.2484256e-006,58.1563 0.052741855,58.1611 0.2193694,58.1660 0.33329812,58.1708 0.28069955,58.1756 0.26312041,58.1805 0.12273602,58.1853 0.10533192,58.1902 0.21053793,58.1950 0.10516546,58.1999 0.0087390961,58.2047 1.2857578e-005,58.2095 0.026326042,58.2144 0.02630852,58.2192 0.026352469,58.2241 0.096523583,58.2289 0.078933373,58.2338 0.052611411,58.2386 0.026280526,58.2435 -1.3360973e-005,58.2483 1.9535089e-006,58.2531 0.026308997,58.2580 0.052631099,58.2628 0.035093315,58.2677 0.1228484,58.2725 0.30705595,58.2774 0.18420224,58.2822 0.078936711,58.2871 0.096518546,58.2919 0.14035513,58.2968 0.087657019,58.3016 0.0087431381,58.3065 0.026347095,58.3113 0.10529469,58.3162 0.16664283,58.3210 0.14909913,58.3259 0.087707721,58.3307 0.035104338,58.3356 0.11407909,58.3404 0.19294769,58.3453 0.16664207,58.3501 0.1052846,58.3550 0.078932166,58.3598 0.035087895,58.3647 0.052651364,58.3695 0.026296202,58.3744 0.061445624,58.3792 0.14049625,58.3841 0.27192348,58.3889 0.24551964,58.3938 0.18416274,58.3986 0.10523202,58.4035 0.096502595,58.4083 0.11410917,58.4132 0.18425803,58.4180 0.1402847,58.4229 0.052569054,58.4277 0.0087511521,58.4326 -8.1089938e-006,58.4374 0.087684944,58.4423 0.096567705,58.4471 0.25455397,58.4520 0.25440377,58.4568 0.19287559,58.4617 0.096438892,58.4666 0.14047161,58.4714 0.333478,58.4763 0.38594809,58.4811 0.29807544,58.4860 0.08760345,58.4908 0.087882608,58.4957 0.30716139,58.5005 0.33319634,58.5054 0.21033569,58.5102 0.14032876,58.5151 0.03511418,58.5200 -1.2172661e-005,58.5248 0.026317719,58.5297 0.026317125,58.5345 -4.1350049e-006,58.5394 1.8344337e-005,58.5442 0.052708022,58.5491 0.14041911,58.5540 0.18413961,58.5588 0.15781616,58.5637 0.2895284,58.5685 0.36851695,58.5734 0.3334046,58.5783 0.23678021,58.5831 0.12274545,58.5880 0.20181382,58.5928 0.39475143,58.5977 0.5789119,58.6026 0.56137836,58.6074 0.49992675,58.6123 0.19292936,58.6171 0.052636195,58.6220 2.5832167e-006,58.6269 0.026352508,58.6317 0.096523084,58.6366 0.087671965,58.6414 -2.3949719e-005,58.6463 0.026348213,58.6512 0.14912637,58.6560 0.26318434,58.6609 0.27197301,58.6658 0.19292183,58.6706 0.096458592,58.6755 0.10527606,58.6803 0.026306393,58.6852 0.026318168,58.6901 0.0087536303,58.6949 5.2388591e-006,58.6998 0.026376175,58.7047 0.14041743,58.7095 0.17536163,58.7144 0.035055801,58.7193 0.096563637,58.7241 0.14034449,58.7290 0.096436784,58.7339 0.026292549,58.7387 0.02631331,58.7436 -1.1264277e-005,58.7485 3.1527654e-006,58.7533 -1.3457568e-006,58.7582 2.2301954e-006,58.7630 0.026389161,58.7679 0.096499413,58.7728 0.035012662,58.7777 -1.1643521e-005,58.7825 9.4295656e-006,58.7874 0.087733634,58.7923 0.1579016,58.7971 0.14033632,58.8020 0.026302505,58.8069 5.918794e-008,58.8117 3.9767674e-006,58.8166 0.05267287,58.8215 0.1052984,58.8263 0.096455261,58.8312 0.026273932,58.8361 0.052624643,58.8409 0.096496359,58.8458 0.14043286,58.8507 0.29830164,58.8556 0.2367969,58.8604 0.10519575,58.8653 -3.5135778e-005,58.8702 2.1737062e-005,58.8750 0.052664515,58.8799 0.087709405,58.8848 0.026279474,58.8897 1.1561655e-005,58.8945 0.026320156,58.8994 0.026342794,58.9043 0.09656629,58.9091 0.15791017,58.9140 0.11395094,58.9189 0.035031445,58.9238 0.026327997,58.9286 0.0087894229,58.9335 0.026329177,58.9384 0.13155489,58.9433 0.29829812,58.9481 0.33338428,58.9530 0.13151857,58.9579 0.078955643,58.9628 0.25445539,58.9676 0.35969651,58.9725 0.39470091,58.9774 0.28057295,58.9823 0.14030375,58.9871 0.096517436,58.9920 0.026317872,58.9969 1.5811012e-005,59.0018 0.052640483,59.0066 0.03510743,59.0115 0.087778255,59.0164 0.14035979,59.0213 0.096415192,59.0262 0.0087500876,59.0310 0.026345968,59.0359 0.026290905,59.0408 -2.3549761e-005,59.0457 2.639042e-005,59.0505 0.14920075,59.0554 0.26317531,59.0603 0.18416055,59.0652 0.14035386,59.0701 0.14033219,59.0749 0.052585367,59.0798 0.12285367,59.0847 0.23688678,59.0896 0.20173159,59.0945 0.078897394,59.0993 -2.371452e-005,59.1042 0.026320903,59.1091 0.0087770401,59.1140 0.02637288,59.1189 0.096587062,59.1237 0.1403053,59.1286 0.052565992,59.1335 0.17564477,59.1384 0.41236839,59.1433 0.30686781,59.1482 0.13147622,59.1530 0.043788251,59.1579 -2.3502187e-005,59.1628 0.0087753376,59.1677 0.052613944,59.1726 0.052675597,59.1775 0.087750524,59.1823 0.052586474,59.1872 -1.2920777e-005,59.1921 4.0861156e-007,59.1970 1.128885e-005,59.2019 0.026343005,59.2068 0.052622858,59.2116 0.026289416,59.2165 2.7568562e-006,59.2214 0.026315151,59.2263 0.052692357,59.2312 0.21055149,59.2361 0.22805385,59.2410 0.27195448,59.2459 0.17541,59.2507 0.16659908,59.2556 0.087719947,59.2605 0.07898321,59.2654 0.14034238,59.2703 0.14035864,59.2752 0.14035223,59.2801 0.096470714,59.2850 0.026299134,59.2898 -3.0024205e-006,59.2947 0.052672848,59.2996 0.26324436,59.3045 0.42108709,59.3094 0.28940138,59.3143 0.07886757,59.3192 -8.8619536e-006,59.3241 0.0087786829,59.3290 0.11402554,59.3338 0.09648557,59.3387 0.026329195,59.3436 0.026376896,59.3485 0.087763727,59.3534 0.14029348,59.3583 0.13150723,59.3632 0.15788175,59.3681 0.22815944,59.3730 0.20177066,59.3779 0.052561853,59.3828 0.026312977,59.3877 0.0965266,59.3925 0.21933046,59.3974 0.21050313,59.4023 0.096454367,59.4072 -1.0491549e-005,59.4121 -2.2014412e-007,59.4170 1.1374393e-005,59.4219 0.026332624,59.4268 0.026299087,59.4317 -1.215155e-005,59.4366 3.2821035e-006,59.4415 -9.7571444e-007,59.4464 6.2048014e-007,59.4513 -1.5062604e-006,59.4562 0.0263118,59.4611 0.026323866,59.4660 0.02633933,59.4709 0.052634478,59.4758 0.02629145,59.4806 -1.2936889e-006,59.4855 0.052679673,59.4904 0.17546315,59.4953 0.14031325,59.5002 0.026281936,59.5051 -7.4465315e-006,59.5100 7.8758048e-006,59.5149 0.026351405,59.5198 0.052603751,59.5247 0.035127096,59.5296 0.20188059,59.5345 0.2543833,59.5394 0.16656752,59.5443 0.035013013,59.5492 3.333528e-006,59.5541 0.0087727541,59.5590 0.026297841,59.5639 0.087718301,59.5688 0.052641276,59.5737 3.47898e-006,59.5786 -7.7849172e-008,59.5835 0.026407743,59.5884 0.14926927,59.5933 0.27197963,59.5982 0.3155883,59.6031 0.19286032,59.6080 0.20182349,59.6129 0.06138033,59.6178 -1.4049266e-005,59.6227 1.8164775e-006,59.6276 6.7855049e-006,59.6325 0.087734967,59.6374 0.16666658,59.6423 0.087703884,59.6472 -7.7392178e-006,59.6521 1.7597949e-006,59.6570 7.0092892e-007,59.6620 0.026382359,59.6669 0.1404705,59.6718 0.21049298,59.6767 0.11389209,59.6816 0.026327971,59.6865 0.10540003,59.6914 0.21936516,59.6963 0.19287945,59.7012 0.052523881,59.7061 0.0087586828,59.7110 -3.1380316e-006,59.7159 0.0087705869,59.7208 0.087699547,59.7257 0.14036416,59.7306 0.16669494,59.7355 0.18418385,59.7404 0.16666561,59.7453 0.08776854,59.7503 0.087748811,59.7552 0.087680407,59.7601 0.0087355385,59.7650 5.194815e-006,59.7699 -1.3899892e-006,59.7748 3.6464502e-007,59.7797 -6.8455584e-008,59.7846 -9.0869513e-008,59.7895 4.3198506e-007,59.7944 0.0087721637,59.7993 0.026320037,59.8043 0.035117775,59.8092 0.09653262,59.8141 0.14035556,59.8190 0.11399598,59.8239 0.05260928,59.8288 0.035075694,59.8337 -5.1347115e-006,59.8386 0.026352223,59.8435 0.087762982,59.8484 0.14031164,59.8534 0.16660878,59.8583 0.14035895,59.8632 0.026323723,59.8681 -5.1592401e-006,59.8730 1.6932012e-005,59.8779 0.026346788,59.8828 0.05267847,59.8877 0.14039691,59.8927 0.16662993,59.8976 0.087649733,59.9025 0.026303174,59.9074 0.052667283,59.9123 0.096498072,59.9172 0.1053062,59.9221 0.21935228,59.9271 0.25440034,59.9320 0.30701083,59.9369 0.37722224,59.9418 0.403577,59.9467 0.25436112,59.9516 0.17534076,59.9566 0.078825377,59.9615 6.9033754e-006,59.9664 0.078975521,59.9713 0.052593838,59.9762 0.026306292,59.9811 -6.2963018e-006,59.9861 -5.7819088e-006,59.9910 0.0088295499,59.9959 0.087782875,60.0008 0.087666936,60.0057 0.026258763,60.0106 -7.4712384e-006,60.0156 1.5905907e-006,60.0205 1.1097549e-006,60.0254 -6.0303933e-006,60.0303 2.3014083e-005,60.0352 0.052658994,60.0402 0.078968517,60.0451 0.17545706,60.0500 0.21056908,60.0549 0.19301392,60.0598 0.14029713,60.0648 0.078900769,60.0697 0.078932531,60.0746 0.2280722,60.0795 0.22805367,60.0844 0.052605469,60.0894 -7.5265184e-006,60.0943 1.5706384e-005,60.0992 0.026337272,60.1041 0.035086192,60.1090 0.026294015,60.1140 -1.1580509e-005,60.1189 0.0087773632,60.1238 0.026328575,60.1287 0.087734923,60.1337 0.10524693,60.1386 0.078910716,60.1435 0.052683376,60.1484 0.10534438,60.1534 0.14909817,60.1583 0.08764749,60.1632 -1.127443e-005,60.1681 0.02633357,60.1731 0.02631327,60.1780 0.10528369,60.1829 0.15793514,60.1878 0.1754422,60.1928 0.09644255,60.1977 0.026284581,60.2026 0.026326368,60.2075 0.078996032,60.2125 0.11404721,60.2174 0.14035854,60.2223 0.28951389,60.2272 0.30692315,60.2322 0.17537738,60.2371 0.078974225,60.2420 0.16672449,60.2469 0.36849856,60.2519 0.35080725,60.2568 0.19291566,60.2617 0.14040303,60.2667 0.15793924,60.2716 0.096469358,60.2765 0.05258061,60.2814 -2.2241707e-005,60.2864 5.9412473e-006,60.2913 -1.5211665e-006,60.2962 1.4283158e-007,60.3012 0.0087970458,60.3061 0.052624125,60.3110 0.0087588923,60.3160 0.087745234,60.3209 0.14035098,60.3258 0.087692939,60.3308 8.0400505e-006,60.3357 0.05268329,60.3406 0.087703429,60.3455 0.026267353,60.3505 1.0647935e-005,60.3554 0.02632241,60.3603 0.0087538799,60.3653 8.1332255e-006,60.3702 0.052686952,60.3751 0.1140363,60.3801 0.061369441,60.3850 0.052639533,60.3899 0.079001568,60.3949 0.18425733,60.3998 0.19295278,60.4047 0.11395738,60.4097 0.0087473821,60.4146 0.02633783,60.4195 0.026309509,60.4245 0.052711107,60.4294 0.15796006,60.4344 0.14026099,60.4393 0.026234757,60.4442 1.5072976e-005,60.4492 0.05271323,60.4541 0.15795714,60.4590 0.15783304,60.4640 0.052545954,60.4689 0.026298232,60.4738 0.026319675,60.4788 0.052743211,60.4837 0.22815515,60.4887 0.29826975,60.4936 0.31579474,60.4985 0.15776198,60.5035 0.043785762,60.5084 0.026317751,60.5133 0.03509181,60.5183 0.11404018,60.5232 0.10524531,60.5282 0.026308184,60.5331 0.026300868,60.5380 0.087740205,60.5430 0.10532781,60.5479 0.096494868,60.5529 0.052579097,60.5578 -3.3876375e-005,60.5627 0.09651646,60.5677 0.21053177,60.5726 0.16664359,60.5776 0.026318943,60.5825 3.3092954e-006,60.5875 -5.040893e-006,60.5924 0.026319824,60.5973 0.087738134,60.6023 0.11402694,60.6072 0.026317967,60.6122 0.026331222,60.6171 0.052610759,60.6221 0.0087606497,60.6270 4.4588974e-006,60.6319 0.026312867,60.6369 0.096491016,60.6418 0.087716676,60.6468 0.0087900665,60.6517 0.052668881,60.6567 0.078952424,60.6616 0.052596256,60.6665 0.061430831,60.6715 0.16669406,60.6764 0.096442193,60.6814 0.035086781,60.6863 0.096543312,60.6913 0.15797901,60.6962 0.25444165,60.7012 0.22795761,60.7061 0.052520763,60.7111 1.6323702e-005,60.7160 0.11411135,60.7210 0.33343539,60.7259 0.3420442,60.7309 0.078826763,60.7358 -1.0154298e-006,60.7407 0.052691959,60.7457 0.14036462,60.7506 0.14029497,60.7556 0.11403728,60.7605 0.1316151,60.7655 0.15786196,60.7704 0.14030333,60.7754 0.11404098,60.7803 0.052665628,60.7853 0.11405744,60.7902 0.14032765,60.7952 0.035075516,60.8001 0.026350964,60.8051 0.05263029,60.8100 0.026285637,60.8150 0.052638099,60.8199 0.14910188,60.8249 0.14910488,60.8298 0.052647468,60.8348 1.2707639e-005,60.8397 0.087756321,60.8447 0.18424949,60.8497 0.16663024,60.8546 0.052587885,60.8596 0.026317377,60.8645 -1.2204057e-005,60.8695 0.087707527,60.8744 0.18419264,60.8794 0.25439271,60.8843 0.11405292,60.8893 0.052636355,60.8942 0.078965321,60.8992 0.087730013,60.9041 0.078967184,60.9091 0.070182301,60.9141 0.026278997,60.9190 -1.5574995e-005,60.9240 3.1438203e-006,60.9289 3.001617e-006,60.9339 0.035132509,60.9388 0.096553601,60.9438 0.14035249,60.9487 0.1139904,60.9537 0.087698691,60.9587 0.087735906,60.9636 0.078930289,60.9686 0.026275011,60.9735 -6.6783559e-006,60.9785 1.6776996e-006,60.9834 -3.1767691e-008,60.9884 -1.5509572e-006,60.9934 6.236236e-006,60.9983 0.026329989,61.0033 0.0526448,61.0082 0.05261346,61.0132 0.03504701,61.0182 0.1403667,61.0231 0.19309056,61.0281 0.28952014,61.0330 0.19289106,61.0380 0.026259394,61.0430 0.026335899,61.0479 0.12286205,61.0529 0.23691435,61.0578 0.19295678,61.0628 0.087631501,61.0678 0.026271014,61.0727 5.9892478e-005,61.0777 0.12289373,61.0826 0.16669549,61.0876 0.13149057,61.0926 0.02628679,61.0975 0.11416756,61.1025 0.35093305,61.1075 0.47355115,61.1124 0.1928705,61.1174 0.0087868404,61.1223 0.026312348,61.1273 0.0087739192,61.1323 -2.5067655e-007,61.1372 8.2480142e-008,61.1422 -7.9226659e-008,61.1472 2.3444206e-007,61.1521 -8.5862064e-007,61.1571 3.2003659e-006,61.1621 0.035170764,61.1670 0.14037733,61.1720 0.078864105,61.1770 0.0087377792,61.1819 0.052628521,61.1869 0.052634779,61.1919 0.02631765,61.1968 0.035081245,61.2018 0.1228055,61.2068 0.2017642,61.2117 0.14034967,61.2167 0.026323846,61.2217 0.03516268,61.2266 0.16667655,61.2316 0.17534739,61.2366 0.12278025,61.2415 0.052670807,61.2465 0.13162082,61.2515 0.37719044,61.2564 0.32451931,61.2614 0.061386384,61.2664 0.026323052,61.2713 1.3108851e-006,61.2763 1.1764278e-006,61.2813 -6.0173388e-006,61.2863 0.087695442,61.2912 0.21051848,61.2962 0.1579134,61.3012 0.052646164,61.3061 0.026314385,61.3111 0.20185332,61.3161 0.39480197,61.3211 0.27181339,61.3260 0.026280984,61.3310 0.10537373,61.3360 0.35104179,61.3409 0.44734958,61.3459 0.24544114,61.3509 0.0613246,61.3559 -1.6419001e-005,61.3608 5.8696155e-006,61.3658 -7.0585138e-006,61.3708 0.087695286,61.3758 0.14038201,61.3807 0.14041854,61.3857 0.14053772,61.3907 0.41254336,61.3957 0.55267048,61.4006 0.43836984,61.4056 0.2454042,61.4106 0.10520582,61.4156 0.070151083,61.4205 0.052619144,61.4255 0.052593455,61.4305 0.096557163,61.4355 0.2370002,61.4404 0.24561565,61.4454 0.14021491,61.4504 0.026239971,61.4554 0.061528988,61.4603 0.26329485,61.4653 0.32442018,61.4703 0.087581083,61.4753 2.2905124e-005,61.4803 0.026353816,61.4852 0.096584111,61.4902 0.22814687,61.4952 0.2367485,61.5002 0.078857131,61.5051 0.087765411,61.5101 0.16674244,61.5151 0.23685743,61.5201 0.20169763,61.5251 0.20174427,61.5300 0.1930159,61.5350 0.2193414,61.5400 0.26312423,61.5450 0.16661048,61.5500 0.11404748,61.5549 0.078912832,61.5599 0.02625254,61.5649 0.026298499,61.5699 0.061417915,61.5749 0.052638303,61.5799 0.026307104,61.5848 -1.6132604e-007,61.5898 4.8103178e-008,61.5948 -3.1073867e-008,61.5998 7.6195022e-008,61.6048 -2.7373068e-007,61.6098 0.026315739,61.6147 4.9300309e-007,61.6197 -8.4343208e-007,61.6247 2.8809668e-006,61.6297 0.087723956,61.6347 0.12280039,61.6397 0.079050973,61.6446 0.23702216,61.6496 0.3595897,61.6546 0.22803678,61.6596 0.32471311,61.6646 0.42097178,61.6696 0.19278616,61.6746 0.026257861,61.6795 0.026375316,61.6845 0.096540682,61.6895 0.096460223,61.6945 0.052567866,61.6995 -2.4576892e-005,61.7045 0.026361091,61.7095 0.087753236,61.7144 0.087673336,61.7194 -4.0759202e-005,61.7244 1.8602857e-005,61.7294 0.052670185,61.7344 0.12281888,61.7394 0.10531437,61.7444 0.18424346,61.7494 0.12273606,61.7544 0.052596003,61.7593 0.05265433,61.7643 0.12284853,61.7693 0.12277038,61.7743 0.035029456,61.7793 -1.3649455e-005,61.7843 0.0088247992,61.7893 0.14043936,61.7943 0.23682818,61.7993 0.16658211,61.8043 0.026283257,61.8092 0.026354259,61.8142 0.087757982,61.8192 0.10528115,61.8242 0.096473537,61.8292 0.052579362,61.8342 0.008743979,61.8392 -3.8624458e-007,61.8442 9.3630808e-007,61.8492 -3.3592873e-006,61.8542 1.2502009e-005,61.8592 0.087732777,61.8642 0.096491463,61.8692 0.087704919,61.8742 0.035120644,61.8791 0.08777006,61.8841 0.087668881,61.8891 0.11396775,61.8941 0.1841847,61.8991 0.28070769,61.9041 0.41237208,61.9091 0.37722841,61.9141 0.17536353,61.9191 0.087724492,61.9241 0.079024747,61.9291 0.096468978,61.9341 0.026250854,61.9391 0.0087802308,61.9441 0.026304722,61.9491 2.4812036e-005,61.9541 0.11419365,61.9591 0.33346546,61.9641 0.42984658,61.9691 0.37709644,61.9741 0.25430819,61.9791 0.333332,61.9841 0.23676305,61.9891 0.11397476,61.9941 0.19297023,61.9991 0.24560162,62.0041 0.096492641,62.0091 1.0721305e-007,62.0141 5.6801036e-006,62.0191 -2.282994e-005,62.0241 0.026387669,62.0291 0.32471198,62.0341 0.50000864,62.0391 0.32448766,62.0441 0.087619089,62.0491 -5.2331347e-005,62.0541 0.026328914,62.0591 -1.6734587e-007,62.0641 0.052629668,62.0691 0.087719575,62.0741 0.026318718,62.0791 -4.4617614e-006,62.0841 0.052615248,62.0891 0.11403359,62.0941 0.052649476,62.0991 1.1846284e-006,62.1041 0.026314061,62.1091 0.026340149,62.1141 0.14036974,62.1191 0.14033104,62.1241 0.026296098,62.1291 -1.2807037e-007,62.1341 1.5676053e-006,62.1391 -6.1429582e-006,62.1441 2.3006423e-005,62.1491 0.052681983,62.1541 0.096518397,62.1591 0.13161686,62.1641 0.18418746,62.1692 0.11397257,62.1742 0.052581418,62.1792 0.052753855,62.1842 0.32471603,62.1892 0.33321798,62.1942 0.11390069,62.1992 0.0087471465,62.2042 -2.9536154e-006,62.2092 0.052622057,62.2142 0.19299106,62.2192 0.28069434,62.2242 0.14036044,62.2292 0.052658904,62.2342 0.026301671,62.2393 0.0087802857,62.2443 0.14034857,62.2493 0.24564585,62.2543 0.22813061,62.2593 0.2106064,62.2643 0.28073654,62.2693 0.29815462,62.2743 0.12271302,62.2793 0.0087170918,62.2843 0.11402418,62.2894 0.11403982,62.2944 0.052659541,62.2994 0.052724231,62.3044 0.15795298,62.3094 0.15785345,62.3144 0.08763656,62.3194 0.052639276,62.3244 0.26324147,62.3294 0.37715328,62.3345 0.29819006,62.3395 0.24562088,62.3445 0.10528429,62.3495 0.13157973,62.3545 0.19297393,62.3595 0.16665715,62.3645 0.078891322,62.3696 0.14032646,62.3746 0.14036083,62.3796 0.052678715,62.3846 0.061483853,62.3896 0.14922157,62.3946 0.22806409,62.3996 0.14024371,62.4047 0.061352361,62.4097 0.035078865,62.4147 0.1841981,62.4197 0.31577185,62.4247 0.2017552,62.4297 0.079041943,62.4348 0.20181847,62.4398 0.16660428,62.4448 0.08766596,62.4498 0.10531839,62.4548 0.2895312,62.4598 0.24559483,62.4649 0.23682663,62.4699 0.14904332,62.4749 0.035108082,62.4799 0.14046305,62.4849 0.21054612,62.4900 0.20172246,62.4950 0.1402733,62.5000 0.052576449,62.5050 0.02630811,62.5100 0.035111845,62.5150 0.096519083,62.5201 0.096463755,62.5251 0.052603375,62.5301 0.05263428,62.5351 0.078935646,62.5402 0.02632085,62.5452 0.05270334,62.5502 0.16669835,62.5552 0.14028805,62.5602 0.052615765,62.5653 0.096519276,62.5703 0.09646178,62.5753 0.035082832,62.5803 0.052639395,62.5853 0.026285866,62.5904 0.0087876851,62.5954 0.052642014,62.6004 0.026290901,62.6054 -1.0083562e-005,62.6105 1.6188211e-005,62.6155 0.052703675,62.6205 0.17550056,62.6255 0.21049514,62.6306 0.14917073,62.6356 0.19300787,62.6406 0.12271462,62.6456 0.052553564,62.6507 0.0087900823,62.6557 0.096549712,62.6607 0.09644796,62.6657 0.026268138,62.6708 1.9997258e-006,62.6758 0.017578753,62.6808 0.043880522,62.6858 0.04383859,62.6909 0.026281588,62.6959 0.096479125,62.7009 0.12288401,62.7059 0.23694791,62.7110 0.32454899,62.7160 0.22796012,62.7210 0.087718278,62.7261 0.14044923,62.7311 0.20176741,62.7361 0.1402864,62.7411 0.17537752,62.7462 0.14912659,62.7512 0.096471608,62.7562 0.026318731,62.7613 0.052671172,62.7663 0.052595902,62.7713 0.008741376,62.7764 -1.4644557e-006,62.7814 1.0505183e-005,62.7864 0.026331082,62.7914 0.026299886,62.7965 -7.5276403e-006,62.8015 0.096473895,62.8065 0.47369006,62.8116 0.70185536,62.8166 0.38599804,62.8216 0.14906038,62.8267 0.052594364,62.8317 0.026300713,62.8367 -2.0650077e-005,62.8418 5.341179e-005,62.8468 0.087783083,62.8518 0.096463934,62.8569 0.052573007,62.8619 -1.9986101e-005,62.8669 0.026376668,62.8720 0.17542668,62.8770 0.19291575,62.8820 0.16666535,62.8871 0.096506886,62.8921 7.0976143e-006,62.8971 -9.5224295e-006,62.9022 0.087709099,62.9072 0.096495546,62.9122 0.052640803,62.9173 4.7107246e-006,62.9223 -3.2186633e-006,62.9274 0.052641455,62.9324 0.078962013,62.9374 0.087788351,62.9425 0.18428335,62.9475 0.18412532,62.9525 0.035030328,62.9576 0.15796126,62.9626 0.31589761,62.9677 0.46489188,62.9727 0.30685121,62.9777 0.17538849,62.9828 0.14914624,62.9878 0.096497081,62.9928 0.05263944,62.9979 4.4563035e-006,63.0029 -3.5856567e-006,63.0080 0.02638372,63.0130 0.17556758,63.0180 0.28943476,63.0231 0.11389904,63.0281 -1.9949601e-005,63.0332 0.11404134,63.0382 0.21933593,63.0432 0.28078762,63.0483 0.25440177,63.0533 0.18415302,63.0584 0.10520533,63.0634 0.14913934,63.0685 0.20177861,63.0735 0.087656677,63.0785 2.5876678e-005,63.0836 0.15800686,63.0886 0.26316836,63.0937 0.15781049,63.0987 0.035016369,63.1038 9.0326612e-006,63.1088 0.052693326,63.1138 0.14038573,63.1189 0.15784152,63.1239 0.052587688,63.1290 0.052662835,63.1340 0.078957498,63.1391 0.026275685,63.1441 0.026287625,63.1492 0.087719291,63.1542 0.052642815,63.1592 0.0087778335,63.1643 3.5085802e-007,63.1693 0.0087707061,63.1744 0.0087721553,63.1794 3.1984533e-007,63.1845 2.8155071e-006,63.1895 -1.1583057e-005,63.1946 0.10528504,63.1996 0.14913847,63.2047 0.052622683,63.2097 0.052635204,63.2148 0.12277106,63.2198 0.096483991,63.2249 0.026336074,63.2299 -1.7415667e-006,63.2350 7.5469657e-006,63.2400 0.0087685566,63.2451 0.052612841,63.2501 0.078961685,63.2552 0.16672707,63.2602 0.22819003,63.2653 0.25444755,63.2703 0.29823735,63.2754 0.33331403,63.2804 0.23675588,63.2855 0.087619238,63.2905 -3.6887399e-005,63.2956 2.7145075e-005,63.3006 0.052619893,63.3057 0.096458048,63.3107 0.1403608,63.3158 0.05264838,63.3208 -2.6186299e-006,63.3259 2.293439e-005,63.3309 0.11418198,63.3360 0.35104182,63.3410 0.42976347,63.3461 0.22790764,63.3511 0.21048778,63.3562 0.3070319,63.3612 0.23682895,63.3663 0.10522961,63.3713 0.061396535,63.3764 0.20178236,63.3815 0.27193555,63.3865 0.14910632,63.3916 0.052600984,63.3966 0.0087459572,63.4017 0.052629061,63.4067 0.052637842,63.4118 1.256275e-005,63.4168 0.026376581,63.4219 0.09653981,63.4270 0.087658942,63.4320 0.026286349,63.4371 0.079034105,63.4421 0.21935908,63.4472 0.24554861,63.4522 0.14025809,63.4573 0.026294034,63.4624 1.2983572e-005,63.4674 0.052644927,63.4725 0.16668028,63.4775 0.15789051,63.4826 0.043837689,63.4876 -7.1764935e-006,63.4927 -4.071178e-006,63.4978 0.026338166,63.5028 0.061469808,63.5079 0.10527947,63.5129 0.078887865,63.5180 0.052633893,63.5231 0.12286465,63.5281 0.20190439,63.5332 0.37730968,63.5382 0.42982936,63.5433 0.42095238,63.5484 0.2015662,63.5534 0.0525936,63.5585 0.052655321,63.5636 0.052621104,63.5686 0.16667764,63.5737 0.28953719,63.5787 0.34221697,63.5838 0.37720472,63.5889 0.25432524,63.5939 0.17534709,63.5990 0.052555121,63.6041 0.026301032,63.6091 -1.7199296e-005,63.6142 3.3515787e-006,63.6192 3.7950965e-006,63.6243 0.026373694,63.6294 0.096539214,63.6344 0.1402604,63.6395 0.21045977,63.6446 0.21931864,63.6496 0.14036898,63.6547 0.10531302,63.6598 0.21936078,63.6648 0.29823732,63.6699 0.1402961,63.6750 0.052645784,63.6800 0.14037083,63.6851 0.18421453,63.6902 0.1841668,63.6952 0.02627698,63.7003 -6.429867e-006,63.7054 5.5097513e-005,63.7104 0.087763883,63.7155 0.052554384,63.7206 5.8067967e-006,63.7256 0.14043358,63.7307 0.3420952,63.7358 0.28942418,63.7408 0.11401795,63.7459 0.026309514,63.7510 0.026323656,63.7560 0.026303733,63.7611 -2.6626674e-005,63.7662 5.1687784e-005,63.7713 0.10534281,63.7763 0.14912771,63.7814 0.16658066,63.7865 0.052578166,63.7915 0.078999072,63.7966 0.18422337,63.8017 0.10522632,63.8068 -1.4494121e-005,63.8118 3.8494427e-006,63.8169 -9.022973e-007,63.8220 -2.4065955e-007,63.8270 1.8652106e-006,63.8321 -7.2208777e-006,63.8372 2.7020846e-005,63.8423 0.052678883,63.8473 0.14919227,63.8524 0.26314241,63.8575 0.34199759,63.8626 0.27189931,63.8676 0.05264239,63.8727 0.035133488,63.8778 0.1754964,63.8828 0.23688506,63.8879 0.21926665,63.8930 0.08763475,63.8981 0.035076026,63.9031 0.1140968,63.9082 0.17544425,63.9133 0.078884415,63.9184 0.026281746,63.9235 0.026367337,63.9285 0.078965478,63.9336 0.026266165,63.9387 -5.5857272e-006,63.9438 1.5368144e-006,63.9488 -5.6103141e-007,63.9539 7.0722888e-007,63.9590 -2.2680556e-006,63.9641 0.026309699,63.9691 0.052630581,63.9742 0.052709192,63.9793 0.21943237,63.9844 0.39473727,63.9895 0.24546477,63.9945 0.0525936,63.9996 0.079064012,64.0047 0.20184192,64.0098 0.21920724,64.0149 0.052507665,64.0199 -6.6808925e-006,64.0250 1.6696338e-006,64.0301 0.026398359,64.0352 0.1842071,64.0403 0.096449964,64.0453 0.11403791,64.0504 0.026275501,64.0555 -4.1637886e-006,64.0606 1.6648741e-005,64.0657 0.02633594,64.0707 0.026300948,64.0758 0.00875575,64.0809 -2.9192265e-006,64.0860 7.0432884e-007,64.0911 1.0221046e-007,64.0962 -1.1133508e-006,64.1012 0.0087841777,64.1063 0.061468542,64.1114 0.096522465,64.1165 0.11411805,64.1216 0.27204645,64.1267 0.40354267,64.1317 0.41215223,64.1368 0.16649963,64.1419 0.035060983,64.1470 0.0087473271,64.1521 3.3926201e-005,64.1572 0.070262574,64.1623 0.12281515,64.1673 0.078860201,64.1724 0.035031486,64.1775 0.11405211,64.1826 0.18424881,64.1877 0.35087433,64.1928 0.21051711,64.1979 0.078985676,64.2029 0.096510097,64.2080 0.087684423,64.2131 0.12279021,64.2182 0.28950208,64.2233 0.38592413,64.2284 0.18417713,64.2335 0.026332339,64.2386 3.815464e-006,64.2437 0.026371289,64.2487 0.12285688,64.2538 0.14907753,64.2589 0.10520259,64.2640 0.11402376,64.2691 0.05263719,64.2742 5.1843954e-006,64.2793 -1.0029755e-005,64.2844 3.4937635e-005,64.2895 0.087803371,64.2946 0.17548494,64.2996 0.18416035,64.3047 0.078857169,64.3098 -2.2050988e-005,64.3149 0.02632059,64.3200 0.026318265,64.3251 0.035151608,64.3302 0.1052802,64.3353 0.078881316,64.3404 0.026295431,64.3455 3.1103714e-006,64.3506 8.7076359e-007,64.3557 -6.5943882e-006,64.3607 0.052616321,64.3658 0.26316938,64.3709 0.32456505,64.3760 0.13158627,64.3811 0.035108518,64.3862 0.026298815,64.3913 -2.1946602e-007,64.3964 0.026330985,64.4015 0.026303299,64.4066 -1.3407809e-005,64.4117 1.8020952e-005,64.4168 0.026327932,64.4219 0.026319889,64.4270 0.11413847,64.4321 0.29830438,64.4372 0.34209925,64.4423 0.33339453,64.4474 0.28948939,64.4525 0.21044843,64.4576 0.16658655,64.4627 0.26311272,64.4678 0.35962728,64.4729 0.4561131,64.4780 0.3772296,64.4831 0.32459956,64.4882 0.15784103,64.4932 0.03508715,64.4983 0.052628666,64.5034 0.026318863,64.5085 0.087806143,64.5136 0.20182025,64.5187 0.21924193,64.5238 0.1227806,64.5289 0.16671988,64.5340 0.24567457,64.5391 0.30701625,64.5442 0.16654162,64.5493 0.052563392,64.5544 0.061487466,64.5596 0.30710965,64.5647 0.36835665,64.5698 0.23671828,64.5749 0.096465223,64.5800 0.052696459,64.5851 0.15794873,64.5902 0.21051744,64.5953 0.17541116,64.6004 0.10525565,64.6055 0.078917138,64.6106 0.0087421844,64.6157 0.0087860115,64.6208 0.052646123,64.6259 0.13157699,64.6310 0.14911152,64.6361 0.11400945,64.6412 0.026365325,64.6463 0.087812342,64.6514 0.17548332,64.6565 0.35085014,64.6616 0.28937596,64.6667 0.078899413,64.6718 -2.6527027e-006,64.6769 0.0087775867,64.6820 0.1052896,64.6871 0.1929982,64.6923 0.10523269,64.6974 -1.9247567e-005,64.7025 0.026383799,64.7076 0.14922996,64.7127 0.28945222,64.7178 0.29809564,64.7229 0.21047856,64.7280 0.087778486,64.7331 0.11407096,64.7382 0.17548215,64.7433 0.22808699,64.7484 0.21926118,64.7535 0.29819241,64.7587 0.37716749,64.7638 0.2719681,64.7689 0.13156855,64.7740 0.026288643,64.7791 0.017543586,64.7842 0.087706901,64.7893 0.087728247,64.7944 0.026326168,64.7995 -1.7943004e-006,64.8047 0.035086475,64.8098 0.10526057,64.8149 0.12279948,64.8200 0.096494116,64.8251 0.096490905,64.8302 0.10525635,64.8353 0.14911519,64.8404 0.19299261,64.8455 0.087725312,64.8507 0.079006687,64.8558 0.34222326,64.8609 0.61408156,64.8660 0.44731459,64.8711 0.37712291,64.8762 0.34206244,64.8813 0.20170642,64.8865 0.21050626,64.8916 0.21053831,64.8967 0.10526216,64.9018 0.30700928,64.9069 0.30702418,64.9120 0.10530183,64.9171 0.05264337,64.9223 0.052684955,64.9274 0.14043333,64.9325 0.16663402,64.9376 0.096385755,64.9427 -4.7474878e-005,64.9478 1.342516e-005,64.9530 -6.2217059e-006,64.9581 0.05262018,64.9632 0.14033641,64.9683 0.14037673,64.9734 0.03514095,64.9785 0.096613705,64.9837 0.29835132,64.9888 0.44739866,64.9939 0.4648281,64.9990 0.22790492,65.0041 0.052640721,65.0093 0.14040336,65.0144 0.14030582,65.0195 0.14044805,65.0246 0.35102147,65.0297 0.3771193,65.0349 0.20161188,65.0400 0.11400993,65.0451 0.15791166,65.0502 0.14912699,65.0553 0.11403979,65.0605 0.087693326,65.0656 0.052578155,65.0707 -2.8359003e-005,65.0758 7.6014467e-006,65.0809 -2.044191e-006,65.0861 5.7462626e-007,65.0912 -2.5413794e-007,65.0963 4.4191873e-007,65.1014 0.026362691,65.1066 0.1316272,65.1117 0.27186781,65.1168 0.21922536,65.1219 0.14041236,65.1270 0.078994937,65.1322 0.18417154,65.1373 0.15787837,65.1424 0.078944974,65.1475 0.026307402,65.1527 -4.5053062e-006,65.1578 1.3714103e-006,65.1629 0.0087665655,65.1680 0.15790835,65.1732 0.342154,65.1783 0.20178542,65.1834 0.078917287,65.1885 0.026266539,65.1937 0.026323248,65.1988 0.19306929,65.2039 0.44739187,65.2091 0.3332811,65.2142 0.19299906,65.2193 0.1929774,65.2244 0.12280499,65.2296 0.13160659,65.2347 0.13153617,65.2398 0.061349113,65.2449 -2.6225549e-005,65.2501 0.02643005,65.2552 0.23701629,65.2603 0.35963383,65.2655 0.3068549,65.2706 0.19286188,65.2757 0.14911988,65.2809 0.13163081,65.2860 0.12282943,65.2911 0.096502207,65.2962 0.078950375,65.3014 0.052618448,65.3065 0.052637435,65.3116 0.05261834,65.3168 0.026282459,65.3219 -1.3158635e-005,65.3270 6.6757725e-006,65.3322 -1.3544493e-005,65.3373 4.7506324e-005,65.3424 0.087824404,65.3476 0.15793443,65.3527 0.14025724,65.3578 0.026225949,65.3630 1.4367052e-006,65.3681 8.5491814e-007,65.3732 -4.8569973e-006,65.3784 0.026320223,65.3835 0.20178041,65.3886 0.38606325,65.3938 0.47387248,65.3989 0.55269986,65.4040 0.53495085,65.4092 0.30685604,65.4143 0.26308069,65.4194 0.21929277,65.4246 0.1491072,65.4297 0.21927616,65.4348 0.14914563,65.4400 0.0087902024,65.4451 -1.0993669e-005,65.4502 3.1898602e-005,65.4554 0.13159361,65.4605 0.16662183,65.4657 0.087717913,65.4708 0.04390385,65.4759 0.10528885,65.4811 0.10526124,65.4862 0.13161132,65.4913 0.19296202,65.4965 0.078881852,65.5016 -9.4479128e-006,65.5068 1.4064352e-006,65.5119 3.8234825e-006,65.5170 0.0087783113,65.5222 0.0087656211,65.5273 -4.2319325e-006,65.5325 1.9099589e-007,65.5376 3.4687262e-006,65.5427 0.026375281,65.5479 0.096522734,65.5530 0.14911349,65.5582 0.17537548,65.5633 0.08769054,65.5684 0.079048946,65.5736 0.2808266,65.5787 0.42986926,65.5839 0.35080183,65.5890 0.21924333,65.5941 0.17541845,65.5993 0.18421571,65.6044 0.24558435,65.6096 0.14029394,65.6147 0.079003118,65.6199 0.14042969,65.6250 0.15783416,65.6301 0.061311524,65.6353 0.026288055,65.6404 0.061426148,65.6456 0.22812828,65.6507 0.39469582,65.6559 0.28064385,65.6610 0.12282594,65.6662 0.026328115,65.6713 1.991471e-006,65.6764 -6.3261091e-006,65.6816 0.026327195,65.6867 0.12287754,65.6919 0.24565266,65.6970 0.21925022,65.7022 0.087663911,65.7073 -1.7277853e-005,65.7125 1.3190674e-005,65.7176 0.026368832,65.7228 0.1842453,65.7279 0.23678336,65.7331 0.2017213,65.7382 0.20175588,65.7434 0.14912485,65.7485 0.043883774,65.7537 0.026315015,65.7588 0.017523114,65.7640 -1.6100619e-005,65.7691 0.052625552,65.7742 0.09648452,65.7794 0.10527326,65.7845 0.061411113,65.7897 0.052636515,65.7948 0.052668378,65.8000 0.14036268,65.8051 0.096457683,65.8103 0.052600227,65.8154 0.096467443,65.8206 0.18420647,65.8258 0.14915508,65.8309 0.10531499,65.8361 0.16670373,65.8412 0.23684426,65.8464 0.19292922,65.8515 0.06139769,65.8567 0.087878078,65.8618 0.38606915,65.8670 0.35949183,65.8721 0.13144481,65.8773 0.026320247,65.8824 1.5628435e-006,65.8876 -9.5971736e-006,65.8927 3.6829337e-005,65.8979 0.13162303,65.9030 0.1754223,65.9082 0.052587174,65.9134 0.052599557,65.9185 0.087727204,65.9237 0.026331211,65.9288 0.0087747145,65.9340 -1.2614742e-005,65.9391 0.052622095,65.9443 0.052648794,65.9494 0.079022884,65.9546 0.14037849,65.9598 0.096419841,65.9649 0.03511529,65.9701 0.21941139,65.9752 0.44730869,65.9804 0.39466891,65.9855 0.21059693,65.9907 0.21053132,65.9959 0.14904489,66.0010 0.035043195,66.0062 2.6389316e-007,66.0113 8.1862126e-008,66.0165 -5.9142559e-007,66.0216 0.026316432,66.0268 0.052627586,66.0320 1.6980981e-005,66.0371 0.026334381,66.0423 0.087679856,66.0474 0.10530463,66.0526 0.11414874,66.0578 0.21927208,66.0629 0.14026795,66.0681 0.052637536,66.0732 0.087720662,66.0784 0.1052442,66.0836 0.14910562,66.0887 0.14910308,66.0939 0.05263621,66.0990 0.026320124,66.1042 6.6033704e-007,66.1094 3.8023629e-006,66.1145 0.026376843,66.1197 0.1404001,66.1249 0.16660745,66.1300 0.05257732,66.1352 5.1218734e-007,66.1404 -3.2306957e-006,66.1455 1.2411779e-005,66.1507 0.026345784,66.1558 0.052611176,66.1610 -2.4821533e-005,66.1662 7.7208042e-006,66.1713 0.026292313,66.1765 0.16664901,66.1817 0.17547973,66.1868 0.12286416,66.1920 0.23693427,66.1972 0.37720868,66.2023 0.20173365,66.2075 0.21941419,66.2127 0.35964349,66.2178 0.24547045,66.2230 0.17536844,66.2282 0.19296192,66.2333 0.096476838,66.2385 0.026308151,66.2437 -1.168048e-006,66.2488 2.6818229e-006,66.2540 -9.5600644e-006,66.2592 0.026339393,66.2643 0.14038996,66.2695 0.11399823,66.2747 0.026286727,66.2798 0.0088018654,66.2850 0.087725863,66.2902 0.05261663,66.2953 0.035132237,66.3005 0.1228511,66.3057 0.15789405,66.3109 0.15789226,66.3160 0.19297338,66.3212 0.24566469,66.3264 0.28948694,66.3315 0.11391945,66.3367 0.0087534674,66.3419 0.087766148,66.3471 0.087687984,66.3522 0.026286051,66.3574 -2.1823134e-006,66.3626 -5.920082e-006,66.3677 2.5865435e-005,66.3729 0.0614729,66.3781 0.12284748,66.3833 0.11395748,66.3884 -7.428637e-005,66.3936 5.4337444e-005,66.3988 0.061455123,66.4040 0.096527725,66.4091 0.14039457,66.4143 0.2544958,66.4195 0.3597202,66.4247 0.30689505,66.4298 0.14021543,66.4350 0.1403589,66.4402 0.36841485,66.4454 0.350815,66.4505 0.21059813,66.4557 0.26319915,66.4609 0.30692783,66.4661 0.21923098,66.4712 0.087721087,66.4764 0.0087886741,66.4816 -1.6647027e-006,66.4868 -3.5551288e-006,66.4919 0.0088016577,66.4971 0.052671481,66.5023 0.087775975,66.5075 0.12275194,66.5126 0.035095531,66.5178 0.1404317,66.5230 0.11394216,66.5282 0.026263982,66.5334 0.052647714,66.5385 0.08772637,66.5437 0.087716497,66.5489 0.061430342,66.5541 0.096496247,66.5593 0.061347302,66.5644 0.052638084,66.5696 0.1052874,66.5748 0.043823823,66.5800 1.1318449e-005,66.5852 0.079079181,66.5903 0.30707249,66.5955 0.4209649,66.6007 0.29820415,66.6059 0.12283208,66.6111 0.087714277,66.6162 0.061362416,66.6214 0.096565902,66.6266 0.23688053,66.6318 0.19288638,66.6370 0.18418022,66.6422 0.18420538,66.6473 0.026287038,66.6525 -4.3138989e-006,66.6577 1.1042911e-006,66.6629 -1.0285671e-007,66.6681 -6.9303894e-007,66.6733 2.8753093e-006,66.6784 0.0087848203,66.6836 0.078931108,66.6888 0.08768972,66.6940 0.052694183,66.6992 0.20192762,66.7044 0.48252586,66.7096 0.40339854,66.7147 0.14025529,66.7199 0.043808077,66.7251 0.070216246,66.7303 0.17559579,66.7355 0.27189708,66.7407 0.19283526,66.7459 0.11400172,66.7511 -1.5339411e-006,66.7562 -5.8443698e-006,66.7614 0.026332604,66.7666 0.14041153,66.7718 0.13161907,66.7770 0.16668233,66.7822 0.19296899,66.7874 0.17540793,66.7926 0.14029661,66.7977 0.0087293359,66.8029 0.026394701,66.8081 0.22820741,66.8133 0.3772074,66.8185 0.26301551,66.8237 0.035006866,66.8289 2.8709192e-006,66.8341 0.026315194,66.8393 0.026322473,66.8445 0.052675135,66.8496 0.14039353,66.8548 0.21049061,66.8600 0.20171255,66.8652 0.14033186,66.8704 0.026372675,66.8756 0.11406964,66.8808 0.10519128,66.8860 0.16662928,66.8912 0.21930343,66.8964 0.19299437,66.9016 0.052630369,66.9068 0.16666318,66.9120 0.28951243,66.9172 0.3948108,66.9223 0.42985234,66.9275 0.35087684,66.9327 0.40355793,66.9379 0.41225708,66.9431 0.17534262,66.9483 0.052582033,66.9535 -1.297181e-005,66.9587 1.7050495e-005,66.9639 0.026333308,66.9691 0.052611556,66.9743 0.026300076,66.9795 0.026330436,66.9847 0.29832682,66.9899 0.46498686,66.9951 0.30699837,67.0003 0.19292377,67.0055 0.13150513,67.0107 0.11400204,67.0159 0.052646033,67.0211 1.013606e-005,67.0263 -1.4614265e-005,67.0315 4.8324746e-005,67.0367 0.078960292,67.0419 0.061425474,67.0471 0.23697169,67.0523 0.35089013,67.0575 0.22798713,67.0627 0.096416958,67.0679 0.026276408,67.0731 0.061485369,67.0783 0.19307736,67.0835 0.32453439,67.0887 0.25427264,67.0939 0.18411741,67.0991 0.19299753,67.1043 0.10533378,67.1095 0.078970231,67.1147 0.078932539,67.1199 0.087716512,67.1251 0.087734364,67.1303 0.1403672,67.1355 0.12276914,67.1407 0.026269199,67.1459 1.4472814e-005,67.1511 0.035151832,67.1563 0.12281699,67.1615 0.11398708,67.1667 0.14030029,67.1719 0.12280016,67.1771 0.079016663,67.1823 0.13164185,67.1875 0.33331746,67.1927 0.29818162,67.1979 0.21923076,67.2031 0.28945461,67.2083 0.28072348,67.2135 0.39474821,67.2187 0.51757461,67.2239 0.35965481,67.2291 0.035066847,67.2343 0.052629627,67.2396 0.026325526,67.2448 0.10539223,67.2500 0.28081885,67.2552 0.24551234,67.2604 0.078811288,67.2656 0.05260114,67.2708 0.052650928,67.2760 0.061426476,67.2812 0.052664384,67.2864 0.10532153,67.2916 0.25443617,67.2968 0.35959581,67.3020 0.30693355,67.3073 0.18419576,67.3125 0.17550126,67.3177 0.23694062,67.3229 0.18418185,67.3281 0.096417338,67.3333 0.14037745,67.3385 0.17541952,67.3437 0.052560363,67.3489 -1.2302713e-005,67.3541 3.0976892e-006,67.3594 -8.6836842e-008,67.3646 0.035181783,67.3698 0.16675173,67.3750 0.17540941,67.3802 0.12274291,67.3854 0.052571118,67.3906 0.026305659,67.3958 0.026309961,67.4010 0.008776377,67.4063 0.078934439,67.4115 0.21049424,67.4167 0.27193427,67.4219 0.14914535,67.4271 0.035154365,67.4323 0.096540883,67.4375 0.096441045,67.4428 0.026256302,67.4480 0.026298486,67.4532 0.087707929,67.4584 0.096503526,67.4636 0.026322814,67.4688 2.7634833e-005,67.4740 0.052684881,67.4793 0.087730929,67.4845 0.078928143,67.4897 0.05260665,67.4949 0.035047714,67.5001 0.11406717,67.5053 0.27200487,67.5106 0.2719036,67.5158 0.10517977,67.5210 0.043919519,67.5262 0.14040898,67.5314 0.12279038,67.5366 0.14912352,67.5419 0.16666305,67.5471 0.17545334,67.5523 0.11396039,67.5575 -4.815729e-005,67.5627 0.052658811,67.5680 0.11404929,67.5732 0.24561097,67.5784 0.28946286,67.5836 0.21928518,67.5888 0.052630212,67.5940 0.026374355,67.5993 0.096540943,67.6045 0.09644118,67.6097 0.026258504,67.6149 -4.948145e-006,67.6202 0.02638568,67.6254 0.14046319,67.6306 0.21053958,67.6358 0.18417816,67.6410 0.20166515,67.6463 0.078870118,67.6515 1.8810034e-006,67.6567 0.0088039218,67.6619 0.087756209,67.6671 0.087690398,67.6724 0.052605674,67.6776 0.052627813,67.6828 0.035073612,67.6880 0.052624941,67.6933 0.1403778,67.6985 0.11404108,67.7037 0.026297124,67.7089 -1.8987392e-006,67.7142 7.332556e-007,67.7194 -1.0341995e-006,67.7246 3.4038007e-006,67.7298 0.026328756,67.7351 0.10532447,67.7403 0.18422399,67.7455 0.12279395,67.7507 0.13155577,67.7560 0.03503545,67.7612 -2.8676e-006,67.7664 2.7644107e-006,67.7716 0.052615516,67.7769 0.08776506,67.7821 0.11413179,67.7873 0.14035051,67.7926 0.087627046,67.7978 -4.7438745e-005,67.8030 2.3204724e-005,67.8082 0.14930578,67.8135 0.5001452,67.8187 0.46473917,67.8239 0.13141894,67.8292 0.026308348,67.8344 0.052629378,67.8396 0.12279011,67.8448 0.087743737,67.8501 0.052659895,67.8553 0.035114568,67.8605 0.10532012,67.8658 0.21060589,67.8710 0.28950107,67.8762 0.24558818,67.8815 0.22805321,67.8867 0.19291778,67.8919 0.096408918,67.8971 0.0087258639,67.9024 0.0088191554,67.9076 0.14047188,67.9128 0.18422429,67.9181 0.10515431,67.9233 0.061416589,67.9285 0.20183331,67.9338 0.21924731,67.9390 0.078861527,67.9442 -2.0094129e-005,67.9495 3.2779349e-006,67.9547 6.9850112e-006,67.9599 0.052705992,67.9652 0.17546862,67.9704 0.22797148,67.9756 0.15785168,67.9809 0.096517473,67.9861 0.02631617,67.9914 0.026316946,67.9966 5.8995756e-006,68.0018 0.0087916087,68.0071 0.035117719,68.0123 0.061383378,68.0175 0.052654341,68.0228 0.1929971,68.0280 0.3333523,68.0332 0.37731984,68.0385 0.30698535,68.0437 0.10511757,68.0490 0.0087298341,68.0542 0.02639685,68.0594 0.14921948,68.0647 0.18416494,68.0699 0.078838281,68.0751 -1.22485e-005,68.0804 0.026343361,68.0856 0.035070851,68.0909 0.052623909,68.0961 0.052628469,68.1013 0.0087648388,68.1066 1.0063953e-006,68.1118 -1.8732787e-007,68.1171 -2.572055e-007,68.1223 1.216285e-006,68.1275 -4.6083528e-006,68.1328 1.7218685e-005,68.1380 0.052670859,68.1433 0.087718882,68.1485 0.052593868,68.1537 -2.2710277e-005,68.1590 2.5130004e-005,68.1642 0.078970678,68.1695 0.13159087,68.1747 0.14033814,68.1800 0.1052288,68.1852 0.16672502,68.1904 0.1842383,68.1957 0.1228589,68.2009 0.20174886,68.2062 0.11396001,68.2114 0.1228382,68.2167 0.14032254,68.2219 0.052575193,68.2271 -1.1593114e-005,68.2324 2.6305454e-006,68.2376 0.026297906,68.2429 0.14032805,68.2481 0.21052487,68.2534 0.14915875,68.2586 0.17548361,68.2639 0.14038426,68.2691 0.12277313,68.2744 0.035053171,68.2796 0.052658856,68.2848 0.061419036,68.2901 0.052603871,68.2953 -2.3196648e-005,68.3006 1.5940327e-006,68.3058 1.6824441e-005,68.3111 0.052744187,68.3163 0.15797549,68.3216 0.16659215,68.3268 0.166592,68.3321 0.22808637,68.3373 0.21926776,68.3426 0.026257778,68.3478 4.6877005e-005,68.3531 0.08780586,68.3583 0.15793115,68.3636 0.14026296,68.3688 0.035064809,68.3741 0.14049275,68.3793 0.32476622,68.3846 0.50882137,68.3898 0.35943687,68.3951 0.18405546,68.4003 0.14031692,68.4056 0.096492946,68.4108 0.18425708,68.4161 0.26315078,68.4213 0.14910467,68.4266 0.14034918,68.4318 0.096506953,68.4371 0.16673365,68.4423 0.38602078,68.4476 0.46495441,68.4528 0.44734737,68.4581 0.24554938,68.4634 0.21042775,68.4686 0.087723665,68.4739 0.23696962,68.4791 0.36840364,68.4844 0.18408376,68.4896 0.087658003,68.4949 0.14921328,68.5001 0.45631921,68.5054 0.5263626,68.5106 0.46487135,68.5159 0.35073793,68.5212 0.096374527,68.5264 0.0350844,68.5317 0.02631552,68.5369 0.026385667,68.5422 0.096558318,68.5474 0.12277832,68.5527 0.10525804,68.5579 0.15795365,68.5632 0.20177479,68.5685 0.17539857,68.5737 0.14911804,68.5790 0.1842777,68.5842 0.19296873,68.5895 0.14904813,68.5948 0.087640822,68.6000 0.008730161,68.6053 4.8430434e-006,68.6105 -1.250398e-006,68.6158 1.5810032e-007,68.6210 0.026298739,68.6263 0.16663727,68.6316 0.32455388,68.6368 0.27195698,68.6421 0.087737195,68.6473 0.0088282796,68.6526 0.087775156,68.6579 0.096469186,68.6631 0.10531802,68.6684 0.22817676,68.6737 0.24555926,68.6789 0.14902446,68.6842 0.12279286,68.6894 0.096445128,68.6947 0.0087408731,68.7000 0.0087931715,68.7052 0.026325049,68.7105 0.026309688,68.7158 0.096498288,68.7210 0.14035429,68.7263 0.087691605,68.7315 0.026338853,68.7368 0.052649032,68.7421 0.0789086,68.7473 0.14912024,68.7526 0.31580624,68.7579 0.1929757,68.7631 0.026304036,68.7684 0.0087660067,68.7737 0.087778851,68.7789 0.18425941,68.7842 0.12277804,68.7895 0.14033687,68.7947 0.16664284,68.8000 0.087687403,68.8053 -9.8487135e-006,68.8105 9.0226995e-006,68.8158 0.052655634,68.8211 0.087699473,68.8263 0.026345348,68.8316 0.096568242,68.8369 0.14910927,68.8421 0.087654255,68.8474 0.0087249102,68.8527 3.4670687e-005,68.8579 0.087854616,68.8632 0.21056858,68.8685 0.15779522,68.8737 0.052520834,68.8790 0.052679926,68.8843 0.24575397,68.8895 0.35082576,68.8948 0.15778802,68.9001 0.017531529,68.9054 0.05266124,68.9106 0.087709092,68.9159 0.026288128,68.9212 0.026329443,68.9264 0.14039269,68.9317 0.19298343,68.9370 0.078914836,68.9423 0.13161431,68.9475 0.22810039,68.9528 0.1490677,68.9581 0.087703161,68.9633 0.19322221,68.9686 0.47400591,68.9739 0.61403263,68.9792 0.56989002,68.9844 0.38579637,68.9897 0.26313895,68.9950 0.1052421,69.0003 0.078939997,69.0055 0.052606981,69.0108 0.035067733,69.0161 0.026300326,69.0214 0.0087534627,69.0266 0.096482396,69.0319 0.21052675,69.0372 0.14035401,69.0425 0.07894782,69.0477 0.087719142,69.0530 0.061402582,69.0583 0.14911216,69.0636 0.17547952,69.0688 0.17557912,69.0741 0.32467639,69.0794 0.36840597,69.0847 0.24546306,69.0899 0.087639377,69.0952 0.11407637,69.1005 0.087677076,69.1058 -4.7608541e-005,69.1111 0.017609982,69.1163 0.11408633,69.1216 0.14908777,69.1269 0.13153332,69.1322 0.052611522,69.1375 -7.5543571e-006,69.1427 2.5412835e-005,69.1480 0.035130266,69.1533 0.052640602,69.1586 0.070202775,69.1639 0.10524756,69.1691 0.078872018,69.1744 0.096455887,69.1797 0.11412006,69.1850 0.18434699,69.1903 0.3071374,69.1955 0.35083121,69.2008 0.16649501,69.2061 0.078881882,69.2114 0.10529573,69.2167 0.14919136,69.2219 0.16674881,69.2272 0.2280452,69.2325 0.17543086,69.2378 0.22811078,69.2431 0.18409713,69.2484 0.052532226,69.2536 0.0087872231,69.2589 0.043923441,69.2642 0.087723546,69.2695 0.078917123,69.2748 0.061354205,69.2801 0.0088082161,69.2854 0.096564978,69.2906 0.08766304,69.2959 0.026255187,69.3012 -6.827282e-006,69.3065 0.0087928828,69.3118 0.026308615,69.3171 0.0087521747,69.3224 0.026317907,69.3276 0.078979135,69.3329 0.15791501,69.3382 0.2192592,69.3435 0.22803822,69.3488 0.087726995,69.3541 0.02632992,69.3594 4.3470186e-006,69.3646 0.0087757101,69.3699 0.0087677361,69.3752 -2.2919971e-006,69.3805 -1.9091435e-006,69.3858 0.0087912846,69.3911 0.087746397,69.3964 0.087684684,69.4017 0.061406508,69.4070 0.21055986,69.4122 0.23680283,69.4175 0.16664639,69.4228 0.13159494,69.4281 0.20176038,69.4334 0.10525804,69.4387 -4.7201283e-006,69.4440 1.5520764e-006,69.4493 -1.4878698e-006,69.4546 4.3996938e-006,69.4599 0.0087900572,69.4652 0.017535338,69.4704 -1.8370154e-005,69.4757 1.369582e-005,69.4810 0.052690655,69.4863 0.11403579,69.4916 0.078891262,69.4969 0.096503511,69.5022 0.24566306,69.5075 0.3333278,69.5128 0.23682849,69.5181 0.22808577,69.5234 0.26313779,69.5287 0.18417014,69.5340 0.026296502,69.5393 2.5109717e-005,69.5446 0.052706406,69.5499 0.14040403,69.5551 0.16661841,69.5604 0.2983126,69.5657 0.46492437,69.5710 0.14899048,69.5763 0.079006642,69.5816 0.16672473,69.5869 0.14027014,69.5922 0.052578293,69.5975 0.026317848,69.6028 0.026300963,69.6081 -1.5393829e-005,69.6134 3.8841226e-006,69.6187 -1.4121194e-007,69.6240 -3.3199615e-006,69.6293 0.052615155,69.6346 0.14034683,69.6399 0.10527258,69.6452 0.078943826,69.6505 0.096493796,69.6558 0.05263713,69.6611 0.0088294186,69.6664 0.10535425,69.6717 0.1666391,69.6770 0.078852817,69.6823 0.052628849,69.6876 0.14921981,69.6929 0.26327118,69.6982 0.29832497,69.7035 0.27185488,69.7088 0.16659808,69.7141 0.14028077,69.7194 0.03503982,69.7247 0.11416477,69.7300 0.2368723,69.7353 0.29813367,69.7406 0.31570289,69.7459 0.21928652,69.7512 0.096508838,69.7565 0.052663032,69.7618 0.052632198,69.7671 0.026274852,69.7724 0.0088073276,69.7777 0.16673046,69.7830 0.2192879,69.7883 0.15784998,69.7936 0.052592658,69.7989 0.026284952,69.8042 0.096532196,69.8096 0.19306338,69.8149 0.16661525,69.8202 0.22798869,69.8255 0.184221,69.8308 0.052655432,69.8361 1.5550045e-006,69.8414 -1.8182497e-007,69.8467 -8.2793122e-007,69.8520 3.4939189e-006,69.8573 0.052684769,69.8626 0.14916204,69.8679 0.21045172,69.8732 0.22801436,69.8785 0.15793428,69.8838 0.10528853,69.8892 0.078938961,69.8945 0.026301872,69.8998 0.008758774,69.9051 0.087718278,69.9104 0.087716103,69.9157 0.11402858,69.9210 0.096501328,69.9263 0.078976385,69.9316 0.052632414,69.9369 0.061399061,69.9422 0.087716363,69.9476 0.026304018,69.9529 0.026393821,69.9582 0.1229058,69.9635 0.16658227,69.9688 0.043758012,69.9741 0.10528733,69.9794 0.22807926,69.9847 0.14910839,69.9900 0.052673992,69.9954 0.122857,70.0007 0.1227541,70.0060 0.026261862,70.0113 0.026365692,70.0166 0.13163641,70.0219 0.18424876,70.0272 0.19291578,70.0325 0.043815404,70.0379 0.079053313,70.0432 0.14037606,70.0485 0.09637402,70.0538 -5.5310084e-005,70.0591 0.052777231,70.0644 0.21063732,70.0697 0.21921498,70.0751 0.087566286,70.0804 3.1322732e-005,70.0857 0.087812297,70.0910 0.096447967,70.0963 0.052578785,70.1016 0.052632809,70.1069 0.17540281,70.1123 0.17543191,70.1176 0.23695035,70.1229 0.35089964,70.1282 0.24552923,70.1335 0.043803908,70.1388 3.7364476e-005,70.1442 0.05266083,70.1495 0.035055079,70.1548 0.0087398859,70.1601 0.14033099,70.1654 0.19299658,70.1708 0.19306111,70.1761 0.24567686,70.1814 0.19297847,70.1867 0.14035338,70.1920 0.14907219,70.1974 0.087694384,70.2027 0.096558683,70.2080 0.14033623,70.2133 0.1490963,70.2186 0.26318303,70.2240 0.28946507,70.2293 0.21047278,70.2346 0.10522248,70.2399 0.12282212,70.2452 0.21056028,70.2506 0.14044543,70.2559 0.22812584,70.2612 0.19286492,70.2665 0.02622582,70.2718 0.052621488,70.2772 0.096512176,70.2825 0.16674297,70.2878 0.12280282,70.2931 0.052567303,70.2985 -7.6226161e-006,70.3038 0.052632965,70.3091 0.096540809,70.3144 0.175501,70.3198 0.17540842,70.3251 0.078885786,70.3304 -4.0289979e-005,70.3357 5.7064372e-005,70.3411 0.096585803,70.3464 0.14032872,70.3517 0.078901671,70.3570 0.05261413,70.3624 0.026289724,70.3677 0.052711703,70.3730 0.15795185,70.3783 0.14908288,70.3837 0.18422696,70.3890 0.24565017,70.3943 0.23684865,70.3996 0.18416569,70.4050 0.140297,70.4103 0.21934888,70.4156 0.30702794,70.4210 0.19291739,70.4263 0.087668277,70.4316 0.035056926,70.4369 0.052636892,70.4423 0.061388094,70.4476 0.31579176,70.4529 0.62285537,70.4583 0.44744119,70.4636 0.43866682,70.4689 0.33330995,70.4742 0.27182269,70.4796 0.12278303,70.4849 0.1053646,70.4902 0.23692483,70.4956 0.2543073,70.5009 0.17533065,70.5062 0.19300696,70.5116 0.23686256,70.5169 0.1490836,70.5222 0.078918718,70.5276 0.14911528,70.5329 0.14912875,70.5382 0.052689798,70.5436 0.096535899,70.5489 0.10524195,70.5542 0.078918725,70.5596 0.096549571,70.5649 0.19308157,70.5702 0.21927017,70.5756 0.16660401,70.5809 0.17543192,70.5862 0.16668099,70.5916 0.10526479,70.5969 0.087681986,70.6022 0.078961238,70.6076 0.16671212,70.6129 0.22809473,70.6182 0.22800592,70.6236 0.087652825,70.6289 0.06143434,70.6342 0.087753236,70.6396 0.11402653,70.6449 0.11394873,70.6503 0.11400606,70.6556 0.16669227,70.6609 0.11403298,70.6663 -2.1591366e-005,70.6716 0.14911188,70.6769 0.32456562,70.6823 0.14913101,70.6876 0.026327537,70.6930 6.0909397e-006,70.6983 0.026364194,70.7036 0.096561611,70.7090 0.12280538,70.7143 0.070091151,70.7196 0.02627393,70.7250 0.0087925671,70.7303 0.079118669,70.7357 0.28959435,70.7410 0.25423157,70.7463 0.078805283,70.7517 0.061384384,70.7570 0.16665675,70.7624 0.096490599,70.7677 0.026332954,70.7731 0.00876767,70.7784 0.02631725,70.7837 4.3543578e-006,70.7891 -2.4319947e-006,70.7944 0.026307449,70.7998 0.096480787,70.8051 0.14035101,70.8104 0.08773382,70.8158 5.5361747e-006,70.8211 5.0290337e-006,70.8265 0.026352435,70.8318 0.087771185,70.8372 0.13155012,70.8425 0.052562479,70.8479 2.7780519e-005,70.8532 0.052673876,70.8585 0.052589647,70.8639 -2.9918518e-005,70.8692 6.5507229e-006,70.8746 0.026303064,70.8799 0.149104,70.8853 0.3070392,70.8906 0.21932338,70.8960 0.12281551,70.9013 0.061417814,70.9067 0.052641474,70.9120 0.12279468,70.9173 0.10522895,70.9227 0.026306398,70.9280 2.1600237e-005,70.9334 0.14038129,70.9387 0.26321101,70.9441 0.30704191,70.9494 0.16663891,70.9548 0.105216,70.9601 0.061430581,70.9655 0.14046453,70.9708 0.21044718,70.9762 0.052507706,70.9815 4.2344742e-005,70.9869 0.061437108,70.9922 0.052591469,70.9976 -2.7469028e-005,71.0029 1.332119e-005,71.0083 0.035112951,71.0136 0.096563861,71.0190 0.21932539,71.0243 0.23674718,71.0297 0.11400829,71.0350 0.026348507,71.0404 0.035072621,71.0457 0.078972317,71.0511 0.12280422,71.0564 0.035043862,71.0618 -7.2840739e-006,71.0671 1.9540619e-006,71.0725 0.026318783,71.0778 0.1579123,71.0832 0.30702189,71.0886 0.21050969,71.0939 0.052620817,71.0993 0.026311804,71.1046 0.026320502,71.1100 -1.2496389e-006,71.1153 0.079049923,71.1207 0.38611948,71.1260 0.44736132,71.1314 0.39464369,71.1367 0.25440356,71.1421 0.28955898,71.1474 0.28952989,71.1528 0.28060773,71.1582 0.14896245,71.1635 0.078880019,71.1689 0.026365383,71.1742 0.096559867,71.1796 0.087668873,71.1849 0.026256725,71.1903 0.035117686,71.1957 0.10533455,71.2010 0.15796667,71.2064 0.20176697,71.2117 0.13147481,71.2171 0.026238069,71.2224 -3.5167352e-006,71.2278 0.026305376,71.2332 0.096467085,71.2385 0.1403507,71.2439 0.096508823,71.2492 0.026330963,71.2546 0.0087696752,71.2600 0.096506186,71.2653 0.19299093,71.2707 0.20174479,71.2760 0.17546177,71.2814 0.11413914,71.2868 0.21938096,71.2921 0.21921825,71.2975 0.087603442,71.3028 0.026267037,71.3082 0.11412752,71.3136 0.27211684,71.3189 0.35090402,71.3243 0.33325696,71.3297 0.33340064,71.3350 0.46502939,71.3404 0.55253094,71.3457 0.41216218,71.3511 0.31576979,71.3565 0.14026207,71.3618 0.026253883,71.3672 1.9191207e-006,71.3726 -1.4813349e-005,71.3779 0.0088548576,71.3833 0.14045072,71.3887 0.1666441,71.3940 0.14910831,71.3994 0.14032297,71.4047 0.087668233,71.4101 0.14034425,71.4155 0.29828867,71.4208 0.31576499,71.4262 0.17537923,71.4316 0.0087659024,71.4369 -1.6113568e-006,71.4423 1.7053906e-006,71.4477 -5.2105447e-006,71.4530 1.9138452e-005,71.4584 0.035093714,71.4638 0.113998,71.4691 0.19295898,71.4745 0.22806966,71.4799 0.12283248,71.4853 0.026319589,71.4906 4.8103044e-005,71.4960 0.11412831,71.5014 0.14908554,71.5067 0.052567452,71.5121 0.052649964,71.5175 0.061377011,71.5228 0.061397873,71.5282 0.15796107,71.5336 0.13154727,71.5389 0.043874301,71.5443 0.1229084,71.5497 0.19295697,71.5551 0.25431931,71.5604 0.25439847,71.5658 0.21053565,71.5712 0.12277815,71.5765 0.13165618,71.5819 0.27199766,71.5873 0.2367534,71.5927 0.10516986,71.5980 0.12279236,71.6034 0.11402894,71.6088 -1.2118228e-005,71.6141 5.2630135e-006,71.6195 -8.9335344e-006,71.6249 0.087707527,71.6303 0.096501529,71.6356 0.078957476,71.6410 0.026332015,71.6464 0.052656297,71.6518 0.14047782,71.6571 0.28970298,71.6625 0.4034822,71.6679 0.24536291,71.6733 0.08758951,71.6786 0.09647499,71.6840 0.12282219,71.6894 0.10532414,71.6948 0.33336753,71.7001 0.49996409,71.7055 0.29825938,71.7109 0.11410137,71.7163 0.11401245,71.7217 0.12285548,71.7270 0.22812241,71.7324 0.15779261,71.7378 0.061372463,71.7432 0.1053244,71.7485 0.14031368,71.7539 0.052557878,71.7593 0.035132229,71.7647 0.087769575,71.7701 0.09646105,71.7754 0.078876227,71.7808 -2.0114623e-005,71.7862 0.026322788,71.7916 0.0087699285,71.7970 0.026327936,71.8023 0.12295246,71.8077 0.29837409,71.8131 0.26308161,71.8185 0.25431472,71.8239 0.20164718,71.8292 0.052603111,71.8346 0.11413126,71.8400 0.14035295,71.8454 0.09642417,71.8508 0.11398419,71.8561 0.096491158,71.8615 0.052641429,71.8669 6.4348492e-006,71.8723 0.18422949,71.8777 0.25438276,71.8831 0.1929744,71.8884 0.18425059,71.8938 0.3246783,71.8992 0.31580365,71.9046 0.2894018,71.9100 0.36837003,71.9154 0.33325797,71.9207 0.24563468,71.9261 0.18430051,71.9315 0.24566224,71.9369 0.27187884,71.9423 0.11396307,71.9477 0.017548019,71.9531 0.035088971,71.9584 0.0087470813,71.9638 2.4440565e-006,71.9692 0.026330506,71.9746 0.1053025,71.9800 0.19299574,71.9854 0.14033905,71.9908 0.11406885,71.9961 0.14033639,72.0015 0.078894041,72.0069 0.052623283,72.0123 0.026294567,72.0177 3.9289636e-005,72.0231 0.087827794,72.0285 0.18420348,72.0339 0.096437231,72.0393 0.11401083,72.0446 0.30694896,72.0500 0.35085672,72.0554 0.17546764,72.0608 0.026315484,72.0662 0.026434435,72.0716 0.17554824,72.0770 0.18415193,72.0824 0.13145237,72.0878 0.026260762,72.0932 1.9112798e-005,72.0985 -3.3003887e-006,72.1039 -5.9135768e-006,72.1093 0.078990035,72.1147 0.25445172,72.1201 0.27195916,72.1255 0.15789384,72.1309 0.14042103,72.1363 0.21060194,72.1417 0.22798775,72.1471 0.16660884,72.1525 0.25434873,72.1579 0.24553858,72.1633 0.11400789,72.1687 1.0384419e-005,72.1740 0.05271554,72.1794 0.17548665,72.1848 0.17534465,72.1902 0.14037257,72.1956 0.22819756,72.2010 0.22804059,72.2064 0.087622277,72.2118 0.035029519,72.2172 0.02629884,72.2226 0.0087786606,72.2280 0.0087843454,72.2334 0.052631829,72.2388 0.0087584574,72.2442 2.123752e-006,72.2496 0.026318567,72.2550 0.052632004,72.2604 0.026311299,72.2658 3.8969897e-006,72.2712 0.026350496,72.2766 0.10530898,72.2820 0.24559228,72.2874 0.27189782,72.2928 0.24564035,72.2982 0.14033189,72.3036 0.052617755,72.3090 0.026289936,72.3144 0.0088555533,72.3198 0.17555957,72.3252 0.23673016,72.3306 0.12270711,72.3360 0.079023451,72.3414 0.12280276,72.3468 0.035070617,72.3522 0.087858364,72.3576 0.18425284,72.3630 0.17540501,72.3684 0.15786809,72.3738 0.087589838,72.3792 0.087702252,72.3846 0.28082135,72.3900 0.28071141,72.3954 0.12271158,72.4008 0.026286896,72.4062 0.078980953,72.4116 0.11400966,72.4170 0.087716937,72.4224 0.052649766,72.4278 0.12293305,72.4332 0.29826489,72.4386 0.14018121,72.4440 0.0087842382,72.4494 0.14927615,72.4548 0.30708495,72.4602 0.36835697,72.4656 0.23674394,72.4710 0.15784894,72.4764 0.1316777,72.4818 0.28075159,72.4872 0.22793752,72.4926 0.11396319,72.4981 0.026322352,72.5035 -2.0178685e-007,72.5089 -1.1086732e-006,72.5143 4.6369346e-006,72.5197 0.026335763,72.5251 0.14916445,72.5305 0.21052366,72.5359 0.096477441,72.5413 0.078977086,72.5467 0.096529357,72.5521 0.14037582,72.5575 0.14909607,72.5629 0.096411698,72.5684 0.035050116,72.5738 0.052664392,72.5792 0.10525654,72.5846 0.11399917,72.5900 0.052636467,72.5954 4.4376438e-006,72.6008 0.096465439,72.6062 0.21928447,72.6116 0.21931253,72.6170 0.09651418,72.6225 6.3782268e-006,72.6279 0.026343483,72.6333 0.14040387,72.6387 0.21051595,72.6441 0.16670051,72.6495 0.23691861,72.6549 0.24561565,72.6603 0.31573054,72.6657 0.33324426,72.6712 0.21047457,72.6766 0.087735705,72.6820 0.026358461,72.6874 0.078989215,72.6928 0.19299401,72.6982 0.23677514,72.7036 0.12282058,72.7091 0.079035372,72.7145 0.12287822,72.7199 0.271956,72.7253 0.33322117,72.7307 0.14901559,72.7361 -1.2429134e-005,72.7415 8.2310917e-006,72.7470 0.14032827,72.7524 0.4298164,72.7578 0.40355149,72.7632 0.23692964,72.7686 0.24570607,72.7740 0.25438663,72.7795 0.2367436,72.7849 0.12273201,72.7903 0.052626502,72.7957 0.052618966,72.8011 0.052621126,72.8065 0.052628338,72.8120 0.026326094,72.8174 0.02637637,72.8228 0.14922632,72.8282 0.22802266,72.8336 0.078875415,72.8390 0.18440665,72.8445 0.40364704,72.8499 0.29807526,72.8553 0.13143054,72.8607 0.14035857,72.8661 0.14031884,72.8716 0.10520574,72.8770 0.15788171,72.8824 0.21935885,72.8878 0.2456791,72.8932 0.16664881,72.8987 0.12274914,72.9041 -1.8063112e-005,72.9095 0.026343714,72.9149 0.052627526,72.9204 0.026304035,72.9258 0.035081755,72.9312 0.14909039,72.9366 0.19298404,72.9420 0.21054962,72.9475 0.13159789,72.9529 0.15793625,72.9583 0.28071153,72.9637 0.13151789,72.9692 0.026339596,72.9746 0.22812153,72.9800 0.19301243,72.9854 0.19300342,72.9909 0.1052141,72.9963 0.052556146,73.0017 0.052623525,73.0071 0.10535637,73.0126 0.13165563,73.0180 0.30703458,73.0234 0.49998558,73.0288 0.41225347,73.0343 0.17535031,73.0397 0.05259103,73.0451 0.078969821,73.0505 0.026292587,73.0560 0.035153568,73.0614 0.20188981,73.0668 0.28067899,73.0722 0.2192153,73.0777 0.11396561,73.0831 0.026319405,73.0885 0.11415908,73.0940 0.24566193,73.0994 0.19287401,73.1048 0.061361134,73.1102 0.10537972,73.1157 0.21059769,73.1211 0.23682252,73.1265 0.23677352,73.1320 0.2016933,73.1374 0.16661423,73.1428 0.061378781,73.1483 0.052651301,73.1537 0.052602135,73.1591 -2.4434768e-005,73.1645 0.0087768128,73.1700 0.0088038128,73.1754 0.096658655,73.1808 0.27195615,73.1863 0.16651611,73.1917 0.061339024,73.1971 -1.3804678e-005,73.2026 5.4508432e-006,73.2080 -7.9981501e-006,73.2134 0.052615136,73.2189 0.11405185,73.2243 0.17551979,73.2297 0.2018355,73.2352 0.21935949,73.2406 0.19294138,73.2460 0.16659796,73.2515 0.23685528,73.2569 0.28065038,73.2623 0.14912137,73.2678 0.18425979,73.2732 0.13150859,73.2786 0.13149835,73.2841 0.21050043,73.2895 0.21057498,73.2949 0.17554854,73.3004 0.17546709,73.3058 0.13149238,73.3113 0.008722947,73.3167 5.9601789e-006,73.3221 1.423829e-005,73.3276 0.096529901,73.3330 0.15789509,73.3384 0.096451052,73.3439 0.03516499,73.3493 0.14040351,73.3548 0.122754,73.3602 0.14912294,73.3656 0.18422984,73.3711 0.1666932,73.3765 0.17550449,73.3819 0.26314422,73.3874 0.19285096,73.3928 0.061343893,73.3983 0.026316475,73.4037 0.026317999,73.4091 3.0564664e-007,73.4146 0.035072543,73.4200 0.14910509,73.4255 0.19298486,73.4309 0.09651424,73.4363 1.0899143e-005,73.4418 -3.2819466e-006,73.4472 2.2278516e-006,73.4527 0.0087851807,73.4581 0.026317172,73.4636 0.017524788,73.4690 0.20180176,73.4744 0.324586,73.4799 0.15783793,73.4853 0.035062794,73.4908 0.0088055162,73.4962 0.087797523,73.5017 0.16669872,73.5071 0.32449484,73.5125 0.53504217,73.5180 0.53509545,73.5234 0.20173734,73.5289 -1.2053294e-005,73.5343 3.3025278e-006,73.5398 -1.1558087e-006,73.5452 1.3205242e-006,73.5507 0.035087839,73.5561 0.1754404,73.5615 0.18419924,73.5670 0.15789348,73.5724 0.10527849,73.5779 0.061394103,73.5833 0.061386574,73.5888 0.16667785,73.5942 0.29829305,73.5997 0.26316485,73.6051 0.25438774,73.6106 0.10528474,73.6160 0.043835107,73.6215 0.01750342,73.6269 1.0322031e-005,73.6324 0.052640609,73.6378 0.078959174,73.6433 0.079010867,73.6487 0.14912044,73.6542 0.10520325,73.6596 0.026283272,73.6651 -4.037413e-006,73.6705 1.4640382e-006,73.6760 -1.8185293e-006,73.6814 0.0263665,73.6869 0.15796497,73.6923 0.21929786,73.6978 0.15782599,73.7032 0.026259745,73.7087 2.1836015e-005,73.7141 0.026331341,73.7196 0.026323238,73.7250 0.078996226,73.7305 0.17544131,73.7359 0.10519611,73.7414 0.02626567,73.7468 0.14033476,73.7523 0.15790984,73.7577 0.10526758,73.7632 0.11409017,73.7686 0.23700643,73.7741 0.34215739,73.7795 0.19282918,73.7850 0.026214428,73.7904 0.026305007,73.7959 0.087730385,73.8014 0.1404056,73.8068 0.131579,73.8123 0.087686792,73.8177 0.05261746,73.8232 0.026309613,73.8286 1.389342e-005,73.8341 0.026315443,73.8395 -1.2559769e-005,73.8450 3.3224835e-006,73.8505 -7.2907631e-007,73.8559 0.052662931,73.8614 0.17544371,73.8668 0.21055216,73.8723 0.16674268,73.8777 0.17547399,73.8832 0.16660373,73.8887 0.052535679,73.8941 0.008767562,73.8996 0.026320986,73.9050 0.0087554613,73.9105 6.2260274e-006,73.9159 0.026378319,73.9214 0.14926475,73.9269 0.315956,73.9323 0.49121398,73.9378 0.40330148,73.9432 0.14020982,73.9487 0.0087534562,73.9542 0.0087784547,73.9596 0.017565019,73.9651 0.026310736,73.9705 0.035093844,73.9760 0.14036135,73.9815 0.078934401,73.9869 0.026328437,73.9924 0.078918792,73.9979 0.08772444,74.0033 0.079048455,74.0088 0.17546003,74.0142 0.16656843,74.0197 0.11402118,74.0252 0.21059348,74.0306 0.26310906,74.0361 0.07011459,74.0416 5.0798652e-005,74.0470 0.078997396,74.0525 0.37721696,74.0579 0.57893264,74.0634 0.41221058,74.0689 0.07898479,74.0743 0.15811214,74.0798 0.28941619,74.0853 0.078737341,74.0907 0.026301689,74.0962 0.23686032,74.1017 0.36849573,74.1071 0.28074595,74.1126 0.22807145,74.1181 0.22813009,74.1235 0.28070658,74.1290 0.21045096,74.1345 0.14920741,74.1399 0.316001,74.1454 0.4473812,74.1509 0.39450875,74.1563 0.23668976,74.1618 0.14909491,74.1673 0.05259043,74.1727 7.677848e-005,74.1782 0.096605375,74.1837 0.20175891,74.1891 0.26309955,74.1946 0.26314455,74.2001 0.27196485,74.2056 0.16658255,74.2110 -7.2053357e-005,74.2165 3.4015011e-005,74.2220 0.052719332,74.2274 0.16672598,74.2329 0.14903963,74.2384 0.078883708,74.2438 0.16667442,74.2493 0.11401552,74.2548 7.2084399e-006,74.2603 0.052710593,74.2657 0.12282791,74.2712 0.087651461,74.2767 0.026271984,74.2821 5.0649528e-006,74.2876 -2.6370508e-005,74.2931 0.0001004261,74.2986 0.17562428,74.3040 0.26316974,74.3095 0.24553297,74.3150 0.19288623,74.3205 0.10519732,74.3259 0.052614,74.3314 0.02630496,74.3369 -8.6935224e-006,74.3424 1.1429872e-005,74.3478 0.052646093,74.3533 0.14033206,74.3588 0.11406795,74.3643 0.16675526,74.3697 0.2193296,74.3752 0.18414006,74.3807 0.070093706,74.3862 0.061397132,74.3916 0.070222475,74.3971 0.08776895,74.4026 0.10522351,74.4081 0.035029754,74.4135 0.026317542,74.4190 0.05268864,74.4245 0.096558213,74.4300 0.1754515,74.4355 0.2543416,74.4409 0.10518984,74.4464 0.026339771,74.4519 0.1053243,74.4574 0.087671414,74.4628 0.026278429,74.4683 0.10535728,74.4738 0.27199122,74.4793 0.22804515,74.4848 0.21928574,74.4902 0.14027932,74.4957 0.026248423,74.5012 0.008778654,74.5067 0.061444774,74.5122 0.14036869,74.5176 0.096441075,74.5231 0.02634703,74.5286 0.087830991,74.5341 0.15794456,74.5396 0.19286288,74.5451 0.087630153,74.5505 0.2193529,74.5560 0.34220505,74.5615 0.38603368,74.5670 0.30690491,74.5725 0.10516819,74.5779 0.05261806,74.5834 2.2177715e-005,74.5889 0.06146257,74.5944 0.087708808,74.5999 0.078925774,74.6054 0.2631599,74.6109 0.3595933,74.6163 0.20174527,74.6218 0.078959331,74.6273 0.16664684,74.6328 0.21938539,74.6383 0.26320675,74.6438 0.12279683,74.6492 0.16670008,74.6547 0.17541581,74.6602 0.16660237,74.6657 0.27191618,74.6712 0.2982215,74.6767 0.14035551,74.6822 0.08778362,74.6877 0.24566601,74.6931 0.263147,74.6986 0.14912906,74.7041 0.16666164,74.7096 0.21047795,74.7151 0.27200767,74.7206 0.3772234,74.7261 0.21042466,74.7316 0.052559473,74.7370 -1.2047685e-005,74.7425 5.0501512e-006,74.7480 0.026315236,74.7535 0.026320565,74.7590 0.0087705385,74.7645 -6.8451782e-006,74.7700 4.0827194e-006,74.7755 -9.4859415e-006,74.7810 3.38639e-005,74.7865 0.052710783,74.7919 0.087712385,74.7974 0.078896224,74.8029 0.05260364,74.8084 0.0087472163,74.8139 0.052650541,74.8194 0.10536031,74.8249 0.1403908,74.8304 0.12276368,74.8359 0.070105635,74.8414 0.087763324,74.8469 0.24570708,74.8524 0.23680834,74.8579 0.1490854,74.8634 0.1315162,74.8688 0.035051879,74.8743 0.052659515,74.8798 0.087708563,74.8853 0.05264654,74.8908 0.079018213,74.8963 0.14918429,74.9018 0.20179036,74.9073 0.28065091,74.9128 0.22796457,74.9183 0.052575935,74.9238 2.6922558e-005,74.9293 0.052708309,74.9348 0.087678254,74.9403 0.0087130386,74.9458 0.0087704677,74.9513 3.6419126e-005,74.9568 0.079093665,74.9623 0.1754462,74.9678 0.10518122,74.9733 0.08773233,74.9788 0.096474551,74.9843 0.05255501,74.9898 -3.0627598e-005,74.9953 7.2994249e-006,75.0008 0.0175479,75.0063 0.026315415,75.0118 -5.1612742e-006,75.0173 -2.0618666e-006,75.0228 1.3410466e-005,75.0283 0.026338546,75.0338 0.026285557,75.0393 0.061419174,75.0448 0.16679482,75.0503 0.23691739,75.0558 0.22810295,75.0613 0.22804844,75.0668 0.23671308,75.0723 0.28060636,75.0778 0.29821482,75.0833 0.14915425,75.0888 0.078968637,75.0943 0.026290013,75.0998 -7.0102806e-006,75.1053 3.6366662e-006,75.1108 -7.5364319e-006,75.1163 0.078975841,75.1218 0.20181359,75.1273 0.18424764,75.1328 0.16666771,75.1383 0.10521189,75.1438 0.052610151,75.1493 0.12292331,75.1548 0.23688675,75.1603 0.16651444,75.1658 0.17546363,75.1713 0.31588969,75.1768 0.21921681,75.1823 0.061320182,75.1878 0.11400796,75.1933 0.10526451,75.1988 0.07900022,75.2044 0.096533224,75.2099 0.12281125,75.2154 0.14910267,75.2209 0.096450329,75.2264 0.052631114,75.2319 0.043877076,75.2374 0.061416052,75.2429 0.16672885,75.2484 0.26315019,75.2539 0.11393969,75.2594 -2.0845748e-005,75.2649 0.026368512,75.2704 0.10532162,75.2760 0.12278555,75.2815 0.043799024,75.2870 0.035067271,75.2925 0.026297392,75.2980 5.8873193e-005,75.3035 0.070243955,75.3090 0.15799847,75.3145 0.28957498,75.3200 0.35078257,75.3255 0.25427595,75.3311 0.096428052,75.3366 0.035059363,75.3421 0.061400637,75.3476 0.061394248,75.3531 0.026311059,75.3586 -1.4296112e-005,75.3641 0.026410244,75.3696 0.17553274,75.3751 0.2192702,75.3807 0.20172653,75.3862 0.2806693,75.3917 0.2543124,75.3972 0.026303174,75.4027 0.02634904,75.4082 0.026290657,75.4137 -2.2335806e-005,75.4193 2.5063535e-005,75.4248 0.087930247,75.4303 0.3247757,75.4358 0.36829159,75.4413 0.15763602,75.4468 0.026296081,75.4523 0.16685638,75.4579 0.32462472,75.4634 0.26304469,75.4689 0.16657847,75.4744 0.087659769,75.4799 0.0087477369,75.4854 0.052715436,75.4910 0.21056919,75.4965 0.17535794,75.5020 0.14029245,75.5075 0.14035472,75.5130 0.052636817,75.5185 5.8196802e-006,75.5241 0.026365193,75.5296 0.14049043,75.5351 0.26316935,75.5406 0.17530976,75.5461 0.078923628,75.5516 0.052635837,75.5572 0.052652899,75.5627 0.087758459,75.5682 0.08766973,75.5737 0.052618805,75.5792 0.12287427,75.5848 0.18421301,75.5903 0.14908162,75.5958 0.08769276,75.6013 0.05259205,75.6068 -2.2500117e-005,75.6124 5.201427e-006,75.6179 0.026307492,75.6234 0.026333787,75.6289 0.052658763,75.6345 0.13155967,75.6400 0.22803563,75.6455 0.14034653,75.6510 0.052644365,75.6565 0.0087826243,75.6621 0.0087592714,75.6676 4.690676e-005,75.6731 0.11419159,75.6786 0.25442266,75.6842 0.19284621,75.6897 0.14035909,75.6952 0.19311728,75.7007 0.21047021,75.7063 0.087567419,75.7118 -3.780489e-005,75.7173 0.035085104,75.7228 0.14911015,75.7284 0.078964591,75.7339 4.7604776e-006,75.7394 0.087706752,75.7449 0.14035258,75.7505 0.087725013,75.7560 0.0088090459,75.7615 0.08778251,75.7670 0.17542239,75.7726 0.078882411,75.7781 -1.5774864e-005,75.7836 0.026325803,75.7892 0.14914773,75.7947 0.21929617,75.8002 0.096482322,75.8057 0.035103343,75.8113 0.035066053,75.8168 -1.8000115e-005,75.8223 4.8096381e-006,75.8278 -1.2369067e-006,75.8334 1.3756271e-007,75.8389 6.868313e-007,75.8444 -2.885163e-006,75.8500 0.052618224,75.8555 0.18418112,75.8610 0.29823828,75.8666 0.21065515,75.8721 0.27221057,75.8776 0.38602865,75.8832 0.35947844,75.8887 0.23670556,75.8942 0.087627903,75.8997 0.026327556,75.9053 0.096553735,75.9108 0.20173092,75.9163 0.2192347,75.9219 0.12281298,75.9274 0.087809987,75.9329 0.22816765,75.9385 0.28944531,75.9440 0.17532195,75.9495 0.026255013,75.9551 5.3845347e-006,75.9606 0.0087780887,75.9661 0.052701376,75.9717 0.30707529,75.9772 0.38591436,75.9827 0.17534855,75.9883 0.0088288598,75.9938 0.14049603,75.9993 0.27193487,76.0049 0.26302031,76.0104 0.078860559,76.0160 0.11403844,76.0215 0.18422982,76.0270 0.26313895,76.0326 0.39469448,76.0381 0.30706331,76.0436 0.16669466,76.0492 0.11401726,76.0547 0.078943662,76.0602 0.0087816445,76.0658 0.10526241,76.0713 0.10527225,76.0769 0.026376756,76.0824 0.087750502,76.0879 0.12285035,76.0935 0.28957719,76.0990 0.32453883,76.1046 0.15778302,76.1101 0.070116162,76.1156 0.035075165,76.1212 0.043845546,76.1267 0.105239,76.1323 0.096507974,76.1378 0.14922833,76.1433 0.31587747,76.1489 0.34210196,76.1544 0.21046379,76.1600 0.07006231,76.1655 -4.9289407e-005,76.1710 0.026334122,76.1766 0.096487552,76.1821 0.026312014,76.1877 0.008787469,76.1932 0.02631565,76.1987 0.096494198,76.2043 0.14034541,76.2098 0.06142959,76.2154 0.09661784,76.2209 0.17544593,76.2265 0.087609671,76.2320 0.026263166,76.2376 0.052617416,76.2431 0.087722056,76.2486 0.052634653,76.2542 0.0087799849,76.2597 0.026328526,76.2653 0.061425034,76.2708 0.16668254,76.2764 0.29842317,76.2819 0.49135202,76.2875 0.35945168,76.2930 0.14023098,76.2985 0.15802644,76.3041 0.32460988,76.3096 0.24549021,76.3152 0.17536165,76.3207 0.12278716,76.3263 0.052629244,76.3318 -1.0023802e-005,76.3374 0.087692931,76.3429 0.14035314,76.3485 0.12286178,76.3540 0.096527979,76.3596 0.087704323,76.3651 0.11411417,76.3707 0.23691776,76.3762 0.22795841,76.3818 0.078856334,76.3873 5.1574375e-006,76.3929 3.9967681e-006,76.3984 0.026357053,76.4040 0.096533902,76.4095 0.10528542,76.4151 0.087661728,76.4206 0.026311835,76.4262 0.16671479,76.4317 0.16663411,76.4373 0.087661117,76.4428 0.026324572,76.4484 0.13175336,76.4539 0.35100049,76.4595 0.30689642,76.4650 0.11389228,76.4706 0.052587062,76.4761 0.052682191,76.4817 0.11410005,76.4872 0.096450925,76.4928 0.052592441,76.4983 0.070212558,76.5039 0.13158886,76.5095 0.096452862,76.5150 0.052590091,76.5206 0.12279768,76.5261 0.32463208,76.5317 0.2719754,76.5372 0.14029597,76.5428 0.078885525,76.5483 0.026313839,76.5539 0.026310461,76.5594 0.078937866,76.5650 0.061427698,76.5706 0.10535134,76.5761 0.16674758,76.5817 0.19294547,76.5872 0.16659854,76.5928 0.11403725,76.5983 0.05259116,76.6039 -3.916656e-005,76.6095 9.4917623e-006,76.6150 1.20317e-006,76.6206 -1.4306602e-005,76.6261 5.6028275e-005,76.6317 0.14046004,76.6372 0.21930428,76.6428 0.15779969,76.6484 0.078872584,76.6539 0.096516222,76.6595 0.20180264,76.6650 0.28950119,76.6706 0.17538494,76.6762 -4.6541889e-005,76.6817 1.1837819e-005,76.6873 -8.0523023e-007,76.6928 -8.6187529e-006,76.6984 0.0088066235,76.7040 0.13179475,76.7095 0.4388212,76.7151 0.50864458,76.7206 0.21908326,76.7262 0.11404622,76.7318 0.14035547,76.7373 0.096415669,76.7429 0.07895159,76.7485 0.2105878,76.7540 0.25434813,76.7596 0.096414983,76.7651 0.061373785,76.7707 0.09648075,76.7763 0.13157466,76.7818 0.25437871,76.7874 0.2368928,76.7930 0.13161969,76.7985 0.05261901,76.8041 0.061426245,76.8097 0.18421251,76.8152 0.19289,76.8208 0.087822229,76.8263 0.14920019,76.8319 0.087612838,76.8375 0.11400854,76.8430 0.087697618,76.8486 0.026320862,76.8542 0.026382938,76.8597 0.087770343,76.8653 0.10521726,76.8709 0.052557644,76.8764 1.7175938e-005,76.8820 0.08776284,76.8876 0.11399189,76.8931 0.052628595,76.8987 0.052687109,76.9043 0.096510693,76.9099 0.14030673,76.9154 0.12275638,76.9210 0.052632857,76.9266 0.052785676,76.9321 0.22819272,76.9377 0.24555925,76.9433 0.19284804,76.9488 0.096415967,76.9544 0.1666566,76.9600 0.24559386,76.9655 0.22808671,76.9711 0.052631862,76.9767 1.2425237e-006,76.9823 -9.4289117e-006,76.9878 0.061445311,76.9934 0.16672379,76.9990 0.12279087,77.0045 0.061374944,77.0101 0.052669518,77.0157 0.105323,77.0213 0.12280384,77.0268 0.087636746,77.0324 0.043797728,77.0380 0.035094153,77.0436 0.008761975,77.0491 0.02637032,77.0547 0.26322708,77.0603 0.35081998,77.0658 0.29816264,77.0714 0.2982462,77.0770 0.20176573,77.0826 0.087745763,77.0881 0.11402735,77.0937 0.052651323,77.0993 0.079023354,77.1049 0.12284924,77.1104 0.18431768,77.1160 0.35972688,77.1216 0.38581023,77.1272 0.21913834,77.1328 0.08770971,77.1383 0.017542824,77.1439 0.026359932,77.1495 0.078973338,77.1551 0.078971654,77.1606 0.14039513,77.1662 0.28067973,77.1718 0.25432393,77.1774 0.087680727,77.1829 0.026302416,77.1885 -1.4628906e-005,77.1941 2.7656151e-005,77.1997 0.05270293,77.2053 0.17551406,77.2108 0.23688087,77.2164 0.17535619,77.2220 0.061294671,77.2276 -1.886963e-005,77.2332 4.7006843e-006,77.2387 6.860661e-008,77.2443 -4.9759856e-006,77.2499 1.9837153e-005,77.2555 0.20188312,77.2611 0.51759344,77.2666 0.5437997,77.2722 0.42106637,77.2778 0.28940988,77.2834 0.13157801,77.2890 0.16682342,77.2946 0.2104751,77.3001 0.09638416,77.3057 0.1053028,77.3113 0.15791021,77.3169 0.166572,77.3225 0.078896232,77.3281 0.061428778,77.3336 0.026295627,77.3392 0.052735779,77.3448 0.24572863,77.3504 0.18412483,77.3560 0.052518956,77.3616 0.035054449,77.3671 0.19300044,77.3727 0.31583479,77.3783 0.2544038,77.3839 0.10524342,77.3895 0.061451204,77.3951 0.14039756,77.4007 0.13157211,77.4062 0.14916344,77.4118 0.19295792,77.4174 0.13147844,77.4230 0.1052091,77.4286 0.052647755,77.4342 0.052727327,77.4398 0.18430999,77.4453 0.23685461,77.4509 0.18411097,77.4565 0.078842416,77.4621 -1.9214289e-005,77.4677 0.0087865768,77.4733 0.13156277,77.4789 0.26311931,77.4845 0.21930486,77.4901 0.087755434,77.4956 -1.0314511e-005,77.5012 0.026478834,77.5068 0.28974685,77.5124 0.42100289,77.5180 0.25417319,77.5236 0.096366413,77.5292 0.035047252,77.5348 0.06143117,77.5404 0.096562065,77.5460 0.19301675,77.5516 0.17538348,77.5571 0.078974493,77.5627 0.19299565,77.5683 0.22798854,77.5739 0.14921498,77.5795 0.17551024,77.5851 0.12268633,77.5907 0.026273387,77.5963 0.087841421,77.6019 0.21937315,77.6075 0.3595674,77.6131 0.29810533,77.6187 0.14031926,77.6243 0.0088017108,77.6299 -6.5457411e-006,77.6355 0.05263057,77.6410 0.052638523,77.6466 0.078964822,77.6522 0.12281146,77.6578 0.20171484,77.6634 0.21049988,77.6690 0.14035186,77.6746 0.15789884,77.6802 0.096508823,77.6858 0.078939579,77.6914 0.16664317,77.6970 0.22807567,77.7026 0.11406835,77.7082 1.2027883e-005,77.7138 -3.0104018e-006,77.7194 1.2643815e-008,77.7250 0.026306832,77.7306 0.096479446,77.7362 0.096511588,77.7418 0.078980327,77.7474 0.123054,77.7530 0.42998448,77.7586 0.35942915,77.7642 0.13143584,77.7698 0.10531409,77.7754 0.12280212,77.7810 0.052531514,77.7866 0.052606411,77.7922 0.1930674,77.7978 0.30707642,77.8034 0.24558589,77.8090 0.16658597,77.8146 0.096438982,77.8202 0.096509211,77.8258 0.035091888,77.8314 -2.9163736e-008,77.8370 0.0087594697,77.8426 0.096529014,77.8482 0.23692521,77.8538 0.33330616,77.8594 0.21045995,77.8650 0.10524549,77.8706 0.026323255,77.8762 0.05263133,77.8818 0.087771595,77.8874 0.13167357,77.8930 0.20182802,77.8986 0.24553943,77.9042 0.11389365,77.9098 0.026291303,77.9154 4.3694403e-005,77.9210 0.12294421,77.9266 0.31580076,77.9322 0.29812175,77.9379 0.14029227,77.9435 0.052618667,77.9491 0.052636772,77.9547 0.026325157,77.9603 1.7110195e-006,77.9659 0.052665547,77.9715 0.2281058,77.9771 0.19295639,77.9827 0.052595764,77.9883 -8.9999003e-006,77.9939 3.0524e-006,77.9995 -3.2091805e-006,78.0051 0.026316823,78.0107 -9.2988802e-007,78.0164 0.02631126,78.0220 0.061384961,78.0276 0.14032996,78.0332 0.15790473,78.0388 0.087743133,78.0444 0.026318986,78.0500 0.087703094,78.0556 0.14035264,78.0612 0.14036882,78.0668 0.078970857,78.0724 0.10528743,78.0781 0.078997888,78.0837 0.087750554,78.0893 0.13172588,78.0949 0.28074217,78.1005 0.19284137,78.1061 0.10514589,78.1117 -6.7862275e-005,78.1173 2.1240397e-005,78.1229 -1.7094764e-005,78.1286 0.026354173,78.1342 0.21942531,78.1398 0.40362874,78.1454 0.44729906,78.1510 0.28940687,78.1566 0.29822165,78.1622 0.12275116,78.1679 0.087705322,78.1735 0.052632038,78.1791 0.17543818,78.1847 0.21931596,78.1903 0.29830188,78.1959 0.35087729,78.2015 0.24556918,78.2072 0.13151368,78.2128 0.026300017,78.2184 8.9309769e-006,78.2240 -2.6655812e-006,78.2296 1.7307162e-006,78.2352 0.0087977424,78.2408 0.035102937,78.2465 0.026290117,78.2521 -3.2746906e-005,78.2577 6.5583517e-005,78.2633 0.10539892,78.2689 0.17542161,78.2745 0.096361116,78.2802 -5.4463326e-005,78.2858 0.035225645,78.2914 0.28960592,78.2970 0.45610246,78.3026 0.27178448,78.3083 0.008687255,78.3139 1.9536097e-005,78.3195 -1.1940995e-005,78.3251 0.026446959,78.3307 0.18441206,78.3364 0.2806946,78.3420 0.21919084,78.3476 0.1666044,78.3532 0.1139559,78.3588 0.08766783,78.3645 0.11406486,78.3701 0.25446144,78.3757 0.32457978,78.3813 0.2192255,78.3869 0.087693311,78.3926 0.14035308,78.3982 0.096468128,78.4038 0.026283421,78.4094 0.052640576,78.4151 0.14038894,78.4207 0.11401429,78.4263 0.026291791,78.4319 0.03518815,78.4375 0.16678816,78.4432 0.25443694,78.4488 0.34205714,78.4544 0.22794726,78.4600 0.14905645,78.4657 0.14909223,78.4713 0.078953408,78.4769 0.14043456,78.4825 0.29833245,78.4882 0.3333472,78.4938 0.28068912,78.4994 0.32468808,78.5050 0.5175088,78.5107 0.32436445,78.5163 0.1490647,78.5219 0.026297031,78.5275 1.2262989e-005,78.5332 0.026314696,78.5388 -7.8958456e-006,78.5444 0.052616045,78.5501 0.087738067,78.5557 0.052663602,78.5613 0.026296118,78.5669 -1.5071161e-005,78.5726 4.0292148e-006,78.5782 -1.0444438e-006,78.5838 1.4821282e-007,78.5895 4.5172655e-007,78.5951 -1.9552958e-006,78.6007 0.06142341,78.6063 0.11402039,78.6120 0.03513341,78.6176 0.096565261,78.6232 0.09643437,78.6289 0.02624898,78.6345 0.052607361,78.6401 0.1052568,78.6458 0.14912111,78.6514 0.16667435,78.6570 0.096506044,78.6626 0.078935847,78.6683 0.140367,78.6739 0.10537849,78.6795 0.14037906,78.6852 0.17547747,78.6908 0.5000701,78.6964 0.5613001,78.7021 0.21919663,78.7077 0.026266476,78.7133 0.0088183014,78.7190 0.12288941,78.7246 0.16666342,78.7302 0.16662447,78.7359 0.10522391,78.7415 0.14033219,78.7471 0.11401192,78.7528 0.026328858,78.7584 0.061467696,78.7640 0.149165,78.7697 0.19296615,78.7753 0.21048336,78.7810 0.10521933,78.7866 -1.3411658e-005,78.7922 4.4029775e-008,78.7979 1.3237929e-005,78.8035 0.052659065,78.8091 0.14045011,78.8148 0.23685873,78.8204 0.20163383,78.8260 0.24560311,78.8317 0.27194703,78.8373 0.11399815,78.8430 0.1491559,78.8486 0.21059655,78.8542 0.16679326,78.8599 0.28073588,78.8655 0.19280842,78.8712 0.034993969,78.8768 0.0088037541,78.8824 0.026304988,78.8881 -2.5304249e-005,78.8937 0.026318209,78.8993 0.052649114,78.9050 0.078940324,78.9106 0.096478112,78.9163 0.14913365,78.9219 0.14032538,78.9276 0.14040868,78.9332 0.17556787,78.9388 0.14031702,78.9445 0.052514154,78.9501 -2.0595016e-005,78.9558 5.1368711e-006,78.9614 4.9373501e-008,78.9670 -5.3353019e-006,78.9727 0.087697804,78.9783 0.14037114,78.9840 0.18423855,78.9896 0.13163391,78.9953 0.14039204,79.0009 0.087663017,79.0065 0.078920692,79.0122 0.078951612,79.0178 0.03504793,79.0235 3.4094766e-005,79.0291 0.087804742,79.0348 0.13154952,79.0404 0.24555518,79.0461 0.35089856,79.0517 0.40357444,79.0573 0.35969117,79.0630 0.22806431,79.0686 0.113959,79.0743 0.087714456,79.0799 0.21051899,79.0856 0.14908786,79.0912 0.16670418,79.0969 0.1403961,79.1025 0.15790519,79.1082 0.29825848,79.1138 0.42110255,79.1195 0.31572849,79.1251 0.096390776,79.1308 0.07892406,79.1364 0.16671009,79.1421 0.14913695,79.1477 0.052600134,79.1534 0.026345253,79.1590 0.078987241,79.1647 0.11402709,79.1703 0.087674163,79.1760 0.026277011,79.1816 -1.297626e-005,79.1873 2.7256401e-005,79.1929 0.052684315,79.1986 0.096504763,79.2042 0.070170216,79.2099 0.11407571,79.2155 0.18423042,79.2212 0.16665436,79.2268 0.18422605,79.2325 0.2543405,79.2381 0.2104241,79.2438 0.15785731,79.2494 0.087775037,79.2551 0.026325241,79.2607 0.026325129,79.2664 0.087747961,79.2720 0.114023,79.2777 0.15796408,79.2833 0.39478973,79.2890 0.4034265,79.2946 0.14030537,79.3003 0.087759219,79.3060 0.15789083,79.3116 0.15783933,79.3173 0.11403459,79.3229 0.096696123,79.3286 0.289583,79.3342 0.28060421,79.3399 0.24552,79.3455 0.28063643,79.3512 0.31574619,79.3569 0.16662763,79.3625 0.052628517,79.3682 0.0087926146,79.3738 0.070179321,79.3795 0.14031447,79.3851 0.096472606,79.3908 0.096518628,79.3965 0.052654024,79.4021 0.061415683,79.4078 0.052690517,79.4134 0.11409339,79.4191 0.25439748,79.4247 0.28061399,79.4304 0.078876227,79.4361 0.052676946,79.4417 0.11406008,79.4474 0.18415834,79.4530 0.16663434,79.4587 0.052632891,79.4644 5.1686675e-005,79.4700 0.096595146,79.4757 0.15788805,79.4813 0.087616995,79.4870 0.096438393,79.4927 0.14035515,79.4983 0.087730259,79.5040 6.2861764e-006,79.5096 -3.4500374e-006,79.5153 0.11408831,79.5210 0.21063919,79.5266 0.21934277,79.5323 0.16656089,79.5380 0.078865744,79.5436 0.10531589,79.5493 0.30702198,79.5549 0.36837497,79.5606 0.21927808,79.5663 0.03507809,79.5719 -9.7277743e-006,79.5776 3.2543441e-005,79.5833 0.10534307,79.5889 0.18420856,79.5946 0.12275819,79.6003 0.070140094,79.6059 0.052646734,79.6116 0.078993887,79.6173 0.096478954,79.6229 0.052575111,79.6286 4.5513133e-007,79.6343 0.026349971,79.6399 0.026288301,79.6456 -3.4231369e-005,79.6513 0.0088288076,79.6569 0.1930805,79.6626 0.33332142,79.6683 0.25429139,79.6739 0.052661695,79.6796 0.10532084,79.6853 0.087663978,79.6909 0.061434135,79.6966 0.14041178,79.7023 0.14905539,79.7079 0.052555554,79.7136 0.052681874,79.7193 0.11406574,79.7249 0.12295158,79.7306 0.3599616,79.7363 0.51751387,79.7420 0.32426795,79.7476 0.17526101,79.7533 0.11396635,79.7590 0.11403265,79.7646 0.05264765,79.7703 0.0087760771,79.7760 -2.5847651e-006,79.7816 1.1010485e-005,79.7873 0.026355505,79.7930 0.052625012,79.7987 0.03510965,79.8043 0.096542209,79.8100 0.18411961,79.8157 0.17545702,79.8214 0.23699328,79.8270 0.30701342,79.8327 0.26306531,79.8384 0.12273957,79.8440 0.026288792,79.8497 -2.9295695e-006,79.8554 7.5706589e-007,79.8611 -9.8442207e-008,79.8667 -3.6339674e-007,79.8724 1.5521757e-006,79.8781 0.052622065,79.8838 0.026351074,79.8894 0.11409442,79.8951 0.12282585,79.9008 0.10522117,79.9065 0.026257837,79.9121 -6.0754637e-006,79.9178 -1.0437819e-006,79.9235 1.0252043e-005,79.9292 0.087750278,79.9349 0.19303255,79.9405 0.23687713,79.9462 0.24560846,79.9519 0.31573704,79.9576 0.32452452,79.9632 0.20173563,79.9689 0.026298022,79.9746 0.0087792054,79.9803 1.7059879e-006,79.9860 -1.014801e-005,79.9916 0.0088088103,79.9973 0.052706413,80.0030 0.096547246,80.0087 0.11395638,80.0143 0.02626051,80.0200 0.10530908,80.0257 0.12279192,80.0314 0.087722547,80.0371 0.09654101,80.0427 0.11398488,80.0484 0.0087054698,80.0541 0.008776878,80.0598 0.087813802,80.0655 0.26334852,80.0712 0.35092032,80.0768 0.27182522,80.0825 0.18413489,80.0882 0.23675179,80.0939 0.16658689,80.0996 0.08774282,80.1052 0.096504577,80.1109 0.096494645,80.1166 0.1052805,80.1223 0.14034443,80.1280 0.11400638,80.1337 0.02631209,80.1394 7.6715505e-006,80.1450 -4.3220739e-006,80.1507 0.052624874,80.1564 0.12286952,80.1621 0.24565706,80.1678 0.17541581,80.1735 0.17542949,80.1791 0.078938954,80.1848 0.052595519,80.1905 -2.3087849e-005,80.1962 -5.2526429e-006,80.2019 4.4104479e-005,80.2076 0.087827206,80.2133 0.17543024,80.2189 0.14030187,80.2246 0.096435405,80.2303 -3.2415679e-005,80.2360 0.026347898,80.2417 0.052644216,80.2474 0.052603833,80.2531 -1.0390124e-005,80.2588 0.026341371,80.2645 0.052643768,80.2701 0.096503004,80.2758 0.096478797,80.2815 0.052599784,80.2872 -1.1319866e-005,80.2929 -4.0770715e-006,80.2986 2.7631648e-005,80.3043 0.035069063,80.3100 0.0176512,80.3157 0.16679065,80.3213 0.19302179,80.3270 0.28065154,80.3327 0.15772045,80.3384 0.026270997,80.3441 0.026344026,80.3498 0.078953594,80.3555 0.10522165,80.3612 0.096472971,80.3669 0.052654583,80.3726 0.008770911,80.3783 0.08769054,80.3840 0.15789649,80.3897 0.096507467,80.3953 0.0087847952,80.4010 0.026385851,80.4067 0.11412177,80.4124 0.19298653,80.4181 0.30697149,80.4238 0.20176481,80.4295 0.15786743,80.4352 0.10522625,80.4409 0.17548107,80.4466 0.16662511,80.4523 0.052600794,80.4580 0.10539285,80.4637 0.20176512,80.4694 0.07880123,80.4751 -3.7201302e-005,80.4808 1.0306873e-005,80.4865 -4.0232576e-006,80.4922 5.7857715e-006,80.4979 0.026358737,80.5036 0.11404433,80.5093 0.078906961,80.5149 0.035072811,80.5206 -1.5765274e-006,80.5263 0.0087737078,80.5320 0.052622341,80.5377 0.10529656,80.5434 0.13169399,80.5491 0.2456101,80.5548 0.39460459,80.5605 0.31576818,80.5662 0.16669559,80.5719 0.052621167,80.5776 -1.8464497e-006,80.5833 -1.0257153e-007,80.5890 0.008772172,80.5947 -8.6447488e-007,80.6004 0.0087771621,80.6061 0.052705124,80.6118 0.13157699,80.6175 0.052579954,80.6232 0.061484437,80.6289 0.16675709,80.6346 0.18414347,80.6403 0.061292969,80.6460 0.026303699,80.6517 0.026316268,80.6574 0.0087897871,80.6632 0.052620206,80.6689 0.1052487,80.6746 0.14913487,80.6803 0.096486226,80.6860 0.03509992,80.6917 0.052631684,80.6974 0.026302358,80.7031 -8.6296286e-006,80.7088 0.026310541,80.7145 0.026322668,80.7202 4.509526e-007,80.7259 0.052617788,80.7316 0.12279611,80.7373 0.14036061,80.7430 0.05264603,80.7487 0.061400823,80.7544 0.087722793,80.7601 0.026309151,80.7658 0.096470706,80.7715 0.15789576,80.7772 0.096507639,80.7830 0.026325308,80.7887 5.080406e-006,80.7944 0.035067026,80.8001 0.10525973,80.8058 0.2369727,80.8115 0.35982278,80.8172 0.47371301,80.8229 0.46476409,80.8286 0.30691457,80.8343 0.14918117,80.8400 0.14912391,80.8457 0.078860365,80.8515 0.026358536,80.8572 0.08775422,80.8629 0.052552082,80.8686 0.017508451,80.8743 0.026309762,80.8800 0.035163812,80.8857 0.2106211,80.8914 0.30696923,80.8971 0.29833615,80.9028 0.41240585,80.9086 0.28056875,80.9143 0.096330136,80.9200 -4.4893131e-005,80.9257 0.017556639,80.9314 -6.2390036e-006,80.9371 0.026314205,80.9428 0.13164413,80.9485 0.30709156,80.9543 0.47362912,80.9600 0.42096266,80.9657 0.2982834,80.9714 0.32470328,80.9771 0.32456586,80.9828 0.11392123,80.9885 0.052587111,80.9943 0.061459795,81.0000 0.24568944,81.0057 0.38594303,81.0114 0.29816672,81.0171 0.10528918,81.0228 0.11417005,81.0285 0.29832235,81.0343 0.37705004,81.0400 0.30689746,81.0457 0.19301802,81.0514 0.11404019,81.0571 0.052641798,81.0628 0.052613802,81.0686 0.05264733,81.0743 0.087728843,81.0800 0.10534757,81.0857 0.22810456,81.0914 0.14023112,81.0971 0.061383463,81.1029 0.087774828,81.1086 0.15791489,81.1143 0.14027509,81.1200 0.035033811,81.1257 0.052655026,81.1315 0.078944862,81.1372 0.026295392,81.1429 -7.4035979e-006,81.1486 1.558049e-005,81.1543 0.026349442,81.1601 0.070181295,81.1658 0.061372422,81.1715 0.026354266,81.1772 0.078972317,81.1829 0.087706573,81.1887 0.13161436,81.1944 0.12283466,81.2001 0.14030132,81.2058 0.061334807,81.2115 0.052693937,81.2173 0.14917609,81.2230 0.11395442,81.2287 0.0087149246,81.2344 8.0707396e-006,81.2402 -2.1435867e-006,81.2459 5.029417e-007,81.2516 1.3202028e-007,81.2573 -1.0311578e-006,81.2631 0.0087710246,81.2688 0.052641597,81.2745 0.052640118,81.2802 0.078975245,81.2860 0.14913812,81.2917 0.23685308,81.2974 0.25438645,81.3031 0.13155104,81.3089 0.087802075,81.3146 0.1668268,81.3203 0.23686808,81.3260 0.19281851,81.3318 0.052485839,81.3375 0.052627735,81.3432 0.14914869,81.3489 0.10525859,81.3547 0.035092358,81.3604 0.052635681,81.3661 0.026317757,81.3718 0.026298711,81.3776 -1.6745842e-005,81.3833 1.13756e-006,81.3890 0.096494801,81.3948 0.052671522,81.4005 0.087748915,81.4062 0.10521833,81.4119 0.26314226,81.4177 0.37719178,81.4234 0.26313281,81.4291 0.087741703,81.4349 0.10534824,81.4406 0.16671333,81.4463 0.12274586,81.4521 0.061355602,81.4578 0.026294153,81.4635 -1.0163005e-005,81.4692 2.723476e-006,81.4750 -7.3007112e-007,81.4807 1.9658555e-007,81.4864 -5.6211832e-008,81.4922 2.8246976e-008,81.4979 -5.677612e-008,81.5036 1.988725e-007,81.5094 -7.3877413e-007,81.5151 2.7564483e-006,81.5208 -1.0287835e-005,81.5266 0.052798484,81.5323 0.40385425,81.5380 0.7894634,81.5438 0.54354215,81.5495 0.22790253,81.5552 0.14909878,81.5610 0.26314306,81.5667 0.2192899,81.5724 0.19298841,81.5782 0.17544205,81.5839 0.14035513,81.5896 0.14037885,81.5954 0.13159452,81.6011 0.19301076,81.6069 0.13163134,81.6126 0.14031565,81.6183 0.052577756,81.6241 0.026337529,81.6298 0.087750427,81.6355 0.087683953,81.6413 0.035106666,81.6470 0.11407842,81.6527 0.10520953,81.6585 0.087668099,81.6642 0.087719604,81.6700 0.0263297,81.6757 0.026298635,81.6814 0.24559209,81.6872 0.3596358,81.6929 0.2456774,81.6987 0.14922827,81.7044 0.219304,81.7101 0.14906025,81.7159 0.052579314,81.7216 0.026297826,81.7274 0.087714881,81.7331 0.09649384,81.7388 0.05264261,81.7446 -2.7243725e-006,81.7503 2.3116558e-005,81.7561 0.026324801,81.7618 0.0087454328,81.7675 -1.6300206e-006,81.7733 0.0088002533,81.7790 0.052678339,81.7848 0.061337139,81.7905 6.019682e-005,81.7963 0.1667985,81.8020 0.20166589,81.8077 0.11399581,81.8135 0.12288021,81.8192 0.17544571,81.8250 0.20174862,81.8307 0.28070474,81.8365 0.24552868,81.8422 0.087656364,81.8479 -6.4184642e-006,81.8537 0.026382107,81.8594 0.12291321,81.8652 0.16665815,81.8709 0.09637522,81.8767 -5.5968674e-005,81.8824 1.887251e-005,81.8882 0.14911671,81.8939 0.14914167,81.8997 0.11410774,81.9054 0.21064405,81.9111 0.28067434,81.9169 0.14020851,81.9226 0.07013543,81.9284 0.087732784,81.9341 0.13160601,81.9399 0.10526934,81.9456 0.052657887,81.9514 0.12285635,81.9571 0.19296765,81.9629 0.14028022,81.9686 0.035044946,81.9744 0.0088034589,81.9801 0.11407299,81.9859 0.2017206,81.9916 0.078906596,81.9974 0.061399814,82.0031 0.087720551,82.0089 0.05263859,82.0146 1.908776e-005,82.0204 0.026339972,82.0261 0.061430238,82.0319 0.096471116,82.0376 0.13150066,82.0434 0.31588277,82.0491 0.7020582,82.0549 0.85091925,82.0606 0.54365396,82.0664 0.27177981,82.0721 0.12275793,82.0779 0.061575945,82.0836 0.39499861,82.0894 0.72812521,82.0951 0.62258351,82.1009 0.26301664,82.1067 0.20173576,82.1124 0.11397952,82.1182 0.026277803,82.1239 -1.2643408e-005,82.1297 -6.9313637e-006,82.1354 4.0373645e-005,82.1412 0.13166723,82.1469 0.289487,82.1527 0.20169204,82.1584 0.13154496,82.1642 0.14037609,82.1700 0.078912184,82.1757 -3.3396173e-005,82.1815 0.026342835,82.1872 0.079066388,82.1930 0.25452092,82.1987 0.37716103,82.2045 0.21035014,82.2102 -8.4312604e-005,82.2160 1.780196e-005,82.2218 1.3113327e-005,82.2275 0.052656505,82.2333 0.052613843,82.2390 0.017548865,82.2448 0.026296154,82.2506 0.087688334,82.2563 0.096501231,82.2621 0.052641429,82.2678 6.3419166e-006,82.2736 -3.8679227e-006,82.2794 0.026315931,82.2851 0.026310099,82.2909 3.1616386e-005,82.2966 0.052667201,82.3024 0.087745272,82.3082 0.21053933,82.3139 0.18414466,82.3197 0.026274305,82.3254 0.0087849693,82.3312 0.061430477,82.3370 0.078939885,82.3427 0.0087467544,82.3485 0.026315752,82.3542 0.061441697,82.3600 0.10532331,82.3658 0.17556109,82.3715 0.3509855,82.3773 0.42091513,82.3831 0.28931701,82.3888 0.078928858,82.3946 0.026352122,82.4003 0.1053182,82.4061 0.16666625,82.4119 0.14030418,82.4176 0.061347164,82.4234 0.052616183,82.4292 0.026327083,82.4349 1.5834489e-006,82.4407 -1.2072247e-006,82.4465 0.07897456,82.4522 0.27198431,82.4580 0.50878161,82.4638 0.3420307,82.4695 0.052637871,82.4753 0.061462853,82.4811 0.087719962,82.4868 0.14042638,82.4926 0.27200606,82.4984 0.22802962,82.5041 0.14027506,82.5099 0.10525457,82.5157 0.17544082,82.5214 0.17543729,82.5272 0.14034738,82.5330 0.14028054,82.5387 0.096457846,82.5445 0.10534897,82.5503 0.096516736,82.5560 0.052547585,82.5618 0.035079248,82.5676 0.1930286,82.5734 0.22805935,82.5791 0.078903541,82.5849 0.035118591,82.5907 0.14044438,82.5964 0.23683095,82.6022 0.14025933,82.6080 0.026278296,82.6137 0.079002172,82.6195 0.11406331,82.6253 0.052572086,82.6311 -3.0970801e-005,82.6368 2.8823393e-005,82.6426 0.026321959,82.6484 0.0087480154,82.6542 0.0087704426,82.6599 1.3653501e-007,82.6657 0.052629404,82.6715 0.096491091,82.6772 0.052634254,82.6830 -1.8857187e-006,82.6888 0.026306096,82.6946 0.052634448,82.7003 0.026313974,82.7061 0.20173281,82.7119 0.36842015,82.7177 0.26317364,82.7234 0.11404812,82.7292 5.4463162e-006,82.7350 -2.5443851e-006,82.7408 4.7311628e-006,82.7465 0.026284423,82.7523 0.19302219,82.7581 0.3334071,82.7639 0.25435564,82.7696 0.078976355,82.7754 0.14918955,82.7812 0.31571367,82.7870 0.2016712,82.7928 0.026326993,82.7985 0.026374895,82.8043 0.11406213,82.8101 0.078866862,82.8159 0.035099309,82.8216 0.19317117,82.8274 0.36840531,82.8332 0.19288716,82.8390 0.14916597,82.8448 0.26308042,82.8505 0.28938258,82.8563 0.21934657,82.8621 0.17545453,82.8679 0.026301987,82.8737 0.026312532,82.8794 -2.7956092e-005,82.8852 1.9151756e-005,82.8910 0.026354404,82.8968 0.052633431,82.9026 0.02626957,82.9084 0.087679543,82.9141 0.14039221,82.9199 0.14041871,82.9257 0.052588701,82.9315 0.05258536,82.9373 0.21930198,82.9430 0.2456155,82.9488 0.087731898,82.9546 0.026371993,82.9604 0.096539728,82.9662 0.096443422,82.9720 0.035027076,82.9777 0.052623618,82.9835 0.052665535,82.9893 0.096516334,82.9951 0.087689519,83.0009 0.0087599317,83.0067 0.061387867,83.0125 0.15788612,83.0182 0.15789889,83.0240 0.08771129,83.0298 0.096478164,83.0356 0.29823324,83.0414 0.43860593,83.0472 0.34219855,83.0530 0.41243151,83.0587 0.4999356,83.0645 0.39461076,83.0703 0.21052821,83.0761 0.11402261,83.0819 0.026289014,83.0877 0.09648259,83.0935 0.087736294,83.0993 1.2913875e-005,83.1050 -3.3264114e-006,83.1108 3.9067734e-007,83.1166 1.7641441e-006,83.1224 0.026307093,83.1282 0.087743603,83.1340 0.11404941,83.1398 0.0087352237,83.1456 3.1147076e-005,83.1514 0.087827593,83.1571 0.28076589,83.1629 0.30695981,83.1687 0.15785284,83.1745 0.096479259,83.1803 0.05256781,83.1861 -3.4838427e-005,83.1919 3.658378e-005,83.1977 0.079083487,83.2035 0.20188764,83.2093 0.23681778,83.2151 0.26303852,83.2209 0.25429285,83.2266 0.14910398,83.2324 0.078932144,83.2382 -4.0674851e-005,83.2440 0.02641082,83.2498 0.24577729,83.2556 0.38593802,83.2614 0.27185112,83.2672 0.19294344,83.2730 0.078888662,83.2788 0.078910366,83.2846 0.14908178,83.2904 0.17550166,83.2962 0.11410603,83.3020 0.061351188,83.3078 0.052612301,83.3136 0.11403883,83.3194 0.10523492,83.3252 1.7760836e-005,83.3309 0.087732449,83.3367 0.20170045,83.3425 0.23682797,83.3483 0.11407987,83.3541 0.1141666,83.3599 0.35984305,83.3657 0.40346423,83.3715 0.28054544,83.3773 0.23679949,83.3831 0.1490649,83.3889 0.026297616,83.3947 0.026355743,83.4005 0.052665945,83.4063 0.10529347,83.4121 0.13154347,83.4179 0.087703347,83.4237 0.14931531,83.4295 0.39488402,83.4353 0.37704957,83.4411 0.18414474,83.4469 0.20176163,83.4527 0.15781401,83.4585 0.087644048,83.4643 0.061296418,83.4701 0.42099878,83.4759 0.54393405,83.4817 0.32462305,83.4875 0.087721698,83.4933 0.078963727,83.4991 0.061380651,83.5049 -2.1610307e-005,83.5107 5.7274674e-006,83.5165 -1.2977979e-006,83.5223 -5.3681964e-007,83.5281 3.4454886e-006,83.5339 0.0087525565,83.5397 0.13154428,83.5456 0.18422334,83.5514 0.1052927,83.5572 0.087714858,83.5630 0.02635753,83.5688 0.06151063,83.5746 0.11405525,83.5804 0.078847967,83.5862 0.0087042544,83.5920 3.7052912e-005,83.5978 0.052695535,83.6036 0.14035942,83.6094 0.16668415,83.6152 0.14909351,83.6210 0.061314151,83.6268 0.14916764,83.6326 0.40367174,83.6384 0.41233563,83.6442 0.26315314,83.6501 0.2633073,83.6559 0.35090217,83.6617 0.26300228,83.6675 0.14898294,83.6733 0.052525695,83.6791 0.0087520005,83.6849 0.008774342,83.6907 0.0087646274,83.6965 0.052734036,83.7023 0.21934618,83.7081 0.30690786,83.7139 0.2719098,83.7198 0.17548284,83.7256 0.14907587,83.7314 0.19293219,83.7372 0.18421471,83.7430 0.122815,83.7488 0.052626885,83.7546 0.096488431,83.7604 0.052647483,83.7662 2.1844975e-005,83.7721 0.14916761,83.7779 0.23684923,83.7837 0.10521465,83.7895 -2.1444412e-005,83.7953 6.5745135e-006,83.8011 -4.8522024e-006,83.8069 1.2834849e-005,83.8127 0.035093755,83.8186 0.14031637,83.8244 0.22805852,83.8302 0.14037082,83.8360 0.061391316,83.8418 0.16675749,83.8476 0.27205667,83.8534 0.21046832,83.8593 0.078845978,83.8651 0.026316529,83.8709 0.096533939,83.8767 0.1666528,83.8825 0.10522743,83.8883 0.13159968,83.8941 0.3245776,83.9000 0.30698806,83.9058 0.13157567,83.9116 0.12288135,83.9174 0.17549974,83.9232 0.10520458,83.9290 0.043774355,83.9349 0.0087583559,83.9407 0.026380522,83.9465 0.07017114,83.9523 0.12273353,83.9581 0.16670483,83.9639 0.23693804,83.9698 0.35093141,83.9756 0.54386753,83.9814 0.52630985,83.9872 0.27190158,83.9930 0.18423775,83.9989 0.28947458,84.0047 0.23671919,84.0105 0.096436508,84.0163 0.079027809,84.0221 0.16681424,84.0280 0.27194792,84.0338 0.21919428,84.0396 0.1403469,84.0454 0.19297796,84.0512 0.17533043,84.0571 0.026267387,84.0629 0.0088048484,84.0687 0.052663364,84.0745 0.12288738,84.0804 0.21050715,84.0862 0.1579652,84.0920 0.36863104,84.0978 0.54394174,84.1036 0.61378485,84.1095 0.35065833,84.1153 0.28077158,84.1211 0.26321009,84.1269 0.31585801,84.1328 0.28945422,84.1386 0.16658016,84.1444 0.16659817,84.1502 0.078936651,84.1561 0.052635796,84.1619 0.10526208,84.1677 0.18427159,84.1735 0.31579542,84.1794 0.2456276,84.1852 0.25444669,84.1910 0.23685469,84.1968 0.21044314,84.2027 0.052594401,84.2085 0.13165498,84.2143 0.18419132,84.2202 0.09641514,84.2260 0.026307255,84.2318 0.1141175,84.2376 0.24564648,84.2435 0.19290078,84.2493 0.052588578,84.2551 0.10525738,84.2609 0.28072476,84.2668 0.36845186,84.2726 0.20173779,84.2784 0.078916572,84.2843 -1.6389064e-005,84.2901 3.6260851e-006,84.2959 1.8863034e-006,84.3018 -1.1172579e-005,84.3076 0.087768719,84.3134 0.18436272,84.3192 0.24569808,84.3251 0.21041869,84.3309 0.09638311,84.3367 0.087762788,84.3426 0.14035289,84.3484 0.08766748,84.3542 0.02626976,84.3601 0.087861046,84.3659 0.32475534,84.3717 0.32443422,84.3776 0.26305345,84.3834 0.26317462,84.3892 0.23676562,84.3951 0.078892983,84.4009 1.6325099e-006,84.4067 0.02631484,84.4126 0.10527067,84.4184 0.16666894,84.4242 0.14048301,84.4301 0.25452012,84.4359 0.2454979,84.4417 0.14021017,84.4476 0.12279019,84.4534 0.052663859,84.4592 0.10525347,84.4651 0.078970298,84.4709 0.11408301,84.4767 0.096491627,84.4826 0.0964792,84.4884 0.14033979,84.4943 0.18420404,84.5001 0.078901336,84.5059 -2.7550965e-005,84.5118 1.7898872e-005,84.5176 0.11404493,84.5234 0.245609,84.5293 0.43857995,84.5351 0.35085928,84.5410 0.13158935,84.5468 0.0087818075,84.5526 0.0087696053,84.5585 2.9442829e-006,84.5643 -5.9283961e-006,84.5701 0.14034036,84.5760 0.21929374,84.5818 0.14037931,84.5877 0.16672261,84.5935 0.27195168,84.5993 0.23679933,84.6052 0.087639175,84.6110 0.23681672,84.6169 0.28074434,84.6227 0.07897874,84.6286 0.026310062,84.6344 -9.4343386e-006,84.6402 6.99468e-006,84.6461 0.026341539,84.6519 0.087740801,84.6578 0.078920819,84.6636 0.0087462626,84.6694 -2.8459186e-007,84.6753 5.6212261e-006,84.6811 0.026394106,84.6870 0.11406236,84.6928 0.14907338,84.6987 0.14029561,84.7045 0.052634962,84.7104 0.22809359,84.7162 0.32452336,84.7220 0.19297072,84.7279 0.052683454,84.7337 0.078986824,84.7396 0.052579332,84.7454 -2.6749751e-005,84.7513 4.2305396e-006,84.7571 9.8307819e-006,84.7630 0.026359348,84.7688 0.052622695,84.7746 0.026307601,84.7805 0.16670507,84.7863 0.2280255,84.7922 0.14912578,84.7980 0.23689419,84.8039 0.34202379,84.8097 0.23688793,84.8156 0.17556526,84.8214 0.17537834,84.8273 0.052535065,84.8331 -2.5260764e-005,84.8390 0.026426559,84.8448 0.23693079,84.8507 0.32453316,84.8565 0.25435698,84.8624 0.16666114,84.8682 0.14029191,84.8741 0.026245046,84.8799 -9.3558367e-007,84.8858 0.02631787,84.8916 0.026307162,84.8975 0.026376761,84.9033 0.27201214,84.9092 0.33330321,84.9150 0.16658823,84.9209 -4.3695822e-005,84.9267 5.3825264e-005,84.9326 0.1667027,84.9384 0.23682036,84.9443 0.29820085,84.9501 0.31589836,84.9560 0.43012503,84.9618 0.52642536,84.9677 0.42958668,84.9735 0.30679563,84.9794 0.37728703,84.9852 0.43861499,84.9911 0.17527947,84.9970 0.052602455,85.0028 0.052676514,85.0087 0.14039883,85.0145 0.12283903,85.0204 0.08764568,85.0262 0.0087413723,85.0321 0.087782286,85.0379 0.22805622,85.0438 0.20174818,85.0497 0.18428618,85.0555 0.21927054,85.0614 0.09642978,85.0672 0.078973167,85.0731 0.1228428,85.0789 0.17546771,85.0848 0.17542987,85.0906 0.1666881,85.0965 0.2456921,85.1024 0.34208009,85.1082 0.29808226,85.1141 0.18418907,85.1199 0.20182934,85.1258 0.24561904,85.1317 0.21926047,85.1375 0.10533089,85.1434 0.19313401,85.1492 0.23677857,85.1551 0.21914662,85.1609 0.28065827,85.1668 0.26313826,85.1727 0.2280322,85.1785 0.25439832,85.1844 0.17545852,85.1903 0.14910758,85.1961 0.30705422,85.2020 0.42983305,85.2078 0.33331832,85.2137 0.17548567,85.2196 0.087729871,85.2254 0.052586701,85.2313 0.052608393,85.2371 7.1846771e-006,85.2430 -1.7677146e-006,85.2489 -1.144465e-007,85.2547 2.2258441e-006,85.2606 -8.7896724e-006,85.2665 0.096474946,85.2723 0.14911762,85.2782 0.087757595,85.2840 0.052747298,85.2899 0.14038265,85.2958 0.096399762,85.3016 0.026257878,85.3075 -1.2918788e-005,85.3134 1.6717186e-005,85.3192 0.026330229,85.3251 0.026309606,85.3310 0.026298281,85.3368 0.052737206,85.3427 0.25451249,85.3486 0.28066242,85.3544 0.16656899,85.3603 0.14026254,85.3662 0.052612994,85.3720 1.0767586e-005,85.3779 1.7264912e-006,85.3838 0.035076689,85.3896 0.096475177,85.3955 0.08773455,85.4014 0.026324559,85.4072 0.026314164,85.4131 2.5141342e-006,85.4190 -3.654269e-006,85.4248 1.2103776e-005,85.4307 0.026328392,85.4366 0.052637301,85.4424 0.14038149,85.4483 0.18420179,85.4542 0.061362717,85.4601 -1.5608159e-005,85.4659 2.4978939e-005,85.4718 0.061478443,85.4777 0.14916626,85.4835 0.26309112,85.4894 0.18414922,85.4953 0.096487164,85.5012 -5.6707199e-006,85.5070 1.6367291e-006,85.5129 0.0087787984,85.5188 0.052647583,85.5246 0.087714061,85.5305 0.026298879,85.5364 -4.6732674e-007,85.5423 -4.4319163e-006,85.5481 0.087719858,85.5540 0.11408367,85.5599 0.11407091,85.5657 0.11412761,85.5716 0.20184757,85.5775 0.21927767,85.5834 0.20170657,85.5892 0.14026111,85.5951 0.052539311,85.6010 0.026278257,85.6069 0.087709755,85.6127 0.09650562,85.6186 0.061451223,85.6245 0.14917096,85.6304 0.18427561,85.6362 0.26319578,85.6421 0.23678875,85.6480 0.14904298,85.6539 0.1491451,85.6598 0.37721914,85.6656 0.28061551,85.6715 0.0088020414,85.6774 0.12299795,85.6833 0.2807754,85.6891 0.32447162,85.6950 0.24550284,85.7009 0.10518665,85.7068 0.026298786,85.7127 0.026306827,85.7185 8.307793e-006,85.7244 0.026335599,85.7303 0.026307551,85.7362 0.10529011,85.7420 0.14033063,85.7479 0.026323613,85.7538 0.06150021,85.7597 0.11405483,85.7656 0.14903328,85.7714 0.16656922,85.7773 0.1667541,85.7832 0.23697999,85.7891 0.21049169,85.7950 0.14917475,85.8009 0.24564853,85.8067 0.23670574,85.8126 0.36841229,85.8185 0.56150645,85.8244 0.52628779,85.8303 0.22797181,85.8361 0.14028348,85.8420 0.10524284,85.8479 0.24576077,85.8538 0.42989939,85.8597 0.25424331,85.8656 0.070156656,85.8715 0.17547591,85.8773 0.17537796,85.8832 0.14030823,85.8891 0.052673094,85.8950 0.10539373,85.9009 0.1929992,85.9068 0.12269839,85.9126 0.0262547,85.9185 -1.6155903e-006,85.9244 5.4423759e-007,85.9303 -5.6127357e-007,85.9362 0.0087715499,85.9421 0.026311629,85.9480 0.0087889573,85.9538 0.026306577,85.9597 2.1833634e-005,85.9656 0.079051636,85.9715 0.21051572,85.9774 0.23674497,85.9833 0.14909513,85.9892 0.0088114934,85.9951 0.05265978,86.0009 0.061432101,86.0068 0.096521862,86.0127 0.08766298,86.0186 0.026255252,86.0245 -4.6246123e-006,86.0304 0.0087749539,86.0363 0.026315048,86.0422 -2.2964155e-006,86.0481 3.1951581e-006,86.0540 0.052647151,86.0598 0.14036727,86.0657 0.21049677,86.0716 0.38607296,86.0775 0.6142242,86.0834 0.66666377,86.0893 0.53494418,86.0952 0.38584927,86.1011 0.26320779,86.1070 0.21950543,86.1129 0.53521967,86.1188 0.73668814,86.1247 0.46478501,86.1305 0.19297601,86.1364 0.096475922,86.1423 0.15788281,86.1482 0.21931139,86.1541 0.28068602,86.1600 0.13150117,86.1659 0.026292859,86.1718 0.026374735,86.1777 0.096544474,86.1836 0.087664343,86.1895 0.08765576,86.1954 0.096501581,86.2013 0.10536731,86.2072 0.21932317,86.2131 0.14025126,86.2190 0.026276488,86.2249 0.035120316,86.2308 0.12285238,86.2367 0.17545545,86.2425 0.28945696,86.2484 0.36843944,86.2543 0.3245413,86.2602 0.14027955,86.2661 -1.1888483e-005,86.2720 -3.3122143e-007,86.2779 1.3215569e-005,86.2838 0.026364719,86.2897 0.052626409,86.2956 0.026287269,86.3015 0.035086721,86.3074 0.035102647,86.3133 0.16674446,86.3192 0.25447714,86.3251 0.23678878,86.3310 0.078838632,86.3369 0.10528429,86.3428 0.24565694,86.3487 0.18415162,86.3546 0.09643957,86.3605 0.026346562,86.3664 0.087735921,86.3723 0.10526219,86.3782 0.070187271,86.3841 0.052622039,86.3900 0.026278388,86.3959 -1.486271e-005,86.4018 0.087722182,86.4077 0.14035714,86.4136 0.1228665,86.4195 0.087769434,86.4254 0.087669432,86.4314 0.026255699,86.4373 -6.7508099e-006,86.4432 -6.8674603e-007,86.4491 9.4991892e-006,86.4550 0.026326634,86.4609 0.052676242,86.4668 0.12294392,86.4727 0.21055417,86.4786 0.14020522,86.4845 0.052560352,86.4904 0.10526515,86.4963 0.096475616,86.5022 0.0263316,86.5081 0.061475433,86.5140 0.16666453,86.5199 0.27182391,86.5258 0.27191988,86.5317 0.17547336,86.5376 0.061398178,86.5435 0.0087743988,86.5495 2.4183971e-006,86.5554 -6.7984379e-006,86.5613 2.4777286e-005,86.5672 0.052648433,86.5731 0.078926727,86.5790 0.096513085,86.5849 0.10532657,86.5908 0.13170986,86.5967 0.24563266,86.6026 0.28929767,86.6085 0.16657397,86.6144 0.052647956,86.6204 0.0087760519,86.6263 -3.703758e-006,86.6322 0.052731935,86.6381 0.1930601,86.6440 0.19300336,86.6499 0.28075436,86.6558 0.30704445,86.6617 0.27183676,86.6676 0.096341297,86.6736 0.008735124,86.6795 0.026380673,86.6854 0.21936204,86.6913 0.26315165,86.6972 0.140268,86.7031 0.026265057,86.7090 1.7466318e-005,86.7149 -3.7793548e-006,86.7209 -2.35059e-006,86.7268 1.3183188e-005,86.7327 0.078942962,86.7386 0.096470445,86.7445 0.052641064,86.7504 0.052620571,86.7563 0.21051459,86.7623 0.18421786,86.7682 0.035132207,86.7741 0.03512527,86.7800 0.035062324,86.7859 0.017531315,86.7918 0.035100792,86.7977 0.052610215,86.8037 0.0087805763,86.8096 0.052635171,86.8155 -4.9810329e-005,86.8214 8.4232022e-005,86.8273 0.14050089,86.8332 0.23679943,86.8392 0.09637215,86.8451 0.026272973,86.8510 0.026333449,86.8569 0.14038616,86.8628 0.22804756,86.8687 0.1841823,86.8747 0.096484572,86.8806 0.026314776,86.8865 -8.3618097e-006,86.8924 0.04390594,86.8983 0.25446549,86.9043 0.20173244,86.9102 0.07014066,86.9161 0.087752834,86.9220 0.14036398,86.9279 0.12281729,86.9339 0.12287901,86.9398 0.20186783,86.9457 0.2543579,86.9516 0.14897063,86.9575 0.052529648,86.9635 -2.82869e-005,86.9694 4.1748808e-006,86.9753 0.14912993,86.9812 0.16677515,86.9872 0.21940854,86.9931 0.25436985,86.9990 0.17530458,87.0049 0.052599866,87.0108 0.10536329,87.0168 0.13153023,87.0227 0.026225274,87.0286 -2.4527176e-007,87.0345 0.026366936,87.0405 0.096564136,87.0464 0.14030632,87.0523 0.19295378,87.0582 0.32464376,87.0642 0.36848977,87.0701 0.35080972,87.0760 0.096380912,87.0819 0.026295282,87.0879 -9.6794138e-006,87.0938 5.1791067e-006,87.0997 0.026315805,87.1056 0.008770396,87.1116 -4.916812e-006,87.1175 0.052602194,87.1234 0.15788013,87.1293 0.14036465,87.1353 0.035160102,87.1412 0.087820485,87.1471 0.14034702,87.1531 0.087633155,87.1590 0.03510496,87.1649 0.09655299,87.1708 0.20177492,87.1768 0.38595992,87.1827 0.39476484,87.1886 0.35087904,87.1946 0.14906311,87.2005 0.14040488,87.2064 0.24565698,87.2123 0.24550276,87.2183 0.096393064,87.2242 0.026311148,87.2301 1.0030981e-005,87.2361 0.02635134,87.2420 0.052615996,87.2479 0.0087256357,87.2539 0.096509978,87.2598 0.12281319,87.2657 0.078947335,87.2717 0.052637495,87.2776 0.0087580457,87.2835 0.026307343,87.2894 0.1227804,87.2954 0.24560919,87.3013 0.1403856,87.3072 0.026357803,87.3132 0.11404165,87.3191 0.078910038,87.3250 0.0087793395,87.3310 0.026343366,87.3369 0.035077389,87.3428 0.061379354,87.3488 0.026307665,87.3547 2.7597432e-006,87.3607 8.4864141e-006,87.3666 0.14036848,87.3725 0.15789564,87.3785 0.078929819,87.3844 0.0087651573,87.3903 0.16669658,87.3963 0.35089737,87.4022 0.30698213,87.4081 0.11404747,87.4141 0.05265113,87.4200 0.035048444,87.4259 0.026316755,87.4319 0.026357248,87.4378 0.087766893,87.4438 0.11402439,87.4497 0.052590277,87.4556 0.035069533,87.4616 0.026315121,87.4675 0.026303139,87.4735 0.026350392,87.4794 0.19304615,87.4853 0.41220605,87.4913 0.24555421,87.4972 0.052647024,87.5031 2.5065616e-005,87.5091 0.079067796,87.5150 0.1929912,87.5210 0.10516206,87.5269 0.035047736,87.5329 0.026391508,87.5388 0.21069486,87.5447 0.41222569,87.5507 0.35948038,87.5566 0.15785721,87.5626 0.052642245,87.5685 0.0087719355,87.5744 6.3562152e-006,87.5804 0.026326191,87.5863 0.05261996,87.5923 -1.5495338e-005,87.5982 0.043934599,87.6042 0.13162853,87.6101 0.12273881,87.6160 0.026274581,87.6220 -9.8778964e-006,87.6279 0.026310407,87.6339 0.052630626,87.6398 0.026324956,87.6458 -3.3773304e-006,87.6517 0.0087869288,87.6577 0.10534127,87.6636 0.16666028,87.6695 0.10518498,87.6755 0.078936115,87.6814 0.035089944,87.6874 0.026316445,87.6933 6.8456343e-006,87.6993 -1.0678579e-005,87.7052 0.026439119,87.7112 0.21075821,87.7171 0.33332524,87.7231 0.21912681,87.7290 0.22799967,87.7350 0.2895391,87.7409 0.25438979,87.7468 0.12278488,87.7528 0.14911494,87.7587 0.14037414,87.7647 0.23694755,87.7706 0.35088897,87.7766 0.34196588,87.7825 0.14900716,87.7885 0.052607626,87.7944 0.11407718,87.8004 0.21938054,87.8063 0.1929208,87.8123 0.017478302,87.8182 4.4293192e-006,87.8242 0.0087942341,87.8301 0.052641451,87.8361 0.026287975,87.8420 -2.0974121e-006,87.8480 -1.4866606e-005,87.8539 6.1569386e-005,87.8599 0.087796569,87.8659 0.087656572,87.8718 0.078875124,87.8778 0.087714106,87.8837 0.078946464,87.8897 0.087776341,87.8956 0.1404517,87.9016 0.17543712,87.9075 0.1403432,87.9135 0.21066861,87.9194 0.42110673,87.9254 0.4385207,87.9313 0.30700433,87.9373 0.29815814,87.9432 0.42094812,87.9492 0.36839646,87.9552 0.22805065,87.9611 -2.8746356e-006,87.9671 0.0087761115,87.9730 0.061383132,87.9790 0.087731794,87.9849 0.061502956,87.9909 0.11407715,87.9968 0.087632269,88.0028 0.035090607,88.0088 0.12291003,88.0147 0.19294289,88.0207 0.1314515,88.0266 0.087730065,88.0326 0.13167056,88.0385 0.19293889,88.0445 0.16660149,88.0505 0.096512169,88.0564 0.035089385,88.0624 0.0087827882,88.0683 0.026307292,88.0743 0.02637421,88.0803 0.17557111,88.0862 0.40376335,88.0922 0.94766539,88.0981 1.3682487,88.1041 0.78029197,88.1101 0.16651666,88.1160 0.087739304,88.1220 0.19303133,88.1279 0.28949198,88.1339 0.22801739,88.1399 0.052580759,88.1458 0.0087581268,88.1518 0.096483938,88.1577 0.22809492,88.1637 0.20176283,88.1697 0.078950226,88.1756 0.052677516,88.1816 0.11405079,88.1876 0.1227994,88.1935 0.14033559,88.1995 0.096479438,88.2054 0.078944154,88.2114 0.078912206,88.2174 0.14914064,88.2233 0.25446296,88.2293 0.24562111,88.2353 0.1929937,88.2412 0.2105844,88.2472 0.15783083,88.2532 0.052531313,88.2591 -2.6091398e-005,88.2651 4.0698422e-005,88.2711 0.061494883,88.2770 0.19306269,88.2830 0.27184975,88.2890 0.28062844,88.2949 0.31587613,88.3009 0.29822806,88.3069 0.13148491,88.3128 0.11399937,88.3188 0.052640807,88.3248 0.0087656155,88.3307 0.087707683,88.3367 0.122855,88.3427 0.11408313,88.3486 0.087674439,88.3546 -3.7695667e-005,88.3606 1.0364069e-005,88.3665 -3.7577322e-006,88.3725 4.6664209e-006,88.3785 0.026393322,88.3844 0.087717004,88.3904 0.026246907,88.3964 0.052756064,88.4024 0.20181875,88.4083 0.17536591,88.4143 0.14031264,88.4203 0.10521063,88.4262 0.052645527,88.4322 0.17544778,88.4382 0.30705994,88.4442 0.2719726,88.4501 0.18415202,88.4561 0.12273678,88.4621 0.052588422,88.4680 0.087746605,88.4740 0.18422377,88.4800 0.18422253,88.4860 0.078986391,88.4919 0.087685235,88.4979 0.035045229,88.5039 0.078958176,88.5099 0.16668588,88.5158 0.21940604,88.5218 0.33334601,88.5278 0.15779276,88.5338 0.035073567,88.5397 0.052740313,88.5457 0.23711081,88.5517 0.47377697,88.5577 0.39455262,88.5636 0.19276528,88.5696 0.078841679,88.5756 0.096499786,88.5816 0.052630447,88.5875 0.052621059,88.5935 0.096479937,88.5995 0.096514009,88.6055 0.10535732,88.6114 0.28076836,88.6174 0.31572479,88.6234 0.13150832,88.6294 0.026300944,88.6354 1.0805529e-006,88.6413 0.02634179,88.6473 0.052625269,88.6533 0.026314998,88.6593 0.026337126,88.6652 0.1052642,88.6712 0.25435594,88.6772 0.3069956,88.6832 0.23682866,88.6892 0.21931186,88.6951 0.15798858,88.7011 0.14910516,88.7071 0.23676306,88.7131 0.19298184,88.7191 0.026325971,88.7250 -8.6840892e-006,88.7310 0.11402908,88.7370 0.20175911,88.7430 0.14912328,88.7490 0.026324335,88.7550 0.026344458,88.7609 0.096492507,88.7669 0.087758683,88.7729 0.1053684,88.7789 0.14909843,88.7849 0.10525275,88.7908 0.14917193,88.7968 0.14027525,88.8028 0.17536941,88.8088 0.32453948,88.8148 0.30710539,88.8208 0.35103256,88.8268 0.45610189,88.8327 0.3770631,88.8387 0.17538024,88.8447 0.12275607,88.8507 0.3069784,88.8567 0.2719487,88.8627 0.052677639,88.8687 0.026339371,88.8746 0.052594297,88.8806 0.08769419,88.8866 0.08772672,88.8926 0.026352581,88.8986 0.079137675,88.9046 0.29840556,88.9106 0.35074076,88.9165 0.27173513,88.9225 0.20169598,88.9285 0.12281364,88.9345 0.026325535,88.9405 0.026312506,88.9465 0.026315946,88.9525 2.4278892e-005,88.9585 0.052720878,88.9645 0.1930041,88.9704 0.18411386,88.9764 0.078960165,88.9824 0.18433164,88.9884 0.33335143,88.9944 0.22802863,89.0004 0.13165969,89.0064 0.19299915,89.0124 0.28944093,89.0184 0.51757747,89.0244 0.49134496,89.0303 0.39467674,89.0363 0.19285908,89.0423 0.17542945,89.0483 0.087597147,89.0543 0.078935347,89.0603 0.28072065,89.0663 0.33340409,89.0723 0.40367898,89.0783 0.42988414,89.0843 0.47360858,89.0903 0.67531002,89.0963 0.8945936,89.1023 0.87721348,89.1083 0.78083265,89.1142 0.39464724,89.1202 0.061348613,89.1262 0.10539129,89.1322 0.17550313,89.1382 0.19285859,89.1442 0.20171405,89.1502 0.29837301,89.1562 0.26314285,89.1622 0.12271333,89.1682 0.078911863,89.1742 0.078980856,89.1802 0.08772672,89.1862 0.052585501,89.1922 -2.2189643e-005,89.1982 1.6509801e-005,89.2042 0.035117831,89.2102 0.061398163,89.2162 0.026292305,89.2222 -3.2317323e-005,89.2282 0.14035772,89.2342 0.35971925,89.2402 0.39475274,89.2462 0.22801912,89.2522 0.079104438,89.2582 0.36872831,89.2642 0.51745772,89.2702 0.35937864,89.2762 0.4473449,89.2822 0.48244432,89.2882 0.3069123,89.2942 0.17542535,89.3002 0.24571654,89.3062 0.30705485,89.3122 0.12274193,89.3182 0.026269006,89.3242 0.035077859,89.3302 0.026316479,89.3362 1.9568586e-005,89.3422 0.052673914,89.3482 0.07894171,89.3542 0.02627358,89.3602 -8.7341477e-006,89.3662 -2.6135522e-006,89.3722 1.9190804e-005,89.3782 0.079046808,89.3842 0.16675565,89.3902 0.15785953,89.3962 0.087593943,89.4022 -5.7366156e-005,89.4082 2.6151793e-005,89.4142 0.052681968,89.4202 0.17553559,89.4262 0.27189207,89.4322 0.096391633,89.4382 0.026299393,89.4442 -5.9996255e-006,89.4502 -5.0857107e-006,89.4562 0.02633697,89.4623 0.1667387,89.4683 0.14923696,89.4743 0.21936046,89.4803 0.19285248,89.4863 0.087608263,89.4923 0.052661154,89.4983 0.14911637,89.5043 0.10523389,89.5103 0.052657004,89.5163 0.18424104,89.5223 0.26313695,89.5283 0.15786089,89.5343 0.052615497,89.5403 0.026315236,89.5464 0.026385745,89.5524 0.087722652,89.5584 0.052662276,89.5644 0.16677621,89.5704 0.28945234,89.5764 0.30695251,89.5824 0.19297583,89.5884 0.087717898,89.5944 0.13157465,89.6004 0.27202359,89.6065 0.44736406,89.6125 0.33319607,89.6185 0.14028861,89.6245 -1.1055862e-005,89.6305 1.6318687e-005,89.6365 0.061580349,89.6425 0.22822845,89.6485 0.22791007,89.6545 0.087534547,89.6606 0.078932337,89.6666 0.096497878,89.6726 0.08772292,89.6786 2.0471496e-006,89.6846 6.2566542e-006,89.6906 0.026336459,89.6966 0.052684613,89.7027 0.087759331,89.7087 0.14028417,89.7147 0.21926047,89.7207 0.23689911,89.7267 0.15790953,89.7327 0.12280923,89.7387 0.12276818,89.7448 0.026263116,89.7508 3.6926288e-006,89.7568 -2.3416053e-006,89.7628 0.0087841591,89.7688 0.087743856,89.7748 0.14911839,89.7809 0.10534318,89.7869 0.16686809,89.7929 0.2718595,89.7989 0.087485448,89.8049 0.026323216,89.8109 0.14061043,89.8170 0.35107222,89.8230 0.35068411,89.8290 0.12261157,89.8350 0.052588802,89.8410 0.0087316809,89.8470 3.1330651e-006,89.8531 -8.9342248e-006,89.8591 3.2606393e-005,89.8651 0.087726235,89.8711 0.16664462,89.8771 0.14035363,89.8832 0.052619107,89.8892 -2.4910485e-006,89.8952 7.2162379e-006,89.9012 0.026400819,89.9072 0.096557915,89.9133 0.17545287,89.9193 0.27189803,89.9253 0.23675841,89.9313 0.052584991,89.9374 0.0087595694,89.9434 3.5583855e-006,89.9494 -5.7627972e-007,89.9554 0.035152838,89.9614 0.14039722,89.9675 0.14033994,89.9735 0.1930114,89.9795 0.25434095,89.9855 0.21924014,89.9916 0.22814789,89.9976 0.31582177,90.0036 0.19288045,90.0096 0.17537467,90.0157 0.096499354,90.0217 0.052647457,90.0277 6.9888783e-006,90.0337 -1.9479871e-006,90.0398 8.0255484e-007,90.0458 -1.2621748e-006,90.0518 4.2464321e-006,90.0578 -1.5724761e-005,90.0639 0.035158254,90.0699 0.2720035,90.0759 0.46485665,90.0819 0.39467379,90.0880 0.17545161,90.0940 0.18426977,90.1000 0.22809568,90.1060 0.26318315,90.1121 0.31579021,90.1181 0.228003,90.1241 0.052581381,90.1302 0.026314996,90.1362 0.026308659,90.1422 0.035073027,90.1482 0.0877176,90.1543 0.026319915,90.1603 2.0477876e-006,90.1663 -5.9222803e-006,90.1724 0.087691635,90.1784 0.29823145,90.1844 0.37720427,90.1904 0.25444579,90.1965 0.1316503,90.2025 0.096497513,90.2085 0.070106074,90.2146 -4.0464471e-005,90.2206 4.8223255e-006,90.2266 0.035185382,90.2327 0.17551315,90.2387 0.19287296,90.2447 0.15781587,90.2508 0.11411049,90.2568 0.096506678,90.2628 0.026246289,90.2689 -2.9016453e-006,90.2749 -1.7153499e-007,90.2809 3.5883274e-006,90.2870 0.043841712,90.2930 0.21933706,90.2990 0.47372079,90.3051 0.27188921,90.3111 0.14035745,90.3171 0.10534505,90.3232 0.14920942,90.3292 0.21927777,90.3352 0.21039377,90.3413 0.18413873,90.3473 0.096551962,90.3533 0.052667879,90.3594 0.10521677,90.3654 0.061373267,90.3715 0.026323779,90.3775 1.5528093e-006,90.3835 1.1770886e-006,90.3896 0.12312379,90.3956 0.52664685,90.4016 0.61388671,90.4077 0.32419959,90.4137 0.078814156,90.4197 0.18424751,90.4258 0.17545111,90.4318 0.096506894,90.4379 0.14030001,90.4439 0.087694876,90.4499 0.078988746,90.4560 0.11403679,90.4620 0.10526032,90.4681 0.17551363,90.4741 0.15788683,90.4801 0.052574847,90.4862 0.026283894,90.4922 -1.7536942e-005,90.4983 1.8072025e-006,90.5043 1.0310462e-005,90.5103 0.052646223,90.5164 0.052620348,90.5224 0.14045332,90.5285 0.25448307,90.5345 0.21920383,90.5405 0.16664165,90.5466 0.14916883,90.5526 0.12273391,90.5587 0.10518785,90.5647 0.096480578,90.5708 0.11404308,90.5768 0.043870658,90.5828 1.9150095e-006,90.5889 4.6160599e-007,90.5949 -3.7619091e-006,90.6010 1.458722e-005,90.6070 0.052680355,90.6131 0.14908396,90.6191 0.18426552,90.6252 0.19315171,90.6312 0.31575996,90.6372 0.29810041,90.6433 0.14030696,90.6493 0.026316984,90.6554 0.0087462766,90.6614 0.052612823,90.6675 0.21927166,90.6735 0.28070122,90.6796 0.16669515,90.6856 2.5241721e-005,90.6917 0.026347104,90.6977 0.061410651,90.7038 0.078995816,90.7098 0.13158612,90.7159 0.052565027,90.7219 0.052595813,90.7280 0.052605949,90.7340 0.026360603,90.7400 0.079048991,90.7461 0.28084344,90.7521 0.39468625,90.7582 0.17528062,90.7642 0.035042122,90.7703 -1.165087e-005,90.7763 -5.3243562e-006,90.7824 3.2952168e-005,90.7884 0.08790978,90.7945 0.30725256,90.8005 0.464834,90.8066 0.32430139,90.8126 0.32445762,90.8187 0.31584266,90.8247 0.21055168,90.8308 0.078947961,90.8369 0.087765597,90.8429 0.087662488,90.8490 0.052586731,90.8550 0.14035349,90.8611 0.08770027,90.8671 0.026292408,90.8732 0.070209362,90.8792 0.22812681,90.8853 0.14909285,90.8913 0.061455421,90.8974 0.20188387,90.9034 0.28084254,90.9095 0.42975092,90.9155 0.28922689,90.9216 0.19290523,90.9277 0.096501537,90.9337 2.050593e-005,90.9398 -3.9324001e-005,90.9458 0.079024442,90.9519 0.42997986,90.9579 0.45616242,90.9640 0.23672755,90.9700 0.11394256,90.9761 0.15791272,90.9822 0.14036912,90.9882 0.14038642,90.9943 0.21939629,91.0003 0.35965186,91.0064 0.22800362,91.0124 0.14041857,91.0185 0.20179757,91.0246 0.35070485,91.0306 0.43845993,91.0367 0.44741651,91.0427 0.29829022,91.0488 0.19303793,91.0549 0.21049568,91.0609 0.65053034,91.0670 5.908226,91.0730 14.485928,91.0791 15.558695,91.0852 7.7669411,91.0912 0.99820036,91.0973 0.39492854,91.1033 0.35081834,91.1094 0.23677659,91.1155 0.15774314,91.1215 0.18414046,91.1276 0.27199176,91.1336 0.21930289,91.1397 0.1666263,91.1458 0.21937965,91.1518 0.28962809,91.1579 0.22798528,91.1640 0.14892457,91.1700 0.14040768,91.1761 0.14046057,91.1821 0.20197374,91.1882 0.4123134,91.1943 0.2102336,91.2003 0.052530054,91.2064 0.0087875016,91.2125 -1.8640099e-005,91.2185 5.9637365e-005,91.2246 0.15807001,91.2307 0.31576529,91.2367 0.23666179,91.2428 0.11401606,91.2489 0.20182687,91.2549 0.24565192,91.2610 0.20168933,91.2671 0.14027791,91.2731 0.13159382,91.2792 0.14034769,91.2853 0.15786441,91.2913 0.15794875,91.2974 0.22817445,91.3035 0.24565192,91.3095 0.23678711,91.3156 0.05255381,91.3217 -2.2933382e-005,91.3277 2.1696011e-005,91.3338 0.052673325,91.3399 0.14030692,91.3459 0.18423639,91.3520 0.27205774,91.3581 0.25437567,91.3641 0.14022064,91.3702 0.052633725,91.3763 0.14915806,91.3823 0.078910857,91.3884 0.10534721,91.3945 0.19305572,91.4006 0.16660212,91.4066 0.052531723,91.4127 -2.3755274e-005,91.4188 4.2332263e-006,91.4248 6.8249142e-006,91.4309 0.026343603,91.4370 0.052633394,91.4431 0.026280617,91.4491 1.8984127e-005,91.4552 0.035126697,91.4613 0.14914472,91.4673 0.22807516,91.4734 0.14908057,91.4795 0.026269503,91.4856 0.061398037,91.4916 0.26320633,91.4977 0.28070754,91.5038 0.078908995,91.5099 -1.0101e-005,91.5159 4.6742452e-006,91.5220 -8.5958491e-006,91.5281 0.078917697,91.5342 0.14036365,91.5402 0.1140924,91.5463 0.078994028,91.5524 0.078994885,91.5585 0.13160719,91.5645 0.25439307,91.5706 0.26307458,91.5767 0.087678723,91.5828 0.12292471,91.5888 0.2105321,91.5949 0.14029081,91.6010 0.13153309,91.6071 0.13150708,91.6132 0.17545861,91.6192 0.1755304,91.6253 0.17556237,91.6314 0.24564585,91.6375 0.31564403,91.6435 0.32459542,91.6496 0.32460541,91.6557 0.14019907,91.6618 -4.2522865e-005,91.6679 9.9764238e-006,91.6739 2.6209245e-006,91.6800 0.02634888,91.6861 0.087770127,91.6922 0.14034811,91.6983 0.096451923,91.7043 0.087735228,91.7104 0.096551836,91.7165 0.096494861,91.7226 0.070143223,91.7287 0.096511729,91.7348 0.24567977,91.7408 0.34216714,91.7469 0.30699468,91.7530 0.11387135,91.7591 -4.2936994e-005,91.7652 0.16679557,91.7712 0.3333734,91.7773 0.29817468,91.7834 0.11394105,91.7895 -1.6555878e-005,91.7956 0.026299218,91.8017 0.052712012,91.8077 0.16688405,91.8138 0.32461074,91.8199 0.29804155,91.8260 0.078813091,91.8321 1.0231538e-005,91.8382 -2.7156843e-006,91.8443 6.304042e-007,91.8503 0.026319986,91.8564 0.052623641,91.8625 0.10537078,91.8686 0.236967,91.8747 0.16655251,91.8808 0.026199576,91.8869 1.9474103e-006,91.8929 -5.2748493e-007,91.8990 1.623815e-007,91.9051 -1.2200753e-007,91.9112 3.2566234e-007,91.9173 -1.1807299e-006,91.9234 0.096534155,91.9295 0.21059576,91.9356 0.23685968,91.9416 0.11394867,91.9477 -4.8983355e-005,91.9538 0.052636303,91.9599 0.21048588,91.9660 0.27192438,91.9721 0.19300802,91.9782 0.052651275,91.9843 2.8250304e-006,91.9904 -6.7883468e-007,91.9965 0.0087666083,92.0025 0.087699875,92.0086 0.079067528,92.0147 0.20181966,92.0208 0.14907975,92.0269 0.16667773,92.0330 0.14029181,92.0391 0.13148741,92.0452 0.31576708,92.0513 0.28946069,92.0574 0.28092155,92.0635 1.3427352,92.0696 2.4302969,92.0756 2.4472539,92.0817 2.1135213,92.0878 1.6837127,92.0939 0.78063184,92.1000 0.42126551,92.1061 0.41223496,92.1122 0.18407105,92.1183 0.10522547,92.1244 0.052600622,92.1305 0.035081688,92.1366 0.026306443,92.1427 0.026315538,92.1488 0.026307391,92.1549 1.2613319e-006,92.1610 0.026395999,92.1671 0.11416016,92.1732 0.35968661,92.1793 0.46484706,92.1854 0.31566405,92.1915 0.026249779,92.1976 1.0946239e-005,92.2036 -1.8717834e-006,92.2097 -3.460297e-006,92.2158 0.026308445,92.2219 0.026325556,92.2280 0.035106175,92.2341 0.035093602,92.2402 0.078921199,92.2463 0.087708816,92.2524 0.026329244,92.2585 -4.8161752e-007,92.2646 1.8136319e-007,92.2707 -2.4381535e-007,92.2768 7.9394891e-007,92.2829 -2.9322027e-006,92.2890 0.026315683,92.2951 0.026308106,92.3012 0.026341138,92.3073 0.061442863,92.3134 0.1403648,92.3195 0.10528447,92.3256 0.096464291,92.3317 0.096568339,92.3378 0.17553167,92.3439 0.14022884,92.3500 0.034977235,92.3561 0.026347313,92.3622 0.12283297,92.3684 0.14031304,92.3745 0.087751724,92.3806 0.1930293,92.3867 0.28065336,92.3928 0.11400159,92.3989 0.026320383,92.4050 0.05261711,92.4111 0.035143901,92.4172 0.10535356,92.4233 0.14035726,92.4294 0.096404076,92.4355 0.026269577,92.4416 0.052706994,92.4477 0.11401703,92.4538 0.052568536,92.4599 0.026316531,92.4660 0.026322678,92.4721 0.061454743,92.4782 0.1140549,92.4843 0.08767987,92.4904 0.052574161,92.4966 0.079004571,92.5027 0.21939716,92.5088 0.30701646,92.5149 0.26308784,92.5210 0.061414048,92.5271 0.11409337,92.5332 0.11399006,92.5393 0.078933083,92.5454 0.096572489,92.5515 0.21933532,92.5576 0.21924296,92.5637 0.19302683,92.5699 0.32468909,92.5760 0.38593221,92.5821 0.28054929,92.5882 0.14901774,92.5943 0.026277253,92.6004 -1.9298788e-005,92.6065 6.9467969e-005,92.6126 0.087803051,92.6187 0.087656267,92.6248 0.026243487,92.6310 0.13152178,92.6371 0.44747064,92.6432 0.60543489,92.6493 0.41222435,92.6554 0.12273313,92.6615 0.087755792,92.6676 0.096442387,92.6737 0.026248986,92.6799 0.008776363,92.6860 0.079114281,92.6921 0.28959295,92.6982 0.28932425,92.7043 0.28933051,92.7104 0.21050829,92.7165 0.052634075,92.7227 0.026340757,92.7288 0.29827583,92.7349 0.36837545,92.7410 0.15788001,92.7471 0.0087861279,92.7532 -3.8870448e-006,92.7593 7.1569016e-006,92.7655 0.0087709585,92.7716 -3.3143917e-006,92.7777 -9.5014266e-006,92.7838 0.052636817,92.7899 0.14917609,92.7960 0.17541629,92.8022 0.035070747,92.8083 0.14036973,92.8144 0.26310533,92.8205 0.22804263,92.8266 0.15792884,92.8327 0.017549656,92.8389 0.1403473,92.8450 0.35969979,92.8511 0.40352762,92.8572 0.21933499,92.8633 0.1667579,92.8695 0.21048711,92.8756 0.08759746,92.8817 -2.5534277e-005,92.8878 0.0087745888,92.8939 0.052616265,92.9001 0.087718345,92.9062 0.079079852,92.9123 0.28096116,92.9184 0.5351373,92.9245 0.43834615,92.9307 0.096316472,92.9368 0.026401002,92.9429 0.16675849,92.9490 0.16662505,92.9551 0.17533506,92.9613 0.21926826,92.9674 0.19303003,92.9735 0.10530873,92.9796 0.14035198,92.9858 0.11397748,92.9919 0.087688327,92.9980 0.061423503,93.0041 0.087829918,93.0103 0.19299254,93.0164 0.078825392,93.0225 -3.8170023e-005,93.0286 0.052624013,93.0348 0.096479744,93.0409 0.16671318,93.0470 0.28079435,93.0531 0.45625362,93.0593 0.71926218,93.0654 0.85110438,93.0715 1.9304897,93.0776 3.9317284,93.0838 7.2649183,93.0899 8.6047831,93.0960 6.4103489,93.1021 2.6125517,93.1083 0.83279163,93.1144 0.46459466,93.1205 0.23682028,93.1266 0.13162991,93.1328 0.1843195,93.1389 0.16667296,93.1450 0.14022496,93.1512 0.28061241,93.1573 0.34211168,93.1634 0.21933731,93.1695 0.07897751,93.1757 0.096485667,93.1818 0.087724879,93.1879 9.4772404e-006,93.1941 0.0087643024,93.2002 0.008803877,93.2063 0.052719425,93.2125 0.096499108,93.2186 0.14039123,93.2247 0.31592771,93.2308 0.44725436,93.2370 0.2717348,93.2431 0.07894446,93.2492 0.0087776147,93.2554 0.052621778,93.2615 0.052639954,93.2676 5.7552438e-006,93.2738 -1.9449524e-006,93.2799 2.0242578e-006,93.2860 -6.1524183e-006,93.2922 0.0088167936,93.2983 0.11408852,93.3044 0.15790339,93.3106 0.15786959,93.3167 0.13154019,93.3228 0.21052139,93.3290 0.40349406,93.3351 0.25436288,93.3412 0.052633014,93.3474 -6.2250791e-007,93.3535 2.073316e-005,93.3596 0.026324913,93.3658 0.12284498,93.3719 0.28084674,93.3781 0.33334163,93.3842 0.28938082,93.3903 0.23689228,93.3965 0.35106188,93.4026 0.48246467,93.4087 0.33310273,93.4149 0.078821868,93.4210 -3.0766561e-005,93.4272 0.0088582207,93.4333 0.17562822,93.4394 0.29824603,93.4456 0.21913119,93.4517 0.052540429,93.4578 3.5853047e-006,93.4640 0.0087681236,93.4701 1.1639728e-005,93.4763 0.035160344,93.4824 0.11412961,93.4885 0.14030166,93.4947 0.052544318,93.5008 0.02629103,93.5070 -2.1200733e-005,93.5131 6.5177474e-006,93.5192 0.026335217,93.5254 0.12280633,93.5315 0.22808756,93.5377 0.21058391,93.5438 0.096492551,93.5499 0.096492246,93.5561 0.096436389,93.5622 0.16658641,93.5684 0.26316851,93.5745 0.17545415,93.5807 0.026326166,93.5868 0.043891512,93.5929 0.13156578,93.5991 0.11407461,93.6052 0.13166206,93.6114 0.17543916,93.6175 0.20167328,93.6237 0.052554738,93.6298 5.623544e-005,93.6359 0.12295125,93.6421 0.30711165,93.6482 0.26303083,93.6544 0.078800462,93.6605 -3.7223383e-006,93.6667 -4.6106661e-006,93.6728 2.2167163e-005,93.6790 0.052689284,93.6851 0.087700255,93.6913 0.026263976,93.6974 0.026338235,93.7036 0.096496552,93.7097 0.096561253,93.7158 0.16680041,93.7220 0.26322493,93.7281 0.32450926,93.7343 0.25439206,93.7404 0.24562876,93.7466 0.19286843,93.7527 0.16668528,93.7589 0.17536776,93.7650 0.061390776,93.7712 0.17559247,93.7773 0.24557878,93.7835 0.15777728,93.7896 0.052565575,93.7958 0.0087318486,93.8019 5.9348451e-005,93.8081 0.14932635,93.8142 0.35105786,93.8204 0.39465001,93.8265 0.27163759,93.8327 0.16655004,93.8388 0.30705109,93.8450 0.2456277,93.8511 0.070209213,93.8573 0.061437592,93.8634 0.12281819,93.8696 0.10524981,93.8757 0.079016656,93.8819 0.16671702,93.8880 0.12268603,93.8942 0.052541595,93.9004 0.21928793,93.9065 0.24562104,93.9127 0.16668113,93.9188 0.15788765,93.9250 0.15791619,93.9311 0.17552304,93.9373 0.21934617,93.9434 0.21048316,93.9496 0.087657243,93.9557 0.026346486,93.9619 0.10539874,93.9680 0.18427274,93.9742 0.19285738,93.9804 0.087615229,93.9865 0.052614376,93.9927 0.09649197,93.9988 0.13158132,94.0050 0.15788142,94.0111 0.18427871,94.0173 0.22820354,94.0235 0.27211121,94.0296 0.40358344,94.0358 0.39470634,94.0419 0.41217965,94.0481 0.44734922,94.0542 0.62287593,94.0604 0.68436283,94.0666 0.91254389,94.0727 2.4503214,94.0789 10.110948,94.0850 17.607193,94.0912 16.083935,94.0974 8.2320843,94.1035 2.30497,94.1097 0.81535411,94.1158 0.24539262,94.1220 0.14907788,94.1282 0.008711312,94.1343 0.0087920167,94.1405 0.18425803,94.1466 0.30701667,94.1528 0.22803757,94.1590 0.078963831,94.1651 0.052618388,94.1713 0.026331693,94.1775 0.052632276,94.1836 0.035126995,94.1898 0.087780297,94.1959 0.18412465,94.2021 0.1753675,94.2083 0.14921246,94.2144 0.22816293,94.2206 0.2017753,94.2268 0.21052717,94.2329 0.28058505,94.2391 0.24552962,94.2452 0.19311646,94.2514 0.1930363,94.2576 0.16654432,94.2637 0.096517265,94.2699 0.16670783,94.2761 0.25439087,94.2822 0.37725049,94.2884 0.30695313,94.2946 0.1139707,94.3007 0.052603081,94.3069 0.017542271,94.3131 0.11413109,94.3192 0.38593191,94.3254 0.50864488,94.3316 0.44739452,94.3377 0.26322782,94.3439 0.13157615,94.3501 0.026277008,94.3562 -3.1078373e-005,94.3624 0.052628133,94.3686 0.052627027,94.3747 0.02636135,94.3809 0.17568029,94.3871 0.44744936,94.3933 0.37707794,94.3994 0.33323449,94.4056 0.1929065,94.4118 0.14033265,94.4179 0.16669483,94.4241 0.32465279,94.4303 0.21047084,94.4364 0.1051424,94.4426 0.15787792,94.4488 0.096514948,94.4550 0.026325161,94.4611 2.4172229e-007,94.4673 5.3830499e-006,94.4735 -2.1775701e-005,94.4796 0.0088902051,94.4858 0.14049222,94.4920 0.23679464,94.4982 0.21929568,94.5043 0.21056335,94.5105 0.23681481,94.5167 0.28067297,94.5229 0.2806735,94.5290 0.35085151,94.5352 0.37717417,94.5414 0.32453963,94.5476 0.21928285,94.5537 0.078905262,94.5599 0.052613389,94.5661 0.08772587,94.5723 0.052623488,94.5784 -2.1669073e-006,94.5846 1.1614916e-006,94.5908 -2.4790859e-006,94.5970 0.052623667,94.6031 0.026354013,94.6093 0.052690983,94.6155 0.17559135,94.6217 0.35089132,94.6278 0.24546643,94.6340 0.2719484,94.6402 0.29825789,94.6464 0.16658963,94.6525 0.052607443,94.6587 0.11408436,94.6649 0.25440371,94.6711 0.26309124,94.6773 0.078909315,94.6834 0.026386483,94.6896 0.12285338,94.6958 0.17550774,94.7020 0.31588826,94.7082 0.33333832,94.7143 0.32459056,94.7205 0.43869612,94.7267 0.64030117,94.7329 0.50852311,94.7391 0.13149586,94.7452 0.10532089,94.7514 0.11400242,94.7576 0.087712154,94.7638 0.079015881,94.7700 0.18430828,94.7761 0.24553704,94.7823 0.10518766,94.7885 0.12288301,94.7947 0.16671039,94.8009 0.15789048,94.8071 0.14033353,94.8132 0.16663279,94.8194 0.13154571,94.8256 0.1315798,94.8318 0.14033362,94.8380 0.096448168,94.8442 0.026280556,94.8503 -7.9776391e-006,94.8565 0.026315173,94.8627 0.026312038,94.8689 2.9842355e-005,94.8751 0.0527023,94.8813 0.087695934,94.8874 0.026250966,94.8936 0.05262702,94.8998 0.18420465,94.9060 0.21052703,94.9122 0.06140618,94.9184 1.3698749e-005,94.9246 0.026322331,94.9308 0.026335422,94.9369 0.10526507,94.9431 0.28948617,94.9493 0.47373828,94.9555 0.23681492,94.9617 0.09644746,94.9679 0.078934163,94.9741 0.035071343,94.9803 -7.0777469e-006,94.9864 3.6893994e-006,94.9926 0.026301537,94.9988 0.096520275,95.0050 0.43869638,95.0112 0.56141305,95.0174 0.254352,95.0236 0.10528962,95.0298 0.13159548,95.0360 0.096372791,95.0421 0.18438587,95.0483 0.47364187,95.0545 1.5901016,95.0607 12.892062,95.0669 25.898247,95.0731 27.146271,95.0793 16.486555,95.0855 6.8668008,95.0917 5.1142225,95.0979 4.9554453,95.1041 3.5078423,95.1103 2.8151751,95.1165 1.7098327,95.1226 0.50856638,95.1288 0.12280758,95.1350 0.052601028,95.1412 0.02634966,95.1474 0.27202979,95.1536 0.47376561,95.1598 0.51757336,95.1660 0.36832732,95.1722 0.12270498,95.1784 0.052582867,95.1846 1.3885959e-005,95.1908 0.026312593,95.1970 -1.3719397e-006,95.2032 0.052666575,95.2094 0.052623067,95.2156 0.052635506,95.2218 0.070203036,95.2280 0.14914897,95.2342 0.15785636,95.2403 0.19299769,95.2465 0.33340654,95.2527 0.31578374,95.2589 0.23674677,95.2651 0.11405255,95.2713 0.13167737,95.2775 0.26312631,95.2837 0.21923462,95.2899 0.13165751,95.2961 0.16676627,95.3023 0.18409289,95.3085 0.19283608,95.3147 0.14033662,95.3209 0.1316534,95.3271 0.1315712,95.3333 0.026264958,95.3395 2.5257385e-005,95.3457 0.026343338,95.3519 0.078969158,95.3581 0.10526147,95.3643 0.12284229,95.3705 0.15788111,95.3767 0.087698966,95.3829 0.11423546,95.3891 0.30714864,95.3953 0.28048521,95.4015 0.052456453,95.4077 -1.2692115e-006,95.4139 1.0010814e-005,95.4201 0.10527679,95.4264 0.078935601,95.4326 0.026362661,95.4388 0.1757216,95.4450 0.51779592,95.4512 0.56120878,95.4574 0.36807284,95.4636 0.2981728,95.4698 0.38606936,95.4760 0.41235051,95.4822 0.25435525,95.4884 0.17534137,95.4946 0.14031678,95.5008 0.096505359,95.5070 0.026318623,95.5132 0.026309252,95.5194 0.035156667,95.5256 0.27208641,95.5318 0.46490863,95.5380 0.28054711,95.5442 0.035015479,95.5505 1.9092093e-005,95.5567 0.035164241,95.5629 0.11401197,95.5691 0.1139705,95.5753 0.078996532,95.5815 0.052636907,95.5877 0.026272301,95.5939 0.0087843025,95.6001 0.026333589,95.6063 0.096492611,95.6125 0.14033994,95.6187 0.105303,95.6250 0.11408764,95.6312 0.087662429,95.6374 0.02624944,95.6436 1.0697036e-005,95.6498 0.052721743,95.6560 0.14038369,95.6622 0.12285688,95.6684 0.15784933,95.6746 0.043735579,95.6808 0.0087632015,95.6871 -1.6054053e-005,95.6933 3.2868229e-005,95.6995 0.17551921,95.7057 0.27196744,95.7119 0.26313949,95.7181 0.11397307,95.7243 0.026255317,95.7305 0.026379619,95.7368 0.24581486,95.7430 0.50877702,95.7492 0.24545999,95.7554 0.13145429,95.7616 0.19299139,95.7678 0.26327929,95.7740 0.1403335,95.7803 0.061321586,95.7865 0.0087361867,95.7927 0.21932396,95.7989 0.38599676,95.8051 0.30703455,95.8113 0.31578913,95.8175 0.5352127,95.8238 0.55265194,95.8300 0.35958481,95.8362 0.32456627,95.8424 0.31570357,95.8486 0.18420026,95.8548 0.17562446,95.8611 0.37735531,95.8673 0.39458886,95.8735 0.21028474,95.8797 0.11402527,95.8859 0.079043612,95.8921 0.10529517,95.8984 0.22800778,95.9046 0.35083783,95.9108 0.47371483,95.9170 0.3771987,95.9232 0.12277339,95.9295 0.026349284,95.9357 0.1141112,95.9419 0.14025651,95.9481 0.11397926,95.9543 0.19301096,95.9606 0.19307885,95.9668 0.26324913,95.9730 0.31572649,95.9792 0.30686933,95.9854 0.12285012,95.9917 0.11419951,95.9979 0.14035007,96.0041 0.17534815,96.0103 0.14031038,96.0165 0.087716699,96.0228 0.061459765,96.0290 0.18429813,96.0352 0.2192563,96.0414 0.21920866,96.0477 0.087712854,96.0539 0.46572474,96.0601 1.9664706,96.0663 3.3599691,96.0726 3.2269835,96.0788 2.3498032,96.0850 1.4562194,96.0912 2.3533103,96.0975 6.6516404,96.1037 8.5604954,96.1099 5.5937076,96.1161 1.9020747,96.1224 0.46468362,96.1286 0.21921664,96.1348 0.15785484,96.1410 0.11396696,96.1473 0.052605879,96.1535 0.096569054,96.1597 0.19295093,96.1659 0.13150425,96.1722 0.11404733,96.1784 0.24557801,96.1846 0.23681414,96.1909 0.035104763,96.1971 -4.3502124e-007,96.2033 0.017546257,96.2095 0.078968778,96.2158 0.11403253,96.2220 0.06141286,96.2282 0.15795502,96.2345 0.1666553,96.2407 0.14028053,96.2469 0.026316946,96.2531 0.07898514,96.2594 0.10526554,96.2656 0.061398156,96.2718 0.11406351,96.2781 0.19299075,96.2843 0.12276293,96.2905 0.02632425,96.2968 0.052658878,96.3030 0.078976765,96.3092 0.22822216,96.3154 0.50884795,96.3217 0.49112692,96.3279 0.27183297,96.3341 0.11403535,96.3404 0.1842577,96.3466 0.32458189,96.3528 0.54379058,96.3591 0.48238564,96.3653 0.14907958,96.3715 0.026299592,96.3778 0.026326619,96.3840 -1.2759051e-005,96.3902 0.026319483,96.3965 0.026329732,96.4027 0.105335,96.4089 0.27194524,96.4152 0.3157984,96.4214 0.39485529,96.4277 0.41224691,96.4339 0.13142566,96.4401 0.0087098498,96.4464 0.0088481074,96.4526 0.33366045,96.4588 0.83349973,96.4651 0.74533945,96.4713 0.23660995,96.4775 0.035067528,96.4838 0.13166226,96.4900 0.25450349,96.4963 0.30701911,96.5025 0.28059843,96.5087 0.15780686,96.5150 0.17543761,96.5212 0.23691672,96.5274 0.19300273,96.5337 0.087632582,96.5399 0.017512327,96.5462 0.026317395,96.5524 0.0087690093,96.5586 0.026320791,96.5649 0.0087521272,96.5711 0.052627329,96.5774 0.16669786,96.5836 0.21940547,96.5898 0.29828578,96.5961 0.21927509,96.6023 0.15786754,96.6086 0.087684751,96.6148 0.078937076,96.6211 0.20180067,96.6273 0.33340073,96.6335 0.23686996,96.6398 0.35083681,96.6460 0.51749617,96.6523 0.39467421,96.6585 0.052568361,96.6648 0.026338993,96.6710 0.052651297,96.6772 0.10529328,96.6835 0.18420012,96.6897 0.14031217,96.6960 0.052609544,96.7022 -6.5862805e-006,96.7085 1.7658637e-006,96.7147 -4.7667803e-007,96.7209 1.4071749e-007,96.7272 -8.6160348e-008,96.7334 2.0392899e-007,96.7397 -7.2960745e-007,96.7459 0.02631188,96.7522 0.087718219,96.7584 0.052634723,96.7647 5.9640261e-006,96.7709 -1.5290272e-005,96.7772 0.0088436659,96.7834 0.19315159,96.7897 0.35967636,96.7959 0.31573808,96.8021 0.23674065,96.8084 0.052546855,96.8146 0.02633314,96.8209 0.026294438,96.8271 -2.1371887e-005,96.8334 0.0087888772,96.8396 0.026366139,96.8459 0.052608408,96.8521 0.026277123,96.8584 0.052651472,96.8646 0.0613955,96.8709 0.0087602418,96.8771 5.8566748e-006,96.8834 0.026343005,96.8896 0.052621152,96.8959 0.035121206,96.9021 0.13162501,96.9084 0.19293725,96.9146 0.14031218,96.9209 0.052682687,96.9271 0.11412179,96.9334 0.22816642,96.9396 0.29822975,96.9459 0.14895941,96.9522 0.08762297,96.9584 0.14911588,96.9647 0.14910948,96.9709 0.17546016,96.9772 0.14045815,96.9834 0.14039162,96.9897 0.14026687,96.9959 0.12277675,97.0022 0.14038882,97.0084 0.19295673,97.0147 0.17545928,97.0209 0.2632435,97.0272 0.36840224,97.0335 0.2454863,97.0397 0.16687045,97.0460 0.43028051,97.0522 0.60521042,97.0585 0.61380762,97.0647 0.97355747,97.0710 1.6941465,97.0772 4.7574663,97.0835 9.0020342,97.0898 9.261632,97.0960 5.707396,97.1023 1.8495082,97.1085 1.0616615,97.1148 0.94724774,97.1210 0.508434,97.1273 0.3596234,97.1336 0.19285932,97.1398 0.14902505,97.1461 0.16660772,97.1523 0.087727495,97.1586 0.043951634,97.1649 0.11408192,97.1711 0.070130482,97.1774 0.043808125,97.1836 0.026304953,97.1899 0.05265763,97.1962 0.061380211,97.2024 0.026321057,97.2087 0.035120089,97.2149 0.043855716,97.2212 0.043833949,97.2275 0.052705027,97.2337 0.14045759,97.2400 0.15781704,97.2462 0.052502643,97.2525 0.026296427,97.2588 0.026326142,97.2650 0.026313523,97.2713 5.1026465e-008,97.2776 3.4094573e-006,97.2838 -1.368996e-005,97.2901 0.13154228,97.2963 0.27192008,97.3026 0.21054976,97.3089 0.078971446,97.3151 0.0087856492,97.3214 0.079034001,97.3277 0.28956461,97.3339 0.28940207,97.3402 0.10515333,97.3465 2.8347204e-005,97.3527 0.10538483,97.3590 0.21059558,97.3653 0.18417375,97.3715 0.08758641,97.3778 -5.8444955e-005,97.3841 0.026378548,97.3903 0.096560873,97.3966 0.1403293,97.4029 0.061337415,97.4091 0.026331725,97.4154 0.14031671,97.4217 0.16661517,97.4279 0.14038283,97.4342 0.05270147,97.4405 0.052601956,97.4467 0.052624363,97.4530 0.21936131,97.4593 0.27193376,97.4655 0.15790154,97.4718 0.1140719,97.4781 0.14034849,97.4843 0.087623507,97.4906 0.0087282201,97.4969 0.026386142,97.5031 0.08774285,97.5094 0.087672241,97.5157 0.14911047,97.5220 0.16673343,97.5282 0.14931384,97.5345 0.27201855,97.5408 0.21032244,97.5470 0.07883472,97.5533 0.096504934,97.5596 0.052576996,97.5659 0.035093363,97.5721 0.11403882,97.5784 0.22803561,97.5847 0.23689871,97.5910 0.31600276,97.5972 0.30707663,97.6035 0.22787862,97.6098 0.20162337,97.6160 0.17547402,97.6223 0.14922062,97.6286 0.14032768,97.6349 0.061305795,97.6411 0.026308335,97.6474 0.1228378,97.6537 0.17541733,97.6600 0.03506472,97.6662 0.0087997904,97.6725 0.18426669,97.6788 0.2631883,97.6851 0.17537688,97.6913 0.05258067,97.6976 0.026328815,97.7039 0.052703809,97.7102 0.30714259,97.7165 0.54387635,97.7227 0.43861562,97.7290 0.34227207,97.7353 0.38591969,97.7416 0.21027553,97.7478 0.13152178,97.7541 0.14916202,97.7604 0.21935637,97.7667 0.37722933,97.7730 0.21917509,97.7792 0.017472915,97.7855 0.15794741,97.7918 0.22810136,97.7981 0.20178877,97.8044 0.17537701,97.8106 0.052664295,97.8169 0.14044423,97.8232 0.21928583,97.8295 0.32457224,97.8358 0.34210289,97.8420 0.44730803,97.8483 0.23676261,97.8546 0.0877437,97.8609 0.14044234,97.8672 0.24561021,97.8734 0.19288734,97.8797 0.061364073,97.8860 0.078948885,97.8923 0.06143304,97.8986 0.10529394,97.9049 0.087700889,97.9111 0.096501306,97.9174 0.14033541,97.9237 0.15782751,97.9300 0.17549774,97.9363 0.18429957,97.9426 0.12274696,97.9488 0.14030141,97.9551 0.14920816,97.9614 0.16678733,97.9677 0.23680308,97.9740 0.24553679,97.9803 0.22807267,97.9866 0.10528474,97.9928 0.087675005,97.9991 0.052594159,98.0054 0.14929609,98.0117 0.31589189,98.0180 0.25423291,98.0243 0.078791738,98.0306 -3.4150547e-005,98.0368 0.07918223,98.0431 0.43007529,98.0494 0.55252123,98.0557 0.42090452,98.0620 0.3068997,98.0683 0.90513891,98.0746 5.4940624,98.0809 8.8779678,98.0872 7.524313,98.0934 3.0587289,98.0997 2.0271921,98.1060 10.887143,98.1123 34.802032,98.1186 47.254559,98.1249 34.54945,98.1312 11.700722,98.1375 2.3488729,98.1438 1.0877441,98.1501 0.84177631,98.1563 0.31570646,98.1626 0.35104564,98.1689 0.42995155,98.1752 0.44729036,98.1815 0.28924885,98.1878 0.17538528,98.1941 0.078951485,98.2004 0.026311142,98.2067 0.14921634,98.2130 0.35099924,98.2193 0.3508786,98.2256 0.20165141,98.2319 0.14026737,98.2381 0.09651015,98.2444 0.15794745,98.2507 0.21929836,98.2570 0.24565297,98.2633 0.2019158,98.2696 0.36839503,98.2759 0.33316743,98.2822 0.22797807,98.2885 0.052586976,98.2948 0.087767683,98.3011 0.19298372,98.3074 0.20172568,98.3137 0.10526074,98.3200 6.4598271e-006,98.3263 0.026366215,98.3326 0.078949317,98.3389 0.070116974,98.3452 0.096474186,98.3515 0.16668141,98.3578 0.1140338,98.3641 0.0088493377,98.3704 0.1404697,98.3767 0.22801623,98.3830 0.14902088,98.3893 0.052604228,98.3956 0.05261945,98.4019 0.11402892,98.4082 0.06141251,98.4145 0.0087739918,98.4208 4.2323704e-006,98.4271 -1.1400713e-005,98.4334 4.1373583e-005,98.4397 0.14936882,98.4460 0.52639389,98.4523 0.40327749,98.4586 0.13145596,98.4649 0.035110176,98.4712 0.03508018,98.4775 0.2631945,98.4838 0.35969219,98.4901 0.2719065,98.4964 0.1315451,98.5027 0.008719868,98.5090 5.2024901e-005,98.5153 0.13172689,98.5216 0.20168433,98.5279 0.087573431,98.5342 0.096499078,98.5405 0.052648161,98.5468 -1.9130616e-006,98.5531 3.1821859e-005,98.5594 0.096586153,98.5657 0.18423176,98.5720 0.12269935,98.5783 0.096418157,98.5846 0.18422562,98.5909 0.13164066,98.5972 0.08775644,98.6035 0.061373211,98.6098 0.03508069,98.6161 0.026292097,98.6224 0.0087504443,98.6288 0.035095207,98.6351 -8.7907466e-007,98.6414 0.052625727,98.6477 0.24567381,98.6540 0.35972452,98.6603 0.23682107,98.6666 0.096402735,98.6729 0.0088074347,98.6792 0.087831266,98.6855 0.11396796,98.6918 0.03499363,98.6981 0.0087585673,98.7044 0.096462004,98.7108 0.25441572,98.7171 0.37727186,98.7234 0.24561639,98.7297 0.096484058,98.7360 0.079024464,98.7423 0.11406504,98.7486 0.10516567,98.7549 0.087661527,98.7612 0.052620333,98.7675 0.061386336,98.7739 0.11403597,98.7802 0.14044409,98.7865 0.25447625,98.7928 0.31581509,98.7991 0.28950956,98.8054 0.22802596,98.8117 0.12269057,98.8180 0.052553885,98.8243 0.13167091,98.8307 0.2546007,98.8370 0.35089773,98.8433 0.2279222,98.8496 0.10516401,98.8559 0.043809403,98.8622 0.026314192,98.8685 0.026302651,98.8749 -1.8582436e-005,98.8812 0.052626204,98.8875 0.2368409,98.8938 0.2368311,98.9001 0.052698035,98.9064 0.087836795,98.9127 0.14913431,98.9191 0.22800416,98.9254 0.37717029,98.9317 0.35091799,98.9380 0.28948429,98.9443 0.18416238,98.9506 0.096412264,98.9570 0.12275724,98.9633 0.23684019,98.9696 0.1930466,98.9759 0.19308352,98.9822 0.25450036,98.9885 0.30702716,98.9949 1.1675532,99.0012 3.9488673,99.0075 5.5177798,99.0138 3.7617886,99.0201 1.1128598,99.0265 0.3508774,99.0328 0.45614237,99.0391 0.35072768,99.0454 0.28064734,99.0517 0.17542523,99.0580 0.45638952,99.0644 1.0965792,99.0707 1.0875576,99.0770 0.67543662,99.0833 0.46518955,99.0897 1.6855612,99.0960 4.7382975,99.1023 6.0535922,99.1086 6.0440602,99.1149 5.3237314,99.1213 4.2621188,99.1276 2.5952311,99.1339 1.2183499,99.1402 0.5612182,99.1465 0.48252761,99.1529 0.34199449,99.1592 0.17533979,99.1655 0.19289832,99.1718 0.052622598,99.1782 0.087875761,99.1845 0.21060552,99.1908 0.18406264,99.1971 0.070176661,99.2035 0.18430477,99.2098 0.17535439,99.2161 0.20171146,99.2224 0.2545054,99.2288 0.29835096,99.2351 0.30693248,99.2414 0.2542139,99.2477 0.087636545,99.2541 0.18427867,99.2604 0.25452006,99.2667 0.24562317,99.2730 0.15780808,99.2794 0.10523532,99.2857 0.20172803,99.2920 0.30701128,99.2984 0.31581452,99.3047 0.4386135,99.3110 0.57896399,99.3173 0.53509754,99.3237 0.27191326,99.3300 0.15787822,99.3363 0.11400766,99.3427 0.2016972,99.3490 0.14035372,99.3553 0.10533295,99.3616 0.12289155,99.3680 0.21933661,99.3743 0.26310197,99.3806 0.236875,99.3870 0.23691858,99.3933 0.32458705,99.3996 0.49997574,99.4060 0.42979875,99.4123 0.33331242,99.4186 0.32457569,99.4250 0.33335957,99.4313 0.19293439,99.4376 0.11392002,99.4439 0.06130252,99.4503 0.14037369,99.4566 0.19309215,99.4629 0.14915243,99.4693 0.078873746,99.4756 0.035062082,99.4819 0.026323708,99.4883 0.087709844,99.4946 0.052607477,99.5009 0.026287023,99.5073 0.0089094881,99.5136 0.14929575,99.5199 0.22807007,99.5263 0.27181458,99.5326 0.14900467,99.5390 0.052592624,99.5453 -1.5595369e-005,99.5516 -3.2705802e-006,99.5580 0.05267014,99.5643 0.17546527,99.5706 0.15782195,99.5770 0.14908919,99.5833 0.10530848,99.5896 0.061428849,99.5960 0.035108101,99.6023 0.096695602,99.6087 0.30722293,99.6150 0.37713531,99.6213 0.24535675,99.6277 0.078854911,99.6340 0.15807351,99.6403 0.32467127,99.6467 0.38591015,99.6530 0.26297233,99.6594 0.03498115,99.6657 2.1044103e-005,99.6720 0.0087665245,99.6784 0.026404515,99.6847 0.158053,99.6911 0.21924084,99.6974 0.096350357,99.7037 0.026272293,99.7101 -1.2278989e-005,99.7164 4.5788274e-006,99.7228 -6.0358225e-006,99.7291 0.052600972,99.7354 0.16678895,99.7418 0.25456387,99.7481 0.24559706,99.7545 0.21918064,99.7608 0.15780948,99.7672 0.061384719,99.7735 0.052634336,99.7798 0.035086945,99.7862 0.026288562,99.7925 0.026319642,99.7989 0.12281705,99.8052 0.1929587,99.8116 0.052635022,99.8179 3.3217773e-006,99.8243 1.3235426e-005,99.8306 0.052677441,99.8369 0.09648326,99.8433 0.052617505,99.8496 0.052646734,99.8560 0.052613948,99.8623 0.11401978,99.8687 0.34214446,99.8750 0.31580469,99.8814 0.1052516,99.8877 0.087726735,99.8941 0.078943707,99.9004 0.078946322,99.9067 0.061361905,99.9131 0.0087385951,99.9194 0.052624248,99.9258 0.052777592,99.9321 0.28973162,99.9385 0.5350585,99.9448 0.36826199,99.9512 0.20176309,99.9575 0.20176362,99.9639 0.17528969,99.9702 0.0086876694,99.9766 2.133516e-005,99.9829 4.9536425e-006,99.9893 -4.1154683e-005,99.9956 0.008966824,100.0020 0.29853079,100.0083 0.45621327,100.0147 0.51744181,100.0210 0.31554511,100.0274 0.08758723,100.0337 0.035094947,100.0401 0.096594192,100.0464 0.32461613,100.0528 0.52622008,100.0591 0.74556786,100.0655 0.88644427,100.0718 1.2546669,100.0782 3.3452845,100.0845 24.527914,100.0909 73.298943,100.0972 105.0907,100.1036 81.3974,100.1100 32.759666,100.1163 8.4245834,100.1227 5.1498413,100.1290 6.1489787,100.1354 5.4195724,100.1417 2.6212547,100.1481 0.44673464,100.1544 0.24565019,100.1608 0.2894803,100.1671 0.15779948,100.1735 0.0087019289,100.1799 0.078988165,100.1862 0.22813289,100.1926 0.27196389,100.1989 0.25433275,100.2053 0.20168643,100.2116 0.14920574,100.2180 0.23693076,100.2244 0.33327487,100.2307 0.12272464,100.2371 0.10528591,100.2434 0.28952998,100.2498 0.26309711,100.2561 0.12278644,100.2625 0.20178899,100.2689 0.3069427,100.2752 0.34204242,100.2816 0.27198792,100.2879 0.14918083,100.2943 0.087685272,100.3007 0.061364938,100.3070 0.11405768,100.3134 0.078968532,100.3197 0.078934923,100.3261 0.14033806,100.3325 0.19299436,100.3388 0.16666827,100.3452 0.14033505,100.3515 0.061396018,100.3579 0.02647296,100.3643 0.18439215,100.3706 0.25427821,100.3770 0.18401173,100.3833 0.14906512,100.3897 0.34216169,100.3961 0.67554468,100.4024 0.79826069,100.4088 0.45614681,100.4152 0.29824746,100.4215 0.15782133,100.4279 0.17540793,100.4342 0.22810008,100.4406 0.24566728,100.4470 0.18427058,100.4533 0.25434056,100.4597 0.16657338,100.4661 0.05259281,100.4724 1.6913582e-005,100.4788 0.087786518,100.4852 0.14035134,100.4915 0.096440427,100.4979 0.026287355,100.5043 0.026354324,100.5106 0.096574217,100.5170 0.14037158,100.5234 0.087662347,100.5297 0.078949384,100.5361 0.15797998,100.5425 0.18425111,100.5488 0.12268985,100.5552 0.026211523,100.5616 -5.0217591e-006,100.5679 0.052642573,100.5743 0.11420629,100.5807 0.24575838,100.5870 0.41216996,100.5934 0.41213828,100.5998 0.28944883,100.6061 0.13157965,100.6125 0.11399485,100.6189 0.052625962,100.6253 -1.7945342e-005,100.6316 0.0088535873,100.6380 0.11410735,100.6444 0.12284865,100.6507 0.26321733,100.6571 0.30704767,100.6635 0.32447487,100.6698 0.096322589,100.6762 -1.0616242e-005,100.6826 0.026392696,100.6890 0.14042485,100.6953 0.14905611,100.7017 0.026233532,100.7081 -6.5064428e-006,100.7145 1.2313846e-005,100.7208 0.026321359,100.7272 0.052694965,100.7336 0.087737821,100.7399 0.035006538,100.7463 -1.945457e-005,100.7527 4.2920738e-006,100.7591 0.026417552,100.7654 0.14045507,100.7718 0.16662928,100.7782 0.13147296,100.7846 0.026247226,100.7909 1.6294498e-005,100.7973 0.052731205,100.8037 0.18431777,100.8101 0.23679869,100.8164 0.14023019,100.8228 0.078938492,100.8292 0.36861065,100.8356 0.71072775,100.8419 0.78068531,100.8483 0.40332898,100.8547 0.17529182,100.8611 0.15783878,100.8675 0.21052222,100.8738 0.1491992,100.8802 0.16675454,100.8866 0.21924703,100.8930 0.2542868,100.8993 0.24558495,100.9057 0.2808243,100.9121 0.46506,100.9185 0.35957301,100.9249 0.15774028,100.9312 0.026264176,100.9376 0.08773496,100.9440 0.38605598,100.9504 0.47379047,100.9568 0.2893573,100.9631 0.10513424,100.9695 0.3422482,100.9759 0.60541701,100.9823 0.57886487,100.9887 0.28950715,100.9950 0.29836947,101.0014 0.29831588,101.0078 0.43012288,101.0142 0.90394598,101.0206 2.2107408,101.0270 2.3769331,101.0333 1.4116752,101.0397 0.56978828,101.0461 0.73682952,101.0525 0.6843431,101.0589 0.50898737,101.0653 0.49148014,101.0716 0.91256994,101.0780 1.4823622,101.0844 1.535188,101.0908 3.1592426,101.0972 5.2466526,101.1036 4.560751,101.1099 2.5074444,101.1163 0.99042672,101.1227 0.69269186,101.1291 0.50862545,101.1355 0.35960376,101.1419 0.14025444,101.1483 0.19292141,101.1546 0.37721542,101.1610 0.36844966,101.1674 0.17543584,101.1738 0.0087471437,101.1802 5.6465909e-005,101.1866 0.11415789,101.1930 0.22813898,101.1994 0.29820144,101.2057 0.35081181,101.2121 0.30700973,101.2185 0.29825437,101.2249 0.28948924,101.2313 0.18423405,101.2377 0.14044245,101.2441 0.21053377,101.2505 0.18409871,101.2569 0.14904623,101.2633 0.15783228,101.2696 0.061383594,101.2760 4.8782445e-006,101.2824 0.05260599,101.2888 0.10527881,101.2952 0.079009473,101.3016 0.14046329,101.3080 0.33336869,101.3144 0.38583609,101.3208 0.2104665,101.3272 0.078944467,101.3336 0.035082109,101.3399 0.14044285,101.3463 0.25448602,101.3527 0.26314765,101.3591 0.35959616,101.3655 0.47364306,101.3719 0.42979017,101.3783 0.30696309,101.3847 0.23681045,101.3911 0.28959176,101.3975 0.24568421,101.4039 0.19291142,101.4103 0.10523561,101.4167 0.09650337,101.4231 0.11398028,101.4295 0.096447408,101.4359 0.087721631,101.4423 0.11402448,101.4486 0.096512109,101.4550 0.078979,101.4614 0.026315244,101.4678 0.0087567344,101.4742 5.897662e-006,101.4806 0.026311329,101.4870 0.035081133,101.4934 0.05268817,101.4998 0.096583731,101.5062 0.16673319,101.5126 0.1666401,101.5190 0.087625146,101.5254 0.034982599,101.5318 0.1403634,101.5382 0.27205798,101.5446 0.27195373,101.5510 0.17538366,101.5574 0.17545995,101.5638 0.19296387,101.5702 0.052550081,101.5766 -2.6327476e-005,101.5830 0.026421115,101.5894 0.15811428,101.5958 0.26310858,101.6022 0.15770409,101.6086 0.052572053,101.6150 -1.7855344e-005,101.6214 4.6193445e-006,101.6278 -6.2068017e-007,101.6342 -2.1371557e-006,101.6406 9.1700831e-006,101.6470 0.05263456,101.6534 0.11401225,101.6598 0.087716185,101.6662 0.14914978,101.6726 0.32455179,101.6790 0.28069279,101.6854 0.14040369,101.6918 0.08772862,101.6982 0.21922795,101.7046 0.21936673,101.7110 0.22821353,101.7175 0.18413316,101.7239 0.19291028,101.7303 0.23693997,101.7367 0.27193588,101.7431 0.10518301,101.7495 0.061374467,101.7559 0.087802999,101.7623 0.24570286,101.7687 0.28065482,101.7751 0.16654995,101.7815 0.11394213,101.7879 0.22804518,101.7943 0.21053681,101.8007 0.096606195,101.8071 0.087843798,101.8135 0.16670373,101.8199 0.30705044,101.8264 0.38587645,101.8328 0.1578151,101.8392 0.10536356,101.8456 0.21929173,101.8520 0.254255,101.8584 0.18415055,101.8648 0.087724052,101.8712 0.12278754,101.8776 0.10529701,101.8840 0.14041708,101.8904 0.096498959,101.8969 0.08767201,101.9033 -4.2499967e-005,101.9097 1.4702648e-005,101.9161 0.026380869,101.9225 0.087719284,101.9289 0.05259154,101.9353 0.14927454,101.9417 0.29834622,101.9481 0.23672292,101.9546 0.096342422,101.9610 0.096441887,101.9674 0.18424192,101.9738 0.18425852,101.9802 0.087721057,101.9866 0.052629713,101.9930 0.13174522,101.9994 0.29830799,102.0059 0.2542657,102.0123 0.15796515,102.0187 0.32480165,102.0251 0.50871354,102.0315 0.3067961,102.0379 0.20182762,102.0443 0.32472104,102.0508 0.3421014,102.0572 0.29828611,102.0636 0.56155789,102.0700 0.9035126,102.0764 0.82445091,102.0828 0.76324201,102.0892 0.75424939,102.0957 0.57903689,102.1021 2.3087459,102.1085 6.2389011,102.1149 7.8064866,102.1213 4.6818838,102.1277 1.1214976,102.1342 0.67577237,102.1406 3.335171,102.1470 6.5886855,102.1534 5.5338674,102.1598 2.4898756,102.1663 0.6134752,102.1727 0.27179825,102.1791 0.16665728,102.1855 0.079073347,102.1919 0.16677411,102.1983 0.21036845,102.2048 0.12274548,102.2112 0.11417776,102.2176 0.14036478,102.2240 0.096360624,102.2304 0.0087194042,102.2369 0.035122134,102.2433 0.026274465,102.2497 1.5704007e-005,102.2561 0.061485466,102.2626 0.087693892,102.2690 0.026240801,102.2754 0.026302742,102.2818 0.052622624,102.2882 0.11403289,102.2947 0.16666755,102.3011 0.21929006,102.3075 0.16667084,102.3139 0.087740295,102.3204 0.026370622,102.3268 0.087724,102.3332 0.026241891,102.3396 0.0089022443,102.3460 0.21080482,102.3525 0.41219798,102.3589 0.32433295,102.3653 0.21923678,102.3717 0.14907883,102.3782 0.48244473,102.3846 0.44737688,102.3910 0.11405251,102.3974 1.9774754e-005,102.4039 0.026377391,102.4103 0.096554875,102.4167 0.12275319,102.4232 0.078942366,102.4296 0.087702133,102.4360 0.026289942,102.4424 0.087754861,102.4489 0.09649197,102.4553 0.11404821,102.4617 0.21924242,102.4681 0.40346044,102.4746 0.42108873,102.4810 0.27194402,102.4874 0.05263922,102.4939 0.052676313,102.5003 0.096536487,102.5067 0.1579445,102.5131 0.17538086,102.5196 0.14024112,102.5260 0.19300628,102.5324 0.20182876,102.5389 0.19296706,102.5453 0.15782264,102.5517 0.13164066,102.5582 0.17554452,102.5646 0.15784392,102.5710 0.078840785,102.5774 -4.2975622e-005,102.5839 0.026347449,102.5903 0.14916857,102.5967 0.18419985,102.6032 0.22808585,102.6096 0.44739443,102.6160 0.43855464,102.6225 0.20180821,102.6289 0.16669351,102.6353 0.087686591,102.6418 0.11405347,102.6482 0.096420787,102.6546 0.0087194256,102.6611 4.2353404e-006,102.6675 1.0605512e-005,102.6739 0.10540569,102.6804 0.35097799,102.6868 0.30690074,102.6932 0.087604232,102.6997 0.0087506445,102.7061 4.4341002e-007,102.7126 -5.1776002e-008,102.7190 -2.3635891e-007,102.7254 0.0087684486,102.7319 0.026306679,102.7383 0.052631065,102.7447 0.026326951,102.7512 0.052713625,102.7576 0.1756323,102.7640 0.3159402,102.7705 0.3420051,102.7769 0.2454564,102.7834 0.25430569,102.7898 0.11398378,102.7962 0.087703474,102.8027 0.026301065,102.8091 0.026345827,102.8155 0.061396878,102.8220 0.026312185,102.8284 0.078988969,102.8349 0.28065664,102.8413 0.26312068,102.8477 0.11410835,102.8542 0.096593916,102.8606 0.14029178,102.8671 0.026214205,102.8735 0.026293358,102.8799 0.14035663,102.8864 0.1843105,102.8928 0.24566251,102.8993 0.19292812,102.9057 0.16673036,102.9122 0.28081176,102.9186 0.23675236,102.9250 0.078804962,102.9315 -6.9356342e-006,102.9379 0.026330382,102.9444 0.02634987,102.9508 0.18434882,102.9573 0.37724501,102.9637 0.3683421,102.9701 0.19289617,102.9766 0.087706558,102.9830 0.12284081,102.9895 0.23692058,102.9959 0.29827493,103.0024 0.16660786,103.0088 0.12278401,103.0153 0.31593022,103.0217 0.640477,103.0281 0.52622485,103.0346 0.29807258,103.0410 0.21928743,103.0475 0.24575004,103.0539 0.42115992,103.0604 0.74591494,103.0668 1.3774817,103.0733 1.780373,103.0797 1.5259346,103.0862 0.973701,103.0926 0.57897121,103.0991 0.3156547,103.1055 0.35082072,103.1120 0.48247108,103.1184 0.41230372,103.1248 0.30704278,103.1313 0.11393895,103.1377 0.035032071,103.1442 0.026297057,103.1506 0.026331345,103.1571 0.07910879,103.1635 0.34223202,103.1700 0.35949308,103.1764 0.20161122,103.1829 0.18419486,103.1893 0.087729782,103.1958 1.6968243e-005,103.2022 -1.4262598e-005,103.2087 0.14907002,103.2151 0.42100835,103.2216 0.36845252,103.2280 0.18429261,103.2345 0.052740779,103.2410 0.13157359,103.2474 0.14022964,103.2539 0.22801736,103.2603 0.15794346,103.2668 0.14049335,103.2732 0.17544793,103.2797 0.11392926,103.2861 0.052614339,103.2926 0.052633554,103.2990 0.026293615,103.3055 3.715745e-005,103.3119 0.070271224,103.3184 0.12280805,103.3248 0.15786037,103.3313 0.21056546,103.3378 0.19297875,103.3442 0.087652564,103.3507 0.03503887,103.3571 -1.9807921e-005,103.3636 1.5963691e-005,103.3700 0.087747663,103.3765 0.14038108,103.3830 0.18419106,103.3894 0.22803406,103.3959 0.17541744,103.4023 0.12276176,103.4088 0.15797198,103.4152 0.21072657,103.4217 0.24569048,103.4282 0.21035573,103.4346 0.026164191,103.4411 0.087723173,103.4475 0.16672146,103.4540 0.27195147,103.4604 0.23682722,103.4669 0.13153656,103.4734 0.16662869,103.4798 0.15797223,103.4863 0.18426183,103.4927 0.16661616,103.4992 0.061366614,103.5057 0.14037526,103.5121 0.25443646,103.5186 0.2193044,103.5250 0.28073496,103.5315 0.28946641,103.5380 0.10518564,103.5444 0.026317479,103.5509 0.0262818,103.5574 4.3776148e-005,103.5638 0.19307351,103.5703 0.24557059,103.5767 0.12272342,103.5832 1.3146294e-005,103.5897 0.087802403,103.5961 0.15792368,103.6026 0.140276,103.6091 0.026275402,103.6155 0.052690502,103.6220 0.18419918,103.6284 0.32462311,103.6349 0.47386438,103.6414 0.42983156,103.6478 0.24544381,103.6543 0.17544366,103.6608 0.39484948,103.6672 0.2718555,103.6737 0.14028013,103.6802 0.16687699,103.6866 0.36850199,103.6931 0.28937584,103.6996 0.21917148,103.7060 0.10506424,103.7125 0.061510008,103.7190 0.20188729,103.7254 0.36836806,103.7319 0.3683376,103.7384 0.23677763,103.7448 0.096507892,103.7513 0.070251398,103.7578 0.13164066,103.7642 0.11398417,103.7707 0.078829579,103.7772 0.096457817,103.7836 0.11410631,103.7901 0.061435599,103.7966 0.052584477,103.8031 0.026340976,103.8095 0.087772936,103.8160 0.09649463,103.8225 0.087745197,103.8289 0.087666847,103.8354 0.026227837,103.8419 1.8255116e-005,103.8483 0.026321284,103.8548 0.026256392,103.8613 0.052721292,103.8678 0.087813504,103.8742 0.2104722,103.8807 0.20167048,103.8872 0.1052333,103.8937 0.0088466527,103.9001 0.052648418,103.9066 0.026253343,103.9131 -8.6115406e-006,103.9195 0.052657396,103.9260 0.087708704,103.9325 0.026306653,103.9390 0.026327956,103.9454 0.026302617,103.9519 -8.5677129e-006,103.9584 0.008784797,103.9649 0.061474156,103.9713 0.24564703,103.9778 0.33329439,103.9843 0.23680682,103.9908 0.078930698,103.9972 0.0613924,104.0037 0.061388154,104.0102 0.026315197,104.0167 1.3389493e-005,104.0231 0.026317054,104.0296 0.0087705581,104.0361 0.026359923,104.0426 0.12291688,104.0491 0.28087124,104.0555 0.43863425,104.0620 0.43847394,104.0685 0.61394733,104.0750 0.75430679,104.0814 0.9476853,104.0879 0.93900889,104.0944 0.75429547,104.1009 0.42941239,104.1074 0.16642366,104.1138 0.31590235,104.1203 0.64044267,104.1268 0.68415767,104.1333 0.35076639,104.1398 0.19293784,104.1462 0.21930368,104.1527 0.14030427,104.1592 -1.0720677e-006,104.1657 0.1405516,104.1722 0.36858079,104.1786 0.43858516,104.1851 0.54380572,104.1916 0.49104792,104.1981 0.17532273,104.2046 0.026306199,104.2111 0.061415307,104.2175 0.18445116,104.2240 0.41244394,104.2305 0.38573945,104.2370 0.17523155,104.2435 0.096495159,104.2499 0.087718055,104.2564 0.0087827034,104.2629 0.052652929,104.2694 0.13157974,104.2759 0.078911357,104.2824 0.0088379206,104.2889 0.15799949,104.2953 0.23682395,104.3018 0.19287395,104.3083 0.026262596,104.3148 2.3182045e-005,104.3213 -2.10619e-005,104.3278 6.1068604e-005,104.3343 0.087782413,104.3407 0.096492559,104.3472 0.087650821,104.3537 -4.2842272e-005,104.3602 0.052682467,104.3667 0.078920975,104.3732 0.078955553,104.3797 0.16671711,104.3861 0.14030032,104.3926 0.026306752,104.3991 0.078976706,104.4056 0.078903273,104.4121 0.0087585459,104.4186 3.1884395e-006,104.4251 8.816698e-006,104.4316 0.0087754726,104.4381 0.061524808,104.4445 0.29843953,104.4510 0.49125612,104.4575 0.47362986,104.4640 0.35078901,104.4705 0.14898205,104.4770 0.026272615,104.4835 0.11408201,104.4900 0.18415983,104.4965 0.16662464,104.5030 0.21945846,104.5095 0.52648288,104.5159 0.60514504,104.5224 0.20159522,104.5289 0.14031835,104.5354 0.24559757,104.5419 0.24561636,104.5484 0.096518233,104.5549 0.0526856,104.5614 0.14914306,104.5679 0.22803484,104.5744 0.078950047,104.5809 0.087718755,104.5874 0.061481986,104.5939 0.14044426,104.6004 0.12268474,104.6069 0.026221516,104.6133 0.052686479,104.6198 0.17546955,104.6263 0.13154398,104.6328 0.052600212,104.6393 0.026337611,104.6458 0.052634317,104.6523 0.052573979,104.6588 0.052619204,104.6653 0.026328839,104.6718 0.035205189,104.6783 0.14921208,104.6848 0.12270015,104.6913 0.1315787,104.6978 0.2632975,104.7043 0.28953585,104.7108 0.24561165,104.7173 0.31579006,104.7238 0.3333599,104.7303 0.31590027,104.7368 0.49126899,104.7433 0.52611792,104.7498 0.30678186,104.7563 0.043830462,104.7628 0.052741595,104.7693 0.13155021,104.7758 0.10516122,104.7823 0.12281872,104.7888 0.1491465,104.7953 0.10537686,104.8018 0.2897107,104.8083 0.39471406,104.8148 0.2455308,104.8213 0.23689987,104.8278 0.23672695,104.8343 0.12264635,104.8408 0.026267132,104.8473 -6.6986941e-006,104.8538 7.8823123e-006,104.8603 0.035153281,104.8668 0.11406083,104.8733 0.052551229,104.8798 0.096417673,104.8863 0.27205458,104.8928 0.43880334,104.8993 0.37713891,104.9058 0.12262684,104.9123 -5.2586431e-005,104.9188 0.061432365,104.9253 0.29830158,104.9318 0.32453308,104.9383 0.061375082,104.9449 0.052737378,104.9514 0.19313161,104.9579 0.385961,104.9644 0.28053555,104.9709 0.070052966,104.9774 0.035253264,104.9839 0.25457868,104.9904 0.24555503,104.9969 0.16659121,105.0034 0.21067251,105.0099 0.50019205,105.0164 0.53498942,105.0229 0.34186521,105.0294 0.20162596,105.0359 0.2455397,105.0425 0.70188564,105.0490 1.2899853,105.0555 1.8689001,105.0620 1.4208037,105.0685 0.79798007,105.0750 2.4238846,105.0815 11.119722,105.0880 22.089462,105.0945 21.241804,105.1010 10.846473,105.1075 2.6820109,105.1141 0.37680334,105.1206 0.1931448,105.1271 0.45623958,105.1336 0.55240363,105.1401 0.54380053,105.1466 0.48256239,105.1531 0.34208766,105.1596 0.17531916,105.1661 0.087736242,105.1727 0.15798785,105.1792 0.24561408,105.1857 0.14903933,105.1922 0.061361838,105.1987 0.008777705,105.2052 0.052599799,105.2117 0.21049093,105.2183 0.30701467,105.2248 0.29827288,105.2313 0.12284663,105.2378 0.052678589,105.2443 0.096535392,105.2508 0.087727875,105.2573 0.14918387,105.2639 0.20184684,105.2704 0.22805709,105.2769 0.17531516,105.2834 0.087710403,105.2899 0.15795463,105.2964 0.21048647,105.3029 0.23683961,105.3095 0.26324281,105.3160 0.35086274,105.3225 0.21916127,105.3290 0.14036679,105.3355 0.14034751,105.3420 0.026283126,105.3486 0.18441074,105.3551 0.48253611,105.3616 0.35947344,105.3681 0.1227469,105.3746 0.12283073,105.3812 0.10523278,105.3877 0.11404793,105.3942 0.10528526,105.4007 0.078916349,105.4072 0.03502702,105.4138 0.035093118,105.4203 0.078940049,105.4268 0.02630198,105.4333 0.02638259,105.4398 0.11410184,105.4464 0.16678351,105.4529 0.28080004,105.4594 0.36834142,105.4659 0.17536247,105.4724 0.16666299,105.4790 0.14906384,105.4855 0.087671362,105.4920 0.14918065,105.4985 0.33337566,105.5050 0.26317668,105.5116 0.23690942,105.5181 0.2016671,105.5246 0.11396439,105.5311 0.18433078,105.5377 0.28959802,105.5442 0.32450408,105.5507 0.22791317,105.5572 0.1841916,105.5638 0.2368176,105.5703 0.1929034,105.5768 0.19302422,105.5833 0.23687261,105.5899 0.14905879,105.5964 0.0087439166,105.6029 -2.3928899e-007,105.6094 1.0131398e-005,105.6160 0.026351599,105.6225 0.052628592,105.6290 0.026291784,105.6355 0.035169702,105.6421 0.087721907,105.6486 0.026202783,105.6551 0.02636637,105.6617 0.16688389,105.6682 0.28953356,105.6747 0.21034417,105.6812 0.10517196,105.6878 0.12281987,105.6943 0.096460596,105.7008 0.052597858,105.7073 0.096461229,105.7139 0.21052741,105.7204 0.087750927,105.7269 8.6141354e-006,105.7335 -9.0644571e-006,105.7400 2.7645225e-005,105.7465 0.096633188,105.7531 0.25453886,105.7596 0.31575745,105.7661 0.15771554,105.7726 0.026212573,105.7792 -1.7987318e-006,105.7857 0.087723874,105.7922 0.096481472,105.7988 0.061467253,105.8053 0.1404279,105.8118 0.31575522,105.8184 0.30698144,105.8249 0.1315421,105.8314 0.052608207,105.8380 0.078942172,105.8445 0.035128161,105.8510 0.087780885,105.8576 0.096446864,105.8641 0.0262614,105.8706 -2.8601739e-006,105.8772 -5.2388732e-006,105.8837 2.3817744e-005,105.8902 0.087788157,105.8968 0.14038835,105.9033 0.13154162,105.9098 0.096527852,105.9164 0.2017196,105.9229 0.078852937,105.9294 0.026312437,105.9360 0.026357161,105.9425 0.12298784,105.9491 0.21929692,105.9556 0.096320003,105.9621 0.0087275663,105.9687 2.5372874e-006,105.9752 0.087712571,105.9817 0.1491186,105.9883 0.19298403,105.9948 0.39477909,106.0013 0.45620829,106.0079 0.33337012,106.0144 0.19292197,106.0210 0.078887582,106.0275 0.052675378,106.0340 0.087747477,106.0406 0.20180038,106.0471 0.46519026,106.0537 0.82479429,106.0602 0.78937107,106.0667 0.56144094,106.0733 2.3014512,106.0798 8.5403414,106.0864 12.869043,106.0929 9.8818073,106.0994 4.3735476,106.1060 1.5164251,106.1125 1.0874935,106.1191 0.70141584,106.1256 0.17529564,106.1321 0.17546153,106.1387 0.23682854,106.1452 0.10522925,106.1518 -1.598955e-005,106.1583 -2.9026194e-007,106.1649 0.026386326,106.1714 0.1403659,106.1779 0.052555364,106.1845 -6.8269233e-006,106.1910 -4.5002498e-006,106.1976 0.026339211,106.2041 0.079034805,106.2107 0.1492171,106.2172 0.20172203,106.2238 0.10511693,106.2303 0.035132807,106.2368 0.096606977,106.2434 0.12279858,106.2499 0.22823042,106.2565 0.40351179,106.2630 0.21027744,106.2696 0.052570846,106.2761 0.07895229,106.2827 0.14035371,106.2892 0.19302751,106.2958 0.18418275,106.3023 0.035041038,106.3089 0.035122994,106.3154 0.087736204,106.3219 0.29821166,106.3285 0.38596877,106.3350 0.33344078,106.3416 0.28954908,106.3481 0.21042837,106.3547 0.10521047,106.3612 0.14925818,106.3678 0.31585452,106.3743 0.41233733,106.3809 0.47373083,106.3874 0.45594412,106.3940 0.15776952,106.4005 0.10528171,106.4071 0.24561751,106.4136 0.26314107,106.4202 0.10523126,106.4267 0.026360987,106.4333 0.096583851,106.4398 0.19303593,106.4464 0.24557558,106.4529 0.28065845,106.4595 0.24565014,106.4660 0.2105509,106.4726 0.16674772,106.4792 0.2017505,106.4857 0.17528462,106.4923 0.16663536,106.4988 0.16671824,106.5054 0.14027722,106.5119 -7.4948097e-005,106.5185 0.0088311918,106.5250 0.087765791,106.5316 0.12276872,106.5381 0.10528854,106.5447 0.20182301,106.5512 0.19301602,106.5578 0.20173341,106.5644 0.25433385,106.5709 0.22802532,106.5775 0.078892656,106.5840 0.035097428,106.5906 0.14038293,106.5971 0.10531367,106.6037 0.14034221,106.6102 0.15781774,106.6168 0.26312295,106.6234 0.35093781,106.6299 0.28947619,106.6365 0.096441612,106.6430 0.0088290684,106.6496 0.052648876,106.6561 0.035046805,106.6627 0.052758832,106.6693 0.19311681,106.6758 0.19285573,106.6824 0.052485015,106.6889 -7.6903689e-006,106.6955 0.052848127,106.7021 0.24582857,106.7086 0.2981236,106.7152 0.15767176,106.7217 0.02622327,106.7283 0.052602772,106.7349 0.23679179,106.7414 0.31577909,106.7480 0.25443038,106.7545 0.12283084,106.7611 0.052662652,106.7677 0.052649707,106.7742 0.035039112,106.7808 0.23675185,106.7874 0.39482683,106.7939 0.48275754,106.8005 0.48260984,106.8070 0.3857623,106.8136 0.18405151,106.8202 0.11401489,106.8267 0.0087171616,106.8333 0.0087763416,106.8399 0.052607782,106.8464 0.052695435,106.8530 0.10539557,106.8595 0.15788782,106.8661 0.096390568,106.8727 0.026260084,106.8792 -1.3080698e-005,106.8858 0.026315268,106.8924 0.11409079,106.8989 0.20185509,106.9055 0.35081193,106.9121 0.37714797,106.9186 0.34224504,106.9252 0.28959984,106.9318 0.35966918,106.9383 0.32439649,106.9449 0.1752919,106.9515 0.14913188,106.9580 0.11405351,106.9646 0.1403719,106.9712 0.27199438,106.9777 0.36839074,106.9843 0.20173876,106.9909 0.18444403,106.9974 0.46494338,107.0040 0.48229039,107.0106 0.6845057,107.0171 1.2458919,107.0237 1.3160022,107.0303 1.9040089,107.0369 4.2563591,107.0434 10.134875,107.0500 23.093674,107.0566 104.79465,107.0631 337.89767,107.0697 488.71729,107.0763 386.25262,107.0829 176.77191,107.0894 76.7276,107.0960 63.901688,107.1026 54.903484,107.1091 36.727322,107.1157 18.948969,107.1223 7.031002,107.1289 2.7615926,107.1354 1.3155134,107.1420 0.78910291,107.1486 0.35064673,107.1551 0.30702376,107.1617 0.40349916,107.1683 0.53520864,107.1749 0.42979163,107.1814 0.17523694,107.1880 0.043907132,107.1946 0.30715239,107.2012 0.2719481,107.2077 0.4210113,107.2143 0.4122369,107.2209 0.35972053,107.2275 0.45629996,107.2340 0.57894385,107.2406 0.34181058,107.2472 0.20168255,107.2538 0.26330489,107.2603 0.35970706,107.2669 0.34207162,107.2735 0.39479753,107.2801 0.57890081,107.2867 0.24546131,107.2932 0.087670811,107.2998 0.18433939,107.3064 0.33339891,107.3130 0.2630156,107.3195 0.08770448,107.3261 0.11415013,107.3327 0.22822164,107.3393 0.38595831,107.3459 0.42095208,107.3524 0.40361026,107.3590 0.42983556,107.3656 0.23668858,107.3722 0.13151263,107.3788 0.11401926,107.3853 0.11405109,107.3919 0.078887828,107.3985 0.026305936,107.4051 0.08780282,107.4117 0.096503064,107.4182 0.1139966,107.4248 0.078891091,107.4314 -1.0893276e-006,107.4380 0.035085078,107.4446 0.026325949,107.4512 0.11413186,107.4577 0.18426763,107.4643 0.21919127,107.4709 0.12274013,107.4775 0.10535125,107.4841 0.16667706,107.4907 0.30706599,107.4972 0.49139571,107.5038 0.57898152,107.5104 0.54369074,107.5170 0.3156592,107.5236 0.11402877,107.5302 0.04385912,107.5367 0.026291862,107.5433 0.026285723,107.5499 0.13163331,107.5565 0.23695946,107.5631 0.32456669,107.5697 0.2894018,107.5763 0.096471466,107.5828 0.087670036,107.5894 0.026285,107.5960 0.026296716,107.6026 0.21049879,107.6092 0.27198839,107.6158 0.22814256,107.6224 0.21053626,107.6290 0.1403217,107.6355 0.087688595,107.6421 0.035085488,107.6487 0.052627243,107.6553 0.017523708,107.6619 1.1875301e-006,107.6685 2.1823109e-006,107.6751 -9.9176241e-006,107.6817 0.0088054445,107.6883 0.052633327,107.6948 0.008760469,107.7014 0.061482187,107.7080 0.13164052,107.7146 0.1227353,107.7212 0.07889498,107.7278 0.29821211,107.7344 0.31576213,107.7410 0.14046615,107.7476 0.17555724,107.7542 0.23695593,107.7608 0.26319468,107.7673 0.24549393,107.7739 0.23672993,107.7805 0.38594347,107.7871 0.39468881,107.7937 0.11398543,107.8003 0.0087606199,107.8069 0.087725073,107.8135 0.17554158,107.8201 0.289525,107.8267 0.16656749,107.8333 0.026258985,107.8399 1.2860474e-007,107.8465 1.6601451e-005,107.8531 0.052630235,107.8597 0.052649472,107.8663 0.079019606,107.8728 0.12286533,107.8794 0.15784575,107.8860 0.087621965,107.8926 -2.5618958e-005,107.8992 0.026348993,107.9058 0.10526799,107.9124 0.087852217,107.9190 0.18439271,107.9256 0.2016284,107.9322 0.070005104,107.9388 0.06146751,107.9454 0.14913802,107.9520 0.052565128,107.9586 0.035012696,107.9652 0.35961473,107.9718 0.42997998,107.9784 0.21929915,107.9850 0.078894541,107.9916 0.38604194,107.9982 0.52623409,108.0048 0.31577757,108.0114 0.49138534,108.0180 0.42117271,108.0246 0.54422754,108.0312 1.1142379,108.0378 1.14896,108.0444 1.2546859,108.0510 2.5178039,108.0576 5.7864161,108.0642 21.600143,108.0708 40.113354,108.0774 45.47385,108.0840 51.311108,108.0906 187.46487,108.0972 425.11307,108.1038 486.93729,108.1104 305.94998,108.1170 100.90049,108.1236 33.213425,108.1302 18.371763,108.1368 10.741829,108.1434 5.6291189,108.1500 3.174099,108.1566 1.3852221,108.1632 0.52599126,108.1698 0.39465931,108.1764 0.50004643,108.1831 0.42089152,108.1897 0.2542783,108.1963 0.26329726,108.2029 0.32468602,108.2095 0.30706716,108.2161 0.37703842,108.2227 0.25415459,108.2293 0.19301118,108.2359 0.2544283,108.2425 0.1491134,108.2491 0.26321825,108.2557 0.50881809,108.2623 0.46491322,108.2689 0.22800586,108.2755 0.15797466,108.2822 0.28081247,108.2888 0.24551833,108.2954 0.12264946,108.3020 0.11424127,108.3086 0.32488602,108.3152 0.42988566,108.3218 0.35052431,108.3284 0.11379941,108.3350 0.23704663,108.3416 0.41246921,108.3482 0.53493613,108.3548 0.38581011,108.3615 0.51764351,108.3681 0.3859508,108.3747 0.2104985,108.3813 0.17536594,108.3879 0.19292291,108.3945 0.21053416,108.4011 0.13157119,108.4077 0.07892184,108.4143 -2.9249153e-005,108.4210 0.0088199442,108.4276 0.25457397,108.4342 0.35101393,108.4408 0.28050175,108.4474 0.034938309,108.4540 0.035090767,108.4606 0.035096064,108.4673 0.052661698,108.4739 0.026273118,108.4805 0.0087908581,108.4871 0.026309827,108.4937 0.026281267,108.5003 0.096510999,108.5069 0.11406018,108.5136 0.052613504,108.5202 -1.8261295e-005,108.5268 1.0253896e-005,108.5334 0.15788168,108.5400 0.42977059,108.5466 0.50002146,108.5532 0.27195019,108.5599 0.14034818,108.5665 0.079008155,108.5731 0.12287005,108.5797 0.12280731,108.5863 0.14036575,108.5929 0.2105861,108.5996 0.32457259,108.6062 0.1666505,108.6128 0.25444415,108.6194 0.42981541,108.6260 0.35081217,108.6327 0.26309577,108.6393 0.052642237,108.6459 0.20189069,108.6525 0.30703169,108.6591 0.33319232,108.6657 0.17532685,108.6724 0.10530242,108.6790 0.05261261,108.6856 -6.0486982e-006,108.6922 0.10536031,108.6988 0.23691817,108.7055 0.20171762,108.7121 0.10516719,108.7187 0.087781027,108.7253 0.29841283,108.7320 0.35965049,108.7386 0.19281881,108.7452 0.078821473,108.7518 0.11401048,108.7584 0.096498944,108.7651 0.087841742,108.7717 0.38608491,108.7783 0.47362727,108.7849 0.34206033,108.7916 0.42106989,108.7982 0.54382771,108.8048 0.39465803,108.8114 0.13155533,108.8181 0.052614804,108.8247 0.052663971,108.8313 0.14038204,108.8379 0.07891757,108.8446 0.035128862,108.8512 0.096612953,108.8578 0.20179327,108.8644 0.23683873,108.8711 0.26329681,108.8777 0.28063229,108.8843 0.12262474,108.8909 0.061358731,108.8976 0.061405476,108.9042 0.14046206,108.9108 0.22801547,108.9174 0.14026128,108.9241 0.17561875,108.9307 0.35100752,108.9373 0.4474254,108.9440 0.54386389,108.9506 0.49104038,108.9572 0.26308656,108.9638 0.21957225,108.9705 0.39475685,108.9771 0.22783159,108.9837 0.11392144,108.9904 0.052559149,108.9970 0.043868057,109.0036 0.035110481,109.0102 0.052606031,109.0169 0.026305083,109.0235 0.15799494,109.0301 0.31598902,109.0368 0.6580711,109.0434 1.0351176,109.0500 1.0350163,109.0567 0.9737134,109.0633 1.6930822,109.0699 3.607502,109.0766 7.6176329,109.0832 10.958525,109.0898 16.655283,109.0965 32.836273,109.1031 49.100815,109.1097 45.07185,109.1163 29.896017,109.1230 18.748682,109.1296 10.6705,109.1363 4.952939,109.1429 1.9370064,109.1495 1.1749196,109.1562 0.71909535,109.1628 0.56150186,109.1694 0.35952646,109.1761 0.21909338,109.1827 0.16661197,109.1893 0.1052858,109.1960 0.052636188,109.2026 0.078967795,109.2092 0.087824196,109.2159 0.13162312,109.2225 0.13156375,109.2291 0.1139879,109.2358 0.10524417,109.2424 0.14032333,109.2491 0.061366431,109.2557 0.061408181,109.2623 0.17543428,109.2690 0.19297284,109.2756 0.087737262,109.2822 0.17556727,109.2889 0.28954482,109.2955 0.33323839,109.3022 0.46482188,109.3088 0.36840922,109.3154 0.19303434,109.3221 0.11406209,109.3287 0.15783872,109.3354 0.1403618,109.3420 0.15797302,109.3486 0.21932359,109.3553 0.30693588,109.3619 0.21926354,109.3686 0.21941054,109.3752 0.37718919,109.3818 0.28949392,109.3885 0.28088763,109.3951 0.38608378,109.4018 0.42971957,109.4084 0.31579235,109.4151 0.35959983,109.4217 0.15768248,109.4283 0.20165639,109.4350 0.096444562,109.4416 0.026340915,109.4483 -6.6678544e-006,109.4549 2.3953013e-005,109.4616 0.061568361,109.4682 0.21061799,109.4748 0.23675674,109.4815 0.12267267,109.4881 0.078993,109.4948 0.34219688,109.5014 0.38591605,109.5081 0.20167182,109.5147 0.078869976,109.5214 0.087732628,109.5280 0.079013251,109.5346 0.087799206,109.5413 0.16662976,109.5479 0.31572813,109.5546 0.53506011,109.5612 0.45611197,109.5679 0.2544148,109.5745 0.061426476,109.5812 0.1052691,109.5878 0.12280111,109.5945 0.096454367,109.6011 0.078985572,109.6078 0.096599527,109.6144 0.14033282,109.6211 0.078862503,109.6277 0.052598275,109.6344 0.087698787,109.6410 0.07896819,109.6477 0.19314137,109.6543 0.52649832,109.6610 0.70166105,109.6676 0.37695205,109.6743 0.17537971,109.6809 0.061530627,109.6876 0.21072087,109.6942 0.34206805,109.7009 0.15770455,109.7075 0.026257668,109.7142 0.052674852,109.7208 0.096543647,109.7275 0.14045636,109.7341 0.23689616,109.7408 0.18408976,109.7474 0.11392286,109.7541 0.22802639,109.7607 0.28071901,109.7674 0.31582838,109.7740 0.23686044,109.7807 0.15786891,109.7873 0.087692872,109.7940 0.052696284,109.8007 0.14044085,109.8073 0.2018498,109.8140 0.39476895,109.8206 0.42089221,109.8273 0.14900729,109.8339 0.0087470068,109.8406 0.087811179,109.8472 0.23706339,109.8539 0.35091457,109.8605 0.38584989,109.8672 0.3683213,109.8739 0.2192034,109.8805 0.10525426,109.8872 0.13161212,109.8938 0.14035769,109.9005 0.14032237,109.9071 0.1929647,109.9138 0.21054944,109.9205 0.16665372,109.9271 0.026344417,109.9338 0.096541218,109.9404 0.13157393,109.9471 0.10522081,109.9538 0.035046224,109.9604 -9.7782349e-006,109.9671 7.1518184e-006,109.9737 -1.8829724e-005,109.9804 0.02637399,109.9870 0.201836,109.9937 0.17539217,110.0004 0.18412496,110.0070 0.20171784,110.0137 0.079048604,110.0203 0.20189665,110.0270 0.34212041,110.0337 0.21918081,110.0403 0.1053628,110.0470 0.37734005,110.0537 0.57892334,110.0603 1.0703188,110.0670 2.9940312,110.0736 8.9606695,110.0803 13.62399,110.0870 11.883948,110.0936 9.0080605,110.1003 24.02837,110.1070 103.14785,110.1136 202.57576,110.1203 205.48746,110.1269 112.14452,110.1336 32.461639,110.1403 11.207308,110.1469 6.6297989,110.1536 4.1829591,110.1603 2.5949323,110.1669 1.358529,110.1736 0.85929906,110.1803 0.72807711,110.1869 0.64897484,110.1936 0.262889,110.2003 0.096392348,110.2069 0.14044544,110.2136 0.22818036,110.2203 0.29828298,110.2269 0.51757956,110.2336 0.60517281,110.2403 0.32450014,110.2469 0.087713078,110.2536 0.035038229,110.2603 -1.748773e-005,110.2669 0.008788269,110.2736 0.11409291,110.2803 0.14039461,110.2869 0.096506394,110.2936 0.14028859,110.3003 0.14031039,110.3069 0.14043087,110.3136 0.1842941,110.3203 0.28947073,110.3270 0.3420743,110.3336 0.37721562,110.3403 0.35977042,110.3470 0.42991593,110.3536 0.48247805,110.3603 0.47374228,110.3670 0.40340784,110.3737 0.21910398,110.3803 0.30699259,110.3870 0.69336164,110.3937 0.98259133,110.4003 0.56990069,110.4070 0.28922337,110.4137 0.1402538,110.4204 0.1403925,110.4270 0.12276525,110.4337 0.052576885,110.4404 0.08779937,110.4471 0.21944286,110.4537 0.27191076,110.4604 0.26305676,110.4671 0.17535649,110.4737 0.13157336,110.4804 0.035090078,110.4871 0.026292259,110.4938 0.12283443,110.5004 0.35093635,110.5071 0.31576955,110.5138 0.12277606,110.5205 0.087729357,110.5271 0.10523777,110.5338 0.11402764,110.5405 0.079132609,110.5472 0.25460395,110.5539 0.28933698,110.5605 0.12265717,110.5672 0.15792719,110.5739 0.24556002,110.5806 0.18413803,110.5872 0.08769948,110.5939 0.11402804,110.6006 0.13157547,110.6073 0.15790188,110.6140 0.22805808,110.6206 0.24575673,110.6273 0.25456518,110.6340 0.20167474,110.6407 0.096327461,110.6474 0.12275156,110.6540 0.16670012,110.6607 0.16672061,110.6674 0.13160332,110.6741 0.16667919,110.6808 0.14917907,110.6874 0.16665892,110.6941 0.14021954,110.7008 0.14907046,110.7075 0.18425709,110.7142 0.10526421,110.7208 0.10525989,110.7275 0.14908256,110.7342 0.087731585,110.7409 0.06149089,110.7476 0.28073391,110.7543 0.27192241,110.7609 0.21046855,110.7676 0.061360452,110.7743 0.096492812,110.7810 0.15791658,110.7877 0.21054441,110.7944 0.19303289,110.8010 0.21054079,110.8077 0.096461505,110.8144 0.11400425,110.8211 0.087736219,110.8278 0.16676553,110.8345 0.16666484,110.8411 0.12271602,110.8478 0.070167117,110.8545 0.11410064,110.8612 0.1403088,110.8679 0.061333735,110.8746 0.052644268,110.8813 0.061432771,110.8880 0.052619971,110.8946 0.05256895,110.9013 0.078968957,110.9080 0.13172674,110.9147 0.25441167,110.9214 0.14021824,110.9281 0.035016876,110.9348 0.096474461,110.9415 0.14035659,110.9481 0.052645557,110.9548 2.6105113e-006,110.9615 0.035168704,110.9682 0.14040209,110.9749 0.17535685,110.9816 0.12270962,110.9883 0.16673818,110.9950 0.45643598,111.0017 0.71063435,111.0084 0.72815597,111.0150 1.3254769,111.0217 2.5180874,111.0284 2.5525918,111.0351 2.8858016,111.0418 2.8253317,111.0485 7.7978191,111.0552 31.843229,111.0619 61.721878,111.0686 64.613937,111.0753 40.694695,111.0820 17.596663,111.0887 11.684205,111.0953 19.81024,111.1020 26.133425,111.1087 26.123796,111.1154 24.115084,111.1221 21.357454,111.1288 14.995998,111.1355 10.093324,111.1422 5.9625649,111.1489 3.2966814,111.1556 1.2447697,111.1623 0.7278142,111.1690 0.3857213,111.1757 0.12275372,111.1824 0.052597195,111.1891 0.0088250106,111.1958 0.19306619,111.2025 0.37724787,111.2092 0.57898122,111.2159 0.6403693,111.2226 0.5350551,111.2293 0.29818526,111.2359 0.39477593,111.2426 0.64922112,111.2493 0.72798908,111.2560 0.33325431,111.2627 0.25434718,111.2694 0.2104136,111.2761 0.29829782,111.2828 0.1667264,111.2895 0.078943662,111.2962 0.061369929,111.3029 0.18431416,111.3096 0.50024921,111.3163 0.68426692,111.3230 0.42970213,111.3297 0.23665695,111.3364 0.078881137,111.3431 0.14056873,111.3498 0.33356392,111.3565 0.35064891,111.3632 0.11374506,111.3699 0.061454702,111.3766 0.11418033,111.3833 0.20174682,111.3900 0.087576769,111.3967 0.026289919,111.4034 0.026316978,111.4102 0.017547935,111.4169 0.07906194,111.4236 0.14921227,111.4303 0.17532708,111.4370 0.11392096,111.4437 0.079055466,111.4504 0.29849425,111.4571 0.68429476,111.4638 0.68407804,111.4705 0.33317679,111.4772 0.17539838,111.4839 0.29825726,111.4906 0.28946298,111.4973 0.22804315,111.5040 0.30706179,111.5107 0.40353757,111.5174 0.23673688,111.5241 0.052575678,111.5308 0.0087449076,111.5375 7.6335265e-005,111.5442 0.11418035,111.5510 0.28068444,111.5577 0.30690894,111.5644 0.26316559,111.5711 0.20174828,111.5778 0.10523082,111.5845 0.079052508,111.5912 0.22811396,111.5979 0.24557564,111.6046 0.19292946,111.6113 0.35955051,111.6180 0.21047652,111.6247 0.061473537,111.6315 0.15791659,111.6382 0.27200267,111.6449 0.29830715,111.6516 0.30705681,111.6583 0.48249787,111.6650 0.5264408,111.6717 0.42988837,111.6784 0.32433975,111.6851 0.14022633,111.6918 0.19308062,111.6986 0.42121482,111.7053 0.49996725,111.7120 0.35073236,111.7187 0.14023814,111.7254 0.02625058,111.7321 -2.3918214e-005,111.7388 4.074911e-005,111.7455 0.12286589,111.7523 0.12276831,111.7590 0.078907982,111.7657 0.02638337,111.7724 0.10539566,111.7791 0.23695453,111.7858 0.34201914,111.7925 0.35949823,111.7992 0.3596817,111.8060 0.30705941,111.8127 0.33329141,111.8194 0.29821065,111.8261 0.20199229,111.8328 0.41265798,111.8395 0.53491616,111.8463 0.21889958,111.8530 0.096356876,111.8597 0.18417037,111.8664 0.25437343,111.8731 0.19303864,111.8798 0.20190908,111.8866 0.25447404,111.8933 0.23683041,111.9000 0.23675324,111.9067 0.3508898,111.9134 0.62294108,111.9201 0.4999409,111.9269 0.24549635,111.9336 0.14910519,111.9403 0.29822272,111.9470 0.26311079,111.9537 0.11400837,111.9605 0.0087864827,111.9672 0.035095211,111.9739 0.15817207,111.9806 0.55299044,111.9873 0.68413311,111.9941 0.53480619,112.0008 0.46488115,112.0075 0.67558324,112.0142 0.65789431,112.0209 0.42095762,112.0277 0.44766477,112.0344 1.2904114,112.0411 2.3955147,112.0478 3.5714726,112.0545 6.7649651,112.0613 9.7744112,112.0680 15.846461,112.0747 30.812887,112.0814 114.22972,112.0882 376.4704,112.0949 578.75128,112.1016 485.06149,112.1083 226.09593,112.1150 70.195023,112.1218 35.360493,112.1285 24.318628,112.1352 14.372042,112.1419 6.5756211,112.1487 2.5601332,112.1554 0.89463663,112.1621 0.57906574,112.1688 0.30689123,112.1756 0.13151908,112.1823 0.18427183,112.1890 0.2807717,112.1958 0.36838201,112.2025 0.30694222,112.2092 0.30706742,112.2159 0.31586161,112.2227 0.31596541,112.2294 0.51761788,112.2361 0.56125826,112.2428 0.35941175,112.2496 0.06126691,112.2563 0.13161436,112.2630 0.28084689,112.2698 0.39496624,112.2765 0.37723017,112.2832 0.35061947,112.2899 0.087533444,112.2967 0.061454911,112.3034 0.16677859,112.3101 0.25441241,112.3169 0.26318815,112.3236 0.28075457,112.3303 0.21043162,112.3370 0.19301277,112.3438 0.2894814,112.3505 0.18414593,112.3572 0.27208698,112.3640 0.4914256,112.3707 0.52633709,112.3774 0.42084855,112.3842 0.35068694,112.3909 0.28061166,112.3976 0.10529914,112.4044 0.1843944,112.4111 0.33360064,112.4178 0.42991793,112.4246 0.35068753,112.4313 0.28046605,112.4380 0.14898688,112.4448 0.05260621,112.4515 0.026375586,112.4582 0.16683137,112.4650 0.26317558,112.4717 0.33319575,112.4784 0.40345049,112.4852 0.342069,112.4919 0.14909273,112.4986 0.043937568,112.5054 0.08774808,112.5121 0.12285852,112.5188 0.20177749,112.5256 0.21922451,112.5323 0.36835653,112.5391 0.31575322,112.5458 0.21935017,112.5525 0.08769688,112.5593 0.043836348,112.5660 0.052661195,112.5727 0.052606419,112.5795 0.14921783,112.5862 0.24565849,112.5930 0.1139253,112.5997 0.23676324,112.6064 0.30706915,112.6132 0.19309989,112.6199 0.12279893,112.6266 0.2280235,112.6334 0.23677257,112.6401 0.096461207,112.6469 0.078950174,112.6536 0.096491225,112.6603 0.14915164,112.6671 0.078941122,112.6738 0.017581888,112.6806 0.087832287,112.6873 0.21930452,112.6941 0.33329096,112.7008 0.29832128,112.7075 0.23687589,112.7143 0.30700082,112.7210 0.4824647,112.7278 0.42091739,112.7345 0.12277505,112.7412 0.14918748,112.7480 0.18417563,112.7547 0.16671225,112.7615 0.15785207,112.7682 0.026229659,112.7750 -7.892264e-006,112.7817 4.7629997e-005,112.7884 0.052666072,112.7952 0.026246894,112.8019 0.008834823,112.8087 0.087810159,112.8154 0.096454479,112.8222 0.052530326,112.8289 1.300284e-005,112.8357 0.087775543,112.8424 0.096515924,112.8492 0.1141336,112.8559 0.17549193,112.8626 0.18407905,112.8694 0.061318327,112.8761 0.052651372,112.8829 0.026253087,112.8896 1.0666887e-005,112.8964 0.05267388,112.9031 0.12286489,112.9099 0.14039184,112.9166 0.27200758,112.9234 0.47368068,112.9301 0.31564009,112.9369 0.10519473,112.9436 0.026285667,112.9504 6.3984138e-005,112.9571 0.087835059,112.9639 0.14037195,112.9706 0.13151537,112.9774 0.21042466,112.9841 0.4912295,112.9909 0.52634603,112.9976 0.2281047,113.0044 0.096543148,113.0111 0.1402721,113.0179 0.29819146,113.0246 0.50020617,113.0314 0.6756587,113.0381 1.1321369,113.0449 1.7373116,113.0516 1.5000614,113.0584 1.3679752,113.0651 2.4938114,113.0719 10.295669,113.0786 17.583099,113.0854 23.820852,113.0921 37.02375,113.0989 43.902073,113.1056 33.682858,113.1124 14.921319,113.1192 6.0231934,113.1259 3.5692687,113.1327 2.3245323,113.1394 1.2451258,113.1462 0.4293493,113.1529 0.31570005,113.1597 0.4123573,113.1664 0.43861434,113.1732 0.51748699,113.1799 0.41218913,113.1867 0.23680755,113.1935 0.11400475,113.2002 0.12278802,113.2070 0.16668668,113.2137 0.087711699,113.2205 0.16676797,113.2272 0.35972798,113.2340 0.21925855,113.2408 0.19311665,113.2475 0.35973597,113.2543 0.3332099,113.2610 0.26297629,113.2678 0.18421301,113.2745 0.16678199,113.2813 0.14903721,113.2881 0.087709211,113.2948 0.25452715,113.3016 0.41224623,113.3083 0.2454571,113.3151 -3.051249e-005,113.3219 0.087746203,113.3286 0.28943384,113.3354 0.26312703,113.3421 0.14037387,113.3489 0.052654948,113.3557 0.017569581,113.3624 0.10539771,113.3692 0.28083381,113.3759 0.3948611,113.3827 0.44725809,113.3895 0.21027647,113.3962 0.026277509,113.4030 0.052688729,113.4098 0.11410591,113.4165 0.087657481,113.4233 0.026238814,113.4300 0.02630589,113.4368 4.3878058e-006,113.4436 -6.1879314e-006,113.4503 2.0365142e-005,113.4571 0.035085201,113.4639 0.20171791,113.4706 0.38595101,113.4774 0.40352905,113.4842 0.35091466,113.4909 0.40350783,113.4977 0.48245543,113.5045 0.23682705,113.5112 0.026304618,113.5180 0.026305819,113.5248 0.19294673,113.5315 0.37722003,113.5383 0.2193287,113.5451 -5.6920649e-006,113.5518 7.163307e-007,113.5586 0.052622389,113.5654 0.14034352,113.5721 0.14035812,113.5789 0.026326992,113.5857 -8.6583505e-006,113.5924 0.02633255,113.5992 0.1930815,113.6060 0.28076902,113.6127 0.21921416,113.6195 0.061356694,113.6263 0.026276996,113.6330 0.026474988,113.6398 0.2986618,113.6466 0.5089314,113.6533 0.5172981,113.6601 0.27164856,113.6669 0.17538035,113.6737 0.28069094,113.6804 0.2895388,113.6872 0.38607207,113.6940 0.45606446,113.7007 0.35956794,113.7075 0.2367796,113.7143 0.052556168,113.7211 0.052645918,113.7278 0.05260928,113.7346 -1.6983207e-005,113.7414 -1.2835631e-006,113.7481 0.02631343,113.7549 0.21054272,113.7617 0.34215674,113.7685 0.29821986,113.7752 0.078904405,113.7820 0.06152723,113.7888 0.28077197,113.7956 0.28060496,113.8023 0.12272462,113.8091 0.035088934,113.8159 0.061511796,113.8227 0.16673431,113.8294 0.15788525,113.8362 0.13148159,113.8430 0.0086779306,113.8498 2.8988608e-005,113.8565 0.02639327,113.8633 0.14037476,113.8701 0.19296984,113.8769 0.1403394,113.8836 0.05266178,113.8904 0.13170283,113.8972 0.19290678,113.9040 0.087621711,113.9107 0.096622072,113.9175 0.18419215,113.9243 0.096418656,113.9311 0.087663181,113.9379 0.026227634,113.9446 0.1140773,113.9514 0.10531244,113.9582 0.10523614,113.9650 0.035131682,113.9718 0.14044066,113.9785 0.18416037,113.9853 0.18411075,113.9921 0.087674081,113.9989 0.026382092,114.0057 0.052724134,114.0124 0.1141476,114.0192 0.18420993,114.0260 0.14026827,114.0328 0.17551801,114.0396 0.2720241,114.0463 0.33334485,114.0531 0.41242382,114.0599 0.61426979,114.0667 1.307568,114.0735 2.131923,114.0802 2.2895362,114.0870 2.5959735,114.0938 6.4536943,114.1006 29.703966,114.1074 61.329758,114.1142 63.448006,114.1209 36.418819,114.1277 10.419454,114.1345 4.1402702,114.1413 4.7719345,114.1481 4.4995675,114.1549 2.8233113,114.1617 1.0955466,114.1684 0.4559907,114.1752 0.44735861,114.1820 0.6228013,114.1888 0.57913655,114.1956 0.56163007,114.2024 0.42098346,114.2092 0.23664346,114.2159 0.15788752,114.2227 0.20179312,114.2295 0.30706966,114.2363 0.29813948,114.2431 0.10510045,114.2499 0.035082173,114.2567 0.03508424,114.2635 0.052677561,114.2702 0.16678557,114.2770 0.2368664,114.2838 0.11387731,114.2906 0.23677455,114.2974 0.42985463,114.3042 0.28945136,114.3110 0.052643966,114.3178 0.017566649,114.3246 0.061551072,114.3313 0.31593224,114.3381 0.42971101,114.3449 0.21912648,114.3517 0.11401458,114.3585 0.23686586,114.3653 0.21924473,114.3721 0.22803311,114.3789 0.22809538,114.3857 0.096514247,114.3925 0.061421573,114.3993 0.078976445,114.4060 0.1053146,114.4128 0.096599594,114.4196 0.21932857,114.4264 0.23671061,114.4332 0.061327856,114.4400 0.026309799,114.4468 0.087680146,114.4536 0.15797736,114.4604 0.20200539,114.4672 0.26323995,114.4740 0.2894111,114.4808 0.38598052,114.4876 0.30685011,114.4944 0.078757517,114.5012 0.11406937,114.5080 0.13165656,114.5147 0.10532205,114.5215 0.11396906,114.5283 0.026238952,114.5351 0.061489094,114.5419 0.16667844,114.5487 0.11397827,114.5555 0.11404617,114.5623 0.12277462,114.5691 0.043829314,114.5759 0.035110131,114.5827 0.026284173,114.5895 7.2369883e-005,114.5963 0.12297311,114.6031 0.21057875,114.6099 0.18406111,114.6167 0.13148053,114.6235 0.28072444,114.6303 0.23682468,114.6371 0.10522663,114.6439 0.096482031,114.6507 0.31584141,114.6575 0.45610955,114.6643 0.42978388,114.6711 0.30703509,114.6779 0.052647807,114.6847 0.026365273,114.6915 0.096553706,114.6983 0.28068134,114.7051 0.24554738,114.7119 0.14915287,114.7187 0.1492198,114.7255 0.14031431,114.7323 0.087639898,114.7391 0.0438594,114.7459 0.078987725,114.7527 0.13157438,114.7595 0.14031094,114.7663 0.10537478,114.7731 0.21942504,114.7799 0.31573018,114.7867 0.21044338,114.7935 0.18419719,114.8003 0.19306642,114.8071 0.16671661,114.8139 0.14901471,114.8208 0.078854792,114.8276 0.03507128,114.8344 0.026289677,114.8412 0.052585285,114.8480 0.14035,114.8548 0.122812,114.8616 0.079010002,114.8684 0.078985833,114.8752 0.05266086,114.8820 0.10530687,114.8888 0.096439406,114.8956 0.052590366,114.9024 0.052624308,114.9092 0.061433394,114.9160 0.16668704,114.9228 0.15785098,114.9297 0.14038701,114.9365 0.20182577,114.9433 0.25434241,114.9501 0.23672324,114.9569 0.21052346,114.9637 0.20182787,114.9705 0.56159908,114.9773 0.7019189,114.9841 0.46478513,114.9909 0.20156081,114.9977 0.10517993,115.0045 0.052580189,115.0114 0.27216193,115.0182 1.5012839,115.0250 3.6504602,115.0318 4.3242216,115.0386 3.2284899,115.0454 10.059261,115.0522 24.858845,115.0590 31.360706,115.0658 28.90871,115.0727 24.565329,115.0795 17.521748,115.0863 9.2868099,115.0931 5.0782638,115.0999 5.0796361,115.1067 6.7551966,115.1135 7.3330584,115.1203 5.0162892,115.1272 1.989876,115.1340 0.49936748,115.1408 0.26307958,115.1476 0.21049944,115.1544 0.15784398,115.1612 0.052581511,115.1680 -8.7030467e-006,115.1749 1.9847381e-005,115.1817 0.061431073,115.1885 0.1140177,115.1953 0.061365739,115.2021 0.096536644,115.2089 0.30707085,115.2158 0.21924262,115.2226 0.14033204,115.2294 0.2894775,115.2362 0.3683899,115.2430 0.28948727,115.2498 0.19301975,115.2567 0.10527176,115.2635 0.087710947,115.2703 0.052594483,115.2771 0.14039533,115.2839 0.35965103,115.2907 0.40347183,115.2976 0.25448668,115.3044 0.1403389,115.3112 0.052565407,115.3180 0.096515052,115.3248 0.14034955,115.3317 0.087690152,115.3385 0.052612066,115.3453 0.061441213,115.3521 0.096525878,115.3589 0.096482553,115.3658 0.078961186,115.3726 0.10527019,115.3794 0.14915749,115.3862 0.16678302,115.3930 0.27195126,115.3999 0.2981531,115.4067 0.37712377,115.4135 0.35080129,115.4203 0.14912674,115.4272 0.079006784,115.4340 0.10523275,115.4408 0.026245294,115.4476 0.23680609,115.4545 0.29825911,115.4613 0.11406215,115.4681 0.026325054,115.4749 0.026401836,115.4817 0.15800144,115.4886 0.38590884,115.4954 0.29820314,115.5022 0.20183469,115.5090 0.15793368,115.5159 0.24581572,115.5227 0.49997708,115.5295 0.38574916,115.5363 0.26307455,115.5432 0.087731138,115.5500 0.14925665,115.5568 0.21056794,115.5637 0.17534851,115.5705 0.07880681,115.5773 0.035048284,115.5841 0.026339723,115.5910 0.035110313,115.5978 0.026278898,115.6046 0.026318623,115.6114 0.11410232,115.6183 0.14910001,115.6251 0.061343461,115.6319 -1.4612523e-005,115.6388 2.8467966e-005,115.6456 0.052718099,115.6524 0.14040105,115.6592 0.12273283,115.6661 0.052519385,115.6729 0.096518442,115.6797 0.14916153,115.6866 0.14033838,115.6934 0.078980468,115.7002 0.087716192,115.7071 0.026236393,115.7139 0.1667909,115.7207 0.4037255,115.7275 0.39464131,115.7344 0.17527664,115.7412 0.035054281,115.7480 0.026297618,115.7549 0.0087751094,115.7617 0.078934014,115.7685 0.043940946,115.7754 0.087797232,115.7822 0.1140229,115.7890 0.1051833,115.7959 0.0087128319,115.8027 0.02632777,115.8095 -2.0119609e-005,115.8164 -3.9449751e-006,115.8232 3.5903777e-005,115.8300 0.078999721,115.8369 0.22805999,115.8437 0.32473642,115.8505 0.35984015,115.8574 0.35076001,115.8642 0.17525867,115.8711 0.08764445,115.8779 0.035033718,115.8847 1.8731629e-006,115.8916 0.035129212,115.8984 0.078908756,115.9052 0.061428167,115.9121 0.087810352,115.9189 0.11402852,115.9257 0.16668561,115.9326 0.19295119,115.9394 0.096545435,115.9463 0.24592181,115.9531 0.39473191,115.9599 0.23657188,115.9668 0.12273721,115.9736 0.11410603,115.9804 0.27196169,115.9873 0.49992368,115.9941 0.34203273,116.0010 0.087715276,116.0078 0.070125885,116.0146 0.078874014,116.0215 0.52642596,116.0283 1.3422703,116.0352 1.6230781,116.0420 1.2372059,116.0488 1.0174104,116.0557 1.2019932,116.0625 2.7817135,116.0694 4.6943059,116.0762 8.4506502,116.0831 15.565763,116.0899 20.105511,116.0967 16.337408,116.1036 7.8556285,116.1104 8.0767622,116.1173 28.901152,116.1241 50.22559,116.1310 46.481071,116.1378 23.029453,116.1446 5.7136989,116.1515 1.9382981,116.1583 1.4034858,116.1652 0.85997587,116.1720 0.48239061,116.1789 0.22791468,116.1857 0.16664024,116.1926 0.24564973,116.1994 0.24554789,116.2062 0.28062496,116.2131 0.15799817,116.2199 0.20184167,116.2268 0.21049176,116.2336 0.42997503,116.2405 0.51785624,116.2473 0.69295484,116.2542 0.4470464,116.2610 0.2015536,116.2679 0.105294,116.2747 0.2544823,116.2816 0.40345842,116.2884 0.48230281,116.2953 0.24558979,116.3021 0.10529006,116.3089 0.21927524,116.3158 0.37735388,116.3226 0.59677702,116.3295 0.62279773,116.3363 0.29795295,116.3432 0.10527289,116.3500 0.2808364,116.3569 0.21912715,116.3637 0.078822754,116.3706 0.11423306,116.3774 0.31589818,116.3843 0.39456952,116.3911 0.27185056,116.3980 0.12280688,116.4048 0.052614428,116.4117 0.052624337,116.4186 0.096493013,116.4254 0.14035006,116.4323 0.052602183,116.4391 2.3216846e-005,116.4460 0.035075821,116.4528 0.12276842,116.4597 0.34213018,116.4665 0.50883758,116.4734 0.46497247,116.4802 0.36840823,116.4871 0.22798388,116.4939 0.096461818,116.5008 0.052677967,116.5076 0.14039612,116.5145 0.24574651,116.5214 0.45612296,116.5282 0.30691382,116.5351 0.36845726,116.5419 0.27194551,116.5488 0.13157135,116.5556 0.21929513,116.5625 0.66677111,116.5693 0.8246004,116.5762 0.57004261,116.5831 0.17543468,116.5899 0.28958231,116.5968 0.36834624,116.6036 0.15777069,116.6105 0.035111994,116.6173 0.052641775,116.6242 0.035022352,116.6311 0.12274955,116.6379 0.16673687,116.6448 0.19304267,116.6516 0.15789194,116.6585 0.11402745,116.6653 0.052590959,116.6722 0.078945406,116.6791 0.24564339,116.6859 0.2719861,116.6928 0.21936126,116.6996 0.16662844,116.7065 0.096424498,116.7134 0.078972004,116.7202 0.096464157,116.7271 0.16656081,116.7339 0.25439689,116.7408 0.33345586,116.7477 0.40354893,116.7545 0.28947559,116.7614 0.17542139,116.7683 0.10523131,116.7751 0.22806117,116.7820 0.3595635,116.7888 0.34202081,116.7957 0.29821375,116.8026 0.24572085,116.8094 0.32473341,116.8163 0.4034549,116.8232 0.24548721,116.8300 0.096483387,116.8369 0.026342219,116.8438 0.026374346,116.8506 0.096614376,116.8575 0.20180169,116.8643 0.28081411,116.8712 0.43865004,116.8781 0.29809052,116.8849 0.12264901,116.8918 0.10515253,116.8987 0.19298369,116.9055 0.16668208,116.9124 0.026315205,116.9193 8.6346226e-006,116.9261 0.02629469,116.9330 0.14917102,116.9399 0.18429758,116.9467 0.12276137,116.9536 0.026246632,116.9605 -9.1416246e-007,116.9673 0.052688614,116.9742 0.17548081,116.9811 0.21928781,116.9879 0.20183022,116.9948 0.27203992,117.0017 0.38586292,117.0086 0.27175638,117.0154 0.14911234,117.0223 0.17551596,117.0292 0.2369893,117.0360 0.25433958,117.0429 0.16666856,117.0498 0.68438554,117.0566 1.0352297,117.0635 1.2021648,117.0704 2.2906365,117.0773 6.1002636,117.0841 13.284534,117.0910 15.157053,117.0979 10.504862,117.1047 4.4269147,117.1116 2.2449551,117.1185 1.9472114,117.1254 2.4383953,117.1322 2.2893474,117.1391 1.455663,117.1460 0.36827213,117.1528 0.2633048,117.1597 0.27176404,117.1666 0.22783631,117.1735 0.19298536,117.1803 0.14915831,117.1872 0.1053432,117.1941 0.20183125,117.2010 0.17541465,117.2078 0.16666135,117.2147 0.28069958,117.2216 0.42972112,117.2285 0.39465636,117.2353 0.18422541,117.2422 0.12280353,117.2491 0.087741829,117.2560 0.087745786,117.2628 0.1228669,117.2697 0.14043242,117.2766 0.15796369,117.2835 0.27191326,117.2904 0.2191826,117.2972 0.087638676,117.3041 0.035058096,117.3110 0.10534652,117.3179 0.11412972,117.3247 0.096432209,117.3316 0.052604642,117.3385 0.08783944,117.3454 0.15790758,117.3523 0.12265806,117.3591 0.09644644,117.3660 0.087720297,117.3729 0.035074979,117.3798 0.061472513,117.3867 0.15803777,117.3935 0.24564078,117.4004 0.18416855,117.4073 0.21066882,117.4142 0.30697486,117.4211 0.2893714,117.4279 0.34219122,117.4348 0.3245776,117.4417 0.33326009,117.4486 0.20163506,117.4555 0.1051968,117.4624 0.1052388,117.4692 0.30700734,117.4761 0.42135447,117.4830 0.58808029,117.4899 0.54391748,117.4968 0.49087131,117.5037 0.2540673,117.5105 0.32453355,117.5174 0.12275991,117.5243 0.026333148,117.5312 3.2578646e-006,117.5381 0.0087606087,117.5450 0.061457671,117.5518 0.14044453,117.5587 0.16660605,117.5656 0.16657284,117.5725 0.23682448,117.5794 0.25440586,117.5863 0.22812784,117.5932 0.36845869,117.6000 0.42981383,117.6069 0.2543425,117.6138 0.21060644,117.6207 0.29837775,117.6276 0.35080642,117.6345 0.22794278,117.6414 0.23680003,117.6483 0.18423241,117.6551 0.27196676,117.6620 0.17539321,117.6689 0.035099018,117.6758 0.052735709,117.6827 0.096488178,117.6896 0.052539047,117.6965 0.10545661,117.7034 0.46505773,117.7103 0.54373074,117.7171 0.54380083,117.7240 0.35964835,117.7309 0.2455568,117.7378 0.078835286,117.7447 -4.6203218e-006,117.7516 0.087742865,117.7585 0.20173508,117.7654 0.25444394,117.7723 0.28073585,117.7792 0.18412445,117.7861 0.052611802,117.7929 0.035102334,117.7998 0.052642707,117.8067 0.10529296,117.8136 0.10522979,117.8205 -3.0522177e-005,117.8274 2.160133e-005,117.8343 0.087749563,117.8412 0.14034568,117.8481 0.10530694,117.8550 0.13167696,117.8619 0.2982026,117.8688 0.46483231,117.8757 0.55265963,117.8826 0.34209016,117.8895 0.16658917,117.8964 0.22805576,117.9032 0.10527943,117.9101 2.0052499e-005,117.9170 0.12281097,117.9239 0.23680009,117.9308 0.14035861,117.9377 0.078966975,117.9446 0.14909568,117.9515 0.28075948,117.9584 0.30709776,117.9653 0.38593829,117.9722 0.34207696,117.9791 0.18417987,117.9860 0.0087408815,117.9929 2.2996894e-006,117.9998 0.0087733231,118.0067 0.0087640621,118.0136 0.061538454,118.0205 0.28974897,118.0274 0.49994278,118.0343 0.60534501,118.0412 0.73693317,118.0481 0.4472346,118.0550 0.41225156,118.0619 0.40359652,118.0688 0.96569782,118.0757 2.8082972,118.0826 5.1784005,118.0895 17.595562,118.0964 67.79538,118.1033 120.00378,118.1102 111.93265,118.1171 57.042774,118.1240 15.763164,118.1309 9.6242952,118.1378 13.912664,118.1447 12.935416,118.1516 6.9958639,118.1585 2.2178259,118.1654 0.92984062,118.1723 0.5612818,118.1792 0.61399221,118.1861 0.49112922,118.1930 0.14028321,118.1999 0.026329048,118.2068 2.0041673e-005,118.2137 0.078923821,118.2206 0.079067916,118.2276 0.18445647,118.2345 0.21033546,118.2414 0.026118411,118.2483 0.052662242,118.2552 0.026326098,118.2621 0.12302038,118.2690 0.37737414,118.2759 0.39456207,118.2828 0.16652794,118.2897 0.078969888,118.2966 0.052562367,118.3035 0.061508935,118.3104 0.2106491,118.3173 0.26308924,118.3242 0.25432503,118.3311 0.17540568,118.3381 0.078876115,118.3450 0.052587815,118.3519 0.12291762,118.3588 0.19299927,118.3657 0.17551321,118.3726 0.28081664,118.3795 0.24556066,118.3864 0.16651621,118.3933 0.087774523,118.4002 0.30719507,118.4071 0.34201905,118.4141 0.20158018,118.4210 0.061322622,118.4279 0.14915033,118.4348 0.14910886,118.4417 0.052616253,118.4486 0.061492126,118.4555 0.26328859,118.4624 0.26310977,118.4693 0.14030278,118.4763 0.16670758,118.4832 0.26314873,118.4901 0.2718299,118.4970 0.19290416,118.5039 0.15793258,118.5108 0.15804166,118.5177 0.23696359,118.5246 0.39471319,118.5316 0.41213951,118.5385 0.175327,118.5454 0.087743126,118.5523 0.096491702,118.5592 0.052601166,118.5661 0.026357137,118.5730 0.079013333,118.5800 0.12283034,118.5869 0.12273285,118.5938 0.043794159,118.6007 0.026318697,118.6076 0.0088327667,118.6145 0.11410666,118.6215 0.17534806,118.6284 0.18414578,118.6353 0.16669977,118.6422 0.11406551,118.6491 0.14042947,118.6560 0.20190209,118.6630 0.2368684,118.6699 0.35076982,118.6768 0.36836207,118.6837 0.16655774,118.6906 0.17537133,118.6975 0.3685362,118.7045 0.58778745,118.7114 0.75428551,118.7183 0.48241013,118.7252 0.228182,118.7321 0.12281636,118.7391 0.052544188,118.7460 0.052608866,118.7529 0.087732255,118.7598 0.078977682,118.7667 0.052662112,118.7737 0.052616537,118.7806 0.026285818,118.7875 0.035134446,118.7944 0.10526884,118.8013 0.17535658,118.8083 0.28092787,118.8152 0.50898415,118.8221 0.31557107,118.8290 0.16644943,118.8360 0.16666342,118.8429 0.26319876,118.8498 0.27189729,118.8567 0.12287214,118.8637 0.08779861,118.8706 0.096479557,118.8775 0.20179988,118.8844 0.2456422,118.8913 0.18415566,118.8983 0.26311702,118.9052 0.27191931,118.9121 0.13153768,118.9190 0.078945778,118.9260 0.079056278,118.9329 0.17545049,118.9398 0.26306462,118.9467 0.22809631,118.9537 0.26332071,118.9606 0.40362465,118.9675 0.44722801,118.9745 0.21032093,118.9814 0.14035226,118.9883 0.15800764,118.9952 0.16659069,119.0022 0.20163463,119.0091 0.18425998,119.0160 0.3861329,119.0229 0.51760244,119.0299 0.38588858,119.0368 0.36855516,119.0437 0.58790129,119.0507 1.2467271,119.0576 4.969008,119.0645 11.862869,119.0714 13.218122,119.0784 8.9608469,119.0853 3.9728858,119.0922 5.7759972,119.0992 11.258193,119.1061 15.264176,119.1130 12.653659,119.1200 5.2314987,119.1269 0.93696398,119.1338 0.7546379,119.1408 1.1931905,119.1477 1.1050543,119.1546 0.69257474,119.1615 0.40328547,119.1685 0.16654895,119.1754 0.05258587,119.1823 0.070136666,119.1893 0.23681331,119.1962 0.35099837,119.2031 0.36863738,119.2101 0.31575441,119.2170 0.19277436,119.2239 0.15787864,119.2309 0.1491197,119.2378 0.061505381,119.2447 0.28086779,119.2517 0.49994934,119.2586 0.5349372,119.2655 0.21925883,119.2725 0.1579711,119.2794 0.13152263,119.2864 0.061441921,119.2933 0.21062876,119.3002 0.2104661,119.3072 0.10517769,119.3141 0.02626455,119.3210 -4.5868501e-006,119.3280 -5.8596734e-006,119.3349 0.026317576,119.3418 0.043868534,119.3488 -1.1181429e-005,119.3557 0.157893,119.3627 0.25440252,119.3696 0.33341891,119.3765 0.56151915,119.3835 0.57013905,119.3904 0.35956106,119.3974 0.16667189,119.4043 0.16667365,119.4112 0.16666271,119.4182 0.19297889,119.4251 0.12275007,119.4321 0.0087411217,119.4390 0.0087745851,119.4459 9.565747e-008,119.4529 0.026353672,119.4598 0.052621387,119.4668 0.026324378,119.4737 0.087810121,119.4806 0.18428735,119.4876 0.21925807,119.4945 0.14026324,119.5015 0.10522649,119.5084 0.08779373,119.5153 0.22819804,119.5223 0.26311365,119.5292 0.13158479,119.5362 0.22812231,119.5431 0.26312363,119.5501 0.2981647,119.5570 0.28933728,119.5639 0.1578722,119.5709 0.061413225,119.5778 3.4195185e-005,119.5848 0.14042623,119.5917 0.32462442,119.5987 0.33336172,119.6056 0.28946531,119.6126 0.25436321,119.6195 0.17536965,119.6264 0.078862332,119.6334 1.0444624e-005,119.6403 0.061525889,119.6473 0.14908916,119.6542 0.078905381,119.6612 0.13168937,119.6681 0.22802825,119.6751 0.11392555,119.6820 0.052652456,119.6890 0.15799727,119.6959 0.25441554,119.7029 0.18409452,119.7098 0.096447475,119.7168 0.079040498,119.7237 0.14917873,119.7307 0.14905995,119.7376 0.096409112,119.7446 0.14034098,119.7515 0.18417101,119.7585 0.061487887,119.7654 0.16685027,119.7724 0.21933678,119.7793 0.23678574,119.7863 0.15783152,119.7932 0.096414357,119.8002 0.07894884,119.8071 0.2369125,119.8141 0.23680484,119.8210 0.1227563,119.8280 0.061404441,119.8349 0.14034292,119.8419 0.070129544,119.8488 0.0087860851,119.8558 0.052705415,119.8627 0.10533239,119.8697 0.14905225,119.8766 0.026219806,119.8836 0.026340079,119.8905 0.052685831,119.8975 0.096529439,119.9044 0.16659592,119.9114 0.13152285,119.9183 0.096469417,119.9253 0.052719638,119.9323 0.1493357,119.9392 0.33339822,119.9462 0.29811668,119.9531 0.20177941,119.9601 0.33347091,119.9670 0.26299,119.9740 0.078763105,119.9809 0.14040203,119.9879 0.15791693,119.9948 0.078879133,120.0018 0.11401443,120.0088 0.10533515,120.0157 0.21072935,120.0227 0.57904166,120.0296 0.57877481,120.0366 0.34190264,120.0435 0.19292909,120.0505 0.39496967,120.0575 1.2727493,120.0644 4.2211437,120.0714 7.7918501,120.0783 9.4294844,120.0853 10.320337,120.0923 25.284325,120.0992 39.82922,120.1062 34.254131,120.1131 16.689856,120.1201 4.7585096,120.1271 1.9558865,120.1340 1.0348319,120.1410 0.58754343,120.1479 0.63148987,120.1549 0.34206927,120.1619 0.21941717,120.1688 0.32472336,120.1758 0.34202906,120.1827 0.16645946,120.1897 0.052590732,120.1967 0.20185067,120.2036 0.35094169,120.2106 0.34200612,120.2176 0.20168158,120.2245 0.29841444,120.2315 0.35100293,120.2384 0.26308173,120.2454 0.13147126,120.2524 0.10532816,120.2593 0.21929574,120.2663 0.19284362,120.2733 0.05257199,120.2802 0.061499104,120.2872 0.17557748,120.2942 0.28940058,120.3011 0.35078621,120.3081 0.26318923,120.3151 0.14915231,120.3220 0.11401422,120.3290 0.087748498,120.3359 0.13163261,120.3429 0.15786421,120.3499 0.14904684,120.3568 0.070139796,120.3638 0.096403651,120.3708 0.19305104,120.3778 0.289583,120.3847 0.20175701,120.3917 0.18431163,120.3987 0.1928746,120.4056 0.078928381,120.4126 0.14049257,120.4196 0.18422356,120.4265 0.16653427,120.4335 0.1227569,120.4405 0.14032137,120.4474 0.017458159,120.4544 1.805291e-005,120.4614 0.026344435,120.4683 0.087807178,120.4753 0.13162082,120.4823 0.087622255,120.4893 0.043781951,120.4962 0.052629802,120.5032 0.026320955,120.5102 0.035160925,120.5171 0.24581404,120.5241 0.49122798,120.5311 0.28930223,120.5381 0.14909907,120.5450 0.10526323,120.5520 0.13169627,120.5590 0.2983751,120.5659 0.33328384,120.5729 0.27181411,120.5799 0.25428465,120.5869 0.22798526,120.5938 0.14035703,120.6008 0.20180316,120.6078 0.15787831,120.6148 0.070170477,120.6217 0.0087667406,120.6287 0.0087751132,120.6357 0.070193149,120.6427 0.10534298,120.6496 0.1491801,120.6566 0.15785113,120.6636 0.070111617,120.6706 0.061404631,120.6775 0.33352301,120.6845 0.59667706,120.6915 0.64022225,120.6985 0.39450467,120.7054 0.18414646,120.7124 0.16666514,120.7194 0.20188661,120.7264 0.30713698,120.7333 0.20163585,120.7403 0.15794346,120.7473 0.24570425,120.7543 0.19278875,120.7613 0.061305512,120.7682 0.052697185,120.7752 0.052677691,120.7822 0.10550083,120.7892 0.27200529,120.7962 0.19270739,120.8031 0.052523706,120.8101 0.061392739,120.8171 0.096433781,120.8241 0.14040793,120.8311 0.07906656,120.8380 0.27214,120.8450 0.74573475,120.8520 0.80689877,120.8590 0.58750463,120.8660 0.26307839,120.8729 0.166759,120.8799 0.15791878,120.8869 0.14029397,120.8939 0.20167452,120.9009 0.28959221,120.9079 0.38601664,120.9148 0.13154183,120.9218 0.16680537,120.9288 0.245607,120.9358 0.16647385,120.9428 0.04377266,120.9498 0.052631538,120.9567 -1.4258897e-005,120.9637 0.0087738493,120.9707 0.052714989,120.9777 0.1931098,120.9847 0.29827744,120.9917 0.28949344,120.9986 0.28949082,121.0056 0.32447842,121.0126 0.24544114,121.0196 0.18429458,121.0266 0.40367731,121.0336 1.4745427,121.0406 5.0987844,121.0475 9.4854116,121.0545 12.475239,121.0615 12.841231,121.0685 12.054919,121.0755 20.244701,121.0825 31.3645,121.0895 31.777826,121.0965 23.818502,121.1035 20.658537,121.1104 30.665316,121.1174 41.195404,121.1244 37.272873,121.1314 19.182343,121.1384 5.6184902,121.1454 2.175307,121.1524 1.8420715,121.1594 0.96461588,121.1664 0.42092034,121.1733 0.33339179,121.1803 0.27175945,121.1873 0.14020658,121.1943 0.13154712,121.2013 0.14033547,121.2083 0.14032231,121.2153 0.30701089,121.2223 0.32460287,121.2293 0.21059608,121.2363 0.10528538,121.2433 0.078984268,121.2503 0.17552912,121.2572 0.201674,121.2642 0.10515004,121.2712 0.078935146,121.2782 -1.571706e-005,121.2852 1.4377291e-005,121.2922 0.052706562,121.2992 0.16678704,121.3062 0.21942373,121.3132 0.23684691,121.3202 0.21030954,121.3272 0.18406633,121.3342 0.11404345,121.3412 0.096482679,121.3482 0.14034267,121.3552 0.14036323,121.3622 0.10526375,121.3692 0.15793169,121.3762 0.22816616,121.3831 0.20176217,121.3901 0.14932062,121.3971 0.38611305,121.4041 0.33317843,121.4111 0.22793894,121.4181 0.17546277,121.4251 0.32451156,121.4321 0.23667899,121.4391 0.05269777,121.4461 0.087786168,121.4531 0.1228428,121.4601 0.19292895,121.4671 0.08764787,121.4741 0.16664013,121.4811 0.13163686,121.4881 0.19322309,121.4951 0.25446436,121.5021 0.22788629,121.5091 0.15779111,121.5161 0.20184678,121.5231 0.30718461,121.5301 0.38594255,121.5371 0.20158276,121.5441 0.10519223,121.5511 0.052605268,121.5581 0.096561573,121.5651 0.23701076,121.5721 0.34220466,121.5791 0.333168,121.5861 0.28937641,121.5931 0.35966212,121.6001 0.29820597,121.6071 0.16667376,121.6141 0.096449323,121.6211 0.10523503,121.6281 0.13156831,121.6351 0.052620187,121.6422 0.061494954,121.6492 0.26332557,121.6562 0.52634227,121.6632 0.43841732,121.6702 0.28068468,121.6772 0.49141949,121.6842 0.59643757,121.6912 0.42082852,121.6982 0.19290072,121.7052 0.24561399,121.7122 0.307069,121.7192 0.31586012,121.7262 0.36857507,121.7332 0.35975873,121.7402 0.47356349,121.7472 0.35076657,121.7542 0.33336988,121.7612 0.45609945,121.7683 0.25429165,121.7753 0.026282385,121.7823 0.00010280212,121.7893 0.17569816,121.7963 0.31582585,121.8033 0.2015532,121.8103 0.052479889,121.8173 0.078897268,121.8243 0.17543407,121.8313 0.1140741,121.8383 0.079079278,121.8454 0.14037542,121.8524 0.1051613,121.8594 0.078923039,121.8664 0.079108901,121.8734 0.29835424,121.8804 0.35079864,121.8874 0.31567705,121.8944 0.20163345,121.9014 0.02636349,121.9084 0.15809238,121.9155 0.26311362,121.9225 0.19294406,121.9295 0.21948215,121.9365 0.26308253,121.9435 0.12258665,121.9505 -5.8378486e-005,121.9575 3.4113506e-005,121.9645 0.10523265,121.9716 0.1667902,121.9786 0.36004478,121.9856 0.46489024,121.9926 0.30671474,121.9996 0.24545901,122.0066 0.21050377,122.0136 0.19312076,122.0207 0.2456636,122.0277 0.35964528,122.0347 0.58827597,122.0417 1.4394376,122.0487 2.1666117,122.0557 3.8781388,122.0628 11.298593,122.0698 32.03175,122.0768 48.63483,122.0838 43.790112,122.0908 30.509026,122.0978 41.803932,122.1049 155.16113,122.1119 306.18356,122.1189 320.22034,122.1259 187.80782,122.1329 62.427162,122.1399 23.131231,122.1470 15.128638,122.1540 10.110942,122.1610 5.3660874,122.1680 2.3406541,122.1750 0.70100087,122.1821 0.13139333,122.1891 0.035069522,122.1961 0.06145471,122.2031 0.1579527,122.2101 0.21928571,122.2172 0.28071347,122.2242 0.55288905,122.2312 0.61402929,122.2382 0.28924331,122.2452 0.12275066,122.2523 0.17539419,122.2593 0.17538325,122.2663 0.25451872,122.2733 0.45637435,122.2803 0.51745445,122.2874 0.31561518,122.2944 0.070122302,122.3014 0.026296787,122.3084 0.026301246,122.3155 0.10525125,122.3225 0.18425682,122.3295 0.2369086,122.3365 0.14907241,122.3436 0.026252607,122.3506 0.087737881,122.3576 0.15789872,122.3646 0.19299175,122.3716 0.13169654,122.3787 0.20192197,122.3857 0.44729221,122.3927 0.36835349,122.3998 0.21052846,122.4068 0.1052027,122.4138 0.08770965,122.4208 0.096498102,122.4279 0.18420465,122.4349 0.13156447,122.4419 0.15796264,122.4489 0.26337612,122.4560 0.50005227,122.4630 0.30683145,122.4700 0.13148507,122.4770 0.070057414,122.4841 0.02647903,122.4911 0.368754,122.4981 0.58785325,122.5052 0.68394637,122.5122 0.3768864,122.5192 0.096471488,122.5262 0.035142109,122.5333 0.12292538,122.5403 0.19309063,122.5473 0.28945211,122.5544 0.35952631,122.5614 0.40356764,122.5684 0.30709535,122.5755 0.21043004,122.5825 0.14902832,122.5895 0.087661244,122.5965 0.035060164,122.6036 0.035045933,122.6106 6.0636339e-005,122.6176 0.14054197,122.6247 0.24560197,122.6317 0.26303378,122.6387 0.25434142,122.6458 0.10521246,122.6528 0.026310898,122.6598 0.14922078,122.6669 0.2458283,122.6739 0.42107764,122.6809 0.24538474,122.6880 0.096432321,122.6950 0.096552692,122.7020 0.12273487,122.7091 0.30700415,122.7161 0.45621195,122.7231 0.19291104,122.7302 0.087668374,122.7372 0.11406767,122.7443 0.087776721,122.7513 0.1140409,122.7583 0.11414415,122.7654 0.18421707,122.7724 0.078780621,122.7794 0.0087388875,122.7865 0.026395572,122.7935 0.11410947,122.8005 0.1227641,122.8076 0.061357606,122.8146 0.078981951,122.8217 0.27190137,122.8287 0.18412945,122.8357 0.061401807,122.8428 8.7278249e-006,122.8498 8.3104105e-006,122.8568 0.11412871,122.8639 0.28090155,122.8709 0.37723085,122.8780 0.28050444,122.8850 0.11394561,122.8920 0.061406247,122.8991 0.061358284,122.9061 0.16668944,122.9132 0.25458843,122.9202 0.32470766,122.9272 0.34211439,122.9343 0.3684687,122.9413 0.3859196,122.9484 0.35949755,122.9554 0.34191868,122.9625 0.30696231,122.9695 0.28955996,122.9765 0.3158136,122.9836 0.23679671,122.9906 0.28942901,122.9977 0.4824793,123.0047 0.47371745,123.0117 0.36844447,123.0188 0.41230223,123.0258 0.48251158,123.0329 0.55294579,123.0399 0.9478482,123.0470 3.063405,123.0540 10.101494,123.0611 17.704863,123.0681 18.139299,123.0751 14.093995,123.0822 10.533765,123.0892 10.562864,123.0963 14.951066,123.1033 25.808466,123.1104 44.625748,123.1174 53.158527,123.1245 43.023849,123.1315 23.785971,123.1386 12.117205,123.1456 6.5674081,123.1527 2.7265382,123.1597 0.88592482,123.1667 0.96488184,123.1738 1.0348376,123.1808 0.57006556,123.1879 0.34227598,123.1949 0.32447836,123.2020 0.24544795,123.2090 0.10522977,123.2161 0.096509807,123.2231 0.096584089,123.2302 0.21934,123.2372 0.14912438,123.2443 0.16683055,123.2513 0.29826376,123.2584 0.26307142,123.2654 0.21923618,123.2725 0.22792354,123.2795 0.18421911,123.2866 0.2194356,123.2936 0.28064772,123.3007 0.21044417,123.3077 0.12280146,123.3148 0.026306789,123.3218 0.14045322,123.3289 0.23683944,123.3360 0.21041213,123.3430 0.14908499,123.3501 0.087815218,123.3571 0.087888531,123.3642 0.16660903,123.3712 0.14018889,123.3783 0.24561855,123.3853 0.57017893,123.3924 0.42980576,123.3994 0.28090206,123.4065 0.280898,123.4135 0.27180797,123.4206 0.28930169,123.4277 0.28062266,123.4347 0.10531871,123.4418 0.14930098,123.4488 0.1929449,123.4559 0.10512528,123.4629 0.052594785,123.4700 0.026304634,123.4770 0.035056464,123.4841 0.0088427942,123.4912 0.20182975,123.4982 0.16661914,123.5053 0.052569434,123.5123 0.008741146,123.5194 0.14034989,123.5264 0.21929465,123.5335 0.22807668,123.5406 0.096471533,123.5476 0.079032667,123.5547 0.21075441,123.5617 0.52635866,123.5688 0.58749002,123.5759 0.34198996,123.5829 0.20180564,123.5900 0.14035988,123.5970 0.10527739,123.6041 0.087713085,123.6112 0.078911297,123.6182 0.078995302,123.6253 0.13160431,123.6323 0.15786348,123.6394 0.11399809,123.6465 -3.5406527e-005,123.6535 0.0088371886,123.6606 0.11410251,123.6676 0.14905654,123.6747 0.0526045,123.6818 0.079021975,123.6888 0.17557821,123.6959 0.27184564,123.7030 0.1226677,123.7100 0.14039263,123.7171 0.10524499,123.7241 0.052652624,123.7312 0.078951538,123.7383 0.070179917,123.7453 0.11406389,123.7524 0.21061814,123.7595 0.35085738,123.7665 0.22800402,123.7736 0.30719805,123.7807 0.47403717,123.7877 0.6141265,123.7948 0.55269265,123.8019 0.66659921,123.8089 0.42072845,123.8160 0.2190475,123.8231 0.034955543,123.8301 0.24609044,123.8372 0.75493127,123.8443 0.85940129,123.8513 0.38535869,123.8584 0.087734468,123.8655 0.24575441,123.8725 0.1928657,123.8796 0.24563548,123.8867 0.24564271,123.8937 0.21042061,123.9008 0.21926154,123.9079 0.25442889,123.9149 0.15786947,123.9220 0.21055339,123.9291 0.35087168,123.9361 0.30701372,123.9432 0.22806302,123.9503 0.26304492,123.9574 0.27184072,123.9644 0.23685813,123.9715 0.087839782,123.9786 0.17551501,123.9856 0.31575194,123.9927 0.38586843,123.9998 0.087702706,124.0069 0.03512048,124.0139 0.026315968,124.0210 0.27215531,124.0281 0.66698015,124.0351 0.71923548,124.0422 1.2367084,124.0493 2.5442629,124.0564 3.964931,124.0634 3.7638435,124.0705 4.7300434,124.0776 11.844645,124.0847 44.54203,124.0917 83.557983,124.0988 83.592125,124.1059 49.72345,124.1130 28.547056,124.1200 56.014645,124.1271 104.70515,124.1342 109.23743,124.1413 65.335197,124.1483 21.25367,124.1554 6.2164855,124.1625 4.587172,124.1696 3.5865815,124.1766 1.990748,124.1837 1.0877472,124.1908 0.78914112,124.1979 0.32404572,124.2049 0.078917958,124.2120 0.16675402,124.2191 0.16674568,124.2262 0.24557358,124.2332 0.17522337,124.2403 0.026285775,124.2474 0.017594511,124.2545 0.061459981,124.2616 0.2369695,124.2686 0.45642248,124.2757 0.63166571,124.2828 0.51723832,124.2899 0.24541491,124.2970 0.20176382,124.3040 0.14915858,124.3111 0.1491774,124.3182 0.14900805,124.3253 0.06141888,124.3324 0.25445476,124.3394 0.24552362,124.3465 0.1491857,124.3536 0.23695868,124.3607 0.30708668,124.3678 0.29819196,124.3749 0.24548191,124.3819 0.17531873,124.3890 0.078911357,124.3961 0.061451055,124.4032 0.026307184,124.4103 -1.7336255e-005,124.4173 0.035151184,124.4244 0.12288328,124.4315 0.12277603,124.4386 0.061327834,124.4457 0.026310235,124.4528 0.052708328,124.4599 0.11409141,124.4669 0.14030463,124.4740 0.087671146,124.4811 0.061411332,124.4882 0.14928985,124.4953 0.31590843,124.5024 0.29825899,124.5095 0.38603547,124.5165 0.70174444,124.5236 0.76302379,124.5307 0.42973307,124.5378 0.25435409,124.5449 0.3069433,124.5520 0.20167956,124.5591 0.10524816,124.5661 0.087746009,124.5732 0.08774408,124.5803 0.052606024,124.5874 0.043927182,124.5945 0.13165407,124.6016 0.14904691,124.6087 0.087638348,124.6158 -3.4997971e-005,124.6229 0.0088067017,124.6299 0.061475229,124.6370 0.12285074,124.6441 0.2106919,124.6512 0.39477599,124.6583 0.25425535,124.6654 0.20161615,124.6725 0.2016452,124.6796 0.23688634,124.6867 0.16671368,124.6938 0.10526502,124.7008 0.14045158,124.7079 0.3157897,124.7150 0.30693799,124.7221 0.27200165,124.7292 0.20169692,124.7363 0.061307166,124.7434 0.10524337,124.7505 0.10530377,124.7576 0.026314329,124.7647 0.035077475,124.7718 0.14036995,124.7789 0.087743923,124.7860 0.087829322,124.7931 0.19300458,124.8001 0.19294783,124.8072 0.17544799,124.8143 0.18422458,124.8214 0.28936625,124.8285 0.17535749,124.8356 0.18427512,124.8427 0.19299987,124.8498 0.11400326,124.8569 0.061373837,124.8640 0.0087656025,124.8711 2.0239804e-006,124.8782 -1.7679383e-006,124.8853 0.05262142,124.8924 0.11403758,124.8995 0.061399449,124.9066 0.026374185,124.9137 0.21067214,124.9208 0.39472142,124.9279 0.23676038,124.9350 0.17544051,124.9421 0.11404056,124.9492 0.13162044,124.9563 0.19292752,124.9634 0.078900769,124.9705 0.21933255,124.9776 0.35954711,124.9847 0.38592723,124.9918 0.35976329,124.9989 0.33332902,125.0060 0.21051775,125.0131 0.35110307,125.0202 0.43877622,125.0273 0.54400563,125.0344 0.8246007,125.0415 0.99139535,125.0486 1.1490523,125.0557 1.2729703,125.0628 3.8542931,125.0699 9.8103628,125.0770 14.799339,125.0841 17.395313,125.0912 18.369194,125.0983 17.376122,125.1054 14.595561,125.1125 13.833577,125.1196 15.167253,125.1267 16.525763,125.1338 13.830686,125.1409 8.0756769,125.1480 2.9713597,125.1551 1.1398283,125.1622 0.75463367,125.1693 0.67552912,125.1764 0.70159274,125.1835 0.67511088,125.1906 0.49101418,125.1977 0.2543048,125.2048 0.035099704,125.2120 0.087747216,125.2191 0.11401468,125.2262 0.078915812,125.2333 0.078882128,125.2404 0.21931171,125.2475 0.32467717,125.2546 0.30708003,125.2617 0.23678312,125.2688 0.078863114,125.2759 0.035066415,125.2830 0.087739117,125.2901 0.096557885,125.2972 0.21931419,125.3043 0.29826808,125.3115 0.32477289,125.3186 0.34215471,125.3257 0.21045151,125.3328 0.33336002,125.3399 0.39461383,125.3470 0.21046233,125.3541 0.20186089,125.3612 0.27195162,125.3683 0.19285844,125.3754 0.087711908,125.3826 0.17554374,125.3897 0.38604453,125.3968 0.42972487,125.4039 0.29811609,125.4110 0.25435185,125.4181 0.087655887,125.4252 0.11406305,125.4323 0.20175277,125.4394 0.236844,125.4466 0.27197322,125.4537 0.2982311,125.4608 0.13153034,125.4679 0.17542486,125.4750 0.24568635,125.4821 0.22811629,125.4892 0.096458219,125.4964 0.052596785,125.5035 0.13163559,125.5106 0.26326326,125.5177 0.27193528,125.5248 0.33325738,125.5319 0.42107111,125.5390 0.54410386,125.5462 0.62308133,125.5533 0.62267631,125.5604 0.32417881,125.5675 0.10515996,125.5746 0.096493423,125.5817 0.035068389,125.5889 0.052626733,125.5960 0.14030963,125.6031 0.10524635,125.6102 0.10530968,125.6173 0.11421761,125.6244 0.31597671,125.6316 0.44722894,125.6387 0.23670483,125.6458 0.28080311,125.6529 0.47374764,125.6600 0.42098507,125.6671 0.26298255,125.6743 0.2367937,125.6814 0.17554928,125.6885 0.21931317,125.6956 0.23686537,125.7027 0.32466799,125.7099 0.28939325,125.7170 0.14020745,125.7241 0.035058007,125.7312 0.052640229,125.7383 0.026320383,125.7455 4.2415245e-006,125.7526 -6.6812595e-006,125.7597 0.05261445,125.7668 0.14038166,125.7740 0.1491574,125.7811 0.052594163,125.7882 0.0088080829,125.7953 0.16679412,125.8024 0.39478871,125.8096 0.3332471,125.8167 0.1051378,125.8238 0.026360678,125.8309 0.15801558,125.8381 0.17543447,125.8452 0.087641947,125.8523 0.052592028,125.8594 0.052625015,125.8666 0.052620638,125.8737 0.079021312,125.8808 0.1403642,125.8879 0.087678723,125.8951 0.10533966,125.9022 0.24563323,125.9093 0.28072214,125.9164 0.25444722,125.9236 0.23680477,125.9307 0.16653505,125.9378 0.078830585,125.9449 0.14042675,125.9521 0.25443962,125.9592 0.31578326,125.9663 0.27184993,125.9734 0.078954503,125.9806 0.087967522,125.9877 0.2720218,125.9948 0.28930151,126.0020 0.12266562,126.0091 0.070230983,126.0162 0.25453696,126.0233 0.58793867,126.0305 0.78088361,126.0376 0.64035541,126.0447 0.60517699,126.0519 0.70163995,126.0590 1.0965866,126.0661 2.0006347,126.0733 3.3516026,126.0804 5.4312086,126.0875 10.214385,126.0946 18.297565,126.1018 31.095274,126.1089 37.726513,126.1160 29.420343,126.1232 13.535052,126.1303 3.0860429,126.1374 2.7208972,126.1446 3.4294286,126.1517 2.5074546,126.1588 0.83258271,126.1660 0.39476269,126.1731 0.42983216,126.1802 0.38576558,126.1874 0.19282833,126.1945 0.18427309,126.2016 0.25439993,126.2088 0.14026573,126.2159 0.052560031,126.2230 0.026342858,126.2302 0.11416022,126.2373 0.19302058,126.2444 0.20183159,126.2516 0.30709383,126.2587 0.21028051,126.2658 0.061254513,126.2730 0.12284619,126.2801 0.078906372,126.2873 0.052711714,126.2944 0.13179444,126.3015 0.23688121,126.3087 0.18407848,126.3158 0.10513733,126.3229 0.026253216,126.3301 0.0087876543,126.3372 -5.0186131e-006,126.3444 3.3585509e-006,126.3515 -8.4158146e-006,126.3586 0.06143067,126.3658 0.14037907,126.3729 0.20166157,126.3800 0.29820529,126.3872 0.29846215,126.3943 0.25450552,126.4015 0.131431,126.4086 0.026220366,126.4157 -2.3882765e-005,126.4229 0.079079434,126.4300 0.32465434,126.4372 0.33347473,126.4443 0.32464129,126.4514 0.24544129,126.4586 0.14019653,126.4657 0.026212109,126.4729 2.6465756e-007,126.4800 -2.1544026e-006,126.4872 8.3535615e-006,126.4943 0.11416797,126.5014 0.32471165,126.5086 0.34197667,126.5157 0.22793126,126.5229 0.29830256,126.5300 0.21053122,126.5372 0.078881927,126.5443 0.13155949,126.5514 0.21930119,126.5586 0.2456098,126.5657 0.25438562,126.5729 0.052633155,126.5800 -3.9578185e-006,126.5872 0.052625619,126.5943 0.11406698,126.6015 0.17562817,126.6086 0.27200645,126.6157 0.16653098,126.6229 0.12283983,126.6300 0.22814025,126.6372 0.35088891,126.6443 0.47366583,126.6515 0.32440174,126.6586 0.17531696,126.6658 0.096495464,126.6729 0.05265528,126.6801 0.035111334,126.6872 0.061402563,126.6944 0.11401352,126.7015 0.05265256,126.7087 0.026315708,126.7158 -1.6212671e-005,126.7230 0.026397413,126.7301 0.14926037,126.7373 0.2895048,126.7444 0.25430295,126.7516 0.14022882,126.7587 -5.5725188e-005,126.7659 0.052649874,126.7730 0.096496798,126.7802 0.10524194,126.7873 0.096627012,126.7945 0.39503586,126.8016 0.52633238,126.8088 0.29799703,126.8159 0.16654164,126.8231 0.19313607,126.8302 0.21052869,126.8374 0.08752659,126.8445 -4.8656188e-005,126.8517 4.3368105e-005,126.8588 0.052721385,126.8660 0.11413129,126.8731 0.14033838,126.8803 0.087636024,126.8874 0.043759655,126.8946 2.100323e-005,126.9017 0.14050394,126.9089 0.23683989,126.9160 0.28066278,126.9232 0.34214863,126.9304 0.22798021,126.9375 0.36828387,126.9447 0.45613682,126.9518 0.26318842,126.9590 0.026320666,126.9661 7.8935809e-006,126.9733 0.11408751,126.9804 0.23692974,126.9876 0.34212714,126.9948 0.21044232,127.0019 0.10518022,127.0091 0.035103858,127.0162 0.19295199,127.0234 0.71928877,127.0305 1.3512511,127.0377 1.5003639,127.0449 1.2725823,127.0520 2.0177715,127.0592 1.7189637,127.0663 1.4029418,127.0735 2.5460331,127.0806 12.369793,127.0878 30.984024,127.0950 38.105267,127.1021 28.447386,127.1093 12.430167,127.1164 5.3474817,127.1236 3.1850812,127.1308 5.26688,127.1379 8.9844694,127.1451 9.5240631,127.1522 6.2330022,127.1594 2.3486857,127.1666 0.89424992,127.1737 0.49102676,127.1809 0.28054118,127.1880 0.33344704,127.1952 0.42979985,127.2024 0.32445329,127.2095 0.15782441,127.2167 0.087626204,127.2239 0.052584682,127.2310 0.14046416,127.2382 0.23689349,127.2454 0.10514714,127.2525 0.035032462,127.2597 0.13160087,127.2668 0.12287527,127.2740 0.18423617,127.2812 0.15784024,127.2883 0.14028563,127.2955 0.052692287,127.3027 0.14039338,127.3098 0.1315411,127.3170 0.1753903,127.3242 0.070183337,127.3313 0.11414909,127.3385 0.17538503,127.3457 0.096494429,127.3528 0.11404781,127.3600 0.052571833,127.3672 0.12297092,127.3743 0.31613997,127.3815 0.44735724,127.3887 0.25404233,127.3958 0.12271041,127.4030 0.096445993,127.4102 0.087659515,127.4173 0.21050873,127.4245 0.30699691,127.4317 0.30702269,127.4388 0.15793474,127.4460 0.087759003,127.4532 0.061385926,127.4603 0.07017234,127.4675 0.14911178,127.4747 0.11400698,127.4819 0.14037706,127.4890 0.16674043,127.4962 0.20178741,127.5034 0.16662624,127.5105 0.10544313,127.5177 0.34217906,127.5249 0.32434872,127.5321 0.14024507,127.5392 0.035103314,127.5464 0.09651567,127.5536 0.15804419,127.5607 0.3774747,127.5679 0.57028103,127.5751 0.53500974,127.5823 0.36818829,127.5894 0.21911623,127.5966 0.1578147,127.6038 0.0087330788,127.6109 0.087729797,127.6181 0.14036793,127.6253 0.16674981,127.6325 0.29837048,127.6396 0.54385465,127.6468 0.33317542,127.6540 0.061333258,127.6612 2.5198463e-007,127.6683 2.9067476e-005,127.6755 0.14933969,127.6827 0.51773292,127.6899 0.62267792,127.6970 0.31559041,127.7042 0.10524123,127.7114 0.14034681,127.7186 0.087695114,127.7258 0.078929193,127.7329 0.07014332,127.7401 0.017573714,127.7473 0.079061709,127.7545 0.2105889,127.7616 0.21929422,127.7688 0.28082368,127.7760 0.4649618,127.7832 0.42969328,127.7904 0.28940037,127.7975 0.24560726,127.8047 0.17533669,127.8119 0.0087036509,127.8191 0.0087813381,127.8263 0.11433546,127.8334 0.4650678,127.8406 0.31559598,127.8478 0.19284563,127.8550 0.087608345,127.8622 0.11402673,127.8693 0.12283318,127.8765 0.14034055,127.8837 0.16672044,127.8909 0.39483297,127.8981 0.40338296,127.9052 0.15787664,127.9124 0.13170111,127.9196 0.17540719,127.9268 0.19288211,127.9340 0.21046425,127.9412 0.14034024,127.9483 0.061546873,127.9555 0.19324002,127.9627 0.34218526,127.9699 0.31575459,127.9771 0.28067508,127.9843 0.44739771,127.9914 0.56128407,127.9986 0.47366986,128.0058 0.6405037,128.0130 0.75470501,128.0202 0.95652032,128.0274 1.0703307,128.0346 1.1225331,128.0417 0.99926561,128.0489 0.68465024,128.0561 1.6157063,128.0633 3.5897267,128.0705 7.0729165,128.0777 14.469253,128.0849 22.16193,128.0920 27.21913,128.0992 37.767651,128.1064 95.242172,128.1136 444.11722,128.1208 1002.2656,128.1280 1134.0099,128.1352 713.08301,128.1424 247.61351,128.1495 81.731506,128.1567 55.32172,128.1639 37.144436,128.1711 21.841011,128.1783 10.247632,128.1855 5.1551642,128.1927 2.8142846,128.1999 1.3415624,128.2071 0.96466655,128.2143 0.57861143,128.2214 0.35961407,128.2286 0.46529424,128.2358 0.7634201,128.2430 0.73664027,128.2502 0.6840452,128.2574 0.70148897,128.2646 0.5262233,128.2718 0.89477843,128.2790 0.91221672,128.2862 0.39475667,128.2934 0.30701983,128.3006 0.15784235,128.3078 0.043805096,128.3149 0.087819427,128.3221 0.16663784,128.3293 0.36838838,128.3365 0.82483423,128.3437 0.79821503,128.3509 0.40323576,128.3581 0.14032429,128.3653 0.087746531,128.3725 0.19304264,128.3797 0.28947812,128.3869 0.24574517,128.3941 0.34221014,128.4013 0.38574114,128.4085 0.24547634,128.4157 0.3772389,128.4229 0.42116657,128.4301 0.40356135,128.4373 0.4034926,128.4445 0.42107165,128.4517 0.42097083,128.4589 0.35081056,128.4661 0.28952956,128.4733 0.18428595,128.4805 0.22806518,128.4876 0.19288079,128.4948 0.07889238,128.5020 0.087968543,128.5092 0.46497366,128.5164 0.32429942,128.5236 0.20178984,128.5308 0.20195144,128.5380 0.23690334,128.5452 0.3332884,128.5524 0.44738606,128.5596 0.54382312,128.5668 0.32432684,128.5740 0.12275036,128.5812 0.25453585,128.5884 0.31583241,128.5956 0.31570646,128.6028 0.19286908,128.6101 0.14926335,128.6173 0.2985751,128.6245 0.42108083,128.6317 0.41210586,128.6389 0.3946822,128.6461 0.39475921,128.6533 0.35082263,128.6605 0.21917838,128.6677 0.11394279,128.6749 0.026269071,128.6821 0.052651178,128.6893 0.14037165,128.6965 0.1929718,128.7037 0.14032689,128.7109 0.14908136,128.7181 0.41253558,128.7253 0.61437839,128.7325 0.47357622,128.7397 0.26282388,128.7469 0.14021289,128.7541 0.096545897,128.7613 0.078951895,128.7685 0.11411618,128.7757 0.1756596,128.7830 0.33334452,128.7902 0.19270156,128.7974 0.026251864,128.8046 0.079035051,128.8118 0.052575566,128.8190 0.087693259,128.8262 0.16666669,128.8334 0.14920072,128.8406 0.20201473,128.8478 0.35976025,128.8550 0.30693632,128.8622 0.26304698,128.8694 0.25425193,128.8767 0.30703545,128.8839 0.315846,128.8911 0.27182305,128.8983 0.09638992,128.9055 0.12278415,128.9127 0.078975424,128.9199 0.10528215,128.9271 0.052690927,128.9343 0.12292444,128.9415 0.25428745,128.9488 0.22798237,128.9560 0.14920205,128.9632 0.21062738,128.9704 0.29823259,128.9776 0.2893365,128.9848 0.19296449,128.9920 0.14040048,128.9992 0.28073719,129.0065 0.55284333,129.0137 0.70198339,129.0209 0.64920717,129.0281 1.5003903,129.0353 2.8087022,129.0425 5.3785329,129.0497 11.121399,129.0570 49.463902,129.0642 141.35472,129.0714 191.59827,129.0786 144.00153,129.0858 60.27219,129.0930 19.129074,129.1002 12.946821,129.1075 16.532679,129.1147 38.556751,129.1219 83.209671,129.1291 104.72482,129.1363 76.728416,129.1435 31.910805,129.1508 9.4224691,129.1580 4.6123476,129.1652 2.4632137,129.1724 1.6226562,129.1796 1.069975,129.1868 0.74569815,129.1941 0.53517765,129.2013 0.41212893,129.2085 0.41223255,129.2157 0.42980969,129.2229 0.28941479,129.2302 0.26316598,129.2374 0.16655995,129.2446 0.14033002,129.2518 0.20184894,129.2590 0.32463369,129.2663 0.36859569,129.2735 0.52653992,129.2807 0.57885671,129.2879 0.27157447,129.2951 0.10512251,129.3024 0.052688133,129.3096 0.1229123,129.3168 0.24556632,129.3240 0.29826248,129.3312 0.37736234,129.3385 0.26308683,129.3457 0.2279343,129.3529 0.26315778,129.3601 0.22809456,129.3674 0.19303487,129.3746 0.17542647,129.3818 0.078909189,129.3890 0.11399861,129.3962 0.28071088,129.4035 0.49124163,129.4107 0.20169966,129.4179 0.079000041,129.4251 0.078897119,129.4324 0.0087035093,129.4396 0.043977294,129.4468 0.13162078,129.4540 0.10530167,129.4613 0.20195304,129.4685 0.37724367,129.4757 0.4561139,129.4829 0.65789509,129.4902 0.57877809,129.4974 0.28056163,129.5046 0.25447088,129.5119 0.24567023,129.5191 0.18423027,129.5263 0.19292122,129.5335 0.14023536,129.5408 0.17532438,129.5480 0.18424481,129.5552 0.473923,129.5624 0.6841982,129.5697 0.52615535,129.5769 0.22798347,129.5841 0.14038293,129.5914 0.23696069,129.5986 0.26316929,129.6058 0.14901429,129.6131 0.12288715,129.6203 0.29838634,129.6275 0.24551339,129.6347 0.14897881,129.6420 0.15784484,129.6492 0.1052985,129.6564 0.052656263,129.6637 0.052660715,129.6709 0.14916588,129.6781 0.24562071,129.6854 0.27184382,129.6926 0.21939249,129.6998 0.43000585,129.7071 0.5790174,129.7143 0.64924669,129.7215 0.56133449,129.7288 0.39460534,129.7360 0.35076991,129.7432 0.28060833,129.7505 0.16670613,129.7577 0.19293441,129.7649 0.16664562,129.7722 0.18426245,129.7794 0.10519221,129.7866 -4.81647e-005,129.7939 1.6352895e-005,129.8011 -1.7244738e-005,129.8083 0.10521378,129.8156 0.2543523,129.8228 0.23689504,129.8300 0.026361853,129.8373 -3.8613421e-006,129.8445 0.026304904,129.8517 0.087744892,129.8590 0.30720076,129.8662 0.4387283,129.8735 0.35087591,129.8807 0.37710074,129.8879 0.2542488,129.8952 0.21922667,129.9024 0.14916314,129.9096 0.12289054,129.9169 0.10523537,129.9241 0.070178553,129.9314 0.096532151,129.9386 0.087613836,129.9458 0.07896214,129.9531 0.43871346,129.9603 0.40340561,129.9676 0.11393122,129.9748 0.0088106971,129.9820 0.061481353,129.9893 0.10523304,129.9965 0.1492276,130.0038 0.39504075,130.0110 0.6315679,130.0182 0.5173263,130.0255 0.38585871,130.0327 0.53502971,130.0400 0.59640443,130.0472 0.43020746,130.0544 0.98384219,130.0617 3.8010926,130.0689 10.635103,130.0762 14.860697,130.0834 15.756133,130.0907 30.523575,130.0979 78.487572,130.1051 104.34064,130.1124 78.031281,130.1196 34.549553,130.1269 22.78392,130.1341 32.628742,130.1414 34.722992,130.1486 23.375792,130.1559 10.917801,130.1631 15.22863,130.1703 39.249126,130.1776 52.183971,130.1848 37.522869,130.1921 13.042447,130.1993 2.8394449,130.2066 1.5262389,130.2138 1.0086201,130.2211 0.81570536,130.2283 0.90342271,130.2356 0.56118363,130.2428 0.22809315,130.2501 0.24564748,130.2573 0.22809504,130.2646 0.17543957,130.2718 0.11395625,130.2790 0.12267148,130.2863 0.30714905,130.2935 0.49149877,130.3008 0.42117614,130.3080 0.4122372,130.3153 0.33308628,130.3225 0.28938547,130.3298 0.28075171,130.3370 0.21928139,130.3443 0.19295433,130.3515 0.1929353,130.3588 0.1403106,130.3660 0.078929715,130.3733 0.026294407,130.3805 0.026338,130.3878 0.026338123,130.3950 0.035064209,130.4023 0.008752415,130.4096 0.061443564,130.4168 0.23692064,130.4241 0.26313204,130.4313 0.26306546,130.4386 0.20177492,130.4458 0.14034617,130.4531 0.052605744,130.4603 0.026320072,130.4676 0.026379637,130.4748 0.17563337,130.4821 0.30701438,130.4893 0.16654515,130.4966 0.11407234,130.5038 0.10523945,130.5111 0.1315985,130.5184 0.26330504,130.5256 0.30698472,130.5329 0.29813677,130.5401 0.44735864,130.5474 0.36844742,130.5546 0.24558829,130.5619 0.29811043,130.5691 0.27184775,130.5764 0.28078985,130.5837 0.11408124,130.5909 0.078926809,130.5982 0.13165349,130.6054 0.20185806,130.6127 0.38595247,130.6199 0.26300105,130.6272 0.026255155,130.6345 0.061559312,130.6417 0.22811538,130.6490 0.14899638,130.6562 0.070187628,130.6635 0.12289146,130.6708 0.19288824,130.6780 0.087625302,130.6853 0.035111703,130.6925 0.16670254,130.6998 0.14034092,130.7071 0.035054065,130.7143 0.035100792,130.7216 0.026325151,130.7288 0.026306402,130.7361 -1.2287285e-005,130.7434 0.11402708,130.7506 0.517528,130.7579 0.61408782,130.7651 0.41258979,130.7724 0.51762074,130.7797 0.36827296,130.7869 0.31581444,130.7942 0.29820833,130.8015 0.17531785,130.8087 0.052524615,130.8160 0.10526692,130.8232 0.37731004,130.8305 0.42991883,130.8378 0.30712786,130.8450 0.32452893,130.8523 0.21034865,130.8596 0.15785043,130.8668 0.29821309,130.8741 0.25436637,130.8814 0.087793738,130.8886 0.16661289,130.8959 0.24553713,130.9032 0.32476312,130.9104 0.46513525,130.9177 0.57016844,130.9250 0.52619296,130.9322 0.37724015,130.9395 0.40359938,130.9468 0.48247182,130.9540 0.55253315,130.9613 0.31566924,130.9686 0.29830262,130.9758 0.36838806,130.9831 0.24547702,130.9904 0.14034671,130.9976 0.17551166,131.0049 0.17545885,131.0122 0.12270013,131.0194 0.035064928,131.0267 0.13169634,131.0340 0.38603929,131.0412 1.0615956,131.0485 1.7108107,131.0558 1.7635171,131.0631 2.0973725,131.0703 2.7113349,131.0776 2.9999058,131.0849 4.1156607,131.0921 9.3039198,131.0994 17.162439,131.1067 18.848162,131.1139 11.923366,131.1212 4.2066998,131.1285 1.174672,131.1358 0.86850649,131.1430 1.438359,131.1503 1.5875728,131.1576 1.2545855,131.1649 1.114747,131.1721 2.8779354,131.1794 4.0352974,131.1867 3.5347404,131.1939 1.9640588,131.2012 0.68348902,131.2085 0.16632023,131.2158 0.026276147,131.2230 0.061459146,131.2303 0.14035735,131.2376 0.10518421,131.2449 0.035083614,131.2521 -2.3130588e-005,131.2594 0.026424404,131.2667 0.17570569,131.2740 0.47400591,131.2812 0.70163465,131.2885 0.35934883,131.2958 0.2982462,131.3031 0.32444471,131.3104 0.43862584,131.3176 0.50883561,131.3249 0.3770763,131.3322 0.16659223,131.3395 0.14038955,131.3467 0.2105709,131.3540 0.2633107,131.3613 0.54392827,131.3686 0.54376024,131.3759 0.48230389,131.3831 0.41245478,131.3904 0.81613851,131.3977 0.91210508,131.4050 0.69267285,131.4123 0.27183422,131.4195 0.035059195,131.4268 0.026300622,131.4341 0.10528222,131.4414 0.19298239,131.4487 0.096540883,131.4559 0.16678044,131.4632 0.32462072,131.4705 0.33326957,131.4778 0.16658798,131.4851 0.11408217,131.4923 0.21934846,131.4996 0.17533273,131.5069 0.11397497,131.5142 0.078980401,131.5215 0.026283521,131.5288 0.15788925,131.5360 0.59647727,131.5433 0.62276012,131.5506 0.28945035,131.5579 0.079092972,131.5652 0.13173126,131.5725 0.20179367,131.5797 0.31566378,131.5870 0.28068376,131.5943 0.28078413,131.6016 0.28956434,131.6089 0.3157714,131.6162 0.12258912,131.6235 0.035062358,131.6307 0.13157049,131.6380 0.21048953,131.6453 0.13156661,131.6526 0.079107948,131.6599 0.29841715,131.6672 0.35080546,131.6745 0.20158245,131.6817 0.078905024,131.6890 0.33337265,131.6963 0.4473393,131.7036 0.30696568,131.7109 0.114035,131.7182 0.061409563,131.7255 0.017648166,131.7328 0.16688657,131.7401 0.26311499,131.7473 0.17518884,131.7546 0.14026356,131.7619 0.096578926,131.7692 0.11413436,131.7765 0.12284551,131.7838 0.16674586,131.7911 0.27196065,131.7984 0.24549441,131.8057 0.16654094,131.8130 0.052598506,131.8202 0.0087815234,131.8275 5.6943518e-006,131.8348 0.026330555,131.8421 0.035104137,131.8494 0.052640259,131.8567 0.052679542,131.8640 0.096566543,131.8713 0.14040868,131.8786 0.15782294,131.8859 0.052482814,131.8932 2.1982129e-005,131.9005 0.052745964,131.9078 0.13164105,131.9150 0.18419677,131.9223 0.13147469,131.9296 0.078922361,131.9369 0.087756932,131.9442 0.078910232,131.9515 0.14911069,131.9588 0.37729517,131.9661 0.40366802,131.9734 0.34222379,131.9807 0.33323967,131.9880 0.17522286,131.9953 0.061326973,132.0026 0.052643869,132.0099 0.096524492,132.0172 0.10527516,132.0245 0.087657683,132.0318 0.15794167,132.0391 0.43872559,132.0464 0.42971537,132.0537 0.16672038,132.0610 0.58843702,132.0683 1.4219031,132.0756 2.0965507,132.0829 3.6166768,132.0902 10.874079,132.0975 17.730701,132.1048 16.777096,132.1121 9.7056808,132.1194 5.36659,132.1266 3.3588395,132.1339 1.8417188,132.1412 1.5969391,132.1485 3.1237397,132.1558 4.3595328,132.1632 3.0424778,132.1705 1.0519316,132.1778 0.94735682,132.1851 0.83315021,132.1924 0.5525654,132.1997 0.19296965,132.2070 0.1490635,132.2143 0.18418194,132.2216 0.31584728,132.2289 0.38605958,132.2362 0.53512162,132.2435 0.41218558,132.2508 0.13147923,132.2581 0.026270084,132.2654 4.3350115e-006,132.2727 0.0087731928,132.2800 0.026333526,132.2873 0.11405222,132.2946 0.11402422,132.3019 0.11405889,132.3092 0.14919959,132.3165 0.21934785,132.3238 0.27191302,132.3311 0.21928225,132.3384 0.10516678,132.3457 0.0087335976,132.3530 0.026345983,132.3603 0.026309203,132.3676 0.09654443,132.3750 0.44739512,132.3823 0.51748776,132.3896 0.26317707,132.3969 0.11410888,132.4042 0.096420497,132.4115 0.035044301,132.4188 0.14914903,132.4261 0.2544319,132.4334 0.25461185,132.4407 0.3158426,132.4480 0.26294538,132.4553 0.21044677,132.4626 0.22804187,132.4700 0.078875788,132.4773 2.7049651e-005,132.4846 0.1053742,132.4919 0.28968835,132.4992 0.42986035,132.5065 0.28052884,132.5138 0.21043012,132.5211 0.21051571,132.5284 0.28067186,132.5357 0.20170748,132.5431 0.087749794,132.5504 0.15793079,132.5577 0.28064889,132.5650 0.24556246,132.5723 0.18430413,132.5796 0.20200823,132.5869 0.31580496,132.5942 0.21901634,132.6016 0.026302928,132.6089 0.14055339,132.6162 0.24557969,132.6235 0.10506745,132.6308 -4.270448e-005,132.6381 5.3813396e-006,132.6454 2.1183541e-005,132.6527 0.052662395,132.6601 0.052607886,132.6674 0.052639075,132.6747 0.14911884,132.6820 0.16670798,132.6893 0.1931055,132.6966 0.14031169,132.7040 0.052500959,132.7113 -3.0192585e-005,132.7186 0.0087757781,132.7259 0.078991488,132.7332 0.17550565,132.7405 0.19305043,132.7478 0.19301547,132.7552 0.27189928,132.7625 0.28059083,132.7698 0.13153231,132.7771 0.18448217,132.7844 0.47384626,132.7918 0.46462908,132.7991 0.24538733,132.8064 0.15790996,132.8137 0.08773946,132.8210 5.362491e-005,132.8283 0.078969218,132.8357 0.078957833,132.8430 0.15799206,132.8503 0.34240559,132.8576 0.55270463,132.8649 0.40320283,132.8723 0.21031733,132.8796 0.087680027,132.8869 0.0087883621,132.8942 1.5778764e-005,132.9015 0.052667808,132.9089 0.096546732,132.9162 0.21963905,132.9235 0.47387964,132.9308 0.36808774,132.9382 0.20144805,132.9455 0.20168258,132.9528 0.14042765,132.9601 0.035112929,132.9674 0.0087201893,132.9748 0.14039277,132.9821 0.26312506,132.9894 0.22810866,132.9967 0.28085864,133.0041 0.22805096,133.0114 0.17531094,133.0187 0.21932019,133.0260 0.34222585,133.0334 0.64031494,133.0407 0.85945779,133.0480 0.64911634,133.0553 0.42151433,133.0627 0.79086411,133.0700 3.6868377,133.0773 8.6070328,133.0846 12.273854,133.0920 18.479471,133.0993 30.348822,133.1066 40.30444,133.1139 45.281834,133.1213 37.694256,133.1286 23.103079,133.1359 8.554122,133.1432 2.6913731,133.1506 0.99103653,133.1579 0.54398024,133.1652 0.55263311,133.1726 0.50849688,133.1799 0.28929994,133.1872 0.30712473,133.1945 0.50024265,133.2019 0.54410148,133.2092 0.59632468,133.2165 0.23649621,133.2239 0.11396333,133.2312 0.21049164,133.2385 0.2018486,133.2459 0.27218404,133.2532 0.42113659,133.2605 0.31557605,133.2678 0.13136333,133.2752 0.061404295,133.2825 0.14038105,133.2898 0.12280777,133.2972 0.19310161,133.3045 0.26319385,133.3118 0.28060037,133.3192 0.18416691,133.3265 0.13157365,133.3338 0.19293085,133.3412 0.21048805,133.3485 0.10527646,133.3558 0.035085671,133.3632 0.035172094,133.3705 0.14042361,133.3778 0.1578552,133.3852 0.33328322,133.3925 0.35084802,133.3998 0.22810377,133.4072 0.12295933,133.4145 0.22798978,133.4218 0.19277419,133.4292 0.21929342,133.4365 0.16675097,133.4439 0.1756279,133.4512 0.22815652,133.4585 0.1842043,133.4659 0.20171501,133.4732 0.23685855,133.4805 0.36841637,133.4879 0.38584027,133.4952 0.26306048,133.5025 0.1666801,133.5099 0.24566729,133.5172 0.27196383,133.5246 0.27203074,133.5319 0.33332041,133.5392 0.2894181,133.5466 0.28945494,133.5539 0.20170717,133.5613 0.17545658,133.5686 0.19302145,133.5759 0.20172963,133.5833 0.21045811,133.5906 0.11396974,133.5980 0.026329638,133.6053 0.14038466,133.6126 0.096438482,133.6200 0.035142791,133.6273 0.14949529,133.6347 0.39496997,133.6420 0.39459312,133.6493 0.36836314,133.6567 0.46491569,133.6640 0.39456111,133.6714 0.15763904,133.6787 0.043966878,133.6860 0.27228534,133.6934 0.4739095,133.7007 0.60509318,133.7081 0.39444157,133.7154 0.18405575,133.7228 0.034985792,133.7301 0.10526918,133.7375 0.18421257,133.7448 0.16670473,133.7521 0.10533317,133.7595 0.12289137,133.7668 0.26325962,133.7742 0.42099297,133.7815 0.44721439,133.7889 0.21931127,133.7962 0.1580133,133.8036 0.26333615,133.8109 0.41229433,133.8182 0.30680314,133.8256 0.087542385,133.8329 -4.3203367e-005,133.8403 0.026315589,133.8476 0.052650858,133.8550 0.035169058,133.8623 0.096628979,133.8697 0.23693141,133.8770 0.35966137,133.8844 0.36836249,133.8917 0.24546586,133.8991 0.12278768,133.9064 0.15782507,133.9138 0.21924008,133.9211 0.2983821,133.9285 0.2808634,133.9358 0.30702159,133.9432 0.17530014,133.9505 0.10524616,133.9579 0.14041671,133.9652 0.23702371,133.9726 0.37734771,133.9799 0.57886904,133.9873 0.46467316,133.9946 0.22799926,134.0020 0.19306239,134.0093 0.20178458,134.0167 0.42107481,134.0240 0.59634215,134.0314 0.4561407,134.0387 0.3686727,134.0461 0.53527921,134.0534 0.54373837,134.0608 0.55297798,134.0681 1.8171339,134.0755 3.554142,134.0828 5.4836235,134.0902 6.5977554,134.0976 10.208218,134.1049 22.905325,134.1123 34.134235,134.1196 30.726614,134.1270 14.979785,134.1343 5.1990662,134.1417 2.5001884,134.1490 1.0955174,134.1564 0.47313723,134.1637 0.052512519,134.1711 0.052674852,134.1785 0.12278732,134.1858 0.17550002,134.1932 0.19306701,134.2005 0.26331633,134.2079 0.41240007,134.2152 0.47359741,134.2226 0.32442677,134.2300 0.19298024,134.2373 0.1842104,134.2447 0.14026742,134.2520 0.078861699,134.2594 0.11405034,134.2667 0.13160342,134.2741 0.14038461,134.2815 0.3159934,134.2888 0.38592604,134.2962 0.16643956,134.3035 0.061357342,134.3109 0.052623656,134.3183 0.11410084,134.3256 0.39488545,134.3330 0.43859485,134.3403 0.28064704,134.3477 0.22808962,134.3551 0.2367468,134.3624 0.1754787,134.3698 0.31598508,134.3771 0.32454526,134.3845 0.19278991,134.3919 0.052629229,134.3992 0.18431923,134.4066 0.47384012,134.4140 0.67563444,134.4213 0.58764631,134.4287 0.43850279,134.4360 0.35080102,134.4434 0.21908556,134.4508 0.21035792,134.4581 0.26314974,134.4655 0.23692849,134.4729 0.13164036,134.4802 0.17550004,134.4876 0.24558522,134.4950 0.21937183,134.5023 0.56155831,134.5097 0.83318639,134.5171 0.57011628,134.5244 0.33339414,134.5318 0.15779451,134.5391 0.11394527,134.5465 0.16668248,134.5539 0.15788457,134.5612 0.079012454,134.5686 0.11420305,134.5760 0.23689725,134.5833 0.33327153,134.5907 0.34197041,134.5981 0.087723278,134.6055 0.1755646,134.6128 0.28071824,134.6202 0.26333025,134.6276 0.50906712,134.6349 0.94751829,134.6423 1.0437144,134.6497 0.74527651,134.6570 0.57865602,134.6644 0.36834058,134.6718 0.30716041,134.6791 0.25449064,134.6865 0.3333098,134.6939 0.28930381,134.7012 0.10525764,134.7086 0.21968456,134.7160 0.62304729,134.7234 0.60506463,134.7307 0.27164203,134.7381 0.16660331,134.7455 0.57043791,134.7528 1.0790722,134.7602 0.806768,134.7676 0.44711268,134.7750 0.27190983,134.7823 0.19301987,134.7897 0.13161492,134.7971 0.33350161,134.8045 0.50885224,134.8118 0.37715316,134.8192 0.37733814,134.8266 0.42975405,134.8339 0.22786169,134.8413 0.24576789,134.8487 0.47371012,134.8561 0.43849409,134.8634 0.4563053,134.8708 0.57902449,134.8782 0.46495304,134.8856 0.45643225,134.8929 0.73730731,134.9003 1.2020398,134.9077 1.2189789,134.9151 0.83271986,134.9225 0.68395352,134.9298 0.71070731,134.9372 1.0533659,134.9446 1.6584536,134.9520 1.3852508,134.9593 0.73635578,134.9667 1.5619018,134.9741 2.6756866,134.9815 3.0532894,134.9888 4.3781929,134.9962 5.8072634,135.0036 6.3339128,135.0110 7.4835949,135.0184 9.9662504,135.0257 12.519066,135.0331 14.572381,135.0405 17.477278,135.0479 26.507847,135.0553 45.081558,135.0626 75.782196,135.0700 140.01796,135.0774 380.86841,135.0848 1819.8706,135.0922 4894.8345,135.0995 6217.5088,135.1069 4390.5557,135.1143 1753.0873,135.1217 580.59045,135.1291 382.26398,135.1365 260.83884,135.1438 151.64713,135.1512 80.069366,135.1586 38.395027,135.1660 19.45998,135.1734 11.050453,135.1808 7.8676,135.1881 6.42029,135.1955 3.9025805,135.2029 3.3069291,135.2103 3.1054766,135.2177 2.9560528,135.2251 3.1571767,135.2324 2.3069408,135.2398 3.2984056,135.2472 3.2976074,135.2546 2.2899828,135.2620 2.3335743,135.2694 2.622129,135.2768 2.569859,135.2841 1.5613999,135.2915 1.5797123,135.2989 1.9210835,135.3063 1.4472265,135.3137 1.6057307,135.3211 2.052309,135.3285 1.5343031,135.3359 1.2192035,135.3432 1.3946462,135.3506 1.1664952,135.3580 1.0877144,135.3654 1.3072888,135.3728 1.6933172,135.3802 1.7893107,135.3876 0.7891537,135.3950 0.77200663,135.4024 0.97379345,135.4097 1.3336524,135.4171 1.6753286,135.4245 1.0172429,135.4319 0.7107501,135.4393 0.8595292,135.4467 1.4034358,135.4541 1.1667631,135.4615 1.0704226,135.4689 1.0347975,135.4763 0.37678093,135.4836 0.3073093,135.4910 0.5967716,135.4984 0.91238475,135.5058 1.1314595,135.5132 1.1490741,135.5206 1.2807227,135.5280 0.92087758,135.5354 0.80720669,135.5428 0.96471691,135.5502 0.3067793,135.5576 0.4476634,135.5650 0.77214968,135.5724 0.9559204,135.5798 0.72774774,135.5872 0.34218243,135.5945 0.46491292,135.6019 0.82455492,135.6093 0.55286533,135.6167 0.76338971,135.6241 1.0262998,135.6315 0.7719245,135.6389 0.74548697,135.6463 0.47353438,135.6537 0.4915249,135.6611 0.7458654,135.6685 0.68377507,135.6759 0.49954596,135.6833 0.41226205,135.6907 0.46497062,135.6981 0.39486614,135.7055 0.45619729,135.7129 0.35081199,135.7203 0.18417947,135.7277 0.14900646,135.7351 0.15791814,135.7425 0.29840916,135.7499 0.42095101,135.7573 0.3419925,135.7647 0.11404479,135.7721 0.096498698,135.7795 0.29844096,135.7869 0.60541105,135.7943 0.49978945,135.8017 0.18404266,135.8091 0.21947044,135.8165 0.50895435,135.8239 0.51742047,135.8313 0.28056005,135.8387 0.26330194,135.8461 0.35105237,135.8535 0.45588431,135.8609 0.35069221,135.8683 0.37727517,135.8757 0.35083804,135.8831 0.58767807,135.8905 0.48243934,135.8979 0.33337104,135.9053 0.14911057,135.9127 0.07897523,135.9201 0.26336119,135.9275 0.51772588,135.9349 0.49128771,135.9423 0.42971396,135.9497 0.39515296,135.9571 1.0007868,135.9645 1.4119967,135.9719 1.007899,135.9794 0.57869273,135.9868 0.72831851,135.9942 1.0266184,136.0016 0.87705076,136.0090 0.73677737,136.0164 1.6585163,136.0238 3.5904379,136.0312 9.2239532,136.0386 14.485058,136.0460 14.770005,136.0534 10.523206,136.0608 9.3948517,136.0682 12.951986,136.0756 26.742113,136.0830 97.702858,136.0905 338.34244,136.0979 625.88043,136.1053 628.32635,136.1127 359.98007,136.1201 148.29126,136.1275 96.702156,136.1349 78.194839,136.1423 44.346615,136.1497 18.233561,136.1571 7.8727584,136.1646 3.5776887,136.1720 2.2103381,136.1794 1.7097756,136.1868 1.0606296,136.1942 0.51732737,136.2016 0.4825913,136.2090 0.49103686,136.2164 0.40341684,136.2238 0.42995709,136.2313 0.41221422,136.2387 0.4297452,136.2461 0.44734737,136.2535 0.30691528,136.2609 0.20165618,136.2683 0.1053798,136.2757 0.26333049,136.2831 0.42098334,136.2906 0.4473125,136.2980 0.38609585,136.3054 0.4827894,136.3128 0.76342213,136.3202 0.79789293,136.3276 0.35045269,136.3350 0.096369334,136.3425 0.026454007,136.3499 0.30730215,136.3573 0.57042295,136.3647 0.87699175,136.3721 0.51722187,136.3795 0.36837396,136.3870 0.36835948,136.3944 0.24567454,136.4018 0.12279178,136.4092 0.16676033,136.4166 0.48264915,136.4240 0.57003969,136.4315 0.2981998,136.4389 0.35965267,136.4463 0.28944555,136.4537 0.23688984,136.4611 0.24561374,136.4685 0.25433695,136.4760 0.17533317,136.4834 0.31576976,136.4908 0.24554338,136.4982 0.26316035,136.5056 0.26321054,136.5131 0.19297084,136.5205 0.25440189,136.5279 0.38607979,136.5353 0.49140325,136.5427 0.49134609,136.5502 0.38575438,136.5576 0.28062052,136.5650 0.57017803,136.5724 0.70181394,136.5798 0.89490795,136.5873 0.59629244,136.5947 0.16652018,136.6021 0.12287252,136.6095 0.33333898,136.6170 0.35968819,136.6244 0.32459116,136.6318 0.20178136,136.6392 0.42101777,136.6467 0.37720132,136.6541 0.37736154,136.6615 0.42100742,136.6689 0.21048571,136.6763 0.26324883,136.6838 0.34195137,136.6912 0.078790188,136.6986 0.11409605,136.7060 0.24562894,136.7135 0.21052346,136.7209 0.14908336,136.7283 0.20173413,136.7357 0.13164981,136.7432 0.11409237,136.7506 0.16667813,136.7580 0.13144982,136.7655 0.14026386,136.7729 0.24564202,136.7803 0.10530467,136.7877 0.19296661,136.7952 0.33342081,136.8026 0.49127162,136.8100 0.28069392,136.8174 0.31596848,136.8249 0.50887519,136.8323 0.48225781,136.8397 0.46465167,136.8472 0.3245672,136.8546 0.18432075,136.8620 0.38602,136.8694 0.31575173,136.8769 0.20173766,136.8843 0.3158142,136.8917 0.32450423,136.8992 0.21924378,136.9066 0.22814061,136.9140 0.28957236,136.9215 0.2982741,136.9289 0.36836213,136.9363 0.28059351,136.9438 0.13152376,136.9512 0.078980364,136.9586 0.21946155,136.9660 0.19290935,136.9735 0.11392402,136.9809 0.24582116,136.9883 0.39493167,136.9958 0.47379273,137.0032 0.65776801,137.0106 0.57038873,137.0181 0.99150705,137.0255 1.0788243,137.0329 1.5790358,137.0404 2.2196705,137.0478 2.2277009,137.0552 2.1681495,137.0627 8.8852453,137.0701 25.668123,137.0776 36.764812,137.0850 34.947163,137.0924 43.168591,137.0999 60.525188,137.1073 60.43869,137.1147 40.022575,137.1222 24.004461,137.1296 18.620365,137.1370 12.819032,137.1445 6.1982636,137.1519 3.9725826,137.1594 2.4728031,137.1668 1.2624573,137.1742 0.57849157,137.1817 0.42985103,137.1891 0.53512686,137.1965 0.35953021,137.2040 0.18406953,137.2114 0.034991134,137.2189 0.035235543,137.2263 0.19315104,137.2337 0.31567416,137.2412 0.14020324,137.2486 0.052707646,137.2561 0.1403749,137.2635 0.087667629,137.2709 0.096549645,137.2784 0.21073167,137.2858 0.45627749,137.2933 0.57869828,137.3007 0.45593101,137.3081 0.28075355,137.3156 0.22821565,137.3230 0.28955796,137.3305 0.33328405,137.3379 0.24550107,137.3454 0.087605231,137.3528 0.19295728,137.3602 0.14911547,137.3677 0.052766439,137.3751 0.18438676,137.3826 0.28068548,137.3900 0.21912366,137.3975 0.11393232,137.4049 0.35979074,137.4123 0.59652603,137.4198 0.29815364,137.4272 0.087696217,137.4347 0.078997798,137.4421 0.14032817,137.4496 0.078951158,137.4570 0.19325583,137.4645 0.38610789,137.4719 0.29806793,137.4793 0.14889503,137.4868 0.096577615,137.4942 0.29843476,137.5017 0.43834826,137.5091 0.19290131,137.5166 0.19321433,137.5240 0.21931435,137.5315 0.2280729,137.5389 0.24562028,137.5464 0.28946894,137.5538 0.37720501,137.5613 0.49997422,137.5687 0.66668916,137.5762 0.57891822,137.5836 0.28934443,137.5911 0.28061032,137.5985 0.39473861,137.6060 0.48236257,137.6134 0.42113057,137.6209 0.40376669,137.6283 0.38587859,137.6358 0.12262174,137.6432 0.1228691,137.6507 0.25458765,137.6581 0.39482561,137.6656 0.45605251,137.6730 0.35076293,137.6805 0.24560577,137.6879 0.18422313,137.6954 0.24550849,137.7028 0.21045202,137.7103 0.13159266,137.7177 0.078891248,137.7252 0.21931171,137.7326 0.5264622,137.7401 0.56162876,137.7475 0.54376042,137.7550 0.24536407,137.7624 0.11404952,137.7699 0.11409982,137.7774 0.17547211,137.7848 0.2544212,137.7923 0.36854342,137.7997 0.38599658,137.8072 0.27183011,137.8146 0.14024261,137.8221 0.061340455,137.8295 0.026273843,137.8370 0.0088256914,137.8444 0.2632685,137.8519 0.44734704,137.8594 0.36828896,137.8668 0.27187824,137.8743 0.16674305,137.8817 0.11406276,137.8892 0.06152115,137.8966 0.20189734,137.9041 0.27183545,137.9116 0.20162213,137.9190 0.27197295,137.9265 0.42990026,137.9339 0.36843854,137.9414 0.44727707,137.9489 0.41214183,137.9563 0.42983735,137.9638 0.45616391,137.9712 0.2806741,137.9787 0.19309413,137.9861 0.20188464,137.9936 0.34195986,138.0011 0.2367716,138.0085 0.63177717,138.0160 0.7985568,138.0235 1.3077312,138.0309 2.4661093,138.0384 3.351126,138.0458 2.9110448,138.0533 2.0701721,138.0608 3.8181081,138.0682 6.9233432,138.0757 8.1838579,138.0831 6.6385703,138.0906 7.5152898,138.0981 26.009283,138.1055 50.467724,138.1130 52.017963,138.1205 31.361937,138.1279 21.100327,138.1354 47.454052,138.1428 79.449959,138.1503 74.666153,138.1578 39.229713,138.1652 12.322858,138.1727 3.8588033,138.1802 3.2103255,138.1876 2.5518315,138.1951 1.44689,138.2026 0.78950334,138.2100 0.63151324,138.2175 0.56115413,138.2250 0.39458391,138.2324 0.27193999,138.2399 0.052663129,138.2474 7.1815834e-005,138.2548 0.16670878,138.2623 0.28065911,138.2698 0.25441232,138.2772 0.16663443,138.2847 0.16666086,138.2922 0.10524371,138.2996 0.15802477,138.3071 0.63178474,138.3146 0.86846453,138.3220 0.67520064,138.3295 0.49129257,138.3370 0.57060146,138.3445 0.5614202,138.3519 0.47341847,138.3594 0.30678472,138.3669 0.15782775,138.3743 0.13161515,138.3818 0.31591672,138.3893 0.3596665,138.3967 0.23676696,138.4042 0.16659942,138.4117 0.27193031,138.4192 0.39481419,138.4266 0.28060785,138.4341 0.087639719,138.4416 0.10530677,138.4490 0.14033394,138.4565 0.078903697,138.4640 0.078958653,138.4715 0.11415832,138.4789 0.20184501,138.4864 0.21058473,138.4939 0.43005866,138.5014 0.75462741,138.5088 0.73675913,138.5163 0.56991214,138.5238 0.35068405,138.5313 0.18402711,138.5387 0.096397743,138.5462 0.14917685,138.5537 0.1930376,138.5612 0.14028826,138.5686 0.02629205,138.5761 0.052685365,138.5836 0.026266934,138.5911 0.026331447,138.5985 0.087734409,138.6060 0.08769723,138.6135 0.22817996,138.6210 0.3948465,138.6284 0.29810554,138.6359 0.30698079,138.6434 0.30703685,138.6509 0.1403513,138.6583 0.1316662,138.6658 0.14033566,138.6733 0.13157663,138.6808 0.09645164,138.6883 0.15800025,138.6957 0.42131358,138.7032 0.67545217,138.7107 0.53489381,138.7182 0.2893396,138.7257 0.16660434,138.7331 0.21934102,138.7406 0.30708396,138.7481 0.25429511,138.7556 0.070091158,138.7631 0.11412063,138.7705 0.29832929,138.7780 0.26318076,138.7855 0.19284332,138.7930 0.0877041,138.8005 0.12300862,138.8079 0.19290395,138.8154 0.14920294,138.8229 0.4914026,138.8304 0.53500223,138.8379 0.45619097,138.8454 0.39478961,138.8528 0.28046003,138.8603 0.096320897,138.8678 0.14036395,138.8753 0.19303378,138.8828 0.29835141,138.8903 0.37717867,138.8977 0.3333489,138.9052 0.41227797,138.9127 0.56125736,138.9202 0.65782398,138.9277 0.48250112,138.9352 0.46480563,138.9427 0.7368595,138.9501 0.9212842,138.9576 1.0528415,138.9651 0.94712895,138.9726 0.65846926,138.9801 2.5025682,138.9876 5.667757,138.9951 5.8226933,139.0025 3.2616537,139.0100 1.9037919,139.0175 2.1234782,139.0250 2.4738905,139.0325 3.0889564,139.0400 6.7496061,139.0475 16.224501,139.0550 28.67816,139.0625 48.782066,139.0699 102.174,139.0774 425.64709,139.0849 1023.0104,139.0924 1221.5825,139.0999 828.50928,139.1074 313.15906,139.1149 117.55552,139.1224 99.636978,139.1299 110.46401,139.1374 113.44997,139.1448 89.581444,139.1523 50.361721,139.1598 20.497467,139.1673 9.1203337,139.1748 7.0338788,139.1823 4.2182083,139.1898 2.4379053,139.1973 1.0876021,139.2048 0.68401355,139.2123 0.4035868,139.2198 0.7285102,139.2273 0.7368871,139.2347 0.52594036,139.2422 0.25407657,139.2497 0.49179372,139.2572 0.85103273,139.2647 0.5521602,139.2722 0.3420867,139.2797 0.31567115,139.2872 0.25420031,139.2947 0.31582618,139.3022 0.33337289,139.3097 0.36846814,139.3172 0.33325472,139.3247 0.46482959,139.3322 0.47386488,139.3397 0.49124208,139.3472 0.29824266,139.3547 0.33337247,139.3622 0.31570971,139.3697 0.22819589,139.3772 0.37727305,139.3847 0.29799509,139.3922 0.0876045,139.3997 0.11413333,139.4072 0.33342412,139.4147 0.59659761,139.4222 0.37705988,139.4296 0.12297033,139.4371 0.31593725,139.4446 0.27160993,139.4521 0.18401232,139.4596 0.2192755,139.4671 0.16677323,139.4746 0.25444523,139.4821 0.28092223,139.4896 0.49147722,139.4971 0.52600384,139.5046 0.55250108,139.5121 0.79831147,139.5196 0.57017231,139.5271 0.50899684,139.5347 0.50888592,139.5422 0.36829558,139.5497 0.29808706,139.5572 0.38586742,139.5647 0.38592446,139.5722 0.28067201,139.5797 0.078909539,139.5872 0.052619401,139.5947 0.052709959,139.6022 0.14924374,139.6097 0.37721336,139.6172 0.42096168,139.6247 0.36830705,139.6322 0.35094523,139.6397 0.2807492,139.6472 0.17542686,139.6547 0.27206475,139.6622 0.41232356,139.6697 0.35951757,139.6772 0.17535357,139.6847 0.24571788,139.6922 0.44734034,139.6997 0.35960576,139.7072 0.31582525,139.7147 0.15784454,139.7223 0.10522807,139.7298 0.10539769,139.7373 0.27198565,139.7448 0.20167722,139.7523 0.19312079,139.7598 0.30705762,139.7673 0.31554824,139.7748 0.16651496,139.7823 0.15793449,139.7898 0.22828902,139.7973 0.55286294,139.8048 0.43864855,139.8123 0.50861353,139.8199 0.47355196,139.8274 0.46475062,139.8349 0.27186862,139.8424 0.13176712,139.8499 0.14919654,139.8574 0.15779907,139.8649 0.070039377,139.8724 0.026308537,139.8799 0.035124432,139.8874 0.15817985,139.8950 0.42126903,139.9025 0.3505733,139.9100 0.21917829,139.9175 0.4125399,139.9250 0.62289393,139.9325 0.43860036,139.9400 0.44730574,139.9475 0.25417367,139.9551 0.35950586,139.9626 0.49998528,139.9701 0.28078914,139.9776 0.4037163,139.9851 0.53508365,139.9926 0.47343054,140.0001 0.25436917,140.0077 0.31611848,140.0152 0.52653968,140.0227 0.60514522,140.0302 0.63160801,140.0377 0.88660979,140.0452 1.7456795,140.0527 1.9120557,140.0603 2.4299099,140.0678 4.1244636,140.0753 13.118269,140.0828 47.894993,140.0903 88.086205,140.0978 89.636673,140.1054 65.266388,140.1129 89.918114,140.1204 159.293,140.1279 169.26147,140.1354 107.92314,140.1429 43.291504,140.1505 18.184254,140.1580 11.427347,140.1655 7.393662,140.1730 5.3936124,140.1805 3.3229058,140.1881 1.4724145,140.1956 0.55219883,140.2031 0.50881422,140.2106 0.70180345,140.2181 0.77180624,140.2256 0.36835343,140.2332 0.35969371,140.2407 0.45615971,140.2482 0.62298769,140.2557 0.76309741,140.2633 0.53486544,140.2708 0.44731134,140.2783 0.46488795,140.2858 0.30716726,140.2933 0.30709055,140.3009 0.27183771,140.3084 0.28070828,140.3159 0.36856398,140.3234 0.32446995,140.3310 0.20160536,140.3385 0.27205119,140.3460 0.35971621,140.3535 0.37704992,140.3610 0.15781486,140.3686 0.14031713,140.3761 0.14035262,140.3836 0.35095102,140.3911 0.32449713,140.3987 0.23679358,140.4062 0.17554799,140.4137 0.20184259,140.4212 0.16654971,140.4288 0.052507106,140.4363 -9.0833955e-006,140.4438 0.07895264,140.4513 0.061485436,140.4589 0.11407769,140.4664 0.0877304,140.4739 0.096493654,140.4814 0.15773667,140.4890 0.31576937,140.4965 0.46497691,140.5040 0.48250145,140.5116 0.3685132,140.5191 0.27194467,140.5266 0.34207404,140.5341 0.33324879,140.5417 0.1139808,140.5492 0.017551644,140.5567 0.052629612,140.5643 0.078983694,140.5718 0.16664156,140.5793 0.14029075,140.5868 0.16666734,140.5944 0.23695068,140.6019 0.30715156,140.6094 0.39476886,140.6170 0.42983496,140.6245 0.56134057,140.6320 0.64890778,140.6396 0.3069565,140.6471 0.096548378,140.6546 0.1490718,140.6622 0.2719225,140.6697 0.27202299,140.6772 0.11409628,140.6848 0.14043194,140.6923 0.27202418,140.6998 0.31586954,140.7073 0.36879054,140.7149 0.71069533,140.7224 0.62242353,140.7299 0.26283151,140.7375 0.13149224,140.7450 0.096575044,140.7526 0.20183067,140.7601 0.22803648,140.7676 0.27180251,140.7752 0.13152474,140.7827 0.087796971,140.7902 0.078990147,140.7978 0.15790544,140.8053 0.23680037,140.8128 0.23698497,140.8204 0.39492545,140.8279 0.41219774,140.8354 0.3594982,140.8430 0.35078043,140.8505 0.44725752,140.8581 0.40359309,140.8656 0.28978565,140.8731 0.4650366,140.8807 0.49973878,140.8882 0.17524531,140.8957 0.19307655,140.9033 0.22805625,140.9108 0.16651437,140.9184 0.23687381,140.9259 0.31597382,140.9334 0.36857107,140.9410 0.42978176,140.9485 0.28050637,140.9560 0.2633,140.9636 0.76344019,140.9711 0.95631915,140.9787 1.4474258,140.9862 2.0086479,140.9938 1.6312604,141.0013 0.85946047,141.0088 0.64930677,141.0164 0.59671229,141.0239 1.1773847,141.0315 6.5487347,141.0390 15.443017,141.0465 17.612553,141.0541 10.880603,141.0616 4.6728506,141.0692 3.2898085,141.0767 4.773838,141.0843 8.0907812,141.0918 11.300282,141.0993 11.719299,141.1069 10.989851,141.1144 13.186193,141.1220 19.345343,141.1295 19.892696,141.1371 12.871443,141.1446 5.1629949,141.1522 2.525342,141.1597 1.1659862,141.1672 0.84202719,141.1748 0.57888311,141.1823 0.36836958,141.1899 0.14015797,141.1974 0.061647985,141.2050 0.39518785,141.2125 0.45599943,141.2201 0.25396526,141.2276 0.087629728,141.2352 0.17555185,141.2427 0.19300161,141.2503 0.20169531,141.2578 0.22801685,141.2653 0.25441161,141.2729 0.12280412,141.2804 0.087633461,141.2880 0.026342837,141.2955 0.17561024,141.3031 0.35962138,141.3106 0.31566641,141.3182 0.13152455,141.3257 0.052641694,141.3333 0.079020917,141.3408 0.15800902,141.3484 0.20172736,141.3559 0.1665501,141.3635 0.21928373,141.3710 0.14033082,141.3786 0.087674975,141.3861 0.14032988,141.3937 0.078980505,141.4012 0.19302782,141.4088 0.35079482,141.4163 0.31597552,141.4239 0.36854592,141.4315 0.21911828,141.4390 0.096468829,141.4466 0.11399463,141.4541 0.061325401,141.4617 0.10539063,141.4692 0.32466817,141.4768 0.25425836,141.4843 0.078829899,141.4919 0.052785706,141.4994 0.21078584,141.5070 0.55271262,141.5145 0.70156544,141.5221 0.57005006,141.5296 0.39469889,141.5372 0.45597184,141.5448 0.43856823,141.5523 0.24567564,141.5599 0.035126761,141.5674 0.052722353,141.5750 0.21067402,141.5825 0.28067142,141.5901 0.13142316,141.5977 0.061462544,141.6052 0.27203807,141.6128 0.39469013,141.6203 0.51747561,141.6279 0.36840165,141.6354 0.18414907,141.6430 0.052589089,141.6506 0.026321148,141.6581 -2.753789e-005,141.6657 3.4255507e-005,141.6732 0.09664984,141.6808 0.27201319,141.6883 0.19291902,141.6959 0.20160693,141.7035 0.24549554,141.7110 0.21073982,141.7186 0.25472537,141.7261 0.39469293,141.7337 0.37721339,141.7413 0.49118522,141.7488 0.21900144,141.7564 0.061337646,141.7640 0.061404992,141.7715 0.19308877,141.7791 0.38611424,141.7866 0.39471343,141.7942 0.32440004,141.8018 0.2279814,141.8093 0.21933632,141.8169 0.1228902,141.8244 0.14913169,141.8320 0.14904074,141.8396 0.11396394,141.8471 0.04382392,141.8547 0.087710306,141.8623 0.17542556,141.8698 0.19302602,141.8774 0.34217125,141.8850 0.28066882,141.8925 0.40357915,141.9001 0.34219179,141.9077 0.21921411,141.9152 0.24554758,141.9228 0.087727711,141.9303 0.12298393,141.9379 0.24571663,141.9455 0.28926015,141.9530 0.20176119,141.9606 0.28090787,141.9682 0.32452023,141.9757 0.2016166,141.9833 0.25429711,141.9909 0.57006967,141.9984 0.70177668,142.0060 0.60539865,142.0136 0.38618666,142.0212 0.56173176,142.0287 0.833314,142.0363 0.89465618,142.0439 1.1404935,142.0514 1.1668494,142.0590 1.6404061,142.0666 1.9477402,142.0741 2.4742389,142.0817 4.6365433,142.0893 20.214256,142.0968 56.708878,142.1044 76.509224,142.1120 59.591785,142.1196 33.465084,142.1271 53.929504,142.1347 117.50925,142.1423 138.36444,142.1498 93.273369,142.1574 37.812176,142.1650 32.739876,142.1726 52.333439,142.1801 50.060226,142.1877 27.072405,142.1953 9.3426056,142.2028 3.8228409,142.2104 2.596674,142.2180 2.0958529,142.2256 1.3325913,142.2331 0.62254012,142.2407 0.30681935,142.2483 0.14904137,142.2559 0.087683149,142.2634 0.14910737,142.2710 0.36836571,142.2786 0.43869561,142.2862 0.37723342,142.2937 0.1753372,142.3013 0.14031942,142.3089 0.14917253,142.3165 0.236818,142.3240 0.10540292,142.3316 0.27214599,142.3392 0.28060046,142.3468 0.16653702,142.3543 0.20181337,142.3619 0.31587678,142.3695 0.23668414,142.3771 0.11401481,142.3847 0.30716833,142.3922 0.42975524,142.3998 0.30711657,142.4074 0.31575263,142.4150 0.14015256,142.4225 0.087673232,142.4301 0.13160568,142.4377 0.1315961,142.4453 0.087828428,142.4529 0.26316884,142.4604 0.2717438,142.4680 0.24565861,142.4756 0.26321879,142.4832 0.20170528,142.4908 0.096415095,142.4983 0.0088529,142.5059 0.11417266,142.5135 0.14907207,142.5211 0.096395537,142.5287 0.087743536,142.5363 0.16678324,142.5438 0.26315686,142.5514 0.34214842,142.5590 0.46506593,142.5666 0.5616076,142.5742 0.60529017,142.5817 0.41199654,142.5893 0.16638552,142.5969 0.043807738,142.6045 0.15802005,142.6121 0.17543122,142.6197 0.078836493,142.6272 -3.9906306e-005,142.6348 2.2366215e-005,142.6424 0.19316174,142.6500 0.56163204,142.6576 0.7631737,142.6652 0.51733786,142.6728 0.1840643,142.6803 0.11410411,142.6879 0.21934594,142.6955 0.3333393,142.7031 0.37719655,142.7107 0.26313803,142.7183 0.20167157,142.7259 0.14918271,142.7334 0.3511011,142.7410 0.58775675,142.7486 0.68404692,142.7562 0.43838653,142.7638 0.08764144,142.7714 0.079077914,142.7790 0.26328063,142.7866 0.42099488,142.7942 0.43849075,142.8017 0.35078657,142.8093 0.25437814,142.8169 0.23690236,142.8245 0.35089761,142.8321 0.42981422,142.8397 0.39466918,142.8473 0.10538727,142.8549 0.13173865,142.8625 0.16653846,142.8700 0.14029156,142.8776 0.15790364,142.8852 0.15782572,142.8928 0.19299975,142.9004 0.21051396,142.9080 0.19303094,142.9156 0.25454786,142.9232 0.22805035,142.9308 0.21056136,142.9384 0.49138185,142.9460 0.62280387,142.9536 0.45601594,142.9612 0.34236223,142.9687 0.6495387,142.9763 1.1318018,142.9839 1.517581,142.9915 1.2368273,142.9991 0.87690532,143.0067 0.56977475,143.0143 0.60542458,143.0219 0.88612294,143.0295 0.91205573,143.0371 0.80684221,143.0447 0.78079629,143.0523 0.69292903,143.0599 0.65794283,143.0675 1.9493374,143.0751 7.4082947,143.0827 15.065178,143.0903 18.052879,143.0979 16.304834,143.1055 11.803786,143.1131 7.8314061,143.1207 6.2101965,143.1282 6.6859288,143.1358 10.370668,143.1434 12.314729,143.1510 9.6895542,143.1586 4.9539795,143.1662 2.4564006,143.1738 2.8254988,143.1814 3.4471438,143.1890 2.2180941,143.1966 0.55214572,143.2042 0.27196851,143.2118 0.19289751,143.2194 0.31590578,143.2270 0.26310676,143.2346 0.25421017,143.2422 0.35084212,143.2498 0.28946579,143.2574 0.078934416,143.2650 0.16678557,143.2726 0.38623735,143.2802 0.47389647,143.2878 0.45620486,143.2954 0.44715402,143.3030 0.23659161,143.3106 0.14040107,143.3183 0.17542668,143.3259 0.078730285,143.3335 0.052632175,143.3411 0.19318612,143.3487 0.33349964,143.3563 0.44742948,143.3639 0.47360757,143.3715 0.32436866,143.3791 0.096351817,143.3867 0.026278468,143.3943 0.035222866,143.4019 0.1930469,143.4095 0.14029111,143.4171 0.14915137,143.4247 0.13152514,143.4323 0.15779954,143.4399 0.3332808,143.4475 0.25446326,143.4551 0.16669719,143.4627 0.026240921,143.4703 0.052640423,143.4780 0.11406489,143.4856 0.20172745,143.4932 0.18430367,143.5008 0.15794744,143.5084 0.061284706,143.5160 0.026270844,143.5236 0.026337467,143.5312 0.052666768,143.5388 0.096525118,143.5464 0.12286459,143.5540 0.21063209,143.5616 0.23673536,143.5692 0.13147523,143.5769 0.2807568,143.5845 0.368431,143.5921 0.17547213,143.5997 0.28070503,143.6073 0.24553762,143.6149 0.14905398,143.6225 0.13156563,143.6301 0.18432155,143.6377 0.28956786,143.6454 0.26308703,143.6530 0.21934427,143.6606 0.26333484,143.6682 0.32479548,143.6758 0.43861014,143.6834 0.30671141,143.6910 0.11384036,143.6986 0.061429694,143.7062 0.096500605,143.7139 0.06133312,143.7215 0.070139639,143.7291 0.03506748,143.7367 0.052607059,143.7443 0.25446156,143.7519 0.57901651,143.7595 0.3508544,143.7672 0.087657541,143.7748 0.0263028,143.7824 0.061429899,143.7900 0.052594926,143.7976 -1.3890997e-005,143.8052 0.087863117,143.8128 0.28094786,143.8205 0.31585231,143.8281 0.22784674,143.8357 0.14022054,143.8433 0.1667892,143.8509 0.19292808,143.8585 0.078866437,143.8662 0.096530378,143.8738 0.1228254,143.8814 0.22804755,143.8890 0.21923594,143.8966 0.23689267,143.9043 0.26318416,143.9119 0.19301018,143.9195 0.16669971,143.9271 0.16664013,143.9347 0.14025313,143.9423 0.026317542,143.9500 0.096565157,143.9576 0.096479908,143.9652 0.30723792,143.9728 0.64064497,143.9804 0.65793288,143.9881 0.49999833,143.9957 0.59645438,144.0033 0.64006674,144.0109 0.33308607,144.0185 0.12269307,144.0262 0.026349394,144.0338 0.15803134,144.0414 0.44731763,144.0490 0.79843366,144.0567 1.0530834,144.0643 1.4130055,144.0719 2.35197,144.0795 4.1598253,144.0871 8.3808756,144.0948 13.477364,144.1024 19.894072,144.1100 40.091732,144.1176 57.828098,144.1253 50.619797,144.1329 26.06555,144.1405 11.610543,144.1481 13.106826,144.1558 15.603548,144.1634 10.416846,144.1710 4.0242233,144.1786 1.2630836,144.1863 1.3334674,144.1939 1.2978538,144.2015 1.1400765,144.2091 0.87702811,144.2168 0.63139379,144.2244 0.29804912,144.2320 0.10525581,144.2396 0.052684419,144.2473 0.11406689,144.2549 0.21942133,144.2625 0.43004617,144.2702 0.46487653,144.2778 0.26291442,144.2854 0.10507173,144.2930 0.08794719,144.3007 0.42139006,144.3083 0.57007325,144.3159 0.33311349,144.3236 0.15794164,144.3312 0.21057579,144.3388 0.14893407,144.3464 0.052591957,144.3541 0.14043511,144.3617 0.16669536,144.3693 0.1315151,144.3770 0.11396147,144.3846 0.087688297,144.3922 0.026286639,144.3999 0.052645013,144.4075 0.17544141,144.4151 0.22807004,144.4228 0.078941055,144.4304 2.0574387e-006,144.4380 0.087700225,144.4457 0.22805731,144.4533 0.20177302,144.4609 0.10525386,144.4685 0.14033981,144.4762 0.12281055,144.4838 0.052668318,144.4914 0.026339106,144.4991 0.19295886,144.5067 0.32456145,144.5144 0.22806937,144.5220 0.026311591,144.5296 0.0087776072,144.5373 0.026404962,144.5449 0.10537986,144.5525 0.14031439,144.5602 0.12268002,144.5678 0.17536053,144.5754 0.30701327,144.5831 0.23687251,144.5907 0.079062127,144.5983 0.22811981,144.6060 0.2630626,144.6136 0.22811076,144.6213 0.21956162,144.6289 0.36849409,144.6365 0.27177379,144.6442 0.16662839,144.6518 0.16654734,144.6594 0.1051259,144.6671 0.19297984,144.6747 0.21051964,144.6824 0.18421601,144.6900 0.13159361,144.6976 0.11413708,144.7053 0.25452796,144.7129 0.26310259,144.7206 0.13143314,144.7282 0.052567415,144.7358 0.22810958,144.7435 0.50012106,144.7511 0.39476126,144.7588 0.20175822,144.7664 0.20181353,144.7740 0.16654769,144.7817 0.25425911,144.7893 0.2283005,144.7970 0.28966752,144.8046 0.25426459,144.8122 0.19300477,144.8199 0.31568688,144.8275 0.26296148,144.8352 0.34211409,144.8428 0.28070253,144.8505 0.28946215,144.8581 0.25447419,144.8657 0.4034971,144.8734 0.17535293,144.8810 0.13166313,144.8887 0.17546594,144.8963 0.30719739,144.9040 0.28952646,144.9116 0.19279252,144.9193 0.14035256,144.9269 0.18420957,144.9345 0.23678166,144.9422 0.23681377,144.9498 0.20170811,144.9575 0.14033648,144.9651 0.14042255,144.9728 0.3684161,144.9804 0.35972014,144.9881 0.29834345,144.9957 0.18418022,145.0034 0.19299069,145.0110 0.24571526,145.0187 0.38609046,145.0263 0.49157396,145.0339 0.84231955,145.0416 1.166965,145.0492 2.018888,145.0569 4.1425977,145.0645 7.0988131,145.0722 9.9304819,145.0798 11.034414,145.0875 10.796717,145.0951 9.1828489,145.1028 8.1056471,145.1104 10.834539,145.1181 12.245241,145.1257 9.234334,145.1334 3.2521181,145.1410 0.84189498,145.1487 1.2291259,145.1563 2.0000422,145.1640 1.6572185,145.1716 0.85037285,145.1793 0.39454952,145.1870 0.42107871,145.1946 0.36841467,145.2023 0.32456756,145.2099 0.34204292,145.2176 0.40341812,145.2252 0.50866783,145.2329 0.40344787,145.2405 0.19295506,145.2482 0.087807164,145.2558 0.11413153,145.2635 0.12281426,145.2711 0.2280504,145.2788 0.2457266,145.2864 0.33344108,145.2941 0.28050676,145.3018 0.21037698,145.3094 0.13156232,145.3171 0.052624647,145.3247 0.096475214,145.3324 0.2369003,145.3400 0.23692977,145.3477 0.12278618,145.3553 0.078865245,145.3630 0.026323216,145.3707 0.052668426,145.3783 0.19294339,145.3860 0.41243139,145.3936 0.49142602,145.4013 0.30693755,145.4089 0.12260051,145.4166 0.035095166,145.4243 0.14034463,145.4319 0.13157769,145.4396 0.21083249,145.4472 0.32472247,145.4549 0.28928158,145.4626 0.16646042,145.4702 0.20187066,145.4779 0.40390661,145.4855 0.64926481,145.4932 0.50834638,145.5009 0.10490013,145.5085 0.0087797865,145.5162 0.026310036,145.5238 0.052604076,145.5315 0.078947328,145.5392 0.11415808,145.5468 0.2545884,145.5545 0.3420561,145.5621 0.21034026,145.5698 0.19305746,145.5775 0.44784555,145.5851 0.88613069,145.5928 0.85924983,145.6005 0.58734423,145.6081 0.36835366,145.6158 0.28956464,145.6234 0.28965151,145.6311 0.36859298,145.6388 0.34210542,145.6464 0.33346781,145.6541 0.48251835,145.6618 0.39451933,145.6694 0.21905801,145.6771 0.15783067,145.6848 0.1315538,145.6924 0.0087178685,145.7001 0.026313284,145.7078 0.052643314,145.7154 0.05266976,145.7231 0.061427481,145.7308 0.061387304,145.7384 0.035039101,145.7461 0.1316994,145.7538 0.2808587,145.7614 0.21940997,145.7691 0.29817754,145.7768 0.24541199,145.7844 0.17545095,145.7921 0.25444347,145.7998 0.38606092,145.8074 0.4561536,145.8151 0.47364032,145.8228 0.3332237,145.8304 0.1489781,145.8381 0.16673495,145.8458 0.14914607,145.8534 0.15793122,145.8611 0.3509053,145.8688 0.3069514,145.8765 0.16658877,145.8841 0.13153203,145.8918 0.33338675,145.8995 0.35968417,145.9071 0.15786442,145.9148 0.0087408582,145.9225 0.087770864,145.9301 0.21952616,145.9378 0.28087196,145.9455 0.2542161,145.9532 0.17540573,145.9608 0.23693174,145.9685 0.27180707,145.9762 0.28939092,145.9839 0.24560249,145.9915 0.15783557,145.9992 0.13152611,146.0069 0.14914681,146.0145 0.10529807,146.0222 0.052599445,146.0299 -3.2624434e-005,146.0376 0.0790601,146.0452 0.42140174,146.0529 0.6758219,146.0606 0.82456106,146.0683 0.67513502,146.0759 0.56125867,146.0836 0.97435862,146.0913 2.4663761,146.0990 4.6161976,146.1066 7.3080139,146.1143 7.5613632,146.1220 7.2113218,146.1297 6.0962815,146.1374 4.2081323,146.1450 1.8921478,146.1527 0.92916906,146.1604 1.2458827,146.1681 1.1839515,146.1757 0.5521673,146.1834 0.078831591,146.1911 0.052651849,146.1988 0.087829165,146.2065 0.26329252,146.2141 0.26307523,146.2218 0.14024909,146.2295 0.11413479,146.2372 0.34228444,146.2449 0.35102907,146.2525 0.31560561,146.2602 0.19276641,146.2679 0.21928972,146.2756 0.14029109,146.2833 0.14032131,146.2909 0.13153881,146.2986 0.13165377,146.3063 0.20189567,146.3140 0.38584691,146.3217 0.43842217,146.3293 0.31586128,146.3370 0.19307524,146.3447 0.11406366,146.3524 0.078877516,146.3601 0.0087536136,146.3678 0.13168421,146.3754 0.22822721,146.3831 0.26321819,146.3908 0.21925455,146.3985 0.16651009,146.4062 0.026154211,146.4139 0.01767257,146.4215 0.1492314,146.4292 0.22799957,146.4369 0.22810315,146.4446 0.38626891,146.4523 0.68432868,146.4600 0.58745944,146.4677 0.28933367,146.4753 0.21048431,146.4830 0.11390224,146.4907 0.035204671,146.4984 0.26335615,146.5061 0.44739154,146.5138 0.41220772,146.5215 0.29812205,146.5291 0.27184024,146.5368 0.2368646,146.5445 0.24573515,146.5522 0.27192184,146.5599 0.27197564,146.5676 0.40359658,146.5753 0.41226649,146.5830 0.3596274,146.5907 0.32444793,146.5983 0.17531227,146.6060 0.070151061,146.6137 0.096552841,146.6214 0.28090423,146.6291 0.44755572,146.6368 0.4121857,146.6445 0.26287088,146.6522 0.034941714,146.6599 0.079104438,146.6676 0.26337025,146.6752 0.33324906,146.6829 0.3683866,146.6906 0.63156176,146.6983 0.75421119,146.7060 0.57022101,146.7137 0.29825911,146.7214 0.06131617,146.7291 0.017570011,146.7368 0.079061307,146.7445 0.17550704,146.7522 0.12266569,146.7599 -9.2105918e-005,146.7676 2.2660704e-005,146.7752 1.4692401e-006,146.7829 -2.8541017e-005,146.7906 0.026400682,146.7983 0.16684097,146.8060 0.25442016,146.8137 0.22792216,146.8214 0.05252777,146.8291 0.06141524,146.8368 0.14911687,146.8445 0.35969359,146.8522 0.35106438,146.8599 0.33344558,146.8676 0.25429714,146.8753 0.28051367,146.8830 0.42097092,146.8907 0.40361604,146.8984 0.28949013,146.9061 0.28076613,146.9138 0.29825902,146.9215 0.18405734,146.9292 0.026256243,146.9369 0.017560892,146.9446 0.026342906,146.9523 0.05267537,146.9600 0.052583072,146.9677 0.026259404,146.9754 0.052644111,146.9831 0.026322046,146.9908 0.026372826,146.9985 0.087824553,147.0062 0.16671617,147.0139 0.385952,147.0216 0.48242617,147.0293 0.21933068,147.0370 0.23684196,147.0447 0.74704754,147.0524 3.3101039,147.0601 6.4489975,147.0678 7.0513134,147.0755 5.8759928,147.0832 10.689904,147.0909 24.991398,147.0986 34.333939,147.1063 26.554234,147.1140 12.924863,147.1217 7.5339732,147.1294 7.1483097,147.1371 5.8845348,147.1448 3.1914198,147.1525 1.2711353,147.1602 0.60468978,147.1679 0.47334099,147.1756 0.39460996,147.1833 0.46496725,147.1910 0.37722951,147.1987 0.21048422,147.2064 0.12263355,147.2141 0.035062771,147.2218 0.096752852,147.2295 0.28078887,147.2372 0.22789726,147.2449 0.08757817,147.2527 0.052607141,147.2604 0.087738723,147.2681 0.11412139,147.2758 0.20179628,147.2835 0.096374653,147.2912 0.052598912,147.2989 0.14040323,147.3066 0.10523308,147.3143 0.061378036,147.3220 0.1491361,147.3297 0.14032531,147.3374 0.035055954,147.3451 0.02630214,147.3529 0.096472032,147.3606 0.14034411,147.3683 0.18421838,147.3760 0.21066362,147.3837 0.25445133,147.3914 0.12282114,147.3991 0.17548965,147.4068 0.23681799,147.4145 0.24553561,147.4222 0.33343688,147.4299 0.50894254,147.4377 0.38582292,147.4454 0.17521057,147.4531 0.061402857,147.4608 0.1931693,147.4685 0.28946531,147.4762 0.16653563,147.4839 0.19307972,147.4916 0.35106274,147.4994 0.34212455,147.5071 0.22790876,147.5148 0.14911735,147.5225 0.25442725,147.5302 0.21032986,147.5379 0.087783515,147.5456 0.36867574,147.5534 0.60550833,147.5611 0.65792722,147.5688 0.47348049,147.5765 0.38584733,147.5842 0.2893658,147.5919 0.15773779,147.5996 0.017474638,147.6074 0.008771399,147.6151 0.026428297,147.6228 0.22823922,147.6305 0.27186775,147.6382 0.13142638,147.6459 0.026278835,147.6537 0.079011597,147.6614 0.15801345,147.6691 0.21059684,147.6768 0.20168214,147.6845 0.14025411,147.6922 0.11397135,147.7000 0.10528399,147.7077 0.052613113,147.7154 0.043792192,147.7231 0.11400728,147.7308 0.2105135,147.7385 0.11412421,147.7463 0.1931228,147.7540 0.38610014,147.7617 0.40347919,147.7694 0.23666206,147.7771 0.10519943,147.7849 0.14909321,147.7926 0.21070366,147.8003 0.33358929,147.8080 0.30690819,147.8157 0.19277145,147.8235 0.14042285,147.8312 0.23696363,147.8389 0.263064,147.8466 0.15773155,147.8544 0.052734144,147.8621 0.19315895,147.8698 0.21036981,147.8775 0.07882861,147.8852 0.087849937,147.8930 0.30722272,147.9007 0.50872546,147.9084 0.39453653,147.9161 0.23677272,147.9239 0.31576547,147.9316 0.44737071,147.9393 0.3333357,147.9470 0.15801607,147.9548 0.15799943,147.9625 0.19299093,147.9702 0.28065425,147.9779 0.30693322,147.9857 0.34211919,147.9934 0.28954396,148.0011 0.37715784,148.0088 0.30695969,148.0166 0.2721023,148.0243 0.38613024,148.0320 0.36829612,148.0397 0.43847662,148.0475 0.87740088,148.0552 1.3071721,148.0629 1.2104136,148.0707 1.0171632,148.0784 2.3175027,148.0861 7.5304689,148.0938 16.71871,148.1016 29.05995,148.1093 61.350445,148.1170 206.56403,148.1248 401.06165,148.1325 416.51416,148.1402 248.05508,148.1479 81.402161,148.1557 29.924772,148.1634 21.065041,148.1711 14.363394,148.1789 9.2071629,148.1866 4.8226304,148.1943 2.183599,148.2021 1.2980922,148.2098 0.75435281,148.2175 0.7106207,148.2252 0.64913273,148.2330 0.46464494,148.2407 0.32439905,148.2484 0.21938927,148.2562 0.17556876,148.2639 0.35093486,148.2716 0.49992627,148.2794 0.60522014,148.2871 0.74557859,148.2948 0.63171262,148.3026 0.52648872,148.3103 0.52612364,148.3180 0.41213226,148.3258 0.36841992,148.3335 0.25429004,148.3412 0.14041102,148.3490 0.22823037,148.3567 0.34205064,148.3645 0.2370424,148.3722 0.5265581,148.3799 0.48228529,148.3877 0.2892952,148.3954 0.28956339,148.4031 0.75452214,148.4109 0.71047533,148.4186 0.50852603,148.4263 0.16645451,148.4341 0.061477266,148.4418 0.21938257,148.4496 0.36849076,148.4573 0.29820988,148.4650 0.14031409,148.4728 0.28959686,148.4805 0.32457116,148.4882 0.2191086,148.4960 0.096354991,148.5037 0.02633795,148.5115 0.078988396,148.5192 0.026265997,148.5269 0.0088090608,148.5347 0.1667877,148.5424 0.30700794,148.5502 0.24546346,148.5579 0.096630961,148.5656 0.24587511,148.5734 0.29823408,148.5811 0.29805341,148.5889 0.17525296,148.5966 0.11403885,148.6043 0.11406654,148.6121 0.1666985,148.6198 0.14913826,148.6276 0.061422486,148.6353 0.14029166,148.6431 0.11399026,148.6508 0.1140694,148.6585 0.30693573,148.6663 0.57893318,148.6740 0.50897378,148.6818 0.46517539,148.6895 0.43860692,148.6973 0.32427302,148.7050 0.061254539,148.7127 1.4907023e-005,148.7205 0.026352445,148.7282 0.078931734,148.7360 0.12292393,148.7437 0.28082955,148.7515 0.21918046,148.7592 0.13144423,148.7670 0.13154188,148.7747 0.13159612,148.7825 0.06148519,148.7902 0.15814383,148.7979 0.36843905,148.8057 0.38583425,148.8134 0.33331063,148.8212 0.30693087,148.8289 0.21042955,148.8367 0.087759592,148.8444 0.17563474,148.8522 0.28955159,148.8599 0.28055319,148.8677 0.14905886,148.8754 0.12281257,148.8832 0.078837849,148.8909 0.12309932,148.8987 0.47403929,148.9064 0.52599382,148.9142 0.16634847,148.9219 0.043893952,148.9297 0.096531719,148.9374 0.14918274,148.9452 0.25452062,148.9529 0.33338955,148.9607 0.35962623,148.9684 0.39496809,148.9762 0.63170475,148.9839 0.64007795,148.9917 0.74612498,148.9994 1.3340619,149.0072 1.7987547,149.0149 3.2379637,149.0227 13.262207,149.0304 54.716599,149.0382 95.778091,149.0459 91.833374,149.0537 55.9935,149.0615 33.484825,149.0692 30.078705,149.0770 23.732149,149.0847 15.450314,149.0925 9.5052767,149.1002 9.7908182,149.1080 14.100945,149.1157 23.556902,149.1235 41.963802,149.1312 53.254948,149.1390 44.546036,149.1468 23.966728,149.1545 8.5633154,149.1623 3.3140595,149.1700 2.0167832,149.1778 1.1314958,149.1855 0.39478084,149.1933 0.34220389,149.2010 0.46487826,149.2088 0.473672,149.2166 0.30690065,149.2243 0.17531544,149.2321 0.26326847,149.2398 0.36849084,149.2476 0.29814619,149.2554 0.26302361,149.2631 0.18413465,149.2709 0.087702982,149.2786 0.026360122,149.2864 0.22811133,149.2941 0.37710834,149.3019 0.429768,149.3097 0.29825413,149.3174 0.16684087,149.3252 0.28980908,149.3329 0.49130332,149.3407 0.42088106,149.3485 0.2982339,149.3562 0.32445064,149.3640 0.14012702,149.3718 0.026391415,149.3795 0.12290833,149.3873 0.13147372,149.3950 0.13155995,149.4028 0.15814945,149.4106 0.33349788,149.4183 0.45593286,149.4261 0.52617848,149.4339 0.50887185,149.4416 0.3508513,149.4494 0.17536236,149.4571 0.1665985,149.4649 0.17531611,149.4727 0.30696192,149.4804 0.34211615,149.4882 0.28081232,149.4960 0.35977361,149.5037 0.24576777,149.5115 0.27194872,149.5193 0.14894333,149.5270 0.043745968,149.5348 0.017545082,149.5426 0.087788112,149.5503 0.1667148,149.5581 0.21929744,149.5659 0.20173596,149.5736 0.18420379,149.5814 0.1490995,149.5892 0.14036416,149.5969 0.27224761,149.6047 0.56156975,149.6125 0.39440048,149.6202 0.1226957,149.6280 0.30715752,149.6358 0.54387575,149.6435 0.48228806,149.6513 0.28934905,149.6591 0.22823383,149.6668 0.429993,149.6746 0.44726706,149.6824 0.21038449,149.6901 0.087693095,149.6979 0.078980125,149.7057 0.28960225,149.7135 0.55272985,149.7212 0.55258536,149.7290 0.40346348,149.7368 0.28936359,149.7445 0.22802711,149.7523 0.14909194,149.7601 0.14908929,149.7679 0.30715254,149.7756 0.38614228,149.7834 0.40350503,149.7912 0.19273259,149.7989 0.0086406777,149.8067 0.17548011,149.8145 0.22816914,149.8223 0.21930981,149.8300 0.13147032,149.8378 0.23680989,149.8456 0.1929905,149.8534 0.16667193,149.8611 0.10528032,149.8689 0.052619461,149.8767 0.0088686654,149.8845 0.28962687,149.8922 0.46490359,149.9000 0.40345803,149.9078 0.16666754,149.9156 0.11396798,149.9233 0.22803856,149.9311 0.25433734,149.9389 0.1582261,149.9467 0.43919969,149.9544 0.60518736,149.9622 0.35913095,149.9700 0.2980518,149.9778 0.21929742,149.9855 0.087613516,149.9933 0.11424568,150.0011 0.41264307,150.0089 0.54385555,150.0167 0.68407834,150.0244 1.2638257,150.0322 4.6436105,150.0400 9.6164227,150.0478 10.174283,150.0556 6.7696037,150.0633 3.7092309,150.0711 4.6412821,150.0789 8.5819578,150.0867 14.652475,150.0945 38.037598,150.1022 74.750153,150.1100 83.058548,150.1178 54.436119,150.1256 32.734283,150.1334 60.508816,150.1411 100.23351,150.1489 95.525162,150.1567 51.602524,150.1645 15.530692,150.1723 5.12959,150.1801 3.4029582,150.1878 2.5778251,150.1956 1.805944,150.2034 1.0521711,150.2112 0.54376179,150.2190 0.2803933,150.2267 0.19289802,150.2345 0.15805826,150.2423 0.20196891,150.2501 0.37726521,150.2579 0.35949591,150.2657 0.35943997,150.2735 0.42098895,150.2812 0.43004781,150.2890 0.57907808,150.2968 0.61378479,150.3046 0.41208535,150.3124 0.25443122,150.3202 0.17550665,150.3280 0.13165946,150.3357 0.14029418,150.3435 0.087692544,150.3513 0.22822765,150.3591 0.32462558,150.3669 0.19281368,150.3747 0.052516472,150.3825 0.10534021,150.3903 0.20181119,150.3980 0.18421504,150.4058 0.14908868,150.4136 0.1665812,150.4214 0.05258657,150.4292 0.026356531,150.4370 0.19313507,150.4448 0.3334302,150.4526 0.23675151,150.4604 0.18416454,150.4681 0.28084365,150.4759 0.33338273,150.4837 0.28066209,150.4915 0.2982271,150.4993 0.2369062,150.5071 0.30720374,150.5149 0.3684071,150.5227 0.27165055,150.5305 0.14013761,150.5383 0.1666268,150.5461 0.17547071,150.5538 0.37731385,150.5616 0.35104442,150.5694 0.45625275,150.5772 0.48231304,150.5850 0.24540342,150.5928 0.20183027,150.6006 0.29836056,150.6084 0.20167005,150.6162 0.11398389,150.6240 0.10522436,150.6318 0.035015114,150.6396 0.035157099,150.6474 0.11410268,150.6552 0.20169353,150.6630 0.24559841,150.6708 0.34219062,150.6785 0.41248658,150.6863 0.40350148,150.6941 0.3945629,150.7019 0.37713259,150.7097 0.2280066,150.7175 0.13171868,150.7253 0.2983543,150.7331 0.23675403,150.7409 0.18418163,150.7487 0.20174125,150.7565 0.31574276,150.7643 0.30704257,150.7721 0.32468298,150.7799 0.31572476,150.7877 0.15773129,150.7955 0.05260152,150.8033 0.026285497,150.8111 0.026488464,150.8189 0.28980386,150.8267 0.44734064,150.8345 0.28037691,150.8423 0.026170423,150.8501 0.026318897,150.8579 0.070176594,150.8657 0.26340869,150.8735 0.4826799,150.8813 0.37710756,150.8891 0.31562352,150.8969 0.28925475,150.9047 0.32452765,150.9125 0.34239084,150.9203 0.31593856,150.9281 0.28061706,150.9359 0.37718305,150.9437 0.42098531,150.9515 0.26302901,150.9593 0.27189225,150.9671 0.41233465,150.9749 0.34215978,150.9827 0.15791869,150.9905 0.19303812,150.9983 0.22800381,151.0061 0.14910488,151.0139 0.24570958,151.0217 0.42981315,151.0295 1.1937413,151.0374 3.1775978,151.0452 5.1166873,151.0530 6.4657083,151.0608 6.445981,151.0686 7.7038622,151.0764 22.798704,151.0842 60.464043,151.0920 86.892632,151.0998 78.714096,151.1076 51.142174,151.1154 34.714359,151.1232 33.168507,151.1310 38.924133,151.1388 42.157288,151.1466 35.711964,151.1544 21.727167,151.1623 9.6782303,151.1701 4.6124015,151.1779 3.0959158,151.1857 2.2186067,151.1935 1.0518082,151.2013 0.35063705,151.2091 0.37723953,151.2169 0.54376018,151.2247 0.44730082,151.2325 0.33333945,151.2403 0.27184629,151.2482 0.2719267,151.2560 0.26318207,151.2638 0.28070346,151.2716 0.2456796,151.2794 0.21053122,151.2872 0.14033784,151.2950 0.22824325,151.3028 0.4389413,151.3106 0.47364053,151.3185 0.2627826,151.3263 0.078914694,151.3341 0.21078065,151.3419 0.3508772,151.3497 0.19280016,151.3575 0.13148256,151.3653 0.21943246,151.3731 0.4563418,151.3810 0.57894254,151.3888 0.62261426,151.3966 0.29805082,151.4044 0.20175049,151.4122 0.36848649,151.4200 0.45622623,151.4278 0.28937593,151.4357 0.21916579,151.4435 0.27191204,151.4513 0.26318642,151.4591 0.11410394,151.4669 0.17550761,151.4747 0.14918849,151.4826 0.20178771,151.4904 0.350916,151.4982 0.36829904,151.5060 0.20169507,151.5138 0.35974622,151.5216 0.263091,151.5295 0.18418655,151.5373 0.14036602,151.5451 0.10533866,151.5529 0.2018469,151.5607 0.19283925,151.5685 0.052561924,151.5764 0.19313638,151.5842 0.44738743,151.5920 0.45613968,151.5998 0.44753996,151.6076 0.53528112,151.6155 0.62270141,151.6233 0.3856926,151.6311 0.14025924,151.6389 0.19301459,151.6467 0.28073996,151.6546 0.21923879,151.6624 0.1402435,151.6702 0.0263108,151.6780 0.061518453,151.6858 0.26320493,151.6937 0.45612884,151.7015 0.29824644,151.7093 0.13150789,151.7171 0.10518907,151.7250 0.026286434,151.7328 4.7076413e-005,151.7406 0.087887816,151.7484 0.22812216,151.7562 0.1665874,151.7641 0.1402553,151.7719 0.10522809,151.7797 0.10525432,151.7875 0.0087231686,151.7954 3.6459609e-005,151.8032 0.052705701,151.8110 0.10526785,151.8188 0.15782122,151.8267 0.087728381,151.8345 0.22816114,151.8423 0.29838076,151.8501 0.35103199,151.8580 0.38601461,151.8658 0.36845961,151.8736 0.40345547,151.8814 0.31551132,151.8893 0.18425138,151.8971 0.40383402,151.9049 0.50896508,151.9128 0.53500885,151.9206 0.41192836,151.9284 0.17515811,151.9362 0.18429647,151.9441 0.50069058,151.9519 0.93856335,151.9597 0.33275616,151.9675 0.18410107,151.9754 0.11395698,151.9832 0.052612305,151.9910 0.096520357,151.9989 0.11417662,152.0067 0.21071567,152.0145 0.26313296,152.0224 0.30697221,152.0302 0.48226449,152.0380 0.57906944,152.0458 1.0271858,152.0537 1.5710772,152.0615 2.272696,152.0693 5.3185043,152.0772 12.10138,152.0850 18.715046,152.0928 21.825424,152.1007 26.878397,152.1085 75.574409,152.1163 195.11192,152.1242 259.78299,152.1320 194.34244,152.1398 81.509644,152.1477 26.980217,152.1555 14.875476,152.1633 10.996353,152.1712 6.7776742,152.1790 3.9721155,152.1868 2.0516078,152.1947 0.80668849,152.2025 0.50004435,152.2103 0.60530376,152.2182 0.64015448,152.2260 0.33323798,152.2338 0.1491376,152.2417 0.10527612,152.2495 0.28080398,152.2574 0.31577808,152.2652 0.21048574,152.2730 0.30710545,152.2809 0.37720555,152.2887 0.32456392,152.2965 0.34207869,152.3044 0.27187783,152.3122 0.26326311,152.3200 0.29834136,152.3279 0.26307088,152.3357 0.14021994,152.3436 0.061370302,152.3514 0.052642867,152.3592 0.052555382,152.3671 0.017617151,152.3749 0.20192331,152.3828 0.21928176,152.3906 0.14027588,152.3984 0.22800611,152.4063 0.3333393,152.4141 0.26340628,152.4220 0.43879482,152.4298 0.35066465,152.4376 0.14886583,152.4455 0.087700658,152.4533 0.11413151,152.4612 0.14911997,152.4690 0.087605856,152.4768 -3.5632031e-005,152.4847 8.0534455e-006,152.4925 3.4209495e-006,152.5004 0.079214342,152.5082 0.35998744,152.5161 0.60551488,152.5239 0.66660625,152.5317 0.40301847,152.5396 0.1137995,152.5474 0.087816268,152.5553 0.20178775,152.5631 0.32461455,152.5710 0.58785236,152.5788 0.63150722,152.5866 0.43848532,152.5945 0.21051784,152.6023 0.17539628,152.6102 0.18441041,152.6180 0.42115414,152.6259 0.47343853,152.6337 0.25418156,152.6416 0.11402857,152.6494 0.21940528,152.6573 0.27194804,152.6651 0.16658348,152.6730 -5.6913657e-005,152.6808 1.782974e-005,152.6886 -1.4402569e-005,152.6965 0.026332663,152.7043 0.026368789,152.7122 0.13153712,152.7200 0.12278582,152.7279 0.14039904,152.7357 0.1491096,152.7436 0.079029426,152.7514 0.15815684,152.7593 0.32462725,152.7671 0.28925246,152.7750 0.15776078,152.7828 0.096438505,152.7907 0.10520537,152.7985 0.11401266,152.8064 0.052720152,152.8142 0.13180536,152.8221 0.30711967,152.8299 0.29819036,152.8378 0.16648957,152.8456 0.078794643,152.8535 0.12281276,152.8613 0.17545126,152.8692 0.079099856,152.8770 0.22827432,152.8849 0.35092533,152.8927 0.31559241,152.9006 0.11382194,152.9085 0.052639309,152.9163 0.061441936,152.9242 0.18422264,152.9320 0.15791017,152.9399 0.078955375,152.9477 0.16665959,152.9556 0.56146532,152.9634 0.93872219,152.9713 0.7105431,152.9791 0.35970497,152.9870 0.40365121,152.9948 0.58749288,153.0027 0.36835435,153.0106 0.63191515,153.0184 1.2196845,153.0263 1.4826446,153.0341 1.4212692,153.0420 1.6490347,153.0498 3.8208203,153.0577 17.864033,153.0656 34.790035,153.0734 37.162769,153.0813 23.92712,153.0891 12.064701,153.0970 12.336261,153.1048 19.375101,153.1127 32.122364,153.1206 43.635208,153.1284 42.502525,153.1363 28.140259,153.1441 17.003889,153.1520 10.848547,153.1599 7.6644793,153.1677 3.7780199,153.1756 1.7268184,153.1834 0.89444029,153.1913 0.52611113,153.1991 0.35959473,153.2070 0.34208989,153.2149 0.30675468,153.2227 0.18408653,153.2306 0.24570765,153.2385 0.28069079,153.2463 0.25430638,153.2542 0.2456191,153.2620 0.18420383,153.2699 0.114002,153.2778 0.026290843,153.2856 -1.1541546e-005,153.2935 0.026353361,153.3014 0.087835878,153.3092 0.20197952,153.3171 0.34197545,153.3249 0.16641122,153.3328 0.096489042,153.3407 0.1841936,153.3485 0.14037699,153.3564 0.19301371,153.3643 0.13157038,153.3721 0.052620348,153.3800 0.078927055,153.3879 0.30705017,153.3957 0.22816367,153.4036 0.2456737,153.4115 0.18413787,153.4193 0.10529109,153.4272 0.14910975,153.4351 0.19281927,153.4429 0.28066009,153.4508 0.23688544,153.4587 0.096526064,153.4665 0.14915061,153.4744 0.342125,153.4823 0.28064016,153.4901 0.19294465,153.4980 0.20178428,153.5059 0.10529149,153.5137 8.0732098e-006,153.5216 0.087763712,153.5295 0.23691024,153.5373 0.25428304,153.5452 0.20179029,153.5531 0.28099409,153.5609 0.28961238,153.5688 0.42107543,153.5767 0.4208931,153.5846 0.16640064,153.5924 0.026226796,153.6003 0.12280528,153.6082 0.18421306,153.6160 0.1404456,153.6239 0.16673662,153.6318 0.18419421,153.6397 0.19296786,153.6475 0.32455945,153.6554 0.48247576,153.6633 0.48239329,153.6711 0.18415108,153.6790 0.12279828,153.6869 0.026317557,153.6948 0.035145491,153.7026 0.096522622,153.7105 0.14918928,153.7184 0.16665462,153.7263 0.061268978,153.7341 -1.0114731e-005,153.7420 0.035103012,153.7499 0.0087205861,153.7577 8.293608e-005,153.7656 0.20207092,153.7735 0.40357947,153.7814 0.26292717,153.7892 0.1402901,153.7971 0.21947312,153.8050 0.32453728,153.8129 0.14014801,153.8208 0.14029156,153.8286 0.23681107,153.8365 0.28946501,153.8444 0.32452589,153.8523 0.45618528,153.8601 0.6404373,153.8680 0.57887262,153.8759 0.20180307,153.8838 0.19307746,153.8916 0.17545865,153.8995 0.23690975,153.9074 0.2630209,153.9153 0.14899856,153.9232 0.11409026,153.9310 0.11412318,153.9389 0.18425184,153.9468 0.15789776,153.9547 0.14024356,153.9626 0.035010885,153.9704 0.026366564,153.9783 0.061411127,153.9862 0.13167065,153.9941 0.22815429,154.0020 0.24550903,154.0098 0.14902702,154.0177 0.1578642,154.0256 0.2808347,154.0335 0.40348837,154.0414 0.32495412,154.0493 1.2901325,154.0571 4.7048507,154.0650 12.313357,154.0729 17.800325,154.0808 15.207913,154.0887 12.869535,154.0966 16.293055,154.1044 17.235216,154.1123 12.37214,154.1202 9.800972,154.1281 17.631063,154.1360 25.422985,154.1439 22.625134,154.1517 12.061652,154.1596 4.9087572,154.1675 3.4205954,154.1754 2.5346158,154.1833 1.6753263,154.1912 1.3241922,154.1991 0.84151065,154.2069 0.50852764,154.2148 0.42973435,154.2227 0.27196825,154.2306 0.19296342,154.2385 0.17537189,154.2464 0.33329925,154.2543 0.51751143,154.2621 0.55266625,154.2700 0.22803172,154.2779 0.11404155,154.2858 0.26324448,154.2937 0.26308891,154.3016 0.087785065,154.3095 0.19317721,154.3174 0.28068209,154.3253 0.26294366,154.3331 0.14904581,154.3410 0.070298269,154.3489 0.21945123,154.3568 0.38603899,154.3647 0.44716075,154.3726 0.18409826,154.3805 0.14040691,154.3884 0.10523947,154.3963 0.078902118,154.4042 0.052607566,154.4120 0.087714531,154.4199 0.026331265,154.4278 0.052706946,154.4357 0.12286185,154.4436 0.21935907,154.4515 0.42108411,154.4594 0.65794915,154.4673 0.56137466,154.4752 0.31573215,154.4831 0.23673362,154.4910 0.096381366,154.4989 0.052631348,154.5068 0.14910917,154.5147 0.32468364,154.5225 0.42117995,154.5304 0.27184525,154.5383 0.17534152,154.5462 0.09646257,154.5541 0.035085008,154.5620 0.05267293,154.5699 0.22805604,154.5778 0.35961097,154.5857 0.52633536,154.5936 0.3420631,154.6015 0.078987524,154.6094 0.11407194,154.6173 0.13154557,154.6252 0.25441617,154.6331 0.271918,154.6410 0.11414767,154.6489 0.22837394,154.6568 0.56145734,154.6647 0.55238056,154.6726 0.48230955,154.6805 0.26303664,154.6884 0.13162304,154.6963 0.14051181,154.7042 0.15781403,154.7121 0.061390728,154.7200 0.2193885,154.7279 0.40353066,154.7358 0.54387546,154.7437 0.49116042,154.7516 0.5086512,154.7595 0.27186087,154.7674 0.21048276,154.7753 0.2456567,154.7832 0.41240221,154.7911 0.35976139,154.7990 0.27198651,154.8069 0.26302198,154.8148 0.11397313,154.8227 0.20191412,154.8306 0.34223568,154.8385 0.40357256,154.8464 0.37711543,154.8543 0.19271685,154.8622 0.052685861,154.8701 0.27227911,154.8780 0.40344739,154.8859 0.19264252,154.8938 0.026288789,154.9017 0.12290673,154.9096 0.14904311,154.9175 0.052544594,154.9254 0.026312405,154.9333 0.12282556,154.9412 0.14038648,154.9491 0.20173398,154.9570 0.30692297,154.9649 0.21938883,154.9729 0.3948482,154.9808 0.4297553,154.9887 0.23696642,154.9966 0.24572949,155.0045 0.25425401,155.0124 0.22804189,155.0203 0.49125594,155.0282 0.80758303,155.0361 2.0016086,155.0440 4.3696127,155.0519 5.3257627,155.0598 6.2557011,155.0677 7.0970812,155.0756 8.8596449,155.0836 9.0512962,155.0915 7.9373946,155.0994 7.1496072,155.1073 8.6609802,155.1152 14.600803,155.1231 20.352573,155.1310 19.40119,155.1389 13.039988,155.1468 7.5578389,155.1547 3.9888911,155.1627 2.7277205,155.1706 2.8944662,155.1785 1.9909333,155.1864 1.2365861,155.1943 0.38561469,155.2022 0.10529414,155.2101 0.096446849,155.2180 0.035037845,155.2259 0.0087687178,155.2339 0.052816074,155.2418 0.21067768,155.2497 0.18400961,155.2576 0.070239097,155.2655 0.25463533,155.2734 0.29814997,155.2813 0.19276842,155.2892 0.08760982,155.2972 0.052642681,155.3051 0.14036274,155.3130 0.17550828,155.3209 0.19314358,155.3288 0.29834327,155.3367 0.29809731,155.3447 0.16660851,155.3526 0.20182605,155.3605 0.1490436,155.3684 0.14899014,155.3763 0.22804381,155.3842 0.29819274,155.3921 0.31572181,155.4001 0.40361485,155.4080 0.35980853,155.4159 0.24561138,155.4238 0.14904484,155.4317 0.16667336,155.4396 0.13157943,155.4476 0.13154972,155.4555 0.1491939,155.4634 0.2459726,155.4713 0.43003082,155.4792 0.46458429,155.4872 0.22773725,155.4951 0.25454026,155.5030 0.43905151,155.5109 0.74599379,155.5188 0.84182024,155.5268 0.48220193,155.5347 0.54379106,155.5426 0.25413463,155.5505 0.19282614,155.5584 0.14028741,155.5664 0.29844567,155.5743 0.40363494,155.5822 0.35086158,155.5901 0.26329458,155.5980 0.33345512,155.6060 0.30681381,155.6139 0.15767223,155.6218 0.078900352,155.6297 0.061383851,155.6377 0.08772219,155.6456 0.087715961,155.6535 0.0087610977,155.6614 0.052660707,155.6693 0.096497394,155.6773 0.11406896,155.6852 0.22815944,155.6931 0.39485446,155.7010 0.52633667,155.7090 0.28929445,155.7169 0.061341111,155.7248 0.087732337,155.7327 0.1579946,155.7407 0.35991377,155.7486 0.46486953,155.7565 0.28052247,155.7644 0.21048434,155.7724 0.17537743,155.7803 0.22801295,155.7882 0.19304712,155.7962 0.096476883,155.8041 0.0350223,155.8120 0.052724741,155.8199 0.1228758,155.8279 0.16663134,155.8358 0.14032692,155.8437 0.20176195,155.8516 0.2281038,155.8596 0.29824746,155.8675 0.23677312,155.8754 0.25431636,155.8834 0.24561089,155.8913 0.34217688,155.8992 0.33356246,155.9071 0.50019604,155.9151 0.59642452,155.9230 0.4734695,155.9309 0.1752194,155.9389 -7.0276874e-005,155.9468 6.2946616e-005,155.9547 0.05265398,155.9627 0.043850809,155.9706 0.11417209,155.9785 0.23698619,155.9865 0.23674968,155.9944 0.21055169,156.0023 0.57039297,156.0102 0.68430209,156.0182 0.55254006,156.0261 0.4557811,156.0340 0.28064993,156.0420 1.0271614,156.0499 2.5095026,156.0578 3.5006087,156.0658 5.52037,156.0737 9.213376,156.0816 10.984209,156.0896 13.430552,156.0975 15.843652,156.1054 22.157585,156.1134 32.788269,156.1213 33.916359,156.1293 23.304869,156.1372 21.780163,156.1451 55.096794,156.1531 86.280525,156.1610 75.724937,156.1689 36.92403,156.1769 13.071597,156.1848 8.9117584,156.1927 7.3410444,156.2007 4.7271972,156.2086 2.3763583,156.2166 1.2362311,156.2245 1.0088663,156.2324 1.1141405,156.2404 0.82430607,156.2483 0.63127571,156.2562 0.48223355,156.2642 0.42108777,156.2721 0.43893182,156.2801 0.67571753,156.2880 0.57878453,156.2959 0.29796657,156.3039 0.21043327,156.3118 0.25437596,156.3198 0.13151819,156.3277 0.0087475302,156.3356 0.026342819,156.3436 0.026305092,156.3515 0.035110407,156.3595 0.078987062,156.3674 0.05257922,156.3753 0.0087073538,156.3833 0.052816536,156.3912 0.21942879,156.3992 0.22806227,156.4071 0.1841259,156.4151 0.052454107,156.4230 -2.3601098e-005,156.4309 0.079053201,156.4389 0.19306524,156.4468 0.15779316,156.4548 0.096379399,156.4627 0.061466929,156.4707 0.15809321,156.4786 0.29822025,156.4865 0.2454237,156.4945 0.1578951,156.5024 0.087787077,156.5104 0.15786399,156.5183 0.22803509,156.5263 0.19309549,156.5342 0.34212565,156.5422 0.31565875,156.5501 0.19317478,156.5581 0.21955681,156.5660 0.24547036,156.5739 0.12253084,156.5819 0.15779579,156.5898 0.46514922,156.5978 0.57928854,156.6057 0.52633929,156.6137 0.44719478,156.6216 0.44734919,156.6296 0.52620274,156.6375 0.33311391,156.6455 0.19293836,156.6534 0.10545474,156.6614 0.23697865,156.6693 0.20165005,156.6773 0.21938948,156.6852 0.41244996,156.6932 0.4121547,156.7011 0.21907315,156.7091 0.096380107,156.7170 0.078974046,156.7250 0.14042993,156.7329 0.28068522,156.7409 0.30707613,156.7488 0.21934681,156.7568 0.096373774,156.7647 0.026224662,156.7727 0.10521039,156.7806 0.22805633,156.7886 0.26332843,156.7965 0.27215698,156.8045 0.38612661,156.8124 0.45614952,156.8204 0.2892167,156.8283 0.17522475,156.8363 0.21933557,156.8442 0.49123293,156.8522 0.7455892,156.8602 0.88607204,156.8681 0.80706,156.8761 0.63166803,156.8840 0.51763427,156.8920 0.37704897,156.8999 0.25422296,156.9079 0.27212745,156.9158 0.53517103,156.9238 0.56172132,156.9317 1.1669046,156.9397 1.1577537,156.9477 0.81550086,156.9556 0.3418844,156.9636 0.42139441,156.9715 0.87770456,156.9795 1.4300494,156.9874 1.5965618,156.9954 1.7196069,157.0034 1.9123695,157.0113 2.1849651,157.0193 3.299509,157.0272 5.2285595,157.0352 7.5102987,157.0431 12.112994,157.0511 27.906998,157.0591 68.582573,157.0670 193.67618,157.0750 357.57928,157.0829 521.2085,157.0909 883.79376,157.0989 1130.8123,157.1068 899.11127,157.1148 415.18866,157.1227 133.56985,157.1307 70.527573,157.1387 51.997375,157.1466 39.79192,157.1546 31.23172,157.1625 21.835102,157.1705 10.91484,157.1785 5.3227,157.1864 4.4472003,157.1944 3.2445519,157.2024 1.6658043,157.2103 1.3858988,157.2183 1.0348752,157.2262 1.1313108,157.2342 0.72812146,157.2422 0.51753402,157.2501 0.47341862,157.2581 0.42119354,157.2661 0.71067941,157.2740 0.59654462,157.2820 0.76340365,157.2900 0.80680078,157.2979 0.49085692,157.3059 0.50857478,157.3138 0.34210965,157.3218 0.351087,157.3298 0.57903147,157.3377 0.43847129,157.3457 0.19297495,157.3537 0.23688686,157.3616 0.24554501,157.3696 0.35114589,157.3776 0.83354139,157.3855 0.70147383,157.3935 0.55247056,157.4015 0.70192987,157.4094 0.90370136,157.4174 0.92089421,157.4254 0.54374635,157.4334 0.55267352,157.4413 0.38606623,157.4493 0.44743979,157.4573 0.35080194,157.4652 0.25419,157.4732 0.19276744,157.4812 0.19296621,157.4891 0.061387755,157.4971 0.052639659,157.5051 0.14047727,157.5130 0.28081617,157.5210 0.30710256,157.5290 0.37719151,157.5370 0.35091183,157.5449 0.37735945,157.5529 0.51746458,157.5609 0.45588467,157.5688 0.18401764,157.5768 0.061436199,157.5848 0.10531645,157.5928 0.070110999,157.6007 0.078926615,157.6087 0.19302617,157.6167 0.21927167,157.6247 0.11397503,157.6326 0.10545682,157.6406 0.25469396,157.6486 0.39470479,157.6565 0.30679494,157.6645 0.1401749,157.6725 0.087753512,157.6805 0.22816953,157.6884 0.412334,157.6964 0.42101771,157.7044 0.1490106,157.7124 0.07886719,157.7203 0.35962206,157.7283 0.60535711,157.7363 0.7017777,157.7443 0.44733647,157.7522 0.36845317,157.7602 0.254392,157.7682 0.18424839,157.7762 0.24581434,157.7842 0.37714878,157.7921 0.24550126,157.8001 0.3070899,157.8081 0.56137586,157.8161 0.44727483,157.8240 0.28950992,157.8320 0.34219015,157.8400 0.65789968,157.8480 0.57876402,157.8560 0.17532568,157.8639 0.13163295,157.8719 0.19301122,157.8799 0.2105379,157.8879 0.22810219,157.8959 0.44746682,157.9038 0.61397922,157.9118 0.47369188,157.9198 0.38601223,157.9278 0.25442538,157.9358 0.23693608,157.9437 0.23684484,157.9517 0.26319984,157.9597 0.44747335,157.9677 0.71917129,157.9757 0.68391591,157.9836 0.21924846,157.9916 0.2105882,157.9996 0.421166,158.0076 0.60529733,158.0156 0.50000983,158.0236 0.53531688,158.0315 0.50902665,158.0395 0.88650417,158.0475 2.001297,158.0555 3.7024126,158.0635 7.2056808,158.0715 20.904087,158.0795 37.562428,158.0874 51.078014,158.0954 75.42923,158.1034 98.631783,158.1114 89.376663,158.1194 66.205467,158.1274 63.226864,158.1353 61.133446,158.1433 42.835796,158.1513 31.015642,158.1593 69.052895,158.1673 113.08846,158.1753 105.47757,158.1833 55.313293,158.1913 18.420353,158.1992 7.2087502,158.2072 5.4908342,158.2152 4.5080595,158.2232 2.7887745,158.2312 1.5258125,158.2392 0.92096812,158.2472 1.1842946,158.2552 0.95611787,158.2632 0.43823403,158.2711 0.052432194,158.2791 0.13163747,158.2871 0.25451338,158.2951 0.43876395,158.3031 0.60543436,158.3111 0.75463265,158.3191 0.8071332,158.3271 0.83365047,158.3351 1.0788045,158.3431 0.78029937,158.3510 0.77198803,158.3590 0.91217077,158.3670 0.6313718,158.3750 0.31562826,158.3830 0.17525429,158.3910 -5.0399562e-005,158.3990 0.079037048,158.4070 0.087635361,158.4150 0.070252337,158.4230 0.16672131,158.4310 0.13156588,158.4390 0.24587548,158.4470 0.38619757,158.4550 0.40345386,158.4629 0.34211075,158.4709 0.40341097,158.4789 0.25406772,158.4869 0.27181238,158.4949 0.40345782,158.5029 0.25442386,158.5109 0.14913329,158.5189 0.096479543,158.5269 0.10531971,158.5349 0.14907859,158.5429 0.18414262,158.5509 0.22808309,158.5589 0.23687576,158.5669 0.34209314,158.5749 0.44746715,158.5829 0.51766604,158.5909 0.50005907,158.5989 0.42990881,158.6069 0.2982721,158.6149 0.2980153,158.6229 0.13142371,158.6309 0.20184253,158.6389 0.24571222,158.6469 0.32457975,158.6549 0.30684036,158.6629 0.21921858,158.6709 0.035184961,158.6789 0.070227258,158.6869 0.13171981,158.6949 0.35988528,158.7029 0.45613378,158.7109 0.27163363,158.7189 0.052462593,158.7269 0.15797977,158.7349 0.20171641,158.7429 0.14024882,158.7509 0.26315591,158.7589 0.29825291,158.7669 0.19301438,158.7749 0.15799542,158.7829 0.14044148,158.7909 0.25450811,158.7989 0.42115557,158.8069 0.35951626,158.8149 0.14888775,158.8229 0.035006862,158.8309 0.079005599,158.8389 0.14038667,158.8469 0.21933733,158.8549 0.41255602,158.8629 0.561589,158.8709 0.48223934,158.8789 0.28055155,158.8869 0.19287018,158.8949 0.13154431,158.9029 0.46506062,158.9109 0.59656328,158.9190 0.53527647,158.9270 0.50870073,158.9350 0.26295146,158.9430 0.22807461,158.9510 0.25436953,158.9590 0.14040016,158.9670 0.27210405,158.9750 0.43868402,158.9830 0.44720641,158.9910 0.34196866,158.9990 0.4123171,159.0070 0.39499313,159.0150 0.48248079,159.0230 0.55295652,159.0311 1.4921778,159.0391 3.2290292,159.0471 6.8003592,159.0551 10.405006,159.0631 11.8785,159.0711 14.765553,159.0791 18.465977,159.0871 20.834055,159.0951 21.941273,159.1031 21.860588,159.1112 17.751125,159.1192 12.796218,159.1272 13.957362,159.1352 14.911414,159.1432 10.652928,159.1512 4.7862487,159.1592 5.1873698,159.1672 12.969576,159.1752 17.078056,159.1833 11.872492,159.1913 4.1982789,159.1993 0.41155961,159.2073 0.55276108,159.2153 0.64894664,159.2233 0.37698925,159.2313 0.31566131,159.2394 0.34212625,159.2474 0.20182146,159.2554 0.11417155,159.2634 0.22811726,159.2714 0.28057379,159.2794 0.47366309,159.2874 0.58769864,159.2955 0.48243907,159.3035 0.23703343,159.3115 0.37725452,159.3195 0.37711895,159.3275 0.19294965,159.3355 0.11388422,159.3436 0.017494895,159.3516 0.061439138,159.3596 0.11425251,159.3676 0.28084239,159.3756 0.20160371,159.3836 0.17533877,159.3917 0.21928243,159.3997 0.25445592,159.4077 0.28063536,159.4157 0.30691811,159.4237 0.16656245,159.4317 0.10550217,159.4398 0.40382659,159.4478 0.44733989,159.4558 0.32451367,159.4638 0.2455627,159.4718 0.22786421,159.4799 0.087572843,159.4879 0.11403652,159.4959 0.10526808,159.5039 0.052669246,159.5119 0.078935973,159.5200 0.078932747,159.5280 0.026292743,159.5360 0.008767534,159.5440 0.026332656,159.5520 0.052628186,159.5601 0.061549265,159.5681 0.16679227,159.5761 0.21047279,159.5841 0.36829153,159.5922 0.33327875,159.6002 0.20187829,159.6082 0.24566042,159.6162 0.2016663,159.6243 0.16659246,159.6323 0.1405676,159.6403 0.28093347,159.6483 0.5086118,159.6564 0.68414611,159.6644 0.64927363,159.6724 0.66669315,159.6804 0.57007521,159.6884 0.53497672,159.6965 0.34204748,159.7045 0.16660613,159.7125 0.096546896,159.7206 0.16671097,159.7286 0.17547809,159.7366 0.35979319,159.7446 0.42096612,159.7527 0.37706324,159.7607 0.41234529,159.7687 0.42105711,159.7767 0.21036494,159.7848 0.16662815,159.7928 0.32477871,159.8008 0.42999929,159.8089 0.35096526,159.8169 0.35079294,159.8249 0.26293862,159.8329 0.14021374,159.8410 0.13172349,159.8490 0.49155375,159.8570 0.51733613,159.8651 0.18392509,159.8731 0.087734625,159.8811 0.061339036,159.8891 0.043891177,159.8972 0.27215633,159.9052 0.59670442,159.9132 0.57888144,159.9213 0.34198141,159.9293 0.37713891,159.9373 0.33319673,159.9454 0.16660209,159.9534 0.087731704,159.9614 0.087866426,159.9695 0.24577697,159.9775 0.32441965,159.9855 0.25420851,159.9936 0.38618287,160.0016 0.67563635,160.0096 0.56130195,160.0177 0.35077307,160.0257 0.2191667,160.0337 0.1404195,160.0418 0.41267046,160.0498 1.0795362,160.0578 2.6847322,160.0659 3.31621,160.0739 2.9385765,160.0819 2.815393,160.0900 4.0085006,160.0980 7.7643485,160.1060 13.109285,160.1141 19.663206,160.1221 25.511621,160.1301 26.103132,160.1382 18.99519,160.1462 10.07503,160.1543 5.0600405,160.1623 3.4908817,160.1703 3.0340362,160.1784 1.9555578,160.1864 1.0874757,160.1944 0.38577288,160.2025 0.22815217,160.2105 0.34203783,160.2186 0.38580477,160.2266 0.42975429,160.2346 0.28072065,160.2427 0.1141032,160.2507 0.10531142,160.2588 0.11401609,160.2668 0.22830307,160.2748 0.438748,160.2829 0.71074826,160.2909 1.1316586,160.2990 0.83299851,160.3070 0.42073092,160.3150 0.11389419,160.3231 0.08779873,160.3311 0.20187519,160.3392 0.28081924,160.3472 0.30705324,160.3552 0.39484969,160.3633 0.3860344,160.3713 0.35064662,160.3794 0.21040018,160.3874 0.21069437,160.3955 0.23683096,160.4035 0.20160441,160.4115 0.33330435,160.4196 0.45614848,160.4276 0.42977872,160.4357 0.27192777,160.4437 0.25432473,160.4518 0.087648213,160.4598 0.026376419,160.4678 0.079061531,160.4759 0.18427435,160.4839 0.19289027,160.4920 0.10529434,160.5000 0.22818373,160.5081 0.26314861,160.5161 0.32468778,160.5242 0.47366267,160.5322 0.34192884,160.5403 0.2544103,160.5483 0.3333582,160.5564 0.32449815,160.5644 0.35075378,160.5724 0.28935939,160.5805 0.17557065,160.5885 0.27239352,160.5966 0.6579749,160.6046 0.61379981,160.6127 0.44715536,160.6207 0.14899817,160.6288 0.22815749,160.6368 0.23685412,160.6449 0.32451299,160.6529 0.3596932,160.6610 0.38609511,160.6690 0.38598073,160.6771 0.27189094,160.6851 0.29821718,160.6932 0.28064707,160.7012 0.15778165,160.7093 0.061343327,160.7173 0.21051529,160.7254 0.36841476,160.7334 0.27193844,160.7415 0.19301601,160.7495 0.21934906,160.7576 0.14035606,160.7656 0.061354216,160.7737 0.017605465,160.7817 0.17554164,160.7898 0.18413928,160.7979 0.087748148,160.8059 0.17558466,160.8140 0.22797924,160.8220 0.078898206,160.8301 0.087741986,160.8381 0.061331477,160.8462 0.10535051,160.8542 0.23687603,160.8623 0.26309419,160.8703 0.21920185,160.8784 0.13144471,160.8865 0.42103299,160.8945 0.46511751,160.9026 0.4826901,160.9106 0.34205416,160.9187 0.1664914,160.9267 0.078964651,160.9348 0.219468,160.9428 0.29822353,160.9509 0.15781002,160.9590 0.12274805,160.9670 0.19284971,160.9751 0.23696339,160.9831 0.36876875,160.9912 0.40350807,160.9992 0.21018012,161.0073 0.035070177,161.0154 0.30722681,161.0234 0.65805376,161.0315 1.0968338,161.0395 1.2113715,161.0476 1.9305264,161.0557 4.5279174,161.0637 12.2599,161.0718 20.960224,161.0798 20.155193,161.0879 12.206794,161.0960 10.506101,161.1040 24.220497,161.1121 33.859512,161.1201 28.509155,161.1282 16.556154,161.1363 12.499994,161.1443 12.24458,161.1524 9.7432547,161.1604 5.3658056,161.1685 2.0247397,161.1766 1.2537037,161.1846 0.75375873,161.1927 0.4822363,161.2008 0.49125174,161.2088 0.51759315,161.2169 0.47361517,161.2250 0.26292232,161.2330 0.11397403,161.2411 0.026293585,161.2491 0.052678041,161.2572 0.20182765,161.2653 0.22804639,161.2733 0.11396617,161.2814 0.0262773,161.2895 0.11414357,161.2975 0.31597111,161.3056 0.48252702,161.3137 0.42970929,161.3217 0.184126,161.3298 0.17567958,161.3379 0.46500567,161.3459 0.36832705,161.3540 0.28935048,161.3621 0.19277929,161.3701 0.13153087,161.3782 0.14914411,161.3863 0.12289092,161.3943 0.25460753,161.4024 0.39470774,161.4105 0.21044967,161.4185 0.21065234,161.4266 0.40362954,161.4347 0.55259168,161.4427 0.34176469,161.4508 0.25416422,161.4589 0.40359125,161.4670 0.50031513,161.4750 0.3685497,161.4831 0.34183398,161.4912 0.1226563,161.4992 0.052638724,161.5073 0.087695457,161.5154 0.12280533,161.5234 0.2105661,161.5315 0.17552885,161.5396 0.16673946,161.5477 0.14031461,161.5557 0.13152157,161.5638 0.10526472,161.5719 0.2456302,161.5800 0.55271435,161.5880 0.48246849,161.5961 0.34204242,161.6042 0.28065634,161.6122 0.27184695,161.6203 0.4211725,161.6284 0.35099173,161.6365 0.2368084,161.6445 0.25444323,161.6526 0.23688406,161.6607 0.28943986,161.6688 0.28939596,161.6768 0.29826984,161.6849 0.39480975,161.6930 0.48250473,161.7011 0.53517169,161.7091 0.50882286,161.7172 0.64890164,161.7253 0.36820921,161.7334 0.30705157,161.7414 0.19325827,161.7495 0.47393951,161.7576 0.50864679,161.7657 0.35929325,161.7738 0.17533968,161.7818 0.21070699,161.7899 0.16663961,161.7980 0.061275475,161.8061 -4.1851679e-005,161.8141 1.3407524e-005,161.8222 0.052666821,161.8303 0.2105733,161.8384 0.29827577,161.8465 0.29819191,161.8545 0.10524915,161.8626 0.11410046,161.8707 0.15784949,161.8788 0.32455474,161.8869 0.47395897,161.8949 0.49145377,161.9030 0.42969951,161.9111 0.35070556,161.9192 0.30724651,161.9273 0.47401485,161.9353 0.65772533,161.9434 0.64006811,161.9515 0.42982379,161.9596 0.31563041,161.9677 0.087492123,161.9758 0.026395299,161.9838 0.070201829,161.9919 0.052546374,162.0000 0.12277158,162.0081 0.21054211,162.0162 0.35981977,162.0243 0.42136866,162.0323 0.53512281,162.0404 0.46474406,162.0485 0.70184308,162.0566 0.88619119,162.0647 1.5533334,162.0728 3.2813051,162.0808 4.456605,162.0889 5.7564888,162.0970 8.3625584,162.1051 13.20342,162.1132 14.56039,162.1213 11.656932,162.1294 13.470705,162.1374 25.736919,162.1455 31.09598,162.1536 21.489664,162.1617 7.4300365,162.1698 2.0241861,162.1779 1.2717689,162.1860 0.99993855,162.1941 0.57916641,162.2021 0.35958266,162.2102 0.21928287,162.2183 0.23697494,162.2264 0.56153727,162.2345 0.67548925,162.2426 0.46491584,162.2507 0.25421366,162.2588 0.18399385,162.2669 0.21930166,162.2749 0.2193663,162.2830 0.2456747,162.2911 0.31590536,162.2992 0.35090676,162.3073 0.32469562,162.3154 0.53505057,162.3235 0.38565251,162.3316 0.38586438,162.3397 0.3070125,162.3478 0.11406089,162.3559 0.1141629,162.3639 0.32472056,162.3720 0.2542299,162.3801 0.061292879,162.3882 0.10530943,162.3963 0.13153951,162.4044 0.28076765,162.4125 0.39487278,162.4206 0.35087973,162.4287 0.19290788,162.4368 0.15776315,162.4449 0.078843229,162.4530 0.14037363,162.4611 0.21937001,162.4692 0.21057989,162.4773 0.26312327,162.4854 0.28071964,162.4934 0.26318362,162.5015 0.22807485,162.5096 0.2367992,162.5177 0.11406421,162.5258 0.22818786,162.5339 0.37725079,162.5420 0.29808265,162.5501 0.078816094,162.5582 0.17557308,162.5663 0.28958082,162.5744 0.29828456,162.5825 0.21919438,162.5906 0.10509302,162.5987 0.052610122,162.6068 0.052699268,162.6149 0.079083167,162.6230 0.16674399,162.6311 0.18420148,162.6392 0.2983591,162.6473 0.40351996,162.6554 0.39451534,162.6635 0.28940818,162.6716 0.23697934,162.6797 0.25455317,162.6878 0.3508251,162.6959 0.25432226,162.7040 0.35978365,162.7121 0.40347472,162.7202 0.28058103,162.7283 0.27189666,162.7364 0.26313832,162.7445 0.21052282,162.7526 0.21066624,162.7607 0.35983327,162.7688 0.49127492,162.7769 0.49101916,162.7850 0.19274074,162.7931 0.10518346,162.8012 0.11409216,162.8093 0.29829955,162.8174 0.49996683,162.8255 0.74567908,162.8336 0.62277603,162.8417 0.29813206,162.8498 0.07897763,162.8579 0.26323003,162.8661 0.31583968,162.8742 0.18419814,162.8823 0.10515834,162.8904 0.10526834,162.8985 0.15788688,162.9066 0.026256705,162.9147 0.12289499,162.9228 0.28963542,162.9309 0.36845863,162.9390 0.27182516,162.9471 0.29825255,162.9552 0.34207198,162.9633 0.34212309,162.9714 0.32467079,162.9795 0.26306686,162.9876 0.2629593,162.9958 0.34216997,163.0039 0.47390485,163.0120 0.56171978,163.0201 0.94738483,163.0282 0.69280696,163.0363 0.61436689,163.0444 1.4747343,163.0525 3.0618916,163.0606 3.1919792,163.0687 4.0908861,163.0768 15.05776,163.0850 34.337242,163.0931 40.232868,163.1012 27.039267,163.1093 11.807657,163.1174 5.5771971,163.1255 5.4044781,163.1336 9.3887682,163.1417 12.728992,163.1498 11.015307,163.1580 6.6636963,163.1661 3.2615037,163.1742 1.5869021,163.1823 0.72749716,163.1904 0.28053868,163.1985 0.08771795,163.2066 0.16672875,163.2147 0.22803515,163.2229 0.22807446,163.2310 0.28067458,163.2391 0.21053971,163.2472 0.15801591,163.2553 0.32448062,163.2634 0.27182797,163.2715 0.13162087,163.2797 0.15800607,163.2878 0.32461619,163.2959 0.34204027,163.3040 0.18405014,163.3121 -5.2296211e-005,163.3202 0.079074681,163.3284 0.16666734,163.3365 0.15790685,163.3446 0.16676295,163.3527 0.14902103,163.3608 0.026171373,163.3689 1.0946982e-006,163.3771 0.026356529,163.3852 0.061396111,163.3933 0.035187047,163.4014 0.20196283,163.4095 0.32457086,163.4176 0.24540614,163.4258 0.070082344,163.4339 0.11405675,163.4420 0.26310718,163.4501 0.19295007,163.4582 0.052628957,163.4664 0.043841068,163.4745 0.35962015,163.4826 0.51756549,163.4907 0.29833084,163.4988 0.05260177,163.5070 0.035251543,163.5151 0.30736884,163.5232 0.49124834,163.5313 0.41202775,163.5394 0.18406464,163.5476 0.18436345,163.5557 0.26324424,163.5638 0.21911472,163.5719 0.096331351,163.5800 0.16674453,163.5882 0.15795586,163.5963 0.096499741,163.6044 0.16680838,163.6125 0.35108358,163.6207 0.46471515,163.6288 0.14003342,163.6369 0.026393944,163.6450 0.17555307,163.6532 0.24556583,163.6613 0.10511716,163.6694 0.087657958,163.6775 0.2018552,163.6857 0.44743264,163.6938 0.28947651,163.7019 0.14029852,163.7100 0.026244052,163.7182 0.026338831,163.7263 0.052599635,163.7344 0.017656671,163.7425 0.2108399,163.7507 0.35086453,163.7588 0.22787866,163.7669 0.22812265,163.7750 0.33332822,163.7832 0.2980358,163.7913 0.35084933,163.7994 0.41249466,163.8076 0.3862417,163.8157 0.4914943,163.8238 0.64912671,163.8319 0.48207083,163.8401 0.20174062,163.8482 0.39499304,163.8563 0.57882637,163.8645 0.54375499,163.8726 0.42968634,163.8807 0.35943216,163.8888 0.45611539,163.8970 0.52640951,163.9051 0.52645421,163.9132 0.44761598,163.9214 0.49117994,163.9295 0.27170724,163.9376 0.29817516,163.9458 0.37711191,163.9539 0.3158561,163.9620 0.29856592,163.9702 0.34208983,163.9783 0.23684949,163.9864 0.36838701,163.9946 0.35078269,164.0027 0.49137354,164.0108 0.44757083,164.0190 0.63173658,164.0271 0.6050365,164.0352 0.49974576,164.0434 0.52655643,164.0515 1.3169018,164.0596 2.1141658,164.0678 1.763674,164.0759 3.660449,164.0840 7.6161413,164.0922 10.095737,164.1003 9.8256159,164.1084 16.758898,164.1166 36.0564,164.1247 42.179306,164.1328 29.13463,164.1410 12.703562,164.1491 10.37121,164.1573 13.150408,164.1654 11.101219,164.1735 4.8814869,164.1817 1.2705016,164.1898 0.53477836,164.1979 0.50879729,164.2061 0.52631593,164.2142 0.61393434,164.2224 0.53472453,164.2305 0.20160703,164.2386 0.11413854,164.2468 0.12279858,164.2549 0.087676361,164.2630 0.11392761,164.2712 0.17546001,164.2793 0.17547598,164.2875 0.03505927,164.2956 0.008787211,164.3037 0.12283096,164.3119 0.29845265,164.3200 0.42131987,164.3282 0.42082977,164.3363 0.1488567,164.3445 0.11423191,164.3526 0.29835665,164.3607 0.32444936,164.3689 0.19283788,164.3770 0.026235921,164.3852 2.9936868e-005,164.3933 0.026359672,164.4014 0.05271643,164.4096 0.26344728,164.4177 0.61431384,164.4259 0.77164435,164.4340 0.49960467,164.4422 0.14030115,164.4503 0.096450828,164.4585 0.32458648,164.4666 0.65810764,164.4747 0.71062285,164.4829 0.4121795,164.4910 0.26305005,164.4992 0.11397389,164.5073 0.07019347,164.5155 0.16678892,164.5236 0.28070754,164.5318 0.21047397,164.5399 0.18428326,164.5481 0.17543864,164.5562 0.14022355,164.5643 0.026244037,164.5725 0.008792717,164.5806 7.4711693e-006,164.5888 0.035076018,164.5969 0.14911738,164.6051 0.30701229,164.6132 0.21951185,164.6214 0.38627061,164.6295 0.49136543,164.6377 0.48238856,164.6458 0.47348353,164.6540 0.43841225,164.6621 0.28942254,164.6703 0.28078699,164.6784 0.34210962,164.6866 0.14898817,164.6947 0.017470738,164.7029 0.052809294,164.7110 0.14034705,164.7192 0.28928044,164.7273 0.3859897,164.7355 0.23698673,164.7436 0.28953767,164.7518 0.59645784,164.7599 0.49984908,164.7681 0.28083009,164.7762 0.43017578,164.7844 0.46476418,164.7925 0.19270176,164.8007 0.10523539,164.8088 0.11402274,164.8170 0.14911069,164.8251 0.19298734,164.8333 0.14039938,164.8415 0.46499851,164.8496 0.71059161,164.8578 0.62271458,164.8659 0.25428084,164.8741 0.10529747,164.8822 0.13158239,164.8904 0.10521029,164.8985 0.14033458,164.9067 0.15790692,164.9148 0.10527985,164.9230 0.1843451,164.9312 0.38603234,164.9393 0.38604665,164.9475 0.54380482,164.9556 0.42085707,164.9638 0.23689897,164.9719 0.18454452,164.9801 0.52682352,164.9883 0.99117267,164.9964 1.1575226,165.0046 0.98238635,165.0127 0.70188415,165.0209 0.70203602,165.0290 1.3778321,165.0372 2.210938,165.0454 2.1573713,165.0535 3.431715,165.0617 9.9511709,165.0698 15.985046,165.0780 20.400513,165.0862 38.606186,165.0943 106.98016,165.1025 167.36783,165.1106 150.51794,165.1188 78.81826,165.1270 28.909288,165.1351 14.136353,165.1433 10.56964,165.1514 9.8871202,165.1596 8.7528019,165.1678 5.5925417,165.1759 2.4974263,165.1841 1.38529,165.1923 1.2455533,165.2004 0.95594043,165.2086 0.96501446,165.2167 1.0085945,165.2249 0.956043,165.2331 1.0701413,165.2412 0.71894163,165.2494 0.37705895,165.2576 0.30704045,165.2657 0.20158559,165.2739 0.061353929,165.2821 0.16675383,165.2902 0.32463527,165.2984 0.28070652,165.3065 0.15782607,165.3147 0.12272993,165.3229 0.15802966,165.3310 0.31586704,165.3392 0.37728301,165.3474 0.47379756,165.3555 0.37707013,165.3637 0.36841565,165.3719 0.46496218,165.3800 0.37715068,165.3882 0.35971269,165.3964 0.4121916,165.4045 0.3243936,165.4127 0.27193385,165.4209 0.28071249,165.4290 0.30699465,165.4372 0.21924719,165.4454 0.23682605,165.4536 0.26320705,165.4617 0.18433876,165.4699 0.27193791,165.4781 0.23669687,165.4862 0.27192506,165.4944 0.42990062,165.5026 0.29838008,165.5107 0.26339889,165.5189 0.35091925,165.5271 0.28915811,165.5353 0.10497504,165.5434 0.20178847,165.5516 0.368687,165.5598 0.35090688,165.5679 0.18403912,165.5761 0.16665821,165.5843 0.14913706,165.5925 0.30707517,165.6006 0.36834416,165.6088 0.14031897,165.6170 0.18429658,165.6251 0.28088415,165.6333 0.42119494,165.6415 0.57007128,165.6497 0.61391371,165.6578 0.44726622,165.6660 0.2805292,165.6742 0.1579843,165.6824 0.29871878,165.6905 0.52635342,165.6987 0.35938123,165.7069 0.31570655,165.7151 0.26310787,165.7232 0.24553107,165.7314 0.21939908,165.7396 0.29826623,165.7478 0.22803132,165.7559 0.32484105,165.7641 0.49114525,165.7723 0.43831083,165.7805 0.31604382,165.7886 0.46517199,165.7968 0.42956153,165.8050 0.30692858,165.8132 0.34214783,165.8214 0.22787705,165.8295 0.078873351,165.8377 0.079052925,165.8459 0.14035162,165.8541 0.16652043,165.8623 0.078889005,165.8704 0.061459363,165.8786 0.10542143,165.8868 0.14912859,165.8950 0.21043535,165.9031 0.27192885,165.9113 0.34227157,165.9195 0.57033008,165.9277 0.46486372,165.9359 0.35958672,165.9441 0.4034341,165.9522 0.31564674,165.9604 0.18448038,165.9686 0.52673537,165.9768 0.67519015,165.9850 0.35042402,165.9931 0.15781248,166.0013 0.10537541,166.0095 0.20177585,166.0177 0.25432211,166.0259 0.21054821,166.0341 0.526407,166.0422 1.0001222,166.0504 1.0791924,166.0586 2.5888093,166.0668 4.1594906,166.0750 4.6065807,166.0832 5.3966184,166.0913 11.533212,166.0995 24.235249,166.1077 28.455311,166.1159 31.036968,166.1241 71.169075,166.1323 144.21178,166.1405 166.00287,166.1486 105.91812,166.1568 38.61182,166.1650 11.922085,166.1732 8.7012157,166.1814 7.313694,166.1896 5.3932462,166.1978 3.7361772,166.2059 2.0872147,166.2141 0.7362051,166.2223 0.20134285,166.2305 0.06142712,166.2387 0.17557482,166.2469 0.23672429,166.2551 0.15779127,166.2633 0.22812857,166.2715 0.3333188,166.2796 0.24564984,166.2878 0.26323527,166.2960 0.26311907,166.3042 0.4647696,166.3124 0.49116418,166.3206 0.29835913,166.3288 0.29834247,166.3370 0.34248188,166.3452 0.6494993,166.3534 0.64018464,166.3615 0.54360664,166.3697 0.61435777,166.3779 0.87734336,166.3861 0.61361438,166.3943 0.4384068,166.4025 0.48264629,166.4107 0.58778596,166.4189 0.56117076,166.4271 0.35950255,166.4353 0.30700782,166.4435 0.21919878,166.4517 0.18421866,166.4599 0.44766694,166.4680 0.71115327,166.4762 1.0615331,166.4844 0.66603464,166.4926 0.24525897,166.5008 0.15785025,166.5090 0.35080644,166.5172 0.47369048,166.5254 0.71068084,166.5336 0.85978407,166.5418 0.6490739,166.5500 0.25426024,166.5582 0.14025699,166.5664 0.087828211,166.5746 0.33385053,166.5828 0.66688251,166.5910 0.57846349,166.5992 0.24537009,166.6074 0.25445393,166.6156 0.1841289,166.6238 0.1315725,166.6320 0.16665381,166.6402 0.12269025,166.6484 0.078880526,166.6566 0.078974202,166.6648 0.026375836,166.6730 0.087831229,166.6812 0.14037034,166.6894 0.096369386,166.6976 0.026265971,166.7058 0.079115108,166.7140 0.25449502,166.7222 0.27173617,166.7304 0.20161054,166.7386 0.096488476,166.7468 0.12298264,166.7550 0.18426976,166.7632 0.27205461,166.7714 0.40372199,166.7796 0.3332004,166.7878 0.21029013,166.7960 0.1227503,166.8042 0.22814378,166.8124 0.22796673,166.8206 0.052589513,166.8288 0.061460562,166.8370 0.078900076,166.8452 0.087847613,166.8534 0.23701045,166.8616 0.22790287,166.8698 0.21912152,166.8780 0.38605911,166.8862 0.67558849,166.8944 0.49989679,166.9026 0.19291045,166.9108 0.21057382,166.9190 0.2017047,166.9272 0.16681452,166.9354 0.25464422,166.9436 0.24552643,166.9518 0.16649427,166.9600 0.14894854,166.9682 0.13166228,166.9765 0.31606194,166.9847 0.3772375,166.9929 0.41239843,167.0011 0.64895564,167.0093 0.54364508,167.0175 0.50039041,167.0257 1.1329856,167.0339 3.4945207,167.0421 7.69627,167.0503 10.105696,167.0585 10.191994,167.0667 12.732763,167.0749 24.719061,167.0832 33.343136,167.0914 28.633364,167.0996 18.846676,167.1078 17.694994,167.1160 22.566639,167.1242 31.517982,167.1324 39.742329,167.1406 37.861214,167.1488 24.092474,167.1570 12.238745,167.1653 7.5242014,167.1735 5.5688915,167.1817 3.2888017,167.1899 1.814947,167.1981 0.97300547,167.2063 0.48207581,167.2145 0.2192416,167.2227 0.33351353,167.2309 0.50871074,167.2392 0.51749796,167.2474 0.38601407,167.2556 0.22802937,167.2638 0.17534125,167.2720 0.043768726,167.2802 0.026301509,167.2884 0.11402628,167.2967 0.14047281,167.3049 0.10536332,167.3131 0.087602533,167.3213 0.026279159,167.3295 0.14916125,167.3377 0.12273559,167.3459 0.035144776,167.3542 0.14046316,167.3624 0.23698857,167.3706 0.26307136,167.3788 0.14012815,167.3870 0.12301942,167.3952 0.29847634,167.4035 0.3156566,167.4117 0.21024282,167.4199 0.34200415,167.4281 0.35089138,167.4363 0.24565482,167.4445 0.29836565,167.4528 0.30718946,167.4610 0.33330843,167.4692 0.16649415,167.4774 0.12282108,167.4856 0.28073955,167.4939 0.28065717,167.5021 0.14026457,167.5103 0.07894177,167.5185 0.35088763,167.5267 0.34210348,167.5350 0.19298966,167.5432 0.035067774,167.5514 0.0088025704,167.5596 0.026317747,167.5678 0.035115033,167.5761 0.21937031,167.5843 0.34214479,167.5925 0.23683988,167.6007 0.12278446,167.6089 0.15800519,167.6172 0.24574058,167.6254 0.24543272,167.6336 0.061218746,167.6418 0.13159917,167.6501 0.28068167,167.6583 0.21927661,167.6665 0.052632034,167.6747 1.3770549e-005,167.6830 0.061433233,167.6912 0.10532255,167.6994 0.27195552,167.7076 0.61403638,167.7158 0.50011897,167.7241 0.36858946,167.7323 0.3510218,167.7405 0.36845353,167.7487 0.27159157,167.7570 0.14005002,167.7652 0.14035407,167.7734 0.15792626,167.7816 0.33335829,167.7899 0.31572959,167.7981 0.17556056,167.8063 0.14053752,167.8146 0.21056846,167.8228 0.27180579,167.8310 0.10513226,167.8392 0.078991957,167.8475 0.21054579,167.8557 0.38590997,167.8639 0.22800095,167.8721 0.10527459,167.8804 0.14042565,167.8886 0.23688534,167.8968 0.21929006,167.9051 0.16670352,167.9133 0.13163161,167.9215 0.11396731,167.9298 0.052508265,167.9380 0.12285129,167.9462 0.31581524,167.9544 0.2896958,167.9627 0.50043821,167.9709 0.63153344,167.9791 0.58779788,167.9874 0.95624167,167.9956 0.98211741,168.0038 0.68392295,168.0121 0.33311397,168.0203 0.19322576,168.0285 0.50927651,168.0368 0.87771934,168.0450 1.6058367,168.0532 2.7198362,168.0615 3.4304535,168.0697 5.4059043,168.0779 10.970029,168.0862 18.95046,168.0944 20.375135,168.1026 18.252789,168.1109 20.381163,168.1191 25.028156,168.1273 23.464781,168.1356 31.369532,168.1438 68.14035,168.1520 101.75621,168.1603 88.022522,168.1685 42.834709,168.1767 13.189809,168.1850 5.5334411,168.1932 3.7797604,168.2014 2.8065562,168.2097 2.0345502,168.2179 1.2363896,168.2262 0.77188432,168.2344 0.45603976,168.2426 0.15784621,168.2509 0.18427341,168.2591 0.26335573,168.2673 0.28943029,168.2756 0.11383013,168.2838 0.078961939,168.2921 0.096523911,168.3003 0.14937405,168.3085 0.34216928,168.3168 0.27166253,168.3250 0.13147376,168.3333 0.11406308,168.3415 0.11399755,168.3497 0.052557055,168.3580 0.087681226,168.3662 0.096567236,168.3745 0.096697867,168.3827 0.21949279,168.3909 0.42968148,168.3992 0.35082343,168.4074 0.4298262,168.4157 0.21030551,168.4239 0.026377659,168.4321 0.087726109,168.4404 0.026225744,168.4486 0.096830137,168.4569 0.43031126,168.4651 0.76306409,168.4734 0.62226725,168.4816 0.3769446,168.4898 0.24573366,168.4981 0.23696637,168.5063 0.14908779,168.5146 0.078834854,168.5228 0.026272479,168.5311 0.11401954,168.5393 0.19297133,168.5476 0.17543401,168.5558 0.079070866,168.5640 0.17552078,168.5723 0.17540085,168.5805 0.19298856,168.5888 0.24558471,168.5970 0.15781769,168.6053 0.052621685,168.6135 0.158052,168.6218 0.52640909,168.6300 0.68411314,168.6383 0.50865972,168.6465 0.16659969,168.6548 0.07893426,168.6630 0.18438241,168.6713 0.2456744,168.6795 0.24544315,168.6877 0.28068864,168.6960 0.28084698,168.7042 0.24567929,168.7125 0.35968488,168.7207 0.31582469,168.7290 0.21915764,168.7372 0.087559432,168.7455 0.078905351,168.7537 0.052653834,168.7620 0.052646291,168.7702 0.11399581,168.7785 0.05265633,168.7867 0.096602753,168.7950 0.21054392,168.8032 0.16656514,168.8115 0.035079107,168.8197 0.035116933,168.8280 0.11396725,168.8363 0.21047506,168.8445 0.29824567,168.8528 0.30713952,168.8610 0.42127517,168.8693 0.64055455,168.8775 0.57010061,168.8858 0.32422635,168.8940 0.22797066,168.9023 0.44750863,168.9105 0.35093406,168.9188 0.24555586,168.9270 0.14902893,168.9353 0.21055216,168.9435 0.49131122,168.9518 0.7104966,168.9601 0.35954607,168.9683 0.087773681,168.9766 0.23713072,168.9848 0.37722558,168.9931 0.52617872,169.0013 0.71055114,169.0096 0.81563902,169.0178 1.0531901,169.0261 2.010514,169.0344 3.4484022,169.0426 5.3451915,169.0509 14.49163,169.0591 28.066771,169.0674 30.151859,169.0756 20.309643,169.0839 16.249374,169.0922 22.901188,169.1004 25.604845,169.1087 18.950174,169.1169 11.266517,169.1252 12.317157,169.1335 21.608109,169.1417 35.461819,169.1500 41.079758,169.1582 31.538815,169.1665 15.37278,169.1748 5.3362565,169.1830 1.7792534,169.1913 1.0961003,169.1995 1.1753719,169.2078 1.0437106,169.2161 0.36803338,169.2243 0.28972524,169.2326 0.73740178,169.2408 1.1842555,169.2491 0.83276701,169.2574 0.22766206,169.2656 0.14896706,169.2739 0.19298671,169.2822 0.19312997,169.2904 0.15788522,169.2987 0.034996532,169.3069 0.026317172,169.3152 0.078922838,169.3235 0.219299,169.3317 0.24560598,169.3400 0.14047451,169.3483 0.29850397,169.3565 0.59657079,169.3648 0.78064078,169.3731 0.71041155,169.3813 0.39451659,169.3896 0.51745504,169.3979 0.57898438,169.4061 0.21049865,169.4144 0.061408702,169.4227 0.28943837,169.4309 0.28951609,169.4392 0.19311355,169.4474 0.15793061,169.4557 0.21076301,169.4640 0.43002826,169.4723 0.47358006,169.4805 0.3769623,169.4888 0.33326238,169.4971 0.42105913,169.5053 0.22805718,169.5136 0.19309512,169.5219 0.25439256,169.5301 0.22788735,169.5384 0.17532602,169.5467 0.20181657,169.5549 0.26321876,169.5632 0.18415803,169.5715 0.32449207,169.5797 0.63164455,169.5880 0.58790064,169.5963 0.38601241,169.6046 0.34190878,169.6128 0.27184534,169.6211 0.36856595,169.6294 0.34223121,169.6376 0.28074649,169.6459 0.35983002,169.6542 0.49986216,169.6625 0.11368779,169.6707 0.0087302569,169.6790 0.035163097,169.6873 0.22828229,169.6955 0.39474303,169.7038 0.21035762,169.7121 0.078990467,169.7204 0.17574893,169.7286 0.36834106,169.7369 0.21018952,169.7452 0.21920365,169.7535 0.40346465,169.7617 0.74585617,169.7700 0.71068639,169.7783 0.35079101,169.7866 0.1403387,169.7948 0.17539847,169.8031 0.1314217,169.8114 0.12276471,169.8197 0.1754401,169.8279 0.14909461,169.8362 0.078975886,169.8445 0.0087791104,169.8528 -3.1555769e-006,169.8610 0.10519017,169.8693 0.31583464,169.8776 0.37734732,169.8859 0.48268566,169.8942 0.7895782,169.9024 0.87712884,169.9107 0.70182794,169.9190 0.57899362,169.9273 0.59661406,169.9355 0.69285107,169.9438 0.50855303,169.9521 0.28078341,169.9604 0.28956872,169.9687 0.48251587,169.9769 0.58775318,169.9852 0.61400372,169.9935 0.79815888,170.0018 0.74552965,170.0101 1.2719923,170.0183 1.6936119,170.0266 2.2203138,170.0349 2.8430743,170.0432 3.4209161,170.0515 4.6324039,170.0598 7.8606052,170.0680 10.605715,170.0763 11.527719,170.0846 12.442556,170.0929 19.632744,170.1012 36.607445,170.1094 86.283546,170.1177 359.15375,170.1260 907.82269,170.1343 1128.3192,170.1426 792.24689,170.1509 301.06171,170.1592 90.187546,170.1674 54.0135,170.1757 39.787479,170.1840 27.044786,170.1923 19.013527,170.2006 14.05901,170.2089 9.1896439,170.2171 3.9186611,170.2254 2.3940918,170.2337 1.701448,170.2420 1.2458107,170.2503 0.81564724,170.2586 0.73648709,170.2669 1.1841682,170.2751 1.0700443,170.2834 0.77178812,170.2917 0.53500396,170.3000 0.50015861,170.3083 0.32475382,170.3166 0.29818943,170.3249 0.46484673,170.3332 0.49997291,170.3415 0.34217006,170.3497 0.43859553,170.3580 0.54378814,170.3663 0.31572902,170.3746 0.41238317,170.3829 0.71938205,170.3912 0.31559783,170.3995 0.21033715,170.4078 0.21927923,170.4161 0.2984263,170.4243 0.50011104,170.4326 0.6139971,170.4409 0.50872511,170.4492 0.3334201,170.4575 0.29841855,170.4658 0.37720549,170.4741 0.3595199,170.4824 0.28049591,170.4907 0.21044096,170
[truncated: 2,340,875 more chars]
