# Supplementary material for: Polypy: A Framework to Interpret Polymer Properties from Mass Spectrometry Data
Source: Polymers (Basel). 2024 Jun 22;16(13):1771. doi: 10.3390/polym16131771 (PMC11244493; doi:10.3390/polym16131771)
Supplement: Supplementary file 1 [file polymers-16-01771-s001.zip › Aryl_resins_MS_raw_data/VV_25c_1h.ascii]

1.01631,+,NANO-ESI,ms1,-,profile,44.9214-2505.2509,136512,44.9214 0.025875425,44.9257 0.07764332,44.9299 0.14663194,44.9342 0.14651699,44.9385 0.051628526,44.9427 0.0086023919,44.9470 0.017242296,44.9512 0.034485064,44.9555 0.060398422,44.9597 0.12072613,44.9640 0.20693015,44.9682 0.36214325,44.9725 0.50002706,44.9768 0.49136445,44.9810 0.40517288,44.9853 0.31893972,44.9895 0.20678759,44.9938 0.060273208,44.9980 0.051751599,45.0023 0.077599786,45.0066 0.051680639,45.0108 -9.0422718e-006,45.0151 0.034523316,45.0193 0.10347393,45.0236 0.13792671,45.0279 0.086160719,45.0321 0.051699527,45.0364 0.146624,45.0406 0.25881383,45.0449 0.37075269,45.0492 0.25849554,45.0534 0.1895918,45.0577 0.18967432,45.0619 0.16381183,45.0662 0.17241459,45.0705 0.24995245,45.0747 0.23274225,45.0790 0.28460407,45.0832 0.35346857,45.0875 0.31895229,45.0918 0.29304308,45.0960 0.18957959,45.1003 0.20703846,45.1046 0.31903654,45.1088 0.23265493,45.1131 0.1722783,45.1174 0.077514976,45.1216 0.0086133862,45.1259 5.9143525e-007,45.1301 -1.3984904e-006,45.1344 0.051881988,45.1387 0.20700777,45.1429 0.224067,45.1472 0.23267095,45.1515 0.14647734,45.1557 0.07762628,45.1600 0.18107972,45.1643 0.20685698,45.1685 0.14655851,45.1728 0.26732004,45.1771 0.36206463,45.1813 0.21544217,45.1856 0.1206945,45.1899 0.15515496,45.1941 0.086139463,45.1984 0.025854591,45.2027 0.025865024,45.2069 0.025861315,45.2112 -4.881716e-006,45.2155 1.5347739e-005,45.2197 0.025912151,45.2240 0.1294333,45.2283 0.2673333,45.2325 0.25857076,45.2368 0.18955666,45.2411 0.14655526,45.2454 0.19829397,45.2496 0.20684847,45.2539 0.1464925,45.2582 0.025817974,45.2624 1.6108307e-006,45.2667 -4.06178e-007,45.2710 1.3692847e-008,45.2753 3.5149594e-007,45.2795 0.02586559,45.2838 0.025852587,45.2881 0.025993869,45.2923 0.16379184,45.2966 0.034357734,45.3009 0.051813558,45.3052 0.15525749,45.3094 0.20690763,45.3137 0.18093783,45.3180 0.06889341,45.3222 0.051780529,45.3265 0.14665988,45.3308 0.28450084,45.3351 0.29299679,45.3393 0.16371873,45.3436 0.051701572,45.3479 0.0086399056,45.3522 0.11208299,45.3564 0.086190507,45.3607 0.025851944,45.3650 0.0086314064,45.3693 0.086378329,45.3735 0.33638448,45.3778 0.3877947,45.3821 0.13773814,45.3864 0.025854176,45.3906 0.094911866,45.3949 0.18968159,45.3992 0.16383165,45.4035 0.25010616,45.4078 0.31030706,45.4120 0.18948528,45.4163 0.051640127,45.4206 0.017282132,45.4249 0.086232021,45.4291 0.094834462,45.4334 0.077630706,45.4377 0.12072986,45.4420 0.12062716,45.4463 0.025782792,45.4505 -8.3380701e-006,45.4548 0.0086518768,45.4591 0.051748548,45.4634 0.051717941,45.4677 0.025834104,45.4719 -2.2794336e-005,45.4762 6.9155349e-006,45.4805 0.051758502,45.4848 0.1120637,45.4891 0.02582917,45.4933 -2.0695227e-006,45.4976 2.147651e-005,45.5019 0.077651076,45.5062 0.16381635,45.5105 0.13787422,45.5148 0.060394119,45.5190 0.20698114,45.5233 0.25856423,45.5276 0.22407378,45.5319 0.18105789,45.5362 0.23275003,45.5405 0.13793287,45.5447 0.19841224,45.5490 0.38814485,45.5533 0.46544656,45.5576 0.19805403,45.5619 0.11204258,45.5662 0.17249045,45.5704 0.29311967,45.5747 0.30174956,45.5790 0.33616084,45.5833 0.12919834,45.5876 0.19833912,45.5919 0.30171868,45.5962 0.16371718,45.6005 0.06032275,45.6047 0.077614374,45.6090 0.13795072,45.6133 0.13791113,45.6176 0.10351237,45.6219 0.25877869,45.6262 0.3792941,45.6305 0.22395331,45.6347 0.025781896,45.6390 0.034509864,45.6433 0.16386412,45.6476 0.31900734,45.6519 0.23271485,45.6562 0.094761871,45.6605 -5.0728337e-005,45.6648 0.0087323179,45.6691 0.1898669,45.6734 0.37067795,45.6776 0.28437051,45.6819 0.21550041,45.6862 0.20683466,45.6905 0.094775863,45.6948 0.09492252,45.6991 0.25873983,45.7034 0.4569951,45.7077 0.62082434,45.7120 0.55155391,45.7163 0.21523568,45.7206 0.034446485,45.7248 0.051752925,45.7291 0.13801068,45.7334 0.25014135,45.7377 0.31032404,45.7420 0.22405119,45.7463 0.1896349,45.7506 0.10334811,45.7549 0.0086012296,45.7592 0.24140625,45.7635 0.18101563,45.7678 0.12937044,45.7721 0.15516792,45.7764 0.086198859,45.7807 0.14667512,45.7850 0.22422875,45.7893 0.2413092,45.7936 0.12057879,45.7978 0.11213154,45.8021 0.18107559,45.8064 0.14643149,45.8107 0.10342593,45.8150 0.16384701,45.8193 0.13787092,45.8236 0.025805939,45.8279 9.5537707e-006,45.8322 0.025914893,45.8365 0.094923042,45.8408 0.13787201,45.8451 0.11197914,45.8494 0.10348379,45.8537 0.034498367,45.8580 0.03446079,45.8623 0.017236512,45.8666 0.1035796,45.8709 0.30184036,45.8752 0.35342228,45.8795 0.24129014,45.8838 0.18094556,45.8881 0.14665607,45.8924 0.32761422,45.8967 0.18093386,45.9010 0.11203542,45.9053 0.051702883,45.9096 0.12072285,45.9139 0.12928738,45.9182 0.051732615,45.9225 0.086288467,45.9268 0.1379424,45.9311 0.14655143,45.9354 0.19827427,45.9397 0.18957613,45.9440 0.094792925,45.9483 0.07767076,45.9526 0.1466483,45.9569 0.29315975,45.9612 0.37067151,45.9655 0.27580151,45.9698 0.16370493,45.9741 0.051626492,45.9785 -3.4604811e-005,45.9828 5.102489e-005,45.9871 0.1293875,45.9914 0.1723749,45.9957 0.051650513,46.0000 0.025913181,46.0043 0.19840352,46.0086 0.33631304,46.0129 0.3619768,46.0172 0.13783664,46.0215 0.11213125,46.0258 0.15519454,46.0301 0.1378314,46.0344 0.060314175,46.0387 0.16384618,46.0430 0.31052077,46.0473 0.59507364,46.0517 0.60350752,46.0560 0.49131492,46.0603 0.43944287,46.0646 0.24977003,46.0689 0.034409259,46.0732 0.034487203,46.0775 0.02585664,46.0818 0.025869524,46.0861 0.025853138,46.0904 -7.0624455e-006,46.0947 1.8791601e-006,46.0991 -4.534196e-007,46.1034 -6.5708932e-008,46.1077 0.02586264,46.1120 0.034496877,46.1163 0.12074003,46.1206 0.32763156,46.1249 0.27583513,46.1292 0.077517428,46.1335 -1.018302e-005,46.1379 0.02587023,46.1422 0.025884351,46.1465 0.051793043,46.1508 0.086216286,46.1551 0.1464812,46.1594 0.094784401,46.1637 0.077709861,46.1680 0.2329303,46.1724 0.31889462,46.1767 0.14638077,46.1810 0.025811233,46.1853 -2.5101601e-006,46.1896 -4.0351875e-007,46.1939 4.1250109e-006,46.1982 -1.6098355e-005,46.2026 0.025973579,46.2069 0.20705977,46.2112 0.26728213,46.2155 0.23264757,46.2198 0.11194907,46.2241 0.086266473,46.2284 0.21558484,46.2328 0.31905097,46.2371 0.34478417,46.2414 0.14636244,46.2457 0.017180655,46.2500 1.6960586e-005,46.2543 0.0259009,46.2587 0.12085441,46.2630 0.36228639,46.2673 0.50000519,46.2716 0.38776004,46.2759 0.3015672,46.2803 0.16372889,46.2846 0.11209543,46.2889 0.13793695,46.2932 0.08615157,46.2975 -2.2256479e-005,46.3018 -4.4227277e-006,46.3062 3.9954713e-005,46.3105 0.11215232,46.3148 0.19835523,46.3191 0.28467941,46.3234 0.38795912,46.3278 0.2410806,46.3321 0.0084736189,46.3364 4.0334762e-005,46.3407 0.025902051,46.3451 0.077609554,46.3494 0.12931748,46.3537 0.189715,46.3580 0.26723516,46.3623 0.20688109,46.3667 0.29309678,46.3710 0.26718304,46.3753 0.13789628,46.3796 0.077567287,46.3840 0.094855465,46.3883 0.16390261,46.3926 0.25001839,46.3969 0.24131957,46.4012 0.19828303,46.4056 0.16376126,46.4099 0.051681295,46.4142 0.034460913,46.4185 -1.4092262e-005,46.4229 2.46989e-006,46.4272 4.2148595e-006,46.4315 0.0086378222,46.4358 0.025900062,46.4402 0.086375892,46.4445 0.20697738,46.4488 0.18091527,46.4532 0.17242895,46.4575 0.32762995,46.4618 0.36194047,46.4661 0.1895894,46.4705 0.16386674,46.4748 0.26728907,46.4791 0.29307783,46.4834 0.16376765,46.4878 0.086175136,46.4921 0.051692087,46.4964 0.077723891,46.5008 0.2416701,46.5051 0.45694792,46.5094 0.41347951,46.5137 0.17226343,46.5181 0.13800307,46.5224 0.12066621,46.5267 0.086219378,46.5311 0.13801114,46.5354 0.16378431,46.5397 0.11193714,46.5441 0.025765525,46.5484 5.8521648e-005,46.5527 0.095060199,46.5570 0.3794159,46.5614 0.43083763,46.5657 0.20673735,46.5700 0.051719271,46.5744 0.025905648,46.5787 0.051704168,46.5830 0.034478303,46.5874 0.17255621,46.5917 0.43973058,46.5960 0.38789463,46.6004 0.2240672,46.6047 0.086113825,46.6090 0.051697981,46.6134 0.025833337,46.6177 3.3401218e-005,46.6220 0.08628808,46.6264 0.15524645,46.6307 0.25003091,46.6350 0.18954749,46.6394 0.086216159,46.6437 0.2242468,46.6481 0.2930724,46.6524 0.19817989,46.6567 0.08615505,46.6611 0.10352307,46.6654 0.2328018,46.6697 0.25859478,46.6741 0.29310223,46.6784 0.30167076,46.6827 0.18099104,46.6871 0.22427298,46.6914 0.54324961,46.6958 0.56024748,46.7001 0.32746726,46.7044 0.22412901,46.7088 0.16378412,46.7131 0.13791093,46.7174 0.11205896,46.7218 0.12071731,46.7261 0.18972845,46.7305 0.25866732,46.7348 0.24138173,46.7391 0.18961535,46.7435 0.11196913,46.7478 0.025797149,46.7522 -1.3137533e-005,46.7565 0.0086671254,46.7608 0.11218932,46.7652 0.20690043,46.7695 0.14647548,46.7739 0.11201272,46.7782 0.025852112,46.7826 0.025879707,46.7869 0.034461942,46.7912 0.12951899,46.7956 0.35355794,46.7999 0.22392927,46.8043 0.051618323,46.8086 0.025838491,46.8130 0.034564458,46.8173 0.22431958,46.8216 0.36205274,46.8260 0.19811687,46.8303 0.094790541,46.8347 0.13798462,46.8390 0.24996832,46.8434 0.051653966,46.8477 8.3202376e-006,46.8520 0.025884667,46.8564 0.05170786,46.8607 0.051726177,46.8651 0.077626213,46.8694 0.094802834,46.8738 0.051761396,46.8781 0.094947256,46.8825 0.13792646,46.8868 0.094725713,46.8912 0.077596709,46.8955 0.14667004,46.8999 0.18101384,46.9042 0.094699629,46.9086 0.025830971,46.9129 0.086267777,46.9172 0.16387783,46.9216 0.22414839,46.9259 0.23281282,46.9303 0.43125489,46.9346 0.51713496,46.9390 0.18937513,46.9433 0.051667072,46.9477 0.051760342,46.9520 0.13798349,46.9564 0.14652537,46.9607 0.17257904,46.9651 0.42272598,46.9694 0.62942392,46.9738 0.68944097,46.9781 0.39624286,46.9825 0.1550926,46.9868 0.11210012,46.9912 0.13796721,46.9955 0.09474387,46.9999 0.0085923644,47.0043 0.14676099,47.0086 0.34483436,47.0130 0.18953718,47.0173 0.25016549,47.0217 0.48276788,47.0260 0.31875417,47.0304 0.09474732,47.0347 -7.6517335e-006,47.0391 0.025898717,47.0434 0.08621753,47.0478 0.051689956,47.0521 0.051816307,47.0565 0.27606347,47.0608 0.54328054,47.0652 0.69826978,47.0696 0.47385943,47.0739 0.10326917,47.0783 0.07767763,47.0826 0.26733959,47.0870 0.31895596,47.0913 0.1982246,47.0957 0.10336885,47.1000 0.03441897,47.1044 0.017267745,47.1088 0.077638283,47.1131 0.12932263,47.1175 0.13792323,47.1218 0.18978564,47.1262 0.4398061,47.1305 0.56030309,47.1349 0.43949264,47.1393 0.15502974,47.1436 -2.9796211e-005,47.1480 1.1278509e-005,47.1523 0.060394652,47.1567 0.21551827,47.1611 0.11202902,47.1654 0.051765878,47.1698 0.12072071,47.1741 0.15516551,47.1785 0.13791649,47.1829 0.1206926,47.1872 0.14655784,47.1916 0.12934293,47.1959 0.11207286,47.2003 0.08616402,47.2047 0.22415324,47.2090 0.26720831,47.2134 0.0775517,47.2177 0.051764958,47.2221 0.086197898,47.2265 0.025801422,47.2308 6.5593587e-005,47.2352 0.17253752,47.2396 0.27591515,47.2439 0.28445151,47.2483 0.18962131,47.2527 0.16381654,47.2570 0.12927684,47.2614 0.12069784,47.2657 0.21552849,47.2701 0.34480667,47.2745 0.37066045,47.2788 0.1981826,47.2832 0.025873952,47.2876 0.1897234,47.2919 0.24132375,47.2963 0.17249213,47.3007 0.28471172,47.3050 0.43965313,47.3094 0.37047717,47.3138 0.25853097,47.3181 0.14654201,47.3225 0.025816593,47.3269 -4.2284501e-006,47.3312 -3.7957391e-006,47.3356 1.9414143e-005,47.3400 0.051735722,47.3443 0.025839098,47.3487 -5.1050843e-006,47.3531 5.6646957e-007,47.3574 0.060425673,47.3618 0.24153213,47.3662 0.28442416,47.3705 0.1033373,47.3749 0.13793744,47.3793 0.17243287,47.3837 0.13799042,47.3880 0.13792497,47.3924 0.12930566,47.3968 0.17246771,47.4011 0.19819467,47.4055 0.051643241,47.4099 0.02585681,47.4142 0.02587896,47.4186 0.11214872,47.4230 0.22416024,47.4274 0.21551014,47.4317 0.17236584,47.4361 0.060269449,47.4405 -1.6116344e-005,47.4448 2.8574791e-006,47.4492 4.6888276e-006,47.4536 0.051737461,47.4580 0.11208197,47.4623 0.18107219,47.4667 0.22418535,47.4711 0.18964814,47.4755 0.094754539,47.4798 0.034444842,47.4842 0.025859656,47.4886 2.6282674e-005,47.4930 0.086246006,47.4973 0.11203617,47.5017 0.034452863,47.5061 2.4157407e-006,47.5105 -1.0258345e-006,47.5148 1.6875133e-006,47.5192 -5.7247612e-006,47.5236 2.1213813e-005,47.5280 0.086316235,47.5323 0.22423172,47.5367 0.24134693,47.5411 0.13781589,47.5455 0.025790112,47.5498 1.4622469e-006,47.5542 0.025900617,47.5586 0.12081753,47.5630 0.23280901,47.5674 0.14642799,47.5717 0.051655825,47.5761 0.08621639,47.5805 0.094833344,47.5849 0.16384874,47.5893 0.3103953,47.5936 0.25856361,47.5980 0.086126231,47.6024 -1.0696226e-005,47.6068 0.0086250864,47.6112 0.051775727,47.6155 0.1466303,47.6199 0.25872204,47.6243 0.25864366,47.6287 0.19818328,47.6331 0.13783942,47.6374 0.051670965,47.6418 0.02585325,47.6462 0.02585518,47.6506 0.025861377,47.6550 -9.8785131e-006,47.6593 0.0086559169,47.6637 0.086231217,47.6681 0.086215146,47.6725 0.077657603,47.6769 0.11213588,47.6813 0.13792883,47.6856 0.13785899,47.6900 0.077495828,47.6944 0.025841018,47.6988 0.051754035,47.7032 0.051701363,47.7076 0.034528643,47.7119 0.25016478,47.7163 0.5260399,47.7207 0.58620948,47.7251 0.34459805,47.7295 0.10330139,47.7339 0.077596553,47.7383 0.094841018,47.7426 0.086185105,47.7470 0.10353652,47.7514 0.28470191,47.7558 0.41372046,47.7602 0.16356595,47.7646 0.025836227,47.7690 0.025855757,47.7734 -2.1576909e-005,47.7777 2.0071926e-005,47.7821 0.025877222,47.7865 0.077633709,47.7909 0.25007871,47.7953 0.27579358,47.7997 0.051667329,47.8041 0.051742248,47.8085 0.051704686,47.8129 0.051741242,47.8172 0.11216407,47.8216 0.20706877,47.8260 0.37941617,47.8304 0.52585053,47.8348 0.56031334,47.8392 0.47409937,47.8436 0.36197466,47.8480 0.20678745,47.8524 0.11203265,47.8568 0.13794257,47.8612 0.15516375,47.8655 0.10339806,47.8699 0.025827132,47.8743 0.034489341,47.8787 0.077662274,47.8831 0.22424334,47.8875 0.24993657,47.8919 0.12926614,47.8963 0.1034426,47.9007 0.043053631,47.9051 0.086217739,47.9095 0.086186349,47.9139 0.025837515,47.9183 0.025901714,47.9227 0.086220503,47.9270 0.051685363,47.9314 0.0085941413,47.9358 0.0086686453,47.9402 0.086270407,47.9446 0.09479408,47.9490 0.034436237,47.9534 0.0085929921,47.9578 0.0086657163,47.9622 0.16388103,47.9666 0.26727203,47.9710 0.21551289,47.9754 0.11197536,47.9798 0.0085512865,47.9842 0.025928427,47.9886 0.1120982,47.9930 0.12926188,47.9974 0.14658366,48.0018 0.32763261,48.0062 0.43109,48.0106 0.4742552,48.0150 0.37922448,48.0194 0.12053351,48.0238 0.077595562,48.0282 0.2069619,48.0326 0.31907648,48.0370 0.3448123,48.0414 0.20676234,48.0458 0.11211967,48.0502 0.17251989,48.0546 0.18097559,48.0590 0.12926595,48.0634 0.22420627,48.0678 0.37066057,48.0722 0.25850597,48.0766 0.051668432,48.0810 -1.1363608e-005,48.0854 9.2417531e-006,48.0898 0.051788531,48.0942 0.18111305,48.0986 0.15511371,48.1030 0.077547729,48.1074 0.13798599,48.1118 0.13794218,48.1162 0.18962038,48.1206 0.16379946,48.1250 0.18119933,48.1294 0.37072709,48.1338 0.42230523,48.1382 0.53444332,48.1426 0.54310167,48.1470 0.35339302,48.1514 0.12061505,48.1558 0.051711287,48.1603 1.2544328e-005,48.1647 0.034552597,48.1691 0.11209292,48.1735 0.09476468,48.1779 0.025836429,48.1823 0.025884764,48.1867 0.051773049,48.1911 0.10344446,48.1955 0.12081362,48.1999 0.30185801,48.2043 0.3102957,48.2087 0.26725194,48.2131 0.20679972,48.2175 0.094712093,48.2219 0.1638609,48.2264 0.31898788,48.2308 0.23266134,48.2352 0.086160377,48.2396 0.060358223,48.2440 0.077573277,48.2484 0.137981,48.2528 0.25007692,48.2572 0.25855455,48.2616 0.060260531,48.2660 0.025913797,48.2705 0.10347478,48.2749 0.12066544,48.2793 0.13793796,48.2837 0.12065757,48.2881 0.077558108,48.2925 0.094834857,48.2969 0.1294546,48.3013 0.26748496,48.3057 0.42247257,48.3102 0.3876625,48.3146 0.12051335,48.3190 0.077652037,48.3234 0.15529311,48.3278 0.31036541,48.3322 0.23269588,48.3366 0.30177611,48.3410 0.45691434,48.3455 0.4223913,48.3499 0.36204892,48.3543 0.26715127,48.3587 0.060256109,48.3631 0.086229675,48.3675 0.20699596,48.3719 0.2414718,48.3764 0.24992147,48.3808 0.10329884,48.3852 3.1090931e-005,48.3896 0.1294397,48.3940 0.29320022,48.3984 0.431097,48.4029 0.38779864,48.4073 0.13779949,48.4117 0.077561274,48.4161 0.051792394,48.4205 0.23289159,48.4249 0.29306576,48.4294 0.18092145,48.4338 0.14649229,48.4382 0.25860283,48.4426 0.44831914,48.4470 0.58630812,48.4515 0.47426146,48.4559 0.4741554,48.4603 0.32745847,48.4647 0.15507011,48.4691 0.06034074,48.4735 0.11208398,48.4780 0.14649972,48.4824 0.086176008,48.4868 0.0086389938,48.4912 0.051769547,48.4956 0.11216073,48.5001 0.29311797,48.5045 0.24992627,48.5089 0.1206377,48.5133 0.034450408,48.5178 -5.0903141e-006,48.5222 0.0603946,48.5266 0.18971401,48.5310 0.23273362,48.5354 0.25008908,48.5399 0.39691937,48.5443 0.68972147,48.5487 0.5256381,48.5531 0.43965679,48.5576 0.47405154,48.5620 0.26702631,48.5664 0.11200956,48.5708 0.16384773,48.5753 0.16384114,48.5797 0.11205624,48.5841 0.051622268,48.5885 4.3069049e-005,48.5930 0.094941407,48.5974 0.14664906,48.6018 0.27588362,48.6062 0.38781524,48.6107 0.29301387,48.6151 0.094749756,48.6195 1.1205899e-005,48.6239 0.051736198,48.6284 0.1379641,48.6328 0.18969183,48.6372 0.12069527,48.6416 0.16380857,48.6461 0.18100165,48.6505 0.1033926,48.6549 0.025847647,48.6594 0.051755451,48.6638 0.094845548,48.6682 0.086167276,48.6726 -3.118056e-005,48.6771 7.5334151e-006,48.6815 1.0505984e-006,48.6859 0.02592854,48.6904 0.11208174,48.6948 0.11207297,48.6992 0.19836861,48.7036 0.37071258,48.7081 0.41371086,48.7125 0.10336699,48.7169 0.025873518,48.7214 0.26724163,48.7258 0.50000441,48.7302 0.48276836,48.7347 0.30186519,48.7391 0.31044942,48.7435 0.27573758,48.7480 0.16365577,48.7524 0.02580189,48.7568 2.8099728e-005,48.7613 0.051755086,48.7657 0.094846696,48.7701 0.086161137,48.7746 0.21552067,48.7790 0.44834769,48.7834 0.50870478,48.7879 0.31039855,48.7923 0.26714689,48.7967 0.077490218,48.8012 0.12933414,48.8056 0.17247495,48.8100 0.11203654,48.8145 0.12936841,48.8189 0.31915784,48.8233 0.38785034,48.8278 0.17231333,48.8322 0.16389383,48.8366 0.20692161,48.8411 0.24990714,48.8455 0.24127918,48.8500 0.16380268,48.8544 0.16390613,48.8588 0.25861892,48.8633 0.17229092,48.8677 0.077575952,48.8721 0.086213566,48.8766 0.20688799,48.8810 0.43105376,48.8855 0.37929913,48.8899 0.2499572,48.8943 0.14658311,48.8988 0.17251398,48.9032 0.23274498,48.9077 0.20686607,48.9121 0.2758925,48.9165 0.28446168,48.9210 0.18957898,48.9254 0.051662471,48.9299 -6.844919e-006,48.9343 -6.7642941e-006,48.9387 3.3906832e-005,48.9432 0.14664926,48.9476 0.29307589,48.9521 0.12060014,48.9565 0.0086115487,48.9609 1.7172802e-006,48.9654 5.6175537e-007,48.9698 0.025857953,48.9743 0.086223766,48.9787 0.13801284,48.9832 0.26730132,48.9876 0.24131781,48.9920 0.08613316,48.9965 0.0085866284,49.0009 6.4652384e-005,49.0054 0.19839619,49.0098 0.29310367,49.0143 0.22405326,49.0187 0.07751897,49.0231 0.03450663,49.0276 0.30176553,49.0320 0.44830334,49.0365 0.43963438,49.0409 0.12927285,49.0454 0.10351377,49.0498 0.18976545,49.0543 0.31042278,49.0587 0.31884894,49.0632 0.12058115,49.0676 0.094815001,49.0721 0.060318146,49.0765 0.086219952,49.0809 0.094840311,49.0854 0.10345156,49.0898 0.094864972,49.0943 0.13791704,49.0987 0.051650688,49.1032 0.0085868416,49.1076 6.0513808e-005,49.1121 0.086333521,49.1165 0.16380155,49.1210 0.26724684,49.1254 0.43977383,49.1299 0.49137619,49.1343 0.34468678,49.1388 0.26730445,49.1432 0.33642942,49.1477 0.43127099,49.1521 0.52577484,49.1566 0.3444936,49.1610 0.16361968,49.1655 0.051662132,49.1699 0.02587539,49.1744 0.077603899,49.1788 0.18106321,49.1833 0.17238489,49.1877 0.051711418,49.1922 0.13795947,49.1966 0.23278227,49.2011 0.34481946,49.2056 0.14647605,49.2100 0.02584976,49.2145 0.094841942,49.2189 0.12071581,49.2234 0.18976529,49.2278 0.24150923,49.2323 0.24133328,49.2367 0.12053274,49.2412 0.034427609,49.2456 0.094937354,49.2501 0.25864354,49.2545 0.13788369,49.2590 0.094893351,49.2635 0.14652963,49.2679 0.14652672,49.2724 0.17239517,49.2768 0.08613728,49.2813 0.025821529,49.2857 1.4704378e-005,49.2902 0.077611074,49.2947 0.077580586,49.2991 0.051765546,49.3036 0.10343529,49.3080 0.15515189,49.3125 0.15513372,49.3169 0.034590375,49.3214 0.189816,49.3259 0.206833,49.3303 0.15510219,49.3348 0.12932251,49.3392 0.23277541,49.3437 0.43961817,49.3482 0.43099776,49.3526 0.24997193,49.3571 0.086176045,49.3615 0.060346633,49.3660 0.086199075,49.3705 0.025837259,49.3749 0.025897874,49.3794 0.1810915,49.3838 0.25000474,49.3883 0.22408861,49.3928 0.051679246,49.3972 0.0086126374,49.4017 0.086226061,49.4061 0.1206839,49.4106 0.025844824,49.4151 1.012247e-005,49.4195 -3.0252868e-005,49.4240 0.00011090066,49.4285 0.17255829,49.4329 0.18092324,49.4374 0.051631961,49.4418 0.077640139,49.4463 0.14656143,49.4508 0.14650196,49.4552 0.22413164,49.4597 0.24139881,49.4642 0.17249399,49.4686 0.31043243,49.4731 0.37928253,49.4776 0.31891429,49.4820 0.21553229,49.4865 0.19833457,49.4910 0.25861022,49.4954 0.21542838,49.4999 0.20689757,49.5044 0.41384387,49.5088 0.39653993,49.5133 0.26719138,49.5178 0.11199139,49.5222 0.0085840896,49.5267 6.6938901e-006,49.5312 -1.7863636e-006,49.5356 4.5085923e-007,49.5401 -1.6874006e-008,49.5446 -3.8345726e-007,49.5490 1.5508804e-006,49.5535 -5.820672e-006,49.5580 0.025931612,49.5624 0.18978795,49.5669 0.37086639,49.5714 0.52588439,49.5758 0.42224172,49.5803 0.26713613,49.5848 0.13785066,49.5893 0.060343917,49.5937 0.24143268,49.5982 0.301696,49.6027 0.16377327,49.6071 0.14666452,49.6116 0.22418395,49.6161 0.16374923,49.6206 0.13787554,49.6250 0.051635701,49.6295 0.051842976,49.6340 0.22428538,49.6384 0.23263477,49.6429 0.077440038,49.6474 -1.4452671e-005,49.6519 0.034569047,49.6563 0.28462401,49.6608 0.43102419,49.6653 0.23259835,49.6698 0.034419943,49.6742 0.060361076,49.6787 0.0086119827,49.6832 2.0298728e-006,49.6877 5.870188e-007,49.6921 -4.3786695e-006,49.6966 1.6929525e-005,49.7011 0.051767625,49.7056 0.086195163,49.7100 0.051738154,49.7145 0.15526432,49.7190 0.25862062,49.7235 0.22410299,49.7279 0.31034115,49.7324 0.34490138,49.7369 0.35352767,49.7414 0.20675193,49.7458 0.051654108,49.7503 0.16384825,49.7548 0.16375808,49.7593 0.26723278,49.7638 0.51722717,49.7682 0.39653271,49.7727 0.14661427,49.7772 0.10348824,49.7817 0.086172968,49.7861 0.077577852,49.7906 0.086185947,49.7951 0.051677521,49.7996 0.025852505,49.8041 0.051749516,49.8085 0.094817705,49.8130 0.077702515,49.8175 0.24158537,49.8220 0.31891364,49.8265 0.18950275,49.8310 0.12926918,49.8354 0.18968046,49.8399 0.24150661,49.8444 0.32771423,49.8489 0.31892958,49.8534 0.39667383,49.8578 0.74171728,49.8623 0.80159479,49.8668 0.37887099,49.8713 0.085997798,49.8758 -4.1095842e-005,49.8803 1.291401e-005,49.8847 -1.0556768e-005,49.8892 2.9314991e-005,49.8937 0.05180281,49.8982 0.094826981,49.9027 0.051647503,49.9072 -3.6374437e-005,49.9116 3.7162787e-005,49.9161 0.051740479,49.9206 0.094834857,49.9251 0.19835253,49.9296 0.26723951,49.9341 0.14647548,49.9386 0.10348338,49.9430 0.22418399,49.9475 0.18958028,49.9520 0.025798595,49.9565 3.4206998e-005,49.9610 0.13798855,49.9655 0.3017686,49.9700 0.3276473,49.9745 0.30170557,49.9789 0.14644253,49.9834 0.051691756,49.9879 0.11217373,49.9924 0.35357407,49.9969 0.48276728,50.0014 0.46555129,50.0059 0.38799268,50.0104 0.31024936,50.0149 0.30154216,50.0193 0.051636532,50.0238 4.1241587e-006,50.0283 -2.1076978e-006,50.0328 4.3066557e-006,50.0373 0.051744912,50.0418 0.16384879,50.0463 0.27597725,50.0508 0.25862724,50.0553 0.12060626,50.0598 0.10355099,50.0643 0.23296487,50.0687 0.36200631,50.0732 0.31018582,50.0777 0.21546051,50.0822 0.13788702,50.0867 0.1725298,50.0912 0.26724726,50.0957 0.16365388,50.1002 0.14651637,50.1047 0.28456092,50.1092 0.43977377,50.1137 0.51717097,50.1182 0.35350302,50.1227 0.37948373,50.1272 0.34475043,50.1317 0.19804519,50.1361 0.0085043348,50.1406 2.6179658e-005,50.1451 0.051720686,50.1496 0.02585943,50.1541 0.12069731,50.1586 0.39673764,50.1631 0.68997592,50.1676 0.66377294,50.1721 0.37906739,50.1766 0.17227651,50.1811 0.14648257,50.1856 0.077580526,50.1901 0.086308151,50.1946 0.19833967,50.1991 0.14643238,50.2036 0.08620166,50.2081 0.28461835,50.2126 0.44835198,50.2171 0.43102777,50.2216 0.27573285,50.2261 0.12064502,50.2306 0.1552107,50.2351 0.13786754,50.2396 0.060271136,50.2441 -1.7207421e-005,50.2486 8.9031579e-007,50.2531 0.034537666,50.2576 0.16387114,50.2621 0.22417437,50.2666 0.24138846,50.2711 0.18960941,50.2756 0.086112492,50.2801 -4.9120856e-005,50.2846 0.0086583328,50.2891 0.094859727,50.2936 0.12935522,50.2981 0.12933694,50.3026 0.077488206,50.3071 0.0086386725,50.3116 0.12077421,50.3161 0.14651296,50.3206 0.20685688,50.3251 0.24143673,50.3296 0.22417317,50.3341 0.13791296,50.3386 0.18970589,50.3431 0.25861973,50.3476 0.24131812,50.3521 0.13791607,50.3566 0.14659549,50.3611 0.20687729,50.3657 0.17234926,50.3702 0.18103866,50.3747 0.23273863,50.3792 0.12064916,50.3837 0.051722977,50.3882 -1.2069306e-005,50.3927 0.02596979,50.3972 0.1898268,50.4017 0.27585384,50.4062 0.17222139,50.4107 -8.7953485e-005,50.4152 0.051785797,50.4197 0.10348209,50.4242 0.10345476,50.4287 0.17242275,50.4333 0.19836137,50.4378 0.20692174,50.4423 0.22431134,50.4468 0.43969554,50.4513 0.30152625,50.4558 0.21545376,50.4603 0.20700826,50.4648 0.33636552,50.4693 0.30157974,50.4738 0.12048069,50.4783 0.060311887,50.4829 0.094850764,50.4874 0.11212125,50.4919 0.18976216,50.4964 0.27592754,50.5009 0.23262273,50.5054 0.051576108,50.5099 0.025883835,50.5144 0.12079734,50.5189 0.2845633,50.5235 0.31042597,50.5280 0.43101847,50.5325 0.33604971,50.5370 0.37926933,50.5415 0.58627141,50.5460 0.57758868,50.5505 0.28443471,50.5551 0.18119866,50.5596 0.46564484,50.5641 0.48260519,50.5686 0.2153347,50.5731 0.03444035,50.5776 0.15525213,50.5821 0.28446385,50.5867 0.10341877,50.5912 0.095043287,50.5957 0.29323369,50.6002 0.30153102,50.6047 0.1464774,50.6092 0.28459939,50.6137 0.4223938,50.6183 0.28436217,50.6228 0.12922554,50.6273 0.060332645,50.6318 0.077605814,50.6363 0.12069461,50.6408 0.11207538,50.6454 0.15519238,50.6499 0.16381057,50.6544 0.23275095,50.6589 0.2414003,50.6634 0.25003585,50.6680 0.22412129,50.6725 0.20691426,50.6770 0.36211967,50.6815 0.50863999,50.6860 0.43095386,50.6906 0.10334729,50.6951 -1.5518803e-005,50.6996 4.1196085e-006,50.7041 0.025870843,50.7086 0.15520161,50.7132 0.19825748,50.7177 0.025839532,50.7222 0.025876613,50.7267 0.034489404,50.7312 0.051813867,50.7358 0.27596751,50.7403 0.41383883,50.7448 0.38792932,50.7493 0.34471345,50.7539 0.2499343,50.7584 0.37937966,50.7629 0.53454351,50.7674 0.52577394,50.7719 0.18096019,50.7765 0.17242655,50.7810 0.086191066,50.7855 0.068955153,50.7900 0.051728442,50.7946 0.11208721,50.7991 0.22416613,50.8036 0.37083256,50.8081 0.46573287,50.8127 0.56896824,50.8172 0.36179012,50.8217 0.060227644,50.8262 0.051744673,50.8308 0.025816457,50.8353 0.051806532,50.8398 0.16386381,50.8443 0.15511185,50.8489 0.10337212,50.8534 0.12073733,50.8579 0.25868309,50.8625 0.22405036,50.8670 0.025793644,50.8715 1.0488911e-005,50.8760 -1.7020728e-005,50.8806 5.7599391e-005,50.8851 0.11216146,50.8896 0.21554942,50.8942 0.20681152,50.8987 0.077564031,50.9032 0.22425637,50.9077 0.31898627,50.9123 0.25005394,50.9168 0.29315373,50.9213 0.21536402,50.9259 0.05157537,50.9304 0.025882376,50.9349 0.2241874,50.9395 0.39664528,50.9440 0.40533829,50.9485 0.41375074,50.9530 0.36207029,50.9576 0.42261755,50.9621 0.47409686,50.9666 0.43092763,50.9712 0.58632302,50.9757 0.75862628,50.9802 0.59464163,50.9848 0.31876147,50.9893 0.094840638,50.9938 0.31044808,50.9984 0.27577934,51.0029 0.12926029,51.0074 0.12081965,51.0120 0.25872186,51.0165 0.27576458,51.0210 0.22399175,51.0256 0.068932936,51.0301 0.086239994,51.0346 0.13791002,51.0392 0.12065031,51.0437 0.051774118,51.0482 0.11219279,51.0528 0.20692772,51.0573 0.25003096,51.0619 0.32761198,51.0664 0.27584192,51.0709 0.27587229,51.0755 0.24133244,51.0800 0.13786258,51.0845 0.086127296,51.0891 0.0085680252,51.0936 0.05182752,51.0982 0.26735979,51.1027 0.43102974,51.1072 0.3275125,51.1118 0.14648288,51.1163 0.051646676,51.1208 7.1117931e-005,51.1254 0.094924852,51.1299 0.094777152,51.1345 0.15519196,51.1390 0.30179632,51.1435 0.37073484,51.1481 0.30160981,51.1526 0.05161038,51.1572 0.025859933,51.1617 0.025884325,51.1662 0.12939304,51.1708 0.25873813,51.1753 0.36223751,51.1799 0.50009054,51.1844 0.45673308,51.1890 0.1894045,51.1935 0.051724855,51.1980 0.11221943,51.2026 0.1810167,51.2071 0.1119474,51.2117 0.12928277,51.2162 0.20691125,51.2208 0.14650229,51.2253 0.0085854633,51.2298 0.025927853,51.2344 0.12078413,51.2389 0.22413604,51.2435 0.16370077,51.2480 0.051667675,51.2526 -1.6812721e-005,51.2571 0.0086647999,51.2617 0.17250253,51.2662 0.25000978,51.2707 0.17232825,51.2753 0.025814699,51.2798 0.051750053,51.2844 0.13794118,51.2889 0.15518831,51.2935 0.21549338,51.2980 0.12935348,51.3026 0.15524973,51.3071 0.1293097,51.3117 0.19836067,51.3162 0.31900442,51.3208 0.26714185,51.3253 0.24996391,51.3299 0.44831285,51.3344 0.36198628,51.3390 0.16380905,51.3435 0.12936236,51.3480 0.086131424,51.3526 0.060305402,51.3571 0.077638157,51.3617 0.22427189,51.3662 0.30171165,51.3708 0.15500669,51.3753 -6.9820431e-005,51.3799 2.9685769e-005,51.3844 0.025857216,51.3890 0.034547761,51.3935 0.12079232,51.3981 0.20689586,51.4027 0.26733664,51.4072 0.41378731,51.4118 0.27568537,51.4163 0.10337948,51.4209 0.068952821,51.4254 0.051720474,51.4300 0.051780391,51.4345 0.18115896,51.4391 0.30173677,51.4436 0.28451735,51.4482 0.36220601,51.4527 0.37923402,51.4573 0.22393009,51.4618 0.051673096,51.4664 0.086228535,51.4709 0.11213674,51.4755 0.16384852,51.4801 0.16374716,51.4846 0.19824193,51.4892 0.22424524,51.4937 0.36218041,51.4983 0.33619079,51.5028 0.29302698,51.5074 0.21540457,51.5119 0.094761066,51.5165 0.060332134,51.5211 0.10343839,51.5256 0.16378666,51.5302 0.16378953,51.5347 0.025878642,51.5393 0.13799343,51.5438 0.25008225,51.5484 0.28451708,51.5530 0.26718923,51.5575 0.33638376,51.5621 0.53471631,51.5666 0.53434551,51.5712 0.28424132,51.5758 0.10328881,51.5803 0.025881734,51.5849 0.21558748,51.5894 0.36207864,51.5940 0.40527838,51.5986 0.37081522,51.6031 0.30161887,51.6077 0.085988544,51.6122 0.025820289,51.6168 0.094861582,51.6214 0.060361888,51.6259 0.034455243,51.6305 -1.8144301e-005,51.6350 0.025920397,51.6396 0.12077879,51.6442 0.20693853,51.6487 0.28445643,51.6533 0.25853768,51.6579 0.086148933,51.6624 0.02584585,51.6670 0.008641215,51.6715 0.12083541,51.6761 0.37951896,51.6807 0.49131083,51.6852 0.26712811,51.6898 0.25883272,51.6944 0.46568072,51.6989 0.47387993,51.7035 0.15488794,51.7081 0.025843814,51.7126 0.025867607,51.7172 0.025847359,51.7217 8.1837843e-006,51.7263 0.025868291,51.7309 -3.3196549e-005,51.7354 5.7368099e-005,51.7400 0.13804115,51.7446 0.23276529,51.7491 0.16367614,51.7537 0.051799659,51.7583 0.24153675,51.7628 0.24131736,51.7674 0.21537748,51.7720 0.12063076,51.7766 0.10349106,51.7811 0.12071743,51.7857 0.11201646,51.7903 0.0085955551,51.7948 0.025918422,51.7994 0.051728431,51.8040 0.12069719,51.8085 0.21556123,51.8131 0.18100658,51.8177 0.10351329,51.8222 0.1982951,51.8268 0.10332587,51.8314 0.025814857,51.8360 -4.7065901e-006,51.8405 0.025868623,51.8451 0.086318977,51.8497 0.19838895,51.8542 0.24999797,51.8588 0.26724082,51.8634 0.25864184,51.8680 0.24995472,51.8725 0.25851721,51.8771 0.23269863,51.8817 0.12066007,51.8862 0.017231978,51.8908 -9.8257087e-006,51.8954 2.3925573e-005,51.9000 0.077653944,51.9045 0.16383888,51.9091 0.21560816,51.9137 0.30169624,51.9183 0.17232484,51.9228 0.138005,51.9274 0.27587003,51.9320 0.31030986,51.9366 0.20683052,51.9411 0.051638328,51.9457 6.297028e-006,51.9503 0.0086225485,51.9549 -1.3854364e-005,51.9594 1.3572742e-005,51.9640 0.0086178118,51.9686 -2.170045e-006,51.9732 0.025947364,51.9777 0.094899051,51.9823 0.1206282,51.9869 0.189592,51.9915 0.12066913,51.9960 0.025845204,52.0006 1.6173778e-006,52.0052 -5.8246587e-007,52.0098 7.1238736e-007,52.0144 0.0086328983,52.0189 0.051786352,52.0235 0.13795173,52.0281 0.11204005,52.0327 0.1379669,52.0373 0.18104215,52.0418 0.12063653,52.0464 0.077619001,52.0510 0.1984237,52.0556 0.33619502,52.0602 0.21539393,52.0647 0.12063541,52.0693 0.13808678,52.0739 0.41401961,52.0785 0.45679381,52.0831 0.25840518,52.0876 0.10339183,52.0922 0.094811499,52.0968 0.025822075,52.1014 7.7242594e-006,52.1060 0.051753186,52.1106 0.094827503,52.1151 0.051695369,52.1197 0.025852874,52.1243 0.094831146,52.1289 0.094827145,52.1335 0.051719256,52.1381 0.01729903,52.1426 0.12079866,52.1472 0.23277165,52.1518 0.28446957,52.1564 0.28445393,52.1610 0.13785477,52.1656 0.12066765,52.1701 0.15523438,52.1747 0.31903595,52.1793 0.48271981,52.1839 0.29299209,52.1885 0.11212267,52.1931 0.25868481,52.1977 0.19819455,52.2022 0.0344848,52.2068 0.11220764,52.2114 0.24136989,52.2160 0.13783596,52.2206 0.13803858,52.2252 0.29324374,52.2298 0.35344636,52.2344 0.31023961,52.2389 0.24129847,52.2435 0.19828165,52.2481 0.16382647,52.2527 0.13794683,52.2573 0.16369177,52.2619 0.05162064,52.2665 0.051844839,52.2711 0.23286994,52.2757 0.26716873,52.2803 0.13791262,52.2848 0.13791561,52.2894 0.077534765,52.2940 0.11223172,52.2986 0.25873187,52.3032 0.29312986,52.3078 0.35341808,52.3124 0.30156064,52.3170 0.23265648,52.3216 0.18098097,52.3262 0.1121323,52.3308 0.19849694,52.3354 0.33624178,52.3399 0.24125431,52.3445 0.19823621,52.3491 0.19822124,52.3537 0.11198026,52.3583 0.051695809,52.3629 0.051723123,52.3675 -9.6703588e-006,52.3721 0.0086409878,52.3767 0.01722797,52.3813 0.034554102,52.3859 0.26743239,52.3905 0.52586633,52.3951 0.47404364,52.3997 0.31886953,52.4043 0.051633183,52.4089 0.025941433,52.4135 0.18972339,52.4181 0.26740786,52.4226 0.34506556,52.4272 0.37061232,52.4318 0.26703545,52.4364 0.1981722,52.4410 0.11196811,52.4456 0.051728465,52.4502 0.086277813,52.4548 0.086135499,52.4594 0.034452137,52.4640 0.094865061,52.4686 0.094796486,52.4732 0.025829613,52.4778 -3.4471041e-006,52.4824 1.1563579e-006,52.4870 -1.178078e-006,52.4916 3.5562289e-006,52.4962 0.051799878,52.5008 0.25878322,52.5054 0.43973085,52.5100 0.37063065,52.5146 0.26716432,52.5192 0.17238861,52.5238 0.18967499,52.5284 0.20686105,52.5330 0.18958174,52.5376 0.13788044,52.5422 0.025845435,52.5468 -4.253875e-006,52.5514 2.6428024e-005,52.5560 0.086250953,52.5606 0.18115103,52.5652 0.43985283,52.5698 0.60339808,52.5744 0.34461436,52.5790 0.10334788,52.5836 -2.2309161e-005,52.5883 1.6867692e-005,52.5929 0.025928253,52.5975 0.051664375,52.6021 0.026033605,52.6067 0.27625543,52.6113 0.37916458,52.6159 0.16345337,52.6205 0.025771463,52.6251 -9.9696472e-006,52.6297 1.5819282e-005,52.6343 0.086222753,52.6389 0.13802306,52.6435 0.23282275,52.6481 0.18093105,52.6527 0.051658623,52.6573 0.017273132,52.6619 0.034484353,52.6665 0.017202979,52.6712 -1.308789e-005,52.6758 8.3361747e-006,52.6804 0.025918974,52.6850 0.086228564,52.6896 0.077524349,52.6942 0.086248443,52.6988 0.18975465,52.7034 0.21545033,52.7080 0.077502817,52.7126 0.051797189,52.7172 0.22418754,52.7218 0.25859547,52.7265 0.18096933,52.7311 0.034439713,52.7357 0.025959328,52.7403 0.14682038,52.7449 0.37088984,52.7495 0.51715571,52.7541 0.41355124,52.7587 0.20681334,52.7633 0.21549749,52.7679 0.086094745,52.7726 -3.8254504e-005,52.7772 0.0086822538,52.7818 0.10357718,52.7864 0.18967618,52.7910 0.13779394,52.7956 0.0085552102,52.8002 0.0086337486,52.8048 -1.3473848e-005,52.8095 1.4163821e-005,52.8141 0.11214433,52.8187 0.28450763,52.8233 0.25855234,52.8279 0.16380151,52.8325 0.18975706,52.8371 0.20691238,52.8418 0.18955037,52.8464 0.07752347,52.8510 0.025864633,52.8556 0.025935192,52.8602 0.13804172,52.8648 0.27594426,52.8695 0.50009626,52.8741 0.55159807,52.8787 0.27576473,52.8833 0.25009885,52.8879 0.31893551,52.8925 0.29298601,52.8972 0.18095817,52.9018 0.18989959,52.9064 0.47452897,52.9110 0.64665437,52.9156 0.62916321,52.9202 0.48243037,52.9249 0.23260781,52.9295 0.24146709,52.9341 0.28441307,52.9387 0.16377963,52.9433 0.19834718,52.9480 0.23277129,52.9526 0.32751116,52.9572 0.20680365,52.9618 0.1379018,52.9664 0.034484752,52.9711 0.12936296,52.9757 0.2413819,52.9803 0.19827466,52.9849 0.25879034,52.9895 0.41386762,52.9942 0.31018662,52.9988 0.1205814,53.0034 0.051685028,53.0080 0.086248413,53.0126 0.21558402,53.0173 0.18100339,53.0219 0.051650245,53.0265 -2.1230981e-005,53.0311 0.025967041,53.0358 0.21559493,53.0404 0.50011212,53.0450 0.82778889,53.0496 0.65503591,53.0543 0.24118753,53.0589 0.21549459,53.0635 0.18963698,53.0681 0.23277764,53.0728 0.20682432,53.0774 0.094837658,53.0820 0.16390868,53.0866 0.19826224,53.0913 0.11193559,53.0959 -7.2794872e-005,53.1005 5.7101362e-005,53.1051 0.060433377,53.1098 0.086175196,53.1144 0.025770726,53.1190 0.034584727,53.1236 0.24147825,53.1283 0.24128139,53.1329 0.077490695,53.1375 -4.2381889e-006,53.1422 0.06043696,53.1468 0.27595532,53.1514 0.51721317,53.1560 0.49998111,53.1607 0.50870436,53.1653 0.50868189,53.1699 0.38789636,53.1746 0.35357621,53.1792 0.40520671,53.1838 0.31037137,53.1884 0.37928176,53.1931 0.24974948,53.1977 0.18955758,53.2023 0.11204196,53.2070 0.077596232,53.2116 0.077596553,53.2162 0.10348745,53.2209 0.20705061,53.2255 0.38805327,53.2301 0.33608249,53.2347 0.13777637,53.2394 0.13798958,53.2440 0.24139671,53.2486 0.12057009,53.2533 0.025813,53.2579 0.0086166356,53.2625 1.0350641e-005,53.2672 0.0086185532,53.2718 -1.9096699e-006,53.2764 0.051772628,53.2811 0.1897537,53.2857 0.27598575,53.2903 0.32758024,53.2950 0.22401299,53.2996 0.094734006,53.3043 0.025809685,53.3089 0.0086860824,53.3135 0.068991609,53.3182 0.034421731,53.3228 0.025846936,53.3274 0.0086142067,53.3321 0.07760895,53.3367 0.10348863,53.3413 0.12068751,53.3460 0.11212619,53.3506 0.20694152,53.3552 0.1378518,53.3599 0.086223647,53.3645 0.13797222,53.3692 0.18968588,53.3738 0.28463909,53.3784 0.28449821,53.3831 0.18086526,53.3877 0.11205432,53.3924 0.20701776,53.3970 0.26719865,53.4016 0.13773833,53.4063 -6.8694746e-005,53.4109 2.4392717e-005,53.4155 0.025863901,53.4202 0.025861025,53.4248 0.025879944,53.4295 0.086265162,53.4341 0.21564193,53.4388 0.4053258,53.4434 0.53442788,53.4480 0.45692453,53.4527 0.67253268,53.4573 0.62921029,53.4620 0.41365558,53.4666 0.24134549,53.4712 0.22410205,53.4759 0.11195866,53.4805 0.060447857,53.4852 0.22437906,53.4898 0.37933448,53.4945 0.30157417,53.4991 0.17221597,53.5037 -5.3861433e-005,53.5084 0.086323313,53.5130 0.22417782,53.5177 0.21543533,53.5223 0.094851889,53.5270 0.15532783,53.5316 0.24136502,53.5363 0.17228094,53.5409 0.068876751,53.5455 0.025887556,53.5502 0.09487804,53.5548 0.094781019,53.5595 0.025816767,53.5641 0.025921423,53.5688 0.10351954,53.5734 0.12062316,53.5781 0.034450464,53.5827 0.051747061,53.5874 0.043100193,53.5920 0.051721014,53.5967 0.13805686,53.6013 0.38802555,53.6060 0.40515625,53.6106 0.49143526,53.6152 0.6379059,53.6199 0.3791301,53.6245 0.051610436,53.6292 0.025916088,53.6338 0.086243533,53.6385 0.086254723,53.6431 0.08613731,53.6478 -8.4512147e-005,53.6524 2.8728571e-005,53.6571 0.025944574,53.6617 0.09488719,53.6664 0.086153254,53.6710 0.077564508,53.6757 0.086184137,53.6803 0.051735844,53.6850 0.086227484,53.6897 0.077564269,53.6943 0.1207984,53.6990 0.19826843,53.7036 0.068817399,53.7083 -1.8289425e-005,53.7129 0.025895059,53.7176 0.051704898,53.7222 0.0086337067,53.7269 0.086247854,53.7315 0.11215773,53.7362 0.18974939,53.7408 0.24993689,53.7455 0.18955132,53.7501 0.22414668,53.7548 0.32761329,53.7594 0.23274356,53.7641 0.1637824,53.7688 0.094776765,53.7734 0.077628136,53.7781 0.20700195,53.7827 0.20689905,53.7874 0.14652647,53.7920 0.2154744,53.7967 0.13783811,53.8014 0.16375606,53.8060 0.1379458,53.8107 0.025870265,53.8153 0.025851721,53.8200 -8.3644163e-006,53.8246 2.2990691e-006,53.8293 -8.3104635e-007,53.8340 1.0249784e-006,53.8386 0.0086207632,53.8433 -1.3149028e-006,53.8479 1.8467688e-006,53.8526 0.025866397,53.8572 0.051725574,53.8619 0.025851982,53.8666 1.8288902e-005,53.8712 0.051878117,53.8759 0.24181031,53.8805 0.54336756,53.8852 0.58587605,53.8899 0.37906891,53.8945 0.39666012,53.8992 0.4481312,53.9038 0.2585091,53.9085 0.19827344,53.9132 0.068970636,53.9178 0.13796404,53.9225 0.10339531,53.9272 0.086177617,53.9318 0.10349141,53.9365 0.293219,53.9411 0.41401851,53.9458 0.62070614,53.9505 0.41354063,53.9551 0.21539952,53.9598 0.086141288,53.9645 0.043082159,53.9691 0.043098662,53.9738 0.11208311,53.9784 0.18110317,53.9831 0.23275462,53.9878 0.15509602,53.9924 0.077552825,53.9971 -7.9847996e-006,54.0018 0.1379407,54.0064 0.13799578,54.0111 0.18109855,54.0158 0.2500734,54.0204 0.28468233,54.0251 0.34482446,54.0298 0.18937594,54.0344 0.025729679,54.0391 6.087067e-006,54.0438 0.18104702,54.0484 0.29311773,54.0531 0.15514833,54.0578 0.094881952,54.0624 0.31042546,54.0671 0.31894094,54.0718 0.1982438,54.0764 0.1207125,54.0811 0.14651985,54.0858 0.077549532,54.0904 0.077601999,54.0951 0.086211018,54.0998 0.094820313,54.1045 0.077606037,54.1091 0.13799578,54.1138 0.25003216,54.1185 0.4137764,54.1231 0.44826797,54.1278 0.26722738,54.1325 0.12930878,54.1371 0.14660197,54.1418 0.29316869,54.1465 0.77585322,54.1512 1.0172586,54.1558 0.89652848,54.1605 0.40517265,54.1652 0.25865942,54.1699 0.26718882,54.1745 0.28447616,54.1792 0.22416954,54.1839 0.25853291,54.1885 0.18092074,54.1932 0.25872046,54.1979 0.43117198,54.2026 0.41378099,54.2072 0.2758899,54.2119 0.40521604,54.2166 0.34467945,54.2213 0.24993463,54.2259 0.27581739,54.2306 0.086161457,54.2353 0.14664768,54.2400 0.29315761,54.2446 0.26716807,54.2493 0.077466667,54.2540 0.0087259607,54.2587 0.19842914,54.2633 0.23270629,54.2680 0.12916811,54.2727 -6.0880953e-005,54.2774 0.025924105,54.2820 0.086220995,54.2867 0.05166601,54.2914 0.025896903,54.2961 0.17251727,54.3008 0.25003579,54.3054 0.22409531,54.3101 0.15510462,54.3148 0.08617606,54.3195 0.025863046,54.3242 0.025833607,54.3288 2.9198925e-006,54.3335 0.086285159,54.3382 0.2069357,54.3429 0.24134323,54.3476 0.11201902,54.3522 0.051718529,54.3569 0.086230136,54.3616 0.26729688,54.3663 0.39664352,54.3710 0.38791654,54.3756 0.2067675,54.3803 0.077573217,54.3850 0.13800521,54.3897 0.21558262,54.3944 0.22411601,54.3990 0.17242156,54.4037 0.25870553,54.4084 0.34483474,54.4131 0.29300401,54.4178 0.15512531,54.4225 0.16377212,54.4271 0.077509873,54.4318 0.025847487,54.4365 0.025867807,54.4412 0.025847457,54.4459 1.6397587e-006,54.4506 0.051778153,54.4552 0.14667067,54.4599 0.28459179,54.4646 0.27578565,54.4693 0.16368905,54.4740 0.14655255,54.4787 0.17241774,54.4834 0.12925467,54.4880 0.034439992,54.4927 0.077628158,54.4974 0.23290765,54.5021 0.48291183,54.5068 0.54318279,54.5115 0.5257808,54.5162 0.40512839,54.5209 0.51728874,54.5255 0.43957955,54.5302 0.31880933,54.5349 0.12060371,54.5396 0.086205035,54.5443 0.051719308,54.5490 0.1034693,54.5537 0.1034215,54.5584 0.051722329,54.5631 0.025883609,54.5677 0.025837697,54.5724 0.051810555,54.5771 0.21564128,54.5818 0.24129982,54.5865 0.094701618,54.5912 0.0085855788,54.5959 1.3370844e-005,54.6006 0.060427822,54.6053 0.18122083,54.6100 0.31907469,54.6146 0.31023416,54.6193 0.14636888,54.6240 0.025771616,54.6287 -1.218712e-006,54.6334 0.025863104,54.6381 0.051820561,54.6428 0.18119176,54.6475 0.26724091,54.6522 0.18087521,54.6569 0.077489838,54.6616 0.051724032,54.6663 6.0104558e-006,54.6710 0.051804043,54.6757 0.18977115,54.6804 0.30175948,54.6850 0.31890148,54.6897 0.18097045,54.6944 0.16375905,54.6991 0.19830161,54.7038 0.23275751,54.7085 0.10336806,54.7132 -2.6564192e-005,54.7179 8.994959e-006,54.7226 0.025863921,54.7273 0.086227268,54.7320 0.12070295,54.7367 0.12928911,54.7414 0.20688206,54.7461 0.12069406,54.7508 0.051721446,54.7555 0.01724904,54.7602 0.077596381,54.7649 0.20692347,54.7696 0.25866872,54.7743 0.24998632,54.7790 0.15511586,54.7837 0.077635832,54.7884 0.28458345,54.7931 0.3793197,54.7978 0.24124955,54.8025 0.025845701,54.8072 0.13812521,54.8119 0.27592921,54.8166 0.24126451,54.8213 0.12930635,54.8260 0.16381153,54.8307 0.14648044,54.8354 0.12928547,54.8401 0.077524021,54.8448 0.0085766353,54.8495 -1.0446031e-006,54.8542 9.2125856e-006,54.8589 0.086242594,54.8636 0.21554247,54.8683 0.21548633,54.8730 0.051688407,54.8777 -3.3684719e-006,54.8824 6.1414521e-006,54.8871 0.025887037,54.8918 0.086253561,54.8965 0.18110043,54.9012 0.30180454,54.9059 0.37934566,54.9106 0.31888479,54.9153 0.11196195,54.9200 0.051720038,54.9247 0.094843045,54.9294 0.12077522,54.9342 0.20710199,54.9389 0.3104372,54.9436 0.31876498,54.9483 0.13770714,54.9530 0.025822641,54.9577 -5.8654973e-007,54.9624 -4.3713139e-006,54.9671 1.8073972e-005,54.9718 0.051883355,54.9765 0.18977633,54.9812 0.2155063,54.9859 0.26728052,54.9906 0.33633977,54.9953 0.32749346,55.0000 0.13766184,55.0048 0.025775414,55.0095 -1.6838963e-005,55.0142 3.9953316e-005,55.0189 0.077756226,55.0236 0.25025713,55.0283 0.34482715,55.0330 0.33610857,55.0377 0.37059256,55.0424 0.2326774,55.0471 0.1551201,55.0518 0.05168844,55.0566 0.094925575,55.0613 0.2155856,55.0660 0.43955368,55.0707 0.37054929,55.0754 0.19826129,55.0801 8.5505053e-006,55.0848 0.025872327,55.0895 0.034527853,55.0943 0.12071863,55.0990 0.1033797,55.1037 0.025840033,55.1084 0.21553512,55.1131 0.35344237,55.1178 0.24136981,55.1225 0.051702641,55.1272 0.051786184,55.1320 0.12942563,55.1367 0.16371712,55.1414 0.017138466,55.1461 4.1000352e-005,55.1508 0.077669986,55.1555 0.17246696,55.1602 0.18961418,55.1650 0.12062576,55.1697 0.10349048,55.1744 0.15521194,55.1791 0.1206065,55.1838 0.025807977,55.1885 0.051753066,55.1933 0.20695929,55.1980 0.30175647,55.2027 0.22409941,55.2074 0.094750658,55.2121 0.025920738,55.2168 0.14677496,55.2216 0.31902978,55.2263 0.3102484,55.2310 0.24128577,55.2357 0.16373602,55.2404 0.1379251,55.2451 0.14656422,55.2499 0.13787654,55.2546 0.025799807,55.2593 -1.5938244e-006,55.2640 0.034552433,55.2687 0.18125013,55.2735 0.3276768,55.2782 0.25851947,55.2829 0.23268506,55.2876 0.23268886,55.2923 0.12924412,55.2971 0.077572264,55.3018 0.094837159,55.3065 0.060335699,55.3112 0.05173837,55.3159 0.14656904,55.3207 0.22413237,55.3254 0.25868925,55.3301 0.20696248,55.3348 0.20683737,55.3396 0.18959588,55.3443 0.13796663,55.3490 0.13796791,55.3537 0.13788782,55.3585 0.14659664,55.3632 0.27591726,55.3679 0.1981093,55.3726 0.025860297,55.3773 0.12086546,55.3821 0.15514892,55.3868 0.08605472,55.3915 -7.7394645e-005,55.3962 6.941321e-005,55.4010 0.086366661,55.4057 0.189659,55.4104 0.12917282,55.4152 0.051673822,55.4199 0.025871573,55.4246 0.051787216,55.4293 0.14660379,55.4341 0.2586118,55.4388 0.24996577,55.4435 0.14648709,55.4482 0.025838876,55.4530 0.051760074,55.4577 0.094835714,55.4624 0.060300197,55.4671 -6.8993309e-006,55.4719 0.05176599,55.4766 0.086196125,55.4813 0.025818355,55.4861 0.0086839925,55.4908 0.14667894,55.4955 0.22411141,55.5003 0.13782905,55.5050 0.086233839,55.5097 0.17246135,55.5144 0.18100682,55.5192 0.14654219,55.5239 0.11209902,55.5286 0.11207748,55.5334 0.13798784,55.5381 0.16376698,55.5428 0.07749512,55.5476 0.094851665,55.5523 0.1379479,55.5570 0.14652973,55.5618 0.12066577,55.5665 0.094800562,55.5712 0.034457617,55.5760 0.025859261,55.5807 0.034511637,55.5854 0.094866693,55.5902 0.14650917,55.5949 0.051681489,55.5996 5.9471959e-006,55.6044 2.0453067e-006,55.6091 0.077625431,55.6138 0.27589312,55.6186 0.32758376,55.6233 0.1638134,55.6280 0.20691043,55.6328 0.35345328,55.6375 0.46549773,55.6422 0.31902608,55.6470 0.25015691,55.6517 0.24136025,55.6564 0.19827041,55.6612 0.31041279,55.6659 0.41372684,55.6706 0.31877062,55.6754 0.077550404,55.6801 0.08630234,55.6849 0.11204459,55.6896 0.1638321,55.6943 0.26727849,55.6991 0.21553455,55.7038 0.23269786,55.7085 0.12057779,55.7133 0.051689476,55.7180 -1.4578254e-005,55.7228 4.1975591e-006,55.7275 0.025907649,55.7322 0.11210149,55.7370 0.11203746,55.7417 0.077553682,55.7465 0.05174784,55.7512 0.15523164,55.7559 0.20687358,55.7607 0.086142756,55.7654 -1.2167349e-005,55.7702 -4.787822e-006,55.7749 0.0086909337,55.7796 0.14683971,55.7844 0.3880834,55.7891 0.3618187,55.7939 0.14634335,55.7986 0.051739357,55.8034 0.094967574,55.8081 0.23287027,55.8128 0.28447589,55.8176 0.29300073,55.8223 0.17234555,55.8271 0.16394672,55.8318 0.22416061,55.8366 0.17236625,55.8413 0.2069516,55.8461 0.21539545,55.8508 0.10337805,55.8555 0.14661057,55.8603 0.1982442,55.8650 0.13783124,55.8698 0.025813509,55.8745 0.07769981,55.8793 0.32779571,55.8840 0.57758296,55.8888 0.37911713,55.8935 0.14643806,55.8982 0.025850581,55.9030 0.12940235,55.9077 0.30185786,55.9125 0.30167899,55.9172 0.10328788,55.9220 -3.1592986e-005,55.9267 0.025905164,55.9315 0.13801761,55.9362 0.33631784,55.9410 0.33611622,55.9457 0.077443525,55.9505 -5.3034792e-006,55.9552 6.8299069e-006,55.9600 0.025955442,55.9647 0.11213264,55.9695 0.14653313,55.9742 0.19832234,55.9790 0.22408372,55.9837 0.077460259,55.9885 -7.1757729e-009,55.9932 0.051771954,55.9980 0.086190566,56.0027 0.025827037,56.0075 0.025890972,56.0122 0.08623679,56.0170 0.086174257,56.0217 0.01721086,56.0265 -8.4070425e-006,56.0312 3.2118194e-005,56.0360 0.094888702,56.0407 0.13791905,56.0455 0.14664954,56.0502 0.31050554,56.0550 0.33616111,56.0597 0.17226073,56.0645 0.042974211,56.0693 0.0086716721,56.0740 0.14677477,56.0788 0.2327777,56.0835 0.17236295,56.0883 0.19827971,56.0930 0.17230396,56.0978 0.1120153,56.1025 0.1034617,56.1073 0.11203565,56.1120 0.086198092,56.1168 0.077579424,56.1216 0.051769424,56.1263 0.086226888,56.1311 0.051659252,56.1358 0.034447495,56.1406 0.094845526,56.1453 0.47425821,56.1501 0.67238629,56.1549 0.26715049,56.1596 0.051705118,56.1644 0.0086282082,56.1691 0.13807735,56.1739 0.46565968,56.1786 0.53443956,56.1834 0.30154198,56.1882 0.051623292,56.1929 3.1727821e-005,56.1977 0.077618934,56.2024 0.094806604,56.2072 0.02582811,56.2120 1.5050578e-005,56.2167 0.051780608,56.2215 0.10344679,56.2262 0.051669739,56.2310 0.025863362,56.2358 0.025863964,56.2405 0.025914151,56.2453 0.1726072,56.2500 0.43115678,56.2548 0.49997264,56.2596 0.43100712,56.2643 0.36192665,56.2691 0.16372178,56.2739 0.18970452,56.2786 0.15512367,56.2834 0.11202949,56.2881 0.11206678,56.2929 0.12069684,56.2977 0.10345251,56.3024 0.094791047,56.3072 0.051727001,56.3120 0.11206778,56.3167 0.060348269,56.3215 0.14658485,56.3263 0.17244254,56.3310 0.16377833,56.3358 0.060282242,56.3406 0.077582732,56.3453 0.077571228,56.3501 0.025829734,56.3548 5.2701271e-005,56.3596 0.14667366,56.3644 0.27594301,56.3691 0.31894487,56.3739 0.24126071,56.3787 0.077494569,56.3834 -1.6381264e-005,56.3882 -1.3153598e-006,56.3930 2.1646754e-005,56.3978 0.077663526,56.4025 0.14663453,56.4073 0.13786428,56.4121 0.051628314,56.4168 0.14661005,56.4216 0.4138687,56.4264 0.60339099,56.4311 0.24989919,56.4359 0.051768076,56.4407 0.069087617,56.4454 0.15521945,56.4502 0.14646594,56.4550 0.051622573,56.4597 -2.2254431e-005,56.4645 9.129184e-006,56.4693 -1.4261433e-005,56.4741 0.0087067122,56.4788 0.094921604,56.4836 0.094750226,56.4884 0.07756082,56.4931 0.22424522,56.4979 0.32766852,56.5027 0.25859103,56.5075 0.18098174,56.5122 0.1378427,56.5170 0.077492744,56.5218 0.086240955,56.5266 0.11213506,56.5313 0.14660743,56.5361 0.22433303,56.5409 0.45704627,56.5456 0.56016529,56.5504 0.33603266,56.5552 0.22414871,56.5600 0.18970659,56.5647 0.31034559,56.5695 0.4396939,56.5743 0.51730782,56.5791 0.4654741,56.5838 0.31024355,56.5886 0.14642894,56.5934 0.034452025,56.5982 0.094864078,56.6029 0.11204838,56.6077 0.017250812,56.6125 0.05180569,56.6173 0.094826296,56.6221 0.18112674,56.6268 0.43972665,56.6316 0.37916812,56.6364 0.17229895,56.6412 -2.7340333e-005,56.6459 6.4863175e-006,56.6507 1.3980963e-006,56.6555 0.025895948,56.6603 0.094857477,56.6651 0.094794922,56.6698 0.051703505,56.6746 0.21554098,56.6794 0.27584395,56.6842 0.1120468,56.6890 5.1284474e-006,56.6937 -2.7553558e-006,56.6985 0.025886085,56.7033 0.19841039,56.7081 0.34491748,56.7129 0.32756552,56.7176 0.2844412,56.7224 0.21543863,56.7272 0.10337771,56.7320 0.025838798,56.7368 0.025876656,56.7415 0.025835173,56.7463 3.2964657e-005,56.7511 0.11217755,56.7559 0.23285367,56.7607 0.34484613,56.7655 0.32748765,56.7702 0.1809523,56.7750 0.086156197,56.7798 -3.7788785e-005,56.7846 4.6689322e-005,56.7894 0.10355117,56.7942 0.18100223,56.7990 0.086122371,56.8037 0.025850473,56.8085 0.13792501,56.8133 0.24138221,56.8181 0.13792545,56.8229 8.3626974e-006,56.8277 0.025874892,56.8324 0.12071871,56.8372 0.31041536,56.8420 0.39660001,56.8468 0.24999337,56.8516 0.13787404,56.8564 0.1724215,56.8612 0.22412965,56.8660 0.17246854,56.8707 0.32768172,56.8755 0.36208361,56.8803 0.33625472,56.8851 0.33616048,56.8899 0.20683159,56.8947 0.17238541,56.8995 0.17240629,56.9043 0.18099481,56.9091 0.11201072,56.9138 0.12069642,56.9186 0.19830602,56.9234 0.30164966,56.9282 0.18970732,56.9330 0.43117481,56.9378 0.43960026,56.9426 0.22402042,56.9474 0.034437899,56.9522 0.034503195,56.9570 0.11205807,56.9617 0.11214827,56.9665 0.1379576,56.9713 0.16386372,56.9761 0.25874424,56.9809 0.24992248,56.9857 0.19814473,56.9905 0.11201856,56.9953 0.19832994,57.0001 0.34481785,57.0049 0.18957497,57.0097 0.017228374,57.0145 0.025948981,57.0193 0.11219411,57.0241 0.18112154,57.0288 0.31028968,57.0336 0.24124423,57.0384 0.12060355,57.0432 0.017215792,57.0480 0.025867423,57.0528 0.0086084036,57.0576 -7.3657435e-007,57.0624 3.96914e-007,57.0672 0.025931027,57.0720 0.14662138,57.0768 0.25870132,57.0816 0.31042117,57.0864 0.20681435,57.0912 0.094696254,57.0960 0.13789418,57.1008 0.086190961,57.1056 0.086285643,57.1104 0.18979153,57.1152 0.20695846,57.1200 0.19816954,57.1248 0.12054794,57.1296 0.13789591,57.1344 0.051701713,57.1392 -1.4725173e-005,57.1440 0.0087158866,57.1488 0.22430387,57.1536 0.36201134,57.1584 0.22398794,57.1632 0.025802631,57.1680 7.0436159e-005,57.1728 0.23296519,57.1776 0.65527737,57.1824 0.70677847,57.1872 0.3964988,57.1920 0.37092739,57.1968 0.55188543,57.2016 0.44808447,57.2064 0.18937872,57.2112 0.051605478,57.2160 0.10351976,57.2208 0.25009862,57.2256 0.19825248,57.2304 0.10348103,57.2352 0.18976924,57.2400 0.19818434,57.2448 0.094733171,57.2496 0.11204519,57.2544 0.051650904,57.2592 0.025883377,57.2640 0.094848156,57.2688 0.10350949,57.2736 0.13805653,57.2784 0.18964146,57.2832 0.18089858,57.2880 0.10335255,57.2928 0.03452798,57.2976 0.086349614,57.3025 0.18965192,57.3073 0.14645328,57.3121 0.094771966,57.3169 0.0085889017,57.3217 0.086288504,57.3265 0.25865594,57.3313 0.18960126,57.3361 0.37071979,57.3409 0.37070438,57.3457 0.22411215,57.3505 0.12074248,57.3553 0.26733863,57.3601 0.46553323,57.3649 0.40508518,57.3698 0.26720378,57.3746 0.30176246,57.3794 0.2672247,57.3842 0.17239478,57.3890 0.14660722,57.3938 0.23289996,57.3986 0.35346183,57.4034 0.2239757,57.4082 0.10333363,57.4130 0.025854176,57.4179 0.086271755,57.4227 0.21554044,57.4275 0.24140602,57.4323 0.25871399,57.4371 0.37932134,57.4419 0.30159041,57.4467 0.12924731,57.4515 0.1639009,57.4563 0.40535709,57.4612 0.53468472,57.4660 0.56052583,57.4708 0.52578092,57.4756 0.31861824,57.4804 0.12044659,57.4852 0.094837107,57.4900 0.18971294,57.4949 0.18097676,57.4997 0.22416851,57.5045 0.42276475,57.5093 0.68135476,57.5141 0.542808,57.5189 0.16338868,57.5237 0.025774457,57.5286 3.3515294e-005,57.5334 0.086285107,57.5382 0.12068751,57.5430 0.086135991,57.5478 0.0085778004,57.5526 4.3030805e-006,57.5574 9.836619e-006,57.5623 0.077622071,57.5671 0.14655516,57.5719 0.1206582,57.5767 0.077562712,57.5815 0.086235709,57.5864 0.15526381,57.5912 0.20697346,57.5960 0.18102854,57.6008 0.10336496,57.6056 0.051728971,57.6104 0.13805774,57.6153 0.36210492,57.6201 0.39647478,57.6249 0.301597,57.6297 0.11201713,57.6345 0.086358219,57.6394 0.27626598,57.6442 0.68130583,57.6490 0.73263174,57.6538 0.47375149,57.6586 0.11180861,57.6635 0.060338076,57.6683 0.051701218,57.6731 0.077647783,57.6779 0.18967928,57.6827 0.12060824,57.6876 0.025823327,57.6924 -2.901679e-006,57.6972 3.7153063e-006,57.7020 0.025899541,57.7069 0.094860725,57.7117 0.09479475,57.7165 0.051695388,57.7213 0.094832771,57.7262 0.13794842,57.7310 0.13802351,57.7358 0.26733825,57.7406 0.28444394,57.7454 0.17235401,57.7503 0.13800776,57.7551 0.18104875,57.7599 0.10331716,57.7647 0.025791721,57.7696 0.025857886,57.7744 0.025870414,57.7792 0.025911901,57.7840 0.077607282,57.7889 0.1120543,57.7937 0.13801219,57.7985 0.16379303,57.8034 0.094786964,57.8082 0.15518904,57.8130 0.18966034,57.8178 0.17245425,57.8227 0.1638028,57.8275 0.14646479,57.8323 0.034385793,57.8371 5.2605078e-006,57.8420 0.025861084,57.8468 -1.3830009e-006,57.8516 0.0086244307,57.8565 0.017298259,57.8613 0.13802479,57.8661 0.18962832,57.8710 0.41370115,57.8758 0.48271525,57.8806 0.32761055,57.8854 0.17246844,57.8903 0.22421472,57.8951 0.21549492,57.8999 0.13789441,57.9048 0.15522829,57.9096 0.21550357,57.9144 0.17232607,57.9193 0.077582911,57.9241 0.051769562,57.9289 0.051677044,57.9338 0.060517073,57.9386 0.22427192,57.9434 0.26710007,57.9483 0.30160084,57.9531 0.13793573,57.9579 0.11213423,57.9628 0.163744,57.9676 0.33616656,57.9724 0.43961996,57.9773 0.27582571,57.9821 0.025943749,57.9869 0.1552927,57.9918 0.20684847,57.9966 0.094728127,58.0014 0.034446482,58.0063 -1.7119826e-005,58.0111 2.4397266e-006,58.0159 0.05183319,58.0208 0.26747936,58.0256 0.41380766,58.0304 0.29297045,58.0353 0.33625039,58.0401 0.45697412,58.0449 0.35328388,58.0498 0.12924939,58.0546 0.18971667,58.0595 0.18102559,58.0643 0.25856945,58.0691 0.18098269,58.0740 0.1811588,58.0788 0.41408253,58.0837 0.77602869,58.0885 0.6119076,58.0933 0.30144024,58.0982 0.19817267,58.1030 0.21554111,58.1078 0.11207316,58.1127 0.1467362,58.1175 0.24140963,58.1224 0.18952225,58.1272 0.28453103,58.1320 0.39661536,58.1369 0.3705906,58.1417 0.19814526,58.1466 0.077512041,58.1514 -3.0083835e-005,58.1563 1.0565388e-005,58.1611 -1.2175827e-005,58.1659 0.0086980173,58.1708 0.094972834,58.1756 0.1465047,58.1805 0.077476203,58.1853 0.094849534,58.1901 0.16387659,58.1950 0.23277667,58.1998 0.22416221,58.2047 0.28446704,58.2095 0.28450739,58.2144 0.43970072,58.2192 0.34478956,58.2241 0.30171907,58.2289 0.24128704,58.2337 0.094741166,58.2386 0.077633604,58.2434 0.18105631,58.2483 0.10335992,58.2531 0.077664293,58.2580 0.27599958,58.2628 0.25857574,58.2677 0.14649662,58.2725 0.10344254,58.2774 0.086167946,58.2822 0.086355478,58.2870 0.22430357,58.2919 0.20666589,58.2967 0.060284339,58.3016 0.17256264,58.3064 0.18970078,58.3113 0.20679308,58.3161 0.12054585,58.3210 0.051696762,58.3258 0.12934439,58.3307 0.23287164,58.3355 0.2154481,58.3404 0.11204471,58.3452 0.12938413,58.3501 0.12935613,58.3549 0.16383126,58.3598 0.13782822,58.3646 0.16390887,58.3695 0.43120471,58.3743 0.41362503,58.3792 0.22400804,58.3840 0.1637646,58.3889 0.11205543,58.3937 0.17256719,58.3986 0.38816318,58.4034 0.57764715,58.4083 0.49119198,58.4131 0.23253864,58.4180 0.060232043,58.4228 -2.0058612e-006,58.4277 0.086282909,58.4325 0.20699728,58.4374 0.30175483,58.4423 0.22403827,58.4471 0.10342488,58.4520 0.10349046,58.4568 0.094854012,58.4617 0.11201467,58.4665 0.094857246,58.4714 0.18968655,58.4762 0.1291984,58.4811 0.11210531,58.4859 0.24146368,58.4908 0.27586752,58.4957 0.23273723,58.5005 0.21550941,58.5054 0.35341558,58.5102 0.40511888,58.5151 0.30173656,58.5199 0.15515843,58.5248 0.025801407,58.5297 -8.8773531e-006,58.5345 -2.1411277e-006,58.5394 0.0086817238,58.5442 0.094891056,58.5491 0.14657995,58.5539 0.24143296,58.5588 0.31036508,58.5637 0.25850567,58.5685 0.051625933,58.5734 0.077599369,58.5782 0.18103501,58.5831 0.18103196,58.5880 0.077567212,58.5928 5.5979967e-006,58.5977 0.08623784,58.6025 0.13791756,58.6074 0.051718116,58.6123 0.086221911,58.6171 0.094829574,58.6220 0.10350529,58.6268 0.1552029,58.6317 0.24143633,58.6366 0.41391492,58.6414 0.55177552,58.6463 0.48263732,58.6511 0.29300782,58.6560 0.34480253,58.6609 0.379296,58.6657 0.25866839,58.6706 0.13784747,58.6755 0.034432538,58.6803 0.051776174,58.6852 0.094854251,58.6900 0.11204296,58.6949 0.086207695,58.6998 0.15525891,58.7046 0.22411235,58.7095 0.10334867,58.7144 0.025854152,58.7192 0.060377628,58.7241 0.077625342,58.7290 0.086180761,58.7338 0.025802851,58.7387 -8.8191064e-006,58.7436 1.3181144e-005,58.7484 0.025889799,58.7533 0.051742781,58.7582 0.051692963,58.7630 0.017232463,58.7679 0.13801733,58.7728 0.25003088,58.7776 0.18958461,58.7825 0.13789436,58.7874 0.060388103,58.7922 0.11218364,58.7971 0.18967025,58.8020 0.18093193,58.8068 0.20688961,58.8117 0.22413623,58.8166 0.12072254,58.8214 0.14662765,58.8263 0.14651532,58.8312 0.13791841,58.8360 0.18105641,58.8409 0.20687011,58.8458 0.17238718,58.8507 0.17246732,58.8555 0.22412287,58.8604 0.1206264,58.8653 0.08615417,58.8701 -4.8024154e-005,58.8750 7.6877395e-006,58.8799 0.025929132,58.8848 0.16388252,58.8896 0.2068976,58.8945 0.21553861,58.8994 0.29311872,58.9042 0.23264234,58.9091 0.060328197,58.9140 0.11213058,58.9189 0.094787277,58.9237 0.051662598,58.9286 0.025869295,58.9335 0.077590041,58.9384 0.0085834507,58.9432 1.037853e-005,58.9481 0.025934836,58.9530 0.23288074,58.9579 0.43963364,58.9627 0.37067941,58.9676 0.30187768,58.9725 0.4398838,58.9774 0.6638484,58.9822 0.59461015,58.9871 0.34464213,58.9920 0.23269856,58.9969 0.23268284,59.0017 0.14648651,59.0066 0.008620806,59.0115 0.025864983,59.0164 0.094842725,59.0212 0.11207541,59.0261 0.10343645,59.0310 0.077602103,59.0359 0.35346496,59.0408 0.35338858,59.0456 0.21562661,59.0505 0.21577762,59.0554 0.29328591,59.0603 0.34472457,59.0652 0.20661724,59.0700 0.10331108,59.0749 0.025852513,59.0798 0.077731989,59.0847 0.19839241,59.0896 0.19814318,59.0944 0.086105891,59.0993 0.13801517,59.1042 0.23274677,59.1091 0.10334628,59.1140 0.0086543858,59.1188 0.16389973,59.1237 0.26725718,59.1286 0.19820577,59.1335 0.12062763,59.1384 0.086207658,59.1432 0.051763557,59.1481 0.10347822,59.1530 0.08614625,59.1579 0.0085739745,59.1628 6.2495606e-006,59.1677 0.034546565,59.1725 0.13799998,59.1774 0.18109544,59.1823 0.19832449,59.1872 0.22425729,59.1921 0.34494781,59.1970 0.35343051,59.2019 0.24977966,59.2067 0.11191119,59.2116 0.14661121,59.2165 0.15514447,59.2214 0.15520267,59.2263 0.30184695,59.2312 0.37931633,59.2361 0.18946065,59.2409 0.025874712,59.2458 0.14672765,59.2507 0.1723329,59.2556 0.086058088,59.2605 0.060338948,59.2654 0.21559553,59.2703 0.25866014,59.2751 0.1724057,59.2800 0.094816655,59.2849 0.094815284,59.2898 0.10341928,59.2947 0.11205363,59.2996 0.094809435,59.3045 0.051680874,59.3094 0.060359769,59.3143 0.18973207,59.3191 0.25871509,59.3240 0.27600253,59.3289 0.25855225,59.3338 0.1119119,59.3387 0.1724636,59.3436 0.30180451,59.3485 0.29300958,59.3534 0.094700046,59.3583 0.025878739,59.3632 0.13797809,59.3681 0.18108608,59.3729 0.13790004,59.3778 0.043033563,59.3827 0.017214123,59.3876 0.051712342,59.3925 0.10350651,59.3974 0.17258753,59.4023 0.2069497,59.4072 0.1636918,59.4121 0.1033982,59.4170 0.10347224,59.4219 0.11201515,59.4268 0.025760163,59.4317 -5.4622637e-006,59.4366 3.5308102e-007,59.4415 4.0509203e-006,59.4464 0.05170865,59.4512 0.094889849,59.4561 0.12945418,59.4610 0.19858176,59.4659 0.44848996,59.4708 0.50847697,59.4757 0.38763064,59.4806 0.14630909,59.4855 0.02595371,59.4904 0.16398878,59.4953 0.24992846,59.5002 0.13774078,59.5051 0.0085492767,59.5100 5.6922643e-005,59.5149 0.13810921,59.5198 0.37082598,59.5247 0.37917161,59.5296 0.21534048,59.5345 0.65519547,59.5394 1.0432793,59.5443 0.87940359,59.5492 0.46535787,59.5541 0.051573757,59.5590 0.034503713,59.5639 0.17253377,59.5688 0.37069488,59.5737 0.32750708,59.5786 0.20692681,59.5835 0.20691425,59.5884 0.14646575,59.5933 0.05170773,59.5982 0.13795058,59.6031 0.10344639,59.6080 0.10357718,59.6129 0.22420576,59.6178 0.25850749,59.6227 0.2758075,59.6276 0.33625436,59.6325 0.33624649,59.6374 0.30170539,59.6423 0.22411746,59.6472 0.2241326,59.6521 0.18964615,59.6570 0.14653078,59.6619 0.077557862,59.6668 0.094864234,59.6717 0.18966164,59.6766 0.25861865,59.6815 0.3016907,59.6865 0.17244872,59.6914 0.23287824,59.6963 0.27593517,59.7012 0.37067679,59.7061 0.34473315,59.7110 0.19818375,59.7159 0.1035034,59.7208 0.22426939,59.7257 0.27581114,59.7306 0.18952258,59.7355 0.086137623,59.7404 0.051711127,59.7453 0.025845123,59.7502 -2.594255e-006,59.7551 0.025900723,59.7600 0.094841078,59.7650 0.1294387,59.7699 0.29334059,59.7748 0.39650726,59.7797 0.2411662,59.7846 0.11201463,59.7895 0.10342037,59.7944 0.094820052,59.7993 0.14656258,59.8042 0.13809171,59.8091 0.31056422,59.8140 0.34465596,59.8190 0.17218111,59.8239 0.034439631,59.8288 0.051730953,59.8337 0.094839819,59.8386 0.094813965,59.8435 0.051721446,59.8484 0.051743232,59.8533 0.086267389,59.8582 0.22413526,59.8632 0.17235464,59.8681 0.077577345,59.8730 0.12069836,59.8779 0.16379325,59.8828 0.077550963,59.8877 2.2695294e-005,59.8926 0.07766518,59.8975 0.28463358,59.9025 0.45694101,59.9074 0.28440034,59.9123 0.15503334,59.9172 0.0085389437,59.9221 0.025887905,59.9270 0.02587563,59.9319 0.086278379,59.9369 0.16380443,59.9418 0.14647028,59.9467 0.025826031,59.9516 0.0086478898,59.9565 0.03452149,59.9614 0.077553466,59.9664 0.094820365,59.9713 0.32773662,59.9762 0.44836286,59.9811 0.4396334,59.9860 0.38792446,59.9909 0.30169448,59.9959 0.24998282,60.0008 0.30172712,60.0057 0.25855425,60.0106 0.24995019,60.0155 0.15515482,60.0205 0.068906069,60.0254 5.3831594e-005,60.0303 0.10356725,60.0352 0.14657295,60.0401 0.18099836,60.0450 0.18959567,60.0500 0.13791293,60.0549 0.12933646,60.0598 0.16377118,60.0647 0.16380523,60.0696 0.22419819,60.0746 0.18961754,60.0795 0.094777957,60.0844 0.077556349,60.0893 0.025827685,60.0943 4.3634227e-006,60.0992 0.025924364,60.1041 0.08626838,60.1090 0.094771728,60.1139 0.02580132,60.1189 0.10361336,60.1238 0.31911799,60.1287 0.31022951,60.1336 0.22407773,60.1386 0.31043956,60.1435 0.35346377,60.1484 0.30171311,60.1533 0.27584285,60.1583 0.1808767,60.1632 0.034460511,60.1681 0.16390149,60.1730 0.18957844,60.1780 0.077569373,60.1829 0.43976179,60.1878 0.75869262,60.1927 0.81032294,60.1977 0.39642778,60.2026 0.10344694,60.2075 0.25869611,60.2124 0.25000077,60.2174 0.21553326,60.2223 0.26723903,60.2272 0.24128774,60.2321 0.12059687,60.2371 0.025882369,60.2420 0.051767066,60.2469 0.094941594,60.2518 0.21563457,60.2568 0.23267339,60.2617 0.13776377,60.2666 0.0085584093,60.2716 0.0086384481,60.2765 -8.7425715e-006,60.2814 0.060522564,60.2864 0.36240533,60.2913 0.61207795,60.2962 0.499901,60.3011 0.49135679,60.3061 0.36189297,60.3110 0.30156934,60.3159 0.26721108,60.3209 0.14657363,60.3258 0.094843015,60.3307 0.094790548,60.3357 0.060419645,60.3406 0.21574175,60.3455 0.49149665,60.3505 0.59469998,60.3554 0.40494484,60.3603 0.17233992,60.3652 0.051734701,60.3702 0.13815495,60.3751 0.41405171,60.3800 0.46547997,60.3850 0.31007871,60.3899 0.1291029,60.3948 0.16386113,60.3998 0.22421636,60.4047 0.20695581,60.4097 0.31894723,60.4146 0.21538717,60.4195 0.11215304,60.4245 0.23290868,60.4294 0.31893599,60.4343 0.30156678,60.4393 0.094805256,60.4442 0.086288661,60.4491 0.086138576,60.4541 0.051711772,60.4590 0.086245999,60.4639 0.086187065,60.4689 0.12940353,60.4738 0.33630109,60.4788 0.35337621,60.4837 0.1722811,60.4886 0.034401957,60.4936 -2.1920596e-005,60.4985 0.0087040951,60.5034 0.1208329,60.5084 0.18966329,60.5133 0.16367951,60.5183 0.10343852,60.5232 0.13795373,60.5281 0.094764233,60.5331 0.060356852,60.5380 0.1121266,60.5430 0.16382882,60.5479 0.14644231,60.5528 -4.4576962e-005,60.5578 0.051850595,60.5627 0.12078276,60.5677 0.14653753,60.5726 0.094721146,60.5775 0.077522807,60.5825 0.0775612,60.5874 0.11211958,60.5924 0.26727223,60.5973 0.21550998,60.6023 0.15513581,60.6072 0.051683053,60.6121 0.051741358,60.6171 0.051717866,60.6220 0.03447558,60.6270 0.02586673,60.6319 0.051808622,60.6369 0.13796853,60.6418 0.10337783,60.6467 0.06029769,60.6517 0.025836732,60.6566 -1.022067e-005,60.6616 0.0086369487,60.6665 0.051787887,60.6715 0.15517709,60.6764 0.12932497,60.6814 0.12082124,60.6863 0.15515842,60.6912 0.086071573,60.6962 0.025796266,60.7011 -1.2535998e-005,60.7061 0.034545109,60.7110 0.12936221,60.7160 0.19826873,60.7209 0.23273245,60.7259 0.22424838,60.7308 0.275996,60.7358 0.28436884,60.7407 0.20677997,60.7457 0.13789086,60.7506 0.051692732,60.7556 0.060373899,60.7605 0.10341919,60.7655 0.060352974,60.7704 0.1294217,60.7754 0.18098295,60.7803 0.034403678,60.7853 0.095009506,60.7902 0.33645332,60.7952 0.45685524,60.8001 0.27559611,60.8051 0.086103268,60.8100 0.077642359,60.8150 0.11203809,60.8199 0.025811628,60.8249 0.025969418,60.8298 0.13801713,60.8348 0.13787366,60.8397 0.12065679,60.8447 0.1552038,60.8496 0.16376452,60.8546 0.06890098,60.8595 0.025828408,60.8645 -1.4120089e-005,60.8694 4.2349407e-006,60.8744 -2.8185236e-006,60.8793 7.0394599e-006,60.8843 0.025908841,60.8893 0.094896138,60.8942 0.13791864,60.8992 0.10340317,60.9041 0.08617574,60.9091 0.025841791,60.9140 0.025872523,60.9190 0.025848553,60.9239 0.051752608,60.9289 0.14665738,60.9338 0.26729259,60.9388 0.31887043,60.9438 0.16369042,60.9487 0.10348266,60.9537 0.14674917,60.9586 0.36216536,60.9636 0.29294014,60.9685 0.086101077,60.9735 0.11218776,60.9785 0.25021687,60.9834 0.31033224,60.9884 0.18946818,60.9933 0.15518138,60.9983 0.30185631,61.0033 0.38786316,61.0082 0.18947086,61.0132 0.060342748,61.0181 0.13810395,61.0231 0.26723626,61.0280 0.16361895,61.0330 0.051665451,61.0380 0.0086019011,61.0429 3.0900726e-005,61.0479 0.13802588,61.0529 0.3449533,61.0578 0.38800108,61.0628 0.29297084,61.0677 0.12059599,61.0727 0.13799322,61.0777 0.25871113,61.0826 0.36204538,61.0876 0.198248,61.0925 0.22419125,61.0975 0.31893283,61.1025 0.24128379,61.1074 0.086106107,61.1124 -1.0919169e-005,61.1174 0.12083516,61.1223 0.31040877,61.1273 0.20678547,61.1322 0.086132742,61.1372 0.17241398,61.1422 0.20690382,61.1471 0.094799511,61.1521 0.0086176591,61.1571 0.077649005,61.1620 0.22421172,61.1670 0.25859582,61.1720 0.10339426,61.1769 0.051807363,61.1819 0.11211881,61.1869 0.09476614,61.1918 0.28442982,61.1968 0.62070066,61.2018 0.62067521,61.2067 0.18958101,61.2117 7.5339258e-006,61.2167 0.034514688,61.2216 0.12078474,61.2266 0.25004584,61.2316 0.18095547,61.2365 0.11203155,61.2415 0.19831011,61.2465 0.31033668,61.2514 0.12928587,61.2564 0.094855867,61.2614 0.18990822,61.2664 0.40539244,61.2713 0.56873393,61.2763 0.47390342,61.2813 0.29302821,61.2862 0.025860347,61.2912 0.086246572,61.2962 0.094818018,61.3011 0.16390361,61.3061 0.18977387,61.3111 0.35349855,61.3161 0.35336673,61.3210 0.18085884,61.3260 0.025793064,61.3310 -1.4549041e-005,61.3359 5.1840152e-006,61.3409 -6.1861733e-006,61.3459 1.9562174e-005,61.3509 0.02587644,61.3558 0.025871269,61.3608 0.051733363,61.3658 0.31910685,61.3708 0.53465891,61.3757 0.4569056,61.3807 0.50856304,61.3857 0.52568984,61.3907 0.37078708,61.3956 0.53475893,61.4006 0.61196959,61.4056 0.29281947,61.4106 0.077553362,61.4155 0.21565101,61.4205 0.37933064,61.4255 0.33611867,61.4305 0.14649335,61.4354 0.13792901,61.4404 0.15522912,61.4454 0.25868732,61.4504 0.2154555,61.4553 0.10332581,61.4603 0.025852311,61.4653 0.094879337,61.4703 0.14652114,61.4752 0.28451434,61.4802 0.35352457,61.4852 0.25856024,61.4902 0.068887353,61.4952 0.103563,61.5001 0.32781151,61.5051 0.5346638,61.5101 0.65512794,61.5151 0.53427529,61.5201 0.37920964,61.5250 0.32760471,61.5300 0.28448328,61.5350 0.25860924,61.5400 0.42241636,61.5450 0.43963012,61.5499 0.40510958,61.5549 0.25861683,61.5599 0.2155638,61.5649 0.12927881,61.5699 0.077482224,61.5748 -9.82444e-006,61.5798 0.095002964,61.5848 0.29330358,61.5898 0.36210001,61.5948 0.31022227,61.5998 0.27585554,61.6047 0.29299578,61.6097 0.12924019,61.6147 0.16390705,61.6197 0.14646764,61.6247 0.060251471,61.6297 0.10350662,61.6346 0.16379791,61.6396 0.18098679,61.6446 0.26720926,61.6496 0.25875556,61.6546 0.3106553,61.6596 0.42249614,61.6646 0.40496495,61.6695 0.24977666,61.6745 0.11207899,61.6795 0.1638298,61.6845 0.12058366,61.6895 0.025794461,61.6945 -7.958175e-006,61.6995 0.008646979,61.7044 0.069020443,61.7094 0.11204933,61.7144 0.060419403,61.7194 0.16387451,61.7244 0.12063084,61.7294 0.10345628,61.7344 0.14661983,61.7394 0.16367441,61.7443 0.060289036,61.7493 0.19843492,61.7543 0.37933591,61.7593 0.37072143,61.7643 0.29300743,61.7693 0.10332283,61.7743 0.20701917,61.7793 0.43104094,61.7843 0.33615822,61.7893 0.2759355,61.7942 0.2758806,61.7992 0.22404537,61.8042 0.094760329,61.8092 0.13805433,61.8142 0.24157046,61.8192 0.29302475,61.8242 0.23265924,61.8292 0.30180985,61.8342 0.36195207,61.8392 0.18952803,61.8442 0.11213222,61.8492 0.20701884,61.8542 0.2931276,61.8591 0.19818401,61.8641 0.10333834,61.8691 0.02583017,61.8741 0.051725578,61.8791 0.034527894,61.8841 0.12088145,61.8891 0.20693217,61.8941 0.13773046,61.8991 0.05173504,61.9041 0.30195352,61.9091 0.51731598,61.9141 0.51715207,61.9191 0.31022751,61.9241 0.19837937,61.9291 0.40543908,61.9341 0.65525186,61.9391 0.5513643,61.9441 0.12900691,61.9491 0.08622925,61.9541 0.11208195,61.9591 0.060343873,61.9641 0.051764224,61.9691 0.12074089,61.9740 0.12932135,61.9790 0.18968569,61.9840 0.23274817,61.9890 0.12925142,61.9940 0.034419533,61.9990 0.025919152,62.0040 0.14669733,62.0090 0.19819854,62.0140 0.060195424,62.0190 0.025888396,62.0240 0.12082922,62.0290 0.32782838,62.0340 0.51736343,62.0390 0.37915915,62.0440 0.23268738,62.0490 0.29327843,62.0540 0.39651141,62.0590 0.31006184,62.0640 0.21537532,62.0690 0.11205518,62.0741 0.077593066,62.0791 0.025847368,62.0841 2.8516875e-005,62.0891 0.094898358,62.0941 0.18108387,62.0991 0.14652902,62.1041 0.10349782,62.1091 0.37950176,62.1141 0.62933868,62.1191 0.49119404,62.1241 0.17226319,62.1291 0.051696833,62.1341 0.034561209,62.1391 0.11216233,62.1441 0.27582479,62.1491 0.29301983,62.1541 0.21551925,62.1591 0.086223148,62.1641 0.10343955,62.1691 0.10342197,62.1741 0.034443781,62.1791 0.0086022336,62.1841 -6.0964712e-006,62.1892 0.03453137,62.1942 0.12074532,62.1992 0.14656141,62.2042 0.16377157,62.2092 0.13794215,62.2142 0.13810407,62.2192 0.20694847,62.2242 0.13770622,62.2292 0.034370877,62.2342 0.025876667,62.2392 0.0086520482,62.2442 0.094847813,62.2493 0.12942043,62.2543 0.2415026,62.2593 0.34482512,62.2643 0.42233112,62.2693 0.50868714,62.2743 0.68122929,62.2793 0.54289556,62.2843 0.10319772,62.2893 -1.3941347e-005,62.2943 0.02595342,62.2994 0.26732242,62.3044 0.29311907,62.3094 0.21557732,62.3144 0.18967006,62.3194 0.16371919,62.3244 0.17236896,62.3294 0.20697333,62.3344 0.26732302,62.3394 0.23263188,62.3445 0.077469796,62.3495 0.094974183,62.3545 0.2069349,62.3595 0.13778971,62.3645 0.086176112,62.3695 0.1811085,62.3745 0.30184436,62.3796 0.31894839,62.3846 0.18101211,62.3896 0.27597943,62.3946 0.42238367,62.3996 0.27565345,62.4046 0.034404863,62.4096 0.060365211,62.4147 0.025834078,62.4197 0.025878444,62.4247 0.077729598,62.4297 0.18977726,62.4347 0.18966374,62.4397 0.17228915,62.4448 0.077505447,62.4498 0.11211605,62.4548 0.094788015,62.4598 0.077545993,62.4648 0.094834112,62.4699 0.13795449,62.4749 0.13795936,62.4799 0.16389583,62.4849 0.20697409,62.4899 0.2326417,62.4949 0.1550526,62.5000 0.13791126,62.5050 0.051707104,62.5100 0.051741056,62.5150 0.094881319,62.5200 0.35344878,62.5251 0.44822022,62.5301 0.22412738,62.5351 0.086310878,62.5401 0.21564855,62.5451 0.2931115,62.5502 0.22396816,62.5552 0.034415103,62.5602 0.1208524,62.5652 0.24137057,62.5703 0.14647512,62.5753 0.18978724,62.5803 0.32758239,62.5853 0.16359663,62.5903 0.034448627,62.5954 0.051758733,62.6004 0.025819885,62.6054 7.7743061e-006,62.6104 0.051760044,62.6155 0.051700566,62.6205 0.025855478,62.6255 0.051743109,62.6305 0.077584021,62.6356 0.094962932,62.6406 0.16385618,62.6456 0.094673336,62.6506 0.034450464,62.6557 0.14663135,62.6607 0.21549968,62.6657 0.10337251,62.6707 0.034467455,62.6758 0.025847986,62.6808 -6.7968222e-006,62.6858 0.025864894,62.6908 0.051741876,62.6959 0.13801517,62.7009 0.15517397,62.7059 0.077551313,62.7110 0.086176842,62.7160 0.034488939,62.7210 0.094863094,62.7260 0.13794056,62.7311 0.25016373,62.7361 0.40522152,62.7411 0.32749069,62.7462 0.18958835,62.7512 0.086108223,62.7562 0.034482881,62.7612 0.13796,62.7663 0.12933299,62.7713 0.20700359,62.7763 0.37937242,62.7814 0.34469345,62.7864 0.11193182,62.7914 2.32395e-005,62.7965 0.12075257,62.8015 0.29319614,62.8065 0.38803887,62.8115 0.42239234,62.8166 0.33615196,62.8216 0.3189787,62.8266 0.3707653,62.8317 0.4742749,62.8367 0.48266199,62.8417 0.22389439,62.8468 0.051698096,62.8518 0.094888911,62.8568 0.094760723,62.8619 0.034477748,62.8669 0.10352501,62.8719 0.1465525,62.8770 0.12065932,62.8820 0.077595517,62.8870 0.16389365,62.8921 0.32756296,62.8971 0.21538164,62.9022 0.094877712,62.9072 0.18122493,62.9122 0.25871545,62.9173 0.25000519,62.9223 0.31886327,62.9273 0.24987191,62.9324 0.21546464,62.9374 0.13783927,62.9424 0.086236261,62.9475 0.14663437,62.9525 0.23270829,62.9576 0.21548116,62.9626 0.14653111,62.9676 0.034467448,62.9727 0.051878635,62.9777 0.20705077,62.9827 0.30165914,62.9878 0.26710889,62.9928 0.17235202,62.9979 0.060300842,63.0029 -1.0828522e-005,63.0079 0.0086217783,63.0130 0.0086311279,63.0180 0.077633873,63.0231 0.086183764,63.0281 0.025840318,63.0331 0.025917681,63.0382 0.051724821,63.0432 0.051788926,63.0483 0.13807593,63.0533 0.18959209,63.0583 0.33629367,63.0634 0.56039768,63.0684 0.31013852,63.0735 0.11195586,63.0785 0.025799397,63.0836 0.025962325,63.0886 0.3018364,63.0936 0.31898946,63.0987 0.26725531,63.1037 0.37948573,63.1088 0.56904781,63.1138 0.36180389,63.1189 0.13778608,63.1239 0.086210296,63.1290 0.069044814,63.1340 0.12068591,63.1390 0.05159609,63.1441 0.025850918,63.1491 0.051725652,63.1542 0.0086014792,63.1592 0.025864506,63.1643 0.094827041,63.1693 0.094828591,63.1744 0.13793109,63.1794 0.086205646,63.1845 0.025862202,63.1895 -3.7321612e-007,63.1945 1.5301587e-006,63.1996 -5.7479574e-006,63.2046 2.1463764e-005,63.2097 0.025904631,63.2147 0.051701069,63.2198 0.02583541,63.2248 0.0085965469,63.2299 7.6914112e-005,63.2349 0.17254569,63.2400 0.22410117,63.2450 0.16377297,63.2501 0.23277083,63.2551 0.21550736,63.2602 0.215527,63.2652 0.21547872,63.2703 0.17238764,63.2753 0.2155157,63.2804 0.19824198,63.2854 0.077539451,63.2905 0.0086490484,63.2955 0.10352388,63.3006 0.14650539,63.3056 0.025800902,63.3107 0.051738754,63.3157 0.094826348,63.3208 0.086212777,63.3258 0.025934068,63.3309 0.13802463,63.3359 0.18959156,63.3410 0.12071142,63.3461 0.16387242,63.3511 0.15510403,63.3562 0.18093571,63.3612 0.08614935,63.3663 0.025873329,63.3713 0.025959905,63.3764 0.17253749,63.3814 0.24130359,63.3865 0.17232539,63.3915 0.18106829,63.3966 0.24140841,63.4016 0.22411117,63.4067 0.11202476,63.4118 0.07757777,63.4168 0.086246558,63.4219 0.11205118,63.4269 0.034415599,63.4320 -2.1817616e-006,63.4370 0.025939867,63.4421 0.086207055,63.4472 0.025783109,63.4522 6.8151562e-006,63.4573 0.025912154,63.4623 0.11220584,63.4674 0.20690602,63.4724 0.12055227,63.4775 0.051719211,63.4826 0.086321689,63.4876 0.16385588,63.4927 0.13781168,63.4977 0.077512108,63.5028 0.18111917,63.5079 0.25863755,63.5129 0.16370036,63.5180 0.060343623,63.5230 0.1379818,63.5281 0.11203369,63.5332 0.034454271,63.5382 0.034542233,63.5433 0.20690365,63.5483 0.23270193,63.5534 0.13790992,63.5585 0.025849773,63.5635 0.025869204,63.5686 0.025847396,63.5736 0.0086314259,63.5787 0.051804703,63.5838 0.14672618,63.5888 0.30203184,63.5939 0.43957871,63.5990 0.24100417,63.6040 0.08620026,63.6091 0.17253552,63.6142 0.17229301,63.6192 0.025757333,63.6243 0.034480307,63.6293 -2.3370691e-005,63.6344 6.1521341e-006,63.6395 -1.2356454e-006,63.6445 0.034492444,63.6496 0.3534582,63.6547 0.37067702,63.6597 0.094822116,63.6648 -1.2668498e-005,63.6699 5.5033255e-005,63.6749 0.10359719,63.6800 0.19829927,63.6851 0.14642732,63.6901 0.060293987,63.6952 0.051736936,63.7003 0.051694706,63.7053 0.025849203,63.7104 0.025864324,63.7155 0.025888769,63.7205 0.08627177,63.7256 0.18971139,63.7307 0.24997802,63.7357 0.13787931,63.7408 0.051700305,63.7459 0.025800014,63.7510 0.026025251,63.7560 0.22437386,63.7611 0.37920615,63.7662 0.42225048,63.7712 0.38791901,63.7763 0.23281601,63.7814 0.15514655,63.7864 0.094764069,63.7915 0.11211783,63.7966 0.12063835,63.8017 0.077519506,63.8067 0.051713392,63.8118 0.02587845,63.8169 0.051836248,63.8219 0.086158402,63.8270 0.051702939,63.8321 0.27630755,63.8372 0.5952242,63.8422 0.57730591,63.8473 0.27536985,63.8524 0.094676673,63.8575 0.051807601,63.8625 0.18974987,63.8676 0.25862175,63.8727 0.13792923,63.8777 0.18975401,63.8828 0.34484661,63.8879 0.3188571,63.8930 0.15505324,63.8980 0.069086537,63.9031 0.27612045,63.9082 0.34471637,63.9133 0.14630286,63.9183 0.034422427,63.9234 0.0086026881,63.9285 2.1824266e-005,63.9336 0.025862444,63.9387 -2.3512544e-005,63.9437 9.3101826e-006,63.9488 -1.3727216e-005,63.9539 4.5602337e-005,63.9590 0.10353179,63.9640 0.24140818,63.9691 0.27580401,63.9742 0.13795552,63.9793 0.13797432,63.9844 0.13782798,63.9894 0.10343243,63.9945 0.16388427,63.9996 0.20692898,64.0047 0.11201541,64.0097 0.051650707,64.0148 0.086176977,64.0199 0.094847336,64.0250 0.077574022,64.0301 0.025899677,64.0351 0.12080528,64.0402 0.34484395,64.0453 0.30161056,64.0504 0.12068731,64.0555 0.18974227,64.0606 0.22409827,64.0656 0.10338695,64.0707 0.051764723,64.0758 0.086244717,64.0809 0.086183786,64.0860 0.10343435,64.0910 0.12067042,64.0961 0.077614337,64.1012 0.094928712,64.1063 0.13792717,64.1114 0.09474349,64.1165 0.11204273,64.1215 0.13794291,64.1266 0.13789156,64.1317 0.0517128,64.1368 0.086253308,64.1419 0.12068388,64.1470 0.086151741,64.1521 0.0085788341,64.1571 1.1735027e-005,64.1622 0.051708296,64.1673 0.086284488,64.1724 0.14671561,64.1775 0.28453135,64.1826 0.36199406,64.1877 0.24126406,64.1927 0.051629264,64.1978 5.2714226e-005,64.2029 0.10351827,64.2080 0.086157039,64.2131 0.051687837,64.2182 0.025845535,64.2233 0.0086211301,64.2284 0.025854195,64.2334 -1.1752519e-005,64.2385 6.007836e-006,64.2436 0.051790886,64.2487 0.24150378,64.2538 0.36208162,64.2589 0.22407503,64.2640 0.12064055,64.2691 0.086199909,64.2742 0.14657588,64.2793 0.14652528,64.2843 0.086150065,64.2894 0.060353834,64.2945 0.1379506,64.2996 0.060305372,64.3047 0.0086003421,64.3098 1.1065784e-005,64.3149 0.025948241,64.3200 0.17255268,64.3251 0.30174229,64.3302 0.30174392,64.3353 0.43119141,64.3403 0.65517861,64.3454 0.6637795,64.3505 0.6121546,64.3556 0.48263931,64.3607 0.28428683,64.3658 0.17238043,64.3709 0.10342867,64.3760 0.051628578,64.3811 0.086239554,64.3862 0.17251959,64.3913 0.16379067,64.3964 0.21559651,64.4015 0.36219797,64.4066 0.31022584,64.4117 0.094602913,64.4168 0.0085854596,64.4219 0.0517519,64.4270 0.025819704,64.4321 0.025903281,64.4371 0.077588938,64.4422 -5.2479842e-005,64.4473 0.051755734,64.4524 0.23291196,64.4575 0.54338717,64.4626 0.61204839,64.4677 0.35321489,64.4728 0.16370898,64.4779 0.1724606,64.4830 0.30169919,64.4881 0.17229712,64.4932 0.051784061,64.4983 0.14666192,64.5034 0.20683716,64.5085 0.11204863,64.5136 0.18112022,64.5187 0.30169845,64.5238 0.22406781,64.5289 0.10336953,64.5340 0.0086290874,64.5391 0.18974401,64.5442 0.24141011,64.5493 0.1896342,64.5544 0.086110286,64.5595 0.034477353,64.5646 0.14661334,64.5697 0.14649898,64.5748 0.02579671,64.5799 0.034684688,64.5850 0.24175124,64.5901 0.36205027,64.5952 0.2151573,64.6003 0.077416733,64.6054 0.094846867,64.6105 0.094829232,64.6157 0.025889892,64.6208 0.077709131,64.6259 0.13796838,64.6310 0.21552159,64.6361 0.45702198,64.6412 0.49135026,64.6463 0.30156538,64.6514 0.18099813,64.6565 0.21554737,64.6616 0.20693673,64.6667 0.25007471,64.6718 0.23268743,64.6769 0.094663963,64.6820 -9.8285582e-006,64.6871 0.051820587,64.6922 0.1379365,64.6973 0.14655845,64.7024 0.18963291,64.7075 0.09479212,64.7127 0.12931739,64.7178 0.13795871,64.7229 0.17243069,64.7280 0.11207883,64.7331 0.16398844,64.7382 0.29319021,64.7433 0.22391617,64.7484 0.12927265,64.7535 0.32777044,64.7586 0.43957907,64.7637 0.24117689,64.7689 0.077555992,64.7740 0.28458223,64.7791 0.44833225,64.7842 0.33614585,64.7893 0.19828451,64.7944 0.25006923,64.7995 0.28444517,64.8046 0.18960704,64.8097 0.12069458,64.8148 0.086144269,64.8200 0.017191736,64.8251 0.077731006,64.8302 0.25879392,64.8353 0.35342565,64.8404 0.26705512,64.8455 0.12061851,64.8506 0.13796677,64.8557 0.14653626,64.8609 0.11209274,64.8660 0.18113834,64.8711 0.25000146,64.8762 0.14653656,64.8813 0.1465771,64.8864 0.16369067,64.8915 0.137895,64.8967 0.18978848,64.9018 0.1896928,64.9069 0.094651796,64.9120 0.051842537,64.9171 0.30197084,64.9222 0.379219,64.9273 0.24115945,64.9325 0.060254607,64.9376 0.086288884,64.9427 0.14653952,64.9478 0.10343872,64.9529 0.18984219,64.9580 0.35357636,64.9632 0.37939227,64.9683 0.44835538,64.9734 0.45677194,64.9785 0.28425688,64.9836 0.12059186,64.9888 0.14658119,64.9939 0.13792351,64.9990 0.077516772,65.0041 0.051721703,65.0092 0.12935966,65.0143 0.24150304,65.0195 0.29310474,65.0246 0.19812356,65.0297 0.16373098,65.0348 0.10345139,65.0399 0.060409456,65.0451 0.13802718,65.0502 0.23293574,65.0553 0.33621508,65.0604 0.20663264,65.0656 0.025755847,65.0707 0.095003299,65.0758 0.28477156,65.0809 0.45699188,65.0860 0.38775858,65.0912 0.28430188,65.0963 0.23269686,65.1014 0.31037518,65.1065 0.39666003,65.1117 0.38792324,65.1168 0.24133067,65.1219 0.30189481,65.1270 0.4310289,65.1321 0.26698816,65.1373 0.077482134,65.1424 0.060378179,65.1475 0.051753484,65.1526 0.077569105,65.1578 0.12930518,65.1629 0.20701328,65.1680 0.29330876,65.1731 0.40514466,65.1783 0.41372493,65.1834 0.4052428,65.1885 0.35341319,65.1936 0.24979375,65.1988 0.025717851,65.2039 1.4767545e-005,65.2090 1.3219278e-005,65.2142 0.094890431,65.2193 0.18104795,65.2244 0.14655739,65.2295 0.094839588,65.2347 0.043028191,65.2398 0.0086045153,65.2449 0.086307712,65.2501 0.18967514,65.2552 0.14650187,65.2603 0.10341518,65.2654 0.051690299,65.2706 0.0085912989,65.2757 0.025984529,65.2808 0.18978634,65.2860 0.18953829,65.2911 0.051608887,65.2962 -3.0504762e-005,65.3013 7.9909434e-005,65.3065 0.12941204,65.3116 0.15517248,65.3167 0.16379818,65.3219 0.22419292,65.3270 0.28446653,65.3321 0.15505968,65.3373 0.051660627,65.3424 0.025913399,65.3475 0.12076299,65.3527 0.13792124,65.3578 0.12062807,65.3629 0.051655285,65.3681 0.051905535,65.3732 0.27610025,65.3783 0.41374201,65.3835 0.35324308,65.3886 0.15505847,65.3937 0.086252443,65.3989 0.24139825,65.4040 0.25003269,65.4091 0.22414018,65.4143 0.12063342,65.4194 0.094782941,65.4245 0.051671941,65.4297 0.008602757,65.4348 2.8572471e-005,65.4399 0.02588474,65.4451 0.051796153,65.4502 0.20715049,65.4554 0.39685893,65.4605 0.4999288,65.4656 0.31864402,65.4708 0.18949383,65.4759 0.094742924,65.4810 0.077642508,65.4862 0.25008577,65.4913 0.24992415,65.4965 0.077493206,65.5016 -1.4764299e-005,65.5067 -1.5747291e-007,65.5119 1.5397201e-005,65.5170 0.025901044,65.5222 0.043090962,65.5273 0.034499384,65.5324 0.163881,65.5376 0.25004056,65.5427 0.2326943,65.5479 0.10340741,65.5530 0.12938926,65.5581 0.23279327,65.5633 0.16366439,65.5684 0.034462761,65.5736 0.15528375,65.5787 0.22413826,65.5838 0.18958676,65.5890 0.094791196,65.5941 0.077706464,65.5993 0.181238,65.6044 0.24129254,65.6095 0.094606884,65.6147 0.051818132,65.6198 0.15530787,65.6250 0.16370553,65.6301 0.13792866,65.6353 0.2500875,65.6404 0.31026751,65.6456 0.22400798,65.6507 0.094794273,65.6558 0.094846025,65.6610 0.09480007,65.6661 0.051681213,65.6713 0.051787242,65.6764 0.16390949,65.6816 0.31905609,65.6867 0.47413912,65.6919 0.44828895,65.6970 0.35353285,65.7022 0.30183914,65.7073 0.38785595,65.7124 0.24108455,65.7176 0.086099617,65.7227 0.23277573,65.7279 0.24138169,65.7330 0.12070052,65.7382 0.051732473,65.7433 0.051704355,65.7485 0.0085875727,65.7536 2.4395973e-005,65.7588 0.077681638,65.7639 0.23289271,65.7691 0.3362785,65.7742 0.25850394,65.7794 0.094661899,65.7845 0.034489542,65.7897 0.12941389,65.7948 0.1551432,65.8000 0.051666223,65.8051 0.060413018,65.8103 0.12936196,65.8154 0.23266193,65.8206 0.12065965,65.8257 0.16391416,65.8309 0.24151511,65.8360 0.29319951,65.8412 0.30175859,65.8463 0.31893751,65.8515 0.24977332,65.8566 0.11203203,65.8618 0.38814834,65.8669 0.59480816,65.8721 0.37047946,65.8772 0.14657673,65.8824 0.23283595,65.8876 0.16364256,65.8927 0.034398109,65.8979 0.025896585,65.9030 0.086240605,65.9082 0.11214937,65.9133 0.17245831,65.9185 0.24998717,65.9236 0.29307398,65.9288 0.24136177,65.9339 0.21553448,65.9391 0.17239977,65.9443 0.12068915,65.9494 0.18107973,65.9546 0.293109,65.9597 0.22405142,65.9649 0.094745159,65.9700 0.0086042816,65.9752 0.025878115,65.9804 0.025847873,65.9855 -9.8947176e-006,65.9907 3.2121325e-006,65.9958 -2.9531341e-006,66.0010 8.6010396e-006,66.0061 0.025955394,66.0113 0.094903164,66.0165 0.08610151,66.0216 0.034444012,66.0268 0.077657968,66.0319 0.077530131,66.0371 0.025801225,66.0423 0.025949705,66.0474 0.17245813,66.0526 0.14652656,66.0577 0.13794053,66.0629 0.23272488,66.0681 0.14652924,66.0732 0.094865412,66.0784 0.13794722,66.0835 0.12061779,66.0887 0.077705763,66.0939 0.14662983,66.0990 0.14662753,66.1042 0.27593252,66.1093 0.25853387,66.1145 0.26721147,66.1197 0.18092225,66.1248 0.13786535,66.1300 0.15517329,66.1352 0.13790132,66.1403 0.051683031,66.1455 0.0086175613,66.1507 0.025903348,66.1558 0.086241297,66.1610 0.086164206,66.1661 0.077577785,66.1713 0.11209495,66.1765 0.060316488,66.1816 0.03450498,66.1868 0.11212752,66.1920 0.18105884,66.1971 0.20690337,66.2023 0.13793389,66.2075 0.10341428,66.2126 0.094822161,66.2178 0.11207325,66.2230 0.086211026,66.2281 0.077562466,66.2333 0.025778685,66.2385 0.06037784,66.2436 0.17249659,66.2488 0.16387664,66.2540 0.26729634,66.2591 0.32760832,66.2643 0.31886017,66.2695 0.18969424,66.2746 0.54331672,66.2798 0.63781172,66.2850 0.27562159,66.2902 0.04308024,66.2953 0.086233638,66.3005 0.051669385,66.3057 -2.3615101e-005,66.3108 0.017354926,66.3160 0.25878215,66.3212 0.38787943,66.3263 0.19813472,66.3315 0.12080736,66.3367 0.31906536,66.3419 0.29302388,66.3470 0.18954514,66.3522 0.051635191,66.3574 0.025886275,66.3625 0.077646151,66.3677 0.17247279,66.3729 0.25008518,66.3781 0.31039497,66.3832 0.23260628,66.3884 0.051599409,66.3936 0.11207475,66.3988 0.19827035,66.4039 0.18102756,66.4091 0.025849963,66.4143 1.0206664e-005,66.4194 0.051780656,66.4246 0.13799775,66.4298 0.20688874,66.4350 0.27588904,66.4401 0.37937215,66.4453 0.37062803,66.4505 0.31894404,66.4557 0.19832791,66.4608 0.12924103,66.4660 0.051639609,66.4712 0.025841927,66.4764 0.0086128619,66.4816 0.051727027,66.4867 0.025858166,66.4919 1.3249942e-005,66.4971 0.077671133,66.5023 0.18115209,66.5074 0.21560256,66.5126 0.20689492,66.5178 0.21546295,66.5230 0.19821821,66.5282 0.14650229,66.5333 0.12060959,66.5385 0.025829179,66.5437 0.060349911,66.5489 0.1207688,66.5541 0.50018764,66.5592 0.6292882,66.5644 0.37074572,66.5696 0.31897005,66.5748 0.17216781,66.5800 0.025823906,66.5851 0.12943611,66.5903 0.3104746,66.5955 0.45690247,66.6007 0.37051859,66.6059 0.12917793,66.6110 0.094917953,66.6162 0.26731965,66.6214 0.2068468,66.6266 0.12061246,66.6318 0.034421828,66.6370 0.008679661,66.6421 0.1466426,66.6473 0.25871593,66.6525 0.37075549,66.6577 0.39655921,66.6629 0.37057537,66.6681 0.18956432,66.6732 0.18975562,66.6784 0.27598482,66.6836 0.40515617,66.6888 0.31879503,66.6940 0.18106438,66.6992 0.32776353,66.7043 0.30166015,66.7095 0.12048333,66.7147 0.051701799,66.7199 0.13799948,66.7251 0.1378841,66.7303 0.051662818,66.7355 0.0086212633,66.7406 0.034480456,66.7458 0.0086288415,66.7510 0.05174667,66.7562 0.051789053,66.7614 0.094903544,66.7666 0.17236155,66.7718 0.16371043,66.7770 0.094829969,66.7822 0.051780708,66.7873 0.094842121,66.7925 0.10337622,66.7977 0.086185187,66.8029 0.16385067,66.8081 0.14655815,66.8133 0.11206136,66.8185 0.12074938,66.8237 0.18969902,66.8289 0.17237477,66.8340 0.10335707,66.8392 0.0085539985,66.8444 3.5617613e-005,66.8496 0.051856991,66.8548 0.13803543,66.8600 0.31035373,66.8652 0.41375515,66.8704 0.31025985,66.8756 0.1637328,66.8808 0.10341026,66.8860 0.077558935,66.8912 0.094839387,66.8963 0.13791932,66.9015 0.051705308,66.9067 0.060373385,66.9119 0.17242467,66.9171 0.14651677,66.9223 0.051739387,66.9275 0.051843893,66.9327 0.13802589,66.9379 0.16374876,66.9431 0.11196212,66.9483 0.06040056,66.9535 0.18110327,66.9587 0.15509094,66.9639 0.077480629,66.9691 -1.3130961e-005,66.9743 0.086301088,66.9795 0.16383448,66.9847 0.13791035,66.9899 0.077515699,66.9951 0.034448631,67.0002 0.051820692,67.0054 0.14659172,67.0106 0.11196365,67.0158 0.034448259,67.0210 0.086298376,67.0262 0.1810789,67.0314 0.15510248,67.0366 0.077567436,67.0418 0.13801098,67.0470 0.18963633,67.0522 0.15520269,67.0574 0.29334676,67.0626 0.49152541,67.0678 0.62922496,67.0730 0.49975041,67.0782 0.17222434,67.0834 0.14653364,67.0886 0.21551438,67.0938 0.1379351,67.0990 0.025859453,67.1042 0.025886834,67.1094 0.086263135,67.1146 0.13793868,67.1198 0.094758436,67.1250 -1.1795977e-005,67.1302 0.025924964,67.1354 0.051763974,67.1406 0.12072453,67.1458 0.17242685,67.1510 0.13791399,67.1562 0.10340045,67.1615 0.11211315,67.1667 0.22417758,67.1719 0.33615178,67.1771 0.25854561,67.1823 0.086150669,67.1875 1.8151666e-005,67.1927 0.051904947,67.1979 0.23306789,67.2031 0.3879737,67.2083 0.34472784,67.2135 0.3448436,67.2187 0.31879768,67.2239 0.14647053,67.2291 0.14659612,67.2343 0.12928525,67.2395 0.11194681,67.2447 0.017106866,67.2499 6.0353555e-005,67.2551 0.17248563,67.2604 0.36207941,67.2656 0.36201686,67.2708 0.13787639,67.2760 -1.5235232e-005,67.2812 9.9589943e-006,67.2864 0.11218058,67.2916 0.23284216,67.2968 0.16370127,67.3020 0.05164171,67.3072 0.025849896,67.3124 0.051751729,67.3176 0.17249334,67.3229 0.29307887,67.3281 0.16372766,67.3333 0.181045,67.3385 0.27591544,67.3437 0.23281834,67.3489 0.27584034,67.3541 0.13783547,67.3593 -4.7337409e-005,67.3645 8.86617e-006,67.3697 0.0086511532,67.3750 0.08626055,67.3802 0.12068266,67.3854 0.07757441,67.3906 0.060352914,67.3958 0.051710583,67.4010 0.068959564,67.4062 0.086199224,67.4114 0.060317256,67.4167 0.034558054,67.4219 0.16389167,67.4271 0.17232683,67.4323 0.034407374,67.4375 0.025871824,67.4427 0.05175031,67.4479 0.086192973,67.4532 0.025825571,67.4584 0.060376719,67.4636 0.37940335,67.4688 0.6553604,67.4740 0.56902528,67.4792 0.29293841,67.4844 0.31018862,67.4897 0.29312027,67.4949 0.18971507,67.5001 0.20685069,67.5053 0.094754316,67.5105 0.086244255,67.5157 0.21556756,67.5210 0.17234498,67.5262 0.034454595,67.5314 0.077709757,67.5366 0.22416903,67.5418 0.14647228,67.5470 0.077629432,67.5523 0.09482374,67.5575 0.051651038,67.5627 0.094842501,67.5679 0.137944,67.5731 0.13799332,67.5784 0.23281054,67.5836 0.24128251,67.5888 0.077488378,67.5940 0.034548402,67.5992 0.24148872,67.6045 0.27586612,67.6097 0.21553259,67.6149 0.1983003,67.6201 0.18957601,67.6253 0.077569976,67.6306 0.086187787,67.6358 0.051705193,67.6410 0.094886564,67.6462 0.094734088,67.6515 -6.9512134e-005,67.6567 1.7868344e-005,67.6619 -1.9546887e-006,67.6671 0.0086446544,67.6723 0.06052877,67.6776 0.2586956,67.6828 0.24124448,67.6880 0.24131107,67.6932 0.28458899,67.6985 0.39672291,67.7037 0.55169469,67.7089 0.37909439,67.7141 0.10332441,67.7194 0.086219341,67.7246 0.24139501,67.7298 0.35366544,67.7350 0.40530574,67.7403 0.27575415,67.7455 0.23264171,67.7507 0.17240125,67.7559 0.18104146,67.7612 0.086102098,67.7664 -4.1499818e-005,67.7716 1.1451e-005,67.7768 -4.3006035e-006,67.7821 5.7508846e-006,67.7873 0.025916854,67.7925 0.12940004,67.7978 0.31902096,67.8030 0.41380209,67.8082 0.34476271,67.8134 0.18962459,67.8187 0.17245281,67.8239 0.14661349,67.8291 0.31033462,67.8344 0.29305288,67.8396 0.24138451,67.8448 0.18960546,67.8500 0.15518422,67.8553 0.24139512,67.8605 0.1895902,67.8657 0.1379337,67.8710 0.051719971,67.8762 0.07760001,67.8814 0.22418351,67.8867 0.27583045,67.8919 0.17248827,67.8971 0.22427362,67.9024 0.32763207,67.9076 0.39638412,67.9128 0.18087672,67.9180 0.12091729,67.9233 0.36233675,67.9285 0.4222199,67.9337 0.14632942,67.9390 0.1121142,67.9442 0.16387419,67.9494 0.32773086,67.9547 0.46551567,67.9599 0.33607504,67.9651 0.26728857,67.9704 0.37935537,67.9756 0.45678145,67.9809 0.5774821,67.9861 0.43094382,67.9913 0.13790163,67.9966 0.025905509,68.0018 0.077596724,68.0070 0.060315169,68.0123 0.034536328,68.0175 0.12948571,68.0227 0.21559906,68.0280 0.18087836,68.0332 0.051564138,68.0384 0.077622756,68.0437 0.19838637,68.0489 0.31914502,68.0542 0.59511137,68.0594 0.818896,68.0646 0.46516135,68.0699 0.12915009,68.0751 0.051701084,68.0804 0.14654124,68.0856 0.21550231,68.0908 0.18974043,68.0961 0.24160445,68.1013 0.37071088,68.1065 0.2067129,68.1118 0.10343827,68.1170 0.10341453,68.1223 0.060320869,68.1275 0.1379979,68.1328 0.1378787,68.1380 0.086186029,68.1432 0.1207314,68.1485 0.16379797,68.1537 0.12079994,68.1590 0.18104972,68.1642 0.11187796,68.1694 0.15516947,68.1747 0.29320529,68.1799 0.18957011,68.1852 0.0085297218,68.1904 0.0086813467,68.1957 0.12077476,68.2009 0.27593893,68.2061 0.37080958,68.2114 0.35352138,68.2166 0.31016695,68.2219 0.18949287,68.2271 0.12936573,68.2324 0.13793427,68.2376 0.13785785,68.2429 0.18109354,68.2481 0.31040847,68.2533 0.24996498,68.2586 0.12928681,68.2638 0.051691849,68.2691 0.025807461,68.2743 -1.0299083e-005,68.2796 -3.4802208e-005,68.2848 0.0001495239,68.2901 0.20719972,68.2953 0.32758257,68.3006 0.21523771,68.3058 0.025716159,68.3111 0.051737342,68.3163 0.051750224,68.3216 0.077698179,68.3268 0.14671847,68.3320 0.33645266,68.3373 0.49149722,68.3425 0.43087921,68.3478 0.22376229,68.3530 0.060285412,68.3583 0.24155395,68.3635 0.23268132,68.3688 0.10330854,68.3740 -5.1118157e-005,68.3793 3.8454123e-006,68.3845 3.5744943e-005,68.3898 0.051757935,68.3950 0.051733419,68.4003 0.11207641,68.4055 0.13792768,68.4108 0.18965356,68.4160 0.12063471,68.4213 0.02585417,68.4266 0.025817061,68.4318 0.051889643,68.4371 0.44844878,68.4423 0.56887919,68.4476 0.33620912,68.4528 0.14653432,68.4581 0.086064078,68.4633 0.086122923,68.4686 0.1466502,68.4738 0.1724847,68.4791 0.086156763,68.4843 0.051642932,68.4896 0.025921166,68.4948 0.11225491,68.5001 0.2414511,68.5054 0.24121082,68.5106 0.077527016,68.5159 0.16387236,68.5211 0.29309839,68.5264 0.50861281,68.5316 0.37938428,68.5369 0.29319823,68.5421 0.29304442,68.5474 0.25868756,68.5527 0.43128723,68.5579 0.64646298,68.5632 0.49104917,68.5684 0.28440535,68.5737 0.18971878,68.5789 0.21547899,68.5842 0.21553901,68.5895 0.27596283,68.5947 0.28445619,68.6000 0.22406699,68.6052 0.10337669,68.6105 0.077587396,68.6158 0.13798591,68.6210 0.14653203,68.6263 0.094768554,68.6315 0.077548258,68.6368 0.051712148,68.6421 0.025852924,68.6473 1.9174745e-006,68.6526 0.025905706,68.6578 0.086247601,68.6631 0.12066492,68.6684 0.077607803,68.6736 0.11219581,68.6789 0.19829296,68.6841 0.16365893,68.6894 0.10344945,68.6947 0.24154881,68.6999 0.40516502,68.7052 0.26705787,68.7105 0.051661517,68.7157 0.10369381,68.7210 0.48294356,68.7262 0.55151349,68.7315 0.28433448,68.7368 0.1465077,68.7420 -5.0065417e-005,68.7473 1.2562651e-005,68.7526 -1.8042384e-007,68.7578 -1.1843294e-005,68.7631 4.7558231e-005,68.7684 0.13805549,68.7736 0.21552081,68.7789 0.11198051,68.7842 0.043126725,68.7894 0.12079628,68.7947 0.19832034,68.8000 0.23266515,68.8052 0.12059809,68.8105 0.086192422,68.8158 0.051687472,68.8210 -2.0418123e-005,68.8263 9.0532994e-006,68.8316 -1.5794631e-005,68.8368 5.4129607e-005,68.8421 0.11212887,68.8474 0.19831982,68.8526 0.29320824,68.8579 0.27581781,68.8632 0.10332108,68.8684 0.09483166,68.8737 0.13794158,68.8790 0.094761908,68.8842 0.034454521,68.8895 0.025878338,68.8948 0.051813558,68.9001 0.12078911,68.9053 0.1637236,68.9106 0.11197125,68.9159 0.051719707,68.9211 0.086326882,68.9264 0.25015569,68.9317 0.38801801,68.9370 0.46546701,68.9422 0.27572292,68.9475 0.16375907,68.9528 0.22419956,68.9580 0.32754108,68.9633 0.26707703,68.9686 0.1637968,68.9739 0.13802531,68.9791 0.16380502,68.9844 0.13790636,68.9897 0.12072771,68.9950 0.17240578,69.0002 0.23273091,69.0055 0.30166727,69.0108 0.10338916,69.0161 0.051840134,69.0213 0.086237915,69.0266 0.051618215,69.0319 0.025884146,69.0372 0.10352264,69.0424 0.18103565,69.0477 0.21550016,69.0530 0.16375209,69.0583 0.086174503,69.0635 0.051697072,69.0688 0.034585208,69.0741 0.22441071,69.0794 0.51765358,69.0846 0.81048858,69.0899 0.68933386,69.0952 0.37040529,69.1005 0.18946721,69.1058 0.0516227,69.1110 0.086223893,69.1163 0.094808206,69.1216 0.060352437,69.1269 0.13804653,69.1321 0.39657232,69.1374 0.4826327,69.1427 0.24130842,69.1480 0.034531619,69.1533 0.18973695,69.1585 0.26726845,69.1638 0.21546923,69.1691 0.094759867,69.1744 0.060322039,69.1797 0.086254694,69.1849 0.10344259,69.1902 0.086258605,69.1955 0.18988678,69.2008 0.26723802,69.2061 0.21541172,69.2114 0.32751173,69.2166 0.14643203,69.2219 0.077620767,69.2272 0.2501545,69.2325 0.31033266,69.2378 0.16378145,69.2430 0.31934747,69.2483 0.86226273,69.2536 0.95671606,69.2589 0.78424311,69.2642 0.59456259,69.2695 0.26720065,69.2748 0.11216179,69.2800 0.094859622,69.2853 0.086099714,69.2906 -9.86913e-005,69.2959 5.2527339e-005,69.3012 0.086302035,69.3065 0.21560346,69.3118 0.26720321,69.3170 0.19815141,69.3223 0.051676631,69.3276 0.051748171,69.3329 0.086199395,69.3382 0.025847929,69.3435 -2.0246239e-006,69.3488 0.025920622,69.3540 0.11209785,69.3593 0.077542402,69.3646 0.060500287,69.3699 0.2415349,69.3752 0.24124844,69.3805 0.11190078,69.3858 0.025804872,69.3911 0.13795081,69.3964 0.52591342,69.4016 0.63794112,69.4069 0.34479448,69.4122 0.10342415,69.4175 0.086228184,69.4228 0.14674252,69.4281 0.25875491,69.4334 0.17219768,69.4387 0.025721051,69.4440 0.025874196,69.4493 0.034531064,69.4545 0.1811147,69.4598 0.31899288,69.4651 0.48277128,69.4704 0.5516814,69.4757 0.43957576,69.4810 0.14649506,69.4863 0.051714405,69.4916 -3.2898831e-006,69.4969 -5.2618469e-007,69.5022 5.3954627e-006,69.5075 0.077680036,69.5128 0.27604571,69.5181 0.33625442,69.5234 0.21537529,69.5286 0.19818294,69.5339 0.18966345,69.5392 0.20724873,69.5445 0.4830763,69.5498 0.49108526,69.5551 0.1892747,69.5604 0.051649921,69.5657 0.051725898,69.5710 -4.3372318e-005,69.5763 6.1322957e-005,69.5816 0.10362249,69.5869 0.30190775,69.5922 0.41382435,69.5975 0.30151212,69.6028 0.077379838,69.6081 -9.9486022e-007,69.6134 0.025869763,69.6187 0.0085949386,69.6240 5.3486829e-006,69.6293 1.2287839e-007,69.6346 -5.8412638e-006,69.6399 2.3244414e-005,69.6452 0.025861245,69.6505 0.025906902,69.6558 0.19847871,69.6611 0.43971291,69.6664 0.39652637,69.6717 0.33648551,69.6770 0.50887239,69.6823 0.474013,69.6876 0.50855887,69.6929 0.51716065,69.6982 0.31009486,69.7035 0.26707536,69.7088 0.18954115,69.7141 0.051696099,69.7194 0.051804613,69.7247 0.13796662,69.7300 0.10343269,69.7353 0.16396074,69.7406 0.47440869,69.7459 0.6723929,69.7512 0.43074119,69.7565 0.12050377,69.7618 0.025823977,69.7671 0.025918948,69.7724 0.163867,69.7777 0.21547736,69.7830 0.13789216,69.7883 0.10346124,69.7936 0.094808042,69.7989 0.060345162,69.8042 0.12076927,69.8095 0.17242576,69.8148 0.094774418,69.8201 0.10346904,69.8254 0.13794926,69.8307 0.16377707,69.8361 0.22414468,69.8414 0.22405936,69.8467 0.077653162,69.8520 0.14672504,69.8573 0.23295462,69.8626 0.37080836,69.8679 0.34469754,69.8732 0.31010285,69.8785 0.20678921,69.8838 0.22414349,69.8891 0.18973449,69.8944 0.32764024,69.8997 0.20674855,69.9050 0.077500634,69.9104 0.0086040581,69.9157 0.008621553,69.9210 -5.3174717e-006,69.9263 1.9309789e-006,69.9316 0.051821832,69.9369 0.17259392,69.9422 0.32760194,69.9475 0.37921447,69.9528 0.29301614,69.9581 0.086135752,69.9635 0.12069465,69.9688 0.15515941,69.9741 0.051705882,69.9794 0.051769964,69.9847 0.11209559,69.9900 0.086167,69.9953 0.05179067,70.0006 0.14659943,70.0059 0.12927799,70.0113 0.18112814,70.0166 0.23275663,70.0219 0.13780554,70.0272 0.060362369,70.0325 0.25891584,70.0378 0.59489316,70.0431 0.52583051,70.0485 0.53440243,70.0538 0.26709861,70.0591 0.16373758,70.0644 0.077603981,70.0697 0.22421849,70.0750 0.28440386,70.0803 0.29308516,70.0857 0.35344958,70.0910 0.27587306,70.0963 0.21554226,70.1016 0.2326944,70.1069 0.17232057,70.1122 0.13796741,70.1175 0.14659053,70.1229 0.13789643,70.1282 0.12934193,70.1335 0.18967949,70.1388 0.16385394,70.1441 0.1896262,70.1495 0.094763644,70.1548 0.16380945,70.1601 0.23285939,70.1654 0.3189894,70.1707 0.19818892,70.1760 0.20695426,70.1814 0.26716691,70.1867 0.17235158,70.1920 0.1810526,70.1973 0.12935188,70.2026 0.12938413,70.2080 0.12068716,70.2133 0.14650784,70.2186 0.43105921,70.2239 0.56035358,70.2292 0.31883579,70.2346 0.034402613,70.2399 0.051824614,70.2452 0.2760374,70.2505 0.44831336,70.2559 0.3446902,70.2612 0.17236458,70.2665 0.13803302,70.2718 0.18110628,70.2771 0.25857329,70.2825 0.3534205,70.2878 0.34479168,70.2931 0.18954395,70.2984 0.13796525,70.3038 0.20696495,70.3091 0.16375405,70.3144 0.094743021,70.3197 0.03449427,70.3251 0.10351907,70.3304 0.13788648,70.3357 0.051670916,70.3410 0.051858269,70.3464 0.13794801,70.3517 0.077486962,70.3570 0.051657151,70.3623 1.8184492e-005,70.3677 0.13802734,70.3730 0.1464904,70.3783 0.02579348,70.3836 -6.6392522e-006,70.3890 1.3026892e-006,70.3943 1.4292673e-006,70.3996 0.025909858,70.4049 0.15530683,70.4103 0.34491065,70.4156 0.31027037,70.4209 0.13786303,70.4263 0.12070699,70.4316 0.155321,70.4369 0.23281315,70.4422 0.16358323,70.4476 0.025723642,70.4529 0.025964798,70.4582 0.18977483,70.4636 0.2413362,70.4689 0.16370274,70.4742 0.068915479,70.4795 0.08629597,70.4849 0.18138334,70.4902 0.43126053,70.4955 0.44797298,70.5009 0.20655805,70.5062 0.051705789,70.5115 0.086267285,70.5169 0.17247342,70.5222 0.31898254,70.5275 0.3275812,70.5329 0.2413526,70.5382 0.17241368,70.5435 0.23284119,70.5489 0.24131681,70.5542 0.11194237,70.5595 0.025816899,70.5649 4.2844626e-005,70.5702 0.11221702,70.5755 0.25006843,70.5809 0.22401358,70.5862 0.10335797,70.5915 0.1724728,70.5969 0.26729345,70.6022 0.19827098,70.6075 0.10336372,70.6129 0.025805239,70.6182 0.086215548,70.6235 0.094823711,70.6289 0.13798442,70.6342 0.18976854,70.6395 0.28474957,70.6449 0.50015771,70.6502 0.448066,70.6556 0.21531357,70.6609 0.17238089,70.6662 0.22412838,70.6716 0.16375099,70.6769 0.086179487,70.6822 0.07758408,70.6876 0.086180791,70.6929 0.025814945,70.6983 2.1783449e-005,70.7036 0.051779673,70.7089 0.086217821,70.7143 0.077565402,70.7196 0.051698122,70.7250 0.02583337,70.7303 0.025899744,70.7356 0.19839928,70.7410 0.37083402,70.7463 0.40529695,70.7517 0.31893179,70.7570 0.1808012,70.7623 0.051559106,70.7677 0.034620792,70.7730 0.23293857,70.7784 0.29307497,70.7837 0.19806768,70.7890 -0.00011897973,70.7944 5.3468048e-005,70.7997 0.077626377,70.8051 0.20697485,70.8104 0.27594855,70.8158 0.24995753,70.8211 0.10340126,70.8264 0.103515,70.8318 0.13789563,70.8371 0.11205087,70.8425 0.14671449,70.8478 0.24143921,70.8532 0.22395961,70.8585 0.094672635,70.8639 0.025833433,70.8692 0.034543317,70.8745 0.17250477,70.8799 0.29307958,70.8852 0.1378312,70.8906 0.03449003,70.8959 0.08619339,70.9013 0.025889264,70.9066 0.08628276,70.9120 0.12941578,70.9173 0.24134478,70.9227 0.14646702,70.9280 0.1724647,70.9334 0.15512408,70.9387 0.094736949,70.9441 0.025953755,70.9494 0.15541096,70.9547 0.20677385,70.9601 0.10325791,70.9654 0.086182594,70.9708 0.051762424,70.9761 0.17249356,70.9815 0.17233804,70.9868 0.025778882,70.9922 0.025898263,70.9975 0.16381727,71.0029 0.15514532,71.0082 0.060378231,71.0136 0.1121721,71.0189 0.20701531,71.0243 0.32767966,71.0296 0.36194548,71.0350 0.17223957,71.0403 0.094832011,71.0457 0.10354958,71.0511 0.17253593,71.0564 0.25867251,71.0618 0.39687604,71.0671 0.62946373,71.0725 0.43922353,71.0778 0.17209403,71.0832 0.1207087,71.0885 0.23284541,71.0939 0.24131787,71.0992 0.094723053,71.1046 -2.6890615e-005,71.1099 0.086252593,71.1153 0.16388309,71.1206 0.20699279,71.1260 0.30178002,71.1314 0.32759801,71.1367 0.25858194,71.1421 0.15501986,71.1474 0.034395307,71.1528 0.10358032,71.1581 0.27595565,71.1635 0.25858608,71.1688 0.19820188,71.1742 0.094735928,71.1796 0.02584788,71.1849 0.086340815,71.1903 0.29315755,71.1956 0.28435895,71.2010 0.31028545,71.2063 0.32767203,71.2117 0.30180544,71.2171 0.189527,71.2224 0.051687654,71.2278 0.11220647,71.2331 0.18103434,71.2385 0.11196724,71.2439 0.025798246,71.2492 -5.7890315e-006,71.2546 0.026001729,71.2599 0.13808616,71.2653 0.18954071,71.2707 0.12055416,71.2760 0.086208254,71.2814 0.077610262,71.2867 0.086200379,71.2921 0.05171385,71.2975 0.051711507,71.3028 0.034478232,71.3082 0.060400117,71.3135 0.077557661,71.3189 0.034445938,71.3243 0.060370378,71.3296 0.077596016,71.3350 0.060308617,71.3404 -2.4701956e-005,71.3457 0.025886606,71.3511 0.043132659,71.3564 0.12080522,71.3618 0.25008923,71.3672 0.25865468,71.3725 0.2240869,71.3779 0.16369894,71.3833 0.13786826,71.3886 0.077544101,71.3940 0.060382206,71.3994 0.14669597,71.4047 0.35355639,71.4101 0.38785997,71.4155 0.25853959,71.4208 0.20690851,71.4262 0.20682053,71.4315 0.10344501,71.4369 0.24153766,71.4423 0.30168563,71.4476 0.18955837,71.4530 0.21550635,71.4584 0.2242209,71.4637 0.28461275,71.4691 0.27572623,71.4745 0.077419505,71.4799 0.077657983,71.4852 0.27600828,71.4906 0.3794153,71.4960 0.31026813,71.5013 0.14634761,71.5067 0.051663257,71.5121 0.060401354,71.5174 0.12944341,71.5228 0.31049782,71.5282 0.34471712,71.5335 0.18950254,71.5389 0.11202558,71.5443 0.060342461,71.5497 0.13796203,71.5550 0.17239523,71.5604 0.10350719,71.5658 0.1811647,71.5711 0.28447089,71.5765 0.19809431,71.5819 0.034503248,71.5873 0.17257512,71.5926 0.20685288,71.5980 0.18114667,71.6034 0.34499371,71.6087 0.31876191,71.6141 0.13780953,71.6195 0.19829687,71.6249 0.18957235,71.6302 0.17238913,71.6356 0.17247482,71.6410 0.18111326,71.6464 0.23274501,71.6517 0.1981716,71.6571 0.077537559,71.6625 0.051855057,71.6679 0.17243707,71.6732 0.14649266,71.6786 0.24138087,71.6840 0.21545129,71.6894 0.12066942,71.6947 0.12074687,71.7001 0.25000241,71.7055 0.1378464,71.7109 -2.0466039e-005,71.7162 0.060471311,71.7216 0.20706911,71.7270 0.29322764,71.7324 0.38808051,71.7378 0.47404251,71.7431 0.31877461,71.7485 0.31030729,71.7539 0.26713783,71.7593 0.10332521,71.7646 -1.391527e-005,71.7700 0.086472034,71.7754 0.45726469,71.7808 0.7931813,71.7862 0.74114102,71.7915 0.38763502,71.7969 0.12052925,71.8023 -4.0708721e-005,71.8077 0.017387131,71.8131 0.28462747,71.8184 0.32758892,71.8238 0.39651862,71.8292 0.3361316,71.8346 0.24136259,71.8400 0.2672123,71.8453 0.24134332,71.8507 0.13792646,71.8561 0.086194932,71.8615 0.18104057,71.8669 0.14651982,71.8723 0.025820332,71.8776 -4.3122454e-006,71.8830 -7.7347175e-007,71.8884 0.051767137,71.8938 0.22428291,71.8992 0.45698041,71.9046 0.5517987,71.9099 0.57758826,71.9153 0.310197,71.9207 0.14644493,71.9261 0.20716082,71.9315 0.64680606,71.9369 0.62046069,71.9423 0.33593494,71.9476 0.13782874,71.9530 0.051753923,71.9584 0.11225589,71.9638 0.32771677,71.9692 0.3447434,71.9746 0.25857139,71.9800 0.27588636,71.9853 0.31033745,71.9907 0.26714608,71.9961 0.20681274,72.0015 0.13789466,72.0069 0.051731195,72.0123 0.13801441,72.0177 0.22422935,72.0231 0.24133474,72.0284 0.12061597,72.0338 0.086161837,72.0392 -6.5723296e-005,72.0446 7.830956e-005,72.0500 0.086350515,72.0554 0.15522495,72.0608 0.13781461,72.0662 0.094745718,72.0716 0.24152005,72.0770 0.42251593,72.0823 0.33614102,72.0877 0.26723298,72.0931 0.37075236,72.0985 0.38778478,72.1039 0.094733618,72.1093 0.086256281,72.1147 0.10343631,72.1201 0.12069594,72.1255 0.12064452,72.1309 0.12070855,72.1363 0.29314443,72.1417 0.18960573,72.1470 0.10340317,72.1524 0.008621091,72.1578 0.112081,72.1632 0.08619523,72.1686 0.025855394,72.1740 0.00862002,72.1794 0.11211561,72.1848 0.25871623,72.1902 0.3105253,72.1956 0.27589586,72.2010 0.15493588,72.2064 0.034364272,72.2118 0.025897518,72.2172 0.060394593,72.2226 0.12935953,72.2280 0.18100752,72.2334 0.12060817,72.2388 0.051694654,72.2442 0.077608176,72.2496 0.15517716,72.2549 0.2157158,72.2603 0.35375109,72.2657 0.37080532,72.2711 0.35325053,72.2765 0.18943918,72.2819 0.13783452,72.2873 0.077574804,72.2927 0.094894536,72.2981 0.10345501,72.3035 0.1120366,72.3089 0.094873644,72.3143 0.28455937,72.3197 0.37936488,72.3251 0.32763642,72.3305 0.22401319,72.3359 0.16371047,72.3413 0.2932117,72.3467 0.39671379,72.3521 0.34475768,72.3575 0.1635296,72.3629 0.025739674,72.3683 0.025880056,72.3737 0.086374812,72.3791 0.25013316,72.3845 0.292988,72.3899 0.18090478,72.3953 0.12926365,72.4007 0.1551633,72.4061 0.13792783,72.4116 0.051710173,72.4170 1.2568257e-005,72.4224 0.034474701,72.4278 0.086227581,72.4332 0.10356405,72.4386 0.086205073,72.4440 0.05167086,72.4494 0.086240478,72.4548 0.18108474,72.4602 0.30182618,72.4656 0.39654559,72.4710 0.25853315,72.4764 0.26725087,72.4818 0.32756624,72.4872 0.1895356,72.4926 -6.0361992e-005,72.4980 2.537864e-005,72.5034 0.025952326,72.5088 0.10355757,72.5142 0.19830242,72.5197 0.18957929,72.5251 0.094925113,72.5305 0.2590647,72.5359 0.54338735,72.5413 0.63777643,72.5467 0.40463346,72.5521 0.051483534,72.5575 0.15530367,72.5629 0.29309928,72.5683 0.24128102,72.5737 0.077535935,72.5791 0.12934731,72.5845 0.20687513,72.5900 0.18966056,72.5954 0.15524344,72.6008 0.25868326,72.6062 0.24133381,72.6116 0.10343525,72.6170 0.10352356,72.6224 0.16379675,72.6278 0.15508218,72.6332 0.077478461,72.6387 0.034587741,72.6441 0.18987301,72.6495 0.2499395,72.6549 0.12047332,72.6603 0.077598318,72.6657 0.20701478,72.6711 0.23269913,72.6765 0.07750231,72.6820 0.025838528,72.6874 0.0086004706,72.6928 9.0314888e-006,72.6982 0.02588778,72.7036 0.051723212,72.7090 0.02584001,72.7144 0.025891289,72.7198 0.1035342,72.7253 0.18968607,72.7307 0.1723545,72.7361 0.11204999,72.7415 0.13808192,72.7469 0.30191678,72.7523 0.37925619,72.7578 0.22389373,72.7632 0.11199023,72.7686 0.34487334,72.7740 0.37924108,72.7794 0.051860124,72.7848 0.18122014,72.7903 0.189513,72.7957 0.094745666,72.8011 0.17245767,72.8065 0.25007236,72.8119 0.43099627,72.8173 0.30160621,72.8228 0.27585515,72.8282 0.37933004,72.8336 0.29308516,72.8390 0.11211687,72.8444 0.12937088,72.8499 0.10345574,72.8553 0.14673725,72.8607 0.25005606,72.8661 0.18081588,72.8715 0.10334355,72.8770 0.11205875,72.8824 0.068909332,72.8878 0.025825966,72.8932 -4.4947565e-006,72.8986 -1.3966439e-007,72.9041 5.0543472e-006,72.9095 0.077670388,72.9149 0.31903654,72.9203 0.32752591,72.9257 0.12925325,72.9312 0.034459464,72.9366 0.0086059449,72.9420 0.034514472,72.9474 0.077613547,72.9529 0.1120673,72.9583 0.051715385,72.9637 0.025857138,72.9691 0.077610433,72.9746 0.10343134,72.9800 0.034432821,72.9854 -5.890277e-006,72.9908 -7.2692347e-007,72.9962 8.7993794e-006,73.0017 0.034503732,73.0071 0.10343202,73.0125 0.086237617,73.0180 0.051717158,73.0234 -4.5227782e-005,73.0288 1.2124383e-005,73.0342 -3.2658425e-006,73.0397 9.3794716e-007,73.0451 -4.8568847e-007,73.0505 1.0048129e-006,73.0559 -3.5338469e-006,73.0614 1.3131752e-005,73.0668 0.025908927,73.0722 0.060378585,73.0776 0.086186625,73.0831 0.13803968,73.0885 0.29329407,73.0939 0.34489834,73.0994 0.32750443,73.1048 0.23259799,73.1102 0.16368984,73.1156 0.11205692,73.1211 0.1466835,73.1265 0.21566238,73.1319 0.36223853,73.1374 0.51734537,73.1428 0.43940234,73.1482 0.20679249,73.1537 0.31911987,73.1591 0.44832894,73.1645 0.45677462,73.1699 0.2325971,73.1754 0.13787147,73.1808 0.077501237,73.1862 0.034432732,73.1917 -1.2525217e-005,73.1971 2.5930483e-005,73.2025 0.025908303,73.2080 0.060414523,73.2134 0.15520287,73.2188 0.16372304,73.2243 0.10343514,73.2297 0.12066752,73.2351 0.025793158,73.2406 4.0432529e-005,73.2460 0.11214095,73.2514 0.18964432,73.2569 0.12924874,73.2623 0.0085743954,73.2677 5.5897708e-005,73.2732 0.094928071,73.2786 0.13789549,73.2840 0.051633224,73.2895 -2.3212864e-005,73.2949 2.4483765e-005,73.3004 0.05174676,73.3058 0.051706411,73.3112 0.025907548,73.3167 0.086268127,73.3221 0.086144283,73.3275 0.034455605,73.3330 0.13794537,73.3384 0.21559951,73.3438 0.40541193,73.3493 0.50876576,73.3547 0.47393456,73.3602 0.15493028,73.3656 0.11206271,73.3710 0.16382739,73.3765 0.16381688,73.3819 0.22412649,73.3874 0.27590391,73.3928 0.35346678,73.3982 0.18956184,73.4037 0.10352258,73.4091 0.27595851,73.4146 0.31887153,73.4200 0.21546678,73.4254 0.16378728,73.4309 0.094766162,73.4363 0.025833473,73.4418 0.025889389,73.4472 0.051725507,73.4526 0.025829142,73.4581 -9.5133464e-006,73.4635 7.04218e-007,73.4690 6.6979846e-006,73.4744 0.025887251,73.4799 0.18966013,73.4853 0.34480751,73.4907 0.30171272,73.4962 0.18111488,73.5016 0.17263696,73.5071 0.3017638,73.5125 0.26711297,73.5180 0.37068531,73.5234 0.43102583,73.5288 0.32756394,73.5343 0.28454441,73.5397 0.37931222,73.5452 0.30155033,73.5506 0.06033871,73.5561 0.181143,73.5615 0.30167204,73.5670 0.2327773,73.5724 0.13793845,73.5779 0.12940206,73.5833 0.2933757,73.5887 0.49154571,73.5942 0.64653766,73.5996 0.64637411,73.6051 0.43946296,73.6105 0.2585637,73.6160 0.21564874,73.6214 0.3017149,73.6269 0.1721383,73.6323 -0.00011164085,73.6378 3.9646013e-005,73.6432 0.07777866,73.6487 0.33637822,73.6541 0.35338324,73.6596 0.19816004,73.6650 0.22403577,73.6705 0.18957976,73.6759 0.10345199,73.6814 0.086275741,73.6868 0.13792357,73.6923 0.12936938,73.6977 0.2157388,73.7032 0.31045353,73.7086 0.30155951,73.7141 0.32750791,73.7195 0.34484544,73.7250 0.20675464,73.7304 0.034426577,73.7359 0.069075584,73.7413 0.13799846,73.7468 0.12067167,73.7522 0.2240198,73.7577 0.34482595,73.7631 0.37954971,73.7686 0.3965748,73.7741 0.2325308,73.7795 0.10341321,73.7850 0.25019073,73.7904 0.51729816,73.7959 0.47399834,73.8013 0.18092118,73.8068 0.14650996,73.8122 0.17240445,73.8177 0.094834909,73.8231 0.086181797,73.8286 0.017247695,73.8341 0.05179555,73.8395 0.11210897,73.8450 0.11201869,73.8504 0.05172484,73.8559 0.094882958,73.8613 0.11203514,73.8668 0.16379236,73.8723 0.25006685,73.8777 0.3535555,73.8832 0.42240199,73.8886 0.25847912,73.8941 0.094725654,73.8995 0.0086012864,73.9050 0.025945377,73.9105 0.094962053,73.9159 0.15517603,73.9214 0.086015917,73.9268 0.051845297,73.9323 0.3278144,73.9378 0.4396486,73.9432 0.35324973,73.9487 0.077422321,73.9541 0.094962202,73.9596 0.23298591,73.9651 0.29309857,73.9705 0.1463242,73.9760 0.051625773,73.9814 0.025839683,73.9869 0.025930516,73.9924 0.11222839,73.9978 0.19829261,74.0033 0.16364548,74.0087 0.051609173,74.0142 0.025924634,74.0197 0.17264368,74.0251 0.38814646,74.0306 0.4222472,74.0361 0.22390203,74.0415 0.2068651,74.0470 0.14656124,74.0525 0.16380496,74.0579 0.1378803,74.0634 0.051710498,74.0688 0.025840795,74.0743 0.025838939,74.0798 0.025878564,74.0852 0.034528639,74.0907 0.08623144,74.0962 0.10342064,74.1016 0.12065239,74.1071 0.086183883,74.1126 2.8669927e-005,74.1180 0.043232284,74.1235 0.12077731,74.1290 0.11194597,74.1344 0.025766321,74.1399 0.025877722,74.1454 0.025854744,74.1508 0.025929784,74.1563 0.077583119,74.1618 0.16372886,74.1672 0.33632481,74.1727 0.37086776,74.1782 0.31898949,74.1836 0.23263437,74.1891 0.19820292,74.1946 0.21544325,74.2001 0.094752021,74.2055 0.043179143,74.2110 0.13794036,74.2165 0.14647888,74.2219 0.11210188,74.2274 0.08622589,74.2329 0.051673874,74.2383 -1.7908867e-005,74.2438 0.0259241,74.2493 0.12074842,74.2548 0.13789257,74.2602 0.051650655,74.2657 1.3221388e-005,74.2712 0.060419537,74.2766 0.14666176,74.2821 0.25871986,74.2876 0.24992177,74.2931 0.13780844,74.2985 0.10344917,74.3040 0.12072594,74.3095 0.10338003,74.3150 0.017206568,74.3204 0.1379801,74.3259 0.23307556,74.3314 0.44842026,74.3368 0.31868175,74.3423 0.15506381,74.3478 0.11208572,74.3533 0.10340502,74.3587 0.10342511,74.3642 0.14655091,74.3697 0.10337438,74.3752 0.0085838465,74.3806 1.3631652e-005,74.3861 0.025904547,74.3916 0.086249374,74.3971 0.086152069,74.4026 -4.9337978e-005,74.4080 2.64022e-005,74.4135 0.051918078,74.4190 0.28468251,74.4245 0.48300523,74.4299 0.83641952,74.4354 0.76686794,74.4409 0.29275778,74.4464 0.16384155,74.4519 0.13797787,74.4573 0.16371998,74.4628 0.10333306,74.4683 0.17256297,74.4738 0.38808399,74.4793 0.29294047,74.4847 0.086075939,74.4902 0.060313899,74.4957 -5.7744863e-005,74.5012 9.9150144e-005,74.5067 0.094984993,74.5121 0.17249216,74.5176 0.24997813,74.5231 0.22398856,74.5286 0.07748463,74.5341 0.025834046,74.5395 0.0086104507,74.5450 0.05172677,74.5505 0.051723316,74.5560 0.008621892,74.5615 -3.4437539e-006,74.5670 1.2573056e-005,74.5724 0.060405336,74.5779 0.14657153,74.5834 0.11207114,74.5889 0.12071744,74.5944 0.1379447,74.5999 0.13791476,74.6053 0.086148813,74.6108 0.051745757,74.6163 0.094865464,74.6218 0.094792195,74.6273 0.077601902,74.6328 0.10342899,74.6382 0.060309976,74.6437 0.17240748,74.6492 0.17247535,74.6547 0.23289089,74.6602 0.42259046,74.6657 0.63795209,74.6712 0.42220664,74.6766 0.17234553,74.6821 0.14666699,74.6876 0.3450411,74.6931 0.48284274,74.6986 0.4395155,74.7041 0.33598086,74.7096 0.19821005,74.7151 0.2760115,74.7205 0.39658955,74.7260 0.28426871,74.7315 0.086121239,74.7370 0.37080148,74.7425 0.43977612,74.7480 0.5431906,74.7535 0.706833,74.7590 0.5861069,74.7645 0.35342148,74.7700 0.24993393,74.7754 0.12929542,74.7809 0.18111654,74.7864 0.20688896,74.7919 0.13783871,74.7974 0.034456935,74.8029 0.10347334,74.8084 0.120656,74.8139 0.120804,74.8194 0.18979704,74.8249 0.23267408,74.8304 0.15504928,74.8359 0.12938848,74.8413 0.27607501,74.8468 0.43104842,74.8523 0.28426322,74.8578 0.15504502,74.8633 0.15517327,74.8688 0.15517756,74.8743 0.14654399,74.8798 0.06033805,74.8853 0.060468923,74.8908 0.14662664,74.8963 0.14662091,74.9018 0.25866464,74.9073 0.25843382,74.9128 0.18953612,74.9183 0.18973339,74.9238 0.19833915,74.9293 0.14647952,74.9348 0.2586059,74.9403 0.3535493,74.9457 0.24998853,74.9512 0.1205779,74.9567 0.09490107,74.9622 0.22422652,74.9677 0.19825694,74.9732 0.16378416,74.9787 0.15509649,74.9842 0.13785593,74.9897 0.086186036,74.9952 0.077665977,75.0007 0.16387004,75.0062 0.1637249,75.0117 0.12923282,75.0172 0.18103494,75.0227 0.24142176,75.0282 0.21549422,75.0337 0.14661901,75.0392 0.18118382,75.0447 0.22416355,75.0502 0.1723703,75.0557 0.18097426,75.0612 0.25012359,75.0667 0.38810673,75.0722 0.35331056,75.0777 0.18942408,75.0832 0.12932184,75.0887 0.20697238,75.0942 0.22427419,75.0997 0.345061,75.1052 0.47401172,75.1107 0.34457198,75.1162 0.20679504,75.1217 0.0516419,75.1273 -2.0878097e-005,75.1328 3.7285376e-005,75.1383 0.077685334,75.1438 0.18975024,75.1493 0.22405142,75.1548 0.051591884,75.1603 -4.3906339e-006,75.1658 3.9393358e-006,75.1713 -1.1367347e-005,75.1768 4.1533556e-005,75.1823 0.10350344,75.1878 0.16387099,75.1933 0.25013325,75.1988 0.31890109,75.2043 0.15502097,75.2098 0.051671896,75.2153 0.051725555,75.2208 0.086217172,75.2263 0.10340516,75.2319 0.30178389,75.2374 0.42250949,75.2429 0.32776004,75.2484 0.39681205,75.2539 0.49128735,75.2594 0.31862324,75.2649 0.12054816,75.2704 0.086203396,75.2759 -7.2015364e-006,75.2814 0.086230218,75.2869 0.15517336,75.2924 0.094804429,75.2980 0.051799446,75.3035 0.15529107,75.3090 0.19824822,75.3145 0.11207829,75.3200 0.12070968,75.3255 0.10340634,75.3310 0.077497572,75.3365 0.043105356,75.3420 0.15525123,75.3476 0.24140085,75.3531 0.24995576,75.3586 0.12930787,75.3641 0.18110661,75.3696 0.21552308,75.3751 0.18107265,75.3806 0.19825555,75.3861 0.18958689,75.3917 0.18098256,75.3972 0.12062684,75.4027 0.02582361,75.4082 0.060496181,75.4137 0.33655852,75.4192 0.55183655,75.4247 0.68933678,75.4302 0.60321003,75.4358 0.34482732,75.4413 0.1122251,75.4468 0.22424965,75.4523 0.1463504,75.4578 0.025779508,75.4633 0.086322114,75.4689 0.2069082,75.4744 0.16368981,75.4799 0.025796579,75.4854 0.025911206,75.4909 0.086285353,75.4964 0.14655618,75.5020 0.11197215,75.5075 0.034569994,75.5130 0.18981233,75.5185 0.2586036,75.5240 0.26718679,75.5295 0.23274478,75.5351 0.24999522,75.5406 0.20682098,75.5461 0.086112007,75.5516 -1.4878731e-005,75.5571 0.094880335,75.5627 0.21554458,75.5682 0.21548817,75.5737 0.094783291,75.5792 0.0086115198,75.5847 0.0086193997,75.5903 6.39482e-006,75.5958 0.051782325,75.6013 0.12931223,75.6068 0.10354419,75.6123 0.198294,75.6179 0.12058091,75.6234 0.10353868,75.6289 0.1897402,75.6344 0.24125248,75.6399 0.051606521,75.6455 0.0517992,75.6510 0.24160898,75.6565 0.50004679,75.6620 0.2928406,75.6676 0.025780583,75.6731 0.10352301,75.6786 0.18106511,75.6841 0.1638049,75.6897 0.24145707,75.6952 0.39668822,75.7007 0.37927359,75.7062 0.43946129,75.7118 0.40508124,75.7173 0.26722968,75.7228 -3.1463933e-006,75.7283 0.025909396,75.7339 0.051698223,75.7394 0.043186516,75.7449 0.18114199,75.7504 0.18098702,75.7560 0.15521133,75.7615 0.1896579,75.7670 0.14652088,75.7725 0.17242022,75.7781 0.19831367,75.7836 0.25865921,75.7891 0.27581036,75.7946 0.18095228,75.8002 0.077492364,75.8057 0.0085815461,75.8112 1.8244438e-006,75.8168 0.008669313,75.8223 0.15538538,75.8278 0.44848064,75.8333 0.48270583,75.8389 0.29285821,75.8444 0.12062549,75.8499 0.16392869,75.8555 0.31043026,75.8610 0.44833505,75.8665 0.46545637,75.8721 0.26706651,75.8776 0.10331945,75.8831 0.0086372262,75.8886 0.086408086,75.8942 0.31920716,75.8997 0.51717556,75.9052 0.36180753,75.9108 0.12921494,75.9163 0.086199358,75.9218 0.0516822,75.9274 1.8716553e-005,75.9329 0.086273842,75.9384 0.13795532,75.9440 0.19831286,75.9495 0.31036147,75.9550 0.34488484,75.9606 0.36204562,75.9661 0.1636464,75.9716 0.02580544,75.9772 9.9470469e-007,75.9827 -2.7066365e-006,75.9882 9.8326491e-006,75.9938 0.025853051,75.9993 0.025915904,76.0049 0.086339407,76.0104 0.22449143,76.0159 0.47422159,76.0215 0.34450665,76.0270 0.18081136,76.0325 0.0085467789,76.0381 0.077760249,76.0436 0.2588115,76.0491 0.31890666,76.0547 0.18944658,76.0602 0.077486649,76.0658 0.051724117,76.0713 0.051808998,76.0768 0.086206585,76.0824 0.025777964,76.0879 0.034595344,76.0934 0.18993603,76.0990 0.40522358,76.1045 0.34458795,76.1101 0.19815223,76.1156 0.18108049,76.1211 0.21548532,76.1267 0.14659469,76.1322 0.24148419,76.1378 0.22413354,76.1433 0.14647807,76.1488 0.077499852,76.1544 0.11210483,76.1599 0.14656448,76.1655 0.10339855,76.1710 0.16385774,76.1765 0.43111989,76.1821 0.45683658,76.1876 0.18955459,76.1932 0.051665027,76.1987 -1.3299325e-005,76.2043 0.025930997,76.2098 0.17251632,76.2153 0.37073493,76.2209 0.39654323,76.2264 0.38798901,76.2320 0.34471107,76.2375 0.12065731,76.2431 0.21593203,76.2486 0.58654678,76.2542 0.68072885,76.2597 0.27545208,76.2652 0.13794447,76.2708 0.18102981,76.2763 0.1895593,76.2819 0.16378154,76.2874 0.13795261,76.2930 0.05169544,76.2985 0.025868094,76.3041 0.10346501,76.3096 0.21553506,76.3152 0.2586084,76.3207 0.20689549,76.3263 0.23281692,76.3318 0.30175626,76.3373 0.30176201,76.3429 0.29311496,76.3484 0.23268017,76.3540 0.22422807,76.3595 0.56044751,76.3651 0.60340291,76.3706 0.62938285,76.3762 0.52580535,76.3817 0.2842508,76.3873 0.034405008,76.3928 7.4863401e-006,76.3984 0.034507066,76.4039 0.18103145,76.4095 0.11209458,76.4150 0.1380634,76.4206 0.27598628,76.4261 0.44832724,76.4317 0.39644167,76.4372 0.17235531,76.4428 0.1811593,76.4483 0.31037894,76.4539 0.34472522,76.4594 0.25852519,76.4650 0.13783957,76.4705 0.025807979,76.4761 6.9565567e-007,76.4817 -3.9316797e-006,76.4872 1.5032382e-005,76.4928 0.051776607,76.4983 0.14664513,76.5039 0.25875294,76.5094 0.36212179,76.5150 0.31016582,76.5205 0.37065196,76.5261 0.68119705,76.5316 0.62067223,76.5372 0.31040829,76.5427 0.30198956,76.5483 0.4137072,76.5539 0.21514237,76.5594 0.14651945,76.5650 0.29321438,76.5705 0.28450453,76.5761 0.25872159,76.5816 0.30160546,76.5872 0.077372395,76.5927 -9.366523e-006,76.5983 0.086285613,76.6039 0.32772577,76.6094 0.49999547,76.6150 0.42229921,76.6205 0.30167001,76.6261 0.22411719,76.6317 0.14660385,76.6372 0.35361469,76.6428 0.41386965,76.6483 0.33612624,76.6539 0.28449908,76.6594 0.45709497,76.6650 0.60342848,76.6706 0.36180082,76.6761 0.16364728,76.6817 0.051701412,76.6872 6.1767387e-006,76.6928 -7.8347512e-006,76.6984 0.0086648539,76.7039 0.077600345,76.7095 0.051720276,76.7150 0.11213714,76.7206 0.18970256,76.7262 0.1809997,76.7317 0.1379447,76.7373 0.19834369,76.7429 0.3103359,76.7484 0.35340983,76.7540 0.41375077,76.7595 0.3706333,76.7651 0.18101269,76.7707 0.08624988,76.7762 0.14663486,76.7818 0.22418346,76.7874 0.24140261,76.7929 0.37074092,76.7985 0.42237225,76.8041 0.28442755,76.8096 0.18962903,76.8152 0.11195737,76.8208 0.0085560661,76.8263 1.2404122e-005,76.8319 -3.2983387e-006,76.8374 7.8818118e-007,76.8430 1.4592557e-007,76.8486 -1.3720791e-006,76.8541 5.3428639e-006,76.8597 0.008617362,76.8653 7.95099e-006,76.8708 0.02587497,76.8764 0.0086042611,76.8820 -5.2717969e-006,76.8875 0.02592596,76.8931 0.12934269,76.8987 0.19823018,76.9043 0.1120301,76.9098 0.025854591,76.9154 -2.4391229e-005,76.9210 0.0087355012,76.9265 0.17262687,76.9321 0.25862768,76.9377 0.232628,76.9432 0.21550551,76.9488 0.24139403,76.9544 0.16366978,76.9599 0.051754609,76.9655 0.21569394,76.9711 0.33620971,76.9767 0.24133143,76.9822 0.29331964,76.9878 0.56896746,76.9934 0.40494689,76.9989 0.21539862,77.0045 0.051625412,77.0101 8.2121351e-006,77.0157 0.025868574,77.0212 0.008605117,77.0268 1.7223195e-008,77.0324 -3.2009516e-006,77.0379 0.051933285,77.0435 0.25880086,77.0491 0.31915149,77.0547 0.56046528,77.0602 0.57738131,77.0658 0.40484896,77.0714 0.060204234,77.0770 0.051844481,77.0825 0.10348208,77.0881 0.13785726,77.0937 0.12072139,77.0993 0.16378392,77.1048 0.077525958,77.1104 0.13797553,77.1160 0.14651655,77.1216 0.15519622,77.1271 0.25877208,77.1327 0.29327738,77.1383 0.35350001,77.1439 0.32739067,77.1494 0.12908462,77.1550 0.051756606,77.1606 0.23303436,77.1662 0.6727708,77.1718 0.95682377,77.1773 0.5772022,77.1829 0.22396666,77.1885 0.10341483,77.1941 0.086211763,77.1997 0.051716391,77.2052 0.025838071,77.2108 0.025875293,77.2164 0.086289153,77.2220 0.14655828,77.2275 0.12074911,77.2331 0.24147636,77.2387 0.2930266,77.2443 0.16366646,77.2499 0.077539533,77.2554 0.10346565,77.2610 0.1724444,77.2666 0.18970548,77.2722 0.18109733,77.2778 0.19821107,77.2834 0.1120943,77.2889 0.26733136,77.2945 0.24127923,77.3001 0.13788314,77.3057 0.077584922,77.3113 0.051687595,77.3169 0.02581409,77.3224 -3.2962489e-005,77.3280 5.0278832e-005,77.3336 0.051840387,77.3392 0.086167097,77.3448 0.034412205,77.3504 0.051754754,77.3559 0.051684715,77.3615 0.16388455,77.3671 0.59500456,77.3727 0.67244077,77.3783 0.46576345,77.3839 0.52601236,77.3894 0.44798639,77.3950 0.18938182,77.4006 0.060230013,77.4062 0.025856955,77.4118 0.094886295,77.4174 0.14652491,77.4230 0.077622123,77.4286 0.1121559,77.4341 0.086126693,77.4397 0.051659465,77.4453 0.051728003,77.4509 0.060381722,77.4565 0.094860725,77.4621 0.094757639,77.4677 0.02586453,77.4733 0.086294323,77.4788 0.22418375,77.4844 0.37081826,77.4900 0.43104878,77.4956 0.33609676,77.5012 0.31031182,77.5068 0.33653313,77.5124 0.62947732,77.5180 0.42209169,77.5236 0.19798689,77.5292 -9.4169489e-005,77.5347 2.4675448e-005,77.5403 -4.5242441e-006,77.5459 -6.5812942e-006,77.5515 3.0852752e-005,77.5571 0.060453035,77.5627 0.12070012,77.5683 0.13813747,77.5739 0.31044418,77.5795 0.2756741,77.5851 0.28444576,77.5907 0.40510762,77.5963 0.41372231,77.6019 0.24130636,77.6074 0.025872011,77.6130 0.060442217,77.6186 0.10336807,77.6242 0.0086390972,77.6298 0.094945654,77.6354 0.094743185,77.6410 0.077505067,77.6466 0.051716574,77.6522 0.0086068027,77.6578 3.675689e-005,77.6634 0.0258609,77.6690 0.034499802,77.6746 0.13798368,77.6802 0.10338581,77.6858 0.017223723,77.6914 0.10361327,77.6970 0.33627003,77.7026 0.23259284,77.7082 0.025774553,77.7138 0.02597798,77.7194 0.11219167,77.7250 0.13796259,77.7306 0.18098329,77.7362 0.21554686,77.7418 0.27596304,77.7474 0.22405672,77.7529 0.12052966,77.7585 0.16375652,77.7641 0.30181524,77.7697 0.34487161,77.7753 0.20682421,77.7809 0.12931107,77.7865 0.12063632,77.7921 0.0085348664,77.7977 0.069016263,77.8033 0.17240871,77.8089 0.12069921,77.8145 0.051823117,77.8202 0.086152561,77.8258 0.0085191866,77.8314 0.02593912,77.8370 0.13799113,77.8426 0.15514617,77.8482 0.13790949,77.8538 0.18969533,77.8594 0.27598408,77.8650 0.28484243,77.8706 0.4570787,77.8762 0.44803023,77.8818 0.27546999,77.8874 0.02573151,77.8930 0.086273439,77.8986 0.051650282,77.9042 2.2531149e-005,77.9098 0.051775683,77.9154 0.086301975,77.9210 0.1638331,77.9266 0.16374965,77.9322 0.13800116,77.9378 0.25880212,77.9434 0.42237476,77.9490 0.26706216,77.9546 0.14657749,77.9602 0.16384204,77.9659 0.18092118,77.9715 0.11206675,77.9771 0.30190355,77.9827 0.40504092,77.9883 0.17221431,77.9939 0.051844213,77.9995 0.2244325,78.0051 0.40531355,78.0107 0.39632776,78.0163 0.24127515,78.0219 0.29314336,78.0275 0.19813599,78.0331 0.17238918,78.0388 0.56074566,78.0444 1.0865498,78.0500 1.0169644,78.0556 0.49955937,78.0612 0.10334469,78.0668 0.172536,78.0724 0.27583688,78.0780 0.13783233,78.0836 0.077782333,78.0892 0.20710374,78.0949 0.22399694,78.1005 0.12047474,78.1061 0.034413893,78.1117 0.025877282,78.1173 0.051857568,78.1229 0.19838928,78.1285 0.24135527,78.1341 0.22407012,78.1398 0.27585059,78.1454 0.310312,78.1510 0.18976165,78.1566 0.27617738,78.1622 0.50001955,78.1678 0.43084714,78.1734 0.40527898,78.1790 0.48286286,78.1847 0.37910718,78.1903 0.25845817,78.1959 0.22415651,78.2015 0.22406073,78.2071 0.10332741,78.2127 0.077558093,78.2184 0.060364552,78.2240 0.13794328,78.2296 0.051660903,78.2352 1.8602623e-005,78.2408 0.051815279,78.2464 0.11205794,78.2520 0.07756149,78.2577 0.12070129,78.2633 0.17237745,78.2689 0.2672686,78.2745 0.40525177,78.2801 0.29311123,78.2858 0.094722353,78.2914 0.0085449098,78.2970 5.5561228e-005,78.3026 0.095012926,78.3082 0.20690241,78.3138 0.12062179,78.3195 0.10347066,78.3251 0.086159185,78.3307 0.051619019,78.3363 -1.0670396e-005,78.3419 0.086310104,78.3476 0.15525568,78.3532 0.21551822,78.3588 0.14642785,78.3644 0.034409232,78.3700 0.025888659,78.3757 0.094902687,78.3813 0.138046,78.3869 0.18973847,78.3925 0.29330909,78.3982 0.48282754,78.4038 0.44834393,78.4094 0.49140212,78.4150 0.36171368,78.4206 0.27582431,78.4263 0.44841629,78.4319 0.5085606,78.4375 0.387714,78.4431 0.077452518,78.4488 0.18112183,78.4544 0.30175632,78.4600 0.28446457,78.4656 0.21548074,78.4713 0.10347548,78.4769 0.29325256,78.4825 0.55176151,78.4881 0.68090051,78.4938 0.55160761,78.4994 0.1637577,78.5050 0.068956003,78.5106 1.2007806e-005,78.5163 0.02587867,78.5219 0.025839932,78.5275 0.008655495,78.5331 0.08623261,78.5388 0.13810851,78.5444 0.33641651,78.5500 0.34484392,78.5556 0.28432974,78.5613 0.18951084,78.5669 0.21543229,78.5725 0.10337934,78.5782 0.12075374,78.5838 0.22420186,78.5894 0.25883815,78.5950 0.37937775,78.6007 0.22386245,78.6063 0.025706626,78.6119 -4.7310477e-006,78.6176 0.051869068,78.6232 0.30193698,78.6288 0.38794446,78.6345 0.25848874,78.6401 0.086035192,78.6457 0.0085592167,78.6513 0.025941096,78.6570 0.086227365,78.6626 0.051639732,78.6682 -6.8608699e-008,78.6739 0.051778492,78.6795 0.10350575,78.6851 0.19830482,78.6908 0.23272838,78.6964 0.20690414,78.7020 0.36231482,78.7077 0.64705223,78.7133 0.74154991,78.7189 0.55992383,78.7246 0.30122247,78.7302 0.12058236,78.7358 0.18972203,78.7415 0.14650886,78.7471 0.051704708,78.7527 0.13794886,78.7584 0.27591863,78.7640 0.29316115,78.7696 0.21551846,78.7753 0.18105234,78.7809 0.30180266,78.7866 0.42240277,78.7922 0.26720512,78.7978 0.13784921,78.8035 0.025740309,78.8091 0.034600187,78.8147 0.18121238,78.8204 0.2499564,78.8260 0.13777333,78.8316 0.10350195,78.8373 0.2069841,78.8429 0.14639319,78.8486 0.0085401759,78.8542 0.025893362,78.8598 0.025940143,78.8655 0.086297408,78.8711 0.13787228,78.8768 0.24993928,78.8824 0.19822752,78.8880 0.034451272,78.8937 0.025909223,78.8993 0.12076985,78.9050 0.21549222,78.9106 0.21544605,78.9162 0.16379258,78.9219 0.077673808,78.9275 0.24169317,78.9332 0.56049615,78.9388 0.52563345,78.9444 0.3014771,78.9501 0.10336257,78.9557 0.15517102,78.9614 0.1292952,78.9670 0.02585149,78.9727 0.0086490214,78.9783 0.10358752,78.9839 0.26726741,78.9896 0.18963651,78.9952 0.18986845,79.0009 0.28449112,79.0065 0.16357008,79.0122 0.086141445,79.0178 0.10349978,79.0234 0.13792884,79.0291 0.086104631,79.0347 0.03453017,79.0404 0.21568683,79.0460 0.38789332,79.0517 0.27568635,79.0573 0.086281665,79.0630 0.32780308,79.0686 0.59502894,79.0743 0.85351932,79.0799 0.76711446,79.0855 0.55160475,79.0912 0.42225805,79.0968 0.24128483,79.1025 0.15513405,79.1081 0.086184025,79.1138 0.16394296,79.1194 0.37076128,79.1251 0.31019303,79.1307 0.13782066,79.1364 0.0085869264,79.1420 0.025936799,79.1477 0.138004,79.1533 0.1724306,79.1590 0.24147762,79.1646 0.33642173,79.1703 0.43966764,79.1759 0.34462288,79.1816 0.34485489,79.1872 0.49141276,79.1929 0.48276183,79.1985 0.37062541,79.2042 0.094615392,79.2098 0.025830142,79.2155 0.077657446,79.2211 0.13799542,79.2268 0.17254496,79.2324 0.30176288,79.2381 0.28427914,79.2437 0.1033134,79.2494 0.034490857,79.2550 0.086244233,79.2607 0.10349011,79.2663 0.051695973,79.2720 0.094885968,79.2776 0.21555959,79.2833 0.15507136,79.2890 0.025825335,79.2946 0.051826041,79.3003 0.15529108,79.3059 0.22416082,79.3116 0.16374956,79.3172 0.1293458,79.3229 0.13785845,79.3285 0.077506162,79.3342 0.1638543,79.3399 0.1810112,79.3455 0.12063443,79.3512 0.077560991,79.3568 0.05169823,79.3625 0.051914074,79.3681 0.23299979,79.3738 0.30159414,79.3794 0.18087314,79.3851 0.16383776,79.3908 0.38791978,79.3964 0.47403941,79.4021 0.27587163,79.4077 0.18108052,79.4134 0.18966518,79.4191 0.15524718,79.4247 0.18101083,79.4304 0.094673216,79.4360 0.025787532,79.4417 0.0086634839,79.4473 0.051771455,79.4530 0.077571176,79.4587 0.051675435,79.4643 -2.5733123e-005,79.4700 1.5017783e-005,79.4756 0.025874149,79.4813 0.025845096,79.4870 9.4084326e-006,79.4926 0.051727388,79.4983 0.025865672,79.5040 0.05174366,79.5096 0.10344905,79.5153 0.077589259,79.5209 0.051733479,79.5266 0.13799082,79.5323 0.4742046,79.5379 0.59484017,79.5436 0.37930498,79.5493 0.16370998,79.5549 0.18963221,79.5606 0.24143313,79.5662 0.24145447,79.5719 0.35358021,79.5776 0.33628455,79.5832 0.31033835,79.5889 0.25854224,79.5946 0.17223476,79.6002 0.051608138,79.6059 0.025842963,79.6116 0.025871791,79.6172 0.14661719,79.6229 0.19828495,79.6286 0.18966724,79.6342 0.21552771,79.6399 0.1983217,79.6456 0.24139886,79.6512 0.18955706,79.6569 0.051626731,79.6626 0.0087034618,79.6682 0.20712538,79.6739 0.42247337,79.6796 0.43945953,79.6852 0.17226566,79.6909 0.060373623,79.6966 0.14661093,79.7022 0.22418337,79.7079 0.19830486,79.7136 0.18976486,79.7192 0.27581677,79.7249 0.12065381,79.7306 0.18973073,79.7362 0.20677909,79.7419 0.16379678,79.7476 0.21551412,79.7533 0.15517737,79.7589 0.24143647,79.7646 0.21543247,79.7703 0.11195845,79.7759 0.060405567,79.7816 0.2674177,79.7873 0.48296002,79.7930 0.73304862,79.7986 0.73262894,79.8043 0.31856358,79.8100 0.2068741,79.8156 0.29336807,79.8213 0.43983862,79.8270 0.45664999,79.8327 0.23239601,79.8383 0.094927631,79.8440 0.31916419,79.8497 0.31884363,79.8554 0.1722835,79.8610 0.1379226,79.8667 0.094804466,79.8724 0.05167529,79.8781 -2.4814857e-005,79.8837 0.051730696,79.8894 0.051722206,79.8951 0.017251626,79.9008 0.025882315,79.9064 0.077606417,79.9121 0.13795047,79.9178 0.13789256,79.9235 0.025845602,79.9291 0.060437866,79.9348 0.22427066,79.9405 0.34483409,79.9462 0.22403783,79.9518 0.11196501,79.9575 0.0085856654,79.9632 0.025912834,79.9689 0.051747039,79.9746 0.05169443,79.9802 0.09497238,79.9859 0.39683458,79.9916 0.57748365,79.9973 0.37909681,80.0030 0.23273422,80.0086 0.077535011,80.0143 0.02577511,80.0200 0.00869032,80.0257 0.21570435,80.0314 0.3793911,80.0370 0.37918475,80.0427 0.15503407,80.0484 0.060315467,80.0541 0.12076113,80.0598 0.21560799,80.0654 0.25005224,80.0711 0.37071893,80.0768 0.44824079,80.0825 0.4569163,80.0882 0.40512612,80.0938 0.29296052,80.0995 0.14648169,80.1052 0.086201817,80.1109 0.025858743,80.1166 0.0086269807,80.1223 0.051867116,80.1279 0.22421731,80.1336 0.2067804,80.1393 0.14650188,80.1450 0.12074095,80.1507 0.15517281,80.1564 0.12928164,80.1621 0.17240356,80.1677 0.18967082,80.1734 0.31903046,80.1791 0.26717043,80.1848 0.10341147,80.1905 0.094948277,80.1962 0.1811056,80.2019 0.21547493,80.2075 0.22419015,80.2132 0.21552315,80.2189 0.20675093,80.2246 0.25870609,80.2303 0.2760019,80.2360 0.24127892,80.2417 0.14646365,80.2474 0.17248377,80.2530 0.23275025,80.2587 0.12916292,80.2644 0.060435928,80.2701 0.28463674,80.2758 0.26712012,80.2815 0.07742475,80.2872 0.051851772,80.2929 0.22433168,80.2986 0.3105329,80.3042 0.40519938,80.3099 0.30137041,80.3156 0.094644196,80.3213 0.025884992,80.3270 0.025829777,80.3327 -2.2291444e-005,80.3384 0.025954351,80.3441 0.138107,80.3498 0.26726058,80.3555 0.24991411,80.3612 0.28451404,80.3668 0.43965033,80.3725 0.40512103,80.3782 0.2154566,80.3839 0.10337637,80.3896 0.086186707,80.3953 0.051709175,80.4010 -4.8205316e-006,80.4067 0.025921687,80.4124 0.10347771,80.4181 0.077525303,80.4238 0.034453187,80.4295 0.051738359,80.4352 0.11218832,80.4409 0.26741686,80.4466 0.28441125,80.4523 0.13780628,80.4579 0.13795529,80.4636 0.15515794,80.4693 0.086100057,80.4750 2.6828642e-005,80.4807 0.11216386,80.4864 0.24149196,80.4921 0.41391242,80.4978 0.50870627,80.5035 0.61200804,80.5092 0.49129504,80.5149 0.4396717,80.5206 0.3188436,80.5263 0.21551502,80.5320 0.32762718,80.5377 0.25859588,80.5434 0.1723534,80.5491 0.060277686,80.5548 0.034410011,80.5605 0.0086552342,80.5662 0.25889677,80.5719 0.50871122,80.5776 0.36182949,80.5833 0.086099781,80.5890 0.14679611,80.5947 0.37077594,80.6004 0.30168319,80.6061 0.28451732,80.6118 0.24123622,80.6175 0.12917532,80.6232 0.077492483,80.6289 0.008654221,80.6346 0.086254328,80.6403 0.051666405,80.6460 0.086294435,80.6517 0.30182731,80.6574 0.38801014,80.6631 0.42248437,80.6688 0.48276022,80.6745 0.40503436,80.6802 0.24995853,80.6859 0.23283964,80.6916 0.24993461,80.6973 0.18090901,80.7030 0.10346224,80.7087 0.11216287,80.7144 0.086071447,80.7202 0.0085678827,80.7259 0.11216246,80.7316 0.13790865,80.7373 0.086146757,80.7430 0.0085856458,80.7487 2.8881711e-006,80.7544 3.6373328e-006,80.7601 -1.7439304e-005,80.7658 6.6125809e-005,80.7715 0.10367218,80.7772 0.25007716,80.7829 0.25847223,80.7886 0.16375929,80.7943 0.17241688,80.8000 0.21559963,80.8057 0.31913602,80.8115 0.30157894,80.8172 0.094676033,80.8229 0.1034905,80.8286 0.14656013,80.8343 0.18961547,80.8400 0.31034127,80.8457 0.42252037,80.8514 0.44831511,80.8571 0.3016398,80.8628 0.17230147,80.8685 0.034388512,80.8743 5.0464721e-005,80.8800 0.11219604,80.8857 0.16382048,80.8914 0.1378624,80.8971 0.094778962,80.9028 0.086175762,80.9085 0.086208373,80.9142 0.3189885,80.9199 0.48275605,80.9257 0.32754785,80.9314 0.060353611,80.9371 0.12942082,80.9428 0.19831593,80.9485 0.15509453,80.9542 0.051629759,80.9599 -2.5617779e-005,80.9656 9.0740086e-006,80.9714 -1.0676944e-005,80.9771 0.025933528,80.9828 0.24162564,80.9885 0.43117815,80.9942 0.31886202,80.9999 0.14630762,81.0056 0.0084962025,81.0114 1.9151423e-005,81.0171 1.2803116e-005,81.0228 0.094979003,81.0285 0.25879365,81.0342 0.38780144,81.0399 0.3189193,81.0457 1.0180011,81.0514 2.6127193,81.0571 2.715169,81.0628 1.5166329,81.0685 0.62039769,81.0742 0.31018883,81.0800 0.23276716,81.0857 0.34497318,81.0914 0.43954703,81.0971 0.29303828,81.1028 0.24140485,81.1085 0.11205636,81.1143 0.11209442,81.1200 0.14663459,81.1257 0.27586421,81.1314 0.30165669,81.1371 0.24130826,81.1429 0.12067112,81.1486 0.16386268,81.1543 0.13783017,81.1600 0.034423463,81.1657 0.077649303,81.1715 0.14657353,81.1772 0.10338596,81.1829 0.017191075,81.1886 6.3295975e-006,81.1943 0.025979582,81.2001 0.17266148,81.2058 0.2930806,81.2115 0.12903322,81.2172 -8.8601599e-005,81.2230 2.8276261e-005,81.2287 0.060362443,81.2344 0.12068722,81.2401 0.086201712,81.2458 0.051774733,81.2516 0.12939177,81.2573 0.18110076,81.2630 0.1895646,81.2687 0.12063684,81.2745 0.16382526,81.2802 0.094789192,81.2859 0.051675558,81.2916 0.0086061982,81.2974 0.051739734,81.3031 0.24136131,81.3088 0.46557036,81.3145 0.53459609,81.3203 0.40532818,81.3260 0.32764608,81.3317 0.20672911,81.3374 0.077413991,81.3432 0.025864011,81.3489 0.17255178,81.3546 0.28456342,81.3604 0.24133496,81.3661 0.21551354,81.3718 0.21545444,81.3775 0.077448659,81.3833 -1.5183187e-005,81.3890 0.025895571,81.3947 0.086269937,81.4005 0.19834796,81.4062 0.24136825,81.4119 0.21554753,81.4176 0.25868836,81.4234 0.31034687,81.4291 0.31886175,81.4348 0.24129736,81.4406 0.20690426,81.4463 0.20694117,81.4520 0.19829039,81.4577 0.13787718,81.4635 0.10344153,81.4692 0.086155437,81.4749 0.025889393,81.4807 0.12075932,81.4864 0.18114816,81.4921 0.37073669,81.4979 0.3103025,81.5036 0.25862941,81.5093 0.16372252,81.5151 0.10334036,81.5208 0.060371228,81.5265 0.14664893,81.5323 0.23293974,81.5380 0.40539742,81.5437 0.40509573,81.5495 0.32736805,81.5552 0.31887597,81.5609 0.41380033,81.5667 0.31894991,81.5724 0.17239688,81.5781 0.13800441,81.5839 0.29323357,81.5896 0.3533749,81.5953 0.24132811,81.6011 0.24152553,81.6068 0.23268047,81.6126 0.14638358,81.6183 0.10334101,81.6240 0.051722888,81.6298 0.16390821,81.6355 0.22413138,81.6412 0.16383225,81.6470 0.18981007,81.6527 0.20681526,81.6585 0.094624862,81.6642 0.034416728,81.6699 -3.2832108e-005,81.6757 0.025992459,81.6814 0.12079076,81.6871 0.12061508,81.6929 0.16376644,81.6986 0.1810528,81.7044 0.15511583,81.7101 0.051682744,81.7158 0.086272411,81.7216 0.13791089,81.7273 0.094866492,81.7331 0.19851896,81.7388 0.38803113,81.7445 0.39633232,81.7503 0.16360265,81.7560 0.077624485,81.7618 0.15522662,81.7675 0.15512064,81.7732 0.16397211,81.7790 0.47433808,81.7847 0.45675796,81.7905 0.24118905,81.7962 0.10335345,81.8020 0.051808685,81.8077 0.1035712,81.8134 0.17258739,81.8192 0.3709062,81.8249 0.55174297,81.8307 0.63782293,81.8364 0.66366452,81.8422 0.43080902,81.8479 0.10326596,81.8537 0.025894262,81.8594 0.10349267,81.8651 0.077501066,81.8709 3.359477e-005,81.8766 0.10358325,81.8824 0.1983297,81.8881 0.32759169,81.8939 0.34488922,81.8996 0.31906649,81.9054 0.29301074,81.9111 0.163629,81.9169 0.077482447,81.9226 0.0085709281,81.9284 0.025893323,81.9341 0.18975726,81.9398 0.31039962,81.9456 0.2155311,81.9513 0.18102315,81.9571 0.14645162,81.9628 0.051651251,81.9686 0.09481509,81.9743 0.24139334,81.9801 0.25861222,81.9858 0.06902191,81.9916 0.077679463,81.9973 0.17247501,82.0031 0.21545488,82.0088 0.11204863,82.0146 0.17254825,82.0203 0.24992499,82.0261 0.1465409,82.0318 0.2071,82.0376 0.23267095,82.0433 0.15508673,82.0491 0.24141122,82.0548 0.16362746,82.0606 0.025818469,82.0663 0.086361118,82.0721 0.20701252,82.0779 0.29304957,82.0836 0.18947288,82.0894 0.060286589,82.0951 0.16382106,82.1009 0.18970586,82.1066 0.16387498,82.1124 0.11206156,82.1181 0.13793992,82.1239 0.18973576,82.1296 0.22412993,82.1354 0.15507774,82.1411 0.094771877,82.1469 0.077590652,82.1527 0.094822973,82.1584 0.103509,82.1642 0.47421533,82.1699 0.99990278,82.1757 1.0171376,82.1814 0.43962926,82.1872 -4.7651606e-006,82.1929 0.025871422,82.1987 0.17252839,82.2045 0.39662009,82.2102 0.34506759,82.2160 0.54346889,82.2217 0.62056464,82.2275 0.34435746,82.2332 0.077450827,82.2390 0.2760385,82.2448 0.3621541,82.2505 0.31042451,82.2563 0.32756731,82.2620 0.2757712,82.2678 0.1981317,82.2736 0.11198831,82.2793 0.20718727,82.2851 0.46579498,82.2908 0.4393802,82.2966 0.12040212,82.3024 0.051709067,82.3081 0.025846818,82.3139 0.060421403,82.3196 0.20703924,82.3254 0.29315621,82.3312 0.24126366,82.3369 0.13784099,82.3427 0.15529189,82.3484 0.23286498,82.3542 0.19808532,82.3600 0.14651345,82.3657 0.22431944,82.3715 0.19825843,82.3773 0.18102154,82.3830 0.23273799,82.3888 0.18095753,82.3945 0.12059193,82.4003 0.03448166,82.4061 0.10355304,82.4118 0.13792546,82.4176 0.12923655,82.4234 0.12942304,82.4291 0.2415427,82.4349 0.1981831,82.4407 0.17238791,82.4464 0.29343942,82.4522 0.47435009,82.4580 0.43957537,82.4637 0.41370589,82.4695 0.43088585,82.4753 0.37045205,82.4810 0.24134888,82.4868 0.22425684,82.4926 0.18956052,82.4983 0.11197859,82.5041 0.21562015,82.5099 0.41389519,82.5156 0.41367856,82.5214 0.21536636,82.5272 0.034414545,82.5329 -2.7811151e-005,82.5387 0.026025847,82.5445 0.13810667,82.5502 0.23278783,82.5560 0.28446853,82.5618 0.33621401,82.5675 0.3275767,82.5733 0.31031254,82.5791 0.37062013,82.5849 0.37924394,82.5906 0.30171171,82.5964 0.24138068,82.6022 0.24138495,82.6079 0.34473723,82.6137 0.33611229,82.6195 0.1552424,82.6253 0.155351,82.6310 0.27601197,82.6368 0.27585268,82.6426 0.22406301,82.6483 0.20694987,82.6541 0.26725581,82.6599 0.25845498,82.6657 0.12054862,82.6714 0.077611394,82.6772 0.12077931,82.6830 0.13785301,82.6888 0.051697969,82.6945 0.32774094,82.7003 0.49997732,82.7061 0.31024563,82.7119 0.18969394,82.7176 0.25883269,82.7234 0.45717433,82.7292 0.74150831,82.7350 0.73258251,82.7407 0.44802338,82.7465 0.22393201,82.7523 0.03435884,82.7581 0.0086273272,82.7638 0.025886871,82.7696 0.07771299,82.7754 0.16399856,82.7812 0.3191303,82.7869 0.41369134,82.7927 0.24109018,82.7985 0.12920746,82.8043 0.077645302,82.8101 0.12930058,82.8158 0.1551313,82.8216 0.11206417,82.8274 0.060354996,82.8332 0.094853871,82.8389 0.094786696,82.8447 0.034516931,82.8505 0.11229533,82.8563 0.25873324,82.8621 0.34478089,82.8678 0.42242324,82.8736 0.49137551,82.8794 0.49999407,82.8852 0.49144837,82.8910 0.45675793,82.8968 0.18081385,82.9025 0.051665504,82.9083 -2.3897719e-005,82.9141 2.6262012e-005,82.9199 0.060427397,82.9257 0.14665329,82.9314 0.18113117,82.9372 0.18100263,82.9430 0.094628178,82.9488 -8.5339954e-005,82.9546 0.0086505581,82.9604 0.060433887,82.9661 0.206926,82.9719 0.18099834,82.9777 0.20689434,82.9835 0.11205757,82.9893 0.051753875,82.9951 0.11206311,83.0008 0.13794899,83.0066 0.13800727,83.0124 0.1119839,83.0182 0.13807926,83.0240 0.43125838,83.0298 0.38770166,83.0356 0.1291927,83.0413 0.13805024,83.0471 0.21556507,83.0529 0.17242935,83.0587 0.24154791,83.0645 0.54330546,83.0703 0.6723057,83.0761 0.45665684,83.0819 0.37943193,83.0876 0.58632672,83.0934 0.5256471,83.0992 0.25836471,83.1050 0.060268644,83.1108 0.13803162,83.1166 0.21554804,83.1224 0.16377938,83.1282 0.1809826,83.1340 0.14656466,83.1397 0.19840845,83.1455 0.24997018,83.1513 0.16365461,83.1571 0.068977281,83.1629 0.10346003,83.1687 0.051640399,83.1745 -3.474531e-005,83.1803 4.4764718e-005,83.1861 0.12936838,83.1919 0.18109064,83.1976 0.22420025,83.2034 0.24132934,83.2092 0.11194278,83.2150 0.0086017922,83.2208 0.094925158,83.2266 0.21554841,83.2324 0.16371602,83.2382 0.034438793,83.2440 0.025909916,83.2498 0.051718079,83.2556 0.034426738,83.2614 -7.4626037e-006,83.2672 -1.2515742e-006,83.2730 0.051861413,83.2788 0.25015256,83.2845 0.32757148,83.2903 0.41398928,83.2961 0.52595729,83.3019 0.28411826,83.3077 0.086063161,83.3135 0.22442731,83.3193 0.31904328,83.3251 0.16352174,83.3309 0.07762105,83.3367 0.26745537,83.3425 0.42245221,83.3483 0.54314822,83.3541 0.68130457,83.3599 0.87947977,83.3657 0.74099451,83.3715 0.34443882,83.3773 0.19821301,83.3831 0.13792668,83.3889 0.060277473,83.3947 5.3557756e-006,83.4005 0.034541216,83.4063 0.086443953,83.4121 0.21552585,83.4179 0.094598882,83.4237 0.14655046,83.4295 0.22414261,83.4353 0.23291638,83.4411 0.35365924,83.4469 0.42239138,83.4527 0.30155852,83.4585 0.12051442,83.4643 0.025771962,83.4701 0.025877023,83.4759 0.10346714,83.4817 0.172472,83.4875 0.27610537,83.4933 0.41389027,83.4991 0.32735792,83.5049 0.12916052,83.5107 0.060322557,83.5165 0.02582767,83.5223 0.086191803,83.5281 0.15517639,83.5339 0.13793421,83.5397 0.05174876,83.5455 0.10350866,83.5513 0.14656916,83.5571 0.13795672,83.5629 0.17241473,83.5687 0.17252986,83.5745 0.38803807,83.5803 0.34467408,83.5861 0.18095744,83.5920 0.18979926,83.5978 0.32783037,83.6036 0.43114945,83.6094 0.42234141,83.6152 0.36188802,83.6210 0.19803131,83.6268 0.025715481,83.6326 0.025991155,83.6384 0.16391334,83.6442 0.18960774,83.6500 0.20692176,83.6558 0.25866362,83.6616 0.28449669,83.6674 0.27591103,83.6732 0.22398317,83.6791 0.025694657,83.6849 -3.8255494e-006,83.6907 4.2040178e-005,83.6965 0.086377077,83.7023 0.21562622,83.7081 0.21540794,83.7139 0.086037047,83.7197 -4.2677137e-005,83.7255 0.025882624,83.7313 0.051711489,83.7372 0.025892103,83.7430 0.051768355,83.7488 0.10356347,83.7546 0.23280759,83.7604 0.17230316,83.7662 0.10343616,83.7720 0.10346295,83.7778 0.086174242,83.7836 0.060276385,83.7895 -3.429065e-005,83.7953 0.025923496,83.8011 0.16400152,83.8069 0.37073964,83.8127 0.28435647,83.8185 0.18962072,83.8243 0.27594662,83.8301 0.53473449,83.8360 0.67246675,83.8418 0.48247719,83.8476 0.18087155,83.8534 0.10346028,83.8592 0.086168692,83.8650 0.094793528,83.8708 0.051698923,83.8767 -2.493928e-005,83.8825 0.025968652,83.8883 0.20709762,83.8941 0.3016611,83.8999 0.12047846,83.9057 0.0086402567,83.9116 0.11218914,83.9174 0.20690675,83.9232 0.21550006,83.9290 0.25858855,83.9348 0.17232828,83.9406 -6.6048e-005,83.9465 0.026031159,83.9523 0.25029728,83.9581 0.39662734,83.9639 0.32743391,83.9697 0.13773532,83.9756 0.060214728,83.9814 -4.8581522e-005,83.9872 0.0086853523,83.9930 0.120823,83.9988 0.24146084,84.0046 0.23273692,84.0105 0.155058,84.0163 0.051619515,84.0221 0.034513164,84.0279 0.12073939,84.0337 0.13792183,84.0396 0.43114832,84.0454 0.70708776,84.0512 0.68959051,84.0570 0.27569902,84.0629 0.17242491,84.0687 0.31039613,84.0745 0.42250884,84.0803 0.46558112,84.0861 0.42239368,84.0920 0.53512019,84.0978 1.2166151,84.1036 1.9565425,84.1094 1.2230784,84.1153 0.6289953,84.1211 0.36200163,84.1269 0.25848457,84.1327 0.094783686,84.1386 0.24151528,84.1444 0.34478155,84.1502 0.22403699,84.1560 0.11201397,84.1619 0.060336106,84.1677 0.11213234,84.1735 0.16378818,84.1793 0.094739176,84.1852 -3.2372856e-005,84.1910 -8.2159368e-006,84.1968 6.5245396e-005,84.2026 0.17275916,84.2085 0.41385257,84.2143 0.2410477,84.2201 0.11193945,84.2259 0.051739406,84.2318 0.025877256,84.2376 0.025826128,84.2434 7.2521543e-005,84.2493 0.15538074,84.2551 0.2499508,84.2609 0.16373399,84.2667 0.21558797,84.2726 0.21541359,84.2784 0.086187281,84.2842 0.10348209,84.2901 0.10344058,84.2959 0.18965249,84.3017 0.20685801,84.3075 0.19832037,84.3134 0.18109602,84.3192 0.20689869,84.3250 0.18970415,84.3309 0.23275714,84.3367 0.23271215,84.3425 0.27580363,84.3484 0.20686969,84.3542 0.22417068,84.3600 0.11198108,84.3659 0.060283683,84.3717 0.06036175,84.3775 0.051710937,84.3834 -4.0536429e-006,84.3892 -2.5208288e-005,84.3950 0.0087448023,84.4009 0.2587868,84.4067 0.37070525,84.4125 0.33628738,84.4184 0.32760632,84.4242 0.30154327,84.4300 0.12052228,84.4359 0.086176872,84.4417 0.13798036,84.4475 0.11205698,84.4534 0.0085973358,84.4592 0.025910448,84.4650 0.14657523,84.4709 0.27591321,84.4767 0.25000948,84.4825 0.25860023,84.4884 0.33622473,84.4942 0.31039083,84.5001 0.24993846,84.5059 0.16370478,84.5117 0.21563938,84.5176 0.4311876,84.5234 0.49130821,84.5292 0.30156118,84.5351 0.22408512,84.5409 0.13791516,84.5468 0.10355567,84.5526 0.16406503,84.5584 0.30185941,84.5643 0.31881332,84.5701 0.27576777,84.5760 0.33616871,84.5818 0.336261,84.5876 0.51724845,84.5935 0.34465113,84.5993 0.15520981,84.6052 0.25021893,84.6110 0.38793725,84.6168 0.24115102,84.6227 0.077518091,84.6285 0.10347795,84.6344 0.086148195,84.6402 0.025808908,84.6460 0.025857395,84.6519 0.025922604,84.6577 0.086249992,84.6636 0.11203726,84.6694 0.11203009,84.6753 0.077641033,84.6811 0.17249766,84.6869 0.2068449,84.6928 0.12065085,84.6986 0.10345516,84.7045 0.11205076,84.7103 0.11206698,84.7162 0.10342757,84.7220 0.077613242,84.7278 0.1379713,84.7337 0.18104039,84.7395 0.30177435,84.7454 0.39674085,84.7512 0.43118188,84.7571 0.2929529,84.7629 0.24979562,84.7688 0.20682059,84.7746 0.10341065,84.7805 0.12066412,84.7863 0.20692851,84.7922 0.25013781,84.7980 0.42244601,84.8038 0.39646411,84.8097 0.27599189,84.8155 0.36215362,84.8214 0.24122097,84.8272 0.20704223,84.8331 0.48299342,84.8389 0.53440702,84.8448 0.43947774,84.8506 0.23252466,84.8565 0.025782671,84.8623 0.10358895,84.8682 0.2759648,84.8740 0.31895778,84.8799 0.26716682,84.8857 0.16375424,84.8916 0.17247888,84.8974 0.27588314,84.9033 0.31896093,84.9091 0.46555552,84.9150 0.7240904,84.9208 0.62078482,84.9267 0.5862869,84.9325 0.49992776,84.9384 0.51721483,84.9442 0.2931143,84.9501 0.31899327,84.9559 0.49991828,84.9618 0.53439009,84.9677 0.27577227,84.9735 0.051681511,84.9794 0.025891837,84.9852 0.051809199,84.9911 0.086231492,84.9969 0.077473722,85.0028 0.0085700266,85.0086 1.2382201e-005,85.0145 -3.5412827e-006,85.0203 1.7820182e-006,85.0262 -3.5867954e-006,85.0320 1.2566191e-005,85.0379 0.060448978,85.0438 0.23289356,85.0496 0.38806975,85.0555 0.54331112,85.0613 0.60337812,85.0672 0.41365695,85.0730 0.43979797,85.0789 0.62923265,85.0848 0.4307512,85.0906 0.14642207,85.0965 0.14665562,85.1023 0.37959519,85.1082 0.56897783,85.1140 0.35315642,85.1199 0.14641263,85.1258 0.077579111,85.1316 -5.4411262e-006,85.1375 1.5881866e-006,85.1433 -9.1122621e-007,85.1492 0.0086227469,85.1551 0.0862009,85.1609 0.094850928,85.1668 0.11212657,85.1726 0.15538119,85.1785 0.28465003,85.1844 0.26723605,85.1902 0.23261558,85.1961 0.17231303,85.2019 0.3363761,85.2078 0.46553701,85.2137 0.27561948,85.2195 0.051567838,85.2254 0.026047122,85.2312 0.13803162,85.2371 0.094654545,85.2430 0.025775427,85.2488 0.051782377,85.2547 0.14660968,85.2606 0.12062357,85.2664 0.03443107,85.2723 0.051742855,85.2781 0.025881514,85.2840 0.02582947,85.2899 -3.1564636e-005,85.2957 1.6851925e-005,85.3016 0.025924515,85.3075 0.086270787,85.3133 0.12068771,85.3192 0.13792177,85.3251 0.14652906,85.3309 0.086143687,85.3368 0.025843563,85.3427 0.051843762,85.3485 0.25008431,85.3544 0.38783783,85.3603 0.25854668,85.3661 0.12073907,85.3720 0.13789375,85.3779 0.05172541,85.3837 0.086421028,85.3896 0.22425508,85.3955 0.26711661,85.4013 0.19827794,85.4072 0.30194929,85.4131 0.39658573,85.4189 0.34461594,85.4248 0.16373864,85.4307 0.22426353,85.4365 0.24126311,85.4424 0.12915726,85.4483 0.11205155,85.4542 0.077505797,85.4600 -3.3491422e-005,85.4659 0.0086333659,85.4718 0.051852003,85.4776 0.24148691,85.4835 0.24131328,85.4894 0.1637217,85.4952 0.1034047,85.5011 0.060325537,85.5070 0.18103698,85.5129 0.33631361,85.5187 0.47420591,85.5246 0.41378585,85.5305 0.36212698,85.5363 0.33635825,85.5422 0.31890652,85.5481 0.16356824,85.5540 0.051643007,85.5598 0.034508266,85.5657 0.060409833,85.5716 0.077550933,85.5775 0.060297143,85.5833 0.23287398,85.5892 0.53460538,85.5951 0.53444964,85.6010 0.37078121,85.6068 0.48304617,85.6127 0.61199057,85.6186 0.39631265,85.6245 0.31897011,85.6303 0.38819748,85.6362 0.53452575,85.6421 0.30138642,85.6480 0.16356117,85.6538 0.1119997,85.6597 0.10345963,85.6656 0.025855973,85.6715 0.051803295,85.6773 0.13796534,85.6832 0.094749838,85.6891 0.034470197,85.6950 0.094839327,85.7009 0.094827257,85.7067 0.14658657,85.7126 0.18963416,85.7185 0.13795523,85.7244 0.17247523,85.7303 0.29320762,85.7361 0.42263004,85.7420 0.47421819,85.7479 0.40510443,85.7538 0.29295987,85.7597 0.13774711,85.7655 0.077553533,85.7714 0.29312164,85.7773 0.62066329,85.7832 0.62930006,85.7891 0.34476176,85.7949 0.034540799,85.8008 0.22440921,85.8067 0.43104833,85.8126 0.25834829,85.8185 0.086161986,85.8243 0.21563262,85.8302 0.24139048,85.8361 0.22415556,85.8420 0.20685065,85.8479 0.11195195,85.8538 0.025830135,85.8596 0.025925731,85.8655 0.13822353,85.8714 0.51762372,85.8773 0.66385865,85.8832 0.465166,85.8891 0.16348287,85.8950 0.10345742,85.9008 0.1897461,85.9067 0.2931028,85.9126 0.31904626,85.9185 0.46560165,85.9244 0.43106169,85.9303 0.43962124,85.9362 0.32760853,85.9420 0.41402799,85.9479 0.41370857,85.9538 0.258522,85.9597 0.42259502,85.9656 0.55166548,85.9715 0.35303584,85.9774 0.05151502,85.9832 0.11224034,85.9891 0.18119186,85.9950 0.23263441,86.0009 0.051535759,86.0068 0.017291095,86.0127 0.15516749,86.0186 0.10350417,86.0245 0.44001853,86.0304 0.76738256,86.0362 0.54286313,86.0421 0.21536991,86.0480 0.28443962,86.0539 0.49142456,86.0598 0.56032729,86.0657 0.28444609,86.0716 0.30198815,86.0775 0.48289311,86.0834 0.42226207,86.0893 0.29287216,86.0952 0.17226349,86.1010 0.21553583,86.1069 0.29333171,86.1128 0.49166086,86.1187 0.4395968,86.1246 0.2237927,86.1305 0.060263798,86.1364 0.13797857,86.1423 0.086116679,86.1482 0.025834803,86.1541 -8.6490209e-006,86.1600 1.5315488e-006,86.1659 0.02592165,86.1718 0.13800484,86.1777 0.20686413,86.1836 0.18970884,86.1894 0.27607766,86.1953 0.40520614,86.2012 0.30153438,86.2071 0.16374557,86.2130 0.22419229,86.2189 0.24134777,86.2248 0.16366261,86.2307 0.0085660629,86.2366 0.086233966,86.2425 0.10349285,86.2484 0.16385409,86.2543 0.18970846,86.2602 0.18968588,86.2661 0.15521823,86.2720 0.28449553,86.2779 0.32762629,86.2838 0.37941793,86.2897 0.28439087,86.2956 0.14633891,86.3015 0.025725959,86.3074 6.3312407e-005,86.3133 0.11221921,86.3192 0.17241636,86.3251 0.10334739,86.3310 0.051722351,86.3369 0.086257808,86.3428 0.10338219,86.3487 0.025782105,86.3546 0.051767107,86.3605 0.11206985,86.3664 0.051677518,86.3723 -2.9420448e-006,86.3782 1.5224517e-006,86.3841 -3.1477814e-006,86.3900 1.1069506e-005,86.3959 0.025880458,86.4018 0.025864754,86.4077 0.051785555,86.4136 0.16388528,86.4195 0.23281685,86.4254 0.28441417,86.4313 0.20682582,86.4372 0.14649703,86.4431 0.0085662389,86.4490 0.025912542,86.4549 0.094877221,86.4608 0.13792798,86.4667 0.086150736,86.4726 0.094850257,86.4785 0.24142228,86.4845 0.24135348,86.4904 0.10341779,86.4963 0.094935089,86.5022 0.18119016,86.5081 0.21561398,86.5140 0.27577883,86.5199 0.34467882,86.5258 0.4913094,86.5317 0.43967521,86.5376 0.50016147,86.5435 0.47424692,86.5494 0.39645818,86.5553 0.18948339,86.5612 0.068850361,86.5671 3.416491e-005,86.5731 0.086431324,86.5790 0.18108943,86.5849 0.1377755,86.5908 0.077515468,86.5967 0.11224497,86.6026 0.3450298,86.6085 0.42225096,86.6144 0.24132128,86.6203 0.34498197,86.6262 0.2930606,86.6321 0.2153704,86.6381 0.10330414,86.6440 0.051699992,86.6499 0.06035829,86.6558 0.051692996,86.6617 0.025855407,86.6676 0.051794767,86.6735 0.13794765,86.6794 0.24131517,86.6853 0.50860494,86.6913 0.57761294,86.6972 0.42244485,86.7031 0.24133258,86.7090 0.077586792,86.7149 0.077606894,86.7208 0.086246654,86.7267 0.22424972,86.7326 0.28448749,86.7386 0.22403969,86.7445 0.094751008,86.7504 0.051869903,86.7563 0.14662911,86.7622 0.12059532,86.7681 0.10334694,86.7740 0.12076449,86.7800 0.23288827,86.7859 0.17231691,86.7918 0.07746309,86.7977 0.034419701,86.8036 0.10380323,86.8095 0.38824555,86.8155 0.46530759,86.8214 0.2496565,86.8273 0.025756434,86.8332 0.051791169,86.8391 0.077597536,86.8450 0.1034513,86.8510 0.11212602,86.8569 0.33626997,86.8628 0.45691019,86.8687 0.45683271,86.8746 0.16367516,86.8805 0.025821788,86.8865 8.1815397e-006,86.8924 0.025863826,86.8983 0.12084114,86.9042 0.42258385,86.9101 0.43096712,86.9161 0.24121821,86.9220 0.068883851,86.9279 0.18970597,86.9338 0.25860339,86.9397 0.11202052,86.9457 0.025916053,86.9516 0.086263828,86.9575 0.11205568,86.9634 0.094768338,86.9693 0.11226142,86.9753 0.31919023,86.9812 0.33606723,86.9871 0.28453922,86.9930 0.48285198,86.9990 0.3617734,87.0049 0.051538929,87.0108 6.7389547e-006,87.0167 4.9394857e-006,87.0227 0.034573413,87.0286 0.1293605,87.0345 0.14654288,87.0404 0.20696722,87.0463 0.59495717,87.0523 1.0345626,87.0582 1.017324,87.0641 0.81907958,87.0700 0.61213976,87.0760 0.51703209,87.0819 0.29278243,87.0878 0.21562438,87.0937 0.38823292,87.0997 0.60376185,87.1056 0.74124599,87.1115 0.43074077,87.1175 0.31028599,87.1234 0.18951908,87.1293 0.20682618,87.1352 0.25857589,87.1412 0.26728031,87.1471 0.2672374,87.1530 0.18955116,87.1589 0.086268902,87.1649 0.14682639,87.1708 0.31052068,87.1767 0.31875736,87.1827 0.13767214,87.1886 0.086200669,87.1945 0.12933892,87.2004 0.10340326,87.2064 0.043038521,87.2123 0.025871448,87.2182 0.086269699,87.2242 0.094768837,87.2301 0.10369179,87.2360 0.42282075,87.2420 0.5430932,87.2479 0.41355708,87.2538 0.27577615,87.2597 0.2672376,87.2657 0.18089455,87.2716 0.086123094,87.2775 0.15522741,87.2835 0.23277368,87.2894 0.16366896,87.2953 0.034415882,87.3013 0.0517678,87.3072 0.1379606,87.3131 0.18113056,87.3191 0.21572822,87.3250 0.37078035,87.3309 0.46544591,87.3369 0.3790594,87.3428 0.025654513,87.3487 0.026027944,87.3547 0.2156785,87.3606 0.28444353,87.3665 0.18954851,87.3725 0.09476757,87.3784 0.077571958,87.3844 0.12948358,87.3903 0.36216897,87.3962 0.26704156,87.4022 0.10345802,87.4081 0.14664724,87.4140 0.18972011,87.4200 0.25011963,87.4259 0.29311088,87.4318 0.2843115,87.4378 0.16361815,87.4437 0.051652912,87.4497 0.025853002,87.4556 0.07768663,87.4615 0.086280987,87.4675 0.16385065,87.4734 0.24146609,87.4794 0.23269108,87.4853 0.086023748,87.4912 0.1034864,87.4972 0.30181894,87.5031 0.267187,87.5091 0.22421071,87.5150 0.37089983,87.5209 0.52595878,87.5269 0.5343923,87.5328 0.46532255,87.5388 0.20671268,87.5447 0.25881016,87.5506 0.60358912,87.5566 0.44814834,87.5625 0.25002301,87.5685 0.3105942,87.5744 0.44827676,87.5803 0.25825632,87.5863 0.051554117,87.5922 0.025888357,87.5982 0.1465957,87.6041 0.17238392,87.6101 0.051681805,87.6160 0.025891144,87.6219 0.11217493,87.6279 0.1551771,87.6338 0.077475816,87.6398 -4.7809612e-005,87.6457 0.060457174,87.6517 0.29329303,87.6576 0.43099171,87.6636 0.20683227,87.6695 0.21558543,87.6755 0.2240725,87.6814 0.11193018,87.6873 0.094784863,87.6933 0.051709436,87.6992 7.5809163e-005,87.7052 0.10350967,87.7111 0.12936424,87.7171 0.28471214,87.7230 0.40521067,87.7290 0.27557001,87.7349 0.025698464,87.7409 0.008641785,87.7468 0.0086275935,87.7528 0.094968542,87.7587 0.31909317,87.7647 0.45702794,87.7706 0.60350788,87.7766 0.49128374,87.7825 0.34464145,87.7885 0.15503293,87.7944 0.077570409,87.8004 0.017188491,87.8063 0.0087153707,87.8123 0.12956403,87.8182 0.36221403,87.8242 0.50861937,87.8301 0.49124792,87.8361 0.29293951,87.8420 0.13779844,87.8480 0.025810361,87.8539 0.060427241,87.8599 0.12074314,87.8658 0.12065254,87.8718 0.051649299,87.8777 -3.8115511e-005,87.8837 5.6300483e-005,87.8896 0.077721231,87.8956 0.12933035,87.9015 0.12942392,87.9075 0.32766029,87.9134 0.29301032,87.9194 0.22404557,87.9253 0.12918527,87.9313 0.077611558,87.9373 0.1379573,87.9432 0.10339195,87.9492 0.051677823,87.9551 -3.8921149e-005,87.9611 0.026012219,87.9670 0.22429322,87.9730 0.24989825,87.9789 0.12057607,87.9849 0.051698502,87.9909 0.025827857,87.9968 -1.1700835e-005,88.0028 0.077641197,88.0087 0.18975486,88.0147 0.29310691,88.0206 0.34495059,88.0266 0.53476572,88.0326 0.49135673,88.0385 0.33582839,88.0445 0.18084086,88.0504 0.15541185,88.0564 0.49174583,88.0623 0.91384429,88.0683 0.72388572,88.0743 0.33615416,88.0802 0.28446576,88.0862 0.37963128,88.0921 0.94025427,88.0981 1.232726,88.1041 0.74070305,88.1100 0.12017309,88.1160 0.017318686,88.1219 0.13805403,88.1279 0.12063871,88.1339 0.077534124,88.1398 0.155251,88.1458 0.31911942,88.1517 0.39655453,88.1577 0.29291603,88.1637 0.11206141,88.1696 0.17255031,88.1756 0.17236222,88.1816 0.086043149,88.1875 -7.1365532e-005,88.1935 0.025940763,88.1994 0.13810566,88.2054 0.32781222,88.2114 0.40525723,88.2173 0.3100777,88.2233 0.12911031,88.2293 0.18969649,88.2352 0.15515371,88.2412 0.086144678,88.2472 0.02584186,88.2531 0.094922416,88.2591 0.2931613,88.2651 0.28454664,88.2710 0.26731676,88.2770 0.28440067,88.2830 0.22398795,88.2889 0.086170644,88.2949 0.034502707,88.3009 0.086246252,88.3068 0.13796201,88.3128 0.14652224,88.3188 0.15521212,88.3247 0.29314667,88.3307 0.27580336,88.3367 0.1119775,88.3426 0.034613658,88.3486 0.19853622,88.3546 0.34488258,88.3605 0.3361105,88.3665 0.21527907,88.3725 0.10330354,88.3784 0.21564569,88.3844 0.36238852,88.3904 0.60353285,88.3963 0.62063724,88.4023 0.5172134,88.4083 0.33603364,88.4143 0.25848657,88.4202 0.14650109,88.4262 0.2500664,88.4322 0.37067768,88.4381 0.18953392,88.4441 0.025818583,88.4501 8.9320229e-006,88.4561 -5.0849708e-006,88.4620 0.025872881,88.4680 0.077627949,88.4740 0.12939866,88.4799 0.1896515,88.4859 0.13789244,88.4919 0.11204857,88.4979 0.051745821,88.5038 0.15536331,88.5098 0.31039089,88.5158 0.26709506,88.5218 0.2155682,88.5277 0.37941152,88.5337 0.31888062,88.5397 0.20692743,88.5457 0.34490609,88.5516 0.37917536,88.5576 0.2154111,88.5636 0.16379292,88.5696 0.11196923,88.5755 1.8937326e-005,88.5815 0.051793013,88.5875 0.051732972,88.5935 0.103553,88.5994 0.26723525,88.6054 0.30163008,88.6114 0.1378468,88.6174 0.06048505,88.6234 0.22441429,88.6293 0.31033081,88.6353 0.3360506,88.6413 0.36197791,88.6473 0.22410014,88.6532 0.12927495,88.6592 0.13809346,88.6652 0.31054875,88.6712 0.43970367,88.6772 0.46544713,88.6831 0.34461805,88.6891 0.22405356,88.6951 0.1896065,88.7011 0.077485107,88.7071 -3.6933496e-005,88.7130 4.398961e-005,88.7190 0.11218127,88.7250 0.19826011,88.7310 0.11201914,88.7370 0.11217124,88.7430 0.29328644,88.7489 0.43112081,88.7549 0.35325012,88.7609 0.12923668,88.7669 0.20695195,88.7729 0.18951809,88.7788 0.13804981,88.7848 0.33654919,88.7908 0.55199289,88.7968 0.59465796,88.8028 0.42208323,88.8088 0.35336983,88.8147 0.29306608,88.8207 0.20686021,88.8267 0.11198889,88.8327 0.10346594,88.8387 0.16387178,88.8447 0.18963495,88.8507 0.19821845,88.8566 0.18963538,88.8626 0.10341953,88.8686 0.094861776,88.8746 0.12070675,88.8806 0.051613413,88.8866 6.9526126e-005,88.8926 0.12952484,88.8985 0.21556552,88.9045 0.18951893,88.9105 0.12922321,88.9165 0.23288332,88.9225 0.48289877,88.9285 0.57748437,88.9345 0.24979085,88.9405 0.025808187,88.9464 -4.4014665e-005,88.9524 0.00014365689,88.9584 0.1899514,88.9644 0.30173004,88.9704 0.18073298,88.9764 0.02579404,88.9824 0.19855614,88.9884 0.31893575,88.9944 0.12907708,89.0004 0.025851417,89.0063 0.051756676,89.0123 0.05172348,89.0183 0.060400289,89.0243 0.094912231,89.0303 0.17237936,89.0363 0.16369718,89.0423 0.094773382,89.0483 0.025838003,89.0543 0.051827446,89.0603 0.17250328,89.0663 0.2328565,89.0723 0.52631491,89.0782 1.1038905,89.0842 1.6121736,89.0902 1.8357658,89.0962 1.3788216,89.1022 0.85334307,89.1082 0.20673254,89.1142 0.051667169,89.1202 0.10350799,89.1262 0.14653824,89.1322 0.077530786,89.1382 0.025829758,89.1442 -7.0110386e-006,89.1502 0.034564741,89.1562 0.17268787,89.1622 0.37089652,89.1682 0.37913957,89.1742 0.18075038,89.1802 0.086133033,89.1862 0.051730122,89.1921 0.1034601,89.1981 0.18108831,89.2041 0.17240201,89.2101 0.077523321,89.2161 0.025880285,89.2221 0.12952429,89.2281 0.3881298,89.2341 0.50000346,89.2401 0.39660546,89.2461 0.36205199,89.2521 0.2756837,89.2581 0.16368167,89.2641 0.18959756,89.2701 0.1982742,89.2761 0.1724126,89.2821 0.17240955,89.2881 0.22411296,89.2941 0.12924406,89.3001 0.051719133,89.3061 0.051743206,89.3121 0.077780716,89.3181 0.19847874,89.3241 0.19806167,89.3301 0.051482122,89.3361 -1.5749432e-005,89.3421 4.7794964e-007,89.3481 0.025963295,89.3541 0.14662829,89.3601 0.13789694,89.3661 0.13792464,89.3721 0.3794345,89.3781 0.72438753,89.3842 0.85346913,89.3902 0.6810028,89.3962 0.49134296,89.4022 0.24119182,89.4082 0.1636288,89.4142 0.077487841,89.4202 0.0086029917,89.4262 1.8403422e-005,89.4322 0.10359626,89.4382 0.37101808,89.4442 0.56911355,89.4502 0.53432244,89.4562 0.36202678,89.4622 0.37947622,89.4682 0.43953112,89.4742 0.24113397,89.4802 0.13791837,89.4862 0.16388649,89.4922 0.24145745,89.4983 0.28442505,89.5043 0.32746723,89.5103 0.26711285,89.5163 0.15514293,89.5223 0.22426079,89.5283 0.37935606,89.5343 0.35333547,89.5403 0.18104388,89.5463 0.16398409,89.5523 0.23282892,89.5583 0.1721537,89.5643 -0.00014769705,89.5704 0.0086634047,89.5764 0.051804803,89.5824 0.27595904,89.5884 0.35348988,89.5944 0.3879467,89.6004 0.30162594,89.6064 0.16381411,89.6124 0.11210481,89.6184 0.086086407,89.6244 0.034439005,89.6305 0.034496687,89.6365 0.051729299,89.6425 0.16402179,89.6485 0.38814503,89.6545 0.47409093,89.6605 0.53431404,89.6665 0.38782558,89.6725 0.24148038,89.6786 0.27594915,89.6846 0.31897005,89.6906 0.32768884,89.6966 0.32753912,89.7026 0.23257051,89.7086 0.20682026,89.7146 0.16377185,89.7207 0.12065997,89.7267 0.11200628,89.7327 0.051672705,89.7387 8.4719741e-006,89.7447 0.025888421,89.7507 0.051748063,89.7567 0.086228192,89.7628 0.086205229,89.7688 0.060363568,89.7748 0.051732391,89.7808 0.060363214,89.7868 0.16391271,89.7928 0.22415902,89.7989 0.11190986,89.8049 0.025773844,89.8109 0.025946183,89.8169 0.18135558,89.8229 0.48288205,89.8290 0.43076491,89.8350 0.2671929,89.8410 0.38806465,89.8470 0.41371796,89.8530 0.241207,89.8590 0.08614181,89.8651 0.034471132,89.8711 0.077676304,89.8771 0.37954655,89.8831 0.56035429,89.8891 0.3100858,89.8952 0.025723023,89.9012 0.051896229,89.9072 0.35366419,89.9132 0.41388261,89.9192 0.32744855,89.9253 0.12055785,89.9313 0.17255077,89.9373 0.31905517,89.9433 0.39636967,89.9494 0.25853392,89.9554 0.29319364,89.9614 0.19821416,89.9674 0.12064188,89.9734 0.18106253,89.9795 0.18097541,89.9855 0.077575684,89.9915 0.17258769,89.9975 0.37936404,90.0036 0.31018677,90.0096 0.13786009,90.0156 0.14659449,90.0216 0.18106553,90.0277 0.18968846,90.0337 0.13788262,90.0397 0.060224049,90.0457 0.051715203,90.0518 0.077623323,90.0578 0.043120701,90.0638 0.17275727,90.0698 0.64676398,90.0759 0.68084055,90.0819 0.525971,90.0879 0.68120694,90.0940 0.65501648,90.1000 0.50838101,90.1060 0.25847867,90.1120 0.18098448,90.1181 0.12936062,90.1241 0.11205058,90.1301 0.060283903,90.1361 0.18104118,90.1422 0.22408268,90.1482 0.077559292,90.1542 0.025864299,90.1603 0.025870569,90.1663 0.05187194,90.1723 0.20708069,90.1784 0.31040329,90.1844 0.26702565,90.1904 0.10326657,90.1964 0.12073842,90.2025 0.18985114,90.2085 0.31922156,90.2145 0.4310236,90.2206 0.39637882,90.2266 0.23260728,90.2326 0.16367818,90.2387 0.094766989,90.2447 0.025855608,90.2507 -1.4511966e-005,90.2568 0.0086923931,90.2628 0.086303659,90.2688 0.12067716,90.2749 0.10334897,90.2809 0.025810473,90.2869 0.025905762,90.2930 0.11224499,90.2990 0.35357276,90.3050 0.37063563,90.3111 0.38781908,90.3171 0.31895211,90.3231 0.27585194,90.3292 0.12937467,90.3352 0.31913999,90.3412 0.45706561,90.3473 0.55184317,90.3533 0.43084523,90.3593 0.27566639,90.3654 0.26709494,90.3714 0.14646226,90.3774 0.086300775,90.3835 0.18974228,90.3895 0.22404325,90.3956 0.13783379,90.4016 0.12075204,90.4076 0.14668033,90.4137 0.25018823,90.4197 0.37083036,90.4257 0.5345245,90.4318 0.56016505,90.4378 0.30141482,90.4439 0.051662311,90.4499 0.15530132,90.4559 0.31899565,90.4620 0.24124305,90.4680 0.060257338,90.4741 9.3754907e-006,90.4801 -1.6446855e-006,90.4861 -2.7977628e-006,90.4922 1.2836974e-005,90.4982 0.0086093275,90.5043 3.251142e-005,90.5103 0.051843364,90.5163 0.11204562,90.5224 0.077498965,90.5284 0.025853343,90.5345 0.086265199,90.5405 0.21557903,90.5466 0.20682767,90.5526 0.11209844,90.5586 0.094899543,90.5647 0.10348701,90.5707 0.16369708,90.5768 0.077445179,90.5828 0.12935835,90.5889 0.22425249,90.5949 0.17242499,90.6009 0.10346813,90.6070 0.15543126,90.6130 0.25863931,90.6191 0.16351306,90.6251 0.077451833,90.6312 0.051710337,90.6372 0.03449237,90.6433 0.077663898,90.6493 0.17249984,90.6553 0.18098335,90.6614 0.10337838,90.6674 0.10356671,90.6735 0.17239739,90.6795 0.077428035,90.6856 0.025838213,90.6916 0.094863169,90.6977 0.13795656,90.7037 0.15530778,90.7098 0.36219379,90.7158 0.39652327,90.7219 0.26713678,90.7279 0.13784534,90.7340 0.07751371,90.7400 -2.3208806e-005,90.7461 0.051827583,90.7521 0.12076611,90.7582 0.14649032,90.7642 0.077488817,90.7703 0.077651501,90.7763 0.25020531,90.7824 0.55176806,90.7884 0.39659789,90.7945 0.32781866,90.8005 0.45709652,90.8066 0.59482825,90.8126 0.50839216,90.8187 0.31863266,90.8247 0.085982248,90.8308 0.0085908566,90.8368 0.051763225,90.8429 0.20695563,90.8489 0.21549803,90.8550 0.068896286,90.8610 0.051704358,90.8671 0.051720381,90.8731 0.034575202,90.8792 0.11228942,90.8852 0.2069506,90.8913 0.21547247,90.8973 0.31023565,90.9034 0.27572215,90.9095 0.14650793,90.9155 0.051723242,90.9216 0.12086987,90.9276 0.41395387,90.9337 0.43955177,90.9397 0.20670795,90.9458 0.051670756,90.9518 0.10354687,90.9579 0.18985189,90.9640 0.31903705,90.9700 0.35320547,90.9761 0.30168027,90.9821 0.30198061,90.9882 0.26729718,90.9942 0.41360277,91.0003 0.49127105,91.0063 0.38790548,91.0124 0.16370864,91.0185 0.026013594,91.0245 0.25033259,91.0306 0.69841748,91.0366 0.9656117,91.0427 0.92246544,91.0488 0.60326725,91.0548 0.30143815,91.0609 0.83780348,91.0669 5.7403655,91.0730 15.78302,91.0791 18.807739,91.0851 11.956712,91.0912 2.9263721,91.0972 0.72411191,91.1033 0.57747966,91.1094 0.72429734,91.1154 0.61214066,91.1215 0.48261106,91.1275 0.2841931,91.1336 0.17231263,91.1397 0.11198121,91.1457 0.051686022,91.1518 0.051745962,91.1579 0.034442496,91.1639 -2.2474936e-005,91.1700 6.2821182e-006,91.1760 -2.6518953e-006,91.1821 4.325304e-006,91.1882 -1.4650273e-005,91.1942 0.026004639,91.2003 0.20704138,91.2064 0.2759321,91.2124 0.43116689,91.2185 0.413647,91.2246 0.20683326,91.2306 0.30169886,91.2367 0.24120776,91.2427 0.12930578,91.2488 0.11209258,91.2549 0.15526481,91.2609 0.31044424,91.2670 0.3534469,91.2731 0.28455302,91.2791 0.26729238,91.2852 0.18083535,91.2913 0.051575456,91.2973 0.034483463,91.3034 0.077858895,91.3095 0.28461525,91.3155 0.22390108,91.3216 0.10328735,91.3277 0.034458529,91.3338 0.060339145,91.3398 0.060564592,91.3459 0.28481981,91.3520 0.34459615,91.3580 0.085896641,91.3641 0.051783767,91.3702 0.12945777,91.3762 0.18108499,91.3823 0.15503915,91.3884 0.077505477,91.3944 0.103553,91.4005 0.14653991,91.4066 0.077467971,91.4127 0.060385849,91.4187 0.12067412,91.4248 0.03441406,91.4309 0.025858089,91.4369 -3.1710642e-005,91.4430 4.1118394e-005,91.4491 0.051880386,91.4552 0.13803661,91.4612 0.19831468,91.4673 0.26723093,91.4734 0.21541756,91.4795 0.12064967,91.4855 0.10341007,91.4916 0.051604029,91.4977 1.2042712e-005,91.5037 0.077631764,91.5098 0.077558704,91.5159 0.12074651,91.5220 0.16384836,91.5280 0.31042376,91.5341 0.46561143,91.5402 0.44822434,91.5463 0.21546066,91.5523 0.1379862,91.5584 0.13781106,91.5645 0.10352929,91.5706 0.32793725,91.5767 0.41380942,91.5827 0.33607903,91.5888 0.28440771,91.5949 0.22405873,91.6010 0.14646931,91.6070 0.12056762,91.6131 0.077619575,91.6192 0.17267877,91.6253 0.41383272,91.6314 0.36189333,91.6374 0.19816698,91.6435 0.077494532,91.6496 0.025802569,91.6557 0.08619716,91.6617 0.14659463,91.6678 0.21556805,91.6739 0.24146165,91.6800 0.23268817,91.6861 0.077537432,91.6921 0.22430399,91.6982 0.31031555,91.7043 0.19812344,91.7104 0.077538073,91.7165 0.025850225,91.7225 0.025910908,91.7286 0.11216293,91.7347 0.23292767,91.7408 0.42250893,91.7469 0.39647898,91.7530 0.31030709,91.7590 0.24989957,91.7651 0.1378338,91.7712 0.10341313,91.7773 0.05169709,91.7834 0.086230494,91.7895 0.4397037,91.7955 0.655123,91.8016 0.41383263,91.8077 0.30198321,91.8138 0.3275142,91.8199 0.19817239,91.8260 0.25868869,91.8320 0.24995197,91.8381 0.18104205,91.8442 0.18964174,91.8503 0.12921201,91.8564 0.025778292,91.8625 -1.7864435e-005,91.8686 7.8420871e-006,91.8746 0.0086140521,91.8807 0.0086462554,91.8868 0.086391449,91.8929 0.31050715,91.8990 0.32758528,91.9051 0.32759336,91.9112 0.37924764,91.9173 0.27569512,91.9233 0.16374588,91.9294 0.23271942,91.9355 0.16372579,91.9416 0.05173891,91.9477 0.034520436,91.9538 0.12075268,91.9599 0.19828266,91.9660 0.12929054,91.9721 0.077518314,91.9781 0.05174391,91.9842 0.20711724,91.9903 0.38813585,91.9964 0.42234841,92.0025 0.2670323,92.0086 0.19821867,92.0147 0.24147891,92.0208 0.31893733,92.0269 0.18947446,92.0330 0.051692974,92.0391 0.1207634,92.0451 0.25013968,92.0512 0.34485587,92.0573 0.56974435,92.0634 2.113909,92.0695 4.319828,92.0756 4.714798,92.0817 3.1539507,92.0878 1.3956336,92.0939 0.59437644,92.1000 0.31013411,92.1061 0.16381903,92.1122 0.17239133,92.1183 0.17235854,92.1244 0.19825596,92.1305 0.094767466,92.1366 0.12076057,92.1426 0.25869322,92.1487 0.33617938,92.1548 0.29299876,92.1609 0.077485546,92.1670 0.0087122377,92.1731 0.086295024,92.1792 0.15540299,92.1853 0.46575102,92.1914 0.49114344,92.1975 0.20659833,92.2036 0.060335282,92.2097 0.17252094,92.2158 0.25860745,92.2219 0.21547113,92.2280 0.14653504,92.2341 0.094770357,92.2402 0.051715933,92.2463 0.11212812,92.2524 0.12069186,92.2585 0.12945998,92.2646 0.25008708,92.2707 0.21542166,92.2768 0.14652491,92.2829 0.14653027,92.2890 0.18973903,92.2951 0.31916073,92.3012 0.42236912,92.3073 0.28431788,92.3134 0.18115313,92.3195 0.29304656,92.3256 0.18942304,92.3317 0.086213835,92.3378 0.07760825,92.3439 0.051667038,92.3500 0.05174078,92.3561 0.1380925,92.3622 0.29317826,92.3683 0.30172259,92.3744 0.29302213,92.3805 0.14661542,92.3866 0.24157213,92.3927 0.29296944,92.3988 0.21530002,92.4049 0.10335062,92.4110 0.060434669,92.4171 0.28463286,92.4232 0.41387689,92.4293 0.41372779,92.4355 0.28436831,92.4416 0.22411217,92.4477 0.2328627,92.4538 0.30173606,92.4599 0.2069315,92.4660 0.31914732,92.4721 0.42244834,92.4782 0.36197281,92.4843 0.23252252,92.4904 0.11196548,92.4965 0.086163066,92.5026 0.025853025,92.5087 0.060390092,92.5148 0.051669311,92.5209 0.094781414,92.5271 0.2155944,92.5332 0.22420491,92.5393 0.10343588,92.5454 0.2154889,92.5515 0.2154931,92.5576 0.16380705,92.5637 0.094894953,92.5698 0.15517586,92.5759 0.094763801,92.5820 0.11208752,92.5881 0.12063564,92.5943 0.025818314,92.6004 0.034562524,92.6065 0.086218692,92.6126 0.051652536,92.6187 0.0085879946,92.6248 0.034591939,92.6309 0.12933268,92.6370 0.077551678,92.6431 0.1469146,92.6493 0.37962207,92.6554 0.39640057,92.6615 0.35321742,92.6676 0.30158705,92.6737 0.24137273,92.6798 0.29310864,92.6859 0.26712468,92.6920 0.18101041,92.6982 0.23274587,92.7043 0.12061159,92.7104 0.034504898,92.7165 0.086246878,92.7226 0.086169735,92.7287 0.025825143,92.7348 0.0086489106,92.7410 0.077656224,92.7471 0.13790116,92.7532 0.034405202,92.7593 0.0086858142,92.7654 0.13813075,92.7715 0.33629915,92.7777 0.44835714,92.7838 0.45703477,92.7899 0.34467012,92.7960 0.18941256,92.8021 0.14648244,92.8082 0.13796157,92.8144 0.15516371,92.8205 0.094779119,92.8266 0.060293034,92.8327 -3.426796e-005,92.8388 5.3049853e-006,92.8449 0.0086736018,92.8511 0.05174838,92.8572 0.12068363,92.8633 0.20698795,92.8694 0.19834483,92.8755 0.16374269,92.8817 0.12071539,92.8878 0.17239664,92.8939 0.094695188,92.9000 0.051765483,92.9061 0.13801496,92.9123 0.1810541,92.9184 0.16367085,92.9245 0.025782643,92.9306 0.08624889,92.9367 0.086180925,92.9429 0.0086018331,92.9490 1.1605042e-005,92.9551 0.10374057,92.9612 0.45713606,92.9674 0.48257187,92.9735 0.34457883,92.9796 0.18970178,92.9857 0.24162687,92.9918 0.3620398,92.9980 0.3618373,93.0041 0.39652479,93.0102 0.43111411,93.0163 0.22409216,93.0225 0.155113,93.0286 0.12077735,93.0347 0.23300332,93.0408 0.36210206,93.0470 0.36214224,93.0531 0.6037147,93.0592 0.92234683,93.0653 1.3026661,93.0715 3.3472722,93.0776 6.2357941,93.0837 10.097802,93.0898 12.560235,93.0960 10.021558,93.1021 4.366878,93.1082 1.1194848,93.1144 0.41336417,93.1205 0.1204982,93.1266 0.060426567,93.1327 0.23280816,93.1389 0.19817251,93.1450 0.10343322,93.1511 0.051713783,93.1572 0.02581417,93.1634 0.094803885,93.1695 0.24141453,93.1756 0.27593201,93.1818 0.22416002,93.1879 0.12066603,93.1940 0.08618544,93.2002 0.10342506,93.2063 0.17255005,93.2124 0.30193666,93.2185 0.31032494,93.2247 0.24118528,93.2308 0.10338894,93.2369 0.13804699,93.2431 0.21551432,93.2492 0.12913954,93.2553 0.034482166,93.2615 0.11213071,93.2676 0.10337903,93.2737 0.060403276,93.2799 0.18112603,93.2860 0.3362157,93.2921 0.29326698,93.2983 0.34491879,93.3044 0.29281238,93.3105 0.094722077,93.3167 0.11221926,93.3228 0.13794468,93.3289 0.2499765,93.3351 0.24126843,93.3412 0.077460118,93.3473 5.8564845e-005,93.3535 0.12085176,93.3596 0.2845585,93.3657 0.32764211,93.3719 0.31898671,93.3780 0.30173913,93.3842 0.34480393,93.3903 0.26703894,93.3964 0.086050414,93.4026 0.051832344,93.4087 0.16407542,93.4148 0.24142604,93.4210 0.16352703,93.4271 0.025695663,93.4332 -4.8743499e-007,93.4394 1.4822059e-006,93.4455 0.034555383,93.4517 0.27625597,93.4578 0.75879341,93.4639 0.55135876,93.4701 0.14630665,93.4762 0.017223293,93.4824 0.051804695,93.4885 0.1035703,93.4946 0.15521491,93.5008 0.12920237,93.5069 0.08610639,93.5131 0.10348164,93.5192 0.1206903,93.5253 0.05165951,93.5315 -2.5860802e-005,93.5376 2.1705067e-005,93.5438 0.069029905,93.5499 0.23280822,93.5560 0.23269957,93.5622 0.12926508,93.5683 0.18978968,93.5745 0.39674249,93.5806 0.40515235,93.5868 0.29307804,93.5929 0.27588171,93.5990 0.18099782,93.6052 0.17228803,93.6113 0.094773293,93.6175 0.18969318,93.6236 0.18098821,93.6298 0.10337485,93.6359 -1.4897608e-006,93.6421 0.0605531,93.6482 0.16391592,93.6543 0.15503232,93.6605 0.077441737,93.6666 0.077633403,93.6728 0.11202917,93.6789 0.051767446,93.6851 0.1640356,93.6912 0.25003761,93.6974 0.20675854,93.7035 0.23267101,93.7097 0.46570468,93.7158 0.68113589,93.7220 0.4566347,93.7281 0.10328507,93.7342 0.043121751,93.7404 0.06895344,93.7465 0.094818853,93.7527 0.12069554,93.7588 0.07766559,93.7650 0.094863489,93.7711 0.12927993,93.7773 0.19833761,93.7834 0.2414998,93.7896 0.25008699,93.7957 0.24123895,93.8019 0.19819182,93.8080 0.35362905,93.8142 0.50006574,93.8203 0.3618269,93.8265 0.15512291,93.8326 0.2328027,93.8388 0.17233801,93.8449 0.18974595,93.8511 0.25003046,93.8572 0.19822788,93.8634 0.1809843,93.8695 0.13784111,93.8757 0.025838679,93.8819 0.16383699,93.8880 0.43964168,93.8942 0.40517464,93.9003 0.12069143,93.9065 0.0085834125,93.9126 -1.8678318e-006,93.9188 0.0086202202,93.9249 0.10351149,93.9311 0.18108717,93.9372 0.1206573,93.9434 0.077736221,93.9495 0.20719238,93.9557 0.28443682,93.9619 0.16350207,93.9680 0.051583108,93.9742 0.11208294,93.9803 0.22429504,93.9865 0.27589393,93.9926 0.22407532,93.9988 0.41374144,94.0049 0.31885546,94.0111 0.094824366,94.0173 0.19830011,94.0234 0.2328098,94.0296 0.55176759,94.0357 0.7845242,94.0419 0.9396773,94.0480 0.63785785,94.0542 0.31899133,94.0604 0.4657481,94.0665 0.66347432,94.0727 3.1442373,94.0788 16.756813,94.0850 30.91194,94.0912 28.094109,94.0973 14.117484,94.1035 4.5810494,94.1096 1.7227614,94.1158 0.63721913,94.1220 0.15505119,94.1281 0.095010623,94.1343 0.2156079,94.1404 0.18947268,94.1466 0.09472654,94.1528 0.060392778,94.1589 0.086268716,94.1651 0.2328001,94.1712 0.37084508,94.1774 0.31890243,94.1836 0.1118275,94.1897 0.0086047994,94.1959 0.051797446,94.2021 0.12085061,94.2082 0.25016433,94.2144 0.33609003,94.2206 0.26730374,94.2267 0.43138033,94.2329 0.51720566,94.2390 0.33600494,94.2452 0.25004289,94.2514 0.33639395,94.2575 0.43100229,94.2637 0.33596224,94.2699 0.23264867,94.2760 0.23276168,94.2822 0.22401215,94.2884 0.094708622,94.2945 0.077554494,94.3007 0.025835145,94.3069 0.034510918,94.3130 0.094838329,94.3192 0.28454036,94.3254 0.35351315,94.3315 0.31897002,94.3377 0.31892264,94.3439 0.30174103,94.3500 0.267212,94.3562 0.077482179,94.3624 0.060418528,94.3685 0.1725297,94.3747 0.16373537,94.3809 0.1035016,94.3870 0.15526024,94.3932 0.1118976,94.3994 0.025762839,94.4056 0.025928486,94.4117 0.051743761,94.4179 0.10356389,94.4241 0.25886184,94.4302 0.3533338,94.4364 0.18943141,94.4426 0.16374816,94.4487 0.14658919,94.4549 0.17238873,94.4611 0.025793897,94.4673 0.051792312,94.4734 0.10349338,94.4796 0.13804081,94.4858 0.2413407,94.4919 0.12052742,94.4981 0.025821926,94.5043 -1.8987288e-005,94.5105 0.0086817667,94.5166 0.077679262,94.5228 0.17261679,94.5290 0.31055203,94.5352 0.370592,94.5413 0.31007555,94.5475 0.20680188,94.5537 0.18103936,94.5599 0.10346662,94.5660 0.21547362,94.5722 0.20705037,94.5784 0.36246377,94.5846 0.42248523,94.5907 0.35310555,94.5969 0.13764261,94.6031 0.025854448,94.6093 0.025852341,94.6154 0.05170599,94.6216 0.10342827,94.6278 0.25010943,94.6340 0.35358799,94.6401 0.24992457,94.6463 0.077410266,94.6525 7.1346396e-005,94.6587 0.12956099,94.6649 0.19819611,94.6710 0.086011335,94.6772 0.094786733,94.6834 0.12077332,94.6896 0.40542176,94.6958 0.64671397,94.7019 0.57753801,94.7081 0.32734996,94.7143 0.077379167,94.7205 0.0086241141,94.7267 0.051838845,94.7328 0.094850764,94.7390 0.077630058,94.7452 0.15525736,94.7514 0.13775656,94.7576 0.12065555,94.7637 0.26743516,94.7699 0.3103472,94.7761 0.18956204,94.7823 0.103467,94.7885 0.14669141,94.7946 0.3361367,94.8008 0.27567077,94.8070 0.14656544,94.8132 0.17249875,94.8194 0.29321054,94.8256 0.43976328,94.8317 0.6035943,94.8379 0.71549565,94.8441 0.43074587,94.8503 0.14643924,94.8565 0.12940337,94.8627 0.31904376,94.8689 0.54299253,94.8750 0.38779837,94.8812 0.1466433,94.8874 0.15527669,94.8936 0.21543461,94.8998 0.077438049,94.9060 0.0086503532,94.9122 0.051850852,94.9183 0.14667022,94.9245 0.16366009,94.9307 0.051675316,94.9369 0.13802306,94.9431 0.18952845,94.9493 0.086150967,94.9555 0.051766101,94.9616 0.086266488,94.9678 0.22432241,94.9740 0.4656072,94.9802 0.68093944,94.9864 0.59479272,94.9926 0.37079358,94.9988 0.28455281,95.0050 0.21534656,95.0112 0.18946992,95.0173 0.18108246,95.0235 0.20706746,95.0297 0.25037086,95.0359 0.50876391,95.0421 0.8798638,95.0483 1.5085795,95.0545 2.6941328,95.0607 13.308427,95.0669 30.288845,95.0731 35.254761,95.0793 24.072979,95.0854 11.5949,95.0916 7.0940542,95.0978 7.4049273,95.1040 6.2042851,95.1102 3.8678851,95.1164 1.3863052,95.1226 0.5343954,95.1288 0.23251325,95.1350 0.034399584,95.1412 0.025924932,95.1474 0.07763315,95.1536 0.14659266,95.1598 0.18964916,95.1660 0.12064537,95.1722 0.14670415,95.1783 0.30186084,95.1845 0.31908107,95.1907 0.43119413,95.1969 0.50847095,95.2031 0.30999452,95.2093 0.068834767,95.2155 0.03449199,95.2217 0.094817892,95.2279 0.21563365,95.2341 0.28475073,95.2403 0.37082672,95.2465 0.33602533,95.2527 0.16357592,95.2589 0.051639214,95.2651 0.025828779,95.2713 0.025892768,95.2775 0.077658236,95.2837 0.1294525,95.2899 0.17242017,95.2961 0.12928227,95.3023 0.20703134,95.3085 0.22394978,95.3147 0.051648423,95.3209 0.18996423,95.3271 0.29300031,95.3333 0.17224078,95.3395 0.3363314,95.3457 0.42246839,95.3519 0.31033695,95.3581 0.21542406,95.3643 0.12921758,95.3705 0.10340247,95.3767 0.094829686,95.3829 0.14658852,95.3891 0.12083311,95.3953 0.21566522,95.4015 0.24133997,95.4077 0.25866291,95.4139 0.26723474,95.4201 0.19801044,95.4263 0.051521178,95.4325 0.00014356802,95.4387 0.13816155,95.4449 0.25879869,95.4511 0.3016606,95.4573 0.16352479,95.4635 0.086203106,95.4697 0.27614424,95.4759 0.43974334,95.4821 0.37058693,95.4884 0.35346165,95.4946 0.30148757,95.5008 0.094690353,95.5070 0.12951145,95.5132 0.30173248,95.5194 0.37924844,95.5256 0.37074211,95.5318 0.31037423,95.5380 0.30173555,95.5442 0.20686068,95.5504 0.16374013,95.5566 0.25875273,95.5628 0.41388747,95.5690 0.2928237,95.5752 0.086141318,95.5814 0.19862075,95.5877 0.34482437,95.5939 0.1893301,95.6001 0.025722643,95.6063 7.2638004e-006,95.6125 -1.0593551e-005,95.6187 0.0086808437,95.6249 0.08634124,95.6311 0.15520965,95.6373 0.16373256,95.6435 0.16370675,95.6497 0.15520507,95.6560 0.31904867,95.6622 0.41377252,95.6684 0.31896496,95.6746 0.28467539,95.6808 0.50018895,95.6870 0.51708925,95.6932 0.3359713,95.6994 0.22412799,95.7057 0.41387179,95.7119 0.39652535,95.7181 0.23266391,95.7243 0.086172409,95.7305 0.060306504,95.7367 0.06035284,95.7429 0.25869244,95.7491 0.28442568,95.7554 0.14661016,95.7616 0.25875574,95.7678 0.33614165,95.7740 0.31021079,95.7802 0.16378173,95.7864 0.16394903,95.7926 0.28468141,95.7989 0.37947148,95.8051 0.5429619,95.8113 0.42229804,95.8175 0.3448551,95.8237 0.23270641,95.8299 0.26730284,95.8361 0.37082013,95.8424 0.37920734,95.8486 0.18088092,95.8548 0.24154879,95.8610 0.38807723,95.8672 0.41360274,95.8735 0.33594537,95.8797 0.2758247,95.8859 0.10346396,95.8921 0.16377114,95.8983 0.1638056,95.9045 0.12933005,95.9108 0.086273693,95.9170 0.20690747,95.9232 0.1982546,95.9294 0.21558653,95.9356 0.23271938,95.9419 0.14645739,95.9481 0.051690586,95.9543 0.025852477,95.9605 0.025887514,95.9667 0.051726539,95.9730 0.025826879,95.9792 0.025934286,95.9854 0.13807788,95.9916 0.25874501,95.9978 0.35345182,96.0041 0.26705813,96.0103 0.11195389,96.0165 0.13802204,96.0227 0.18971676,96.0290 0.18970299,96.0352 0.30170923,96.0414 0.29301813,96.0476 0.45722198,96.0538 1.5971215,96.0601 5.1507893,96.0663 8.225894,96.0725 7.4030218,96.0787 4.7475443,96.0850 3.4998634,96.0912 6.885891,96.0974 16.01721,96.1036 20.118259,96.1099 13.084986,96.1161 4.3737898,96.1223 1.1803142,96.1285 0.57743526,96.1348 0.2411032,96.1410 0.11202002,96.1472 0.15504964,96.1534 0.25020754,96.1597 0.56079614,96.1659 0.62070578,96.1721 0.39616653,96.1784 0.16348936,96.1846 0.051675323,96.1908 0.025957774,96.1970 0.10355581,96.2033 0.12934938,96.2095 0.13789167,96.2157 0.094720788,96.2220 0.12922747,96.2282 0.10349924,96.2344 0.20691605,96.2406 0.10335289,96.2469 -2.1306392e-005,96.2531 0.034655653,96.2593 0.25050685,96.2656 0.51758105,96.2718 0.6033566,96.2780 0.58607936,96.2843 0.47391564,96.2905 0.23253271,96.2967 0.20686723,96.3029 0.29309773,96.3092 0.26721206,96.3154 0.21547438,96.3216 0.24147886,96.3279 0.32754162,96.3341 0.18956421,96.3403 0.16387935,96.3466 0.1637492,96.3528 0.11193142,96.3590 0.03438941,96.3653 0.034571297,96.3715 0.22421676,96.3777 0.25856781,96.3840 0.19824514,96.3902 0.37941161,96.3964 0.48303658,96.4027 0.53453726,96.4089 0.38760704,96.4151 0.1033019,96.4214 0.051748566,96.4276 0.025780179,96.4338 0.0087182987,96.4401 0.094957441,96.4463 0.094721392,96.4526 0.025747251,96.4588 2.2488532e-006,96.4650 0.025894074,96.4713 0.025812292,96.4775 8.6421009e-005,96.4837 0.16392492,96.4900 0.23279335,96.4962 0.24133383,96.5025 0.18953359,96.5087 0.26735407,96.5149 0.43969673,96.5212 0.29298058,96.5274 0.17234382,96.5336 0.086178534,96.5399 0.16388884,96.5461 0.27591878,96.5524 0.24135292,96.5586 0.17241576,96.5648 0.21551263,96.5711 0.2328486,96.5773 0.28458694,96.5836 0.24986024,96.5898 0.13781692,96.5960 0.14652339,96.6023 0.086227223,96.6085 0.14665443,96.6148 0.19826877,96.6210 0.18095234,96.6273 0.12072659,96.6335 0.18983963,96.6397 0.25873899,96.6460 0.36213061,96.6522 0.51719105,96.6585 0.39641356,96.6647 0.31024781,96.6710 0.34486699,96.6772 0.44839734,96.6834 0.31887496,96.6897 0.15506458,96.6959 0.18971719,96.7022 0.25003749,96.7084 0.3189142,96.7147 0.4395808,96.7209 0.33605513,96.7272 0.095040426,96.7334 0.28501448,96.7396 0.45676267,96.7459 0.31859854,96.7521 0.25866312,96.7584 0.23274262,96.7646 0.15506321,96.7709 0.10336713,96.7771 0.051744621,96.7834 0.17268352,96.7896 0.37936714,96.7959 0.24972823,96.8021 0.060266249,96.8084 0.10355704,96.8146 0.28457379,96.8209 0.43105012,96.8271 0.43964615,96.8333 0.34467578,96.8396 0.060352948,96.8458 0.20708808,96.8521 0.24136014,96.8583 0.20685314,96.8646 0.22420837,96.8708 0.26724476,96.8771 0.24991497,96.8833 0.24991429,96.8896 0.18962587,96.8958 0.21556367,96.9021 0.23278126,96.9083 0.20687875,96.9146 0.10336695,96.9208 0.12072913,96.9271 0.17247552,96.9334 0.12921645,96.9396 0.077601589,96.9459 0.12939058,96.9521 0.14655381,96.9584 0.17232892,96.9646 0.086089827,96.9709 0.0086630797,96.9771 0.12085815,96.9834 0.31902951,96.9896 0.32745799,96.9959 0.22407404,97.0021 0.21554972,97.0084 0.35361239,97.0146 0.52615833,97.0209 0.62944609,97.0272 0.70674634,97.0334 0.95673609,97.0397 1.2333628,97.0459 1.6644887,97.0522 1.724435,97.0584 2.0610447,97.0647 2.7333992,97.0709 5.2575603,97.0772 17.267223,97.0835 32.364204,97.0897 33.440643,97.0960 19.862431,97.1022 6.5424209,97.1085 3.2225356,97.1147 2.6026254,97.1210 2.0939753,97.1273 1.3870407,97.1335 0.70649666,97.1398 0.38775787,97.1460 0.40507022,97.1523 0.35344976,97.1586 0.38795641,97.1648 0.37924546,97.1711 0.30170658,97.1773 0.19840597,97.1836 0.29318821,97.1898 0.26716062,97.1961 0.25866091,97.2024 0.31026307,97.2086 0.18967552,97.2149 0.33637357,97.2212 0.32735282,97.2274 0.077468708,97.2337 0.13820581,97.2399 0.28445637,97.2462 0.18937784,97.2525 0.18104205,97.2587 0.405393,97.2650 0.74139911,97.2712 0.56017607,97.2775 0.31043127,97.2838 0.27598116,97.2900 0.30172405,97.2963 0.33620518,97.3026 0.31022105,97.3088 0.3016122,97.3151 0.31031108,97.3214 0.15516041,97.3276 0.051675834,97.3339 9.9285062e-006,97.3402 0.051806919,97.3464 0.077611633,97.3527 0.068976946,97.3589 0.094952717,97.3652 0.19844341,97.3715 0.24128006,97.3777 0.13769366,97.3840 0.12064075,97.3903 0.18106268,97.3965 0.12068699,97.4028 0.086173303,97.4091 0.034520674,97.4153 0.14662838,97.4216 0.18101743,97.4279 0.16378419,97.4341 0.16374379,97.4404 0.11199397,97.4467 0.017320171,97.4530 0.086307943,97.4592 0.094761953,97.4655 0.077555433,97.4718 0.15526712,97.4780 0.21549971,97.4843 0.11198099,97.4906 0.051738713,97.4968 0.07754086,97.5031 0.051710043,97.5094 0.17260657,97.5156 0.431126,97.5219 0.42228234,97.5282 0.21541002,97.5345 0.07754077,97.5407 0.034532823,97.5470 0.14667609,97.5533 0.19818844,97.5595 0.11194628,97.5658 0.086201541,97.5721 3.6903417e-005,97.5784 0.13811393,97.5846 0.33632916,97.5909 0.37928221,97.5972 0.31021267,97.6035 0.15522182,97.6097 0.23285964,97.6160 0.21550427,97.6223 0.2500743,97.6286 0.32761663,97.6348 0.25837123,97.6411 0.017061256,97.6474 0.025921471,97.6537 0.12948138,97.6599 0.3966836,97.6662 0.41382098,97.6725 0.29294565,97.6788 0.051503442,97.6850 0.025899425,97.6913 0.086242624,97.6976 0.094789617,97.7039 0.051742289,97.7101 0.23288988,97.7164 0.41389617,97.7227 0.31891972,97.7290 0.22397403,97.7352 0.24143945,97.7415 0.37942466,97.7478 0.26723221,97.7541 0.29306379,97.7604 0.26727617,97.7666 0.2671659,97.7729 0.10331039,97.7792 0.077584572,97.7855 0.051752634,97.7918 0.077608116,97.7980 0.051684417,97.8043 0.025835715,97.8106 0.051819321,97.8169 0.19842602,97.8232 0.19821529,97.8294 0.11195788,97.8357 0.1293392,97.8420 0.19836807,97.8483 0.18958437,97.8546 0.077569939,97.8608 0.22434597,97.8671 0.39663103,97.8734 0.35342464,97.8797 0.29299605,97.8860 0.22409394,97.8922 0.29311284,97.8985 0.17225504,97.9048 0.034449998,97.9111 0.051839098,97.9174 0.094888367,97.9237 0.086063892,97.9299 0.086130321,97.9362 0.18979579,97.9425 0.20688713,97.9488 0.051616542,97.9551 -3.7816852e-005,97.9614 3.8047248e-005,97.9677 0.077804036,97.9739 0.2416108,97.9802 0.25852677,97.9865 0.23253046,97.9928 0.16377291,97.9991 0.13805248,98.0054 0.13793077,98.0117 0.086017892,98.0179 0.025826497,98.0242 0.22432464,98.0305 0.32764423,98.0368 0.35347158,98.0431 0.9573189,98.0494 2.0437808,98.0557 2.8626978,98.0620 2.9654796,98.0682 4.0104022,98.0745 9.7300196,98.0808 16.202038,98.0871 15.678251,98.0934 10.340338,98.0997 8.6342192,98.1060 31.160229,98.1123 82.758492,98.1186 105.02188,98.1248 73.577248,98.1311 26.972244,98.1374 6.915472,98.1437 3.4561799,98.1500 2.0683358,98.1563 1.447759,98.1626 0.62864774,98.1689 0.3448149,98.1752 0.19841632,98.1815 0.24140538,98.1878 0.18088907,98.1941 0.19818364,98.2003 0.2586326,98.2066 0.30178776,98.2129 0.28453732,98.2192 0.24141361,98.2255 0.28447831,98.2318 0.37921798,98.2381 0.33613169,98.2444 0.2759105,98.2507 0.31890833,98.2570 0.17226657,98.2633 0.043155011,98.2696 0.60353011,98.2759 0.87083536,98.2822 0.8708486,98.2885 0.47409421,98.2948 0.31872171,98.3011 0.10338973,98.3073 0.30172765,98.3136 0.16384333,98.3199 0.24160914,98.3262 0.27573982,98.3325 0.13779803,98.3388 0.22418995,98.3451 0.31034219,98.3514 0.35367933,98.3577 0.5864926,98.3640 0.57749975,98.3703 0.33591059,98.3766 0.14640599,98.3829 0.11203867,98.3892 0.21558106,98.3955 0.42258212,98.4018 0.42253476,98.4081 0.43976995,98.4144 0.3877486,98.4207 0.18075302,98.4270 0.077490263,98.4333 0.025816632,98.4396 0.13819627,98.4459 0.43975478,98.4522 0.33605647,98.4585 0.34470609,98.4648 0.094694249,98.4711 0.13804965,98.4774 0.28467801,98.4837 0.36219656,98.4900 0.33604372,98.4963 0.14641689,98.5026 0.19837987,98.5089 0.26733238,98.5152 0.32761347,98.5215 0.24131058,98.5278 0.20678303,98.5341 0.14645568,98.5404 0.077515714,98.5467 0.0087103453,98.5530 0.21590216,98.5594 0.64671862,98.5657 0.8190186,98.5720 0.90512455,98.5783 0.62924129,98.5846 0.42228889,98.5909 0.14631321,98.5972 0.086103201,98.6035 0.025784696,98.6098 0.051845718,98.6161 0.16386303,98.6224 0.16368881,98.6287 0.10333573,98.6350 0.03453026,98.6413 0.086303703,98.6476 0.13786979,98.6539 0.051654819,98.6602 0.0086077079,98.6666 0.025848189,98.6729 0.13794819,98.6792 0.16380721,98.6855 0.077568956,98.6918 0.0086278301,98.6981 0.051823393,98.7044 0.18118699,98.7107 0.32769862,98.7170 0.35336247,98.7233 0.21541481,98.7296 0.25851578,98.7359 0.1724458,98.7423 0.18987353,98.7486 0.27585295,98.7549 0.25847414,98.7612 0.18954822,98.7675 0.13799025,98.7738 0.26755694,98.7801 0.49164018,98.7864 0.46536627,98.7927 0.28419524,98.7991 0.21544179,98.8054 0.32759646,98.8117 0.3792921,98.8180 0.36229891,98.8243 0.43115881,98.8306 0.29283583,98.8369 0.14635494,98.8432 0.34482536,98.8496 0.42240489,98.8559 0.25862828,98.8622 0.1553058,98.8685 0.20691581,98.8748 0.14642656,98.8811 0.10339478,98.8874 0.086187094,98.8938 0.017216934,98.9001 0.05173694,98.9064 0.13797361,98.9127 0.18970428,98.9190 0.13789198,98.9253 0.077535041,98.9316 0.0861976,98.9380 0.05174499,98.9443 0.11213757,98.9506 0.17251116,98.9569 0.16376518,98.9632 0.11208587,98.9695 0.36229897,98.9759 0.52585596,98.9822 0.37912691,98.9885 0.2760483,98.9948 0.83724302,99.0011 2.4405601,99.0075 2.5601366,99.0138 2.0162573,99.0201 0.79227406,99.0264 0.34480995,99.0327 0.72448844,99.0390 1.4060162,99.0454 2.5088518,99.0517 2.2757542,99.0580 2.1301091,99.0643 4.1569762,99.0706 7.7689872,99.0770 8.5516129,99.0833 7.6920624,99.0896 15.185994,99.0959 34.290886,99.1023 43.506496,99.1086 33.641117,99.1149 19.137178,99.1212 12.427694,99.1275 7.8667369,99.1339 3.2210906,99.1402 0.85277504,99.1465 0.33613494,99.1528 0.29311553,99.1592 0.30176511,99.1655 0.31896323,99.1718 0.28439739,99.1781 0.24125896,99.1844 0.15522397,99.1908 0.20696136,99.1971 0.18974951,99.2034 0.32774875,99.2097 0.39644599,99.2161 0.25842023,99.2224 0.12924653,99.2287 0.16389325,99.2350 0.25005025,99.2414 0.17231216,99.2477 0.051623952,99.2540 0.043167349,99.2604 0.11213632,99.2667 0.12926571,99.2730 0.10347318,99.2793 0.11206719,99.2857 0.068889678,99.2920 0.077580377,99.2983 0.10345333,99.3046 0.11213011,99.3110 0.19840914,99.3173 0.27585205,99.3236 0.17223403,99.3300 0.0085342806,99.3363 2.237338e-005,99.3426 0.025898376,99.3489 0.11216527,99.3553 0.21567133,99.3616 0.43974441,99.3679 0.42229038,99.3743 0.27572396,99.3806 0.17242254,99.3869 0.16381115,99.3933 0.18972614,99.3996 0.32765999,99.4059 0.29293671,99.4122 0.051609438,99.4186 0.034499303,99.4249 0.077758662,99.4312 0.29334337,99.4376 0.3016966,99.4439 0.21537812,99.4502 0.14650963,99.4566 0.18952501,99.4629 0.11209556,99.4692 0.27633122,99.4756 0.56051689,99.4819 0.51694083,99.4882 0.33604595,99.4946 0.31031704,99.5009 0.18097331,99.5072 0.14656255,99.5136 0.24995999,99.5199 0.26736516,99.5262 0.48295525,99.5326 0.52577204,99.5389 0.3790834,99.5452 0.19818154,99.5516 0.215569,99.5579 0.37073949,99.5643 0.4485077,99.5706 0.95721924,99.5769 1.267164,99.5833 1.0083032,99.5896 0.64634907,99.5959 0.38785094,99.6023 0.20686059,99.6086 0.086168244,99.6150 -4.4974736e-006,99.6213 0.0086228494,99.6276 0.0086211096,99.6340 0.025928475,99.6403 0.10350437,99.6466 0.13795067,99.6530 0.13791694,99.6593 0.18983886,99.6657 0.41412693,99.6720 0.43955135,99.6783 0.20653088,99.6847 0.11207294,99.6910 0.19826636,99.6974 0.094902672,99.7037 0.24151988,99.7100 0.28446472,99.7164 0.41384599,99.7227 0.37065828,99.7291 0.26712871,99.7354 0.15503201,99.7417 0.10344385,99.7481 0.23277153,99.7544 0.2155454,99.7608 0.27587053,99.7671 0.30177838,99.7735 0.39664885,99.7798 0.41377071,99.7861 0.31892973,99.7925 0.17228752,99.7988 0.060323402,99.8052 0.20710632,99.8115 0.31894433,99.8179 0.17220131,99.8242 0.051680837,99.8306 0.060404986,99.8369 0.12088557,99.8432 0.28463405,99.8496 0.38799155,99.8559 0.50868851,99.8623 0.49999663,99.8686 0.47412542,99.8750 0.46538875,99.8813 0.36187679,99.8877 0.24992406,99.8940 0.3707206,99.9004 0.37937182,99.9067 0.2413213,99.9131 0.077443972,99.9194 0.077671863,99.9257 0.26747456,99.9321 0.38807905,99.9384 0.43099138,99.9448 0.32747182,99.9511 0.21537548,99.9575 0.1723379,99.9638 0.22419137,99.9702 0.27601144,99.9765 0.47434148,99.9829 0.46537453,99.9892 0.24106923,99.9956 0.12941706,100.0019 0.26738763,100.0083 0.31020665,100.0146 0.2843298,100.0210 0.13785391,100.0273 0.26736209,100.0337 0.53495574,100.0400 0.85376942,100.0464 0.95710206,100.0527 1.5261711,100.0591 1.9056435,100.0654 2.5784433,100.0718 3.327436,100.0781 4.8401976,100.0845 25.328243,100.0909 80.021614,100.0972 110.61408,100.1036 82.640091,100.1099 32.758549,100.1163 11.233809,100.1226 10.278697,100.1290 12.915648,100.1353 12.444954,100.1417 6.9852009,100.1480 1.8935577,100.1544 0.3619011,100.1607 0.24130119,100.1671 0.18966277,100.1735 0.15521842,100.1798 0.16382605,100.1862 0.18966733,100.1925 0.17232148,100.1989 0.11203474,100.2052 0.13794813,100.2116 0.1035068,100.2180 0.2241713,100.2243 0.19820242,100.2307 0.11202103,100.2370 0.18123823,100.2434 0.50883722,100.2497 0.47405982,100.2561 0.28445205,100.2625 0.23271392,100.2688 0.20680687,100.2752 0.28461593,100.2815 0.3793681,100.2879 0.28432202,100.2943 0.12911674,100.3006 0.017208593,100.3070 0.12094398,100.3133 0.37085909,100.3197 0.44830158,100.3260 0.41361958,100.3324 0.19802453,100.3388 0.051706593,100.3451 0.077598512,100.3515 0.10350966,100.3579 0.20721503,100.3642 0.38815126,100.3706 0.38784093,100.3769 0.2928156,100.3833 0.077331036,100.3897 0.0086213239,100.3960 0.18979797,100.4024 0.31929213,100.4088 0.37070286,100.4151 0.17212282,100.4215 0.11205564,100.4278 0.20702149,100.4342 0.25864783,100.4406 0.18952182,100.4469 0.077431135,100.4533 0.051727105,100.4597 0.20698482,100.4660 0.25859222,100.4724 0.15514444,100.4788 0.14665096,100.4851 0.16375592,100.4915 0.051591281,100.4979 -3.2696018e-005,100.5042 4.1143074e-005,100.5106 0.051806681,100.5170 0.086194113,100.5233 0.051747214,100.5297 0.094994634,100.5361 0.16374725,100.5424 0.17221174,100.5488 0.051670957,100.5552 0.0086978087,100.5615 0.051760696,100.5679 0.077640243,100.5743 0.37949282,100.5806 0.58631212,100.5870 0.47438461,100.5934 0.6379413,100.5997 0.5342651,100.6061 0.41359127,100.6125 0.14638451,100.6188 0.17243671,100.6252 0.18987705,100.6316 0.42280695,100.6380 0.58614618,100.6443 0.34438333,100.6507 0.13769802,100.6571 0.094822243,100.6634 0.025849981,100.6698 0.025977597,100.6762 0.18119428,100.6825 0.24136677,100.6889 0.19820771,100.6953 0.17245755,100.7017 0.16382083,100.7080 0.10333566,100.7144 0.11211047,100.7208 0.32770425,100.7272 0.31025025,100.7335 0.13776945,100.7399 0.0085715214,100.7463 0.051893562,100.7526 0.2070037,100.7590 0.20683478,100.7654 0.19819835,100.7718 0.14654608,100.7781 0.1551623,100.7845 0.094786584,100.7909 0.086243078,100.7973 0.094792716,100.8036 0.051703528,100.8100 0.10377178,100.8164 0.37093711,100.8228 0.4654344,100.8292 0.50848222,100.8355 0.46553642,100.8419 0.59494668,100.8483 0.69839823,100.8547 0.68978798,100.8610 0.47388762,100.8674 0.21507683,100.8738 0.05166176,100.8802 0.10363529,100.8865 0.22425871,100.8929 0.36210912,100.8993 0.39647549,100.9057 0.24119349,100.9121 0.08610981,100.9184 0.051739253,100.9248 0.025822315,100.9312 -2.7781047e-005,100.9376 2.1798078e-005,100.9440 0.051789578,100.9503 0.13797772,100.9567 0.1378842,100.9631 0.10338479,100.9695 0.086183526,100.9759 0.11233255,100.9822 0.49198157,100.9886 0.83633339,100.9950 0.63745296,101.0014 0.34465554,101.0078 0.51757914,101.0141 2.3556774,101.0205 5.8216367,101.0269 6.2577672,101.0333 3.4109232,101.0397 0.7400822,101.0461 0.40523204,101.0524 0.6209296,101.0588 0.91397583,101.0652 0.83619881,101.0716 1.4920013,101.0780 3.0269713,101.0844 4.0267501,101.0907 5.1311345,101.0971 6.8112388,101.1035 6.4548001,101.1099 3.5837932,101.1163 1.5680343,101.1227 1.0345684,101.1291 1.1120844,101.1354 0.81860685,101.1418 0.48243669,101.1482 0.37079647,101.1546 0.66399115,101.1610 0.75005382,101.1674 0.67223573,101.1738 0.34443861,101.1802 0.060239565,101.1865 0.034557845,101.1929 0.051697522,101.1993 0.025835607,101.2057 0.07764376,101.2121 0.10346361,101.2185 0.10347532,101.2249 0.21565855,101.2313 0.43976486,101.2376 0.45681861,101.2440 0.25838217,101.2504 0.025806312,101.2568 0.086297184,101.2632 0.094786532,101.2696 0.10339873,101.2760 0.025898671,101.2824 0.051709212,101.2888 0.0085555529,101.2952 1.3460501e-005,101.3016 0.025997784,101.3079 0.11222912,101.3143 0.1982258,101.3207 0.18087445,101.3271 0.14651334,101.3335 0.12078292,101.3399 0.086283743,101.3463 0.086087778,101.3527 0.03439007,101.3591 0.086212613,101.3655 0.09491308,101.3719 0.15537427,101.3783 0.18969238,101.3847 0.2155048,101.3910 0.31895256,101.3974 0.34480438,101.4038 0.27582976,101.4102 0.19816242,101.4166 0.094779715,101.4230 0.086188659,101.4294 0.11203832,101.4358 0.18111095,101.4422 0.19830923,101.4486 0.11197789,101.4550 0.025798742,101.4614 -1.4085506e-005,101.4678 0.034682468,101.4742 0.18123735,101.4806 0.21553564,101.4870 0.28457645,101.4934 0.36199939,101.4998 0.32731947,101.5062 0.29301503,101.5126 0.37081805,101.5190 0.45704842,101.5254 0.37925178,101.5318 0.21530746,101.5382 0.086172916,101.5446 0.12932555,101.5510 0.077521242,101.5574 -1.530902e-005,101.5638 0.0086475667,101.5702 0.025836559,101.5766 0.051931206,101.5830 0.33658925,101.5894 0.5172103,101.5958 0.44805157,101.6022 0.3274987,101.6086 0.17229943,101.6150 0.077473313,101.6214 0.077672347,101.6278 0.23295861,101.6342 0.66395694,101.6406 0.94831342,101.6470 0.82746542,101.6534 0.47410703,101.6598 0.18093318,101.6662 0.14666528,101.6726 0.47442091,101.6790 0.55154634,101.6854 0.30142522,101.6918 0.13784237,101.6982 0.18965134,101.7046 0.18959743,101.7110 0.086184032,101.7174 -6.9987645e-006,101.7238 0.051896978,101.7302 0.23285696,101.7366 0.12914625,101.7430 0.025793182,101.7494 0.051813338,101.7558 0.13797151,101.7622 0.1291924,101.7687 0.12071767,101.7751 0.23289701,101.7815 0.31051403,101.7879 0.4053587,101.7943 0.44823855,101.8007 0.39644063,101.8071 0.26712948,101.8135 0.18953222,101.8199 0.28449523,101.8263 0.33620504,101.8327 0.26726556,101.8391 0.31906465,101.8455 0.31884861,101.8519 0.111942,101.8584 0.051717106,101.8648 0.02581403,101.8712 0.025898978,101.8776 0.086207911,101.8840 0.025820863,101.8904 0.077751897,101.8968 0.28468585,101.9032 0.37918293,101.9096 0.23254187,101.9160 0.13789158,101.9225 1.082025e-005,101.9289 0.051734962,101.9353 0.14664373,101.9417 0.28453872,101.9481 0.2327919,101.9545 0.17251432,101.9609 0.18986453,101.9673 0.4226324,101.9737 0.65514052,101.9802 0.525545,101.9866 0.18075277,101.9930 0.051665489,101.9994 0.09484525,102.0058 0.14660046,102.0122 0.18977617,102.0186 0.46575284,102.0251 0.7673679,102.0315 0.80149567,102.0379 0.50837225,102.0443 0.23273724,102.0507 0.1034697,102.0571 0.24155939,102.0635 0.62110668,102.0700 1.207394,102.0764 1.5520122,102.0828 1.2327272,102.0892 0.91322029,102.0956 1.2002882,102.1020 7.1912317,102.1085 18.803238,102.1149 22.143446,102.1213 13.893701,102.1277 4.8730054,102.1341 3.8478785,102.1405 9.3442268,102.1470 15.451423,102.1534 13.105409,102.1598 5.5357122,102.1662 1.1189634,102.1726 1.0432916,102.1790 0.64600539,102.1855 0.15483509,102.1919 0.051683031,102.1983 0.060472336,102.2047 0.18984304,102.2111 0.30162945,102.2176 0.21534373,102.2240 0.16373871,102.2304 0.077689044,102.2368 0.19874473,102.2432 0.50889301,102.2497 0.54292864,102.2561 0.43075523,102.2625 0.31009349,102.2689 0.19820261,102.2754 0.19840182,102.2818 0.2845445,102.2882 0.24123298,102.2946 0.11201186,102.3010 0.1379725,102.3075 0.12067589,102.3139 0.14667036,102.3203 0.30178326,102.3267 0.32742876,102.3332 0.1985722,102.3396 0.5177781,102.3460 0.61179042,102.3524 0.24089587,102.3589 0.12080933,102.3653 0.23292825,102.3717 0.23260735,102.3781 0.12905774,102.3846 0.1036157,102.3910 0.35377002,102.3974 0.4135105,102.4038 0.12900516,102.4103 0.051734652,102.4167 0.025934327,102.4231 0.11218289,102.4295 0.16378322,102.4360 0.12059157,102.4424 0.051688127,102.4488 0.086210743,102.4552 0.051690612,102.4617 0.043157782,102.4681 0.13800313,102.4745 0.17248979,102.4810 0.27602595,102.4874 0.46561393,102.4938 0.45676485,102.5002 0.24115145,102.5067 0.086150974,102.5131 0.077616185,102.5195 0.13795131,102.5260 0.1724776,102.5324 0.18965469,102.5388 0.11193428,102.5453 -4.3701333e-005,102.5517 0.025903249,102.5581 0.02584732,102.5645 0.025929525,102.5710 0.086372167,102.5774 0.17239697,102.5838 0.20710695,102.5903 0.4743318,102.5967 0.40489745,102.6031 0.23261058,102.6096 0.14657877,102.6160 0.163902,102.6224 0.21560372,102.6289 0.27601445,102.6353 0.3707397,102.6417 0.35333756,102.6482 0.3189247,102.6546 0.28451049,102.6610 0.32746837,102.6675 0.26707381,102.6739 0.19831496,102.6803 0.14652282,102.6868 0.11197289,102.6932 0.1120123,102.6996 0.10344034,102.7061 0.12943837,102.7125 0.18103108,102.7189 0.060149923,102.7254 0.034585919,102.7318 0.2502493,102.7383 0.4397276,102.7447 0.46560985,102.7511 0.50859988,102.7576 0.40501329,102.7640 0.26703537,102.7704 0.068878792,102.7769 0.1811574,102.7833 0.35357773,102.7898 0.38791844,102.7962 0.18086268,102.8026 0.051640484,102.8091 0.10362896,102.8155 0.2328863,102.8219 0.2499007,102.8284 0.19818459,102.8348 0.16367818,102.8413 0.17241615,102.8477 0.21556549,102.8541 0.34516621,102.8606 0.76759362,102.8670 0.83591849,102.8735 0.33582583,102.8799 0.077491224,102.8863 0.060499996,102.8928 0.16382055,102.8992 0.086035863,102.9057 0.017210936,102.9121 0.034589797,102.9186 0.094972283,102.9250 0.19842693,102.9314 0.25003895,102.9379 0.20674783,102.9443 0.17221107,102.9508 0.13804097,102.9572 0.34512362,102.9637 0.49153584,102.9701 0.49124476,102.9765 0.35328823,102.9830 0.30177253,102.9894 0.24994674,102.9959 0.2844359,103.0023 0.37937251,103.0088 0.49185625,103.0152 0.94898587,103.0217 1.3882829,103.0281 1.5167631,103.0345 0.86121178,103.0410 0.37895444,103.0474 0.31899014,103.0539 0.61261183,103.0603 1.4410821,103.0668 3.1824234,103.0732 4.3357639,103.0797 3.1274471,103.0861 0.9731667,103.0926 0.57773405,103.0990 0.77596343,103.1055 1.0171511,103.1119 0.85329479,103.1184 0.5516156,103.1248 0.28448108,103.1313 0.25868341,103.1377 0.33613715,103.1441 0.16372044,103.1506 0.31041628,103.1570 0.36205009,103.1635 0.20683348,103.1699 0.094743878,103.1764 0.051897787,103.1828 0.27619344,103.1893 0.50871056,103.1957 0.62934417,103.2022 0.74995303,103.2087 0.55145508,103.2151 0.26708463,103.2216 0.17234565,103.2280 0.094742715,103.2345 0.051687013,103.2409 0.025916226,103.2474 0.12089529,103.2538 0.21558268,103.2603 0.23259214,103.2667 0.29302543,103.2732 0.34482363,103.2796 0.26717943,103.2861 0.21555364,103.2925 0.12927447,103.2990 0.043158695,103.3054 0.12948015,103.3119 0.17233828,103.3184 0.17242223,103.3248 0.39663705,103.3313 0.31031406,103.3377 0.37075189,103.3442 0.62071121,103.3506 0.55170453,103.3571 0.31047887,103.3635 0.29322523,103.3700 0.31868562,103.3764 0.11181793,103.3829 0.086292848,103.3894 0.17245299,103.3958 0.17239313,103.4023 0.14651315,103.4087 0.10340868,103.4152 0.05169097,103.4216 0.0085710203,103.4281 0.034664426,103.4346 0.22444376,103.4410 0.33617285,103.4475 0.24117793,103.4539 0.26713949,103.4604 0.24141535,103.4669 0.24144495,103.4733 0.25868827,103.4798 0.3276605,103.4862 0.59472674,103.4927 0.59469593,103.4992 0.41399661,103.5056 0.31912321,103.5121 0.3532069,103.5185 0.18082382,103.5250 0.14649843,103.5315 0.20694312,103.5379 0.26739472,103.5444 0.18956353,103.5508 0.034473583,103.5573 0.16416517,103.5638 0.38825837,103.5702 0.63783145,103.5767 0.50822878,103.5832 0.20665157,103.5896 0.034469951,103.5961 0.077596456,103.6025 0.025796728,103.6090 2.4046896e-005,103.6155 0.077798016,103.6219 0.29319212,103.6284 0.31898421,103.6349 0.42248172,103.6413 0.38779575,103.6478 0.25866452,103.6543 0.32775506,103.6607 0.3791762,103.6672 0.29286557,103.6737 0.18107572,103.6801 0.23283041,103.6866 0.18095729,103.6931 0.15531486,103.6995 0.28471404,103.7060 0.39661404,103.7125 0.48271817,103.7189 0.430848,103.7254 0.16356197,103.7319 0.025739625,103.7383 0.0086587397,103.7448 0.17250347,103.7513 0.25863367,103.7577 0.25009942,103.7642 0.25870785,103.7707 0.25009635,103.7771 0.30172017,103.7836 0.26710901,103.7901 0.25860032,103.7965 0.23260398,103.8030 0.0775107,103.8095 0.14669083,103.8160 0.20701365,103.8224 0.2327859,103.8289 0.23288026,103.8354 0.36207631,103.8418 0.34470767,103.8483 0.3190493,103.8548 0.31041554,103.8612 0.27577022,103.8677 0.16350253,103.8742 -0.00011594407,103.8807 0.034546304,103.8871 0.025819469,103.8936 -2.938089e-006,103.9001 0.086254179,103.9066 0.19834539,103.9130 0.22410104,103.9195 0.051654402,103.9260 0.0086143361,103.9324 -1.3001641e-005,103.9389 3.9766569e-006,103.9454 -2.9039859e-006,103.9519 0.026027098,103.9583 0.18118753,103.9648 0.47492844,103.9713 1.552928,103.9778 2.1547897,103.9842 1.3091023,103.9907 0.54285121,103.9972 0.49165943,104.0037 0.42235026,104.0101 0.2583445,104.0166 0.22399026,104.0231 0.32760713,104.0296 0.32757846,104.0361 0.2499506,104.0425 0.26726094,104.0490 0.32754558,104.0555 0.18093024,104.0620 0.10343117,104.0684 0.26742086,104.0749 0.5002979,104.0814 0.63843447,104.0879 0.87948555,104.0944 0.71501935,104.1008 0.32702574,104.1073 0.042988874,104.1138 0.12949014,104.1203 0.19825274,104.1268 0.21545754,104.1332 0.18106921,104.1397 0.12065825,104.1462 0.086158283,104.1527 0.18969415,104.1592 0.38794658,104.1656 0.3103354,104.1721 0.18964741,104.1786 0.13799605,104.1851 0.16379659,104.1916 0.23265393,104.1980 0.45687252,104.2045 0.45689416,104.2110 0.21559614,104.2175 0.17258088,104.2240 0.14647061,104.2305 0.13797109,104.2369 0.31917408,104.2434 0.33624923,104.2499 0.2757751,104.2564 0.16359045,104.2629 0.077417314,104.2694 0.025845338,104.2758 0.07769759,104.2823 0.12082642,104.2888 0.13781105,104.2953 0.025724972,104.3018 0.077644885,104.3083 0.14662236,104.3148 0.16384217,104.3212 0.15534292,104.3277 0.50893998,104.3342 0.85352153,104.3407 0.76696146,104.3472 0.38762721,104.3537 0.12916631,104.3602 -5.1649589e-005,104.3666 5.0600538e-006,104.3731 0.034605317,104.3796 0.2073388,104.3861 0.43985981,104.3926 0.37896243,104.3991 0.13764402,104.4056 0.051659487,104.4121 0.025825845,104.4185 0.025913151,104.4250 0.12081328,104.4315 0.21551725,104.4380 0.13780655,104.4445 0.077522561,104.4510 0.051716641,104.4575 0.025856581,104.4640 -6.4824276e-006,104.4705 1.4789729e-005,104.4770 0.025891885,104.4834 0.051832274,104.4899 0.11215859,104.4964 0.22410129,104.5029 0.30162653,104.5094 0.19823737,104.5159 0.13794594,104.5224 0.05168597,104.5289 0.02581962,104.5354 0.025942564,104.5419 0.11241178,104.5484 0.31917083,104.5549 0.37916738,104.5614 0.29284063,104.5678 0.13778307,104.5743 0.10357735,104.5808 0.14670151,104.5873 0.18958203,104.5938 0.18946217,104.6003 0.12068076,104.6068 0.18122807,104.6133 0.32764566,104.6198 0.44850215,104.6263 0.69001949,104.6328 0.6205948,104.6393 0.36164218,104.6458 0.10307834,104.6523 0.0086595882,104.6588 0.1469615,104.6653 0.34504181,104.6718 0.3272559,104.6783 0.19812922,104.6848 0.37081516,104.6913 0.40517646,104.6978 0.38809049,104.7043 0.48281786,104.7108 0.37902337,104.7172 0.14630507,104.7237 0.025828704,104.7302 0.025931913,104.7367 0.14661245,104.7432 0.18961793,104.7497 0.1121839,104.7562 0.16395944,104.7627 0.21545631,104.7692 0.21541271,104.7757 0.13786015,104.7822 0.11216186,104.7887 0.25870401,104.7952 0.21533409,104.8017 0.12938924,104.8082 0.26742724,104.8147 0.29306993,104.8212 0.27578714,104.8277 0.14641866,104.8342 0.051587105,104.8408 0.051882789,104.8473 0.25889295,104.8538 0.32745484,104.8603 0.11183047,104.8668 0.034422051,104.8733 0.034503844,104.8798 0.051753271,104.8863 0.051704779,104.8928 0.025816694,104.8993 1.8519953e-005,104.9058 0.051763125,104.9123 0.051693588,104.9188 0.086196795,104.9253 0.1379388,104.9318 0.086185917,104.9383 -4.6464293e-006,104.9448 0.051743735,104.9513 0.12080102,104.9578 0.2156674,104.9643 0.43969843,104.9708 0.4827283,104.9773 0.43969411,104.9838 0.43102422,104.9904 0.26702708,104.9969 0.12057342,105.0034 0.051754117,105.0099 0.07764221,105.0164 0.15530872,105.0229 0.39686227,105.0294 0.74163103,105.0359 0.80166906,105.0424 0.72481835,105.0489 1.8639718,105.0554 3.3971887,105.0619 3.0157363,105.0684 1.5667373,105.0750 1.8763827,105.0815 14.171586,105.0880 29.241796,105.0945 28.214117,105.1010 13.692241,105.1075 3.6846395,105.1140 1.9827983,105.1205 1.6976184,105.1270 0.74944228,105.1335 0.52608544,105.1401 0.71546578,105.1466 0.62035936,105.1531 0.23253219,105.1596 0.16382949,105.1661 0.2156588,105.1726 0.20679574,105.1791 0.060210939,105.1856 0.0085908845,105.1922 0.051771287,105.1987 0.14677778,105.2052 0.25874624,105.2117 0.21540146,105.2182 0.2239994,105.2247 0.16370605,105.2312 0.077604122,105.2377 0.120699,105.2443 0.20696583,105.2508 0.32773849,105.2573 0.38800454,105.2638 0.37065747,105.2703 0.28435466,105.2768 0.14651369,105.2834 0.17256139,105.2899 0.26726329,105.2964 0.35344279,105.3029 0.41391817,105.3094 0.44854516,105.3159 0.56907958,105.3225 0.52539992,105.3290 0.21521388,105.3355 0.10344522,105.3420 0.051653631,105.3485 0.13811792,105.3550 0.31064203,105.3616 0.34475827,105.3681 0.14622153,105.3746 0.025772693,105.3811 0.1036175,105.3876 0.18103381,105.3942 0.086093485,105.4007 0.034471247,105.4072 0.07768815,105.4137 0.16395575,105.4202 0.18964231,105.4267 0.30195472,105.4333 0.65547854,105.4398 0.64646924,105.4463 0.41347525,105.4528 0.20664069,105.4594 0.16375951,105.4659 0.18966965,105.4724 0.2587733,105.4789 0.35353655,105.4854 0.30168417,105.4920 0.22402319,105.4985 0.28437942,105.5050 0.36199018,105.5115 0.19826059,105.5181 0.129372,105.5246 0.12063694,105.5311 0.051674999,105.5376 0.034613006,105.5441 0.18120465,105.5507 0.3707023,105.5572 0.43086737,105.5637 0.22410861,105.5702 0.25013381,105.5768 0.29307425,105.5833 0.18949212,105.5898 0.034471963,105.5963 0.12953378,105.6029 0.37967655,105.6094 0.56021345,105.6159 0.25834316,105.6224 0.33652157,105.6290 0.61212987,105.6355 0.40483642,105.6420 0.22398612,105.6486 0.44836041,105.6551 0.46555394,105.6616 0.31040001,105.6681 0.26739433,105.6747 0.3190656,105.6812 0.37057114,105.6877 0.31883696,105.6942 0.29319385,105.7008 0.37067989,105.7073 0.361873,105.7138 0.42232651,105.7204 0.68104994,105.7269 0.78443635,105.7334 0.43974832,105.7399 0.26753053,105.7465 0.48278621,105.7530 0.37045142,105.7595 0.25843802,105.7661 0.33616665,105.7726 0.35357049,105.7791 0.19839455,105.7857 0.1465738,105.7922 0.24136358,105.7987 0.29302275,105.8053 0.19829047,105.8118 0.16386478,105.8183 0.19819927,105.8249 0.24138534,105.8314 0.42262906,105.8379 0.49992773,105.8445 0.21524212,105.8510 0.060257599,105.8575 0.0086665154,105.8641 0.12075461,105.8706 0.18970126,105.8771 0.3793259,105.8837 0.37064654,105.8902 0.23281041,105.8967 0.18970308,105.9033 0.18969384,105.9098 0.18097019,105.9163 0.12059789,105.9229 0.12929942,105.9294 0.077631153,105.9359 0.23289438,105.9425 0.43953648,105.9490 0.35354635,105.9555 0.41409871,105.9621 0.52631748,105.9686 0.96571612,105.9752 1.0166504,105.9817 0.52562892,105.9882 0.34493339,105.9948 0.25837246,106.0013 0.10324736,106.0078 0.15533766,106.0144 0.29330033,106.0209 0.30163783,106.0275 0.24139152,106.0340 0.56942642,106.0405 1.0780219,106.0471 1.077354,106.0536 0.61157548,106.0602 0.32744241,106.0667 0.56081092,106.0732 2.5109694,106.0798 6.9710126,106.0863 12.693206,106.0929 12.954648,106.0994 8.4860649,106.1059 2.961937,106.1125 0.72357666,106.1190 0.43948036,106.1256 0.37051383,106.1321 0.18098262,106.1386 0.29359418,106.1452 0.931521,106.1517 1.0599736,106.1583 0.49077797,106.1648 0.10345051,106.1714 0.18995532,106.1779 0.34486464,106.1844 0.31884012,106.1910 0.31022504,106.1975 0.21547267,106.2041 0.27586454,106.2106 0.22408465,106.2172 0.1465473,106.2237 0.18972714,106.2303 0.33633414,106.2368 0.35339558,106.2433 0.14634621,106.2499 0.060303681,106.2564 0.094826318,106.2630 0.12096643,106.2695 0.31084651,106.2761 0.5172556,106.2826 0.4478991,106.2892 0.31902525,106.2957 0.4051877,106.3023 0.29278094,106.3088 0.16373205,106.3154 0.23276256,106.3219 0.39649305,106.3285 0.24135551,106.3350 0.13808329,106.3415 0.45703423,106.3481 0.52574694,106.3546 0.25857037,106.3612 0.18122964,106.3677 0.31040746,106.3743 0.34491545,106.3808 0.43104115,106.3874 0.34458202,106.3939 0.36195362,106.4005 0.45698175,106.4070 0.47437757,106.4136 0.60344362,106.4201 0.49117333,106.4267 0.33602723,106.4332 0.077582553,106.4398 0.086319581,106.4463 0.086104855,106.4529 0.051723324,106.4595 0.1554389,106.4660 0.24996917,106.4726 0.17213593,106.4791 0.21551619,106.4857 0.30188486,106.4922 0.24150839,106.4988 0.30178797,106.5053 0.41371608,106.5119 0.22405142,106.5184 0.1982839,106.5250 0.23277353,106.5315 0.25854871,106.5381 0.16364162,106.5446 0.086315639,106.5512 0.24179201,106.5578 0.50883859,106.5643 0.64647663,106.5709 0.56017548,106.5774 0.26688358,106.5840 0.060239363,106.5905 0.12089224,106.5971 0.18108317,106.6036 0.21552798,106.6102 0.23264033,106.6168 0.094681561,106.6233 0.051682618,106.6299 0.0085809603,106.6364 0.086526796,106.6430 0.39689752,106.6495 0.44799986,106.6561 0.16343637,106.6627 0.1121674,106.6692 0.43992019,106.6758 0.63809401,106.6823 0.45672944,106.6889 0.17211138,106.6955 0.051720921,106.7020 0.1035954,106.7086 0.19832736,106.7151 0.3103362,106.7217 0.43100524,106.7283 0.3448247,106.7348 0.35347685,106.7414 0.3533518,106.7479 0.172352,106.7545 0.37938082,106.7611 0.55168909,106.7676 0.35332167,106.7742 0.16383064,106.7807 0.24161762,106.7873 0.30184823,106.7939 0.24121545,106.8004 0.077339008,106.8070 5.0100385e-005,106.8136 0.16406205,106.8201 0.49153498,106.8267 0.68090945,106.8332 0.48249844,106.8398 0.10334295,106.8464 0.025892654,106.8529 0.11246123,106.8595 0.3796477,106.8661 0.38764051,106.8726 0.16339511,106.8792 0.0085225888,106.8858 0.051803682,106.8923 0.2242109,106.8989 0.28452897,106.9055 0.20687792,106.9120 0.18115005,106.9186 0.36226737,106.9252 0.42260554,106.9317 0.41362113,106.9383 0.19793336,106.9449 0.16397943,106.9514 0.37953866,106.9580 0.50011432,106.9646 0.5950644,106.9711 0.61209494,106.9777 0.48255575,106.9843 0.50038171,106.9908 1.0436231,106.9974 1.180873,107.0040 0.88732564,107.0105 0.68141228,107.0171 1.5525225,107.0237 2.319361,107.0302 3.3026929,107.0368 6.2640657,107.0434 14.242435,107.0500 41.439159,107.0565 179.87807,107.0631 509.12772,107.0697 692.79034,107.0762 521.6297,107.0828 217.82635,107.0894 83.349991,107.0959 69.090263,107.1025 69.095291,107.1091 53.201439,107.1157 28.380566,107.1222 8.8670778,107.1288 3.4292519,107.1354 2.6632843,107.1420 2.2313895,107.1485 0.95590353,107.1551 0.56049728,107.1617 0.90554464,107.1682 0.87918991,107.1748 0.4996672,107.1814 0.31030017,107.1880 0.50863212,107.1945 0.80164438,107.2011 0.4308857,107.2077 0.043196496,107.2143 0.25048402,107.2208 0.63822377,107.2274 0.76709914,107.2340 0.52547526,107.2406 0.19808246,107.2471 0.23293656,107.2537 0.50886744,107.2603 0.7499702,107.2669 0.51691908,107.2735 0.21546035,107.2800 0.33625421,107.2866 0.31887981,107.2932 0.30161756,107.2998 0.17233616,107.3063 0.0086707342,107.3129 0.086291507,107.3195 0.25027391,107.3261 0.40524286,107.3327 0.30154988,107.3392 0.25004166,107.3458 0.32779977,107.3524 0.71555507,107.3590 0.72409225,107.3656 0.58624715,107.3721 0.24979772,107.3787 0.24153103,107.3853 0.59508997,107.3919 0.55139989,107.3985 0.25845036,107.4050 0.29312164,107.4116 0.33615142,107.4182 0.33634257,107.4248 0.41386944,107.4314 0.38777962,107.4379 0.28426561,107.4445 0.077529922,107.4511 0.025844399,107.4577 0.060646627,107.4643 0.3712216,107.4709 0.54300064,107.4774 0.32700604,107.4840 0.051642589,107.4906 0.1381017,107.4972 0.13780595,107.5038 0.094711006,107.5104 0.034438122,107.5169 0.043195635,107.5235 0.25027794,107.5301 0.56057858,107.5367 0.59476483,107.5433 0.32727376,107.5499 0.75133669,107.5565 4.2007823,107.5630 7.3544188,107.5696 7.1706767,107.5762 3.4631617,107.5828 0.82696557,107.5894 0.31898156,107.5960 0.31035531,107.6026 0.34475699,107.6091 0.26719528,107.6157 0.23266663,107.6223 0.12924019,107.6289 0.12072963,107.6355 0.077510767,107.6421 0.0086067552,107.6487 0.11233743,107.6553 0.34486949,107.6619 0.18078619,107.6684 0.060340811,107.6750 0.077652775,107.6816 0.077565297,107.6882 0.12070251,107.6948 0.15519176,107.7014 0.1207592,107.7080 0.19836237,107.7146 0.38808301,107.7212 0.62085229,107.7278 0.62074208,107.7343 0.4912686,107.7409 0.24100922,107.7475 0.034291647,107.7541 0.060413491,107.7607 0.16389209,107.7673 0.30182132,107.7739 0.25873828,107.7805 0.33670801,107.7871 0.58638078,107.7937 0.47373158,107.8003 0.36179543,107.8069 0.2846269,107.8135 0.4741728,107.8200 0.62037367,107.8266 0.62056184,107.8332 0.49997357,107.8398 0.23276387,107.8464 0.14657559,107.8530 0.08618769,107.8596 0.051697627,107.8662 0.17272963,107.8728 0.45716795,107.8794 0.4307448,107.8860 0.21527337,107.8926 0.15513432,107.8992 0.22440049,107.9058 0.5692811,107.9124 0.62052482,107.9190 0.37893942,107.9256 0.14656433,107.9322 0.31927997,107.9388 0.50005364,107.9454 0.51724881,107.9520 0.43100122,107.9586 0.28434774,107.9652 0.18091632,107.9718 0.10328406,107.9784 0.034439828,107.9850 0.034508422,107.9916 0.051719841,107.9982 0.08628615,108.0048 0.13796218,108.0113 0.13787903,108.0179 0.31032661,108.0245 0.50018668,108.0311 0.64706969,108.0377 1.1381934,108.0444 1.4829459,108.0510 2.4142675,108.0576 7.2118173,108.0642 29.551702,108.0708 62.705307,108.0774 72.244682,108.0840 63.158211,108.0906 133.77516,108.0972 282.79428,108.1038 328.64362,108.1104 212.22668,108.1170 74.535042,108.1236 23.74655,108.1302 14.06147,108.1368 7.4168468,108.1434 4.2230201,108.1500 2.0418525,108.1566 1.0592721,108.1632 0.41326809,108.1698 0.22417575,108.1764 0.41399816,108.1830 0.64658684,108.1896 0.54297966,108.1962 0.35332781,108.2028 0.30184004,108.2094 0.43989024,108.2160 0.45674357,108.2226 0.29278037,108.2292 0.22411825,108.2359 0.25023183,108.2425 0.31909502,108.2491 0.36193797,108.2557 0.32750502,108.2623 0.31911793,108.2689 0.37941265,108.2755 0.38780859,108.2821 0.49144056,108.2887 0.53458011,108.2953 0.48257691,108.3019 0.47388169,108.3085 0.24988417,108.3151 0.12069042,108.3218 0.077705875,108.3284 0.34507522,108.3350 0.5518651,108.3416 0.4654662,108.3482 0.24971332,108.3548 0.068804212,108.3614 0.051709648,108.3680 0.0517365,108.3746 0.051715486,108.3812 0.025911296,108.3879 0.15532714,108.3945 0.20716327,108.4011 0.47437569,108.4077 0.58599102,108.4143 0.30997688,108.4209 0.086068951,108.4275 0.025955033,108.4341 0.16389805,108.4408 0.14647438,108.4474 0.10349647,108.4540 0.29315227,108.4606 0.25852478,108.4672 0.24148016,108.4738 0.53465253,108.4804 0.45676118,108.4870 0.077365823,108.4937 0.043149158,108.5003 0.10351515,108.5069 0.25865927,108.5135 0.53463036,108.5201 0.50003439,108.5267 0.28442475,108.5334 0.13776995,108.5400 0.051558502,108.5466 0.086276896,108.5532 0.25884789,108.5598 0.41381416,108.5664 0.29305342,108.5730 0.87109882,108.5797 2.1039927,108.5863 2.413775,108.5929 1.4220179,108.5995 0.75837475,108.6061 0.46527684,108.6128 0.21537593,108.6194 0.1207651,108.6260 0.25867364,108.6326 0.31020591,108.6392 0.16373456,108.6458 0.25008261,108.6525 0.37088892,108.6591 0.61235327,108.6657 0.74122959,108.6723 0.4393782,108.6789 0.41380829,108.6856 0.38790855,108.6922 0.28433332,108.6988 0.12068946,108.7054 0.21571036,108.7120 0.31036586,108.7187 0.21538189,108.7253 0.086151183,108.7319 0.10351207,108.7385 0.25015888,108.7452 0.36207774,108.7518 0.33615059,108.7584 0.38789877,108.7650 0.36192009,108.7716 0.12065928,108.7783 0.13797829,108.7849 0.21566042,108.7915 0.31039691,108.7981 0.24989095,108.8048 0.2759766,108.8114 0.43113858,108.8180 0.33604833,108.8246 0.1118746,108.8313 0.043046385,108.8379 0.09490402,108.8445 0.20694718,108.8511 0.17234167,108.8578 0.16386411,108.8644 0.29326683,108.8710 0.37070125,108.8776 0.35343036,108.8843 0.362021,108.8909 0.31887028,108.8975 0.18964212,108.9041 0.13789661,108.9108 0.13796329,108.9174 0.25014064,108.9240 0.35339457,108.9306 0.22395106,108.9373 0.060326997,108.9439 0.095036522,108.9505 0.22423348,108.9572 0.15513363,108.9638 0.18967603,108.9704 0.2413584,108.9770 0.15498933,108.9837 0.14643818,108.9903 0.2414338,108.9969 0.19829644,109.0036 0.086215213,109.0102 0.22434452,109.0168 0.56037003,109.0235 0.64688003,109.0301 0.89743942,109.0367 1.2588255,109.0433 1.3017591,109.0500 2.0184047,109.0566 3.5096395,109.0632 4.8204298,109.0699 8.0121231,109.0765 14.030069,109.0831 20.030468,109.0898 25.152348,109.0964 31.353378,109.1030 37.874596,109.1097 35.754063,109.1163 28.991571,109.1229 19.843763,109.1296 10.604473,109.1362 3.1862183,109.1428 1.4128116,109.1495 0.98218936,109.1561 0.73250204,109.1627 0.29294363,109.1694 0.35370141,109.1760 0.49136391,109.1826 0.38766125,109.1893 0.24125642,109.1959 0.23281848,109.2026 0.3362363,109.2092 0.32751423,109.2158 0.22403434,109.2225 0.17279401,109.2291 0.44881564,109.2357 0.57733548,109.2424 0.3873879,109.2490 0.31029356,109.2556 0.34490088,109.2623 0.24984279,109.2689 0.077604309,109.2756 0.22438186,109.2822 0.35357726,109.2888 0.50004017,109.2955 0.55159056,109.3021 0.47405824,109.3088 0.35377035,109.3154 0.50899237,109.3220 0.68096715,109.3287 0.56861836,109.3353 0.30997926,109.3420 0.09466166,109.3486 0.28456083,109.3552 0.37075633,109.3619 0.29332864,109.3685 0.56050116,109.3752 0.50845599,109.3818 0.22387724,109.3884 0.12917374,109.3951 0.0603281,109.4017 0.051721819,109.4084 0.025923824,109.4150 0.17260993,109.4216 0.37937242,109.4283 0.30159494,109.4349 0.16373487,109.4416 0.15516847,109.4482 0.23280799,109.4549 0.28456882,109.4615 0.29304868,109.4682 0.20670368,109.4748 0.086239435,109.4814 0.10355459,109.4881 0.13800509,109.4947 0.19831498,109.5014 0.28443721,109.5080 0.39654368,109.5147 0.26721951,109.5213 0.18969376,109.5280 0.27589631,109.5346 0.31035584,109.5412 0.26711112,109.5479 0.051595893,109.5545 0.14680509,109.5612 0.53477675,109.5678 0.64656782,109.5745 0.58668655,109.5811 1.0088717,109.5878 0.80991435,109.5944 0.69808495,109.6011 0.81896424,109.6077 0.79291898,109.6144 0.35312831,109.6210 0.11196915,109.6277 0.17255948,109.6343 0.37082049,109.6410 0.30156431,109.6476 0.17228642,109.6543 0.35354674,109.6609 0.49144074,109.6676 0.31036609,109.6742 0.25013867,109.6809 0.32760137,109.6875 0.33609825,109.6942 0.25868154,109.7008 0.24133405,109.7075 0.1465558,109.7141 0.31956917,109.7208 0.69012105,109.7274 0.7411803,109.7341 0.66345936,109.7407 0.48236987,109.7474 0.1720475,109.7540 0.10341866,109.7607 0.23293009,109.7673 0.30176917,109.7740 0.28473851,109.7806 0.48312822,109.7873 0.67213315,109.7940 0.55135989,109.8006 0.44828632,109.8073 0.36203676,109.8139 0.24143469,109.8206 0.46573317,109.8272 0.71567494,109.8339 0.67226684,109.8405 0.29271123,109.8472 0.077598147,109.8538 0.23318347,109.8605 0.37939802,109.8672 0.33590898,109.8738 0.25845921,109.8805 0.25871366,109.8871 0.31042135,109.8938 0.28453204,109.9004 0.39661667,109.9071 0.39642087,109.9138 0.26700762,109.9204 0.16369818,109.9271 0.051682565,109.9337 0.026061671,109.9404 0.27622795,109.9470 0.44839537,109.9537 0.46533859,109.9604 0.25835264,109.9670 0.12928048,109.9737 0.22451241,109.9803 0.51739633,109.9870 0.52565157,109.9937 0.38765073,110.0003 0.20668925,110.0070 0.1120561,110.0136 0.086360596,110.0203 0.4916603,110.0270 0.68968767,110.0336 0.62090296,110.0403 0.92297691,110.0469 1.6638144,110.0536 1.8101486,110.0603 1.6647288,110.0669 4.8945913,110.0736 15.010998,110.0803 23.348511,110.0869 21.099447,110.0936 15.131592,110.1002 21.943171,110.1069 87.120857,110.1136 175.36017,110.1202 184.60368,110.1269 104.38573,110.1336 29.516645,110.1402 9.7534189,110.1469 6.2811637,110.1536 4.1966114,110.1602 2.7148776,110.1669 1.3698002,110.1736 0.28418669,110.1802 0.3106623,110.1869 0.61222249,110.1935 0.62927318,110.2002 0.61186552,110.2069 0.42239511,110.2135 0.55205142,110.2202 0.74130225,110.2269 0.55132985,110.2335 0.206661,110.2402 0.21550061,110.2469 0.086180031,110.2536 0.043175783,110.2602 0.20706414,110.2669 0.33629161,110.2736 0.30164146,110.2802 0.18955639,110.2869 0.16391648,110.2936 0.28452361,110.3002 0.22405542,110.3069 0.25018275,110.3136 0.45702735,110.3202 0.45665702,110.3269 0.17216049,110.3336 0.16374592,110.3403 0.241409,110.3469 0.43102625,110.3536 0.2241063,110.3603 0.0086620133,110.3669 0.11214145,110.3736 0.18965039,110.3803 0.19830468,110.3869 0.26727161,110.3936 0.25857049,110.4003 0.1897032,110.4070 0.17245916,110.4136 0.12057954,110.4203 0.051638562,110.4270 0.025849897,110.4337 0.0258699,110.4403 0.03455662,110.4470 0.10346492,110.4537 0.14658478,110.4604 0.25871667,110.4670 0.24130398,110.4737 0.12062211,110.4804 0.12937541,110.4870 0.19842751,110.4937 0.23275818,110.5004 0.13784611,110.5071 0.12058367,110.5138 0.03436834,110.5204 0.034656115,110.5271 0.5867098,110.5338 1.1900085,110.5405 1.1291375,110.5471 0.83591932,110.5538 0.74118829,110.5605 0.49124587,110.5672 0.31028798,110.5738 0.34472626,110.5805 0.24145953,110.5872 0.3277089,110.5939 0.43096709,110.6006 0.44826004,110.6072 0.23266871,110.6139 0.10336056,110.6206 0.060345821,110.6273 0.01721642,110.6339 1.102071e-005,110.6406 0.025900047,110.6473 0.077651337,110.6540 0.14655648,110.6607 0.077489562,110.6673 -3.9240531e-005,110.6740 3.7644197e-005,110.6807 0.05175437,110.6874 0.034418549,110.6941 0.03464479,110.7007 0.32789752,110.7074 0.48272997,110.7141 0.34470439,110.7208 0.34533927,110.7275 0.68160802,110.7342 0.68057114,110.7408 0.29239565,110.7475 0.07746806,110.7542 0.10348101,110.7609 0.14648537,110.7676 0.17252731,110.7743 0.31036368,110.7809 0.28444836,110.7876 0.31066969,110.7943 0.55220568,110.8010 0.8189559,110.8077 0.60301769,110.8144 0.38775223,110.8210 0.387979,110.8277 0.43100598,110.8344 0.46551782,110.8411 0.38785335,110.8478 0.18082629,110.8545 0.18106543,110.8612 0.39661008,110.8678 0.39656377,110.8745 0.3189607,110.8812 0.19825047,110.8879 0.18970929,110.8946 0.21564138,110.9013 0.3017146,110.9080 0.36196977,110.9147 0.33618739,110.9213 0.22405355,110.9280 0.077546269,110.9347 0.10343122,110.9414 0.16413295,110.9481 0.5178299,110.9548 0.65520424,110.9615 0.49959117,110.9682 0.28416264,110.9749 0.24140584,110.9815 0.39663443,110.9882 0.40505323,110.9949 0.24139062,111.0016 0.40548629,111.0083 1.0090487,111.0150 1.6813508,111.0217 2.2074461,111.0284 2.9746077,111.0351 4.028512,111.0418 6.5888815,111.0485 16.837381,111.0551 70.584755,111.0618 137.561,111.0685 145.31516,111.0752 90.326385,111.0819 36.098373,111.0886 23.768696,111.0953 30.007641,111.1020 35.432259,111.1087 31.382263,111.1154 25.821878,111.1221 21.480211,111.1288 19.09214,111.1355 15.09081,111.1422 11.142347,111.1489 5.882853,111.1555 2.2556276,111.1622 0.86112529,111.1689 0.63825226,111.1756 0.93981302,111.1823 0.7669729,111.1890 0.55149722,111.1957 0.3705858,111.2024 0.18951909,111.2091 0.069055714,111.2158 0.38828251,111.2225 0.56898028,111.2292 0.35317871,111.2359 0.12054557,111.2426 0.12935926,111.2493 0.25884432,111.2560 0.41387418,111.2627 0.31876189,111.2694 0.18107685,111.2761 0.22423825,111.2828 0.19809471,111.2895 0.16391194,111.2962 0.31039855,111.3029 0.21533532,111.3096 0.32770473,111.3163 0.43969595,111.3230 0.37919503,111.3297 0.48272032,111.3364 0.44838843,111.3431 0.54301906,111.3498 0.24978365,111.3565 0.034472335,111.3632 0.051844742,111.3699 0.11212991,111.3766 0.094798438,111.3833 0.1725443,111.3900 0.25864869,111.3967 0.15498076,111.4034 0.051583435,111.4101 0.0086648501,111.4168 0.16415635,111.4235 0.4657211,111.4302 0.49124879,111.4369 0.37917453,111.4436 0.19801629,111.4503 0.051690646,111.4570 0.23305558,111.4637 0.49159259,111.4704 0.60346907,111.4771 0.4911404,111.4838 0.20668498,111.4906 0.1119969,111.4973 0.025775291,111.5040 0.0087607177,111.5107 0.12948793,111.5174 0.24143128,111.5241 0.3535887,111.5308 0.49164513,111.5375 0.62957764,111.5442 0.65507704,111.5509 0.51694375,111.5576 0.43095371,111.5643 0.4482148,111.5710 0.36189559,111.5777 0.25843832,111.5844 0.18100829,111.5912 0.32766026,111.5979 0.34478837,111.6046 0.15505439,111.6113 0.051871918,111.6180 0.19869901,111.6247 0.33633593,111.6314 0.32723925,111.6381 0.1462685,111.6448 0.077524841,111.6515 0.025890484,111.6582 0.13810319,111.6650 0.2672689,111.6717 0.18951111,111.6784 0.042992275,111.6851 7.8692483e-006,111.6918 0.025860889,111.6985 0.025950616,111.7052 0.18993372,111.7119 0.370949,111.7186 0.4999004,111.7254 0.31003469,111.7321 0.14640087,111.7388 0.10354055,111.7455 0.23276421,111.7522 0.13790493,111.7589 0.16378801,111.7656 0.10345274,111.7723 0.23284668,111.7791 0.27607507,111.7858 0.50874001,111.7925 0.41358516,111.7992 0.3015447,111.8059 0.24130692,111.8126 0.18102947,111.8193 0.077498958,111.8261 -2.1185913e-006,111.8328 0.12104702,111.8395 0.4055264,111.8462 0.52584207,111.8529 0.5342747,111.8596 0.3790929,111.8664 0.27587897,111.8731 0.32760182,111.8798 0.23259239,111.8865 0.13805321,111.8932 0.27614996,111.8999 0.43095151,111.9067 0.43950203,111.9134 0.56033713,111.9201 0.44831249,111.9268 0.29312083,111.9335 0.34478551,111.9402 0.3878921,111.9470 0.41370913,111.9537 0.50881976,111.9604 0.64688188,111.9671 0.62961876,111.9738 0.74157542,111.9806 0.8014847,111.9873 0.66335493,111.9940 0.47404933,112.0007 0.51726556,112.0074 0.49995846,112.0142 0.67254341,112.0209 0.75879937,112.0276 1.1382947,112.0343 1.8110201,112.0411 2.3370748,112.0478 3.8049924,112.0545 8.3698273,112.0612 15.894617,112.0679 20.746122,112.0747 33.013107,112.0814 137.91371,112.0881 504.71341,112.0948 797.65503,112.1016 678.69727,112.1083 320.85211,112.1150 93.715721,112.1217 45.028835,112.1285 31.980028,112.1352 20.403297,112.1419 10.802958,112.1486 5.7894201,112.1553 2.696202,112.1621 1.464694,112.1688 0.88790107,112.1755 0.82767552,112.1823 0.60307485,112.1890 0.55161577,112.1957 0.67220968,112.2024 0.28413177,112.2092 0.10342632,112.2159 0.12941799,112.2226 0.38811162,112.2293 0.76749927,112.2361 0.89652669,112.2428 0.54297036,112.2495 0.62113535,112.2562 1.0955539,112.2630 1.2239363,112.2697 0.63701427,112.2764 0.17209515,112.2832 0.26734975,112.2899 0.44859859,112.2966 0.80202395,112.3034 0.68085277,112.3101 0.36171123,112.3168 0.16364093,112.3235 0.12931381,112.3303 0.24145129,112.3370 0.35362205,112.3437 0.37061837,112.3505 0.26703548,112.3572 0.18097417,112.3639 0.17259327,112.3707 0.30174202,112.3774 0.13778549,112.3841 0.086127207,112.3909 0.068996347,112.3976 0.2587311,112.4043 0.28447247,112.4110 0.17257033,112.4178 0.30208749,112.4245 0.43962234,112.4312 0.39626405,112.4380 0.5085696,112.4447 0.46553418,112.4514 0.35356501,112.4582 0.3533963,112.4649 0.22385468,112.4717 0.094687775,112.4784 0.12944588,112.4851 0.23290774,112.4919 0.189512,112.4986 0.094704971,112.5053 0.09488602,112.5121 0.08621899,112.5188 0.094793059,112.5255 0.12075797,112.5323 0.15527254,112.5390 0.18118431,112.5457 0.2500127,112.5525 0.17219287,112.5592 0.12071855,112.5660 0.17247032,112.5727 0.1205714,112.5794 0.060263392,112.5862 0.12079293,112.5929 0.2846337,112.5996 0.36202902,112.6064 0.25852686,112.6131 0.12062506,112.6199 0.12924585,112.6266 0.12930456,112.6333 0.14665587,112.6401 0.29318744,112.6468 0.28440818,112.6536 0.18109578,112.6603 0.33644339,112.6670 0.4827626,112.6738 0.40493906,112.6805 0.23266073,112.6873 0.21557808,112.6940 0.19819148,112.7007 0.120692,112.7075 0.41390756,112.7142 0.52589607,112.7210 0.36211863,112.7277 0.23286539,112.7345 0.71560115,112.7412 0.82733929,112.7479 0.55157888,112.7547 0.37937087,112.7614 0.3706252,112.7682 0.46573946,112.7749 0.56088841,112.7817 0.74124676,112.7884 0.35290465,112.7951 0.12914681,112.8019 0.051841818,112.8086 0.18151121,112.8154 0.42270067,112.8221 0.49112925,112.8289 0.26678619,112.8356 0.1033197,112.8424 0.14662723,112.8491 0.12057226,112.8559 0.1465119,112.8626 0.18975197,112.8693 0.15514734,112.8761 0.1123599,112.8828 0.34535196,112.8896 0.45674837,112.8963 0.22357786,112.9031 0.025680814,112.9098 0.05178012,112.9166 0.025792772,112.9233 0.0086825127,112.9301 0.29338473,112.9368 0.67263144,112.9436 0.73280853,112.9503 0.53436095,112.9571 0.40500775,112.9638 0.32760003,112.9706 0.50016659,112.9773 0.51726109,112.9841 0.28432587,112.9908 0.25002158,112.9976 0.44843617,113.0043 0.56894827,113.0111 0.48265958,113.0178 0.44810259,113.0246 0.52647638,113.0313 1.5878125,113.0381 2.5784395,113.0448 2.7494149,113.0516 2.4483464,113.0583 3.1218491,113.0651 6.8376765,113.0718 19.835402,113.0786 31.05056,113.0853 37.274723,113.0921 53.350468,113.0988 64.051704,113.1056 50.400009,113.1123 23.917356,113.1191 10.190037,113.1259 7.0241976,113.1326 5.0162034,113.1394 3.2316077,113.1461 1.6534688,113.1529 0.41272086,113.1596 0.051709339,113.1664 0.24148467,113.1731 0.47412112,113.1799 0.58631027,113.1867 0.46561423,113.1934 0.42240623,113.2002 0.41380182,113.2069 0.45676255,113.2137 0.19812,113.2204 0.14652951,113.2272 0.10339107,113.2339 0.025880158,113.2407 0.051751137,113.2475 0.17253755,113.2542 0.33635151,113.2610 0.32746276,113.2677 0.09464357,113.2745 0.10345875,113.2813 0.086211428,113.2880 0.060446531,113.2948 0.21576509,113.3015 0.46561754,113.3083 0.45681673,113.3151 0.30173358,113.3218 0.26702219,113.3286 0.068885796,113.3353 0.19859582,113.3421 0.35342857,113.3489 0.29287052,113.3556 0.15503697,113.3624 0.077556789,113.3691 0.034494333,113.3759 0.051716007,113.3827 0.02590112,113.3894 0.051710464,113.3962 0.09502583,113.4029 0.33652791,113.4097 0.38789588,113.4165 0.24968468,113.4232 0.060148768,113.4300 0.034476761,113.4368 0.025881473,113.4435 0.043178871,113.4503 0.094825715,113.4571 0.10339119,113.4638 0.051677227,113.4706 0.025963323,113.4773 0.086272709,113.4841 0.10352451,113.4909 0.21554872,113.4976 0.33646807,113.5044 0.8019914,113.5112 0.71519363,113.5179 0.41347766,113.5247 0.17231658,113.5315 0.10349168,113.5382 0.22417773,113.5450 0.31027487,113.5518 0.26729962,113.5585 0.25016102,113.5653 0.29306623,113.5721 0.26717687,113.5788 0.27590466,113.5856 0.1982481,113.5924 0.086079091,113.5991 0.025759483,113.6059 0.051806659,113.6127 0.18978587,113.6194 0.24137206,113.6262 0.22404036,113.6330 0.11209689,113.6398 0.11200855,113.6465 -0.00011555284,113.6533 0.008660797,113.6601 0.060474403,113.6668 0.22431706,113.6736 0.35355002,113.6804 0.43977639,113.6871 0.49125671,113.6939 0.25830796,113.7007 0.19824973,113.7075 0.65561038,113.7142 1.0174599,113.7210 0.78405368,113.7278 0.18073958,113.7345 0.12096697,113.7413 0.35387331,113.7481 0.55185151,113.7549 0.54281282,113.7616 0.35321233,113.7684 0.40538791,113.7752 0.53469324,113.7820 0.54282165,113.7887 0.28419104,113.7955 0.2587238,113.8023 0.47423849,113.8091 0.71565968,113.8158 0.74992567,113.8226 0.3186774,113.8294 0.07756824,113.8362 0.13807833,113.8429 0.25004235,113.8497 0.29302976,113.8565 0.27590093,113.8633 0.26726013,113.8700 0.18981095,113.8768 0.3449401,113.8836 0.31882972,113.8904 0.43961999,113.8971 0.44815221,113.9039 0.31876954,113.9107 0.1464929,113.9175 0.16379623,113.9243 0.16393377,113.9310 0.26735643,113.9378 0.24128872,113.9446 0.15516195,113.9514 0.13800251,113.9581 0.19825345,113.9649 0.23279004,113.9717 0.28454077,113.9785 0.23260762,113.9853 0.077430435,113.9920 0.051745649,113.9988 0.094884209,114.0056 0.19860798,114.0124 0.43997383,114.0192 0.56885248,114.0259 0.52580887,114.0327 0.62989509,114.0395 1.0781208,114.0463 1.0944065,114.0531 0.62004864,114.0599 1.0016501,114.0666 3.3052471,114.0734 6.8665934,114.0802 12.280803,114.0870 16.061447,114.0938 21.237772,114.1005 53.531219,114.1073 108.59093,114.1141 118.01345,114.1209 72.177834,114.1277 23.106556,114.1345 9.5181217,114.1413 13.797216,114.1480 15.497529,114.1548 10.864618,114.1616 4.5213413,114.1684 1.6110581,114.1752 1.1205215,114.1820 0.65466607,114.1887 0.38758716,114.1955 0.15489019,114.2023 0.14683756,114.2091 0.47461531,114.2159 0.81060255,114.2227 0.87088281,114.2295 0.7328313,114.2363 0.62915933,114.2430 0.5340457,114.2498 0.40489623,114.2566 0.48283485,114.2634 0.43977508,114.2702 0.42237157,114.2770 0.33598498,114.2838 0.25847104,114.2906 0.14643054,114.2973 0.017200425,114.3041 0.051739696,114.3109 0.051732313,114.3177 0.10371556,114.3245 0.37955084,114.3313 0.42226243,114.3381 0.28429908,114.3449 0.21561579,114.3517 0.24144299,114.3585 0.20680185,114.3652 0.16383223,114.3720 0.19819435,114.3788 0.11203764,114.3856 0.24141306,114.3924 0.1981765,114.3992 0.10332791,114.4060 0.0087072365,114.4128 0.19867988,114.4196 0.50879514,114.4264 0.56011379,114.4332 0.31867084,114.4400 0.07744886,114.4468 0.017274223,114.4535 0.12088107,114.4603 0.25864518,114.4671 0.1723197,114.4739 0.13790146,114.4807 0.23289269,114.4875 0.43119207,114.4943 0.31012845,114.5011 0.1032803,114.5079 0.15526268,114.5147 0.31906381,114.5215 0.3878943,114.5283 0.31024435,114.5351 0.19829924,114.5419 0.3018879,114.5487 0.45689464,114.5555 0.32750928,114.5623 0.32773137,114.5691 0.43959472,114.5759 0.24989079,114.5827 0.15527473,114.5895 0.16380703,114.5963 0.20682868,114.6031 0.31028789,114.6099 0.21550359,114.6167 0.13795494,114.6235 0.26724702,114.6303 0.31908387,114.6371 0.32777652,114.6439 0.31041369,114.6507 0.28420737,114.6575 0.08591795,114.6643 0.094836682,114.6711 0.18105859,114.6779 0.077569872,114.6847 0.025841128,114.6915 4.9322989e-006,114.6983 -9.4664165e-006,114.7051 3.2935452e-005,114.7119 0.094863459,114.7187 0.094824128,114.7255 0.086184822,114.7323 0.051710736,114.7391 0.12950197,114.7459 0.31049258,114.7527 0.32753861,114.7595 0.22409375,114.7663 0.22406402,114.7731 0.31044963,114.7799 0.54337418,114.7867 0.49139681,114.7935 0.3100684,114.8003 0.13778418,114.8071 0.19839668,114.8139 0.29316211,114.8207 0.24989296,114.8275 0.12056702,114.8343 0.077567197,114.8411 0.11208557,114.8479 0.19825664,114.8547 0.14665571,114.8615 0.29334596,114.8683 0.34480485,114.8751 0.21557465,114.8820 0.24991207,114.8888 0.085896812,114.8956 0.02580696,114.9024 -2.5896235e-005,114.9092 0.026025428,114.9160 0.15538619,114.9228 0.27589613,114.9296 0.33610967,114.9364 0.23264535,114.9432 0.22425693,114.9500 0.43998018,114.9568 0.52591079,114.9636 0.32728907,114.9705 0.18968904,114.9773 0.43134186,114.9841 0.54293764,114.9909 0.31001917,114.9977 0.29345867,115.0045 0.83654964,115.0113 3.9986579,115.0181 18.102261,115.0249 32.351257,115.0317 29.497936,115.0386 15.595015,115.0454 13.733036,115.0522 24.235241,115.0590 29.296541,115.0658 30.535143,115.0726 29.383259,115.0794 23.179615,115.0862 14.370436,115.0930 9.1687145,115.0999 7.6024728,115.1067 7.6633291,115.1135 7.2573848,115.1203 4.6696391,115.1271 1.6102126,115.1339 1.0690885,115.1407 1.3456917,115.1476 2.0867827,115.1544 1.8874806,115.1612 1.3096466,115.1680 0.89595211,115.1748 0.6202147,115.1816 0.28440312,115.1884 0.37936553,115.1953 0.41376513,115.2021 0.37926352,115.2089 0.18956257,115.2157 0.14652064,115.2225 0.14650367,115.2293 0.13788587,115.2362 0.11209967,115.2430 0.13801895,115.2498 0.15525052,115.2566 0.27618378,115.2634 0.49992123,115.2702 0.33584255,115.2771 0.25869676,115.2839 0.27593741,115.2907 0.38794729,115.2975 0.46562955,115.3043 0.48265326,115.3112 0.43080395,115.3180 0.4137961,115.3248 0.25875038,115.3316 0.23292142,115.3384 0.33642313,115.3453 0.52587283,115.3521 0.4825252,115.3589 0.31894004,115.3657 0.27576384,115.3725 0.12904818,115.3794 0.034414273,115.3862 0.051770911,115.3930 0.11241078,115.3998 0.40538254,115.4066 0.44825,115.4135 0.41381854,115.4203 0.37047046,115.4271 0.23266251,115.4339 0.36272386,115.4408 0.76736873,115.4476 0.59429634,115.4544 0.37070414,115.4612 0.39661407,115.4680 0.36202449,115.4749 0.48262912,115.4817 0.47397497,115.4885 0.31904095,115.4953 0.22414543,115.5022 0.17234565,115.5090 0.18973562,115.5158 0.18958664,115.5226 0.12912624,115.5295 0.13799648,115.5363 0.37982443,115.5431 0.73324609,115.5499 0.70660156,115.5568 0.32694948,115.5636 0.051478665,115.5704 0.025902797,115.5773 0.11216755,115.5841 0.24144751,115.5909 0.30170363,115.5977 0.17234915,115.6046 0.1638972,115.6114 0.30183828,115.6182 0.36199611,115.6250 0.50872016,115.6319 0.56037539,115.6387 0.24111792,115.6455 0.034427237,115.6524 0.14702348,115.6592 0.5693149,115.6660 0.53396052,115.6729 0.077169806,115.6797 0.034685686,115.6865 0.18124059,115.6933 0.28444183,115.7002 0.27581885,115.7070 0.24990083,115.7138 0.060209915,115.7207 0.086312234,115.7275 0.25891238,115.7343 0.40537417,115.7412 0.37911767,115.7480 0.20661861,115.7548 0.094776265,115.7617 0.11210481,115.7685 0.14653024,115.7753 0.25013459,115.7822 0.37095273,115.7890 0.35340306,115.7958 0.18930992,115.8027 0.025690019,115.8095 6.9287416e-005,115.8163 0.086357288,115.8232 0.21561931,115.8300 0.2153827,115.8368 0.07757017,115.8437 0.12091304,115.8505 0.20685296,115.8573 0.16367339,115.8642 0.13786961,115.8710 0.11205784,115.8778 0.163771,115.8847 0.086212851,115.8915 0.13810799,115.8983 0.28453991,115.9052 0.30162773,115.9120 0.22407329,115.9189 0.32763389,115.9257 0.43095034,115.9325 0.17234872,115.9394 0.16395533,115.9462 0.26763198,115.9530 0.41396779,115.9599 0.37894389,115.9667 0.27561685,115.9736 0.30175301,115.9804 0.22405863,115.9872 0.3535369,115.9941 0.73295939,116.0009 0.81900978,116.0078 0.60353303,116.0146 0.97502893,116.0214 2.0185156,116.0283 2.9653449,116.0351 2.9390972,116.0420 2.7835455,116.0488 6.5353251,116.0556 42.827217,116.0625 117.70264,116.0693 152.80853,116.0762 114.26586,116.0830 62.296921,116.0898 41.597847,116.0967 34.076027,116.1035 21.583082,116.1104 31.167191,116.1172 119.31042,116.1241 217.17664,116.1309 208.76247,116.1377 109.87955,116.1446 30.429388,116.1514 13.136001,116.1583 10.547319,116.1651 6.0130095,116.1720 3.7053399,116.1788 2.7316344,116.1857 2.1029699,116.1925 1.5603154,116.1993 1.35334,116.2062 1.0686074,116.2130 0.61159563,116.2199 0.14636087,116.2267 0.32779467,116.2336 0.33630309,116.2404 0.30153185,116.2473 0.13797215,116.2541 0.31054568,116.2610 0.57778895,116.2678 0.81901914,116.2747 0.54297906,116.2815 0.35322702,116.2884 0.094549276,116.2952 0.0085585313,116.3020 0.034583978,116.3089 0.20736077,116.3157 0.57778174,116.3226 0.53425306,116.3294 0.35320067,116.3363 0.26722756,116.3431 0.34500632,116.3500 0.33624738,116.3568 0.50850272,116.3637 0.50856638,116.3705 0.41390133,116.3774 0.32749316,116.3842 0.19821395,116.3911 0.31887636,116.3979 0.2585566,116.4048 0.24146064,116.4116 0.26719037,116.4185 0.26719201,116.4254 0.39664483,116.4322 0.28458932,116.4391 0.20690821,116.4459 0.21539672,116.4528 0.23275134,116.4596 0.29309374,116.4665 0.12055689,116.4733 0.043179821,116.4802 0.14682557,116.4870 0.44849199,116.4939 0.58631313,116.5007 0.50881839,116.5076 0.45668444,116.5144 0.27542794,116.5213 0.25861186,116.5282 0.39660409,116.5350 0.35354745,116.5419 0.36220673,116.5487 0.34481388,116.5556 1.8046197,116.5624 8.6346769,116.5693 13.699886,116.5761 11.496341,116.5830 5.3663287,116.5899 1.4121886,116.5967 0.77581662,116.6036 0.64633155,116.6104 0.43099841,116.6173 0.56048816,116.6241 0.48260447,116.6310 0.27557936,116.6379 0.043005813,116.6447 0.060360625,116.6516 0.025829071,116.6584 0.025826454,116.6653 0.060360581,116.6722 0.12942891,116.6790 0.11219093,116.6859 0.20699805,116.6927 0.2068828,116.6996 0.18961608,116.7065 0.24146704,116.7133 0.50878245,116.7202 0.56884885,116.7270 0.27555177,116.7339 0.077511624,116.7408 0.15529202,116.7476 0.27579424,116.7545 0.22403246,116.7613 0.11217406,116.7682 0.1122511,116.7751 0.15517886,116.7819 0.12061527,116.7888 0.14676231,116.7957 0.26728898,116.8025 0.26715112,116.8094 0.30164847,116.8162 0.17231242,116.8231 0.18972863,116.8300 0.18955378,116.8368 0.10343142,116.8437 0.19832052,116.8506 0.15516874,116.8574 0.20715094,116.8643 0.35369951,116.8712 0.43950322,116.8780 0.24094674,116.8849 0.077553108,116.8918 0.19853987,116.8986 0.24141641,116.9055 0.26707637,116.9124 0.4139106,116.9192 0.57784855,116.9261 0.59473032,116.9330 0.35313547,116.9398 0.11198603,116.9467 0.10343527,116.9536 0.051624641,116.9604 0.034477443,116.9673 0.034515325,116.9742 0.094848558,116.9810 0.18119214,116.9879 0.33638212,116.9948 0.36225647,117.0016 0.43112126,117.0085 0.35323143,117.0154 0.27580997,117.0222 0.3362861,117.0291 0.46551636,117.0360 0.80241579,117.0429 1.8806679,117.0497 3.2247539,117.0566 4.1553092,117.0635 4.8456182,117.0703 5.6827502,117.0772 9.231286,117.0841 17.508379,117.0909 20.197521,117.0978 15.286386,117.1047 9.5992937,117.1116 8.415617,117.1184 12.635772,117.1253 19.580078,117.1322 19.623455,117.1391 12.26745,117.1459 4.1073694,117.1528 1.2492006,117.1597 0.74101108,117.1665 0.4394224,117.1734 0.086207144,117.1803 0.18127233,117.1872 0.28444639,117.1940 0.22404447,117.2009 0.21548443,117.2078 0.077513792,117.2147 0.051725511,117.2215 0.11206113,117.2284 0.16382204,117.2353 0.18985824,117.2422 0.3625533,117.2490 0.63811028,117.2559 0.5686397,117.2628 0.39621836,117.2697 0.25843516,117.2766 0.34474304,117.2834 0.30169496,117.2903 0.22415107,117.2972 0.12938008,117.3041 0.18971942,117.3109 0.18960653,117.3178 0.16376159,117.3247 0.23284151,117.3316 0.28469121,117.3385 0.31042013,117.3453 0.32745439,117.3522 0.26711199,117.3591 0.21544328,117.3660 0.12092964,117.3728 0.29351959,117.3797 0.37044662,117.3866 0.1201912,117.3935 0.0085964194,117.4004 0.12087125,117.4073 0.26734221,117.4141 0.22398636,117.4210 0.051542442,117.4279 8.3294202e-005,117.4348 0.16403987,117.4417 0.38803178,117.4485 0.31876117,117.4554 0.16364035,117.4623 0.12948936,117.4692 0.29323143,117.4761 0.33617193,117.4830 0.34489697,117.4898 0.39669922,117.4967 0.43980703,117.5036 0.47428149,117.5105 0.47393972,117.5174 0.27536833,117.5243 0.19826022,117.5311 0.31918994,117.5380 0.26718304,117.5449 0.1981921,117.5518 0.14642522,117.5587 0.13786301,117.5656 0.33636737,117.5725 0.64721274,117.5793 0.9658494,117.5862 0.74093986,117.5931 0.5342769,117.6000 0.43118724,117.6069 0.43953159,117.6138 0.24112013,117.6207 0.15507731,117.6275 0.1637467,117.6344 0.31912127,117.6413 0.42255995,117.6482 0.37062493,117.6551 0.2411792,117.6620 0.11196344,117.6689 0.10356952,117.6758 0.17242873,117.6826 0.12066086,117.6895 0.3535147,117.6964 0.40520275,117.7033 0.32761356,117.7102 0.21534921,117.7171 0.08618921,117.7240 0.32768992,117.7309 0.36195713,117.7378 0.2585679,117.7447 0.23273581,117.7515 0.086148635,117.7584 0.025989078,117.7653 0.19845892,117.7722 0.4309701,117.7791 0.34470418,117.7860 0.16380544,117.7929 0.1984002,117.7998 0.31047046,117.8067 0.31034476,117.8136 0.2239738,117.8205 0.13778298,117.8274 0.094776563,117.8343 -1.3280153e-005,117.8411 0.025929319,117.8480 0.13804562,117.8549 0.23300374,117.8618 0.3364158,117.8687 0.33617711,117.8756 0.45689225,117.8825 0.68133169,117.8894 0.88816714,117.8963 0.75822937,117.9032 0.33581635,117.9101 0.22432238,117.9170 0.3706339,117.9239 0.24970402,117.9308 0.19833472,117.9377 0.30185512,117.9446 0.30158475,117.9515 0.12056787,117.9584 0.10338252,117.9653 0.069003366,117.9722 0.16396938,117.9791 0.1895947,117.9860 0.0861312,117.9929 0.13798395,117.9998 0.14651667,118.0066 0.12076797,118.0135 0.18116547,118.0204 0.31901523,118.0273 0.49145851,118.0342 0.84483844,118.0411 0.98295254,118.0480 1.8462151,118.0549 4.1922488,118.0618 6.5006437,118.0687 5.6976995,118.0756 5.0446672,118.0825 6.9423814,118.0894 15.391845,118.0963 46.973728,118.1032 79.337959,118.1101 73.930374,118.1170 39.970131,118.1240 14.704119,118.1309 18.790194,118.1378 32.854565,118.1447 34.696541,118.1516 20.119867,118.1585 5.8356981,118.1654 1.1885356,118.1723 0.8962642,118.1792 0.46508941,118.1861 0.31053376,118.1930 0.45712069,118.1999 0.54323453,118.2068 0.53435171,118.2137 0.31877959,118.2206 0.32766986,118.2275 0.4568862,118.2344 0.38779739,118.2413 0.32749265,118.2482 0.20681757,118.2551 0.25881541,118.2620 0.43117142,118.2689 0.40521842,118.2758 0.34467921,118.2827 0.14636296,118.2897 0.18114276,118.2966 0.34512076,118.3035 0.50868136,118.3104 0.34456152,118.3173 0.31880254,118.3242 0.49152035,118.3311 0.79327452,118.3380 0.62910187,118.3449 0.35328251,118.3518 0.36214072,118.3587 0.38810644,118.3656 0.34485829,118.3725 0.23261885,118.3795 0.12913635,118.3864 0.19846857,118.3933 0.5347895,118.4002 0.52573764,118.4071 0.3876245,118.4140 0.22430852,118.4209 0.44864997,118.4278 0.47396666,118.4347 0.24968162,118.4416 0.15519056,118.4486 0.2502383,118.4555 0.33622742,118.4624 0.22393826,118.4693 0.1118432,118.4762 0.077483229,118.4831 0.025873695,118.4900 -1.4152526e-005,118.4969 1.3497063e-005,118.5039 0.034558497,118.5108 0.077651717,118.5177 0.10344879,118.5246 0.08620169,118.5315 0.10348517,118.5384 0.14656192,118.5453 0.16367079,118.5523 0.25876144,118.5592 0.66441554,118.5661 1.1729618,118.5730 1.2499074,118.5799 0.7493099,118.5868 0.18913451,118.5937 0.034393419,118.6007 4.105247e-005,118.6076 0.11212195,118.6145 0.1464922,118.6214 0.051721647,118.6283 0.025906211,118.6352 0.060542941,118.6422 0.18108915,118.6491 0.12923162,118.6560 0.16380125,118.6629 0.10326269,118.6698 0.025912849,118.6767 0.21562783,118.6837 0.43107107,118.6906 0.48297122,118.6975 0.46568358,118.7044 0.56066358,118.7113 0.82781154,118.7183 0.75822413,118.7252 0.35286471,118.7321 0.051503826,118.7390 0.025902256,118.7459 0.086305037,118.7529 0.31049165,118.7598 0.47421277,118.7667 0.45674136,118.7736 0.19833826,118.7805 0.35366142,118.7875 0.43952218,118.7944 0.22391567,118.8013 0.077547804,118.8082 0.11210445,118.8151 0.18995363,118.8221 0.45723373,118.8290 0.46535295,118.8359 0.33598933,118.8428 0.4484202,118.8498 0.68106282,118.8567 0.41350016,118.8636 0.10324746,118.8705 0.00862554,118.8774 0.077618152,118.8844 0.094886549,118.8913 0.20705383,118.8982 0.31894466,118.9051 0.33602035,118.9121 0.094724551,118.9190 0.025939789,118.9259 0.10356516,118.9328 0.18979405,118.9398 0.25864241,118.9467 0.23279257,118.9536 0.32782498,118.9605 0.37067896,118.9675 0.24107856,118.9744 0.16360174,118.9813 0.094808578,118.9883 0.1467219,118.9952 0.61279047,119.0021 1.3192739,119.0090 1.4825995,119.0160 2.0004427,119.0229 2.2929404,119.0298 1.3443503,119.0367 1.0174117,119.0437 1.3714077,119.0506 2.9606426,119.0575 8.6580029,119.0645 19.889296,119.0714 23.306923,119.0783 17.404024,119.0853 11.160583,119.0922 12.731294,119.0991 20.989746,119.1060 23.342281,119.1130 16.377687,119.1199 6.1037221,119.1268 2.1282187,119.1338 2.4751832,119.1407 2.8450394,119.1476 2.5938649,119.1546 1.5241581,119.1615 0.60269481,119.1684 0.3103531,119.1754 0.27589318,119.1823 0.31890574,119.1892 0.29291147,119.1962 0.077442601,119.2031 0.051749151,119.2100 0.086346231,119.2170 0.20706268,119.2239 0.34497806,119.2308 0.54302979,119.2378 0.51700789,119.2447 0.31028339,119.2516 0.14654331,119.2586 0.12936236,119.2655 0.26725733,119.2724 0.19822116,119.2794 0.1292838,119.2863 0.086176887,119.2932 0.094845437,119.3002 0.13800567,119.3071 0.25901821,119.3140 0.46587756,119.3210 0.44800517,119.3279 0.39612696,119.3349 0.2843892,119.3418 0.16390333,119.3487 0.22418097,119.3557 0.17232497,119.3626 0.10343496,119.3695 0.10331986,119.3765 0.051892441,119.3834 0.30221903,119.3904 0.49994749,119.3973 0.34446326,119.4042 0.14631154,119.4112 0.0085483501,119.4181 1.7486105e-005,119.4251 -2.2309147e-005,119.4320 0.0087307896,119.4389 0.13814087,119.4459 0.23282145,119.4528 0.33637354,119.4598 0.42237952,119.4667 0.20657353,119.4736 0.051574785,119.4806 0.025902927,119.4875 0.12079805,119.4945 0.18968853,119.5014 0.28448939,119.5084 0.2067752,119.5153 0.086288206,119.5222 0.28467348,119.5292 0.37079233,119.5361 0.827618,119.5431 1.0602365,119.5500 0.90504605,119.5570 0.38786829,119.5639 0.17235106,119.5708 0.12930058,119.5778 0.37174511,119.5847 1.3460913,119.5917 1.7755157,119.5986 1.2405953,119.6056 0.93075901,119.6125 0.64624047,119.6195 0.44814992,119.6264 0.43966335,119.6333 0.43108842,119.6403 0.50870889,119.6472 0.41362023,119.6542 0.24109884,119.6611 0.085972071,119.6681 -8.960742e-005,119.6750 2.4316469e-005,119.6820 -7.6525266e-006,119.6889 0.017247451,119.6959 0.27595502,119.7028 0.32761192,119.7098 0.11214814,119.7167 0.15538663,119.7237 0.20684968,119.7306 0.24142593,119.7376 0.40525815,119.7445 0.29284021,119.7515 0.10329104,119.7584 0.11212183,119.7653 0.15519035,119.7723 0.15518683,119.7792 0.16384299,119.7862 0.15518855,119.7932 0.14659259,119.8001 0.19822749,119.8071 0.13781822,119.8140 0.11206611,119.8210 0.12078959,119.8279 0.16385503,119.8349 0.27588552,119.8418 0.45687345,119.8488 0.35345641,119.8557 0.16378862,119.8627 0.1118963,119.8696 0.025761724,119.8766 0.0086529637,119.8835 0.05183728,119.8905 0.14665873,119.8974 0.29312879,119.9044 0.28449428,119.9113 0.29309091,119.9183 0.24984999,119.9252 0.10347969,119.9322 0.20714925,119.9392 0.29306409,119.9461 0.23275022,119.9531 0.35350546,119.9600 0.39657295,119.9670 0.56034422,119.9739 0.54301476,119.9809 0.40512159,119.9878 0.24989855,119.9948 0.1637976,120.0018 0.27626261,120.0087 0.56960094,120.0157 0.83629364,120.0226 0.80118072,120.0296 0.54270035,120.0365 0.56901097,120.0435 0.7243154,120.0505 0.86261225,120.0574 1.5453545,120.0644 4.8503766,120.0713 11.030148,120.0783 13.715471,120.0852 13.75166,120.0922 16.87466,120.0992 19.930376,120.1061 16.753654,120.1131 10.546523,120.1200 4.7464824,120.1270 2.5664821,120.1340 1.2663767,120.1409 1.4919934,120.1479 1.3961159,120.1548 0.82681024,120.1618 0.2237065,120.1688 0.12072442,120.1757 0.16384801,120.1827 0.14646514,120.1897 0.025766222,120.1966 0.0086468197,120.2036 0.051689062,120.2105 0.14663719,120.2175 0.16394946,120.2245 0.32774141,120.2314 0.42241326,120.2384 0.25844216,120.2454 0.12065985,120.2523 0.1896655,120.2593 0.17242423,120.2662 0.26753032,120.2732 0.5604341,120.2802 0.37049705,120.2871 0.26718742,120.2941 0.2586658,120.3011 0.37071684,120.3080 0.33607724,120.3150 0.21550384,120.3220 0.18094456,120.3289 0.077471077,120.3359 0.060305908,120.3429 0.051731918,120.3498 0.13817741,120.3568 0.29341197,120.3638 0.47415254,120.3707 0.43078977,120.3777 0.24983791,120.3847 0.15510215,120.3916 0.08612489,120.3986 0.01723435,120.4056 0.060460225,120.4125 0.16399817,120.4195 0.24152882,120.4265 0.2673355,120.4334 0.25841734,120.4404 0.11197343,120.4474 0.25011644,120.4544 0.28432471,120.4613 0.17227606,120.4683 0.077507727,120.4753 0.025839508,120.4822 0.025889523,120.4892 0.094978549,120.4962 0.30179748,120.5031 0.24984497,120.5101 0.12063289,120.5171 0.12068593,120.5241 0.068933733,120.5310 0.060331676,120.5380 0.034516636,120.5450 0.26735163,120.5519 0.35343415,120.5589 0.163708,120.5659 0.034465581,120.5729 0.17248282,120.5798 0.5003134,120.5868 0.69845921,120.5938 0.47394487,120.6008 0.36186358,120.6077 0.43968132,120.6147 0.56040877,120.6217 0.41374335,120.6287 0.21541786,120.6356 0.12940592,120.6426 0.27604556,120.6496 0.35353106,120.6566 0.50876737,120.6635 0.61211914,120.6705 0.63767201,120.6775 0.65511984,120.6845 0.68128598,120.6914 0.50872594,120.6984 0.43936557,120.7054 0.21525659,120.7124 0.27606612,120.7193 0.46549231,120.7263 0.33592096,120.7333 0.12922356,120.7403 0.095025428,120.7473 0.25889724,120.7542 0.40507895,120.7612 0.2842845,120.7682 0.16389415,120.7752 0.1812129,120.7821 0.2501426,120.7891 0.32763597,120.7961 0.37922966,120.8031 0.41372502,120.8101 0.49999273,120.8170 0.37055561,120.8240 0.23260421,120.8310 0.215526,120.8380 0.28456122,120.8450 0.31025603,120.8519 0.163792,120.8589 0.18111886,120.8659 0.14649108,120.8729 0.14651957,120.8799 0.13785911,120.8869 0.086173698,120.8938 0.094799727,120.9008 0.051692344,120.9078 0.051807094,120.9148 0.1381018,120.9218 0.3707222,120.9288 0.39645842,120.9357 0.38787913,120.9427 0.23284099,120.9497 0.4747768,120.9567 1.1384858,120.9637 1.6552565,120.9707 3.5761955,120.9776 18.228071,120.9846 49.494797,120.9916 61.328625,120.9986 41.355869,121.0056 14.409798,121.0126 4.0730014,121.0196 1.5938194,121.0265 1.4918711,121.0335 2.7093384,121.0405 6.496253,121.0475 11.583779,121.0545 15.769612,121.0615 14.288906,121.0685 10.472405,121.0754 11.98051,121.0824 18.565248,121.0894 20.463261,121.0964 18.256351,121.1034 20.96513,121.1104 34.971817,121.1174 45.856571,121.1244 39.743191,121.1314 20.101683,121.1383 6.3032646,121.1453 2.732635,121.1523 1.9907317,121.1593 1.7748892,121.1663 1.4305007,121.1733 0.9048717,121.1803 0.40489364,121.1873 0.51722854,121.1943 0.65505177,121.2013 0.43083236,121.2082 0.19822149,121.2152 0.13819011,121.2222 0.37098104,121.2292 0.50874865,121.2362 0.60345459,121.2432 0.51708817,121.2502 0.47400811,121.2572 0.3791694,121.2642 0.23260221,121.2712 0.22417107,121.2782 0.29331696,121.2852 0.36199611,121.2922 0.21526073,121.2992 0.077573158,121.3061 0.12948042,121.3131 0.23287126,121.3201 0.38805252,121.3271 0.45711529,121.3341 0.56051755,121.3411 0.52566397,121.3481 0.36173254,121.3551 0.20677905,121.3621 0.16393162,121.3691 0.30186206,121.3761 0.3447074,121.3831 0.32750642,121.3901 0.33618295,121.3971 0.30165392,121.4041 0.25015455,121.4111 0.40534633,121.4181 0.38783732,121.4251 0.3447848,121.4321 0.37069026,121.4391 0.25850037,121.4461 0.12067786,121.4531 0.18971379,121.4601 0.21537067,121.4671 0.14650945,121.4741 0.1208641,121.4811 0.22424497,121.4881 0.23263942,121.4951 0.14664347,121.5021 0.23290154,121.5091 0.22402625,121.5161 0.27587712,121.5231 0.34491828,121.5301 0.30172119,121.5371 0.39665958,121.5441 0.68956321,121.5511 0.56860882,121.5581 0.23263934,121.5651 0.16383494,121.5721 0.34494516,121.5791 0.4397231,121.5861 0.3707642,121.5931 0.30188459,121.6001 0.44827101,121.6071 0.47402954,121.6141 0.34483051,121.6211 0.31032106,121.6281 0.28437358,121.6351 0.18100971,121.6421 0.2155349,121.6491 0.22405614,121.6561 0.12054943,121.6631 0.025807129,121.6701 0.094876073,121.6771 0.21578112,121.6841 0.36219043,121.6911 0.206646,121.6981 0.051574904,121.7051 0.025985366,121.7122 0.08625631,121.7192 0.094876587,121.7262 0.3192386,121.7332 0.46545061,121.7402 0.27556816,121.7472 0.13786291,121.7542 0.11203068,121.7612 0.02583443,121.7682 0.034471426,121.7752 0.025934523,121.7822 0.12948146,121.7892 0.2331349,121.7962 0.50032973,121.8032 0.56007093,121.8103 0.30131227,121.8173 0.11187389,121.8243 0.025843766,121.8313 0.051739782,121.8383 0.08623343,121.8453 0.1725066,121.8523 0.25878486,121.8593 0.39663494,121.8663 0.41377875,121.8733 0.37060958,121.8804 0.24994852,121.8874 0.29309967,121.8944 0.27575982,121.9014 0.25021452,121.9084 0.3968972,121.9154 0.42225811,121.9224 0.24121246,121.9294 0.36227795,121.9364 0.48278841,121.9435 0.35308492,121.9505 0.10317344,121.9575 0.12974975,121.9645 0.48338577,121.9715 0.82830584,121.9785 2.4348035,121.9855 6.9526815,121.9925 8.7757053,121.9996 6.3835278,122.0066 2.2116826,122.0136 0.72313327,122.0206 0.53467119,122.0276 1.0608695,122.0346 1.3882955,122.0417 2.1390381,122.0487 4.1913733,122.0557 7.8224344,122.0627 22.237471,122.0697 69.152985,122.0767 104.27863,122.0837 90.608093,122.0908 56.094398,122.0978 70.502327,122.1048 242.7346,122.1118 476.9859,122.1188 497.44373,122.1259 295.28088,122.1329 100.31127,122.1399 38.579601,122.1469 23.895142,122.1539 13.543067,122.1609 6.5289612,122.1680 3.4890687,122.1750 1.7143127,122.1820 0.56864721,122.1890 0.64688635,122.1960 0.66364932,122.2031 0.5168919,122.2101 0.19823462,122.2171 0.28483549,122.2241 0.543392,122.2311 0.59470636,122.2382 0.34443223,122.2452 0.11181074,122.2522 0.025974935,122.2592 0.25885502,122.2662 0.37949458,122.2733 0.5001356,122.2803 0.47409469,122.2873 0.37898061,122.2943 0.15519692,122.3014 0.30201173,122.3084 0.36196396,122.3154 0.31010959,122.3224 0.17226213,122.3295 0.2587308,122.3365 0.27585623,122.3435 0.16366053,122.3505 0.103343,122.3575 0.077697583,122.3646 0.14673328,122.3716 0.30164641,122.3786 0.28435323,122.3856 0.13795482,122.3927 0.24145219,122.3997 0.34488288,122.4067 0.37068227,122.4138 0.21536285,122.4208 0.034469012,122.4278 0.086244829,122.4348 0.086124852,122.4419 0.051772963,122.4489 0.10356701,122.4559 0.12075838,122.4629 0.31894898,122.4700 0.396478,122.4770 0.32752153,122.4840 0.12070536,122.4911 0.18115589,122.4981 0.2846415,122.5051 0.34481025,122.5121 0.30167964,122.5192 0.44823611,122.5262 0.40499085,122.5332 0.25855705,122.5403 0.30180538,122.5473 0.37070161,122.5543 0.23266195,122.5613 0.1034523,122.5684 0.18134017,122.5754 0.35369575,122.5824 0.43103269,122.5895 0.51719522,122.5965 0.40511709,122.6035 0.36204213,122.6106 0.49185559,122.6176 0.793446,122.6246 0.64603353,122.6317 0.3185319,122.6387 0.21534048,122.6457 0.19832338,122.6528 0.3276996,122.6598 0.33613235,122.6668 0.3277207,122.6739 0.59500289,122.6809 0.53431034,122.6879 0.29284599,122.6950 0.13790405,122.7020 0.20703505,122.7090 0.32762635,122.7161 0.24983722,122.7231 0.13802256,122.7301 0.36242953,122.7372 0.56033731,122.7442 0.39632541,122.7512 0.29308003,122.7583 0.34490266,122.7653 0.36197212,122.7723 0.24131747,122.7794 0.29317319,122.7864 0.30162501,122.7935 0.12913571,122.8005 -4.2053227e-005,122.8075 0.034522295,122.8146 0.060344066,122.8216 0.025846822,122.8286 0.06917049,122.8357 0.27628583,122.8427 0.44886458,122.8498 0.69864833,122.8568 0.74098313,122.8638 0.45611393,122.8709 0.15483807,122.8779 0.11213043,122.8850 0.18124062,122.8920 0.32779446,122.8990 0.42252767,122.9061 0.62933588,122.9131 0.5341661,122.9202 0.19797386,122.9272 0.06032018,122.9342 0.086360052,122.9413 0.18118609,122.9483 0.37923518,122.9554 0.52599293,122.9624 1.0176246,122.9694 2.8840408,122.9765 11.013729,122.9835 23.822212,122.9906 28.211794,122.9976 20.02055,123.0047 8.4388895,123.0117 2.8853581,123.0187 1.0942403,123.0258 0.7850498,123.0328 1.1466942,123.0399 1.6915081,123.0469 7.7448087,123.0540 23.930479,123.0610 35.814518,123.0680 33.15551,123.0751 24.749077,123.0821 19.807798,123.0892 20.693144,123.0962 22.451967,123.1033 28.462248,123.1103 49.591499,123.1174 67.395905,123.1244 63.217415,123.1315 41.651051,123.1385 23.460382,123.1456 11.481546,123.1526 3.9602528,123.1596 1.3521843,123.1667 0.71511078,123.1737 0.35330036,123.1808 0.25012231,123.1878 0.28437707,123.1949 0.33621132,123.2019 0.56914979,123.2090 0.50846279,123.2160 0.41372338,123.2231 0.49164271,123.2301 0.93994892,123.2372 1.1550231,123.2442 0.8273614,123.2513 0.49984521,123.2583 0.23257551,123.2654 0.17245284,123.2724 0.24141026,123.2795 0.22417189,123.2865 0.26746568,123.2936 0.32775065,123.3006 0.31031778,123.3077 0.29298231,123.3147 0.24983205,123.3218 0.25004536,123.3288 0.33642724,123.3359 0.43088359,123.3430 0.31014761,123.3500 0.24126595,123.3571 0.051645517,123.3641 0.15560108,123.3712 0.55192572,123.3782 0.54293573,123.3853 0.52575058,123.3923 0.3619656,123.3994 0.20673136,123.4064 0.086062573,123.4135 0.025846712,123.4205 0.077732831,123.4276 0.31915814,123.4347 0.42252681,123.4417 0.42263061,123.4488 0.52619392,123.4558 0.68087363,123.4629 0.42178717,123.4699 0.18958056,123.4770 0.18988873,123.4840 0.18970406,123.4911 0.22417568,123.4982 0.26727605,123.5052 0.27584735,123.5123 0.29294002,123.5193 0.18083069,123.5264 0.086151436,123.5334 0.025872868,123.5405 0.077864312,123.5476 0.32819164,123.5546 0.64693028,123.5617 0.87036169,123.5687 0.65461558,123.5758 0.37929112,123.5829 0.50010473,123.5899 0.50839311,123.5970 0.24975313,123.6040 0.043116,123.6111 0.12946318,123.6182 0.36239979,123.6252 0.77606356,123.6323 0.76710081,123.6393 0.62058181,123.6464 0.44819853,123.6535 0.3015776,123.6605 0.2068243,123.6676 0.24137928,123.6747 0.20692529,123.6817 0.25874168,123.6888 0.50007242,123.6958 0.63792145,123.7029 0.50852114,123.7100 0.27572811,123.7170 0.17237841,123.7241 0.20707208,123.7312 0.39684841,123.7382 0.47412091,123.7453 0.31864655,123.7523 0.12917528,123.7594 0.23278791,123.7665 0.26729324,123.7735 0.28448099,123.7806 0.23264726,123.7877 0.20715368,123.7947 0.55201948,123.8018 0.62048298,123.8089 0.37074125,123.8159 0.50040126,123.8230 0.59458464,123.8301 0.26673308,123.8371 0.10326577,123.8442 0.077833973,123.8513 0.30215335,123.8583 0.43102062,123.8654 0.35316297,123.8725 0.24999417,123.8795 0.34502715,123.8866 0.38780728,123.8937 0.33630028,123.9007 0.43968451,123.9078 0.44797203,123.9149 0.3447541,123.9220 0.34492156,123.9290 0.45708501,123.9361 0.41387308,123.9432 0.29290164,123.9502 0.1292374,123.9573 0.19837618,123.9644 0.37106442,123.9714 1.3724887,123.9785 3.346921,123.9856 4.3276153,123.9927 3.4550495,123.9997 2.2918196,124.0068 1.4909203,124.0139 1.0342078,124.0209 0.81042689,124.0280 1.1121148,124.0351 1.647498,124.0422 3.1745973,124.0492 6.2866549,124.0563 8.9853621,124.0634 11.055243,124.0705 12.051462,124.0775 16.38381,124.0846 59.671291,124.0917 113.44489,124.0987 117.61794,124.1058 69.186607,124.1129 43.468311,124.1200 117.11366,124.1270 233.49811,124.1341 244.19627,124.1412 142.86719,124.1483 46.132359,124.1553 15.963256,124.1624 10.30554,124.1695 5.9357824,124.1766 3.2734098,124.1837 1.5771697,124.1907 1.4568924,124.1978 0.97366017,124.2049 0.43917137,124.2120 0.28433597,124.2190 0.1897869,124.2261 0.31901854,124.2332 0.28450927,124.2403 0.39652377,124.2474 0.32744554,124.2544 0.17237473,124.2615 0.13809462,124.2686 0.3193658,124.2757 0.51729035,124.2827 0.55129862,124.2898 0.37056124,124.2969 0.25038087,124.3040 0.44821554,124.3111 0.18071878,124.3181 0.12949941,124.3252 0.28438005,124.3323 0.19839413,124.3394 0.52611178,124.3465 0.40478301,124.3536 0.051491573,124.3606 0.077731267,124.3677 0.24166885,124.3748 0.45708889,124.3819 0.52563995,124.3890 0.29296982,124.3960 0.36215556,124.4031 0.37946194,124.4102 0.48299888,124.4173 0.54292989,124.4244 0.35315183,124.4315 0.36218888,124.4385 0.3882266,124.4456 0.43959135,124.4527 0.30999684,124.4598 0.17213015,124.4669 0.094934478,124.4740 0.32792303,124.4811 0.46561173,124.4881 0.48252371,124.4952 0.379215,124.5023 0.37071937,124.5094 0.2499834,124.5165 0.31034431,124.5236 0.2931132,124.5307 0.32765937,124.5377 0.31902581,124.5448 0.31034699,124.5519 0.27578604,124.5590 0.2412639,124.5661 0.13779797,124.5732 0.034441192,124.5803 0.05172386,124.5874 0.18116102,124.5944 0.37944973,124.6015 0.31895912,124.6086 0.21547751,124.6157 0.1724278,124.6228 0.32753533,124.6299 0.41415599,124.6370 0.6212396,124.6441 0.99136287,124.6512 1.0858477,124.6582 1.0601161,124.6653 0.74993116,124.6724 0.31028831,124.6795 0.29341263,124.6866 0.47420049,124.6937 0.3616316,124.7008 0.19809303,124.7079 0.18967599,124.7150 0.18975593,124.7221 0.48326072,124.7292 0.8191523,124.7363 0.53397471,124.7433 0.25841022,124.7504 0.41395283,124.7575 0.38794395,124.7646 0.4137179,124.7717 0.48271319,124.7788 0.39661413,124.7859 0.2930637,124.7930 0.12913342,124.8001 0.07766062,124.8072 0.15517034,124.8143 0.077447832,124.8214 0.051857393,124.8285 0.17268011,124.8356 0.43118879,124.8427 0.53444213,124.8498 0.53421873,124.8569 0.31875926,124.8639 0.2672537,124.8710 0.33626562,124.8781 0.3534652,124.8852 0.28474769,124.8923 0.57788402,124.8994 0.53424799,124.9065 0.31872547,124.9136 0.26722935,124.9207 0.26731718,124.9278 0.35349682,124.9349 0.33613321,124.9420 0.33613607,124.9491 0.3708483,124.9562 0.47427025,124.9633 0.56043452,124.9704 1.3802168,124.9775 2.4154561,124.9846 3.121228,124.9917 2.6546304,124.9988 2.3354537,125.0059 1.8352412,125.0130 1.5769089,125.0201 1.5085938,125.0272 2.3364952,125.0343 2.974741,125.0414 3.5528464,125.0485 3.4751351,125.0556 5.9307013,125.0627 22.419245,125.0698 48.691502,125.0769 57.219971,125.0840 44.088772,125.0911 30.820011,125.0982 26.661686,125.1053 24.93775,125.1124 22.420015,125.1195 21.607157,125.1266 26.213833,125.1337 28.057026,125.1409 19.865887,125.1480 8.4204121,125.1551 3.3251464,125.1622 2.2579687,125.1693 1.2150037,125.1764 0.88807893,125.1835 0.54307073,125.1906 0.36188287,125.1977 0.25828782,125.2048 0.15502383,125.2119 0.24155866,125.2190 0.4486399,125.2261 0.62068182,125.2332 0.38761619,125.2403 0.21532294,125.2474 0.15510252,125.2545 0.18111272,125.2616 0.20714773,125.2688 0.39678401,125.2759 0.40496236,125.2830 0.33615381,125.2901 0.4569903,125.2972 0.35337418,125.3043 0.34469801,125.3114 0.23266469,125.3185 0.23279952,125.3256 0.17230538,125.3327 0.025742417,125.3398 0.2329389,125.3470 0.55198586,125.3541 0.50863528,125.3612 0.29299399,125.3683 0.18951549,125.3754 0.17231427,125.3825 0.17255747,125.3896 0.41403019,125.3967 0.49148104,125.4038 0.31023496,125.4109 0.15490043,125.4181 0.13799188,125.4252 0.28463382,125.4323 0.30161992,125.4394 0.24133009,125.4465 0.19819763,125.4536 0.13794664,125.4607 0.29331481,125.4678 0.48300776,125.4750 0.57765162,125.4821 0.45667711,125.4892 0.35339856,125.4963 0.465635,125.5034 0.59482121,125.5105 0.61205029,125.5176 0.52570432,125.5248 0.28423202,125.5319 0.111959,125.5390 0.034477361,125.5461 0.025865041,125.5532 0.017257132,125.5603 0.20767112,125.5675 0.95797157,125.5746 1.4312168,125.5817 1.3527799,125.5888 0.80094081,125.5959 0.31007317,125.6030 0.19824523,125.6102 0.24993807,125.6173 0.22407112,125.6244 0.17239133,125.6315 0.14645924,125.6386 0.025787802,125.6457 0.060506281,125.6529 0.21568665,125.6600 0.39692178,125.6671 0.58641112,125.6742 0.43929234,125.6813 0.20651805,125.6885 0.08615113,125.6956 0.25004247,125.7027 0.24991295,125.7098 0.14652205,125.7169 0.12067379,125.7241 0.23289365,125.7312 0.43128353,125.7383 0.44844544,125.7454 0.44818601,125.7525 0.32731369,125.7597 0.27582163,125.7668 0.31045142,125.7739 0.26724169,125.7810 0.27576715,125.7881 0.24129096,125.7953 0.17250235,125.8024 0.22423057,125.8095 0.17238377,125.8166 0.24135527,125.8238 0.37932453,125.8309 0.36203742,125.8380 0.18954286,125.8451 0.12928486,125.8523 0.1639917,125.8594 0.24163352,125.8665 0.27576709,125.8736 0.18944022,125.8808 0.18100271,125.8879 0.25000909,125.8950 0.12060831,125.9021 0.086224839,125.9093 0.18114738,125.9164 0.31926548,125.9235 0.66413689,125.9306 0.69818425,125.9378 0.51710832,125.9449 0.44808534,125.9520 0.26703304,125.9591 0.22405075,125.9663 0.32817939,125.9734 1.5967307,125.9805 3.000948,125.9877 2.8780494,125.9948 1.5593123,126.0019 0.79277313,126.0090 0.40468284,126.0162 0.20661341,126.0233 0.14654997,126.0304 0.47443286,126.0376 1.5971106,126.0447 4.8915744,126.0518 7.6829996,126.0589 8.5088062,126.0661 8.5177689,126.0732 8.9135942,126.0803 7.3418207,126.0875 5.4577746,126.0946 13.183761,126.1017 38.807503,126.1089 59.732777,126.1160 51.509254,126.1231 24.076513,126.1302 8.1728649,126.1374 5.3628588,126.1445 6.1808958,126.1516 4.9195271,126.1588 2.8508668,126.1659 0.98129135,126.1730 0.15493523,126.1802 0.18113066,126.1873 0.25866115,126.1944 0.51729882,126.2016 0.49135458,126.2087 0.44809908,126.2158 0.086151429,126.2230 0.1122352,126.2301 0.18969926,126.2373 0.23263596,126.2444 0.36250719,126.2515 0.84528679,126.2587 0.68916023,126.2658 0.2409264,126.2729 0.11201652,126.2801 0.14654905,126.2872 0.189674,126.2943 0.20698754,126.3015 0.2155474,126.3086 0.18953419,126.3158 0.12933607,126.3229 0.18117766,126.3300 0.22415724,126.3372 0.20692329,126.3443 0.2673783,126.3514 0.31887016,126.3586 0.12903516,126.3657 0.19834168,126.3729 0.53470212,126.3800 0.6811865,126.3871 0.58613527,126.3943 0.32742658,126.4014 0.26719892,126.4086 0.34486666,126.4157 0.4484202,126.4228 0.58635855,126.4300 0.55207616,126.4371 0.58603388,126.4443 0.2407597,126.4514 0.051604986,126.4585 0.077643223,126.4657 0.12075188,126.4728 0.21551771,126.4800 0.27575171,126.4871 0.23288976,126.4942 0.25031462,126.5014 0.34481481,126.5085 0.29290783,126.5157 0.2671009,126.5228 0.16385724,126.5300 0.27619407,126.5371 0.629897,126.5442 0.96553212,126.5514 0.87892711,126.5585 0.68945807,126.5657 0.43990585,126.5728 0.54344594,126.5800 0.49113828,126.5871 0.57766461,126.5943 0.79296243,126.6014 0.52535367,126.6085 0.25840965,126.6157 0.19839555,126.6228 0.55181998,126.6300 0.58600986,126.6371 0.3102164,126.6443 0.086257152,126.6514 0.1640617,126.6586 0.37084877,126.6657 0.37047938,126.6729 0.15499803,126.6800 0.10345095,126.6872 0.16384286,126.6943 0.21560913,126.7015 0.28462678,126.7086 0.48297381,126.7158 0.54333055,126.7229 0.78438187,126.7300 0.70673549,126.7372 0.69843721,126.7443 0.62055814,126.7515 0.33599803,126.7586 0.26738703,126.7658 0.37094393,126.7729 0.53472,126.7801 0.68950659,126.7872 0.559901,126.7944 0.33600673,126.8015 0.3621259,126.8087 0.43099335,126.8159 0.23258957,126.8230 0.077550195,126.8302 0.086219341,126.8373 0.051653873,126.8445 -2.2490238e-005,126.8516 -1.2040707e-005,126.8588 7.0660222e-005,126.8659 0.077689871,126.8731 0.10336278,126.8802 0.051639494,126.8874 0.0086529562,126.8945 0.051780671,126.9017 0.15551856,126.9088 0.43124467,126.9160 0.33595192,126.9231 0.16358593,126.9303 0.086251147,126.9375 0.23299189,126.9446 0.42253694,126.9518 0.42234617,126.9589 0.36187482,126.9661 0.40532476,126.9732 0.51745325,126.9804 0.69864517,126.9875 1.423094,126.9947 1.6722442,127.0019 1.0768651,127.0090 0.50018358,127.0162 0.75931954,127.0233 1.0086926,127.0305 1.6118517,127.0376 1.7067943,127.0448 2.1902602,127.0520 4.2685347,127.0591 6.1662588,127.0663 7.916225,127.0734 12.558016,127.0806 36.774609,127.0877 68.529991,127.0949 74.306328,127.1021 51.255833,127.1092 26.473263,127.1164 14.716733,127.1235 10.270542,127.1307 18.267916,127.1379 32.79557,127.1450 33.670181,127.1522 19.807774,127.1593 5.5592213,127.1665 2.6718311,127.1737 2.2410696,127.1808 1.8188037,127.1880 1.1630591,127.1952 0.55123341,127.2023 0.45705441,127.2095 0.49117592,127.2166 0.2496694,127.2238 0.16379718,127.2310 0.19831438,127.2381 0.33624193,127.2453 0.31884119,127.2525 0.25880545,127.2596 0.43123025,127.2668 0.33594856,127.2740 0.12046231,127.2811 0.051752176,127.2883 0.21570514,127.2954 0.35362506,127.3026 0.3965545,127.3098 0.39641535,127.3169 0.45688909,127.3241 0.42236182,127.3313 0.23261899,127.3384 0.086206444,127.3456 0.1553632,127.3528 0.32761669,127.3599 0.18942536,127.3671 0.025708435,127.3743 0.060636133,127.3814 0.35383603,127.3886 0.5000273,127.3958 0.50850564,127.4029 0.52575254,127.4101 0.40493077,127.4173 0.086007349,127.4244 0.06047868,127.4316 0.15517367,127.4388 0.11204772,127.4460 0.12960978,127.4531 0.24145518,127.4603 0.21516722,127.4675 0.11189349,127.4746 0.051860306,127.4818 0.18973917,127.4890 0.27583998,127.4961 0.18959329,127.5033 0.077521928,127.5105 0.077640511,127.5177 0.22451094,127.5248 0.41415203,127.5320 0.38759211,127.5392 0.20668685,127.5463 0.31917229,127.5535 0.38786182,127.5607 0.35372895,127.5679 0.5524025,127.5750 0.87935197,127.5822 0.75796962,127.5894 0.40455747,127.5965 0.060206663,127.6037 0.0605416,127.6109 0.27603504,127.6181 0.37929338,127.6252 0.24978933,127.6324 0.034320153,127.6396 0.051973909,127.6468 0.40548819,127.6539 0.51735401,127.6611 0.49991986,127.6683 0.3359701,127.6755 0.32760981,127.6826 0.38793591,127.6898 0.25843641,127.6970 0.094685405,127.7042 0.025816571,127.7113 0.025887068,127.7185 0.10371751,127.7257 0.36246496,127.7329 0.53477603,127.7401 0.60345,127.7472 0.53418452,127.7544 0.47384769,127.7616 0.37923709,127.7688 0.35339496,127.7759 0.18957463,127.7831 0.27610046,127.7903 0.55185044,127.7975 0.49111536,127.8047 0.17220351,127.8118 0.077573702,127.8190 0.051667117,127.8262 -8.5135853e-006,127.8334 0.025953259,127.8406 0.051752053,127.8477 0.086312525,127.8549 0.1725131,127.8621 0.21550781,127.8693 0.31924322,127.8765 0.4741838,127.8836 0.3359271,127.8908 0.31044728,127.8980 0.40533212,127.9052 0.396355,127.9124 0.26698014,127.9196 0.17237733,127.9267 0.18969466,127.9339 0.2241497,127.9411 0.24138094,127.9483 0.33630446,127.9555 0.44857222,127.9627 0.41399583,127.9698 0.44814369,127.9770 0.43940088,127.9842 0.71575356,127.9914 1.2938222,127.9986 1.4225657,128.0058 1.034047,128.0129 0.60307652,128.0201 0.56907505,128.0273 1.1294936,128.0345 1.6908989,128.0417 3.4322586,128.0489 3.7849016,128.0561 4.0870881,128.0632 5.6253786,128.0704 12.691876,128.0776 26.217039,128.0848 46.5112,128.0920 61.28775,128.0992 64.849037,128.1064 113.48069,128.1136 512.37805,128.1207 1158.8558,128.1279 1312.3186,128.1351 824.46918,128.1423 280.45224,128.1495 97.00148,128.1567 67.320618,128.1639 47.427898,128.1711 27.509022,128.1783 15.023029,128.1854 6.8735247,128.1926 4.1616983,128.1998 2.3697531,128.2070 1.5688688,128.2142 0.94779593,128.2214 0.49955004,128.2286 0.45698491,128.2358 0.93999219,128.2430 0.84496826,128.2502 0.83625346,128.2574 0.6291002,128.2645 0.53448451,128.2717 0.75886667,128.2789 0.86183238,128.2861 0.6376248,128.2933 0.56037194,128.3005 0.77637678,128.3077 1.2329195,128.3149 1.0860509,128.3221 1.0603029,128.3293 0.72417444,128.3365 0.6894502,128.3437 0.33564073,128.3509 0.29308283,128.3581 0.37942117,128.3653 0.34495476,128.3724 0.56056428,128.3796 1.0861692,128.3868 1.1376188,128.3940 0.89650279,128.4012 0.70686632,128.4084 0.40522426,128.4156 0.49163213,128.4228 0.65536547,128.4300 0.87930053,128.4372 0.80194789,128.4444 0.95699137,128.4516 0.70633107,128.4588 0.3531248,128.4660 0.29316369,128.4732 0.36213925,128.4804 0.26725915,128.4876 0.25019285,128.4948 0.37086064,128.5020 0.37063718,128.5092 0.31885675,128.5164 0.28434315,128.5236 0.24132018,128.5308 0.31905532,128.5380 0.3276498,128.5452 0.28449517,128.5524 0.31028613,128.5596 0.31033391,128.5668 0.37933767,128.5740 0.51741213,128.5812 1.4241438,128.5884 3.8558121,128.5956 5.0089517,128.6028 3.7306781,128.6100 1.4203786,128.6172 0.44767457,128.6244 0.20679209,128.6316 0.26731306,128.6388 0.29298657,128.6460 0.14644657,128.6532 0.12095012,128.6604 0.37093356,128.6676 0.430848,128.6748 0.25844947,128.6820 0.14662158,128.6892 0.18093479,128.6964 0.1033326,128.7036 0.086344354,128.7108 0.16381022,128.7180 0.11222291,128.7253 0.30183887,128.7325 0.37929812,128.7397 0.59485644,128.7469 0.46530622,128.7541 0.2068949,128.7613 0.30177256,128.7685 0.50865066,128.7757 0.69830686,128.7829 0.53444451,128.7901 0.4052875,128.7973 0.47415802,128.8045 0.43099493,128.8117 0.36197272,128.8189 0.29304314,128.8261 0.31075764,128.8333 0.52595866,128.8406 0.43065217,128.8478 0.31922361,128.8550 0.43972427,128.8622 0.25823325,128.8694 0.1981577,128.8766 0.19831276,128.8838 0.22428606,128.8910 0.31064218,128.8982 0.43080941,128.9054 0.23238511,128.9126 0.31922978,128.9199 0.62948465,128.9271 0.46527684,128.9343 0.20693809,128.9415 0.40536028,128.9487 0.43947738,128.9559 0.37048933,128.9631 0.17238215,128.9703 0.16382825,128.9776 0.086074024,128.9848 0.19830756,128.9920 0.38836244,128.9992 0.69863963,129.0064 1.2423768,129.0136 3.0192165,129.0208 3.828419,129.0280 3.5681727,129.0353 4.5794849,129.0425 8.4428282,129.0497 16.801943,129.0569 76.895721,129.0641 223.96338,129.0713 306.70334,129.0785 232.55507,129.0858 102.5191,129.0930 40.121159,129.1002 25.491074,129.1074 21.672268,129.1146 38.646786,129.1218 88.400055,129.1290 113.95261,129.1363 82.25602,129.1435 35.507072,129.1507 12.186748,129.1579 7.2214479,129.1651 4.3764133,129.1724 2.0926766,129.1796 0.76644123,129.1868 0.50894147,129.1940 0.51737952,129.2012 0.55163717,129.2084 0.72406507,129.2157 0.84472233,129.2229 0.51695299,129.2301 0.3101334,129.2373 0.23269077,129.2445 0.17234014,129.2518 0.15525135,129.2590 0.18108679,129.2662 0.14664575,129.2734 0.18975554,129.2806 0.30168512,129.2879 0.31034634,129.2951 0.35353774,129.3023 0.38814709,129.3095 0.44831744,129.3167 0.39667481,129.3240 0.46556062,129.3312 0.43930021,129.3384 0.39643297,129.3456 0.388116,129.3529 0.36193359,129.3601 0.18939942,129.3673 0.18985042,129.3745 0.43118572,129.3817 0.48266071,129.3890 0.35326916,129.3962 0.1723651,129.4034 0.19846998,129.4106 0.38813889,129.4179 0.40517142,129.4251 0.29307902,129.4323 0.4137325,129.4395 0.41354859,129.4468 0.25843981,129.4540 0.12929958,129.4612 0.19836888,129.4684 0.24147668,129.4757 0.29312238,129.4829 0.26725495,129.4901 0.30181634,129.4973 0.50016463,129.5046 0.67255718,129.5118 0.51710653,129.5190 0.24100569,129.5263 0.060146257,129.5335 0.13811618,129.5407 0.44875696,129.5479 0.73319995,129.5552 0.70714182,129.5624 0.68974578,129.5696 0.72409195,129.5768 0.71516055,129.5841 0.59421599,129.5913 0.45683101,129.5985 0.40543419,129.6058 0.3273862,129.6130 0.15481386,129.6202 0.060281441,129.6275 0.12942986,129.6347 0.29332343,129.6419 0.48285699,129.6491 0.37911022,129.6564 0.10323717,129.6636 0.094889857,129.6708 0.13791566,129.6781 0.025794938,129.6853 0.051763341,129.6925 0.025824144,129.6998 -6.0377074e-006,129.7070 0.08627528,129.7142 0.16389541,129.7215 0.2501401,129.7287 0.38801053,129.7359 0.34479493,129.7432 0.19809383,129.7504 0.13791342,129.7576 0.22431339,129.7649 0.39658841,129.7721 0.43096206,129.7793 0.32743001,129.7866 0.15504952,129.7938 0.060403042,129.8010 0.19866244,129.8083 0.50037026,129.8155 0.52557921,129.8227 0.27562657,129.8300 0.22414838,129.8372 0.1549765,129.8445 0.086165681,129.8517 0.16403583,129.8589 0.39677155,129.8662 0.44824922,129.8734 0.37053835,129.8806 0.21533093,129.8879 0.15507251,129.8951 0.077516951,129.9023 -2.014934e-005,129.9096 0.05183997,129.9168 0.25885189,129.9241 0.37933266,129.9313 0.30147904,129.9385 0.10334033,129.9458 0.060296021,129.9530 0.22450881,129.9603 0.56967157,129.9675 0.78451979,129.9747 1.1396114,129.9820 3.5814586,129.9892 7.2900581,129.9965 11.952573,130.0037 12.678815,130.0109 8.657217,130.0182 3.7795441,130.0254 1.5586184,130.0327 1.2415969,130.0399 2.2601945,130.0471 3.8806367,130.0544 4.7610211,130.0616 8.2490673,130.0689 17.744921,130.0761 27.695957,130.0834 34.270321,130.0906 77.693733,130.0978 201.145,130.1051 270.00494,130.1123 204.04723,130.1196 87.347031,130.1268 49.885143,130.1341 79.08873,130.1413 93.915825,130.1486 67.104019,130.1558 31.215996,130.1630 30.920465,130.1703 66.383759,130.1775 87.095627,130.1848 64.226303,130.1920 25.239828,130.1993 6.8785195,130.2065 2.964885,130.2138 1.8261058,130.2210 0.93873262,130.2283 0.66345721,130.2355 0.57756132,130.2428 0.88818514,130.2500 0.95665354,130.2572 0.52568895,130.2645 0.2845014,130.2717 0.26708546,130.2790 0.12093207,130.2862 0.37104154,130.2935 0.34446836,130.3007 0.17230669,130.3080 0.20711456,130.3152 0.31891656,130.3225 0.37049684,130.3297 0.17238788,130.3370 0.1809195,130.3442 0.1119097,130.3515 0.094978303,130.3587 0.28472328,130.3660 0.51740104,130.3732 0.62946212,130.3805 0.65541756,130.3877 0.59499013,130.3950 0.58607936,130.4022 0.51681322,130.4095 0.29293308,130.4167 0.33657837,130.4240 0.53466773,130.4313 0.48274112,130.4385 0.46527621,130.4458 0.25833651,130.4530 0.24137878,130.4603 0.28431928,130.4675 0.12062367,130.4748 0.27600935,130.4820 0.41382694,130.4893 0.3446762,130.4965 0.18099147,130.5038 0.15523535,130.5110 0.15517846,130.5183 0.12061113,130.5256 0.12934721,130.5328 0.36232954,130.5401 0.69829905,130.5473 0.84510875,130.5546 0.82766867,130.5618 0.60316622,130.5691 0.55194432,130.5763 0.52601999,130.5836 0.46542338,130.5909 0.38756311,130.5981 0.12902297,130.6054 0.1034898,130.6126 0.12061128,130.6199 0.077609681,130.6271 0.14677976,130.6344 0.25868005,130.6417 0.26720226,130.6489 0.24990346,130.6562 0.1292229,130.6634 0.17260817,130.6707 0.34503692,130.6780 0.41374138,130.6852 0.43082556,130.6925 0.37064642,130.6997 0.25850135,130.7070 0.11192214,130.7143 0.23282996,130.7215 0.31893665,130.7288 0.24997908,130.7360 0.11211549,130.7433 0.14672153,130.7506 0.3536697,130.7578 0.46556893,130.7651 0.4741047,130.7724 0.45672399,130.7796 0.24112281,130.7869 0.086142316,130.7941 0.10353687,130.8014 0.13795625,130.8087 0.2071145,130.8159 0.45717785,130.8232 0.43950364,130.8305 0.30152103,130.8377 0.25864565,130.8450 0.33613306,130.8522 0.41379708,130.8595 0.50866646,130.8668 0.37917203,130.8740 0.12068136,130.8813 0.18106379,130.8886 0.19818106,130.8958 0.10341495,130.9031 0.04315171,130.9104 0.18103145,130.9176 0.24998471,130.9249 0.21553071,130.9322 0.2068813,130.9394 0.095014229,130.9467 0.24171966,130.9540 0.45682341,130.9612 0.48257944,130.9685 0.55168879,130.9758 0.82014531,130.9830 4.4405665,130.9903 14.839459,130.9976 19.645739,131.0048 13.84255,131.0121 5.5697951,131.0194 2.326088,131.0266 1.7151006,131.0339 1.1464696,131.0412 1.3363382,131.0485 2.0349526,131.0557 2.9929678,131.0630 4.9339147,131.0703 7.4417257,131.0775 7.9555378,131.0848 8.2972374,131.0921 20.838251,131.0994 41.224422,131.1066 46.530403,131.1139 31.142565,131.1212 12.166098,131.1284 6.861496,131.1357 8.5291376,131.1430 10.319218,131.1503 7.7715001,131.1575 3.7459047,131.1648 2.1480868,131.1721 5.3845482,131.1793 8.3370018,131.1866 6.7195539,131.1939 2.8924224,131.2012 0.76648247,131.2084 0.40515977,131.2157 0.26690957,131.2230 0.16398717,131.2303 0.37954268,131.2375 0.46531028,131.2448 0.44826478,131.2521 0.4571107,131.2594 0.37067121,131.2666 0.24971503,131.2739 0.14642721,131.2812 0.0862111,131.2885 0.034403656,131.2957 0.060422249,131.3030 0.10348997,131.3103 0.10349162,131.3176 0.2932907,131.3249 0.35346711,131.3321 0.35349205,131.3394 0.50880277,131.3467 0.58622241,131.3540 0.47395605,131.3612 0.34483358,131.3685 0.29308885,131.3758 0.20681468,131.3831 0.18945681,131.3904 0.0084172655,131.3976 3.6102487e-005,131.4049 1.6965472e-005,131.4122 0.025939209,131.4195 0.086240962,131.4268 0.12076566,131.4340 0.18964058,131.4413 0.12918736,131.4486 0.08628504,131.4559 0.23275618,131.4632 0.17232749,131.4704 0.10357551,131.4777 0.19834529,131.4850 0.24154891,131.4923 0.44857046,131.4996 0.55169213,131.5069 0.41356537,131.5141 0.35327747,131.5214 0.35332388,131.5287 0.33613414,131.5360 0.24995726,131.5433 0.060445942,131.5506 0.086259127,131.5578 0.060194898,131.5651 0.051757809,131.5724 0.15529515,131.5797 0.18111764,131.5870 0.1982699,131.5943 0.1982927,131.6015 0.3192997,131.6088 0.58656526,131.6161 0.70658314,131.6234 0.36167586,131.6307 0.25858051,131.6380 0.2154977,131.6453 0.22416189,131.6525 0.094681628,131.6598 0.12070744,131.6671 0.31058082,131.6744 0.40518314,131.6817 0.19809276,131.6890 0.077451162,131.6963 0.18111886,131.7036 0.35347548,131.7108 0.25880471,131.7181 0.46580544,131.7254 0.52609217,131.7327 0.6294561,131.7400 0.54276568,131.7473 0.33593637,131.7546 0.43962759,131.7619 0.56045842,131.7692 0.58623987,131.7764 0.42237228,131.7837 0.3965115,131.7910 0.32753971,131.7983 0.37932044,131.8056 0.34492877,131.8129 0.36220145,131.8202 0.45719817,131.8275 0.68995512,131.8348 0.65492934,131.8421 0.3269673,131.8494 0.059978727,131.8566 0.034579501,131.8639 0.18973261,131.8712 0.2846069,131.8785 0.26734743,131.8858 0.17221758,131.8931 0.094911508,131.9004 0.20700915,131.9077 0.13766716,131.9150 0.06024725,131.9223 0.086235709,131.9296 0.094812088,131.9369 0.1466012,131.9442 0.39665815,131.9515 0.44837132,131.9588 0.37103608,131.9661 0.45728678,131.9733 0.58632225,131.9806 0.74180388,131.9879 1.0347116,131.9952 0.87007201,132.0025 0.53365397,132.0098 0.1634433,132.0171 0.10366604,132.0244 0.30188778,132.0317 0.37070632,132.0390 0.6039623,132.0463 1.1381732,132.0536 1.1547841,132.0609 1.1732713,132.0682 2.3985517,132.0755 4.1309352,132.0828 5.5702543,132.0901 7.3468513,132.0974 9.6561155,132.1047 10.000598,132.1120 9.5000687,132.1193 7.6969256,132.1266 6.2386723,132.1339 3.7119157,132.1412 3.4076061,132.1485 8.937974,132.1558 13.156288,132.1631 9.8561506,132.1704 3.7796154,132.1777 1.2832828,132.1850 0.78399694,132.1923 0.32722801,132.1996 0.13780743,132.2069 0.077604122,132.2142 0.13791186,132.2215 0.060428221,132.2288 0.18134435,132.2361 0.3794665,132.2434 0.48267633,132.2507 0.41364232,132.2580 0.33609116,132.2653 0.1981076,132.2726 0.077517457,132.2799 0.13792439,132.2872 0.146566,132.2945 0.13797478,132.3018 0.086177953,132.3091 0.025824163,132.3165 0.034493327,132.3238 0.025840314,132.3311 -3.0544084e-006,132.3384 0.0086065847,132.3457 0.026024248,132.3530 0.23318216,132.3603 0.5086872,132.3676 0.47416443,132.3749 0.49159849,132.3822 0.49980685,132.3895 0.43072897,132.3968 0.39655694,132.4041 0.3450073,132.4114 0.3017112,132.4187 0.22393937,132.4260 0.17230156,132.4334 0.21583675,132.4407 0.37073949,132.4480 0.25828317,132.4553 0.17224398,132.4626 0.051679842,132.4699 0.077737711,132.4772 0.15524834,132.4845 0.19821283,132.4918 0.18956688,132.4991 0.14653561,132.5064 0.16391289,132.5138 0.31922475,132.5211 0.42242879,132.5284 0.30149963,132.5357 0.12932645,132.5430 0.1810157,132.5503 0.1464081,132.5576 0.11203957,132.5649 0.14662471,132.5722 0.22426781,132.5796 0.24154842,132.5869 0.43971878,132.5942 0.49146718,132.6015 0.47415489,132.6088 0.25825408,132.6161 0.077304259,132.6234 0.077618696,132.6307 0.28456742,132.6381 0.24142221,132.6454 0.22421746,132.6527 0.42289731,132.6600 0.79362589,132.6673 0.80123663,132.6746 0.42183918,132.6819 0.1895684,132.6893 0.051645312,132.6966 0.034461237,132.7039 0.025853587,132.7112 0.051719304,132.7185 0.017274408,132.7258 0.094846174,132.7332 0.094824396,132.7405 0.077574439,132.7478 0.0085842768,132.7551 -1.9913789e-006,132.7624 0.026057681,132.7697 0.13811751,132.7771 0.18099849,132.7844 0.28459257,132.7917 0.43119171,132.7990 0.3964,132.8063 0.19802848,132.8137 0.15509942,132.8210 0.16390559,132.8283 0.25883815,132.8356 0.36229956,132.8429 0.37929526,132.8502 0.25833198,132.8576 0.12039859,132.8649 0.051677853,132.8722 0.11208279,132.8795 0.094888993,132.8868 0.1725757,132.8942 0.19818956,132.9015 0.18972792,132.9088 0.3536056,132.9161 0.32756278,132.9235 0.27586016,132.9308 0.36217058,132.9381 0.40503341,132.9454 0.19811541,132.9527 0.17257339,132.9601 0.34502438,132.9674 0.56891435,132.9747 0.35316926,132.9820 0.15522845,132.9894 0.35349482,132.9967 0.27570716,133.0040 0.21550988,133.0113 0.31893405,133.0187 0.3364352,133.0260 0.52646697,133.0333 0.80205965,133.0406 1.2668457,133.0479 1.8278617,133.0553 2.4576201,133.0626 2.9687557,133.0699 8.2334785,133.0773 17.395424,133.0846 22.556591,133.0919 32.316624,133.0992 53.994705,133.1066 73.99572,133.1139 87.670174,133.1212 77.435287,133.1285 49.498539,133.1359 18.699825,133.1432 6.1848698,133.1505 3.542932,133.1578 3.6807506,133.1652 2.9557815,133.1725 1.7575973,133.1798 0.80973047,133.1872 0.68104118,133.1945 0.45660877,133.2018 0.11184969,133.2091 0.1380332,133.2165 0.21571347,133.2238 0.18967733,133.2311 0.17231992,133.2385 0.23292236,133.2458 0.44850391,133.2531 0.50859362,133.2605 0.37910914,133.2678 0.18944386,133.2751 0.22420825,133.2825 0.31050304,133.2898 0.45707124,133.2971 0.67226827,133.3044 0.47387156,133.3118 0.1896161,133.3191 0.1637803,133.3264 0.28456947,133.3338 0.30160624,133.3411 0.077532642,133.3484 0.17260475,133.3558 0.34498087,133.3631 0.41376412,133.3704 0.19807017,133.3778 0.086103886,133.3851 0.14655307,133.3924 0.10343211,133.3998 0.051721718,133.4071 0.094877712,133.4145 0.20703319,133.4218 0.31910113,133.4291 0.29311213,133.4365 0.26718354,133.4438 0.26709124,133.4511 0.13795155,133.4585 0.26753974,133.4658 0.5693931,133.4731 0.81031251,133.4805 0.67199671,133.4878 0.63786197,133.4952 0.56025749,133.5025 0.21524003,133.5098 2.8041239e-007,133.5172 0.12088837,133.5245 0.23284662,133.5318 0.23268765,133.5392 0.13783771,133.5465 0.1208151,133.5539 0.21565294,133.5612 0.37069899,133.5685 0.4740417,133.5759 0.32749546,133.5832 0.25865224,133.5906 0.18948507,133.5979 -0.00013930959,133.6052 0.034706842,133.6126 0.21578194,133.6199 0.31889647,133.6273 0.16350859,133.6346 0.025791209,133.6419 0.051807947,133.6493 0.060304135,133.6566 0.051772248,133.6640 0.14671838,133.6713 0.24157999,133.6786 0.47422352,133.6860 0.48274022,133.6933 0.44813091,133.7007 0.3101764,133.7080 0.28452051,133.7154 0.31036863,133.7227 0.26729971,133.7301 0.23277041,133.7374 0.13769899,133.7447 0.051780678,133.7521 0.25015864,133.7594 0.29293814,133.7668 0.22403811,133.7741 0.18975611,133.7815 0.31909597,133.7888 0.35337403,133.7962 0.23262122,133.8035 0.25012484,133.8108 0.41395798,133.8182 0.37926999,133.8255 0.2414903,133.8329 0.25866005,133.8402 0.24129853,133.8476 0.33623499,133.8549 0.43094018,133.8623 0.31883469,133.8696 0.284446,133.8770 0.32757196,133.8843 0.59501183,133.8917 0.59489942,133.8990 0.34472743,133.9064 0.24141639,133.9137 0.24985503,133.9211 0.111885,133.9284 0.077587694,133.9358 0.068990283,133.9431 0.034502,133.9505 0.025758358,133.9578 0.0087717306,133.9652 0.21577099,133.9725 0.2325483,133.9799 0.086166158,133.9872 0.4402456,133.9946 0.82795835,134.0019 0.72394633,134.0093 0.44782448,134.0166 0.16354959,134.0240 0.2930775,134.0313 0.28450656,134.0387 0.25012934,134.0460 0.37105829,134.0534 0.81933028,134.0607 1.1211686,134.0681 1.7253091,134.0754 3.139652,134.0828 5.3630466,134.0901 6.4662204,134.0975 10.184238,134.1048 23.840481,134.1122 37.489983,134.1196 35.122684,134.1269 19.627153,134.1343 6.8546715,134.1416 3.1365919,134.1490 1.7142675,134.1563 1.2062529,134.1637 0.71478724,134.1710 0.58613741,134.1784 0.48258227,134.1858 0.40513778,134.1931 0.56038702,134.2005 0.50838584,134.2078 0.24121732,134.2152 0.18100283,134.2225 0.094880074,134.2299 0.11241169,134.2373 0.33636597,134.2446 0.38792515,134.2520 0.41373676,134.2593 0.30153057,134.2667 0.25020945,134.2740 0.45741686,134.2814 0.70707953,134.2888 0.65491754,134.2961 0.45649382,134.3035 0.32734326,134.3108 0.28433928,134.3182 0.16365764,134.3256 0.18105799,134.3329 0.20694536,134.3403 0.16373807,134.3476 0.10345303,134.3550 0.18113972,134.3624 0.21546905,134.3697 0.21555251,134.3771 0.25024307,134.3844 0.35337022,134.3918 0.23260301,134.3992 0.32766011,134.4065 0.4223673,134.4139 0.31028235,134.4213 0.17251775,134.4286 0.28458792,134.4360 0.41377729,134.4433 0.36210349,134.4507 0.26722431,134.4581 0.22419052,134.4654 0.34513026,134.4728 0.58631408,134.4802 0.70668942,134.4875 0.75009286,134.4949 0.92245078,134.5023 0.55997026,134.5096 0.31892231,134.5170 0.50023752,134.5244 0.60328865,134.5317 0.15492681,134.5391 0.086169504,134.5465 0.1293682,134.5538 0.29318726,134.5612 0.25853971,134.5686 0.16375196,134.5759 0.21587861,134.5833 0.53463042,134.5907 0.72396898,134.5980 0.79310232,134.6054 0.6206392,134.6128 0.48271692,134.6201 0.39649442,134.6275 0.17243618,134.6349 0.19819471,134.6422 0.23255669,134.6496 0.18100584,134.6570 0.1382672,134.6643 0.54369283,134.6717 1.2503189,134.6791 1.4911343,134.6865 0.88759816,134.6938 0.46523222,134.7012 0.22398372,134.7086 0.38803482,134.7159 0.56892264,134.7233 0.48281786,134.7307 0.68977368,134.7380 0.74135137,134.7454 0.81910658,134.7528 1.0347565,134.7602 1.0345104,134.7675 0.68938714,134.7749 0.5173561,134.7823 0.65529287,134.7897 0.74999201,134.7970 0.88780361,134.8044 0.81033194,134.8118 0.84497511,134.8191 0.66359317,134.8265 0.62051535,134.8339 0.78447425,134.8413 0.75029194,134.8486 0.83646393,134.8560 0.80165309,134.8634 0.6893242,134.8708 0.61215025,134.8781 0.77604043,134.8855 0.52546233,134.8929 0.40534616,134.9003 0.82792157,134.9076 0.98259538,134.9150 0.90488631,134.9224 0.64681441,134.9298 1.0179635,134.9371 1.3887354,134.9445 1.8705678,134.9519 1.5688963,134.9593 2.6050634,134.9667 4.0793362,134.9740 5.0436215,134.9814 5.2327271,134.9888 5.8883462,134.9962 7.0195942,135.0035 9.3756266,135.0109 13.351027,135.0183 16.952253,135.0257 17.930712,135.0331 18.707108,135.0404 23.301659,135.0478 36.186859,135.0552 61.190689,135.0626 103.81457,135.0700 183.64943,135.0773 472.84607,135.0847 2281.1895,135.0921 6170.0283,135.0995 7911.3633,135.1069 5618.3291,135.1143 2262.9624,135.1216 726.60901,135.1290 474.58557,135.1364 315.29892,135.1438 183.14133,135.1512 102.75878,135.1585 49.690632,135.1659 28.2019,135.1733 17.343086,135.1807 10.364978,135.1881 7.2374988,135.1955 4.3770003,135.2028 3.8013644,135.2102 3.1722469,135.2176 3.6367147,135.2250 2.7409976,135.2324 3.1217229,135.2398 3.6210706,135.2472 4.1035643,135.2545 3.8617561,135.2619 3.240797,135.2693 1.9912068,135.2767 2.3875711,135.2841 2.1893082,135.2915 2.6386228,135.2989 2.7861466,135.3062 3.8535304,135.3136 2.3948824,135.3210 2.0950613,135.3284 1.9134076,135.3358 1.1281769,135.3432 1.0087171,135.3506 1.5868186,135.3580 2.0351448,135.3653 1.8700744,135.3727 1.1374058,135.3801 1.4484224,135.3875 1.3444527,135.3949 1.0166819,135.4023 0.62987435,135.4097 1.4830811,135.4171 0.98173946,135.4245 0.95667607,135.4319 1.1472805,135.4392 1.5524405,135.4466 1.4568177,135.4540 1.7068228,135.4614 1.732952,135.4688 1.6722093,135.4762 1.5946895,135.4836 1.8541399,135.4910 2.1033328,135.4984 1.8699926,135.5058 1.3012798,135.5132 0.68059433,135.5206 0.60380834,135.5279 1.0261738,135.5353 0.87069619,135.5427 1.0777376,135.5501 0.91336322,135.5575 0.6120612,135.5649 0.62087685,135.5723 0.62080503,135.5797 0.79303706,135.5871 0.81019491,135.5945 0.95726705,135.6019 1.1378608,135.6093 0.77556175,135.6167 0.69809216,135.6241 0.64614344,135.6315 0.52601326,135.6389 0.94858378,135.6463 0.92230392,135.6537 0.99130386,135.6611 0.97427183,135.6684 1.1038778,135.6758 1.1292708,135.6832 1.0946047,135.6906 0.87039888,135.6980 0.4996736,135.7054 0.46536082,135.7128 0.63808352,135.7202 0.88838953,135.7276 0.99202907,135.7350 1.3017266,135.7424 0.79248518,135.7498 0.48238853,135.7572 0.37063661,135.7646 0.43103853,135.7720 0.33617631,135.7794 0.49154302,135.7868 0.47432861,135.7942 0.62102127,135.8016 0.93077064,135.8090 0.59439039,135.8164 0.40532476,135.8238 0.52582926,135.8312 0.50859833,135.8386 0.88816845,135.8460 1.4482635,135.8534 1.3531625,135.8608 0.73274022,135.8682 0.64674121,135.8756 0.53441769,135.8830 0.38793829,135.8904 0.44846547,135.8978 0.71551478,135.9053 0.59472746,135.9127 0.48286,135.9201 0.45668948,135.9275 0.32755885,135.9349 0.52605295,135.9423 0.48270991,135.9497 0.39648682,135.9571 0.48295403,135.9645 0.84535217,135.9719 1.0171221,135.9793 0.88765955,135.9867 1.2590035,135.9941 1.7246339,136.0015 2.1300957,136.0089 2.4057581,136.0163 2.4998977,136.0237 4.1531396,136.0311 14.468693,136.0385 22.934368,136.0460 20.934158,136.0534 14.546206,136.0608 16.695621,136.0682 49.07296,136.0756 116.89301,136.0830 228.32321,136.0904 496.49173,136.0978 812.81049,136.1052 804.48254,136.1126 478.30368,136.1200 193.47937,136.1274 119.32765,136.1349 99.70739,136.1423 60.64463,136.1497 29.51564,136.1571 13.420209,136.1645 6.9516869,136.1719 2.8425882,136.1793 2.0256159,136.1867 1.2752076,136.1941 1.301387,136.2015 0.90458566,136.2090 0.82765108,136.2164 0.93979621,136.2238 0.93944806,136.2312 0.50853103,136.2386 0.62942195,136.2460 0.81032372,136.2534 0.7070989,136.2608 0.55155957,136.2683 0.49129531,136.2757 0.84508121,136.2831 1.104111,136.2905 1.6727917,136.2979 1.4303988,136.3053 0.81825918,136.3127 0.41350237,136.3202 0.41374058,136.3276 0.50003368,136.3350 0.66407651,136.3424 0.6898551,136.3498 0.6721831,136.3572 0.37036917,136.3646 0.3537592,136.3721 0.83684117,136.3795 1.1464792,136.3869 0.69758922,136.3943 0.49104035,136.4017 0.37933186,136.4091 0.25023139,136.4166 0.37944043,136.4240 0.31875899,136.4314 0.27580661,136.4388 0.43118408,136.4462 0.52596647,136.4537 0.42236999,136.4611 0.25837341,136.4685 0.14643307,136.4759 0.21571082,136.4833 0.62089688,136.4907 0.72404379,136.4982 0.58626616,136.5056 0.59476697,136.5130 0.23261733,136.5204 0.2760652,136.5278 0.51747149,136.5353 0.76771265,136.5427 1.1034958,136.5501 1.1812119,136.5575 1.3969089,136.5649 1.8301846,136.5724 6.8680692,136.5798 12.294967,136.5872 11.056214,136.5946 5.762208,136.6021 1.4374772,136.6095 0.86202568,136.6169 0.64632761,136.6243 0.79335034,136.6317 0.84495974,136.6392 0.78419513,136.6466 0.58618873,136.6540 0.56882584,136.6614 0.24969412,136.6689 0.14641185,136.6763 0.025821168,136.6837 0.22445594,136.6911 0.56949043,136.6986 0.72420061,136.7060 0.40470415,136.7134 0.31900448,136.7208 0.59492254,136.7283 0.51702231,136.7357 0.31874445,136.7431 0.14649947,136.7505 0.13791992,136.7580 0.1379538,136.7654 0.44876403,136.7728 0.78469014,136.7802 0.72406191,136.7877 0.62918591,136.7951 0.53429991,136.8025 0.56026661,136.8100 0.37048313,136.8174 0.086045489,136.8248 0.10368901,136.8322 0.39704376,136.8397 0.82789278,136.8471 0.87053227,136.8545 0.65491885,136.8620 0.59488845,136.8694 0.57778162,136.8768 0.73268658,136.8842 0.56003779,136.8917 0.59474486,136.8991 0.60342526,136.9065 0.43946305,136.9140 0.19823217,136.9214 0.23288438,136.9288 0.22398387,136.9363 0.051569197,136.9437 0.05181963,136.9511 0.22433069,136.9586 0.43994784,136.9660 0.59499985,136.9734 0.80201638,136.9809 1.2849978,136.9883 3.1402624,136.9957 16.213032,137.0032 59.221745,137.0106 95.231438,137.0180 79.301834,137.0255 35.885807,137.0329 11.445251,137.0403 9.5359402,137.0478 8.5650883,137.0552 5.8781424,137.0626 9.1981792,137.0701 20.022545,137.0775 30.007969,137.0849 38.524403,137.0924 68.178001,137.0998 101.01935,137.1072 96.342888,137.1147 58.839466,137.1221 28.451733,137.1295 16.458794,137.1370 11.624693,137.1444 8.1867018,137.1519 5.7480388,137.1593 3.3854477,137.1667 1.3169471,137.1742 0.52527153,137.1816 0.48303732,137.1890 0.57767171,137.1965 0.60331511,137.2039 0.56871754,137.2114 0.38785946,137.2188 0.43098813,137.2262 0.28432837,137.2337 0.21557055,137.2411 0.3710064,137.2486 0.672674,137.2560 0.62916642,137.2634 0.42237592,137.2709 0.43963167,137.2783 0.43944773,137.2858 0.32749486,137.2932 0.25016269,137.3006 0.38826537,137.3081 0.45686314,137.3155 0.38774815,137.3230 0.3618257,137.3304 0.23266661,137.3379 0.25868663,137.3453 0.21555823,137.3527 0.4054065,137.3602 0.58614737,137.3676 0.55171895,137.3751 0.56894094,137.3825 0.40501043,137.3900 0.31887883,137.3974 0.27578613,137.4048 0.31050673,137.4123 0.34499174,137.4197 0.31906465,137.4272 0.44860786,137.4346 0.57731807,137.4421 0.36152321,137.4495 0.13784641,137.4570 0.060271271,137.4644 0.02590826,137.4718 0.086498588,137.4793 0.18965033,137.4867 0.10337832,137.4942 0.30180198,137.5016 0.43987885,137.5091 0.62980205,137.5165 0.56023419,137.5240 0.32721236,137.5314 0.19801207,137.5389 0.21559335,137.5463 0.58676875,137.5538 0.96554846,137.5612 0.71531975,137.5687 0.63850701,137.5761 0.97496247,137.5836 1.4838413,137.5910 2.5533502,137.5985 3.3619215,137.6059 2.5751808,137.6134 1.2396752,137.6208 0.65496886,137.6283 0.3964805,137.6357 0.18948646,137.6432 0.10339223,137.6506 0.068985984,137.6581 0.12949742,137.6655 0.28487933,137.6730 0.48287717,137.6804 0.53434056,137.6879 0.59481478,137.6953 0.74135274,137.7028 0.77578586,137.7102 0.48273441,137.7177 0.45695147,137.7251 0.54318869,137.7326 0.56902379,137.7400 0.52621782,137.7475 0.79303563,137.7549 0.55996966,137.7624 0.52603817,137.7698 0.62045008,137.7773 0.49966377,137.7847 0.31043366,137.7922 0.32787833,137.7997 0.65515363,137.8071 0.56870013,137.8146 0.32749534,137.8220 0.31892911,137.8295 0.17248398,137.8369 0.28481156,137.8444 0.39682606,137.8518 0.48264459,137.8593 0.43935224,137.8668 0.25831774,137.8742 0.077437215,137.8817 0.060369093,137.8891 0.13802601,137.8966 0.25002944,137.9040 0.25866115,137.9115 0.21547225,137.9190 0.077467211,137.9264 0.12089562,137.9339 0.38823211,137.9413 0.50858855,137.9488 0.37041324,137.9563 0.1291758,137.9637 0.11211393,137.9712 0.25031307,137.9786 0.87128174,137.9861 1.4401222,137.9936 1.6298769,138.0010 2.6570563,138.0085 4.9589777,138.0159 5.6640081,138.0234 4.1445346,138.0309 2.7242022,138.0383 4.3386564,138.0458 4.8183866,138.0532 3.8092356,138.0607 5.8848186,138.0682 14.268129,138.0756 20.304483,138.0831 18.918354,138.0905 20.922911,138.0980 51.719955,138.1055 89.031502,138.1129 85.684479,138.1204 49.422844,138.1279 25.813969,138.1353 39.769299,138.1428 62.867706,138.1503 59.161392,138.1577 32.159145,138.1652 9.6070499,138.1726 5.1630597,138.1801 3.8864536,138.1876 2.4979699,138.1950 1.446985,138.2025 1.0256318,138.2100 0.84483021,138.2174 0.56019139,138.2249 0.55160946,138.2324 0.58611548,138.2398 0.51721942,138.2473 0.6292727,138.2548 0.38768423,138.2622 0.32768819,138.2697 0.42258111,138.2772 0.43949342,138.2846 0.22398102,138.2921 0.23286484,138.2996 0.40543473,138.3070 0.37064895,138.3145 0.23260772,138.3220 0.35350776,138.3295 0.37065914,138.3369 0.41400701,138.3444 0.88795269,138.3519 0.767124,138.3593 0.49133575,138.3668 0.241428,138.3743 0.59509218,138.3817 0.91403013,138.3892 0.97396636,138.3967 0.58574903,138.4042 0.27554804,138.4116 0.060360577,138.4191 0.25023061,138.4266 0.37065697,138.4340 0.33624318,138.4415 0.49150786,138.4490 0.62939274,138.4565 0.70694125,138.4639 0.70671332,138.4714 0.50860083,138.4789 0.56907713,138.4864 0.43119338,138.4938 0.57786137,138.5013 0.76732969,138.5088 0.71539938,138.5162 0.45647585,138.5237 0.26702327,138.5312 0.31028497,138.5387 0.18089117,138.5461 0.23287328,138.5536 0.53502816,138.5611 0.83648038,138.5686 0.68115091,138.5760 0.89684558,138.5835 0.96561247,138.5910 1.0604465,138.5985 1.0428002,138.6059 0.70623124,138.6134 0.40500537,138.6209 0.54375941,138.6284 0.87956673,138.6359 0.61995512,138.6433 0.3790586,138.6508 0.77676684,138.6583 1.1984789,138.6658 0.78390419,138.6732 0.62938726,138.6807 1.0436476,138.6882 1.6381028,138.6957 1.6635979,138.7032 1.5085051,138.7106 1.0947204,138.7181 1.0774951,138.7256 0.81832588,138.7331 0.4132888,138.7406 0.44008777,138.7480 0.88805836,138.7555 0.61172473,138.7630 0.30181307,138.7705 0.50036955,138.7780 0.87933308,138.7854 0.74140102,138.7929 0.62120134,138.8004 0.74118602,138.8079 0.58539671,138.8154 0.3359693,138.8229 0.16392364,138.8303 0.2847507,138.8378 0.58658063,138.8453 0.87955731,138.8528 1.1037238,138.8603 1.4487379,138.8678 1.6638741,138.8752 1.7675166,138.8827 2.2330704,138.8902 2.0685637,138.8977 2.0168478,138.9052 1.8444073,138.9127 1.4311816,138.9201 2.148802,138.9276 4.1062856,138.9351 6.0616469,138.9426 7.5265079,138.9501 9.2530947,138.9576 14.044073,138.9651 24.303633,138.9725 76.604675,138.9800 330.36261,138.9875 673.59998,138.9950 710.07556,139.0025 435.89578,139.0100 186.97964,139.0175 90.277184,139.0250 54.65765,139.0324 43.243694,139.0399 45.326527,139.0474 60.682125,139.0549 94.998505,139.0624 170.19856,139.0699 415.78958,139.0774 1982.6132,139.0849 4906.105,139.0924 5924.0137,139.0998 4034.7744,139.1073 1535.4678,139.1148 553.69574,139.1223 385.50226,139.1298 274.98004,139.1373 170.22513,139.1448 98.161972,139.1523 52.948158,139.1598 30.82708,139.1673 18.3514,139.1747 11.528009,139.1822 6.8581748,139.1897 5.3178682,139.1972 4.9223132,139.2047 4.4139962,139.2122 3.6977282,139.2197 3.2403419,139.2272 3.2067199,139.2347 2.9997387,139.2422 2.879214,139.2497 3.2075078,139.2572 3.3962486,139.2647 3.1900611,139.2722 3.8189769,139.2797 2.8094842,139.2872 2.5512702,139.2946 2.0341175,139.3021 1.7065471,139.3096 1.6891457,139.3171 1.5092669,139.3246 2.250176,139.3321 1.783866,139.3396 1.10303,139.3471 0.88854665,139.3546 1.4576243,139.3621 1.335849,139.3696 1.3095176,139.3771 1.0860775,139.3846 1.2158093,139.3921 1.0169846,139.3996 0.77599782,139.4071 0.72419465,139.4146 0.85330737,139.4221 1.2072767,139.4296 1.8107562,139.4371 2.0085406,139.4446 1.9046315,139.4521 1.0857998,139.4596 0.82758754,139.4671 0.93099833,139.4746 0.767259,139.4821 0.81918782,139.4896 1.1465863,139.4971 1.1723354,139.5046 1.1035022,139.5121 0.98275256,139.5196 0.74165934,139.5271 1.1548934,139.5346 0.83588552,139.5421 1.0432087,139.5496 1.0264106,139.5571 1.3193152,139.5646 1.1811559,139.5721 1.4141208,139.5796 1.8011273,139.5871 1.04258,139.5946 0.66391981,139.6021 0.82778484,139.6096 0.89628869,139.6171 0.79303789,139.6246 0.83614415,139.6321 0.63752514,139.6396 0.50869995,139.6471 0.75924796,139.6546 1.1121938,139.6621 0.78405613,139.6697 0.62044674,139.6772 0.43081284,139.6847 0.43970519,139.6922 0.76761627,139.6997 0.94884664,139.7072 1.3360382,139.7147 0.97369587,139.7222 0.95676792,139.7297 0.49104628,139.7372 0.25863716,139.7447 0.36250523,139.7522 0.62121463,139.7597 0.95725977,139.7672 1.3364764,139.7747 1.5342232,139.7823 0.86122215,139.7898 0.42201811,139.7973 0.27601394,139.8048 0.31047001,139.8123 0.31030676,139.8198 0.64653772,139.8273 0.69828939,139.8348 0.26694655,139.8423 0.068793707,139.8498 0.16426736,139.8573 0.47415894,139.8649 0.2497419,139.8724 0.42318344,139.8799 0.90550667,139.8874 0.69752192,139.8949 0.43921566,139.9024 0.4832277,139.9099 0.88852245,139.9174 1.1119345,139.9249 0.86194861,139.9325 1.1812067,139.9400 1.103552,139.9475 1.1467768,139.9550 1.1893218,139.9625 0.95698017,139.9700 1.2843142,139.9775 3.1856589,139.9850 13.126232,139.9926 25.416805,140.0001 28.609543,140.0076 21.38571,140.0151 12.861859,140.0226 7.4001837,140.0301 4.1965961,140.0376 3.767946,140.0452 4.7439656,140.0527 7.5983849,140.0602 12.497561,140.0677 19.188171,140.0752 47.781723,140.0827 192.36455,140.0903 378.66306,140.0978 394.31277,140.1053 231.92938,140.1128 105.00711,140.1203 93.10923,140.1278 89.024879,140.1354 58.09602,140.1429 26.449181,140.1504 15.651345,140.1579 14.421,140.1654 11.831094,140.1730 6.9776955,140.1805 3.1103251,140.1880 1.9822098,140.1955 1.0510648,140.2030 0.75837433,140.2105 0.37028909,140.2181 0.3882603,140.2256 0.7678389,140.2331 0.97425532,140.2406 0.97366208,140.2482 0.70654017,140.2557 0.72397298,140.2632 0.38782787,140.2707 0.27588534,140.2782 0.31020343,140.2858 0.24147165,140.2933 0.6984064,140.3008 0.87069345,140.3083 0.82754123,140.3158 0.43136811,140.3234 0.61246288,140.3309 0.68951339,140.3384 0.72387439,140.3459 0.63781017,140.3535 0.56020272,140.3610 0.31878403,140.3685 0.18960761,140.3760 0.17236489,140.3836 0.20691897,140.3911 0.33633059,140.3986 0.59503448,140.4061 0.62924832,140.4137 0.3102116,140.4212 0.41389358,140.4287 0.62929016,140.4362 0.54289401,140.4438 0.30156991,140.4513 0.077506222,140.4588 0.41405687,140.4663 0.65551567,140.4739 0.71559578,140.4814 0.50846189,140.4889 0.54287332,140.4964 0.62070906,140.5040 0.61215568,140.5115 0.39650756,140.5190 0.13763882,140.5266 0.077692121,140.5341 0.31093737,140.5416 0.57773954,140.5491 0.57732338,140.5567 0.62067342,140.5642 0.63783258,140.5717 0.43076697,140.5793 0.44824481,140.5868 0.54315388,140.5943 0.40511519,140.6018 0.32757571,140.6094 0.52618897,140.6169 0.76757568,140.6244 0.77570486,140.6320 0.43065935,140.6395 0.23245539,140.6470 0.034470867,140.6546 0.17273317,140.6621 0.39666575,140.6696 0.33609876,140.6772 0.33605239,140.6847 0.23277043,140.6922 0.33630675,140.6998 0.32760459,140.7073 0.35348022,140.7148 0.47437763,140.7224 0.7157346,140.7299 0.66408563,140.7374 0.76724309,140.7450 0.55996907,140.7525 0.47397307,140.7600 0.34475771,140.7676 0.37065384,140.7751 0.37905148,140.7826 0.29316062,140.7902 0.42264327,140.7977 0.42236942,140.8052 0.30164757,140.8128 0.21532474,140.8203 0.086235024,140.8278 0.3452189,140.8354 0.65540552,140.8429 0.73265493,140.8505 0.53425622,140.8580 0.40498397,140.8655 0.22398233,140.8731 0.20686561,140.8806 0.2931805,140.8881 0.33640069,140.8957 0.74171066,140.9032 1.3799237,140.9108 1.6985756,140.9183 1.5342256,140.9258 1.4654887,140.9334 1.699268,140.9409 2.6303778,140.9485 3.5531805,140.9560 6.6608925,140.9635 16.829288,140.9711 67.295158,140.9786 244.35138,140.9862 408.44833,140.9937 376.14685,141.0012 207.49449,141.0088 94.450874,141.0163 54.21957,141.0239 31.091249,141.0314 21.877043,141.0389 23.955872,141.0465 26.483305,141.0540 22.17201,141.0616 14.869924,141.0691 10.134993,141.0767 13.181752,141.0842 27.537153,141.0917 44.881252,141.0993 46.541939,141.1068 33.398823,141.1144 21.924112,141.1219 16.972164,141.1295 13.866881,141.1370 9.4518309,141.1445 5.9713054,141.1521 4.1272116,141.1596 2.5323646,141.1672 1.3173978,141.1747 0.34446639,141.1823 0.42260277,141.1898 0.31871307,141.1974 0.41367111,141.2049 0.27589962,141.2125 0.2587004,141.2200 0.22411112,141.2275 0.30198452,141.2351 0.51755792,141.2426 0.68940508,141.2502 0.55147755,141.2577 0.44830176,141.2653 0.26701835,141.2728 0.094857067,141.2804 0.20703647,141.2879 0.10323205,141.2955 0.043106906,141.3030 0.22437732,141.3106 0.36209762,141.3181 0.48289391,141.3257 0.5431155,141.3332 0.46527851,141.3408 0.18953907,141.3483 0.068938375,141.3559 0.094993725,141.3634 0.30177012,141.3710 0.31034586,141.3785 0.30209139,141.3861 0.44832999,141.3936 0.30122718,141.4012 0.24125341,141.4087 0.42291427,141.4163 0.75041509,141.4238 0.69807059,141.4314 0.39639369,141.4389 0.42234513,141.4465 0.39655653,141.4540 0.62073475,141.4616 0.49148306,141.4692 0.50875986,141.4767 0.36155471,141.4843 0.11169471,141.4918 0.12095596,141.4994 0.40539071,141.5069 0.47410896,141.5145 0.54295629,141.5220 0.37054661,141.5296 0.18956842,141.5371 0.060328752,141.5447 0.13806011,141.5523 0.37116987,141.5598 0.88873076,141.5674 1.2242103,141.5749 0.9738344,141.5825 0.94833267,141.5900 0.79267901,141.5976 0.38738307,141.6051 0.35382897,141.6127 0.54332715,141.6203 0.37014174,141.6278 0.24961287,141.6354 0.29332414,141.6429 0.64689869,141.6505 0.53485072,141.6581 0.69827896,141.6656 0.47369951,141.6732 0.22393312,141.6807 0.40516502,141.6883 0.6811446,141.6958 0.62061375,141.7034 0.25842643,141.7110 0.12928413,141.7185 0.18114363,141.7261 0.27588457,141.7336 0.22411801,141.7412 0.16391532,141.7488 0.23279989,141.7563 0.33623445,141.7639 0.40522498,141.7715 0.31024677,141.7790 0.35344136,141.7866 0.43132633,141.7941 0.61203516,141.8017 0.36169365,141.8093 0.18087661,141.8168 0.086148977,141.8244 0.086474866,141.8320 0.3020432,141.8395 0.44832221,141.8471 0.45666888,141.8546 0.3101328,141.8622 0.27580512,141.8698 0.2327749,141.8773 0.31049719,141.8849 0.42238766,141.8925 0.32747298,141.9000 0.41387907,141.9076 0.56056684,141.9152 0.65528297,141.9227 0.60352647,141.9303 0.52601546,141.9379 0.88820153,141.9454 0.85354614,141.9530 1.1470194,141.9606 2.0350583,141.9681 4.5241809,141.9757 20.475792,141.9833 53.187878,141.9908 69.766502,141.9984 49.890663,142.0060 20.087345,142.0135 7.7697644,142.0211 5.5599918,142.0287 4.9557934,142.0362 4.188911,142.0438 4.5091043,142.0514 4.9487805,142.0589 5.2929745,142.0665 5.3448691,142.0741 5.931622,142.0816 7.7650604,142.0892 23.569019,142.0968 60.877289,142.1044 79.529198,142.1119 66.725853,142.1195 62.372551,142.1271 210.86324,142.1346 494.92316,142.1422 588.14368,142.1498 385.7016,142.1574 149.06371,142.1649 94.687683,142.1725 128.8022,142.1801 120.17323,142.1876 67.746674,142.1952 22.423559,142.2028 8.92628,142.2104 5.4892883,142.2179 2.9977674,142.2255 1.6107392,142.2331 0.81854564,142.2407 0.90562123,142.2482 0.93976897,142.2558 0.64612073,142.2634 0.52568066,142.2709 0.58654416,142.2785 1.155429,142.2861 1.068714,142.2937 0.58631015,142.3013 0.57753813,142.3088 0.49960253,142.3164 0.19806086,142.3240 0.12959209,142.3316 0.3881872,142.3391 0.39631277,142.3467 0.31887296,142.3543 0.28463459,142.3619 0.31893098,142.3694 0.25006416,142.3770 0.44837019,142.3846 0.46559766,142.3922 0.67289126,142.3997 0.79303092,142.4073 0.54267853,142.4149 0.41345361,142.4225 0.3273488,142.4301 0.31900051,142.4376 0.30187604,142.4452 0.40547797,142.4528 0.62085897,142.4604 0.56861961,142.4680 0.25838795,142.4755 0.25013265,142.4831 0.42271593,142.4907 0.68984169,142.4983 0.67224073,142.5059 0.59473115,142.5134 0.491485,142.5210 0.44823483,142.5286 0.44821349,142.5362 0.68115276,142.5438 0.81047213,142.5514 0.72412533,142.5589 0.52565092,142.5665 0.39640677,142.5741 0.44809854,142.5817 0.39643455,142.5893 0.37082487,142.5969 0.50885683,142.6044 0.51719528,142.6120 0.28416365,142.6196 0.060286403,142.6272 0.13807826,142.6348 0.20692243,142.6424 0.25873882,142.6499 0.44873819,142.6575 0.73308933,142.6651 0.67209715,142.6727 0.32717857,142.6803 0.33614463,142.6879 0.30182859,142.6955 0.29311252,142.7030 0.17208958,142.7106 0.060264103,142.7182 0.40565014,142.7258 0.7071991,142.7334 0.62054116,142.7410 0.39633432,142.7486 0.50007457,142.7561 0.63790762,142.7637 0.61192125,142.7713 0.25845709,142.7789 0.1810818,142.7865 0.37073049,142.7941 0.1895873,142.8017 0.25027159,142.8093 0.45702615,142.8169 0.5429374,142.8244 0.5776819,142.8320 0.99161297,142.8396 1.2585555,142.8472 1.0687252,142.8548 0.54310167,142.8624 0.4482525,142.8700 0.31024772,142.8776 0.31912419,142.8852 0.41385472,142.8928 0.53446096,142.9004 0.56034732,142.9079 0.76749498,142.9155 0.93110681,142.9231 0.7154386,142.9307 1.0438908,142.9383 2.2077165,142.9459 3.1199067,142.9535 3.6242421,142.9611 9.3976841,142.9687 37.312298,142.9763 149.00299,142.9839 265.53925,142.9915 249.65672,142.9991 125.56268,143.0067 36.744354,143.0142 15.440723,143.0218 10.85714,143.0294 7.8754649,143.0370 5.5413523,143.0446 4.1983428,143.0522 3.3962569,143.0598 3.8363369,143.0674 7.034956,143.0750 19.656834,143.0826 34.477757,143.0902 38.288586,143.0978 30.358135,143.1054 20.801092,143.1130 15.79823,143.1206 14.864708,143.1282 23.198231,143.1358 45.437141,143.1434 59.491711,143.1510 46.440418,143.1586 20.951675,143.1662 8.4199944,143.1738 10.87601,143.1814 13.429341,143.1890 9.1826134,143.1966 2.9439294,143.2042 0.65459883,143.2118 0.27560723,143.2194 0.15506986,143.2270 0.33632451,143.2346 0.62088376,143.2422 0.60348189,143.2498 0.25851211,143.2574 0.1897065,143.2650 0.31912011,143.2726 0.46555969,143.2802 0.44828862,143.2878 0.46548602,143.2954 0.40514594,143.3030 0.3449479,143.3106 0.62103945,143.3182 0.78484881,143.3258 0.81863952,143.3334 0.52573955,143.3410 0.69806075,143.3486 0.42202157,143.3562 0.41405189,143.3638 0.69843537,143.3714 0.72408247,143.3790 0.48271823,143.3866 0.56043577,143.3942 0.55204237,143.4018 0.68130791,143.4094 0.60309422,143.4170 0.30109498,143.4246 0.094671614,143.4323 0.12937011,143.4399 0.19823334,143.4475 0.30184001,143.4551 0.50011355,143.4627 0.44819164,143.4703 0.24134713,143.4779 0.19822715,143.4855 0.10342465,143.4931 0.11201694,143.5007 0.069034666,143.5083 0.23343307,143.5159 0.56936538,143.5235 0.53400397,143.5311 0.31863752,143.5388 0.31036118,143.5464 0.28445691,143.5540 0.57786739,143.5616 1.0178745,143.5692 1.3021435,143.5768 1.4135354,143.5844 1.2152048,143.5920 1.2496212,143.5996 0.6545732,143.6072 0.31889838,143.6148 0.3105725,143.6225 0.37064064,143.6301 0.19803506,143.6377 0.15523154,143.6453 0.3709009,143.6529 0.36198878,143.6605 0.1722143,143.6681 0.060327474,143.6757 0.12963256,143.6833 0.3968569,143.6910 0.48262098,143.6986 0.30141073,143.7062 0.11188615,143.7138 0.025909446,143.7214 0.13823093,143.7290 0.3449555,143.7366 0.31862938,143.7443 0.19826151,143.7519 0.46581045,143.7595 0.52594638,143.7671 0.6119808,143.7747 0.68089086,143.7823 0.63799667,143.7899 0.60354537,143.7976 0.42246023,143.8052 0.45696929,143.8128 0.48286289,143.8204 0.57775414,143.8280 0.59466279,143.8356 0.27536151,143.8433 0.051566016,143.8509 0.1123445,143.8585 0.28449982,143.8661 0.28451374,143.8737 0.46614859,143.8813 0.6552797,143.8890 0.42165655,143.8966 0.094733186,143.9042 0.32821304,143.9118 0.62947595,143.9194 0.52529263,143.9270 0.22369765,143.9347 0.2070049,143.9423 0.25020534,143.9499 0.50877929,143.9575 0.80191368,143.9651 0.83631432,143.9728 1.424908,143.9804 5.7213435,143.9880 10.467724,143.9956 9.7541523,144.0032 4.6848388,144.0109 1.3001395,144.0185 0.65525389,144.0261 0.9225719,144.0337 1.0515199,144.0414 0.7673744,144.0490 0.64701247,144.0566 1.0789061,144.0642 2.4672601,144.0718 4.1573739,144.0795 7.4878683,144.0871 12.775359,144.0947 19.463167,144.1023 27.654188,144.1100 51.306019,144.1176 72.024643,144.1252 60.798309,144.1328 31.772667,144.1405 18.059322,144.1481 24.037184,144.1557 28.774347,144.1633 20.873497,144.1710 9.2487812,144.1786 5.2330699,144.1862 5.811862,144.1938 5.5494699,144.2015 3.2808242,144.2091 0.91224468,144.2167 0.31041172,144.2243 0.23299234,144.2320 0.36220166,144.2396 0.52572846,144.2472 0.73271203,144.2548 0.90511394,144.2625 0.49112719,144.2701 0.16368347,144.2777 0.086238049,144.2854 0.17260419,144.2930 0.51719046,144.3006 0.32745194,144.3082 0.24144781,144.3159 0.14652954,144.3235 0.12929571,144.3311 0.11204129,144.3388 0.14661425,144.3464 0.24140657,144.3540 0.16384317,144.3616 0.12063274,144.3693 0.077528238,144.3769 0.13805965,144.3845 0.16367315,144.3922 0.15526542,144.3998 0.59513772,144.4074 0.53434122,144.4151 0.21532351,144.4227 0.30180475,144.4303 0.31038305,144.4380 0.16368595,144.4456 0.10339285,144.4532 0.12936321,144.4609 0.2329531,144.4685 0.45715851,144.4761 0.46544367,144.4838 0.26701334,144.4914 0.21535744,144.4990 0.13791986,144.5067 0.18109971,144.5143 0.20694587,144.5219 0.28470463,144.5296 0.35343456,144.5372 0.25849542,144.5448 0.25013906,144.5525 0.28462958,144.5601 0.34495303,144.5677 0.43077374,144.5754 0.23238306,144.5830 0.17250042,144.5906 0.28466073,144.5983 0.33613592,144.6059 0.22389856,144.6136 0.10348627,144.6212 0.1293814,144.6288 0.10347657,144.6365 0.21571417,144.6441 0.31037605,144.6517 0.25850737,144.6594 0.28443283,144.6670 0.36211973,144.6747 0.41394755,144.6823 0.43098143,144.6899 0.21524864,144.6976 0.077471912,144.7052 0.27605236,144.7128 0.6984576,144.7205 0.6204741,144.7281 0.21536447,144.7358 0.27592352,144.7434 0.22408004,144.7510 0.12929679,144.7587 0.15529568,144.7663 0.23274834,144.7740 0.25870463,144.7816 0.37072447,144.7893 0.24134201,144.7969 0.29321697,144.8045 0.30161768,144.8122 0.18948987,144.8198 0.16382927,144.8275 0.25873649,144.8351 0.27582955,144.8428 0.18959431,144.8504 0.29329512,144.8580 0.42265642,144.8657 0.50022388,144.8733 0.54331797,144.8810 0.53438848,144.8886 0.32722378,144.8963 0.16342792,144.9039 0.086166523,144.9115 0.22458655,144.9192 0.65548307,144.9268 0.76722032,144.9345 0.65489644,144.9421 0.37906703,144.9498 0.69850069,144.9574 1.0690387,144.9651 1.1813889,144.9727 3.3065932,144.9804 8.9195185,144.9880 10.601585,144.9957 5.9508638,145.0033 1.7304482,145.0109 1.3105638,145.0186 1.0775746,145.0262 1.1294279,145.0339 1.1460339,145.0415 1.2846291,145.0492 2.3902628,145.0568 4.6488323,145.0645 8.4349775,145.0721 30.400398,145.0798 75.387871,145.0874 96.772713,145.0951 70.950058,145.1027 32.687714,145.1104 19.636091,145.1180 22.355389,145.1257 20.147476,145.1333 13.517555,145.1410 7.4438343,145.1486 5.2744861,145.1563 5.4733334,145.1639 4.5668864,145.1716 2.1791837,145.1792 0.7322821,145.1869 0.51703215,145.1945 0.43088308,145.2022 0.31892017,145.2098 0.28464118,145.2175 0.526079,145.2252 0.74125707,145.2328 0.43939254,145.2405 0.28434414,145.2481 0.12928706,145.2558 0.20711967,145.2634 0.3534582,145.2711 0.27572379,145.2787 0.23269524,145.2864 0.25866181,145.2940 0.4570013,145.3017 0.43088824,145.3093 0.17223278,145.3170 -9.8385055e-007,145.3247 0.03454522,145.3323 0.10355372,145.3400 0.25882068,145.3476 0.45699069,145.3553 0.44820142,145.3629 0.43970996,145.3706 0.36187401,145.3783 0.11201134,145.3859 0.26753151,145.3936 0.38804817,145.4012 0.37915352,145.4089 0.2413004,145.4165 0.37081307,145.4242 0.50011754,145.4319 0.5778482,145.4395 0.65494323,145.4472 0.3185629,145.4548 0.17240761,145.4625 0.33628994,145.4702 0.32743624,145.4778 0.094683826,145.4855 0.11234592,145.4931 0.35375926,145.5008 0.51732987,145.5085 0.55154473,145.5161 0.34462807,145.5238 0.15509474,145.5314 0.18996544,145.5391 0.45722321,145.5468 0.44799054,145.5544 0.33644426,145.5621 0.52556103,145.5697 1.1844813,145.5774 6.7411752,145.5851 12.021231,145.5927 11.478092,145.6004 6.0183463,145.6081 1.8415874,145.6157 0.8014282,145.6234 0.6551795,145.6310 0.66362232,145.6387 0.37905365,145.6464 0.22408545,145.6540 0.18108372,145.6617 0.19826601,145.6694 0.14664808,145.6770 0.31050512,145.6847 0.24113265,145.6924 0.14640537,145.7000 0.13792403,145.7077 0.077536337,145.7154 0.034471337,145.7230 0.060404543,145.7307 0.11213606,145.7384 0.13798131,145.7460 0.16374674,145.7537 0.10344043,145.7614 0.1293834,145.7690 0.1121055,145.7767 0.29314607,145.7844 0.39657518,145.7920 0.37082756,145.7997 0.3449198,145.8074 0.31006849,145.8150 0.21534477,145.8227 0.17251791,145.8304 0.094718315,145.8380 0.086565904,145.8457 0.4833217,145.8534 0.72407442,145.8610 0.66324246,145.8687 0.33586639,145.8764 0.2931692,145.8841 0.28446865,145.8917 0.29305199,145.8994 0.16385661,145.9071 0.16390394,145.9147 0.17238167,145.9224 0.20696209,145.9301 0.37957317,145.9378 0.56932873,145.9454 0.82755673,145.9531 0.6114639,145.9608 0.20684464,145.9684 0.27626637,145.9761 0.3190448,145.9838 0.56900072,145.9915 0.85349971,145.9991 0.8623715,146.0068 0.81903881,146.0145 0.58576167,146.0222 0.34452814,146.0298 0.56961381,146.0375 0.99180901,146.0452 0.68894488,146.0529 0.73384798,146.0605 2.7703309,146.0682 5.4767904,146.0759 7.5360255,146.0836 7.7163777,146.0912 8.4916239,146.0989 8.6098661,146.1066 6.4882183,146.1143 4.6397152,146.1219 7.9841681,146.1296 16.163763,146.1373 18.590237,146.1450 11.84161,146.1526 3.9163427,146.1603 2.6291127,146.1680 2.7499061,146.1757 2.119875,146.1834 0.93904489,146.1910 0.78447407,146.1987 0.95669293,146.2064 0.74118757,146.2141 0.48271942,146.2218 0.30160153,146.2294 0.22389302,146.2371 0.17229781,146.2448 0.1811444,146.2525 0.31046048,146.2602 0.31886837,146.2678 0.18961915,146.2755 0.24150021,146.2832 0.30164102,146.2909 0.23273264,146.2986 0.29318479,146.3062 0.43955347,146.3139 0.41376388,146.3216 0.40521431,146.3293 0.28436801,146.3370 0.10332125,146.3446 0.034578063,146.3523 0.17268594,146.3600 0.37979057,146.3677 0.60371906,146.3754 0.58604223,146.3831 0.49987382,146.3907 0.38766927,146.3984 0.27553099,146.4061 0.24985939,146.4138 0.37114811,146.4215 0.62960672,146.4292 0.5515573,146.4369 0.41363177,146.4445 0.25834316,146.4522 0.13779111,146.4599 0.08614184,146.4676 0.060395531,146.4753 0.1380382,146.4830 0.23273681,146.4907 0.22413766,146.4983 0.17259805,146.5060 0.26715738,146.5137 0.21534838,146.5214 0.1551552,146.5291 0.077496625,146.5368 0.095024653,146.5445 0.34512752,146.5521 0.52602983,146.5598 0.73288721,146.5675 0.8015579,146.5752 0.50833923,146.5829 0.2327137,146.5906 0.18118632,146.5983 0.25006723,146.6060 0.36220995,146.6137 0.6816476,146.6213 1.0172733,146.6290 0.74943918,146.6367 0.47370306,146.6444 0.16349533,146.6521 0.12950146,146.6598 0.36241636,146.6675 0.49138173,146.6752 0.37043178,146.6829 0.14633828,146.6906 0.077690527,146.6983 0.22419773,146.7059 0.224122,146.7136 0.30172783,146.7213 0.19822283,146.7290 0.18969773,146.7367 0.22419129,146.7444 0.31022847,146.7521 0.28433368,146.7598 0.21552934,146.7675 0.077577479,146.7752 0.060433544,146.7829 0.13801818,146.7906 0.10335555,146.7983 0.025743604,146.8060 0.0086213881,146.8137 0.060452927,146.8214 0.18122011,146.8290 0.27603188,146.8367 0.29299566,146.8444 0.14645782,146.8521 0.17252123,146.8598 0.26718524,146.8675 0.23255132,146.8752 0.11215772,146.8829 0.24161538,146.8906 0.32760164,146.8983 0.34480232,146.9060 0.29298678,146.9137 0.17229518,146.9214 0.18112609,146.9291 0.26733977,146.9368 0.31894535,146.9445 0.24978922,146.9522 0.042923838,146.9599 0.051792055,146.9676 0.21594006,146.9753 0.47441301,146.9830 0.41371286,146.9907 0.51755816,146.9984 0.82814813,147.0061 0.95665014,147.0138 0.64656711,147.0215 0.93159878,147.0292 1.0429031,147.0369 1.1724215,147.0446 2.9456093,147.0523 10.182837,147.0600 16.62505,147.0677 17.081837,147.0754 14.406403,147.0831 25.546984,147.0908 58.403713,147.0985 78.347397,147.1062 59.125168,147.1139 27.208256,147.1216 12.440084,147.1293 11.275904,147.1370 10.539608,147.1447 6.8486223,147.1524 3.4716904,147.1601 1.9559342,147.1678 1.1459562,147.1755 0.87950879,147.1832 0.86200184,147.1909 0.55982482,147.1986 0.34443355,147.2064 0.232629,147.2141 0.094777003,147.2218 0.086268567,147.2295 0.14675914,147.2372 0.27599841,147.2449 0.40535834,147.2526 0.7074495,147.2603 0.94830096,147.2680 0.75846404,147.2757 0.78442103,147.2834 0.50813186,147.2911 0.25827381,147.2988 0.18109268,147.3065 0.31915763,147.3142 0.31878096,147.3220 0.077334769,147.3297 0.060743731,147.3374 0.3365216,147.3451 0.30145347,147.3528 0.19823153,147.3605 0.25875401,147.3682 0.29305705,147.3759 0.29299256,147.3836 0.27576855,147.3913 0.30169553,147.3990 0.36229959,147.4068 0.54333735,147.4145 0.6206882,147.4222 0.58609563,147.4299 0.46561033,147.4376 0.43973309,147.4453 0.3100189,147.4530 0.17220899,147.4607 0.19841385,147.4684 0.31032524,147.4762 0.2586022,147.4839 0.34484723,147.4916 0.23260994,147.4993 0.12926038,147.5070 0.30196267,147.5147 0.81065989,147.5224 0.82745558,147.5301 0.47387385,147.5379 0.31037202,147.5456 0.45687285,147.5533 0.31877145,147.5610 0.19815193,147.5687 0.16385521,147.5764 0.22433187,147.5841 0.28460151,147.5919 0.30175361,147.5996 0.37950224,147.6073 0.57769495,147.6150 0.49131909,147.6227 0.45706007,147.6304 0.56897867,147.6382 0.52552223,147.6459 0.27556017,147.6536 0.10330509,147.6613 0.025808875,147.6690 0.1035486,147.6767 0.33635527,147.6845 0.37937072,147.6922 0.31903198,147.6999 0.27578616,147.7076 0.12908739,147.7153 0.025787769,147.7230 0.0085938433,147.7308 0.026068099,147.7385 0.23303029,147.7462 0.31057471,147.7539 0.45732531,147.7616 0.63779032,147.7694 0.44783473,147.7771 0.21519703,147.7848 0.025644476,147.7925 0.06038136,147.8002 0.1466103,147.8080 0.2328124,147.8157 0.25008383,147.8234 0.23280238,147.8311 0.22421804,147.8389 0.31031865,147.8466 0.18949436,147.8543 0.18137679,147.8620 0.48316246,147.8697 0.49974078,147.8775 0.25816706,147.8852 0.10334887,147.8929 0.16390781,147.9006 0.24173741,147.9084 0.56934887,147.9161 0.68090886,147.9238 0.43927094,147.9315 0.25842208,147.9392 0.20680997,147.9470 0.19827653,147.9547 0.25880307,147.9624 0.35347915,147.9701 0.39676455,147.9779 0.56078678,147.9856 1.7430775,147.9933 3.8209524,148.0010 4.0335326,148.0088 2.2133098,148.0165 0.80976361,148.0242 0.67254514,148.0320 0.68090636,148.0397 0.76719606,148.0474 2.374505,148.0551 8.5321531,148.0629 13.269757,148.0706 12.746266,148.0783 8.2905045,148.0860 8.8685675,148.0938 14.99264,148.1015 21.831753,148.1092 32.715355,148.1170 87.665108,148.1247 157.66684,148.1324 161.18654,148.1401 96.20343,148.1479 33.268486,148.1556 11.102345,148.1633 7.4898872,148.1711 5.2477832,148.1788 2.9373689,148.1865 1.4211059,148.1943 0.63728261,148.2020 0.73272389,148.2097 1.1466146,148.2175 0.9223972,148.2252 0.49996179,148.2329 0.17217052,148.2406 0.10343727,148.2484 0.27608669,148.2561 0.26726285,148.2638 0.18088356,148.2716 0.051629268,148.2793 0.12950855,148.2870 0.39696205,148.2948 0.62946516,148.3025 0.56004661,148.3102 0.43938947,148.3180 0.26708987,148.3257 0.10331435,148.3334 0.0086712893,148.3412 0.1036017,148.3489 0.18975015,148.3567 0.25870174,148.3644 0.39662087,148.3721 0.36196458,148.3799 0.31885648,148.3876 0.25856063,148.3953 0.18973477,148.4031 0.25902131,148.4108 0.47404641,148.4185 0.24096213,148.4263 0.13810851,148.4340 0.47452193,148.4418 0.68100297,148.4495 0.4219898,148.4572 0.094646439,148.4650 0.086286552,148.4727 0.15548509,148.4804 0.37965247,148.4882 0.45676699,148.4959 0.35333365,148.5037 0.43969858,148.5114 0.58615452,148.5191 0.6895088,148.5269 0.33606753,148.5346 0.24138394,148.5424 0.29319391,148.5501 0.51749492,148.5578 0.8277353,148.5656 0.71541965,148.5733 0.4652541,148.5811 0.45695713,148.5888 0.66422611,148.5965 0.75844127,148.6043 0.38781548,148.6120 0.47424701,148.6198 0.58592457,148.6275 0.63783062,148.6353 0.61208588,148.6430 0.43098459,148.6507 0.29303315,148.6585 0.13802379,148.6662 0.22426769,148.6740 0.33619013,148.6817 0.36194798,148.6895 0.30156106,148.6972 0.39656112,148.7049 0.35340083,148.7127 0.12927327,148.7204 0.13797112,148.7282 0.11203907,148.7359 0.094789095,148.7437 0.077635266,148.7514 0.1209543,148.7592 0.29327074,148.7669 0.24982037,148.7746 0.17221694,148.7824 0.18956982,148.7901 0.15522619,148.7979 0.2934007,148.8056 0.43994519,148.8134 0.4741745,148.8211 0.43102545,148.8289 0.56057358,148.8366 0.81038892,148.8444 0.82721001,148.8521 0.69818413,148.8599 0.5346173,148.8676 0.38766313,148.8754 0.12034664,148.8831 0.094849907,148.8909 0.23277298,148.8986 0.18124785,148.9064 0.32800311,148.9141 0.44811293,148.9219 0.30152732,148.9296 0.52616262,148.9374 0.75892347,148.9451 0.7849673,148.9529 1.0524578,148.9606 1.4832222,148.9684 1.6975068,148.9761 1.2152655,148.9839 1.6564455,148.9916 2.7949085,148.9994 4.4495864,149.0071 5.8549609,149.0149 8.8787127,149.0226 31.658237,149.0304 118.26797,149.0381 205.70729,149.0459 191.88928,149.0536 106.41121,149.0614 50.270481,149.0691 43.542431,149.0769 38.844582,149.0846 27.495358,149.0924 16.191364,149.1002 15.822353,149.1079 20.064238,149.1157 22.166393,149.1234 23.615919,149.1312 25.889448,149.1389 23.382017,149.1467 16.136486,149.1544 8.5009995,149.1622 4.305511,149.1700 2.0572548,149.1777 0.9471066,149.1855 0.39656475,149.1932 0.53498,149.2010 0.672346,149.2087 0.47362888,149.2165 0.25012052,149.2243 0.48307854,149.2320 0.37916559,149.2398 0.31874907,149.2475 0.31887406,149.2553 0.42244458,149.2630 0.31909588,149.2708 0.29316789,149.2786 0.3450706,149.2863 0.62092918,149.2941 0.64626169,149.3018 0.49993831,149.3096 0.50887877,149.3174 0.52585244,149.3251 0.41351706,149.3329 0.27558273,149.3406 0.20674849,149.3484 0.19828571,149.3562 0.21551743,149.3639 0.19822918,149.3717 0.23273787,149.3795 0.24997757,149.3872 0.16379164,149.3950 0.13799217,149.4027 0.25029787,149.4105 0.50873584,149.4183 0.40495089,149.4260 0.28441274,149.4338 0.27583116,149.4416 0.22411363,149.4493 0.24156402,149.4571 0.35347998,149.4648 0.26692101,149.4726 0.10328216,149.4804 0.13807943,149.4881 0.29336324,149.4959 0.45702651,149.5037 0.42221725,149.5114 0.15485877,149.5192 0.0086628692,149.5270 0.24163279,149.5347 0.48283014,149.5425 0.69880301,149.5503 1.3286259,149.5580 2.0608375,149.5658 2.0339739,149.5736 1.3524051,149.5813 0.70632738,149.5891 0.52586347,149.5969 0.6638903,149.6046 0.53437847,149.6124 0.37920344,149.6202 0.34495711,149.6279 0.32759583,149.6357 0.23265347,149.6435 0.21548568,149.6512 0.13786544,149.6590 0.10348979,149.6668 0.22418524,149.6745 0.22406346,149.6823 0.19812724,149.6901 0.069277667,149.6979 0.34560165,149.7056 0.5689587,149.7134 0.51681089,149.7212 0.49117303,149.7289 0.51709408,149.7367 0.49135515,149.7445 0.41380683,149.7523 0.31069914,149.7600 0.54350585,149.7678 0.68110842,149.7756 0.79297441,149.7833 0.66351527,149.7911 0.49999741,149.7989 0.50881094,149.8067 0.48261145,149.8144 0.30133551,149.8222 0.18946689,149.8300 0.19842979,149.8377 0.36222801,149.8455 0.41370404,149.8533 0.41386849,149.8611 0.49996236,149.8688 0.30151629,149.8766 0.21553637,149.8844 0.25867656,149.8922 0.24142937,149.8999 0.25025642,149.9077 0.43969885,149.9155 0.45729345,149.9233 0.69881326,149.9310 0.67219174,149.9388 0.51666373,149.9466 0.26684675,149.9544 0.22402583,149.9622 0.14648353,149.9699 0.22449705,149.9777 0.62967849,149.9855 1.0087049,149.9933 1.474239,150.0010 1.3702608,150.0088 0.83587903,150.0166 1.0432444,150.0244 2.6238182,150.0322 7.7655501,150.0399 13.107721,150.0477 13.506314,150.0555 10.014804,150.0633 9.6833601,150.0711 12.996666,150.0788 17.03908,150.0866 28.741987,150.0944 84.58416,150.1022 167.87489,150.1100 178.53232,150.1177 111.57688,150.1255 48.856201,150.1333 43.134678,150.1411 56.038376,150.1489 50.701607,150.1566 27.885021,150.1644 8.6680632,150.1722 3.3609948,150.1800 2.3869867,150.1878 1.4124112,150.1956 0.65460384,150.2033 0.66368759,150.2111 0.55161107,150.2189 0.48275769,150.2267 0.24989182,150.2345 0.15523389,150.2423 0.22445844,150.2500 0.37096411,150.2578 0.42222902,150.2656 0.4395411,150.2734 0.5866394,150.2812 0.76781642,150.2890 1.0949259,150.2967 0.83544707,150.3045 0.30967808,150.3123 0.11198708,150.3201 0.094954669,150.3279 0.18985246,150.3357 0.28472766,150.3435 0.35349712,150.3513 0.30150241,150.3590 0.3188732,150.3668 0.31873494,150.3746 0.103221,150.3824 0.060549453,150.3902 0.39707926,150.3980 0.99178749,150.4058 1.1290153,150.4136 0.62025589,150.4213 0.15507382,150.4291 0.23276208,150.4369 0.25852573,150.4447 0.14654313,150.4525 0.2069966,150.4603 0.23290676,150.4681 0.37946254,150.4759 0.46548596,150.4837 0.40502211,150.4915 0.21534362,150.4992 0.16365513,150.5070 0.10359782,150.5148 0.21590757,150.5226 0.38791254,150.5304 0.29276508,150.5382 0.16371374,150.5460 0.22428538,150.5538 0.38794559,150.5616 0.47432634,150.5694 0.62947512,150.5772 0.60350823,150.5850 0.59495491,150.5927 0.56914091,150.6005 0.62921029,150.6083 0.44771835,150.6161 0.18928276,150.6239 0.043173209,150.6317 0.12951908,150.6395 0.19820456,150.6473 0.20687704,150.6551 0.24135745,150.6629 0.19819422,150.6707 0.31932619,150.6785 0.56091791,150.6863 0.71567816,150.6941 0.68037951,150.7019 0.30997202,150.7097 0.26755038,150.7175 0.32757547,150.7253 0.31021428,150.7331 0.22409564,150.7409 0.23266231,150.7487 0.37086961,150.7564 0.59503222,150.7642 0.58609575,150.7720 0.40504897,150.7798 0.26703355,150.7876 0.18099597,150.7954 0.19843726,150.8032 0.1206971,150.8110 0.1723877,150.8188 0.25854242,150.8266 0.29319403,150.8344 0.38824779,150.8422 0.43986252,150.8500 0.49118233,150.8578 0.37906352,150.8656 0.22396687,150.8734 0.10337725,150.8812 0.22430965,150.8890 0.26732188,150.8968 0.28438789,150.9046 0.29344842,150.9124 0.52639264,150.9202 0.70724475,150.9280 0.83583868,150.9358 0.48198405,150.9436 0.33606243,150.9514 0.20680206,150.9593 0.12949523,150.9671 0.2931312,150.9749 0.25015074,150.9827 0.65601099,150.9905 1.0174806,150.9983 0.818762,151.0061 0.84451312,151.0139 0.95697314,151.0217 1.3886207,151.0295 1.9237179,151.0373 3.9767778,151.0451 7.297267,151.0529 9.994133,151.0607 10.320002,151.0685 13.002393,151.0763 37.251759,151.0841 97.930664,151.0919 145.85336,151.0997 138.6972,151.1075 100.8856,151.1153 73.709549,151.1232 64.797401,151.1310 53.002224,151.1388 37.500275,151.1466 20.952574,151.1544 12.976685,151.1622 8.1679659,151.1700 5.0564046,151.1778 2.332926,151.1856 0.72308904,151.1934 0.48286271,151.2012 0.93121237,151.2090 0.99125379,151.2169 0.628968,151.2247 0.042895485,151.2325 0.025983455,151.2403 0.25015995,151.2481 0.30164897,151.2559 0.13776165,151.2637 0.043154992,151.2715 0.18119577,151.2793 0.26736313,151.2871 0.40530148,151.2950 0.51730776,151.3028 0.48271883,151.3106 0.37930268,151.3184 0.38782409,151.3262 0.21529041,151.3340 0.10333811,151.3418 0.060361635,151.3496 0.13806093,151.3575 0.11191089,151.3653 2.2275524e-005,151.3731 0.18989673,151.3809 0.20700723,151.3887 0.24118778,151.3965 0.15493445,151.4043 0.077698685,151.4121 0.16388749,151.4200 0.24144903,151.4278 0.22431225,151.4356 0.29316762,151.4434 0.21527784,151.4512 0.14660163,151.4590 0.35357094,151.4669 0.3187339,151.4747 0.17237568,151.4825 0.3105922,151.4903 0.42253906,151.4981 0.30149975,151.5059 0.12045426,151.5138 0.12937769,151.5216 0.22423941,151.5294 0.19835559,151.5372 0.2586706,151.5450 0.24126333,151.5528 0.16367039,151.5607 0.24148895,151.5685 0.4917759,151.5763 0.90536267,151.5841 1.2412417,151.5919 1.0859938,151.5998 0.39640555,151.6076 0.19822201,151.6154 0.1291721,151.6232 0.10341527,151.6310 0.24143054,151.6389 0.22402444,151.6467 0.15538332,151.6545 0.36226788,151.6623 0.34480545,151.6701 0.39665061,151.6780 0.49149451,151.6858 0.52562994,151.6936 0.24109948,151.7014 0.17245251,151.7092 0.19817975,151.7171 0.23288009,151.7249 0.31901664,151.7327 0.13773197,151.7405 0.051715937,151.7484 0.17255051,151.7562 0.31037903,151.7640 0.18094741,151.7718 0.12080216,151.7797 0.17229886,151.7875 0.025803445,151.7953 0.12091081,151.8031 0.25882018,151.8109 0.38799989,151.8188 0.39629865,151.8266 0.24120729,151.8344 0.16378322,151.8422 0.20704788,151.8501 0.27588832,151.8579 0.22406951,151.8657 0.21540546,151.8736 0.051594462,151.8814 0.16385415,151.8892 0.34495619,151.8970 0.40528938,151.9049 0.34493396,151.9127 0.45691511,151.9205 0.37912723,151.9283 0.22402669,151.9362 0.1982432,151.9440 0.13786426,151.9518 0.25030082,151.9597 0.62124205,151.9675 0.91420728,151.9753 1.1034529,151.9831 0.83573222,151.9910 0.62933642,151.9988 0.93133074,152.0066 1.0089301,152.0145 1.146449,152.0223 0.85315412,152.0301 0.8533619,152.0380 1.2507768,152.0458 2.6139908,152.0536 4.1825743,152.0614 5.9864821,152.0693 13.170065,152.0771 30.620623,152.0849 48.827991,152.0928 54.684658,152.1006 60.81316,152.1084 179.17307,152.1163 478.69205,152.1241 643.06464,152.1319 480.0419,152.1398 200.78641,152.1476 62.13348,152.1554 39.162979,152.1633 27.268475,152.1711 17.851669,152.1789 10.173917,152.1868 5.6604347,152.1946 2.8248672,152.2024 1.1879799,152.2103 0.6461879,152.2181 0.50866419,152.2259 0.65539598,152.2338 0.75880206,152.2416 0.68958789,152.2494 0.5859108,152.2573 0.4135536,152.2651 0.31055376,152.2730 0.40524122,152.2808 0.58595526,152.2886 0.60346496,152.2965 0.65497613,152.3043 0.20671335,152.3121 0.1383449,152.3200 0.37944853,152.3278 0.4394204,152.3357 0.28449887,152.3435 0.34492639,152.3513 0.37934455,152.3592 0.3361944,152.3670 0.37928599,152.3749 0.43117997,152.3827 0.40513098,152.3905 0.31008947,152.3984 0.21543814,152.4062 0.19825946,152.4141 0.25893888,152.4219 0.50026,152.4297 0.35314813,152.4376 0.14632368,152.4454 0.17248291,152.4533 0.25011244,152.4611 0.31021538,152.4689 0.28443804,152.4768 0.655366,152.4846 0.83644938,152.4925 0.66364688,152.5003 0.2152998,152.5081 0.21547379,152.5160 0.18109198,152.5238 0.23275022,152.5317 0.21560481,152.5395 0.28447163,152.5474 0.20686875,152.5552 0.37971273,152.5631 0.76762074,152.5709 1.1291225,152.5787 0.88760364,152.5866 0.64692539,152.5944 0.68099582,152.6023 0.56862211,152.6101 0.5860672,152.6180 0.44825804,152.6258 0.40506148,152.6337 0.17225325,152.6415 0.10343142,152.6493 0.068954289,152.6572 0.17249261,152.6650 0.21551169,152.6729 0.18102182,152.6807 0.18955596,152.6886 0.17237905,152.6964 0.2069685,152.7043 0.18110457,152.7121 0.21560954,152.7200 0.26717892,152.7278 0.22408511,152.7357 0.19834098,152.7435 0.24158065,152.7514 0.38813138,152.7592 0.42232004,152.7671 0.3792043,152.7749 0.48288694,152.7828 0.43960005,152.7906 0.24105555,152.7985 0.13786243,152.8063 0.28455457,152.8142 0.2154443,152.8220 0.21544619,152.8299 0.22432806,152.8377 0.36216137,152.8456 0.27581269,152.8534 0.29334351,152.8613 0.34481928,152.8691 0.30151442,152.8770 0.50010788,152.8848 0.87085307,152.8927 0.86194915,152.9005 0.62922049,152.9084 0.43094656,152.9162 0.18943505,152.9241 0.12060384,152.9319 0.12076106,152.9398 0.13794316,152.9477 0.060282424,152.9555 0.086417809,152.9634 0.48285511,152.9712 0.60352314,152.9791 0.67275351,152.9869 0.65532321,152.9948 0.6552158,153.0026 0.82775074,153.0105 1.0958672,153.0183 2.1913214,153.0262 3.4326308,153.0341 4.293416,153.0419 3.9652181,153.0498 10.157543,153.0576 38.759872,153.0655 71.48159,153.0733 72.219299,153.0812 44.48243,153.0891 25.275427,153.0969 27.338375,153.1048 37.179276,153.1126 50.921619,153.1205 72.127769,153.1283 80.88797,153.1362 59.572716,153.1441 28.381189,153.1519 11.444772,153.1598 6.4350553,153.1676 3.7561955,153.1755 2.8009005,153.1834 1.9817438,153.1912 1.0768442,153.1991 0.71502411,153.2069 0.62912685,153.2148 0.57741594,153.2227 0.43078476,153.2305 0.29309139,153.2384 0.41413948,153.2463 0.62065452,153.2541 0.68098944,153.2620 0.8883031,153.2698 0.88775802,153.2777 0.62936765,153.2856 0.93999165,153.2934 0.97403258,153.3013 0.75872016,153.3092 0.71527237,153.3170 0.37868968,153.3249 0.17234752,153.3327 0.38807601,153.3406 0.5430395,153.3485 0.45697033,153.3563 0.4140951,153.3642 0.48284,153.3721 0.3877033,153.3799 0.37917614,153.3878 0.5429408,153.3957 0.53462172,153.4035 0.87095475,153.4114 0.74968058,153.4193 0.40506032,153.4271 0.3709102,153.4350 0.45690101,153.4429 0.43076482,153.4507 0.13770863,153.4586 0.086239725,153.4665 0.24144623,153.4743 0.31907374,153.4822 0.42252508,153.4901 0.42238134,153.4979 0.31013581,153.5058 0.12921444,153.5137 0.14661618,153.5215 0.30202505,153.5294 0.40539891,153.5373 0.48274603,153.5451 0.43085575,153.5530 0.24975128,153.5609 0.38825858,153.5687 0.78504741,153.5766 1.1815629,153.5845 1.336027,153.5924 0.81813413,153.6002 0.33607802,153.6081 0.46570504,153.6160 0.46549219,153.6238 0.35356653,153.6317 0.38778114,153.6396 0.26698166,153.6475 0.21535271,153.6553 0.11207493,153.6632 0.30204314,153.6711 0.53465825,153.6789 0.56028759,153.6868 0.41351888,153.6947 0.23282623,153.7026 0.44866309,153.7104 0.60349035,153.7183 0.55136454,153.7262 0.5947541,153.7341 0.67244238,153.7419 0.37904355,153.7498 0.077467315,153.7577 0.051693592,153.7656 0.060457811,153.7734 0.21590585,153.7813 0.5952909,153.7892 0.82758534,153.7971 0.56843668,153.8049 0.25839376,153.8128 0.33626851,153.8207 0.41373673,153.8286 0.37058246,153.8364 0.22404569,153.8443 0.21550651,153.8522 0.45706731,153.8601 0.59503871,153.8679 0.35336286,153.8758 0.18105265,153.8837 0.25910753,153.8916 0.56050879,153.8995 0.56007838,153.9073 0.5862776,153.9152 0.67233139,153.9231 0.40497151,153.9310 0.23267174,153.9389 0.14638664,153.9467 0.13785982,153.9546 0.15525518,153.9625 0.34513241,153.9704 0.61221105,153.9783 0.64643437,153.9861 0.86269623,153.9940 1.9748435,154.0019 2.0080252,154.0098 1.0078698,154.0177 0.43945831,154.0255 0.42281669,154.0334 0.86287057,154.0413 1.5103555,154.0492 3.079442,154.0571 7.4504881,154.0650 21.95182,154.0728 34.646435,154.0807 33.620487,154.0886 27.333317,154.0965 30.229769,154.1044 32.013397,154.1123 23.953178,154.1201 17.060209,154.1280 26.032654,154.1359 39.094425,154.1438 38.393887,154.1517 23.040373,154.1596 7.6960111,154.1674 2.78297,154.1753 2.5770993,154.1832 1.7489209,154.1911 0.80127615,154.1990 0.39633974,154.2069 0.32736814,154.2148 0.39651129,154.2226 0.34464347,154.2305 0.18949388,154.2384 0.21551104,154.2463 0.25860149,154.2542 0.12068754,154.2621 0.043122202,154.2700 0.051731437,154.2779 0.077577159,154.2857 0.08628533,154.2936 0.13812289,154.3015 0.24146722,154.3094 0.31906912,154.3173 0.4483504,154.3252 0.43085518,154.3331 0.44033515,154.3410 0.80217481,154.3489 0.57707113,154.3567 0.48236942,154.3646 0.31010208,154.3725 0.27571306,154.3804 0.1808373,154.3883 0.1898486,154.3962 0.68111336,154.4041 0.60334677,154.4120 0.48321092,154.4199 0.56089228,154.4278 0.68940669,154.4357 0.3960793,154.4436 0.24992839,154.4514 0.18097585,154.4593 0.26711297,154.4672 0.45692375,154.4751 0.54314107,154.4830 0.31882545,154.4909 0.12915149,154.4988 -1.0033508e-005,154.5067 0.060486492,154.5146 0.14660852,154.5225 0.13788578,154.5304 0.198475,154.5383 0.39671969,154.5462 0.35337174,154.5541 0.27571324,154.5620 0.16372699,154.5699 0.25025564,154.5777 0.41403237,154.5856 0.51719064,154.5935 0.56048429,154.6014 0.67249542,154.6093 0.53423953,154.6172 0.46585813,154.6251 0.62978888,154.6330 0.61150318,154.6409 0.26651695,154.6488 0.14669707,154.6567 0.31069499,154.6646 0.48278674,154.6725 0.50050533,154.6804 0.74149549,154.6883 0.51647937,154.6962 0.20656681,154.7041 0.23287147,154.7120 0.46576923,154.7199 0.51737159,154.7278 0.40515924,154.7357 0.39630616,154.7436 0.56011397,154.7515 0.60330749,154.7594 0.4313845,154.7673 0.42291158,154.7752 0.43091294,154.7831 0.38765123,154.7910 0.33645383,154.7989 0.54342985,154.8068 0.69800109,154.8147 0.6812036,154.8226 0.96579719,154.8305 0.74085945,154.8384 0.3615368,154.8463 0.15503252,154.8542 0.1207176,154.8621 0.12946647,154.8700 0.26739118,154.8779 0.3793264,154.8858 0.31897631,154.8937 0.34509575,154.9016 0.50011861,154.9095 0.48285791,154.9175 0.56048268,154.9254 0.53417885,154.9333 0.37028465,154.9412 0.26714495,154.9491 0.32766977,154.9570 0.29290807,154.9649 0.20695309,154.9728 0.4746255,154.9807 0.79337883,154.9886 0.95684534,154.9965 1.0256749,155.0044 0.80162287,155.0123 0.62046295,155.0202 0.51760763,155.0281 0.89761347,155.0360 2.3310888,155.0439 6.2546206,155.0519 9.6588783,155.0598 11.805027,155.0677 15.136018,155.0756 22.991199,155.0835 28.011124,155.0914 27.34947,155.0993 22.323202,155.1072 20.081158,155.1151 27.216131,155.1230 36.334393,155.1309 38.36689,155.1389 30.098286,155.1468 17.985033,155.1547 8.6053066,155.1626 7.0183101,155.1705 7.0952196,155.1784 5.4198575,155.1863 2.6438882,155.1942 1.4728302,155.2021 0.93898129,155.2101 0.82745057,155.2180 0.62039882,155.2259 0.51705599,155.2338 0.37932557,155.2417 0.25877067,155.2496 0.23268476,155.2575 0.14633638,155.2654 0.20720777,155.2734 0.62144226,155.2813 0.92239308,155.2892 0.53375137,155.2971 0.21531427,155.3050 0.18983558,155.3129 0.20692091,155.3208 0.36224288,155.3288 0.72449529,155.3367 1.0087353,155.3446 0.89650214,155.3525 0.72388595,155.3604 0.54278982,155.3683 0.36206841,155.3762 0.45699173,155.3842 0.84493279,155.3921 0.90500915,155.4000 0.4825356,155.4079 0.33619851,155.4158 0.39669794,155.4237 0.50865632,155.4317 0.31017944,155.4396 0.27584833,155.4475 0.31041396,155.4554 0.43130144,155.4633 0.56030512,155.4713 0.33583596,155.4792 0.13786058,155.4871 0.11197764,155.4950 0.051875126,155.5029 0.28490049,155.5108 0.4137938,155.5188 0.40492955,155.5267 0.27566564,155.5346 0.12054724,155.5425 0.025854599,155.5505 0.043194164,155.5584 0.15523338,155.5663 0.24142885,155.5742 0.28462502,155.5821 0.39675468,155.5901 0.59506178,155.5980 0.68102825,155.6059 0.45685604,155.6138 0.37930626,155.6217 0.3099221,155.6297 0.25006601,155.6376 0.52623254,155.6455 0.51733726,155.6534 0.48258412,155.6614 0.31866828,155.6693 0.23258141,155.6772 0.12933829,155.6851 0.32781428,155.6931 0.36197239,155.7010 0.18079731,155.7089 0.060228817,155.7168 0.034537822,155.7248 0.12947445,155.7327 0.25886592,155.7406 0.34484506,155.7485 0.22387533,155.7565 0.10338274,155.7644 0.10365858,155.7723 0.16371109,155.7802 0.068700746,155.7882 0.051846873,155.7961 0.26744661,155.8040 0.37936571,155.8119 0.34493411,155.8199 0.44836688,155.8278 0.42236868,155.8357 0.43957689,155.8436 0.50868636,155.8516 0.38786277,155.8595 0.21521626,155.8674 0.13784152,155.8754 0.23285237,155.8833 0.29319155,155.8912 0.2931729,155.8991 0.21547319,155.9071 0.19829442,155.9150 0.19833103,155.9229 0.16368319,155.9309 0.15504393,155.9388 0.16397315,155.9467 0.34519425,155.9547 0.53448409,155.9626 0.58612418,155.9705 0.43945146,155.9785 0.25854442,155.9864 0.62160671,155.9943 1.509609,156.0022 1.8966449,156.0102 1.5512389,156.0181 0.89573032,156.0260 0.46492788,156.0340 0.56064802,156.0419 1.3115296,156.0498 2.6743309,156.0578 3.7167788,156.0657 5.3225675,156.0736 8.8756294,156.0816 12.040066,156.0895 17.455677,156.0974 25.877136,156.1054 46.252171,156.1133 77.081955,156.1213 84.558083,156.1292 66.403419,156.1371 80.587624,156.1451 210.71078,156.1530 327.03558,156.1609 282.65686,156.1689 136.94827,156.1768 46.137764,156.1847 29.499241,156.1927 26.432461,156.2006 17.211834,156.2086 8.0955172,156.2165 4.2130861,156.2244 2.705008,156.2324 1.0930248,156.2403 0.42188382,156.2482 0.31905651,156.2562 0.40538785,156.2641 0.50843316,156.2721 0.26707357,156.2800 0.25021148,156.2879 0.36231816,156.2959 0.4136261,156.3038 0.38783419,156.3118 0.48292059,156.3197 0.37939566,156.3276 0.43967447,156.3356 0.44836551,156.3435 0.57745928,156.3515 0.37042496,156.3594 0.23257443,156.3673 0.13790108,156.3753 0.29330182,156.3832 0.32762831,156.3912 0.37930396,156.3991 0.31897962,156.4070 0.2931444,156.4150 0.2757,156.4229 0.20675692,156.4309 0.2159999,156.4388 0.62112254,156.4468 0.57715482,156.4547 0.53426474,156.4626 0.78458411,156.4706 0.66363931,156.4785 0.28454295,156.4865 0.32779241,156.4944 0.34465027,156.5024 0.27564195,156.5103 0.25012735,156.5183 0.41397643,156.5262 0.5515579,156.5341 0.49120274,156.5421 0.39674565,156.5500 0.5003137,156.5580 0.62930304,156.5659 0.3877939,156.5739 0.35342944,156.5818 0.54335809,156.5898 0.82789373,156.5977 1.0605602,156.6057 1.085995,156.6136 0.70660883,156.6216 0.62044823,156.6295 0.30138767,156.6375 0.25002775,156.6454 0.28460968,156.6534 0.37065399,156.6613 0.28442615,156.6693 0.19822694,156.6772 0.14678796,156.6852 0.41417092,156.6931 0.70695257,156.7010 0.7670517,156.7090 0.51701504,156.7169 0.37913612,156.7249 0.28463089,156.7329 0.53495401,156.7408 0.67252547,156.7488 0.63753569,156.7567 0.42211992,156.7647 0.43141481,156.7726 0.71590132,156.7806 0.85340643,156.7885 0.81891531,156.7965 0.8876735,156.8044 0.628838,156.8124 0.32744482,156.8203 0.18098798,156.8283 0.2674239,156.8362 0.81924349,156.8442 0.93955785,156.8521 0.71543157,156.8601 0.50865883,156.8680 0.38798434,156.8760 0.43132618,156.8839 0.71580338,156.8919 0.63751554,156.8999 0.3445752,156.9078 0.56052536,156.9158 0.61256516,156.9237 0.93138331,156.9317 0.84515315,156.9396 1.1033937,156.9476 1.3188914,156.9555 1.672785,156.9635 1.3971747,156.9715 2.5195053,156.9794 7.0105233,156.9874 21.48085,156.9953 41.957348,157.0033 46.171261,157.0112 30.565268,157.0192 16.672123,157.0272 14.502889,157.0351 18.917908,157.0431 26.39016,157.0510 52.37891,157.0590 129.74036,157.0670 394.23889,157.0749 747.13501,157.0829 1082.2605,157.0908 1745.5959,157.0988 2194.0215,157.1068 1745.8746,157.1147 824.29608,157.1227 268.51913,157.1306 149.02002,157.1386 117.6806,157.1466 99.140137,157.1545 81.697319,157.1625 55.562294,157.1704 28.733446,157.1784 12.986573,157.1864 6.780828,157.1943 5.9926844,157.2023 5.3260689,157.2102 3.3497896,157.2182 1.7304273,157.2262 0.88759732,157.2341 1.1553943,157.2421 1.0864637,157.2501 1.4742694,157.2580 1.4484404,157.2660 1.5082688,157.2740 0.90438485,157.2819 0.79303032,157.2899 0.94849575,157.2979 1.2329067,157.3058 1.1980282,157.3138 0.74094409,157.3217 0.35337365,157.3297 0.51725602,157.3377 0.49141556,157.3456 0.65576607,157.3536 0.77563053,157.3616 0.66341746,157.3695 0.89690173,157.3775 0.69840866,157.3855 0.54280013,157.3934 0.35355604,157.4014 0.80213344,157.4094 1.2328994,157.4173 2.0167327,157.4253 1.3530452,157.4333 1.0782126,157.4413 1.0778761,157.4492 0.8272301,157.4572 0.63788986,157.4652 0.64639777,157.4731 0.50828284,157.4811 0.31035331,157.4891 0.3189013,157.4970 0.29295972,157.5050 0.17234232,157.5130 0.14665422,157.5209 0.20695658,157.5289 0.18964761,157.5369 0.2589255,157.5449 0.47451159,157.5528 0.45681503,157.5608 0.40473649,157.5688 0.32781512,157.5767 0.69889361,157.5847 0.95695913,157.5927 1.0949479,157.6007 1.4321277,157.6086 2.3804531,157.6166 2.4822166,157.6246 1.6970435,157.6326 1.1975275,157.6405 0.74941868,157.6485 0.3185516,157.6565 0.19850099,157.6645 0.44010088,157.6724 0.65521753,157.6804 0.58596522,157.6884 0.42222768,157.6964 0.39649799,157.7043 0.4397032,157.7123 0.53461599,157.7203 0.51706141,157.7283 0.52597225,157.7362 0.70711839,157.7442 0.51698261,157.7522 0.43110502,157.7602 0.52612722,157.7681 0.61192143,157.7761 0.49956357,157.7841 0.25846601,157.7921 0.19860548,157.8000 0.33645278,157.8080 0.48279303,157.8160 0.47387064,157.8240 0.30160072,157.8320 0.38803425,157.8399 0.50864559,157.8479 0.51710743,157.8559 0.36198661,157.8639 0.5432834,157.8718 0.58657527,157.8798 0.69834924,157.8878 0.48244032,157.8958 0.59492177,157.9038 0.82768667,157.9117 0.69797313,157.9197 0.40491095,157.9277 0.38797191,157.9357 0.48286113,157.9437 0.58652061,157.9517 0.94848108,157.9596 0.60322177,157.9676 0.4137305,157.9756 0.77624589,157.9836 1.6389095,157.9916 2.6477439,157.9995 3.0865207,158.0075 2.404187,158.0155 1.1458986,158.0235 1.1816503,158.0315 1.7240325,158.0395 1.6898377,158.0474 2.719749,158.0554 7.0352497,158.0634 19.337662,158.0714 51.106232,158.0794 88.592545,158.0874 112.95676,158.0954 150.23636,158.1033 175.76271,158.1113 149.44838,158.1193 94.299583,158.1273 72.999138,158.1353 66.962349,158.1433 49.26181,158.1513 43.109329,158.1592 96.814713,158.1672 157.31641,158.1752 146.2661,158.1832 74.863274,158.1912 21.59507,158.1992 8.9250774,158.2072 5.6089702,158.2152 3.637049,158.2231 1.9474015,158.2311 1.4045821,158.2391 0.93038815,158.2471 0.82700628,158.2551 0.5425508,158.2631 0.38811216,158.2711 0.56941134,158.2791 0.81911826,158.2871 0.81877148,158.2950 0.43048802,158.3030 0.1375954,158.3110 0.025846766,158.3190 0.051782284,158.3270 0.12952186,158.3350 0.37956837,158.3430 0.44814581,158.3510 0.25835109,158.3590 0.17266136,158.3670 0.31922254,158.3750 0.29290485,158.3829 0.26734003,158.3909 0.44845232,158.3989 0.4481369,158.4069 0.40510738,158.4149 0.48286271,158.4229 0.54303396,158.4309 0.4655256,158.4389 0.65544391,158.4469 0.7413097,158.4549 0.49112222,158.4629 0.47441861,158.4709 0.56894606,158.4789 0.44794551,158.4869 0.39645186,158.4949 0.38783196,158.5029 0.34475335,158.5109 0.19837384,158.5188 0.31053308,158.5268 0.38802058,158.5348 0.44842118,158.5428 0.52584416,158.5508 0.51706773,158.5588 0.56008863,158.5668 0.30171648,158.5748 0.47477856,158.5828 0.66382217,158.5908 0.42186716,158.5988 0.33619347,158.6068 0.48301849,158.6148 0.6465857,158.6228 0.42205232,158.6308 0.24113761,158.6388 0.14657214,158.6468 0.23286252,158.6548 0.3796159,158.6628 0.45718005,158.6708 0.52582341,158.6788 0.69819087,158.6868 0.68947011,158.6948 0.25832909,158.7028 0.068879306,158.7108 0.10375891,158.7188 0.32793382,158.7268 0.58602858,158.7348 0.55152094,158.7428 0.48306471,158.7508 0.64662492,158.7588 0.49967507,158.7668 0.23248321,158.7748 0.086157277,158.7828 0.16400856,158.7908 0.3189134,158.7988 0.14637722,158.8068 0.1120308,158.8148 0.1296894,158.8228 0.35381061,158.8308 0.42238128,158.8388 0.439578,158.8468 0.37058222,158.8548 0.4223423,158.8629 0.35325038,158.8709 0.19813699,158.8789 0.16405635,158.8869 0.44002855,158.8949 0.54304546,158.9029 0.40508896,158.9109 0.4481169,158.9189 0.33612788,158.9269 0.86335474,158.9349 2.043679,158.9429 3.564985,158.9509 11.668254,158.9589 22.310377,158.9669 22.977636,158.9749 15.405152,158.9829 13.115654,158.9909 21.053453,158.9990 24.65221,159.0070 16.028797,159.0150 5.6641297,159.0230 2.2492912,159.0310 2.543956,159.0390 3.415452,159.0470 4.6489749,159.0550 7.2619443,159.0630 11.301665,159.0710 20.892679,159.0790 30.923405,159.0871 35.414906,159.0951 34.831932,159.1031 29.803223,159.1111 23.216904,159.1191 20.445581,159.1271 28.424028,159.1351 29.891027,159.1431 20.500441,159.1511 9.8435345,159.1592 9.0548,159.1672 14.09967,159.1752 15.308725,159.1832 10.208601,159.1912 3.8916631,159.1992 1.6538365,159.2072 0.94731766,159.2152 0.49949923,159.2233 0.388004,159.2313 0.25832552,159.2393 0.12935653,159.2473 0.38845137,159.2553 0.61199337,159.2633 0.43099129,159.2713 0.47432399,159.2794 0.43079704,159.2874 0.2926318,159.2954 0.060207244,159.3034 0.16412963,159.3114 0.44843671,159.3194 0.54310137,159.3274 0.4653942,159.3355 0.25850722,159.3435 0.39653867,159.3515 0.48279136,159.3595 0.37070742,159.3675 0.27588132,159.3756 0.34497938,159.3836 0.34473592,159.3916 0.18944357,159.3996 0.14663887,159.4076 0.20688625,159.4156 0.12058048,159.4237 0.13800998,159.4317 0.16379799,159.4397 0.28447366,159.4477 0.31032565,159.4557 0.22410473,159.4638 0.27586094,159.4718 0.1638443,159.4798 0.22435993,159.4878 0.39683983,159.4958 0.57744277,159.5039 0.35309255,159.5119 0.25002846,159.5199 0.22426592,159.5279 0.29306167,159.5359 0.22391617,159.5440 0.07742928,159.5520 0.077745095,159.5600 0.40540096,159.5680 0.4312917,159.5760 0.47439858,159.5841 0.46528652,159.5921 0.23239383,159.6001 0.14636026,159.6081 0.06889677,159.6162 0.025846602,159.6242 -3.2938326e-005,159.6322 0.12980828,159.6402 0.4657619,159.6483 0.36178231,159.6563 0.32767013,159.6643 0.46548465,159.6723 0.33603293,159.6804 0.3103613,159.6884 0.25865373,159.6964 0.21566452,159.7044 0.25853884,159.7125 0.20671092,159.7205 0.18109816,159.7285 0.18097508,159.7365 0.15518795,159.7446 0.2071276,159.7526 0.30171624,159.7606 0.35321662,159.7686 0.48280373,159.7767 0.55192333,159.7847 0.45695236,159.7927 0.41390043,159.8008 0.51711935,159.8088 0.31855837,159.8168 0.034307539,159.8248 0.034654759,159.8329 0.19847913,159.8409 0.22410922,159.8489 0.2069129,159.8570 0.37952906,159.8650 0.51730406,159.8730 0.34467891,159.8810 0.2068278,159.8891 0.29321167,159.8971 0.60362834,159.9051 0.72426909,159.9132 0.6031239,159.9212 0.23257706,159.9292 0.26744807,159.9373 0.2928634,159.9453 0.15512906,159.9533 0.27608979,159.9614 0.49189627,159.9694 0.7848646,159.9774 0.77585447,159.9855 1.976548,159.9935 5.6503572,160.0015 7.3445482,160.0096 4.7460465,160.0176 1.4630275,160.0256 0.47369954,160.0337 0.42230472,160.0417 0.50889039,160.0497 1.0089282,160.0578 1.1897413,160.0658 1.0175916,160.0738 1.1304636,160.0819 1.5957139,160.0899 2.743372,160.0979 6.0324197,160.1060 11.575027,160.1140 13.576371,160.1220 10.91013,160.1301 9.8545551,160.1381 12.027869,160.1461 12.386318,160.1542 9.4691715,160.1622 5.0221157,160.1703 3.4559014,160.1783 2.6365075,160.1863 1.7399538,160.1944 1.0421748,160.2024 0.67188543,160.2104 0.37911448,160.2185 0.37938315,160.2265 0.25862035,160.2346 0.19815318,160.2426 0.19810641,160.2506 0.23274027,160.2587 0.21559992,160.2667 0.21544577,160.2748 0.16399647,160.2828 0.42264387,160.2908 0.42235678,160.2989 0.41356182,160.3069 0.17242999,160.3150 0.3711592,160.3230 0.67237651,160.3310 0.49957812,160.3391 0.24984126,160.3471 0.1897653,160.3552 0.24132782,160.3632 0.11187977,160.3713 -4.036825e-005,160.3793 0.025913067,160.3873 0.034431558,160.3954 5.343711e-005,160.4034 0.14703122,160.4115 0.45712587,160.4195 0.41358006,160.4276 0.33623788,160.4356 0.41406778,160.4436 0.5860374,160.4517 0.3875787,160.4597 0.39682427,160.4678 0.53477585,160.4758 0.66370595,160.4839 0.60354239,160.4919 0.57747346,160.5000 0.2925719,160.5080 0.10321038,160.5161 0.094847374,160.5241 0.12071601,160.5321 0.12076814,160.5402 0.24165793,160.5482 0.39686427,160.5563 0.58635139,160.5643 0.67203856,160.5724 0.28410193,160.5804 0.25015667,160.5885 0.41414776,160.5965 0.65515417,160.6046 0.3704178,160.6126 0.2843506,160.6207 0.37927505,160.6287 0.41387349,160.6368 0.32773364,160.6448 0.34522483,160.6529 0.57757652,160.6609 0.40488148,160.6690 0.29310501,160.6770 0.35331231,160.6851 0.23260783,160.6931 0.14672209,160.7012 0.31061891,160.7092 0.43969211,160.7173 0.37902415,160.7253 0.19819182,160.7334 0.24193451,160.7414 0.43983352,160.7495 0.40464318,160.7575 0.26687482,160.7656 0.14648996,160.7736 0.11209448,160.7817 0.26732031,160.7897 0.33626702,160.7978 0.18960267,160.8058 0.16370301,160.8139 0.11208777,160.8219 0.18976483,160.8300 0.22415905,160.8381 0.18099922,160.8461 0.10330782,160.8542 0.051684376,160.8622 0.13802561,160.8703 0.198263,160.8783 0.29356226,160.8864 0.74182385,160.8944 0.76721233,160.9025 0.68074465,160.9105 0.51708043,160.9186 0.54332137,160.9267 0.63818741,160.9347 0.91465682,160.9428 2.8249629,160.9508 9.4991512,160.9589 13.068724,160.9669 10.467546,160.9750 6.3689079,160.9831 9.7694683,160.9911 20.661465,160.9992 31.97331,161.0072 35.297142,161.0153 27.227577,161.0234 15.608423,161.0314 7.892674,161.0395 6.2424083,161.0475 6.0347719,161.0556 7.4523206,161.0636 15.528831,161.0717 25.147543,161.0798 24.226866,161.0878 15.706824,161.0959 17.444838,161.1039 35.33239,161.1120 44.542202,161.1201 33.753239,161.1281 16.147718,161.1362 11.327599,161.1443 13.277596,161.1523 12.331989,161.1604 6.544405,161.1684 1.8502395,161.1765 0.90541226,161.1846 0.84469289,161.1926 0.49927893,161.2007 0.19792391,161.2088 0.19848739,161.2168 0.36225921,161.2249 0.34444624,161.2329 0.16351193,161.2410 0.29337022,161.2491 0.37100378,161.2571 0.41369715,161.2652 0.23244864,161.2733 0.11186747,161.2813 0.025794409,161.2894 0.043139089,161.2975 0.034454156,161.3055 0.0085940678,161.3136 7.6221054e-006,161.3217 -3.147588e-005,161.3297 0.00011828882,161.3378 0.15535019,161.3459 0.21549974,161.3539 0.15505683,161.3620 0.1207349,161.3701 0.21556409,161.3781 0.22416185,161.3862 0.23273617,161.3943 0.12925395,161.4023 0.1640054,161.4104 0.24145599,161.4185 0.21538101,161.4265 0.15503602,161.4346 0.086109504,161.4427 0.12077177,161.4507 0.29352894,161.4588 0.57785851,161.4669 0.4995234,161.4750 0.10305866,161.4830 0.060478769,161.4911 0.18114063,161.4992 0.224336,161.5072 0.35350001,161.5153 0.2757577,161.5234 0.25891814,161.5315 0.38805354,161.5395 0.44785509,161.5476 0.27574378,161.5557 0.23296565,161.5637 0.28440541,161.5718 0.34479132,161.5799 0.47412404,161.5880 0.24114843,161.5960 0.02572654,161.6041 5.1288942e-005,161.6122 0.043283153,161.6202 0.22433867,161.6283 0.35346395,161.6364 0.28451663,161.6445 0.26735839,161.6525 0.27564096,161.6606 0.15486674,161.6687 0.077536665,161.6768 0.12083377,161.6848 0.29338267,161.6929 0.43100271,161.7010 0.28437957,161.7091 0.21567807,161.7171 0.23283121,161.7252 0.223957,161.7333 0.22460431,161.7414 0.65593076,161.7495 0.80162829,161.7575 0.78387856,161.7656 0.49961218,161.7737 0.4313246,161.7818 0.50007731,161.7898 0.35305059,161.7979 0.1461817,161.8060 0.051792655,161.8141 0.31062087,161.8222 0.47421032,161.8302 0.42223328,161.8383 0.13767141,161.8464 0.1209755,161.8545 0.36249733,161.8625 0.43106052,161.8706 0.3877348,161.8787 0.28416878,161.8868 0.10332983,161.8949 0.1378881,161.9030 0.1292748,161.9110 0.25029007,161.9191 0.45707586,161.9272 0.4656598,161.9353 0.63796878,161.9434 0.80205083,161.9514 1.5961591,161.9595 2.3717074,161.9676 2.1799726,161.9757 1.1974244,161.9838 1.250542,161.9919 1.9397336,161.9999 1.9913636,162.0080 1.8535584,162.0161 1.3442942,162.0242 0.92155069,162.0323 0.7158826,162.0404 1.1300222,162.0484 1.2154267,162.0565 1.1721534,162.0646 2.0792778,162.0727 4.3819056,162.0808 5.4236693,162.0889 5.7688689,162.0969 7.8159366,162.1050 13.153748,162.1131 16.534906,162.1212 14.634996,162.1293 14.713155,162.1374 22.345133,162.1455 25.815117,162.1535 18.90859,162.1616 8.1529036,162.1697 2.4185128,162.1778 0.90461397,162.1859 1.0691613,162.1940 0.82692075,162.2021 0.30990303,162.2102 0.26739985,162.2183 0.44838655,162.2263 0.42222443,162.2344 0.17217407,162.2425 0.025766946,162.2506 0.026026715,162.2587 0.22437042,162.2668 0.28457999,162.2749 0.30180982,162.2830 0.26710665,162.2911 0.24989921,162.2991 0.34487206,162.3072 0.32754043,162.3153 0.19817634,162.3234 0.15514892,162.3315 0.1636834,162.3396 0.16384856,162.3477 0.34505519,162.3558 0.57773364,162.3639 0.53465784,162.3720 0.56879067,162.3801 0.40516761,162.3882 0.50039816,162.3962 0.5775066,162.4043 0.44801122,162.4124 0.30149746,162.4205 0.17222166,162.4286 0.15513895,162.4367 0.1380807,162.4448 0.32764238,162.4529 0.31016284,162.4610 0.14641665,162.4691 0.060505245,162.4772 0.32783777,162.4853 0.39648786,162.4934 0.31903708,162.5015 0.39711386,162.5096 0.62085706,162.5177 0.447559,162.5258 0.11161281,162.5339 0.051846992,162.5420 0.18119808,162.5501 0.3018938,162.5582 0.37938532,162.5662 0.4052102,162.5743 0.54343337,162.5824 0.85375208,162.5905 0.81894267,162.5986 0.56875992,162.6067 0.62035841,162.6148 0.60330319,162.6229 0.62925059,162.6310 0.37051117,162.6391 0.22419696,162.6472 0.37075761,162.6553 0.3101967,162.6634 0.17233673,162.6715 0.12935299,162.6796 0.20695272,162.6877 0.3707222,162.6958 0.3792854,162.7039 0.24990891,162.7120 0.11202633,162.7201 0.12937382,162.7282 0.18962513,162.7363 0.086091511,162.7444 0.034429468,162.7525 0.1554282,162.7606 0.43130052,162.7687 0.43958643,162.7768 0.32744256,162.7849 0.18079188,162.7930 0.0085895266,162.8012 0.077623069,162.8093 0.060489587,162.8174 0.21606813,162.8255 0.43990037,162.8336 0.43073136,162.8417 0.31027314,162.8498 0.43976265,162.8579 0.46533197,162.8660 0.34467152,162.8741 0.32746187,162.8822 0.22400172,162.8903 0.14658509,162.8984 0.21577586,162.9065 0.44859949,162.9146 0.65538001,162.9227 0.60330129,162.9308 0.37875271,162.9389 0.68263263,162.9470 4.4347906,162.9551 7.2769704,162.9633 6.1704211,162.9714 3.52443,162.9795 2.6289487,162.9876 3.5551064,162.9957 7.9388018,163.0038 13.365206,163.0119 13.711625,163.0200 9.2443829,163.0281 4.6171422,163.0362 3.000196,163.0443 4.8312988,163.0524 7.92623,163.0606 8.2931662,163.0687 8.4275122,163.0768 18.831463,163.0849 37.069977,163.0930 41.784859,163.1011 27.648998,163.1092 11.701265,163.1173 7.1018963,163.1254 7.8371887,163.1335 8.3382187,163.1417 9.9338551,163.1498 10.015223,163.1579 6.761972,163.1660 3.9188159,163.1741 2.5587001,163.1822 1.6545078,163.1903 0.93069071,163.1984 0.93106258,163.2066 0.94777608,163.2147 0.4219695,163.2228 0.31908426,163.2309 0.41390702,163.2390 0.38779891,163.2471 0.23252077,163.2552 0.15512356,163.2634 0.25010282,163.2715 0.37087443,163.2796 0.58640021,163.2877 0.78443807,163.2958 0.56010908,163.3039 0.25844312,163.3120 0.094917618,163.3202 0.18996635,163.3283 0.40523532,163.3364 0.45654643,163.3445 0.19810809,163.3526 0.12077287,163.3607 0.12066883,163.3689 0.086275205,163.3770 0.10339903,163.3851 0.077535644,163.3932 0.10358804,163.4013 0.16389672,163.4095 0.18962599,163.4176 0.16380565,163.4257 0.18972889,163.4338 0.21548888,163.4419 0.23268877,163.4500 0.18956393,163.4582 0.12942986,163.4663 0.26730686,163.4744 0.25834307,163.4825 0.12054068,163.4906 0.086208917,163.4988 0.025851091,163.5069 5.4663286e-007,163.5150 -5.8618986e-007,163.5231 0.051727716,163.5312 0.06034537,163.5394 -7.5035218e-006,163.5475 1.5244093e-005,163.5556 0.051890757,163.5637 0.16383794,163.5719 0.077433474,163.5800 0.060389865,163.5881 0.15547217,163.5962 0.41405952,163.6043 0.51732385,163.6125 0.59514976,163.6206 0.78448635,163.6287 0.59428746,163.6368 0.28408921,163.6450 0.060295079,163.6531 0.12087627,163.6612 0.21563996,163.6693 0.35340226,163.6775 0.44819266,163.6856 0.44854969,163.6937 0.38791108,163.7018 0.19810146,163.7100 0.25016496,163.7181 0.30172056,163.7262 0.23254392,163.7343 0.12922673,163.7425 0.13785721,163.7506 0.051697928,163.7587 0.10357942,163.7669 0.20718355,163.7750 0.49179462,163.7831 0.65491766,163.7912 0.41327477,163.7994 0.14656004,163.8075 0.18121237,163.8156 0.3103928,163.8237 0.40517193,163.8319 0.39647353,163.8400 0.2758109,163.8481 0.25882685,163.8563 0.3708154,163.8644 0.29286706,163.8725 0.11172517,163.8806 3.1841388e-005,163.8888 0.14682728,163.8969 0.30185249,163.9050 0.41373828,163.9132 0.31894106,163.9213 0.38797799,163.9294 0.39642522,163.9376 0.24983272,163.9457 0.16388573,163.9538 0.39702904,163.9620 0.75886583,163.9701 0.65496838,163.9782 0.49992725,163.9864 0.53457612,163.9945 0.68157333,164.0026 1.4662193,164.0108 2.3535757,164.0189 2.2669728,164.0270 1.5428785,164.0352 1.1979383,164.0433 0.86200887,164.0514 0.92273557,164.0596 1.6813045,164.0677 3.9519567,164.0758 9.34484,164.0840 15.179522,164.0921 17.18819,164.1002 14.747158,164.1084 18.263008,164.1165 31.819237,164.1246 37.186764,164.1328 26.938917,164.1409 15.369254,164.1490 15.279646,164.1572 19.025867,164.1653 13.87962,164.1735 6.2339482,164.1816 1.6431445,164.1897 0.49076307,164.1979 0.26717854,164.2060 0.33620512,164.2141 0.31020382,164.2223 0.27579573,164.2304 0.16357517,164.2386 0.0084566493,164.2467 5.7889883e-005,164.2548 0.077687815,164.2630 0.2156366,164.2711 0.33640471,164.2793 0.57774019,164.2874 0.52610582,164.2955 0.60353291,164.3037 0.45649442,164.3118 0.18930322,164.3200 0.11201622,164.3281 0.12069465,164.3362 0.051656719,164.3444 0.025796687,164.3525 0.008714444,164.3607 0.12079469,164.3688 0.086119369,164.3770 0.16404811,164.3851 0.50895143,164.3932 0.60323465,164.4014 0.37930396,164.4095 0.48334396,164.4177 0.75894749,164.4258 0.80990297,164.4340 0.48220894,164.4421 0.25012299,164.4502 0.27615821,164.4584 0.41364658,164.4665 0.45676845,164.4747 0.47415075,164.4828 0.59511614,164.4910 0.8276093,164.4991 0.52544427,164.5073 0.24989687,164.5154 0.23287663,164.5235 0.42246917,164.5317 0.47410035,164.5398 0.37919402,164.5480 0.17252667,164.5561 0.35404184,164.5643 0.64688277,164.5724 0.68928778,164.5806 0.43901283,164.5887 0.18097959,164.5969 0.25891975,164.6050 0.30170432,164.6132 0.31013066,164.6213 0.32778341,164.6295 0.56962579,164.6376 0.82764,164.6458 0.60287225,164.6539 0.31840393,164.6621 0.051535137,164.6702 0.094971687,164.6784 0.1035371,164.6865 0.15523347,164.6947 0.2069314,164.7028 0.23274279,164.7110 0.19842985,164.7191 0.26741737,164.7273 0.26708916,164.7354 0.14628659,164.7436 0.11209758,164.7517 0.25020421,164.7599 0.46559522,164.7680 0.56894499,164.7762 0.50840372,164.7843 0.22393946,164.7925 0.1810164,164.8006 0.23319978,164.8088 0.69035029,164.8169 0.84469467,164.8251 0.57711369,164.8332 0.33601761,164.8414 0.18104459,164.8495 0.28460404,164.8577 0.33624735,164.8658 0.27585274,164.8740 0.24144687,164.8822 0.24118993,164.8903 0.094525158,164.8985 0.0861734,164.9066 0.051639553,164.9148 0.02602046,164.9229 0.18992159,164.9311 0.35350984,164.9392 0.42238128,164.9474 0.60394168,164.9556 1.1727726,164.9637 1.1204716,164.9719 0.7848621,164.9800 0.98261875,164.9882 1.6310315,164.9963 6.1543231,165.0045 12.255095,165.0127 12.039193,165.0208 7.3907504,165.0290 3.6523497,165.0371 2.5347748,165.0453 3.5207152,165.0535 7.1878142,165.0616 14.260136,165.0698 24.261126,165.0779 34.576405,165.0861 67.386871,165.0942 168.16963,165.1024 255.20738,165.1106 223.76784,165.1187 114.01796,165.1269 43.821323,165.1351 24.79273,165.1432 18.175247,165.1514 13.029849,165.1595 9.7204704,165.1677 6.4095707,165.1759 3.5825016,165.1840 1.9031453,165.1922 1.2323427,165.2003 0.94791949,165.2085 0.31881115,165.2167 0.45726863,165.2248 0.5343833,165.2330 0.53435916,165.2412 0.47451609,165.2493 0.47423536,165.2575 0.39643058,165.2657 0.44813278,165.2738 0.38758829,165.2820 0.29301348,165.2901 0.14651991,165.2983 0.10352848,165.3065 0.28478107,165.3146 0.47413298,165.3228 0.25821254,165.3310 -0.00018846033,165.3391 0.026098181,165.3473 0.12074909,165.3555 0.12060316,165.3636 0.18111619,165.3718 0.19816622,165.3800 0.051666856,165.3881 0.18136458,165.3963 0.36234733,165.4045 0.43120763,165.4126 0.56893927,165.4208 0.49992725,165.4290 0.4222545,165.4371 0.29287675,165.4453 0.34520143,165.4535 0.57772684,165.4617 0.43912095,165.4698 0.15492283,165.4780 0.13804533,165.4862 0.13798523,165.4943 0.20693508,165.5025 0.23271811,165.5107 0.16365767,165.5188 0.13788694,165.5270 0.1810804,165.5352 0.18096496,165.5434 0.060405996,165.5515 0.16393265,165.5597 0.2847625,165.5679 0.56901354,165.5760 0.33611611,165.5842 0.42301309,165.5924 1.0617781,165.6006 2.1043344,165.6087 2.1106794,165.6169 0.81735212,165.6251 0.21541971,165.6332 0.22442929,165.6414 0.26714242,165.6496 0.19802444,165.6578 0.12064602,165.6659 0.19842169,165.6741 0.28449637,165.6823 0.18079457,165.6905 0.025708182,165.6986 0.060398377,165.7068 0.11208996,165.7150 0.16419373,165.7232 0.61255145,165.7313 0.79307991,165.7395 0.68064076,165.7477 0.48251456,165.7559 0.56086004,165.7640 0.68975514,165.7722 0.39618021,165.7804 0.36192268,165.7886 0.2758072,165.7968 0.23282667,165.8049 0.24141438,165.8131 0.41396621,165.8213 0.53442973,165.8295 0.48264617,165.8376 0.42280877,165.8458 0.48275819,165.8540 0.3272779,165.8622 0.38771808,165.8704 0.17214222,165.8785 -5.054838e-005,165.8867 2.9952356e-005,165.8949 0.10345306,165.9031 0.26747444,165.9113 0.40558839,165.9194 0.49153134,165.9276 0.51716161,165.9358 0.39634255,165.9440 0.24116531,165.9522 0.36284831,165.9603 1.0353936,165.9685 1.1889437,165.9767 0.68918979,165.9849 0.69024706,165.9931 1.1990809,166.0013 1.8802096,166.0094 2.2928753,166.0176 1.8616012,166.0258 1.8100369,166.0340 1.5772265,166.0422 1.9143755,166.0503 3.1316867,166.0585 5.2628903,166.0667 7.3817067,166.0749 7.9143181,166.0831 10.334256,166.0913 19.750072,166.0995 33.583832,166.1076 38.20187,166.1158 31.767031,166.1240 49.897816,166.1322 96.989616,166.1404 114.33023,166.1486 76.688667,166.1568 30.828878,166.1649 11.782072,166.1731 8.0315819,166.1813 5.9109588,166.1895 3.5061162,166.1977 2.1538999,166.2059 0.89567614,166.2141 0.42211983,166.2222 0.34491664,166.2304 0.31885523,166.2386 0.24980921,166.2468 0.21564882,166.2550 0.33621371,166.2632 0.24997889,166.2714 0.422575,166.2796 0.47409877,166.2878 0.37046048,166.2959 0.16363093,166.3041 0.22454594,166.3123 0.67303193,166.3205 0.81022316,166.3287 0.41331986,166.3369 0.249798,166.3451 0.2240489,166.3533 0.27615526,166.3615 0.55216712,166.3697 0.62917066,166.3779 0.47375172,166.3860 0.35348442,166.3942 0.56903493,166.4024 0.43946669,166.4106 0.25862721,166.4188 0.24147624,166.4270 0.32756877,166.4352 0.44827002,166.4434 0.44836485,166.4516 0.32743108,166.4598 0.1031986,166.4680 0.1036084,166.4762 0.30176613,166.4844 0.22401327,166.4926 0.1637376,166.5008 0.11200096,166.5089 0.16383675,166.5171 0.19835246,166.5253 0.25875837,166.5335 0.52608299,166.5417 0.66409761,166.5499 0.70688945,166.5581 0.49956566,166.5663 0.2672736,166.5745 0.38870829,166.5827 0.71580124,166.5909 0.53380787,166.5991 0.23214568,166.6073 0.077519685,166.6155 0.16397847,166.6237 0.27592042,166.6319 0.2587451,166.6401 0.40542254,166.6483 0.60383797,166.6565 0.7672081,166.6647 0.44757172,166.6729 0.24102041,166.6811 0.19826694,166.6893 0.11245289,166.6975 0.34518534,166.7057 0.29278502,166.7139 0.18080127,166.7221 0.18968423,166.7303 0.17243846,166.7385 0.14655128,166.7467 0.23288667,166.7549 0.43969682,166.7631 0.52589476,166.7713 0.5000906,166.7795 0.37051141,166.7877 0.18943243,166.7959 0.15525916,166.8041 0.22411935,166.8123 0.17217912,166.8205 0.14662059,166.8287 0.19836929,166.8369 0.1464764,166.8451 0.060246967,166.8533 -3.2534288e-005,166.8615 1.9471918e-005,166.8697 0.051827896,166.8779 0.23310417,166.8861 0.5088982,166.8943 0.56882489,166.9025 0.275527,166.9107 0.11188573,166.9189 0.13805723,166.9271 0.23310842,166.9354 0.45695853,166.9436 0.37056354,166.9518 0.4319461,166.9600 1.0874534,166.9682 1.7505777,166.9764 2.7506487,166.9846 3.7500536,166.9928 3.4822745,167.0010 3.0257475,167.0092 2.6200519,167.0174 1.8009713,167.0256 1.9651268,167.0338 3.5926001,167.0420 12.642768,167.0502 21.030231,167.0585 19.225531,167.0667 16.801561,167.0749 30.670546,167.0831 44.483288,167.0913 42.279617,167.0995 27.890667,167.1077 23.312561,167.1159 28.231359,167.1241 33.533211,167.1323 29.912775,167.1406 21.938818,167.1488 14.717761,167.1570 10.022409,167.1652 7.4459839,167.1734 4.9527025,167.1816 1.8843526,167.1898 0.50770974,167.1980 0.48297289,167.2062 0.54332048,167.2145 0.8102693,167.2227 0.61163676,167.2309 0.26698279,167.2391 0.034482475,167.2473 0.10351378,167.2555 0.22456099,167.2637 0.55250895,167.2719 0.68954468,167.2802 0.43880406,167.2884 0.15499111,167.2966 0.2676076,167.3048 0.35332873,167.3130 0.137586,167.3212 0.051750086,167.3294 0.15530205,167.3377 0.29325759,167.3459 0.56903625,167.3541 0.47419307,167.3623 0.5349372,167.3705 0.71580273,167.3787 0.86160934,167.3870 0.5684365,167.3952 0.22400184,167.4034 0.10334926,167.4116 0.086412884,167.4198 0.37098193,167.4280 0.48283461,167.4363 0.45683169,167.4445 0.29289493,167.4527 0.18968496,167.4609 0.18956695,167.4691 0.094600812,167.4773 0.043048605,167.4856 0.051765367,167.4938 0.086430945,167.5020 0.19861633,167.5102 0.37073439,167.5184 0.35325572,167.5267 0.29288551,167.5349 0.22427608,167.5431 0.3797684,167.5513 0.45683479,167.5595 0.31848162,167.5678 0.25009727,167.5760 0.4658764,167.5842 0.49133897,167.5924 0.37922564,167.6007 0.38783199,167.6089 0.39631131,167.6171 0.27566969,167.6253 0.11201341,167.6335 0.0085640466,167.6418 5.6083089e-005,167.6500 0.077752121,167.6582 0.14653276,167.6664 0.094677322,167.6747 0.008567879,167.6829 6.304439e-005,167.6911 0.09490519,167.6993 0.25054497,167.7076 0.66407567,167.7158 0.5772537,167.7240 0.48271102,167.7322 0.35348806,167.7404 0.23256567,167.7487 0.1377617,167.7569 0.22422498,167.7651 0.42269242,167.7734 0.62948853,167.7816 0.43937206,167.7898 0.31889278,167.7980 0.42269954,167.8063 0.5171693,167.8145 0.40493038,167.8227 0.26713994,167.8309 0.22396643,167.8392 0.11195786,167.8474 0.051721931,167.8556 0.025897346,167.8638 0.11220078,167.8721 0.17238337,167.8803 0.08616434,167.8885 0.12082121,167.8968 0.20715405,167.9050 0.39676878,167.9132 0.56044888,167.9215 0.65516418,167.9297 0.53409088,167.9379 0.3361232,167.9461 0.34505773,167.9544 0.47442901,167.9626 0.69828045,167.9708 0.70689797,167.9791 0.97465616,167.9873 1.2588335,167.9955 1.0686032,168.0038 0.70620877,168.0120 0.56066692,168.0202 1.1731406,168.0285 1.3364384,168.0367 1.8882798,168.0449 2.4493926,168.0532 3.7354147,168.0614 6.9467044,168.0696 14.443871,168.0779 26.014725,168.0861 36.842987,168.0943 37.496376,168.1026 33.252392,168.1108 38.25732,168.1190 42.806648,168.1273 38.206383,168.1355 41.799747,168.1437 81.26828,168.1520 112.0635,168.1602 91.678497,168.1684 44.4715,168.1767 13.09833,168.1849 6.1886086,168.1931 3.998369,168.2014 2.032649,168.2096 0.77442658,168.2178 0.24082845,168.2261 0.15537441,168.2343 0.47459689,168.2426 0.67238677,168.2508 0.5600906,168.2590 0.37901911,168.2673 0.068750933,168.2755 0.043184251,168.2837 0.30177686,168.2920 0.1464816,168.3002 0.120758,168.3085 0.16405176,168.3167 0.2670843,168.3249 0.12064325,168.3332 0.20726457,168.3414 0.3190054,168.3497 0.48262855,168.3579 0.51724666,168.3661 0.41390252,168.3744 0.39663005,168.3826 0.60333949,168.3909 0.48243615,168.3991 0.20667881,168.4073 -1.404796e-005,168.4156 0.025886334,168.4238 0.025862018,168.4321 0.025891514,168.4403 0.12077875,168.4486 0.19860399,168.4568 0.34486204,168.4650 0.22395372,168.4733 0.23277107,168.4815 0.18951315,168.4898 0.1206746,168.4980 0.19832468,168.5063 0.14641234,168.5145 0.051674489,168.5227 0.077662364,168.5310 0.13793504,168.5392 0.1551777,168.5475 0.22423914,168.5557 0.25864244,168.5640 0.29324797,168.5722 0.51755416,168.5805 0.69875944,168.5887 0.82765365,168.5970 0.75836319,168.6052 0.61177361,168.6134 0.42227,168.6217 0.44829267,168.6299 0.37904811,168.6382 0.23287119,168.6464 0.31936741,168.6547 0.43962535,168.6629 0.30994201,168.6712 0.23264731,168.6794 0.24999744,168.6877 0.22403309,168.6959 0.22410971,168.7042 0.21557352,168.7124 0.21544489,168.7207 0.12070066,168.7289 0.13792039,168.7372 0.060229447,168.7454 0.18118933,168.7537 0.36231148,168.7619 0.50010532,168.7702 0.3704766,168.7784 0.15504698,168.7867 0.18102179,168.7949 0.12933156,168.8032 0.13799194,168.8114 0.18974641,168.8197 0.31025156,168.8279 0.11188386,168.8362 0.11229187,168.8444 0.25893435,168.8527 0.35335743,168.8609 0.2411866,168.8692 0.18951826,168.8774 0.051554427,168.8857 0.06913688,168.8939 0.29342082,168.9022 0.41401637,168.9105 0.35320735,168.9187 0.16339082,168.9270 0.051763598,168.9352 0.25891587,168.9435 0.68134016,168.9517 0.9055174,168.9600 0.94837439,168.9682 1.0435748,168.9765 1.8288856,168.9847 2.4656672,168.9930 2.5253143,169.0013 2.4906871,169.0095 1.5511016,169.0178 1.4403102,169.0260 2.3732929,169.0343 4.9691305,169.0425 9.6352472,169.0508 28.851728,169.0591 53.471214,169.0673 57.237106,169.0756 37.903522,169.0838 25.19832,169.0921 35.052612,169.1003 42.886177,169.1086 33.816174,169.1169 21.229061,169.1251 19.132704,169.1334 25.674086,169.1416 32.121605,169.1499 33.159592,169.1582 24.079126,169.1664 13.778848,169.1747 5.1741323,169.1829 2.8613923,169.1912 2.6716287,169.1995 1.7138975,169.2077 0.5424822,169.2160 0.35371995,169.2242 0.4570294,169.2325 0.3704747,169.2408 0.31034416,169.2490 0.47426078,169.2573 0.499708,169.2656 0.3274174,169.2738 0.40512869,169.2821 0.37055811,169.2903 0.31920826,169.2986 0.34495413,169.3069 0.31880602,169.3151 0.24127203,169.3234 0.24149618,169.3317 0.43131191,169.3399 0.57758242,169.3482 0.43949401,169.3565 0.37940249,169.3647 0.30152595,169.3730 0.094495669,169.3812 0.034507584,169.3895 0.077653728,169.3978 0.15525773,169.4060 0.25873482,169.4143 0.3968493,169.4226 0.66423476,169.4308 0.88776422,169.4391 0.54266733,169.4474 0.56095099,169.4556 1.0264367,169.4639 0.9478386,169.4722 0.56820893,169.4804 0.1375576,169.4887 0.10353493,169.4970 0.12061985,169.5053 0.025791716,169.5135 0.060485277,169.5218 0.2416645,169.5301 0.43113095,169.5383 0.36182576,169.5466 0.19815217,169.5549 0.24153237,169.5631 0.31911808,169.5714 0.28436992,169.5797 0.22396798,169.5879 0.15506385,169.5962 0.077627361,169.6045 0.17253214,169.6128 0.2413332,169.6210 0.19812769,169.6293 0.0085339593,169.6376 0.0086974073,169.6458 0.077676743,169.6541 0.094780065,169.6624 0.060309317,169.6707 0.13806599,169.6789 0.155166,169.6872 0.094792388,169.6955 0.16390543,169.7037 0.24148387,169.7120 0.28462213,169.7203 0.37954357,169.7286 0.59471488,169.7368 0.43933266,169.7451 0.26725668,169.7534 0.28445804,169.7617 0.15496679,169.7699 0.051921003,169.7782 0.25028557,169.7865 0.30149263,169.7948 0.24156412,169.8030 0.59517252,169.8113 0.49096048,169.8196 0.32746375,169.8279 0.55199105,169.8361 0.54293239,169.8444 0.48276967,169.8527 0.39705282,169.8610 0.54305238,169.8693 0.29249361,169.8775 0.077351004,169.8858 0.051723428,169.8941 0.060681466,169.9024 0.31949833,169.9106 0.6033228,169.9189 0.50816602,169.9272 0.32758245,169.9355 0.33642438,169.9438 0.4139097,169.9520 0.43945229,169.9603 0.31900451,169.9686 0.42318222,169.9769 1.0614122,169.9852 1.8282168,169.9934 2.2144976,170.0017 1.4989141,170.0100 1.1211662,170.0183 1.7694283,170.0266 3.2868452,170.0348 4.3112946,170.0431 4.8104339,170.0514 4.9998283,170.0597 5.5531688,170.0680 7.7794104,170.0762 11.384922,170.0845 15.799224,170.0928 21.156178,170.1011 28.954872,170.1094 54.266624,170.1177 215.65315,170.1259 543.83209,170.1342 678.65393,170.1425 480.6871,170.1508 188.89957,170.1591 62.936157,170.1674 40.1819,170.1756 30.461357,170.1839 21.612373,170.1922 18.646173,170.2005 18.07646,170.2088 14.455988,170.2171 7.0858641,170.2254 3.2045138,170.2336 2.0770206,170.2419 1.6369427,170.2502 1.0162454,170.2585 0.73254097,170.2668 0.57769018,170.2751 0.56919914,170.2834 0.67257601,170.2917 0.68103731,170.2999 0.61202157,170.3082 0.55157787,170.3165 0.37056524,170.3248 0.32766455,170.3331 0.41368225,170.3414 0.39662993,170.3497 0.6035763,170.3580 0.49094743,170.3662 0.21520062,170.3745 0.2933571,170.3828 0.5608083,170.3911 0.74158269,170.3994 0.64630663,170.4077 0.45642167,170.4160 0.14628409,170.4243 0.086278208,170.4326 0.13790391,170.4409 0.094816118,170.4492 0.28455204,170.4574 0.21543808,170.4657 0.2070763,170.4740 0.47443536,170.4823 0.49995878,170.4906 0.38764575,170.4989 0.23265873,170.5072 0.28465798,170.5155 0.31040537,170.5238 0.27571055,170.5321 0.22414704,170.5404 0.19835441,170.5487 0.1900768,170.5570 0.44887003,170.5652 0.5599013,170.5735 0.37884867,170.5818 0.31886041,170.5901 0.12903096,170.5984 0.043162424,170.6067 0.12933825,170.6150 0.077588432,170.6233 0.1812869,170.6316 0.46597603,170.6399 0.86224425,170.6482 0.74952251,170.6565 0.27550006,170.6648 0.12929159,170.6731 0.27581251,170.6814 0.33630881,170.6897 0.3793582,170.6980 0.22411992,170.7063 0.25005758,170.7146 0.2241005,170.7229 0.17259291,170.7312 0.22420624,170.7395 0.27573615,170.7478 0.29301077,170.7561 0.18096446,170.7644 0.2673603,170.7727 0.53481054,170.7810 0.63795143,170.7893 0.39627808,170.7976 0.25853184,170.8059 0.37085333,170.8142 0.64669806,170.8225 0.60315025,170.8308 0.49180859,170.8391 0.94918507,170.8474 1.0949094,170.8557 0.7579897,170.8640 0.32690278,170.8723 0.12899856,170.8806 0.068918847,170.8889 0.18968977,170.8972 0.189638,170.9055 0.24155973,170.9138 0.33654839,170.9221 0.44861883,170.9304 0.47398371,170.9387 0.36183199,170.9470 0.43972385,170.9553 0.56080115,170.9636 1.0608089,170.9719 1.423126,170.9802 1.9573299,170.9885 1.6549575,170.9968 1.5517013,171.0051 1.4137354,171.0134 1.7859426,171.0217 3.4334078,171.0300 4.9494267,171.0383 7.1253257,171.0466 14.347965,171.0550 25.907784,171.0633 48.94257,171.0716 91.671959,171.0799 114.93437,171.0882 100.42725,171.0965 104.86443,171.1048 223.34744,171.1131 342.51031,171.1214 323.21228,171.1297 211.02042,171.1380 121.09563,171.1463 67.882469,171.1546 35.480217,171.1629 19.295738,171.1713 12.767697,171.1796 8.5717478,171.1879 6.0665889,171.1962 4.4033341,171.2045 2.5497963,171.2128 1.3700904,171.2211 0.92294133,171.2294 1.224241,171.2377 0.88708925,171.2460 0.35310772,171.2544 0.37060538,171.2627 0.26711825,171.2710 0.33632937,171.2793 0.34481901,171.2876 0.3275519,171.2959 0.18108803,171.3042 0.2243353,171.3125 0.35327175,171.3209 0.19796169,171.3292 0.086178936,171.3375 0.10353233,171.3458 0.18988661,171.3541 0.25004151,171.3624 0.31038228,171.3707 0.53472275,171.3790 0.51702774,171.3874 0.31037715,171.3957 0.66441077,171.4040 0.90517652,171.4123 0.68913609,171.4206 0.50847781,171.4289 0.50001782,171.4372 0.38790381,171.4456 0.35330001,171.4539 0.18948546,171.4622 0.18099675,171.4705 0.16373895,171.4788 0.18993837,171.4871 0.47438318,171.4955 0.4652825,171.5038 0.1980788,171.5121 0.18976244,171.5204 0.23289426,171.5287 0.26707774,171.5370 0.21563777,171.5454 0.39686865,171.5537 0.43105271,171.5620 0.41355845,171.5703 0.29304183,171.5786 0.4659093,171.5870 0.73292613,171.5953 0.70678431,171.6036 0.68115103,171.6119 0.81898713,171.6202 0.65489668,171.6286 0.54313099,171.6369 0.70699012,171.6452 0.89699721,171.6535 1.1553948,171.6618 0.87038058,171.6702 0.71536481,171.6785 0.63794875,171.6868 0.62919927,171.6951 0.60374194,171.7034 0.85400927,171.7118 0.88765574,171.7201 0.68079424,171.7284 0.72440332,171.7367 0.97406936,171.7450 0.80966008,171.7534 0.56846291,171.7617 0.26737642,171.7700 0.42271727,171.7783 0.50009459,171.7867 0.49148217,171.7950 0.62960523,171.8033 0.74121642,171.8116 0.45654586,171.8200 0.31019425,171.8283 0.19793817,171.8366 0.077427417,171.8449 0.068979882,171.8533 0.077780671,171.8616 0.23332155,171.8699 0.51734143,171.8782 0.48234683,171.8866 0.4049044,171.8949 0.24132083,171.9032 0.28471237,171.9115 0.31036994,171.9199 0.22398911,171.9282 0.20702152,171.9365 0.35362014,171.9449 0.482981,171.9532 0.68965507,171.9615 0.57756805,171.9698 0.52579552,171.9782 0.45731279,171.9865 1.0016171,171.9948 1.8453645,172.0032 1.8701665,172.0115 1.6116841,172.0198 1.2494012,172.0281 1.4392805,172.0365 2.0354755,172.0448 3.0191624,172.0531 4.1217937,172.0615 6.8663726,172.0698 12.74874,172.0781 17.186947,172.0865 18.326736,172.0948 16.666126,172.1031 24.687843,172.1114 37.817101,172.1198 43.833874,172.1281 39.131458,172.1364 42.476067,172.1448 54.114769,172.1531 55.266804,172.1614 39.17662,172.1698 23.184795,172.1781 16.943731,172.1864 14.04584,172.1948 7.9150362,172.2031 3.6005599,172.2114 3.0082603,172.2198 3.1803539,172.2281 2.3956342,172.2364 1.2842101,172.2448 0.85340548,172.2531 0.67172498,172.2615 0.3100751,172.2698 0.34540376,172.2781 0.76747447,172.2865 0.84441543,172.2948 0.56030607,172.3031 0.46576509,172.3115 0.61208659,172.3198 0.72426134,172.3281 0.86244452,172.3365 0.91374898,172.3448 0.7671594,172.3532 0.76694578,172.3615 0.79261065,172.3698 0.52566624,172.3782 0.25850001,172.3865 0.11220708,172.3948 0.25028923,172.4032 0.50001454,172.4115 0.56885517,172.4199 0.55189818,172.4282 0.57782453,172.4365 0.5689013,172.4449 0.45645159,172.4532 0.25025284,172.4616 0.50915831,172.4699 0.55126679,172.4782 0.27534527,172.4866 0.11202909,172.4949 0.14659621,172.5033 0.19828379,172.5116 0.40569618,172.5199 0.78520763,172.5283 1.0182182,172.5366 1.483686,172.5450 1.6715974,172.5533 1.188163,172.5617 0.71490026,172.5700 0.42282984,172.5783 0.94913554,172.5867 1.3191813,172.5950 1.0767395,172.6034 0.49951294,172.6117 0.73307991,172.6201 1.189595,172.6284 0.91393042,172.6367 0.84498149,172.6451 0.78435701,172.6534 0.71540207,172.6618 0.58613831,172.6701 0.67234981,172.6785 0.58629394,172.6868 0.70721459,172.6952 0.83599776,172.7035 0.52547783,172.7119 0.34493643,172.7202 0.35325649,172.7285 0.2669982,172.7369 0.35361603,172.7452 0.51765531,172.7536 0.83658707,172.7619 0.81869966,172.7703 0.57729268,172.7786 0.44797409,172.7870 0.24141091,172.7953 0.52699029,172.8037 1.1129103,172.8120 1.3534853,172.8204 1.3697588,172.8287 0.81793797,172.8371 0.46593273,172.8454 0.6992656,172.8538 1.1551436,172.8621 1.042686,172.8705 1.1814026,172.8788 1.2845979,172.8872 1.2241085,172.8955 1.2591488,172.9039 1.9919795,172.9122 2.6384079,172.9206 3.0956705,172.9289 3.7509632,172.9373 4.4500484,172.9456 6.0023451,172.9540 6.6984611,172.9623 6.3857899,172.9707 5.5428452,172.9790 6.6761341,172.9874 8.9608974,172.9957 11.641898,173.0041 14.372973,173.0124 16.140894,173.0208 21.010401,173.0292 30.025043,173.0375 49.257656,173.0459 93.777748,173.0542 167.70326,173.0626 285.53036,173.0709 627.10632,173.0793 2481.5679,173.0876 5638.127,173.0960 6622.6826,173.1043 4465.8491,173.1127 1706.5106,173.1211 573.84393,173.1294 364.72427,173.1378 258.47107,173.1461 176.94455,173.1545 125.37811,173.1628 80.241928,173.1712 47.57972,173.1796 28.282396,173.1879 15.849283,173.1963 9.6137886,173.2046 6.6533241,173.2130 6.3195601,173.2213 6.2838192,173.2297 5.333209,173.2381 4.0332003,173.2464 4.2154899,173.2548 3.8533039,173.2631 3.5862119,173.2715 3.5513468,173.2799 2.6635783,173.2882 2.4829283,173.2966 2.5082514,173.3049 1.8015887,173.3133 2.2765031,173.3217 2.4485457,173.3300 2.8262887,173.3384 2.1718004,173.3467 2.5801406,173.3551 3.5269742,173.3635 3.2226987,173.3718 2.713706,173.3802 1.8878965,173.3886 1.7934275,173.3969 1.4913926,173.4053 2.4667149,173.4136 2.6458735,173.4220 1.7231153,173.4304 2.2156274,173.4387 1.8362931,173.4471 1.732432,173.4555 0.95612013,173.4638 0.45674929,173.4722 0.64727706,173.4806 1.509021,173.4889 1.6030949,173.4973 1.2413747,173.5056 1.5427873,173.5140 1.1632377,173.5224 0.74126887,173.5307 0.87078971,173.5391 1.0606424,173.5475 0.93139321,173.5558 0.8969667,173.5642 1.2328826,173.5726 1.6725792,173.5809 1.6897709,173.5893 1.663673,173.5977 1.2153393,173.6060 1.0000447,173.6144 1.4483875,173.6228 1.4312185,173.6312 1.3274372,173.6395 0.86171341,173.6479 0.93106139,173.6563 0.88755125,173.6646 0.69792998,173.6730 0.47373959,173
[truncated: 2,326,995 more chars]
