# Supplementary material for: Polypy: A Framework to Interpret Polymer Properties from Mass Spectrometry Data
Source: Polymers (Basel). 2024 Jun 22;16(13):1771. doi: 10.3390/polym16131771 (PMC11244493; doi:10.3390/polym16131771)
Supplement: Supplementary file 1 [file polymers-16-01771-s001.zip › Aryl_resins_MS_raw_data/VV_25c_2h.ascii]

0.9998,+,NANO-ESI,ms1,-,profile,44.9214-2505.2500,136512,44.9214 0.13785347,44.9257 0.051709685,44.9299 0.10350822,44.9342 0.18967381,44.9384 0.18959917,44.9427 0.1637917,44.9469 0.22421108,44.9512 0.28450757,44.9555 0.25858489,44.9597 0.16375367,44.9640 0.11205866,44.9682 0.11206131,44.9725 0.086187713,44.9767 0.051698767,44.9810 0.060434021,44.9853 0.31056067,44.9895 0.52586669,44.9938 0.32738248,44.9980 0.1119836,45.0023 0.16380486,45.0065 0.25865149,45.0108 0.24139862,45.0151 0.12926376,45.0193 0.051689453,45.0236 0.11210281,45.0278 0.19834687,45.0321 0.2069115,45.0364 0.12927261,45.0406 0.077516451,45.0449 -3.9042396e-005,45.0491 1.2536284e-005,45.0534 -1.1099436e-005,45.0577 0.025927778,45.0619 0.2156612,45.0662 0.33617502,45.0704 0.17227462,45.0747 0.12067498,45.0790 0.22416003,45.0832 0.18102401,45.0875 0.086186819,45.0918 -1.2598234e-005,45.0960 1.3362543e-005,45.1003 0.051774513,45.1045 0.15527089,45.1088 0.25864598,45.1131 0.18956342,45.1173 0.077528425,45.1216 0.051727742,45.1259 0.051703658,45.1301 -2.3840081e-005,45.1344 0.0086561972,45.1387 0.077617697,45.1429 0.10346509,45.1472 0.15521297,45.1515 0.20689881,45.1557 0.13784394,45.1600 -3.0741725e-005,45.1643 0.12076679,45.1685 0.2672891,45.1728 0.23271324,45.1771 0.11201592,45.1813 0.11205762,45.1856 0.05171049,45.1899 0.0086293928,45.1941 0.025859524,45.1984 -1.3397192e-005,45.2027 1.0936344e-005,45.2069 0.034495227,45.2112 0.051773485,45.2155 0.16384432,45.2197 0.22409806,45.2240 0.13787405,45.2283 0.10343052,45.2325 0.025859993,45.2368 0.034485374,45.2411 0.025858007,45.2453 -1.9829645e-006,45.2496 -1.0053442e-006,45.2539 0.0086332876,45.2582 0.086217567,45.2624 0.094843619,45.2667 0.11214644,45.2710 0.18967783,45.2752 0.14649533,45.2795 0.086166546,45.2838 0.051694166,45.2881 0.10352059,45.2923 0.30181244,45.2966 0.29306582,45.3009 0.15509321,45.3051 0.051688723,45.3094 0.025849871,45.3137 -9.2623804e-006,45.3180 0.025912903,45.3222 0.10347937,45.3265 0.077547602,45.3308 0.043114785,45.3351 0.1897606,45.3393 0.37932208,45.3436 0.24989587,45.3479 0.060291324,45.3522 0.0086136935,45.3564 0.025889792,45.3607 0.086237147,45.3650 0.094805375,45.3693 0.051718581,45.3735 0.11217317,45.3778 0.25865188,45.3821 0.21548592,45.3864 0.21549189,45.3906 0.15513548,45.3949 0.18972716,45.3992 0.29318789,45.4035 0.30169046,45.4077 0.23265499,45.4120 0.1551387,45.4163 0.16382192,45.4206 0.18967047,45.4249 0.13787356,45.4291 0.034446817,45.4334 0.094861619,45.4377 0.13791949,45.4420 0.051691119,45.4462 -1.2420229e-006,45.4505 0.025865136,45.4548 0.0086154267,45.4591 -1.0586682e-007,45.4634 -6.9045868e-008,45.4676 3.821078e-007,45.4719 0.0086247241,45.4762 0.025862025,45.4805 0.0086168107,45.4848 -9.1394179e-007,45.4891 2.0457137e-006,45.4933 0.025906168,45.4976 0.13805166,45.5019 0.30183253,45.5062 0.35341927,45.5105 0.21534868,45.5147 0.025799561,45.5190 0.051745333,45.5233 0.02583597,45.5276 0.025895076,45.5319 0.086256355,45.5362 0.10341365,45.5404 0.025806677,45.5447 -2.5621589e-006,45.5490 -5.2780842e-007,45.5533 4.6742734e-006,45.5576 0.05184054,45.5619 0.24148621,45.5661 0.24988702,45.5704 0.077485412,45.5747 0.05172465,45.5790 0.025853887,45.5833 0.094883375,45.5876 0.42246211,45.5919 0.45685449,45.5961 0.21554591,45.6004 0.19831406,45.6047 0.14647134,45.6090 0.034441501,45.6133 0.02585493,45.6176 2.9437501e-006,45.6219 0.051765863,45.6262 0.086193405,45.6304 0.025826721,45.6347 -1.4116332e-006,45.6390 -3.2284152e-006,45.6433 0.0086521143,45.6476 0.094895311,45.6519 0.24159335,45.6562 0.52601606,45.6605 0.49123934,45.6648 0.24115162,45.6690 0.025759514,45.6733 3.8054131e-006,45.6776 1.6798447e-005,45.6819 0.07760898,45.6862 0.13793243,45.6905 0.1379184,45.6948 0.051704332,45.6991 0.025895361,45.7034 0.094859347,45.7077 0.094785407,45.7120 0.017211013,45.7162 0.0086318431,45.7205 0.051798645,45.7248 0.16381565,45.7291 0.09476126,45.7334 0.051733922,45.7377 0.11211302,45.7420 0.18102005,45.7463 0.14650315,45.7506 0.051699374,45.7549 -1.2553665e-005,45.7592 0.0086476961,45.7635 0.11208693,45.7678 0.11207286,45.7721 0.086227559,45.7764 0.094864279,45.7807 0.15515435,45.7849 0.10345522,45.7892 0.1552373,45.7935 0.1810064,45.7978 0.13791749,45.8021 0.19840235,45.8064 0.37942088,45.8107 0.38782495,45.8150 0.18085609,45.8193 0.025796114,45.8236 1.0293611e-006,45.8279 -8.3823528e-007,45.8322 0.0086369654,45.8365 0.051750213,45.8408 0.11216425,45.8451 0.2587145,45.8494 0.29306892,45.8537 0.18088952,45.8580 -5.1790776e-005,45.8623 0.051764775,45.8666 0.051703677,45.8709 0.02585768,45.8752 0.025874894,45.8795 0.034463238,45.8838 7.4292224e-008,45.8881 0.077702433,45.8924 0.30188543,45.8967 0.45687711,45.9010 0.30159074,45.9053 0.16375673,45.9096 0.1379199,45.9139 0.094782189,45.9182 0.051700186,45.9225 0.094834216,45.9268 0.086189374,45.9311 0.008639873,45.9354 0.086252928,45.9397 0.094784208,45.9440 0.02587829,45.9483 0.1812149,45.9526 0.47426841,45.9569 0.59468323,45.9612 0.28430265,45.9655 0.086190574,45.9698 0.10352811,45.9741 0.25866565,45.9784 0.2241139,45.9827 0.22414601,45.9870 0.284491,45.9914 0.2844291,45.9957 0.1551154,46.0000 0.094831534,46.0043 0.051773231,46.0086 0.15527135,46.0129 0.29308599,46.0172 0.22402918,46.0215 0.086163938,46.0258 -9.0481299e-006,46.0301 2.5402795e-005,46.0344 0.11215266,46.0387 0.30182818,46.0430 0.38791952,46.0473 0.21542107,46.0516 0.12065681,46.0559 0.086185828,46.0603 0.11205909,46.0646 0.12068763,46.0689 0.13792512,46.0732 0.14656442,46.0775 0.13797221,46.0818 0.17250073,46.0861 0.29306835,46.0904 0.18956245,46.0947 0.12068835,46.0990 0.077608794,46.1033 0.12073793,46.1077 0.16376148,46.1120 0.05165194,46.1163 -8.6878063e-006,46.1206 2.6326964e-006,46.1249 -1.8421817e-006,46.1292 4.7362842e-006,46.1335 0.025897412,46.1378 0.086238168,46.1421 0.086171322,46.1465 0.02584281,46.1508 0.11207526,46.1551 0.1380102,46.1594 0.27595749,46.1637 0.25854775,46.1680 0.10334177,46.1723 -2.1501544e-005,46.1767 5.7684333e-006,46.1810 -1.5698579e-006,46.1853 5.1038211e-007,46.1896 0.017247045,46.1939 0.10346363,46.1982 0.10346372,46.2025 0.051742528,46.2069 0.11208444,46.2112 0.1379229,46.2155 0.086157247,46.2198 4.2094902e-007,46.2241 0.086311564,46.2284 0.24146445,46.2327 0.31897238,46.2371 0.3016409,46.2414 0.18956843,46.2457 0.094808534,46.2500 0.051709846,46.2543 -8.2481829e-006,46.2586 1.8978113e-006,46.2630 6.5797644e-007,46.2673 -4.5304678e-006,46.2716 1.7465871e-005,46.2759 0.10348085,46.2802 0.18105011,46.2846 0.137898,46.2889 0.0085893143,46.2932 -1.2039038e-006,46.2975 0.0086651202,46.3018 0.086270802,46.3062 0.12934722,46.3105 0.16374621,46.3148 0.06026331,46.3191 0.025876043,46.3234 0.051713344,46.3278 0.017257407,46.3321 0.094869763,46.3364 0.11207473,46.3407 0.11204915,46.3450 0.11207061,46.3494 0.38800371,46.3537 0.60346675,46.3580 0.42230839,46.3623 0.043078464,46.3666 0.10353273,46.3710 0.15515946,46.3753 0.086147718,46.3796 0.025832927,46.3839 -1.020016e-005,46.3883 1.4817816e-005,46.3926 0.086235233,46.3969 0.15518466,46.4012 0.13790151,46.4056 0.034505486,46.4099 0.0948321,46.4142 0.025813924,46.4185 -3.0404892e-006,46.4229 1.0102573e-005,46.4272 0.025877139,46.4315 0.034484107,46.4358 0.025843453,46.4402 1.3411095e-006,46.4445 0.025868397,46.4488 0.0086094961,46.4531 0.0086185187,46.4575 0.008631737,46.4618 0.034531727,46.4661 0.094855003,46.4704 0.12070498,46.4748 0.1810654,46.4791 0.22411932,46.4834 0.16373184,46.4878 0.060311623,46.4921 0.051723294,46.4964 0.086208977,46.5007 0.086199187,46.5051 0.025848852,46.5094 -3.0980272e-007,46.5137 0.025911972,46.5181 0.16394724,46.5224 0.35348606,46.5267 0.24986538,46.5310 0.077493936,46.5354 -2.063357e-005,46.5397 0.051803146,46.5440 0.24146011,46.5484 0.27581796,46.5527 0.11197282,46.5570 0.025923617,46.5614 0.22430313,46.5657 0.40525723,46.5700 0.51723808,46.5744 0.42225492,46.5787 0.12053747,46.5830 -1.3023031e-005,46.5874 0.025911452,46.5917 0.094845101,46.5960 0.094855495,46.6004 0.23284638,46.6047 0.31032407,46.6090 0.16366813,46.6134 -3.9435181e-005,46.6177 0.051758811,46.6220 0.094831541,46.6264 0.051701006,46.6307 -1.467678e-005,46.6350 3.9723473e-006,46.6394 -1.2110428e-006,46.6437 8.7146668e-007,46.6480 0.0086354287,46.6524 0.060377546,46.6567 0.13795334,46.6610 0.13790147,46.6654 0.051703177,46.6697 0.086279228,46.6741 0.21554755,46.6784 0.1550958,46.6827 0.025812276,46.6871 1.499786e-005,46.6914 0.025857739,46.6957 2.270021e-006,46.7001 0.05176767,46.7044 0.094826378,46.7088 0.051685333,46.7131 -1.8740739e-005,46.7174 0.051778946,46.7218 0.18112089,46.7261 0.23274244,46.7304 0.1119979,46.7348 0.025791895,46.7391 0.060577258,46.7435 0.61245656,46.7478 0.86199039,46.7521 0.4996669,46.7565 0.13780114,46.7608 0.086194329,46.7652 0.051709883,46.7695 0.09486524,46.7739 0.13791491,46.7782 0.051685955,46.7825 0.025873832,46.7869 0.051740553,46.7912 0.07761763,46.7956 0.14661881,46.7999 0.22414884,46.8042 0.18956363,46.8086 0.077546589,46.8129 0.094889291,46.8173 0.19834934,46.8216 0.28448424,46.8260 0.25853851,46.8303 0.1120064,46.8347 0.051719941,46.8390 0.077645279,46.8433 0.086194448,46.8477 0.025835674,46.8520 0.13803105,46.8564 0.27589047,46.8607 0.18956755,46.8651 0.051665209,46.8694 0.025885921,46.8738 0.086249575,46.8781 0.12066051,46.8825 0.025816988,46.8868 -8.5265305e-007,46.8911 -2.8949053e-006,46.8955 1.243382e-005,46.8998 0.086232632,46.9042 0.13793156,46.9085 0.094807275,46.9129 0.025849463,46.9172 0.094836079,46.9216 0.21552135,46.9259 0.15516165,46.9303 0.025856499,46.9346 9.9238468e-007,46.9390 -1.9749327e-006,46.9433 6.9080334e-006,46.9477 0.051739428,46.9520 0.086206369,46.9564 0.025828956,46.9607 6.5433116e-005,46.9651 0.18122053,46.9694 0.38799894,46.9738 0.34466928,46.9781 0.077453114,46.9825 0.094851173,46.9868 0.21552902,46.9912 0.16376986,46.9955 0.043113638,46.9999 0.051728979,47.0042 0.034447983,47.0086 -3.6708379e-006,47.0129 0.025892887,47.0173 0.051720433,47.0216 0.025845997,47.0260 0.051787961,47.0304 0.13795374,47.0347 0.077507012,47.0391 -2.5410664e-005,47.0434 0.025882265,47.0478 0.051722735,47.0521 0.025847429,47.0565 5.9754075e-006,47.0608 0.025879206,47.0652 0.034470819,47.0695 0.0086080097,47.0739 8.4017117e-008,47.0783 2.6791406e-006,47.0826 0.025898194,47.0870 0.086220272,47.0913 0.051682755,47.0957 -8.4180319e-006,47.1000 0.025891796,47.1044 0.05171413,47.1087 0.0085976636,47.1131 1.6611436e-006,47.1175 -2.3427484e-007,47.1218 -7.2431988e-007,47.1262 3.1319446e-006,47.1305 0.02585914,47.1349 0.0086434223,47.1392 0.07761877,47.1436 0.1034686,47.1480 0.16377182,47.1523 0.094783925,47.1567 0.025851874,47.1610 5.2582236e-006,47.1654 0.086244635,47.1698 0.24142967,47.1741 0.31035137,47.1785 0.20684148,47.1828 0.051681701,47.1872 -3.0984497e-006,47.1916 8.131949e-007,47.1959 -1.5398869e-007,47.2003 -1.9735671e-007,47.2046 9.4354579e-007,47.2090 0.025899611,47.2134 0.12076179,47.2177 0.18964212,47.2221 0.1034212,47.2265 0.19839865,47.2308 0.45699525,47.2352 0.40503514,47.2395 0.10331574,47.2439 0.051753439,47.2483 0.13799973,47.2526 0.21551049,47.2570 0.12062389,47.2614 0.10350094,47.2657 0.26733887,47.2701 0.31891978,47.2745 0.16371378,47.2788 0.094814412,47.2832 0.18104962,47.2876 0.26727268,47.2919 0.15515085,47.2963 0.094781682,47.3006 0.060394432,47.3050 0.13795982,47.3094 0.094757974,47.3137 0.025819905,47.3181 -6.4099509e-006,47.3225 1.7177834e-006,47.3268 -4.6049604e-007,47.3312 1.2401709e-007,47.3356 -3.5523307e-008,47.3399 1.8063886e-008,47.3443 -3.6732359e-008,47.3487 1.2887837e-007,47.3531 -4.7883225e-007,47.3574 1.7866438e-006,47.3618 0.034514617,47.3662 0.14658338,47.3705 0.13788433,47.3749 -5.7587781e-006,47.3793 0.077607729,47.3836 0.086187534,47.3880 0.051715605,47.3924 -7.6034853e-006,47.3967 1.3889778e-006,47.4011 2.0486873e-006,47.4055 -9.5849946e-006,47.4099 0.025916994,47.4142 0.22425286,47.4186 0.37071738,47.4230 0.27577057,47.4273 0.051633626,47.4317 -5.7400644e-006,47.4361 0.025893286,47.4405 0.051711671,47.4448 0.051751703,47.4492 0.15523535,47.4536 0.13788721,47.4580 0.051671535,47.4623 0.0086022904,47.4667 0.0086517027,47.4711 0.20698369,47.4754 0.38793436,47.4798 0.27580947,47.4842 0.17243662,47.4886 0.18971407,47.4929 0.25003502,47.4973 0.2931354,47.5017 0.30166751,47.5061 0.16371992,47.5104 0.1206829,47.5148 0.08616738,47.5192 0.060369812,47.5236 0.22415179,47.5279 0.18099828,47.5323 0.16381413,47.5367 0.15514627,47.5411 0.025824057,47.5455 2.5638763e-006,47.5498 1.0513767e-006,47.5542 -6.7704564e-006,47.5586 2.6033345e-005,47.5630 0.17250511,47.5673 0.47417417,47.5717 0.40508899,47.5761 0.086141698,47.5805 0.025879942,47.5849 0.060436167,47.5892 0.17243914,47.5936 0.11196679,47.5980 0.043141525,47.6024 0.18971872,47.6068 0.18964663,47.6111 0.19827703,47.6155 0.137858,47.6199 0.025810737,47.6243 -7.2210269e-006,47.6287 0.0086609144,47.6330 0.16391988,47.6374 0.31896406,47.6418 0.17231512,47.6462 0.077562742,47.6506 0.051711254,47.6549 0.025844909,47.6593 -1.606657e-005,47.6637 3.2050881e-005,47.6681 0.11210262,47.6725 0.21559125,47.6769 0.34486422,47.6812 0.30182958,47.6856 0.55180103,47.6900 0.58628917,47.6944 0.70685393,47.6988 0.33593786,47.7032 0.086099327,47.7075 -6.2205863e-006,47.7119 0.051812552,47.7163 0.1379585,47.7207 0.12062626,47.7251 0.051694259,47.7295 0.051733922,47.7339 0.051700681,47.7382 0.025890306,47.7426 0.13798906,47.7470 0.13787737,47.7514 0.025811672,47.7558 3.1988084e-006,47.7602 -7.6376218e-006,47.7646 2.7354483e-005,47.7690 0.086263135,47.7733 0.15520567,47.7777 0.15511084,47.7821 0.12066979,47.7865 0.24146686,47.7909 0.22411168,47.7953 0.051639549,47.7997 7.6944007e-006,47.8041 0.11211076,47.8084 0.18102695,47.8128 0.13790102,47.8172 0.025840878,47.8216 0.025928006,47.8260 0.28461882,47.8304 0.46553099,47.8348 0.21540408,47.8392 0.077513821,47.8436 0.051741712,47.8480 0.13799259,47.8524 0.20688187,47.8567 0.094751403,47.8611 -1.9758334e-005,47.8655 5.2889272e-006,47.8699 -1.395265e-006,47.8743 2.9155882e-007,47.8787 2.2921583e-007,47.8831 0.086229898,47.8875 0.16381116,47.8919 0.1120436,47.8963 0.034469225,47.9007 0.094886608,47.9051 0.22417381,47.9095 0.14649764,47.9138 0.025820335,47.9182 -9.9911006e-007,47.9226 -3.7918649e-006,47.9270 1.6168551e-005,47.9314 0.051748689,47.9358 0.051695086,47.9402 0.025903167,47.9446 0.12937419,47.9490 0.13792522,47.9534 0.11202855,47.9578 0.051702324,47.9622 0.051703863,47.9666 -3.3803954e-005,47.9710 1.8995506e-005,47.9754 0.025874672,47.9798 0.025847351,47.9842 0.025905602,47.9886 0.1379938,47.9930 0.15513676,47.9974 0.077521943,48.0018 -1.8328788e-005,48.0062 4.8148936e-006,48.0106 -9.2878861e-007,48.0150 -1.1004166e-006,48.0194 0.0086310832,48.0238 0.086219616,48.0282 0.086193755,48.0326 0.025863929,48.0370 0.051789586,48.0414 0.13795677,48.0458 0.094754085,48.0502 -3.6339879e-005,48.0546 1.1036588e-005,48.0590 -7.8031999e-006,48.0634 0.0086444421,48.0678 0.10352185,48.0722 0.1724216,48.0766 0.094752386,48.0810 -3.6476667e-005,48.0854 3.0691346e-005,48.0898 0.094877675,48.0942 0.1551678,48.0986 0.094795749,48.1030 0.094811842,48.1074 0.094859868,48.1118 0.12076471,48.1162 0.15517186,48.1206 0.11200342,48.1250 0.051686574,48.1294 0.025859263,48.1338 0.060350917,48.1382 0.12074185,48.1426 0.20696358,48.1470 0.26724893,48.1514 0.1981869,48.1558 0.034444891,48.1602 0.12936939,48.1646 0.22413422,48.1690 0.17240655,48.1735 0.12072451,48.1779 0.22416013,48.1823 0.29315445,48.1867 0.27584097,48.1911 0.12058865,48.1955 0.077556089,48.1999 0.094823256,48.2043 0.051703542,48.2087 3.8582766e-006,48.2131 0.025891123,48.2175 0.077648446,48.2219 0.18970165,48.2263 0.18096694,48.2307 0.051655922,48.2352 0.025904611,48.2396 0.094865479,48.2440 0.086166963,48.2484 0.051687043,48.2528 0.025847998,48.2572 1.1396515e-005,48.2616 0.11209507,48.2660 0.30180997,48.2704 0.51736462,48.2748 0.48278388,48.2793 0.34473255,48.2837 0.22403146,48.2881 0.16375649,48.2925 0.11205075,48.2969 0.05171055,48.3013 -6.9128788e-007,48.3057 1.9950258e-007,48.3101 -1.0665595e-007,48.3146 2.2712442e-007,48.3190 -8.0192132e-007,48.3234 2.9808912e-006,48.3278 0.017280065,48.3322 0.08625266,48.3366 0.11203783,48.3410 0.051681723,48.3454 0.025852645,48.3499 -2.2919698e-006,48.3543 0.01727959,48.3587 0.086264804,48.3631 0.12929794,48.3675 0.11203507,48.3719 0.16378637,48.3763 0.13791318,48.3808 0.077573106,48.3852 0.025850819,48.3896 -3.1722525e-006,48.3940 1.1529345e-006,48.3984 -1.4392803e-006,48.4028 0.0086502172,48.4073 0.077648014,48.4117 0.16381063,48.4161 0.14651319,48.4205 0.10340759,48.4249 0.051705033,48.4293 0.025862608,48.4338 0.094872698,48.4382 0.23286785,48.4426 0.31034476,48.4470 0.1550622,48.4514 0.077553563,48.4559 0.13794424,48.4603 0.13790976,48.4647 0.025860667,48.4691 0.025869099,48.4735 0.0086025028,48.4780 -1.2137366e-006,48.4824 9.7454347e-007,48.4868 -2.6846055e-006,48.4912 9.7648999e-006,48.4956 0.060429443,48.5001 0.20696844,48.5045 0.23274019,48.5089 0.215479,48.5133 0.32759699,48.5177 0.45688775,48.5222 0.28441566,48.5266 0.051687673,48.5310 -9.5639034e-006,48.5354 1.2528541e-005,48.5398 0.025877997,48.5443 0.025842229,48.5487 6.955378e-006,48.5531 0.051756568,48.5575 0.051684182,48.5620 3.0604751e-005,48.5664 0.16389041,48.5708 0.25860366,48.5752 0.21545997,48.5797 0.17238311,48.5841 0.11204786,48.5885 -1.1003158e-005,48.5929 1.7799975e-005,48.5974 0.02586405,48.6018 0.0086155999,48.6062 0.051754903,48.6106 0.077578753,48.6151 0.086307652,48.6195 0.31044236,48.6239 0.27574694,48.6283 0.077477403,48.6328 -1.9673053e-006,48.6372 0.086243019,48.6416 0.26734191,48.6461 0.43111557,48.6505 0.33612195,48.6549 0.12058646,48.6593 0.025832077,48.6638 -6.8466502e-006,48.6682 1.3730394e-006,48.6726 1.3554276e-006,48.6771 0.025866067,48.6815 0.025855519,48.6859 1.1425542e-005,48.6903 0.034494761,48.6948 0.034485172,48.6992 0.051749226,48.7036 0.1551948,48.7081 0.15513621,48.7125 0.008573805,48.7169 0.025915794,48.7214 0.18108737,48.7258 0.18099071,48.7302 0.051676992,48.7346 -6.3022044e-006,48.7391 2.9170992e-006,48.7435 0.025907386,48.7479 0.10351014,48.7524 0.24996096,48.7568 0.051665016,48.7612 0.034519356,48.7657 0.086225048,48.7701 0.051667389,48.7745 1.0649706e-005,48.7790 0.094930492,48.7834 0.20691048,48.7878 0.13785917,48.7923 0.051675145,48.7967 0.025875531,48.8011 0.1121404,48.8056 0.17238177,48.8100 0.0344139,48.8144 1.2068281e-006,48.8189 -5.0250281e-007,48.8233 8.0313697e-007,48.8278 -2.7102956e-006,48.8322 1.0039114e-005,48.8366 0.051797975,48.8411 0.25002605,48.8455 0.26718462,48.8499 0.14651948,48.8544 0.051713157,48.8588 0.051776931,48.8632 0.15527323,48.8677 0.29311135,48.8721 0.36201847,48.8766 0.30166656,48.8810 0.12065454,48.8854 0.051709998,48.8899 0.060396235,48.8943 0.19833641,48.8988 0.13785751,48.9032 0.1034601,48.9076 0.21562958,48.9121 0.28449383,48.9165 0.21547174,48.9210 0.21552692,48.9254 0.31034228,48.9298 0.34482333,48.9343 0.36211082,48.9387 0.25856665,48.9432 0.086095721,48.9476 -2.2374923e-005,48.9520 0.025909198,48.9565 0.086224578,48.9609 0.1466974,48.9654 0.43982747,48.9698 0.47401494,48.9742 0.24128646,48.9787 0.22421075,48.9831 0.25852612,48.9876 0.15510884,48.9920 0.21557508,48.9965 0.19826223,49.0009 0.12929928,49.0054 0.19829643,49.0098 0.31033733,49.0142 0.24130481,49.0187 0.11209091,49.0231 0.16381747,49.0276 0.094779469,49.0320 0.077621929,49.0365 0.1293062,49.0409 0.077524297,49.0454 0.017223073,49.0498 1.513433e-007,49.0542 -3.3530355e-006,49.0587 1.3262319e-005,49.0631 0.051806476,49.0676 0.15522915,49.0720 0.16376682,49.0765 0.13789929,49.0809 0.12065429,49.0854 0.07755962,49.0898 0.094824545,49.0943 0.11207598,49.0987 0.16377607,49.1032 0.1638476,49.1076 0.33634353,49.1121 0.44833738,49.1165 0.40510517,49.1210 0.21540485,49.1254 0.12061754,49.1299 0.043123629,49.1343 0.094921991,49.1388 0.18105772,49.1432 0.16370775,49.1477 0.034416541,49.1521 0.0086296387,49.1566 0.077623256,49.1610 0.12933642,49.1655 0.094810098,49.1699 0.051681373,49.1744 -2.1885837e-005,49.1788 0.025881957,49.1833 0.11214418,49.1877 0.20692191,49.1922 0.11198638,49.1966 0.0085981088,49.2011 0.077628702,49.2055 0.20692828,49.2100 0.31035104,49.2144 0.24134029,49.2189 0.14654407,49.2233 0.15520163,49.2278 0.086173929,49.2323 0.017200487,49.2367 0.025884984,49.2412 0.051717155,49.2456 0.0086138984,49.2501 0.025870685,49.2545 0.0086052939,49.2590 -2.7323833e-007,49.2634 -1.2494726e-006,49.2679 5.2717664e-006,49.2724 0.025898313,49.2768 0.094885096,49.2813 0.13791271,49.2857 0.077535994,49.2902 0.10346013,49.2946 0.18103281,49.2991 0.12066033,49.3035 0.051730156,49.3080 0.051796772,49.3125 0.13795693,49.3169 0.094758883,49.3214 0.025833646,49.3258 0.051735386,49.3303 0.11206463,49.3348 0.12935182,49.3392 0.18109503,49.3437 0.21557645,49.3481 0.24997021,49.3526 0.1291904,49.3571 0.0085687283,49.3615 5.2914653e-005,49.3660 0.077626124,49.3704 0.051660221,49.3749 0.025887273,49.3794 0.29324159,49.3838 0.4827823,49.3883 0.31020954,49.3927 0.04305483,49.3972 0.086314753,49.4017 0.20694117,49.4061 0.23278818,49.4106 0.27585599,49.4150 0.2068675,49.4195 0.24134494,49.4240 0.12059228,49.4284 0.0085812928,49.4329 0.0086535951,49.4374 0.20693833,49.4418 0.31899515,49.4463 0.31902,49.4508 0.31035054,49.4552 0.19820464,49.4597 0.12071435,49.4641 0.21555243,49.4686 0.15508446,49.4731 0.025793904,49.4775 4.8777012e-005,49.4820 0.1207753,49.4865 0.19825861,49.4909 0.18097569,49.4954 0.13794814,49.4999 0.14663568,49.5043 0.32756054,49.5088 0.41374457,49.5133 0.40515178,49.5177 0.12063514,49.5222 1.2926136e-005,49.5267 0.051773444,49.5311 0.11211262,49.5356 0.15520035,49.5401 0.27585137,49.5445 0.38798702,49.5490 0.50011325,49.5535 0.43965098,49.5580 0.48263955,49.5624 0.68954122,49.5669 0.69824612,49.5714 0.48275924,49.5758 0.086199746,49.5803 0.051710434,49.5848 -4.61398e-007,49.5892 0.025888901,49.5937 0.051717337,49.5982 0.0085876035,49.6027 3.9103063e-005,49.6071 0.08625517,49.6116 0.13792172,49.6161 0.12929946,49.6205 0.094836108,49.6250 0.16386896,49.6295 0.31042141,49.6340 0.31892705,49.6384 0.17229505,49.6429 0.025797851,49.6474 4.0922569e-006,49.6518 -5.7433422e-006,49.6563 1.88828e-005,49.6608 0.025862189,49.6653 -1.9483759e-005,49.6697 0.025919829,49.6742 0.15526524,49.6787 0.2413761,49.6832 0.15509208,49.6876 0.18961699,49.6921 0.16378459,49.6966 0.025871063,49.7011 0.094839066,49.7055 0.094816394,49.7100 0.051706325,49.7145 -1.1009931e-005,49.7190 1.1430697e-005,49.7234 0.025878545,49.7279 0.051754449,49.7324 0.086207047,49.7369 0.060344253,49.7414 0.11211524,49.7458 0.17244358,49.7503 0.18100967,49.7548 0.10340235,49.7593 0.05168194,49.7637 -2.238144e-005,49.7682 8.7769504e-006,49.7727 0.025865687,49.7772 0.025855161,49.7817 0.051806252,49.7861 0.30189216,49.7906 0.413757,49.7951 0.18950084,49.7996 0.10342047,49.8041 0.14654732,49.8085 0.11208874,49.8130 0.16382088,49.8175 0.18102944,49.8220 0.18967775,49.8265 0.21563321,49.8309 0.34486496,49.8354 0.25852677,49.8399 0.23272365,49.8444 0.28454918,49.8489 0.37933809,49.8533 0.26715806,49.8578 0.1292178,49.8623 0.025856279,49.8668 0.094898812,49.8713 0.15517294,49.8758 0.13789989,49.8802 0.16378978,49.8847 0.18967833,49.8892 0.23274794,49.8937 0.16375247,49.8982 0.16380115,49.9027 0.20688146,49.9071 0.094828539,49.9116 0.12937234,49.9161 0.18965851,49.9206 0.1378642,49.9251 0.025828708,49.9296 0.051838152,49.9341 0.29325849,49.9385 0.37063855,49.9430 0.16361734,49.9475 -4.4071443e-005,49.9520 0.025891926,49.9565 0.051723167,49.9610 0.086205713,49.9655 0.051700957,49.9700 1.6979706e-005,49.9744 0.086293347,49.9789 0.22425948,49.9834 0.37942541,49.9879 0.45688361,49.9924 0.3618727,49.9969 0.086071759,50.0014 0.017270967,50.0059 0.077612318,50.0103 0.12942821,50.0148 0.28462702,50.0193 0.31885189,50.0238 0.10327579,50.0283 0.0085912701,50.0328 1.3620803e-006,50.0373 -6.3950262e-007,50.0418 1.1959121e-006,50.0463 -4.1445392e-006,50.0508 1.5383881e-005,50.0553 0.077711388,50.0597 0.26741874,50.0642 0.44831139,50.0687 0.4654437,50.0732 0.35332182,50.0777 0.15511423,50.0822 0.17250091,50.0867 0.23273447,50.0912 0.11195929,50.0957 0.025822461,50.1002 -8.4819731e-006,50.1047 7.9986467e-006,50.1092 0.025906682,50.1137 0.09489315,50.1182 0.18103327,50.1226 0.17237133,50.1271 0.12063774,50.1316 0.03449912,50.1361 0.11211849,50.1406 0.11202842,50.1451 0.051700734,50.1496 0.051763412,50.1541 0.11212374,50.1586 0.17247188,50.1631 0.23278366,50.1676 0.22410259,50.1721 0.18097709,50.1766 0.21551248,50.1811 0.26731089,50.1856 0.28445628,50.1901 0.14643039,50.1946 0.02587275,50.1991 0.12080198,50.2036 0.27587229,50.2081 0.25853947,50.2126 0.18099073,50.2171 0.14657196,50.2216 0.18111578,50.2261 0.24139453,50.2306 0.15509166,50.2351 0.051668525,50.2396 -1.9582676e-005,50.2441 2.7395072e-005,50.2486 0.10349919,50.2531 0.18969676,50.2576 0.20684887,50.2621 0.051657882,50.2666 2.3327623e-006,50.2711 -4.9630421e-007,50.2756 -3.4784242e-007,50.2801 1.887941e-006,50.2846 -7.2046905e-006,50.2891 0.025908194,50.2936 0.18971807,50.2981 0.21547976,50.3026 0.051661149,50.3071 9.7937564e-006,50.3116 0.051764488,50.3161 0.094852902,50.3206 0.11205178,50.3251 0.051676236,50.3296 0.13792162,50.3341 0.21554182,50.3386 0.14653133,50.3431 1.2628212e-005,50.3476 0.10358408,50.3521 0.30182099,50.3566 0.32748657,50.3611 0.10331051,50.3656 -2.0274725e-005,50.3701 5.4734664e-006,50.3746 -1.6170511e-006,50.3792 9.9423733e-007,50.3837 0.025862496,50.3882 0.025862155,50.3927 -3.5595911e-006,50.3972 0.0086381473,50.4017 0.077614725,50.4062 0.086196356,50.4107 0.05171857,50.4152 0.051742688,50.4197 0.077561162,50.4242 0.025837243,50.4287 5.1563507e-006,50.4332 -2.2525705e-006,50.4377 3.8537942e-006,50.4423 0.025900559,50.4468 0.094861373,50.4513 0.094793789,50.4558 0.025823459,50.4603 -3.2682858e-006,50.4648 9.0864305e-008,50.4693 2.9055195e-006,50.4738 -1.1714263e-005,50.4783 0.0086715845,50.4828 0.20703453,50.4874 0.30173153,50.4919 0.16368009,50.4964 0.11202618,50.5009 0.13792835,50.5054 0.086192392,50.5099 0.034483418,50.5144 0.025870606,50.5189 0.025848037,50.5234 0.0086169327,50.5280 0.077616528,50.5325 0.1724177,50.5370 0.11204425,50.5415 0.025847092,50.5460 3.5277499e-006,50.5505 0.034558985,50.5550 0.12936376,50.5595 0.16377681,50.5641 0.18961874,50.5686 0.11201193,50.5731 0.034465801,50.5776 0.034499932,50.5821 0.077683061,50.5866 0.22427288,50.5912 0.34486344,50.5957 0.30158579,50.6002 0.11199138,50.6047 0.11208241,50.6092 0.077553086,50.6137 0.051688369,50.6182 -2.5399126e-005,50.6228 7.1068416e-006,50.6273 -3.0257472e-006,50.6318 4.9959135e-006,50.6363 0.008619695,50.6408 -1.0382381e-006,50.6454 0.077622026,50.6499 0.14659098,50.6544 0.14656065,50.6589 0.10340745,50.6634 0.025818856,50.6679 -1.9503073e-006,50.6725 1.0385423e-007,50.6770 1.5352794e-006,50.6815 -6.2456752e-006,50.6860 0.0086675687,50.6905 0.094910257,50.6951 0.13791628,50.6996 0.086159572,50.7041 0.051681209,50.7086 -2.1399101e-005,50.7131 0.025906123,50.7177 0.094876222,50.7222 0.13793558,50.7267 0.11203887,50.7312 0.094843201,50.7357 0.13794531,50.7403 0.11202507,50.7448 0.051693745,50.7493 0.025848065,50.7538 -8.6686177e-006,50.7584 0.025870103,50.7629 0.1206939,50.7674 0.14654981,50.7719 0.05172424,50.7765 0.025857322,50.7810 -5.4139641e-006,50.7855 3.0587769e-006,50.7900 -6.8212976e-006,50.7945 0.0086582499,50.7991 0.13801762,50.8036 0.24138747,50.8081 0.15507981,50.8126 0.025858862,50.8172 0.094913214,50.8217 0.15517224,50.8262 0.09474238,50.8307 -3.8321035e-005,50.8353 0.025887597,50.8398 0.05175826,50.8443 0.077615999,50.8489 0.11205585,50.8534 0.10340285,50.8579 0.051701542,50.8624 0.0344956,50.8670 0.077606983,50.8715 0.12070698,50.8760 0.14658517,50.8805 0.17242426,50.8851 0.094759114,50.8896 -3.541858e-005,50.8941 9.4915385e-006,50.8987 -2.5439108e-006,50.9032 6.8312448e-007,50.9077 -1.8832549e-007,50.9123 7.0108996e-008,50.9168 -9.209981e-008,50.9213 2.9831571e-007,50.9258 -1.1012648e-006,50.9304 0.025923068,50.9349 0.12935543,50.9394 0.10339399,50.9440 0.025816124,50.9485 -6.0536609e-006,50.9530 1.6882662e-007,50.9576 5.3796352e-006,50.9621 0.025894029,50.9666 0.086251266,50.9712 0.14661092,50.9757 0.18967931,50.9802 0.16375186,50.9848 0.094739415,50.9893 0.00859515,50.9938 0.051781081,50.9984 0.12077658,51.0029 0.26732326,51.0074 0.37932131,51.0120 0.34468782,51.0165 0.077555902,51.0210 0.1811516,51.0256 0.2154569,51.0301 0.094733521,51.0346 0.025828997,51.0392 -4.1086219e-006,51.0437 0.025865955,51.0482 0.025867168,51.0528 0.086223856,51.0573 0.14657523,51.0618 0.17250341,51.0664 0.19826403,51.0709 0.077473156,51.0755 0.0086236876,51.0800 0.077660888,51.0845 0.14656225,51.0891 0.086143792,51.0936 0.034449387,51.0981 0.0086147254,51.1027 -1.640913e-006,51.1072 -1.9699886e-008,51.1118 0.025883893,51.1163 0.17244694,51.1208 0.25862268,51.1254 0.20687257,51.1299 0.086181387,51.1344 -1.142801e-005,51.1390 1.4277428e-005,51.1435 0.051773667,51.1481 0.14664805,51.1526 0.2068861,51.1571 0.13788767,51.1617 0.33623791,51.1662 0.37064105,51.1708 0.14648102,51.1753 0.0086075859,51.1799 -9.1473148e-006,51.1844 4.2380376e-005,51.1889 0.1035459,51.1935 0.18972442,51.1980 0.25864395,51.2026 0.29312092,51.2071 0.2930035,51.2117 0.077457406,51.2162 0.051729564,51.2207 0.086206429,51.2253 0.025839575,51.2298 2.6932887e-005,51.2344 0.086285159,51.2389 0.18105942,51.2435 0.21546203,51.2480 0.16375138,51.2525 0.094814748,51.2571 0.025846897,51.2616 0.0086235618,51.2662 0.13793872,51.2707 0.2069001,51.2753 0.10343996,51.2798 0.0086131161,51.2844 1.7802228e-006,51.2889 -4.8390922e-007,51.2935 1.5523403e-007,51.2980 -1.3698842e-007,51.3026 3.9274607e-007,51.3071 -1.4341396e-006,51.3116 5.3443723e-006,51.3162 0.034533974,51.3207 0.11209098,51.3253 0.086177029,51.3298 0.051691119,51.3344 -1.8709825e-005,51.3389 6.2158974e-006,51.3435 -6.1523783e-006,51.3480 0.0086538531,51.3526 0.086271189,51.3571 0.13793209,51.3617 0.086138159,51.3662 -3.2463762e-005,51.3708 8.0103537e-006,51.3753 4.2598754e-007,51.3799 0.051755831,51.3844 0.14663044,51.3890 0.23281303,51.3935 0.18958654,51.3981 0.12924078,51.4026 0.13794141,51.4072 0.11216002,51.4117 0.24145761,51.4163 0.2413089,51.4208 0.12062956,51.4254 0.086173929,51.4299 0.051756136,51.4345 0.16379422,51.4391 0.077517405,51.4436 0.051754028,51.4482 0.086203575,51.4527 0.025827849,51.4573 -1.8792454e-006,51.4618 1.5281545e-006,51.4664 -4.2336287e-006,51.4709 0.0086558219,51.4755 0.094904266,51.4800 0.18964069,51.4846 0.18098211,51.4891 0.13791415,51.4937 0.068958707,51.4983 0.094836548,51.5028 0.094816923,51.5074 0.025844501,51.5119 9.813004e-006,51.5165 0.034490976,51.5210 0.025868427,51.5256 0.034490462,51.5302 0.02585079,51.5347 0.051775578,51.5393 0.14656484,51.5438 0.09480159,51.5484 0.086182147,51.5529 0.086184613,51.5575 0.13794009,51.5621 0.086192943,51.5666 0.025856052,51.5712 1.8832011e-006,51.5757 -1.07992e-005,51.5803 4.1318006e-005,51.5849 0.07761804,51.5894 0.051675253,51.5940 0.05170818,51.5985 0.094834395,51.6031 0.094823763,51.6077 0.025859274,51.6122 0.025898434,51.6168 0.20696531,51.6213 0.34487316,51.6259 0.37066129,51.6305 0.2068128,51.6350 0.07757324,51.6396 0.17243579,51.6441 0.14652272,51.6487 0.043118585,51.6533 0.11211396,51.6578 0.27595079,51.6624 0.37075496,51.6670 0.33611298,51.6715 0.094714232,51.6761 0.051785804,51.6806 0.26742801,51.6852 0.46559864,51.6898 0.42229238,51.6943 0.18951663,51.6989 0.094821073,51.7035 0.086152725,51.7080 -3.0085457e-005,51.7126 0.051784609,51.7172 0.086187735,51.7217 0.025819765,51.7263 -4.250232e-006,51.7309 1.7466259e-006,51.7354 -2.7361018e-006,51.7400 0.0086400304,51.7446 0.051728353,51.7491 0.017221009,51.7537 -1.5362305e-006,51.7583 5.1635493e-007,51.7628 -5.2907779e-007,51.7674 1.6001105e-006,51.7720 0.034579996,51.7765 0.15522748,51.7811 0.18963958,51.7857 0.24135625,51.7902 0.1119788,51.7948 -3.1571872e-005,51.7994 8.9329733e-006,51.8039 -4.1569792e-006,51.8085 0.025928654,51.8131 0.15527993,51.8177 0.20683999,51.8222 0.10339245,51.8268 0.17244211,51.8314 0.13789602,51.8359 0.077592343,51.8405 0.12070397,51.8451 0.094792277,51.8496 0.051732909,51.8542 0.11210434,51.8588 0.18100622,51.8634 0.13790625,51.8679 0.086205542,51.8725 0.025866702,51.8771 0.17253217,51.8817 0.53458899,51.8862 0.60335028,51.8908 0.21538818,51.8954 0.025821256,51.8999 0.0086858254,51.9045 0.13800605,51.9091 0.15514344,51.9137 0.11204478,51.9182 0.094804384,51.9228 0.051700287,51.9274 0.086223677,51.9320 0.13794617,51.9365 0.12067864,51.9411 0.10352664,51.9457 0.32778257,51.9503 0.62935072,51.9548 0.5342598,51.9594 0.12916641,51.9640 0.034562673,51.9686 0.15527911,51.9731 0.20685439,51.9777 0.08608523,51.9823 0.051746901,51.9869 0.29316419,51.9915 0.36207998,51.9960 0.30173245,52.0006 0.16373526,52.0052 0.051670756,52.0098 0.025852993,52.0143 -5.0373646e-006,52.0189 1.2917578e-006,52.0235 -1.2912732e-007,52.0281 -7.75476e-007,52.0327 3.2314051e-006,52.0372 0.0086265104,52.0418 0.017246448,52.0464 0.094848298,52.0510 0.20692419,52.0556 0.24999014,52.0601 0.16378564,52.0647 0.12069613,52.0693 0.13798502,52.0739 0.22417517,52.0785 0.18968228,52.0830 0.33631739,52.0876 0.43100175,52.0922 0.21536101,52.0968 0.051657349,52.1014 0.025848906,52.1060 0.025894912,52.1105 0.094855212,52.1151 0.09482684,52.1197 0.094800279,52.1243 0.04306623,52.1289 0.025855329,52.1335 0.0086508133,52.1380 0.13808464,52.1426 0.33627769,52.1472 0.28435656,52.1518 0.11196251,52.1564 0.025858946,52.1610 0.13810867,52.1655 0.48294431,52.1701 0.59477407,52.1747 0.39641106,52.1793 0.24996838,52.1839 0.23275295,52.1885 0.1982408,52.1931 0.24134897,52.1976 0.2930617,52.2022 0.24134097,52.2068 0.086225122,52.2114 0.17248307,52.2160 0.25870427,52.2206 0.34490976,52.2252 0.31893229,52.2298 0.19817445,52.2343 0.086119145,52.2389 0.051701479,52.2435 0.13804646,52.2481 0.29319164,52.2527 0.27578193,52.2573 0.12060095,52.2619 0.051730346,52.2665 0.094889343,52.2711 0.22416373,52.2756 0.27592796,52.2802 0.3362802,52.2848 0.28440985,52.2894 0.18092337,52.2940 0.13785312,52.2986 0.077599868,52.3032 0.18109547,52.3078 0.20689376,52.3124 0.086144373,52.3170 0.0086002983,52.3216 0.10349164,52.3261 0.18102142,52.3307 0.094831116,52.3353 0.086231381,52.3399 0.094843231,52.3445 0.18106343,52.3491 0.22413328,52.3537 0.16375035,52.3583 0.051675104,52.3629 0.025849855,52.3675 0.025871994,52.3721 0.051784985,52.3767 0.13794602,52.3813 0.086157627,52.3859 0.077584997,52.3905 0.11208203,52.3951 0.07757283,52.3997 0.086264454,52.4042 0.28459939,52.4088 0.31027868,52.4134 0.1551825,52.4180 0.29317197,52.4226 0.318975,52.4272 0.38793236,52.4318 0.27579713,52.4364 0.19826314,52.4410 0.15510473,52.4456 0.077532232,52.4502 0.10348515,52.4548 0.17250349,52.4594 0.35352758,52.4640 0.37065783,52.4686 0.24131918,52.4732 0.19826719,52.4778 0.23274569,52.4824 0.15511161,52.4870 0.051675469,52.4916 0.02586397,52.4962 0.11206809,52.5008 0.12930912,52.5054 0.1034514,52.5100 0.0517167,52.5146 0.025856845,52.5192 0.051740445,52.5238 0.077615336,52.5284 0.051692102,52.5330 -1.8360844e-005,52.5376 0.11214425,52.5422 0.2586599,52.5468 0.20684208,52.5514 0.077574618,52.5560 0.094860449,52.5606 0.08616057,52.5652 0.025849286,52.5698 0.10350789,52.5744 0.29310808,52.5790 0.20684545,52.5836 0.060310446,52.5882 -5.8792007e-006,52.5928 1.5598298e-006,52.5974 -3.5951138e-007,52.6020 -1.2196801e-007,52.6066 8.4751571e-007,52.6113 -3.2684395e-006,52.6159 1.2227495e-005,52.6205 0.025861278,52.6251 -9.112975e-006,52.6297 0.060394682,52.6343 0.25868016,52.6389 0.33618182,52.6435 0.14648481,52.6481 0.0086013386,52.6527 2.4389194e-006,52.6573 1.6378608e-006,52.6619 0.025882067,52.6665 0.08622501,52.6711 0.086185172,52.6757 0.0085991183,52.6803 8.3235818e-006,52.6850 0.0086176787,52.6896 0.0086503914,52.6942 0.069039658,52.6988 0.13794705,52.7034 0.12062634,52.7080 0.034430619,52.7126 -1.0999685e-005,52.7172 1.7213013e-005,52.7218 0.051781036,52.7264 0.12070876,52.7310 0.08614473,52.7357 -3.4420998e-005,52.7403 1.4010983e-005,52.7449 0.051787011,52.7495 0.22418322,52.7541 0.19823126,52.7587 0.1120175,52.7633 0.02584821,52.7679 0.0086205695,52.7725 -5.2538335e-006,52.7772 1.9529409e-006,52.7818 -2.5576348e-006,52.7864 8.2782908e-006,52.7910 0.086234227,52.7956 0.18109317,52.8002 0.27593356,52.8048 0.30170846,52.8094 0.20682678,52.8141 0.094779417,52.8187 0.051720783,52.8233 0.11209405,52.8279 0.13791469,52.8325 0.10344465,52.8371 0.1379275,52.8417 0.051699884,52.8464 0.051751114,52.8510 0.17247921,52.8556 0.19829099,52.8602 0.10338934,52.8648 0.025809038,52.8694 1.5108266e-005,52.8741 0.060427353,52.8787 0.15521383,52.8833 0.13786307,52.8879 0.051706906,52.8925 0.094871379,52.8971 0.094774738,52.9018 0.025850821,52.9064 0.086264081,52.9110 0.13797501,52.9156 0.19832221,52.9202 0.24140821,52.9248 0.27581862,52.9295 0.1895787,52.9341 0.086140878,52.9387 -2.4047444e-005,52.9433 0.051809683,52.9479 0.16380443,52.9526 0.11204608,52.9572 0.24149978,52.9618 0.42247087,52.9664 0.32750246,52.9710 0.23274782,52.9757 0.30180171,52.9803 0.3361719,52.9849 0.16364732,52.9895 0.051667225,52.9941 0.051754877,52.9988 0.11209203,53.0034 0.18105501,53.0080 0.23278463,53.0126 0.1982519,53.0173 0.10342266,53.0219 0.11204848,53.0265 0.025832204,53.0311 8.1220269e-006,53.0357 0.025868906,53.0404 0.025858242,53.0450 0.051785819,53.0496 0.24146585,53.0542 0.32754931,53.0589 0.1895653,53.0635 0.10348725,53.0681 0.21571593,53.0727 0.42248976,53.0774 0.36197683,53.0820 0.27577528,53.0866 0.18961076,53.0912 0.14650574,53.0959 0.051662076,53.1005 -2.3624285e-005,53.1051 4.5481127e-005,53.1097 0.14669718,53.1144 0.31901681,53.1190 0.24988826,53.1236 0.12924734,53.1282 0.18102989,53.1329 0.14653215,53.1375 0.077569149,53.1421 0.034471285,53.1468 0.051722165,53.1514 0.025865369,53.1560 0.034522865,53.1606 0.14661357,53.1653 0.16376796,53.1699 0.051653739,53.1745 -1.6397606e-005,53.1792 1.5662246e-005,53.1838 0.025875701,53.1884 0.025851678,53.1931 0.0086084474,53.1977 -4.683632e-007,53.2023 -5.5660553e-006,53.2069 2.2735134e-005,53.2116 0.051757406,53.2162 0.051686797,53.2208 -2.5589413e-006,53.2255 0.05176976,53.2301 0.08622203,53.2347 0.12940814,53.2394 0.25864741,53.2440 0.16366209,53.2486 0.025787631,53.2533 3.456683e-005,53.2579 0.0862782,53.2625 0.15519899,53.2672 0.13786876,53.2718 0.051681165,53.2764 0.13795045,53.2811 0.18104242,53.2857 0.19827269,53.2903 0.13794731,53.2950 0.2069674,53.2996 0.36206824,53.3042 0.26718894,53.3089 0.25864846,53.3135 0.275859,53.3181 0.16372474,53.3228 0.051691778,53.3274 -6.1086519e-007,53.3320 8.8243944e-008,53.3367 2.57984e-007,53.3413 -1.1203115e-006,53.3460 4.2236929e-006,53.3506 0.025867771,53.3552 0.025856502,53.3599 -4.9136934e-006,53.3645 3.7539148e-006,53.3691 -1.0102532e-005,53.3738 3.6659836e-005,53.3784 0.077636331,53.3831 0.086184457,53.3877 0.051705122,53.3923 0.069002941,53.3970 0.1207006,53.4016 0.086162634,53.4063 0.077574737,53.4109 0.15517965,53.4155 0.2155591,53.4202 0.34486392,53.4248 0.20693488,53.4295 0.20684339,53.4341 0.051633488,53.4387 0.025879137,53.4434 0.051747795,53.4480 0.086241834,53.4527 0.094786704,53.4573 0.034487192,53.4619 0.13803092,53.4666 0.20688091,53.4712 0.18957926,53.4759 0.14651424,53.4805 0.051707022,53.4852 0.0086180372,53.4898 0.0086192451,53.4944 0.025921695,53.4991 0.1466293,53.5037 0.18100548,53.5084 0.10340373,53.5130 0.051690869,53.5177 0.0085901376,53.5223 1.9884978e-006,53.5269 -2.8568566e-006,53.5316 0.0086369375,53.5362 0.077638008,53.5409 0.11209726,53.5455 0.10343304,53.5502 0.18968409,53.5548 0.25857645,53.5595 0.094764858,53.5641 0.025885221,53.5688 0.05174784,53.5734 0.086210094,53.5780 0.051690392,53.5827 0.0086000459,53.5873 0.0086415866,53.5920 0.11210705,53.5966 0.14655469,53.6013 0.086203203,53.6059 0.086217083,53.6106 0.17239454,53.6152 0.12071635,53.6199 0.1638516,53.6245 0.16375276,53.6292 0.077529214,53.6338 0.051703162,53.6385 0.043103706,53.6431 0.10346905,53.6478 0.11209948,53.6524 0.086231537,53.6571 0.077549048,53.6617 0.025824048,53.6664 0.051737078,53.6710 0.077578671,53.6757 0.034489043,53.6803 0.051740378,53.6850 0.051709656,53.6896 0.077595063,53.6943 0.18966527,53.6989 0.21553025,53.7036 0.22414628,53.7082 0.16379791,53.7129 0.16386746,53.7175 0.24144794,53.7222 0.27584639,53.7269 0.24139233,53.7315 0.28447667,53.7362 0.21544346,53.7408 0.1206002,53.7455 0.0085743405,53.7501 0.0086184209,53.7548 0.0086533539,53.7594 0.12080394,53.7641 0.275933,53.7687 0.27579591,53.7734 0.13784897,53.7781 0.12931018,53.7827 0.21562701,53.7874 0.28445238,53.7920 0.077441916,53.7967 1.7211061e-005,53.8013 0.051751368,53.8060 0.05170827,53.8106 0.025842719,53.8153 0.025862927,53.8200 0.051722057,53.8246 0.025869517,53.8293 0.051777672,53.8339 0.13792026,53.8386 0.10348053,53.8433 0.17250563,53.8479 0.20684117,53.8526 0.094737113,53.8572 0.025832692,53.8619 0.025875358,53.8665 0.16386634,53.8712 0.31036416,53.8759 0.18963294,53.8805 0.12927113,53.8852 0.051731732,53.8898 0.15526959,53.8945 0.23273362,53.8992 0.11198892,53.9038 0.086237617,53.9085 0.13793971,53.9131 0.094809592,53.9178 0.1120901,53.9225 0.12932454,53.9271 0.16381356,53.9318 0.18101229,53.9365 0.12063699,53.9411 0.077550799,53.9458 0.17248429,53.9504 0.3793886,53.9551 0.31025788,53.9598 0.051643819,53.9644 2.6922398e-006,53.9691 0.025921801,53.9738 0.13803908,53.9784 0.19820453,53.9831 0.043034948,53.9878 0.06900809,53.9924 0.086201981,53.9971 0.18966103,54.0018 0.26727232,54.0064 0.21550502,54.0111 0.086172342,54.0157 0.16383113,54.0204 0.198266,54.0251 0.086160913,54.0297 0.051719524,54.0344 0.060361017,54.0391 0.20690525,54.0437 0.27592278,54.0484 0.40521151,54.0531 0.23268688,54.0578 0.15518461,54.0624 0.22419241,54.0671 0.25858569,54.0718 0.18096998,54.0764 0.077545024,54.0811 0.025902549,54.0858 0.086242467,54.0904 0.086198948,54.0951 0.1293391,54.0998 0.16382267,54.1044 0.15512149,54.1091 0.077508897,54.1138 0.051713951,54.1184 0.034486301,54.1231 -1.0765068e-005,54.1278 2.0401829e-005,54.1325 0.051765613,54.1371 0.094848201,54.1418 0.094798267,54.1465 0.051691122,54.1511 0.051720671,54.1558 0.025853258,54.1605 -3.3364684e-006,54.1652 5.2795588e-007,54.1698 1.2251396e-006,54.1745 0.025888633,54.1792 0.077620767,54.1839 0.086193137,54.1885 0.086244404,54.1932 0.18968816,54.1979 0.14650908,54.2025 0.14653632,54.2072 0.17237823,54.2119 0.10349885,54.2166 0.20698442,54.2212 0.18958737,54.2259 0.060258009,54.2306 -1.1461168e-005,54.2353 1.9791178e-006,54.2399 3.546317e-006,54.2446 0.051748168,54.2493 0.13793536,54.2540 0.094818257,54.2586 0.07764066,54.2633 0.1638411,54.2680 0.14647102,54.2727 0.0085836593,54.2774 0.051790882,54.2820 0.094818339,54.2867 0.060339801,54.2914 0.10351004,54.2961 0.18962571,54.3007 0.29305989,54.3054 0.3016986,54.3101 0.11209078,54.3148 0.12078248,54.3195 0.1551708,54.3241 0.14649895,54.3288 0.1379213,54.3335 0.16379157,54.3382 0.12070344,54.3429 0.137942,54.3475 0.13795546,54.3522 0.16375707,54.3569 0.051675014,54.3616 0.086264424,54.3663 0.13793422,54.3709 0.086136386,54.3756 -3.2869051e-005,54.3803 8.2079241e-006,54.3850 4.0908837e-008,54.3897 -8.3733421e-006,54.3943 3.3456105e-005,54.3990 0.1207772,54.4037 0.25002223,54.4084 0.18101162,54.4131 0.17246154,54.4178 0.23275459,54.4224 0.14646474,54.4271 0.051670454,54.4318 0.025900928,54.4365 0.12077435,54.4412 0.15512724,54.4459 0.051638547,54.4505 -1.1467278e-005,54.4552 1.5472983e-006,54.4599 5.2798878e-006,54.4646 0.0086075552,54.4693 4.7251826e-005,54.4740 0.086265333,54.4787 0.10344054,54.4833 0.12932414,54.4880 0.16377097,54.4927 0.086143889,54.4974 -2.4660429e-005,54.5021 1.4394844e-005,54.5068 0.025889952,54.5115 0.077598304,54.5162 0.1120511,54.5208 0.08618664,54.5255 0.025858723,54.5302 0.025861369,54.5349 0.21553031,54.5396 0.45694301,54.5443 0.44829842,54.5490 0.24136104,54.5537 0.094830059,54.5583 0.10346793,54.5630 0.086171798,54.5677 0.051684476,54.5724 0.051712021,54.5771 0.025877779,54.5818 0.13797303,54.5865 0.21551974,54.5912 0.1551359,54.5959 0.051709387,54.6006 0.051752303,54.6052 0.094827443,54.6099 0.086232878,54.6146 0.29335275,54.6193 0.64663774,54.6240 0.4825418,54.6287 0.1808853,54.6334 0.0085815517,54.6381 0.02591729,54.6428 0.086205378,54.6475 0.025812682,54.6522 -3.0250615e-006,54.6569 0.025922742,54.6616 0.11210632,54.6663 0.077511363,54.6709 0.0086246822,54.6756 0.086258002,54.6803 0.086165808,54.6850 0.025845706,54.6897 0.1035748,54.6944 0.31908882,54.6991 0.37069505,54.7038 0.34474647,54.7085 0.24127477,54.7132 0.1119986,54.7179 -2.2165304e-005,54.7226 0.034514282,54.7273 0.12071846,54.7320 0.24142778,54.7367 0.3966226,54.7414 0.41383371,54.7461 0.310258,54.7508 0.11199171,54.7555 0.10350896,54.7602 0.16378674,54.7649 0.094773389,54.7696 0.077596873,54.7743 0.11210466,54.7790 0.14657816,54.7837 0.1810725,54.7884 0.29314002,54.7931 0.39653292,54.7978 0.33624327,54.8025 0.37931892,54.8072 0.24988794,54.8119 0.11202009,54.8166 0.094853222,54.8213 0.18104491,54.8260 0.2673665,54.8307 0.5173434,54.8354 0.45673516,54.8401 0.19812638,54.8448 0.13794644,54.8495 0.14658099,54.8542 0.11202934,54.8589 -3.1519929e-005,54.8636 1.616486e-005,54.8683 0.051738549,54.8730 0.094840392,54.8777 0.12931557,54.8824 0.15519866,54.8871 0.23278838,54.8918 0.18966663,54.8965 0.17240903,54.9012 0.13790797,54.9059 0.094772704,54.9106 0.0085923998,54.9153 0.08622358,54.9200 0.077614941,54.9247 0.086234443,54.9294 0.094822586,54.9341 0.10345293,54.9388 0.10346171,54.9435 0.12064537,54.9482 0.094788365,54.9530 0.051716805,54.9577 4.1309122e-005,54.9624 0.11213712,54.9671 0.15515466,54.9718 0.086148374,54.9765 0.017232563,54.9812 0.025859689,54.9859 -1.7420396e-005,54.9906 0.025880065,54.9953 0.094837502,55.0000 0.086190753,55.0047 0.0086180512,55.0094 0.051765751,55.0142 0.12077314,55.0189 0.25012991,55.0236 0.32754529,55.0283 0.15501493,55.0330 0.051696848,55.0377 0.10354315,55.0424 0.2241547,55.0471 0.13783962,55.0518 0.051675245,55.0565 -1.2799285e-007,55.0613 0.1466125,55.0660 0.3104077,55.0707 0.31893569,55.0754 0.14646016,55.0801 0.0086538782,55.0848 0.13804151,55.0895 0.25859371,55.0942 0.18093111,55.0989 0.051702783,55.1037 0.034523837,55.1084 0.077608652,55.1131 0.10345856,55.1178 0.18109225,55.1225 0.27591145,55.1272 0.27583721,55.1319 0.39656556,55.1367 0.55175185,55.1414 0.40512395,55.1461 0.2758618,55.1508 0.25002512,55.1555 0.18095879,55.1602 0.06026965,55.1649 0.051759236,55.1697 0.12071024,55.1744 0.086168304,55.1791 0.025832051,55.1838 0.051747162,55.1885 0.16382317,55.1932 0.22413737,55.1980 0.21556757,55.2027 0.25862008,55.2074 0.1206059,55.2121 0.0085881427,55.2168 2.0298194e-006,55.2215 7.2406674e-006,55.2263 0.025892194,55.2310 0.060347471,55.2357 0.077603906,55.2404 0.13798055,55.2451 0.15518986,55.2498 0.13787076,55.2546 0.034424603,55.2593 0.025859846,55.2640 -4.0407335e-006,55.2687 1.1737925e-006,55.2734 -6.540759e-007,55.2782 1.4425394e-006,55.2829 -5.1165603e-006,55.2876 1.9025603e-005,55.2923 0.077649586,55.2970 0.20695736,55.3018 0.27585274,55.3065 0.13785812,55.3112 0.034432348,55.3159 -9.2917062e-006,55.3207 7.3953865e-006,55.3254 0.051745016,55.3301 0.13795167,55.3348 0.13796955,55.3395 0.14657788,55.3443 0.11199599,55.3490 -4.6665351e-005,55.3537 0.0086454013,55.3584 0.077646308,55.3632 0.17243481,55.3679 0.10337433,55.3726 -2.9576655e-005,55.3773 9.7096772e-006,55.3821 0.025881654,55.3868 0.086217619,55.3915 0.060319379,55.3962 0.0086202957,55.4010 0.086237907,55.4057 0.12071513,55.4104 0.12931055,55.4151 0.060342379,55.4199 0.094889551,55.4246 0.17240423,55.4293 0.11203737,55.4340 0.12072045,55.4388 0.12066205,55.4435 0.1465317,55.4482 0.15517198,55.4529 0.10340914,55.4577 0.025836172,55.4624 0.025875235,55.4671 0.02586822,55.4719 0.025857164,55.4766 0.051722173,55.4813 0.06035446,55.4860 0.051705834,55.4908 1.3153773e-005,55.4955 0.077639215,55.5002 0.10346087,55.5050 0.086170934,55.5097 0.034456603,55.5144 0.02585046,55.5192 0.0086184731,55.5239 0.094854325,55.5286 0.15516917,55.5333 0.086187467,55.5381 0.0086002778,55.5428 4.1747819e-005,55.5475 0.14665158,55.5523 0.2241724,55.5570 0.16370171,55.5617 0.025784466,55.5665 3.3862698e-006,55.5712 0.034522723,55.5759 0.1638532,55.5807 0.21552144,55.5854 0.26722121,55.5901 0.32756665,55.5949 0.22409433,55.5996 0.025846137,55.6043 0.051741187,55.6091 0.086212002,55.6138 0.077607878,55.6185 0.086235575,55.6233 0.086162835,55.6280 0.0085883783,55.6327 0.051824957,55.6375 0.163812,55.6422 0.077485807,55.6469 0.034500759,55.6517 0.19832429,55.6564 0.22415656,55.6612 0.20698686,55.6659 0.23276389,55.6706 0.1377845,55.6754 -7.9549442e-005,55.6801 6.3585016e-005,55.6848 0.17260668,55.6896 0.46567279,55.6943 0.53434896,55.6991 0.25849074,55.7038 0.18970422,55.7085 0.25858977,55.7133 0.14643872,55.7180 -3.3567507e-005,55.7227 0.025882347,55.7275 0.034481499,55.7322 0.034507312,55.7370 0.094903082,55.7417 0.18106312,55.7464 0.13783735,55.7512 0.0085629141,55.7559 9.783229e-006,55.7607 -2.2752224e-006,55.7654 -6.834527e-007,55.7701 5.009812e-006,55.7749 0.0086207306,55.7796 -5.2050559e-006,55.7844 1.4070195e-006,55.7891 -4.2251284e-007,55.7939 2.8291262e-007,55.7986 0.00861998,55.8033 0.0086232433,55.8081 0.025909469,55.8128 0.086206719,55.8176 0.025815208,55.8223 -4.2450756e-006,55.8271 7.0143888e-006,55.8318 0.051741369,55.8365 0.086201176,55.8413 0.025846737,55.8460 0.060455844,55.8508 0.30189872,55.8555 0.43100896,55.8603 0.29296613,55.8650 0.13784032,55.8698 0.025829816,55.8745 0.0086254487,55.8792 0.0086181378,55.8840 0.025871739,55.8887 0.077587917,55.8935 0.11207087,55.8982 0.12072374,55.9030 0.1120731,55.9077 0.051687866,55.9125 0.11211102,55.9172 0.3190164,55.9220 0.34486461,55.9267 0.30183107,55.9315 0.37938574,55.9362 0.39648741,55.9410 0.23258477,55.9457 0.060266089,55.9505 0.051744755,55.9552 0.034461066,55.9600 -1.6224185e-005,55.9647 4.0344398e-006,55.9695 8.8157528e-008,55.9742 -4.3879613e-006,55.9790 0.034548514,55.9837 0.23288152,55.9885 0.39659169,55.9932 0.37068853,55.9980 0.33619696,56.0027 0.3103368,56.0075 0.2672075,56.0122 0.18106459,56.0170 0.28447604,56.0217 0.19816847,56.0265 0.086136676,56.0312 0.0086301174,56.0360 0.086251192,56.0407 0.08618179,56.0455 0.060357999,56.0502 0.10348879,56.0550 0.18963704,56.0597 0.16374059,56.0645 0.077558815,56.0692 0.094840951,56.0740 0.1379801,56.0787 0.12070229,56.0835 0.07755889,56.0883 0.060361914,56.0930 0.0948603,56.0978 0.094785541,56.1025 0.02580777,56.1073 -4.083839e-006,56.1120 5.2810122e-007,56.1168 1.9720765e-006,56.1215 -8.4173489e-006,56.1263 0.0086761788,56.1311 0.094880879,56.1358 0.094801582,56.1406 0.077583373,56.1453 0.094858229,56.1501 0.14651224,56.1548 0.12929764,56.1596 0.12068789,56.1644 0.025812751,56.1691 -2.1500562e-006,56.1739 0.025940936,56.1786 0.138008,56.1834 0.16374139,56.1881 0.10336835,56.1929 0.025843438,56.1977 0.025901448,56.2024 0.077606648,56.2072 0.094846465,56.2119 0.12929574,56.2167 0.1292848,56.2215 0.38797718,56.2262 0.51728934,56.2310 0.38796255,56.2357 0.18961582,56.2405 0.12064119,56.2453 0.13789564,56.2500 0.086177915,56.2548 0.051740572,56.2596 0.051744137,56.2643 0.077585503,56.2691 0.051700398,56.2738 0.025841523,56.2786 -8.1216067e-006,56.2834 -4.630987e-006,56.2881 2.664927e-005,56.2929 0.077662662,56.2977 0.19835745,56.3024 0.32766721,56.3072 0.37928382,56.3119 0.27578306,56.3167 0.22414048,56.3215 0.23279829,56.3262 0.29316619,56.3310 0.49144021,56.3358 0.67231983,56.3405 0.32743078,56.3453 0.051667366,56.3501 0.025889361,56.3548 0.094863482,56.3596 0.094806857,56.3644 0.10347993,56.3691 0.2328231,56.3739 0.26718831,56.3787 0.10338212,56.3834 0.11210338,56.3882 0.30174956,56.3930 0.30168959,56.3977 0.13788284,56.4025 -1.7482087e-005,56.4073 0.0086598359,56.4120 0.086264022,56.4168 0.16383891,56.4216 0.25866562,56.4263 0.24994256,56.4311 0.10339402,56.4359 0.12073204,56.4406 0.1551633,56.4454 0.094765134,56.4502 0.025829509,56.4550 0.025900606,56.4597 0.12077684,56.4645 0.23284027,56.4693 0.34481618,56.4740 0.28437373,56.4788 0.12060366,56.4836 -7.6726428e-007,56.4884 0.025879644,56.4931 0.025852872,56.4979 0.051801734,56.5027 0.17246987,56.5074 0.15513466,56.5122 0.094738483,56.5170 0.02589759,56.5218 0.3536593,56.5265 0.61210108,56.5313 0.41360539,56.5361 0.060249649,56.5409 0.060387023,56.5456 0.086188473,56.5504 0.025824701,56.5552 0.025914539,56.5600 0.12074358,56.5647 0.1206367,56.5695 0.094830111,56.5743 0.23279972,56.5791 0.25860125,56.5838 0.19822274,56.5886 0.025839821,56.5934 0.11210238,56.5982 0.14652862,56.6029 0.077621639,56.6077 0.14671224,56.6125 0.31902331,56.6173 0.3533631,56.6220 0.30165407,56.6268 0.14648959,56.6316 0.051686265,56.6364 0.11215273,56.6411 0.30185401,56.6459 0.35352901,56.6507 0.33614132,56.6555 0.18948068,56.6603 0.025785869,56.6650 1.6751614e-005,56.6698 0.025866563,56.6746 0.02587878,56.6794 0.17269729,56.6842 0.63825291,56.6889 0.7412203,56.6937 0.38765347,56.6985 0.20680021,56.7033 0.10340124,56.7081 0.094926111,56.7128 0.25872308,56.7176 0.31032112,56.7224 0.29306373,56.7272 0.27584165,56.7320 0.2758801,56.7367 0.29308623,56.7415 0.18955107,56.7463 0.034420766,56.7511 0.008614935,56.7559 -2.5513457e-006,56.7607 0.0086250193,56.7654 0.0086182831,56.7702 -7.0840174e-006,56.7750 1.8378292e-005,56.7798 0.051730409,56.7846 0.017222039,56.7894 -1.5800604e-006,56.7941 1.4495273e-006,56.7989 -4.2183228e-006,56.8037 0.0086548934,56.8085 0.11210249,56.8133 0.15517297,56.8181 0.13793951,56.8229 0.10346325,56.8276 0.24151081,56.8324 0.43105185,56.8372 0.25850642,56.8420 0.15525754,56.8468 0.27589324,56.8516 0.18951127,56.8564 0.051635738,56.8612 0.2155325,56.8659 0.26729602,56.8707 0.13791907,56.8755 0.12066907,56.8803 0.18110321,56.8851 0.23273738,56.8899 0.10341778,56.8947 0.11208191,56.8995 0.077590272,56.9042 0.086206041,56.9090 0.094873875,56.9138 0.2587544,56.9186 0.3879739,56.9234 0.40506509,56.9282 0.20675372,56.9330 0.02581268,56.9378 -1.19588e-006,56.9426 1.9349197e-007,56.9474 4.2208265e-007,56.9521 -1.8820411e-006,56.9569 7.1068043e-006,56.9617 0.025905905,56.9665 0.0949056,56.9713 0.15517415,56.9761 0.18957682,56.9809 0.051730871,56.9857 0.13799329,56.9905 0.21557678,56.9953 0.27590802,57.0001 0.25855485,57.0049 0.13781618,57.0097 0.051682107,57.0144 0.0086195935,57.0192 -2.1474375e-006,57.0240 1.7425564e-006,57.0288 -4.823069e-006,57.0336 0.025900051,57.0384 0.1897314,57.0432 0.27590168,57.0480 0.2413189,57.0528 0.051633146,57.0576 0.0086723249,57.0624 0.13809229,57.0672 0.30185467,57.0720 0.31016454,57.0768 0.025672758,57.0816 0.008688597,57.0864 0.094893828,57.0912 0.16380818,57.0960 0.31027636,57.1008 0.18099692,57.1056 0.051757291,57.1104 0.11219859,57.1152 0.31905907,57.1200 0.31023943,57.1248 0.13780521,57.1296 0.086182564,57.1344 0.077580072,57.1392 0.025869111,57.1440 0.10347343,57.1488 0.1120512,57.1536 0.051707618,57.1584 0.025874153,57.1632 0.05175209,57.1680 0.12939696,57.1728 0.25005066,57.1776 0.18954818,57.1824 0.034410264,57.1872 0.025882268,57.1920 0.051751003,57.1968 0.094853342,57.2016 0.094794162,57.2064 0.025819195,57.2112 -2.5310721e-006,57.2160 -3.7682933e-006,57.2208 1.7606388e-005,57.2256 0.051783904,57.2304 0.14656635,57.2352 0.14650467,57.2400 0.086173445,57.2448 0.0086109666,57.2496 8.0166719e-006,57.2544 0.025890891,57.2592 0.051718049,57.2640 0.034497414,57.2688 0.086234853,57.2736 0.086200476,57.2784 0.077573538,57.2832 0.086227395,57.2880 0.22420844,57.2928 0.30172929,57.2976 0.20683643,57.3024 0.086171195,57.3072 0.060330302,57.3120 0.034473181,57.3169 0.077655658,57.3217 0.23283692,57.3265 0.23268361,57.3313 0.077545568,57.3361 0.077600256,57.3409 0.060329247,57.3457 0.11211008,57.3505 0.14653759,57.3553 0.1121015,57.3601 0.20697547,57.3649 0.23273344,57.3697 0.20680714,57.3745 0.11202095,57.3794 0.10348076,57.3842 0.14659218,57.3890 0.16379309,57.3938 0.11201225,57.3986 0.025798773,57.4034 6.0412953e-005,57.4082 0.14669384,57.4130 0.25861338,57.4178 0.17230719,57.4226 0.11206214,57.4275 0.17244112,57.4323 0.12926592,57.4371 0.034444138,57.4419 0.0086057968,57.4467 1.5099211e-005,57.4515 0.051776815,57.4563 0.086188108,57.4611 0.025822151,57.4660 0.051746193,57.4708 0.11208227,57.4756 0.15518214,57.4804 0.2068956,57.4852 0.15516119,57.4900 0.077574439,57.4948 0.086207338,57.4996 0.19833583,57.5045 0.3363021,57.5093 0.30167505,57.5141 0.13789453,57.5189 0.18106578,57.5237 0.1637603,57.5285 0.11202187,57.5333 0.025814658,57.5382 -1.0192209e-005,57.5430 2.9881558e-005,57.5478 0.18119977,57.5526 0.45702153,57.5574 0.47412845,57.5622 0.45683151,57.5671 0.35331649,57.5719 0.17233828,57.5767 0.086188689,57.5815 0.025860099,57.5863 0.034471933,57.5912 2.5167503e-005,57.5960 0.077651002,57.6008 0.12925464,57.6056 0.060352985,57.6104 0.15527222,57.6152 0.22415414,57.6201 0.18961312,57.6249 0.13789871,57.6297 0.15522574,57.6345 0.23275243,57.6393 0.18965068,57.6442 0.27595705,57.6490 0.35343921,57.6538 0.2498782,57.6586 0.12062895,57.6634 0.094826452,57.6683 0.051700421,57.6731 0.025918981,57.6779 0.13800445,57.6827 0.18965182,57.6876 0.20686536,57.6924 0.13786104,57.6972 0.0085838614,57.7020 6.5753925e-006,57.7068 -1.9367167e-006,57.7117 1.1709097e-006,57.7165 -2.7469907e-006,57.7213 0.034571953,57.7261 0.18111993,57.7310 0.18096313,57.7358 0.077508554,57.7406 0.025842257,57.7454 -4.9156283e-006,57.7503 2.0666191e-006,57.7551 -3.3506863e-006,57.7599 1.1337096e-005,57.7647 0.077609085,57.7696 0.1551708,57.7744 0.13793801,57.7792 0.10350449,57.7840 0.14657047,57.7889 0.10336995,57.7937 -4.4544035e-005,57.7985 1.9814468e-005,57.8033 0.025892852,57.8082 0.077636465,57.8130 0.10340642,57.8178 0.0085647432,57.8226 1.0351964e-005,57.8275 -5.6815638e-006,57.8323 0.0259514,57.8371 0.15522961,57.8420 0.12062346,57.8468 0.051669981,57.8516 0.025839068,57.8564 -7.6413079e-007,57.8613 2.7057579e-006,57.8661 -1.0059872e-005,57.8709 3.7537397e-005,57.8758 0.11213917,57.8806 0.17239076,57.8854 0.06892626,57.8903 0.034476377,57.8951 0.043095917,57.8999 0.086205289,57.9047 0.086214907,57.9096 0.051718578,57.9144 0.025878655,57.9192 0.13798684,57.9241 0.23279712,57.9289 0.22412315,57.9337 0.14657007,57.9386 0.17242792,57.9434 0.12059919,57.9482 0.025803776,57.9531 0.0086357575,57.9579 0.034492828,57.9627 0.025842376,57.9676 0.034535572,57.9724 0.1897392,57.9772 0.29313976,57.9821 0.19823103,57.9869 0.09475404,57.9917 0.043058164,57.9966 -2.418807e-005,58.0014 5.8889223e-006,58.0062 6.3497583e-007,58.0111 0.0086365743,58.0159 0.025870793,58.0207 0.051741414,58.0256 0.21554121,58.0304 0.21548647,58.0353 0.051688489,58.0401 -1.3123532e-006,58.0449 9.4752534e-007,58.0498 0.02586258,58.0546 0.02586206,58.0594 0.025861589,58.0643 -1.0765947e-006,58.0691 1.7917772e-006,58.0740 0.02587554,58.0788 0.086217657,58.0836 0.094824158,58.0885 0.077620097,58.0933 0.12071549,58.0981 0.094802052,58.1030 0.051683735,58.1078 0.025849937,58.1127 0.051726755,58.1175 0.086246729,58.1223 0.31049338,58.1272 0.47419637,58.1320 0.37065309,58.1369 0.34493917,58.1417 0.45700186,58.1466 0.4912723,58.1514 0.3187494,58.1562 0.086098902,58.1611 0.0086190673,58.1659 3.4728239e-006,58.1708 0.077605821,58.1756 0.23279145,58.1804 0.31037152,58.1853 0.19827604,58.1901 0.17238629,58.1950 0.09479738,58.1998 0.077598475,58.2047 0.10351902,58.2095 0.16386266,58.2143 0.18097627,58.2192 0.10340934,58.2240 0.10346956,58.2289 0.077535979,58.2337 0.025819819,58.2386 0.025897861,58.2434 0.094866566,58.2483 0.09479668,58.2531 0.077637494,58.2580 0.21563044,58.2628 0.25856158,58.2676 0.10332814,58.2725 0.025823431,58.2773 1.0257018e-005,58.2822 0.025874756,58.2870 0.034477528,58.2919 0.051731698,58.2967 0.051711418,58.3016 0.0086065773,58.3064 1.0398675e-006,58.3113 -8.0610351e-007,58.3161 2.1846668e-006,58.3210 -7.933304e-006,58.3258 2.955142e-005,58.3307 0.051732633,58.3355 0.025857326,58.3404 0.086276345,58.3452 0.16379663,58.3501 0.1206898,58.3549 0.16386813,58.3598 0.21552265,58.3646 0.22405563,58.3695 0.16372389,58.3743 0.12071984,58.3792 0.18106139,58.3840 0.18102437,58.3889 0.12931059,58.3937 0.077557512,58.3986 0.043072946,58.4034 0.025844855,58.4083 0.025889555,58.4131 0.103511,58.4180 0.14653206,58.4228 0.051658582,58.4277 7.7532542e-007,58.4325 0.025885515,58.4374 0.077593185,58.4422 0.12071141,58.4471 0.18966711,58.4519 0.14657228,58.4568 0.12067987,58.4617 0.051669646,58.4665 0.034485087,58.4714 0.051704701,58.4762 9.0624108e-006,58.4811 0.086297557,58.4859 0.18973233,58.4908 0.22407885,58.4956 0.077492505,58.5005 0.025840467,58.5053 -1.6035614e-005,58.5102 1.0745314e-005,58.5151 0.094891258,58.5199 0.29319799,58.5248 0.43971038,58.5296 0.35334384,58.5345 0.051602446,58.5393 2.0451571e-005,58.5442 0.025874177,58.5491 0.025860434,58.5539 0.051737893,58.5588 0.16388847,58.5636 0.3449997,58.5685 0.43963164,58.5734 0.24119185,58.5782 0.051636018,58.5831 0.025871228,58.5879 0.10347043,58.5928 0.12066792,58.5977 0.05174626,58.6025 0.1121539,58.6074 0.19833632,58.6122 0.23271702,58.6171 0.12924923,58.6220 0.077531874,58.6268 0.0086206999,58.6317 0.077621557,58.6365 0.060324777,58.6414 0.060361948,58.6463 0.094864741,58.6511 0.14657846,58.6560 0.16378264,58.6608 0.16377454,58.6657 0.14651699,58.6706 0.07753595,58.6754 0.025909666,58.6803 0.12073568,58.6852 0.094794348,58.6900 0.051669784,58.6949 -1.4959228e-006,58.6998 0.051745079,58.7046 0.03447023,58.7095 0.086301975,58.7143 0.2673164,58.7192 0.24991459,58.7241 0.07749135,58.7289 -1.5064391e-005,58.7338 3.9529009e-006,58.7387 -7.457262e-007,58.7435 -9.7050577e-007,58.7484 4.6283062e-006,58.7533 -1.754444e-005,58.7581 0.025948901,58.7630 0.33630142,58.7679 0.36202785,58.7727 0.19824708,58.7776 0.13795081,58.7825 0.16383079,58.7873 0.17237638,58.7922 0.10340907,58.7971 0.13799745,58.8019 0.27596214,58.8068 0.36207256,58.8117 0.25850654,58.8166 0.094716012,58.8214 0.0085980985,58.8263 0.10352173,58.8312 0.18106985,58.8360 0.24138662,58.8409 0.11200435,58.8458 -6.2693696e-005,58.8506 0.051763829,58.8555 0.13793156,58.8604 0.15520249,58.8653 0.24147674,58.8701 0.30175346,58.8750 0.22407883,58.8799 0.25002491,58.8847 0.31031901,58.8896 0.13782981,58.8945 0.05179131,58.8994 0.18974142,58.9042 0.2154938,58.9091 0.16375278,58.9140 0.19832607,58.9188 0.32761043,58.9237 0.23264514,58.9286 0.051652562,58.9335 0.0086175213,58.9383 -1.1517815e-006,58.9432 8.546333e-007,58.9481 -2.2668678e-006,58.9530 8.2135975e-006,58.9578 0.36208436,58.9627 0.69833869,58.9676 0.62073821,58.9725 0.25859413,58.9773 0.17251106,58.9822 0.36213782,58.9871 0.29298359,58.9920 0.11194454,58.9968 -3.5893489e-005,59.0017 8.916968e-006,59.0066 2.2934852e-007,59.0115 0.025879268,59.0164 0.077653632,59.0212 0.18974946,59.0261 0.23268384,59.0310 0.051629789,59.0359 0.10353001,59.0407 0.27588612,59.0456 0.21546933,59.0505 0.1896214,59.0554 0.094809286,59.0603 0.051746782,59.0651 0.077600531,59.0700 0.11205354,59.0749 0.086184509,59.0798 0.025847729,59.0847 -1.655697e-006,59.0895 0.025908655,59.0944 0.11207888,59.0993 0.051689453,59.1042 0.034513872,59.1091 0.08626081,59.1139 0.11203606,59.1188 0.060309283,59.1237 0.11215726,59.1286 0.20690738,59.1335 0.14652193,59.1383 0.16376482,59.1432 0.163767,59.1481 0.18965319,59.1530 0.077566996,59.1579 0.060389265,59.1628 0.11211841,59.1676 0.18111791,59.1725 0.23268794,59.1774 0.060216978,59.1823 0.017236879,59.1872 -8.6911177e-006,59.1921 0.034514043,59.1969 0.10344555,59.2018 0.051710896,59.2067 0.07765165,59.2116 0.13800627,59.2165 0.20692497,59.2214 0.2585499,59.2263 0.137844,59.2311 0.025840405,59.2360 -3.1570983e-006,59.2409 -3.6034692e-006,59.2458 0.025897464,59.2507 0.23279427,59.2556 0.29314047,59.2605 0.24998796,59.2654 0.051650766,59.2702 0.0086017735,59.2751 3.1392054e-007,59.2800 -3.3041374e-006,59.2849 1.2903955e-005,59.2898 0.051798467,59.2947 0.13794895,59.2996 0.12066528,59.3045 0.24140576,59.3094 0.31030348,59.3142 0.1033914,59.3191 0.008632713,59.3240 0.043118879,59.3289 0.077584483,59.3338 0.1466099,59.3387 0.22416382,59.3436 0.1723989,59.3485 0.20689835,59.3534 0.12064932,59.3583 0.077611402,59.3631 0.16381767,59.3680 0.12060971,59.3729 -4.1342562e-005,59.3778 1.1738389e-005,59.3827 -5.6072972e-006,59.3876 0.02593633,59.3925 0.17248556,59.3974 0.18099751,59.4023 0.10340783,59.4072 0.10354462,59.4121 0.24145266,59.4170 0.20677865,59.4219 0.14655265,59.4268 0.29313907,59.4316 0.267221,59.4365 0.32761425,59.4414 0.26724491,59.4463 0.20681334,59.4512 0.051691767,59.4561 0.12077338,59.4610 0.18968011,59.4659 0.18099181,59.4708 0.11202839,59.4757 0.086190768,59.4806 0.077649549,59.4855 0.21557847,59.4904 0.24130283,59.4953 0.12061818,59.5002 0.051690765,59.5051 1.2101296e-005,59.5100 0.051772244,59.5149 0.094853073,59.5198 0.13790847,59.5247 0.077557504,59.5296 0.051731922,59.5345 0.094916768,59.5394 0.20689237,59.5443 0.086107939,59.5492 0.025859378,59.5541 0.025848784,59.5590 -2.3390261e-005,59.5639 2.777951e-005,59.5688 0.060450681,59.5737 0.21566786,59.5786 0.33617526,59.5835 0.2327023,59.5884 0.31044826,59.5933 0.3792398,59.5982 0.16361237,59.6031 0.025822466,59.6080 0.12081909,59.6129 0.31046093,59.6178 0.28441712,59.6227 0.13779736,59.6276 0.0085662026,59.6325 1.4068638e-005,59.6374 0.0086192396,59.6423 -8.3071718e-006,59.6472 1.3539306e-005,59.6521 0.025878306,59.6570 0.025845565,59.6619 -1.2314775e-005,59.6668 3.7655677e-006,59.6717 -2.7465173e-006,59.6766 7.2208863e-006,59.6815 0.025917487,59.6864 0.086250916,59.6913 0.07751888,59.6962 -4.7781778e-005,59.7011 1.2785501e-005,59.7061 -3.3556637e-006,59.7110 6.3590528e-007,59.7159 8.1247117e-007,59.7208 -3.886254e-006,59.7257 1.4733987e-005,59.7306 0.025860703,59.7355 0.0086123683,59.7404 0.051731057,59.7453 0.043126985,59.7502 0.12941906,59.7551 0.25863847,59.7600 0.23266415,59.7649 0.13788565,59.7698 0.086283863,59.7748 0.21561326,59.7797 0.2327188,59.7846 0.111962,59.7895 0.0085701169,59.7944 6.7556598e-006,59.7993 -1.7197291e-006,59.8042 1.2257557e-007,59.8091 1.2297347e-006,59.8140 0.025903318,59.8189 0.13797219,59.8238 0.20687246,59.8288 0.13789703,59.8337 0.077582277,59.8386 0.10348412,59.8435 0.18970454,59.8484 0.27584037,59.8533 0.22409242,59.8582 0.12931117,59.8631 0.12071145,59.8681 0.23283572,59.8730 0.40519834,59.8779 0.30170891,59.8828 0.24996758,59.8877 0.12064658,59.8926 0.18965399,59.8975 0.16375202,59.9024 0.051694319,59.9074 0.051724575,59.9123 0.0517225,59.9172 -1.0193075e-006,59.9221 0.094833292,59.9270 0.13792337,59.9319 1.7856497e-005,59.9368 0.043164246,59.9418 0.086222947,59.9467 0.068923444,59.9516 0.025820252,59.9565 -1.2298317e-005,59.9614 7.9575329e-006,59.9663 0.034548037,59.9713 0.13800348,59.9762 0.16373621,59.9811 0.051644549,59.9860 -7.673204e-006,59.9909 3.5137662e-006,59.9958 -6.3817265e-006,60.0008 2.2015061e-005,60.0057 0.051754437,60.0106 0.051692758,60.0155 -1.6734562e-005,60.0204 0.025911959,60.0253 0.086243764,60.0303 0.086165659,60.0352 0.02583373,60.0401 0.051775847,60.0450 0.18981315,60.0499 0.43975502,60.0549 0.44817171,60.0598 0.23259597,60.0647 0.025797205,60.0696 0.025882518,60.0745 0.094849259,60.0795 0.1465521,60.0844 0.086177289,60.0893 -8.5438696e-006,60.0942 -2.1960859e-006,60.0992 0.0086577069,60.1041 0.086263582,60.1090 0.11204825,60.1139 0.051667862,60.1188 -1.7016067e-005,60.1238 4.2129432e-006,60.1287 1.660506e-007,60.1336 -4.8780767e-006,60.1385 0.025905661,60.1435 0.1465991,60.1484 0.14651103,60.1533 0.05167076,60.1582 0.025976229,60.1632 0.20702849,60.1681 0.2240676,60.1730 0.12058452,60.1779 0.060301956,60.1829 0.051718187,60.1878 0.034476481,60.1927 0.017257182,60.1976 0.086233027,60.2026 0.1120669,60.2075 0.1120472,60.2124 0.051713899,60.2173 0.077676818,60.2223 0.23282802,60.2272 0.2154482,60.2321 0.094758809,60.2370 0.051749814,60.2420 0.094836161,60.2469 0.051663965,60.2518 -6.4789751e-006,60.2568 0.02588053,60.2617 0.025856489,60.2666 0.025847597,60.2715 1.6232705e-006,60.2765 0.025885668,60.2814 0.051748592,60.2863 0.094873801,60.2913 0.15517786,60.2962 0.11200183,60.3011 0.03448851,60.3061 0.08629635,60.3110 0.19837311,60.3159 0.30171716,60.3208 0.1981246,60.3258 0.025786841,60.3307 -5.0880453e-006,60.3356 3.8349754e-005,60.3406 0.08625333,60.3455 0.094816849,60.3504 0.068934381,60.3554 0.025855813,60.3603 0.077589244,60.3652 0.11211607,60.3702 0.18967649,60.3751 0.12067975,60.3800 0.11206442,60.3850 0.094884604,60.3899 0.32778218,60.3948 0.56898606,60.3998 0.40502721,60.4047 0.24132282,60.4096 0.25862744,60.4146 0.2327325,60.4195 0.1551636,60.4244 0.13786958,60.4294 0.025794281,60.4343 0.025874149,60.4392 0.051745463,60.4442 0.086232431,60.4491 0.10342509,60.4541 0.025826287,60.4590 2.2833788e-006,60.4639 0.034515329,60.4689 0.11209591,60.4738 0.11204028,60.4787 0.025829446,60.4837 -2.9790257e-007,60.4886 0.034515221,60.4935 0.12070091,60.4985 0.094841033,60.5034 0.11212682,60.5084 0.1379272,60.5133 0.10341231,60.5182 0.077549197,60.5232 0.0517781,60.5281 0.12935694,60.5331 0.094746955,60.5380 0.025808942,60.5429 -7.0696942e-006,60.5479 0.025871331,60.5528 0.094833866,60.5578 0.094820388,60.5627 0.051740482,60.5676 0.12072767,60.5726 0.14653967,60.5775 0.1121499,60.5825 0.25871435,60.5874 0.23266535,60.5923 0.12926766,60.5973 0.28455251,60.6022 0.37069836,60.6072 0.25855088,60.6121 0.094752364,60.6171 0.0085999854,60.6220 0.0086271763,60.6269 0.025867781,60.6319 0.051729605,60.6368 0.08626204,60.6418 0.18109308,60.6467 0.18961346,60.6517 0.077513434,60.6566 -2.3374741e-005,60.6616 1.0797983e-005,60.6665 0.025861258,60.6714 -7.5566322e-006,60.6764 1.2044725e-005,60.6813 0.025883554,60.6863 0.077690415,60.6912 0.22424954,60.6962 0.27576262,60.7011 0.1895778,60.7061 0.20697056,60.7110 0.28449944,60.7160 0.21542054,60.7209 0.034413036,60.7259 1.326129e-005,60.7308 0.03455355,60.7358 0.1034463,60.7407 0.077563122,60.7456 0.13798776,60.7506 0.16380344,60.7555 0.14652357,60.7605 0.10340904,60.7654 0.12068968,60.7704 0.14656293,60.7753 0.10343133,60.7803 0.12074516,60.7852 0.2759074,60.7902 0.26717177,60.7951 0.11200278,60.8001 0.034504797,60.8050 0.094895735,60.8100 0.22417627,60.8149 0.27583656,60.8199 0.18963625,60.8248 0.15517594,60.8298 0.086159714,60.8348 0.025806483,60.8397 3.4314631e-005,60.8447 0.086300902,60.8496 0.16384332,60.8546 0.180971,60.8595 0.086157307,60.8645 0.13795944,60.8694 0.17245972,60.8744 0.28455201,60.8793 0.301678,60.8843 0.14644797,60.8892 0.043051373,60.8942 8.1502203e-006,60.8991 0.051730555,60.9041 0.28451249,60.9091 0.29317456,60.9140 0.18975836,60.9190 0.29307297,60.9239 0.146419,60.9289 0.051678065,60.9338 0.0086074807,60.9388 0.05171562,60.9437 0.025910366,60.9487 0.094889872,60.9537 0.094804235,60.9586 0.077576347,60.9636 0.10345659,60.9685 0.086157277,60.9735 -3.0776788e-005,60.9784 -9.8454711e-006,60.9834 0.025980532,60.9884 0.26742464,60.9933 0.3706798,60.9983 0.25846043,61.0032 0.051606931,61.0082 -1.4466382e-006,61.0132 4.9351883e-007,61.0181 -5.2734384e-007,61.0231 1.6159709e-006,61.0280 -5.9370896e-006,61.0330 2.2134513e-005,61.0379 0.051784094,61.0429 0.086184107,61.0479 0.025821013,61.0528 0.025866764,61.0578 0.086327732,61.0628 0.31912008,61.0677 0.3533662,61.0727 0.14638533,61.0776 0.0085627325,61.0826 3.9012277e-005,61.0876 0.094932325,61.0925 0.2069298,61.0975 0.15507863,61.1024 0.077620223,61.1074 0.18983988,61.1124 0.31037173,61.1173 0.21531257,61.1223 0.025750432,61.1273 0.025889279,61.1322 0.025842397,61.1372 0.0086175138,61.1422 0.094838746,61.1471 0.094819494,61.1521 0.025856035,61.1571 -4.189912e-006,61.1620 1.3671991e-005,61.1670 0.051786546,61.1719 0.14661153,61.1769 0.21553268,61.1819 0.19823904,61.1868 0.11206564,61.1918 0.14659825,61.1968 0.15509228,61.2017 0.060279474,61.2067 0.086218975,61.2117 0.077637546,61.2166 0.137963,61.2216 0.094765365,61.2266 0.086216524,61.2315 0.18966272,61.2365 0.11202961,61.2415 0.025859745,61.2465 0.05176172,61.2514 0.10349453,61.2564 0.120673,61.2614 0.077547967,61.2663 0.051692575,61.2713 -1.9621848e-005,61.2763 5.6495601e-006,61.2812 -2.9747064e-006,61.2862 6.2493423e-006,61.2912 0.025904339,61.2962 0.094888352,61.3011 0.16381206,61.3061 0.22411719,61.3111 0.18962209,61.3160 0.094775505,61.3210 -3.0064903e-005,61.3260 2.5503781e-005,61.3310 0.094847925,61.3359 0.1551851,61.3409 0.18966515,61.3459 0.12066326,61.3508 0.086243279,61.3558 0.12075887,61.3608 0.13791963,61.3658 0.086124271,61.3707 0.025869651,61.3757 0.14673182,61.3807 0.29311267,61.3857 0.17223042,61.3906 0.086151533,61.3956 0.086214714,61.4006 -1.5379901e-005,61.4056 1.4253774e-005,61.4105 0.051799331,61.4155 0.14661223,61.4205 0.13784625,61.4255 0.0085469568,61.4304 3.048393e-005,61.4354 0.025853815,61.4404 2.4252417e-006,61.4454 0.077704653,61.4503 0.23283787,61.4553 0.232696,61.4603 0.13788234,61.4653 0.12068423,61.4702 0.09479446,61.4752 0.051696807,61.4802 0.077615,61.4852 0.1465648,61.4902 0.11201455,61.4951 -2.3923207e-005,61.5001 5.1940938e-006,61.5051 3.1495729e-006,61.5101 0.025868798,61.5151 0.025856519,61.5200 -9.0398908e-006,61.5250 1.7205641e-005,61.5300 0.025879348,61.5350 0.025852658,61.5400 0.034504917,61.5449 0.10355929,61.5499 0.2414199,61.5549 0.22404803,61.5599 0.10337823,61.5649 0.034482844,61.5698 0.051749054,61.5748 0.051695108,61.5798 0.0085849371,61.5848 2.0427757e-005,61.5898 0.043151133,61.5948 0.09485437,61.5997 0.086143404,61.6047 0.0086303074,61.6097 0.086235806,61.6147 0.051703986,61.6197 0.077659994,61.6247 0.18975066,61.6296 0.30176556,61.6346 0.28442448,61.6396 0.16366062,61.6446 0.06889791,61.6496 0.1379399,61.6546 0.086202748,61.6595 0.086207539,61.6645 0.094829164,61.6695 0.13793121,61.6745 0.086204678,61.6795 -5.6263625e-006,61.6845 1.7540764e-005,61.6895 0.094877481,61.6945 0.20693588,61.6994 0.2586683,61.7044 0.36212039,61.7094 0.40513614,61.7144 0.24990143,61.7194 0.094764918,61.7244 3.6293477e-006,61.7294 0.060434531,61.7344 0.25864536,61.7393 0.19821981,61.7443 0.086219653,61.7493 0.086195946,61.7543 0.051684272,61.7593 0.034460627,61.7643 0.094900832,61.7693 0.24144115,61.7743 0.18963221,61.7793 0.09474498,61.7842 -1.9158486e-005,61.7892 0.1380138,61.7942 0.19833164,61.7992 0.23277618,61.8042 0.17235519,61.8092 0.11204255,61.8142 0.086201422,61.8192 0.060289711,61.8242 -3.9620605e-005,61.8292 3.4783261e-005,61.8342 0.051780697,61.8392 0.086207479,61.8441 0.051665027,61.8491 -2.5887533e-005,61.8541 6.8742384e-006,61.8591 -1.6069639e-006,61.8641 0.051730879,61.8691 0.13793126,61.8741 0.094828136,61.8791 0.034502864,61.8841 0.05172484,61.8891 0.02583804,61.8941 -1.6344922e-006,61.8991 0.094840705,61.9041 0.15517251,61.9091 0.094814062,61.9141 0.025872257,61.9191 0.034497984,61.9241 0.025836695,61.9291 1.4234138e-005,61.9340 0.086263843,61.9390 0.20696324,61.9440 0.2069622,61.9490 0.24136254,61.9540 0.24992472,61.9590 0.1723735,61.9640 0.1120913,61.9690 0.13796481,61.9740 0.14652111,61.9790 0.077519469,61.9840 0.025856689,61.9890 0.060377184,61.9940 0.11209226,61.9990 0.24144842,62.0040 0.33619475,62.0090 0.17232177,62.0140 0.077545181,62.0190 0.025867365,62.0240 0.077699289,62.0290 0.22419938,62.0340 0.26722348,62.0390 0.32761392,62.0440 0.35345572,62.0490 0.27579606,62.0540 0.14650998,62.0590 0.1465576,62.0640 0.11201224,62.0690 0.034497418,62.0740 0.12077895,62.0790 0.18104999,62.0840 0.15510076,62.0890 0.051644325,62.0940 -1.8628567e-005,62.0990 1.6390828e-005,62.1040 0.10360847,62.1091 0.34499449,62.1141 0.39645424,62.1191 0.13773359,62.1241 -5.0704653e-005,62.1291 0.051764287,62.1341 0.137935,62.1391 0.094806887,62.1441 0.025848305,62.1491 -3.0666808e-006,62.1541 4.788893e-006,62.1591 0.017251847,62.1641 0.051719919,62.1691 0.077663615,62.1741 0.15519111,62.1791 0.068888098,62.1841 0.025850285,62.1891 0.025877178,62.1941 0.051739119,62.1991 0.051707178,62.2042 0.02584587,62.2092 0.025889913,62.2142 0.051708434,62.2192 -3.257252e-005,62.2242 8.5129341e-006,62.2292 -1.4760866e-006,62.2342 -2.6097061e-006,62.2392 1.1916263e-005,62.2442 0.086230628,62.2492 0.13793281,62.2542 0.11206684,62.2592 0.077622496,62.2643 0.094831243,62.2693 0.10353557,62.2743 0.27596787,62.2793 0.31027448,62.2843 0.18952821,62.2893 0.051693235,62.2943 0.0948774,62.2993 0.13795482,62.3043 0.13789667,62.3094 0.077531092,62.3144 0.051707298,62.3194 0.025872476,62.3244 0.025854211,62.3294 0.0086294841,62.3344 0.12072669,62.3394 0.13791218,62.3444 0.051695749,62.3495 0.025930298,62.3545 0.12075035,62.3595 0.15516901,62.3645 0.18965439,62.3695 0.18098661,62.3745 0.094776526,62.3795 0.03448898,62.3846 0.077581644,62.3896 0.051696502,62.3946 -1.4957677e-005,62.3996 0.0086790361,62.4046 0.19837013,62.4096 0.3017562,62.4146 0.3016527,62.4197 0.12921897,62.4247 0.034526411,62.4297 0.12072945,62.4347 0.11206552,62.4397 0.17241608,62.4447 0.14649157,62.4498 0.025829157,62.4548 0.051744219,62.4598 0.086210698,62.4648 0.077610992,62.4698 0.077621989,62.4748 0.10348628,62.4799 0.12065845,62.4849 0.05167082,62.4899 0.034471106,62.4949 0.094845355,62.4999 0.18107034,62.5050 0.15514402,62.5100 0.051678885,62.5150 -1.1180491e-005,62.5200 4.4840517e-006,62.5250 0.025919087,62.5301 0.17246418,62.5351 0.34485963,62.5401 0.87073123,62.5451 1.0344577,62.5501 0.73271692,62.5552 0.32754579,62.5602 0.077537343,62.5652 0.051745616,62.5702 0.11211143,62.5753 0.12070627,62.5803 0.18974982,62.5853 0.31035993,62.5903 0.22404261,62.5953 0.11198001,62.6004 -4.2378822e-005,62.6054 1.4376096e-005,62.6104 -1.5122816e-005,62.6154 4.6118403e-005,62.6205 0.17251962,62.6255 0.25861889,62.6305 0.18095635,62.6355 0.077602886,62.6406 0.1811135,62.6456 0.29310891,62.6506 0.24129608,62.6556 0.08613468,62.6607 -9.0310277e-006,62.6657 -3.9659912e-007,62.6707 0.02589508,62.6757 0.12071517,62.6808 0.10345486,62.6858 0.094815597,62.6908 0.077605151,62.6958 0.12074969,62.7009 0.1464926,62.7059 0.051670205,62.7109 0.14656205,62.7160 0.15515904,62.7210 0.051709488,62.7260 0.094889179,62.7310 0.22421865,62.7361 0.18964104,62.7411 0.094742909,62.7461 0.0085732536,62.7512 0.0086247912,62.7562 0.034557499,62.7612 0.16392097,62.7662 0.22418641,62.7713 0.20679036,62.7763 0.060214747,62.7813 -2.0970105e-005,62.7864 1.7175375e-005,62.7914 0.10357745,62.7964 0.37086239,62.8015 0.50868148,62.8065 0.41369036,62.8115 0.20677619,62.8166 0.18970035,62.8216 0.27588117,62.8266 0.24133413,62.8317 0.22413392,62.8367 0.20687927,62.8417 0.18103014,62.8468 0.18099034,62.8518 0.077511154,62.8568 0.017242637,62.8619 0.034498475,62.8669 0.051772781,62.8719 0.10344584,62.8770 0.051668685,62.8820 0.025841368,62.8870 -1.5049648e-005,62.8921 4.7092608e-006,62.8971 -3.7862674e-006,62.9021 1.0436389e-005,62.9072 0.025878359,62.9122 0.034487616,62.9172 0.051761981,62.9223 0.086187921,62.9273 0.025837259,62.9323 0.086239815,62.9374 0.12068567,62.9424 0.1034421,62.9475 0.15517673,62.9525 0.15516181,62.9575 0.086181276,62.9626 0.051827546,62.9676 0.23290543,62.9726 0.30172595,62.9777 0.27584183,62.9827 0.31900746,62.9878 0.36200711,62.9928 0.1895593,62.9978 0.13792397,63.0029 0.13790828,63.0079 0.086136751,63.0130 -3.8507264e-005,63.0180 1.0395649e-005,63.0230 -3.0717908e-006,63.0281 1.8906683e-006,63.0331 0.0086378558,63.0382 0.025856685,63.0432 0.025868949,63.0482 0.12075902,63.0533 0.18103476,63.0583 0.077515274,63.0634 -2.5487878e-005,63.0684 0.0086447475,63.0735 0.11211783,63.0785 0.18106635,63.0835 0.17236909,63.0886 0.043058716,63.0936 0.02585776,63.0987 -5.2432847e-006,63.1037 1.9408978e-006,63.1088 -2.5200354e-006,63.1138 8.139863e-006,63.1188 0.025855388,63.1239 0.025903998,63.1289 0.10354885,63.1340 0.18966974,63.1390 0.14646868,63.1441 0.077591129,63.1491 0.25878498,63.1542 0.517313,63.1592 0.53437763,63.1642 0.35330269,63.1693 0.077527732,63.1743 0.025861405,63.1794 -7.4100598e-007,63.1844 0.086252622,63.1895 0.18970041,63.1945 0.18964338,63.1996 0.11205316,63.2046 0.10346756,63.2097 0.12068357,63.2147 0.086164825,63.2198 0.025841333,63.2248 0.025873911,63.2299 0.02584935,63.2349 0.034500476,63.2400 0.13798632,63.2450 0.19834149,63.2501 0.19829002,63.2551 0.14647152,63.2602 0.051644254,63.2652 4.272687e-006,63.2703 0.051766884,63.2753 0.11209013,63.2804 0.25004998,63.2854 0.27580488,63.2905 0.094912529,63.2955 0.2674059,63.3006 0.27574694,63.3056 0.11190385,63.3107 0.0085894521,63.3157 0.051832262,63.3208 0.15523946,63.3258 0.16373548,63.3309 0.16379,63.3359 0.21557589,63.3410 0.29315501,63.3460 0.34484169,63.3511 0.28440949,63.3561 0.1378291,63.3612 0.077535793,63.3662 0.11208733,63.3713 0.14656895,63.3764 0.11202811,63.3814 0.0086282203,63.3865 0.086282589,63.3915 0.15519764,63.3966 0.13787319,63.4016 0.077574663,63.4067 0.086246826,63.4117 0.11206685,63.4168 0.16376323,63.4219 0.094786994,63.4269 0.051715799,63.4320 0.0258357,63.4370 0.0086894147,63.4421 0.16393286,63.4471 0.25860339,63.4522 0.14642073,63.4572 0.025856208,63.4623 0.086273909,63.4674 0.094780371,63.4724 0.025801109,63.4775 0.0086487774,63.4825 0.10356334,63.4876 0.29317346,63.4927 0.28443149,63.4977 0.16373734,63.5028 0.13790615,63.5078 0.16380888,63.5129 0.18103139,63.5180 0.094769433,63.5230 0.025829224,63.5281 -5.759915e-006,63.5331 1.460584e-006,63.5382 -8.1855489e-008,63.5433 -1.1334211e-006,63.5483 4.6160085e-006,63.5534 0.0258679,63.5584 0.051742148,63.5635 0.077609852,63.5686 0.086222269,63.5736 0.077590063,63.5787 0.060323603,63.5838 0.06031777,63.5888 0.051750328,63.5939 0.068996824,63.5989 0.060298774,63.6040 0.0085851317,63.6091 2.541351e-006,63.6141 -6.715477e-007,63.6192 1.4460092e-007,63.6243 9.3220009e-008,63.6293 -5.1754472e-007,63.6344 0.0086391112,63.6395 0.051759355,63.6445 0.10343958,63.6496 0.11203439,63.6546 0.051714577,63.6597 -1.3499268e-006,63.6648 4.5817919e-006,63.6698 0.025927015,63.6749 0.11214564,63.6800 0.14646617,63.6850 0.025787337,63.6901 0.0086373407,63.6952 7.0877459e-006,63.7002 0.0258931,63.7053 0.051733535,63.7104 0.051709637,63.7154 0.060328349,63.7205 0.077598564,63.7256 0.086198591,63.7307 0.025849774,63.7357 0.086239167,63.7408 0.24140394,63.7459 0.29308456,63.7509 0.13788958,63.7560 -1.9789932e-006,63.7611 0.051769655,63.7661 0.13792551,63.7712 0.060339309,63.7763 0.08626017,63.7813 0.13799629,63.7864 0.16378066,63.7915 0.086102255,63.7966 0.0085768057,63.8016 4.5167803e-006,63.8067 -1.2009905e-006,63.8118 2.8675976e-007,63.8168 5.4075901e-008,63.8219 -5.0314213e-007,63.8270 1.9586812e-006,63.8321 0.025877206,63.8371 0.086215317,63.8422 0.086206548,63.8473 0.051745214,63.8524 0.1034891,63.8574 0.21562122,63.8625 0.34495386,63.8676 0.3361246,63.8727 0.14639936,63.8777 0.086219594,63.8828 0.14661738,63.8879 0.1896168,63.8930 0.086128846,63.8980 0.034444906,63.9031 0.008650572,63.9082 0.077638194,63.9133 0.077542759,63.9183 0.017203333,63.9234 0.060458731,63.9285 0.27597186,63.9336 0.29302832,63.9386 0.1291858,63.9437 0.02589171,63.9488 0.12078734,63.9539 0.13788404,63.9589 0.077497557,63.9640 0.025837937,63.9691 3.0046167e-006,63.9742 0.0086221127,63.9793 0.0086188149,63.9843 -7.5678798e-007,63.9894 -1.9276144e-006,63.9945 0.034575157,63.9996 0.17247896,64.0046 0.12920512,64.0097 0.025847165,64.0148 0.12077695,64.0199 0.2155247,64.0250 0.17235205,64.0300 0.051657315,64.0351 0.0086662285,64.0402 0.12078888,64.0453 0.17241049,64.0504 0.14653973,64.0555 0.20698228,64.0605 0.29309937,64.0656 0.18090889,64.0707 0.077552848,64.0758 0.1379295,64.0809 0.13792905,64.0859 0.1293166,64.0910 0.10343935,64.0961 0.22419323,64.1012 0.18107478,64.1063 0.18101062,64.1114 0.12924618,64.1164 0.043067597,64.1215 0.060376041,64.1266 0.051702626,64.1317 0.034481004,64.1368 0.18107109,64.1419 0.18962686,64.1470 0.051682856,64.1520 3.0252031e-005,64.1571 0.051753711,64.1622 0.051724728,64.1673 0.12937599,64.1724 0.17238477,64.1775 0.051642444,64.1826 0.0086156512,64.1876 0.0086151101,64.1927 4.9047276e-006,64.1978 0.051740713,64.2029 0.086199231,64.2080 0.025856622,64.2131 0.025889922,64.2182 0.051724158,64.2232 0.02583402,64.2283 0.025894685,64.2334 0.13802546,64.2385 0.3017481,64.2436 0.24991767,64.2487 0.12927073,64.2538 0.12072662,64.2589 0.16376109,64.2640 0.051681783,64.2691 0.094834015,64.2741 0.094838224,64.2792 0.094856627,64.2843 0.13791642,64.2894 0.025824122,64.2945 3.0747833e-005,64.2996 0.1035625,64.3047 0.21550608,64.3098 0.077497475,64.3149 0.0517077,64.3200 0.051710695,64.3251 0.025858024,64.3301 0.025875147,64.3352 0.086210683,64.3403 0.051716816,64.3454 0.060358416,64.3505 0.17246595,64.3556 0.27592063,64.3607 0.26724231,64.3658 0.17234752,64.3709 0.051688947,64.3760 0.051725466,64.3811 0.077600025,64.3862 0.20691176,64.3913 0.1551335,64.3964 0.051711716,64.4015 0.086216368,64.4066 0.094830625,64.4116 0.086185247,64.4167 5.2200749e-006,64.4218 0.086334772,64.4269 0.2500647,64.4320 0.20682952,64.4371 0.13787687,64.4422 0.1551905,64.4473 0.232768,64.4524 0.15510799,64.4575 0.034451261,64.4626 0.025861736,64.4677 0.0086045982,64.4728 1.1552243e-005,64.4779 0.051790908,64.4830 0.15525602,64.4881 0.20686248,64.4932 0.086097494,64.4983 -1.4919942e-005,64.5034 0.025897428,64.5085 0.051731735,64.5136 0.051725823,64.5187 0.051709808,64.5238 0.025850154,64.5289 0.051798567,64.5340 0.13797438,64.5391 0.14651601,64.5442 0.18105835,64.5493 0.16374284,64.5544 0.025783336,64.5595 -2.8903164e-006,64.5646 2.5808478e-005,64.5697 0.051758233,64.5748 0.060317911,64.5799 0.043136325,64.5850 0.11212616,64.5901 0.1206886,64.5952 0.13797487,64.6003 0.18101528,64.6054 0.094760016,64.6105 0.0689549,64.6156 0.11204346,64.6207 0.086182065,64.6258 0.025851173,64.6309 -3.3623562e-006,64.6360 2.0481841e-006,64.6412 -4.8305237e-006,64.6463 1.7275439e-005,64.6514 0.051769875,64.6565 0.0861919,64.6616 0.025820332,64.6667 -3.2714033e-006,64.6718 7.5784072e-007,64.6769 2.4038735e-007,64.6820 -1.7196346e-006,64.6871 6.6387893e-006,64.6922 0.025885379,64.6973 0.051723495,64.7024 0.025841251,64.7075 -1.5317959e-005,64.7126 3.4004221e-005,64.7177 0.086306363,64.7229 0.21563998,64.7280 0.30169395,64.7331 0.20678475,64.7382 0.20691174,64.7433 0.23281316,64.7484 0.19827649,64.7535 0.12922928,64.7586 0.043018989,64.7637 -5.6364147e-006,64.7688 0.025886323,64.7739 0.060377501,64.7790 0.18966296,64.7842 0.20686302,64.7893 0.077617198,64.7944 0.086219795,64.7995 0.051667042,64.8046 0.025894409,64.8097 0.086231962,64.8148 0.086207174,64.8199 0.18971071,64.8250 0.2327458,64.8302 0.14651404,64.8353 0.086168043,64.8404 0.025819441,64.8455 -5.2825162e-006,64.8506 1.5219837e-007,64.8557 4.6747055e-006,64.8608 0.051748578,64.8659 0.14657189,64.8711 0.12932608,64.8762 0.077557698,64.8813 0.0085804416,64.8864 1.2437382e-005,64.8915 0.05173355,64.8966 0.077637523,64.9017 0.15526116,64.9069 0.21549565,64.9120 0.12061534,64.9171 0.07756196,64.9222 0.094812453,64.9273 0.05170716,64.9324 -6.6895841e-006,64.9376 2.4317958e-006,64.9427 -3.037241e-006,64.9478 9.7179027e-006,64.9529 0.025894102,64.9580 0.051720425,64.9631 0.025844768,64.9683 0.051785979,64.9734 0.13796549,64.9785 0.12063695,64.9836 0.1034767,64.9887 0.23287392,64.9938 0.31896916,64.9990 0.19814344,65.0041 0.051648833,65.0092 -1.0184006e-005,65.0143 3.9566563e-005,65.0194 0.14675145,65.0246 0.4312596,65.0297 0.58622611,65.0348 0.53439474,65.0399 0.65512091,65.0450 0.68096393,65.0502 0.43087637,65.0553 0.068860933,65.0604 0.025929796,65.0655 0.13805853,65.0707 0.24137892,65.0758 0.18096155,65.0809 0.13789687,65.0860 0.10340025,65.0911 0.051689971,65.0963 -1.0350648e-005,65.1014 3.5961041e-006,65.1065 0.077734806,65.1116 0.41402131,65.1168 0.57750434,65.1219 0.2497614,65.1270 0.034473196,65.1321 0.12938829,65.1372 0.18102124,65.1424 0.11198947,65.1475 0.0085929064,65.1526 0.025887286,65.1577 0.025841784,65.1629 -1.3617438e-005,65.1680 5.3345029e-006,65.1731 -7.719992e-006,65.1782 2.5547493e-005,65.1834 0.086284377,65.1885 0.14658737,65.1936 0.1638207,65.1988 0.28460926,65.2039 0.42235082,65.2090 0.16360268,65.2141 0.051778562,65.2193 0.22431144,65.2244 0.37934527,65.2295 0.28432056,65.2346 0.068838544,65.2398 -1.0162682e-005,65.2449 4.6580763e-006,65.2500 0.0086354194,65.2552 0.025868874,65.2603 0.086205706,65.2654 0.094825499,65.2705 0.051708024,65.2757 -3.7450616e-006,65.2808 -7.3210795e-006,65.2859 3.3033066e-005,65.2911 0.086306892,65.2962 0.16382109,65.3013 0.18100137,65.3065 0.26735976,65.3116 0.54312074,65.3167 0.29293129,65.3218 0.077508844,65.3270 -9.0082558e-006,65.3321 9.0699984e-007,65.3372 5.3816721e-006,65.3424 0.05174895,65.3475 0.1293489,65.3526 0.14656699,65.3578 0.086158834,65.3629 0.0085833622,65.3680 2.7029755e-006,65.3732 -6.9825364e-007,65.3783 8.9781736e-008,65.3834 3.3922839e-007,65.3886 -1.4468325e-006,65.3937 0.025931394,65.3988 0.13800223,65.4040 0.16377319,65.4091 0.13786228,65.4142 0.060296569,65.4194 0.18106654,65.4245 0.37938026,65.4297 0.43104041,65.4348 0.24131982,65.4399 0.086172953,65.4451 0.051724218,65.4502 0.094848692,65.4553 0.10347526,65.4605 0.12069681,65.4656 0.13789994,65.4707 0.086177215,65.4759 0.025853075,65.4810 -3.1458983e-006,65.4862 1.6998644e-007,65.4913 2.4665176e-006,65.4964 0.02591731,65.5016 0.13797951,65.5067 0.18963963,65.5119 0.20688586,65.5170 0.26722026,65.5221 0.20686993,65.5273 0.15521622,65.5324 0.18107365,65.5375 0.12062912,65.5427 0.02581948,65.5478 0.077657878,65.5530 0.21561715,65.5581 0.21547079,65.5633 0.077467069,65.5684 -1.8453695e-005,65.5735 0.0259238,65.5787 0.12079526,65.5838 0.22413665,65.5890 0.18962584,65.5941 0.30174127,65.5992 0.34481084,65.6044 0.30163538,65.6095 0.077633329,65.6147 0.24149743,65.6198 0.24992964,65.6250 0.16377342,65.6301 0.25005046,65.6352 0.27583706,65.6404 0.1550864,65.6455 0.094929881,65.6507 0.33633292,65.6558 0.36195362,65.6610 0.18952192,65.6661 0.034431797,65.6713 0.0086810691,65.6764 0.23296267,65.6815 0.52590668,65.6867 0.37051293,65.6918 0.10333864,65.6970 -2.0564055e-005,65.7021 2.0508744e-005,65.7073 0.05179178,65.7124 0.13798538,65.7176 0.15514627,65.7227 0.13791174,65.7279 0.22414693,65.7330 0.20685402,65.7382 0.12934554,65.7433 0.23283638,65.7485 0.2327722,65.7536 0.2154958,65.7588 0.14647987,65.7639 0.077523135,65.7690 0.086222582,65.7742 0.13803136,65.7793 0.3018266,65.7845 0.34470513,65.7896 0.1033517,65.7948 0.11214048,65.7999 0.13793689,65.8051 0.13792381,65.8102 0.11202893,65.8154 0.051704656,65.8205 0.10346046,65.8257 0.17247453,65.8309 0.29321042,65.8360 0.30169904,65.8412 0.15502045,65.8463 -3.7094607e-005,65.8515 0.051802278,65.8566 0.13794275,65.8618 0.10340779,65.8669 0.060343675,65.8721 0.077628523,65.8772 0.10341218,65.8824 0.051716991,65.8875 0.11211411,65.8927 0.12067976,65.8978 0.11206257,65.9030 0.086175174,65.9081 0.025808813,65.9133 4.2881093e-005,65.9185 0.08630845,65.9236 0.13793199,65.9288 0.094749376,65.9339 0.025806995,65.9391 0.025932536,65.9442 0.11211443,65.9494 0.077501163,65.9545 0.0085865417,65.9597 0.025863107,65.9649 0.025921075,65.9700 0.14659846,65.9752 0.18963271,65.9803 0.20685905,65.9855 0.08616478,65.9906 0.025858203,65.9958 -7.1371983e-006,66.0010 1.2602358e-005,66.0061 0.034535892,66.0113 0.094882809,66.0164 0.13793463,66.0216 0.13790211,66.0268 0.10342333,66.0319 0.11212546,66.0371 0.23287666,66.0422 0.30177018,66.0474 0.24122152,66.0526 0.05163341,66.0577 0.086254768,66.0629 0.094828419,66.0680 0.08615566,66.0732 -4.5885361e-005,66.0784 0.0086534508,66.0835 0.051761333,66.0887 0.14662251,66.0938 0.31905001,66.0990 0.36202163,66.1042 0.18954511,66.1093 0.077542566,66.1145 0.02586098,66.1196 0.051742062,66.1248 0.086216882,66.1300 0.077628873,66.1351 0.086182453,66.1403 0.02581702,66.1455 0.025874807,66.1506 0.025849564,66.1558 0.025878023,66.1610 0.094899066,66.1661 0.17243116,66.1713 0.12924382,66.1765 0.11213162,66.1816 0.2156385,66.1868 0.24136433,66.1919 0.2412802,66.1971 0.189585,66.2023 0.13790268,66.2074 0.0258356,66.2126 6.092399e-006,66.2178 0.051789917,66.2229 0.25875828,66.2281 0.482885,66.2333 0.52579397,66.2384 0.25843284,66.2436 0.051656179,66.2488 0.008605036,66.2539 0.025923776,66.2591 0.17246613,66.2643 0.11201482,66.2695 0.060313296,66.2746 0.08622019,66.2798 0.13793008,66.2850 0.05168955,66.2901 8.7673907e-006,66.2953 0.094871551,66.3005 0.16378869,66.3056 0.094787426,66.3108 0.0086124158,66.3160 -8.183737e-006,66.3211 3.402953e-005,66.3263 0.07760267,66.3315 0.034445785,66.3367 -1.2862403e-005,66.3418 2.5438851e-005,66.3470 0.05177642,66.3522 0.086208478,66.3573 0.077582739,66.3625 0.086195081,66.3677 0.11206172,66.3729 0.20690647,66.3780 0.15513833,66.3832 0.025831247,66.3884 0.034574941,66.3936 0.24156262,66.3987 0.46568459,66.4039 0.59478098,66.4091 0.37915146,66.4143 0.23265794,66.4194 0.12065721,66.4246 0.13792133,66.4298 0.060263634,66.4349 6.3694974e-006,66.4401 0.051780529,66.4453 0.086211286,66.4505 0.10345604,66.4557 0.18105535,66.4608 0.1465012,66.4660 0.025809841,66.4712 -4.2355528e-006,66.4764 0.008638001,66.4815 0.094846442,66.4867 0.094811268,66.4919 0.051726591,66.4971 0.094818771,66.5022 0.10351732,66.5074 0.26749957,66.5126 0.47417989,66.5178 0.30148399,66.5230 0.086123049,66.5281 0.13804471,66.5333 0.25870821,66.5385 0.31029576,66.5437 0.24127996,66.5488 0.13784347,66.5540 0.051791992,66.5592 0.20704567,66.5644 0.26717973,66.5696 0.12056614,66.5747 0.034441281,66.5799 0.0086213471,66.5851 0.025864486,66.5903 0.0086063761,66.5955 -4.8344898e-008,66.6007 0.025879204,66.6058 0.094838761,66.6110 0.094824478,66.6162 0.034490269,66.6214 0.051725108,66.6266 0.060326226,66.6317 0.025856601,66.6369 0.025888298,66.6421 0.0517257,66.6473 0.025829505,66.6525 -1.0138355e-006,66.6577 0.017272133,66.6628 0.043127604,66.6680 0.086281478,66.6732 0.18967243,66.6784 0.13784808,66.6836 0.068964809,66.6888 0.094831802,66.6940 0.051667929,66.6991 -1.9118084e-005,66.7043 2.1714382e-006,66.7095 1.0435198e-005,66.7147 0.14656979,66.7199 0.21551383,66.7251 0.13791218,66.7303 0.051739499,66.7354 0.051775493,66.7406 0.094829872,66.7458 0.077586159,66.7510 0.086184748,66.7562 0.025814002,66.7614 -4.4280914e-006,66.7666 3.8965115e-007,66.7718 2.8701954e-006,66.7769 -1.1871625e-005,66.7821 4.4620458e-005,66.7873 0.08630687,66.7925 0.15520915,66.7977 0.13784584,66.8029 0.051689114,66.8081 0.11213888,66.8133 0.18971017,66.8185 0.29307729,66.8236 0.22404264,66.8288 0.094779409,66.8340 -9.3956241e-006,66.8392 4.7534063e-006,66.8444 0.025879256,66.8496 0.12941228,66.8548 0.31903046,66.8600 0.28448793,66.8652 0.24145576,66.8704 0.31033197,66.8756 0.2585234,66.8807 0.21546945,66.8859 0.18101305,66.8911 0.12064292,66.8963 0.05168917,66.9015 0.025858985,66.9067 0.034490835,66.9119 0.11206834,66.9171 0.025849484,66.9223 1.3641314e-006,66.9275 -3.126822e-007,66.9327 -1.1354545e-007,66.9379 7.6696887e-007,66.9431 -2.9546061e-006,66.9483 1.1052459e-005,66.9535 0.025871417,66.9587 0.051779881,66.9639 0.13796963,66.9690 0.17252223,66.9742 0.37944612,66.9794 0.49997666,66.9846 0.45683548,66.9898 0.32755843,66.9950 0.24991073,67.0002 0.086082093,67.0054 0.0085846772,67.0106 2.2517224e-005,67.0158 0.051739153,67.0210 0.025837146,67.0262 -8.687628e-006,67.0314 1.9680106e-006,67.0366 8.1650546e-007,67.0418 -5.2347327e-006,67.0470 2.0124327e-005,67.0522 0.086319201,67.0574 0.26731336,67.0626 0.29310715,67.0678 0.25856739,67.0730 0.16381323,67.0782 0.61213648,67.0834 0.77598697,67.0886 0.75000584,67.0938 0.36205703,67.0990 0.46553144,67.1042 0.3446061,67.1094 0.26713485,67.1146 0.39673731,67.1198 0.73310912,67.1250 0.93101156,67.1302 0.5082562,67.1354 0.094671153,67.1406 0.07765545,67.1458 0.17248096,67.1510 0.17231099,67.1562 -8.7032538e-005,67.1614 2.0536667e-005,67.1666 4.8947595e-006,67.1718 0.02588157,67.1770 0.060408946,67.1822 0.14664032,67.1874 0.16373296,67.1927 0.051616695,67.1979 -1.543671e-005,67.2031 0.025867566,67.2083 0.094828539,67.2135 0.094824687,67.2187 0.025866209,67.2239 0.051739909,67.2291 0.15521905,67.2343 0.23284738,67.2395 0.26727504,67.2447 0.24138889,67.2499 0.2672742,67.2551 0.29313973,67.2603 0.3102951,67.2655 0.20688951,67.2707 0.29311335,67.2760 0.22399938,67.2812 0.051641852,67.2864 4.6021878e-006,67.2916 0.10350155,67.2968 0.25868684,67.3020 0.37931359,67.3072 0.35336563,67.3124 0.17242548,67.3176 0.16388048,67.3228 0.37068623,67.3280 0.4137457,67.3332 0.21547669,67.3385 0.051687334,67.3437 -1.9999381e-005,67.3489 5.437355e-006,67.3541 -1.7482704e-006,67.3593 1.5553514e-006,67.3645 -4.4733993e-006,67.3697 1.6339702e-005,67.3749 0.025877334,67.3801 0.025860675,67.3854 0.051765788,67.3906 0.11210882,67.3958 0.13787752,67.4010 0.051695183,67.4062 0.094928607,67.4114 0.22416928,67.4166 0.1636899,67.4218 0.025805036,67.4271 1.2188312e-006,67.4323 0.03458428,67.4375 0.18116032,67.4427 0.18954341,67.4479 0.051681302,67.4531 0.19847763,67.4583 0.38798884,67.4636 0.30155256,67.4688 0.11197669,67.4740 0.10345762,67.4792 0.12931618,67.4844 0.13791092,67.4896 0.051699303,67.4949 0.086278066,67.5001 0.1897234,67.5053 0.22413328,67.5105 0.2326967,67.5157 0.13784684,67.5209 0.0085892938,67.5262 4.9652722e-006,67.5314 0.0086453734,67.5366 0.051752314,67.5418 0.051696938,67.5470 0.025834864,67.5522 0.034526516,67.5575 0.077589162,67.5627 0.025829192,67.5679 0.025872067,67.5731 0.025848778,67.5783 0.025904356,67.5836 0.16395821,67.5888 0.35353234,67.5940 0.37070394,67.5992 0.37925771,67.6044 0.22398789,67.6097 0.10342581,67.6149 0.18974009,67.6201 0.29306963,67.6253 0.13782844,67.6305 0.051716819,67.6358 0.060401004,67.6410 0.18102287,67.6462 0.12061851,67.6514 0.068987101,67.6567 0.17247885,67.6619 0.25863564,67.6671 0.30171317,67.6723 0.2068605,67.6775 0.21549091,67.6828 0.20688473,67.6880 0.051703341,67.6932 -1.5966739e-006,67.6984 6.9697548e-006,67.7037 0.025859769,67.7089 0.094937883,67.7141 0.25870895,67.7193 0.18095155,67.7246 0.086124443,67.7298 0.034491278,67.7350 0.086237714,67.7402 0.10347194,67.7455 0.13787609,67.7507 0.34486312,67.7559 0.77603173,67.7611 0.81047273,67.7664 0.53452384,67.7716 0.42219111,67.7768 0.1032574,67.7820 -5.9074796e-006,67.7873 -2.0468433e-006,67.7925 0.0086379861,67.7977 0.11208668,67.8030 0.11206236,67.8082 0.086235352,67.8134 0.14656365,67.8186 0.13796569,67.8239 0.1897575,67.8291 0.31043142,67.8343 0.34477901,67.8396 0.23261537,67.8448 0.12928393,67.8500 0.15528142,67.8552 0.35354975,67.8605 0.43958339,67.8657 0.28440303,67.8709 0.17235233,67.8762 0.02580845,67.8814 0.051823523,67.8866 0.21567288,67.8919 0.36208782,67.8971 0.25848034,67.9023 0.12926519,67.9076 0.18111171,67.9128 0.23273662,67.9180 0.12058344,67.9233 0.025813544,67.9285 -5.5590854e-006,67.9337 1.5835369e-006,67.9390 -7.7459976e-007,67.9442 1.5148561e-006,67.9494 -5.2852547e-006,67.9547 0.0948774,67.9599 0.29321253,67.9651 0.39664933,67.9704 0.31025323,67.9756 0.10333074,67.9808 0.060335532,67.9861 0.060418203,67.9913 0.27601749,67.9965 0.37063223,68.0018 0.16364497,68.0070 0.034434721,68.0122 -1.6483615e-005,68.0175 0.0086744251,68.0227 0.14659834,68.0280 0.18964209,68.0332 0.16376844,68.0384 0.068984091,68.0437 0.10348604,68.0489 0.12066081,68.0541 0.086168163,68.0594 0.051723801,68.0646 0.094901755,68.0699 0.19824448,68.0751 0.09475062,68.0803 0.051790465,68.0856 0.11209593,68.0908 0.094789192,68.0960 0.05167843,68.1013 -2.3652483e-005,68.1065 5.9085492e-006,68.1118 2.0556955e-008,68.1170 -5.9919225e-006,68.1222 2.3949491e-005,68.1275 0.060423158,68.1327 0.14661025,68.1380 0.16380039,68.1432 0.12926444,68.1485 0.07750766,68.1537 0.051770322,68.1589 0.18113123,68.1642 0.28448048,68.1694 0.3448365,68.1747 0.34478799,68.1799 0.12057079,68.1851 -3.3507629e-005,68.1904 0.0086308084,68.1956 -6.9927205e-006,68.2009 -3.3069687e-006,68.2061 2.0223282e-005,68.2114 0.0604419,68.2166 0.26725522,68.2219 0.29311919,68.2271 0.29318649,68.2323 0.24134293,68.2376 0.17234387,68.2428 0.12065218,68.2481 0.10346158,68.2533 0.16382171,68.2586 0.26735428,68.2638 0.47426191,68.2691 0.52589047,68.2743 0.46541667,68.2795 0.24981214,68.2848 0.10335576,68.2900 0.077657431,68.2953 0.21560922,68.3005 0.22410308,68.3058 0.11197107,68.3110 -5.1488201e-005,68.3163 2.3270764e-005,68.3215 0.051814601,68.3268 0.21560431,68.3320 0.30168658,68.3373 0.26726359,68.3425 0.27586535,68.3478 0.23275889,68.3530 0.33624148,68.3583 0.21537825,68.3635 0.025806341,68.3688 0.12941223,68.3740 0.23280752,68.3793 0.19818744,68.3845 0.025782134,68.3898 0.025855873,68.3950 0.0086599011,68.4003 0.13813029,68.4055 0.37939879,68.4108 0.30158302,68.4160 0.11194153,68.4213 0.025816398,68.4265 0.0086321887,68.4318 0.03451946,68.4370 0.051706299,68.4423 0.034450009,68.4475 0.094851859,68.4528 0.11208081,68.4580 0.051700987,68.4633 -3.2146479e-005,68.4686 6.465616e-005,68.4738 0.14668216,68.4791 0.27583843,68.4843 0.1550758,68.4896 0.077575542,68.4948 0.17240955,68.5001 0.14655019,68.5053 0.13793042,68.5106 0.10345529,68.5158 0.16379389,68.5211 0.13790859,68.5264 0.051723681,68.5316 0.02584458,68.5369 -9.9661529e-006,68.5421 -4.7839235e-006,68.5474 2.9105633e-005,68.5526 0.051744774,68.5579 0.051744565,68.5632 0.094888501,68.5684 0.17238487,68.5737 0.12064712,68.5789 0.10348747,68.5842 0.27592105,68.5894 0.31031087,68.5947 0.12924872,68.6000 0.16381909,68.6052 0.17242531,68.6105 0.094770327,68.6157 0.008568855,68.6210 5.5944078e-005,68.6263 0.14668442,68.6315 0.29316303,68.6368 0.31896773,68.6420 0.27576295,68.6473 0.077456981,68.6526 0.0086430348,68.6578 0.077680543,68.6631 0.16389276,68.6683 0.20685476,68.6736 0.12056696,68.6789 0.09478721,68.6841 0.051724605,68.6894 0.051740967,68.6946 0.086230688,68.6999 0.10341789,68.7052 0.034531832,68.7104 0.15531519,68.7157 0.21546583,68.7210 0.094704866,68.7262 0.025822936,68.7315 -8.1265107e-006,68.7368 -5.951907e-006,68.7420 3.1938049e-005,68.7473 0.086323291,68.7525 0.20695882,68.7578 0.19814543,68.7631 0.017168628,68.7683 0.12074327,68.7736 0.18102679,68.7789 0.12070955,68.7841 0.12071157,68.7894 0.086163633,68.7947 0.025820378,68.7999 -2.3317061e-006,68.8052 0.0086298147,68.8105 0.051751297,68.8157 0.13796082,68.8210 0.1637774,68.8263 0.10342194,68.8315 0.051742308,68.8368 0.051702227,68.8421 -1.9749463e-005,68.8473 0.077692583,68.8526 0.28459054,68.8579 0.33613604,68.8631 0.12918226,68.8684 -2.2551712e-005,68.8737 8.406817e-006,68.8790 0.094889335,68.8842 0.25005826,68.8895 0.24994582,68.8948 0.077519543,68.9000 7.2959328e-006,68.9053 0.051822074,68.9106 0.18972543,68.9158 0.23270048,68.9211 0.15507919,68.9264 0.086175509,68.9317 0.025868282,68.9369 -1.0573971e-006,68.9422 0.025866548,68.9475 0.017254008,68.9527 0.10348967,68.9580 0.23285316,68.9633 0.34490752,68.9686 0.3016353,68.9738 0.11195675,68.9791 0.060323216,68.9844 0.03451094,68.9897 0.094896182,68.9949 0.13791485,69.0002 0.086181551,69.0055 0.11210611,69.0108 0.146534,69.0160 0.077530295,69.0213 0.051742502,69.0266 0.19837257,69.0319 0.33627573,69.0371 0.31891039,69.0424 0.16369997,69.0477 0.060321819,69.0530 0.051698789,69.0582 0.025864501,69.0635 0.05178776,69.0688 0.08619076,69.0741 0.05171046,69.0793 0.094874814,69.0846 0.16385043,69.0899 0.24145541,69.0952 0.25855625,69.1004 0.13779117,69.1057 0.025822364,69.1110 3.0011563e-005,69.1163 0.051780343,69.1216 0.12072108,69.1268 0.11200538,69.1321 -6.3622159e-005,69.1374 0.051859289,69.1427 0.33642051,69.1480 0.52580643,69.1532 0.2670345,69.1585 0.18971793,69.1638 0.41400534,69.1691 0.54306841,69.1744 0.30154318,69.1796 0.1206073,69.1849 0.051748008,69.1902 0.11206673,69.1955 0.10346408,69.2008 0.16384779,69.2060 0.15514615,69.2113 0.094750673,69.2166 -4.1354615e-005,69.2219 1.4580991e-005,69.2272 0.025908189,69.2325 0.08622124,69.2377 0.051684339,69.2430 0.10347286,69.2483 0.16378364,69.2536 0.051683877,69.2589 -5.3027552e-006,69.2642 2.1909402e-005,69.2694 0.025848852,69.2747 3.0834086e-005,69.2800 0.086252123,69.2853 0.094862051,69.2906 0.18969531,69.2959 0.26723373,69.3012 0.22406179,69.3064 0.034404233,69.3117 9.9539075e-006,69.3170 -4.7250455e-006,69.3223 8.9461819e-006,69.3276 0.025875853,69.3329 0.077694267,69.3382 0.2242174,69.3434 0.1895414,69.3487 0.0603108,69.3540 0.08626502,69.3593 0.086139984,69.3646 0.0085664075,69.3699 0.025917305,69.3752 0.086225331,69.3805 0.051659275,69.3858 0.0086697331,69.3910 0.18122876,69.3963 0.33622241,69.4016 0.22398195,69.4069 0.06887126,69.4122 -2.0470794e-005,69.4175 1.5246889e-005,69.4228 0.21552102,69.4281 0.1465537,69.4334 0.025861327,69.4386 0.0086076474,69.4439 -2.2366348e-006,69.4492 3.6158738e-006,69.4545 0.0086268643,69.4598 0.0086152684,69.4651 -2.9039859e-006,69.4704 -5.841971e-006,69.4757 2.6274689e-005,69.4810 0.060400017,69.4863 0.10345374,69.4916 0.077542894,69.4969 0.025833249,69.5022 0.0258967,69.5074 0.094893448,69.5127 0.13793603,69.5180 0.12069657,69.5233 0.17239878,69.5286 0.15523453,69.5339 0.27601904,69.5392 0.33618364,69.5445 0.2067243,69.5498 0.051610664,69.5551 0.0086090267,69.5604 0.025886396,69.5657 0.077623874,69.5710 0.086183257,69.5763 0.025822612,69.5816 -9.1438196e-006,69.5869 1.9956726e-005,69.5922 0.025858261,69.5975 -4.8321299e-006,69.6028 0.025882682,69.6081 0.025848592,69.6134 0.051715825,69.6187 0.11218167,69.6240 0.21563096,69.6292 0.21545254,69.6345 0.15506814,69.6398 0.10342331,69.6451 0.077600963,69.6504 0.077601977,69.6557 0.094840743,69.6610 0.086172417,69.6663 0.060318731,69.6716 0.086236298,69.6769 0.10349398,69.6822 0.09479107,69.6875 0.025828922,69.6928 0.086233668,69.6981 0.086182773,69.7034 0.025836717,69.7087 0.025916206,69.7140 0.13803449,69.7193 0.20686701,69.7246 0.086095266,69.7299 -2.5091766e-005,69.7353 4.4519657e-006,69.7406 7.2869825e-006,69.7459 0.086244345,69.7512 0.2069073,69.7565 0.15514824,69.7618 0.077659503,69.7671 0.18111981,69.7724 0.18960148,69.7777 0.094734684,69.7830 0.051725734,69.7883 0.1121223,69.7936 0.11204626,69.7989 0.060323004,69.8042 0.16382791,69.8095 0.23272099,69.8148 0.10346265,69.8201 0.19839346,69.8254 0.32765597,69.8307 0.30177617,69.8360 0.29303601,69.8413 0.1377506,69.8466 0.025858073,69.8519 0.17257164,69.8573 0.40520322,69.8626 0.37916371,69.8679 0.17241246,69.8732 0.31051427,69.8785 0.46549231,69.8838 0.31882983,69.8891 0.2154782,69.8944 0.14651266,69.8997 -3.0530373e-005,69.9050 1.0977826e-005,69.9103 0.051727034,69.9156 0.051717825,69.9209 0.025875755,69.9263 0.086226925,69.9316 0.094819024,69.9369 0.051703628,69.9422 -2.2547124e-006,69.9475 0.025910053,69.9528 0.094897904,69.9581 0.13791716,69.9634 0.08616899,69.9687 0.13804397,69.9741 0.2931675,69.9794 0.24125564,69.9847 0.14645557,69.9900 0.094815984,69.9953 0.051707573,70.0006 0.025907164,70.0059 0.11210596,70.0112 0.086194672,70.0165 0.10346685,70.0219 0.18968341,70.0272 0.25003621,70.0325 0.20685591,70.0378 0.086143993,70.0431 0.077565193,70.0484 0.034470566,70.0537 0.0086039314,70.0591 2.3432387e-005,70.0644 0.18107541,70.0697 0.1982424,70.0750 0.051693514,70.0803 2.2449512e-006,70.0856 -1.0753553e-006,70.0909 2.0564526e-006,70.0963 -7.1510158e-006,70.1016 0.025953881,70.1069 0.31042108,70.1122 0.17234978,70.1175 0.077506475,70.1228 -1.5441594e-005,70.1282 0.034523413,70.1335 0.05170165,70.1388 -2.6643087e-005,70.1441 4.4530962e-006,70.1494 0.02593003,70.1547 0.16392252,70.1601 0.25002742,70.1654 0.19819382,70.1707 0.12066648,70.1760 0.12926695,70.1813 0.060329508,70.1867 0.12069739,70.1920 0.051661879,70.1973 -5.9125337e-006,70.2026 0.025882764,70.2079 0.086214915,70.2133 0.051712673,70.2186 0.02585634,70.2239 -3.1466112e-005,70.2292 9.0338574e-005,70.2345 0.21568589,70.2399 0.3621169,70.2452 0.34475559,70.2505 0.16364905,70.2558 0.025792168,70.2611 0.02588268,70.2665 0.094841927,70.2718 0.11213218,70.2771 0.1380045,70.2824 0.15513803,70.2878 0.086105958,70.2931 -5.2385953e-005,70.2984 3.8948441e-005,70.3037 0.10350718,70.3091 0.18968108,70.3144 0.17236359,70.3197 0.086166844,70.3250 0.086215883,70.3304 0.060334779,70.3357 0.0086061824,70.3410 -3.4563279e-006,70.3463 9.2163407e-007,70.3517 -2.2990338e-007,70.3570 -2.1077913e-009,70.3623 2.3837889e-007,70.3676 -9.5149778e-007,70.3730 3.5679275e-006,70.3783 -1.3321384e-005,70.3836 4.9722086e-005,70.3889 0.15530856,70.3943 0.3708286,70.3996 0.517272,70.4049 0.51714998,70.4102 0.41367021,70.4156 0.19817486,70.4209 0.025832461,70.4262 -2.4510499e-008,70.4316 1.9807419e-007,70.4369 -7.6785705e-007,70.4422 2.8736167e-006,70.4475 0.02590785,70.4529 0.1379779,70.4582 0.14651883,70.4635 0.051699918,70.4689 0.05173137,70.4742 0.077573486,70.4795 0.086196773,70.4849 0.051709928,70.4902 -1.3530528e-005,70.4955 1.9840933e-005,70.5008 0.17246261,70.5062 0.29315183,70.5115 0.19828223,70.5168 0.10341452,70.5222 0.077560253,70.5275 0.051683545,70.5328 -2.0445272e-005,70.5382 -3.061685e-006,70.5435 3.2697095e-005,70.5488 0.13802804,70.5542 0.26729116,70.5595 0.28459927,70.5648 0.44845051,70.5702 0.57762283,70.5755 0.59472358,70.5808 0.43947691,70.5862 0.18949921,70.5915 0.034442015,70.5968 0.051774144,70.6022 0.13797693,70.6075 0.25001872,70.6128 0.258618,70.6182 0.16373906,70.6235 0.051673271,70.6289 0.025835356,70.6342 0.0086582964,70.6395 0.086249493,70.6449 0.077557936,70.6502 0.060349584,70.6555 0.077580482,70.6609 0.051686797,70.6662 0.0086043756,70.6715 -1.0573614e-006,70.6769 4.8347779e-006,70.6822 0.025865333,70.6876 0.051750369,70.6929 0.1035172,70.6982 0.16384335,70.7036 0.19824623,70.7089 0.12063962,70.7143 0.07759963,70.7196 0.094851039,70.7249 0.094802834,70.7303 0.051660273,70.7356 0.094810262,70.7410 0.36208665,70.7463 0.43104318,70.7516 0.23280098,70.7570 0.13792306,70.7623 0.060287599,70.7677 -3.270364e-006,70.7730 0.12069519,70.7783 0.13794826,70.7837 0.10347232,70.7890 0.051695861,70.7944 0.0085970936,70.7997 1.3356733e-006,70.8051 -1.5109777e-006,70.8104 0.051825885,70.8157 0.23282227,70.8211 0.21544455,70.8264 0.12924191,70.8318 0.025848038,70.8371 0.051807418,70.8425 0.16381368,70.8478 0.086130053,70.8531 0.025854224,70.8585 0.077641331,70.8638 0.11205085,70.8692 0.051712178,70.8745 0.086233474,70.8799 0.09483812,70.8852 0.11207006,70.8906 0.094827697,70.8959 0.09479443,70.9013 0.034446232,70.9066 0.051760744,70.9119 0.086199805,70.9173 0.051668301,70.9226 0.025961056,70.9280 0.25885805,70.9333 0.50861686,70.9387 0.36188668,70.9440 0.16370058,70.9494 0.051682446,70.9547 0.025850499,70.9601 0.086239144,70.9654 0.13795589,70.9708 0.13791549,70.9761 0.14661223,70.9815 0.23286904,70.9868 0.26725224,70.9922 0.21542691,70.9975 0.11198476,71.0029 0.09482906,71.0082 0.11207872,71.0136 0.086224653,71.0189 0.19832148,71.0243 0.25858918,71.0296 0.11198653,71.0350 7.5840135e-006,71.0403 0.051751163,71.0457 0.034451436,71.0510 0.025857667,71.0564 0.060402792,71.0617 0.14671494,71.0671 0.37085101,71.0724 0.43095145,71.0778 0.23262452,71.0831 0.137824,71.0885 0.0085474672,71.0939 0.025885545,71.0992 0.025849167,71.1046 -5.5797973e-006,71.1099 1.556213e-006,71.1153 -6.4458789e-007,71.1206 1.0220887e-006,71.1260 -3.4440307e-006,71.1313 1.2755156e-005,71.1367 0.025881745,71.1420 0.043112483,71.1474 0.077583767,71.1528 0.060315479,71.1581 -7.003473e-007,71.1635 0.051800501,71.1688 0.16383043,71.1742 0.18962385,71.1795 0.20685886,71.1849 0.12065989,71.1902 0.051702496,71.1956 1.9030089e-005,71.2010 0.04312655,71.2063 0.060397476,71.2117 0.1639034,71.2170 0.23274024,71.2224 0.23265025,71.2278 0.12063379,71.2331 0.051759776,71.2385 0.15524825,71.2438 0.24136274,71.2492 0.11196913,71.2545 1.7868232e-006,71.2599 0.051776011,71.2653 0.051677879,71.2706 -3.0234542e-005,71.2760 4.1458047e-006,71.2813 1.3655514e-005,71.2867 0.051827095,71.2921 0.20702808,71.2974 0.32754281,71.3028 0.18952951,71.3082 0.077534519,71.3135 0.094860345,71.3189 0.26729649,71.3242 0.24132286,71.3296 0.051676877,71.3350 0.077608407,71.3403 0.12930676,71.3457 0.094933964,71.3511 0.38820845,71.3564 0.59484476,71.3618 0.36187917,71.3671 0.21548727,71.3725 0.25857309,71.3779 0.22404619,71.3832 0.16384079,71.3886 0.20690078,71.3940 0.12928082,71.3993 0.12933658,71.4047 0.10337181,71.4101 0.025857635,71.4154 0.077619597,71.4208 0.051686279,71.4262 0.025836261,71.4315 0.008634299,71.4369 0.077671371,71.4423 0.18977225,71.4476 0.2586084,71.4530 0.21544768,71.4584 0.25858667,71.4637 0.19821471,71.4691 0.077554986,71.4745 0.05177737,71.4798 0.16383538,71.4852 0.16380267,71.4906 0.16382182,71.4959 0.15514167,71.5013 0.12064788,71.5067 0.14655244,71.5120 0.14652915,71.5174 0.051691055,71.5228 0.03449519,71.5282 0.05175117,71.5335 0.060329467,71.5389 0.034460522,71.5443 0.1120863,71.5496 0.13793187,71.5550 0.1034308,71.5604 0.12075704,71.5657 0.26731172,71.5711 0.23266096,71.5765 0.025787903,71.5819 1.1629404e-005,71.5872 -1.9864406e-007,71.5926 -1.083693e-005,71.5980 0.025962591,71.6033 0.21560715,71.6087 0.18092841,71.6141 0.051706783,71.6195 0.12937216,71.6248 0.16387925,71.6302 0.29314879,71.6356 0.22397897,71.6410 0.025760384,71.6463 1.1762314e-005,71.6517 -2.2648296e-006,71.6571 0.0086266557,71.6625 0.025866481,71.6678 0.025855798,71.6732 -5.3459794e-006,71.6786 1.6591052e-006,71.6840 -1.2900581e-006,71.6893 0.02589537,71.6947 0.15522635,71.7001 0.20686916,71.7055 0.12068479,71.7108 0.19838162,71.7162 0.23276462,71.7216 0.13786988,71.7270 0.16377819,71.7324 0.12933694,71.7377 0.15519607,71.7431 0.1119752,71.7485 0.017230801,71.7539 0.09487202,71.7592 0.094831713,71.7646 0.10342214,71.7700 0.025808703,71.7754 0.025904113,71.7808 0.094860777,71.7861 0.086169772,71.7915 0.051703539,71.7969 0.077628791,71.8023 0.13799702,71.8077 0.22415544,71.8130 0.26726657,71.8184 0.4051798,71.8238 0.33609489,71.8292 0.1896774,71.8346 0.26737797,71.8399 0.34480876,71.8453 0.18950906,71.8507 0.0085468991,71.8561 1.4006174e-005,71.8615 -5.3121698e-006,71.8669 7.2419066e-006,71.8722 0.025920037,71.8776 0.138082,71.8830 0.29311183,71.8884 0.18088484,71.8938 0.060314152,71.8992 0.13796063,71.9045 0.15515831,71.9099 0.086164132,71.9153 -1.9009942e-005,71.9207 6.295244e-006,71.9261 0.051785056,71.9315 0.14668375,71.9368 0.26725683,71.9422 0.18090032,71.9476 0.051711097,71.9530 0.086219683,71.9584 0.051708128,71.9638 0.086257309,71.9692 0.1034266,71.9745 0.077549845,71.9799 0.051682599,71.9853 0.025894888,71.9907 0.13798915,71.9961 0.11201553,72.0015 0.025817502,72.0069 -4.9997802e-006,72.0123 2.0321979e-006,72.0176 -3.1288382e-006,72.0230 1.048396e-005,72.0284 0.051770356,72.0338 0.13793448,72.0392 0.077546813,72.0446 0.05173621,72.0500 0.13797273,72.0554 0.19826917,72.0608 0.1810136,72.0661 0.20689414,72.0715 0.20689608,72.0769 0.24140267,72.0823 0.2931177,72.0877 0.20691092,72.0931 0.12065461,72.0985 0.025805935,72.1039 -3.5774767e-006,72.1093 2.2893089e-006,72.1147 0.025890414,72.1201 0.086207941,72.1255 0.025829472,72.1308 0.034572836,72.1362 0.19843264,72.1416 0.27578261,72.1470 0.077430874,72.1524 0.025860919,72.1578 0.09484341,72.1632 0.094810307,72.1686 0.043154094,72.1740 0.10347128,72.1794 0.051656451,72.1848 -1.8457569e-005,72.1902 1.098642e-005,72.1956 0.086250834,72.2010 0.27591854,72.2064 0.29311714,72.2118 0.1723806,72.2172 0.10345209,72.2225 0.13791803,72.2279 0.086204924,72.2333 0.11210156,72.2387 0.1120548,72.2441 0.086193956,72.2495 0.094853088,72.2549 0.15524091,72.2603 0.19830255,72.2657 0.18970707,72.2711 0.28454393,72.2765 0.32752585,72.2819 0.22401486,72.2873 0.11202641,72.2927 0.1207305,72.2981 0.17238306,72.3035 0.17242287,72.3089 0.18971625,72.3143 0.18962505,72.3197 0.1292416,72.3251 0.051667508,72.3305 0.051744357,72.3359 0.18108934,72.3413 0.43106893,72.3467 0.68103814,72.3521 0.65518421,72.3575 0.3879537,72.3629 0.21560282,72.3683 0.38804173,72.3737 0.41366795,72.3791 0.16362274,72.3845 0.051680047,72.3899 0.0086068101,72.3953 0.0086203944,72.4007 -5.2522246e-006,72.4061 1.0175571e-006,72.4115 0.0086218724,72.4169 0.086208917,72.4223 0.10347205,72.4277 0.12074781,72.4331 0.13796856,72.4385 0.18112515,72.4439 0.30175486,72.4494 0.20673814,72.4548 0.02577012,72.4602 9.0953963e-006,72.4656 -7.3668493e-006,72.4710 2.0373078e-005,72.4764 0.025862161,72.4818 -2.0882593e-005,72.4872 9.3523358e-006,72.4926 0.008624468,72.4980 0.051784568,72.5034 0.16389376,72.5088 0.22414102,72.5142 0.23271413,72.5196 0.22409143,72.5250 0.13791132,72.5304 0.28447735,72.5358 0.39659679,72.5413 0.40521508,72.5467 0.16375546,72.5521 0.12937351,72.5575 0.23286243,72.5629 0.30175489,72.5683 0.43103915,72.5737 0.56899333,72.5791 0.56888205,72.5845 0.34473398,72.5899 0.20685257,72.5953 0.077491976,72.6008 -2.6907313e-005,72.6062 7.0541282e-006,72.6116 0.025930865,72.6170 0.13802591,72.6224 0.17238627,72.6278 0.10334256,72.6332 -4.0523504e-005,72.6386 1.1711782e-005,72.6440 -6.320442e-006,72.6495 1.3570168e-005,72.6549 0.025866825,72.6603 0.0086055975,72.6657 2.9380158e-006,72.6711 0.094910204,72.6765 0.19836324,72.6819 0.16376841,72.6873 0.094727591,72.6928 0.0085688718,72.6982 -1.8185269e-006,72.7036 3.1231688e-005,72.7090 0.13797453,72.7144 0.14651623,72.7198 0.07759738,72.7252 0.086225092,72.7307 0.051678289,72.7361 0.0086082639,72.7415 0.008620468,72.7469 -6.1379287e-006,72.7523 3.1470463e-006,72.7577 -6.4502869e-006,72.7631 2.2655953e-005,72.7686 0.025862142,72.7740 -2.3124698e-005,72.7794 0.025891272,72.7848 0.1379534,72.7902 0.15516281,72.7956 0.086179659,72.8011 -1.1352891e-005,72.8065 3.6087609e-008,72.8119 1.1210663e-005,72.8173 0.051800657,72.8227 0.15522373,72.8282 0.1895833,72.8336 0.11200442,72.8390 0.051726304,72.8444 0.0086295772,72.8498 0.034528609,72.8552 0.077577986,72.8607 0.025833806,72.8661 0.051810712,72.8715 0.13796303,72.8769 0.094743602,72.8823 0.025828714,72.8878 0.094861299,72.8932 0.16386051,72.8986 0.15513745,72.9040 0.034407761,72.9095 0.025875352,72.9149 0.03449104,72.9203 0.034481402,72.9257 0.051800441,72.9311 0.13798207,72.9366 0.11197896,72.9420 0.03443053,72.9474 0.051803462,72.9528 0.17250897,72.9583 0.21548249,72.9637 0.16375808,72.9691 0.16382369,72.9745 0.15511253,72.9800 0.051647175,72.9854 0.0086068083,72.9908 -5.6093058e-006,72.9962 0.025953459,73.0017 0.16388558,73.0071 0.21546736,73.0125 0.172327,73.0179 0.14664081,73.0234 0.4484131,73.0288 0.54307628,73.0342 0.46550882,73.0396 0.28438601,73.0451 0.068840221,73.0505 0.051724501,73.0559 0.034486149,73.0613 0.025870729,73.0668 0.034477714,73.0722 0.025841204,73.0776 1.1019771e-005,73.0830 0.05177233,73.0885 0.086182944,73.0939 0.0085786041,73.0993 0.025887772,73.1048 0.094833046,73.1102 0.086200111,73.1156 0.077598386,73.1210 0.10347051,73.1265 0.11210249,73.1319 0.094866186,73.1373 0.13795081,73.1428 0.17233652,73.1482 0.086155608,73.1536 0.060446333,73.1591 0.17245434,73.1645 0.14649199,73.1699 0.13794607,73.1754 0.23281936,73.1808 0.68960613,73.1862 0.76716596,73.1916 0.60341442,73.1971 0.20691001,73.2025 0.09495122,73.2079 0.27595687,73.2134 0.28440222,73.2188 0.12927333,73.2242 0.18972577,73.2297 0.23275855,73.2351 0.17228255,73.2405 -8.7166336e-005,73.2460 2.3359571e-005,73.2514 -6.2644499e-006,73.2568 1.6962174e-006,73.2623 -5.1988638e-007,73.2677 0.0086291013,73.2732 0.025866168,73.2786 0.034476105,73.2840 0.09483517,73.2895 0.11206847,73.2949 0.02586236,73.3003 0.025874328,73.3058 0.025846748,73.3112 -1.327163e-005,73.3166 6.215178e-006,73.3221 -1.1588935e-005,73.3275 4.0143757e-005,73.3329 0.077637292,73.3384 0.077541448,73.3438 0.0085713519,73.3493 4.2314976e-005,73.3547 0.10350646,73.3601 0.15515186,73.3656 0.11204999,73.3710 0.051705599,73.3765 0.0258667,73.3819 0.12953201,73.3873 0.42259258,73.3928 0.39631274,73.3982 0.060137283,73.4037 1.0323422e-005,73.4091 0.025963062,73.4145 0.14664765,73.4200 0.1464868,73.4254 0.14662732,73.4309 0.27591613,73.4363 0.18085411,73.4417 0.060268849,73.4472 0.13797332,73.4526 0.14657836,73.4581 0.11204221,73.4635 0.025823195,73.4689 0.0086146798,73.4744 4.3190103e-006,73.4798 0.034484617,73.4853 -1.1777915e-005,73.4907 6.7075648e-006,73.4962 -1.5052649e-005,73.5016 5.3507472e-005,73.5070 0.08627566,73.5125 0.094792761,73.5179 0.051686838,73.5234 0.11208192,73.5288 0.23279077,73.5343 0.23283677,73.5397 0.2501291,73.5452 0.31028718,73.5506 0.15503545,73.5560 0.12073722,73.5615 0.21556406,73.5669 0.21551122,73.5724 0.27586278,73.5778 0.27578145,73.5833 0.12060422,73.5887 0.025840703,73.5942 0.0086469408,73.5996 0.08624395,73.6051 0.1120494,73.6105 0.051688936,73.6160 -8.6440932e-006,73.6214 2.320709e-006,73.6269 -6.3799928e-007,73.6323 2.3109591e-007,73.6378 -2.8635176e-007,73.6432 9.1437482e-007,73.6487 0.025878586,73.6541 0.12078252,73.6595 0.24144156,73.6650 0.16367827,73.6704 -7.3140924e-005,73.6759 2.0674539e-005,73.6813 -9.5513569e-006,73.6868 1.7530618e-005,73.6922 0.025866583,73.6977 0.10344185,73.7032 0.46554714,73.7086 0.5086149,73.7141 0.21548603,73.7195 -5.8285359e-006,73.7250 5.4870516e-006,73.7304 0.0086129876,73.7359 2.5319636e-005,73.7413 0.051755067,73.7468 0.051691566,73.7522 0.051776137,73.7577 0.23282613,73.7631 0.23271036,73.7686 0.17245805,73.7740 0.20697673,73.7795 0.19817857,73.7849 0.051615026,73.7904 -1.2345505e-005,73.7958 8.2897423e-006,73.8013 0.025899101,73.8068 0.086248472,73.8122 0.12066189,73.8177 0.077551976,73.8231 0.094844818,73.8286 0.15518332,73.8340 0.11206526,73.8395 0.068962328,73.8449 0.034444682,73.8504 2.2583372e-005,73.8559 0.086291552,73.8613 0.13793108,73.8668 0.11204271,73.8722 0.12931578,73.8777 0.13789319,73.8831 0.051754434,73.8886 0.14668007,73.8941 0.21548501,73.8995 0.12056255,73.9050 0.025817491,73.9104 0.051711503,73.9159 0.025888331,73.9214 0.051761255,73.9268 0.086258702,73.9323 0.13790172,73.9377 0.034402333,73.9432 -1.1581673e-006,73.9486 0.025932509,73.9541 0.19836617,73.9596 0.31895119,73.9650 0.19816364,73.9705 0.025875375,73.9760 0.13805507,73.9814 0.25868472,73.9869 0.40513432,73.9923 0.34476683,73.9978 0.24137439,74.0033 0.11198674,74.0087 0.0085655488,74.0142 3.0240374e-006,74.0196 1.894331e-005,74.0251 0.086339727,74.0306 0.23280488,74.0360 0.16368656,74.0415 0.11203311,74.0470 0.15521473,74.0524 0.20687462,74.0579 0.086155206,74.0634 0.02586814,74.0688 0.025840558,74.0743 1.0561653e-005,74.0797 0.07762827,74.0852 0.21552134,74.0907 0.27589044,74.0961 0.2587114,74.1016 0.26727101,74.1071 0.23276156,74.1125 0.41379312,74.1180 0.413701,74.1235 0.21546243,74.1289 0.13790157,74.1344 0.077555642,74.1399 0.077591851,74.1453 0.1121065,74.1508 0.16383344,74.1563 0.13791373,74.1617 0.051690493,74.1672 0.060353801,74.1727 0.10344345,74.1782 0.12072431,74.1836 0.20696039,74.1891 0.17240608,74.1946 0.11198206,74.2000 0.025844553,74.2055 0.094895057,74.2110 0.17243339,74.2164 0.20692568,74.2219 0.18100867,74.2274 0.08612451,74.2328 0.077577084,74.2383 0.1207407,74.2438 0.13794921,74.2493 0.086156055,74.2547 0.025829848,74.2602 0.025873749,74.2657 0.025845185,74.2711 -1.25508e-005,74.2766 -1.1928915e-006,74.2821 1.7325177e-005,74.2876 0.051826261,74.2930 0.13797247,74.2985 0.11200123,74.3040 0.051658031,74.3095 -3.8544367e-005,74.3149 4.8798262e-005,74.3204 0.12076879,74.3259 0.20690832,74.3313 0.17241456,74.3368 0.13792694,74.3423 0.10338981,74.3478 0.03442793,74.3532 -1.0795477e-005,74.3587 2.9195974e-006,74.3642 -8.8200011e-007,74.3697 6.0819082e-007,74.3751 0.025881566,74.3806 0.13796215,74.3861 0.14655194,74.3916 0.077555373,74.3971 0.034473874,74.4025 0.086242571,74.4080 0.12940228,74.4135 0.21557432,74.4190 0.25859797,74.4244 0.22409143,74.4299 0.13788845,74.4354 0.19828209,74.4409 0.24996121,74.4464 0.12066558,74.4518 0.086237237,74.4573 0.11209068,74.4628 0.14661381,74.4683 0.189722,74.4737 0.21551622,74.4792 0.15507838,74.4847 0.060249738,74.4902 -2.7562013e-005,74.4957 2.5122499e-005,74.5011 0.086281456,74.5066 0.1983332,74.5121 0.16377874,74.5176 0.13788168,74.5231 0.1120203,74.5286 0.11209119,74.5340 0.13796431,74.5395 0.094801739,74.5450 0.051673777,74.5505 -1.1966436e-005,74.5560 0.017255882,74.5614 0.034485459,74.5669 0.12071928,74.5724 0.25005192,74.5779 0.25865653,74.5834 0.18968283,74.5889 0.17240079,74.5943 0.17252986,74.5998 0.38808566,74.6053 0.43959606,74.6108 0.31012225,74.6163 0.051592961,74.6218 0.025866268,74.6272 -1.8064266e-005,74.6327 2.3414307e-006,74.6382 0.0086561106,74.6437 0.094980016,74.6492 0.23281254,74.6547 0.18957095,74.6602 0.11196639,74.6656 0.060351718,74.6711 0.19838272,74.6766 0.20684364,74.6821 0.051624104,74.6876 -2.1521102e-005,74.6931 0.0086682178,74.6986 0.10350753,74.7041 0.24138208,74.7095 0.32763922,74.7150 0.36221254,74.7205 0.37078258,74.7260 0.35330921,74.7315 0.18947008,74.7370 0.068930075,74.7425 0.025839584,74.7480 -9.9511553e-006,74.7535 0.02592011,74.7589 0.09486068,74.7644 0.094811052,74.7699 0.14655182,74.7754 0.18963942,74.7809 0.12064634,74.7864 0.05172554,74.7919 0.181044,74.7974 0.16376983,74.8029 0.051723242,74.8084 0.025870474,74.8139 0.051730189,74.8194 0.077585109,74.8248 0.051713258,74.8303 -8.7515618e-006,74.8358 0.077764682,74.8413 0.43992931,74.8468 0.5947293,74.8523 0.30144146,74.8578 0.068957798,74.8633 0.1466592,74.8688 0.22418487,74.8743 0.24131775,74.8798 0.12060749,74.8853 0.077574417,74.8908 0.051700857,74.8963 0.025835074,74.9018 0.060395442,74.9073 0.17247853,74.9127 0.17237052,74.9182 0.16377866,74.9237 0.18100169,74.9292 0.10356639,74.9347 0.3191416,74.9402 0.36199149,74.9457 0.23264195,74.9512 0.15514563,74.9567 0.1465354,74.9622 0.086145066,74.9677 0.025859401,74.9732 0.051758733,74.9787 0.068961293,74.9842 0.051720113,74.9897 0.05173197,74.9952 0.069006205,75.0007 0.13804054,75.0062 0.30179322,75.0117 0.43099025,75.0172 0.38781857,75.0227 0.14646798,75.0282 0.077611633,75.0337 0.16381954,75.0392 0.15511814,75.0447 0.051723961,75.0502 0.15524763,75.0557 0.23273669,75.0612 0.10337081,75.0667 -1.5374206e-005,75.0722 -9.0051799e-008,75.0777 1.5737332e-005,75.0832 0.12090392,75.0887 0.43113634,75.0942 0.32738367,75.0997 0.10337791,75.1052 0.08624921,75.1107 0.094812363,75.1162 0.07753925,75.1217 0.025822936,75.1272 1.4061276e-005,75.1327 0.051807441,75.1382 0.15524022,75.1437 0.18962432,75.1492 0.18965389,75.1547 0.21558437,75.1603 0.23276211,75.1658 0.17229871,75.1713 0.034397271,75.1768 -1.8706904e-006,75.1823 0.034535609,75.1878 0.14658375,75.1933 0.14650905,75.1988 0.077560298,75.2043 0.025851704,75.2098 0.051803071,75.2153 0.22423126,75.2208 0.23278952,75.2263 0.21544933,75.2318 0.16386862,75.2373 0.34488359,75.2428 0.25854027,75.2484 0.28453776,75.2539 0.37082186,75.2594 0.51724058,75.2649 0.37044692,75.2704 0.11194258,75.2759 0.025849996,75.2814 3.4836703e-005,75.2869 0.10355992,75.2924 0.2156132,75.2979 0.31037289,75.3034 0.29300472,75.3090 0.18954529,75.3145 0.13790175,75.3200 0.10347077,75.3255 0.18108627,75.3310 0.25866807,75.3365 0.23273458,75.3420 0.086110264,75.3475 0.025893657,75.3530 0.16398172,75.3586 0.31899336,75.3641 0.20673749,75.3696 0.086160019,75.3751 0.11210771,75.3806 0.11202496,75.3861 0.034416188,75.3916 1.7338274e-005,75.3971 0.086336166,75.4027 0.25007808,75.4082 0.24133132,75.4137 0.17235178,75.4192 0.1378786,75.4247 0.14653867,75.4302 0.15516341,75.4357 0.068928689,75.4413 8.045271e-006,75.4468 0.051810272,75.4523 0.1465923,75.4578 0.13789529,75.4633 0.18108954,75.4688 0.29308689,75.4743 0.14644262,75.4799 0.034452867,75.4854 2.7425322e-006,75.4909 0.051789049,75.4964 0.11206058,75.5019 0.051694315,75.5074 0.112104,75.5130 0.11202693,75.5185 0.025857992,75.5240 0.10355376,75.5295 0.23281603,75.5350 0.29308996,75.5406 0.24990635,75.5461 0.086154722,75.5516 0.060402662,75.5571 0.12934878,75.5626 0.12064194,75.5681 0.077539764,75.5737 0.14660268,75.5792 0.18969676,75.5847 0.16377766,75.5902 0.17239548,75.5957 0.20688201,75.6013 0.12927172,75.6068 0.051790293,75.6123 0.18113075,75.6178 0.18955861,75.6234 0.077524737,75.6289 0.23282304,75.6344 0.31899601,75.6399 0.23287012,75.6454 0.37938556,75.6510 0.35333955,75.6565 0.27582169,75.6620 0.51730162,75.6675 0.76727754,75.6731 0.6207779,75.6786 0.54310066,75.6841 0.30152136,75.6896 0.077468656,75.6952 0.051774248,75.7007 0.11211586,75.7062 0.17247143,75.7117 0.2586906,75.7173 0.26722217,75.7228 0.19817019,75.7283 0.12067503,75.7338 0.12065652,75.7394 0.02577823,75.7449 5.1195461e-006,75.7504 0.025865253,75.7559 0.08626318,75.7615 0.17244664,75.7670 0.094793849,75.7725 0.07760825,75.7780 0.15523389,75.7836 0.25862381,75.7891 0.18093838,75.7946 0.025833029,75.8001 0.051779229,75.8057 0.10344385,75.8112 0.12928566,75.8167 0.13791054,75.8223 0.051699035,75.8278 -5.5007877e-006,75.8333 1.4337712e-006,75.8389 -2.3381571e-007,75.8444 -4.986843e-007,75.8499 2.2287777e-006,75.8554 -8.4171306e-006,75.8610 0.025963772,75.8665 0.18110885,75.8720 0.25861529,75.8776 0.46545568,75.8831 0.38790575,75.8886 0.45700201,75.8942 0.33622256,75.8997 0.22406945,75.9052 0.13795319,75.9108 0.24144019,75.9163 0.22405086,75.9218 0.077471524,75.9273 0.051846825,75.9329 0.27599248,75.9384 0.31038547,75.9439 0.32752156,75.9495 0.13776556,75.9550 0.094817169,75.9605 0.13796705,75.9661 0.12932317,75.9716 0.11202476,75.9772 0.060343388,75.9827 0.086238787,75.9882 0.094836615,75.9938 0.094778724,75.9993 0.02581881,76.0048 0.025858842,76.0104 -1.3347191e-005,76.0159 0.025871659,76.0214 0.025859412,76.0270 0.034500252,76.0325 0.086226776,76.0380 0.094829828,76.0436 0.077603452,76.0491 0.094846994,76.0547 0.086164705,76.0602 0.025844116,76.0657 0.051771004,76.0713 0.11214302,76.0768 0.23290572,76.0823 0.40525407,76.0879 0.54302615,76.0934 0.53441566,76.0990 0.36198881,76.1045 0.12059785,76.1100 0.051696971,76.1156 0.025846975,76.1211 0.025881745,76.1267 0.051721152,76.1322 0.025854236,76.1377 0.051821679,76.1433 0.14663093,76.1488 0.14647469,76.1544 0.077505611,76.1599 0.11206222,76.1654 0.09481851,76.1710 0.051704675,76.1765 -8.0707223e-006,76.1821 -3.9692262e-007,76.1876 0.0086527541,76.1931 0.060379297,76.1987 0.16382125,76.2042 0.24138997,76.2098 0.13785832,76.2153 -3.9901901e-005,76.2209 0.025897019,76.2264 0.12939836,76.2320 0.28459758,76.2375 0.35337946,76.2430 0.13780001,76.2486 0.05170501,76.2541 0.0086108409,76.2597 4.3450318e-006,76.2652 0.025862621,76.2708 -6.5692493e-006,76.2763 0.025932636,76.2819 0.14663452,76.2874 0.22410233,76.2929 0.16372585,76.2985 0.1120355,76.3040 0.025848519,76.3096 -7.8079456e-006,76.3151 2.7898714e-005,76.3207 0.051761761,76.3262 0.051686917,76.3318 -3.0162335e-005,76.3373 1.6703152e-005,76.3429 -3.6650883e-005,76.3484 0.0087708468,76.3540 0.4400126,76.3595 0.76730895,76.3651 0.55139053,76.3706 0.07736364,76.3762 8.9519172e-006,76.3817 8.0302207e-006,76.3873 0.025892993,76.3928 0.077643096,76.3984 0.17248203,76.4039 0.24140728,76.4095 0.23269948,76.4150 0.11197454,76.4206 0.034460329,76.4261 0.086221822,76.4317 0.16386095,76.4372 0.21552821,76.4428 0.10341158,76.4483 0.094812863,76.4539 0.060306959,76.4594 0.051717378,76.4650 0.02584295,76.4705 0.0086604171,76.4761 0.12083289,76.4816 0.24144484,76.4872 0.232648,76.4927 0.077470057,76.4983 -2.5964064e-005,76.5038 3.0327054e-005,76.5094 0.35347775,76.5149 0.78451264,76.5205 0.77586865,76.5261 0.43118155,76.5316 0.39678326,76.5372 0.49991873,76.5427 0.2583355,76.5483 0.017142208,76.5538 0.025887124,76.5594 0.051817581,76.5649 0.23289707,76.5705 0.27574375,76.5761 0.086090431,76.5816 0.060393125,76.5872 0.10345756,76.5927 0.12930609,76.5983 0.1552189,76.6038 0.1637754,76.6094 0.086168215,76.6150 0.094856724,76.6205 0.1206696,76.6261 0.051664829,76.6316 -1.919153e-005,76.6372 4.4743661e-006,76.6427 1.2959249e-006,76.6483 -9.6593503e-006,76.6539 3.734478e-005,76.6594 0.11215609,76.6650 0.1983434,76.6705 0.20685016,76.6761 0.10343605,76.6817 0.14654836,76.6872 0.086155094,76.6928 0.086220562,76.6983 0.13794816,76.7039 0.2155991,76.7095 0.31035742,76.7150 0.21546164,76.7206 0.20696367,76.7261 0.33637407,76.7317 0.39653257,76.7373 0.28431728,76.7428 0.17227088,76.7484 0.025837356,76.7540 0.18976988,76.7595 0.43109608,76.7651 0.49130657,76.7706 0.16368084,76.7762 0.0086169317,76.7818 0.025879042,76.7873 0.034516837,76.7929 0.094914719,76.7985 0.17241149,76.8040 0.12061,76.8096 0.077567182,76.8152 0.14655265,76.8207 0.13793322,76.8263 0.077559516,76.8319 -2.9564138e-005,76.8374 8.4815965e-006,76.8430 -4.3599425e-006,76.8486 0.025950147,76.8541 0.13801521,76.8597 0.13785881,76.8653 0.051656682,76.8708 0.086206339,76.8764 0.094834849,76.8820 0.10351674,76.8875 0.16383217,76.8931 0.16380757,76.8987 0.22417422,76.9042 0.23269609,76.9098 0.17237501,76.9154 0.22416848,76.9209 0.24997307,76.9265 0.14658919,76.9321 0.1896968,76.9376 0.20689094,76.9432 0.26734433,76.9488 0.35342729,76.9543 0.1895107,76.9599 0.086128324,76.9655 0.025863871,76.9711 0.051729903,76.9766 0.02584576,76.9822 0.051766347,76.9878 0.086187273,76.9933 0.034440991,76.9989 0.051754333,77.0045 0.077574775,77.0101 0.051775184,77.0156 0.24151342,77.0212 0.45702899,77.0268 0.64675677,77.0323 0.68952161,77.0379 0.26697052,77.0435 0.15516937,77.0491 0.18105972,77.0546 0.2155259,77.0602 0.18964517,77.0658 0.14647351,77.0714 0.051692992,77.0769 0.086254783,77.0825 0.22409087,77.0881 0.051752858,77.0937 0.16386785,77.0992 0.15510601,77.1048 0.051644947,77.1104 0.051825494,77.1160 0.28460571,77.1215 0.34473887,77.1271 0.13781916,77.1327 0.05176992,77.1383 0.14664565,77.1438 0.18101507,77.1494 0.094722018,77.1550 0.0085667036,77.1606 1.2102971e-005,77.1662 0.051740125,77.1717 0.086215228,77.1773 0.12071829,77.1829 0.1982968,77.1885 0.18101995,77.1940 0.086148821,77.1996 3.171252e-005,77.2052 0.094951764,77.2108 0.16380437,77.2164 0.17239147,77.2219 0.25853896,77.2275 0.14650506,77.2331 0.20693134,77.2387 0.18101002,77.2443 0.086201742,77.2498 0.094830267,77.2554 0.094846785,77.2610 0.10349891,77.2666 0.14662248,77.2722 0.25877178,77.2777 0.37063974,77.2833 0.19807945,77.2889 0.051714711,77.2945 0.10354603,77.3001 0.17240316,77.3057 0.13787307,77.3112 0.2156461,77.3168 0.35355112,77.3224 0.31021661,77.3280 0.12054183,77.3336 0.025809204,77.3392 2.2799848e-005,77.3447 0.051746722,77.3503 0.12067238,77.3559 0.16378455,77.3615 0.0861931,77.3671 -1.4215012e-005,77.3727 3.9876781e-005,77.3783 0.086293161,77.3838 0.15520515,77.3894 0.13785411,77.3950 0.025787424,77.4006 3.8437956e-006,77.4062 -9.0677322e-006,77.4118 3.2429802e-005,77.4174 0.051785044,77.4229 0.086234733,77.4285 0.1379111,77.4341 0.21548049,77.4397 0.13789861,77.4453 0.02583657,77.4509 2.1294468e-007,77.4565 0.0086313803,77.4621 0.0517358,77.4676 0.051711753,77.4732 0.051731229,77.4788 0.16380771,77.4844 0.13791771,77.4900 0.10347804,77.4956 0.16384836,77.5012 0.16378807,77.5068 0.1034434,77.5124 0.11203144,77.5179 0.077543184,77.5235 0.051719163,77.5291 -6.6419439e-006,77.5347 0.051759098,77.5403 0.15518259,77.5459 0.13793391,77.5515 0.094909213,77.5571 0.17247744,77.5627 0.18096858,77.5683 0.086121432,77.5739 0.025825139,77.5795 0.034561045,77.5850 0.32779443,77.5906 0.50864899,77.5962 0.29294071,77.6018 0.2414286,77.6074 0.39658937,77.6130 0.24983694,77.6186 0.11207917,77.6242 0.19834125,77.6298 0.17234951,77.6354 0.11201527,77.6410 0.15518327,77.6466 0.20689431,77.6522 0.094774723,77.6578 0.025924321,77.6634 0.14667912,77.6690 0.18097061,77.6746 0.077493995,77.6802 0.051732462,77.6858 0.051711202,77.6913 0.094878927,77.6969 0.16384049,77.7025 0.11205771,77.7081 0.11201254,77.7137 0.034421913,77.7193 0.034597322,77.7249 0.18111521,77.7305 0.1464421,77.7361 0.025782529,77.7417 0.0086337933,77.7473 0.086287588,77.7529 0.2327895,77.7585 0.14647843,77.7641 0.086298056,77.7697 0.25010583,77.7753 0.24128146,77.7809 0.1033451,77.7865 0.051717836,77.7921 0.15518792,77.7977 0.1551488,77.8033 0.077574126,77.8089 0.086206608,77.8145 0.051708452,77.8201 -9.0221574e-006,77.8257 9.8521332e-006,77.8313 0.025873128,77.8369 0.034481477,77.8425 0.051792812,77.8481 0.18969548,77.8537 0.1810001,77.8593 0.13796626,77.8649 0.13794889,77.8705 0.12929025,77.8761 0.21564542,77.8818 0.36216298,77.8874 0.29300559,77.8930 0.17226705,77.8986 0.068888806,77.9042 0.086205892,77.9098 0.051705372,77.9154 0.034583207,77.9210 0.26737574,77.9266 0.37059516,77.9322 0.13779727,77.9378 -1.7064625e-005,77.9434 1.4486961e-005,77.9490 0.02589,77.9546 0.051736355,77.9602 0.060359068,77.9658 0.13798776,77.9714 0.18965068,77.9770 0.0861203,77.9826 -4.5633678e-005,77.9883 5.2524956e-005,77.9939 0.086274922,77.9995 0.13797969,78.0051 0.17239185,78.0107 0.10342155,78.0163 0.11205617,78.0219 0.051637653,78.0275 0.0086724879,78.0331 0.13800934,78.0387 0.14652456,78.0443 0.11204892,78.0499 0.11206907,78.0556 0.14651953,78.0612 0.094788417,78.0668 0.077634387,78.0724 0.23283692,78.0780 0.37065002,78.0836 0.1895671,78.0892 0.025846459,78.0948 -6.9102333e-007,78.1004 4.7089848e-006,78.1061 0.05174911,78.1117 0.16382612,78.1173 0.21549967,78.1229 0.077552982,78.1285 0.02585504,78.1341 -5.6688887e-006,78.1397 4.7207664e-006,78.1453 0.051759697,78.1510 0.17243953,78.1566 0.13791168,78.1622 0.051711176,78.1678 0.025825644,78.1734 5.0624174e-005,78.1790 0.11214729,78.1846 0.11204616,78.1902 0.11206382,78.1959 0.1120478,78.2015 0.086192071,78.2071 0.16378738,78.2127 0.1379084,78.2183 0.086189657,78.2239 0.025854543,78.2296 0.025890913,78.2352 0.051779453,78.2408 0.10350595,78.2464 0.14655411,78.2520 0.14650482,78.2576 0.094784208,78.2633 0.051692098,78.2689 0.086224101,78.2745 0.21557353,78.2801 0.29320964,78.2857 0.3793371,78.2913 0.29299858,78.2970 0.14644395,78.3026 0.0086176954,78.3082 0.094966315,78.3138 0.25008708,78.3194 0.27580628,78.3251 0.14640884,78.3307 -5.8067548e-005,78.3363 0.0086552696,78.3419 0.077764176,78.3475 0.30189437,78.3532 0.35338575,78.3588 0.29296154,78.3644 0.18954654,78.3700 0.094783388,78.3756 0.02586012,78.3813 0.051812477,78.3869 0.18980113,78.3925 0.29311889,78.3981 0.23264492,78.4037 0.16373985,78.4094 0.14649966,78.4150 0.03443737,78.4206 0.025918102,78.4262 0.12073188,78.4319 0.17237993,78.4375 0.1120151,78.4431 0.025866346,78.4487 0.034502529,78.4544 0.025841812,78.4600 0.025841795,78.4656 0.086250991,78.4712 0.13800012,78.4769 0.13794835,78.4825 0.14656749,78.4881 0.16383094,78.4937 0.16379552,78.4994 0.1378919,78.5050 0.13794845,78.5106 0.23284434,78.5162 0.3275483,78.5219 0.24133186,78.5275 0.23279567,78.5331 0.24993843,78.5387 0.17233275,78.5444 0.077590212,78.5500 0.11212916,78.5556 0.20690402,78.5613 0.1551197,78.5669 0.077558532,78.5725 0.060359754,78.5781 0.11208568,78.5838 0.18111175,78.5894 0.29313406,78.5950 0.19818099,78.6007 0.051649652,78.6063 -1.2497037e-005,78.6119 0.051755305,78.6175 0.12069637,78.6232 0.086182959,78.6288 -2.9827981e-005,78.6344 0.025930699,78.6401 0.18105866,78.6457 0.1723848,78.6513 0.19835456,78.6570 0.23278405,78.6626 0.15506309,78.6682 -4.6772013e-005,78.6739 0.086417302,78.6795 0.32769054,78.6851 0.30167514,78.6907 0.26713231,78.6964 0.094726115,78.7020 0.077558368,78.7076 -2.0756419e-005,78.7133 0.051756158,78.7189 0.094861984,78.7245 0.11204006,78.7302 0.0085724611,78.7358 5.2109031e-006,78.7414 1.4888416e-005,78.7471 0.13797703,78.7527 0.24143113,78.7584 0.22414204,78.7640 0.1379519,78.7696 0.41382951,78.7753 0.60346895,78.7809 0.49994004,78.7865 0.10339102,78.7922 0.11207956,78.7978 0.077542111,78.8034 0.025820097,78.8091 1.9012774e-005,78.8147 0.077608697,78.8203 0.051692106,78.8260 -1.6452177e-005,78.8316 0.025971044,78.8373 0.18117274,78.8429 0.23271254,78.8485 0.13784231,78.8542 0.14656593,78.8598 0.28449246,78.8655 0.26728109,78.8711 0.2587086,78.8767 0.26718867,78.8824 0.17232846,78.8880 0.1206513,78.8936 0.077542812,78.8993 0.025834532,78.9049 -1.360577e-005,78.9106 4.6606206e-006,78.9162 0.025926169,78.9219 0.14667988,78.9275 0.31912765,78.9331 0.50001609,78.9388 0.36182278,78.9444 0.077528045,78.9501 0.13798916,78.9557 0.094748929,78.9613 0.025818791,78.9670 1.0016113e-006,78.9726 0.025875496,78.9783 0.025849063,78.9839 -3.1782158e-006,78.9896 0.05180195,78.9952 0.21559252,79.0008 0.30166441,79.0065 0.19823849,79.0121 0.12936229,79.0178 0.19833751,79.0234 0.30164409,79.0291 0.18962911,79.0347 0.25018093,79.0404 0.44839036,79.0460 0.54301161,79.0516 0.34468001,79.0573 0.14651124,79.0629 0.12938596,79.0686 0.32798392,79.0742 0.758838,79.0799 0.68079638,79.0855 0.39621538,79.0912 0.094686143,79.0968 0.11212489,79.1025 0.12064271,79.1081 0.034423701,79.1138 -1.1486719e-005,79.1194 0.025892377,79.1251 0.18106803,79.1307 0.24137853,79.1363 0.22416089,79.1420 0.31041265,79.1476 0.42248726,79.1533 0.36201036,79.1589 0.14649639,79.1646 0.11203384,79.1702 0.034428466,79.1759 0.025884731,79.1815 0.051751532,79.1872 0.086228535,79.1928 0.077551626,79.1985 0.025831548,79.2041 0.051777896,79.2098 0.13793433,79.2154 0.15517937,79.2211 0.14657904,79.2267 0.094762273,79.2324 0.025825594,79.2381 0.0258839,79.2437 0.051747892,79.2494 0.094894558,79.2550 0.17251757,79.2607 0.23279512,79.2663 0.21542653,79.2720 0.10331725,79.2776 0.0085618421,79.2833 4.7609748e-005,79.2889 0.077661969,79.2946 0.10340582,79.3002 0.025796155,79.3059 -2.1182755e-006,79.3115 5.5754981e-007,79.3172 -1.1174608e-007,79.3229 -1.1062531e-007,79.3285 5.5430689e-007,79.3342 -2.1067799e-006,79.3398 7.8735047e-006,79.3455 0.025921093,79.3511 0.10349531,79.3568 0.12065504,79.3624 0.094840758,79.3681 0.13795373,79.3738 0.12065137,79.3794 0.077539019,79.3851 0.034442157,79.3907 4.570184e-005,79.3964 0.11218356,79.4020 0.22411583,79.4077 0.10335591,79.4134 0.060400121,79.4190 0.18110049,79.4247 0.24137332,79.4303 0.20683484,79.4360 0.086153664,79.4417 0.077665344,79.4473 0.18969642,79.4530 0.12922148,79.4586 0.051687829,79.4643 0.094843239,79.4700 0.086180836,79.4756 0.0086014606,79.4813 -4.7315048e-006,79.4869 2.7708684e-005,79.4926 0.051756732,79.4983 0.077610545,79.5039 0.13798891,79.5096 0.13787818,79.5152 0.034421287,79.5209 0.025848679,79.5266 3.2956846e-006,79.5322 0.060452811,79.5379 0.18111098,79.5436 0.18095647,79.5492 0.060238454,79.5549 -1.3330344e-005,79.5606 0.008625228,79.5662 0.02588347,79.5719 0.051787566,79.5775 0.086187363,79.5832 0.025791958,79.5889 1.8235574e-005,79.5945 0.077619478,79.6002 0.077554256,79.6059 -2.5064788e-005,79.6115 0.025946863,79.6172 0.13798913,79.6229 0.13791373,79.6285 0.1379959,79.6342 0.18963705,79.6399 0.094708472,79.6455 0.060335793,79.6512 0.10343602,79.6569 0.034484822,79.6625 0.077668376,79.6682 0.13793835,79.6739 0.086115249,79.6795 0.0086309481,79.6852 0.094933487,79.6909 0.13788763,79.6965 0.060310774,79.7022 0.12941463,79.7079 0.28449744,79.7135 0.30163762,79.7192 0.16377164,79.7249 0.14665726,79.7306 0.24136509,79.7362 0.12058704,79.7419 0.11209238,79.7476 0.12929006,79.7532 0.034426082,79.7589 -2.0456353e-005,79.7646 3.996036e-005,79.7702 0.10361195,79.7759 0.25869465,79.7816 0.20674908,79.7873 0.06023562,79.7929 0.05175947,79.7986 0.12931201,79.8043 0.05168841,79.8099 0.05173761,79.8156 0.14657725,79.8213 0.19828387,79.8270 0.14651927,79.8326 0.025834972,79.8383 -2.8279317e-007,79.8440 0.025885722,79.8497 0.1379489,79.8553 0.14660937,79.8610 0.22420436,79.8667 0.19824636,79.8724 0.13790783,79.8780 0.1379253,79.8837 0.13788494,79.8894 0.094782978,79.8951 0.034493886,79.9007 0.05175769,79.9064 0.10344658,79.9121 0.17255941,79.9178 0.3967143,79.9234 0.44827086,79.9291 0.42228898,79.9348 0.22398742,79.9405 0.12925901,79.9461 0.10344709,79.9518 0.16381684,79.9575 0.12070368,79.9632 0.06892883,79.9689 0.0085887061,79.9745 0.025896614,79.9802 0.086256988,79.9859 0.1292907,79.9916 0.051661536,79.9972 1.3012686e-006,80.0029 0.051733427,80.0086 0.094880834,80.0143 0.25871012,80.0200 0.35357791,80.0256 0.44831079,80.0313 0.28433144,80.0370 0.1119388,80.0427 0.034460321,80.0484 0.086231939,80.0541 0.11206954,80.0597 0.13797781,80.0654 0.18109235,80.0711 0.21557109,80.0768 0.25861344,80.0825 0.25862083,80.0881 0.34477597,80.0938 0.25001088,80.0995 0.25867996,80.1052 0.17230009,80.1109 0.051637404,80.1166 -1.8367771e-005,80.1222 4.2068095e-006,80.1279 0.025911829,80.1336 0.13799962,80.1393 0.18105239,80.1450 0.1896524,80.1507 0.19827308,80.1563 0.1723467,80.1620 0.034414858,80.1677 1.0570481e-005,80.1734 0.025895454,80.1791 0.051707324,80.1848 0.051759079,80.1905 0.26744512,80.1961 0.42246154,80.2018 0.24119999,80.2075 0.060254596,80.2132 0.051739257,80.2189 0.05169607,80.2246 0.025888477,80.2303 0.08622928,80.2360 0.077608854,80.2416 0.13794889,80.2473 0.086133316,80.2530 0.025832582,80.2587 0.086238489,80.2644 0.20691329,80.2701 0.18102542,80.2758 0.13791263,80.2815 0.051703941,80.2871 0.02588826,80.2928 0.051723503,80.2985 0.025838293,80.3042 0.051733699,80.3099 0.077665627,80.3156 0.18974321,80.3213 0.21543814,80.3270 0.077523395,80.3327 0.10344755,80.3384 0.051688138,80.3441 0.017230846,80.3497 -1.8544238e-006,80.3554 0.025910243,80.3611 0.094864368,80.3668 0.094798461,80.3725 0.051679563,80.3782 0.0086142961,80.3839 0.30173877,80.3896 0.32756925,80.3953 0.086220346,80.4010 0.112133,80.4067 0.12068775,80.4124 0.043057568,80.4181 0.017215116,80.4238 -9.5300002e-006,80.4294 2.5782293e-007,80.4351 8.5003057e-006,80.4408 0.051743533,80.4465 0.13799012,80.4522 0.27596056,80.4579 0.42242467,80.4636 0.36199054,80.4693 0.23269315,80.4750 0.086167045,80.4807 0.0086136777,80.4864 0.034555987,80.4921 0.12075184,80.4978 0.16371851,80.5035 0.14649284,80.5092 0.137936,80.5149 0.051712807,80.5206 1.8879906e-006,80.5263 -7.903418e-006,80.5320 2.9728193e-005,80.5377 0.051757973,80.5434 0.094926625,80.5491 0.2673395,80.5548 0.34482604,80.5605 0.31896681,80.5662 0.24993584,80.5719 0.13781905,80.5776 0.051663809,80.5833 0.0085950382,80.5890 4.1248477e-005,80.5947 0.10348879,80.6004 0.11202938,80.6061 0.051695518,80.6118 -9.8696337e-006,80.6175 1.4685676e-005,80.6232 0.051765375,80.6289 0.086199433,80.6346 0.051750112,80.6403 0.16400065,80.6460 0.39668345,80.6517 0.41364956,80.6574 0.25845668,80.6631 0.1465067,80.6688 0.11209883,80.6745 0.20700528,80.6802 0.27595165,80.6859 0.28445405,80.6916 0.21542822,80.6973 0.14649408,80.7030 0.094764948,80.7087 0.025835095,80.7144 0.077648789,80.7201 0.17246972,80.7258 0.19825925,80.7315 0.24999908,80.7372 0.2931481,80.7429 0.27585518,80.7487 0.13782291,80.7544 0.025819248,80.7601 0.1207315,80.7658 0.15516958,80.7715 0.11209026,80.7772 0.16385233,80.7829 0.22417817,80.7886 0.17234147,80.7943 0.060261205,80.8000 0.0086177848,80.8057 0.0086130165,80.8114 0.0172664,80.8171 0.13799347,80.8228 0.24143937,80.8286 0.37937227,80.8343 0.34483558,80.8400 0.25858662,80.8457 0.18954229,80.8514 0.025805011,80.8571 0.025867697,80.8628 -2.706554e-005,80.8685 1.3131831e-005,80.8742 0.025872534,80.8799 0.060354501,80.8857 0.12070331,80.8914 0.12072087,80.8971 0.086235419,80.9028 0.086166985,80.9085 0.077539966,80.9142 0.15517369,80.9199 0.15516709,80.9256 0.051713835,80.9313 0.025950031,80.9371 0.13802913,80.9428 0.18967952,80.9485 0.26722276,80.9542 0.26714155,80.9599 0.077504769,80.9656 0.0086305216,80.9713 0.051775485,80.9770 0.12941048,80.9828 0.23279148,80.9885 0.16368057,80.9942 0.23268346,80.9999 0.42245716,81.0056 0.45697629,81.0113 0.30173144,81.0170 0.18961027,81.0228 0.15523344,81.0285 0.3104324,81.0342 0.31033093,81.0399 0.25861415,81.0456 0.2326909,81.0513 0.12056002,81.0571 0.025826892,81.0628 0.0086449413,81.0685 0.034521881,81.0742 0.077627875,81.0799 0.1380076,81.0856 0.27603459,81.0914 0.42245188,81.0971 0.31872883,81.1028 0.060187507,81.1085 3.5766514e-006,81.1142 6.6275552e-006,81.1200 0.034562118,81.1257 0.13802411,81.1314 0.19821569,81.1371 0.10340384,81.1428 0.094833709,81.1486 0.051665571,81.1543 0.0086041782,81.1600 0.025864141,81.1657 0.025896551,81.1714 0.11211079,81.1772 0.16380109,81.1829 0.13791347,81.1886 0.077539586,81.1943 0.034524485,81.2000 0.13808602,81.2058 0.2845915,81.2115 0.30167973,81.2172 0.22411713,81.2229 0.27586615,81.2287 0.2499359,81.2344 0.16365804,81.2401 0.0085363761,81.2458 1.121801e-005,81.2515 1.5478423e-005,81.2573 0.051767934,81.2630 0.094812341,81.2687 0.051741455,81.2744 0.18974313,81.2802 0.23271872,81.2859 0.07748045,81.2916 1.667524e-005,81.2973 0.051773164,81.3031 0.077593021,81.3088 0.077575788,81.3145 0.051678218,81.3202 0.0086218826,81.3260 0.051772367,81.3317 0.10351532,81.3374 0.18970665,81.3431 0.19821663,81.3489 0.10335919,81.3546 0.03447618,81.3603 0.094938919,81.3661 0.21558607,81.3718 0.17228365,81.3775 0.034412693,81.3832 0.11212446,81.3890 0.2241898,81.3947 0.30182457,81.4004 0.3879813,81.4062 0.37059185,81.4119 0.20680384,81.4176 0.12066083,81.4233 0.051694185,81.4291 0.025868561,81.4348 0.025831524,81.4405 5.1984021e-005,81.4463 0.11218284,81.4520 0.16382858,81.4577 0.16371994,81.4635 0.051610395,81.4692 -9.2452783e-006,81.4749 0.025913078,81.4806 0.094899967,81.4864 0.16382493,81.4921 0.13783288,81.4978 0.034439787,81.5036 0.060395505,81.5093 0.051716596,81.5150 0.034442313,81.5208 -2.4671159e-005,81.5265 1.0007272e-005,81.5322 -1.5357115e-005,81.5380 5.1424944e-005,81.5437 0.10356359,81.5494 0.19837545,81.5552 0.29309833,81.5609 0.22405328,81.5666 0.15513723,81.5724 0.12926382,81.5781 0.12931612,81.5838 0.19830981,81.5896 0.13784982,81.5953 0.025869234,81.6011 0.16395739,81.6068 0.30172053,81.6125 0.18955721,81.6183 0.14654246,81.6240 0.17237489,81.6297 0.11202322,81.6355 0.05177094,81.6412 0.10356075,81.6469 0.16378936,81.6527 0.12933081,81.6584 0.31043532,81.6642 0.31893718,81.6699 0.1981001,81.6756 -0.00010235926,81.6814 2.7503538e-005,81.6871 -7.6466094e-006,81.6929 3.0807489e-006,81.6986 -4.6761265e-006,81.7043 1.5624881e-005,81.7101 0.025874591,81.7158 0.025866581,81.7216 0.051753767,81.7273 0.077597767,81.7330 0.21547674,81.7388 0.1637643,81.7445 0.24140087,81.7503 0.49140641,81.7560 0.42244279,81.7617 0.34482461,81.7675 0.36212254,81.7732 0.2931667,81.7790 0.24130251,81.7847 0.14654656,81.7904 0.22424416,81.7962 0.25003636,81.8019 0.21548675,81.8077 0.14642291,81.8134 0.025774384,81.8192 0.025898311,81.8249 0.051725198,81.8306 0.034451377,81.8364 0.0086073568,81.8421 1.1658311e-006,81.8479 -5.8781751e-007,81.8536 1.1854399e-006,81.8594 -4.1542548e-006,81.8651 0.0086530549,81.8709 0.094898634,81.8766 0.15516472,81.8824 0.086149611,81.8881 0.051769882,81.8938 0.1379827,81.8996 0.11197811,81.9053 -4.4965142e-005,81.9111 0.05175681,81.9168 0.31048438,81.9226 0.62945127,81.9283 0.60342515,81.9341 0.34473458,81.9398 0.18958013,81.9456 0.11199893,81.9513 0.0085601974,81.9571 3.0004054e-005,81.9628 0.051773142,81.9686 0.11208601,81.9743 0.13789795,81.9801 0.086163305,81.9858 0.008624169,81.9916 0.051787138,81.9973 0.16385195,82.0031 0.24145502,82.0088 0.29308459,82.0146 0.18097691,82.0203 0.15525049,82.0261 0.25014371,82.0318 0.38794696,82.0376 0.31883538,82.0433 0.18088917,82.0491 0.094812252,82.0548 0.15517321,82.0606 0.051650189,82.0663 -1.2720822e-005,82.0721 2.6344227e-005,82.0778 0.14686629,82.0836 0.62112296,82.0893 0.86196089,82.0951 0.48237035,82.1008 0.29315326,82.1066 0.58634126,82.1123 0.62933236,82.1181 0.55166042,82.1239 0.3446573,82.1296 0.24996582,82.1354 0.24138144,82.1411 0.2154745,82.1469 0.13783568,82.1526 0.034424022,82.1584 0.0086026555,82.1641 0.0086771967,82.1699 0.086269528,82.1756 0.086166054,82.1814 0.051683784,82.1872 0.025835847,82.1929 0.025918793,82.1987 0.14664735,82.2044 0.18097113,82.2102 0.051643554,82.2159 0.03451743,82.2217 0.094889276,82.2275 0.25874379,82.2332 0.41379508,82.2390 0.27571395,82.2447 0.16376035,82.2505 0.23280148,82.2563 0.21548468,82.2620 0.051663637,82.2678 -9.13231e-006,82.2735 2.6419032e-006,82.2793 -1.434628e-006,82.2850 3.0966482e-006,82.2908 -1.0952797e-005,82.2966 4.071791e-005,82.3023 0.10350813,82.3081 0.18962644,82.3138 0.15516774,82.3196 0.18971907,82.3254 0.31038329,82.3311 0.35337341,82.3369 0.13787025,82.3427 0.077642433,82.3484 0.12938455,82.3542 0.1895975,82.3599 0.051627081,82.3657 1.3041567e-006,82.3715 0.02587902,82.3772 0.051715601,82.3830 0.025879212,82.3888 0.077713802,82.3945 0.18103044,82.4003 0.08607585,82.4060 0.025841925,82.4118 0.0086273011,82.4176 -1.1080399e-005,82.4233 1.3938802e-005,82.4291 0.025883449,82.4349 0.025828561,82.4406 0.0086953938,82.4464 0.15527916,82.4522 0.18106078,82.4579 0.20686527,82.4637 0.12920089,82.4695 0.077576309,82.4752 0.11214489,82.4810 0.23280141,82.4868 0.32758784,82.4925 0.2930105,82.4983 0.051637277,82.5041 0.025893116,82.5098 0.13794513,82.5156 0.13793923,82.5214 0.11205251,82.5271 0.0085848216,82.5329 1.1111572e-005,82.5387 0.025888573,82.5444 0.1035805,82.5502 0.25869739,82.5560 0.24133289,82.5618 0.24132487,82.5675 0.18097639,82.5733 0.19825628,82.5791 0.1034077,82.5848 0.025842624,82.5906 0.094891816,82.5964 0.24149778,82.6021 0.30174187,82.6079 0.18090533,82.6137 0.025784321,82.6195 3.0093715e-006,82.6252 -2.1245783e-006,82.6310 5.4892093e-006,82.6368 0.034577996,82.6425 0.11206017,82.6483 0.02577964,82.6541 0.025862791,82.6599 -1.3632999e-005,82.6656 1.4315263e-005,82.6714 0.060373936,82.6772 0.077575259,82.6830 0.051716063,82.6887 0.094842024,82.6945 0.086190328,82.7003 0.025847528,82.7061 0.0086411703,82.7118 0.025856778,82.7176 -2.8344519e-005,82.7234 0.094941571,82.7292 0.37090927,82.7349 0.49135962,82.7407 0.25849816,82.7465 0.18099923,82.7523 0.14655881,82.7580 0.16374791,82.7638 0.051629648,82.7696 0.0085995067,82.7754 3.7938789e-005,82.7811 0.086306378,82.7869 0.17248692,82.7927 0.19827197,82.7985 0.13780199,82.8043 0.0085338391,82.8100 3.8970877e-005,82.8158 0.025866689,82.8216 0.00859561,82.8274 -1.9983729e-006,82.8331 5.3550906e-007,82.8389 -1.4350202e-007,82.8447 3.8455553e-008,82.8505 -1.0308566e-008,82.8563 2.775608e-009,82.8620 -7.930363e-010,82.8678 3.9632966e-010,82.8736 -7.9228241e-010,82.8794 2.7730074e-009,82.8852 -1.0300577e-008,82.8909 3.8432411e-008,82.8967 -1.4344069e-007,82.9025 5.3537366e-007,82.9083 -1.998216e-006,82.9141 7.4580976e-006,82.9199 0.008608859,82.9256 3.9846353e-005,82.9314 0.15525617,82.9372 0.26730946,82.9430 0.32764849,82.9488 0.25857371,82.9545 0.16373187,82.9603 0.14660172,82.9661 0.18100755,82.9719 0.086086214,82.9777 0.034439199,82.9835 1.9313597e-006,82.9893 -1.4704218e-006,82.9950 3.9505044e-006,83.0008 0.025872206,83.0066 0.051729683,83.0124 0.051768545,83.0182 0.086225249,83.0240 0.094885603,83.0297 0.1638114,83.0355 0.16376229,83.0413 0.29308996,83.0471 0.24133457,83.0529 0.1637819,83.0587 0.19833919,83.0645 0.38805321,83.0703 0.40516952,83.0760 0.31884229,83.0818 0.20686372,83.0876 0.22425044,83.0934 0.37076995,83.0992 0.36197343,83.1050 0.13780805,83.1108 0.11216138,83.1166 0.41400808,83.1223 0.6466586,83.1281 0.56016999,83.1339 0.18942191,83.1397 0.051665459,83.1455 0.086213961,83.1513 0.077638045,83.1571 0.15535419,83.1629 0.35355589,83.1687 0.29291153,83.1745 0.086078361,83.1802 0.16381428,83.1860 0.15516445,83.1918 0.11208157,83.1976 0.07757213,83.2034 0.025824711,83.2092 -1.0845993e-005,83.2150 5.6202471e-006,83.2208 -1.1635063e-005,83.2266 4.0923103e-005,83.2324 0.34496209,83.2382 0.6035465,83.2440 0.47408226,83.2498 0.21542582,83.2555 0.12926468,83.2613 0.086225264,83.2671 0.35350114,83.2729 0.37063408,83.2787 0.077538997,83.2845 0.051734202,83.2903 0.05172164,83.2961 0.051725589,83.3019 0.05172817,83.3077 0.11204923,83.3135 0.10345477,83.3193 0.17241254,83.3251 0.086200714,83.3309 0.086297013,83.3367 0.24140152,83.3425 0.18957579,83.3483 0.077531368,83.3541 0.0086368397,83.3599 0.051747005,83.3657 0.10344396,83.3715 0.1552932,83.3773 0.28455666,83.3831 0.29301304,83.3889 0.15507317,83.3947 0.025797945,83.4005 5.5857337e-005,83.4063 0.12083448,83.4121 0.28454903,83.4179 0.31884259,83.4237 0.12056775,83.4295 0.02586435,83.4353 0.11231352,83.4411 0.46567729,83.4469 0.4049677,83.4527 0.11189114,83.4585 0.051731344,83.4643 0.19838949,83.4701 0.30173373,83.4759 0.22409864,83.4817 0.22417901,83.4875 0.22408,83.4933 0.051639169,83.4991 0.060364947,83.5049 0.077584118,83.5107 0.051734414,83.5165 0.068949565,83.5223 0.0085828016,83.5281 3.9523293e-006,83.5339 -1.0180112e-006,83.5397 1.1938245e-007,83.5455 5.4061695e-007,83.5513 -2.2820582e-006,83.5571 0.0086374665,83.5629 0.025867652,83.5687 0.025885081,83.5745 0.120834,83.5803 0.29310605,83.5861 0.15505342,83.5919 0.051673461,83.5977 -2.6787144e-005,83.6035 8.8467659e-006,83.6093 0.051727444,83.6151 0.08620739,83.6210 0.05171879,83.6268 -1.7374583e-006,83.6326 3.8419569e-007,83.6384 2.008435e-007,83.6442 -1.1877058e-006,83.6500 4.5503739e-006,83.6558 0.025907619,83.6616 0.094873108,83.6674 0.14655469,83.6732 0.14649551,83.6790 0.11207339,83.6848 0.18112959,83.6906 0.20689461,83.6965 0.21575092,83.7023 0.50886393,83.7081 0.46524996,83.7139 0.24115659,83.7197 0.21546619,83.7255 0.086144261,83.7313 0.025852399,83.7371 0.025938708,83.7429 0.16391887,83.7487 0.23275599,83.7546 0.23274317,83.7604 0.33620948,83.7662 0.34483019,83.7720 0.32755443,83.7778 0.19824088,83.7836 0.1206957,83.7894 0.086142987,83.7952 0.0258024,83.8011 -1.3481675e-005,83.8069 1.9814544e-005,83.8127 0.11223717,83.8185 0.35357386,83.8243 0.30158046,83.8301 0.10339286,83.8359 0.1638376,83.8417 0.14650339,83.8476 0.077507511,83.8534 -2.5092566e-005,83.8592 0.060377255,83.8650 0.086206309,83.8708 0.077657752,83.8766 0.17252462,83.8824 0.23275752,83.8883 0.17231868,83.8941 0.068876393,83.8999 0.051731616,83.9057 0.1379655,83.9115 0.13790381,83.9173 0.060307622,83.9232 -9.9739918e-006,83.9290 2.7011688e-006,83.9348 -8.2989317e-007,83.9406 6.1822288e-007,83.9464 -1.6430698e-006,83.9522 5.9545182e-006,83.9581 0.017233986,83.9639 0.0086543458,83.9697 0.077659763,83.9755 0.13793038,83.9813 0.10340291,83.9872 0.12080736,83.9930 0.34493276,83.9988 0.35335267,84.0046 0.23273574,84.0104 0.18967341,84.0163 0.17237042,84.0221 0.1723846,84.0279 0.13789621,84.0337 0.077534653,84.0395 0.051722787,84.0454 0.077603586,84.0512 0.077652372,84.0570 0.16387841,84.0628 0.21552075,84.0686 0.18958718,84.0745 0.1120188,84.0803 0.1465864,84.0861 0.21554896,84.0919 0.22416957,84.0978 0.30187356,84.1036 0.47424418,84.1094 0.42224982,84.1152 0.16354915,84.1211 0.0086706392,84.1269 0.30202383,84.1327 0.62941247,84.1385 0.5601545,84.1444 0.32745817,84.1502 0.23271519,84.1560 0.094748601,84.1618 0.025847705,84.1677 0.025855022,84.1735 -1.4172425e-005,84.1793 7.0742276e-006,84.1851 -1.4124478e-005,84.1910 4.9427486e-005,84.1968 0.086317509,84.2026 0.18111287,84.2084 0.25860673,84.2143 0.21539089,84.2201 0.051638141,84.2259 3.7136679e-006,84.2317 0.034492537,84.2376 0.077585854,84.2434 0.060341004,84.2492 0.02586065,84.2551 0.025905099,84.2609 0.094904102,84.2667 0.15519336,84.2725 0.20688044,84.2784 0.20688768,84.2842 0.13784742,84.2900 0.0085959621,84.2959 0.086289801,84.3017 0.1551709,84.3075 0.094767697,84.3133 0.025824087,84.3192 0.025904926,84.3250 0.19834851,84.3308 0.27586269,84.3367 0.20682392,84.3425 0.034450084,84.3483 0.077623397,84.3542 0.14653637,84.3600 0.10344593,84.3658 0.19829892,84.3717 0.24143732,84.3775 0.28451756,84.3833 0.1464671,84.3892 0.034451772,84.3950 0.086258344,84.4008 0.12933277,84.4067 0.10340707,84.4125 0.025806926,84.4183 -9.3004674e-006,84.4242 -3.5609726e-006,84.4300 0.0086489776,84.4358 0.077662118,84.4417 0.1897414,84.4475 0.31031457,84.4533 0.18091857,84.4592 0.077633627,84.4650 0.18969239,84.4708 0.18964037,84.4767 0.17241827,84.4825 0.13803722,84.4884 0.31052583,84.4942 0.38789514,84.5000 0.24975087,84.5059 0.025758578,84.5117 0.051775742,84.5175 0.05169386,84.5234 0.051696356,84.5292 0.12935373,84.5351 0.37937623,84.5409 0.37928072,84.5467 0.14649042,84.5526 0.02583372,84.5584 2.2205857e-005,84.5642 0.13798048,84.5701 0.21551242,84.5759 0.13790093,84.5818 0.086202398,84.5876 0.11208421,84.5934 0.11209844,84.5993 0.10352255,84.6051 0.16381261,84.6110 0.13792053,84.6168 0.13789055,84.6226 0.077542946,84.6285 0.10349065,84.6343 0.13788153,84.6402 0.060309682,84.6460 0.07763762,84.6519 0.12073568,84.6577 0.30172902,84.6635 0.23273447,84.6694 0.13787709,84.6752 0.077679031,84.6811 0.26737574,84.6869 0.34471563,84.6928 0.22400329,84.6986 0.07755971,84.7044 0.025860781,84.7103 0.051817827,84.7161 0.20712,84.7220 0.39659914,84.7278 0.32741293,84.7337 0.12919205,84.7395 0.060351379,84.7454 0.094843484,84.7512 0.11207629,84.7570 0.14659037,84.7629 0.16377574,84.7687 0.1379759,84.7746 0.27595329,84.7804 0.29297906,84.7863 0.094701245,84.7921 0.02585236,84.7980 -8.4689691e-006,84.8038 -2.8050101e-006,84.8097 0.025938725,84.8155 0.21566069,84.8214 0.41378677,84.8272 0.30160686,84.8331 0.20682159,84.8389 0.13791712,84.8448 0.077592224,84.8506 0.034489237,84.8565 0.051734272,84.8623 0.051711909,84.8682 0.025881289,84.8740 0.086239167,84.8799 0.13791065,84.8857 0.15519698,84.8916 0.25002146,84.8974 0.1637397,84.9033 0.034491654,84.9091 0.094901502,84.9150 0.13790515,84.9208 0.051637515,84.9267 1.2778274e-006,84.9325 0.086229622,84.9384 0.086193085,84.9442 0.025838645,84.9501 2.9066352e-005,84.9559 0.077611253,84.9618 0.14656527,84.9676 0.25867349,84.9735 0.31894279,84.9793 0.21553902,84.9852 0.15527664,84.9910 0.18967313,84.9969 0.20682812,85.0027 0.20685154,85.0086 0.2499866,85.0145 0.3103407,85.0203 0.37073731,85.0262 0.42254141,85.0320 0.37069345,85.0379 0.2066994,85.0437 0.025771255,85.0496 0.025921704,85.0554 0.12076611,85.0613 0.21564457,85.0672 0.35361031,85.0730 0.42239097,85.0789 0.31882679,85.0847 0.24989685,85.0906 0.19823369,85.0964 0.13786571,85.1023 0.025859423,85.1082 0.11212625,85.1140 0.11205124,85.1199 0.094841383,85.1257 0.086147152,85.1316 -5.2068124e-005,85.1374 1.3590099e-005,85.1433 -2.2879897e-006,85.1492 -4.439692e-006,85.1550 2.0048721e-005,85.1609 0.051751919,85.1667 0.08619526,85.1726 0.034493633,85.1785 0.08628507,85.1843 0.24145921,85.1902 0.34476891,85.1960 0.25859427,85.2019 0.2415287,85.2078 0.31900114,85.2136 0.23268324,85.2195 0.16372366,85.2254 0.086115427,85.2312 0.025805119,85.2371 -6.6251368e-006,85.2429 0.02588076,85.2488 0.051800657,85.2547 0.13796425,85.2605 0.086095572,85.2664 2.1647751e-005,85.2723 0.10359482,85.2781 0.17241478,85.2840 0.1119515,85.2898 0.025783917,85.2957 3.2813088e-005,85.3016 0.1294103,85.3074 0.25007457,85.3133 0.27586037,85.3192 0.22408071,85.3250 0.18108732,85.3309 0.31046447,85.3368 0.39651877,85.3426 0.33609837,85.3485 0.26721668,85.3544 0.23269896,85.3602 0.051626746,85.3661 4.5594581e-005,85.3720 0.13799462,85.3778 0.18105251,85.3837 0.18964845,85.3896 0.13795388,85.3954 0.16382433,85.4013 0.22414584,85.4072 0.23274961,85.4130 0.17240138,85.4189 0.15513705,85.4248 0.17244866,85.4306 0.25864416,85.4365 0.14646001,85.4424 0.05165394,85.4483 6.5310546e-006,85.4541 0.10357101,85.4600 0.22417705,85.4659 0.16370976,85.4717 0.077559374,85.4776 0.094850764,85.4835 0.08615721,85.4893 0.034489777,85.4952 0.163982,85.5011 0.3621279,85.5070 0.26709107,85.5128 0.10334697,85.5187 0.077627093,85.5246 0.13796124,85.5304 0.11201954,85.5363 0.10338721,85.5422 0.12085535,85.5481 0.34508026,85.5539 0.4137055,85.5598 0.26709631,85.5657 0.21552616,85.5716 0.25003472,85.5774 0.2759054,85.5833 0.26728863,85.5892 0.24995445,85.5951 0.17228402,85.6009 0.11204092,85.6068 0.13794278,85.6127 0.11196513,85.6186 0.025852852,85.6244 0.10358297,85.6303 0.17241096,85.6362 0.14660884,85.6421 0.32769427,85.6479 0.3706086,85.6538 0.24990128,85.6597 0.14655785,85.6656 0.20691346,85.6714 0.20688142,85.6773 0.18963087,85.6832 0.11197454,85.6891 0.0085987393,85.6950 0.086236663,85.7008 0.086188808,85.7067 0.02584251,85.7126 9.3558738e-006,85.7185 0.051824395,85.7243 0.22414917,85.7302 0.22407499,85.7361 0.30177441,85.7420 0.3276788,85.7479 0.35355544,85.7537 0.37075749,85.7596 0.37055728,85.7655 0.17220718,85.7714 0.034519341,85.7773 0.17248483,85.7831 0.16372813,85.7890 0.12066911,85.7949 0.11204854,85.8008 0.025809005,85.8067 6.2234649e-005,85.8126 0.17259231,85.8184 0.30174935,85.8243 0.18949187,85.8302 0.26717952,85.8361 0.68968034,85.8420 0.71552765,85.8479 0.33626947,85.8537 0.16380952,85.8596 0.18101844,85.8655 0.30177957,85.8714 0.34486327,85.8773 0.22413574,85.8832 0.17235167,85.8890 0.10340237,85.8949 0.18969499,85.9008 0.24132563,85.9067 0.12066406,85.9126 0.16395131,85.9185 0.40530992,85.9244 0.53450465,85.9302 0.42230141,85.9361 0.20672742,85.9420 0.051635277,85.9479 -1.5947382e-005,85.9538 4.0207733e-006,85.9597 -1.3435459e-007,85.9656 -3.4839977e-006,85.9714 1.4071584e-005,85.9773 0.034518879,85.9832 0.051700648,85.9891 -3.1179752e-005,85.9950 1.3208356e-005,86.0009 0.025865516,86.0068 0.025860151,86.0127 0.02592049,86.0186 0.086224154,86.0244 0.07754948,86.0303 0.1552396,86.0362 0.23278734,86.0421 0.14646892,86.0480 0.060294852,86.0539 0.025861312,86.0598 0.034513842,86.0657 0.13799965,86.0716 0.21562329,86.0775 0.35355261,86.0833 0.47406584,86.0892 0.30165312,86.0951 0.198221,86.1010 0.086193323,86.1069 0.19833678,86.1128 0.18958645,86.1187 0.077527702,86.1246 0.094951279,86.1305 0.26732707,86.1364 0.2843703,86.1423 0.16369884,86.1482 0.051687088,86.1541 -8.4569137e-006,86.1599 2.2669612e-006,86.1658 -6.102602e-007,86.1717 1.7390116e-007,86.1776 -8.5299313e-008,86.1835 1.672956e-007,86.1894 -5.8392584e-007,86.1953 2.1685794e-006,86.2012 -8.0910277e-006,86.2071 0.0086730337,86.2130 0.086233981,86.2189 0.051676799,86.2248 0.086219966,86.2307 0.13791673,86.2366 0.086322278,86.2425 0.34516186,86.2484 0.67250681,86.2543 0.585922,86.2602 0.26703626,86.2661 0.12931804,86.2720 0.14673439,86.2779 0.37083361,86.2838 0.32735679,86.2897 0.051527567,86.2956 3.3960441e-005,86.3015 0.08632867,86.3074 0.27597612,86.3133 0.310249,86.3192 0.10330954,86.3251 -3.6547663e-005,86.3310 5.7461068e-005,86.3369 0.10356352,86.3428 0.18968999,86.3487 0.17232393,86.3546 0.051626612,86.3605 0.08631701,86.3664 0.31914401,86.3723 0.35349557,86.3782 0.31885937,86.3841 0.13772878,86.3900 0.0086405836,86.3959 0.1725705,86.4018 0.26718637,86.4077 0.14643812,86.4136 0.034446232,86.4195 0.0086468142,86.4254 0.060379617,86.4313 0.05168796,86.4372 0.008582064,86.4431 0.025938271,86.4490 0.13802274,86.4549 0.17244247,86.4608 0.18961288,86.4667 0.13783483,86.4726 0.077566385,86.4785 0.094829328,86.4844 0.051696263,86.4903 1.4118429e-005,86.4962 0.077627726,86.5021 0.10342281,86.5080 0.060384933,86.5140 0.52594638,86.5199 0.79304749,86.5258 0.62060177,86.5317 0.24139564,86.5376 0.17257273,86.5435 0.44839209,86.5494 0.37922856,86.5553 0.22401036,86.5612 0.060270611,86.5671 0.0086140167,86.5730 0.060415704,86.5789 0.19844957,86.5848 0.32769144,86.5907 0.28438029,86.5967 0.13771859,86.6026 -2.193404e-005,86.6085 0.086222887,86.6144 0.025880728,86.6203 0.12082093,86.6262 0.18105203,86.6321 0.15509322,86.6380 0.129345,86.6439 0.25867289,86.6498 0.27574903,86.6558 0.16372742,86.6617 0.11207338,86.6676 0.17241773,86.6735 0.18101403,86.6794 0.10343481,86.6853 0.025841819,86.6912 0.051816016,86.6971 0.31046486,86.7030 0.28444278,86.7090 0.13780139,86.7149 0.0086265346,86.7208 0.086287446,86.7267 0.094793506,86.7326 0.051660903,86.7385 -3.6042209e-005,86.7444 3.2149783e-005,86.7504 0.025867874,86.7563 0.034533504,86.7622 0.17248726,86.7681 0.23275088,86.7740 0.18962377,86.7799 0.086145103,86.7858 0.0258226,86.7918 0.025910044,86.7977 0.086232096,86.8036 0.13788952,86.8095 0.31901512,86.8154 0.43110847,86.8213 0.35338888,86.8273 0.11197978,86.8332 0.025876045,86.8391 0.08622802,86.8450 0.051670432,86.8509 4.3926171e-005,86.8568 0.17255454,86.8628 0.29307824,86.8687 0.14641879,86.8746 0.025866229,86.8805 0.077705093,86.8864 0.13791025,86.8924 0.051622715,86.8983 0.025869351,86.9042 0.051739447,86.9101 0.051771771,86.9160 0.10347833,86.9220 0.10345651,86.9279 0.13792676,86.9338 0.094784111,86.9397 0.077594668,86.9456 0.086200632,86.9516 0.077558152,86.9575 0.09489283,86.9634 0.24150361,86.9693 0.35341689,86.9752 0.23263946,86.9812 0.10342151,86.9871 0.094854057,86.9930 0.13789608,86.9989 0.086199932,87.0049 0.10351136,87.0108 0.15532042,87.0167 0.25856444,87.0226 0.12928581,87.0285 0.28464201,87.0345 0.32752836,87.0404 0.23260939,87.0463 0.10334212,87.0522 0.060380045,87.0582 0.1120882,87.0641 0.10341541,87.0700 0.086240619,87.0759 0.16395523,87.0819 0.30171531,87.0878 0.18088964,87.0937 0.17239048,87.0996 0.13790597,87.1056 0.051668905,87.1115 5.9994138e-005,87.1174 0.18983343,87.1233 0.34484354,87.1293 0.22396328,87.1352 0.017172288,87.1411 0.051841073,87.1471 0.14660117,87.1530 0.12924615,87.1589 0.08617878,87.1648 0.18107681,87.1708 0.26728219,87.1767 0.30169672,87.1826 0.20680103,87.1886 0.13791771,87.1945 0.28452796,87.2004 0.2413785,87.2063 0.12929234,87.2123 0.051723596,87.2182 0.051702768,87.2241 0.0085889734,87.2301 2.108229e-006,87.2360 -5.7215823e-007,87.2419 1.8023971e-007,87.2479 -1.4876447e-007,87.2538 4.1483835e-007,87.2597 -1.5107046e-006,87.2657 5.6284243e-006,87.2716 0.051752169,87.2775 0.1207436,87.2834 0.15525627,87.2894 0.17242819,87.2953 0.13784167,87.3012 0.051643793,87.3072 -1.8332023e-005,87.3131 1.6324394e-006,87.3190 0.0086557837,87.3250 0.086300708,87.3309 0.14656413,87.3368 0.077480078,87.3428 -3.4074346e-005,87.3487 0.086255796,87.3547 0.20692278,87.3606 0.23275039,87.3665 0.13790503,87.3725 0.051723011,87.3784 0.10352382,87.3843 0.22433764,87.3903 0.40539607,87.3962 0.56034362,87.4021 0.43945447,87.4081 0.26702958,87.4140 0.1809433,87.4199 0.18969172,87.4259 0.16382843,87.4318 0.13795725,87.4378 0.11203085,87.4437 0.051656142,87.4496 0.025889808,87.4556 0.086299896,87.4615 0.18118748,87.4674 0.28449607,87.4734 0.18082739,87.4793 0.08611282,87.4853 0.07766623,87.4912 0.23287672,87.4971 0.42245731,87.5031 0.35331443,87.5090 0.077492073,87.5150 0.051795099,87.5209 0.13802341,87.5268 0.23281434,87.5328 0.30177805,87.5387 0.31023023,87.5447 0.086032651,87.5506 -8.7756416e-006,87.5565 -1.0086484e-005,87.5625 4.9126582e-005,87.5684 0.13802519,87.5744 0.17239402,87.5803 0.10341206,87.5863 0.086198203,87.5922 0.16380265,87.5981 0.2155516,87.6041 0.20691079,87.6100 0.17233801,87.6160 0.025803071,87.6219 -4.6761272e-007,87.6279 4.8772104e-005,87.6338 0.13801298,87.6398 0.23274949,87.6457 0.19820601,87.6516 0.051677637,87.6576 3.9995193e-006,87.6635 -2.0682294e-006,87.6695 4.2734218e-006,87.6754 0.02586874,87.6814 0.025852798,87.6873 8.7152766e-006,87.6933 0.051811028,87.6992 0.13793063,87.7052 0.051638436,87.7111 -1.2568775e-005,87.7170 2.0301434e-006,87.7230 4.4496683e-006,87.7289 0.025917564,87.7349 0.08623229,87.7408 0.07757017,87.7468 0.094853744,87.7527 0.2155298,87.7587 0.15517078,87.7646 0.18103857,87.7706 0.11199214,87.7765 -2.4853962e-005,87.7825 0.05179156,87.7884 0.086202256,87.7944 0.051675055,87.8003 0.025912954,87.8063 0.086213544,87.8122 0.025784075,87.8182 0.025885409,87.8241 0.086280525,87.8301 0.17240763,87.8360 0.11199833,87.8420 0.051704735,87.8479 0.13793887,87.8539 0.20688979,87.8598 0.094838075,87.8658 0.051811345,87.8717 0.19850869,87.8777 0.40523928,87.8836 0.2756049,87.8896 0.051613126,87.8955 0.05172063,87.9015 -4.0712501e-005,87.9075 2.698288e-005,87.9134 0.060429502,87.9194 0.13794293,87.9253 0.10343149,87.9313 0.25007266,87.9372 0.39654753,87.9432 0.32751855,87.9491 0.18102773,87.9551 0.23278892,87.9610 0.25867981,87.9670 0.23275076,87.9730 0.12063116,87.9789 0.12930237,87.9849 0.241478,87.9908 0.37075147,87.9968 0.22397754,88.0027 0.025752569,88.0087 5.7008247e-006,88.0147 0.02593557,88.0206 0.18114348,88.0266 0.23275094,88.0325 0.1464238,88.0385 0.051719125,88.0444 0.26757154,88.0504 0.75031596,88.0564 0.8359614,88.0623 0.37043592,88.0683 0.23279108,88.0742 0.18094276,88.0802 0.1033786,88.0862 0.21557124,88.0921 0.36212572,88.0981 0.26720569,88.1040 0.12061039,88.1100 0.077603281,88.1160 0.20698312,88.1219 0.22409311,88.1279 0.077505693,88.1338 0.060341306,88.1398 0.094841331,88.1458 0.09480308,88.1517 0.025860509,88.1577 0.051795453,88.1636 0.13804765,88.1696 0.2500408,88.1756 0.23271547,88.1815 0.18094078,88.1875 0.11204645,88.1935 0.28452644,88.1994 0.24132594,88.2054 0.22420746,88.2113 0.4224557,88.2173 0.37061885,88.2233 0.27581632,88.2292 0.14654866,88.2352 0.12069506,88.2412 0.077529505,88.2471 0.025858838,88.2531 0.10358063,88.2591 0.29319268,88.2650 0.31030563,88.2710 0.31037939,88.2770 0.31893417,88.2829 0.17234746,88.2889 0.1637852,88.2949 0.16386254,88.3008 0.22414614,88.3068 0.11193186,88.3128 0.025800344,88.3187 -7.3816882e-006,88.3247 -2.2793299e-006,88.3307 1.6501046e-005,88.3366 0.025871491,88.3426 0.025873054,88.3486 0.051729269,88.3545 0.025830401,88.3605 -1.0009097e-005,88.3665 0.0086447783,88.3724 0.051746815,88.3784 0.051745456,88.3844 0.060363516,88.3904 0.1121386,88.3963 0.2500599,88.4023 0.24133946,88.4083 0.16370147,88.4142 0.077527232,88.4202 0.05171068,88.4262 -1.0943279e-005,88.4321 0.0086368229,88.4381 0.025870113,88.4441 0.025865955,88.4501 0.025848437,88.4560 0.051721442,88.4620 0.15518628,88.4680 0.17243102,88.4739 0.18965508,88.4799 0.094806351,88.4859 0.051772472,88.4919 0.086239226,88.4978 0.077563211,88.5038 0.051676597,88.5098 0.034558132,88.5158 0.15531157,88.5217 0.24143074,88.5277 0.29306957,88.5337 0.24125734,88.5397 0.13781567,88.5456 0.025874762,88.5516 0.15555583,88.5576 0.58658612,88.5636 0.82742018,88.5695 0.64611673,88.5755 0.22393805,88.5815 0.051734511,88.5875 0.025851946,88.5934 0.025906384,88.5994 0.11215306,88.6054 0.15521586,88.6114 0.20686808,88.6173 0.25875142,88.6233 0.43111682,88.6293 0.31886905,88.6353 0.22399761,88.6413 0.02571331,88.6472 9.5966869e-005,88.6532 0.11210662,88.6592 0.051655091,88.6652 0.025853839,88.6712 0.025863627,88.6771 0.02584652,88.6831 -1.7058759e-005,88.6891 6.2343361e-006,88.6951 -7.8778094e-006,88.7011 2.5278559e-005,88.7070 0.051778741,88.7130 0.094855838,88.7190 0.086138941,88.7250 -2.8595257e-005,88.7310 0.034509704,88.7369 0.025859131,88.7429 0.034467686,88.7489 0.034524582,88.7549 0.16396323,88.7609 0.27592996,88.7669 0.22412263,88.7728 0.18953264,88.7788 0.051586192,88.7848 0.025882199,88.7908 0.05173438,88.7968 0.051690616,88.8027 0.0086033307,88.8087 5.9980368e-007,88.8147 5.7284237e-006,88.8207 0.20690376,88.8267 0.24137804,88.8327 0.02590448,88.8387 0.086261883,88.8446 0.086125664,88.8506 1.3304207e-005,88.8566 0.16400118,88.8626 0.44845328,88.8686 0.57749867,88.8746 0.32739523,88.8806 0.17243849,88.8865 0.18096149,88.8925 0.060270175,88.8985 0.11221524,88.9045 0.26744655,88.9105 0.39648157,88.9165 0.21530692,88.9225 0.077530302,88.9285 0.02583554,88.9344 0.034566306,88.9404 0.1380146,88.9464 0.15512303,88.9524 0.14651424,88.9584 0.16378032,88.9644 0.12065027,88.9704 0.060341317,88.9764 0.034486227,88.9824 0.24139903,88.9883 0.32764551,88.9943 0.19824696,89.0003 0.086143784,89.0063 0.051712845,89.0123 0.077728361,89.0183 0.25020149,89.0243 0.36206549,89.0303 0.30157942,89.0363 0.15504254,89.0423 0.060301848,89.0483 0.051746439,89.0542 0.12074614,89.0602 0.16373502,89.0662 0.060394201,89.0722 0.33665442,89.0782 0.92291409,89.0842 1.2758721,89.0902 1.0514185,89.0962 0.69792217,89.1022 0.26693779,89.1082 0.11199068,89.1142 0.051704917,89.1202 0.0086228969,89.1262 0.051734541,89.1322 0.060361374,89.1382 0.086247236,89.1442 0.11206578,89.1501 0.18971816,89.1561 0.35349593,89.1621 0.21539858,89.1681 0.025793253,89.1741 -1.0834899e-006,89.1801 0.025912799,89.1861 0.16392468,89.1921 0.1896545,89.1981 0.094710343,89.2041 0.025806172,89.2101 -4.2671008e-006,89.2161 3.6935148e-007,89.2221 2.7902865e-006,89.2281 -1.153148e-005,89.2341 0.017337365,89.2401 0.17258771,89.2461 0.36222821,89.2521 0.50856191,89.2581 0.31878623,89.2641 0.24996437,89.2701 0.22409365,89.2761 0.13784525,89.2821 0.0086323824,89.2881 0.086300708,89.2941 0.13792744,89.3001 0.17249128,89.3061 0.2931464,89.3121 0.18953541,89.3181 0.11207725,89.3241 0.18107498,89.3301 0.18957838,89.3361 0.11200028,89.3421 0.025833542,89.3481 0.094880566,89.3541 0.23285426,89.3601 0.20688868,89.3661 0.10335031,89.3721 -4.672783e-005,89.3781 1.4297728e-005,89.3841 0.025882613,89.3901 0.094848558,89.3961 0.12069723,89.4021 0.1465434,89.4081 0.086178228,89.4141 0.025850248,89.4201 -1.2771684e-005,89.4262 0.043261405,89.4322 0.37096158,89.4382 0.57750571,89.4442 0.31878987,89.4502 0.19829014,89.4562 0.1464484,89.4622 0.025827896,89.4682 0.094948396,89.4742 0.15517165,89.4802 0.094709389,89.4862 -5.9283218e-005,89.4922 3.1340551e-005,89.4982 0.025878489,89.5042 0.025847379,89.5102 0.025844991,89.5162 6.4808097e-007,89.5223 0.025917195,89.5283 0.13805702,89.5343 0.2241275,89.5403 0.10330211,89.5463 0.0086240591,89.5523 0.12086871,89.5583 0.30187109,89.5643 0.3706288,89.5703 0.31882575,89.5763 0.2930575,89.5823 0.19823089,89.5884 0.051668487,89.5944 0.025868751,89.6004 0.086220011,89.6064 0.086206883,89.6124 0.060351226,89.6184 0.12948731,89.6244 0.3881025,89.6304 0.41372657,89.6364 0.37929255,89.6425 0.42242068,89.6485 0.34468514,89.6545 0.12059647,89.6605 0.12938374,89.6665 0.25007719,89.6725 0.31043446,89.6785 0.32758483,89.6845 0.189523,89.6906 0.10333776,89.6966 0.025800452,89.7026 -7.4878176e-006,89.7086 1.0123405e-005,89.7146 0.060465109,89.7206 0.21565524,89.7266 0.27580228,89.7327 0.16366841,89.7387 0.10339364,89.7447 0.094859965,89.7507 0.17249127,89.7567 0.16377446,89.7627 0.077498294,89.7687 0.025907837,89.7748 0.11214096,89.7808 0.10338765,89.7868 0.10341997,89.7928 0.172426,89.7988 0.13791074,89.8049 0.05168632,89.8109 -1.7000926e-005,89.8169 9.3471581e-006,89.8229 0.0086072292,89.8289 4.4499473e-005,89.8349 0.086368792,89.8410 0.206986,89.8470 0.22401574,89.8530 0.11195235,89.8590 0.14664032,89.8650 0.31906274,89.8711 0.35342312,89.8771 0.27576464,89.8831 0.18097413,89.8891 0.22413844,89.8951 0.53455836,89.9012 0.62070268,89.9072 0.32753119,89.9132 0.11213667,89.9192 0.172434,89.9252 0.14648901,89.9313 0.12072251,89.9373 0.16379622,89.9433 0.10338537,89.9493 0.11212578,89.9554 0.1897328,89.9614 0.19821209,89.9674 0.10340769,89.9734 0.13795856,89.9794 0.18963112,89.9855 0.24136126,89.9915 0.2068387,89.9975 0.077602908,90.0035 0.18976606,90.0096 0.29311675,90.0156 0.28460318,90.0216 0.40526903,90.0276 0.32739532,90.0337 0.10326646,90.0397 -3.71479e-005,90.0457 2.5282821e-005,90.0517 0.025874939,90.0578 0.025862014,90.0638 0.051773604,90.0698 0.12937769,90.0758 0.25012922,90.0819 0.37070066,90.0879 0.23267812,90.0939 0.1809386,90.0999 0.06023939,90.1060 0.051745187,90.1120 0.077623457,90.1180 0.094964646,90.1241 0.25868604,90.1301 0.26718128,90.1361 0.28438404,90.1421 0.18095547,90.1482 0.155173,90.1542 0.13793264,90.1602 0.077613354,90.1663 0.12084907,90.1723 0.30181497,90.1783 0.25858688,90.1844 0.23263311,90.1904 0.068820924,90.1964 0.025882915,90.2024 0.12935306,90.2085 0.23276445,90.2145 0.15516986,90.2205 0.094880968,90.2266 0.25003392,90.2326 0.23269513,90.2386 0.077534944,90.2447 0.077591158,90.2507 0.11205421,90.2567 0.060316771,90.2628 5.3451554e-006,90.2688 0.025880618,90.2748 0.02584639,90.2809 -1.9813178e-005,90.2869 3.1057687e-005,90.2929 0.051761042,90.2990 0.051686537,90.3050 -2.7833074e-005,90.3110 7.8542307e-006,90.3171 -3.5818232e-006,90.3231 6.4729502e-006,90.3291 0.025865389,90.3352 0.034514692,90.3412 0.051719572,90.3472 0.051810734,90.3533 0.28475565,90.3593 0.51732028,90.3653 0.42225999,90.3714 0.24984083,90.3774 0.11197539,90.3835 0.051686969,90.3895 0.034510504,90.3955 0.13801049,90.4016 0.27590677,90.4076 0.27589419,90.4136 0.23266588,90.4197 0.051617026,90.4257 0.025874414,90.4318 0.025843505,90.4378 -3.159417e-006,90.4438 0.034551751,90.4499 0.094892986,90.4559 0.1638573,90.4620 0.26732758,90.4680 0.27573022,90.4740 0.051556047,90.4801 2.9731846e-005,90.4861 0.02586236,90.4922 0.01726565,90.4982 0.086274318,90.5042 0.11205091,90.5103 0.077589773,90.5163 0.086208254,90.5224 0.051658835,90.5284 0.0085840598,90.5344 1.5878595e-005,90.5405 0.051804554,90.5465 0.1379696,90.5526 0.17246199,90.5586 0.31903479,90.5647 0.32754821,90.5707 0.24129857,90.5767 0.14651403,90.5828 0.28477255,90.5888 0.76756775,90.5949 0.81023782,90.6009 0.45652112,90.6070 0.077359617,90.6130 4.233292e-007,90.6190 1.2999897e-007,90.6251 -9.4343619e-007,90.6311 3.6440701e-006,90.6372 0.034567684,90.6432 0.13796407,90.6493 0.094768599,90.6553 0.051704895,90.6614 0.025826061,90.6674 0.051870473,90.6735 0.31052589,90.6795 0.362023,90.6855 0.27582908,90.6916 0.30179796,90.6976 0.32747895,90.7037 0.10324532,90.7097 -1.5348965e-005,90.7158 0.025904221,90.7218 0.0517257,90.7279 0.077636085,90.7339 0.13793103,90.7400 0.077560924,90.7460 0.094919734,90.7521 0.15520824,90.7581 0.1551709,90.7642 0.18962872,90.7702 0.16368186,90.7763 0.034418173,90.7823 7.4045365e-006,90.7884 0.025937768,90.7944 0.15540302,90.8005 0.39680427,90.8065 0.49126828,90.8126 0.27555791,90.8186 0.12058022,90.8247 0.051727343,90.8307 0.077588618,90.8368 0.10347835,90.8428 0.13795017,90.8489 0.1034355,90.8549 0.06030456,90.8610 0.0085747968,90.8670 1.5351336e-005,90.8731 0.086216316,90.8792 0.13796043,90.8852 0.18113917,90.8913 0.2587299,90.8973 0.34495842,90.9034 0.54309362,90.9094 0.42219862,90.9155 0.17227761,90.9215 0.034493171,90.9276 0.10348159,90.9336 0.17245735,90.9397 0.19833612,90.9458 0.22411764,90.9518 0.25866285,90.9579 0.31899813,90.9639 0.21546128,90.9700 0.15512535,90.9760 0.1120524,90.9821 0.13798127,90.9881 0.1637703,90.9942 0.086093768,91.0003 0.051849857,91.0063 0.35381263,91.0124 0.61206412,91.0184 0.43077636,91.0245 0.27574512,91.0306 0.13784434,91.0366 0.025820492,91.0427 -3.1297357e-005,91.0487 9.6469586e-005,91.0548 0.086094216,91.0608 0.87338752,91.0669 8.0087309,91.0730 19.118013,91.0790 19.710461,91.0851 9.6984787,91.0911 2.1690919,91.0972 0.75859702,91.1033 0.6118722,91.1093 0.13763657,91.1154 0.051728144,91.1214 0.10345666,91.1275 0.1465352,91.1336 0.043074183,91.1396 0.094862968,91.1457 0.37938288,91.1518 0.45690206,91.1578 0.34478754,91.1639 0.18973227,91.1699 0.25872719,91.1760 0.27580312,91.1821 0.14639266,91.1881 0.051791061,91.1942 0.24148923,91.2003 0.18098724,91.2063 0.13786924,91.2124 0.051641062,91.2185 -4.1118015e-005,91.2245 8.6247754e-005,91.2306 0.14667271,91.2367 0.18099156,91.2427 0.09473671,91.2488 0.025819417,91.2548 0.0086250985,91.2609 0.025885448,91.2670 0.060377568,91.2730 0.14672084,91.2791 0.35368145,91.2852 0.46551105,91.2912 0.31868657,91.2973 0.060156971,91.3034 1.8370727e-006,91.3095 -6.1461465e-006,91.3155 2.2749249e-005,91.3216 0.11211213,91.3277 0.16378163,91.3337 0.094818421,91.3398 0.0603696,91.3459 0.051670376,91.3519 2.9674602e-005,91.3580 0.094901107,91.3641 0.094788581,91.3701 0.051669434,91.3762 -2.7298334e-005,91.3823 1.0713318e-005,91.3883 0.025855221,91.3944 0.025887478,91.4005 0.025861384,91.4066 0.051871572,91.4126 0.35370022,91.4187 0.54305816,91.4248 0.37907508,91.4308 0.12057891,91.4369 0.12075825,91.4430 0.22418498,91.4491 0.18965137,91.4551 0.10336552,91.4612 0.0085621728,91.4673 0.051801853,91.4734 0.18115744,91.4794 0.34482479,91.4855 0.24123828,91.4916 0.077579722,91.4976 0.086237565,91.5037 0.10349887,91.5098 0.31039116,91.5159 0.34476763,91.5219 0.20681334,91.5280 0.025830198,91.5341 0.086253494,91.5402 0.20690332,91.5462 0.18968166,91.5523 0.19833629,91.5584 0.14652093,91.5645 0.08618214,91.5705 0.1293429,91.5766 0.17241968,91.5827 0.1119854,91.5888 -5.4505887e-005,91.5949 1.1021006e-005,91.6009 1.0427269e-005,91.6070 0.025886083,91.6131 0.025832182,91.6192 1.8793069e-005,91.6252 0.09498024,91.6313 0.2760385,91.6374 0.35341164,91.6435 0.18943501,91.6496 0.051644251,91.6556 0.086336374,91.6617 0.2242689,91.6678 0.31041005,91.6739 0.31020644,91.6800 0.11191549,91.6860 0.12070243,91.6921 0.13790511,91.6982 0.051690284,91.7043 6.4004444e-006,91.7104 0.094861902,91.7164 0.15516409,91.7225 0.11213116,91.7286 0.18114053,91.7347 0.24138463,91.7408 0.20684068,91.7468 0.12061507,91.7529 0.051678393,91.7590 0.086204514,91.7651 0.11210807,91.7712 0.086252451,91.7773 0.09478651,91.7833 0.025792161,91.7894 3.3077665e-006,91.7955 0.0776866,91.8016 0.23288526,91.8077 0.29305857,91.8138 0.12917553,91.8198 0.034458984,91.8259 0.094977036,91.8320 0.24146461,91.8381 0.19811644,91.8442 0.12062088,91.8503 0.14662811,91.8564 0.18101473,91.8624 0.077575915,91.8685 0.086174399,91.8746 0.025854427,91.8807 0.086266063,91.8868 0.09479899,91.8929 0.10355474,91.8990 0.25876212,91.9051 0.27575561,91.9111 0.1808866,91.9172 0.12070299,91.9233 0.12929744,91.9294 0.094820581,91.9355 0.17247739,91.9416 0.21561266,91.9477 0.30172741,91.9538 0.17225334,91.9598 0.034476995,91.9659 0.18134001,91.9720 0.54335964,91.9781 0.6722827,91.9842 0.44807562,91.9903 0.31888697,91.9964 0.25858131,92.0025 0.19823362,92.0086 0.15523806,92.0147 0.20689486,92.0207 0.094667181,92.0268 -3.8474602e-005,92.0329 4.9802393e-006,92.0390 1.8558412e-005,92.0451 0.051794615,92.0512 0.14667924,92.0573 0.27589276,92.0634 0.38829589,92.0695 1.3974297,92.0756 2.4918139,92.0817 2.413295,92.0878 1.3612862,92.0939 0.43926138,92.1000 0.17224769,92.1060 0.025783805,92.1121 0.025881542,92.1182 0.086232081,92.1243 0.086169004,92.1304 1.0417122e-005,92.1365 0.094983034,92.1426 0.25873005,92.1487 0.27578261,92.1548 0.16371043,92.1609 0.18977112,92.1670 0.31033924,92.1731 0.14638646,92.1792 0.025800066,92.1853 -9.6619779e-006,92.1914 3.6966283e-006,92.1975 -5.1241582e-006,92.2036 1.6801203e-005,92.2097 0.051863965,92.2158 0.17249201,92.2219 0.12916173,92.2280 0.03446928,92.2341 0.1293847,92.2402 0.1119891,92.2463 0.025805257,92.2524 0.0259143,92.2585 0.11217787,92.2646 0.18104549,92.2707 0.11194698,92.2768 0.025834847,92.2829 0.051723126,92.2890 0.0086059775,92.2951 0.1380178,92.3012 0.27588615,92.3073 0.26716229,92.3134 0.077543311,92.3195 0.051860936,92.3256 0.23292111,92.3317 0.29303035,92.3378 0.2240656,92.3439 0.25002319,92.3500 0.28455094,92.3561 0.39664567,92.3622 0.36202449,92.3683 0.24988213,92.3744 0.16366927,92.3805 0.094837591,92.3866 0.1725446,92.3927 0.206962,92.3988 0.26730478,92.4049 0.37929529,92.4110 0.29298756,92.4171 0.16368422,92.4232 0.1120469,92.4293 0.13802135,92.4354 0.21564113,92.4415 0.30173627,92.4476 0.26713398,92.4537 0.23267396,92.4598 0.16374482,92.4660 0.14654125,92.4721 0.12935819,92.4782 0.1465829,92.4843 0.094787747,92.4904 0.086249843,92.4965 0.26738155,92.5026 0.53445816,92.5087 0.39644811,92.5148 0.2500304,92.5209 0.2586897,92.5270 0.32759443,92.5331 0.24130012,92.5392 0.11198797,92.5453 0.051683255,92.5515 0.025854193,92.5576 0.051764928,92.5637 0.086192355,92.5698 0.051744103,92.5759 0.11210886,92.5820 0.077502385,92.5881 0.025840983,92.5942 0.051770117,92.6003 0.051718481,92.6064 0.051691208,92.6126 0.18102416,92.6187 0.21556744,92.6248 0.28453058,92.6309 0.25858369,92.6370 0.086163625,92.6431 0.025844116,92.6492 -1.7150753e-005,92.6553 0.034556225,92.6614 0.15526441,92.6676 0.22420456,92.6737 0.47416151,92.6798 0.39651662,92.6859 0.2154825,92.6920 0.12922783,92.6981 0.051643681,92.7042 0.025850052,92.7104 0.051782221,92.7165 0.094904669,92.7226 0.15521477,92.7287 0.14645448,92.7348 0.034434747,92.7409 0.086298317,92.7470 0.13792975,92.7532 0.086120278,92.7593 0.034492757,92.7654 0.12940691,92.7715 0.20696253,92.7776 0.23271047,92.7837 0.1033363,92.7899 0.094818838,92.7960 0.13792449,92.8021 0.12937945,92.8082 0.25014549,92.8143 0.25859809,92.8204 0.17232603,92.8266 0.10334529,92.8327 -3.0182573e-005,92.8388 0.051778167,92.8449 0.086241528,92.8510 0.12931862,92.8571 0.10341892,92.8633 0.086204574,92.8694 0.086203307,92.8755 0.086218387,92.8816 0.1207841,92.8877 0.20693158,92.8939 0.1550605,92.9000 0.077557474,92.9061 0.13798448,92.9122 0.14657046,92.9183 0.1292889,92.9245 0.094823502,92.9306 0.094787925,92.9367 0.051669966,92.9428 0.051709201,92.9490 -1.9203039e-006,92.9551 0.025894746,92.9612 0.051762138,92.9673 0.094912007,92.9734 0.1724562,92.9796 0.18963532,92.9857 0.16372104,92.9918 0.077498958,92.9979 0.025837056,93.0041 7.9265274e-006,93.0102 0.086270072,93.0163 0.22424954,93.0224 0.31039903,93.0286 0.27579844,93.0347 0.18954296,93.0408 0.051675361,93.0469 0.051783673,93.0531 0.17250767,93.0592 0.82774436,93.0653 1.4144399,93.0714 2.3032777,93.0776 4.4075379,93.0837 8.2097101,93.0898 11.863074,93.0959 10.747251,93.1021 5.3065333,93.1082 1.2224367,93.1143 0.35330558,93.1204 0.32764423,93.1266 0.51715988,93.1327 0.48262742,93.1388 0.26718098,93.1450 0.10346916,93.1511 0.27592826,93.1572 0.34478092,93.1633 0.18957573,93.1695 0.094835699,93.1756 0.1034651,93.1817 0.11210299,93.1879 0.2156153,93.1940 0.32760718,93.2001 0.24124448,93.2063 0.051675037,93.2124 0.086228341,93.2185 0.051687256,93.2246 0.025841946,93.2308 -1.3639007e-005,93.2369 2.1862873e-007,93.2430 0.0086459359,93.2492 0.11212891,93.2553 0.22414672,93.2614 0.2585912,93.2676 0.2932243,93.2737 0.41397318,93.2798 0.39642984,93.2860 0.12912112,93.2921 0.025818352,93.2982 -1.5515452e-008,93.3044 0.025904158,93.3105 0.051742565,93.3166 0.051681716,93.3228 0.017248346,93.3289 0.086287595,93.3350 0.13792929,93.3412 0.086133018,93.3473 0.025848482,93.3534 0.051743325,93.3596 0.051724233,93.3657 0.12946337,93.3718 0.30182979,93.3780 0.26713848,93.3841 0.28457537,93.3903 0.53496426,93.3964 0.89666575,93.4025 0.67189413,93.4087 0.19792902,93.4148 -2.8379216e-005,93.4209 1.1980093e-005,93.4271 0.025908669,93.4332 0.086234778,93.4394 0.11216249,93.4455 0.3106209,93.4516 0.50859058,93.4578 0.2842398,93.4639 0.16377847,93.4700 0.17239203,93.4762 0.13786465,93.4823 0.16376808,93.4885 0.14656967,93.4946 0.1207703,93.5007 0.14662631,93.5069 0.18100284,93.5130 0.16370985,93.5192 0.10339767,93.5253 0.077562965,93.5315 0.07761091,93.5376 0.094894558,93.5437 0.13790566,93.5499 0.051636729,93.5560 -1.4485218e-005,93.5622 1.2967239e-006,93.5683 0.025883878,93.5744 0.051719747,93.5806 0.0086273225,93.5867 0.146604,93.5929 0.22412306,93.5990 0.12065432,93.6052 0.051701967,93.6113 8.015556e-006,93.6174 0.025869619,93.6236 0.0086023295,93.6297 0.025899792,93.6359 0.13797517,93.6420 0.16377273,93.6482 0.16375044,93.6543 0.094808415,93.6605 0.077623926,93.6666 0.15542297,93.6727 0.46574074,93.6789 0.49982339,93.6850 0.33604041,93.6912 0.29311725,93.6973 0.23270288,93.7035 0.094741665,93.7096 0.025850514,93.7158 0.077652067,93.7219 0.16382459,93.7281 0.16377772,93.7342 0.11201964,93.7404 0.051711544,93.7465 0.11213493,93.7527 0.21555126,93.7588 0.18958253,93.7650 0.034407776,93.7711 1.5188606e-006,93.7773 -1.5016125e-005,93.7834 5.8550413e-005,93.7896 0.12077344,93.7957 0.11200475,93.8019 0.025815487,93.8080 0.051799905,93.8142 0.1465831,93.8203 0.15516223,93.8265 0.1466147,93.8326 0.1637373,93.8388 0.051606048,93.8449 -3.4297859e-006,93.8511 0.0086083338,93.8572 0.094928019,93.8634 0.31911305,93.8695 0.38797879,93.8757 0.32756162,93.8818 0.24130471,93.8880 0.19818617,93.8941 0.077499457,93.9003 -3.4965392e-006,93.9064 0.025917089,93.9126 0.077638768,93.9187 0.11206403,93.9249 0.086165279,93.9310 0.077667452,93.9372 0.17245056,93.9434 0.12058088,93.9495 0.060347542,93.9557 0.14668849,93.9618 0.25858757,93.9680 0.10331831,93.9741 0.06037258,93.9803 0.10350911,93.9864 0.13796547,93.9926 0.13787766,93.9988 0.10339402,94.0049 0.18107976,94.0111 0.26731104,94.0172 0.25865272,94.0234 0.18958023,94.0295 0.086123131,94.0357 0.051758233,94.0419 0.094862051,94.0480 0.18114243,94.0542 0.51752269,94.0603 0.87097287,94.0665 1.0170878,94.0726 2.1155493,94.0788 9.447197,94.0850 17.366394,94.0911 17.961393,94.0973 10.320535,94.1034 3.7723653,94.1096 1.042256,94.1158 0.96552169,94.1219 0.55141884,94.1281 0.22411089,94.1342 0.20704445,94.1404 0.37074721,94.1466 0.34465069,94.1527 0.12053969,94.1589 0.017212544,94.1651 -1.7839715e-005,94.1712 5.0910508e-005,94.1774 0.17251752,94.1835 0.2499567,94.1897 0.086120144,94.1959 0.025923254,94.2020 0.094881937,94.2082 0.094772525,94.2144 0.07762561,94.2205 0.18975326,94.2267 0.21543582,94.2328 0.086142644,94.2390 0.077577919,94.2452 0.025810307,94.2513 -7.3561441e-006,94.2575 4.2754905e-006,94.2637 -9.7460152e-006,94.2698 3.4711127e-005,94.2760 0.060399096,94.2822 0.094853066,94.2883 0.13796405,94.2945 0.2069781,94.3007 0.37076455,94.3068 0.40511143,94.3130 0.24122454,94.3192 0.077586114,94.3253 0.2500858,94.3315 0.33620235,94.3377 0.22403382,94.3438 0.0085531604,94.3500 0.025943076,94.3562 0.086224735,94.3623 0.05165609,94.3685 -2.74129e-005,94.3747 9.6363974e-006,94.3808 0.051773474,94.3870 0.11214092,94.3932 0.13793382,94.3994 0.13786677,94.4055 0.10355116,94.4117 0.25014398,94.4179 0.23264387,94.4240 0.08606863,94.4302 0.077603608,94.4364 0.1811637,94.4425 0.31034809,94.4487 0.21538703,94.4549 0.11202839,94.4611 0.086201519,94.4672 0.23274173,94.4734 0.47420776,94.4796 0.52595657,94.4857 0.35343897,94.4919 0.13784812,94.4981 0.07761205,94.5043 0.24152915,94.5104 0.47419813,94.5166 0.51708978,94.5228 0.18088298,94.5290 0.034492936,94.5351 0.16384329,94.5413 0.31033018,94.5475 0.18098512,94.5537 0.051709853,94.5598 4.801434e-006,94.5660 0.025926357,94.5722 0.11205655,94.5784 0.094826005,94.5845 0.12938279,94.5907 0.20693445,94.5969 0.22406265,94.6031 0.077535085,94.6092 0.086257562,94.6154 0.094799072,94.6216 0.05169699,94.6278 0.077697039,94.6339 0.29329073,94.6401 0.45704266,94.6463 0.49134099,94.6525 0.31009662,94.6587 0.077410802,94.6648 -1.9138939e-005,94.6710 0.025926078,94.6772 0.11212903,94.6834 0.13791074,94.6895 0.077524319,94.6957 0.025851635,94.7019 0.060451653,94.7081 0.1811299,94.7143 0.25010306,94.7204 0.32762358,94.7266 0.26712984,94.7328 0.16361652,94.7390 0.0085199121,94.7452 2.8160706e-005,94.7513 0.034548245,94.7575 0.14669591,94.7637 0.2499765,94.7699 0.13783799,94.7761 0.12940419,94.7823 0.2242009,94.7884 0.24127643,94.7946 0.13780627,94.8008 0.025829427,94.8070 0.02591172,94.8132 0.19838053,94.8193 0.3275716,94.8255 0.13782419,94.8317 0.051712103,94.8379 0.094846204,94.8441 0.086185381,94.8503 0.025905404,94.8565 0.094887421,94.8626 0.094771214,94.8688 0.051687941,94.8750 0.15522553,94.8812 0.26723334,94.8874 0.14651462,94.8936 0.11206792,94.8997 0.094826229,94.9059 0.086187385,94.9121 -2.4366873e-005,94.9183 2.3369621e-005,94.9245 0.051759519,94.9307 0.077552691,94.9369 0.060361236,94.9431 0.26732004,94.9492 0.31034291,94.9554 0.19820376,94.9616 0.025832936,94.9678 0.08623226,94.9740 0.15520836,94.9802 0.29316863,94.9864 0.43116388,94.9926 0.53469002,94.9987 0.53435528,95.0049 0.189427,95.0111 0.12067728,95.0173 0.094800666,95.0235 0.086242855,95.0297 0.14660984,95.0359 0.25004363,95.0421 0.37081805,95.0483 0.79342765,95.0545 2.5557144,95.0606 11.495001,95.0668 28.001074,95.0730 31.641748,95.0792 20.437527,95.0854 10.081959,95.0916 8.2846813,95.0978 7.8005495,95.1040 6.2310643,95.1102 4.4641562,95.1164 2.774442,95.1226 1.0334958,95.1288 0.44811308,95.1350 0.31034228,95.1412 0.28442043,95.1473 0.094735131,95.1535 0.034457389,95.1597 0.034484055,95.1659 0.25003606,95.1721 0.50862831,95.1783 0.51720768,95.1845 0.21546952,95.1907 5.9833743e-005,95.1969 0.12079617,95.2031 0.18103738,95.2093 0.13784811,95.2155 0.051707849,95.2217 0.086258069,95.2279 0.094773211,95.2341 0.0085452776,95.2403 7.8108962e-005,95.2465 0.10357711,95.2527 0.14650643,95.2589 0.08615239,95.2651 0.1121086,95.2713 0.30184552,95.2775 0.69836956,95.2837 0.70685107,95.2899 0.38782784,95.2961 0.20684397,95.3023 0.11199488,95.3085 0.017166035,95.3147 1.1653142e-005,95.3209 1.6796731e-006,95.3271 0.0086313654,95.3333 0.025878031,95.3395 0.051744979,95.3457 0.077582836,95.3519 0.08625342,95.3581 0.16384305,95.3643 0.18099648,95.3705 0.16375004,95.3767 0.12068017,95.3829 0.086173713,95.3891 -2.4738209e-005,95.3953 0.034605,95.4015 0.18977498,95.4077 0.21543713,95.4139 0.11196979,95.4201 0.1034091,95.4263 0.051749561,95.4325 0.094896331,95.4387 0.13795246,95.4449 0.36212447,95.4511 0.66390193,95.4573 0.75856537,95.4635 0.43085194,95.4697 0.051661171,95.4759 1.1635702e-006,95.4821 5.001109e-006,95.4883 -2.1169823e-005,95.4945 7.9684447e-005,95.5007 0.13808507,95.5069 0.23282982,95.5131 0.27581671,95.5193 0.17227341,95.5256 0.0516418,95.5318 0.03454297,95.5380 0.15523627,95.5442 0.23276313,95.5504 0.25001743,95.5566 0.16376914,95.5628 0.086133592,95.5690 0.051700562,95.5752 0.19851886,95.5814 0.50018293,95.5876 0.3963761,95.5938 0.16356288,95.6000 0.051654734,95.6063 0.025866963,95.6125 1.5803562e-005,95.6187 0.086253509,95.6249 0.11207265,95.6311 0.077586226,95.6373 0.068957843,95.6435 0.12953293,95.6497 0.54337573,95.6559 0.70689732,95.6621 0.56009865,95.6684 0.2239069,95.6746 0.12066244,95.6808 0.094858229,95.6870 0.1810405,95.6932 0.14655448,95.6994 0.19840336,95.7056 0.31044963,95.7118 0.28439274,95.7180 0.12916002,95.7243 0.060359463,95.7305 0.12071976,95.7367 0.094753265,95.7429 0.025822992,95.7491 0.060432244,95.7553 0.20695701,95.7615 0.18956582,95.7678 0.051675767,95.7740 0.05179432,95.7802 0.12067684,95.7864 0.068979912,95.7926 0.16389421,95.7988 0.21550147,95.8050 0.18964845,95.8113 0.21555676,95.8175 0.22418734,95.8237 0.25858942,95.8299 0.16361967,95.8361 -7.350072e-005,95.8423 1.9489547e-005,95.8486 -4.4518915e-006,95.8548 -1.6837022e-006,95.8610 1.1188014e-005,95.8672 0.025913294,95.8734 0.10347208,95.8796 0.11201969,95.8859 0.025827453,95.8921 -3.8141563e-006,95.8983 0.025910486,95.9045 0.16384089,95.9107 0.21551938,95.9169 0.15519962,95.9232 0.14663541,95.9294 0.25009954,95.9356 0.35366154,95.9418 0.55187643,95.9480 0.62922633,95.9543 0.62046951,95.9605 0.31006303,95.9667 0.051720865,95.9729 0.18985005,95.9791 0.29305169,95.9854 0.12050289,95.9916 0.025884092,95.9978 0.11214987,96.0040 0.18103229,96.0103 0.18108147,96.0165 0.30183604,96.0227 0.43095225,96.0289 0.31019881,96.0351 0.18106614,96.0414 0.17249732,96.0476 0.18956195,96.0538 0.12952617,96.0600 0.75091749,96.0663 1.9322703,96.0725 3.1296611,96.0787 2.7230265,96.0849 1.7585921,96.0912 3.5201216,96.0974 7.7792172,96.1036 9.3183804,96.1098 5.9963026,96.1161 2.428864,96.1223 1.3703741,96.1285 1.0686308,96.1347 0.59436876,96.1410 0.31018424,96.1472 0.23270173,96.1534 0.13785028,96.1596 0.077557325,96.1659 0.034473229,96.1721 -1.1430926e-005,96.1783 4.6323776e-006,96.1846 0.034550019,96.1908 0.11209416,96.1970 0.094842166,96.2032 0.16380347,96.2095 0.1637654,96.2157 0.16393921,96.2219 0.31040996,96.2281 0.24119732,96.2344 0.060240306,96.2406 0.0948506,96.2468 0.16386913,96.2531 0.22417717,96.2593 0.17233609,96.2655 0.086137868,96.2718 0.025935717,96.2780 0.1638851,96.2842 0.40521869,96.2904 0.34479323,96.2967 0.15502301,96.3029 0.034505278,96.3091 0.16395678,96.3154 0.32770202,96.3216 0.36194161,96.3278 0.12049396,96.3341 -2.0164058e-005,96.3403 0.025950227,96.3465 0.1983835,96.3528 0.24133775,96.3590 0.13783798,96.3652 0.051757671,96.3715 0.12074564,96.3777 0.16386643,96.3839 0.21555367,96.3902 0.16369736,96.3964 0.07747405,96.4026 0.0085696466,96.4089 4.082553e-006,96.4151 0.025866481,96.4213 0.094825089,96.4276 0.086226597,96.4338 0.060396723,96.4401 0.086206906,96.4463 0.051670682,96.4525 -3.1535739e-005,96.4588 3.3803979e-005,96.4650 0.051792756,96.4712 0.11212291,96.4775 0.15517882,96.4837 0.22420241,96.4899 0.35352382,96.4962 0.36214203,96.5024 0.35337365,96.5087 0.17228064,96.5149 0.19834571,96.5211 0.31026429,96.5274 0.18096149,96.5336 0.17248413,96.5399 0.18961681,96.5461 0.12061037,96.5523 0.025837667,96.5586 0.025931628,96.5648 0.10349946,96.5711 0.094767511,96.5773 0.02580425,96.5835 -3.9867018e-006,96.5898 -7.042353e-006,96.5960 3.2159081e-005,96.6023 0.086280204,96.6085 0.13792257,96.6147 0.086167119,96.6210 0.12945767,96.6272 0.27593729,96.6335 0.16363727,96.6397 0.077535287,96.6459 0.094832644,96.6522 0.07759051,96.6584 0.11210901,96.6647 0.13794404,96.6709 0.14656451,96.6772 0.1551283,96.6834 0.11199076,96.6897 0.051740255,96.6959 0.077650681,96.7021 0.12069041,96.7084 0.12933502,96.7146 0.14656039,96.7209 0.086159296,96.7271 0.060319472,96.7334 0.034457631,96.7396 0.017211599,96.7459 3.4111526e-006,96.7521 0.034534074,96.7583 0.077619687,96.7646 0.11212348,96.7708 0.18972221,96.7771 0.18954775,96.7833 0.025742423,96.7896 2.5789928e-005,96.7958 0.025894579,96.8021 0.051749531,96.8083 0.060343586,96.8146 0.060370568,96.8208 0.12937428,96.8271 0.22414519,96.8333 0.31896403,96.8396 0.26719528,96.8458 0.10338513,96.8521 0.13799091,96.8583 0.19829866,96.8646 0.12065921,96.8708 0.086164229,96.8771 0.034438435,96.8833 0.025868054,96.8896 0.025853585,96.8958 0.043176077,96.9021 0.12937105,96.9083 0.10336509,96.9146 0.034457162,96.9208 0.094947793,96.9271 0.20694581,96.9333 0.2154153,96.9396 0.12924407,96.9458 0.1379527,96.9521 0.18974347,96.9583 0.27588895,96.9646 0.18095843,96.9708 0.077508777,96.9771 -4.6837595e-005,96.9833 5.6822595e-005,96.9896 0.103581,96.9958 0.24152514,97.0021 0.35350493,97.0084 0.37926662,97.0146 0.31882197,97.0209 0.22401872,97.0271 0.25860414,97.0334 0.20690122,97.0396 0.16388023,97.0459 0.17245527,97.0521 0.13779043,97.0584 0.17265883,97.0647 0.70737374,97.0709 1.336951,97.0772 3.4331679,97.0834 6.4063792,97.0897 5.6882744,97.0959 2.7307851,97.1022 1.0684769,97.1085 1.1811925,97.1147 0.98226976,97.1210 0.63757902,97.1272 0.37051657,97.1335 0.16371579,97.1397 0.060307529,97.1460 0.034448497,97.1523 -5.5454861e-006,97.1585 0.0086295828,97.1648 0.025858503,97.1710 -3.0577551e-006,97.1773 -1.065984e-005,97.1836 0.0086913565,97.1898 0.18126027,97.1961 0.43969956,97.2023 0.32744873,97.2086 0.18100546,97.2149 0.24143268,97.2211 0.39658746,97.2274 0.37057197,97.2336 0.12919763,97.2399 0.051707666,97.2462 0.025936492,97.2524 0.15530273,97.2587 0.23274119,97.2650 0.18962219,97.2712 0.1379198,97.2775 0.09474732,97.2837 0.025791176,97.2900 2.5812404e-005,97.2963 0.086348593,97.3025 0.19835691,97.3088 0.2155329,97.3151 0.28448373,97.3213 0.33612978,97.3276 0.24127097,97.3339 0.077536888,97.3401 0.051762208,97.3464 0.094835043,97.3526 0.086232424,97.3589 0.11203291,97.3652 0.017164659,97.3714 0.017314764,97.3777 0.077650286,97.3840 0.086170457,97.3902 0.077558145,97.3965 0.086187556,97.4028 0.02581255,97.4090 4.750512e-005,97.4153 0.086245351,97.4216 0.094874911,97.4278 0.18970178,97.4341 0.14651394,97.4404 0.12925091,97.4467 0.05165511,97.4529 -3.0969638e-006,97.4592 0.025932001,97.4655 0.094882809,97.4717 0.094779208,97.4780 0.086198524,97.4843 0.16384901,97.4905 0.18105277,97.4968 0.18970715,97.5031 0.25010818,97.5093 0.32771838,97.5156 0.40510693,97.5219 0.26702207,97.5282 0.11196241,97.5344 0.025817528,97.5407 9.4591451e-006,97.5470 0.051779348,97.5532 0.13806884,97.5595 0.21561909,97.5658 0.2326916,97.5721 0.19824159,97.5783 0.25866738,97.5846 0.2757864,97.5909 0.14649846,97.5972 0.18972623,97.6034 0.25865784,97.6097 0.29303893,97.6160 0.23269093,97.6222 0.22409645,97.6285 0.10340405,97.6348 0.13800387,97.6411 0.21556291,97.6473 0.21551058,97.6536 0.172346,97.6599 -8.4481973e-005,97.6662 8.0017679e-005,97.6724 0.13804622,97.6787 0.25869992,97.6850 0.36215085,97.6913 0.37932259,97.6975 0.26708433,97.7038 0.12061971,97.7101 0.22417851,97.7164 0.2586247,97.7227 0.25001585,97.7289 0.18098724,97.7352 0.094757795,97.7415 0.15524709,97.7478 0.43114454,97.7540 0.37917554,97.7603 0.07746695,97.7666 1.3240508e-005,97.7729 4.100179e-006,97.7792 0.051760547,97.7854 0.12075453,97.7917 0.1811242,97.7980 0.20687182,97.8043 0.086072616,97.8106 -5.1728464e-005,97.8168 0.0086814677,97.8231 0.077656142,97.8294 0.094809145,97.8357 0.051656786,97.8420 0.0085688848,97.8482 8.4496613e-005,97.8545 0.13806665,97.8608 0.18098122,97.8671 0.077473462,97.8734 0.008578185,97.8797 0.13798985,97.8859 0.20701598,97.8922 0.17242318,97.8985 0.11195072,97.9048 0.0085535822,97.9111 8.7112994e-006,97.9173 -1.2040248e-006,97.9236 -3.8962135e-006,97.9299 0.025903048,97.9362 0.20693728,97.9425 0.21549788,97.9488 0.12933315,97.9551 0.11204919,97.9613 0.02580112,97.9676 2.8419947e-006,97.9739 0.025876736,97.9802 0.086265042,97.9865 0.15526171,97.9928 0.19826651,97.9991 0.13783318,98.0053 0.051715635,98.0116 0.086241469,98.0179 0.086188607,98.0242 0.10352323,98.0305 0.2069409,98.0368 0.20681733,98.0431 0.12928331,98.0493 0.12079242,98.0556 0.30201,98.0619 0.59494853,98.0682 1.148198,98.0745 4.3996396,98.0808 7.5185642,98.0871 7.4039302,98.0934 4.453815,98.0997 2.7346554,98.1059 15.319841,98.1122 44.62355,98.1185 57.247623,98.1248 39.936966,98.1311 14.19205,98.1374 4.083034,98.1437 2.2405317,98.1500 0.93022352,98.1563 0.45669386,98.1626 0.30164123,98.1689 0.29332361,98.1751 0.48289701,98.1814 0.41357908,98.1877 0.20674323,98.1940 0.15513732,98.2003 0.086138867,98.2066 0.051684853,98.2129 0.086259291,98.2192 0.13802762,98.2255 0.18110856,98.2318 0.26732776,98.2381 0.31896523,98.2444 0.24125476,98.2507 0.12917148,98.2570 0.025804976,98.2632 0.051742144,98.2695 0.094820015,98.2758 0.077662326,98.2821 0.18972102,98.2884 0.19825803,98.2947 0.25858665,98.3010 0.15510339,98.3073 0.086318888,98.3136 0.20702924,98.3199 0.22406581,98.3262 0.10328403,98.3325 0.0086135194,98.3388 0.13796006,98.3451 0.12067229,98.3514 0.13795263,98.3577 0.11203733,98.3640 0.051692322,98.3703 -4.7301619e-006,98.3766 0.086214624,98.3829 0.22417438,98.3892 0.30184501,98.3955 0.3189711,98.4018 0.14644258,98.4081 0.077518478,98.4144 0.03456844,98.4207 0.18107694,98.4270 0.11196457,98.4333 0.0085998913,98.4396 3.3239198e-006,98.4459 -3.3822014e-006,98.4522 1.0205438e-005,98.4585 0.025852697,98.4648 2.726594e-005,98.4711 0.15532617,98.4774 0.36222175,98.4837 0.37060672,98.4900 0.18092327,98.4963 0.17244531,98.5026 0.15513898,98.5089 0.086112931,98.5152 0.0085698646,98.5215 0.03456068,98.5278 0.17246982,98.5341 0.18112212,98.5404 0.32777497,98.5467 0.45685324,98.5530 0.26698005,98.5593 0.068998173,98.5656 0.22438748,98.5719 0.38795897,98.5782 0.37915194,98.5845 0.19808392,98.5908 0.008554549,98.5971 9.3883e-006,98.6035 5.9895115e-006,98.6098 0.025924351,98.6161 0.086273931,98.6224 0.11204205,98.6287 0.10348891,98.6350 0.2243349,98.6413 0.38804966,98.6476 0.38779253,98.6539 0.23257382,98.6602 0.1723565,98.6665 0.12063676,98.6728 0.025834007,98.6791 0.025872249,98.6854 0.051730953,98.6917 0.094848998,98.6981 0.16380388,98.7044 0.13791801,98.7107 0.051745947,98.7170 0.069037728,98.7233 0.12935776,98.7296 0.16378079,98.7359 0.16382113,98.7422 0.20686722,98.7485 0.15507318,98.7548 0.12932834,98.7612 0.23292281,98.7675 0.36217353,98.7738 0.36207256,98.7801 0.35333514,98.7864 0.15498765,98.7927 0.086180508,98.7990 0.12938362,98.8053 0.16380027,98.8116 0.10340305,98.8180 0.077604868,98.8243 0.094821662,98.8306 0.051662125,98.8369 -3.08856e-005,98.8432 3.1183416e-005,98.8495 0.077630252,98.8558 0.11203752,98.8621 0.025834773,98.8685 0.051755276,98.8748 0.094824873,98.8811 0.068971612,98.8874 0.10343949,98.8937 0.077607088,98.9000 0.10351329,98.9064 0.13799185,98.9127 0.21553703,98.9190 0.18962394,98.9253 0.13783345,98.9316 0.06027529,98.9379 0.11208358,98.9442 0.060331713,98.9506 -2.1543217e-006,98.9569 1.0678417e-006,98.9632 -2.1170404e-006,98.9695 0.025881074,98.9758 0.10357261,98.9821 0.17244038,98.9885 0.22442262,98.9948 1.3987341,99.0011 4.5972795,99.0074 5.8006997,99.0137 3.0919163,99.0201 0.56790644,99.0264 0.31061107,99.0327 0.41370848,99.0390 0.33627895,99.0453 0.58648515,99.0517 0.72421378,99.0580 0.81906259,99.0643 0.91377383,99.0706 0.81015277,99.0769 0.65523607,99.0833 0.94878072,99.0896 1.7254816,99.0959 3.3116553,99.1022 4.0085225,99.1085 3.6806731,99.1149 3.9914629,99.1212 4.318491,99.1275 3.2314482,99.1338 1.3782705,99.1402 0.46511155,99.1465 0.094677396,99.1528 0.21556017,99.1591 0.62080646,99.1654 0.91384369,99.1718 0.56018537,99.1781 0.043024711,99.1844 0.11220927,99.1907 0.26727298,99.1971 0.18092042,99.2034 0.068934515,99.2097 0.060351457,99.2160 0.077677004,99.2224 0.31923768,99.2287 0.56026185,99.2350 0.2583369,99.2413 0.11205702,99.2477 0.12933525,99.2540 0.18103275,99.2603 0.1724585,99.2666 0.2499637,99.2730 0.16371858,99.2793 0.0862047,99.2856 1.5921773e-005,99.2920 0.043199141,99.2983 0.16392711,99.3046 0.29307577,99.3109 0.23263815,99.3173 0.20686674,99.3236 0.15513924,99.3299 0.051708303,99.3363 0.39664021,99.3426 0.6983068,99.3489 0.49128285,99.3552 0.017216463,99.3616 0.025865562,99.3679 0.0086159352,99.3742 0.077743322,99.3806 0.25875038,99.3869 0.29311249,99.3932 0.29306322,99.3995 0.19820534,99.4059 0.14653243,99.4122 0.16381413,99.4185 0.19826645,99.4249 0.1464594,99.4312 0.051640496,99.4375 0.0086102802,99.4439 0.051892206,99.4502 0.3192454,99.4565 0.53445059,99.4629 0.3100487,99.4692 0.10333616,99.4755 0.051734895,99.4819 0.025854396,99.4882 0.051836874,99.4945 0.18976891,99.5009 0.18952799,99.5072 0.025732812,99.5135 3.8825408e-005,99.5199 0.051805452,99.5262 0.18130837,99.5325 0.44842407,99.5389 0.40499467,99.5452 0.23255947,99.5516 0.094729364,99.5579 0.11211052,99.5642 0.14659871,99.5706 0.12062319,99.5769 0.025782429,99.5832 2.0797484e-005,99.5896 0.08622022,99.5959 0.18982626,99.6022 0.56925154,99.6086 0.68104595,99.6149 0.4824962,99.6213 0.12909979,99.6276 0.0086089494,99.6339 0.051763285,99.6403 0.17244714,99.6466 0.21549706,99.6529 0.13791506,99.6593 0.18970697,99.6656 0.18102077,99.6720 0.07752496,99.6783 0.051817965,99.6846 0.24162531,99.6910 0.47433454,99.6973 0.58622015,99.7037 0.46526274,99.7100 0.14625902,99.7163 2.8567617e-006,99.7227 0.086338632,99.7290 0.1552022,99.7354 0.13785352,99.7417 0.051643364,99.7481 0.025843052,99.7544 0.0086028194,99.7607 0.0086628273,99.7671 0.051707532,99.7734 -1.268134e-006,99.7798 0.14682658,99.7861 0.47429621,99.7925 0.45664674,99.7988 0.1463961,99.8051 0.12940969,99.8115 0.19832735,99.8178 0.17238913,99.8242 0.15523297,99.8305 0.24998918,99.8369 0.17229281,99.8432 0.094780765,99.8496 0.051713035,99.8559 0.060371071,99.8622 0.10347864,99.8686 0.12067371,99.8749 0.086169831,99.8813 0.060329247,99.8876 0.025819447,99.8940 5.730781e-005,99.9003 0.08628872,99.9067 0.11205842,99.9130 0.18969299,99.9194 0.25002444,99.9257 0.18959375,99.9321 0.094765469,99.9384 0.08619713,99.9448 0.172455,99.9511 0.31897706,99.9575 0.24132936,99.9638 0.086153649,99.9702 2.9040299e-005,99.9765 0.094961636,99.9828 0.20698838,99.9892 0.2499681,99.9955 0.24992543,100.0019 0.19822408,100.0082 0.11206991,100.0146 0.11212893,100.0210 0.13790411,100.0273 0.11204865,100.0337 0.14665915,100.0400 0.23280108,100.0464 0.2757723,100.0527 0.23287092,100.0591 0.49157578,100.0654 0.68143588,100.0718 1.0776069,100.0781 1.9777918,100.0845 16.267879,100.0908 58.485207,100.0972 86.03688,100.1035 65.666039,100.1099 26.576136,100.1162 7.3035316,100.1226 4.7671013,100.1289 3.8440404,100.1353 2.7919767,100.1417 1.3349469,100.1480 0.37875998,100.1544 0.21552254,100.1607 0.31904238,100.1671 0.22407845,100.1734 0.15515159,100.1798 0.11197113,100.1861 -5.8086811e-005,100.1925 0.060476743,100.1988 0.15522939,100.2052 0.12920913,100.2116 0.086207703,100.2179 0.22440073,100.2243 0.54332203,100.2306 0.62914979,100.2370 0.43942064,100.2433 0.27577096,100.2497 0.1206862,100.2561 0.120759,100.2624 0.15519512,100.2688 0.13784787,100.2751 0.034386534,100.2815 0.0086798528,100.2879 0.10352325,100.2942 0.12065538,100.3006 0.12925977,100.3069 0.18103333,100.3133 0.37071601,100.3197 0.37934208,100.3260 0.28448933,100.3324 0.10348802,100.3387 0.18976499,100.3451 0.28449112,100.3515 0.20678167,100.3578 0.11201768,100.3642 0.11203963,100.3705 0.060353797,100.3769 0.12077949,100.3833 0.21564977,100.3896 0.35349992,100.3960 0.3793276,100.4024 0.41377991,100.4087 0.26704115,100.4151 0.077450559,100.4214 0.025851239,100.4278 0.0086175762,100.4342 0.025872242,100.4405 0.051726297,100.4469 0.051783349,100.4533 0.16399816,100.4596 0.34489548,100.4660 0.25843236,100.4724 0.086100325,100.4787 0.077588789,100.4851 0.060302883,100.4915 0.034555722,100.4978 0.19848575,100.5042 0.36215985,100.5106 0.36198446,100.5169 0.26713127,100.5233 0.1895647,100.5297 0.077500828,100.5360 -2.2158472e-005,100.5424 3.9246706e-006,100.5488 6.4620913e-006,100.5551 0.025915049,100.5615 0.086258672,100.5679 0.11210378,100.5742 0.13794459,100.5806 0.14655209,100.5870 0.16375031,100.5933 0.077484831,100.5997 1.313541e-006,100.6061 0.051765677,100.6124 0.051696945,100.6188 0.034465399,100.6252 0.051744867,100.6315 0.077634126,100.6379 0.13798994,100.6443 0.1896054,100.6507 0.094816618,100.6570 0.12934999,100.6634 0.086169414,100.6698 0.094852597,100.6761 0.12069731,100.6825 0.086205646,100.6889 0.15516712,100.6953 0.13787502,100.7016 0.077609539,100.7080 0.12080693,100.7144 0.20690201,100.7207 0.13788232,100.7271 0.2069744,100.7335 0.30181968,100.7399 0.33613464,100.7462 0.18085845,100.7526 0.034425516,100.7590 0.11222736,100.7654 0.30184847,100.7717 0.28440961,100.7781 0.22404434,100.7845 0.14645566,100.7909 0.034476738,100.7972 0.13804686,100.8036 0.27597409,100.8100 0.2931824,100.8164 0.29298979,100.8227 0.11187201,100.8291 -3.3445001e-005,100.8355 0.034529351,100.8419 0.16381849,100.8482 0.24140346,100.8546 0.21551391,100.8610 0.10342714,100.8674 0.1206716,100.8738 0.12071162,100.8801 0.29319805,100.8865 0.35351008,100.8929 0.25859341,100.8993 0.16376878,100.9056 0.14646596,100.9120 0.05166319,100.9184 0.11217056,100.9248 0.2241842,100.9312 0.23269865,100.9375 0.24145319,100.9439 0.37938023,100.9503 0.26717189,100.9567 0.17241123,100.9631 0.18106686,100.9694 0.24133898,100.9758 0.21546462,100.9822 0.23275948,100.9886 0.18963858,100.9950 0.10336547,101.0014 0.025905523,101.0077 0.31068209,101.0141 1.2081286,101.0205 2.8888035,101.0269 2.7749355,101.0333 1.2402647,101.0396 0.3187609,101.0460 0.37082803,101.0524 0.4827058,101.0588 0.41368666,101.0652 0.43120039,101.0716 0.93181396,101.0779 1.6382027,101.0843 1.6296042,101.0907 2.8555415,101.0971 5.276834,101.1035 4.9378004,101.1099 2.428894,101.1163 0.48196495,101.1226 0.12951401,101.1290 0.40542153,101.1354 0.51717073,101.1418 0.37916705,101.1482 0.29302293,101.1546 0.18958521,101.1610 0.12065593,101.1673 0.051665559,101.1737 0.0085860323,101.1801 0.02589608,101.1865 0.11210687,101.1929 0.1034551,101.1993 0.086231999,101.2057 0.18977556,101.2121 0.34483412,101.2184 0.22399335,101.2248 0.077515617,101.2312 0.025920432,101.2376 0.15529488,101.2440 0.20686522,101.2504 0.12056764,101.2568 0.13789815,101.2632 0.16383809,101.2696 0.18968576,101.2760 0.18973927,101.2823 0.25871342,101.2887 0.26716959,101.2951 0.18953918,101.3015 0.086154565,101.3079 0.025864583,101.3143 0.077602357,101.3207 0.12068608,101.3271 0.14651838,101.3335 0.025908347,101.3399 0.14671718,101.3463 0.31044927,101.3527 0.31033212,101.3590 0.24994875,101.3654 0.18089083,101.3718 0.05166116,101.3782 0.086247973,101.3846 0.086184837,101.3910 0.09488894,101.3974 0.12939182,101.4038 0.15512292,101.4102 0.10334416,101.4166 0.086177014,101.4230 0.060330287,101.4294 -1.5925651e-005,101.4358 5.7728957e-006,101.4422 0.051768653,101.4486 0.14660552,101.4550 0.11201994,101.4614 0.025839163,101.4678 0.10367405,101.4742 0.31044769,101.4806 0.24119724,101.4869 0.086063057,101.4933 0.025906356,101.4997 0.15537916,101.5061 0.29316366,101.5125 0.27584878,101.5189 0.32752705,101.5253 0.24988355,101.5317 0.18099596,101.5381 0.094787925,101.5445 0.051670074,101.5509 -2.8609978e-005,101.5573 1.4140677e-005,101.5637 0.05185651,101.5701 0.18107077,101.5765 0.13792507,101.5829 0.23288938,101.5893 0.31029364,101.5957 0.17223173,101.6021 0.025783168,101.6085 3.1028398e-005,101.6149 0.077690616,101.6213 0.21559821,101.6277 0.2326677,101.6341 0.077504806,101.6405 0.051733598,101.6469 0.060389571,101.6533 0.12077594,101.6597 0.18104044,101.6661 0.18099235,101.6725 0.22408791,101.6790 0.13789688,101.6854 0.13797516,101.6918 0.18964237,101.6982 0.13795514,101.7046 0.16388308,101.7110 0.16374923,101.7174 0.16378647,101.7238 0.29321858,101.7302 0.38800007,101.7366 0.37925223,101.7430 0.23256242,101.7494 -0.00010057546,101.7558 0.0086848326,101.7622 0.051728573,101.7686 0.025833406,101.7750 0.034526363,101.7814 0.086253412,101.7878 0.086155124,101.7942 0.025831221,101.8006 0.10354752,101.8071 0.27595463,101.8135 0.37064326,101.8199 0.32754475,101.8263 0.24137916,101.8327 0.16377667,101.8391 0.13791667,101.8455 0.12065403,101.8519 0.086184427,101.8583 0.077579632,101.8647 0.077576749,101.8711 0.043085452,101.8775 -7.3083725e-006,101.8840 4.0990335e-006,101.8904 0.025889715,101.8968 0.094851553,101.9032 0.094805926,101.9096 0.26723763,101.9160 0.40522832,101.9224 0.41378772,101.9288 0.13790514,101.9352 0.077639513,101.9417 0.094830103,101.9481 0.060260762,101.9545 -2.2457238e-005,101.9609 0.025922215,101.9673 0.051699266,101.9737 -5.7156194e-005,101.9801 6.0475533e-005,101.9865 0.086273611,101.9929 0.11207551,101.9994 0.11205528,102.0058 0.086175628,102.0122 0.060321975,102.0186 0.077664755,102.0250 0.28467101,102.0314 0.52590472,102.0378 0.45669034,102.0443 0.21550249,102.0507 0.3710705,102.0571 0.69842464,102.0635 0.56009227,102.0699 0.31881204,102.0763 0.32771388,102.0828 0.50017977,102.0892 0.57748711,102.0956 0.84567034,102.1020 3.1149631,102.1084 6.6921039,102.1148 7.3779716,102.1213 3.8931196,102.1277 1.0157303,102.1341 0.95770597,102.1405 2.9586816,102.1469 5.2599983,102.1533 5.5247192,102.1598 2.7739625,102.1662 0.98205137,102.1726 0.34446278,102.1790 0.16371183,102.1854 0.094807118,102.1919 0.11211088,102.1983 0.15517095,102.2047 0.13787775,102.2111 0.086143471,102.2175 0.025836671,102.2239 0.025856311,102.2304 0.025895147,102.2368 0.086231165,102.2432 0.051664632,102.2496 0.051862795,102.2561 0.21561584,102.2625 0.17231895,102.2689 0.18105529,102.2753 0.2932373,102.2817 0.344731,102.2882 0.12056088,102.2946 0.19855283,102.3010 0.5088979,102.3074 0.56012237,102.3139 0.19790684,102.3203 -6.5796325e-005,102.3267 0.025948407,102.3331 0.13795009,102.3395 0.19833805,102.3460 0.31908235,102.3524 0.34482631,102.3588 0.28452614,102.3652 0.39658508,102.3717 0.39643052,102.3781 0.28452027,102.3845 0.50014281,102.3909 0.54302496,102.3974 0.31022051,102.4038 0.16374362,102.4102 0.12070092,102.4166 0.15520109,102.4231 0.24992384,102.4295 0.10334348,102.4359 -1.3484741e-005,102.4424 0.0086219218,102.4488 8.5543306e-006,102.4552 0.051775493,102.4616 0.14665018,102.4681 0.24141416,102.4745 0.23275353,102.4809 0.32760504,102.4874 0.33611947,102.4938 0.13783467,102.5002 0.051727369,102.5066 0.086205468,102.5131 0.025835503,102.5195 1.0412203e-005,102.5259 0.05173279,102.5324 0.051732186,102.5388 0.034468114,102.5452 0.034584612,102.5516 0.19839725,102.5581 0.24138595,102.5645 0.29313213,102.5709 0.33618489,102.5774 0.26724041,102.5838 0.25871241,102.5902 0.32758808,102.5967 0.31878987,102.6031 0.4569065,102.6095 0.56031978,102.6160 0.10332946,102.6224 0.12944868,102.6288 0.29310167,102.6353 0.18953605,102.6417 0.10351406,102.6481 0.21575597,102.6546 0.50884533,102.6610 0.68099123,102.6674 0.50832772,102.6739 0.22409762,102.6803 0.46590832,102.6867 0.81049979,102.6932 0.6375643,102.6996 0.24127339,102.7060 0.35354558,102.7125 0.28432995,102.7189 0.13778427,102.7253 0.025792262,102.7318 -2.8328755e-006,102.7382 8.4890843e-007,102.7447 -5.6257926e-007,102.7511 0.0086316001,102.7575 0.051736418,102.7640 0.051709916,102.7704 0.017266886,102.7768 0.051742487,102.7833 0.051739775,102.7897 0.086196825,102.7962 0.025806352,102.8026 8.8095442e-007,102.8090 0.017251432,102.8155 0.025857851,102.8219 0.0086108353,102.8283 6.7599453e-006,102.8348 0.0086195115,102.8412 0.025899293,102.8477 0.13800059,102.8541 0.18965484,102.8605 0.11198372,102.8670 0.060419392,102.8734 0.18972531,102.8799 0.14652924,102.8863 0.16383432,102.8928 0.13783833,102.8992 0.025768224,102.9056 -2.5310774e-006,102.9121 0.025937404,102.9185 0.10351311,102.9250 0.12071259,102.9314 0.12063645,102.9378 0.060350671,102.9443 0.13797738,102.9507 0.13792221,102.9572 0.16386174,102.9636 0.26740813,102.9701 0.46557736,102.9765 0.38768882,102.9829 0.12054624,102.9894 0.13803102,102.9958 0.25864938,103.0023 0.18090491,103.0087 0.11210508,103.0152 0.48325175,103.0216 0.94007438,103.0281 0.91359079,103.0345 0.51677614,103.0410 0.18943946,103.0474 0.15519209,103.0538 0.13782677,103.0603 0.21585527,103.0667 1.1045253,103.0732 2.3455966,103.0796 2.6115997,103.0861 1.524702,103.0925 0.40475371,103.0990 0.32793975,103.1054 0.62968117,103.1119 0.79306376,103.1183 0.58576769,103.1248 0.23241681,103.1312 0.051650565,103.1377 0.069037624,103.1441 0.23289937,103.1506 0.37931868,103.1570 0.30162761,103.1635 0.17259899,103.1699 0.38811657,103.1764 0.37911206,103.1828 0.18086077,103.1893 0.15523534,103.1957 0.20684458,103.2022 0.077495649,103.2086 0.1293426,103.2151 0.23279104,103.2215 0.25004691,103.2280 0.18965778,103.2344 0.13784653,103.2409 0.051650967,103.2473 0.025854958,103.2538 -4.7575322e-006,103.2602 1.3589511e-006,103.2667 -6.7795224e-007,103.2731 1.3528575e-006,103.2796 -4.7337935e-006,103.2860 1.7583614e-005,103.2925 0.02586491,103.2990 0.017262023,103.3054 0.051732432,103.3119 0.060382448,103.3183 0.18967706,103.3248 0.25007612,103.3312 0.33631578,103.3377 0.29305905,103.3441 0.2586596,103.3506 0.29312539,103.3570 0.23264438,103.3635 0.11194848,103.3700 0.13810995,103.3764 0.40538576,103.3829 0.41367179,103.3893 0.28424984,103.3958 0.12924038,103.4022 0.15524164,103.4087 0.17237924,103.4152 0.094753124,103.4216 0.025917295,103.4281 0.11215237,103.4345 0.13787188,103.4410 0.051657382,103.4474 0.025862895,103.4539 0.025859395,103.4604 0.025887882,103.4668 0.086273327,103.4733 0.13795504,103.4797 0.12934731,103.4862 0.15517834,103.4927 0.13792096,103.4991 0.20686147,103.5056 0.24137811,103.5120 0.31901708,103.5185 0.34479752,103.5250 0.35340077,103.5314 0.15522836,103.5379 0.20693655,103.5444 0.18097565,103.5508 0.1465154,103.5573 0.11205985,103.5637 0.077522099,103.5702 0.025938012,103.5767 0.21574605,103.5831 0.37079942,103.5896 0.40504447,103.5961 0.27570951,103.6025 0.28453478,103.6090 0.33620578,103.6154 0.21537219,103.6219 0.051738545,103.6284 0.19838969,103.6348 0.275962,103.6413 0.35351878,103.6478 0.31026414,103.6542 0.21539609,103.6607 0.14650123,103.6672 0.12062436,103.6736 -5.8577916e-005,103.6801 0.0086377775,103.6866 -9.7811571e-006,103.6930 0.008646206,103.6995 0.025865303,103.7060 0.034499232,103.7124 0.18111016,103.7189 0.23284814,103.7254 0.22412644,103.7318 0.12059817,103.7383 0.077548109,103.7448 0.094909847,103.7512 0.26731977,103.7577 0.24145511,103.7642 0.29307634,103.7706 0.19810566,103.7771 0.12066989,103.7836 0.1637961,103.7900 0.14649768,103.7965 0.094871312,103.8030 0.19834629,103.8094 0.29322332,103.8159 0.34485045,103.8224 0.18954895,103.8289 0.14650597,103.8353 0.12064322,103.8418 0.12934703,103.8483 0.16383931,103.8547 0.14649779,103.8612 0.077519387,103.8677 0.051778074,103.8742 0.1034579,103.8806 0.051627714,103.8871 0.025939642,103.8936 0.14667702,103.9000 0.18100065,103.9065 0.17248061,103.9130 0.37086219,103.9195 0.52594936,103.9259 0.54295641,103.9324 0.3964259,103.9389 0.39658979,103.9454 0.33619386,103.9518 0.23263659,103.9583 0.09475971,103.9648 0.10343777,103.9713 0.034420557,103.9777 0.077606566,103.9842 0.2500692,103.9907 0.38793701,103.9972 0.16374524,104.0036 0.051698036,104.0101 0.034463279,104.0166 -2.1496064e-005,104.0231 5.8429043e-005,104.0295 0.10354163,104.0360 0.22423668,104.0425 0.39674369,104.0490 0.44825768,104.0555 0.24973835,104.0619 0.077523626,104.0684 0.11207585,104.0749 0.11214598,104.0814 0.34496748,104.0878 0.43961409,104.0943 0.39641118,104.1008 0.17245473,104.1073 0.24141122,104.1138 0.14645873,104.1202 0.12936112,104.1267 0.16380945,104.1332 0.12926316,104.1397 0.13807674,104.1462 0.32777593,104.1526 0.36197579,104.1591 0.27578679,104.1656 0.28441408,104.1721 0.15502721,104.1786 0.051689919,104.1850 0.051774539,104.1915 0.12937984,104.1980 0.21550129,104.2045 0.23270048,104.2110 0.25001699,104.2175 0.2242077,104.2239 0.40536967,104.2304 0.79326689,104.2369 0.88779533,104.2434 0.49975419,104.2499 0.1119531,104.2564 0.060352296,104.2628 0.08629027,104.2693 0.18110673,104.2758 0.1895998,104.2823 0.12919888,104.2888 0.051701669,104.2953 0.051809661,104.3017 0.13799976,104.3082 0.13784252,104.3147 0.04308112,104.3212 0.11210142,104.3277 0.077516712,104.3342 0.051801004,104.3407 0.1726651,104.3471 0.37942868,104.3536 0.38776407,104.3601 0.19810472,104.3666 0.08614476,104.3731 0.043100309,104.3796 0.094926052,104.3861 0.20694217,104.3926 0.16368623,104.3990 0.051645126,104.4055 0.025883174,104.4120 0.077579089,104.4185 0.043091431,104.4250 0.077665612,104.4315 0.18109235,104.4380 0.17240864,104.4445 0.17241012,104.4510 0.23271322,104.4574 0.21546926,104.4639 0.13790631,104.4704 0.043111391,104.4769 0.094909519,104.4834 0.16380225,104.4899 0.14654858,104.4964 0.17251126,104.5029 0.23278193,104.5094 0.2068368,104.5159 0.21559124,104.5224 0.33628425,104.5289 0.34473583,104.5353 0.32750452,104.5418 0.29302794,104.5483 0.18100776,104.5548 0.18105003,104.5613 0.11201449,104.5678 0.00858765,104.5743 5.9984518e-007,104.5808 5.5261557e-006,104.5873 -2.2706274e-005,104.5938 8.5305328e-005,104.6003 0.13804954,104.6068 0.18103646,104.6133 0.19822589,104.6198 0.13784456,104.6263 0.051687293,104.6328 0.025858207,104.6393 -2.8210405e-005,104.6457 7.7081611e-005,104.6522 0.11214651,104.6587 0.10341606,104.6652 0.16385862,104.6717 0.31044486,104.6782 0.29301184,104.6847 0.086050324,104.6912 -2.7994494e-005,104.6977 5.981296e-006,104.7042 4.0718355e-006,104.7107 0.034564096,104.7172 0.11208107,104.7237 0.077594839,104.7302 0.13798158,104.7367 0.13790728,104.7432 0.19831857,104.7497 0.36218709,104.7562 0.45688504,104.7627 0.35331196,104.7692 0.1809397,104.7757 0.060322963,104.7822 0.060406074,104.7887 0.17262328,104.7952 0.40521809,104.8017 0.25841153,104.8082 0.060225047,104.8147 -2.1191645e-005,104.8212 2.8337997e-006,104.8277 0.025958057,104.8342 0.15531065,104.8407 0.22414558,104.8472 0.3017295,104.8537 0.3878839,104.8602 0.29299745,104.8667 0.14648773,104.8732 0.051748976,104.8797 0.094947189,104.8862 0.15516219,104.8927 0.086097114,104.8992 0.086224891,104.9057 0.16380113,104.9123 0.060265623,104.9188 2.525743e-005,104.9253 0.077693015,104.9318 0.17248255,104.9383 0.24135774,104.9448 0.3362129,104.9513 0.30165994,104.9578 0.10340466,104.9643 0.14670597,104.9708 0.31900656,104.9773 0.35357022,104.9838 0.53459567,104.9903 0.40488905,104.9968 0.12058569,105.0033 0.22431879,105.0098 0.31033379,105.0163 0.20675489,105.0229 0.11206541,105.0294 0.16382453,105.0359 0.14653112,105.0424 0.25885275,105.0489 0.65565276,105.0554 1.1036502,105.0619 1.1290305,105.0684 0.6978184,105.0749 1.7021776,105.0814 10.26076,105.0879 21.33423,105.0944 21.373352,105.1010 11.489828,105.1075 3.2799909,105.1140 0.99090785,105.1205 0.41346008,105.1270 0.11193472,105.1335 0.11211224,105.1400 0.12066998,105.1465 0.086182877,105.1530 0.077586286,105.1596 0.077568941,105.1661 0.051692653,105.1726 0.060328126,105.1791 0.051721811,105.1856 0.02583785,105.1921 5.0424584e-005,105.1986 0.086328425,105.2051 0.15521747,105.2117 0.16375968,105.2182 0.11197156,105.2247 0.051723205,105.2312 0.1293357,105.2377 0.094828449,105.2442 0.12944265,105.2507 0.24140473,105.2573 0.18090943,105.2638 0.077478297,105.2703 -3.3056323e-005,105.2768 -1.0218307e-006,105.2833 3.714917e-005,105.2898 0.086322434,105.2964 0.18108352,105.3029 0.189633,105.3094 0.21552789,105.3159 0.31901646,105.3224 0.33617017,105.3289 0.17228223,105.3355 0.034415606,105.3420 0.025971076,105.3485 0.12075582,105.3550 0.086081803,105.3615 0.025899844,105.3680 0.18118566,105.3746 0.2844992,105.3811 0.24992095,105.3876 0.15509191,105.3941 0.10340771,105.4006 0.06038554,105.4072 0.13798735,105.4137 0.15516831,105.4202 0.13790601,105.4267 0.077498458,105.4332 -4.4826487e-005,105.4398 1.4831689e-005,105.4463 0.0086174672,105.4528 -1.9570807e-006,105.4593 -2.1755577e-007,105.4658 2.8276827e-006,105.4724 0.0086356048,105.4789 0.034479905,105.4854 0.025866216,105.4919 0.051794641,105.4984 0.12938032,105.5050 0.15510628,105.5115 0.051632442,105.5180 4.9497748e-006,105.5245 0.025918171,105.5311 0.094929919,105.5376 0.15516749,105.5441 0.086095683,105.5506 0.025832616,105.5572 0.025856979,105.5637 0.025918547,105.5702 0.094874538,105.5767 0.086219817,105.5833 0.12938924,105.5898 0.18966161,105.5963 0.22406277,105.6028 0.18955958,105.6094 0.094877742,105.6159 0.14672263,105.6224 0.21546537,105.6289 0.094665788,105.6355 0.03446795,105.6420 0.11211965,105.6485 0.1896254,105.6550 0.11206056,105.6616 0.10347672,105.6681 0.13801809,105.6746 0.31900153,105.6812 0.23267429,105.6877 0.094767392,105.6942 0.025815936,105.7007 0.0086131282,105.7073 0.034609012,105.7138 0.19847803,105.7203 0.25852975,105.7269 0.1119228,105.7334 0.077554695,105.7399 0.025807906,105.7464 0.008613972,105.7530 0.025905745,105.7595 0.10353738,105.7660 0.15516721,105.7726 0.13791543,105.7791 0.17242272,105.7856 0.1379315,105.7922 0.10341412,105.7987 0.086255014,105.8052 0.18972063,105.8118 0.18104808,105.8183 0.25002941,105.8248 0.21535911,105.8314 0.051689174,105.8379 0.08628054,105.8444 0.12071273,105.8510 0.18968777,105.8575 0.18101962,105.8640 0.13787329,105.8706 0.25000486,105.8771 0.3879565,105.8836 0.24128714,105.8902 0.034436576,105.8967 0.051825162,105.9032 0.22423775,105.9098 0.2843821,105.9163 0.11195924,105.9228 0.051771522,105.9294 0.11221745,105.9359 0.28456521,105.9424 0.25849506,105.9490 0.077444054,105.9555 3.1962238e-005,105.9620 0.10363396,105.9686 0.2587316,105.9751 0.25856307,105.9817 0.17232017,105.9882 0.12060826,105.9947 0.12063318,106.0013 0.094802476,106.0078 0.10373685,106.0143 0.45729107,106.0209 0.73273909,106.0274 0.63764644,106.0340 0.30142134,106.0405 0.02579643,106.0470 0.086334467,106.0536 0.21570559,106.0601 0.37942186,106.0667 0.53493339,106.0732 2.1756179,106.0797 8.0829926,106.0863 13.708559,106.0928 12.074241,106.0994 6.6678452,106.1059 1.9199566,106.1124 0.78406489,106.1190 0.31878754,106.1255 0.31041831,106.1321 0.37065354,106.1386 0.1549741,106.1452 0.13789442,106.1517 0.45697972,106.1582 0.51721805,106.1648 0.24133676,106.1713 0.086204864,106.1779 0.086218975,106.1844 0.077593826,106.1910 0.051705044,106.1975 0.025838858,106.2040 0.051726077,106.2106 0.22415057,106.2171 0.293154,106.2237 0.25874382,106.2302 0.25867805,106.2368 0.24140428,106.2433 0.26719716,106.2499 0.17235607,106.2564 0.16380052,106.2629 0.20700125,106.2695 0.36231929,106.2760 0.51725632,106.2826 0.41362733,106.2891 0.27572033,106.2957 0.13780731,106.3022 0.06027098,106.3088 0.025846349,106.3153 0.08623565,106.3219 0.094804734,106.3284 0.051717695,106.3350 0.051756445,106.3415 0.068951517,106.3481 0.12070245,106.3546 0.25881585,106.3612 0.52596062,106.3677 0.44811082,106.3743 0.18087001,106.3808 -2.3929313e-005,106.3874 0.025896521,106.3939 0.034474183,106.4005 0.025867986,106.4070 0.077680998,106.4136 0.17246358,106.4201 0.19836803,106.4267 0.36229965,106.4332 0.5864225,106.4398 0.73283476,106.4463 0.68951625,106.4529 0.48244005,106.4594 0.19801989,106.4660 0.10349931,106.4725 0.24152088,106.4791 0.31024864,106.4856 0.18091556,106.4922 0.16377136,106.4987 0.034450877,106.5053 0.060433045,106.5118 0.21561858,106.5184 0.24127463,106.5249 0.051628307,106.5315 0.13793543,106.5381 0.21558417,106.5446 0.27596372,106.5512 0.1982976,106.5577 0.19827202,106.5643 0.18967244,106.5708 0.19820791,106.5774 0.060221784,106.5839 -1.4002768e-005,106.5905 3.6337287e-006,106.5971 -5.3105634e-007,106.6036 0.025958974,106.6102 0.18989766,106.6167 0.38794357,106.6233 0.2584047,106.6298 0.086099789,106.6364 0.034550808,106.6430 0.11211063,106.6495 0.077487387,106.6561 0.025872003,106.6626 0.11218069,106.6692 0.21551564,106.6757 0.18094735,106.6823 0.23274089,106.6889 0.54312795,106.6954 0.54312319,106.7020 0.32763675,106.7085 0.18106587,106.7151 0.22424756,106.7217 0.3189328,106.7282 0.17227459,106.7348 0.2328092,106.7413 0.36214671,106.7479 0.40515384,106.7545 0.2240482,106.7610 0.18100607,106.7676 0.24135889,106.7741 0.15510876,106.7807 0.025853924,106.7873 0.13798273,106.7938 0.23275837,106.8004 0.13788033,106.8070 0.0086057931,106.8135 0.06048226,106.8201 0.37100053,106.8266 0.64654678,106.8332 0.35313642,106.8398 0.077456668,106.8463 -7.4868044e-006,106.8529 -7.0651186e-007,106.8595 0.0086650485,106.8660 0.077658646,106.8726 0.14653946,106.8792 0.11205235,106.8857 0.10351592,106.8923 0.13792771,106.8989 0.077488579,106.9054 0.025835017,106.9120 0.051719479,106.9186 0.20707169,106.9251 0.59517455,106.9317 0.70695758,106.9383 0.46522304,106.9448 0.23276173,106.9514 0.56063664,106.9580 0.79314166,106.9645 0.62911117,106.9711 0.34464014,106.9777 0.2847572,106.9842 0.74189609,106.9908 1.1380051,106.9974 1.1119283,107.0039 0.93080354,107.0105 0.68092358,107.0171 1.025915,107.0236 1.4056928,107.0302 2.4584835,107.0368 4.2438641,107.0433 6.6308646,107.0499 17.152744,107.0565 104.12266,107.0631 340.70758,107.0696 491.31497,107.0762 382.55762,107.0828 167.26056,107.0893 65.792458,107.0959 55.191135,107.1025 49.483234,107.1091 35.632603,107.1156 18.666843,107.1222 6.44098,107.1288 2.6021073,107.1353 1.654591,107.1419 0.86180001,107.1485 0.54310656,107.1551 0.33616695,107.1616 0.2929818,107.1682 0.2069388,107.1748 0.48303592,107.1814 0.65502888,107.1879 0.40504205,107.1945 0.4051348,107.2011 0.15496032,107.2077 0.025794534,107.2142 0.086412996,107.2208 0.36217788,107.2274 0.31023535,107.2340 0.21540751,107.2405 0.068961173,107.2471 0.17248705,107.2537 0.18107188,107.2603 0.20698951,107.2668 0.27584684,107.2734 0.22405431,107.2800 0.15512213,107.2866 0.094763026,107.2932 0.094806641,107.2997 0.23313902,107.3063 0.71592939,107.3129 0.80154419,107.3195 0.50829202,107.3260 0.39659634,107.3326 0.51736403,107.3392 0.43947378,107.3458 0.22396916,107.3524 0.15516593,107.3589 0.11201221,107.3655 0.043059159,107.3721 0.11216111,107.3787 0.18965305,107.3853 0.11197825,107.3918 0.14659055,107.3984 0.28452533,107.4050 0.22405891,107.4116 0.094825342,107.4182 0.086233355,107.4247 0.051679917,107.4313 0.18967913,107.4379 0.34486157,107.4445 0.15513146,107.4511 0.086203009,107.4577 0.086316712,107.4642 0.28473356,107.4708 0.58624589,107.4774 0.49113375,107.4840 0.28437194,107.4906 0.14657809,107.4972 0.12927002,107.5037 0.02580801,107.5103 0.060403954,107.5169 0.13796619,107.5235 0.15515725,107.5301 0.16383885,107.5367 0.27596062,107.5432 0.40523526,107.5498 0.50871581,107.5564 0.56903797,107.5630 0.43951568,107.5696 0.24121903,107.5762 0.172324,107.5828 0.15516041,107.5894 0.25003356,107.5959 0.18099737,107.6025 0.077630043,107.6091 0.12936009,107.6157 0.12063853,107.6223 0.060261115,107.6289 -2.8780752e-005,107.6355 0.0086429436,107.6421 0.051823825,107.6486 0.18984854,107.6552 0.43981078,107.6618 0.77587199,107.6684 0.67217153,107.6750 0.19812964,107.6816 0.14663237,107.6882 0.14655033,107.6948 0.14656124,107.7014 0.21563448,107.7079 0.32760364,107.7145 0.26704997,107.7211 0.086134501,107.7277 0.14674744,107.7343 0.32761902,107.7409 0.19808985,107.7475 0.034417771,107.7541 0.034484934,107.7607 0.077743299,107.7673 0.3795312,107.7739 0.62944806,107.7805 0.74127775,107.7870 0.37900656,107.7936 0.11194847,107.8002 0.034577824,107.8068 0.13796906,107.8134 0.12069445,107.8200 0.25022957,107.8266 0.44843695,107.8332 0.48268092,107.8398 0.40509731,107.8464 0.34471518,107.8530 0.19817735,107.8596 0.18104219,107.8662 0.18094189,107.8728 0.094865583,107.8794 0.22423309,107.8860 0.18087769,107.8926 -8.9286994e-005,107.8991 0.051872794,107.9057 0.18114248,107.9123 0.18961494,107.9189 0.12924945,107.9255 0.11202819,107.9321 0.077546008,107.9387 0.18111525,107.9453 0.49145219,107.9519 0.49132276,107.9585 0.33624005,107.9651 0.26721242,107.9717 0.12918603,107.9783 0.043136794,107.9849 0.08621192,107.9915 0.086251907,107.9981 0.21572281,108.0047 0.43124381,108.0113 0.57756078,108.0179 0.5259611,108.0245 0.79315776,108.0311 0.60333341,108.0377 0.57751614,108.0443 0.69028842,108.0509 1.682364,108.0575 5.8534336,108.0641 21.733372,108.0707 40.928181,108.0773 48.149136,108.0839 53.604801,108.0905 169.76103,108.0971 384.57971,108.1037 442.11926,108.1103 276.28369,108.1169 90.978928,108.1235 27.809284,108.1301 17.08972,108.1367 11.26115,108.1433 5.4698377,108.1500 2.7918699,108.1566 1.7319497,108.1632 0.83558279,108.1698 0.53442472,108.1764 0.51723218,108.1830 0.59481281,108.1896 0.56028885,108.1962 0.48276863,108.2028 0.48271284,108.2094 0.35328004,108.2160 0.18950181,108.2226 0.043089628,108.2292 0.10350944,108.2358 0.13810423,108.2424 0.34500605,108.2490 0.47434872,108.2556 0.63774371,108.2622 0.37907735,108.2689 0.44839355,108.2755 0.30161092,108.2821 0.16368784,108.2887 0.16393676,108.2953 0.29309982,108.3019 0.13780567,108.3085 0.20707637,108.3151 0.36212257,108.3217 0.33611241,108.3283 0.23261668,108.3349 0.12056877,108.3415 0.086213805,108.3482 0.08623752,108.3548 0.10347448,108.3614 0.12075781,108.3680 0.31054494,108.3746 0.50863862,108.3812 0.34463334,108.3878 0.12920193,108.3944 0.077627793,108.4010 0.13796546,108.4077 0.1638934,108.4143 0.33641279,108.4209 0.56914324,108.4275 0.83604789,108.4341 0.64624989,108.4407 0.45685017,108.4473 0.2240409,108.4539 0.12093041,108.4606 0.50013864,108.4672 0.42235678,108.4738 0.45700973,108.4804 0.51728427,108.4870 0.56886375,108.4936 0.34461844,108.5002 0.18092336,108.5069 0.051641766,108.5135 -1.0689615e-005,108.5201 0.025930539,108.5267 0.11216205,108.5333 0.24136187,108.5399 0.24132337,108.5465 0.21549174,108.5532 0.094778031,108.5598 0.043174688,108.5664 0.17259523,108.5730 0.35347027,108.5796 0.34471542,108.5862 0.3102988,108.5929 0.21544908,108.5995 0.18969667,108.6061 0.43123141,108.6127 0.56915969,108.6193 0.57748735,108.6260 0.27557063,108.6326 0.060242556,108.6392 0.025889331,108.6458 0.051703766,108.6524 1.9897245e-005,108.6590 0.11223297,108.6657 0.22416461,108.6723 0.15501629,108.6789 0.0085372953,108.6855 3.74025e-005,108.6921 0.051802795,108.6988 0.12074847,108.7054 0.17241257,108.7120 0.18963012,108.7186 0.1551666,108.7253 0.53466117,108.7319 0.79313797,108.7385 0.41354924,108.7451 0.025766047,108.7517 0.025935078,108.7584 0.086221769,108.7650 0.077587873,108.7716 0.23277611,108.7782 0.24996912,108.7849 0.1120272,108.7915 0.0085849371,108.7981 6.155582e-006,108.8047 0.0086120078,108.8113 0.034573741,108.8180 0.13802242,108.8246 0.12058239,108.8312 0.0085375672,108.8378 2.8069971e-005,108.8445 0.025881471,108.8511 0.025839888,108.8577 0.0086173164,108.8643 0.051745985,108.8710 0.060345881,108.8776 0.025843307,108.8842 -2.2168284e-005,108.8909 0.0086783534,108.8975 0.077618778,108.9041 0.11219656,108.9107 0.33643344,108.9174 0.46545196,108.9240 0.23246953,108.9306 -9.0128902e-005,108.9372 0.025937837,108.9439 0.043077298,108.9505 0.051730081,108.9571 0.11210602,108.9638 0.11210442,108.9704 0.17245282,108.9770 0.24139136,108.9836 0.25866824,108.9903 0.24132289,108.9969 0.1033156,109.0035 0.0086053303,109.0102 0.034504171,109.0168 0.077701963,109.0234 0.20701864,109.0301 0.34494972,109.0367 1.0522074,109.0433 1.9746646,109.0499 2.112052,109.0566 1.4912763,109.0632 1.9151759,109.0698 4.9438457,109.0765 10.557393,109.0831 15.666624,109.0897 19.420607,109.0964 32.203449,109.1030 45.280975,109.1096 43.292942,109.1163 31.772161,109.1229 20.335735,109.1295 10.45935,109.1362 3.7466276,109.1428 0.77484554,109.1494 0.17214176,109.1561 0.025883731,109.1627 0.14667015,109.1693 0.21554725,109.1760 0.26716018,109.1826 0.12066947,109.1892 0.18973213,109.1959 0.19819701,109.2025 0.13800806,109.2092 0.25877851,109.2158 0.29302463,109.2224 0.2325881,109.2291 0.12924461,109.2357 0.034469411,109.2423 0.025842529,109.2490 0.043140355,109.2556 0.12936662,109.2622 0.19828911,109.2689 0.13785778,109.2755 -4.4287361e-005,109.2822 3.4438385e-006,109.2888 3.0517789e-005,109.2954 0.060423233,109.3021 0.12080763,109.3087 0.20693745,109.3154 0.20681393,109.3220 0.17235373,109.3286 0.11203002,109.3353 0.13795882,109.3419 0.23278157,109.3486 0.18958637,109.3552 0.077575624,109.3618 0.094907932,109.3685 0.15518227,109.3751 0.10335749,109.3818 0.034433156,109.3884 0.025869207,109.3950 -2.8871274e-005,109.4017 8.412973e-005,109.4083 0.13799518,109.4150 0.15518431,109.4216 0.24140148,109.4283 0.16372992,109.4349 0.19837792,109.4415 0.51736844,109.4482 0.53437358,109.4548 0.2154725,109.4615 0.19838175,109.4681 0.25000823,109.4748 0.1981409,109.4814 0.13782246,109.4880 0.15521151,109.4947 0.18111433,109.5013 0.19833116,109.5080 0.19822551,109.5146 0.12925473,109.5213 0.19829032,109.5279 0.21556829,109.5346 0.34508571,109.5412 0.62084532,109.5479 0.53422523,109.5545 0.18939078,109.5612 0.051743217,109.5678 0.18976884,109.5744 0.38795462,109.5811 0.36196452,109.5877 0.12920828,109.5944 0.017223757,109.6010 0.0086481608,109.6077 0.10363305,109.6143 0.31044963,109.6210 0.31891492,109.6276 0.31895015,109.6343 0.25852978,109.6409 0.1725038,109.6476 0.39666978,109.6542 0.40510437,109.6609 0.30168316,109.6675 0.1982322,109.6742 0.14646336,109.6808 0.086134769,109.6875 0.051700786,109.6941 0.025846554,109.7008 0.025892064,109.7074 0.11207755,109.7141 0.094788775,109.7207 0.043146465,109.7274 0.086233713,109.7340 0.05165787,109.7407 -4.063192e-005,109.7473 6.1412567e-005,109.7540 0.10360437,109.7606 0.22420183,109.7673 0.198153,109.7740 0.086167015,109.7806 0.10343605,109.7873 0.060300842,109.7939 0.27589205,109.8006 0.56032008,109.8072 0.43099424,109.8139 0.13793454,109.8205 0.025875058,109.8272 0.077613913,109.8338 0.25882098,109.8405 0.51740426,109.8472 0.42227712,109.8538 0.16355649,109.8605 0.0086002667,109.8671 0.12092739,109.8738 0.37095353,109.8804 0.53441042,109.8871 0.39642054,109.8937 0.39658856,109.9004 0.33612752,109.9071 0.2240551,109.9137 0.18960232,109.9204 0.17239065,109.9270 0.24146061,109.9337 0.27584025,109.9404 0.11193636,109.9470 0.025843225,109.9537 0.07773377,109.9603 0.24154529,109.9670 0.33627614,109.9736 0.35336524,109.9803 0.20673579,109.9870 0.11202015,109.9936 0.094825573,110.0003 0.094855815,110.0069 0.21571925,110.0136 0.40523049,110.0203 0.33611608,110.0269 0.39675611,110.0336 0.65533203,110.0402 0.67216671,110.0469 0.60357076,110.0536 1.0779308,110.0602 1.1900822,110.0669 2.7704213,110.0736 8.5130987,110.0802 12.535063,110.0869 11.47427,110.0935 12.382432,110.1002 30.63434,110.1069 123.04816,110.1135 242.11717,110.1202 249.55258,110.1269 142.19461,110.1335 41.493095,110.1402 14.078885,110.1469 8.9354239,110.1535 4.6685371,110.1602 1.9811209,110.1669 1.00828,110.1735 0.66353166,110.1802 0.33583468,110.1868 0.060169663,110.1935 0.077788658,110.2002 0.28471515,110.2068 0.37064609,110.2135 0.60323399,110.2202 0.43092158,110.2268 0.21553618,110.2335 0.11208256,110.2402 0.37072098,110.2468 0.56894064,110.2535 0.37928101,110.2602 0.25018036,110.2669 0.30192032,110.2735 0.47429067,110.2802 0.61204702,110.2869 0.40488797,110.2935 0.16367419,110.3002 0.14660224,110.3069 0.24151459,110.3135 0.46568203,110.3202 0.51711249,110.3269 0.30166352,110.3335 0.38799217,110.3402 0.35336921,110.3469 0.37068656,110.3536 0.34470281,110.3602 0.18956088,110.3669 0.20689127,110.3736 0.1637947,110.3802 0.23278368,110.3869 0.1895996,110.3936 0.051683124,110.4003 0.025919739,110.4069 0.12942836,110.4136 0.23275164,110.4203 0.19821659,110.4269 0.13788116,110.4336 0.051698949,110.4403 0.11205123,110.4470 0.00859812,110.4536 0.03451702,110.4603 0.060371809,110.4670 0.11218454,110.4737 0.18958287,110.4803 0.034425545,110.4870 0.16387758,110.4937 0.17233208,110.5004 0.060322732,110.5070 0.077589162,110.5137 0.043106142,110.5204 0.086366147,110.5271 0.24149892,110.5337 0.23262115,110.5404 0.0861063,110.5471 0.051687934,110.5538 -5.303308e-005,110.5604 0.025917076,110.5671 0.18998876,110.5738 0.61251235,110.5805 0.81884766,110.5872 0.4823159,110.5938 0.14635283,110.6005 0.051688503,110.6072 0.025845502,110.6139 -1.5952755e-005,110.6206 3.5918922e-005,110.6272 0.077712014,110.6339 0.17242664,110.6406 0.12932649,110.6473 0.17243302,110.6539 0.10329434,110.6606 0.034542348,110.6673 0.20705336,110.6740 0.35372213,110.6807 0.63810313,110.6873 0.60319632,110.6940 0.40503606,110.7007 0.31897452,110.7074 0.24981996,110.7141 0.060212333,110.7208 0.034486309,110.7274 0.03449256,110.7341 0.11208361,110.7408 0.051695015,110.7475 0.051739637,110.7542 0.10347082,110.7609 0.12929672,110.7675 0.12077637,110.7742 0.28454179,110.7809 0.21545082,110.7876 0.15509765,110.7943 0.086221613,110.8010 0.24158674,110.8076 0.4398388,110.8143 0.50007594,110.8210 0.46532801,110.8277 0.16349947,110.8344 0.034494754,110.8411 0.17266229,110.8478 0.38794032,110.8544 0.20667207,110.8611 0.051636066,110.8678 1.137411e-005,110.8745 0.025874229,110.8812 0.025882978,110.8879 0.11215394,110.8946 0.22421339,110.9012 0.24134558,110.9079 0.14651492,110.9146 0.14658803,110.9213 0.13785158,110.9280 0.025757439,110.9347 4.781329e-005,110.9414 0.18124838,110.9481 0.43974689,110.9547 0.34466642,110.9614 0.13784412,110.9681 0.077588864,110.9748 0.10345673,110.9815 0.25015733,110.9882 0.45691261,110.9949 0.28441972,111.0016 0.28462863,111.0083 0.65590471,111.0150 2.2177701,111.0216 4.9932442,111.0283 5.5680676,111.0350 3.8428981,111.0417 2.050056,111.0484 3.2644477,111.0551 17.724596,111.0618 35.960583,111.0685 37.614368,111.0752 23.398449,111.0819 10.242312,111.0886 10.995831,111.0953 19.766808,111.1020 26.962408,111.1086 30.322521,111.1153 32.197723,111.1220 27.761473,111.1287 20.000694,111.1354 11.744171,111.1421 7.5130606,111.1488 3.0828483,111.1555 1.0165328,111.1622 0.48258492,111.1689 0.37914154,111.1756 0.14651789,111.1823 0.32768479,111.1890 0.35337567,111.1957 0.31029847,111.2024 0.18968473,111.2091 0.3189967,111.2158 0.2758151,111.2225 0.13789053,111.2292 0.10340889,111.2359 0.051672135,111.2426 0.051738914,111.2493 0.1638135,111.2560 0.16376451,111.2627 0.086187534,111.2694 0.034471087,111.2761 -1.8057486e-005,111.2828 3.0120238e-005,111.2895 0.1122051,111.2962 0.29329836,111.3028 0.39665437,111.3095 0.37051225,111.3162 0.12908185,111.3229 0.051839765,111.3296 0.34501958,111.3363 0.41372195,111.3431 0.30162066,111.3498 0.15510961,111.3565 0.14651826,111.3632 0.26724854,111.3699 0.18959507,111.3766 0.051710639,111.3833 0.086205721,111.3900 0.025854507,111.3967 0.0258967,111.4034 0.069016993,111.4101 0.35353035,111.4168 0.37061825,111.4235 0.060229991,111.4302 1.5569691e-005,111.4369 0.051732704,111.4436 0.051721856,111.4503 0.10350715,111.4570 0.2501044,111.4637 0.33620486,111.4704 0.22406539,111.4771 0.12932199,111.4838 0.14668348,111.4905 0.32768574,111.4972 0.33606261,111.5039 0.16374661,111.5106 0.25881207,111.5173 0.38798144,111.5240 0.3101494,111.5307 0.13781902,111.5375 0.3794606,111.5442 0.69836444,111.5509 0.61201286,111.5576 0.29302418,111.5643 0.094683781,111.5710 0.034489386,111.5777 0.18117249,111.5844 0.18967378,111.5911 0.18103975,111.5978 0.20684414,111.6045 0.19817448,111.6112 0.20685852,111.6179 0.13793258,111.6247 0.060375784,111.6314 0.086295173,111.6381 0.13792463,111.6448 0.10349861,111.6515 0.25869414,111.6582 0.41381273,111.6649 0.62932181,111.6716 0.45679912,111.6783 0.2498647,111.6850 -9.9057084e-005,111.6918 0.0087607419,111.6985 0.21577252,111.7052 0.41390914,111.7119 0.46539342,111.7186 0.28438586,111.7253 0.23275056,111.7320 0.18098065,111.7387 0.15514006,111.7455 0.14650714,111.7522 0.10341126,111.7589 0.13790657,111.7656 0.11203393,111.7723 0.02583541,111.7790 2.3372468e-005,111.7857 0.02588,111.7925 0.025861124,111.7992 0.051837955,111.8059 0.15525113,111.8126 0.1637336,111.8193 0.18967429,111.8260 0.23277664,111.8327 0.14641742,111.8395 0.034503497,111.8462 0.14671311,111.8529 0.30175826,111.8596 0.23263687,111.8663 0.11196412,111.8730 0.11210717,111.8798 0.13788782,111.8865 0.02581219,111.8932 0.025911525,111.8999 0.051698957,111.9066 0.0086183157,111.9133 0.060435198,111.9201 0.137933,111.9268 0.086139284,111.9335 0.086192235,111.9402 0.10347304,111.9469 0.10348503,111.9536 0.10346909,111.9604 0.094792925,111.9671 0.077589318,111.9738 0.12071921,111.9805 0.13793704,111.9872 0.18982515,111.9940 0.42279339,112.0007 0.6983847,112.0074 0.90542853,112.0141 1.5346363,112.0209 1.2754812,112.0276 0.78432119,112.0343 0.70694435,112.0410 0.76737988,112.0477 1.3109928,112.0545 2.8903677,112.0612 6.6771474,112.0679 13.10249,112.0746 28.568747,112.0813 119.13223,112.0881 414.19788,112.0948 651.59656,112.1015 551.62946,112.1082 258.71295,112.1150 77.88295,112.1217 38.334831,112.1284 25.160385,112.1351 12.99158,112.1419 6.2109776,112.1486 2.6527855,112.1553 1.4474404,112.1620 0.89624,112.1688 0.62053674,112.1755 0.39637852,112.1822 0.35337508,112.1889 0.33626214,112.1957 0.3707073,112.2024 0.39644769,112.2091 0.31025913,112.2158 0.15517536,112.2226 0.094838552,112.2293 0.077599689,112.2360 0.18976863,112.2428 0.27590841,112.2495 0.198175,112.2562 0.10333397,112.2629 0.1206868,112.2697 0.29321414,112.2764 0.51746112,112.2831 0.74161494,112.2899 0.67236662,112.2966 0.41350448,112.3033 0.15496747,112.3100 0.060277652,112.3168 0.051780533,112.3235 0.16392055,112.3302 0.20689666,112.3370 0.14643791,112.3437 0.10345329,112.3504 0.22427498,112.3572 0.31895238,112.3639 0.18089637,112.3706 0.034401488,112.3774 9.6046242e-006,112.3841 0.051831968,112.3908 0.17247163,112.3975 0.15511578,112.4043 0.11210627,112.4110 0.18108734,112.4177 0.16370663,112.4245 0.051609524,112.4312 0.01729627,112.4379 0.15526201,112.4447 0.18970105,112.4514 0.38801327,112.4581 0.47413871,112.4649 0.36200592,112.4716 0.18960351,112.4783 0.16378593,112.4851 0.25870207,112.4918 0.33615676,112.4986 0.18965662,112.5053 0.35362691,112.5120 0.49131721,112.5188 0.31022435,112.5255 0.21556713,112.5322 0.33636424,112.5390 0.47408283,112.5457 0.27561215,112.5524 0.094763279,112.5592 0.09486229,112.5659 0.077647313,112.5727 0.094764724,112.5794 -6.6264409e-005,112.5861 0.025905984,112.5929 0.025831126,112.5996 1.2397637e-006,112.6063 0.034523584,112.6131 0.086219542,112.6198 0.12078574,112.6266 0.189661,112.6333 0.11200689,112.6400 0.17251724,112.6468 0.49146834,112.6535 0.69831383,112.6603 0.54303271,112.6670 0.27583402,112.6737 0.22415107,112.6805 0.21553293,112.6872 0.25860816,112.6940 0.21544234,112.7007 0.23269427,112.7074 0.12924588,112.7142 0.14656733,112.7209 0.21565187,112.7277 0.3707529,112.7344 0.31025207,112.7412 0.25867909,112.7479 0.26720098,112.7546 0.10331251,112.7614 0.11214135,112.7681 0.21563122,112.7749 0.28446028,112.7816 0.17225407,112.7884 0.0085696522,112.7951 0.12074412,112.8019 0.26729491,112.8086 0.32763296,112.8153 0.24998894,112.8221 0.20688692,112.8288 0.21546234,112.8356 0.12064686,112.8423 0.077593215,112.8491 0.051716883,112.8558 0.051728871,112.8626 0.086234018,112.8693 0.17239442,112.8761 0.14661767,112.8828 0.24152407,112.8895 0.30173662,112.8963 0.2412909,112.9030 0.11195104,112.9098 0.025794227,112.9165 0.11214052,112.9233 0.31911272,112.9300 0.36205986,112.9368 0.21547109,112.9435 0.23279662,112.9503 0.25002572,112.9570 0.22404632,112.9638 0.11199229,112.9705 0.18114084,112.9773 0.32776162,112.9840 0.50017798,112.9908 0.57770175,112.9975 0.56026548,113.0043 0.3531104,113.0110 0.086088039,113.0178 0.18989131,113.0245 0.37069958,113.0313 0.55223948,113.0380 1.6131835,113.0448 2.3190949,113.0515 2.0078654,113.0583 1.5340581,113.0650 2.9528561,113.0718 10.826427,113.0785 18.202597,113.0853 25.104752,113.0921 42.204067,113.0988 52.620445,113.1056 40.776287,113.1123 18.925396,113.1191 8.0819931,113.1258 5.4463463,113.1326 3.006367,113.1393 1.1195661,113.1461 0.48234248,113.1528 0.2153219,113.1596 0.215599,113.1663 0.34477931,113.1731 0.24988553,113.1799 0.1551463,113.1866 0.094854034,113.1934 0.14663535,113.2001 0.18101044,113.2069 0.16373864,113.2136 0.14661804,113.2204 0.24154381,113.2272 0.35352138,113.2339 0.3533484,113.2407 0.23254217,113.2474 0.05165761,113.2542 0.086285658,113.2609 0.11204249,113.2677 0.051659919,113.2745 0.034550674,113.2812 0.16395931,113.2880 0.27591205,113.2947 0.2326058,113.3015 0.077504054,113.3083 0.12073166,113.3150 0.11201088,113.3218 0.025807051,113.3285 -5.4830966e-006,113.3353 0.034613755,113.3421 0.17247555,113.3488 0.1033017,113.3556 -5.5499113e-005,113.3623 0.025914803,113.3691 0.13804063,113.3759 0.21557599,113.3826 0.3018533,113.3894 0.58628863,113.3961 0.48266295,113.4029 0.36200249,113.4097 0.27577955,113.4164 0.18102609,113.4232 0.16381602,113.4300 0.12059584,113.4367 0.077509224,113.4435 0.077569567,113.4503 0.034504149,113.4570 0.10355681,113.4638 0.25866583,113.4705 0.24128224,113.4773 0.07754527,113.4841 0.07767126,113.4908 0.13790961,113.4976 0.051645495,113.5044 0.025852516,113.5111 0.0086097429,113.5179 -6.4045316e-006,113.5247 1.6657876e-005,113.5314 0.051823616,113.5382 0.41402236,113.5450 0.6208027,113.5517 0.54302138,113.5585 0.33611402,113.5653 0.24994949,113.5720 0.19823012,113.5788 0.11196727,113.5856 0.034425687,113.5923 0.025864797,113.5991 0.034514651,113.6059 0.077649578,113.6126 0.11207925,113.6194 0.07749071,113.6262 0.025898671,113.6329 0.18122937,113.6397 0.3363364,113.6465 0.47448084,113.6533 0.80194718,113.6600 0.72377849,113.6668 0.35319161,113.6736 0.30169463,113.6803 0.27583691,113.6871 0.25851515,113.6939 0.086065695,113.7007 0.051757772,113.7074 0.1293907,113.7142 0.23290111,113.7210 0.34483355,113.7277 0.28439367,113.7345 0.31890792,113.7413 0.17229557,113.7481 0.07770358,113.7548 0.29333466,113.7616 0.37064546,113.7684 0.24989775,113.7751 0.23279583,113.7819 0.20679983,113.7887 0.094755419,113.7955 0.12067463,113.8022 0.060323413,113.8090 0.11218175,113.8158 0.25023997,113.8226 0.44843611,113.8293 0.45686749,113.8361 0.74998271,113.8429 0.8015058,113.8497 0.37047645,113.8564 0.21553698,113.8632 0.19839305,113.8700 0.30174473,113.8768 0.22404763,113.8836 0.19833928,113.8903 0.32760084,113.8971 0.2929728,113.9039 0.14644605,113.9107 0.0085964147,113.9174 0.025853615,113.9242 0.10356034,113.9310 0.28461072,113.9378 0.2759096,113.9446 0.34484127,113.9513 0.28443477,113.9581 0.26724318,113.9649 0.37067762,113.9717 0.31884772,113.9784 0.077487454,113.9852 0.043230411,113.9920 0.20701748,113.9988 0.24127649,114.0056 0.13788074,114.0123 0.22432217,114.0191 0.44842401,114.0259 0.48259965,114.0327 0.517268,114.0395 0.8451454,114.0463 1.0002881,114.0530 1.2070462,114.0598 1.2503139,114.0666 1.8284646,114.0734 3.0091906,114.0802 3.3533046,114.0869 3.397768,114.0937 9.7556076,114.1005 38.716202,114.1073 79.496696,114.1141 83.162308,114.1209 47.585461,114.1276 13.844995,114.1344 5.7760024,114.1412 6.6817994,114.1480 6.7924042,114.1548 5.0586081,114.1616 2.6014924,114.1684 0.99044156,114.1751 0.31864265,114.1819 0.068943284,114.1887 0.15530911,114.1955 0.26735607,114.2023 0.38794219,114.2091 0.29292712,114.2159 0.12055998,114.2226 0.03447289,114.2294 0.051751889,114.2362 0.094953746,114.2430 0.21559963,114.2498 0.20685992,114.2566 0.18100983,114.2634 0.20706065,114.2702 0.37070456,114.2769 0.1893488,114.2837 -6.7173089e-005,114.2905 0.034522757,114.2973 0.025848227,114.3041 0.094939686,114.3109 0.21550284,114.3177 0.077456728,114.3245 0.060443729,114.3313 0.24149023,114.3380 0.29314908,114.3448 0.24994595,114.3516 0.086050734,114.3584 0.034534726,114.3652 0.10349586,114.3720 0.077520028,114.3788 0.14662164,114.3856 0.32763928,114.3924 0.24993418,114.3992 0.10338623,114.4060 0.03443322,114.4128 0.025907684,114.4195 0.11210187,114.4263 0.10340866,114.4331 0.086239733,114.4399 0.23279393,114.4467 0.22407234,114.4535 0.051684946,114.4603 0.051783983,114.4671 0.094869666,114.4739 0.10341786,114.4807 0.051657766,114.4875 -5.2571533e-005,114.4943 0.00010260272,114.5011 0.1639692,114.5079 0.23271661,114.5147 0.1205276,114.5215 0.034465104,114.5283 0.10358871,114.5350 0.23293087,114.5418 0.31889004,114.5486 0.12913091,114.5554 0.051682886,114.5622 0.025844304,114.5690 0.051775973,114.5758 0.18127835,114.5826 0.37942767,114.5894 0.30159178,114.5962 0.2067951,114.6030 0.1637505,114.6098 0.16382168,114.6166 0.18106245,114.6234 0.18108577,114.6302 0.21554507,114.6370 0.21552676,114.6438 0.19815186,114.6506 0.051532321,114.6574 5.1547548e-005,114.6642 0.13802555,114.6710 0.23278099,114.6778 0.24131072,114.6846 0.094734348,114.6914 -2.6272669e-006,114.6982 -3.3638792e-006,114.7050 1.6084176e-005,114.7118 0.025833784,114.7186 0.0087281987,114.7254 0.24150726,114.7322 0.31027737,114.7390 0.15507664,114.7458 0.025820483,114.7526 0.086244471,114.7594 0.1810912,114.7662 0.22412425,114.7730 0.15517135,114.7798 0.22416684,114.7866 0.23272415,114.7934 0.16374783,114.8003 0.051686041,114.8071 -9.072196e-006,114.8139 1.065899e-005,114.8207 0.07762558,114.8275 0.17243189,114.8343 0.19822514,114.8411 0.01726249,114.8479 0.29319602,114.8547 0.63795614,114.8615 0.61201298,114.8683 0.29303241,114.8751 0.017230576,114.8819 0.14660904,114.8887 0.38798007,114.8955 0.37926304,114.9023 0.16380599,114.9091 0.14671096,114.9159 0.2759473,114.9228 0.25849122,114.9296 0.12059122,114.9364 0.086180493,114.9432 0.03440807,114.9500 0.008651535,114.9568 0.14663781,114.9636 0.22415031,114.9704 0.17243709,114.9772 0.22426215,114.9840 0.37936851,114.9908 0.38778785,114.9977 0.26718795,115.0045 0.2153447,115.0113 0.24218413,115.0181 1.9944748,115.0249 4.9422145,115.0317 5.6367435,115.0385 4.0939913,115.0453 7.2210588,115.0521 16.54174,115.0589 21.837112,115.0658 20.333708,115.0726 18.10973,115.0794 13.856997,115.0862 7.0042462,115.0930 3.9655194,115.0998 4.9672947,115.1066 6.7256355,115.1134 7.5681219,115.1203 5.2132263,115.1271 2.9465184,115.1339 1.4989183,115.1407 0.81841713,115.1475 0.36181915,115.1543 0.28438121,115.1611 0.10326838,115.1680 0.051713195,115.1748 0.043072943,115.1816 0.025911406,115.1884 0.10358463,115.1952 0.15516911,115.2020 0.094733663,115.2089 0.043081366,115.2157 0.086270899,115.2225 0.1379898,115.2293 0.14650318,115.2361 0.11206213,115.2429 0.27607563,115.2498 0.52593172,115.2566 0.38776198,115.2634 0.17230216,115.2702 0.1294149,115.2770 0.25008124,115.2838 0.25001776,115.2907 0.44852766,115.2975 0.77598566,115.3043 0.65486443,115.3111 0.25833446,115.3179 0.077499993,115.3248 0.025901813,115.3316 0.13805839,115.3384 0.3793706,115.3452 0.5345006,115.3520 0.40511391,115.3589 0.22408679,115.3657 0.16381545,115.3725 0.18104811,115.3793 0.16373283,115.3861 0.086120419,115.3930 0.051725186,115.3998 0.12076314,115.4066 0.17245273,115.4134 0.18977733,115.4202 0.29312614,115.4271 0.20679882,115.4339 0.18099016,115.4407 0.1982273,115.4475 0.23291902,115.4544 0.43135756,115.4612 0.68955904,115.4680 0.44792655,115.4748 0.22403251,115.4817 0.16380498,115.4885 0.31908989,115.4953 0.48284709,115.5021 0.47408581,115.5090 0.31019092,115.5158 0.025772493,115.5226 1.8882913e-005,115.5294 -1.2167636e-005,115.5363 0.0086681442,115.5431 0.12075634,115.5499 0.13790716,115.5567 0.05165863,115.5636 -2.2178105e-005,115.5704 0.025893528,115.5772 0.10355234,115.5840 0.18975939,115.5909 0.28459609,115.5977 0.44843203,115.6045 0.54311305,115.6114 0.46542433,115.6182 0.40525669,115.6250 0.49144229,115.6318 0.41351959,115.6387 0.13770354,115.6455 0.034435783,115.6523 -2.8034005e-005,115.6592 1.5180046e-005,115.6660 0.025942996,115.6728 0.086251207,115.6796 0.068901397,115.6865 0.025806557,115.6933 0.0086285016,115.7001 0.025857706,115.7070 0.025928531,115.7138 0.21573681,115.7206 0.37935376,115.7275 0.24979705,115.7343 0.13800316,115.7411 0.37109157,115.7480 0.60352248,115.7548 0.42201412,115.7616 0.1205027,115.7685 0.13795561,115.7753 0.086116448,115.7821 0.05176444,115.7890 0.15526789,115.7958 0.20689315,115.8026 0.13783845,115.8095 0.051716343,115.8163 0.086227767,115.8231 0.051662944,115.8300 0.025877286,115.8368 0.10352408,115.8436 0.22415839,115.8505 0.24137825,115.8573 0.25870964,115.8641 0.29311052,115.8710 0.23276296,115.8778 0.21544205,115.8846 0.051581383,115.8915 0.025896538,115.8983 0.077661358,115.9051 0.15522026,115.9120 0.17248181,115.9188 0.40534994,115.9257 0.68104798,115.9325 0.63782829,115.9393 0.52573848,115.9462 0.30159289,115.9530 0.15522867,115.9598 0.14656109,115.9667 0.14653906,115.9735 0.15525204,115.9804 0.23284037,115.9872 0.28441459,115.9940 0.15497276,116.0009 0.0086295269,116.0077 0.18980932,116.0146 0.31028593,116.0214 0.25021189,116.0282 0.59543025,116.0351 0.96563894,116.0419 0.82719886,116.0488 0.67242557,116.0556 1.2077891,116.0624 2.3032923,116.0693 3.6737268,116.0761 5.0699916,116.0830 6.5006347,116.0898 6.3609772,116.0967 4.4121695,116.1035 2.9735296,116.1103 7.4673314,116.1172 29.901068,116.1240 51.948948,116.1309 47.675144,116.1377 22.833286,116.1446 5.4233294,116.1514 1.8099082,116.1582 1.1289376,116.1651 0.92212427,116.1719 0.72355711,116.1788 0.17215522,116.1856 0.077652089,116.1925 0.086190134,116.1993 0.060367592,116.2062 0.086229689,116.2130 0.077568009,116.2198 0.051687114,116.2267 0.025884038,116.2335 0.11216719,116.2404 0.17246871,116.2472 0.24151966,116.2541 0.33629766,116.2609 0.301604,116.2678 0.19816253,116.2746 0.18113342,116.2815 0.26724532,116.2883 0.18095903,116.2952 0.16368984,116.3020 0.025730848,116.3089 0.025926644,116.3157 0.086222351,116.3226 0.051671237,116.3294 0.077645674,116.3363 0.21565257,116.3431 0.28456339,116.3500 0.26719663,116.3568 0.16363086,116.3637 0.034415133,116.3705 0.077667549,116.3774 0.14659046,116.3842 0.18097159,116.3911 0.1379672,116.3979 0.18967836,116.4048 0.14647752,116.4116 0.086179763,116.4185 0.025845572,116.4253 0.034522403,116.4322 0.1207739,116.4390 0.15517113,116.4459 0.10336182,116.4527 0.025808442,116.4596 0.05177433,116.4664 0.18118086,116.4733 0.27584505,116.4801 0.15513414,116.4870 0.18969746,116.4938 0.13782929,116.5007 0.025780432,116.5076 0.13793777,116.5144 0.051723741,116.5213 0.051750567,116.5281 0.060383275,116.5350 0.05167938,116.5418 0.017227547,116.5487 0.077635273,116.5555 0.17245479,116.5624 0.22419377,116.5693 0.22409664,116.5761 0.10343544,116.5830 0.13795312,116.5898 0.10340536,116.5967 0.12064812,116.6035 0.051687494,116.6104 0.02592022,116.6172 0.13813162,116.6241 0.25858381,116.6310 0.12051167,116.6378 0.14654298,116.6447 0.18966553,116.6515 0.33625281,116.6584 0.37088034,116.6653 0.45709187,116.6721 0.49982542,116.6790 0.35326359,116.6858 0.24137443,116.6927 0.1379886,116.6996 0.15512648,116.7064 0.051627904,116.7133 0.051747456,116.7201 0.086295322,116.7270 0.18106216,116.7339 0.13789903,116.7407 0.13790691,116.7476 0.10350902,116.7544 0.21560557,116.7613 0.20681168,116.7682 0.1550948,116.7750 0.12931335,116.7819 0.16384897,116.7888 0.22416607,116.7956 0.22409393,116.8025 0.1292697,116.8093 0.094768099,116.8162 0.025850914,116.8231 0.077610247,116.8299 0.077553362,116.8368 0.1035732,116.8437 0.29326117,116.8505 0.35339582,116.8574 0.28462547,116.8643 0.48296297,116.8711 0.52575779,116.8780 0.38767678,116.8849 0.17222245,116.8917 0.12935261,116.8986 0.1638552,116.9054 0.12935035,116.9123 0.18980525,116.9192 0.31035832,116.9260 0.24981272,116.9329 0.24994792,116.9398 0.31038529,116.9466 0.29310063,116.9535 0.17239486,116.9604 0.19821484,116.9673 0.2672168,116.9741 0.30175787,116.9810 0.21554288,116.9879 0.12934808,116.9947 0.13793786,117.0016 0.11204129,117.0085 0.10344663,117.0153 0.11202157,117.0222 0.060364313,117.0291 0.1034705,117.0359 0.16408184,117.0428 0.57809955,117.0497 0.86210769,117.0566 0.74970329,117.0634 0.96583813,117.0703 2.8039634,117.0772 6.4177918,117.0840 9.6487894,117.0909 10.17943,117.0978 7.4707241,117.1047 4.1097713,117.1115 2.4309444,117.1184 3.1480136,117.1253 4.7250309,117.1321 4.4469252,117.1390 2.359992,117.1459 0.58537567,117.1528 0.31046468,117.1596 0.62099403,117.1665 0.99146605,117.1734 0.82736564,117.1803 0.62928939,117.1871 0.48273444,117.1940 0.35329503,117.2009 0.24984397,117.2078 0.18098874,117.2146 0.19829553,117.2215 0.1637888,117.2284 0.1206618,117.2353 0.11225311,117.2421 0.36226255,117.2490 0.37050703,117.2559 0.13779911,117.2628 0.11204744,117.2696 0.05168378,117.2765 0.086314842,117.2834 0.25018385,117.2903 0.38791582,117.2971 0.2584469,117.3040 0.10333013,117.3109 -3.9543349e-005,117.3178 1.0569218e-005,117.3247 -2.730822e-006,117.3315 3.5332386e-007,117.3384 1.3178238e-006,117.3453 -5.6250565e-006,117.3522 0.0086515769,117.3591 0.1379545,117.3659 0.1638415,117.3728 0.18970579,117.3797 0.15523212,117.3866 0.22422381,117.3935 0.24138646,117.4003 0.26711333,117.4072 0.20683987,117.4141 0.23276715,117.4210 0.12928146,117.4279 0.12944886,117.4347 0.3448993,117.4416 0.4137232,117.4485 0.2584841,117.4554 0.18986723,117.4623 0.47440556,117.4691 0.46532238,117.4760 0.26702312,117.4829 0.34503207,117.4898 0.6037578,117.4967 0.54287684,117.5036 0.19795533,117.5104 0.077494189,117.5173 0.086196661,117.5242 0.060390417,117.5311 0.0603173,117.5380 0.22411242,117.5449 0.40521872,117.5518 0.37070394,117.5586 0.2414325,117.5655 0.2155311,117.5724 0.1033637,117.5793 0.05171505,117.5862 0.051703416,117.5931 0.025916237,117.6000 0.21576136,117.6068 0.54316413,117.6137 0.28432187,117.6206 0.16368189,117.6275 0.094753325,117.6344 0.086225972,117.6413 0.24146637,117.6482 0.34479558,117.6551 0.19818777,117.6619 0.025821939,117.6688 0.025966248,117.6757 0.20697726,117.6826 0.2068935,117.6895 0.21552882,117.6964 0.16375332,117.7033 0.16374576,117.7102 0.16373025,117.7171 0.077607416,117.7239 0.12946841,117.7308 0.27602336,117.7377 0.3103255,117.7446 0.26708815,117.7515 0.17228614,117.7584 0.094776459,117.7653 0.051748119,117.7722 0.06029927,117.7791 0.0086855134,117.7860 0.21571594,117.7929 0.33617344,117.7997 0.16358626,117.8066 9.7898801e-006,117.8135 0.1294789,117.8204 0.24141273,117.8273 0.20689453,117.8342 0.18962763,117.8411 0.16366555,117.8480 0.086133525,117.8549 0.025854742,117.8618 -1.6319622e-006,117.8687 0.025870921,117.8756 0.025854789,117.8825 -6.2884155e-006,117.8894 5.9069384e-006,117.8963 0.025876295,117.9032 0.051723961,117.9101 0.025848521,117.9169 -8.2652932e-006,117.9238 1.5069875e-005,117.9307 0.051790379,117.9376 0.14663814,117.9445 0.20691247,117.9514 0.1377935,117.9583 0.02585135,117.9652 0.16392581,117.9721 0.23287974,117.9790 0.2931844,117.9859 0.24989441,117.9928 0.1291521,117.9997 0.051682971,118.0066 0.060343172,118.0135 0.034443464,118.0204 0.11243095,118.0273 0.68178833,118.0342 1.181044,118.0411 0.75798672,118.0480 0.40516436,118.0549 0.81078672,118.0618 1.0170878,118.0687 0.6291737,118.0756 1.1220093,118.0825 2.8202651,118.0894 3.7341709,118.0963 5.4940434,118.1032 7.3801422,118.1101 6.5141745,118.1170 2.944463,118.1239 0.7927267,118.1308 2.5203369,118.1377 6.416759,118.1446 7.7661586,118.1515 4.6172857,118.1584 1.3945081,118.1653 0.12882084,118.1722 0.060510125,118.1791 0.19836603,118.1860 0.20679852,118.1929 0.11204264,118.1998 0.13801332,118.2067 0.25867337,118.2137 0.31886131,118.2206 0.12920934,118.2275 0.051718086,118.2344 0.06042045,118.2413 0.19840403,118.2482 0.21552171,118.2551 0.16374154,118.2620 0.24995849,118.2689 0.50002742,118.2758 0.50004554,118.2827 0.3966485,118.2896 0.43115428,118.2965 0.41375116,118.3034 0.31886652,118.3103 0.38796178,118.3172 0.45681354,118.3241 0.24122337,118.3311 0.10341417,118.3380 0.10346037,118.3449 0.12069494,118.3518 0.12072018,118.3587 0.15515354,118.3656 0.10346404,118.3725 0.1639618,118.3794 0.43973568,118.3863 0.47418576,118.3932 0.46545938,118.4001 0.25842336,118.4071 0.10333336,118.4140 1.5414078e-006,118.4209 0.077742159,118.4278 0.21561374,118.4347 0.20684007,118.4416 0.12918614,118.4485 0.025767509,118.4554 3.4549965e-005,118.4623 0.051743414,118.4693 0.060441293,118.4762 0.20702067,118.4831 0.22405259,118.4900 0.22413172,118.4969 0.28459358,118.5038 0.28448007,118.5107 0.1722244,118.5176 0.060352631,118.5246 0.25890568,118.5315 0.38797918,118.5384 0.30160907,118.5453 0.25854066,118.5522 0.18957588,118.5591 0.10333427,118.5660 -6.6944471e-005,118.5730 0.0087027717,118.5799 0.12083291,118.5868 0.23278989,118.5937 0.18091166,118.6006 0.051641367,118.6075 0.077694289,118.6145 0.4138906,118.6214 0.65509146,118.6283 0.58619082,118.6352 0.43978125,118.6421 0.30171201,118.6490 0.23269606,118.6560 0.20684332,118.6629 0.0774827,118.6698 0.0085836677,118.6767 1.2579968e-005,118.6836 0.017271681,118.6905 0.043135025,118.6975 0.16385983,118.7044 0.18106289,118.7113 0.18961678,118.7182 0.20682895,118.7251 0.13787621,118.7321 -1.237328e-005,118.7390 0.008668798,118.7459 0.051775314,118.7528 0.051677898,118.7597 0.094872661,118.7667 0.24150243,118.7736 0.27581573,118.7805 0.12061165,118.7874 0.13811964,118.7943 0.4055354,118.8013 0.59477949,118.8082 0.36175224,118.8151 0.18948473,118.8220 0.11205462,118.8289 0.24151218,118.8359 0.34482199,118.8428 0.20680556,118.8497 0.14667037,118.8566 0.32773882,118.8636 0.43973064,118.8705 0.43956694,118.8774 0.25843343,118.8843 0.13786083,118.8913 0.086121015,118.8982 0.025812669,118.9051 0.051794659,118.9120 0.13799299,118.9190 0.13787083,118.9259 0.086155608,118.9328 0.051719714,118.9397 0.025882574,118.9467 0.094874121,118.9536 0.1120467,118.9605 0.051710241,118.9674 0.11207873,118.9744 0.15518036,118.9813 0.18107371,118.9882 0.19840865,118.9951 0.38821676,119.0021 0.64653265,119.0090 0.46532378,119.0159 0.32760537,119.0229 0.32769459,119.0298 0.39662749,119.0367 0.39643067,119.0436 0.27565706,119.0506 0.56147146,119.0575 3.2110314,119.0644 8.1063147,119.0714 9.092783,119.0783 5.8761263,119.0852 3.7240973,119.0921 5.5218773,119.0991 11.030811,119.1060 13.084916,119.1129 8.8388681,119.1199 3.1853714,119.1268 0.7664547,119.1337 0.77602041,119.1407 0.75864893,119.1476 0.88792318,119.1545 0.46516621,119.1615 0.042973734,119.1684 0.025879165,119.1753 0.0085924044,119.1823 4.2775546e-006,119.1892 0.051790342,119.1961 0.30194378,119.2031 0.56905228,119.2100 0.37043536,119.2169 0.017132059,119.2239 0.094987817,119.2308 0.20694563,119.2377 0.18095821,119.2447 0.12059765,119.2516 0.051711984,119.2585 0.051803637,119.2655 0.12079276,119.2724 0.18099596,119.2793 0.12061756,119.2863 0.21561828,119.2932 0.53470868,119.3001 0.75007594,119.3071 0.62905735,119.3140 0.4049857,119.3209 0.2413349,119.3279 0.086165756,119.3348 3.816883e-005,119.3418 0.051769748,119.3487 0.077631056,119.3556 0.16402611,119.3626 0.46573219,119.3695 0.53434753,119.3764 0.31882933,119.3834 0.28454804,119.3903 0.32759598,119.3973 0.3102091,119.4042 0.29304022,119.4111 0.26717964,119.4181 0.077482216,119.4250 -7.6571123e-006,119.4320 0.025907272,119.4389 0.17246152,119.4458 0.18099387,119.4528 0.051681213,119.4597 -1.4122556e-005,119.4667 0.026002543,119.4736 0.19840737,119.4805 0.2931684,119.4875 0.32750958,119.4944 0.14644104,119.5014 0.15521806,119.5083 0.15513483,119.5153 0.10339314,119.5222 0.11220023,119.5291 0.26731902,119.5361 0.20671457,119.5430 0.051606838,119.5500 -1.2149236e-006,119.5569 -1.6946125e-005,119.5639 6.9004716e-005,119.5708 0.12949361,119.5777 0.21549626,119.5847 0.094652988,119.5916 -6.169315e-005,119.5986 0.025950711,119.6055 0.16388804,119.6125 0.25012183,119.6194 0.34495446,119.6264 0.37063745,119.6333 0.25846264,119.6402 0.11192836,119.6472 0.060302749,119.6541 0.051713094,119.6611 0.0086215716,119.6680 0.02590977,119.6750 0.08630538,119.6819 0.23277098,119.6889 0.22405311,119.6958 0.14649767,119.7028 0.025831297,119.7097 6.5570161e-006,119.7167 -2.6213071e-005,119.7236 0.0087288655,119.7306 0.25046763,119.7375 0.56052542,119.7445 0.43922985,119.7514 0.10316675,119.7584 0.034520648,119.7653 0.086280331,119.7723 0.18100256,119.7792 0.17241891,119.7862 0.18967505,119.7931 0.14662118,119.8001 0.28456238,119.8070 0.21539217,119.8140 0.08608605,119.8209 0.24143207,119.8279 0.29318812,119.8348 0.14654127,119.8418 0.17236872,119.8487 0.14657454,119.8557 0.14654434,119.8626 0.077518858,119.8696 0.077583663,119.8765 0.05170577,119.8835 0.051711801,119.8904 0.086210124,119.8974 0.09482678,119.9043 0.10353774,119.9113 0.19837299,119.9183 0.21554336,119.9252 0.25856707,119.9322 0.20678262,119.9391 0.11206533,119.9461 0.17254566,119.9530 0.4484072,119.9600 0.65508884,119.9669 0.37912592,119.9739 0.17241465,119.9808 0.137959,119.9878 0.31046036,119.9948 0.51745325,120.0017 0.44816583,120.0087 0.26703104,120.0156 0.18112564,120.0226 0.37113389,120.0295 0.67270112,120.0365 0.66357458,120.0435 0.52556193,120.0504 0.41355324,120.0574 0.49178046,120.0643 2.2354257,120.0713 6.0028172,120.0782 7.8109117,120.0852 9.6687536,120.0922 20.295799,120.0991 30.537508,120.1061 24.921144,120.1130 11.757089,120.1200 3.7376897,120.1270 2.0682304,120.1339 1.0508215,120.1409 0.3186205,120.1478 0.23298243,120.1548 0.43984407,120.1618 0.43079311,120.1687 0.18077822,120.1757 0.14654647,120.1827 0.18967052,120.1896 0.14648238,120.1966 0.060296986,120.2035 0.13794801,120.2105 0.1206842,120.2175 0.077596381,120.2244 0.10348219,120.2314 0.21554419,120.2384 0.18100525,120.2453 0.05166541,120.2523 0.025831951,120.2592 0.025893165,120.2662 0.1553707,120.2732 0.41388837,120.2801 0.36193794,120.2871 0.16367976,120.2941 0.02581284,120.3010 0.034506295,120.3080 0.077573441,120.3150 0.02581994,120.3219 0.034572717,120.3289 0.26731578,120.3359 0.20680074,120.3428 0.094819337,120.3498 0.094920851,120.3568 0.13794412,120.3637 0.12931839,120.3707 0.1465337,120.3777 0.11206497,120.3846 0.15514395,120.3916 0.086132504,120.3986 0.025828358,120.4055 8.4276786e-007,120.4125 0.086232282,120.4195 0.086187892,120.4264 0.025850618,120.4334 0.051765949,120.4404 0.13792151,120.4473 0.12079218,120.4543 0.25886962,120.4613 0.38797444,120.4683 0.26705965,120.4752 0.17230473,120.4822 0.21561578,120.4892 0.28454402,120.4961 0.23261172,120.5031 0.068865806,120.5101 0.11228741,120.5170 0.35368931,120.5240 0.44831008,120.5310 0.39631316,120.5380 0.18080056,120.5449 0.094786562,120.5519 0.025835436,120.5589 0.025851274,120.5659 0.094926015,120.5728 0.20700958,120.5798 0.17236556,120.5868 0.10334489,120.5937 0.08619298,120.6007 0.13805568,120.6077 0.18969923,120.6147 0.13781297,120.6216 0.077550933,120.6286 0.13795742,120.6356 0.16383906,120.6426 0.24152029,120.6495 0.28455934,120.6565 0.27588525,120.6635 0.25846782,120.6705 0.14642172,120.6774 0.16384184,120.6844 0.15515165,120.6914 0.086176388,120.6984 0.077617168,120.7053 0.11211314,120.7123 0.19843513,120.7193 0.36214882,120.7263 0.25836813,120.7333 0.05163094,120.7402 0.11217219,120.7472 0.1551556,120.7542 0.1206105,120.7612 0.025795504,120.7681 3.5667454e-005,120.7751 0.12945171,120.7821 0.34491381,120.7891 0.33614472,120.7961 0.13779207,120.8030 0.077644877,120.8100 0.30187872,120.8170 0.34476548,120.8240 0.16368957,120.8310 0.13794865,120.8379 0.23279911,120.8449 0.22414257,120.8519 0.232949,120.8589 0.4139916,120.8659 0.40500927,120.8729 0.19802617,120.8798 0.14654993,120.8868 0.25018966,120.8938 0.39661545,120.9008 0.3446292,120.9078 0.10327893,120.9147 0.025887774,120.9217 0.12952055,120.9287 0.32770199,120.9357 0.32745045,120.9427 0.24990241,120.9497 0.24131876,120.9566 0.077558652,120.9636 0.043101389,120.9706 0.086439222,120.9776 0.37961891,120.9846 0.45674321,120.9916 0.25842622,120.9986 0.23282252,121.0055 0.27583164,121.0125 0.20684306,121.0195 0.37970144,121.0265 0.95735461,121.0335 1.3885663,121.0405 2.4496152,121.0475 4.2691069,121.0544 5.8974528,121.0614 5.602921,121.0684 5.3724689,121.0754 9.4022198,121.0824 15.745911,121.0894 18.473593,121.0964 19.171139,121.1034 23.491497,121.1103 38.282738,121.1173 51.072151,121.1243 43.071453,121.1313 21.171482,121.1383 5.3202462,121.1453 2.2405133,121.1523 1.2490093,121.1593 0.70654655,121.1663 0.39643803,121.1733 0.56924808,121.1802 1.3018315,121.1872 1.2153407,121.1942 0.62057036,121.2012 0.35331813,121.2082 0.12051103,121.2152 0.043238305,121.2222 0.38840705,121.2292 0.71553987,121.2362 0.47366488,121.2432 0.042862836,121.2502 0.0087015023,121.2572 0.094885036,121.2641 0.40517202,121.2711 0.5344364,121.2781 0.38795802,121.2851 0.27599648,121.2921 0.29311717,121.2991 0.31023282,121.3061 0.2154368,121.3131 0.094817564,121.3201 0.051747534,121.3271 0.11208838,121.3341 0.12932368,121.3411 0.12934785,121.3481 0.15524355,121.3551 0.23289421,121.3621 0.43107459,121.3691 0.45680371,121.3761 0.37069756,121.3831 0.3275933,121.3901 0.25847742,121.3970 0.12056509,121.4040 0.060357448,121.4110 0.10362545,121.4180 0.31056151,121.4250 0.44820777,121.4320 0.43097377,121.4390 0.5949167,121.4460 0.62922025,121.4530 0.35331148,121.4600 0.18961115,121.4670 0.11211369,121.4740 0.24145025,121.4810 0.28441462,121.4880 0.15504417,121.4950 0.077647537,121.5020 0.21558811,121.5090 0.22412619,121.5160 0.18101865,121.5230 0.14663205,121.5300 0.26736915,121.5370 0.34480363,121.5440 0.31876218,121.5510 0.094683282,121.5580 1.5064511e-005,121.5650 0.025947975,121.5720 0.12945504,121.5790 0.19831437,121.5860 0.18961579,121.5930 0.16374767,121.6000 0.13790163,121.6070 0.18108831,121.6140 0.25869235,121.6211 0.23265521,121.6281 0.10336978,121.6351 0.12944379,121.6421 0.22417201,121.6491 0.17233163,121.6561 0.19818573,121.6631 0.12068775,121.6701 0.17251953,121.6771 0.20690988,121.6841 0.17232002,121.6911 0.051620737,121.6981 -1.9537074e-005,121.7051 0.0086625079,121.7121 0.077603579,121.7191 0.12931524,121.7261 0.15522802,121.7331 0.319069,121.7401 0.44831982,121.7471 0.40505958,121.7541 0.21551748,121.7612 0.27591437,121.7682 0.29306433,121.7752 0.24999586,121.7822 0.18958884,121.7892 0.20692295,121.7962 0.36219552,121.8032 0.29303616,121.8102 0.10333347,121.8172 0.060406078,121.8242 0.14664349,121.8312 0.18966372,121.8382 0.17237119,121.8453 0.1292343,121.8523 0.086159848,121.8593 0.051683813,121.8663 -2.401918e-005,121.8733 0.025894854,121.8803 0.034465957,121.8873 1.7918896e-006,121.8943 0.11222678,121.9013 0.36216131,121.9084 0.46543163,121.9154 0.25866649,121.9224 0.30187902,121.9294 0.32758388,121.9364 0.24995346,121.9434 0.21539804,121.9504 0.094688952,121.9574 0.13813306,121.9645 0.44855034,121.9715 0.58615756,121.9785 0.47399741,121.9855 0.34458807,121.9925 0.051721342,121.9995 0.34514785,122.0065 0.48262462,122.0136 0.18948694,122.0206 0.22441748,122.0276 0.43967742,122.0346 0.44842097,122.0416 0.92302573,122.0486 1.6386224,122.0556 2.621525,122.0627 6.163219,122.0697 19.228014,122.0767 29.347122,122.0837 26.200392,122.0907 19.211187,122.0977 36.599419,122.1048 150.48834,122.1118 298.76205,122.1188 308.14319,122.1258 178.20122,122.1328 59.466133,122.1398 23.006468,122.1469 15.916606,122.1539 8.8983603,122.1609 3.0911019,122.1679 1.4735523,122.1749 0.95674312,122.1820 0.61190367,122.1890 0.3963747,122.1960 0.28431022,122.2030 0.12917595,122.2100 0.086310335,122.2171 0.25021037,122.2241 0.36203894,122.2311 0.26711452,122.2381 0.18957449,122.2451 0.10339828,122.2522 0.16378401,122.2592 0.23275693,122.2662 0.30176142,122.2732 0.30175859,122.2803 0.25868231,122.2873 0.30164897,122.2943 0.30200204,122.3013 0.76750886,122.3083 0.68074113,122.3154 0.3878389,122.3224 0.40525985,122.3294 0.47412232,122.3364 0.44833761,122.3435 0.41383389,122.3505 0.34456262,122.3575 0.18090285,122.3645 0.18111224,122.3716 0.26732633,122.3786 0.30180687,122.3856 0.26735705,122.3926 0.38803348,122.3997 0.3877539,122.4067 0.20671301,122.4137 0.12925769,122.4207 0.24139537,122.4278 0.22413655,122.4348 0.068843961,122.4418 0.025940288,122.4488 0.24156779,122.4559 0.3276262,122.4629 0.28443635,122.4699 0.18952151,122.4770 0.077481911,122.4840 0.025824541,122.4910 0.025935289,122.4980 0.16390818,122.5051 0.20683405,122.5121 0.086085305,122.5191 -1.3063445e-005,122.5262 0.12074226,122.5332 0.23274438,122.5402 0.15516935,122.5472 0.12934715,122.5543 0.13802201,122.5613 0.24151768,122.5683 0.23270617,122.5754 0.12050866,122.5824 0.0085354438,122.5894 4.2296931e-005,122.5965 0.060406446,122.6035 0.12939642,122.6105 0.34509546,122.6176 0.57766825,122.6246 0.43085021,122.6316 0.31036103,122.6386 0.3362346,122.6457 0.25849459,122.6527 0.13779213,122.6597 0.077552788,122.6668 0.094849102,122.6738 0.07754124,122.6808 0.025805203,122.6879 3.2522048e-006,122.6949 0.077750318,122.7019 0.31053555,122.7090 0.4138177,122.7160 0.32740664,122.7231 0.11190351,122.7301 0.051719043,122.7371 0.077713631,122.7442 0.34504789,122.7512 0.57767564,122.7582 0.50853878,122.7653 0.29290968,122.7723 0.10329048,122.7793 0.060388483,122.7864 0.25867245,122.7934 0.28447032,122.8005 0.16378364,122.8075 0.077544443,122.8145 0.051682547,122.8216 0.1037196,122.8286 0.40547049,122.8356 0.43084723,122.8427 0.22386079,122.8497 0.11200222,122.8568 0.10347041,122.8638 0.13802548,122.8708 0.28479996,122.8779 0.5690226,122.8849 0.44797257,122.8920 0.20677315,122.8990 0.14650406,122.9060 0.18100065,122.9131 0.26727268,122.9201 0.25866151,122.9272 0.24138534,122.9342 0.18959773,122.9412 0.12066542,122.9483 0.077611029,122.9553 0.051654417,122.9624 0.043306492,122.9694 0.38835016,122.9764 0.56024206,122.9835 0.37905866,122.9905 0.3534092,122.9976 0.37064579,123.0046 0.25849697,123.0117 0.12073249,123.0187 0.25008506,123.0257 0.32758948,123.0328 0.45724279,123.0398 1.0266969,123.0469 4.2228918,123.0539 16.270502,123.0610 25.692362,123.0680 22.622414,123.0751 13.079209,123.0821 7.9901137,123.0891 9.6765509,123.0962 17.068291,123.1032 30.860867,123.1103 52.024296,123.1173 61.41412,123.1244 50.899193,123.1314 30.568687,123.1385 16.3778,123.1455 9.1497374,123.1526 3.7299814,123.1596 1.8962471,123.1667 1.3356344,123.1737 0.55109078,123.1808 0.19817092,123.1878 0.18100581,123.1948 0.12920855,123.2019 0.1465449,123.2089 0.18969058,123.2160 0.17245369,123.2230 0.18106462,123.2301 0.20695713,123.2371 0.34484851,123.2442 0.37922066,123.2512 0.29304045,123.2583 0.37929538,123.2653 0.30167559,123.2724 0.12933011,123.2794 0.18117002,123.2865 0.31045076,123.2935 0.38787633,123.3006 0.275832,123.3077 0.26726362,123.3147 0.22407453,123.3218 0.17239015,123.3288 0.17244624,123.3359 0.22411695,123.3429 0.16366129,123.3500 0.060330141,123.3570 0.12073567,123.3641 0.18109415,123.3711 0.30179587,123.3782 0.26724458,123.3852 0.22413312,123.3923 0.19822471,123.3993 0.11191165,123.4064 0.025939913,123.4134 0.23311478,123.4205 0.46570462,123.4276 0.43072551,123.4346 0.09457019,123.4417 0.13811818,123.4487 0.32778284,123.4558 0.43104005,123.4628 0.37056872,123.4699 0.25854984,123.4769 0.17223109,123.4840 -0.00011035182,123.4911 2.9863477e-005,123.4981 -9.0948597e-006,123.5052 0.0086537171,123.5122 0.043115467,123.5193 0.02582906,123.5264 -1.4971764e-005,123.5334 1.8178567e-005,123.5405 0.034540944,123.5475 0.086269692,123.5546 0.10342106,123.5616 0.11222728,123.5687 0.36241162,123.5758 0.52591944,123.5828 0.4221265,123.5899 0.18080151,123.5969 0.11208165,123.6040 0.18118672,123.6111 0.31040984,123.6181 0.26709706,123.6252 0.12048929,123.6322 0.0086690271,123.6393 0.13808653,123.6464 0.18101586,123.6534 0.24997985,123.6605 0.29299653,123.6676 0.094784044,123.6746 0.12937091,123.6817 0.17244735,123.6887 0.19832386,123.6958 0.18099153,123.7029 0.13798037,123.7099 0.24155922,123.7170 0.42246288,123.7241 0.49993488,123.7311 0.39640772,123.7382 0.1982497,123.7452 0.26727727,123.7523 0.19816001,123.7594 0.12932207,123.7664 0.27598387,123.7735 0.30174074,123.7806 0.24989329,123.7876 0.15509872,123.7947 0.12934229,123.8018 0.15535004,123.8088 0.31039122,123.8159 0.23265144,123.8230 0.20686135,123.8300 0.1550445,123.8371 0.086144343,123.8442 0.086220823,123.8512 0.034491453,123.8583 0.025864132,123.8654 0.094820693,123.8724 0.30175254,123.8795 0.35343724,123.8866 0.17248872,123.8936 0.20706692,123.9007 0.29315823,123.9078 0.24984434,123.9148 0.077451415,123.9219 0.051742211,123.9290 0.051687978,123.9361 0.060383789,123.9431 0.14662504,123.9502 0.12067511,123.9573 0.12933521,123.9643 0.1811107,123.9714 0.20687474,123.9785 0.18965447,123.9855 0.23269816,123.9926 0.11201601,123.9997 0.15540896,124.0068 0.44867533,124.0138 0.776012,124.0209 0.72414434,124.0280 0.77593607,124.0350 0.82763267,124.0421 0.96569693,124.0492 1.6478829,124.0563 3.9854281,124.0633 6.4505782,124.0704 7.1278377,124.0775 12.174931,124.0846 53.16206,124.0916 101.45022,124.0987 102.74242,124.1058 60.223846,124.1129 31.406046,124.1199 64.960793,124.1270 123.55495,124.1341 128.21191,124.1412 75.251717,124.1482 23.493671,124.1553 7.1075354,124.1624 5.5937853,124.1695 4.041152,124.1765 1.9730583,124.1836 0.69783336,124.1907 0.24978054,124.1978 0.060377751,124.2048 0.13811573,124.2119 0.26726842,124.2190 0.27583489,124.2261 0.2759583,124.2332 0.36212999,124.2402 0.38788894,124.2473 0.36189675,124.2544 0.22400242,124.2615 0.18967459,124.2685 0.21562931,124.2756 0.48292473,124.2827 0.58624697,124.2898 0.40502325,124.2969 0.1464133,124.3039 0.10349318,124.3110 0.18113476,124.3181 0.25865334,124.3252 0.24126424,124.3323 0.12926894,124.3394 0.14666112,124.3464 0.22420838,124.3535 0.37952483,124.3606 0.66387731,124.3677 0.5341953,124.3748 0.21527229,124.3818 0.060313933,124.3889 0.12942483,124.3960 0.19826178,124.4031 0.14645326,124.4102 0.14660671,124.4173 0.25025541,124.4243 0.50020033,124.4314 0.49972084,124.4385 0.16354068,124.4456 0.086313955,124.4527 0.16390073,124.4598 0.22414365,124.4668 0.21543275,124.4739 0.13782839,124.4810 0.025765939,124.4881 0.00010824865,124.4952 0.17265128,124.5023 0.28450775,124.5094 0.31879255,124.5164 0.22401091,124.5235 0.094788462,124.5306 0.0086224684,124.5377 0.051820476,124.5448 0.17263663,124.5519 0.36227456,124.5590 0.45694694,124.5661 0.49996948,124.5731 0.43955034,124.5802 0.34465402,124.5873 0.50857317,124.5944 0.5258112,124.6015 0.19820955,124.6086 0.12927511,124.6157 0.077581272,124.6228 0.13804018,124.6298 0.18968576,124.6369 0.21559605,124.6440 0.3277292,124.6511 0.33605057,124.6582 0.1118265,124.6653 0.017196227,124.6724 3.4473167e-005,124.6795 0.051767588,124.6866 0.060313772,124.6937 0.051764686,124.7008 0.12079046,124.7078 0.17233461,124.7149 0.060246326,124.7220 0.02587126,124.7291 0.025856122,124.7362 0.025922632,124.7433 0.094833679,124.7504 0.10350211,124.7575 0.25011119,124.7646 0.23265924,124.7717 0.12935439,124.7788 0.28469431,124.7859 0.31876215,124.7930 0.051608637,124.8001 0.1897493,124.8071 0.24133267,124.8142 0.20687148,124.8213 0.36203611,124.8284 0.45685813,124.8355 0.33625925,124.8426 0.13802828,124.8497 0.16375816,124.8568 0.1120113,124.8639 0.051668856,124.8710 0.0085982932,124.8781 -2.4937061e-005,124.8852 9.3523864e-005,124.8923 0.14674476,124.8994 0.23278074,124.9065 0.21547954,124.9136 0.22416811,124.9207 0.24132825,124.9278 0.18956943,124.9349 0.18096305,124.9420 0.094759889,124.9491 0.025873875,124.9562 0.051740609,124.9633 0.094906949,124.9704 0.18974742,124.9775 0.19830841,124.9846 0.18955263,124.9917 0.12918082,124.9988 0.16385572,125.0059 0.16393226,125.0130 0.42252392,125.0201 0.79314017,125.0272 1.3977897,125.0343 3.2174876,125.0414 4.1034164,125.0485 2.9814138,125.0556 1.9569894,125.0627 4.0211906,125.0698 9.9713736,125.0769 14.719936,125.0840 17.286623,125.0911 17.627302,125.0982 15.419688,125.1053 14.923388,125.1124 16.992451,125.1195 17.473843,125.1266 17.361332,125.1337 14.9369,125.1408 10.06354,125.1479 4.1854124,125.1550 1.7745755,125.1621 0.83548295,125.1692 0.3618556,125.1763 0.29308727,125.1834 0.23263809,125.1905 0.077502161,125.1976 0.034509841,125.2048 0.12941639,125.2119 0.17241643,125.2190 0.12062192,125.2261 0.1466895,125.2332 0.24130757,125.2403 0.077529743,125.2474 0.25022805,125.2545 0.4223986,125.2616 0.31016275,125.2687 0.12926172,125.2758 0.1465271,125.2829 0.077613272,125.2900 0.16390009,125.2971 0.15508345,125.3043 0.051621016,125.3114 0.034526192,125.3185 0.10345053,125.3256 0.094782829,125.3327 0.077609971,125.3398 0.14663431,125.3469 0.27596879,125.3540 0.40544337,125.3611 0.63813376,125.3682 0.62055981,125.3753 0.43944889,125.3825 0.27575213,125.3896 0.21545486,125.3967 0.11190248,125.4038 -2.4751107e-006,125.4109 0.14661817,125.4180 0.27588508,125.4251 0.53459001,125.4322 0.62066549,125.4394 0.39645588,125.4465 0.19822587,125.4536 0.12066499,125.4607 0.11211732,125.4678 0.18116537,125.4749 0.2846359,125.4820 0.3361575,125.4891 0.17218764,125.4963 0.025762107,125.5034 1.4201919e-005,125.5105 0.051784284,125.5176 0.15522772,125.5247 0.22421658,125.5318 0.37946904,125.5389 0.64663595,125.5461 0.81908506,125.5532 0.82760489,125.5603 0.42209423,125.5674 0.18961062,125.5745 0.39675871,125.5816 0.43946162,125.5888 0.13772979,125.5959 0.08620555,125.6030 0.051699929,125.6101 0.094808593,125.6172 0.094899848,125.6243 0.12943773,125.6315 0.18114848,125.6386 0.31044716,125.6457 0.36200398,125.6528 0.27581805,125.6599 0.3018122,125.6671 0.49145749,125.6742 0.55161232,125.6813 0.30151299,125.6884 0.077480443,125.6955 -6.377884e-005,125.7027 0.026081603,125.7098 0.29341096,125.7169 0.38780716,125.7240 0.19805133,125.7311 0.11201703,125.7383 0.086234234,125.7454 0.21562693,125.7525 0.39652282,125.7596 0.27585632,125.7667 0.21551281,125.7739 0.11191897,125.7810 0.094898313,125.7881 0.18971847,125.7952 0.12061167,125.8023 0.060277194,125.8095 0.051702816,125.8166 0.12939602,125.8237 0.22425492,125.8308 0.1896534,125.8380 0.12923566,125.8451 0.30184165,125.8522 0.53448313,125.8593 0.34473583,125.8665 0.20702454,125.8736 0.26721218,125.8807 0.1723118,125.8878 0.11198819,125.8950 0.02581179,125.9021 0.077614307,125.9092 0.094796792,125.9163 0.060357779,125.9235 0.1036983,125.9306 0.41426393,125.9377 0.68113291,125.9448 0.54281908,125.9520 0.35316271,125.9591 0.22406147,125.9662 0.25867665,125.9734 0.25855315,125.9805 0.21547633,125.9876 0.1638688,125.9947 0.24145205,126.0019 0.54301035,126.0090 0.59482831,126.0161 0.60361302,126.0233 0.48289645,126.0304 0.46544275,126.0375 0.36216527,126.0446 0.62090802,126.0518 0.83665407,126.0589 1.5786961,126.0660 3.0445647,126.0732 4.4312067,126.0803 4.7087722,126.0874 8.5474243,126.0946 14.317072,126.1017 24.933001,126.1088 34.702423,126.1159 32.111542,126.1231 17.737093,126.1302 6.001852,126.1373 2.154397,126.1445 2.2761745,126.1516 1.8181548,126.1587 0.92140967,126.1659 0.1891747,126.1730 0.31056598,126.1801 0.56072146,126.1873 0.78461993,126.1944 0.54268783,126.2015 0.19815283,126.2087 0.31046808,126.2158 0.36209318,126.2229 0.45700991,126.2301 0.46560252,126.2372 0.465408,126.2443 0.39649764,126.2515 0.474168,126.2586 0.3964313,126.2658 0.29304972,126.2729 0.58618802,126.2800 0.89656562,126.2872 0.73270297,126.2943 0.23277834,126.3014 0.31914744,126.3086 0.46566594,126.3157 0.50859529,126.3228 0.42238274,126.3300 0.43093383,126.3371 0.232481,126.3443 0.051634416,126.3514 0.034493849,126.3585 0.034509275,126.3657 0.077639274,126.3728 0.10342217,126.3800 0.12066102,126.3871 0.12069312,126.3942 0.051673014,126.4014 -1.6785592e-005,126.4085 0.077719845,126.4156 0.27607897,126.4228 0.44838002,126.4299 0.44813287,126.4371 0.3101677,126.4442 0.16372965,126.4514 0.077634268,126.4585 0.24158463,126.4656 0.41380492,126.4728 0.28422201,126.4799 0.086188585,126.4871 0.25883892,126.4942 0.38802779,126.5013 0.35336378,126.5085 0.29309914,126.5156 0.40530226,126.5228 0.40509221,126.5299 0.20675252,126.5371 0.11193848,126.5442 0.025873728,126.5513 0.18985982,126.5585 0.44833288,126.5656 0.39638332,126.5728 0.077458411,126.5799 0.077642359,126.5871 0.12935647,126.5942 0.14651321,126.6014 0.077524766,126.6085 0.025837686,126.6157 0.077761523,126.6228 0.41390407,126.6299 0.58625388,126.6371 0.74136198,126.6442 0.49127239,126.6514 0.3964684,126.6585 0.1379045,126.6657 0.29319596,126.6728 0.32760134,126.6800 0.17229572,126.6871 0.086175807,126.6943 0.22435203,126.7014 0.35352445,126.7086 0.56040454,126.7157 0.73306787,126.7229 0.88801396,126.7300 0.65475225,126.7372 0.31005597,126.7443 0.28456065,126.7515 0.27587232,126.7586 0.12919076,126.7658 0.025790583,126.7729 8.0339225e-007,126.7801 0.0086219385,126.7872 -5.8515998e-006,126.7944 -3.0757706e-006,126.8015 1.8156456e-005,126.8087 0.060457893,126.8158 0.1896974,126.8230 0.1551598,126.8301 0.18975016,126.8373 0.27592385,126.8444 0.26714671,126.8516 0.20679851,126.8587 0.24136518,126.8659 0.23273864,126.8730 0.1810042,126.8802 0.086160347,126.8873 0.051812772,126.8945 0.20711115,126.9016 0.37931883,126.9088 0.27570885,126.9159 0.12917903,126.9231 0.051798139,126.9303 0.16380486,126.9374 0.060256373,126.9446 0.07767196,126.9517 0.13800648,126.9589 0.18962315,126.9660 0.14659551,126.9732 0.22419851,126.9803 0.21553138,126.9875 0.32770225,126.9947 0.3705883,127.0018 0.17227079,127.0090 0.19853432,127.0161 0.59526211,127.0233 0.95724189,127.0304 1.388087,127.0376 1.612131,127.0448 1.8969878,127.0519 2.5522892,127.0591 2.8881826,127.0662 2.6121569,127.0734 4.0140038,127.0805 16.439987,127.0877 36.70422,127.0949 42.002674,127.1020 28.234428,127.1092 13.257159,127.1163 6.2375698,127.1235 3.8435156,127.1307 3.6209087,127.1378 4.5604954,127.1450 4.1109252,127.1521 2.489984,127.1593 0.99050206,127.1665 0.43947437,127.1736 0.42239785,127.1808 0.3101725,127.1880 0.11196776,127.1951 0.017206986,127.2023 1.2706949e-005,127.2094 0.02586727,127.2166 0.034577742,127.2238 0.17260152,127.2309 0.23271261,127.2381 0.27578595,127.2453 0.31031018,127.2524 0.27606323,127.2596 0.55200762,127.2667 0.53422737,127.2739 0.14620444,127.2811 0.12945855,127.2882 0.5262031,127.2954 0.68964374,127.3026 0.36174852,127.3097 0.051527217,127.3169 0.034587167,127.3241 0.20701188,127.3312 0.42241573,127.3384 0.35355747,127.3456 0.31035298,127.3527 0.19808556,127.3599 0.086156823,127.3671 0.12944122,127.3742 0.22416228,127.3814 0.14641145,127.3886 0.07749141,127.3957 0.16391362,127.4029 0.39679348,127.4101 0.43101797,127.4172 0.24981731,127.4244 0.18112692,127.4316 0.32766208,127.4387 0.25845283,127.4459 0.11203625,127.4531 0.14665709,127.4602 0.20696098,127.4674 0.21539398,127.4746 0.10342067,127.4818 0.16380131,127.4889 0.060200728,127.4961 0.0086368546,127.5033 0.077701978,127.5104 0.14660046,127.5176 0.14651057,127.5248 0.12938108,127.5320 0.21548632,127.5391 0.10334117,127.5463 0.068904705,127.5535 0.0086451229,127.5606 0.18989339,127.5678 0.39672992,127.5750 0.41371751,127.5822 0.26709053,127.5893 0.25870368,127.5965 0.35338843,127.6037 0.26724234,127.6109 0.31910884,127.6180 0.31025302,127.6252 0.2327075,127.6324 0.25000125,127.6396 0.19814095,127.6467 0.051588323,127.6539 0.0086433608,127.6611 0.1121567,127.6682 0.19831873,127.6754 0.23271264,127.6826 0.14660467,127.6898 0.20691249,127.6970 0.36200833,127.7041 0.57762063,127.7113 0.61204934,127.7185 0.28465021,127.7257 0.35368371,127.7328 0.41372192,127.7400 0.32742387,127.7472 0.19810958,127.7544 0.043004036,127.7615 0.11224016,127.7687 0.43991536,127.7759 0.73272932,127.7831 0.6377508,127.7903 0.38781121,127.7974 0.25858381,127.8046 0.25011328,127.8118 0.26728389,127.8190 0.18091173,127.8262 0.13802996,127.8333 0.37100881,127.8405 0.54313308,127.8477 0.42220777,127.8549 0.37065977,127.8621 0.48289034,127.8692 0.50866735,127.8764 0.42238405,127.8836 0.35327539,127.8908 0.19810762,127.8980 0.18104711,127.9051 0.16374463,127.9123 0.24146508,127.9195 0.31913692,127.9267 0.41377512,127.9339 0.36196002,127.9411 0.3276507,127.9482 0.52612668,127.9554 0.66395676,127.9626 0.8017934,127.9698 0.74106103,127.9770 0.42219523,127.9842 0.586371,127.9913 0.67261577,127.9985 0.86226547,128.0057 0.89664787,128.0129 0.91373479,128.0201 0.75859839,128.0273 0.79306519,128.0345 0.88817585,128.0416 1.4660283,128.0488 1.9748445,128.0560 2.863637,128.0632 4.4846463,128.0704 6.6933794,128.0776 12.404606,128.0848 20.480997,128.0919 26.62229,128.0991 38.577797,128.1063 109.02921,128.1135 505.97266,128.1207 1122.0879,128.1279 1264.5482,128.1351 793.07074,128.1423 276.18134,128.1495 100.55053,128.1566 68.339684,128.1638 43.925732,128.1710 27.513304,128.1782 15.696033,128.1854 5.6310921,128.1926 2.5762734,128.1998 1.6631241,128.2070 0.92184049,128.2142 0.58590651,128.2214 0.41357887,128.2285 0.30157089,128.2357 0.10351205,128.2429 0.35394183,128.2501 0.75870997,128.2573 0.57748628,128.2645 0.80202013,128.2717 0.8273887,128.2789 0.47359827,128.2861 0.11198622,128.2933 0.21571574,128.3005 0.3274686,128.3077 0.14639205,128.3149 0.12936498,128.3220 0.17263339,128.3292 0.52630824,128.3364 0.91374522,128.3436 0.68929619,128.3508 0.49123096,128.3580 0.21549469,128.3652 0.22424541,128.3724 0.39672843,128.3796 0.61215532,128.3868 0.66381568,128.3940 0.57759976,128.4012 0.43948373,128.4084 0.24978819,128.4156 0.19830036,128.4228 0.33638468,128.4300 0.50902689,128.4372 0.78450406,128.4444 0.49943179,128.4516 0.14633787,128.4588 0.10350539,128.4660 0.14650621,128.4732 0.051699646,128.4804 0.086309142,128.4876 0.20698752,128.4948 0.34498429,128.5019 0.50876802,128.5091 0.49980819,128.5163 0.25836587,128.5235 0.20690078,128.5307 0.22433372,128.5379 0.32761726,128.5451 0.26716918,128.5523 0.29305014,128.5595 0.39651349,128.5667 0.5258075,128.5739 0.3708975,128.5811 0.54345113,128.5883 0.64670998,128.5956 0.74982768,128.6028 0.39612287,128.6100 0.13775152,128.6172 0.051728472,128.6244 0.18970618,128.6316 0.39648512,128.6388 0.45691463,128.6460 0.27612278,128.6532 0.3362923,128.6604 0.41380769,128.6676 0.62943476,128.6748 0.56026906,128.6820 0.35332072,128.6892 0.28443438,128.6964 0.24130939,128.7036 0.22415386,128.7108 0.31905961,128.7180 0.4225356,128.7252 0.59473366,128.7324 0.29282281,128.7396 0.051638402,128.7468 -4.8373886e-006,128.7540 0.051900133,128.7612 0.34510034,128.7684 0.49132898,128.7756 0.26695058,128.7829 0.08621867,128.7901 0.24154356,128.7973 0.2585187,128.8045 0.086056858,128.8117 0.025915829,128.8189 0.14673188,128.8261 0.23275079,128.8333 0.12912786,128.8405 0.0085333278,128.8477 4.12634e-005,128.8549 0.077668503,128.8621 0.2156561,128.8693 0.27600691,128.8766 0.29302618,128.8838 0.13768506,128.8910 0.025820561,128.8982 0.10352554,128.9054 0.17257774,128.9126 0.43129385,128.9198 0.59489,128.9270 0.50861305,128.9342 0.44816175,128.9415 0.25829673,128.9487 0.10352959,128.9559 0.37945354,128.9631 0.2756753,128.9703 0.15519126,128.9775 0.21560352,128.9847 0.2413957,128.9919 0.28457481,128.9991 0.40519276,129.0064 0.57763803,129.0136 0.69837892,129.0208 0.68112314,129.0280 0.88859022,129.0352 1.9326532,129.0424 3.6309705,129.0496 8.0363293,129.0569 37.48193,129.0641 105.62755,129.0713 137.71829,129.0785 98.622055,129.0857 36.803734,129.0929 15.149427,129.1001 12.266652,129.1074 14.309039,129.1146 34.99295,129.1218 82.146858,129.1290 106.62576,129.1362 77.23143,129.1434 31.879393,129.1507 9.8607159,129.1579 5.1437383,129.1651 3.3086481,129.1723 2.4134085,129.1795 1.9131137,129.1867 0.99927574,129.1940 0.4223358,129.2012 0.46549773,129.2084 0.35331002,129.2156 0.45689732,129.2228 0.46557423,129.2301 0.44826409,129.2373 0.40512183,129.2445 0.44855767,129.2517 0.66409916,129.2589 0.94835699,129.2662 1.0342489,129.2734 0.6893971,129.2806 0.42227295,129.2878 0.18950745,129.2950 0.077536538,129.3023 0.11215105,129.3095 0.2760739,129.3167 0.35338157,129.3239 0.17222293,129.3311 0.086176448,129.3384 0.2586346,129.3456 0.3708849,129.3528 0.46565467,129.3600 0.34467551,129.3673 0.18959835,129.3745 0.20685738,129.3817 0.15522383,129.3889 0.31052643,129.3961 0.65517616,129.4034 0.72398579,129.4106 0.3274639,129.4178 0.19846281,129.4250 0.32757527,129.4323 0.15495831,129.4395 0.12943612,129.4467 0.31925842,129.4539 0.48281553,129.4612 0.35310742,129.4684 0.10331687,129.4756 0.1985179,129.4828 0.36214539,129.4901 0.34465289,129.4973 0.22393255,129.5045 0.1034769,129.5118 0.28470296,129.5190 0.48283216,129.5262 0.34462655,129.5334 0.11196637,129.5407 0.15528272,129.5479 0.17235443,129.5551 0.094757654,129.5623 0.12936333,129.5696 0.26728088,129.5768 0.28443643,129.5840 0.11202059,129.5913 0.11213586,129.5985 0.53445935,129.6057 0.56891912,129.6130 0.28446895,129.6202 0.10351265,129.6274 0.2587252,129.6346 0.25860727,129.6419 0.18961722,129.6491 0.10334329,129.6563 -6.4616288e-005,129.6636 2.4896703e-005,129.6708 0.034526262,129.6780 0.15534036,129.6853 0.27591491,129.6925 0.16361065,129.6997 0.025779577,129.7070 0.025894873,129.7142 0.095008865,129.7214 0.25883228,129.7287 0.36209205,129.7359 0.36193529,129.7431 0.20672372,129.7504 0.12933376,129.7576 0.24146484,129.7648 0.2154061,129.7721 0.086149611,129.7793 0.15531014,129.7865 0.24995163,129.7938 0.077413581,129.8010 0.025967212,129.8082 0.28468639,129.8155 0.52587682,129.8227 0.42225841,129.8299 0.13780698,129.8372 0.051752646,129.8444 0.21558478,129.8516 0.38792416,129.8589 0.27582246,129.8661 0.18110144,129.8734 0.1897621,129.8806 0.25005305,129.8878 0.27583849,129.8951 0.23270184,129.9023 0.18088594,129.9095 0.017124997,129.9168 0.0086831311,129.9240 0.12090851,129.9313 0.29316658,129.9385 0.18943092,129.9457 0.060291369,129.9530 0.138133,129.9602 0.27589524,129.9675 0.16358121,129.9747 0.025838355,129.9819 0.12939003,129.9892 0.1895984,129.9964 0.12074517,130.0037 0.28473124,130.0109 0.59525466,130.0181 0.95707816,130.0254 0.83595449,130.0326 0.61175418,130.0399 0.32732499,130.0471 0.26730493,130.0543 0.75948954,130.0616 3.3061984,130.0688 9.6628056,130.0761 15.934318,130.0833 17.951736,130.0906 31.848572,130.0978 72.072693,130.1050 93.152733,130.1123 69.124977,130.1195 30.611183,130.1268 23.852846,130.1340 42.730671,130.1413 49.849705,130.1485 33.963783,130.1558 13.702999,130.1630 12.597678,130.1702 34.381222,130.1775 47.266235,130.1847 35.249001,130.1920 13.554743,130.1992 2.841346,130.2065 1.4914008,130.2137 1.5601544,130.2210 1.0769688,130.2282 0.47374657,130.2355 0.16367686,130.2427 0.11202985,130.2500 0.025803821,130.2572 0.095066868,130.2645 0.37945971,130.2717 0.27567285,130.2790 0.13784081,130.2862 0.10343125,130.2934 0.077553816,130.3007 0.094931543,130.3079 0.28458145,130.3152 0.31887203,130.3224 0.16371533,130.3297 0.094858043,130.3369 0.15526941,130.3442 0.23280355,130.3514 0.18953446,130.3587 0.1120472,130.3659 0.14668749,130.3732 0.23290075,130.3804 0.34486949,130.3877 0.69817299,130.3950 0.83608741,130.4022 0.57748282,130.4095 0.14653394,130.4167 0.23278555,130.4240 0.17239432,130.4312 0.20689359,130.4385 0.21552423,130.4457 0.14648546,130.4530 0.025776489,130.4602 0.01740656,130.4675 0.23298253,130.4747 0.36217716,130.4820 0.43964574,130.4892 0.31015897,130.4965 0.17231072,130.5037 0.15522622,130.5110 0.2155996,130.5183 0.20673791,130.5255 0.025692172,130.5328 0.051787917,130.5400 0.17256667,130.5473 0.27599958,130.5545 0.30164698,130.5618 0.17225328,130.5690 0.077522978,130.5763 0.025879562,130.5836 0.051728383,130.5908 0.025824798,130.5981 0.0086085629,130.6053 -7.6458809e-006,130.6126 0.060527436,130.6198 0.21570045,130.6271 0.26732251,130.6344 0.31888017,130.6416 0.18954065,130.6489 0.19824694,130.6561 0.11192236,130.6634 0.025832528,130.6707 0.086258948,130.6779 0.1293119,130.6852 0.094769634,130.6924 0.051820744,130.6997 0.21565087,130.7070 0.24129425,130.7142 0.13780789,130.7215 0.051731575,130.7287 0.077652238,130.7360 0.11205254,130.7433 0.1293463,130.7505 0.21564724,130.7578 0.56034476,130.7650 0.58605874,130.7723 0.2757408,130.7796 0.10360588,130.7868 0.34503466,130.7941 0.36204731,130.8014 0.32769954,130.8086 0.40497506,130.8159 0.060095467,130.8231 0.060408115,130.8304 0.13800257,130.8377 0.29325095,130.8449 0.43958431,130.8522 0.20670789,130.8595 0.034496836,130.8667 0.11219141,130.8740 0.13791388,130.8813 0.11203738,130.8885 0.1121329,130.8958 0.17246425,130.9031 0.27583656,130.9103 0.36204523,130.9176 0.31896809,130.9249 0.23272358,130.9321 0.27606252,130.9394 0.43976009,130.9467 0.31882188,130.9539 0.2758798,130.9612 0.34494725,130.9685 0.43127587,130.9757 0.55186218,130.9830 0.51696306,130.9903 0.30152604,130.9975 0.31037396,131.0048 0.31034482,131.0121 0.42260244,131.0193 0.60343397,131.0266 0.41353393,131.0339 0.24998118,131.0411 0.43998438,131.0484 0.81044835,131.0557 1.0525374,131.0630 2.6395705,131.0702 3.7424531,131.0775 4.2681365,131.0848 5.4842067,131.0920 8.5127878,131.0993 14.272573,131.1066 17.16293,131.1138 12.717581,131.1211 6.0810175,131.1284 3.0504067,131.1357 3.1212263,131.1429 3.5945618,131.1502 2.4297266,131.1575 0.9390316,131.1648 0.88870567,131.1720 1.9927518,131.1793 2.9055173,131.1866 2.4297435,131.1938 1.2918625,131.2011 0.44784075,131.2084 0.060400501,131.2157 0.16397434,131.2229 0.31907579,131.2302 0.42237771,131.2375 0.30156004,131.2448 0.12926129,131.2520 0.17237708,131.2593 0.103426,131.2666 0.077622302,131.2739 0.12942858,131.2811 0.34490463,131.2884 0.32748607,131.2957 0.19834773,131.3030 0.29302219,131.3103 0.086058728,131.3175 0.12947145,131.3248 0.37085059,131.3321 0.53449225,131.3394 0.37914017,131.3466 0.14643255,131.3539 0.1035524,131.3612 0.20695941,131.3685 0.18956462,131.3758 0.12067372,131.3830 0.1811834,131.3903 0.28448591,131.3976 0.1549554,131.4049 0.025783436,131.4122 0.051750544,131.4194 0.025835013,131.4267 2.7297478e-005,131.4340 0.025873411,131.4413 0.025872316,131.4486 0.086336359,131.4558 0.21569486,131.4631 0.31898561,131.4704 0.32762963,131.4777 0.50885117,131.4850 0.74994802,131.4922 0.620592,131.4995 0.47393948,131.5068 0.17232957,131.5141 0.28456327,131.5214 0.26724726,131.5287 0.36210495,131.5359 0.25851813,131.5432 0.2155285,131.5505 0.30185822,131.5578 0.42241013,131.5651 0.47397825,131.5724 0.39662683,131.5796 0.4311744,131.5869 0.39643803,131.5942 0.23250288,131.6015 0.069078989,131.6088 0.4399156,131.6161 0.58615261,131.6234 0.47405073,131.6306 0.3017377,131.6379 0.28442723,131.6452 0.19825773,131.6525 0.249957,131.6598 0.137824,131.6671 0.11209202,131.6744 0.10342,131.6816 0.025793696,131.6889 0.02591069,131.6962 0.14667307,131.7035 0.19824931,131.7108 0.12933855,131.7181 0.19829671,131.7254 0.094712242,131.7327 0.077555686,131.7400 0.12072931,131.7472 0.13789754,131.7545 0.034455128,131.7618 0.10352928,131.7691 0.26722795,131.7764 0.27585176,131.7837 0.31036884,131.7910 0.24134763,131.7983 0.12931366,131.8056 0.2155824,131.8129 0.36208841,131.8201 0.24129587,131.8274 0.086176686,131.8347 0.094832242,131.8420 0.10349012,131.8493 0.25025746,131.8566 0.42244121,131.8639 0.21522877,131.8712 0.025754498,131.8785 7.8306302e-006,131.8858 -9.5601945e-007,131.8931 0.0086279018,131.9004 0.025867822,131.9077 0.034531083,131.9149 0.094886564,131.9222 0.11205691,131.9295 0.086232886,131.9368 0.10340884,131.9441 0.077514969,131.9514 0.18109128,131.9587 0.24138306,131.9660 0.094765693,131.9733 0.0086166188,131.9806 0.025897585,131.9879 0.086326055,131.9952 0.25884804,132.0025 0.44840711,132.0098 0.49116305,132.0171 0.26710275,132.0244 0.26720896,132.0317 0.11192961,132.0390 0.077652559,132.0463 0.33636272,132.0536 0.62078881,132.0609 0.56899625,132.0682 0.43111485,132.0755 0.59492213,132.0828 1.6320697,132.0901 6.4096389,132.0974 10.00182,132.1047 9.6957159,132.1120 5.8417735,132.1193 3.843684,132.1265 2.6801412,132.1338 2.3792007,132.1411 2.5783324,132.1484 3.4668226,132.1557 3.8099973,132.1631 2.4551024,132.1704 1.1973236,132.1777 0.75854242,132.1850 0.66387177,132.1923 0.65514868,132.1996 0.5169993,132.2069 0.24966872,132.2142 0.05156859,132.2215 0.025867354,132.2288 0.025853846,132.2361 0.017269053,132.2434 0.051754229,132.2507 0.077571318,132.2580 0.068928845,132.2653 0.025841277,132.2726 0.025913712,132.2799 0.086251147,132.2872 0.086161107,132.2945 0.051770691,132.3018 0.21567497,132.3091 0.3620041,132.3164 0.19813937,132.3237 0.15521607,132.3310 0.25013885,132.3383 0.3448624,132.3456 0.35341567,132.3529 0.37936726,132.3602 0.32747301,132.3675 0.086027086,132.3749 0.0086520771,132.3822 0.086359031,132.3895 0.20699808,132.3968 0.22406161,132.4041 0.12919401,132.4114 0.137915,132.4187 0.18967791,132.4260 0.18109559,132.4333 0.16376445,132.4406 0.077548958,132.4479 0.17246337,132.4552 0.17234948,132.4625 0.086218067,132.4699 0.1810568,132.4772 0.13786407,132.4845 0.060323738,132.4918 0.025865037,132.4991 0.077604026,132.5064 0.12067086,132.5137 0.10348178,132.5210 0.10349772,132.5283 0.1034337,132.5356 0.077533029,132.5430 0.051823232,132.5503 0.18985522,132.5576 0.36200517,132.5649 0.25849381,132.5722 0.22408412,132.5795 0.15512608,132.5868 0.094781704,132.5941 9.7173406e-006,132.6015 0.13803528,132.6088 0.51727825,132.6161 0.83626473,132.6234 0.70711088,132.6307 0.56034124,132.6380 0.25833195,132.6453 0.10343073,132.6526 0.18111001,132.6600 0.13787951,132.6673 0.14664301,132.6746 0.30183029,132.6819 0.34485066,132.6892 0.30173194,132.6965 0.31901839,132.7039 0.36196351,132.7112 0.18081166,132.7185 0.05163778,132.7258 0.025867267,132.7331 0.077633999,132.7404 0.14669392,132.7477 0.2932401,132.7551 0.28441304,132.7624 0.15497647,132.7697 0.060301356,132.7770 0.14666404,132.7843 0.15522543,132.7917 0.20704146,132.7990 0.35353711,132.8063 0.30153266,132.8136 0.10323007,132.8209 -1.9175059e-005,132.8282 0.02587354,132.8356 -2.6924787e-005,132.8429 7.6231631e-006,132.8502 -3.5662547e-006,132.8575 6.6418111e-006,132.8648 0.051818773,132.8722 0.17251402,132.8795 0.19823651,132.8868 0.12063923,132.8941 0.086175926,132.9014 0.0517046,132.9088 0.13798314,132.9161 0.20697169,132.9234 0.27586177,132.9307 0.2758798,132.9381 0.22411504,132.9454 0.12066775,132.9527 0.17249264,132.9600 0.24998048,132.9673 0.18952933,132.9747 0.051627167,132.9820 0.0086632296,132.9893 0.094962947,132.9966 0.21560322,133.0040 0.22407743,133.0113 0.20682958,133.0186 0.27602157,133.0259 0.52620375,133.0333 0.77615756,133.0406 1.0435883,133.0479 1.4225007,133.0552 1.0942156,133.0626 0.8627122,133.0699 3.0995731,133.0772 8.5396261,133.0845 12.720236,133.0919 20.301714,133.0992 32.260506,133.1065 44.090698,133.1138 53.643784,133.1212 48.849922,133.1285 31.098408,133.1358 11.519685,133.1431 3.8590705,133.1505 1.8011497,133.1578 1.2326083,133.1651 1.1375767,133.1725 0.68929034,133.1798 0.50848275,133.1871 0.31029126,133.1944 0.35355335,133.2018 0.30160162,133.2091 0.18948272,133.2164 0.15515333,133.2238 0.23281272,133.2311 0.20691474,133.2384 0.18101086,133.2458 0.17248841,133.2531 0.26725185,133.2604 0.22420789,133.2677 0.50880194,133.2751 0.90506995,133.2824 0.8790198,133.2897 0.45680642,133.2971 0.14684859,133.3044 0.43114984,133.3117 0.34460866,133.3191 0.15497543,133.3264 0.025812887,133.3337 8.7453809e-006,133.3411 -3.6613828e-006,133.3484 0.0086655747,133.3557 0.0604048,133.3631 0.14657256,133.3704 0.19825086,133.3777 0.18973798,133.3851 0.25874871,133.3924 0.24127212,133.3997 0.11198141,133.4071 0.12073575,133.4144 0.21558855,133.4217 0.28453991,133.4291 0.26720136,133.4364 0.24990767,133.4438 0.32758063,133.4511 0.37928018,133.4584 0.22412445,133.4658 0.63807249,133.4731 0.95701367,133.4804 1.1292154,133.4878 0.91362345,133.4951 0.45681936,133.5024 0.14656952,133.5098 0.086319514,133.5171 0.15519486,133.5245 0.1379109,133.5318 0.1810959,133.5391 0.24135765,133.5465 0.17237802,133.5538 0.18114227,133.5612 0.24138135,133.5685 0.19820401,133.5758 0.21544899,133.5832 0.14655599,133.5905 0.26755697,133.5979 0.55181706,133.6052 0.44799536,133.6125 0.21536615,133.6199 0.1896791,133.6272 0.21552125,133.6346 0.086133972,133.6419 0.025808489,133.6492 -2.0979691e-005,133.6566 0.02591544,133.6639 0.14668609,133.6713 0.2241413,133.6786 0.12059822,133.6859 0.077588066,133.6933 0.21562645,133.7006 0.44831583,133.7080 0.31024158,133.7153 0.18960263,133.7227 0.24139062,133.7300 0.29312265,133.7374 0.20687017,133.7447 0.051631927,133.7520 6.0870003e-005,133.7594 0.14676787,133.7667 0.27585986,133.7741 0.1722288,133.7814 0.025770672,133.7888 0.025900416,133.7961 0.077596903,133.8035 0.077628165,133.8108 0.16384692,133.8181 0.19821416,133.8255 0.10347732,133.8328 0.14667206,133.8402 0.23279698,133.8475 0.22405732,133.8549 0.25857633,133.8622 0.3534601,133.8696 0.25859383,133.8769 0.12068152,133.8843 0.094798341,133.8916 0.051662859,133.8990 0.025886429,133.9063 0.086278602,133.9137 0.11205499,133.9210 0.10351921,133.9284 0.21564989,133.9357 0.32778746,133.9431 0.50859207,133.9504 0.36175174,133.9578 0.17233306,133.9651 0.12936354,133.9725 0.18098436,133.9798 0.10336909,133.9872 0.034489132,133.9945 0.05178133,134.0019 0.12947962,134.0092 0.4053199,134.0166 0.4826726,134.0239 0.35333791,134.0313 0.28453755,134.0386 0.2845113,134.0460 0.22408177,134.0533 0.24146761,134.0607 0.58642477,134.0680 1.1471317,134.0754 2.173672,134.0827 3.3979235,134.0901 4.0002632,134.0974 5.6779904,134.1048 16.998243,134.1122 31.922552,134.1195 32.112198,134.1269 19.200762,134.1342 5.9747062,134.1416 1.8090849,134.1489 1.0684087,134.1563 0.7064749,134.1636 0.28434327,134.1710 0.11208359,134.1784 0.11208047,134.1857 0.16383837,134.1931 0.2501722,134.2004 0.4138445,134.2078 0.353383,134.2151 0.34474137,134.2225 0.18958415,134.2299 0.16374542,134.2372 0.32767147,134.2446 0.89669025,134.2519 0.84469104,134.2593 0.34466076,134.2666 0.025768872,134.2740 4.0567302e-005,134.2814 0.077628717,134.2887 0.10346141,134.2961 0.14655314,134.3034 0.077529147,134.3108 0.077711448,134.3182 0.2329717,134.3255 0.31903073,134.3329 0.3015579,134.3402 0.12906078,134.3476 0.043209661,134.3550 0.27627918,134.3623 0.67271447,134.3697 0.95706606,134.3770 1.042884,134.3844 0.64602202,134.3918 0.20678554,134.3991 0.18977395,134.4065 0.2240205,134.4139 0.112028,134.4212 0.21569003,134.4286 0.26713562,134.4359 0.077467225,134.4433 0.11212828,134.4507 0.22442418,134.4580 0.52604949,134.4654 0.44812882,134.4728 0.32744196,134.4801 0.21538095,134.4875 0.14650713,134.4949 0.17256778,134.5022 0.31901741,134.5096 0.27582255,134.5169 0.37939686,134.5243 0.41383606,134.5317 0.37061232,134.5390 0.31903213,134.5464 0.4397884,134.5538 0.40494817,134.5611 0.21531378,134.5685 0.22404894,134.5759 0.19849519,134.5832 0.51761806,134.5906 0.81052071,134.5980 0.85316044,134.6053 0.28419662,134.6127 0.37937278,134.6201 0.5171423,134.6275 0.32748497,134.6348 0.1120242,134.6422 0.10347761,134.6496 0.21556219,134.6569 0.16392459,134.6643 0.39709261,134.6717 1.0436387,134.6790 1.4051633,134.6864 1.1374768,134.6938 0.78414196,134.7011 0.67230469,134.7085 0.45692119,134.7159 0.51727545,134.7233 0.43964174,134.7306 0.44836468,134.7380 0.47406811,134.7454 0.37933987,134.7527 0.61222684,134.7601 0.8620047,134.7675 0.63764322,134.7749 0.28441378,134.7822 0.28466243,134.7896 0.43121272,134.7970 0.54305118,134.8044 0.38775712,134.8117 0.430967,134.8191 0.49997607,134.8265 0.5002898,134.8338 0.89687473,134.8412 1.2671682,134.8486 1.0083961,134.8560 0.73293626,134.8633 0.80170506,134.8707 0.68948227,134.8781 0.68976891,134.8855 0.67248428,134.8928 0.83645517,134.9002 1.3965883,134.9076 1.724282,134.9150 1.8622066,134.9224 1.3880323,134.9297 1.4659654,134.9371 1.7931185,134.9445 2.0515749,134.9519 2.2153811,134.9592 2.0266712,134.9666 3.1224349,134.9740 4.3277473,134.9814 3.9995708,134.9887 3.888104,134.9961 4.4752941,135.0035 6.6050854,135.0109 7.9151053,135.0183 9.8040752,135.0256 12.546529,135.0330 16.790417,135.0404 24.766163,135.0478 34.340176,135.0552 50.983231,135.0625 80.151802,135.0699 143.26143,135.0773 386.93738,135.0847 1897.0533,135.0921 5096.1929,135.0994 6494.3003,135.1068 4612.54,135.1142 1875.0083,135.1216 622.53839,135.1290 396.45544,135.1364 261.93173,135.1437 148.09689,135.1511 79.182808,135.1585 39.422062,135.1659 21.015091,135.1733 13.460043,135.1807 9.0922318,135.1880 7.1952276,135.1954 4.0663705,135.2028 3.2320004,135.2102 2.5346653,135.2176 3.862689,135.2250 3.0259035,135.2323 3.0690534,135.2397 2.6716325,135.2471 2.1978388,135.2545 2.0690145,135.2619 2.3194225,135.2693 2.6723094,135.2767 2.4571323,135.2840 2.4820292,135.2914 1.3182604,135.2988 2.7508054,135.3062 3.172159,135.3136 1.8102683,135.3210 1.9662112,135.3284 2.2500315,135.3358 1.8010472,135.3431 1.7495778,135.3505 1.5260068,135.3579 1.5776955,135.3653 1.2064484,135.3727 0.93959844,135.3801 1.1466073,135.3875 1.1293209,135.3949 1.1121575,135.4022 1.3106039,135.4096 1.4136633,135.4170 0.99978405,135.4244 1.0863837,135.4318 1.1118493,135.4392 0.74964714,135.4466 0.47392306,135.4540 0.5431903,135.4614 0.83647418,135.4688 0.97415537,135.4762 0.84460181,135.4835 0.68118465,135.4909 0.83624399,135.4983 0.5255456,135.5057 0.50855213,135.5131 0.4914673,135.5205 0.43100381,135.5279 0.45716003,135.5353 0.78465086,135.5427 0.90552795,135.5501 1.310519,135.5575 0.91319579,135.5649 0.6377486,135.5723 0.60346013,135.5797 0.64663911,135.5871 0.76725686,135.5944 0.68119198,135.6018 1.0258068,135.6092 0.74090266,135.6166 0.45668563,135.6240 0.21561405,135.6314 0.34484786,135.6388 0.25002226,135.6462 0.31899053,135.6536 0.20671739,135.6610 0.21574892,135.6684 0.44855776,135.6758 0.53451478,135.6832 0.54292375,135.6906 0.34469277,135.6980 0.58661801,135.7054 0.99149263,135.7128 0.9308607,135.7202 0.64661324,135.7276 0.66384268,135.7350 0.64640135,135.7424 0.5432182,135.7498 0.89661199,135.7572 0.7238313,135.7646 0.48260519,135.7720 0.35356176,135.7794 0.58632648,135.7868 0.63772154,135.7942 0.43966988,135.8016 0.67258376,135.8090 0.81042683,135.8164 0.58602524,135.8238 0.43073183,135.8312 0.24128972,135.8386 0.06036042,135.8460 0.21586841,135.8534 0.50875741,135.8608 0.38770524,135.8682 0.35342622,135.8756 0.34475568,135.8830 0.35372925,135.8904 0.90554059,135.8978 0.84459507,135.9052 0.5516066,135.9126 0.5343585,135.9200 0.31025112,135.9274 0.37940818,135.9348 0.54319435,135.9422 0.70696688,135.9496 0.58604074,135.9570 0.38802409,135.9644 0.64676619,135.9718 0.8277064,135.9793 1.0521802,135.9867 1.2498927,135.9941 1.3100525,136.0015 1.7762309,136.0089 1.8795822,136.0163 1.5689807,136.0237 2.4171185,136.0311 7.4632835,136.0385 12.563087,136.0459 12.401796,136.0533 8.8681173,136.0607 8.5015001,136.0681 12.716557,136.0755 30.923098,136.0829 100.47548,136.0904 337.00122,136.0978 623.86597,136.1052 622.82367,136.1126 354.41867,136.1200 139.60265,136.1274 81.794289,136.1348 66.109016,136.1422 36.93821,136.1496 16.228071,136.1570 7.1584444,136.1644 2.9369779,136.1719 1.4042183,136.1793 0.97402841,136.1867 1.4401428,136.1941 1.7415183,136.2015 1.2924225,136.2089 0.42183262,136.2163 0.26721421,136.2237 0.3880128,136.2311 0.51744771,136.2386 0.62068611,136.2460 0.42221129,136.2534 0.24994983,136.2608 0.30191094,136.2682 0.53462988,136.2756 0.66374171,136.2830 0.52571321,136.2905 0.31021655,136.2979 0.20690383,136.3053 0.24136595,136.3127 0.18094717,136.3201 0.24158609,136.3275 0.57805932,136.3349 0.78439718,136.3424 0.4823989,136.3498 0.32754254,136.3572 0.35361966,136.3646 0.54322088,136.3720 0.54306203,136.3794 0.57763976,136.3868 0.56023675,136.3943 0.48281485,136.4017 0.7762661,136.4091 0.99991208,136.4165 0.63752186,136.4239 0.32729173,136.4314 0.12921605,136.4388 0.19835958,136.4462 0.24151386,136.4536 0.36210844,136.4610 0.26711583,136.4684 0.18098912,136.4759 0.14649245,136.4833 0.086168811,136.4907 0.12069729,136.4981 0.12948225,136.5055 0.31910992,136.5130 0.46578887,136.5204 0.80203313,136.5278 0.7842617,136.5352 0.55993891,136.5426 0.41374996,136.5501 0.5432142,136.5575 0.48276401,136.5649 0.44823974,136.5723 0.7763862,136.5797 1.5694466,136.5872 1.413359,136.5946 0.85299629,136.6020 0.47402093,136.6094 0.49992529,136.6169 0.37053683,136.6243 0.20693263,136.6317 0.21551687,136.6391 0.23266678,136.6465 0.18962654,136.6540 0.10335523,136.6614 0.034546841,136.6688 0.11206371,136.6762 0.025804661,136.6837 0.17262071,136.6911 0.32758373,136.6985 0.17226097,136.7059 0.12939394,136.7134 0.2931633,136.7208 0.32751423,136.7282 0.16386102,136.7356 0.27611899,136.7431 0.59497833,136.7505 0.70692861,136.7579 0.7498275,136.7654 0.4394761,136.7728 0.32761383,136.7802 0.26716048,136.7876 0.13776104,136.7951 0.034455039,136.8025 0.077663958,136.8099 0.13803275,136.8173 0.54313046,136.8248 0.63790917,136.8322 0.48280364,136.8396 0.26716024,136.8471 0.22412723,136.8545 0.24145848,136.8619 0.18953738,136.8693 0.1813467,136.8768 0.57788229,136.8842 0.56863493,136.8916 0.26701945,136.8991 0.27637044,136.9065 0.76751071,136.9139 0.61167288,136.9214 0.37902033,136.9288 0.20683223,136.9362 0.41410673,136.9436 0.70703757,136.9511 0.48262823,136.9585 0.5343163,136.9659 0.69817275,136.9734 0.68107247,136.9808 0.49126318,136.9882 0.31923968,136.9957 0.78505367,137.0031 1.2594423,137.0105 2.017653,137.0180 1.7149203,137.0254 1.3446656,137.0328 1.8885967,137.0403 2.8802183,137.0477 3.4995286,137.0551 2.7074275,137.0626 6.3595223,137.0700 15.102983,137.0775 21.357344,137.0849 25.484648,137.0923 42.791824,137.0998 65.410172,137.1072 65.969231,137.1146 44.950314,137.1221 23.742842,137.1295 12.984871,137.1369 8.979764,137.1444 7.4039626,137.1518 6.2830477,137.1592 3.730545,137.1667 1.7402222,137.1741 0.84412611,137.1816 0.42208472,137.1890 0.42241696,137.1964 0.33616054,137.2039 0.31028235,137.2113 0.23263058,137.2188 0.11205156,137.2262 0.18973447,137.2336 0.25000393,137.2411 0.20682262,137.2485 0.17236397,137.2560 0.13798678,137.2634 0.1812682,137.2708 0.33641085,137.2783 0.40514624,137.2857 0.41358766,137.2932 0.31024101,137.3006 0.24140942,137.3080 0.19828798,137.3155 0.27610511,137.3229 0.4569816,137.3304 0.42215008,137.3378 0.28426099,137.3452 0.1465344,137.3527 0.20697309,137.3601 0.1896642,137.3676 0.17235535,137.3750 0.11206084,137.3825 0.23281746,137.3899 0.30175722,137.3973 0.36220083,137.4048 0.41386279,137.4122 0.30163214,137.4197 0.21543078,137.4271 0.24145363,137.4346 0.35341105,137.4420 0.18954293,137.4495 0.14658979,137.4569 0.11197938,137.4644 0.043125045,137.4718 0.18977626,137.4792 0.18962055,137.4867 0.12070539,137.4941 0.17245163,137.5016 0.18101504,137.5090 0.17243539,137.5165 0.18097262,137.5239 0.10343534,137.5314 0.17244869,137.5388 0.12923357,137.5463 0.077494964,137.5537 0.086383149,137.5612 0.31914014,137.5686 0.31894124,137.5761 0.39653236,137.5835 0.39645666,137.5910 0.27591446,137.5984 0.31047449,137.6059 0.36212933,137.6133 0.47414625,137.6208 0.43962759,137.6282 0.44822356,137.6357 0.51708281,137.6431 0.38791794,137.6506 0.38800481,137.6580 0.25858954,137.6655 0.26735198,137.6729 0.35342875,137.6804 0.2412236,137.6878 0.2241562,137.6953 0.28450489,137.7027 0.24137391,137.7102 0.47421613,137.7176 0.76717681,137.7251 0.53432196,137.7325 0.1896351,137.7400 0.077594228,137.7474 0.051705979,137.7549 0.068961494,137.7623 0.051730976,137.7698 0.060314067,137.7772 0.11216544,137.7847 0.3104046,137.7922 0.33646587,137.7996 0.66410166,137.8071 0.6721763,137.8145 0.34446794,137.8220 0.086160012,137.8294 0.16386808,137.8369 0.22404771,137.8443 0.1724932,137.8518 0.27599248,137.8593 0.27580634,137.8667 0.22413,137.8742 0.28452674,137.8816 0.35342038,137.8891 0.27584127,137.8965 0.29326242,137.9040 0.50874907,137.9115 0.56879467,137.9189 0.28425127,137.9264 0.16372992,137.9338 0.25008598,137.9413 0.31914988,137.9487 0.35349414,137.9562 0.31034234,137.9637 0.32751742,137.9711 0.20676577,137.9786 0.17244555,137.9860 0.18109374,137.9935 0.18955857,138.0010 0.18107297,138.0084 0.51763767,138.0159 0.83623713,138.0233 0.56013286,138.0308 0.75054812,138.0383 1.7858202,138.0457 2.6121871,138.0532 2.1722288,138.0607 3.2868168,138.0681 5.8826246,138.0756 7.7584639,138.0830 5.9802284,138.0905 7.594614,138.0980 25.420887,138.1054 49.050835,138.1129 51.61927,138.1204 32.822941,138.1278 23.925268,138.1353 61.648537,138.1427 101.84375,138.1502 91.570808,138.1577 45.578758,138.1651 11.691159,138.1726 5.6555037,138.1801 4.6539288,138.1875 2.9550059,138.1950 1.4469205,138.2025 0.48235118,138.2099 0.45692939,138.2174 0.25851977,138.2249 0.1638037,138.2323 0.20684411,138.2398 0.12074582,138.2473 0.21566671,138.2547 0.27574328,138.2622 0.12917788,138.2697 0.20714502,138.2771 0.46572486,138.2846 0.55170625,138.2921 0.56038016,138.2995 0.56889534,138.3070 0.38785708,138.3145 0.45671496,138.3219 0.18083797,138.3294 0.21550697,138.3369 0.034463394,138.3443 0.077719845,138.3518 0.26740769,138.3593 0.45702556,138.3668 0.56042421,138.3742 0.52595049,138.3817 0.53432238,138.3892 0.36199874,138.3966 0.54313684,138.4041 0.44812042,138.4116 0.42226392,138.4191 0.17236859,138.4265 0.11215632,138.4340 0.12065569,138.4415 0.086139575,138.4489 0.060353041,138.4564 0.1811841,138.4639 0.40520909,138.4714 0.32743537,138.4788 0.094736643,138.4863 0.1035733,138.4938 0.26769084,138.5013 0.55199301,138.5087 0.55128676,138.5162 0.23241803,138.5237 0.20712373,138.5311 0.39671525,138.5386 0.37054273,138.5461 0.34467542,138.5536 0.33615717,138.5610 0.23276713,138.5685 0.18116744,138.5760 0.31900945,138.5835 0.36207956,138.5910 0.439623,138.5984 0.24125156,138.6059 0.20684315,138.6134 0.18102366,138.6209 0.1552283,138.6283 0.25863293,138.6358 0.19828583,138.6433 0.25005084,138.6508 0.3622399,138.6582 0.59501964,138.6657 0.61199135,138.6732 0.46523163,138.6807 0.1636081,138.6882 0.10358541,138.6956 0.36210397,138.7031 0.29306576,138.7106 0.27601892,138.7181 0.327602,138.7256 0.31033909,138.7330 0.42266822,138.7405 0.57752842,138.7480 0.29274741,138.7555 0.10349726,138.7630 0.22426964,138.7704 0.23273352,138.7779 0.24125087,138.7854 0.15505022,138.7929 0.10341348,138.8004 0.05170748,138.8078 0.18981166,138.8153 0.42264202,138.8228 0.52600157,138.8303 0.48272359,138.8378 0.4396995,138.8453 0.54312283,138.8527 0.53446865,138.8602 0.55159938,138.8677 0.30139583,138.8752 0.086087257,138.8827 0.0086328303,138.8902 0.034554519,138.8976 0.10350523,138.9051 0.18984036,138.9126 0.40529105,138.9201 0.31878096,138.9276 0.24147822,138.9351 0.3706798,138.9426 0.3275882,138.9500 0.64699668,138.9575 1.0524231,138.9650 1.6038281,138.9725 2.2957456,138.9800 7.966959,138.9875 17.455256,138.9950 18.737059,139.0024 13.414904,139.0099 8.617281,139.0174 6.8703418,139.0249 5.767055,139.0324 5.8799505,139.0399 9.6370487,139.0474 22.256897,139.0549 39.739506,139.0623 63.624928,139.0698 138.0744,139.0773 609.19525,139.0848 1477.8649,139.0923 1775.1904,139.0998 1215.6625,139.1073 478.48798,139.1148 179.43507,139.1223 135.008,139.1298 143.52332,139.1372 150.00238,139.1447 120.62639,139.1522 67.276535,139.1597 28.189222,139.1672 12.05145,139.1747 5.7626925,139.1822 2.5673621,139.1897 2.241488,139.1972 2.0255868,139.2047 1.637706,139.2122 1.3014349,139.2197 0.96508116,139.2272 0.51709235,139.2346 0.54329634,139.2421 0.83658808,139.2496 0.86193669,139.2571 0.5427357,139.2646 0.3102926,139.2721 0.25857028,139.2796 0.33651009,139.2871 1.1035844,139.2946 0.92217845,139.3021 0.62931317,139.3096 0.47408721,139.3171 0.46554279,139.3246 0.47414449,139.3321 0.47412843,139.3396 0.48276031,139.3471 0.43099996,139.3546 0.37920725,139.3621 0.28437176,139.3696 0.22419247,139.3771 0.31921393,139.3846 0.73299545,139.3921 0.84471738,139.3996 0.58596361,139.4070 0.37917614,139.4145 0.21538603,139.4220 0.12926468,139.4295 0.20708208,139.4370 0.34497127,139.4445 0.40516698,139.4520 0.47402823,139.4595 0.37922546,139.4670 0.3448607,139.4745 0.32778099,139.4820 0.45696965,139.4895 0.48268479,139.4970 0.5259155,139.5045 0.42221105,139.5120 0.25842869,139.5195 0.14656743,139.5270 0.20711549,139.5345 0.57767373,139.5420 0.43959731,139.5495 0.43093362,139.5571 0.25850743,139.5646 0.23285246,139.5721 0.30173337,139.5796 0.38817662,139.5871 0.64674354,139.5946 0.61180687,139.6021 0.31012538,139.6096 0.31046459,139.6171 0.59504998,139.6246 0.66383821,139.6321 0.61222345,139.6396 0.62053525,139.6471 0.29269132,139.6546 0.1379821,139.6621 0.30191559,139.6696 0.43963811,139.6771 0.44827569,139.6846 0.37914348,139.6921 0.11184041,139.6996 0.094855517,139.7071 0.12069681,139.7146 0.12928978,139.7221 0.10345477,139.7297 0.094869435,139.7372 0.12937902,139.7447 0.18962595,139.7522 0.12069715,139.7597 0.20688435,139.7672 0.17235562,139.7747 0.12929124,139.7822 0.086375281,139.7897 0.33637437,139.7972 0.37924162,139.8047 0.30170652,139.8122 0.24130951,139.8198 0.18092842,139.8273 0.1206543,139.8348 0.1379942,139.8423 0.20691924,139.8498 0.1724368,139.8573 0.38835075,139.8648 0.80207503,139.8723 0.91374552,139.8798 0.68074644,139.8873 0.31845206,139.8949 0.034473371,139.9024 0.23284262,139.9099 0.077395298,139.9174 0.060449272,139.9249 0.21569318,139.9324 0.26727712,139.9399 0.21540803,139.9474 0.14652629,139.9549 0.22418727,139.9625 0.32756749,139.9700 0.27583215,139.9775 0.16378772,139.9850 0.18121846,139.9925 0.40545046,140.0000 0.61199588,140.0075 0.62925112,140.0151 0.94838637,140.0226 1.0002217,140.0301 0.9482531,140.0376 0.6720798,140.0451 1.2076604,140.0526 3.0097458,140.0601 4.2083988,140.0677 5.3382454,140.0752 16.310938,140.0827 66.397919,140.0902 128.87355,140.0977 132.84283,140.1052 91.259033,140.1128 101.07449,140.1203 169.55859,140.1278 179.4568,140.1353 111.66636,140.1428 43.648792,140.1504 21.723185,140.1579 13.941534,140.1654 8.5468769,140.1729 3.859133,140.1804 1.9299614,140.1879 1.0768892,140.1955 0.63779104,140.2030 0.71566826,140.2105 0.66382146,140.2180 0.48272046,140.2255 0.37907574,140.2331 0.11183527,140.2406 0.034487788,140.2481 0.13808852,140.2556 0.30194852,140.2631 0.45695645,140.2707 0.44821006,140.2782 0.32738265,140.2857 0.1032887,140.2932 0.068992868,140.3008 0.12076694,140.3083 0.18970247,140.3158 0.20687634,140.3233 0.20687626,140.3308 0.16377795,140.3384 0.16384982,140.3459 0.26737958,140.3534 0.35339189,140.3609 0.26712462,140.3685 0.36222321,140.3760 0.54316705,140.3835 0.36195698,140.3910 0.25850633,140.3986 0.18970542,140.4061 0.39690724,140.4136 0.78481168,140.4211 0.83609116,140.4287 0.50824797,140.4362 0.32745674,140.4437 0.32748476,140.4512 0.1206025,140.4588 0.086164378,140.4663 0.060297996,140.4738 0.08634156,140.4813 0.21565735,140.4889 0.28456283,140.4964 0.31892222,140.5039 0.23262951,140.5115 0.26733777,140.5190 0.39654833,140.5265 0.20670559,140.5340 0.077598602,140.5416 0.14661866,140.5491 0.18097767,140.5566 0.086119249,140.5642 0.034487851,140.5717 0.051712655,140.5792 0.025869722,140.5867 0.10357365,140.5943 0.18969774,140.6018 0.12919515,140.6093 0.10353533,140.6169 0.36232358,140.6244 0.4827435,140.6319 0.42218989,140.6395 0.10335112,140.6470 0.094886459,140.6545 0.215547,140.6620 0.25856486,140.6696 0.12929167,140.6771 0.094816767,140.6846 0.051661514,140.6922 0.051756486,140.6997 0.12953436,140.7072 0.30191666,140.7148 0.37049028,140.7223 0.17217235,140.7298 0.077579327,140.7374 0.05173536,140.7449 0.051760275,140.7524 0.086212225,140.7600 0.10353176,140.7675 0.23280461,140.7750 0.37072194,140.7826 0.58625561,140.7901 0.42241624,140.7977 0.34477627,140.8052 0.21532498,140.8127 0.094902575,140.8203 0.21567784,140.8278 0.19815093,140.8353 0.10333577,140.8429 0.1206766,140.8504 0.051697906,140.8579 0.051832318,140.8655 0.25882828,140.8730 0.67261302,140.8806 0.82747203,140.8881 0.45675337,140.8956 0.26729283,140.9032 0.3621164,140.9107 0.4310917,140.9182 0.40551841,140.9258 0.62939131,140.9333 0.42186713,140.9409 0.12910222,140.9484 0.16386154,140.9559 0.30185622,140.9635 0.47409299,140.9710 1.2962162,140.9786 5.8081822,140.9861 10.028136,140.9936 9.0822811,141.0012 5.1337676,141.0087 2.7737813,141.0163 1.3781372,141.0238 1.2247519,141.0314 3.4619172,141.0389 9.0307131,141.0464 10.515231,141.0540 6.6158381,141.0615 3.0411572,141.0691 2.3796461,141.0766 2.9232593,141.0841 5.435359,141.0917 11.851167,141.0992 16.795387,141.1068 17.232626,141.1143 17.874018,141.1219 21.243326,141.1294 20.4261,141.1370 14.061914,141.1445 8.1072197,141.1520 3.9537754,141.1596 1.1538671,141.1671 0.58630383,141.1747 0.3878485,141.1822 0.30155423,141.1898 0.14636511,141.1973 0.08625067,141.2049 0.1984432,141.2124 0.27586958,141.2200 0.1894739,141.2275 0.060251597,141.2350 0.086294733,141.2426 0.29338151,141.2501 0.620933,141.2577 0.5775044,141.2652 0.40497839,141.2728 0.29291794,141.2803 0.18960667,141.2879 0.24149841,141.2954 0.33617952,141.3030 0.18089163,141.3105 0.08626917,141.3181 0.19844294,141.3256 0.29299319,141.3332 0.16362047,141.3407 0.14667132,141.3483 0.27591032,141.3558 0.17231973,141.3634 0.086158469,141.3709 0.043048013,141.3785 0.025887894,141.3860 0.11227769,141.3936 0.34511632,141.4011 0.51720989,141.4087 0.3100386,141.4162 0.094671875,141.4238 0.051722098,141.4313 0.13811031,141.4389 0.32781562,141.4464 0.37937862,141.4540 0.39654785,141.4616 0.41373998,141.4691 0.43093815,141.4767 0.43109789,141.4842 0.53454512,141.4918 0.49126971,141.4993 0.48286983,141.5069 0.91392177,141.5144 0.90509689,141.5220 0.58613813,141.5295 0.33604106,141.5371 0.21551086,141.5447 0.34498027,141.5522 0.37933978,141.5598 0.36205456,141.5673 0.36197734,141.5749 0.25852388,141.5824 0.26721501,141.5900 0.31032816,141.5975 0.27596968,141.6051 0.34489891,141.6127 0.38801789,141.6202 0.52585375,141.6278 0.42234987,141.6353 0.38796386,141.6429 0.31020728,141.6504 0.1981235,141.6580 0.15515769,141.6656 0.22436313,141.6731 0.43099424,141.6807 0.19809793,141.6882 0.25859436,141.6958 0.18094636,141.7034 0.10354603,141.7109 0.19845012,141.7185 0.26720569,141.7260 0.15497909,141.7336 0.060386952,141.7412 0.17253537,141.7487 0.1636603,141.7563 0.051618334,141.7638 0.034477118,141.7714 0.060395952,141.7790 0.18120427,141.7865 0.41407225,141.7941 0.56041163,141.8017 0.48261926,141.8092 0.33593172,141.8168 0.060218904,141.8243 0.21597204,141.8319 0.68128633,141.8395 0.68081409,141.8470 0.43938789,141.8546 0.18092142,141.8622 0.12061819,141.8697 0.025803363,141.8773 0.025894754,141.8849 0.025831304,141.8924 -3.4334396e-005,141.9000 4.3790431e-005,141.9075 0.051758341,141.9151 0.043079168,141.9227 0.051708654,141.9302 0.0517505,141.9378 0.060360376,141.9454 0.25866103,141.9529 0.26723865,141.9605 0.16389361,141.9681 0.31905943,141.9756 0.42292556,141.9832 1.1041998,141.9908 1.4136622,141.9983 1.1544799,142.0059 0.61146486,142.0135 -0.00018673475,142.0210 0.034662392,142.0286 0.44016713,142.0362 0.97444707,142.0437 0.91365373,142.0513 0.81903356,142.0589 1.0780877,142.0665 1.7774234,142.0740 3.2508221,142.0816 4.9095087,142.0892 17.99939,142.0967 50.558361,142.1043 69.623932,142.1119 55.299809,142.1194 32.437599,142.1270 65.971306,142.1346 143.07698,142.1422 163.51695,142.1497 105.83926,142.1573 41.841942,142.1649 35.411312,142.1724 56.773552,142.1800 57.064037,142.1876 32.422783,142.1952 10.512981,142.2027 4.2393031,142.2103 2.3953111,142.2179 1.2147361,142.2255 0.73268038,142.2330 0.63791865,142.2406 0.63806719,142.2482 1.0257903,142.2558 0.73238575,142.2633 0.37914103,142.2709 0.20680787,142.2785 0.11205152,142.2861 0.26727924,142.2936 0.43102962,142.3012 0.2240901,142.3088 0.086192667,142.3164 0.10350303,142.3239 0.12939666,142.3315 0.1379028,142.3391 0.086091332,142.3467 0.05169848,142.3542 0.077624656,142.3618 0.086283781,142.3694 0.18119606,142.3770 0.29311842,142.3845 0.3620986,142.3921 0.49145633,142.3997 0.37047976,142.4073 0.11185367,142.4149 0.11223982,142.4224 0.2588467,142.4300 0.29305139,142.4376 0.31036738,142.4452 0.38804695,142.4528 0.50022292,142.4603 0.75882936,142.4679 0.76697618,142.4755 0.41339821,142.4831 0.13773851,142.4907 0.025823561,142.4982 0.051763494,142.5058 0.07768853,142.5134 0.26753497,142.5210 0.55172229,142.5286 0.40485954,142.5361 0.077430248,142.5437 4.6397512e-005,142.5513 0.077595808,142.5589 0.043148693,142.5665 0.18982743,142.5741 0.29315346,142.5816 0.28430086,142.5892 0.1206759,142.5968 0.18123212,142.6044 0.23283531,142.6120 0.31890449,142.6196 0.24130633,142.6271 0.23285392,142.6347 0.30184782,142.6423 0.32757357,142.6499 0.26697338,142.6575 0.1205332,142.6651 0.077575199,142.6726 -4.6589059e-005,142.6802 2.7979226e-005,142.6878 0.025878476,142.6954 0.034500491,142.7030 0.10354903,142.7106 0.22413391,142.7182 0.1810479,142.7258 0.22415775,142.7333 0.18965341,142.7409 0.2155095,142.7485 0.12938552,142.7561 0.2586922,142.7637 0.20678818,142.7713 0.17240277,142.7789 0.18968117,142.7865 0.16366883,142.7940 0.051758531,142.8016 0.25022015,142.8092 0.39647496,142.8168 0.25847101,142.8244 0.27601221,142.8320 0.33625129,142.8396 0.24993493,142.8472 0.3277359,142.8548 0.45703018,142.8623 0.52570218,142.8699 0.25830925,142.8775 0.060409263,142.8851 0.16392086,142.8927 0.13779257,142.9003 0.051642112,142.9079 0.094964638,142.9155 0.23283066,142.9231 0.22405557,142.9307 0.18092015,142.9383 0.0085519832,142.9459 0.06046458,142.9534 0.26747912,142.9610 0.45691735,142.9686 0.67362732,142.9762 2.5549779,142.9838 4.9325166,142.9914 4.6014585,142.9990 2.5836737,143.0066 1.0679814,143.0142 0.85364485,143.0218 1.215855,143.0294 1.3617008,143.0370 0.81001055,143.0446 0.7158891,143.0522 1.0265334,143.0598 1.6900867,143.0674 2.717521,143.0750 6.8920217,143.0826 10.588123,143.0902 10.880004,143.0978 11.389707,143.1053 11.767316,143.1129 10.341944,143.1205 7.6694689,143.1281 7.3301792,143.1357 12.644479,143.1433 17.216694,143.1509 14.243978,143.1585 7.6315804,143.1661 4.3354478,143.1737 5.3461185,143.1813 4.8181014,143.1889 3.1012564,143.1965 1.0242099,143.2041 0.603163,143.2117 0.52578884,143.2193 0.18952133,143.2269 0.051672656,143.2345 0.10350882,143.2421 0.35348758,143.2497 0.41378471,143.2573 0.24995799,143.2649 0.31045002,143.2725 0.37937155,143.2801 0.2500197,143.2877 0.29318434,143.2953 0.3188991,143.3029 0.29301324,143.3105 0.25859192,143.3181 0.17242986,143.3257 0.38786402,143.3333 0.22407977,143.3410 0.17268959,143.3486 0.40528315,143.3562 0.36203691,143.3638 0.40523326,143.3714 0.37051293,143.3790 0.21530482,143.3866 0.16391218,143.3942 0.31923187,143.4018 0.38781908,143.4094 0.18073212,143.4170 0.051684231,143.4246 0.094986327,143.4322 0.22423066,143.4398 0.22407523,143.4474 0.1896614,143.4550 0.25861412,143.4626 0.18093924,143.4702 0.11207096,143.4778 0.17236327,143.4855 0.043014918,143.4931 0.051782683,143.5007 0.16381899,143.5083 0.1897095,143.5159 0.21576473,143.5235 0.32764322,143.5311 0.24978238,143.5387 0.14646818,143.5463 0.19837935,143.5539 0.29308134,143.5615 0.18960416,143.5691 0.16379851,143.5767 0.15518379,143.5844 0.30171075,143.5920 0.38792273,143.5996 0.3879528,143.6072 0.26720124,143.6148 0.16379395,143.6224 0.25037983,143.6300 0.58632427,143.6376 0.36170453,143.6452 0.17230545,143.6529 0.17248288,143.6605 0.28458491,143.6681 0.34486225,143.6757 0.33614516,143.6833 0.32761097,143.6909 0.42246419,143.6985 0.66369975,143.7061 0.69816548,143.7138 0.50851786,143.7214 0.12061609,143.7290 0.034463547,143.7366 0.094851978,143.7442 0.14659642,143.7518 0.1120398,143.7594 0.034502577,143.7670 0.11217435,143.7747 0.43099123,143.7823 0.53446048,143.7899 0.45695916,143.7975 0.15514696,143.8051 0.068902992,143.8127 0.025800938,143.8204 0.086451545,143.8280 0.39681807,143.8356 0.45667183,143.8432 0.25852513,143.8508 0.30181193,143.8584 0.24129252,143.8661 0.13787255,143.8737 0.10340651,143.8813 0.051647145,143.8889 0.034580156,143.8965 0.15524277,143.9041 0.12924026,143.9118 0.094777748,143.9194 0.077567831,143.9270 0.14656314,143.9346 0.16388053,143.9422 0.1982567,143.9499 0.10344815,143.9575 0.39666179,143.9651 0.40502894,143.9727 0.10338888,143.9803 0.11222484,143.9880 0.23280272,143.9956 0.2327233,144.0032 0.23279838,144.0108 0.31029007,144.0184 0.17225689,144.0261 0.043137033,144.0337 0.21576838,144.0413 0.40529472,144.0489 0.40522778,144.0565 0.50861531,144.0642 0.56102437,144.0718 1.7169297,144.0794 3.9163382,144.0870 8.1431637,144.0947 13.012937,144.1023 18.383804,144.1099 36.039852,144.1175 51.204151,144.1252 44.565891,144.1328 22.149956,144.1404 10.69501,144.1480 14.048743,144.1557 17.473486,144.1633 12.941162,144.1709 5.4773936,144.1785 2.5173392,144.1862 3.319747,144.1938 2.9811411,144.2014 1.3694125,144.2090 0.68942606,144.2167 0.33587378,144.2243 0.11189724,144.2319 0.034530789,144.2395 0.13808762,144.2472 0.25863302,144.2548 0.26721826,144.2624 0.23281926,144.2700 0.21544968,144.2777 0.11194839,144.2853 0.060328957,144.2929 0.094988994,144.3006 0.24147356,144.3082 0.23267628,144.3158 0.18956862,144.3234 0.077461652,144.3311 0.0086128972,144.3387 0.051798504,144.3463 0.077551603,144.3540 0.025822314,144.3616 0.060452297,144.3692 0.18972681,144.3769 0.15509795,144.3845 0.11197622,144.3921 0.16383727,144.3997 0.3189995,144.4074 0.19820763,144.4150 0.094814941,144.4226 0.051789016,144.4303 0.17250608,144.4379 0.20700519,144.4455 0.31906649,144.4532 0.33609211,144.4608 0.24995673,144.4684 0.46564177,144.4761 0.57761347,144.4837 0.56894386,144.4913 0.46542239,144.4990 0.27572674,144.5066 0.077443853,144.5142 0.0087178117,144.5219 0.24166441,144.5295 0.3793191,144.5371 0.25847685,144.5448 0.16365443,144.5524 0.06030719,144.5601 0.19839886,144.5677 0.2931478,144.5753 0.30181301,144.5830 0.49132949,144.5906 0.43968734,144.5982 0.62103337,144.6059 0.74154872,144.6135 0.68075162,144.6211 0.44783583,144.6288 0.0085000731,144.6364 3.1939442e-005,144.6441 0.025933139,144.6517 0.077602513,144.6593 0.086281687,144.6670 0.26734731,144.6746 0.25854787,144.6822 0.16370752,144.6899 0.16375004,144.6975 0.13794172,144.7052 0.18981919,144.7128 0.4743312,144.7204 0.67232835,144.7281 0.431007,144.7357 0.31027916,144.7434 0.1118945,144.7510 0.12066744,144.7586 0.18965749,144.7663 0.15516944,144.7739 0.051666632,144.7816 -1.8352603e-005,144.7892 2.6119139e-006,144.7968 7.906684e-006,144.8045 0.077644058,144.8121 0.21552861,144.8198 0.12927078,144.8274 0.094866164,144.8351 0.23284441,144.8427 0.27594,144.8503 0.26735848,144.8580 0.35358351,144.8656 0.4310829,144.8733 0.40507013,144.8809 0.25843298,144.8886 0.11192538,144.8962 0.19830526,144.9039 0.43998054,144.9115 0.60357928,144.9191 0.3704927,144.9268 0.23256941,144.9344 0.16367219,144.9421 0.13794805,144.9497 0.29320928,144.9574 0.41381764,144.9650 0.29328376,144.9727 0.4139446,144.9803 0.39653271,144.9880 0.43973669,144.9956 0.47406077,145.0032 0.41370329,145.0109 0.38783905,145.0185 0.27580884,145.0262 0.29314837,145.0338 0.46557331,145.0415 0.53439277,145.0491 0.61280465,145.0568 1.8462986,145.0644 3.4757524,145.0721 6.2967701,145.0797 10.64227,145.0874 12.594838,145.0950 10.151913,145.1027 8.2077894,145.1103 11.340556,145.1180 13.240761,145.1256 9.6927671,145.1333 5.0034828,145.1409 2.3430974,145.1486 2.5089109,145.1562 2.051271,145.1639 0.86147797,145.1715 0.24126753,145.1792 0.31057411,145.1868 0.43985865,145.1945 0.51723206,145.2021 0.37892705,145.2098 0.12905557,145.2175 0.060321838,145.2251 0.086213171,145.2328 0.11210338,145.2404 0.07754261,145.2481 0.060464781,145.2557 0.24147332,145.2634 0.29304618,145.2710 0.30174154,145.2787 0.19826683,145.2863 0.12055721,145.2940 0.025831934,145.3016 0.094933517,145.3093 0.13787098,145.3170 0.034362294,145.3246 0.017412482,145.3323 0.38814327,145.3399 0.47409949,145.3476 0.37056372,145.3552 0.15501942,145.3629 -5.4787124e-005,145.3705 2.7067797e-005,145.3782 0.02589928,145.3859 0.077685885,145.3935 0.18985355,145.4012 0.31887972,145.4088 0.1635482,145.4165 0.051749151,145.4242 0.11226232,145.4318 0.25871757,145.4395 0.23263481,145.4471 0.12929322,145.4548 0.17251047,145.4624 0.26715124,145.4701 0.31027955,145.4778 0.35367191,145.4854 0.41406655,145.4931 0.45680425,145.5007 0.29287139,145.5084 0.21543719,145.5161 0.18972084,145.5237 0.25878605,145.5314 0.33618018,145.5390 0.3449077,145.5467 0.5259347,145.5544 0.55160886,145.5620 0.44812003,145.5697 0.29340923,145.5774 0.76805472,145.5850 1.2329708,145.5927 1.2497423,145.6003 1.0944242,145.6080 0.70647883,145.6157 0.42223877,145.6233 0.2930477,145.6310 0.26716426,145.6387 0.18094042,145.6463 0.14654906,145.6540 0.14657255,145.6617 0.17236459,145.6693 0.15515152,145.6770 0.24146649,145.6846 0.35366052,145.6923 0.63822824,145.7000 0.79323351,145.7076 0.6722272,145.7153 0.43083489,145.7230 0.38799581,145.7306 0.43947631,145.7383 0.18939453,145.7460 0.10349445,145.7536 0.11205186,145.7613 0.051704854,145.7690 0.12083101,145.7766 0.25002581,145.7843 0.19812064,145.7920 0.051714834,145.7996 0.15535784,145.8073 0.28446805,145.8150 0.24139576,145.8227 0.36223832,145.8303 0.41371158,145.8380 0.31873396,145.8457 0.16376375,145.8533 0.2415024,145.8610 0.20678532,145.8687 0.025743173,145.8763 0.008639616,145.8840 0.03456559,145.8917 0.11208775,145.8994 0.060253143,145.9070 0.034469239,145.9147 0.060392532,145.9224 0.1293696,145.9300 0.20697558,145.9377 0.25003415,145.9454 0.20682609,145.9531 0.14666647,145.9607 0.32781276,145.9684 0.36184984,145.9761 0.077295132,145.9837 2.7853743e-005,145.9914 0.095100939,145.9991 0.34495389,146.0068 0.24111106,146.0144 0.042977802,146.0221 0.11216031,146.0298 0.29318208,146.0375 0.28444409,146.0451 0.15520498,146.0528 0.25017148,146.0605 0.52648956,146.0682 1.1383404,146.0758 1.3710515,146.0835 2.0956059,146.0912 2.8628497,146.0989 4.2692823,146.1065 6.2863355,146.1142 6.8093748,146.1219 5.1443682,146.1296 3.7576504,146.1372 2.9388764,146.1449 1.6799375,146.1526 0.72349113,146.1603 0.25836372,146.1680 0.18958029,146.1756 0.16380708,146.1833 0.24145155,146.1910 0.1981058,146.1987 0.051606141,146.2063 0.12092209,146.2140 0.37948138,146.2217 0.42226499,146.2294 0.19804369,146.2371 -5.1014988e-005,146.2447 0.025906742,146.2524 0.025852947,146.2601 0.10360257,146.2678 0.24137503,146.2755 0.16366668,146.2831 0.12070384,146.2908 0.10348236,146.2985 0.12933859,146.3062 0.11200801,146.3139 0.077632263,146.3216 0.18121134,146.3292 0.24126641,146.3369 0.042912241,146.3446 2.2514853e-006,146.3523 0.0086368034,146.3600 0.034511201,146.3676 0.077708796,146.3753 0.16384934,146.3830 0.20688067,146.3907 0.31048909,146.3984 0.43961567,146.4061 0.34485948,146.4138 0.52595723,146.4214 0.4912439,146.4291 0.27568856,146.4368 0.051600143,146.4445 -1.2340551e-005,146.4522 0.0086723231,146.4599 0.16406697,146.4675 0.43120739,146.4752 0.39647165,146.4829 0.28435314,146.4906 0.24984056,146.4983 0.12927417,146.5060 0.10350384,146.5137 0.23290798,146.5214 0.51744366,146.5290 0.52583164,146.5367 0.31010967,146.5444 0.11190646,146.5521 0.094951227,146.5598 0.31060365,146.5675 0.44839805,146.5752 0.43089032,146.5829 0.27575701,146.5905 0.25854543,146.5982 0.13776474,146.6059 0.12948623,146.6136 0.32771847,146.6213 0.3275604,146.6290 0.3188324,146.6367 0.13782978,146.6444 0.18982676,146.6521 0.28447506,146.6598 0.23269638,146.6674 0.31894088,146.6751 0.2327109,146.6828 0.14650138,146.6905 0.051671226,146.6982 0.24150926,146.7059 0.33630216,146.7136 0.27578089,146.7213 0.12060954,146.7290 0.12933788,146.7367 0.17238925,146.7444 0.077541597,146.7521 0.051683176,146.7597 -3.8600883e-005,146.7674 0.051837925,146.7751 0.1379973,146.7828 0.11199903,146.7905 0.10350908,146.7982 0.28470495,146.8059 0.42247587,146.8136 0.31005523,146.8213 0.025713723,146.8290 0.077734932,146.8367 0.13789807,146.8444 0.051617578,146.8521 0.051723767,146.8598 0.077642694,146.8675 0.086245544,146.8752 0.09481772,146.8829 0.077549703,146.8906 0.077646278,146.8983 0.1724692,146.9060 0.14651814,146.9137 0.10340093,146.9214 0.051638652,146.9291 0.025953507,146.9368 0.20717639,146.9444 0.39658451,146.9521 0.33608711,146.9598 0.29309264,146.9675 0.23260345,146.9752 0.042966124,146.9829 0.051766045,146.9906 0.077645324,146.9983 0.077531815,147.0060 -6.1743376e-005,147.0137 1.696403e-005,147.0214 0.025971567,147.0291 0.19858789,147.0368 0.43981883,147.0445 0.85499442,147.0522 3.1062438,147.0599 5.1038532,147.0676 4.9565091,147.0753 6.2171421,147.0830 10.740181,147.0908 20.164179,147.0985 23.611021,147.1062 16.895666,147.1139 8.0022221,147.1216 5.3439384,147.1293 4.7236552,147.1370 3.9729667,147.1447 2.3948877,147.1524 1.128384,147.1601 0.71526587,147.1678 0.45659345,147.1755 0.23263392,147.1832 0.19825238,147.1909 0.12055899,147.1986 0.034408256,147.2063 0.025855614,147.2140 0.025968272,147.2217 0.15544325,147.2294 0.35362551,147.2371 0.45696649,147.2448 0.45663232,147.2525 0.16352449,147.2602 0.15521477,147.2680 0.21565528,147.2757 0.31048277,147.2834 0.30165169,147.2911 0.19814126,147.2988 0.14650828,147.3065 0.36201707,147.3142 0.27577677,147.3219 0.051714167,147.3296 0.051713161,147.3373 0.025883297,147.3450 0.05177835,147.3527 0.086257711,147.3604 0.14649296,147.3682 0.11198927,147.3759 0.094844088,147.3836 0.077715412,147.3913 0.25886625,147.3990 0.48282889,147.4067 0.43080795,147.4144 0.13772221,147.4221 0.06033814,147.4298 0.034501567,147.4375 0.034475315,147.4453 0.077628545,147.4530 0.16385999,147.4607 0.18965103,147.4684 0.13790995,147.4761 0.17256662,147.4838 0.34488386,147.4915 0.32741138,147.4992 0.22406049,147.5070 0.16384248,147.5147 0.16386814,147.5224 0.17239998,147.5301 0.13786222,147.5378 0.10338021,147.5455 0.043056652,147.5532 0.051746726,147.5610 0.051752254,147.5687 0.051694509,147.5764 -2.6416654e-005,147.5841 1.8708588e-005,147.5918 0.025844291,147.5995 5.2361444e-005,147.6072 0.094947673,147.6150 0.13789888,147.6227 0.094834857,147.6304 0.1725626,147.6381 0.22405899,147.6458 0.10336484,147.6535 0.13800608,147.6613 0.28492036,147.6690 0.82805437,147.6767 0.89630485,147.6844 0.51670665,147.6921 0.16370095,147.6998 0.26749244,147.7076 0.4139283,147.7153 0.60341305,147.7230 0.69819659,147.7307 0.58615243,147.7384 0.31016752,147.7462 0.16376907,147.7539 0.301934,147.7616 0.43968517,147.7693 0.32731432,147.7770 0.077368334,147.7848 2.3034307e-005,147.7925 0.10367174,147.8002 0.30189016,147.8079 0.31020966,147.8156 0.21530494,147.8234 0.12078767,147.8311 0.29342592,147.8388 0.50013727,147.8465 0.50838935,147.8542 0.21531281,147.8620 0.24174319,147.8697 0.47413826,147.8774 0.2583226,147.8851 0.28457281,147.8929 0.46551064,147.9006 0.42228293,147.9083 0.23266159,147.9160 0.094772212,147.9238 0.051783368,147.9315 0.12070084,147.9392 0.094874665,147.9469 0.21560186,147.9546 0.27593622,147.9624 0.37071362,147.9701 0.31047663,147.9778 0.45694822,147.9855 0.33608335,147.9933 0.31893533,148.0010 0.28450596,148.0087 0.35346168,148.0165 0.24974218,148.0242 0.18120685,148.0319 0.59524095,148.0396 0.68946755,148.0474 0.55183965,148.0551 1.0090907,148.0628 1.4662155,148.0705 2.1819139,148.0783 3.5025957,148.0860 7.4279165,148.0937 12.981647,148.1015 19.624601,148.1092 45.871586,148.1169 178.15988,148.1246 356.53836,148.1324 371.52499,148.1401 218.63806,148.1478 71.85788,148.1556 25.424732,148.1633 19.607731,148.1710 13.769612,148.1787 8.4699345,148.1865 4.8250532,148.1942 2.8089182,148.2019 1.8267777,148.2097 1.1978284,148.2174 0.74108279,148.2251 0.24979505,148.2329 0.08624962,148.2406 0.10343847,148.2483 0.086238243,148.2561 0.22431433,148.2638 0.30182749,148.2715 0.30165157,148.2793 0.20670736,148.2870 0.10340149,148.2947 0.11210316,148.3025 0.12934791,148.3102 0.13787939,148.3179 0.103464,148.3257 0.20707527,148.3334 0.40547028,148.3411 0.59477168,148.3489 0.30138886,148.3566 0.1378132,148.3643 0.086215191,148.3721 0.12934403,148.3798 0.1895937,148.3875 0.14657213,148.3953 0.14663467,148.4030 0.18972179,148.4108 0.24136803,148.4185 0.16366582,148.4262 0.18965198,148.4340 0.29328194,148.4417 0.38823622,148.4494 0.5431931,148.4572 0.49994797,148.4649 0.49980441,148.4727 0.26697665,148.4804 0.22406603,148.4881 0.077544034,148.4959 0.094973385,148.5036 0.27600557,148.5113 0.41387907,148.5191 0.57747352,148.5268 0.37065926,148.5346 0.66380543,148.5423 0.44806141,148.5500 0.13784145,148.5578 0.13809611,148.5655 0.40544268,148.5733 0.42246813,148.5810 0.37923309,148.5888 0.33617556,148.5965 0.37064371,148.6042 0.33623239,148.6120 0.34475228,148.6197 0.1636053,148.6275 0.13796301,148.6352 0.27597192,148.6429 0.35344878,148.6507 0.22410889,148.6584 0.25866833,148.6662 0.26716754,148.6739 0.15509368,148.6817 0.094786994,148.6894 0.051700301,148.6971 0.11220019,148.7049 0.18972014,148.7126 0.18093576,148.7204 0.16380487,148.7281 0.2156432,148.7359 0.22406781,148.7436 0.12918614,148.7514 0.12078199,148.7591 0.29336154,148.7669 0.55199134,148.7746 0.66380739,148.7823 0.47380045,148.7901 0.23254102,148.7978 0.28454199,148.8056 0.34482357,148.8133 0.2843889,148.8211 0.25003457,148.8288 0.31049192,148.8366 0.45715639,148.8443 0.6293934,148.8521 0.40485105,148.8598 0.13766688,148.8676 0.025808891,148.8753 0.034524456,148.8831 0.08621826,148.8908 0.051660739,148.8986 0.034558512,148.9063 0.1553258,148.9141 0.25881323,148.9218 0.43095887,148.9296 0.29301387,148.9373 0.32774493,148.9451 0.25844228,148.9528 0.13773447,148.9606 0.14657831,148.9683 0.15528056,148.9761 0.21552882,148.9838 0.18100369,148.9916 0.15512423,148.9993 0.43227407,149.0071 2.2265904,149.0148 4.8394365,149.0226 19.121744,149.0303 75.645409,149.0381 129.27811,149.0458 121.89211,149.0536 71.812889,149.0613 39.201321,149.0691 35.559109,149.0768 30.569279,149.0846 21.187866,149.0924 13.038123,149.1001 14.306436,149.1079 20.359673,149.1156 26.819981,149.1234 38.467342,149.1311 44.326401,149.1389 37.183708,149.1466 20.830233,149.1544 10.089536,149.1622 6.0056682,149.1699 2.9460616,149.1777 1.6287065,149.1854 1.008395,149.1932 0.93096662,149.2009 0.68085665,149.2087 0.5429939,149.2164 0.49134499,149.2242 0.54319835,149.2320 0.43956414,149.2397 0.20669027,149.2475 0.086114258,149.2552 0.051720984,149.2630 0.11222238,149.2708 0.34489945,149.2785 0.24122632,149.2863 0.034380943,149.2940 0.034574065,149.3018 0.15524273,149.3096 0.14647719,149.3173 0.068915024,149.3251 0.051840626,149.3328 0.25032067,149.3406 0.53471267,149.3484 0.57738328,149.3561 0.28413665,149.3639 0.10334022,149.3716 0.12089405,149.3794 0.33644682,149.3872 0.3704612,149.3949 0.10323622,149.4027 0.060433578,149.4105 0.094789594,149.4182 0.051633392,149.4260 0.043163829,149.4337 0.077629991,149.4415 0.1207351,149.4493 0.14648134,149.4570 0.077629887,149.4648 0.26757056,149.4726 0.47423726,149.4803 0.4565962,149.4881 0.17224869,149.4959 0.13796079,149.5036 0.11205456,149.5114 0.20707625,149.5191 0.31899747,149.5269 0.20671035,149.5347 0.10352208,149.5424 0.21559958,149.5502 0.15500987,149.5580 0.12936035,149.5657 0.29323506,149.5735 0.24123983,149.5813 0.077446558,149.5890 0.094838001,149.5968 0.1552033,149.6046 0.13798778,149.6123 0.11203554,149.6201 0.051684022,149.6279 0.14670724,149.6357 0.36218572,149.6434 0.42244971,149.6512 0.38786858,149.6590 0.24983633,149.6667 0.129256,149.6745 0.12950829,149.6823 0.32782203,149.6900 0.35327929,149.6978 0.13765714,149.7056 0.051696498,149.7133 0.13803652,149.7211 0.2069578,149.7289 0.1637222,149.7367 0.10346371,149.7444 0.16388194,149.7522 0.2413937,149.7600 0.22405846,149.7677 0.1034485,149.7755 0.13796045,149.7833 0.11192682,149.7911 0.051675394,149.7988 0.094848804,149.8066 0.086218469,149.8144 0.16395743,149.8222 0.31917953,149.8299 0.47401854,149.8377 0.22398892,149.8455 0.21556501,149.8532 0.15508735,149.8610 0.077514827,149.8688 0.086346626,149.8766 0.21565092,149.8843 0.250038,149.8921 0.2585068,149.8999 0.25848508,149.9077 0.25855166,149.9154 0.11203987,149.9232 0.034498718,149.9310 0.0085836081,149.9388 8.2646893e-006,149.9466 0.10357575,149.9543 0.27598858,149.9621 0.24990965,149.9699 0.18107887,149.9777 0.30185184,149.9854 0.29311693,149.9932 0.32791907,150.0010 0.60370117,150.0088 0.66350275,150.0165 0.52547169,150.0243 1.0533093,150.0321 4.7550335,150.0399 10.582051,150.0477 12.430323,150.0554 9.4023905,150.0632 7.2501097,150.0710 8.5196829,150.0788 10.604724,150.0866 18.418934,150.0943 61.445938,150.1021 118.61485,150.1099 122.72049,150.1177 72.773491,150.1255 38.576862,150.1332 74.491318,150.1410 124.49016,150.1488 117.40471,150.1566 63.155251,150.1644 20.993013,150.1722 9.4527168,150.1799 6.04004,150.1877 3.0324428,150.1955 1.3441402,150.2033 0.74162585,150.2111 0.88834709,150.2189 0.97413516,150.2266 0.8358317,150.2344 0.5427509,150.2422 0.47420147,150.2500 0.44808418,150.2578 0.2238555,150.2656 0.12062761,150.2733 0.017199138,150.2811 0.034501925,150.2889 0.043138381,150.2967 0.15530205,150.3045 0.37073091,150.3123 0.29296815,150.3201 0.1294468,150.3278 0.36244905,150.3356 0.59490907,150.3434 0.50835592,150.3512 0.26706725,150.3590 0.2155088,150.3668 0.21554182,150.3746 0.25868922,150.3824 0.3189579,150.3901 0.31023967,150.3979 0.29323751,150.4057 0.48307887,150.4135 0.60357034,150.4213 0.62901765,150.4291 0.41349751,150.4369 0.24995686,150.4447 0.23279268,150.4524 0.28449962,150.4602 0.22418489,150.4680 0.24135466,150.4758 0.12057048,150.4836 0.08611846,150.4914 -1.8912444e-005,150.4992 0.06045584,150.5070 0.16393492,150.5148 0.31053671,150.5226 0.4569467,150.5304 0.5603478,150.5381 0.62055016,150.5459 0.35326317,150.5537 0.17247328,150.5615 0.25877234,150.5693 0.36206141,150.5771 0.35344788,150.5849 0.39645481,150.5927 0.18084495,150.6005 0.14672099,150.6083 0.3190476,150.6161 0.25841257,150.6239 0.15510756,150.6317 0.18108177,150.6395 0.24994798,150.6473 0.18096758,150.6550 0.06035943,150.6628 0.077642903,150.6706 0.10347781,150.6784 0.15518731,150.6862 0.17239441,150.6940 0.10336202,150.7018 -7.6859505e-006,150.7096 0.051803917,150.7174 0.07756424,150.7252 0.043084405,150.7330 0.051728584,150.7408 0.08619982,150.7486 0.18979582,150.7564 0.36220285,150.7642 0.36210191,150.7720 0.29302892,150.7798 0.25845686,150.7876 0.29303715,150.7954 0.30180386,150.8032 0.25859964,150.8110 0.025742864,150.8188 3.0242489e-005,150.8266 0.060448114,150.8344 0.17244104,150.8422 0.13781717,150.8500 0.0085885758,150.8578 0.051838122,150.8656 0.13800906,150.8734 0.13781869,150.8812 0.0085107395,150.8890 0.034657072,150.8968 0.21571313,150.9046 0.30175042,150.9124 0.29307979,150.9202 0.25864869,150.9280 0.29319027,150.9358 0.43116176,150.9436 0.57766259,150.9514 0.62053019,150.9592 0.4738887,150.9670 0.21542361,150.9748 0.16378672,150.9826 0.17246401,150.9904 0.21552558,150.9982 0.21554857,151.0060 0.27620703,151.0138 0.66431564,151.0216 1.0867983,151.0294 1.9928689,151.0372 4.0104876,151.0450 5.6389828,151.0528 6.1036954,151.0607 6.2067356,151.0685 8.7220926,151.0763 28.294134,151.0841 74.754929,151.0919 106.12514,151.0997 96.02475,151.1075 64.265694,151.1153 48.562912,151.1231 48.454052,151.1309 56.193058,151.1387 55.559853,151.1465 42.310074,151.1543 23.260357,151.1621 11.034858,151.1699 4.9525194,151.1778 2.4898772,151.1856 1.8355404,151.1934 0.96465129,151.2012 0.3273859,151.2090 0.38797221,151.2168 0.27574995,151.2246 0.11202769,151.2324 0.10345186,151.2402 0.060292929,151.2480 -2.6220209e-006,151.2559 0.077683114,151.2637 0.13802829,151.2715 0.24134618,151.2793 0.12930547,151.2871 0.19836313,151.2949 0.24148539,151.3027 0.36220804,151.3105 0.42229244,151.3183 0.22384894,151.3262 0.086216733,151.3340 0.21564646,151.3418 0.18960246,151.3496 0.12927507,151.3574 0.13788408,151.3652 0.09484604,151.3730 0.11210854,151.3808 0.14658704,151.3887 0.17236517,151.3965 0.051593095,151.4043 0.0086356169,151.4121 0.17281754,151.4199 0.55212259,151.4277 0.56872922,151.4355 0.26682037,151.4434 0.10333187,151.4512 0.10348544,151.4590 0.1120839,151.4668 0.15530461,151.4746 0.28458589,151.4824 0.23259181,151.4903 0.10330588,151.4981 0.18104304,151.5059 0.2241513,151.5137 0.17248639,151.5215 0.1465624,151.5293 0.13797304,151.5372 0.16386354,151.5450 0.16375032,151.5528 0.12057187,151.5606 0.025770251,151.5684 0.034606542,151.5762 0.24162664,151.5841 0.42245474,151.5919 0.31891099,151.5997 0.27583125,151.6075 0.24130507,151.6153 0.18097712,151.6232 0.11203851,151.6310 0.12065747,151.6388 0.10357528,151.6466 0.24147917,151.6544 0.2326798,151.6623 0.40514427,151.6701 0.49994665,151.6779 0.45691535,151.6857 0.41383269,151.6935 0.31918472,151.7014 0.51731861,151.7092 0.4135488,151.7170 0.26726973,151.7248 0.32783765,151.7327 0.43960705,151.7405 0.24959916,151.7483 0.0084534083,151.7561 0.0086735282,151.7640 0.094893329,151.7718 0.20694798,151.7796 0.23282765,151.7874 0.284641,151.7952 0.37078077,151.8031 0.33612633,151.8109 0.20672253,151.8187 0.15516292,151.8265 0.26725373,151.8344 0.2067858,151.8422 0.10347414,151.8500 0.13794407,151.8578 0.08616174,151.8657 0.077517465,151.8735 0.017309416,151.8813 0.18983011,151.8892 0.32757977,151.8970 0.32760093,151.9048 0.275857,151.9126 0.1637827,151.9205 0.24141429,151.9283 0.27576482,151.9361 0.18104151,151.9439 0.27599666,151.9518 0.26708362,151.9596 0.1207145,151.9674 0.29346535,151.9753 0.5432958,151.9831 0.62914902,151.9909 0.44801709,151.9987 0.27568826,152.0066 0.12934476,152.0144 0.3883248,152.0222 0.75064659,152.0301 1.2675878,152.0379 1.4479512,152.0457 1.3532091,152.0536 1.1464273,152.0614 1.2939668,152.0692 4.1611342,152.0771 12.906496,152.0849 22.249296,152.0927 26.846054,152.1006 33.091564,152.1084 93.272308,152.1162 240.32579,152.1240 321.65802,152.1319 238.53334,152.1397 102.74268,152.1475 35.666862,152.1554 20.975382,152.1632 12.801852,152.1710 6.5384965,152.1789 3.0753636,152.1867 1.1887536,152.1946 0.551705,152.2024 0.59498036,152.2102 0.66366678,152.2181 0.42204732,152.2259 0.12915903,152.2337 0.11209189,152.2416 0.18114936,152.2494 0.2327553,152.2572 0.24140911,152.2651 0.33634257,152.2729 0.37073714,152.2807 0.37927926,152.2886 0.39690208,152.2964 0.72421646,152.3043 0.4218666,152.3121 0.15501605,152.3199 0.27593243,152.3278 0.24990225,152.3356 0.051730298,152.3434 0.17268747,152.3513 0.39657125,152.3591 0.31012878,152.3670 0.13785113,152.3748 0.094832368,152.3826 0.086284354,152.3905 0.18112293,152.3983 0.17228973,152.4062 0.060234983,152.4140 0.025866752,152.4218 0.034492735,152.4297 0.08635927,152.4375 0.17246825,152.4454 0.11194441,152.4532 0.051670883,152.4610 0.060390223,152.4689 0.10345505,152.4767 0.077565603,152.4846 0.094862208,152.4924 0.12927093,152.5003 0.12925717,152.5081 0.17241633,152.5159 0.10344806,152.5238 0.051690329,152.5316 0.069104902,152.5395 0.28464451,152.5473 0.30166751,152.5552 0.16361414,152.5630 0.025880579,152.5708 0.15537371,152.5787 0.27593333,152.5865 0.29310346,152.5944 0.23269798,152.6022 0.17234695,152.6101 0.15510491,152.6179 0.13790789,152.6258 0.18966407,152.6336 0.18962398,152.6415 0.22410031,152.6493 0.12061541,152.6571 0.051890582,152.6650 0.34527335,152.6728 0.63801873,152.6807 0.50829744,152.6885 0.26712447,152.6964 0.25005004,152.7042 0.249983,152.7121 0.20674102,152.7199 0.05162533,152.7278 0.14686403,152.7356 0.39662942,152.7435 0.23245558,152.7513 0.17249313,152.7592 0.37952018,152.7670 0.40504414,152.7749 0.18084027,152.7827 0.051638454,152.7906 0.02584721,152.7984 0.051761396,152.8063 0.10352685,152.8141 0.19845681,152.8220 0.31907818,152.8298 0.24985006,152.8377 0.103274,152.8455 0.1035324,152.8534 0.2242727,152.8612 0.27574319,152.8691 0.13790023,152.8769 0.16387376,152.8848 0.17235346,152.8926 0.18972525,152.9005 0.31049383,152.9083 0.30158463,152.9162 0.10325357,152.9240 0.04309883,152.9319 0.05172855,152.9397 0.051737107,152.9476 0.12070073,152.9555 0.23284531,152.9633 0.37084368,152.9712 0.38794839,152.9790 0.43104827,152.9869 0.42237836,152.9947 0.2240158,153.0026 0.14659543,153.0104 0.31923297,153.0183 1.0013115,153.0262 3.2696161,153.0340 4.9233909,153.0419 5.0091867,153.0497 9.9972496,153.0576 32.927845,153.0654 60.801811,153.0733 61.741104,153.0812 37.24144,153.0890 21.156408,153.0969 21.87834,153.1047 34.385963,153.1126 50.039825,153.1204 59.416843,153.1283 53.445095,153.1362 35.816807,153.1440 19.833679,153.1519 14.634414,153.1597 11.116641,153.1676 6.7029977,153.1755 3.1439025,153.1833 1.4819297,153.1912 0.67219371,153.1990 0.55998576,153.2069 0.30156997,153.2148 0.2586655,153.2226 0.12934922,153.2305 0.14656273,153.2383 0.11207175,153.2462 0.17247306,153.2541 0.18959031,153.2619 0.10332137,153.2698 0.034462389,153.2776 0.1294962,153.2855 0.32790971,153.2934 0.57764649,153.3012 0.34450975,153.3091 0.10318004,153.3170 0.025965076,153.3248 0.18975163,153.3327 0.15509135,153.3406 0.12929429,153.3484 0.11201486,153.3563 0.16374893,153.3641 0.26757413,153.3720 0.47444603,153.3799 0.4307999,153.3877 0.21522459,153.3956 0.14652508,153.4035 0.16377929,153.4113 0.068899848,153.4192 0.034520157,153.4271 0.12946819,153.4349 0.31917381,153.4428 0.40530109,153.4507 0.44828585,153.4585 0.37905958,153.4664 0.19823243,153.4743 0.31044599,153.4821 0.439578,153.4900 0.40502524,153.4979 0.077520177,153.5057 0.18990336,153.5136 0.35350686,153.5215 0.28436249,153.5293 0.25867155,153.5372 0.28453743,153.5451 0.31022173,153.5530 0.27574679,153.5608 0.24148586,153.5687 0.3623068,153.5766 0.51753855,153.5844 0.6292128,153.5923 0.43945983,153.6002 0.38781133,153.6080 0.31881779,153.6159 0.3621574,153.6238 0.31887192,153.6317 0.094653316,153.6395 0.025851196,153.6474 0.060478393,153.6553 0.18978225,153.6632 0.31896079,153.6710 0.3535006,153.6789 0.40518147,153.6868 0.3102012,153.6946 0.14638978,153.7025 0.0085677821,153.7104 0.025940983,153.7183 0.086225428,153.7261 0.12947047,153.7340 0.32770371,153.7419 0.27576336,153.7498 0.18954547,153.7576 0.13790159,153.7655 0.21550052,153.7734 0.21545978,153.7813 0.13792059,153.7891 0.13797836,153.7970 0.19839542,153.8049 0.23272401,153.8128 0.18096364,153.8206 0.15511271,153.8285 0.077614948,153.8364 0.18980481,153.8443 0.32752538,153.8521 0.41368225,153.8600 0.34481257,153.8679 0.1897594,153.8758 0.19844741,153.8837 0.28455105,153.8915 0.28444189,153.8994 0.30164337,153.9073 0.31891274,153.9152 0.30177531,153.9230 0.79307568,153.9309 0.85333896,153.9388 0.56904095,153.9467 0.41388765,153.9546 0.23270221,153.9624 0.17242335,153.9703 0.37954515,153.9782 0.57766044,153.9861 0.43942738,153.9940 0.19809161,154.0018 0.11207166,154.0097 0.18120874,154.0176 0.30169904,154.0255 0.21556072,154.0334 0.42274505,154.0413 0.75065041,154.0491 1.6045833,154.0570 4.5665784,154.0649 13.122758,154.0728 20.804766,154.0807 19.599424,154.0886 17.664648,154.0964 22.617289,154.1043 25.558428,154.1122 19.172972,154.1201 13.527559,154.1280 22.304865,154.1359 33.125267,154.1437 30.956087,154.1516 17.02906,154.1595 5.2004128,154.1674 2.2838449,154.1753 1.6631051,154.1832 1.0686948,154.1910 0.73245186,154.1989 0.41353476,154.2068 0.3360433,154.2147 0.25843677,154.2226 0.21570438,154.2305 0.41402972,154.2384 0.55184036,154.2463 0.66381681,154.2541 0.55149561,154.2620 0.21515454,154.2699 0.017299797,154.2778 0.19857544,154.2857 0.2757411,154.2936 0.13777573,154.3015 0.21580198,154.3094 0.4052273,154.3172 0.24972503,154.3251 0.12922126,154.3330 0.18108819,154.3409 0.33621615,154.3488 0.22406977,154.3567 0.12062211,154.3646 0.034449782,154.3725 0.034481414,154.3804 -1.5349999e-005,154.3883 5.9999974e-007,154.3961 0.017310131,154.4040 0.12081344,154.4119 0.21562763,154.4198 0.33644241,154.4277 0.49992409,154.4356 0.24967928,154.4435 0.086123832,154.4514 0.025818827,154.4593 -8.4432631e-006,154.4672 0.051828571,154.4751 0.18126978,154.4830 0.34497917,154.4909 0.39650398,154.4988 0.31877065,154.5066 0.18087557,154.5145 0.10346407,154.5224 0.094816275,154.5303 0.060354419,154.5382 0.10349856,154.5461 0.12929901,154.5540 0.3795391,154.5619 1.0091143,154.5698 1.3191313,154.5777 0.86163527,154.5856 0.25817433,154.5935 0.077471733,154.6014 0.077739589,154.6093 0.25016922,154.6172 0.26723021,154.6251 0.24129069,154.6330 0.27590436,154.6409 0.37948817,154.6488 0.41383937,154.6567 0.40504298,154.6646 0.35324132,154.6725 0.2413452,154.6804 0.25876033,154.6883 0.32764289,154.6962 0.3534745,154.7041 0.43969798,154.7120 0.45694816,154.7199 0.48274705,154.7278 0.37059742,154.7357 0.29307991,154.7436 0.25853202,154.7515 0.16367882,154.7594 0.11203648,154.7673 0.094798177,154.7752 0.051664859,154.7831 0.051736157,154.7910 0.14658101,154.7989 0.10339762,154.8068 -1.3653792e-005,154.8147 0.051752344,154.8226 0.086208329,154.8305 0.060315702,154.8384 0.077670097,154.8463 0.2587882,154.8542 0.26732245,154.8621 0.25865698,154.8700 0.24131013,154.8779 0.19822699,154.8858 0.28454441,154.8937 0.35359713,154.9016 0.45690501,154.9095 0.35316613,154.9174 0.16367273,154.9253 0.11216399,154.9332 0.18972299,154.9411 0.25005388,154.9490 0.25860634,154.9569 0.18955672,154.9648 0.1465129,154.9727 0.22418196,154.9806 0.28454253,154.9885 0.29320595,154.9965 0.34488887,155.0044 0.38801599,155.0123 0.43985379,155.0202 0.50883371,155.0281 0.9404977,155.0360 2.4935737,155.0439 5.0116138,155.0518 7.5101204,155.0597 8.2920647,155.0676 8.7430744,155.0755 12.194948,155.0834 15.261316,155.0913 15.686474,155.0993 12.731204,155.1072 16.466417,155.1151 27.75474,155.1230 35.89867,155.1309 31.256535,155.1388 19.582882,155.1467 10.207999,155.1546 4.935832,155.1625 2.6025419,155.1704 2.1809459,155.1784 1.6199085,155.1863 0.76611269,155.1942 0.08576522,155.2021 0.077780269,155.2100 0.21570119,155.2179 0.28444409,155.2258 0.15491071,155.2337 -9.9569043e-005,155.2417 2.5667401e-005,155.2496 -3.0944082e-006,155.2575 -1.3292195e-005,155.2654 0.026018914,155.2733 0.19841835,155.2812 0.19823739,155.2891 0.16373767,155.2970 0.13784991,155.3050 0.25002021,155.3129 0.50868624,155.3208 0.6378575,155.3287 0.22406866,155.3366 0.19827339,155.3445 0.13795705,155.3524 0.16394307,155.3604 0.38828817,155.3683 0.67256498,155.3762 0.59452194,155.3841 0.22381209,155.3920 0.02576053,155.3999 0.025945239,155.4079 0.15536405,155.4158 0.24135761,155.4237 0.10326617,155.4316 0.12073921,155.4395 0.31909919,155.4474 0.42240494,155.4554 0.23271398,155.4633 0.18098718,155.4712 0.094755836,155.4791 0.086195037,155.4870 0.10342869,155.4950 0.1293968,155.5029 0.18968262,155.5108 0.15519296,155.5187 0.23290804,155.5266 0.27584898,155.5346 0.25868776,155.5425 0.3795163,155.5504 0.4482806,155.5583 0.44825786,155.5662 0.44810659,155.5742 0.21527813,155.5821 0.11199543,155.5900 0.060362387,155.5979 0.14668113,155.6058 0.26736546,155.6138 0.4051837,155.6217 0.33600706,155.6296 0.13778327,155.6375 0.10360669,155.6455 0.22417964,155.6534 0.12055485,155.6613 0.060297374,155.6692 0.034469709,155.6772 0.051814552,155.6851 0.11211056,155.6930 0.086081728,155.7009 0.025840823,155.7088 0.1640377,155.7168 0.36236149,155.7247 0.41379783,155.7326 0.32731026,155.7405 0.18948995,155.7485 0.12931155,155.7564 0.12934567,155.7643 0.13792115,155.7723 0.0861075,155.7802 0.034452349,155.7881 0.0517167,155.7960 -2.2594977e-005,155.8040 -3.6832728e-007,155.8119 0.02598004,155.8198 0.19838774,155.8277 0.23265953,155.8357 0.12056149,155.8436 5.1202958e-005,155.8515 0.14679158,155.8595 0.36222833,155.8674 0.50001067,155.8753 0.499841,155.8832 0.21531086,155.8912 0.10336591,155.8991 0.051773347,155.9070 0.11227567,155.9150 0.21564406,155.9229 0.22402219,155.9308 0.12051734,155.9387 0.051691182,155.9467 0.10347739,155.9546 0.22430286,155.9625 0.45715258,155.9705 0.58614582,155.9784 0.38778654,155.9863 0.29333976,155.9943 0.4917092,156.0022 0.65485775,156.0101 0.40501568,156.0181 0.5174517,156.0260 0.43086782,156.0339 0.27566782,156.0419 0.30202857,156.0498 0.88882595,156.0577 1.7425506,156.0657 2.725379,156.0736 3.9584122,156.0815 6.5129313,156.0895 11.168601,156.0974 14.572589,156.1053 21.12302,156.1133 34.140385,156.1212 37.943172,156.1291 28.290545,156.1371 28.658186,156.1450 66.762604,156.1529 103.47187,156.1609 90.2043,156.1688 43.878441,156.1768 14.752922,156.1847 10.612062,156.1926 9.4969053,156.2006 5.9878783,156.2085 3.4725385,156.2164 2.5074842,156.2244 1.4042624,156.2323 0.4824574,156.2402 0.43107179,156.2482 0.36203983,156.2561 0.24994695,156.2641 0.2241579,156.2720 0.25005442,156.2799 0.30167666,156.2879 0.16360883,156.2958 0.077588722,156.3038 0.18123254,156.3117 0.24128865,156.3196 0.077430971,156.3276 0.094951257,156.3355 0.18971838,156.3435 0.18962166,156.3514 0.24144654,156.3593 0.39664879,156.3673 0.36193773,156.3752 0.16364753,156.3832 0.16389255,156.3911 0.25880325,156.3991 0.39656639,156.4070 0.21533026,156.4149 0.094744995,156.4229 0.17248335,156.4308 0.24143001,156.4388 0.24151993,156.4467 0.30179533,156.4547 0.31882039,156.4626 0.51741427,156.4705 0.89667547,156.4785 0.54279912,156.4864 0.18077634,156.4944 -6.5365937e-005,156.5023 0.034594405,156.5103 0.14672172,156.5182 0.23275019,156.5262 0.12050056,156.5341 0.23279406,156.5420 0.3965784,156.5500 0.18101548,156.5579 0.29338339,156.5659 0.61239761,156.5738 0.7328735,156.5818 0.55998957,156.5897 0.24965556,156.5977 0.250168,156.6056 0.38807449,156.6136 0.44824684,156.6215 0.47398701,156.6295 0.24984975,156.6374 0.15523566,156.6454 0.18978323,156.6533 0.39677334,156.6613 0.66393995,156.6692 0.62043643,156.6771 0.24968082,156.6851 0.10338214,156.6930 0.086182781,156.7010 0.12951143,156.7089 0.36238936,156.7169 0.52588826,156.7248 0.45668542,156.7328 0.28434303,156.7407 0.2240337,156.7487 0.06888476,156.7567 0.17252468,156.7646 0.27601075,156.7726 0.38809288,156.7805 0.53459609,156.7885 0.69835621,156.7964 0.64651811,156.8044 0.41350374,156.8123 0.13768767,156.8203 0.043046739,156.8282 0.025908211,156.8362 0.077649638,156.8441 0.086211048,156.8521 0.094875582,156.8600 0.1380022,156.8680 0.24147603,156.8759 0.42260635,156.8839 0.53475958,156.8919 0.63802069,156.8998 0.57723761,156.9078 0.38779378,156.9157 0.55199856,156.9237 0.73283005,156.9316 0.73276585,156.9396 0.94869882,156.9475 1.2500836,156.9555 1.0169668,156.9635 0.84483922,156.9714 0.84466261,156.9794 0.70684004,156.9873 0.84508532,156.9953 1.2335618,157.0032 2.1907041,157.0112 2.8016331,157.0192 2.9750311,157.0271 5.5997334,157.0351 10.729621,157.0430 15.506294,157.0510 24.75601,157.0589 61.212231,157.0669 188.65285,157.0749 357.01401,157.0828 507.98785,157.0908 816.92072,157.0987 1022.0526,157.1067 813.17499,157.1147 384.81781,157.1226 132.31827,157.1306 77.005615,157.1385 59.723778,157.1465 44.986095,157.1545 32.402252,157.1624 21.375996,157.1704 10.767273,157.1783 6.1004467,157.1863 3.7314808,157.1943 2.9044771,157.2022 2.14553,157.2102 1.2146567,157.2182 0.72368866,157.2261 0.37896112,157.2341 0.23291411,157.2421 0.54341835,157.2500 0.69853246,157.2580 0.89654267,157.2659 0.58572453,157.2739 0.31021518,157.2819 0.36222449,157.2898 0.35341829,157.2978 0.31898442,157.3058 0.37064779,157.3137 0.24129495,157.3217 0.23269302,157.3297 0.29318956,157.3376 0.50009477,157.3456 0.3360889,157.3536 0.27586299,157.3615 0.37950879,157.3695 0.655554,157.3775 0.81888127,157.3854 0.58592963,157.3934 0.5085851,157.4014 0.46538246,157.4093 0.40503865,157.4173 0.38793719,157.4253 0.45692611,157.4332 0.32750577,157.4412 0.13794708,157.4492 0.23294207,157.4571 0.33619216,157.4651 0.28449303,157.4731 0.40526885,157.4810 0.38782671,157.4890 0.34478566,157.4970 0.4398064,157.5050 0.54319167,157.5129 0.53448731,157.5209 0.4825809,157.5289 0.21526828,157.5368 0.14657153,157.5448 0.31938881,157.5528 0.65556312,157.5608 0.72392702,157.5687 0.48243362,157.5767 0.39666593,157.5847 0.70696145,157.5926 0.83627564,157.6006 0.84507906,157.6086 0.72388864,157.6166 0.37031305,157.6245 0.25869417,157.6325 0.4741545,157.6405 0.45671684,157.6485 0.55180192,157.6564 0.62077272,157.6644 0.37931252,157.6724 0.35335815,157.6803 0.38797274,157.6883 0.56915146,157.6963 0.57752651,157.7043 0.44817239,157.7122 0.33636099,157.7202 0.40502813,157.7282 0.17220563,157.7362 0.18961528,157.7442 0.077537239,157.7521 0.14662689,157.7601 0.14656471,157.7681 0.23304775,157.7761 0.51735663,157.7840 0.47398579,157.7920 0.43957487,157.8000 0.35344741,157.8080 0.31031841,157.8159 0.24131539,157.8239 0.24139279,157.8319 0.2671977,157.8399 0.26745492,157.8479 0.45713273,157.8558 0.45672625,157.8638 0.26694921,157.8718 0.24993996,157.8798 0.16381365,157.8878 0.17233303,157.8957 0.12065143,157.9037 0.18099622,157.9117 0.25879115,157.9197 0.41409525,157.9277 0.41371858,157.9356 0.21525779,157.9436 0.18117331,157.9516 0.49155301,157.9596 0.56898159,157.9676 0.51731032,157.9755 0.59494823,157.9835 0.8620674,157.9915 0.59443974,157.9995 0.18083893,158.0075 0.17262179,158.0155 0.3017858,158.0234 0.39679483,158.0314 1.1303986,158.0394 2.2335758,158.0474 2.6470854,158.0554 3.3809328,158.0634 7.2518992,158.0713 21.994827,158.0793 39.946156,158.0873 52.350365,158.0953 73.756744,158.1033 92.94928,158.1113 85.764328,158.1193 66.556015,158.1272 68.919899,158.1352 70.309196,158.1432 49.534985,158.1512 35.386509,158.1592 69.428978,158.1672 115.08572,158.1752 107.86079,158.1831 58.311001,158.1911 19.098026,158.1991 6.9614682,158.2071 3.9549475,158.2151 2.5765576,158.2231 1.9730806,158.2311 0.80927312,158.2391 0.36256236,158.2471 1.2935523,158.2550 1.163214,158.2630 0.63750517,158.2710 0.21537241,158.2790 0.077617757,158.2870 0.1726708,158.2950 0.37925401,158.3030 0.1376325,158.3110 0.060325883,158.3190 0.11219979,158.3270 0.42266411,158.3349 0.47412798,158.3429 0.28442454,158.3509 0.29316813,158.3589 0.27569991,158.3669 0.2154361,158.3749 0.32768685,158.3829 0.48286998,158.3909 0.62930369,158.3989 0.4912186,158.4069 0.30167174,158.4149 0.29326132,158.4229 0.3880927,158.4309 0.4137522,158.4388 0.30162451,158.4468 0.27598387,158.4548 0.45683837,158.4628 0.22384597,158.4708 0.13797925,158.4788 0.31907466,158.4868 0.31888092,158.4948 0.18102694,158.5028 0.1984289,158.5108 0.30196512,158.5188 0.56904376,158.5268 0.66357148,158.5348 0.35316235,158.5428 0.060233142,158.5508 0.025887925,158.5588 0.025840316,158.5668 -1.4260926e-005,158.5748 3.5228779e-006,158.5828 0.017265718,158.5908 0.094850391,158.5988 0.13796927,158.6068 0.15520918,158.6148 0.15522493,158.6228 0.2414587,158.6308 0.33626556,158.6388 0.35345146,158.6468 0.35351157,158.6548 0.40506467,158.6628 0.18952547,158.6708 0.21554044,158.6788 0.14647345,158.6867 0.060324453,158.6948 0.051717054,158.7028 0.034447905,158.7108 0.0085978862,158.7188 -3.8293733e-006,158.7268 0.094907224,158.7348 0.30184564,158.7428 0.31906822,158.7508 0.28450316,158.7588 0.2067546,158.7668 0.086088404,158.7748 0.077574514,158.7828 0.13793361,158.7908 0.11210269,158.7988 0.077538393,158.8068 -3.1558055e-005,158.8148 0.10379142,158.8228 0.37958714,158.8308 0.42220941,158.8388 0.22386761,158.8468 0.1033356,158.8548 0.086301416,158.8628 0.14660433,158.8708 0.12934831,158.8788 0.27615902,158.8868 0.43971309,158.8948 0.3186729,158.9028 0.11193382,158.9108 0.12940387,158.9188 0.27599689,158.9268 0.46552378,158.9348 0.41362315,158.9429 0.18097915,158.9509 0.21572632,158.9589 0.65541542,158.9669 0.81899649,158.9749 0.66359687,158.9829 0.42248377,158.9909 0.60382915,158.9989 0.74136293,159.0069 0.5858112,159.0149 0.3963241,159.0229 0.33616614,159.0309 0.26738816,159.0389 0.45714918,159.0470 0.86236632,159.0550 1.527218,159.0630 3.9956341,159.0710 9.1187868,159.0790 14.84913,159.0870 17.112442,159.0950 17.060347,159.1030 16.024635,159.1110 13.401888,159.1190 11.931661,159.1271 15.738202,159.1351 18.878523,159.1431 13.509078,159.1511 6.4940853,159.1591 4.2780766,159.1671 8.8159256,159.1751 11.257323,159.1831 7.0966988,159.1912 1.9101636,159.1992 0.75005293,159.2072 0.70697111,159.2152 0.73261279,159.2232 0.5255084,159.2312 0.284347,159.2392 0.1810341,159.2472 0.15504719,159.2553 0.077653244,159.2633 0.30207866,159.2713 0.52606165,159.2793 0.56011337,159.2873 0.31013414,159.2953 0.22406942,159.3033 0.24145994,159.3114 0.51754111,159.3194 0.6465416,159.3274 0.53450882,159.3354 0.56903601,159.3434 0.44792074,159.3514 0.28427443,159.3595 0.65528065,159.3675 1.034438,159.3755 0.74997014,159.3835 0.33611652,159.3915 0.1380661,159.3996 0.55192256,159.4076 0.41372707,159.4156 0.36199886,159.4236 0.24127123,159.4316 0.1119621,159.4396 0.025836196,159.4477 0.077614047,159.4557 0.14658719,159.4637 0.19828494,159.4717 0.12060994,159.4797 0.034523454,159.4878 0.094916664,159.4958 0.10337012,159.5038 0.02581048,159.5118 0.03449861,159.5198 0.025835659,159.5279 0.0086323973,159.5359 0.025880106,159.5439 0.060318835,159.5519 0.09490937,159.5600 0.18985657,159.5680 0.2759493,159.5760 0.26710314,159.5840 0.12911166,159.5920 0.025868846,159.6001 0.086305626,159.6081 0.12932886,159.6161 0.14660539,159.6241 0.19829296,159.6322 0.14641012,159.6402 0.025753312,159.6482 0.034590453,159.6562 0.18116476,159.6643 0.23276526,159.6723 0.23281348,159.6803 0.28451794,159.6883 0.22397032,159.6964 0.1033393,159.7044 0.11209208,159.7124 0.094900668,159.7204 0.14653072,159.7285 0.07754375,159.7365 0.11218394,159.7445 0.26749662,159.7525 0.47421259,159.7606 0.32736677,159.7686 0.1809155,159.7766 0.15523461,159.7846 0.19826461,159.7927 0.18970096,159.8007 0.43987414,159.8087 0.52582484,159.8168 0.3100574,159.8248 0.060168471,159.8328 0.060398221,159.8408 0.1724257,159.8489 0.094763823,159.8569 -1.8512572e-005,159.8649 0.060437519,159.8730 0.23301637,159.8810 0.54317945,159.8890 0.62931871,159.8971 0.56923169,159.9051 0.61203665,159.9131 0.40479904,159.9211 0.24995539,159.9292 0.40528974,159.9372 0.3705548,159.9452 0.17233659,159.9533 0.23291561,159.9613 0.50853115,159.9693 0.22394955,159.9774 0.051723097,159.9854 0.051857147,159.9934 0.23298869,160.0015 0.33625495,160.0095 0.32758099,160.0175 0.43122405,160.0256 0.65544486,160.0336 0.83624017,160.0416 0.92253339,160.0497 1.2674829,160.0577 1.4827678,160.0657 1.3616983,160.0738 0.93969959,160.0818 1.1558654,160.0898 1.7936311,160.0979 3.4524593,160.1059 8.5321541,160.1139 14.059297,160.1220 21.618187,160.1300 23.411308,160.1381 17.94879,160.1461 10.259656,160.1541 4.7973247,160.1622 2.0926816,160.1702 1.1285667,160.1782 0.76700681,160.1863 0.57748532,160.1943 0.61202073,160.2024 0.55154151,160.2104 0.3015433,160.2184 0.21553011,160.2265 0.31034929,160.2345 0.26727507,160.2426 0.25864005,160.2506 0.2414152,160.2586 0.31894147,160.2667 0.18956369,160.2747 0.1207419,160.2827 0.18117873,160.2908 0.31051573,160.2988 0.35334745,160.3069 0.26699942,160.3149 0.31905529,160.3230 0.65518606,160.3310 0.68955934,160.3390 0.65545958,160.3471 0.58638376,160.3551 0.47395641,160.3632 0.26696274,160.3712 0.086156741,160.3792 0.10350251,160.3873 0.13802406,160.3953 0.27599093,160.4034 0.34482634,160.4114 0.33619821,160.4195 0.25853503,160.4275 0.16367528,160.4355 0.12068687,160.4436 0.16386703,160.4516 0.2414981,160.4597 0.30165103,160.4677 0.13769022,160.4758 0.15511477,160.4838 0.36214674,160.4919 0.38796765,160.4999 0.26723206,160.5080 0.23277393,160.5160 0.18976402,160.5240 0.18968274,160.5321 0.15511782,160.5401 0.12060492,160.5482 0.05170925,160.5562 0.13815175,160.5643 0.29326516,160.5723 0.37938279,160.5804 0.43948939,160.5884 0.50845647,160.5965 0.67261398,160.6045 0.76739413,160.6126 0.47424889,160.6206 0.58605623,160.6287 0.38766509,160.6367 0.24988681,160.6448 0.22415912,160.6528 0.33635801,160.6609 0.31890258,160.6689 0.16361338,160.6770 0.051635496,160.6850 0.025900707,160.6931 0.13813236,160.7011 0.36221319,160.7092 0.33615109,160.7172 0.31885502,160.7253 0.28433979,160.7333 0.2156239,160.7414 0.35373119,160.7494 0.43960878,160.7575 0.30158532,160.7655 0.24995199,160.7736 0.20676869,160.7816 0.14651649,160.7897 0.15523899,160.7977 0.17240773,160.8058 0.12937787,160.8138 0.21576297,160.8219 0.42255127,160.8299 0.50008088,160.8380 0.73285788,160.8461 0.74132437,160.8541 0.49107721,160.8622 0.17211244,160.8702 0.077510379,160.8783 0.051780544,160.8863 0.086305186,160.8944 0.15526442,160.9024 0.28463003,160.9105 0.45709166,160.9186 0.63782465,160.9266 0.45665014,160.9347 0.30171975,160.9427 0.32767412,160.9508 0.38819,160.9588 0.63819808,160.9669 0.68077457,160.9749 0.36168826,160.9830 0.20690352,160.9911 0.43161583,160.9991 1.0007113,161.0072 1.1722847,161.0152 0.79244846,161.0233 0.56045282,161.0314 1.0866896,161.0394 1.2585262,161.0475 1.1206187,161.0555 2.9194751,161.0636 13.065483,161.0717 26.138264,161.0797 27.675272,161.0878 18.249876,161.0958 17.183674,161.1039 36.678047,161.1120 50.468513,161.1200 41.180428,161.1281 22.284092,161.1361 12.615724,161.1442 13.414562,161.1523 12.126453,161.1603 6.8579497,161.1684 3.2814698,161.1764 1.6449797,161.1845 1.1203114,161.1926 0.81033522,161.2006 0.59481877,161.2087 0.41356951,161.2168 0.13764204,161.2248 -2.6243843e-005,161.2329 0.13811943,161.2410 0.30184102,161.2490 0.36202466,161.2571 0.20683236,161.2652 0.18107045,161.2732 0.20692571,161.2813 0.21550639,161.2893 0.21543737,161.2974 0.18968734,161.3055 0.24139339,161.3135 0.17232782,161.3216 0.13787439,161.3297 0.1466189,161.3377 0.28453767,161.3458 0.22405042,161.3539 0.1034209,161.3619 0.094868876,161.3700 0.2329997,161.3781 0.4743607,161.3861 0.48252457,161.3942 0.23269823,161.4023 0.62124068,161.4103 1.2243209,161.4184 0.97367013,161.4265 0.3445338,161.4346 0.26716402,161.4426 0.17232898,161.4507 0.1206995,161.4588 0.17236473,161.4668 0.10338948,161.4749 0.060480785,161.4830 0.18971097,161.4910 0.21552266,161.4991 0.35337663,161.5072 0.1121349,161.5153 0.2588056,161.5233 0.27588958,161.5314 0.29302922,161.5395 0.16355525,161.5475 0.060308311,161.5556 0.10349952,161.5637 0.12074623,161.5718 0.18112792,161.5798 0.28464156,161.5879 0.46573874,161.5960 0.53447813,161.6040 0.39617598,161.6121 0.14634693,161.6202 0.20704715,161.6283 0.27600229,161.6363 0.4399184,161.6444 0.62085414,161.6525 0.6721853,161.6606 0.37888747,161.6686 0.034336947,161.6767 0.086487599,161.6848 0.35378179,161.6929 0.56053048,161.7009 0.60333085,161.7090 0.37028831,161.7171 0.10321626,161.7252 0.051778622,161.7332 0.11206967,161.7413 0.10353559,161.7494 0.2934086,161.7575 0.49161455,161.7656 0.62065989,161.7736 0.54288036,161.7817 0.38779223,161.7898 0.24985504,161.7979 0.14651528,161.8059 0.24156243,161.8140 0.34502602,161.8221 0.37059635,161.8302 0.25841358,161.8383 0.25862193,161.8463 0.24995784,161.8544 0.24127643,161.8625 0.25004855,161.8706 0.19837669,161.8787 0.25020802,161.8867 0.53481525,161.8948 0.74991125,161.9029 0.5254997,161.9110 0.21538994,161.9191 0.17250024,161.9271 0.23275766,161.9352 0.17233132,161.9433 0.19843304,161.9514 0.36210772,161.9595 0.33601671,161.9675 0.24150795,161.9756 0.45737475,161.9837 0.77606666,161.9918 0.63740945,161.9999 0.2151251,162.0080 0.28449112,162.0160 0.37075809,162.0241 0.46575326,162.0322 0.5259555,162.0403 0.4912231,162.0484 0.45711163,162.0565 1.1825649,162.0646 3.3382258,162.0726 5.0615826,162.0807 5.6455531,162.0888 5.3040862,162.0969 10.266215,162.1050 15.73655,162.1131 16.15156,162.1211 11.978382,162.1292 12.429226,162.1373 22.277925,162.1454 26.343033,162.1535 18.435764,162.1616 6.7832594,162.1697 2.0667953,162.1778 1.1809258,162.1858 0.83566707,162.1939 0.40488869,162.2020 0.42259893,162.2101 0.54319179,162.2182 0.52568954,162.2263 0.31872818,162.2344 0.16365892,162.2425 0.10338368,162.2506 0.17260444,162.2586 0.41390035,162.2667 0.32739905,162.2748 0.12054907,162.2829 0.02586633,162.2910 0.060427159,162.2991 0.10340769,162.3072 0.0085419742,162.3153 8.7801636e-006,162.3234 8.6336249e-006,162.3315 0.051814124,162.3395 0.10340343,162.3476 0.0085887872,162.3557 0.12078368,162.3638 0.16373861,162.3719 0.060308948,162.3800 0.094867498,162.3881 0.1121249,162.3962 0.094897516,162.4043 0.11200573,162.4124 0.12950982,162.4205 0.40552849,162.4286 0.54316878,162.4367 0.52565521,162.4448 0.43963808,162.4529 0.57763922,162.4609 0.41354868,162.4690 0.1980511,162.4771 0.051715039,162.4852 0.11210796,162.4933 0.060230587,162.5014 0.025852298,162.5095 0.051774111,162.5176 0.051758114,162.5257 0.086220406,162.5338 0.12937629,162.5419 0.18110684,162.5500 0.16371968,162.5581 0.12938066,162.5662 0.3020097,162.5743 0.42227638,162.5824 0.2238601,162.5905 0.31042859,162.5986 0.40525487,162.6067 0.35352209,162.6148 0.34483966,162.6229 0.23259941,162.6310 0.12917994,162.6391 0.10342862,162.6472 0.11211318,162.6553 0.14669357,162.6634 0.28463778,162.6715 0.31019697,162.6796 0.1378483,162.6877 0.16390134,162.6958 0.21560276,162.7039 0.36209708,162.7120 0.37056109,162.7201 0.28445035,162.7282 0.28462446,162.7363 0.32757804,162.7444 0.20673476,162.7525 0.13786545,162.7606 0.13785127,162.7687 0.094859511,162.7768 0.13810402,162.7849 0.2587195,162.7930 0.31890926,162.8011 0.21539301,162.8092 0.12063402,162.8173 0.16387145,162.8254 0.20687856,162.8335 0.18108946,162.8416 0.3018623,162.8497 0.28447729,162.8578 0.24987544,162.8659 0.11194083,162.8740 0.10346936,162.8821 0.22422935,162.8902 0.32761583,162.8984 0.2413007,162.9065 0.12920016,162.9146 0.077642784,162.9227 0.3106381,162.9308 0.61255205,162.9389 0.91390991,162.9470 0.72376931,162.9551 0.43065146,162.9632 0.12904984,162.9713 0.025875747,162.9794 0.051829267,162.9875 0.1380861,162.9956 0.26732284,163.0037 0.29308596,163.0118 0.31023163,163.0200 0.22413149,163.0281 0.28457406,163.0362 0.78616506,163.0443 4.0385957,163.0524 7.5979681,163.0605 8.7247906,163.0686 10.954665,163.0767 26.548971,163.0848 52.276363,163.0929 54.307098,163.1011 32.691166,163.1092 12.935839,163.1173 8.0428152,163.1254 9.2444286,163.1335 13.115406,163.1416 15.819228,163.1497 13.997311,163.1578 9.3918047,163.1659 4.2283149,163.1741 1.7049165,163.1822 0.76678449,163.1903 0.53454149,163.1984 0.46541536,163.2065 0.30149958,163.2146 0.20678167,163.2227 0.15534785,163.2308 0.41400394,163.2390 0.44811252,163.2471 0.27564776,163.2552 0.12056986,163.2633 0.12082848,163.2714 0.2329098,163.2795 0.29319432,163.2876 0.32758385,163.2958 0.26723135,163.3039 0.31898111,163.3120 0.3706454,163.3201 0.37917396,163.3282 0.16364983,163.3363 0.12940699,163.3445 0.36217329,163.3526 0.47411138,163.3607 0.34485799,163.3688 0.25002667,163.3769 0.20680162,163.3850 0.14650109,163.3932 0.10335813,163.4013 0.051757954,163.4094 0.14661948,163.4175 0.12928991,163.4256 0.17255016,163.4338 0.31052417,163.4419 0.37925124,163.4500 0.27578223,163.4581 0.34496647,163.4662 0.47405726,163.4744 0.28419596,163.4825 0.24128182,163.4906 0.2327747,163.4987 0.1293287,163.5068 0.060348563,163.5150 0.077608809,163.5231 0.18967901,163.5312 0.18967201,163.5393 0.2329334,163.5474 0.33637765,163.5556 0.70708191,163.5637 0.93100929,163.5718 0.57733858,163.5799 0.27579859,163.5880 0.38787183,163.5962 0.37918803,163.6043 0.20682965,163.6124 0.12066452,163.6205 0.11216332,163.6287 0.18115158,163.6368 0.20678724,163.6449 0.10343117,163.6530 0.16395429,163.6612 0.25008714,163.6693 0.30176061,163.6774 0.29298002,163.6855 0.22425555,163.6937 0.50031751,163.7018 0.59473306,163.7099 0.38761702,163.7180 0.1809281,163.7262 0.15512747,163.7343 0.10348274,163.7424 0.18114944,163.7505 0.18090491,163.7587 0.19822122,163.7668 0.25868285,163.7749 0.17241919,163.7831 0.21549213,163.7912 0.18956152,163.7993 0.034411538,163.8074 0.0086565875,163.8156 0.069094419,163.8237 0.17254883,163.8318 0.26729628,163.8399 0.28442332,163.8481 0.18956193,163.8562 0.15519822,163.8643 0.18973926,163.8725 0.22422387,163.8806 0.3275007,163.8887 0.23260783,163.8969 0.20692633,163.9050 0.1897666,163.9131 0.21542288,163.9212 0.077460103,163.9294 0.12092625,163.9375 0.3019208,163.9456 0.46574771,163.9538 0.6982947,163.9619 0.50840884,163.9700 0.43102881,163.9782 0.42227992,163.9863 0.27562907,163.9944 0.13786533,164.0026 0.14664525,164.0107 0.18967327,164.0188 0.19827037,164.0270 0.37968197,164.0351 0.8452881,164.0432 0.95678568,164.0514 0.75862694,164.0595 1.2510533,164.0676 3.5649459,164.0758 9.9220753,164.0839 16.86014,164.0920 19.41213,164.1002 15.954316,164.1083 21.73827,164.1164 40.76553,164.1246 45.846096,164.1327 29.27158,164.1409 11.766706,164.1490 12.066711,164.1571 18.010471,164.1653 15.812736,164.1734 8.6833744,164.1815 3.1952238,164.1897 0.93842655,164.1978 0.25847867,164.2060 0.37942135,164.2141 0.25846484,164.2222 0.22418229,164.2304 0.34499609,164.2385 0.5431326,164.2466 0.42219752,164.2548 0.17222907,164.2629 0.051734656,164.2711 0.077649847,164.2792 0.086182669,164.2873 0.086217411,164.2955 0.1726855,164.3036 0.47441101,164.3118 0.55149043,164.3199 0.2410935,164.3280 0.094777733,164.3362 0.060312297,164.3443 0.060377389,164.3525 0.12069646,164.3606 0.09478958,164.3688 0.10353714,164.3769 0.16379751,164.3850 0.13796343,164.3932 0.25025037,164.4013 0.34480879,164.4095 0.19801128,164.4176 0.060255375,164.4258 0.10354553,164.4339 0.23285006,164.4420 0.24136814,164.4502 0.20682365,164.4583 0.18971266,164.4665 0.17242447,164.4746 0.12062486,164.4828 0.13789019,164.4909 0.10349007,164.4991 0.14660887,164.5072 0.1119666,164.5153 0.12073876,164.5235 0.23279952,164.5316 0.24132048,164.5398 0.23271574,164.5479 0.10336329,164.5561 -4.3082411e-005,164.5642 0.025945304,164.5724 0.25031963,164.5805 0.59499723,164.5887 0.55161941,164.5968 0.37053138,164.6050 0.21546036,164.6131 0.26732177,164.6213 0.44847035,164.6294 0.68125927,164.6376 0.7845248,164.6457 0.68083197,164.6538 0.51690757,164.6620 0.27566785,164.6701 0.086268201,164.6783 0.13800953,164.6864 0.11197257,164.6946 0.077588908,164.7027 0.18975416,164.7109 0.18956482,164.7190 0.034357935,164.7272 0.025937714,164.7354 0.14670449,164.7435 0.19829582,164.7517 0.12921567,164.7598 0.077527985,164.7680 0.077622823,164.7761 0.25874102,164.7843 0.34477207,164.7924 0.15502778,164.8006 0.33622193,164.8087 0.51733536,164.8169 0.3362425,164.8250 0.22422013,164.8332 0.34484029,164.8413 0.26705459,164.8495 0.12074789,164.8576 0.1724159,164.8658 0.034353692,164.8739 0.043138966,164.8821 0.077599615,164.8903 0.077620029,164.8984 0.11209296,164.9066 0.15538707,164.9147 0.31048095,164.9229 0.24977034,164.9310 0.12924796,164.9392 0.19832391,164.9473 0.18958491,164.9555 0.14664985,164.9637 0.31052116,164.9718 0.40521377,164.9800 0.38791427,164.9881 0.37928495,164.9963 0.68112397,165.0044 1.4828734,165.0126 2.0522947,165.0208 2.3717976,165.0289 2.2851419,165.0371 2.4393384,165.0452 2.810647,165.0534 6.5926709,165.0616 15.440774,165.0697 22.006239,165.0779 27.673954,165.0860 56.541428,165.0942 154.94518,165.1024 244.92966,165.1105 220.24248,165.1187 114.45265,165.1268 40.265141,165.1350 20.424883,165.1432 17.827438,165.1513 16.212337,165.1595 10.976715,165.1676 5.9267011,165.1758 2.9200675,165.1840 1.0592738,165.1921 0.56016421,165.2003 0.42214975,165.2085 0.25002027,165.2166 0.3967621,165.2248 0.63781762,165.2329 0.51707751,165.2411 0.34485704,165.2493 0.27584076,165.2574 0.12051877,165.2656 0.077692978,165.2738 0.23300427,165.2819 0.28451097,165.2901 0.24120711,165.2983 0.17232129,165.3064 0.31064397,165.3146 0.60380006,165.3228 0.7155022,165.3309 0.58627999,165.3391 0.79320675,165.3473 0.74104494,165.3554 0.41337746,165.3636 0.17226431,165.3718 0.077569,165.3799 0.1984847,165.3881 0.40537113,165.3963 0.31021821,165.4044 0.3102327,165.4126 0.31903973,165.4208 0.31038731,165.4289 0.21541563,165.4371 0.18971132,165.4453 0.32762685,165.4534 0.2843771,165.4616 0.22406358,165.4698 0.18966548,165.4779 0.19837354,165.4861 0.21551532,165.4943 0.16378653,165.5024 0.19822836,165.5106 0.16371635,165.5188 0.12936342,165.5270 0.17250684,165.5351 0.25864115,165.5433 0.24137481,165.5515 0.24125518,165.5596 0.07742203,165.5678 0.034481559,165.5760 0.025891397,165.5842 0.11221474,165.5923 0.29318711,165.6005 0.26722848,165.6087 0.26715791,165.6168 0.2673901,165.6250 0.42259789,165.6332 0.3879438,165.6414 0.38782313,165.6495 0.2411588,165.6577 0.14659376,165.6659 0.19842942,165.6741 0.24993294,165.6822 0.18945834,165.6904 0.22417182,165.6986 0.58640724,165.7068 0.83625942,165.7149 0.63794345,165.7231 0.4136833,165.7313 0.20675746,165.7395 0.18970935,165.7476 0.31041139,165.7558 0.44829515,165.7640 0.3274439,165.7722 0.15516667,165.7803 0.29322943,165.7885 0.31890061,165.7967 0.16368864,165.8049 0.11211927,165.8131 0.22425894,165.8212 0.31040373,165.8294 0.31029546,165.8376 0.21532813,165.8458 0.034377683,165.8539 0.10363936,165.8621 0.37099689,165.8703 0.49129522,165.8785 0.29283723,165.8867 0.15509987,165.8948 0.10359313,165.9030 0.31920993,165.9112 0.4999969,165.9194 0.47400501,165.9276 0.3274368,165.9357 0.12053902,165.9439 0.025892669,165.9521 0.18991596,165.9603 0.46568245,165.9685 0.60345507,165.9767 0.66377521,165.9848 0.56889075,165.9930 0.41377717,166.0012 0.31902784,166.0094 0.31884897,166.0176 0.23277129,166.0257 0.36239114,166.0339 0.58647114,166.0421 0.75866461,166.0503 1.1211969,166.0585 2.3119497,166.0667 4.0620017,166.0748 5.8816338,166.0830 9.601408,166.0912 19.220964,166.0994 33.807686,166.1076 41.852852,166.1158 40.516819,166.1240 71.649323,166.1321 143.27684,166.1403 164.5607,166.1485 108.93048,166.1567 42.356087,166.1649 15.308352,166.1731 9.1949606,166.1813 5.954299,166.1894 3.9029739,166.1976 2.1967468,166.2058 1.163605,166.2140 1.1206294,166.2222 0.78417575,166.2304 0.6290198,166.2386 0.37033421,166.2468 0.18087603,166.2549 0.051663548,166.2631 -1.5395486e-005,166.2713 0.060528096,166.2795 0.33639678,166.2877 0.44827282,166.2959 0.31018132,166.3041 0.13789073,166.3123 0.2242927,166.3205 0.3451505,166.3287 0.51730341,166.3368 0.34435201,166.3450 0.12047432,166.3532 0.13806853,166.3614 0.20691878,166.3696 0.18976566,166.3778 0.30195576,166.3860 0.3880077,166.3942 0.35311225,166.4024 0.18959381,166.4106 0.40552554,166.4188 0.48281077,166.4270 0.43081719,166.4351 0.24978897,166.4433 0.15516786,166.4515 0.14650947,166.4597 0.086112715,166.4679 0.03450397,166.4761 0.18983588,166.4843 0.26729861,166.4925 0.21537022,166.5007 0.13784382,166.5089 0.14660683,166.5171 0.18972287,166.5253 0.14653353,166.5335 0.094736911,166.5417 0.11214331,166.5499 0.26741117,166.5581 0.3104212,166.5663 0.33629155,166.5745 0.37931433,166.5827 0.33620071,166.5909 0.47405261,166.5990 0.42220289,166.6072 0.44012845,166.6154 0.96630907,166.6236 1.2237204,166.6318 0.53371894,166.6400 0.129172,166.6482 0.051614083,166.6564 0.017359272,166.6646 0.2589663,166.6728 0.42241445,166.6810 0.27562326,166.6892 0.11190848,166.6974 0.086338282,166.7056 0.25882903,166.7138 0.29300839,166.7220 0.16359819,166.7302 0.1120235,166.7384 0.27594271,166.7466 0.36213803,166.7548 0.32756293,166.7630 0.25003538,166.7712 0.31900397,166.7794 0.24127965,166.7876 0.16367128,166.7958 0.06889724,166.8040 0.025888339,166.8122 0.077608429,166.8204 0.11207828,166.8286 0.23293819,166.8368 0.40549952,166.8451 0.51728725,166.8533 0.34455165,166.8615 0.17227781,166.8697 0.18103939,166.8779 0.17236927,166.8861 0.12925814,166.8943 0.267331,166.9025 0.31899312,166.9107 0.14646207,166.9189 0.17255476,166.9271 0.39678264,166.9353 0.46539074,166.9435 0.20664835,166.9517 0.1121746,166.9599 0.23284924,166.9681 0.18949638,166.9763 0.19832908,166.9845 0.39667585,166.9927 0.43970954,167.0009 0.55193639,167.0092 0.77596033,167.0174 1.0430369,167.0256 1.1729881,167.0338 2.8586426,167.0420 8.6704302,167.0502 11.551676,167.0584 9.7812634,167.0666 12.225498,167.0748 27.424726,167.0830 38.88258,167.0912 32.665779,167.0994 19.100845,167.1077 17.084785,167.1159 29.854565,167.1241 48.241619,167.1323 60.451504,167.1405 53.112373,167.1487 31.943502,167.1569 15.00479,167.1651 8.5645008,167.1733 5.8943601,167.1816 3.773937,167.1898 1.6798314,167.1980 1.224014,167.2062 0.96533531,167.2144 0.61176419,167.2226 0.4393461,167.2308 0.25857213,167.2390 0.35373411,167.2472 0.62945473,167.2555 0.75849003,167.2637 0.51708186,167.2719 0.43111008,167.2801 0.4395023,167.2883 0.12049876,167.2965 0.12075069,167.3047 0.11199404,167.3130 0.025818765,167.3212 0.077637136,167.3294 0.18110543,167.3376 0.28456086,167.3458 0.31040841,167.3540 0.29305592,167.3623 0.18098193,167.3705 0.18103522,167.3787 0.12064019,167.3869 0.086196691,167.3951 0.1121843,167.4033 0.21561278,167.4115 0.18948597,167.4198 0.060273882,167.4280 0.16396084,167.4362 0.31911427,167.4444 0.41393769,167.4526 0.43949544,167.4609 0.23253867,167.4691 0.17233576,167.4773 0.034444433,167.4855 0.18967995,167.4937 0.48278725,167.5019 0.59496218,167.5102 0.4052732,167.5184 0.30157807,167.5266 0.15501429,167.5348 0.12072671,167.5430 0.094944075,167.5513 0.24144174,167.5595 0.26731005,167.5677 0.30165431,167.5759 0.15494655,167.5842 0.15518036,167.5924 0.29312441,167.6006 0.23281254,167.6088 0.19841291,167.6170 0.20693567,167.6253 0.18957266,167.6335 0.14650783,167.6417 0.16378409,167.6499 0.1293595,167.6582 0.1723986,167.6664 0.11203112,167.6746 0.18979809,167.6828 0.29338065,167.6910 0.47423846,167.6993 0.37904412,167.7075 0.18945962,167.7157 0.13794963,167.7239 0.2156937,167.7322 0.40521917,167.7404 0.37905243,167.7486 0.32758966,167.7568 0.6037159,167.7651 0.73283595,167.7733 0.66377014,167.7815 0.58599931,167.7897 0.37912306,167.7980 0.33624458,167.8062 0.40523726,167.8144 0.34481579,167.8227 0.16367757,167.8309 0.051762674,167.8391 0.17270604,167.8473 0.37104502,167.8556 0.58631212,167.8638 0.54291326,167.8720 0.39634171,167.8803 0.39631635,167.8885 0.57770807,167.8967 0.79309464,167.9049 0.31871179,167.9132 0.1723918,167.9214 0.077518679,167.9296 -3.1489304e-005,167.9379 0.0086830249,167.9461 0.051721413,167.9543 0.017249558,167.9625 0.112257,167.9708 0.23279206,167.9790 0.18093511,167.9872 0.14656442,167.9955 0.2414775,168.0037 0.35361695,168.0119 0.74153727,168.0202 1.1550269,168.0284 0.86217648,168.0366 0.9927687,168.0449 1.940501,168.0531 2.1546302,168.0613 2.7601328,168.0696 5.6860385,168.0778 11.64779,168.0860 20.724102,168.0943 23.973238,168.1025 22.670773,168.1107 25.900681,168.1190 30.787701,168.1272 31.267351,168.1354 39.736721,168.1437 85.607536,168.1519 123.52287,168.1601 105.33238,168.1684 52.119553,168.1766 18.297905,168.1848 8.659193,168.1931 5.8589125,168.2013 3.325556,168.2096 2.4136217,168.2178 1.4221646,168.2260 0.86161029,168.2343 0.37897718,168.2425 0.3103354,168.2507 0.10331564,168.2590 0.060434613,168.2672 0.2156761,168.2755 0.21536896,168.2837 0.05157543,168.2919 0.060396146,168.3002 0.17259985,168.3084 0.36216757,168.3166 0.50019515,168.3249 0.75872195,168.3331 0.59461474,168.3414 0.44815853,168.3496 0.39663461,168.3578 0.4829818,168.3661 0.68117207,168.3743 0.8015247,168.3826 0.45659181,168.3908 0.29320961,168.3991 0.38805363,168.4073 0.41384664,168.4155 0.51736885,168.4238 0.5690999,168.4320 0.65510404,168.4403 0.50825447,168.4485 0.18941438,168.4567 0.086180978,168.4650 0.15532488,168.4732 0.25000176,168.4815 0.20693821,168.4897 0.37094516,168.4980 0.51726103,168.5062 0.40497798,168.5144 0.2152773,168.5227 0.051629715,168.5309 0.051761851,168.5392 0.15522483,168.5474 0.30192184,168.5557 0.43987787,168.5639 0.45683631,168.5722 0.27562684,168.5804 0.10324225,168.5887 -7.288772e-005,168.5969 0.0086390506,168.6051 0.008626828,168.6134 0.025904475,168.6216 0.051777069,168.6299 0.077608287,168.6381 0.060293369,168.6464 0.094807535,168.6546 0.13793573,168.6629 0.086161748,168.6711 -2.2198261e-005,168.6794 1.1949671e-005,168.6876 0.017265273,168.6959 0.086213894,168.7041 0.086268052,168.7124 0.094883904,168.7206 0.14664125,168.7289 0.28459272,168.7371 0.39669713,168.7454 0.46558788,168.7536 0.40510684,168.7619 0.31888849,168.7701 0.25852874,168.7784 0.20683423,168.7866 0.1723935,168.7949 0.18966909,168.8031 0.16362636,168.8114 0.051623214,168.8196 0.094927676,168.8279 0.16389307,168.8361 0.22436932,168.8444 0.40528733,168.8526 0.3187103,168.8609 0.19819145,168.8691 0.33633962,168.8774 0.4051908,168.8856 0.2756567,168.8939 0.094791315,168.9021 0.29318807,168.9104 0.25855997,168.9187 0.25870979,168.9269 0.35348868,168.9352 0.24130704,168.9434 0.15518813,168.9517 0.18102814,168.9599 0.18979643,168.9682 0.4746379,168.9764 0.77578479,168.9847 0.40463838,168.9929 0.16383167,169.0012 0.37097633,169.0095 0.59500021,169.0177 0.87095761,169.0260 1.233559,169.0342 2.0101507,169.0425 5.828167,169.0507 19.069637,169.0590 32.405693,169.0673 32.205544,169.0755 20.728832,169.0838 18.006641,169.0920 30.816563,169.1003 38.060699,169.1085 29.597481,169.1168 15.040976,169.1251 13.298769,169.1333 23.525032,169.1416 38.004028,169.1498 43.133263,169.1581 32.784359,169.1664 17.36422,169.1746 7.0014901,169.1829 2.5411634,169.1911 1.5857584,169.1994 1.1201718,169.2077 0.85324472,169.2159 0.73253232,169.2242 0.56887412,169.2325 0.54316419,169.2407 0.47387502,169.2490 0.19792823,169.2572 0.094799541,169.2655 0.18984741,169.2738 0.37091815,169.2820 0.43946752,169.2903 0.1463349,169.2986 0.18972169,169.3068 0.30173171,169.3151 0.19833313,169.3233 0.2242038,169.3316 0.22401549,169.3399 0.12054188,169.3481 0.0086902799,169.3564 0.19847675,169.3647 0.37062761,169.3729 0.24121186,169.3812 0.068977579,169.3895 0.051714029,169.3977 0.120727,169.4060 0.26738822,169.4143 0.31045741,169.4225 0.31039312,169.4308 0.36228216,169.4391 0.64700502,169.4473 0.85346663,169.4556 0.64615875,169.4639 0.48256677,169.4721 0.39647582,169.4804 0.34482372,169.4887 0.32750121,169.4969 0.24130355,169.5052 0.23275572,169.5135 0.15503974,169.5217 0.094810434,169.5300 0.12080265,169.5383 0.19825415,169.5465 0.12921074,169.5548 0.0862213,169.5631 0.12077043,169.5713 0.11196691,169.5796 -9.9972262e-005,169.5879 0.051957119,169.5962 0.31922171,169.6044 0.38778648,169.6127 0.14628635,169.6210 0.017169353,169.6292 0.14675817,169.6375 0.58647639,169.6458 0.70693719,169.6541 0.49980679,169.6623 0.19824858,169.6706 0.31912684,169.6789 0.31887174,169.6871 0.20678025,169.6954 0.17231296,169.7037 0.16377003,169.7120 0.21568207,169.7202 0.23279636,169.7285 0.13768774,169.7368 -3.6721751e-005,169.7451 0.11226688,169.7533 0.23279795,169.7616 0.23274611,169.7699 0.25003502,169.7782 0.36226335,169.7864 0.62090451,169.7947 0.68960744,169.8030 0.42215559,169.8113 0.22397994,169.8195 0.14644429,169.8278 0.051677324,169.8361 0.086222909,169.8444 0.12941304,169.8526 0.35385585,169.8609 0.62951994,169.8692 0.49958989,169.8775 0.15486299,169.8858 0.12947419,169.8940 0.25878322,169.9023 0.41364366,169.9106 0.24116395,169.9189 0.19868368,169.9271 0.58652562,169.9354 0.68108004,169.9437 0.94835228,169.9520 0.88765603,169.9603 0.51696151,169.9685 0.44003922,169.9768 0.81943506,169.9851 0.84469771,169.9934 0.79318058,170.0017 1.0431165,170.0099 1.1467885,170.0182 1.405542,170.0265 1.4916556,170.0348 2.0697503,170.0431 3.3798633,170.0513 5.0529323,170.0596 7.2858539,170.0679 7.8552361,170.0762 10.609428,170.0845 18.649218,170.0928 34.107388,170.1010 55.561623,170.1093 114.55928,170.1176 478.80804,170.1259 1230.0477,170.1342 1550.4729,170.1425 1100.389,170.1507 428.05414,170.1590 132.14774,170.1673 73.85556,170.1756 54.707512,170.1839 38.168602,170.1922 26.748436,170.2004 17.353064,170.2087 10.545157,170.2170 5.9876404,170.2253 3.9720509,170.2336 2.2316408,170.2419 1.5517462,170.2502 1.1807032,170.2584 1.0601025,170.2667 0.91365582,170.2750 0.72433221,170.2833 0.94838786,170.2916 1.0342937,170.2999 0.92228001,170.3082 0.55142665,170.3165 0.43984854,170.3247 0.698515,170.3330 0.83612436,170.3413 0.6980027,170.3496 0.37902394,170.3579 0.37074229,170.3662 0.46567568,170.3745 0.58621895,170.3828 0.40518796,170.3911 0.46545663,170.3993 0.43963584,170.4076 0.5693447,170.4159 0.87114596,170.4242 0.95651382,170.4325 0.51681542,170.4408 0.70723593,170.4491 0.96534872,170.4574 0.57713962,170.4657 0.20693447,170.4740 0.22423835,170.4823 0.21530248,170.4906 0.077553175,170.4988 0.13802017,170.5071 0.16375321,170.5154 0.19822082,170.5237 0.19849612,170.5320 0.51779044,170.5403 0.7672168,170.5486 0.61185449,170.5569 0.7155838,170.5652 0.70684803,170.5735 0.47398376,170.5818 0.34480304,170.5901 0.42235953,170.5984 0.3447735,170.6067 0.49154285,170.6150 0.58617425,170.6233 0.55166668,170.6316 0.66393137,170.6398 0.67260575,170.6481 0.66369808,170.6564 0.38780144,170.6647 0.36188525,170.6730 0.12041485,170.6813 0.05172744,170.6896 0.10346375,170.6979 0.11199912,170.7062 0.086421587,170.7145 0.48321575,170.7228 0.73275423,170.7311 0.68072629,170.7394 0.56025851,170.7477 0.54319334,170.7560 0.57763994,170.7643 0.51728171,170.7726 0.47410432,170.7809 0.25846785,170.7892 0.17228264,170.7975 0.1033693,170.8058
[truncated: 2,350,750 more chars]
