# Supplementary material for: Polypy: A Framework to Interpret Polymer Properties from Mass Spectrometry Data
Source: Polymers (Basel). 2024 Jun 22;16(13):1771. doi: 10.3390/polym16131771 (PMC11244493; doi:10.3390/polym16131771)
Supplement: Supplementary file 1 [file polymers-16-01771-s001.zip › Aryl_resins_MS_raw_data/VV_25c_3h.ascii]

1.01693,+,NANO-ESI,ms1,-,profile,44.9214-2505.2497,136512,44.9214 0.21907742,44.9257 0.087616056,44.9299 0.052579399,44.9342 -4.114203e-005,44.9384 0.087930679,44.9427 0.28982008,44.9469 0.40348086,44.9512 0.27177775,44.9555 0.28064454,44.9597 0.23683897,44.9640 0.30709457,44.9682 0.30695388,44.9725 0.22794355,44.9767 0.21052203,44.9810 0.30718258,44.9853 0.38598228,44.9895 0.37723562,44.9938 0.37731248,44.9980 0.29808885,45.0023 0.21037513,45.0065 0.2456784,45.0108 0.2630443,45.0151 0.078850992,45.0193 0.11418451,45.0236 0.29840961,45.0278 0.48238149,45.0321 0.28922877,45.0364 0.087781429,45.0406 0.13174422,45.0449 0.17534421,45.0491 0.10509379,45.0534 0.05259053,45.0577 0.0087726442,45.0619 2.4160574e-006,45.0662 0.02636998,45.0704 0.087740898,45.0747 0.078934595,45.0790 0.087701678,45.0832 0.035046086,45.0875 -9.4284296e-006,45.0918 5.9136264e-006,45.0960 0.026361659,45.1003 0.096528523,45.1045 0.1052607,45.1088 0.078894138,45.1131 -3.7556089e-005,45.1173 2.6622151e-006,45.1216 2.691496e-005,45.1259 0.026327463,45.1301 0.0087379618,45.1344 2.436301e-006,45.1387 -1.5679238e-005,45.1429 6.0287726e-005,45.1472 0.12297117,45.1514 0.35098165,45.1557 0.46484327,45.1600 0.28053394,45.1642 0.10526812,45.1685 0.14043404,45.1728 0.16670468,45.1770 0.14027373,45.1813 0.078846805,45.1856 0.087706558,45.1898 -2.1232967e-005,45.1941 1.4573808e-005,45.1984 0.02634079,45.2026 0.052630235,45.2069 0.026289621,45.2112 -7.2264675e-006,45.2155 -4.3212196e-007,45.2197 0.0088122804,45.2240 0.052641753,45.2283 0.061493315,45.2325 0.14051344,45.2368 0.18422557,45.2411 0.18411468,45.2453 0.13148779,45.2496 0.078871064,45.2539 0.026315412,45.2581 0.10529335,45.2624 0.11398193,45.2667 0.026272653,45.2710 5.646779e-005,45.2752 0.052686628,45.2795 0.052611072,45.2838 0.052618235,45.2880 0.035043187,45.2923 -2.4964385e-005,45.2966 6.4044257e-006,45.3009 -6.5045248e-007,45.3051 -3.8038213e-006,45.3094 1.5867718e-005,45.3137 0.026337748,45.3180 0.02629355,45.3222 0.026328212,45.3265 0.078962572,45.3308 0.026242374,45.3350 0.0001544441,45.3393 0.22832434,45.3436 0.37718505,45.3479 0.29801568,45.3521 0.052491311,45.3564 0.0087614767,45.3607 0.0088909464,45.3650 0.14042597,45.3692 0.078802675,45.3735 -5.2280353e-005,45.3778 4.5078574e-005,45.3821 0.079121754,45.3864 0.25456023,45.3906 0.31569165,45.3949 0.1753712,45.3992 0.16678977,45.4035 0.21929391,45.4077 0.17525704,45.4120 0.052491277,45.4163 -1.2781179e-005,45.4206 0.026464542,45.4248 0.16694663,45.4291 0.34213832,45.4334 0.35063246,45.4377 0.21924463,45.4420 0.26326904,45.4462 0.25430858,45.4505 0.12270332,45.4548 0.061371528,45.4591 0.14033957,45.4634 0.15789296,45.4676 0.087683767,45.4719 -9.313334e-006,45.4762 -1.0578981e-005,45.4805 0.035264879,45.4848 0.28110099,45.4890 0.47373366,45.4933 0.35936728,45.4976 0.23671338,45.5019 0.22811142,45.5062 0.23681983,45.5105 0.14021081,45.5147 0.026234115,45.5190 -2.8520774e-006,45.5233 3.3221815e-007,45.5276 1.5237209e-006,45.5319 -6.4278911e-006,45.5362 0.0088193379,45.5404 0.087772347,45.5447 0.096467614,45.5490 0.052576989,45.5533 -1.7333416e-005,45.5576 0.026368635,45.5619 0.087756321,45.5661 0.10524551,45.5704 0.087716468,45.5747 0.13165793,45.5790 0.2106508,45.5833 0.23678844,45.5876 0.087529324,45.5919 0.03510939,45.5961 0.2193224,45.6004 0.14915136,45.6047 0.17553224,45.6090 0.18421373,45.6133 0.22799721,45.6176 0.16658007,45.6219 0.096462913,45.6262 -1.2266682e-005,45.6304 -1.272356e-005,45.6347 6.3169922e-005,45.6390 0.14050063,45.6433 0.27206945,45.6476 0.33324566,45.6519 0.13137722,45.6562 0.026270445,45.6605 -6.6036232e-006,45.6648 1.8093185e-006,45.6690 -6.3294664e-007,45.6733 7.223415e-007,45.6776 -2.2566078e-006,45.6819 0.008791551,45.6862 0.087765194,45.6905 0.14033751,45.6948 0.052587088,45.6991 -9.773401e-006,45.7034 1.3492703e-005,45.7077 0.061445788,45.7119 0.14913802,45.7162 0.11402008,45.7205 0.052616991,45.7248 0.026283504,45.7291 5.2829714e-006,45.7334 0.052730218,45.7377 0.14036937,45.7420 0.09644895,45.7463 0.12281457,45.7506 0.14036658,45.7549 0.1579722,45.7592 0.28080675,45.7635 0.3595973,45.7678 0.28070024,45.7721 0.27215737,45.7764 0.31572914,45.7806 0.14887059,45.7849 0.052512486,45.7892 0.0087739211,45.7935 0.079028226,45.7978 0.12277137,45.8021 0.052554172,45.8064 9.2723812e-006,45.8107 0.026348768,45.8150 0.026274912,45.8193 2.9972025e-005,45.8236 0.052742988,45.8279 0.0965477,45.8322 0.11398593,45.8365 0.087648883,45.8408 0.052576009,45.8451 -2.961975e-005,45.8494 0.026358679,45.8537 0.052612897,45.8580 -2.887037e-005,45.8623 1.0983918e-005,45.8666 0.02635375,45.8709 0.087736376,45.8752 0.052578591,45.8795 0.026383812,45.8838 0.087817416,45.8881 0.13163096,45.8924 0.27192813,45.8967 0.38585734,45.9010 0.33324349,45.9053 0.14031942,45.9096 1.0088715e-005,45.9139 -1.4634729e-005,45.9182 4.8454862e-005,45.9225 0.052680671,45.9268 0.052614383,45.9311 0.096495315,45.9354 0.096476838,45.9397 0.052586593,45.9440 -1.8225735e-005,45.9483 3.7989109e-006,45.9526 3.0325841e-006,45.9569 -1.5931559e-005,45.9612 6.0700648e-005,45.9655 0.16691661,45.9698 0.46513507,45.9741 0.53496224,45.9784 0.26297149,45.9827 0.17539148,45.9870 0.17538579,45.9913 0.21049283,45.9957 0.15784535,46.0000 0.052662317,46.0043 0.14040571,46.0086 0.15788148,46.0129 0.10534589,46.0172 0.14041786,46.0215 0.15796447,46.0258 0.21047309,46.0301 0.13152394,46.0344 0.19305356,46.0387 0.24555163,46.0430 0.18411867,46.0473 0.087656066,46.0516 0.105315,46.0559 0.19299875,46.0603 0.10514577,46.0646 2.8003617e-005,46.0689 0.052686989,46.0732 0.052659944,46.0775 0.14039654,46.0818 0.14910947,46.0861 0.16672298,46.0904 0.21939467,46.0947 0.24552307,46.0990 0.096322514,46.1033 0.087766647,46.1077 0.1842719,46.1120 0.16659658,46.1163 0.07010556,46.1206 0.026322823,46.1249 0.087765239,46.1292 0.16678469,46.1335 0.22821933,46.1378 0.2104544,46.1421 0.096271783,46.1465 -5.6123841e-005,46.1508 0.02635162,46.1551 0.02631871,46.1594 0.026310697,46.1637 0.035070453,46.1680 0.0087622805,46.1723 4.7616004e-007,46.1766 1.4550636e-006,46.1810 -6.2972067e-006,46.1853 2.3736489e-005,46.1896 0.052746907,46.1939 0.11400698,46.1982 0.026209217,46.2025 -2.1497931e-006,46.2068 1.4452375e-005,46.2112 0.0087628169,46.2155 2.1837062e-005,46.2198 0.052673303,46.2241 0.026272481,46.2284 -3.4842862e-005,46.2327 3.7248705e-005,46.2371 0.052809481,46.2414 0.17558371,46.2457 0.28061098,46.2500 0.20157064,46.2543 0.026235722,46.2586 1.1812652e-005,46.2630 -2.1396669e-005,46.2673 7.3781492e-005,46.2716 0.16683535,46.2759 0.32454839,46.2802 0.23669276,46.2845 0.061333284,46.2889 0.026363701,46.2932 0.1404653,46.2975 0.2281412,46.3018 0.19298171,46.3061 0.16658705,46.3105 0.10524192,46.3148 0.15796307,46.3191 0.18421322,46.3234 0.13146998,46.3277 0.035030425,46.3321 0.087857507,46.3364 0.28960556,46.3407 0.34209311,46.3450 0.26301414,46.3494 0.078818418,46.3537 -2.0331392e-005,46.3580 6.945008e-006,46.3623 -7.4471332e-006,46.3666 2.2845459e-005,46.3710 0.052730825,46.3753 0.14042069,46.3796 0.20175281,46.3839 0.20167376,46.3883 0.10521304,46.3926 0.14041738,46.3969 0.30702427,46.4012 0.28061396,46.4056 0.1666521,46.4099 0.1053325,46.4142 0.087718844,46.4185 0.052563153,46.4229 -3.8588718e-005,46.4272 3.6782458e-005,46.4315 0.079056345,46.4358 0.17548749,46.4402 0.14026447,46.4445 0.11397841,46.4488 0.122881,46.4531 0.16686204,46.4575 0.26316321,46.4618 0.21926378,46.4661 0.40365091,46.4704 0.50875425,46.4748 0.33309117,46.4791 0.061263174,46.4834 0.061504818,46.4878 0.15797596,46.4921 0.22816758,46.4964 0.32459724,46.5007 0.25431931,46.5051 0.16652119,46.5094 0.026182508,46.5137 2.6452286e-005,46.5181 0.052655041,46.5224 0.052617613,46.5267 0.026294842,46.5310 -8.5820875e-006,46.5354 2.3308107e-006,46.5397 -7.4021841e-007,46.5440 0.026386162,46.5484 0.13173817,46.5527 0.2369298,46.5570 0.28066757,46.5614 0.26305678,46.5657 0.14903386,46.5700 0.087722152,46.5744 0.087689653,46.5787 0.026254196,46.5830 -5.4188768e-006,46.5874 -2.5409364e-007,46.5917 6.4366322e-006,46.5960 -2.549537e-005,46.6004 9.5555421e-005,46.6047 0.14920777,46.6090 0.14907031,46.6134 0.10523842,46.6177 0.026230184,46.6220 7.5506752e-005,46.6264 0.14076927,46.6307 0.36872038,46.6350 0.42099559,46.6394 0.31542444,46.6437 0.087382473,46.6480 -4.182398e-005,46.6524 0.0088131744,46.6567 0.05265354,46.6610 0.052618425,46.6654 0.052654356,46.6697 0.16680127,46.6740 0.27194169,46.6784 0.19295582,46.6827 0.21070109,46.6871 0.29826611,46.6914 0.19274546,46.6957 0.052595839,46.7001 0.096580997,46.7044 0.08764483,46.7087 0.052557901,46.7131 0.026288208,46.7174 0.02639061,46.7218 0.087796196,46.7261 0.11398291,46.7304 0.16659991,46.7348 0.18428807,46.7391 0.22813956,46.7435 0.14026365,46.7478 0.052538354,46.7521 -2.5092011e-005,46.7565 1.2219178e-005,46.7608 0.026371287,46.7652 0.12292298,46.7695 0.24565692,46.7738 0.21047591,46.7782 0.13150826,46.7825 0.052551296,46.7869 0.052733228,46.7912 0.2369943,46.7956 0.26310831,46.7999 0.15776375,46.8042 0.061334677,46.8086 0.026300555,46.8129 -1.0974482e-005,46.8173 5.6415183e-006,46.8216 0.026338574,46.8260 0.14926578,46.8303 0.36849785,46.8346 0.34200031,46.8390 0.19310147,46.8433 0.23702562,46.8477 0.2630707,46.8520 0.18400647,46.8564 0.061285403,46.8607 0.026350534,46.8651 0.052640714,46.8694 0.026244089,46.8738 2.1299773e-005,46.8781 0.052784406,46.8824 0.16679069,46.8868 0.26321065,46.8911 0.26300678,46.8955 0.078780904,46.8998 0.052683566,46.9042 0.11408825,46.9085 0.140388,46.9129 0.14918877,46.9172 0.17550403,46.9216 0.18408604,46.9259 0.052455977,46.9303 -1.6814822e-005,46.9346 6.5873287e-006,46.9390 -9.5336545e-006,46.9433 3.1550375e-005,46.9477 0.07914035,46.9520 0.27210021,46.9564 0.31565276,46.9607 0.12259029,46.9651 -4.3895318e-005,46.9694 1.1470584e-005,46.9738 -1.9821796e-006,46.9781 -3.5436053e-006,46.9825 1.6158727e-005,46.9868 0.026322601,46.9912 0.0087510366,46.9955 8.9223258e-006,46.9999 0.026367079,47.0042 0.10530595,47.0086 0.16666709,47.0129 0.14029872,47.0173 0.026255798,47.0216 0.0088378582,47.0260 0.14047462,47.0303 0.21929438,47.0347 0.1402422,47.0391 0.026243124,47.0434 2.8789309e-005,47.0478 0.07902088,47.0521 0.14051309,47.0565 0.28954214,47.0608 0.27185982,47.0652 0.26311621,47.0695 0.34199384,47.0739 0.24550791,47.0782 0.061468128,47.0826 0.08775264,47.0870 0.052589417,47.0913 0.05265576,47.0957 0.052606747,47.1000 0.026296815,47.1044 0.052650958,47.1087 0.052600645,47.1131 -3.2187123e-005,47.1175 2.3373208e-005,47.1218 0.026349856,47.1262 0.061468635,47.1305 0.11409315,47.1349 0.11394553,47.1392 0.017456427,47.1436 6.7115852e-006,47.1480 -8.2099367e-009,47.1523 0.026325088,47.1567 0.052663755,47.1610 0.087744348,47.1654 0.11403284,47.1698 0.14918827,47.1741 0.19306761,47.1785 0.19289522,47.1828 0.096425816,47.1872 0.096476212,47.1916 0.035036385,47.1959 0.035136312,47.2003 0.087769374,47.2046 0.096453287,47.2090 0.026254699,47.2134 0.02646232,47.2177 0.22816893,47.2221 0.23669542,47.2265 0.11396693,47.2308 0.02631312,47.2352 0.035180397,47.2395 0.15808123,47.2439 0.31585965,47.2483 0.32437646,47.2526 0.10508914,47.2570 0.026351249,47.2614 0.052731659,47.2657 0.087676458,47.2701 0.026243018,47.2745 0.10551702,47.2788 0.32488662,47.2832 0.41224897,47.2875 0.29793859,47.2919 0.15775631,47.2963 0.14918891,47.3006 0.14033905,47.3050 0.096392862,47.3094 0.08781077,47.3137 0.18426076,47.3181 0.14914455,47.3225 0.21056361,47.3268 0.14014778,47.3312 0.035083149,47.3356 0.1844258,47.3399 0.29822078,47.3443 0.14890614,47.3487 0.0087260604,47.3530 0.087788925,47.3574 0.12278647,47.3618 0.061367691,47.3662 0.026335754,47.3705 0.052698724,47.3749 0.087772667,47.3793 0.087650768,47.3836 0.026222499,47.3880 0.0087945433,47.3924 0.07896395,47.3967 0.078911126,47.4011 0.052618969,47.4055 0.052642718,47.4099 0.035086915,47.4142 -8.5787897e-006,47.4186 2.3002774e-006,47.4230 -6.2140259e-007,47.4273 1.8508904e-007,47.4317 -1.1889579e-007,47.4361 2.9050631e-007,47.4405 -1.0432359e-006,47.4448 3.8828525e-006,47.4492 -1.4489725e-005,47.4536 5.4081924e-005,47.4579 0.096554302,47.4623 0.15802507,47.4667 0.22822933,47.4711 0.21047348,47.4754 0.14016083,47.4798 0.28062755,47.4842 0.54388577,47.4886 0.47370431,47.4929 0.20187198,47.4973 0.26319835,47.5017 0.21915324,47.5061 0.078847259,47.5104 0.052625164,47.5148 0.026289448,47.5192 1.102953e-007,47.5236 0.0087736389,47.5279 -7.0175652e-006,47.5323 -4.076604e-006,47.5367 2.3327617e-005,47.5411 0.052761551,47.5454 0.1754614,47.5498 0.18424033,47.5542 0.27198583,47.5586 0.17538598,47.5630 0.11393795,47.5673 0.02621395,47.5717 -7.3548167e-006,47.5761 1.9735585e-006,47.5805 -5.3863096e-007,47.5849 1.807593e-007,47.5892 -1.8436552e-007,47.5936 5.5674622e-007,47.5980 -2.0428329e-006,47.6024 7.615442e-006,47.6067 0.061529413,47.6111 0.19302584,47.6155 0.10512721,47.6199 -5.412165e-005,47.6243 3.4399567e-005,47.6287 0.026302863,47.6330 1.7195027e-005,47.6374 0.11423583,47.6418 0.41238332,47.6462 0.43850389,47.6506 0.21913193,47.6549 -8.8454544e-005,47.6593 0.026388336,47.6637 0.14039277,47.6681 0.14031333,47.6725 0.052582029,47.6769 -7.7808481e-006,47.6812 -5.1204538e-006,47.6856 2.8266913e-005,47.6900 0.096670687,47.6944 0.35104227,47.6988 0.44731438,47.7032 0.33325148,47.7075 0.23689869,47.7119 0.21045893,47.7163 0.08753784,47.7207 -6.2396372e-005,47.7251 7.6823177e-005,47.7295 0.087862566,47.7339 0.15794273,47.7382 0.16667362,47.7426 0.16660954,47.7470 0.087577984,47.7514 0.0087139709,47.7558 5.6637159e-006,47.7602 -1.1014092e-006,47.7646 -1.2588736e-006,47.7689 6.1377641e-006,47.7733 0.026372315,47.7777 0.087753892,47.7821 0.087711222,47.7865 0.078944929,47.7909 0.052569404,47.7953 0.0088037187,47.7997 0.052666139,47.8041 0.026239701,47.8084 -1.6045644e-005,47.8128 -1.3798895e-006,47.8172 2.1569569e-005,47.8216 0.052691486,47.8260 0.10528203,47.8304 0.087683752,47.8348 0.052585367,47.8392 0.052680794,47.8436 0.1404129,47.8480 0.14030311,47.8523 0.078907199,47.8567 0.096524566,47.8611 0.11403406,47.8655 0.052601002,47.8699 0.052700307,47.8743 0.16678631,47.8787 0.24559152,47.8831 0.17533748,47.8875 0.10520146,47.8919 0.026274705,47.8963 -1.4831169e-006,47.9007 0.026460819,47.9051 0.18445264,47.9094 0.30698717,47.9138 0.21032308,47.9182 0.11397064,47.9226 0.096476495,47.9270 0.052573588,47.9314 0.052732132,47.9358 0.21063489,47.9402 0.19288693,47.9446 0.14026542,47.9490 0.15788907,47.9534 0.14032352,47.9578 0.026335755,47.9622 0.079068474,47.9666 0.18444498,47.9710 0.29842871,47.9754 0.2981042,47.9798 0.14879102,47.9842 -0.00011499291,47.9886 0.02635668,47.9930 0.026346546,47.9974 0.087770231,48.0018 0.087670863,48.0062 0.035068031,48.0106 0.052637387,48.0150 0.026280815,48.0194 -9.8495948e-006,48.0238 2.6372202e-006,48.0282 -6.982342e-007,48.0326 1.5543316e-007,48.0370 7.659056e-008,48.0414 -4.6186614e-007,48.0458 1.7710685e-006,48.0502 -6.6231137e-006,48.0546 2.4724088e-005,48.0590 0.052712679,48.0634 0.14915632,48.0678 0.11396813,48.0722 0.02625275,48.0766 -2.4233559e-006,48.0810 -1.2715319e-005,48.0854 0.14041005,48.0898 0.15802047,48.0942 0.11404797,48.0986 0.096436858,48.1030 0.087666623,48.1074 0.035016429,48.1118 1.3705599e-005,48.1162 0.079083085,48.1206 0.19309273,48.1250 0.2367709,48.1294 0.14902711,48.1338 0.10536614,48.1382 0.16683128,48.1426 0.25442079,48.1470 0.26313105,48.1514 0.22797212,48.1558 0.15782572,48.1602 0.14910492,48.1646 0.087589882,48.1690 0.0087031778,48.1734 6.9744615e-006,48.1779 1.8446738e-006,48.1823 0.052822784,48.1867 0.22817902,48.1911 0.23670764,48.1955 0.29815519,48.1999 0.27203673,48.2043 0.20190762,48.2087 0.16658093,48.2131 0.11388677,48.2175 0.1227391,48.2219 0.14033693,48.2263 0.035076022,48.2307 -1.3320681e-005,48.2352 0.008775943,48.2396 -2.722443e-006,48.2440 0.026377058,48.2484 0.1404071,48.2528 0.14030863,48.2572 0.078945555,48.2616 0.08772669,48.2660 0.052571837,48.2704 -2.4731291e-005,48.2748 6.6150856e-006,48.2793 -1.7264285e-006,48.2837 2.8990496e-007,48.2881 5.6707114e-007,48.2925 -2.558515e-006,48.2969 9.6681269e-006,48.3013 0.052786235,48.3057 0.21066351,48.3101 0.21920024,48.3145 0.096330091,48.3190 0.0087178797,48.3234 0.052660163,48.3278 0.078958176,48.3322 0.052629568,48.3366 0.0087350486,48.3410 7.9078753e-005,48.3454 0.14053041,48.3499 0.26320845,48.3543 0.30692121,48.3587 0.22806045,48.3631 0.25456724,48.3675 0.2631056,48.3719 0.11381358,48.3763 0.026230516,48.3808 -1.5642487e-005,48.3852 5.3458389e-006,48.3896 -5.7397419e-006,48.3940 1.761457e-005,48.3984 0.026339132,48.4028 0.026292674,48.4073 -1.8939796e-005,48.4117 1.0999322e-005,48.4161 0.026411032,48.4205 0.096546769,48.4249 0.087689102,48.4293 0.096583344,48.4338 0.15793523,48.4382 0.14901027,48.4426 0.078839161,48.4470 0.10526934,48.4514 0.28073585,48.4558 0.1841547,48.4603 -2.9883991e-005,48.4647 1.1612717e-005,48.4691 0.052640222,48.4735 0.15793107,48.4779 0.21057504,48.4824 0.17541759,48.4868 0.052584294,48.4912 0.008739274,48.4956 0.0088367406,48.5000 0.14060205,48.5045 0.34225571,48.5089 0.3595576,48.5133 0.26294684,48.5177 0.1139148,48.5222 0.052593645,48.5266 0.0088415705,48.5310 0.16690107,48.5354 0.28064349,48.5398 0.11383729,48.5443 0.052632272,48.5487 0.08776129,48.5531 0.11403631,48.5575 0.078903258,48.5620 0.026269702,48.5664 4.401636e-006,48.5708 0.026335832,48.5752 0.026302351,48.5797 0.035079651,48.5841 0.026301743,48.5885 3.4815792e-005,48.5929 0.052756418,48.5974 0.14917098,48.6018 0.13146742,48.6062 0.026234003,48.6106 0.052743651,48.6151 0.21941894,48.6195 0.24553834,48.6239 0.11392632,48.6283 0.052616611,48.6328 0.078957923,48.6372 0.061382435,48.6416 0.026318317,48.6460 0.096538939,48.6505 0.14035146,48.6549 0.087655403,48.6593 0.0087691424,48.6638 0.18434554,48.6682 0.38613662,48.6726 0.40348506,48.6770 0.18400891,48.6815 0.026218336,48.6859 4.4883859e-007,48.6903 1.3567353e-006,48.6948 0.008789367,48.6992 0.052630711,48.7036 0.061390013,48.7081 0.026300441,48.7125 5.1041738e-005,48.7169 0.12299114,48.7213 0.27197644,48.7258 0.18403611,48.7302 0.026216187,48.7346 3.5693727e-006,48.7391 1.6969924e-006,48.7435 -1.0358926e-005,48.7479 0.0088297622,48.7524 0.07903672,48.7568 0.096526973,48.7612 0.096417837,48.7657 0.026230482,48.7701 0.026364828,48.7745 0.096635051,48.7790 0.18434848,48.7834 0.21050745,48.7878 0.14019947,48.7923 0.14897923,48.7967 0.14911202,48.8011 0.078946911,48.8056 -2.7532478e-005,48.8100 7.9308375e-006,48.8144 -4.1882217e-006,48.8189 8.8221659e-006,48.8233 0.0087717464,48.8277 -8.1606386e-006,48.8322 1.976174e-006,48.8366 2.5689988e-007,48.8411 -3.0043398e-006,48.8455 1.1761786e-005,48.8499 0.052701373,48.8544 0.14039506,48.8588 0.12276383,48.8632 0.052567385,48.8677 -1.7332646e-005,48.8721 0.026371529,48.8766 0.087735705,48.8810 0.052577067,48.8854 -2.0381902e-005,48.8899 4.5730499e-006,48.8943 2.0923612e-006,48.8987 0.079184383,48.9032 0.34230903,48.9076 0.32440904,48.9121 0.14011039,48.9165 -3.5984238e-005,48.9209 0.087788388,48.9254 0.14042245,48.9298 0.18421578,48.9343 0.087656103,48.9387 0.11411227,48.9432 0.17556809,48.9476 0.21050704,48.9520 0.14897384,48.9565 0.14920974,48.9609 0.30715832,48.9654 0.29814279,48.9698 0.19291428,48.9742 0.1841929,48.9787 0.11394893,48.9831 0.035015251,48.9876 -2.0588821e-005,48.9920 5.7330967e-006,48.9965 -2.3413825e-006,49.0009 0.052839763,49.0053 0.27222285,49.0098 0.39474118,49.0142 0.35063225,49.0187 0.1576696,49.0231 -4.3207539e-005,49.0276 8.9751111e-006,49.0320 7.3128672e-006,49.0365 0.026373774,49.0409 0.096610896,49.0454 0.16665603,49.0498 0.078801759,49.0542 0.0087909335,49.0587 0.052704688,49.0631 0.052565508,49.0676 0.0087168096,49.0720 -6.9171779e-006,49.0765 0.0088463193,49.0809 0.096642241,49.0854 0.14027992,49.0898 0.06136328,49.0943 0.20205964,49.0987 0.42988893,49.1032 0.28038555,49.1076 0.078857139,49.1121 0.11408199,49.1165 0.12284054,49.1210 0.18428124,49.1254 0.18415317,49.1299 0.10516822,49.1343 0.052622758,49.1388 0.052594744,49.1432 0.035180565,49.1477 0.16696157,49.1521 0.30702421,49.1566 0.23664923,49.1610 0.16669169,49.1655 0.18416919,49.1699 0.078782812,49.1744 0.026315117,49.1788 0.052644517,49.1833 0.035041854,49.1877 -1.4766507e-005,49.1922 8.1570579e-006,49.1966 -1.786207e-005,49.2011 6.3297746e-005,49.2055 0.096651904,49.2100 0.16667989,49.2144 0.11391491,49.2189 0.061358497,49.2233 0.052612204,49.2278 0.0087155513,49.2323 7.5199721e-005,49.2367 0.096634991,49.2412 0.15792716,49.2456 0.14902969,49.2501 0.0964825,49.2545 0.17550819,49.2590 0.21928568,49.2634 0.18420517,49.2679 0.14919139,49.2723 0.18424733,49.2768 0.21058823,49.2813 0.29831788,49.2857 0.28931609,49.2902 0.14896993,49.2946 0.087661386,49.2991 0.035090517,49.3035 0.10541232,49.3080 0.19299564,49.3125 0.096356668,49.3169 0.078987911,49.3214 0.17549902,49.3258 0.14902568,49.3303 0.035005063,49.3348 -7.4885938e-006,49.3392 0.0088171503,49.3437 0.043937344,49.3481 0.087814316,49.3526 0.12274798,49.3570 0.052519321,49.3615 0.052608263,49.3660 0.096521199,49.3704 0.19312276,49.3749 0.21059918,49.3794 0.14900188,49.3838 0.052549664,49.3883 0.079098046,49.3927 0.19308884,49.3972 0.17528693,49.4017 0.070072412,49.4061 0.13159785,49.4106 0.18415658,49.4150 0.087674707,49.4195 4.4979846e-005,49.4240 0.052671693,49.4284 0.052607138,49.4329 0.026281647,49.4374 -2.0195457e-005,49.4418 2.5498101e-005,49.4463 0.052745983,49.4508 0.14916267,49.4552 0.1051519,49.4597 0.035079371,49.4641 0.10536013,49.4686 0.15787329,49.4731 0.10529067,49.4775 0.14917837,49.4820 0.12269993,49.4865 0.034988247,49.4909 1.1981836e-005,49.4954 0.052689526,49.4999 0.08771839,49.5043 0.052577078,49.5088 -2.4073102e-005,49.5133 5.4459556e-006,49.5177 0.026322285,49.5222 0.052660253,49.5267 0.078936584,49.5311 0.035061218,49.5356 2.2416818e-006,49.5401 -1.663166e-006,49.5445 4.4112439e-006,49.5490 0.02636506,49.5535 0.087741554,49.5579 0.052560512,49.5624 3.8317983e-005,49.5669 0.052662332,49.5714 0.026275437,49.5758 0.026304692,49.5803 0.0087694312,49.5848 0.026319051,49.5892 0.0087546557,49.5937 0.008780566,49.5982 0.026312379,49.6026 0.00876272,49.6071 -1.346316e-006,49.6116 7.3649665e-007,49.6161 -1.599699e-006,49.6205 5.6628887e-006,49.6250 0.026379311,49.6295 0.087742381,49.6339 0.052560098,49.6384 0.0087800333,49.6429 0.087934017,49.6474 0.23692654,49.6518 0.16647112,49.6563 0.052547179,49.6608 0.052651551,49.6653 0.052632615,49.6697 0.052618362,49.6742 0.026273189,49.6787 -1.6154167e-005,49.6832 7.7085288e-006,49.6876 0.0087901624,49.6921 0.026333803,49.6966 0.061440889,49.7011 0.12292835,49.7055 0.21058336,49.7100 0.19294675,49.7145 0.14026748,49.7190 0.052522559,49.7234 0.0087514222,49.7279 0.0087707033,49.7324 -5.7877314e-006,49.7369 -6.7574092e-006,49.7413 3.2821841e-005,49.7458 0.052715424,49.7503 0.1052932,49.7548 0.087654032,49.7593 0.026252134,49.7637 -2.7155686e-005,49.7682 6.8473928e-005,49.7727 0.087886684,49.7772 0.15790373,49.7816 0.10510415,49.7861 0.087658428,49.7906 0.087723106,49.7951 0.00877224,49.7996 0.052710656,49.8040 0.096504554,49.8085 0.052552927,49.8130 0.0087385876,49.8175 0.0088196918,49.8220 0.052663893,49.8264 0.052624743,49.8309 0.052635588,49.8354 0.061414469,49.8399 0.13165504,49.8444 0.19312733,49.8489 0.27186459,49.8533 0.19303909,49.8578 0.35121322,49.8623 0.45618182,49.8668 0.32416332,49.8713 0.06111905,49.8758 1.354192e-005,49.8802 -2.8142549e-006,49.8847 0.026317729,49.8892 0.026315078,49.8937 0.008769202,49.8982 0.026404768,49.9027 0.14043424,49.9071 0.14028348,49.9116 0.052543968,49.9161 -1.8944658e-005,49.9206 2.249534e-007,49.9251 0.0088018123,49.9296 0.096522652,49.9341 0.096474841,49.9385 0.05259487,49.9430 0.0088156033,49.9475 0.1141929,49.9520 0.27208671,49.9565 0.32451221,49.9610 0.16642475,49.9655 0.026279248,49.9699 0.096679822,49.9744 0.21062592,49.9789 0.21043265,49.9834 0.12265799,49.9879 0.078971058,49.9924 0.16682845,49.9969 0.23684281,50.0014 0.17538075,50.0059 0.14029671,50.0103 0.096539378,50.0148 0.21067439,50.0193 0.31593654,50.0238 0.42096218,50.0283 0.23660307,50.0328 0.14035432,50.0373 0.14034045,50.0418 0.087609522,50.0463 0.026324512,50.0508 0.078996643,50.0552 0.0788761,50.0597 0.02629284,50.0642 0.026342286,50.0687 0.052691795,50.0732 0.13178606,50.0777 0.33353272,50.0822 0.36823836,50.0867 0.16645762,50.0912 0.14918087,50.0957 0.15788734,50.1002 0.078823574,50.1047 -5.7168436e-005,50.1092 1.5318441e-005,50.1137 -4.0993855e-006,50.1181 1.077503e-006,50.1226 -2.1019133e-007,50.1271 -2.3688533e-007,50.1316 1.1578858e-006,50.1361 -4.3951245e-006,50.1406 1.6424361e-005,50.1451 0.026338171,50.1496 0.026293349,50.1541 -1.631114e-005,50.1586 4.165468e-006,50.1631 -3.489456e-007,50.1676 -2.770463e-006,50.1721 0.0087833609,50.1766 0.1052661,50.1811 0.17551257,50.1856 0.16674203,50.1901 0.096425466,50.1946 0.026235614,50.1991 -2.068928e-005,50.2036 1.1133297e-005,50.2081 0.026383616,50.2126 0.19329831,50.2171 0.46513292,50.2216 0.40328723,50.2261 0.14882685,50.2306 0.026235417,50.2351 0.026342187,50.2396 0.026295161,50.2441 0.026331186,50.2486 0.096544541,50.2531 0.14035347,50.2576 0.078894697,50.2621 0.026346924,50.2666 0.08779531,50.2711 0.087627336,50.2756 -5.6145745e-005,50.2801 0.052678552,50.2846 0.078931063,50.2891 0.026292149,50.2936 -4.5622137e-006,50.2981 6.2939976e-006,50.3026 0.026391272,50.3071 0.12293838,50.3116 0.18416125,50.3161 0.078843124,50.3206 0.087733395,50.3251 0.087692671,50.3296 0.052584935,50.3341 0.052649915,50.3386 0.079049096,50.3431 0.10531111,50.3476 0.087683499,50.3521 0.078946918,50.3566 0.11404993,50.3611 0.15801397,50.3656 0.254455,50.3701 0.17530225,50.3746 0.078790128,50.3791 -5.0167946e-005,50.3837 1.0585439e-005,50.3882 7.8327193e-006,50.3927 0.035089873,50.3972 0.061430465,50.4017 0.079020418,50.4062 0.078883782,50.4107 0.026382361,50.4152 0.17561069,50.4197 0.23680554,50.4242 0.21921916,50.4287 0.14023581,50.4332 0.052707229,50.4377 0.2457636,50.4422 0.28068426,50.4468 0.20164691,50.4513 0.09636689,50.4558 0.11409309,50.4603 0.14050047,50.4648 0.1403525,50.4693 0.087551147,50.4738 0.02625837,50.4783 0.05265389,50.4828 0.026283897,50.4873 -6.3440734e-006,50.4919 1.7104539e-006,50.4964 -4.9709001e-007,50.5009 2.7774558e-007,50.5054 -6.1390546e-007,50.5099 2.1780891e-006,50.5144 -8.0992877e-006,50.5189 3.0222283e-005,50.5234 0.026318427,50.5280 0.026333731,50.5325 0.096525714,50.5370 0.096500129,50.5415 0.10528319,50.5460 0.096521601,50.5505 0.16669174,50.5550 0.17546289,50.5595 0.14915046,50.5641 0.1227017,50.5686 0.026211977,50.5731 -7.6875322e-006,50.5776 1.5620335e-006,50.5821 0.026372511,50.5866 0.13171433,50.5911 0.21052815,50.5957 0.10512125,50.6002 0.026302474,50.6047 0.05268779,50.6092 0.061359189,50.6137 0.026266355,50.6182 -1.5461673e-006,50.6228 4.0128498e-007,50.6273 -5.8809565e-008,50.6318 -1.661103e-007,50.6363 7.2333825e-007,50.6408 -2.7275287e-006,50.6453 1.0187887e-005,50.6499 0.02637824,50.6544 0.096600436,50.6589 0.19306983,50.6634 0.23681687,50.6679 0.15774402,50.6725 0.052629951,50.6770 0.14931421,50.6815 0.27203128,50.6860 0.28062418,50.6905 0.18412142,50.6951 0.14913371,50.6996 0.14032656,50.7041 0.087568648,50.7086 -4.4866476e-005,50.7131 0.035144135,50.7177 0.026268022,50.7222 0.0087666232,50.7267 0.079093702,50.7312 0.21074052,50.7357 0.30696711,50.7403 0.15768111,50.7448 0.052585293,50.7493 0.052659743,50.7538 0.052579001,50.7584 -4.3952106e-005,50.7629 2.9349765e-006,50.7674 3.2220847e-005,50.7719 0.052726306,50.7764 0.087687433,50.7810 0.026234671,50.7855 -2.2855871e-005,50.7900 5.9692768e-005,50.7945 0.087791897,50.7991 0.096457772,50.8036 0.052576885,50.8081 0.026345698,50.8126 0.087798066,50.8172 0.11396345,50.8217 0.0086948862,50.8262 1.1975509e-005,50.8307 -2.325733e-006,50.8353 -2.67421e-006,50.8398 1.3024379e-005,50.8443 0.026386978,50.8488 0.10535536,50.8534 0.140285,50.8579 0.034980889,50.8624 -1.329807e-006,50.8670 -1.1425551e-007,50.8715 1.7871766e-006,50.8760 -7.0352226e-006,50.8805 2.6356511e-005,50.8851 0.052700836,50.8896 0.096504763,50.8941 0.078958258,50.8987 0.10527112,50.9032 0.096446782,50.9077 0.052582979,50.9122 0.026340604,50.9168 0.096601553,50.9213 0.17549306,50.9258 0.18420184,50.9304 0.19288321,50.9349 0.1490587,50.9394 0.21062921,50.9440 0.21047069,50.9485 0.096544139,50.9530 0.18456413,50.9576 0.3247571,50.9621 0.35064495,50.9666 0.20157298,50.9711 0.28092122,50.9757 0.3770833,50.9802 0.24535501,50.9847 0.20169732,50.9893 0.078871503,50.9938 2.0217203e-005,50.9983 0.05279946,51.0029 0.19302368,51.0074 0.14898233,51.0119 0.052553892,51.0165 -1.423819e-005,51.0210 3.3611107e-007,51.0256 1.289678e-005,51.0301 0.052695479,51.0346 0.14040104,51.0392 0.14028899,51.0437 0.026251072,51.0482 2.2877168e-006,51.0528 -1.1176672e-006,51.0573 2.1829417e-006,51.0618 -7.6148226e-006,51.0664 2.8279284e-005,51.0709 0.087796949,51.0754 0.15788852,51.0800 0.096454963,51.0845 0.1141035,51.0891 0.33333513,51.0936 0.49996156,51.0981 0.44741279,51.1027 0.289482,51.1072 0.23688522,51.1117 0.25437915,51.1163 0.11392402,51.1208 0.026254497,51.1254 -2.5953412e-007,51.1299 0.026381129,51.1344 0.14928409,51.1390 0.32462671,51.1435 0.23669273,51.1481 0.087581985,51.1526 2.8399818e-006,51.1571 0.052778404,51.1617 0.15798333,51.1662 0.14899825,51.1708 0.14907739,51.1753 0.24568254,51.1798 0.17534286,51.1844 -5.0767594e-005,51.1889 0.026329275,51.1935 0.026412988,51.1980 0.1404243,51.2026 0.096372478,51.2071 0.026271407,51.2116 0.03517184,51.2162 0.078923412,51.2207 0.035088986,51.2253 0.10532404,51.2298 0.096479796,51.2344 0.14041005,51.2389 0.2193976,51.2435 0.25448498,51.2480 0.23673463,51.2525 0.14895304,51.2571 0.087681592,51.2616 0.052570552,51.2662 8.7154058e-006,51.2707 0.052692235,51.2753 0.05257795,51.2798 -3.8605311e-005,51.2844 1.0345406e-005,51.2889 -2.7723434e-006,51.2935 7.4289926e-007,51.2980 -1.9896859e-007,51.3025 5.2898624e-008,51.3071 -1.2605259e-008,51.3116 -2.4837272e-009,51.3162 2.254407e-008,51.3207 -8.7701991e-008,51.3253 3.2829786e-007,51.3298 -1.2256157e-006,51.3344 4.5746547e-006,51.3389 0.0087880436,51.3435 0.026331361,51.3480 0.052691501,51.3526 0.11411794,51.3571 0.14032923,51.3617 0.096443646,51.3662 0.1052481,51.3708 0.078896768,51.3753 0.026275994,51.3799 -3.2268194e-006,51.3844 -4.172261e-006,51.3890 0.00881912,51.3935 0.087809645,51.3981 0.1403551,51.4026 0.087611742,51.4072 0.0087576518,51.4117 0.10535403,51.4163 0.12282663,51.4208 0.11404802,51.4254 0.18426678,51.4299 0.21919057,51.4345 0.0086637894,51.4390 2.7351507e-005,51.4436 0.0088057974,51.4482 0.026302492,51.4527 -3.029634e-005,51.4573 0.0087907342,51.4618 0.0087604262,51.4664 -6.2880422e-006,51.4709 3.2437915e-006,51.4755 -6.6871676e-006,51.4800 2.350716e-005,51.4846 0.026314588,51.4891 -1.8884712e-005,51.4937 -9.2271766e-006,51.4983 0.026380878,51.5028 0.17557953,51.5074 0.20171134,51.5119 0.078817897,51.5165 0.026312742,51.5210 0.096523963,51.5256 0.14037898,51.5301 0.10531895,51.5347 0.09652859,51.5393 0.087623775,51.5438 0.0086827865,51.5484 1.934208e-005,51.5529 0.0087651424,51.5575 7.7606646e-006,51.5621 0.026355576,51.5666 0.052640952,51.5712 0.087853849,51.5757 0.2457996,51.5803 0.30696973,51.5848 0.18399201,51.5894 0.02622965,51.5940 0.026315542,51.5985 -3.4555593e-005,51.6031 1.7136255e-005,51.6076 0.026365094,51.6122 0.096583202,51.6168 0.14029671,51.6213 0.026216986,51.6259 3.3753274e-006,51.6305 0.008777204,51.6350 0.09650825,51.6396 0.1578894,51.6441 0.052615464,51.6487 -1.3472504e-006,51.6533 4.4423297e-007,51.6578 -4.2958084e-007,51.6624 1.2741821e-006,51.6670 -4.6676173e-006,51.6715 1.7398201e-005,51.6761 0.026386073,51.6806 0.052607168,51.6852 0.096429743,51.6898 0.14035352,51.6943 0.087725326,51.6989 0.0087637836,51.7035 2.4704439e-005,51.7080 0.052714691,51.7126 0.096464753,51.7172 0.078871056,51.7217 0.087722212,51.7263 0.10526736,51.7309 0.096540876,51.7354 0.18446213,51.7400 0.35985282,51.7446 0.3945466,51.7491 0.16640909,51.7537 0.026239784,51.7583 4.5368135e-005,51.7628 0.035078369,51.7674 -8.5971787e-006,51.7720 0.052802529,51.7765 0.14046982,51.7811 0.14020173,51.7857 0.026145983,51.7902 3.5459609e-005,51.7948 0.052743856,51.7994 0.12284002,51.8039 0.087631501,51.8085 0.078883439,51.8131 0.096488208,51.8176 0.061389484,51.8222 0.0087925298,51.8268 0.052709863,51.8314 0.087734811,51.8359 0.061384093,51.8405 0.096504182,51.8451 0.10520678,51.8496 0.0087105213,51.8542 1.3285442e-005,51.8588 -2.1311567e-005,51.8634 7.1967646e-005,51.8679 0.14942735,51.8725 0.36850974,51.8771 0.30675143,51.8816 0.087548852,51.8862 -1.6778004e-005,51.8908 5.1577731e-006,51.8954 -3.8516564e-006,51.8999 1.0249655e-005,51.9045 0.079210185,51.9091 0.29844588,51.9137 0.23656677,51.9182 0.026108906,51.9228 1.4227505e-005,51.9274 -3.8769399e-006,51.9320 1.2788267e-006,51.9365 -1.2380391e-006,51.9411 0.00881855,51.9457 0.052705958,51.9503 0.078913428,51.9548 0.035026129,51.9594 0.026357176,51.9640 0.043836296,51.9686 0.026269902,51.9731 0.052655637,51.9777 0.078990966,51.9823 0.15795557,51.9869 0.1754376,51.9914 0.11400075,51.9960 0.052643016,52.0006 0.070188075,52.0052 0.11420602,52.0098 0.26330736,52.0143 0.23666352,52.0189 0.096324265,52.0235 0.096610382,52.0281 0.21056375,52.0327 0.14024815,52.0372 0.078874171,52.0418 0.026332408,52.0464 0.11417599,52.0510 0.1842299,52.0556 0.1490916,52.0601 0.11400087,52.0647 0.087727085,52.0693 0.087622836,52.0739 0.0086856773,52.0785 0.026398381,52.0830 0.087823793,52.0876 0.16669865,52.0922 0.14028095,52.0968 0.096450835,52.1014 0.061331235,52.1059 0.026345413,52.1105 0.14049655,52.1151 0.27198741,52.1197 0.30702147,52.1243 0.26304856,52.1289 0.087574363,52.1334 0.0087526189,52.1380 0.026421376,52.1426 0.087756276,52.1472 0.052516904,52.1518 -4.2930344e-005,52.1564 1.150171e-005,52.1610 -3.0721249e-006,52.1655 7.8561072e-007,52.1701 -6.9988452e-008,52.1747 -5.0579894e-007,52.1793 2.0934224e-006,52.1839 -7.8687017e-006,52.1885 2.9384462e-005,52.1931 0.052699387,52.1976 0.087718539,52.2022 0.10524888,52.2068 0.17549558,52.2114 0.2105362,52.2160 0.12276895,52.2206 0.14906503,52.2252 0.087691456,52.2298 0.052754629,52.2343 0.15798965,52.2389 0.14898042,52.2435 0.0086591169,52.2481 2.8389042e-005,52.2527 -3.3761091e-005,52.2573 0.00010666432,52.2619 0.14053626,52.2665 0.20175305,52.2711 0.14021918,52.2756 0.052541107,52.2802 0.052672144,52.2848 0.087707639,52.2894 0.026234791,52.2940 4.6795627e-005,52.2986 0.096665017,52.3032 0.21058442,52.3078 0.19285937,52.3124 0.10514745,52.3170 0.026283721,52.3216 -6.0994489e-006,52.3261 2.5018246e-005,52.3307 0.052720863,52.3353 0.11406927,52.3399 0.09644787,52.3445 0.078978702,52.3491 0.11412584,52.3537 0.11395271,52.3583 0.026170319,52.3629 4.4264318e-005,52.3675 0.061454628,52.3721 0.06136686,52.3767 0.10537229,52.3813 0.19305879,52.3859 0.12263712,52.3905 -8.5465355e-005,52.3950 1.6018968e-005,52.3996 2.1401338e-005,52.4042 0.035153966,52.4088 0.052589476,52.4134 0.026267232,52.4180 0.026325412,52.4226 -7.3310589e-006,52.4272 2.3118732e-006,52.4318 -1.9158417e-006,52.4364 5.3518456e-006,52.4410 0.026368152,52.4456 0.096540987,52.4502 0.12283695,52.4548 0.11397167,52.4594 0.026274631,52.4640 0.052647986,52.4686 0.026280481,52.4732 0.026379256,52.4778 0.087747931,52.4824 0.052550599,52.4870 -2.9825911e-005,52.4916 5.8381311e-006,52.4962 6.4774995e-006,52.5008 0.026420332,52.5054 0.096578449,52.5100 0.12278589,52.5146 0.10514224,52.5192 -6.4393244e-005,52.5238 0.026392849,52.5284 0.096589088,52.5330 0.14029062,52.5376 0.026208399,52.5422 -9.9177505e-006,52.5468 5.5514185e-005,52.5514 0.14950942,52.5560 0.40363538,52.5606 0.27161959,52.5652 0.087516114,52.5698 -6.0033144e-005,52.5744 3.3067205e-005,52.5790 0.03515064,52.5836 0.11408772,52.5882 0.23681045,52.5928 0.26311001,52.5974 0.11398384,52.6020 3.7156242e-005,52.6066 0.1141867,52.6112 0.25445372,52.6159 0.2367176,52.6205 0.078924112,52.6251 0.096516602,52.6297 0.078927562,52.6343 0.17549108,52.6389 0.18413405,52.6435 0.052550659,52.6481 0.026331095,52.6527 0.052624609,52.6573 0.02632831,52.6619 0.052702501,52.6665 0.078915276,52.6711 0.0350766,52.6757 0.061392441,52.6803 0.0087223547,52.6849 0.026381258,52.6896 0.087739497,52.6942 0.052565817,52.6988 -2.4950225e-005,52.7034 6.695012e-006,52.7080 -1.82729e-006,52.7126 6.1348413e-007,52.7172 0.026315767,52.7218 0.052632872,52.7264 0.0087661967,52.7310 1.9828176e-005,52.7356 0.052680422,52.7403 0.096503764,52.7449 0.26317048,52.7495 0.4123528,52.7541 0.42114714,52.7587 0.40357882,52.7633 0.32444444,52.7679 0.11386099,52.7725 0.0087217595,52.7771 6.2975618e-005,52.7818 0.087823041,52.7864 0.12279432,52.7910 0.078865387,52.7956 0.052654698,52.8002 0.19306879,52.8048 0.22804075,52.8094 0.11395746,52.8141 0.026271041,52.8187 0.026300909,52.8233 0.02633461,52.8279 0.026344979,52.8325 0.052703366,52.8371 0.096506096,52.8417 0.052513354,52.8464 2.0538158e-005,52.8510 0.087874621,52.8556 0.15789458,52.8602 0.096371248,52.8648 0.026260639,52.8694 0.026321281,52.8740 0.026298922,52.8787 5.4781349e-006,52.8833 0.026342561,52.8879 0.026291285,52.8925 -1.7021981e-005,52.8971 4.5188467e-006,52.9017 0.026314734,52.9064 0.02631548,52.9110 0.0087742303,52.9156 0.035209119,52.9202 0.21067175,52.9248 0.30696237,52.9295 0.24560803,52.9341 0.24583316,52.9387 0.30710456,52.9433 0.28047353,52.9479 0.13138178,52.9526 0.05256705,52.9572 -3.1612642e-005,52.9618 1.5040009e-005,52.9664 0.026330249,52.9710 0.061560027,52.9757 0.16684611,52.9803 0.23678161,52.9849 0.2368167,52.9895 0.31580913,52.9941 0.30697462,52.9988 0.23673093,53.0034 0.06128411,53.0080 0.026373986,53.0126 0.087782972,53.0172 0.096462913,53.0219 0.05253832,53.0265 0.035241414,53.0311 0.30744222,53.0357 0.5789541,53.0404 0.35046527,53.0450 0.052424666,53.0496 0.035262421,53.0542 0.2195683,53.0589 0.3332966,53.0635 0.19269302,53.0681 0.0086465571,53.0727 4.0017341e-005,53.0774 0.026363434,53.0820 0.052632309,53.0866 0.026264884,53.0912 0.026365656,53.0959 0.1228613,53.1005 0.14918931,53.1051 0.19301122,53.1097 0.14903876,53.1144 0.096469611,53.1190 0.10532983,53.1236 0.14911804,53.1282 0.087594636,53.1329 0.0087186582,53.1375 8.6244581e-006,53.1421 -2.9332102e-006,53.1468 3.1078032e-006,53.1514 0.026380828,53.1560 0.11411938,53.1606 0.14031945,53.1653 0.11401924,53.1699 0.10528905,53.1745 0.087657288,53.1792 0.026254527,53.1838 -9.2588107e-006,53.1884 5.5489486e-006,53.1930 -1.2937387e-005,53.1977 4.6205219e-005,53.2023 0.079062544,53.2069 0.2018501,53.2116 0.27198866,53.2162 0.24554169,53.2208 0.1402324,53.2255 0.09654393,53.2301 0.15791284,53.2347 0.096351646,53.2394 0.0087304823,53.2440 0.035164591,53.2486 0.087766439,53.2533 0.087665379,53.2579 0.06146057,53.2625 0.18438354,53.2672 0.22795501,53.2718 0.052441366,53.2764 1.6463178e-005,53.2811 0.052684888,53.2857 0.087702304,53.2903 0.026267322,53.2950 -1.9454569e-006,53.2996 0.026378207,53.3042 0.08774098,53.3089 0.052563362,53.3135 -1.8195808e-005,53.3181 0.026380669,53.3228 0.087757915,53.3274 0.087695912,53.3320 0.096625201,53.3367 0.23693615,53.3413 0.19281246,53.3460 0.078907944,53.3506 0.15801696,53.3552 0.21048097,53.3599 0.096354403,53.3645 0.0087242583,53.3691 2.9531489e-005,53.3738 0.052767422,53.3784 0.14039427,53.3831 0.096373469,53.3877 0.026242329,53.3923 -1.1290258e-005,53.3970 3.5799665e-006,53.4016 -3.0287126e-006,53.4062 8.5354286e-006,53.4109 0.052683577,53.4155 0.16675948,53.4202 0.23688152,53.4248 0.16658001,53.4294 0.052538179,53.4341 -1.2904106e-005,53.4387 0.026325095,53.4434 0.026300892,53.4480 4.0816249e-005,53.4527 0.079132691,53.4573 0.22832327,53.4619 0.35088015,53.4666 0.23656051,53.4712 0.061223153,53.4759 -1.5668613e-005,53.4805 2.9967578e-006,53.4851 0.026323846,53.4898 0.15790604,53.4944 0.15788367,53.4991 0.026306631,53.5037 1.2143887e-006,53.5084 -6.6817073e-008,53.5130 -9.4735515e-007,53.5177 3.8566832e-006,53.5223 0.008791063,53.5269 0.035154082,53.5316 0.10542271,53.5362 0.19295457,53.5409 0.087534137,53.5455 -5.461153e-005,53.5502 6.2664505e-005,53.5548 0.087850854,53.5595 0.16670291,53.5641 0.20163988,53.5687 0.16660762,53.5734 0.12284041,53.5780 0.061389286,53.5827 0.026271677,53.5873 -1.4416411e-005,53.5920 -2.8940035e-006,53.5966 2.5996862e-005,53.6013 0.026315296,53.6059 -2.4266887e-005,53.6106 -2.7966119e-006,53.6152 0.0088413097,53.6199 0.087785564,53.6245 0.096497066,53.6292 0.15803368,53.6338 0.29829586,53.6385 0.24558175,53.6431 0.24558434,53.6478 0.19289553,53.6524 0.1402503,53.6571 0.05263054,53.6617 0.079083756,53.6664 0.14914311,53.6710 0.21046422,53.6757 0.25433266,53.6803 0.25437784,53.6850 0.19298215,53.6896 0.10528728,53.6943 0.17581052,53.6989 0.41262093,53.7036 0.41193342,53.7082 0.18391587,53.7129 0.2635172,53.7175 0.5087952,53.7222 0.28029215,53.7268 0.05245091,53.7315 5.5258122e-005,53.7362 0.087831244,53.7408 0.12285457,53.7455 0.12283965,53.7501 0.11396679,53.7548 0.078974575,53.7594 0.14044979,53.7641 0.13141032,53.7687 0.026228258,53.7734 0.087810837,53.7780 0.12284816,53.7827 0.15795587,53.7874 0.28060561,53.7920 0.19285285,53.7967 0.11409608,53.8013 0.079040036,53.8060 0.09654218,53.8106 0.1491375,53.8153 0.1842147,53.8200 0.1841621,53.8246 0.11391471,53.8293 0.035059903,53.8339 0.052698445,53.8386 0.11412754,53.8432 0.19301,53.8479 0.14019209,53.8526 -7.2007577e-005,53.8572 0.052849013,53.8619 0.21069737,53.8665 0.22794087,53.8712 0.13142537,53.8759 0.14037585,53.8805 0.2105667,53.8852 0.21055838,53.8898 0.1929557,53.8945 0.096370339,53.8992 0.052757058,53.9038 0.24599065,53.9085 0.42980659,53.9131 0.25404757,53.9178 0.1140282,53.9225 0.26331455,53.9271 0.31568873,53.9318 0.14016838,53.9365 0.026254933,53.9411 0.0088074766,53.9458 0.079078332,53.9504 0.19306964,53.9551 0.19288495,53.9598 0.052478626,53.9644 3.8970982e-005,53.9691 0.087987706,53.9738 0.2105924,53.9784 0.1577515,53.9831 0.087533019,53.9878 1.1356763e-005,53.9924 0.11430019,53.9971 0.21058053,54.0017 0.18410368,54.0064 0.11388943,54.0111 0.034978852,54.0157 -2.6318738e-005,54.0204 2.8594253e-005,54.0251 0.052746966,54.0297 0.1580158,54.0344 0.18409513,54.0391 0.034943573,54.0437 4.6119658e-006,54.0484 -1.2437274e-006,54.0531 3.6248568e-007,54.0577 -2.0610327e-007,54.0624 4.6193819e-007,54.0671 -1.6418045e-006,54.0717 6.1058913e-006,54.0764 -2.2784043e-005,54.0811 8.5039159e-005,54.0858 0.12300545,54.0904 0.21053278,54.0951 0.16658437,54.0998 0.14031982,54.1044 0.096423469,54.1091 0.043838598,54.1138 0.04389137,54.1184 0.043808367,54.1231 0.017559033,54.1278 0.087784849,54.1325 0.12288415,54.1371 0.25455827,54.1418 0.44749296,54.1465 0.57008374,54.1511 0.41211775,54.1558 0.27189067,54.1605 0.21928158,54.1652 0.19289128,54.1698 0.052539784,54.1745 -2.5107312e-005,54.1792 0.026509942,54.1838 0.22841641,54.1885 0.37714761,54.1932 0.21895233,54.1979 0.026171392,54.2025 6.9443399e-006,54.2072 1.7128466e-005,54.2119 0.11404725,54.2166 0.14031269,54.2212 0.12287461,54.2259 0.14927171,54.2306 0.18420225,54.2353 0.18409511,54.2399 0.35081455,54.2446 0.30700248,54.2493 0.05261828,54.2540 4.0513718e-005,54.2586 0.087818615,54.2633 0.1843446,54.2680 0.23680906,54.2727 0.10508522,54.2773 0.026270248,54.2820 0.087894671,54.2867 0.30737048,54.2914 0.46503755,54.2961 0.33301672,54.3007 0.0962248,54.3054 0.08783529,54.3101 0.21940359,54.3148 0.21043265,54.3194 0.11392584,54.3241 0.052582029,54.3288 0.026282974,54.3335 -2.3730829e-005,54.3382 2.6707856e-005,54.3428 0.026335398,54.3475 0.026313087,54.3522 0.026299637,54.3569 0.026292462,54.3616 0.0087893866,54.3662 0.05272413,54.3709 0.18439898,54.3756 0.29827297,54.3803 0.18404126,54.3850 0.052505016,54.3897 -3.2627642e-005,54.3943 8.9435525e-006,54.3990 -3.1433931e-006,54.4037 3.629448e-006,54.4084 -1.137529e-005,54.4131 4.1875926e-005,54.4178 0.052673344,54.4224 0.052620035,54.4271 0.08779823,54.4318 0.17567582,54.4365 0.30715722,54.4412 0.33330867,54.4459 0.41236302,54.4505 0.50866759,54.4552 0.33316511,54.4599 0.28948438,54.4646 0.28947744,54.4693 0.24569352,54.4740 0.30724031,54.4787 0.42982736,54.4833 0.35065603,54.4880 0.22785065,54.4927 0.078901842,54.4974 0.11418436,54.5021 0.14026646,54.5068 0.0524561,54.5115 -3.4452343e-005,54.5161 8.6259115e-006,54.5208 -4.7606374e-008,54.5255 -8.4373205e-006,54.5302 3.3800556e-005,54.5349 0.087757669,54.5396 0.12285685,54.5443 0.1929868,54.5490 0.096398085,54.5537 0.026334314,54.5583 0.052749522,54.5630 0.11409549,54.5677 0.14029732,54.5724 0.11399521,54.5771 0.14935771,54.5818 0.28064507,54.5865 0.1138782,54.5912 0.19310541,54.5959 0.22800964,54.6006 0.096325204,54.6052 0.0087556913,54.6099 0.087817699,54.6146 0.12283055,54.6193 0.12287322,54.6240 0.14030051,54.6287 0.052479107,54.6334 -3.4627506e-006,54.6381 0.06152422,54.6428 0.19315667,54.6475 0.41246322,54.6522 0.56150544,54.6569 0.44716784,54.6616 0.14889094,54.6662 0.078882515,54.6709 0.052575227,54.6756 0.026296331,54.6803 0.026305696,54.6850 0.02632325,54.6897 0.0087567177,54.6944 1.614145e-005,54.6991 0.052690029,54.7038 0.087718785,54.7085 0.052575022,54.7132 -2.2784758e-005,54.7179 -1.4240097e-006,54.7226 2.8486384e-005,54.7273 0.052699264,54.7320 0.087720752,54.7367 0.0525578,54.7414 -7.1787913e-006,54.7461 0.026323233,54.7508 -2.2783777e-005,54.7555 -9.2542422e-007,54.7602 0.017643105,54.7649 0.087755874,54.7696 0.043805305,54.7743 0.052684229,54.7790 0.09662962,54.7837 0.27212581,54.7884 0.54386705,54.7931 0.51732725,54.7978 0.27173722,54.8025 0.052570552,54.8072 -6.5188823e-007,54.8119 -3.2344562e-006,54.8166 1.3591263e-005,54.8213 0.008754814,54.8260 0.0088607445,54.8307 0.17570986,54.8354 0.38605818,54.8401 0.32439724,54.8448 0.1402282,54.8495 0.087670349,54.8542 0.052584574,54.8589 0.052639749,54.8636 0.052586552,54.8683 -1.9181591e-005,54.8730 0.026338357,54.8777 0.0087311333,54.8824 4.9254919e-005,54.8871 0.096677862,54.8918 0.24572182,54.8965 0.25422311,54.9012 0.096344553,54.9059 0.026376272,54.9106 0.061401177,54.9153 0.052666467,54.9200 0.17569436,54.9247 0.33340216,54.9294 0.24537593,54.9341 0.078829676,54.9388 0.052590072,54.9435 0.026267491,54.9482 0.05266358,54.9529 0.052677441,54.9577 0.052629776,54.9624 0.026257241,54.9671 -1.7201261e-005,54.9718 0.008793788,54.9765 0.087907046,54.9812 0.26334673,54.9859 0.30695236,54.9906 0.28055194,54.9953 0.28937286,55.0000 0.2104855,55.0047 0.079031892,55.0094 0.096588433,55.0141 0.096385621,55.0189 0.026232118,55.0236 0.087896623,55.0283 0.27204168,55.0330 0.24547672,55.0377 0.096341975,55.0424 0.096472472,55.0471 0.24584702,55.0518 0.40367201,55.0565 0.30686188,55.0612 0.12263455,55.0660 0.035023317,55.0707 0.0087559689,55.0754 -3.6421927e-006,55.0801 1.0019105e-006,55.0848 -3.6509866e-007,55.0895 4.5842603e-007,55.0942 -1.4686103e-006,55.0989 0.026449563,55.1037 0.14051799,55.1084 0.19297399,55.1131 0.17537266,55.1178 0.16662328,55.1225 0.113891,55.1272 0.0088172043,55.1319 0.1581963,55.1366 0.31593919,55.1414 0.35949704,55.1461 0.22789787,55.1508 0.14909649,55.1555 0.16688077,55.1602 0.31600603,55.1649 0.28043947,55.1696 0.12267736,55.1744 0.24576642,55.1791 0.31568575,55.1838 0.1840754,55.1885 0.10525876,55.1932 0.096446544,55.1979 0.078915864,55.2027 0.052606303,55.2074 0.0087436195,55.2121 0.0087955166,55.2168 0.11412198,55.2215 0.2631619,55.2262 0.22809204,55.2310 0.16678099,55.2357 0.14920935,55.2404 0.22808208,55.2451 0.21915567,55.2498 0.096347444,55.2546 0.026260957,55.2593 -1.2672425e-005,55.2640 3.3285014e-006,55.2687 0.026433693,55.2734 0.14925309,55.2782 0.19297646,55.2829 0.1929048,55.2876 0.14028786,55.2923 0.078978069,55.2970 0.087680057,55.3018 0.026224701,55.3065 1.0748675e-005,55.3112 0.026349133,55.3159 0.052675918,55.3206 0.096499085,55.3254 0.078956768,55.3301 0.087703407,55.3348 0.035008751,55.3395 -1.8693256e-005,55.3443 1.2840331e-005,55.3490 0.026386512,55.3537 0.087768748,55.3584 0.087692171,55.3632 0.05255859,55.3679 -2.6089889e-005,55.3726 0.052712999,55.3773 0.15795395,55.3820 0.15781812,55.3868 0.052636717,55.3915 0.096581474,55.3962 0.087670453,55.4009 0.035013076,55.4057 0.017563337,55.4104 0.061480127,55.4151 0.14916231,55.4199 0.1578498,55.4246 0.096451782,55.4293 0.087749079,55.4340 0.087655731,55.4388 0.0087163206,55.4435 0.0087784622,55.4482 0.026414813,55.4529 0.14044805,55.4577 0.14029253,55.4624 0.09644945,55.4671 0.096531965,55.4719 0.11397877,55.4766 0.052649871,55.4813 0.096596569,55.4860 0.096435457,55.4908 0.052517578,55.4955 -5.0945608e-005,55.5002 1.2677343e-005,55.5050 2.4169876e-007,55.5097 0.026360059,55.5144 0.09652748,55.5191 0.087666258,55.5239 -3.7755141e-005,55.5286 9.9718891e-006,55.5333 -2.1286264e-006,55.5381 -1.4585971e-006,55.5428 0.0088020377,55.5475 0.10543004,55.5523 0.22806953,55.5570 0.078772269,55.5617 -1.7746255e-005,55.5665 0.026407517,55.5712 0.1141715,55.5759 0.20176688,55.5807 0.18416205,55.5854 0.15782002,55.5901 0.05252599,55.5949 -1.7478396e-005,55.5996 4.6552814e-006,55.6043 -1.1409861e-006,55.6091 -9.1843106e-008,55.6138 1.5086406e-006,55.6185 -5.9433432e-006,55.6233 2.2267004e-005,55.6280 0.026337141,55.6327 0.10527969,55.6375 0.21932571,55.6422 0.21048735,55.6469 0.052588034,55.6517 1.4465323e-006,55.6564 0.026396839,55.6611 0.11407526,55.6659 0.12280677,55.6706 0.2017649,55.6754 0.18419574,55.6801 0.14032799,55.6848 0.096472897,55.6896 0.087686971,55.6943 -8.7531203e-005,55.6990 0.044180285,55.7038 0.43909273,55.7085 0.58750135,55.7133 0.23635828,55.7180 0.0086913882,55.7227 0.096565224,55.7275 0.24562098,55.7322 0.18416728,55.7370 0.052603338,55.7417 -1.9837776e-006,55.7464 8.8015605e-007,55.7512 -1.5367991e-006,55.7559 5.2675068e-006,55.7607 -1.9535151e-005,55.7654 7.2880473e-005,55.7701 0.08778958,55.7749 0.10531886,55.7796 0.16670132,55.7844 0.14903939,55.7891 0.14027026,55.7938 0.052563302,55.7986 6.4084066e-005,55.8033 0.11414912,55.8081 0.20172225,55.8128 0.10515758,55.8176 -3.3857799e-005,55.8223 1.1973635e-005,55.8270 -1.403464e-005,55.8318 4.4168402e-005,55.8365 0.08779414,55.8413 0.15797934,55.8460 0.18428653,55.8508 0.17541288,55.8555 0.14900976,55.8603 0.061315771,55.8650 0.026287699,55.8697 -2.6038386e-005,55.8745 3.7836788e-005,55.8792 0.026351281,55.8840 0.02629615,55.8887 0.035164211,55.8935 0.087753847,55.8982 0.052507184,55.9030 -1.8061637e-005,55.9077 0.052692175,55.9125 0.096529119,55.9172 0.13153414,55.9220 0.07902427,55.9267 0.18431827,55.9315 0.15782969,55.9362 0.10525576,55.9410 0.096520878,55.9457 0.12274613,55.9504 0.13155514,55.9552 0.17543982,55.9599 0.10517242,55.9647 0.026300721,55.9694 0.052752949,55.9742 0.12287112,55.9789 0.087612845,55.9837 0.026239162,55.9884 0.0087601254,55.9932 0.0087924208,55.9979 0.026309971,56.0027 -3.447969e-005,56.0074 3.2842538e-005,56.0122 0.052715033,56.0170 0.13181832,56.0217 0.2809906,56.0265 0.35958678,56.0312 0.24529977,56.0360 0.078718171,56.0407 -4.7996741e-006,56.0455 0.026327915,56.0502 -4.4299843e-005,56.0550 1.1807291e-005,56.0597 -2.9249452e-006,56.0645 -1.0877418e-007,56.0692 3.3607084e-006,56.0740 -1.3335459e-005,56.0787 0.026395863,56.0835 0.25471103,56.0882 0.53519022,56.0930 0.38576424,56.0978 0.22800583,56.1025 0.2368422,56.1073 0.21925884,56.1120 0.16661285,56.1168 0.11403622,56.1215 0.087642744,56.1263 0.0087107951,56.1310 0.026370492,56.1358 0.078904055,56.1406 0.096570939,56.1453 0.14049774,56.1501 0.12281138,56.1548 0.12266868,56.1596 0.026206641,56.1643 0.0087815961,56.1691 -1.0211958e-005,56.1739 8.8574006e-006,56.1786 0.026393319,56.1834 0.11416923,56.1881 0.21950355,56.1929 0.3333391,56.1977 0.20148736,56.2024 0.052574564,56.2072 0.06136338,56.2119 -7.7972378e-005,56.2167 4.2529555e-006,56.2215 6.0975439e-005,56.2262 0.07900285,56.2310 0.052551445,56.2357 -3.8352231e-005,56.2405 3.0554551e-005,56.2453 0.052729443,56.2500 0.16683455,56.2548 0.23689266,56.2595 0.17535283,56.2643 0.087546118,56.2691 -9.6973308e-005,56.2738 2.5997366e-005,56.2786 -7.0066421e-006,56.2834 2.0266668e-006,56.2881 -1.0994015e-006,56.2929 2.3709765e-006,56.2976 -8.3852765e-006,56.3024 3.1173277e-005,56.3072 0.052700721,56.3119 0.087696187,56.3167 0.035024602,56.3215 -9.0709073e-006,56.3262 3.3474981e-007,56.3310 7.7337927e-006,56.3358 0.026411084,56.3405 0.08775261,56.3453 0.052528847,56.3501 -4.4529999e-005,56.3548 2.829362e-005,56.3596 0.026312282,56.3644 -1.4384962e-005,56.3691 -3.9884599e-006,56.3739 3.0343626e-005,56.3787 0.05270201,56.3834 0.096525781,56.3882 0.087638609,56.3930 -5.8783793e-005,56.3977 0.026392359,56.4025 0.096536487,56.4073 0.096449912,56.4120 0.079076126,56.4168 0.21067657,56.4216 0.21921934,56.4263 0.17531782,56.4311 0.14036378,56.4359 0.17549662,56.4406 0.096342772,56.4454 0.0087353094,56.4502 0.096759953,56.4550 0.26323792,56.4597 0.21035993,56.4645 0.087570488,56.4693 0.017485209,56.4740 0.026361609,56.4788 0.10525024,56.4836 0.21925607,56.4883 0.15789442,56.4931 0.026314193,56.4979 3.0241068e-007,56.5027 3.8352982e-007,56.5074 -1.8367558e-006,56.5122 6.9642642e-006,56.5170 0.079033174,56.5218 0.18427248,56.5265 0.11396236,56.5313 0.026243513,56.5361 -1.1093421e-005,56.5408 5.7440761e-006,56.5456 -1.1882968e-005,56.5504 4.1791831e-005,56.5552 0.052730944,56.5599 0.096520483,56.5647 0.087674491,56.5695 0.087758541,56.5743 0.14038701,56.5790 0.096341252,56.5838 -1.0593414e-005,56.5886 0.11430775,56.5934 0.29849768,56.5981 0.35084787,56.6029 0.24536653,56.6077 0.096260093,56.6125 0.087732032,56.6173 0.2194604,56.6220 0.22810756,56.6268 0.18414956,56.6316 0.21050769,56.6364 0.17538705,56.6411 0.052524097,56.6459 -3.7003661e-005,56.6507 5.2762054e-005,56.6555 0.1054539,56.6603 0.26327178,56.6650 0.28952873,56.6698 0.32463151,56.6746 0.29805449,56.6794 0.11379145,56.6842 -4.5086072e-005,56.6889 0.026343768,56.6937 0.052694969,56.6985 0.052612226,56.7033 0.035034683,56.7081 0.087760299,56.7128 0.087702729,56.7176 0.026376011,56.7224 0.1052812,56.7272 0.034985654,56.7320 -9.3787012e-006,56.7367 2.3023363e-006,56.7415 1.703652e-007,56.7463 -2.9843545e-006,56.7511 1.1768348e-005,56.7559 0.061549935,56.7607 0.22821331,56.7654 0.27182868,56.7702 0.13144459,56.7750 0.05258432,56.7798 0.096476145,56.7846 0.15789449,56.7894 0.087735288,56.7941 0.035144441,56.7989 0.078918859,56.8037 0.026277954,56.8085 0.09661179,56.8133 0.21944703,56.8181 0.26323983,56.8229 0.28953391,56.8276 0.2368717,56.8324 0.23676166,56.8372 0.19280976,56.8420 0.11389933,56.8468 0.07901375,56.8516 0.19316672,56.8564 0.24553744,56.8611 0.12265319,56.8659 0.11397752,56.8707 0.026320642,56.8755 0.052734945,56.8803 0.12291331,56.8851 0.2370671,56.8899 0.4387807,56.8947 0.46476522,56.8994 0.27166715,56.9042 0.11386344,56.9090 0.11416976,56.9138 0.31600091,56.9186 0.34203142,56.9234 0.33318496,56.9282 0.25428686,56.9330 0.10519245,56.9378 -1.4398415e-005,56.9426 0.0087684058,56.9473 2.8397884e-005,56.9521 0.052650467,56.9569 0.043885347,56.9617 0.087785773,56.9665 0.096458524,56.9713 0.052553702,56.9761 0.035093125,56.9809 0.13161404,56.9857 0.15791568,56.9905 0.25441989,56.9953 0.24560583,57.0001 0.19292623,57.0049 0.035030797,57.0096 0.026331203,57.0144 0.12291166,57.0192 0.25444445,57.0240 0.27197206,57.0288 0.25442111,57.0336 0.23696397,57.0384 0.3245419,57.0432 0.19285224,57.0480 0.14910768,57.0528 0.096389711,57.0576 0.052540261,57.0624 -2.7180531e-005,57.0672 0.02638445,57.0720 0.14051808,57.0768 0.31603152,57.0816 0.42113402,57.0864 0.40332556,57.0912 0.23663111,57.0960 0.087599687,57.1008 0.017524134,57.1056 0.026311172,57.1104 -2.1785594e-005,57.1152 0.0087721664,57.1200 0.035153218,57.1248 0.19309594,57.1295 0.28948066,57.1343 0.18405423,57.1391 0.0088484343,57.1439 0.14050542,57.1487 0.12270397,57.1535 0.052513145,57.1583 -4.5393783e-005,57.1631 1.2233571e-005,57.1679 -3.5361149e-006,57.1727 1.9098047e-006,57.1775 -4.1031653e-006,57.1823 1.4504288e-005,57.1871 0.026390018,57.1919 0.078966573,57.1967 0.052554745,57.2016 0.052667558,57.2064 0.1492344,57.2112 0.184212,57.2160 0.16667852,57.2208 0.21934155,57.2256 0.16656913,57.2304 0.052551761,57.2352 0.11403856,57.2400 0.14032739,57.2448 0.087708563,57.2496 0.052724056,57.2544 0.09658324,57.2592 0.11397383,57.2640 0.10524411,57.2688 0.12280124,57.2736 0.11403802,57.2784 0.14034742,57.2832 0.061306566,57.2880 -3.2214302e-005,57.2928 0.0088360906,57.2976 0.043906383,57.3024 0.043824777,57.3072 0.026281871,57.3120 0.026324023,57.3168 0.061501887,57.3217 0.19319038,57.3265 0.3685292,57.3313 0.42095384,57.3361 0.28051665,57.3409 0.096341826,57.3457 -2.4882012e-005,57.3505 0.0087695085,57.3553 0.0088491924,57.3601 0.087827384,57.3649 0.096415319,57.3697 0.026204485,57.3745 4.4528686e-005,57.3793 0.10556425,57.3842 0.32471624,57.3890 0.34186086,57.3938 0.13135602,57.3986 0.0087357936,57.4034 9.6833846e-006,57.4082 -2.5937566e-006,57.4130 6.9069796e-007,57.4178 -1.6878148e-007,57.4226 -1.5645982e-008,57.4274 2.3140726e-007,57.4323 -9.1005734e-007,57.4371 0.0088097686,57.4419 0.052688483,57.4467 0.061364867,57.4515 0.0087161725,57.4563 4.879081e-007,57.4611 -2.3183355e-007,57.4659 4.3941927e-007,57.4708 -1.5259793e-006,57.4756 5.6650456e-006,57.4804 0.0087634902,57.4852 2.8085111e-005,57.4900 0.079151891,57.4948 0.24574067,57.4996 0.21034843,57.5045 0.052466046,57.5093 -1.4326461e-005,57.5141 4.2761735e-007,57.5189 1.2619047e-005,57.5237 0.026428048,57.5285 0.14050433,57.5333 0.2280307,57.5382 0.14016688,57.5430 -7.4230724e-005,57.5478 0.0088549582,57.5526 0.096553184,57.5574 0.096450731,57.5622 0.052585836,57.5671 0.052654687,57.5719 0.087700181,57.5767 0.0087254979,57.5815 3.4182783e-006,57.5863 1.3130131e-005,57.5911 0.026337063,57.5960 0.02629463,57.6008 -1.3867501e-005,57.6056 0.026385706,57.6104 0.11409925,57.6152 0.11396775,57.6201 0.026261218,57.6249 0.052772526,57.6297 0.21069649,57.6345 0.29825437,57.6393 0.254253,57.6442 0.1138756,57.6490 0.0087436503,57.6538 0.026348526,57.6586 0.026283436,57.6634 3.5206799e-006,57.6683 0.052734729,57.6731 0.14041203,57.6779 0.14030232,57.6827 0.078909256,57.6875 0.20182155,57.6924 0.34217539,57.6972 0.27182469,57.7020 0.052512705,57.7068 -5.0347203e-006,57.7117 1.4107906e-006,57.7165 -6.0798095e-007,57.7213 1.0210916e-006,57.7261 -3.4766867e-006,57.7309 1.2887029e-005,57.7358 0.052794877,57.7406 0.18429029,57.7454 0.14024012,57.7502 0.12285696,57.7551 0.21938734,57.7599 0.21041888,57.7647 0.08759854,57.7695 0.052605189,57.7744 0.078935049,57.7792 0.061408479,57.7840 0.026370442,57.7888 0.078985423,57.7937 0.096497014,57.7985 0.087659158,57.8033 0.052667629,57.8082 0.18430817,57.8130 0.18413906,57.8178 0.087688148,57.8226 0.096539177,57.8275 0.14042754,57.8323 0.19297625,57.8371 0.1227395,57.8420 0.16665475,57.8468 0.14907938,57.8516 0.052543376,57.8564 0.0088588921,57.8613 0.20202059,57.8661 0.3683961,57.8709 0.19273166,57.8758 0.026306666,57.8806 0.096618265,57.8854 0.14034137,57.8902 0.14022449,57.8951 0.22804032,57.8999 0.24562818,57.9047 0.096451767,57.9096 7.4848799e-007,57.9144 -8.2062052e-006,57.9192 0.0088266246,57.9241 0.087750562,57.9289 0.061344083,57.9337 -3.5310473e-005,57.9386 5.7548968e-005,57.9434 0.087790981,57.9482 0.12285808,57.9531 0.14031176,57.9579 0.052547522,57.9627 0.06146754,57.9676 0.14918561,57.9724 0.18417755,57.9772 0.10518534,57.9821 0.035046499,57.9869 0.026342768,57.9917 0.05263358,57.9966 0.02628064,58.0014 -1.8872239e-005,58.0062 0.0088292565,58.0111 0.11412586,58.0159 0.1403131,58.0207 0.052548759,58.0256 -3.8859991e-005,58.0304 8.0166574e-005,58.0353 0.11418572,58.0401 0.19301134,58.0449 0.21056506,58.0498 0.2456796,58.0546 0.23672879,58.0594 0.10507748,58.0643 -6.9337511e-005,58.0691 0.035245322,58.0739 0.23711041,58.0788 0.35083243,58.0836 0.18399949,58.0885 0.078864694,58.0933 0.052632548,58.0981 0.07023339,58.1030 0.070191771,58.1078 0.070173115,58.1127 0.061314207,58.1175 -3.8436672e-005,58.1223 0.026382392,58.1272 0.052579705,58.1320 0.0087625962,58.1369 0.02632241,58.1417 -2.3857721e-005,58.1465 0.026370548,58.1514 0.087885432,58.1562 0.21058342,58.1611 0.15777759,58.1659 0.10523208,58.1708 0.1491788,58.1756 0.20173621,58.1804 0.13148969,58.1853 0.026243431,58.1901 3.0567029e-005,58.1950 0.052666232,58.1998 0.026248265,58.2047 3.1037285e-005,58.2095 0.052731376,58.2143 0.087721333,58.2192 0.052523047,58.2240 -4.7795078e-007,58.2289 0.087775007,58.2337 0.11414447,58.2386 0.2107289,58.2434 0.23690493,58.2483 0.21033083,58.2531 0.078741267,58.2579 0.079046726,58.2628 0.22820447,58.2676 0.28069922,58.2725 0.22801849,58.2773 0.12268221,58.2822 0.02622124,58.2870 -3.3427204e-005,58.2919 8.5644468e-005,58.2967 0.14939034,58.3016 0.30710897,58.3064 0.2982474,58.3113 0.30696514,58.3161 0.21925172,58.3210 0.25432265,58.3258 0.14014286,58.3307 0.008706498,58.3355 0.02645018,58.3404 0.16681777,58.3452 0.21045278,58.3501 0.11388802,58.3549 0.096491978,58.3598 0.18431546,58.3646 0.1842328,58.3695 0.08761324,58.3743 0.026276268,58.3792 0.052668825,58.3840 0.052585237,58.3889 -3.7006113e-005,58.3937 9.7607544e-006,58.3986 -2.0332629e-006,58.4034 -1.6288844e-006,58.4083 8.5499087e-006,58.4131 0.026333133,58.4180 0.096607804,58.4228 0.27208877,58.4277 0.2894012,58.4325 0.10506635,58.4374 -1.4982286e-005,58.4422 0.079117961,58.4471 0.18427327,58.4519 0.14025341,58.4568 0.10543894,58.4616 0.24583302,58.4665 0.35949117,58.4714 0.35060096,58.4762 0.2104172,58.4811 0.079016604,58.4859 0.12294094,58.4908 0.19290473,58.4956 0.052611306,58.5005 0.14048722,58.5053 0.15783626,58.5102 0.087591395,58.5151 0.026324375,58.5199 0.1054435,58.5248 0.20178667,58.5296 0.13137549,58.5345 -9.3019073e-005,58.5393 9.3840181e-006,58.5442 0.026371287,58.5491 0.14046271,58.5539 0.20181665,58.5588 0.24555863,58.5636 0.16666794,58.5685 0.20183194,58.5733 0.19292074,58.5782 0.087584354,58.5831 -5.6415764e-005,58.5879 -9.4808565e-006,58.5928 9.4355259e-005,58.5976 0.10537862,58.6025 0.12275576,58.6074 0.078946799,58.6122 0.078902751,58.6171 0.070187047,58.6219 0.16674495,58.6268 0.14025378,58.6317 0.026221061,58.6365 2.2677321e-005,58.6414 0.052723218,58.6463 0.14910291,58.6511 0.10518292,58.6560 0.078951575,58.6608 0.05274659,58.6657 0.1755393,58.6706 0.16661702,58.6754 0.096364446,58.6803 -6.5820619e-005,58.6852 0.017596988,58.6900 0.052590415,58.6949 0.0088480972,58.6997 0.087857656,58.7046 0.087594964,58.7095 0.0086717233,58.7143 1.9677122e-005,58.7192 0.026366239,58.7241 0.11408672,58.7289 0.14033553,58.7338 0.087652124,58.7387 -3.4558161e-005,58.7435 9.2435494e-006,58.7484 -2.4127066e-006,58.7533 4.0636061e-007,58.7581 7.8759939e-007,58.7630 0.0087886779,58.7679 0.026308892,58.7727 -9.5199212e-006,58.7776 0.0087828394,58.7825 0.035177,58.7873 0.096551299,58.7922 0.096492223,58.7971 0.16664903,58.8019 0.15790345,58.8068 0.18423255,58.8117 0.16662243,58.8165 0.13160118,58.8214 0.18429577,58.8263 0.22810328,58.8312 0.18419215,58.8360 0.14900902,58.8409 0.05250043,58.8458 -1.0740268e-005,58.8506 1.9787124e-006,58.8555 2.8268244e-006,58.8604 -1.3287593e-005,58.8652 5.0328603e-005,58.8701 0.07020314,58.8750 0.043872844,58.8799 0.11413804,58.8847 0.21066558,58.8896 0.30702657,58.8945 0.21914046,58.8993 0.087573051,58.9042 -1.413152e-005,58.9091 0.052823,58.9140 0.16672811,58.9188 0.12264933,58.9237 0.026215849,58.9286 -1.0424287e-005,58.9335 -1.7657225e-006,58.9383 1.7490074e-005,58.9432 0.026311362,58.9481 1.1816962e-007,58.9530 0.052767593,58.9578 0.26333883,58.9627 0.39475465,58.9676 0.33329529,58.9725 0.28062427,58.9773 0.16656971,58.9822 0.11408935,58.9871 0.19299278,58.9920 0.14899993,58.9968 0.052625652,59.0017 0.11414473,59.0066 0.18418688,59.0115 0.10519972,59.0163 0.061412212,59.0212 0.087763049,59.0261 0.11400137,59.0310 0.052550666,59.0359 0.008725876,59.0407 8.426312e-005,59.0456 0.11425312,59.0505 0.2633144,59.0554 0.38595641,59.0602 0.3155463,59.0651 0.087574393,59.0700 0.052708942,59.0749 0.087725386,59.0798 0.052529331,59.0846 0.026461819,59.0895 0.18452628,59.0944 0.2894212,59.0993 0.17510778,59.1042 -0.00013928647,59.1090 0.0088737877,59.1139 0.087785192,59.1188 0.096459106,59.1237 0.052558333,59.1286 -4.1294119e-005,59.1335 4.0484298e-005,59.1383 0.061461505,59.1432 0.14918855,59.1481 0.1666407,59.1530 0.034981053,59.1579 -2.0850784e-005,59.1628 0.026345486,59.1676 0.026311167,59.1725 0.0087573752,59.1774 0.052820601,59.1823 0.22830124,59.1872 0.27181432,59.1921 0.13139802,59.1969 0.1140234,59.2018 0.16660675,59.2067 0.052570485,59.2116 1.0249237e-006,59.2165 0.05267274,59.2214 0.16668348,59.2263 0.15786596,59.2311 0.087700091,59.2360 -1.2227188e-005,59.2409 3.2404989e-006,59.2458 -7.3362617e-007,59.2507 -3.0636045e-007,59.2556 1.9593463e-006,59.2605 -7.5317689e-006,59.2653 2.8170472e-005,59.2702 0.096591391,59.2751 0.21056125,59.2800 0.21054478,59.2849 0.27197477,59.2898 0.25434458,59.2947 0.19288905,59.2996 0.12275413,59.3045 0.087698013,59.3093 -1.5017654e-005,59.3142 4.0252785e-006,59.3191 -1.0820256e-006,59.3240 3.0243893e-007,59.3289 -1.2763162e-007,59.3338 2.0807784e-007,59.3387 0.0087745469,59.3436 0.035102345,59.3485 0.087732255,59.3534 0.087704934,59.3582 0.026304893,59.3631 -1.9427902e-005,59.3680 6.6643137e-005,59.3729 0.087781787,59.3778 0.087711625,59.3827 0.087719046,59.3876 0.052591387,59.3925 0.026265999,59.3974 -2.1198859e-005,59.4023 4.6222112e-006,59.4072 2.7125386e-006,59.4121 0.026403571,59.4170 0.087710254,59.4219 0.026263528,59.4267 0.026354656,59.4316 0.035072252,59.4365 0.052646499,59.4414 0.15794463,59.4463 0.19294459,59.4512 0.078916475,59.4561 0.14930534,59.4610 0.35975021,59.4659 0.31572092,59.4708 0.21932735,59.4757 0.15796638,59.4806 0.15776269,59.4855 0.052424893,59.4904 -3.3265631e-005,59.4953 9.552261e-006,59.5002 -4.9405048e-006,59.5051 0.052669719,59.5100 0.13161771,59.5149 0.087670863,59.5198 0.0087670656,59.5247 0.02631361,59.5296 -1.3171539e-005,59.5345 0.0263511,59.5394 0.061461318,59.5443 0.16668059,59.5492 0.15790921,59.5541 0.21056561,59.5590 0.21054742,59.5639 0.27195883,59.5688 0.28067839,59.5737 0.13146344,59.5786 0.070296101,59.5835 0.2984325,59.5884 0.29812017,59.5933 0.14031598,59.5982 0.1403445,59.6031 0.087581456,59.6080 0.052615937,59.6129 0.10533962,59.6178 0.16663918,59.6227 0.16665639,59.6276 0.17551011,59.6325 0.14028703,59.6374 0.052584104,59.6423 0.096581049,59.6472 0.15793948,59.6521 0.18424444,59.6570 0.18423061,59.6619 0.12268286,59.6668 0.026190422,59.6717 0.026316985,59.6766 0.052638743,59.6815 0.096582912,59.6864 0.23690096,59.6913 0.1314538,59.6962 0.0087757297,59.7011 0.096607201,59.7060 0.14033717,59.7110 0.087628007,59.7159 0.035106897,59.7208 0.10534036,59.7257 0.14919324,59.7306 0.19303793,59.7355 0.26326218,59.7404 0.47394404,59.7453 0.64044607,59.7502 0.53485793,59.7551 0.25399652,59.7600 0.0086661344,59.7649 0.087836578,59.7698 0.14033936,59.7747 0.087647863,59.7797 0.0087162573,59.7846 4.8720445e-005,59.7895 0.087776855,59.7944 0.096454643,59.7993 0.052628372,59.8042 0.061461072,59.8091 0.08769004,59.8140 0.052596338,59.8189 0.052629877,59.8238 0.026279554,59.8288 -9.4296147e-006,59.8337 0.026419474,59.8386 0.17579731,59.8435 0.38611493,59.8484 0.27153268,59.8533 0.02608796,59.8582 0.035275523,59.8631 0.1404838,59.8680 0.15787479,59.8730 0.12266372,59.8779 0.0613457,59.8828 0.08775463,59.8877 0.10528114,59.8926 0.12289833,59.8975 0.14034137,59.9024 0.087564647,59.9073 -0.00010205838,59.9123 0.0088819331,59.9172 0.14047121,59.9221 0.16659297,59.9270 0.052525233,59.9319 -1.8921208e-005,59.9368 4.9144592e-006,59.9418 -7.3476679e-007,59.9467 -1.9760985e-006,59.9516 8.6401242e-006,59.9565 0.0087470897,59.9614 0.026408458,59.9663 0.24593806,59.9712 0.37722269,59.9762 0.20147632,59.9811 0.061346199,59.9860 0.14072171,59.9909 0.35095587,59.9958 0.21018888,60.0008 0.14045401,60.0057 0.35102797,60.0106 0.28925931,60.0155 0.087505654,60.0204 -3.9792259e-005,60.0253 0.026326975,60.0303 -4.9384817e-006,60.0352 8.5700813e-006,60.0401 0.026317574,60.0450 -1.574511e-005,60.0499 3.0086389e-005,60.0549 0.035110839,60.0598 0.07891503,60.0647 0.1403361,60.0696 0.087722391,60.0745 0.0087677538,60.0795 1.1668706e-005,60.0844 0.026432719,60.0893 0.1141606,60.0942 0.14023288,60.0991 0.052542564,60.1041 0.05265164,60.1090 0.026257141,60.1139 8.6000427e-006,60.1188 0.026326915,60.1238 0.0087484848,60.1287 0.0087711634,60.1336 -3.2807161e-006,60.1385 7.8785179e-006,60.1435 -2.8235909e-005,60.1484 0.026446773,60.1533 0.29852757,60.1582 0.44731349,60.1631 0.24542023,60.1681 0.096543923,60.1730 0.14037018,60.1779 0.087562315,60.1828 0.026246453,60.1878 0.06142481,60.1927 0.10525528,60.1976 0.052630484,60.2026 0.026315473,60.2075 1.7267637e-006,60.2124 0.0087999897,60.2173 0.026305981,60.2223 0.0087542906,60.2272 0.10533123,60.2321 0.19305238,60.2370 0.19296497,60.2420 0.087627381,60.2469 -3.7097896e-005,60.2518 1.694376e-006,60.2568 3.0327355e-005,60.2617 0.052616287,60.2666 0.079113267,60.2715 0.21954577,60.2765 0.22784548,60.2814 0.026086494,60.2863 7.5417287e-005,60.2913 0.079009503,60.2962 0.078880332,60.3011 -5.1422503e-005,60.3060 1.5820648e-005,60.3110 -1.185603e-005,60.3159 0.0088298777,60.3208 0.078989238,60.3258 0.087753177,60.3307 0.16678128,60.3356 0.24570115,60.3406 0.24556626,60.3455 0.14014211,60.3504 0.0087202415,60.3554 0.052702796,60.3603 0.05257171,60.3652 -4.022217e-005,60.3702 1.2830141e-005,60.3751 -1.1095416e-005,60.3800 3.1553551e-005,60.3850 0.052723132,60.3899 0.11404909,60.3948 0.1315894,60.3998 0.16662773,60.4047 0.05253556,60.4096 -5.4613201e-006,60.4146 0.026360495,60.4195 0.087728433,60.4244 0.052605812,60.4294 0.02637803,60.4343 0.052607596,60.4392 0.0087030185,60.4442 -5.415553e-006,60.4491 0.026357798,60.4540 0.052636042,60.4590 0.070311122,60.4639 0.22830996,60.4689 0.36859912,60.4738 0.50880438,60.4787 0.43835804,60.4837 0.21022946,60.4886 0.026278967,60.4935 0.14045715,60.4985 0.14919594,60.5034 0.19304812,60.5084 0.28932789,60.5133 0.18407159,60.5182 0.087706625,60.5232 4.8767504e-007,60.5281 -3.9093848e-006,60.5331 1.5151379e-005,60.5380 0.026337093,60.5429 0.052687466,60.5479 0.11406729,60.5528 0.087654993,60.5578 0.026264649,60.5627 -7.9428828e-006,60.5676 4.1507419e-006,60.5726 0.035214093,60.5775 0.14050271,60.5825 0.1666166,60.5874 0.13155974,60.5923 0.19304834,60.5973 0.19292901,60.6022 0.10513427,60.6072 0.026230868,60.6121 -1.2423576e-005,60.6171 3.3337574e-006,60.6220 -9.1028255e-007,60.6269 3.0706414e-007,60.6319 -3.179137e-007,60.6368 9.6465749e-007,60.6418 -3.5410462e-006,60.6467 1.3200776e-005,60.6517 0.087748267,60.6566 0.14035083,60.6615 0.087690465,60.6665 -1.3693295e-005,60.6714 5.4071229e-006,60.6764 -7.9346155e-006,60.6813 2.6333513e-005,60.6863 0.079015411,60.6912 0.14033821,60.6962 0.05259525,60.7011 0.052770115,60.7061 0.14040679,60.7110 0.087536514,60.7160 -4.4984601e-005,60.7209 0.026333285,60.7258 -2.5252808e-005,60.7308 0.026412928,60.7357 0.096547142,60.7407 0.096474893,60.7456 0.11405235,60.7506 0.12279335,60.7555 0.078858964,60.7605 0.0087191267,60.7654 -1.4941915e-006,60.7704 2.0816045e-005,60.7753 0.052749638,60.7803 0.14039594,60.7852 0.10515839,60.7902 0.035039403,60.7951 0.026304109,60.8001 -2.0800515e-005,60.8050 1.12437e-005,60.8100 0.026390355,60.8149 0.096549429,60.8199 0.087648362,60.8248 0.026272144,60.8298 0.026320618,60.8347 0.026335983,60.8397 0.052715492,60.8446 0.096526936,60.8496 0.087670512,60.8546 0.087683156,60.8595 0.078973778,60.8645 0.10537338,60.8694 0.23700607,60.8744 0.36841735,60.8793 0.26295382,60.8843 0.11397421,60.8892 0.14911279,60.8942 0.10528183,60.8991 0.19306573,60.9041 0.19293784,60.9090 0.10515104,60.9140 0.0087145297,60.9190 7.9908486e-006,60.9239 -8.9144004e-007,60.9289 -4.4263425e-006,60.9338 0.0088166147,60.9388 0.096606545,60.9437 0.18422073,60.9487 0.12278994,60.9536 0.096525103,60.9586 0.087642916,60.9636 0.026208568,60.9685 3.4320703e-005,60.9735 0.079074703,60.9784 0.14918295,60.9834 0.18450418,60.9883 0.35970202,60.9933 0.21011722,60.9983 0.026150264,61.0032 1.5667443e-005,61.0082 0.017551864,61.0131 0.079009622,61.0181 0.13170904,61.0231 0.1491884,61.0280 0.20186625,61.0330 0.26310238,61.0379 0.14900622,61.0429 0.12280303,61.0479 0.12291663,61.0528 0.23692422,61.0578 0.20166719,61.0627 0.20170936,61.0677 0.14894658,61.0727 0.052648347,61.0776 0.20188078,61.0826 0.20168568,61.0876 0.096379757,61.0925 0.008718254,61.0975 0.026348229,61.1024 0.052630961,61.1074 0.026285699,61.1124 -9.4558999e-007,61.1173 -2.6814574e-005,61.1223 0.026484786,61.1273 0.34236154,61.1322 0.56146795,61.1372 0.66653991,61.1421 0.37701318,61.1471 0.1667133,61.1521 0.26332244,61.1570 0.43857601,61.1620 0.36829048,61.1670 0.2017287,61.1719 0.14035296,61.1769 0.16664214,61.1819 0.14910339,61.1868 0.14909303,61.1918 0.087652557,61.1968 0.087722309,61.2017 0.14036869,61.2067 0.11407262,61.2117 0.11411956,61.2166 0.14035784,61.2216 0.16688094,61.2266 0.28067788,61.2315 0.17520404,61.2365 0.17541836,61.2415 0.14034407,61.2464 0.14034955,61.2514 0.087629288,61.2564 0.0087180464,61.2614 3.1939282e-005,61.2663 0.017555371,61.2713 0.017577676,61.2763 0.05264556,61.2812 0.026248675,61.2862 -1.810608e-005,61.2912 4.6159644e-006,61.2961 -3.5598012e-007,61.3011 -3.1928373e-006,61.3061 1.3128772e-005,61.3111 0.0087762484,61.3160 -3.0622039e-005,61.3210 6.4744083e-005,61.3260 0.079063371,61.3309 0.12282317,61.3359 0.096378915,61.3409 0.035014093,61.3459 0.11405719,61.3508 0.052641284,61.3558 0.087743625,61.3608 0.18439469,61.3658 0.29845428,61.3707 0.27187341,61.3757 0.14008218,61.3807 0.0086341603,61.3856 2.3859819e-005,61.3906 -6.4453302e-006,61.3956 1.9192798e-006,61.4006 -1.2312615e-006,61.4055 3.0058775e-006,61.4105 -1.0793197e-005,61.4155 0.0088481121,61.4205 0.10536416,61.4254 0.12272128,61.4304 0.026243489,61.4354 0.026330026,61.4404 0.035084784,61.4454 0.1140273,61.4503 0.096496254,61.4553 0.052649859,61.4603 0.035092842,61.4653 0.035070661,61.4702 0.026357096,61.4752 0.10536721,61.4802 0.14031117,61.4852 0.05250787,61.4902 2.1656902e-005,61.4951 0.035159156,61.5001 0.061467294,61.5051 0.13163456,61.5101 0.14907774,61.5150 0.087584428,61.5200 0.052631512,61.5250 0.19306627,61.5300 0.19291414,61.5350 0.035029445,61.5399 6.0631683e-006,61.5449 -1.4064998e-005,61.5499 5.0201659e-005,61.5549 0.052744593,61.5599 0.087721579,61.5649 0.070159987,61.5698 0.096614107,61.5748 0.15794906,61.5798 0.14896865,61.5848 0.070100352,61.5898 0.043841019,61.5947 0.026310036,61.5997 0.08781819,61.6047 0.14916939,61.6097 0.14908765,61.6147 0.11406156,61.6197 0.14041196,61.6246 0.14025305,61.6296 0.052472774,61.6346 4.6539615e-005,61.6396 0.10548335,61.6446 0.21932262,61.6496 0.15776214,61.6546 0.078827299,61.6595 -5.1226703e-005,61.6645 -5.1242625e-007,61.6695 0.0088813482,61.6745 0.08784347,61.6795 0.087616511,61.6845 0.026209552,61.6895 -3.2233169e-005,61.6944 6.7482317e-005,61.6994 0.14929293,61.7044 0.31590578,61.7094 0.34209302,61.7144 0.20158483,61.7194 0.10519997,61.7244 0.21080017,61.7294 0.43011314,61.7343 0.38572988,61.7393 0.12249216,61.7443 0.052592423,61.7493 0.026279034,61.7543 0.0087347766,61.7593 6.0265153e-005,61.7643 0.087831236,61.7693 0.16684842,61.7743 0.35109568,61.7792 0.39458087,61.7842 0.18393151,61.7892 0.052525792,61.7942 0.026311366,61.7992 0.087743811,61.8042 0.096489727,61.8092 0.10540518,61.8142 0.19313443,61.8192 0.23683421,61.8242 0.17536119,61.8292 0.12274093,61.8342 0.12284948,61.8391 0.18422276,61.8441 0.16670038,61.8491 0.18439135,61.8541 0.210363,61.8591 0.052348815,61.8641 -9.3532653e-006,61.8691 -1.9297067e-006,61.8741 1.7074786e-005,61.8791 0.035112318,61.8841 0.079065643,61.8891 0.22841944,61.8941 0.45652491,61.8991 0.55266845,61.9041 0.41186091,61.9091 0.13995427,61.9141 0.052644379,61.9191 0.20193809,61.9240 0.3859235,61.9290 0.27176863,61.9340 0.096409962,61.9390 -3.2898464e-005,61.9440 2.1293505e-005,61.9490 0.026360756,61.9540 0.052627098,61.9590 0.026288506,61.9640 0.078950882,61.9690 0.12288427,61.9740 0.2018787,61.9790 0.28071129,61.9840 0.21914744,61.9890 0.052592315,61.9940 0.096667849,61.9990 0.21062139,62.0040 0.18400766,62.0090 0.0086479774,62.0140 0.052658655,62.0190 0.087706454,62.0240 0.12280146,62.0290 0.035122804,62.0340 0.061497796,62.0390 0.087725118,62.0440 0.16667989,62.0490 0.19297652,62.0540 0.13148545,62.0590 0.026260162,62.0640 4.6012601e-006,62.0690 -4.9301375e-006,62.0740 1.5120404e-005,62.0790 0.035146143,62.0840 0.10532577,62.0890 0.13155979,62.0940 0.078953922,62.0990 0.10529782,62.1040 0.087623253,62.1090 0.0087027177,62.1140 0.0088284537,62.1191 0.052669708,62.1241 0.052575324,62.1291 0.052817229,62.1341 0.23716626,62.1391 0.34204081,62.1441 0.21903689,62.1491 0.078773476,62.1541 -4.8447844e-005,62.1591 1.2886358e-005,62.1641 -3.0929718e-006,62.1691 0.026410647,62.1741 0.19326536,62.1791 0.43867248,62.1841 0.35070276,62.1891 0.20160612,62.1941 0.052517463,62.1991 -2.2993569e-005,62.2041 0.026423391,62.2092 0.14043939,62.2142 0.1402922,62.2192 0.070123248,62.2242 0.035085429,62.2292 0.043870345,62.2342 0.070237711,62.2392 0.21068697,62.2442 0.29811633,62.2492 0.052432217,62.2542 2.3414868e-005,62.2592 -6.541838e-006,62.2643 2.7504063e-006,62.2693 -4.4595781e-006,62.2743 1.5089174e-005,62.2793 0.026328372,62.2843 0.087894373,62.2893 0.28960368,62.2943 0.32458887,62.2993 0.29822731,62.3043 0.14893067,62.3093 0.05250559,62.3144 0.035148863,62.3194 0.11411907,62.3244 0.1051768,62.3294 0.026255678,62.3344 0.035115898,62.3394 0.078945294,62.3444 0.087693341,62.3494 0.026297046,62.3545 3.3005733e-006,62.3595 0.02632935,62.3645 0.026292585,62.3695 0.0088661686,62.3745 0.087830201,62.3795 0.11407859,62.3845 0.22826093,62.3896 0.38620862,62.3946 0.43842506,62.3996 0.18385929,62.4046 0.052509721,62.4096 -5.0510705e-005,62.4146 5.4538814e-005,62.4197 0.061472043,62.4247 0.10523973,62.4297 0.078897402,62.4347 0.0087462822,62.4397 -8.4841668e-006,62.4447 3.1565555e-006,62.4498 -4.1416192e-006,62.4548 1.3411011e-005,62.4598 0.0087718209,62.4648 -1.315834e-005,62.4698 3.5262728e-006,62.4748 -9.4552649e-007,62.4799 2.5550469e-007,62.4849 -7.6405037e-008,62.4899 5.0094883e-008,62.4949 -1.2397928e-007,62.4999 4.4586849e-007,62.5050 0.0087938635,62.5100 0.052692488,62.5150 0.10534178,62.5200 0.14041096,62.5250 0.1402484,62.5301 0.026189616,62.5351 2.3203513e-005,62.5401 0.026388593,62.5451 0.19299436,62.5501 0.23677273,62.5552 0.21926869,62.5602 0.21052939,62.5652 0.087707438,62.5702 2.9457444e-005,62.5752 0.026316268,62.5803 0.008776322,62.5853 0.026315637,62.5903 -4.0133895e-005,62.5953 3.4916273e-005,62.6004 0.10532305,62.6054 0.18423173,62.6104 0.14031178,62.6154 0.035044204,62.6205 0.0087588113,62.6255 -2.1036702e-005,62.6305 5.8726349e-005,62.6355 0.08782462,62.6406 0.15799238,62.6456 0.19293392,62.6506 0.078809455,62.6556 0.052684478,62.6607 0.19328268,62.6657 0.39486399,62.6707 0.33326536,62.6757 0.32452914,62.6808 0.2541784,62.6858 0.11389122,62.6908 0.052614484,62.6958 0.043939002,62.7009 0.11419924,62.7059 0.15786429,62.7109 0.096331567,62.7160 0.052622434,62.7210 0.087813184,62.7260 0.1669118,62.7310 0.29835981,62.7361 0.23653398,62.7411 0.07880038,62.7461 0.10531737,62.7512 0.17573911,62.7562 0.29828256,62.7612 0.17504819,62.7662 0.16660304,62.7713 0.21066843,62.7763 0.18432409,62.7813 0.20170566,62.7864 0.14898613,62.7914 0.078881629,62.7964 0.052581772,62.8015 2.7512826e-005,62.8065 0.079104304,62.8115 0.14912452,62.8166 0.087580636,62.8216 0.0087013682,62.8266 4.9711241e-005,62.8316 0.087809362,62.8367 0.1491631,62.8417 0.14909245,62.8467 0.087646715,62.8518 0.052635361,62.8568 0.087723993,62.8618 0.087784514,62.8669 0.17562126,62.8719 0.26312828,62.8769 0.21035258,62.8820 0.10522743,62.8870 0.052576121,62.8921 7.35304e-006,62.8971 0.122971,62.9021 0.26325309,62.9072 0.25440148,62.9122 0.1754695,62.9172 0.17537536,62.9223 0.087484837,62.9273 1.6580036e-005,62.9323 0.079137065,62.9374 0.12280048,62.9424 0.10512026,62.9475 0.026220124,62.9525 -6.1521482e-006,62.9575 2.4538494e-005,62.9626 0.026340898,62.9676 0.035112202,62.9726 0.096617781,62.9777 0.16667742,62.9827 0.13146582,62.9878 0.16663761,62.9928 0.12285046,62.9978 0.087724976,63.0029 0.052547935,63.0079 0.026408108,63.0130 0.1405336,63.0180 0.1665702,63.0230 0.052443303,63.0281 -1.1114842e-005,63.0331 0.026356835,63.0382 0.052668989,63.0432 0.096519478,63.0482 0.096448228,63.0533 0.19296889,63.0583 0.31584358,63.0634 0.32462725,63.0684 0.2631439,63.0734 0.18424223,63.0785 0.22817086,63.0835 0.28071785,63.0886 0.30691716,63.0936 0.16652954,63.0987 0.052568499,63.1037 -1.5827882e-005,63.1087 2.6233283e-006,63.1138 5.3367116e-006,63.1188 0.0087844655,63.1239 0.026370032,63.1289 0.096736819,63.1340 0.33358389,63.1390 0.43844834,63.1441 0.35941809,63.1491 0.27199638,63.1541 0.27199042,63.1592 0.18405101,63.1642 0.052503251,63.1693 0.026382679,63.1743 0.10536318,63.1794 0.19296229,63.1844 0.18415724,63.1895 0.19297217,63.1945 0.10522064,63.1996 0.026259793,63.2046 -1.68228e-005,63.2097 7.1215732e-006,63.2147 -1.1662981e-005,63.2198 3.9533785e-005,63.2248 0.052728858,63.2299 0.096510194,63.2349 0.087710761,63.2399 0.13160339,63.2450 0.18418585,63.2500 0.14025487,63.2551 0.0087138256,63.2601 4.1851144e-005,63.2652 0.0527068,63.2702 0.087694377,63.2753 0.026244409,63.2803 -7.3377228e-006,63.2854 5.7799552e-006,63.2904 0.026373768,63.2955 0.12300961,63.3006 0.25449529,63.3056 0.19278388,63.3107 0.034907788,63.3157 3.6707293e-005,63.3208 0.061504304,63.3258 0.096452966,63.3309 0.026222015,63.3359 1.1821975e-005,63.3410 0.0087644691,63.3460 1.7798384e-005,63.3511 0.026316036,63.3561 0.026405778,63.3612 0.14045674,63.3662 0.16674499,63.3713 0.2983003,63.3763 0.27169621,63.3814 0.096354797,63.3865 0.01758555,63.3915 0.12311798,63.3966 0.43028468,63.4016 0.56119359,63.4067 0.24518842,63.4117 0.13158405,63.4168 0.19304538,63.4218 0.22799228,63.4269 0.14025527,63.4320 0.052595757,63.4370 0.0264185,63.4421 0.087733522,63.4471 0.052617691,63.4522 0.12294012,63.4572 0.18426009,63.4623 0.28950304,63.4674 0.35076934,63.4724 0.24542564,63.4775 0.1227658,63.4825 0.052641358,63.4876 -1.3518033e-005,63.4926 0.0088518243,63.4977 0.13165854,63.5028 0.18425189,63.5078 0.21941714,63.5129 0.15776375,63.5179 0.026141128,63.5230 0.0087760575,63.5281 -1.2524101e-005,63.5331 3.9741772e-006,63.5382 -3.3715671e-006,63.5432 0.026460184,63.5483 0.14050385,63.5534 0.15781906,63.5584 0.14035779,63.5635 0.228201,63.5686 0.24551803,63.5736 0.096274793,63.5787 -5.6993194e-005,63.5837 1.5265061e-005,63.5888 -4.0617779e-006,63.5939 9.8063163e-007,63.5989 1.3966995e-007,63.6040 -1.5395624e-006,63.6091 6.0191664e-006,63.6141 -2.2539194e-005,63.6192 8.4145977e-005,63.6243 0.087894715,63.6293 0.14034759,63.6344 0.08755596,63.6394 0.0086928522,63.6445 -8.2398583e-006,63.6496 6.4670778e-005,63.6546 0.09664496,63.6597 0.15787603,63.6648 0.08760304,63.6698 0.087785266,63.6749 0.23687634,63.6800 0.18410879,63.6850 0.087687686,63.6901 0.052737489,63.6952 0.19316827,63.7002 0.28072363,63.7053 0.24538636,63.7104 0.061266325,63.7154 0.026335064,63.7205 -7.9510583e-006,63.7256 2.2045999e-006,63.7306 -8.6663891e-007,63.7357 1.2618624e-006,63.7408 -4.1810113e-006,63.7459 0.026465913,63.7509 0.14047629,63.7560 0.15791838,63.7611 0.19292592,63.7661 0.14033797,63.7712 0.21065626,63.7763 0.28072062,63.7813 0.2278564,63.7864 0.034921188,63.7915 0.026333468,63.7966 0.0087586632,63.8016 6.3684138e-007,63.8067 3.1066417e-008,63.8118 -7.6124689e-007,63.8168 3.0142926e-006,63.8219 0.026416428,63.8270 0.14043875,63.8321 0.19297397,63.8371 0.20178081,63.8422 0.14904611,63.8473 0.052633934,63.8523 0.11411027,63.8574 0.11403137,63.8625 0.14038478,63.8676 0.1402631,63.8726 0.1141023,63.8777 0.2721177,63.8828 0.35087013,63.8879 0.33316389,63.8929 0.14897025,63.8980 0.061386317,63.9031 0.052684572,63.9082 0.14058214,63.9132 0.29833305,63.9183 0.21908182,63.9234 0.070045635,63.9285 0.026229877,63.9335 0.0088911811,63.9386 0.17562215,63.9437 0.19287415,63.9488 0.087611005,63.9539 0.052609481,63.9589 0.035033569,63.9640 0.11422221,63.9691 0.36854246,63.9742 0.24543014,63.9792 0.078880765,63.9843 0.096477278,63.9894 0.052587632,63.9945 -5.1170796e-006,63.9996 0.026411479,64.0046 0.096574754,64.0097 0.1402851,64.0148 0.087672263,64.0199 0.079010084,64.0250 0.14050776,64.0300 0.27208379,64.0351 0.28933945,64.0402 0.14017853,64.0453 0.087761834,64.0504 0.11404936,64.0554 0.12275817,64.0605 0.14904925,64.0656 0.1053144,64.0707 0.1755988,64.0758 0.25435641,64.0809 0.1489498,64.0859 0.035044845,64.0910 0.052683618,64.0961 0.052577533,64.1012 0.017556937,64.1063 0.12310462,64.1114 0.34237805,64.1164 0.36821589,64.1215 0.28913203,64.1266 0.25431672,64.1317 0.28070959,64.1368 0.061385304,64.1419 1.7595397e-005,64.1469 0.079147175,64.1520 0.29846606,64.1571 0.35952589,64.1622 0.16640934,64.1673 0.0087311799,64.1724 0.05274142,64.1775 0.096553735,64.1825 0.096416518,64.1876 0.026199279,64.1927 5.8943911e-005,64.1978 0.11429217,64.2029 0.35116327,64.2080 0.47360575,64.2131 0.27158105,64.2182 0.052472722,64.2232 -1.3491182e-005,64.2283 1.6409769e-005,64.2334 0.096565232,64.2385 0.19299631,64.2436 0.14034642,64.2487 0.087848507,64.2538 0.15794514,64.2589 0.19322386,64.2640 0.44800019,64.2690 0.71935993,64.2741 0.5080325,64.2792 0.10479932,64.2843 -6.3402031e-006,64.2894 -5.8127034e-006,64.2945 2.9594743e-005,64.2996 0.052754324,64.3047 0.18447766,64.3098 0.44747022,64.3149 0.46479362,64.3200 0.35071892,64.3250 0.13152811,64.3301 0.1139698,64.3352 0.026203053,64.3403 0.026336402,64.3454 0.026301695,64.3505 0.0087574618,64.3556 -2.015561e-006,64.3607 -1.2663565e-006,64.3658 7.0819001e-006,64.3709 0.026351569,64.3760 0.052607425,64.3811 0.026449436,64.3862 0.14044648,64.3913 0.096338175,64.3964 0.052653912,64.4014 0.14925757,64.4065 0.19292966,64.4116 0.27180752,64.4167 0.38610643,64.4218 0.46507138,64.4269 0.35076824,64.4320 0.14015374,64.4371 0.0086930664,64.4422 1.2303227e-005,64.4473 0.026307181,64.4524 0.052654367,64.4575 0.05268031,64.4626 0.035099156,64.4677 0.026262311,64.4728 -2.7607031e-005,64.4779 -8.1081835e-006,64.4830 6.0048493e-005,64.4881 0.14921096,64.4932 0.17543025,64.4983 0.13149224,64.5034 -4.9370694e-005,64.5085 0.026332883,64.5136 0.0087597677,64.5187 1.0446654e-005,64.5238 0.0087732812,64.5289 0.061726555,64.5340 0.27223998,64.5391 0.35966298,64.5442 0.47358698,64.5493 0.40330935,64.5544 0.23670281,64.5595 0.1138881,64.5646 0.026249582,64.5697 0.0087700002,64.5748 -6.5274635e-006,64.5799 1.2378299e-006,64.5850 1.5769441e-006,64.5901 -7.546475e-006,64.5952 2.8611863e-005,64.6003 0.05278343,64.6054 0.1404122,64.6105 0.14906316,64.6156 0.1666088,64.6207 0.096410245,64.6258 0.026294541,64.6309 0.052656416,64.6360 0.096512973,64.6411 0.096454628,64.6462 0.026322037,64.6514 0.052712876,64.6565 0.10527055,64.6616 0.096444175,64.6667 0.052584425,64.6718 0.0087393839,64.6769 0.052681264,64.6820 0.19313619,64.6871 0.23692308,64.6922 0.16657786,64.6973 0.078804202,64.7024 0.0087277452,64.7075 0.02638107,64.7126 0.14062859,64.7177 0.41256708,64.7228 0.45597768,64.7280 0.22779559,64.7331 0.16652088,64.7382 0.15791091,64.7433 0.21939488,64.7484 0.13147557,64.7535 -7.4321673e-005,64.7586 2.1587093e-005,64.7637 0.026375817,64.7688 0.14058363,64.7739 0.27205351,64.7790 0.2366776,64.7842 0.096349262,64.7893 0.25449634,64.7944 0.44750923,64.7995 0.40355363,64.8046 0.36851418,64.8097 0.37701949,64.8148 0.14888397,64.8199 0.052615486,64.8250 0.061563451,64.8302 0.25462967,64.8353 0.42118579,64.8404 0.45600107,64.8455 0.22770448,64.8506 0.026218552,64.8557 0.052730311,64.8608 0.13163145,64.8659 0.23679301,64.8711 0.12271174,64.8762 0.026301203,64.8813 -1.6727972e-005,64.8864 0.0088555273,64.8915 0.21953432,64.8966 0.42990091,64.9017 0.35071647,64.9069 0.14016776,64.9120 -4.1673284e-005,64.9171 0.026462398,64.9222 0.096580602,64.9273 0.087617323,64.9324 0.087861046,64.9376 0.25455713,64.9427 0.27176467,64.9478 0.14890014,64.9529 -6.3560532e-005,64.9580 0.026425084,64.9631 0.087788291,64.9683 0.087645069,64.9734 0.052636288,64.9785 0.087683909,64.9836 -8.3379608e-005,64.9887 0.026352918,64.9938 0.096497312,64.9990 0.096482195,65.0041 0.052628562,65.0092 0.061495885,65.0143 0.18429674,65.0194 0.19291718,65.0246 0.078841999,65.0297 -2.7906899e-005,65.0348 6.3369589e-006,65.0399 0.026361549,65.0450 0.052744772,65.0502 0.087681063,65.0553 0.026203372,65.0604 -1.5420197e-005,65.0655 0.0088088671,65.0706 0.087732747,65.0758 0.052610952,65.0809 0.0087530995,65.0860 0.0088206204,65.0911 0.087856494,65.0963 0.14031272,65.1014 0.052496351,65.1065 -1.6819806e-005,65.1116 0.026407398,65.1167 0.087735675,65.1219 0.079027764,65.1270 0.20204031,65.1321 0.30696848,65.1372 0.22781514,65.1424 0.1841635,65.1475 0.13155253,65.1526 0.052598089,65.1577 0.05265655,65.1629 0.078913197,65.1680 0.079029828,65.1731 0.25453752,65.1782 0.26318616,65.1834 0.27205402,65.1885 0.29814485,65.1936 0.10497353,65.1987 -7.2448449e-005,65.2039 0.0088891285,65.2090 0.079071619,65.2141 0.11402602,65.2193 0.13153289,65.2244 0.16666941,65.2295 0.28065455,65.2346 0.14901847,65.2398 0.035078164,65.2449 0.087731332,65.2500 0.087727405,65.2551 0.026326805,65.2603 0.052748825,65.2654 0.15797378,65.2705 0.14028743,65.2757 0.087597519,65.2808 -4.1897474e-005,65.2859 0.052717265,65.2911 0.14917715,65.2962 0.16668579,65.3013 0.13161772,65.3064 0.14029154,65.3116 0.087694012,65.3167 0.10531654,65.3218 0.078871004,65.3270 0.026238803,65.3321 -2.9827934e-005,65.3372 3.0730491e-005,65.3424 0.026374273,65.3475 0.052669663,65.3526 0.061382491,65.3578 0.052589923,65.3629 0.052608903,65.3680 0.079128973,65.3732 0.36893812,65.3783 0.71948016,65.3834 0.56966871,65.3886 0.13119902,65.3937 0.026339026,65.3988 0.052614007,65.4040 -4.0037459e-005,65.4091 1.0876269e-005,65.4142 -3.4640466e-006,65.4194 2.9791415e-006,65.4245 -8.4530056e-006,65.4296 3.0835778e-005,65.4348 0.052743658,65.4399 0.11404997,65.4451 0.1229124,65.4502 0.2369144,65.4553 0.16649523,65.4605 0.052531909,65.4656 0.061587367,65.4707 0.24576336,65.4759 0.21039249,65.4810 0.14900166,65.4862 0.10520286,65.4913 0.052574668,65.4964 -2.3188431e-005,65.5016 2.4500112e-006,65.5067 1.3392221e-005,65.5118 0.026426144,65.5170 0.08779192,65.5221 0.14034475,65.5273 0.16666178,65.5324 0.18423529,65.5375 0.21936403,65.5427 0.21932305,65.5478 0.21924008,65.5530 0.21042706,65.5581 0.14026362,65.5632 0.026248921,65.5684 0.0088324519,65.5735 0.11414924,65.5787 0.25461981,65.5838 0.51785672,65.5890 0.50852406,65.5941 0.13995595,65.5992 0.026264228,65.6044 -2.9194829e-005,65.6095 6.0130085e-005,65.6147 0.05276854,65.6198 0.14036968,65.6249 0.1490583,65.6301 0.10528176,65.6352 0.14918241,65.6404 0.15785968,65.6455 0.087582603,65.6507 -4.6507099e-005,65.6558 0.026464785,65.6610 0.10541032,65.6661 0.14913328,65.6712 0.21948525,65.6764 0.42128614,65.6815 0.40326563,65.6867 0.13998909,65.6918 0.026206765,65.6970 -1.5850695e-005,65.7021 2.1024434e-005,65.7073 0.03517599,65.7124 0.078931838,65.7176 0.026243204,65.7227 0.017569724,65.7279 0.026297117,65.7330 -2.9674491e-005,65.7382 0.061446182,65.7433 0.21949007,65.7484 0.28959385,65.7536 0.23688783,65.7587 0.25432822,65.7639 0.21916811,65.7690 0.18418589,65.7742 0.13159013,65.7793 0.14910789,65.7845 0.1051532,65.7896 0.035049058,65.7948 0.052666917,65.7999 0.087730058,65.8051 0.14038138,65.8102 0.28083748,65.8154 0.30701917,65.8205 0.14896774,65.8257 0.16659042,65.8308 0.21929371,65.8360 0.14033157,65.8411 0.0088384934,65.8463 0.087802805,65.8515 0.1052345,65.8566 0.10528626,65.8618 0.14925151,65.8669 0.2280089,65.8721 0.087546594,65.8772 0.0087462272,65.8824 -4.7470411e-007,65.8875 1.2722541e-007,65.8927 -3.415515e-008,65.8978 9.3836077e-009,65.9030 -3.3762766e-009,65.9081 4.1209911e-009,65.9133 -1.3108645e-008,65.9184 4.8317908e-008,65.9236 -1.8017934e-007,65.9288 6.7246054e-007,65.9339 -2.5098909e-006,65.9391 9.3679591e-006,65.9442 0.026321625,65.9494 0.052683122,65.9545 0.070254594,65.9597 0.07018771,65.9648 0.061350238,65.9700 0.0262256,65.9752 7.2694247e-006,65.9803 0.079058044,65.9855 0.14909768,65.9906 0.078842953,65.9958 0.026333921,66.0010 0.026355632,66.0061 0.026275279,66.0113 -1.5274236e-005,66.0164 0.008779224,66.0216 -1.4035475e-005,66.0267 0.02645118,66.0319 0.11402107,66.0371 0.026235338,66.0422 0.10545901,66.0474 0.3071861,66.0525 0.35953635,66.0577 0.17530391,66.0629 0.11408049,66.0680 0.12281358,66.0732 0.096399419,66.0783 0.078997262,66.0835 0.19323714,66.0887 0.33349985,66.0938 0.38605765,66.0990 0.38579112,66.1042 0.19269729,66.1093 0.08760684,66.1145 0.026224496,66.1196 -2.0174977e-005,66.1248 5.4332854e-006,66.1300 -1.5563439e-006,66.1351 7.9163817e-007,66.1403 -1.6102143e-006,66.1455 5.6496947e-006,66.1506 -2.0990461e-005,66.1558 7.8319528e-005,66.1609 0.12300336,66.1661 0.23687553,66.1713 0.19282812,66.1764 0.10511594,66.1816 0.087800324,66.1868 0.13174598,66.1919 0.14034133,66.1971 0.10513803,66.2023 0.035009459,66.2074 0.026354607,66.2126 0.07898517,66.2178 0.11399175,66.2229 0.052582607,66.2281 0.0087641235,66.2333 0.0087712454,66.2384 -3.0779502e-006,66.2436 9.4869474e-006,66.2488 0.035218846,66.2539 0.096533954,66.2591 0.05248224,66.2643 -2.1650034e-005,66.2694 0.052701883,66.2746 0.096514642,66.2798 0.087660536,66.2850 -7.1471019e-005,66.2901 8.6214772e-005,66.2953 0.11428915,66.3005 0.29836822,66.3056 0.24539872,66.3108 0.087531999,66.3160 0.0614786,66.3211 0.1667216,66.3263 0.17533566,66.3315 0.052567717,66.3367 0.0087791989,66.3418 0.0088024735,66.3470 0.026307303,66.3522 -3.9692473e-005,66.3573 3.901017e-005,66.3625 0.11429214,66.3677 0.40379232,66.3729 0.48243326,66.3780 0.35057706,66.3832 0.22795776,66.3884 0.35967526,66.3935 0.28944597,66.3987 0.12286324,66.4039 0.12280705,66.4091 0.10516662,66.4142 0.026227759,66.4194 -5.4606568e-007,66.4246 -5.1614852e-006,66.4298 2.1194246e-005,66.4349 0.052751616,66.4401 0.14918068,66.4453 0.14907932,66.4505 0.14030038,66.4556 0.09644115,66.4608 0.061424106,66.4660 0.061397836,66.4712 0.026260825,66.4763 -1.346895e-005,66.4815 3.6139991e-006,66.4867 -9.8583109e-007,66.4919 3.2900573e-007,66.4971 -3.301279e-007,66.5022 9.9157046e-007,66.5074 -3.6364024e-006,66.5126 0.026440822,66.5178 0.14046885,66.5229 0.14907643,66.5281 0.087572299,66.5333 0.0087833749,66.5385 0.079175383,66.5437 0.16681191,66.5488 0.21043272,66.5540 0.14894599,66.5592 0.087601133,66.5644 0.0087496014,66.5696 0.052734829,66.5747 0.096467778,66.5799 0.07895644,66.5851 0.18427795,66.5903 0.16676033,66.5955 0.21053685,66.6006 0.10509052,66.6058 0.026210241,66.6110 2.2382765e-005,66.6162 0.061575592,66.6214 0.14915223,66.6266 0.14908651,66.6317 0.2193549,66.6369 0.21923262,66.6421 0.12275906,66.6473 0.11412344,66.6525 0.21059227,66.6577 0.2279539,66.6628 0.078816921,66.6680 0.035081811,66.6732 0.052649066,66.6784 0.052628249,66.6836 0.052596029,66.6888 -1.8400999e-005,66.6939 8.2176084e-006,66.6991 -1.4469058e-005,66.7043 0.026366131,66.7095 0.14046435,66.7147 0.19300121,66.7199 0.14910799,66.7251 0.14919448,66.7302 0.21933383,66.7354 0.20165844,66.7406 0.11391546,66.7458 0.026293108,66.7510 0.035104193,66.7562 0.061477035,66.7614 0.12293132,66.7666 0.14030583,66.7717 0.078820311,66.7769 0.026238481,66.7821 0.0088754185,66.7873 0.14048783,66.7925 0.15784247,66.7977 0.1139429,66.8029 0.096460126,66.8081 0.087686837,66.8133 -2.5840571e-005,66.8184 0.0087762671,66.8236 0.026372593,66.8288 0.096646093,66.8340 0.1842425,66.8392 0.15783942,66.8444 0.12271055,66.8496 0.026223067,66.8548 -3.223053e-006,66.8600 9.1967286e-006,66.8652 0.026420144,66.8704 0.12297458,66.8755 0.1577767,66.8807 0.026162857,66.8859 0.052731913,66.8911 0.15800339,66.8963 0.21048754,66.9015 0.096344337,66.9067 -3.4229841e-005,66.9119 0.026422353,66.9171 0.096560113,66.9223 0.096445329,66.9275 0.052535817,66.9327 0.0087988088,66.9379 0.052721124,66.9431 0.052538216,66.9483 0.0087364558,66.9535 0.052726232,66.9586 0.087720439,66.9638 0.052548282,66.9690 0.026384128,66.9742 0.17560035,66.9794 0.25436917,66.9846 0.18408202,66.9898 0.078861102,66.9950 0.035126485,67.0002 0.11409826,67.0054 0.11396125,67.0106 0.00870487,67.0158 1.6028622e-005,67.0210 0.026335191,67.0262 0.052631006,67.0314 0.026298605,67.0366 -2.3754917e-005,67.0418 6.8403184e-005,67.0470 0.10552656,67.0522 0.21939147,67.0574 0.17522207,67.0626 0.078870632,67.0678 0.14052808,67.0730 0.31580999,67.0782 0.28050691,67.0834 0.087611556,67.0886 0.0087599996,67.0938 4.4065332e-006,67.0990 0.026317921,67.1042 0.035128582,67.1094 0.052654143,67.1146 0.03503678,67.1198 0.052643791,67.1250 0.18428893,67.1302 0.19298178,67.1354 0.19294778,67.1406 0.17543466,67.1458 0.11399741,67.1510 0.035127293,67.1562 0.087787829,67.1614 0.078845561,67.1666 0.0087915454,67.1718 0.087810524,67.1770 0.14912973,67.1822 0.21933565,67.1874 0.22808397,67.1926 0.21941948,67.1979 0.33345157,67.2031 0.35075757,67.2083 0.18400316,67.2135 0.078958973,67.2187 0.22836022,67.2239 0.42114198,67.2291 0.28044969,67.2343 0.14020142,67.2395 0.15795997,67.2447 0.20169199,67.2499 0.061412826,67.2551 0.11416543,67.2603 0.14907414,67.2655 0.1490237,67.2707 0.11402448,67.2759 0.096556872,67.2812 0.12278046,67.2864 0.11399808,67.2916 0.14031464,67.2968 0.12280255,67.3020 0.10526934,67.3072 0.061364233,67.3124 0.026298098,67.3176 -7.3296414e-006,67.3228 1.1324284e-005,67.3280 0.0087659294,67.3332 1.2606953e-005,67.3385 0.052722681,67.3437 0.19302224,67.3489 0.21046227,67.3541 0.12272689,67.3593 0.10534976,67.3645 0.22816572,67.3697 0.14025724,67.3749 0.026234025,67.3801 -1.0491409e-005,67.3853 2.6600346e-006,67.3906 -1.4772922e-007,67.3958 -2.0695747e-006,67.4010 8.4268604e-006,67.4062 0.052652013,67.4114 0.096499741,67.4166 0.087703153,67.4218 0.026297797,67.4271 -2.3312107e-006,67.4323 2.6870234e-006,67.4375 -8.4174726e-006,67.4427 3.0985688e-005,67.4479 0.026315633,67.4531 -3.0694926e-005,67.4583 7.8860321e-006,67.4636 -8.4631807e-007,67.4688 -4.5019578e-006,67.4740 1.8856183e-005,67.4792 0.061566401,67.4844 0.20192474,67.4896 0.23679437,67.4948 0.14018513,67.5001 0.06148215,67.5053 0.13165756,67.5105 0.09634424,67.5157 0.12274021,67.5209 0.14031491,67.5261 0.052605938,67.5314 0.026373608,67.5366 0.087827504,67.5418 0.14035812,67.5470 0.087581545,67.5522 -6.8746784e-005,67.5575 3.0907631e-005,67.5627 0.026329195,67.5679 0.026299432,67.5731 -1.6254009e-005,67.5783 1.3203496e-005,67.5835 0.0263633,67.5888 0.11415569,67.5940 0.19310151,67.5992 0.19291814,67.6044 0.087561823,67.6096 0.052621793,67.6149 0.087718494,67.6201 0.026257671,67.6253 -6.447679e-006,67.6305 0.026381895,67.6358 0.11410303,67.6410 0.11395879,67.6462 0.026290966,67.6514 0.052683048,67.6566 0.052587524,67.6619 0.017562898,67.6671 0.052739132,67.6723 0.078891695,67.6775 0.026238976,67.6828 0.02634456,67.6880 0.026282774,67.6932 0.0087720146,67.6984 0.026307141,67.7037 -1.7218392e-005,67.7089 0.0087804133,67.7141 -1.6864531e-005,67.7193 1.5367252e-005,67.7246 0.026401175,67.7298 0.096611366,67.7350 0.14034902,67.7402 0.18406087,67.7455 0.15781701,67.7507 0.096518867,67.7559 0.05275261,67.7611 0.087771527,67.7664 0.052470967,67.7716 1.9447081e-005,67.7768 0.087977588,67.7820 0.18421866,67.7873 0.10506529,67.7925 0.052544106,67.7977 0.026290921,67.8030 -2.7032079e-006,67.8082 -1.3203403e-007,67.8134 3.2319176e-006,67.8186 -1.2796858e-005,67.8239 4.7960133e-005,67.8291 0.026313951,67.8343 0.02645142,67.8396 0.24586035,67.8448 0.36837038,67.8500 0.24540247,67.8552 0.087667078,67.8605 0.087713048,67.8657 0.035000566,67.8709 -1.3340591e-005,67.8762 5.910676e-006,67.8814 -1.0301821e-005,67.8866 3.5299494e-005,67.8919 0.052667137,67.8971 0.052620161,67.9023 0.052672159,67.9076 0.14034426,67.9128 0.16670591,67.9180 0.23690358,67.9233 0.2016907,67.9285 0.078849301,67.9337 0.11406244,67.9389 0.20185584,67.9442 0.21926634,67.9494 0.061340053,67.9547 0.043896429,67.9599 0.087711357,67.9651 0.087847598,67.9704 0.24590187,67.9756 0.36834118,67.9808 0.23662838,67.9861 0.1753763,67.9913 0.14909995,67.9965 0.14034131,68.0018 0.087767728,68.0070 0.14040667,68.0122 0.16653664,68.0175 0.1492396,68.0227 0.28965959,68.0279 0.21028395,68.0332 0.026158113,68.0384 -7.4422746e-006,68.0437 8.5809217e-005,68.0489 0.09667585,68.0541 0.1579255,68.0594 0.17535755,68.0646 0.14904633,68.0698 0.087633409,68.0751 0.035165455,68.0803 0.14047568,68.0856 0.14025299,68.0908 0.052507512,68.0960 -2.8902536e-005,68.1013 6.9864295e-006,68.1065 9.5968926e-007,68.1118 -1.0826901e-005,68.1170 4.2352221e-005,68.1222 0.052760933,68.1275 0.15807432,68.1327 0.34207737,68.1380 0.23660623,68.1432 0.052541863,68.1484 2.2700973e-005,68.1537 0.0087569002,68.1589 3.7337122e-005,68.1642 0.14049709,68.1694 0.29830188,68.1747 0.21055372,68.1799 0.19305709,68.1851 0.24551152,68.1904 0.14894509,68.1956 0.026259985,68.2009 -5.304671e-006,68.2061 1.1186517e-005,68.2114 0.026349975,68.2166 0.05263339,68.2218 0.02627418,68.2271 1.4867339e-005,68.2323 0.035132091,68.2376 0.14072511,68.2428 0.42143643,68.2481 0.43832067,68.2533 0.18377212,68.2586 0.0086514084,68.2638 1.8405115e-005,68.2690 -4.5362199e-006,68.2743 -2.6203148e-007,68.2795 5.5853175e-006,68.2848 -2.2081298e-005,68.2900 0.0088981045,68.2953 0.18452422,68.3005 0.35984415,68.3058 0.38591185,68.3110 0.27165008,68.3163 0.096253984,68.3215 0.0087147215,68.3268 0.008848832,68.3320 0.10543267,68.3373 0.16657968,68.3425 0.02615333,68.3478 3.0226636e-005,68.3530 0.026323827,68.3583 0.052807499,68.3635 0.28124461,68.3688 0.52629036,68.3740 0.30662614,68.3793 0.1664841,68.3845 0.034936849,68.3898 1.9773649e-006,68.3950 2.5588824e-005,68.4003 0.026351621,68.4055 0.026286529,68.4108 -5.8998463e-005,68.4160 0.017735332,68.4213 0.21095252,68.4265 0.37719616,68.4318 0.31552753,68.4370 0.23680444,68.4423 0.14905211,68.4475 0.061230734,68.4528 -6.5529013e-005,68.4580 4.469027e-005,68.4633 0.079007134,68.4685 0.16662778,68.4738 0.096490204,68.4791 0.079068549,68.4843 0.096487373,68.4896 0.052504983,68.4948 -4.5992438e-005,68.5001 0.026479706,68.5053 0.14058456,68.5106 0.21054305,68.5158 0.14004859,68.5211 0.0087444494,68.5263 0.096662566,68.5316 0.10518305,68.5369 0.078848511,68.5421 0.026256457,68.5474 -1.5167887e-005,68.5526 2.4588786e-005,68.5579 0.096585229,68.5631 0.21053755,68.5684 0.14030279,68.5737 0.10542791,68.5789 0.20190765,68.5842 0.20170467,68.5894 0.21927367,68.5947 0.26312441,68.5999 0.1840502,68.6052 0.052503776,68.6105 2.8544639e-005,68.6157 0.052736051,68.6210 0.14051691,68.6262 0.31595036,68.6315 0.40357873,68.6368 0.44739389,68.6420 0.37702522,68.6473 0.18394978,68.6525 0.052526139,68.6578 -3.8117167e-005,68.6631 0.0088663884,68.6683 0.12294403,68.6736 0.14028794,68.6789 0.052505847,68.6841 -3.0395506e-005,68.6894 1.1223636e-005,68.6946 -1.4497519e-005,68.6999 4.6770001e-005,68.7052 0.079051517,68.7104 0.11395198,68.7157 0.03516008,68.7210 0.14053148,68.7262 0.15783772,68.7315 0.096293986,68.7367 0.026415769,68.7420 0.21073987,68.7473 0.21920352,68.7525 0.1842062,68.7578 0.21052097,68.7631 0.17541985,68.7683 0.201846,68.7736 0.25440177,68.7789 0.19291182,68.7841 0.14901443,68.7894 0.087606713,68.7947 0.026263319,68.7999 -1.2825707e-005,68.8052 3.6900951e-006,68.8105 -1.933606e-006,68.8157 0.0088144122,68.8210 0.087988652,68.8263 0.23691581,68.8315 0.14014219,68.8368 0.12271778,68.8421 0.1404373,68.8473 0.21942498,68.8526 0.22817124,68.8579 0.25437465,68.8631 0.19281031,68.8684 0.11398982,68.8737 0.096536636,68.8789 0.096402325,68.8842 0.026195103,68.8895 -1.3681063e-005,68.8948 1.9851635e-005,68.9000 0.026367594,68.9053 0.079024285,68.9106 0.14035359,68.9158 0.087615103,68.9211 0.0087226629,68.9264 1.364636e-005,68.9317 0.0087696714,68.9369 -4.6421655e-006,68.9422 1.4596582e-006,68.9475 -1.196137e-006,68.9527 3.3250683e-006,68.9580 -1.2105149e-005,68.9633 0.0088567287,68.9686 0.11424851,68.9738 0.16658466,68.9791 0.034878261,68.9844 2.4409776e-005,68.9896 0.052709725,68.9949 0.087693326,69.0002 0.026246876,69.0055 -9.3368017e-006,69.0107 1.7163533e-005,69.0160 0.07906913,69.0213 0.21931049,69.0266 0.219289,69.0318 0.25453493,69.0371 0.2982085,69.0424 0.21927121,69.0477 0.16664276,69.0529 0.1053734,69.0582 0.32479677,69.0635 0.4824475,69.0688 0.43834472,69.0741 0.14011297,69.0793 0.052747604,69.0846 0.19311751,69.0899 0.21917163,69.0952 0.078782029,69.1004 2.2346085e-005,69.1057 0.052655738,69.1110 0.026279848,69.1163 0.09650255,69.1216 0.16667633,69.1268 0.15795749,69.1321 0.12285995,69.1374 0.10516534,69.1427 0.026323456,69.1480 0.087874509,69.1532 0.17561243,69.1585 0.24558936,69.1638 0.14891206,69.1691 0.052501488,69.1744 -2.1828468e-005,69.1796 0.026388522,69.1849 0.052597366,69.1902 -5.3682408e-005,69.1955 1.4385807e-005,69.2008 -3.856067e-006,69.2060 1.0371873e-006,69.2113 -2.9234261e-007,69.2166 1.3209666e-007,69.2219 -2.3603869e-007,69.2272 8.1212306e-007,69.2325 -3.0127189e-006,69.2377 1.1239856e-005,69.2430 0.026400032,69.2483 0.087798752,69.2536 0.087618105,69.2589 0.0086691044,69.2642 0.096626267,69.2694 0.22812854,69.2747 0.14022391,69.2800 -4.5542631e-005,69.2853 0.05292229,69.2906 0.28107077,69.2959 0.42979011,69.3011 0.32418281,69.3064 0.087473981,69.3117 2.1763346e-005,69.3170 0.02634486,69.3223 0.052793562,69.3276 0.1667414,69.3329 0.17528206,69.3382 0.052524056,69.3434 -1.8629909e-005,69.3487 5.8908113e-006,69.3540 0.0087890597,69.3593 0.026310205,69.3646 -1.6960683e-005,69.3699 4.6597988e-006,69.3752 -1.6770611e-006,69.3805 2.0481959e-006,69.3857 -6.5160521e-006,69.3910 0.01766675,69.3963 0.1141236,69.4016 0.10517951,69.4069 0.052540634,69.4122 0.0087542674,69.4175 0.026353449,69.4228 0.05260624,69.4281 0.0262913,69.4333 -1.2098895e-005,69.4386 4.9138314e-005,69.4439 0.079226248,69.4492 0.26339456,69.4545 0.28922564,69.4598 0.10504755,69.4651 0.096520774,69.4704 0.078913756,69.4757 0.052580219,69.4810 0.026340637,69.4863 0.096557207,69.4916 0.096432664,69.4969 0.026253236,69.5021 -7.5914231e-006,69.5074 7.0251276e-006,69.5127 0.026369924,69.5180 0.087752372,69.5233 0.078935273,69.5286 0.052585326,69.5339 0.052793603,69.5392 0.18427239,69.5445 0.078711927,69.5498 2.2011842e-005,69.5551 0.052675053,69.5604 0.02626021,69.5657 0.087878391,69.5710 0.25456572,69.5763 0.43863046,69.5816 0.4736788,69.5869 0.36853498,69.5922 0.39459714,69.5975 0.21027344,69.6028 0.10518844,69.6081 -5.5850938e-005,69.6133 4.0596069e-006,69.6186 3.9621835e-005,69.6239 0.052724496,69.6292 0.078902192,69.6345 0.017440777,69.6398 0.0089102956,69.6451 0.14053316,69.6504 0.18419372,69.6557 0.15788242,69.6610 0.15794699,69.6663 0.15778211,69.6716 0.052435264,69.6769 1.4335338e-005,69.6822 0.052754123,69.6875 0.096489049,69.6928 0.052516922,69.6981 -4.1713542e-005,69.7034 8.7115168e-006,69.7087 6.8721265e-006,69.7140 0.0087690288,69.7193 0.0088098794,69.7246 0.079145208,69.7299 0.20192829,69.7352 0.25429794,69.7405 0.21913108,69.7458 0.21051989,69.7512 0.23685974,69.7565 0.17538631,69.7618 0.087660067,69.7671 0.061509341,69.7724 0.18437321,69.7777 0.22795707,69.7830 0.15792385,69.7883 0.30717212,69.7936 0.29808196,69.7989 0.14036807,69.8042 0.35100099,69.8095 0.33309209,69.8148 0.16665916,69.8201 0.32484627,69.8254 0.41224772,69.8307 0.18394335,69.8360 0.026189977,69.8413 0.052829616,69.8466 0.29856294,69.8519 0.48252618,69.8572 0.4032954,69.8626 0.21913739,69.8679 0.14027496,69.8732 0.052653201,69.8785 0.10542616,69.8838 0.14911342,69.8891 0.096343897,69.8944 0.10532559,69.8997 0.22812766,69.9050 0.17530508,69.9103 0.061308868,69.9156 0.052801758,69.9209 0.17561787,69.9262 0.19289047,69.9316 0.14904204,69.9369 0.096363001,69.9422 0.0086729312,69.9475 0.0088141197,69.9528 0.026302271,69.9581 -2.2738288e-005,69.9634 1.3940777e-006,69.9687 0.0088055767,69.9740 0.087763689,69.9794 0.087671764,69.9847 -3.4658813e-005,69.9900 6.0033422e-006,69.9953 1.0649781e-005,70.0006 0.026351072,70.0059 0.079024978,70.0112 0.2018574,70.0165 0.29826471,70.0219 0.22792107,70.0272 0.035013236,70.0325 0.096540935,70.0378 0.096445501,70.0431 0.14931902,70.0484 0.28965804,70.0537 0.2455726,70.0590 0.20174614,70.0644 0.23685308,70.0697 0.1928028,70.0750 0.026119873,70.0803 1.0686577e-005,70.0856 -3.1951336e-006,70.0909 2.0931434e-006,70.0963 -5.1776287e-006,70.1016 1.861899e-005,70.1069 0.026344357,70.1122 0.02628053,70.1175 0.026352404,70.1228 0.18443738,70.1282 0.31599727,70.1335 0.35949898,70.1388 0.21914621,70.1441 0.1754743,70.1494 0.16663472,70.1547 0.1402901,70.1601 0.06132495,70.1654 0.026297752,70.1707 0.026344541,70.1760 0.052695736,70.1813 0.12286963,70.1867 0.17534193,70.1920 0.17534763,70.1973 0.052639101,70.2026 1.4027092e-005,70.2079 0.096546784,70.2133 0.12280163,70.2186 0.035005227,70.2239 0.00010462574,70.2292 0.08778362,70.2345 0.052550923,70.2399 0.052656405,70.2452 0.061350927,70.2505 -5.2359694e-005,70.2558 1.3895943e-005,70.2611 -3.2194216e-006,70.2665 -1.0196688e-006,70.2718 7.2990938e-006,70.2771 -2.8179287e-005,70.2824 0.052761592,70.2878 0.26352686,70.2931 0.34213257,70.2984 0.21035516,70.3037 0.1929502,70.3090 0.16655813,70.3144 0.087614648,70.3197 0.096672289,70.3250 0.27214974,70.3303 0.29816762,70.3357 0.20162039,70.3410 0.15798147,70.3463 0.21047308,70.3516 0.087454952,70.3570 -5.7849506e-005,70.3623 1.5621112e-005,70.3676 -4.6299065e-006,70.3729 2.8973111e-006,70.3783 -6.959559e-006,70.3836 2.494316e-005,70.3889 0.017555209,70.3943 0.0087452596,70.3996 -8.5712063e-006,70.4049 0.0088287499,70.4102 0.052652501,70.4156 0.026254604,70.4209 -1.5595308e-005,70.4262 4.1885351e-006,70.4316 -1.1574684e-006,70.4369 4.4098414e-007,70.4422 -6.0641571e-007,70.4475 1.9848499e-006,70.4529 0.0088017546,70.4582 0.026305867,70.4635 -2.7517852e-005,70.4689 8.8187744e-006,70.4742 -7.7553832e-006,70.4795 2.2204262e-005,70.4848 0.079105087,70.4902 0.23703748,70.4955 0.43861985,70.5008 0.4296833,70.5062 0.34207723,70.5115 0.19294298,70.5168 0.096425042,70.5222 0.078935422,70.5275 0.026228838,70.5328 -2.6899035e-005,70.5382 1.4642856e-005,70.5435 0.026411489,70.5488 0.087753512,70.5542 0.052528173,70.5595 -5.212802e-005,70.5648 0.10565004,70.5702 0.43023786,70.5755 0.47358939,70.5808 0.29792079,70.5862 0.11373661,70.5915 -9.8056247e-005,70.5968 0.00010473694,70.6022 0.10548031,70.6075 0.17536816,70.6128 0.052424297,70.6182 -3.0757928e-006,70.6235 0.0087569077,70.6288 6.3092295e-005,70.6342 0.096863329,70.6395 0.29854938,70.6449 0.33310619,70.6502 0.14872731,70.6555 0.026296031,70.6609 0.12305403,70.6662 0.25449306,70.6715 0.22781779,70.6769 0.034889728,70.6822 0.026452072,70.6876 0.14051597,70.6929 0.20175064,70.6982 0.15775245,70.7036 0.05250727,70.7089 0.087717928,70.7142 0.11409656,70.7196 0.18425179,70.7249 0.10530269,70.7303 0.087699473,70.7356 0.052528072,70.7409 -5.9326401e-005,70.7463 0.079194292,70.7516 0.36008769,70.7570 0.62291694,70.7623 0.58742368,70.7676 0.33298749,70.7730 0.078833245,70.7783 0.026310356,70.7837 -2.1087535e-005,70.7890 0.026321935,70.7944 0.14035453,70.7997 0.1403373,70.8050 0.026359268,70.8104 0.052689921,70.8157 0.087818637,70.8211 0.12288259,70.8264 0.12273821,70.8318 0.078805164,70.8371 -7.285695e-005,70.8424 1.967077e-005,70.8478 -5.819817e-006,70.8531 3.6069816e-006,70.8585 -8.6083746e-006,70.8638 3.0829284e-005,70.8692 0.026354069,70.8745 0.026284248,70.8799 0.0087451832,70.8852 0.0087692114,70.8906 0.026351789,70.8959 0.05270787,70.9012 0.087723114,70.9066 0.061345134,70.9119 0.026264701,70.9173 7.1457117e-007,70.9226 0.026382083,70.9280 0.087850779,70.9333 0.15797481,70.9387 0.14909104,70.9440 0.087506339,70.9494 6.5271553e-005,70.9547 0.17582637,70.9601 0.33335283,70.9654 0.27165559,70.9708 0.11385724,70.9761 0.026267381,70.9815 -1.0349291e-005,70.9868 0.052710697,70.9922 0.14034811,70.9975 0.070138119,71.0029 0.078959048,71.0082 0.078957431,71.0136 0.078985713,71.0189 0.096554026,71.0243 0.14914457,71.0296 0.18427616,71.0350 0.31602257,71.0403 0.3947717,71.0457 0.3245452,71.0510 0.36847684,71.0564 0.32452339,71.0617 0.2718502,71.0671 0.25413239,71.0724 0.087536246,71.0778 -1.2363889e-005,71.0831 2.288547e-005,71.0885 0.052657306,71.0938 0.1405227,71.0992 0.2635408,71.1045 0.37741393,71.1099 0.36819729,71.1153 0.25411433,71.1206 0.22794287,71.1260 0.087565467,71.1313 0.0087665301,71.1367 0.052736457,71.1420 0.14035256,71.1474 0.096387289,71.1527 0.026325546,71.1581 0.14042619,71.1635 0.15787666,71.1688 0.070098482,71.1742 -3.6780737e-005,71.1795 8.1772805e-006,71.1849 4.0754785e-006,71.1902 0.0087795593,71.1956 -3.4666526e-005,71.2010 9.9013574e-005,71.2063 0.14942515,71.2117 0.30724728,71.2170 0.35074654,71.2224 0.19263512,71.2277 0.026168788,71.2331 3.7123977e-005,71.2385 0.052701745,71.2438 0.15806088,71.2492 0.27208412,71.2545 0.25437373,71.2599 0.20173158,71.2653 0.25447771,71.2706 0.3774125,71.2760 0.52627993,71.2813 0.28029174,71.2867 0.052412815,71.2921 -7.587736e-005,71.2974 0.00023952217,71.3028 0.2197241,71.3081 0.3862288,71.3135 0.50877094,71.3189 0.3942588,71.3242 0.1137193,71.3296 0.10538601,71.3350 0.2369848,71.3403 0.2366966,71.3457 0.087582305,71.3510 0.096557945,71.3564 0.11399121,71.3618 0.035020035,71.3671 0.026360713,71.3725 0.052635606,71.3779 0.035060387,71.3832 0.02628999,71.3886 -2.0190359e-005,71.3940 4.2409506e-006,71.3993 3.2287621e-006,71.4047 -1.7158012e-005,71.4101 6.5409782e-005,71.4154 0.052750498,71.4208 0.087782241,71.4262 0.13173914,71.4315 0.26333404,71.4369 0.31563398,71.4422 0.14879712,71.4476 0.026273206,71.4530 0.052620411,71.4584 0.079120822,71.4637 0.26337707,71.4691 0.23672876,71.4745 0.14894618,71.4798 0.070115335,71.4852 0.079047464,71.4906 0.14919537,71.4959 0.14901471,71.5013 0.078828208,71.5067 0.087712221,71.5120 0.02630076,71.5174 -9.2955145e-007,71.5228 -9.1711388e-007,71.5281 4.5985253e-006,71.5335 0.026326569,71.5389 0.026296325,71.5443 3.8848266e-005,71.5496 0.052830964,71.5550 0.18429963,71.5604 0.19284524,71.5657 0.14044593,71.5711 0.24585938,71.5765 0.30695486,71.5819 0.20147611,71.5872 0.15789463,71.5926 0.29831252,71.5980 0.19280942,71.6033 0.052550282,71.6087 0.0087756328,71.6141 -9.89775e-007,71.6195 2.510067e-007,71.6248 -1.4160709e-008,71.6302 -1.9431255e-007,71.6356 0.0088307224,71.6410 0.052747115,71.6463 0.087726995,71.6517 0.1842066,71.6571 0.2193477,71.6625 0.14030328,71.6678 0.10521989,71.6732 0.13162376,71.6786 0.12278602,71.6840 0.078965679,71.6893 0.12284785,71.6947 0.20165271,71.7001 0.21048415,71.7055 0.18441093,71.7108 0.28090832,71.7162 0.33336455,71.7216 0.28046215,71.7270 0.078745075,71.7323 0.052730966,71.7377 0.087728359,71.7431 0.052494869,71.7485 -4.9513495e-005,71.7539 0.008786778,71.7592 -9.9393746e-006,71.7646 -4.6016612e-006,71.7700 2.8349868e-005,71.7754 0.043963473,71.7807 0.14041738,71.7861 0.14027888,71.7915 0.07886751,71.7969 0.12291858,71.8023 0.22811535,71.8076 0.14019914,71.8130 -5.8777619e-005,71.8184 1.5752325e-005,71.8238 -4.2265824e-006,71.8292 1.1526334e-006,71.8346 -3.8359164e-007,71.8399 3.816609e-007,71.8453 -1.1431237e-006,71.8507 4.1913263e-006,71.8561 0.052831355,71.8615 0.23702082,71.8668 0.25431976,71.8722 0.18421994,71.8776 0.21930383,71.8830 0.16647744,71.8884 0.052552868,71.8938 0.052744798,71.8991 0.105345,71.9045 0.15787885,71.9099 0.14918692,71.9153 0.17549214,71.9207 0.13145973,71.9261 0.070009269,71.9315 0.0087060733,71.9368 0.00877761,71.9422 -1.7697628e-005,71.9476 4.5441311e-006,71.9530 -4.7728429e-007,71.9584 -2.6356665e-006,71.9638 1.102124e-005,71.9692 0.026433626,71.9745 0.096597612,71.9799 0.087551266,71.9853 -2.3431207e-005,71.9907 0.061557077,71.9961 0.087735176,72.0015 0.114072,72.0069 0.13153946,72.0122 0.06999208,72.0176 4.1534586e-005,72.0230 0.08790838,72.0284 0.14043218,72.0338 0.1754877,72.0392 0.14010534,72.0446 -0.00017823234,72.0500 4.7738333e-005,72.0554 -1.2705527e-005,72.0608 3.0796036e-006,72.0661 3.8833636e-007,72.0715 -4.6336709e-006,72.0769 1.8148115e-005,72.0823 0.026372567,72.0877 0.0526357,72.0931 0.026242126,72.0985 4.1138068e-005,72.1039 0.052712571,72.1093 0.052561611,72.1147 0.0087226629,72.1201 0.026404565,72.1254 0.1141568,72.1308 0.15795054,72.1362 0.14915234,72.1416 0.14024913,72.1470 0.061245602,72.1524 0.0087330863,72.1578 -1.9796796e-006,72.1632 0.026314581,72.1686 0.026322616,72.1740 0.0087458491,72.1794 9.7511409e-005,72.1848 0.087837756,72.1902 0.08762861,72.1956 0.026221417,72.2010 -1.30662e-005,72.2064 3.3640279e-006,72.2117 -3.8872651e-007,72.2171 -1.8096049e-006,72.2225 7.6279284e-006,72.2279 0.0263723,72.2333 0.08777076,72.2387 0.10526275,72.2441 0.096482851,72.2495 0.08770325,72.2549 0.052586135,72.2603 0.026320277,72.2657 0.16676866,72.2711 0.31584355,72.2765 0.27200347,72.2819 0.31579921,72.2873 0.21911775,72.2927 0.052550454,72.2981 0.061454803,72.3035 0.16684735,72.3089 0.33367786,72.3143 0.4298093,72.3197 0.23645471,72.3251 0.061264917,72.3305 0.052637812,72.3359 0.026265219,72.3413 0.008762856,72.3467 0.0087705608,72.3521 0.026313242,72.3575 0.026310304,72.3629 0.0263403,72.3683 0.052756988,72.3737 0.15804581,72.3791 0.22807433,72.3845 0.18410365,72.3899 0.12267303,72.3953 0.11408623,72.4007 0.22816236,72.4061 0.17544039,72.4115 0.14037126,72.4169 0.13158576,72.4223 0.1491715,72.4277 0.23675056,72.4331 0.16659506,72.4385 0.14040919,72.4439 0.14912999,72.4493 0.13146289,72.4547 0.035056643,72.4602 0.087911136,72.4656 0.25450838,72.4710 0.27179772,72.4764 0.1138687,72.4818 0.052607805,72.4872 0.096475534,72.4926 0.096598119,72.4980 0.14048024,72.5034 0.14029674,72.5088 0.087618738,72.5142 0.052632283,72.5196 0.087770067,72.5250 0.087659635,72.5304 0.18414146,72.5358 0.30701998,72.5412 0.27191129,72.5467 0.035105295,72.5521 0.052759524,72.5575 0.14924462,72.5629 0.28950796,72.5683 0.33322313,72.5737 0.17527704,72.5791 0.026284257,72.5845 0.026340738,72.5899 0.026287612,72.5953 3.3677261e-005,72.6007 0.052723452,72.6062 0.078958176,72.6116 0.078956358,72.6170 0.096465051,72.6224 0.087730817,72.6278 0.20187162,72.6332 0.28945181,72.6386 0.19288446,72.6440 0.10529553,72.6494 0.087785237,72.6549 0.087631375,72.6603 0.052519761,72.6657 0.026277289,72.6711 6.426809e-005,72.6765 0.052739341,72.6819 0.096614592,72.6873 0.17550994,72.6927 0.15780693,72.6982 0.11399221,72.7036 0.10529017,72.7090 0.096383013,72.7144 0.052621778,72.7198 0.14052327,72.7252 0.18416208,72.7306 0.096324712,72.7361 0.026240332,72.7415 -2.5278174e-005,72.7469 4.2313706e-005,72.7523 0.096574791,72.7577 0.157896,72.7631 0.096402362,72.7686 0.0087682167,72.7740 0.052800018,72.7794 0.14044964,72.7848 0.14028341,72.7902 0.14921197,72.7956 0.34238195,72.8011 0.57007974,72.8065 0.34179556,72.8119 0.12273168,72.8173 0.078968436,72.8227 0.14925933,72.8281 0.33329383,72.8336 0.21921362,72.8390 0.23704852,72.8444 0.39479566,72.8498 0.35061896,72.8552 0.052489419,72.8607 0.026327027,72.8661 -2.4081313e-005,72.8715 1.4292644e-005,72.8769 0.008776634,72.8823 -3.3217944e-005,72.8878 9.0488385e-005,72.8932 0.087841094,72.8986 0.096407495,72.9040 0.026213128,72.9094 1.8115729e-007,72.9149 0.026422048,72.9203 0.12293909,72.9257 0.22801933,72.9311 0.21057697,72.9366 0.28099176,72.9420 0.34226352,72.9474 0.33319888,72.9528 0.23660883,72.9582 0.16650544,72.9637 0.087651789,72.9691 0.079059348,72.9745 0.13155875,72.9799 0.078835778,72.9854 0.052599505,72.9908 0.0087209614,72.9962 2.8205015e-005,73.0016 0.02632059,73.0071 0.052788623,73.0125 0.32500112,73.0179 0.61431843,73.0233 0.5611186,73.0288 0.2890822,73.0342 0.14019607,73.0396 0.02625449,73.0450 0.035202123,73.0505 0.13171038,73.0559 0.14907962,73.0613 0.087565102,73.0668 0.0087064151,73.0722 0.052631196,73.0776 0.087746888,73.0830 0.087980248,73.0885 0.24582292,73.0939 0.24565248,73.0993 0.28080097,73.1048 0.32434952,73.1102 0.17522131,73.1156 0.21051663,73.1210 0.1665706,73.1265 0.061371624,73.1319 0.087778948,73.1373 0.14035577,73.1428 0.087639891,73.1482 0.026302461,73.1536 0.052611019,73.1591 0.052653439,73.1645 0.1053451,73.1699 0.10536413,73.1753 0.21070594,73.1808 0.30695432,73.1862 0.19274107,73.1916 0.052562796,73.1971 0.079140209,73.2025 0.2808814,73.2079 0.3070198,73.2134 0.23667462,73.2188 0.11402746,73.2242 0.23696148,73.2297 0.20162383,73.2351 0.10523175,73.2405 0.11410704,73.2460 0.11395024,73.2514 0.052531019,73.2568 0.02626276,73.2623 0.0088002663,73.2677 0.087791331,73.2731 0.087661006,73.2786 0.043830723,73.2840 0.14037336,73.2894 0.11401156,73.2949 0.026289226,73.3003 -4.8690404e-006,73.3058 8.8006709e-006,73.3112 0.026359767,73.3166 0.052687131,73.3221 0.052627556,73.3275 0.052603498,73.3329 0.052584279,73.3384 0.008765908,73.3438 0.026314946,73.3493 -1.9411942e-005,73.3547 0.0087884329,73.3601 0.0087597584,73.3656 -6.0527473e-006,73.3710 1.9315491e-006,73.3764 -1.6730432e-006,73.3819 4.7608869e-006,73.3873 -1.7371931e-005,73.3928 0.0088760359,73.3982 0.10546082,73.4036 0.15789895,73.4091 0.087509334,73.4145 -0.00010388326,73.4200 2.520823e-005,73.4254 3.0602869e-006,73.4308 0.02637965,73.4363 0.12296548,73.4417 0.27207354,73.4472 0.28056529,73.4526 0.078752503,73.4581 0.0087326532,73.4635 0.026359197,73.4689 0.18434438,73.4744 0.36859292,73.4798 0.41230425,73.4853 0.23671569,73.4907 0.14027743,73.4961 0.087591305,73.5016 0.0087786764,73.5070 0.087821938,73.5125 0.087644286,73.5179 0.026243962,73.5234 -1.8148139e-005,73.5288 3.2757449e-005,73.5343 0.026342232,73.5397 0.026316104,73.5451 0.026288074,73.5506 -2.8799881e-005,73.5560 4.0556642e-006,73.5615 0.11413582,73.5669 0.2896947,73.5724 0.41231483,73.5778 0.26295069,73.5833 0.12272807,73.5887 0.1228075,73.5942 0.043840282,73.5996 0.096628875,73.6051 0.23704287,73.6105 0.28086108,73.6160 0.27203727,73.6214 0.30700523,73.6268 0.24525605,73.6323 0.15771863,73.6377 0.31598973,73.6432 0.32451499,73.6486 0.16651171,73.6541 0.052555308,73.6595 0.0087532448,73.6650 0.026412334,73.6704 0.14049287,73.6759 0.23689646,73.6813 0.17524068,73.6868 -0.00013819542,73.6922 0.052784935,73.6977 0.19313033,73.7031 0.21048817,73.7086 0.11386557,73.7140 0.052620433,73.7195 0.18426797,73.7249 0.18419714,73.7304 0.10532755,73.7359 0.15795603,73.7413 0.16660732,73.7468 0.12278309,73.7522 0.14032198,73.7577 0.052534986,73.7631 -1.1159191e-005,73.7686 0.0088129826,73.7740 0.02634709,73.7795 0.026272086,73.7849 0.026349211,73.7904 0.1404351,73.7958 0.15785328,73.8013 0.08766482,73.8067 0.052622117,73.8122 0.052741528,73.8177 0.087758206,73.8231 0.052485779,73.8286 0.026441189,73.8340 0.13178636,73.8395 0.20164876,73.8449 0.16652806,73.8504 0.10518458,73.8558 0.026268367,73.8613 0.026374644,73.8668 0.10532504,73.8722 0.11397531,73.8777 0.026245425,73.8831 8.0313739e-006,73.8886 0.06155321,73.8940 0.17553888,73.8995 0.11385021,73.9050 -6.8049332e-005,73.9104 0.026386015,73.9159 0.02626371,73.9213 -2.3343551e-005,73.9268 -1.5328684e-005,73.9323 8.466874e-005,73.9377 0.087854639,73.9432 0.14037211,73.9486 0.1842497,73.9541 0.21043776,73.9596 0.078792587,73.9650 -2.9252731e-005,73.9705 2.3738558e-005,73.9759 0.026426917,73.9814 0.096673377,73.9869 0.14028335,73.9923 0.052420817,73.9978 -3.7951391e-005,74.0033 1.031307e-005,74.0087 -3.2976966e-006,74.0142 2.8770321e-006,74.0196 -8.2108663e-006,74.0251 0.0088358084,74.0306 0.096624821,74.0360 0.18426952,74.0415 0.20171633,74.0470 0.14021984,74.0524 0.026228353,74.0579 1.3846477e-005,74.0633 0.026400151,74.0688 0.096563436,74.0743 0.096393883,74.0797 0.052565668,74.0852 0.026305789,74.0907 6.5232998e-005,74.0961 0.087822512,74.1016 0.096422836,74.1071 0.026221618,74.1125 3.5123874e-005,74.1180 0.079069011,74.1235 0.14912929,74.1289 0.096392907,74.1344 0.026261881,74.1399 -1.2814657e-005,74.1453 1.7732365e-005,74.1508 0.026424721,74.1563 0.096661352,74.1617 0.21953768,74.1672 0.35979655,74.1727 0.32452613,74.1781 0.34236741,74.1836 0.49992424,74.1891 0.31524119,74.1945 0.096276365,74.2000 0.026263889,74.2055 -2.0083064e-005,74.2110 1.1889729e-005,74.2164 -2.7476426e-005,74.2219 0.0089316554,74.2274 0.11422619,74.2328 0.14032343,74.2383 0.13149567,74.2438 0.11403383,74.2492 0.14916538,74.2547 0.12265607,74.2602 0.052628003,74.2657 0.18438669,74.2711 0.2280177,74.2766 0.096303366,74.2821 -3.4186221e-005,74.2876 0.079119422,74.2930 0.1930927,74.2985 0.18421319,74.3040 0.14899607,74.3094 0.061276853,74.3149 0.03506976,74.3204 0.0087712668,74.3259 0.07908117,74.3313 0.20176004,74.3368 0.096374258,74.3423 0.026315121,74.3478 0.026291801,74.3532 -1.9252549e-005,74.3587 0.0087803397,74.3642 -1.4420792e-005,74.3697 2.6360303e-005,74.3751 0.061471321,74.3806 0.14039491,74.3861 0.15787382,74.3916 0.087626673,74.3970 9.3198269e-006,74.4025 0.08796569,74.4080 0.25444055,74.4135 0.16644846,74.4190 0.026206728,74.4244 6.9419166e-006,74.4299 0.026346976,74.4354 0.052681472,74.4409 0.079004154,74.4463 0.10528781,74.4518 0.11402874,74.4573 0.13157073,74.4628 0.14031886,74.4683 0.078851603,74.4737 0.096578829,74.4792 0.24576463,74.4847 0.23673989,74.4902 0.070085481,74.4957 0.10535267,74.5011 0.21937722,74.5066 0.22799572,74.5121 0.10514137,74.5176 0.026306532,74.5231 0.05271763,74.5285 0.11407762,74.5340 0.11403652,74.5395 0.10540567,74.5450 0.19309306,74.5505 0.17519398,74.5560 0.026137333,74.5614 0.026380198,74.5669 0.052625816,74.5724 0.026274223,74.5779 0.0087434994,74.5834 5.5377441e-005,74.5888 0.096522696,74.5943 0.12293244,74.5998 0.23708518,74.6053 0.25434721,74.6108 0.20174402,74.6163 0.24560814,74.6218 0.14884922,74.6272 0.0086411526,74.6327 2.5519714e-005,74.6382 -1.9848116e-005,74.6437 5.3875716e-005,74.6492 0.052728593,74.6547 0.087766945,74.6602 0.11419529,74.6656 0.18421338,74.6711 0.10503811,74.6766 0.026209382,74.6821 -3.6932841e-005,74.6876 7.7274024e-005,74.6931 0.052671049,74.6986 0.026233979,74.7041 -2.3276274e-005,74.7095 2.0938958e-005,74.7150 0.026375469,74.7205 0.052612193,74.7260 0.008709318,74.7315 0.026467029,74.7370 0.14045264,74.7425 0.11394235,74.7480 0.10516928,74.7535 0.096451238,74.7589 0.087725721,74.7644 0.026271211,74.7699 0.0089329556,74.7754 0.14932029,74.7809 0.18413091,74.7864 0.10506171,74.7919 0.052814189,74.7974 0.30736136,74.8029 0.40341479,74.8084 0.27159959,74.8139 0.034913868,74.8193 2.1779957e-005,74.8248 -2.1254746e-005,74.8303 6.3243198e-005,74.8358 0.096697859,74.8413 0.21059377,74.8468 0.19295911,74.8523 0.19296914,74.8578 0.12261216,74.8633 0.0086885719,74.8688 0.026370129,74.8743 0.02628509,74.8798 0.0087429909,74.8853 8.4520332e-007,74.8908 0.035242926,74.8963 0.096529193,74.9017 0.052502938,74.9072 0.08789663,74.9127 0.31607983,74.9182 0.42973021,74.9237 0.24535011,74.9292 0.10528195,74.9347 0.14916283,74.9402 0.1051014,74.9457 0.0086848196,74.9512 2.020634e-005,74.9567 0.026389234,74.9622 0.087747425,74.9677 0.052546974,74.9732 -3.1714651e-005,74.9787 8.400234e-006,74.9842 -1.8835505e-006,74.9897 -8.668685e-007,74.9952 0.0088070901,75.0007 0.052671861,75.0062 0.052585255,75.0117 -3.5152112e-005,75.0172 7.183693e-006,75.0227 6.4211504e-006,75.0282 0.052677028,75.0337 0.14038873,75.0392 0.15787169,75.0447 0.12283396,75.0502 0.10531167,75.0557 0.096516483,75.0612 0.10520834,75.0667 0.07897763,75.0722 0.16678447,75.0777 0.14022432,75.0832 0.052505217,75.0887 0.017573722,75.0942 0.026314327,75.0997 0.0087388996,75.1052 -6.8943109e-006,75.1107 0.0088264532,75.1162 0.052659594,75.1217 0.05270721,75.1272 0.14045882,75.1327 0.16659434,75.1382 0.08756955,75.1437 -4.6437963e-005,75.1492 0.052664038,75.1547 0.087709062,75.1602 0.026302289,75.1657 -8.8293618e-006,75.1713 2.800049e-005,75.1768 0.079109117,75.1823 0.22816463,75.1878 0.19281095,75.1933 0.043844372,75.1988 0.12305561,75.2043 0.23684244,75.2098 0.14011173,75.2153 0.017436843,75.2208 7.5052221e-006,75.2263 -2.1280007e-006,75.2318 1.0061871e-006,75.2373 -1.8967269e-006,75.2428 6.5812433e-006,75.2483 0.0087761609,75.2539 -2.3565295e-005,75.2594 0.008850459,75.2649 0.16677132,75.2704 0.2017816,75.2759 0.16662344,75.2814 0.096473418,75.2869 0.11396735,75.2924 -9.0317488e-005,75.2979 4.6522669e-005,75.3034 0.026321843,75.3089 0.05284366,75.3145 0.22847813,75.3200 0.35966101,75.3255 0.34204692,75.3310 0.39473131,75.3365 0.31551278,75.3420 0.1401256,75.3475 0.078984894,75.3530 0.14046602,75.3585 0.19302112,75.3641 0.17528614,75.3696 0.026170984,75.3751 0.052702617,75.3806 0.23688413,75.3861 0.33364353,75.3916 0.41248906,75.3971 0.29813755,75.4026 0.29801884,75.4082 0.13133954,75.4137 0.052617244,75.4192 0.052771173,75.4247 0.18437026,75.4302 0.30713561,75.4357 0.38597608,75.4412 0.25411734,75.4468 0.061296098,75.4523 0.087808453,75.4578 0.087611586,75.4633 0.0087295584,75.4688 0.079084665,75.4743 0.14911874,75.4799 0.078825571,75.4854 -5.3967815e-005,75.4909 5.2921885e-005,75.4964 0.052749731,75.5019 0.14037065,75.5074 0.17553076,75.5130 0.25440562,75.5185 0.15773696,75.5240 0.087717608,75.5295 0.096491531,75.5350 0.052530386,75.5405 -1.0583727e-005,75.5461 0.026407771,75.5516 0.052646331,75.5571 0.052601837,75.5626 0.052610207,75.5681 0.026245011,75.5737 5.7935104e-005,75.5792 0.079059646,75.5847 0.12288752,75.5902 0.18426964,75.5957 0.14897197,75.6013 0.052553833,75.6068 0.087779053,75.6123 0.14048737,75.6178 0.20187119,75.6233 0.18416409,75.6289 0.1666114,75.6344 0.17539416,75.6399 0.16657259,75.6454 0.19287446,75.6510 0.14911993,75.6565 0.078927286,75.6620 0.061563626,75.6675 0.21072662,75.6730 0.27198103,75.6786 0.35085449,75.6841 0.23659323,75.6896 0.10532081,75.6951 0.35115838,75.7007 0.44735721,75.7062 0.29806679,75.7117 0.13134979,75.7172 -0.00012110361,75.7228 0.0088859722,75.7283 0.087895334,75.7338 0.14035304,75.7393 0.087533407,75.7449 -7.9753103e-005,75.7504 -4.2953425e-006,75.7559 9.6951138e-005,75.7614 0.11421225,75.7670 0.3157728,75.7725 0.44723827,75.7780 0.29828724,75.7836 0.23700975,75.7891 0.24562417,75.7946 0.17522275,75.8001 0.008647142,75.8057 0.026418637,75.8112 0.10532315,75.8167 0.131568,75.8223 0.087622263,75.8278 -5.7291261e-005,75.8333 0.008832681,75.8388 0.052679483,75.8444 0.052573476,75.8499 -4.9238919e-005,75.8554 2.1998394e-005,75.8610 0.052747007,75.8665 0.21061696,75.8720 0.23692293,75.8776 0.26321417,75.8831 0.19277446,75.8886 0.026165573,75.8941 0.0087869326,75.8997 0.02634258,75.9052 0.070329398,75.9107 0.17556079,75.9163 0.14893562,75.9218 0.02624495,75.9273 0.087854169,75.9329 0.10522169,75.9384 0.052552905,75.9439 0.026271984,75.9495 0.052706435,75.9550 0.20183374,75.9605 0.21047111,75.9661 0.14026652,75.9716 0.026290435,75.9771 0.0087400898,75.9827 0.00010884844,75.9882 0.11420479,75.9937 0.14024773,75.9993 0.052492209,76.0048 -2.4655636e-005,76.0104 5.9826225e-006,76.0159 0.026336808,76.0214 0.14037491,76.0270 0.21934088,76.0325 0.26321927,76.0380 0.23682784,76.0436 0.14025903,76.0491 0.026290014,76.0546 0.087994449,76.0602 0.27213046,76.0657 0.28052369,76.0713 0.18413402,76.0768 0.19305578,76.0823 0.16651656,76.0879 0.05253936,76.0934 0.096598871,76.0989 0.14034478,76.1045 0.087600276,76.1100 -8.3570856e-005,76.1156 0.00010092115,76.1211 0.087945208,76.1266 0.18436645,76.1322 0.20164421,76.1377 0.09622971,76.1433 0.026350889,76.1488 0.15828836,76.1543 0.32462388,76.1599 0.21900128,76.1654 0.087499626,76.1710 -5.9311631e-005,76.1765 0.008788038,76.1821 0.052857306,76.1876 0.28102335,76.1931 0.34194025,76.1987 0.13124362,76.2042 -7.2284151e-005,76.2098 0.0088205701,76.2153 0.026312742,76.2209 0.0087352265,76.2264 3.0749241e-005,76.2319 0.026328679,76.2375 0.0087353084,76.2430 -4.8279471e-006,76.2486 9.9356621e-006,76.2541 0.0087763574,76.2597 0.052806534,76.2652 0.25479871,76.2708 0.39463726,76.2763 0.16629875,76.2818 0.052573286,76.2874 0.061450198,76.2929 0.1316798,76.2985 0.18432668,76.3040 0.21923205,76.3096 0.096269906,76.3151 0.00873705,76.3207 0.017583007,76.3262 0.017507002,76.3318 -1.7064798e-005,76.3373 0.0087783579,76.3429 -8.6974669e-006,76.3484 2.3345431e-006,76.3540 -6.3997243e-007,76.3595 2.2515476e-007,76.3651 -2.606125e-007,76.3706 8.174062e-007,76.3761 0.0088182241,76.3817 0.0527445,76.3872 0.096494481,76.3928 0.052504681,76.3983 -4.6205641e-005,76.4039 1.3714384e-005,76.4094 0.026409714,76.4150 0.1405182,76.4205 0.21050198,76.4261 0.12271015,76.4316 0.078952134,76.4372 0.087707452,76.4428 0.078934096,76.4483 0.096543282,76.4539 0.14040069,76.4594 0.14913562,76.4650 0.27197519,76.4705 0.46482444,76.4761 0.28934813,76.4816 0.14032905,76.4872 0.026278052,76.4927 -1.3591914e-005,76.4983 4.1664034e-006,76.5038 -3.0727495e-006,76.5094 8.1249673e-006,76.5149 0.0087718433,76.5205 -7.8455096e-006,76.5260 2.1883993e-006,76.5316 -9.074605e-007,76.5372 1.4413744e-006,76.5427 -4.8583956e-006,76.5483 0.052663084,76.5538 0.078968003,76.5594 0.052640364,76.5649 0.052623987,76.5705 0.052652892,76.5760 0.11408409,76.5816 0.12284549,76.5872 0.18434745,76.5927 0.25440153,76.5983 0.21930858,76.6038 0.31596532,76.6094 0.31576371,76.6149 0.18392771,76.6205 0.061389722,76.6261 0.14065823,76.6316 0.24564433,76.6372 0.18405336,76.6427 0.16664399,76.6483 0.14896159,76.6539 0.034920432,76.6594 0.0088171838,76.6650 0.026316172,76.6705 0.0087245544,76.6761 1.262731e-006,76.6817 -2.0196592e-005,76.6872 0.035315622,76.6928 0.28097805,76.6983 0.34204975,76.7039 0.20158885,76.7095 0.14930616,76.7150 0.33369747,76.7206 0.47387853,76.7261 0.50848514,76.7317 0.24508539,76.7373 0.052452788,76.7428 0.017621931,76.7484 0.20183973,76.7539 0.23679948,76.7595 0.19295198,76.7651 0.087665327,76.7706 0.026269542,76.7762 0.026455723,76.7818 0.19335203,76.7873 0.46527264,76.7929 0.5613606,76.7985 0.4472408,76.8040 0.42958704,76.8096 0.20141388,76.8152 0.052534074,76.8207 -3.6486566e-005,76.8263 1.216184e-005,76.8318 -1.2158594e-005,76.8374 3.6475063e-005,76.8430 0.035143863,76.8485 0.1053671,76.8541 0.19307333,76.8597 0.14019932,76.8652 0.026199019,76.8708 0.026340427,76.8764 0.026300315,76.8819 0.017566409,76.8875 0.026287012,76.8931 0.0088146804,76.8986 0.12297651,76.9042 0.19299194,76.9098 0.10512515,76.9154 0.052626617,76.9209 0.096516699,76.9265 0.078885272,76.9321 0.096471652,76.9376 0.096528724,76.9432 0.10532749,76.9488 0.096533254,76.9543 0.11398874,76.9599 0.070086561,76.9655 0.026280141,76.9711 -1.1713655e-005,76.9766 1.6394903e-006,76.9822 5.1572197e-006,76.9878 0.052616753,76.9933 0.087789916,76.9989 0.14043435,77.0045 0.096462406,77.0100 0.061311927,77.0156 0.026405256,77.0212 0.2460169,77.0268 0.41243827,77.0323 0.3419652,77.0379 0.2980797,77.0435 0.21925169,77.0491 0.28951478,77.0546 0.29822904,77.0602 0.23681036,77.0658 0.14897849,77.0714 0.043773677,77.0769 0.052637264,77.0825 0.087916106,77.0881 0.20193413,77.0937 0.18393037,77.0992 0.03493863,77.1048 0.052665614,77.1104 0.02628652,77.1160 0.052716978,77.1215 0.096494719,77.1271 0.08770059,77.1327 0.11400598,77.1383 0.1841698,77.1438 0.27197963,77.1494 0.21948242,77.1550 0.1668205,77.1606 0.15773182,77.1661 0.10518652,77.1717 0.19307998,77.1773 0.17529285,77.1829 0.026169065,77.1885 6.2942067e-006,77.1940 -2.149877e-006,77.1996 2.3049438e-006,77.2052 -7.0703418e-006,77.2108 2.5978617e-005,77.2164 0.052694246,77.2219 0.087712377,77.2275 0.052596334,77.2331 0.026318289,77.2387 0.06155587,77.2443 0.14048931,77.2498 0.13152835,77.2554 0.096343733,77.2610 0.096577331,77.2666 0.22818296,77.2722 0.19290657,77.2777 0.15783454,77.2833 0.087582983,77.2889 0.0086966064,77.2945 3.9545219e-005,77.3001 0.026358899,77.3057 0.026268577,77.3112 0.0087829027,77.3168 0.052656993,77.3224 0.026264185,77.3280 -5.7485872e-006,77.3336 -1.7295353e-005,77.3392 0.0088767037,77.3447 0.1756334,77.3503 0.27193999,77.3559 0.20160629,77.3615 0.10524064,77.3671 0.16673309,77.3727 0.18420592,77.3782 0.16669135,77.3838 0.12275515,77.3894 0.05253569,77.3950 0.026271619,77.4006 0.052908033,77.4062 0.21085355,77.4118 0.27191266,77.4173 0.26292831,77.4229 0.14008725,77.4285 0.035018165,77.4341 0.035163518,77.4397 0.11413286,77.4453 0.15786992,77.4509 0.10521121,77.4565 0.070174165,77.4620 0.043769259,77.4676 -6.0587412e-005,77.4732 1.8521443e-005,77.4788 -1.3494117e-005,77.4844 3.545712e-005,77.4900 0.052849904,77.4956 0.15803754,77.5012 0.14014906,77.5068 0.052501414,77.5123 0.052594628,77.5179 2.0450243e-005,77.5235 0.079034664,77.5291 0.10522562,77.5347 0.16672891,77.5403 0.28082258,77.5459 0.2720269,77.5515 0.2368041,77.5571 0.13138624,77.5627 0.026170162,77.5683 7.3972071e-005,77.5739 0.087894715,77.5794 0.1403888,77.5850 0.12260159,77.5906 -3.0847139e-005,77.5962 0.11430741,77.6018 0.34224734,77.6074 0.46473202,77.6130 0.21911347,77.6186 0.13164948,77.6242 0.14909846,77.6298 0.078860551,77.6354 0.079022221,77.6410 0.18426658,77.6466 0.18437676,77.6522 0.22811151,77.6578 0.12254121,77.6634 0.034964379,77.6690 0.087734342,77.6746 0.149177,77.6801 0.12283021,77.6857 0.087657087,77.6913 -3.1808846e-005,77.6969 0.026380731,77.7025 0.052609827,77.7081 0.0087250015,77.7137 3.4129037e-006,77.7193 -9.8195278e-007,77.7249 5.1464605e-007,77.7305 -1.0766403e-006,77.7361 3.7922107e-006,77.7417 -1.4093375e-005,77.7473 5.2586092e-005,77.7529 0.10538315,77.7585 0.27193457,77.7641 0.27180529,77.7697 0.087676972,77.7753 0.0087851295,77.7809 -1.2857787e-005,77.7865 -1.1098942e-005,77.7921 5.7260437e-005,77.7977 0.052760974,77.8033 0.096554369,77.8089 0.087572873,77.8145 -0.00011674769,77.8201 3.1764997e-005,77.8257 0.017614199,77.8313 0.087810405,77.8369 0.096419521,77.8425 0.035054952,77.8481 0.096863069,77.8537 0.29850185,77.8593 0.27161133,77.8649 0.11373381,77.8705 0.061361652,77.8761 0.035071246,77.8817 -1.8638702e-005,77.8873 0.0088443561,77.8929 0.052740104,77.8986 0.078945845,77.9042 0.05252821,77.9098 0.017516505,77.9154 0.035175074,77.9210 0.079011507,77.9266 0.15782088,77.9322 0.1754185,77.9378 0.16684666,77.9434 0.19307607,77.9490 0.19278896,77.9546 0.052451465,77.9602 4.638071e-006,77.9658 0.026309116,77.9714 0.096619457,77.9770 0.23702884,77.9826 0.19287258,77.9882 0.061244991,77.9939 0.096501201,77.9995 0.14047749,78.0051 0.18431142,78.0107 0.15778095,78.0163 0.052472312,78.0219 0.0088401344,78.0275 0.1143205,78.0331 0.34240589,78.0387 0.51773447,78.0443 0.50865126,78.0499 0.28923246,78.0555 0.17516494,78.0612 0.034872945,78.0668 -1.0044997e-005,78.0724 1.8989633e-005,78.0780 0.061607368,78.0836 0.22817853,78.0892 0.18404119,78.0948 0.052466527,78.1004 9.1506947e-005,78.1060 0.087863117,78.1117 0.096430466,78.1173 0.052509136,78.1229 -5.6737332e-005,78.1285 0.026361344,78.1341 0.11413027,78.1397 0.14917861,78.1453 0.09640415,78.1509 0.026222546,78.1566 8.1382232e-006,78.1622 0.026375543,78.1678 0.052687753,78.1734 0.052588098,78.1790 0.026311161,78.1846 0.08779078,78.1902 0.087628357,78.1959 -8.0181911e-005,78.2015 4.0279265e-005,78.2071 0.026384775,78.2127 0.087910652,78.2183 0.20179093,78.2239 0.14014454,78.2295 0.052627735,78.2352 0.12294046,78.2408 0.18424977,78.2464 0.19296075,78.2520 0.16652469,78.2576 0.087787285,78.2632 0.20198277,78.2689 0.2632018,78.2745 0.21930325,78.2801 0.24567528,78.2857 0.24533857,78.2913 0.026021717,78.2970 0.0089162383,78.3026 0.10548062,78.3082 0.17541315,78.3138 0.07871072,78.3194 -5.6702749e-005,78.3250 0.026401652,78.3307 0.061399683,78.3363 0.026243312,78.3419 1.0962362e-005,78.3475 0.026349589,78.3531 0.026291637,78.3588 0.0087530315,78.3644 0.0087902211,78.3700 0.026343234,78.3756 0.02626919,78.3813 0.052694086,78.3869 0.18438315,78.3925 0.30709535,78.3981 0.29825819,78.4037 0.20168515,78.4094 0.15779094,78.4150 0.061285902,78.4206 -5.2606651e-005,78.4262 1.4259235e-005,78.4319 -4.4259746e-006,78.4375 3.4436941e-006,78.4431 -9.3492463e-006,78.4487 3.3956174e-005,78.4543 0.052732196,78.4600 0.087663785,78.4656 0.035118163,78.4712 0.17572078,78.4768 0.35089278,78.4825 0.23656911,78.4881 0.034961767,78.4937 0.026416063,78.4993 0.087749451,78.5050 0.10539383,78.5106 0.24574602,78.5162 0.18403438,78.5219 0.061217368,78.5275 -3.8488106e-005,78.5331 8.9800992e-008,78.5387 3.8136208e-005,78.5444 0.052798543,78.5500 0.14046,78.5556 0.16664912,78.5612 0.14024433,78.5669 0.078906208,78.5725 0.087715499,78.5781 0.10518152,78.5838 0.14916891,78.5894 0.23693424,78.5950 0.17533757,78.6006 0.026206613,78.6063 0.0088584591,78.6119 0.11421795,78.6175 0.19317065,78.6232 0.28089133,78.6288 0.39470938,78.6344 0.31551629,78.6401 0.14010516,78.6457 0.061434135,78.6513 0.23709501,78.6569 0.49127322,78.6626 0.36825582,78.6682 0.18408515,78.6738 0.052540567,78.6795 -4.2697269e-005,78.6851 1.2991181e-005,78.6907 -9.2643641e-006,78.6964 0.0088567976,78.7020 0.05266878,78.7076 0.026202423,78.7133 4.9397895e-005,78.7189 0.11424217,78.7245 0.21060975,78.7302 0.17534152,78.7358 0.069989368,78.7414 -7.5887547e-005,78.7471 1.9795851e-005,78.7527 -3.2893809e-006,78.7583 -6.6406747e-006,78.7640 0.0088363662,78.7696 0.09662164,78.7752 0.14028782,78.7809 0.052579191,78.7865 0.087789536,78.7922 0.087637588,78.7978 0.02633209,78.8034 0.087817118,78.8091 0.096446969,78.8147 0.05253594,78.8203 0.0087635331,78.8260 0.052782748,78.8316 0.15810998,78.8373 0.25450417,78.8429 0.2542192,78.8485 0.10496034,78.8542 1.4469503e-006,78.8598 0.096817233,78.8654 0.29834467,78.8711 0.28043044,78.8767 0.10508674,78.8824 0.087730162,78.8880 0.096464135,78.8936 0.052698206,78.8993 0.10553839,78.9049 0.22806829,78.9106 0.12252688,78.9162 -8.7065091e-005,78.9218 4.4206299e-005,78.9275 0.052742369,78.9331 0.15798318,78.9388 0.15780506,78.9444 0.052514352,78.9500 -1.6871214e-005,78.9557 -3.7721052e-006,78.9613 3.1964035e-005,78.9670 0.12285322,78.9726 0.18420607,78.9783 0.11399043,78.9839 -2.9395413e-005,78.9895 8.4202966e-006,78.9952 -4.2835359e-006,79.0008 8.7139642e-006,79.0065 0.026404329,79.0121 0.087878175,79.0178 0.15799332,79.0234 0.1577612,79.0291 0.061205748,79.0347 0.052615892,79.0403 0.079115003,79.0460 0.19310243,79.0516 0.16650094,79.0573 0.061369158,79.0629 0.14919527,79.0686 0.13158301,79.0742 0.14928199,79.0799 0.2105646,79.0855 0.2193011,79.0912 0.24551684,79.0968 0.087511703,79.1025 0.035034489,79.1081 0.079202868,79.1137 0.29862174,79.1194 0.35952497,79.1250 0.18382436,79.1307 0.02619732,79.1363 0.02635555,79.1420 0.026279192,79.1476 -1.9359559e-005,79.1533 0.026446166,79.1589 0.087697662,79.1646 0.035066366,79.1702 0.13165028,79.1759 0.096393339,79.1815 0.0086890021,79.1872 9.7980766e-005,79.1928 0.096678048,79.1985 0.15792903,79.2041 0.14027338,79.2098 0.1316876,79.2154 0.18416026,79.2211 0.069980949,79.2267 0.052623171,79.2324 0.035054363,79.2380 0.02632886,79.2437 0.052694641,79.2493 0.087745637,79.2550 0.11404509,79.2607 0.18422408,79.2663 0.19293782,79.2720 0.1492123,79.2776 0.16670556,79.2833 0.11411012,79.2889 0.16670388,79.2946 0.12264474,79.3002 0.10528181,79.3059 0.16688947,79.3115 0.30729714,79.3172 0.36827287,79.3228 0.16618924,79.3285 -7.2818169e-005,79.3342 0.043968856,79.3398 0.052649461,79.3455 0.096604086,79.3511 0.13148567,79.3568 0.034924466,79.3624 0.052883871,79.3681 0.23704688,79.3738 0.21908896,79.3794 0.087553702,79.3851 0.04392362,79.3907 0.07015352,79.3964 0.043882441,79.4020 0.10540907,79.4077 0.12270872,79.4134 0.078820311,79.4190 0.078997076,79.4247 0.1404957,79.4303 0.26334685,79.4360 0.32448485,79.4417 0.19284917,79.4473 0.15781617,79.4530 0.09634833,79.4586 0.035075646,79.4643 0.026442271,79.4700 0.096636884,79.4756 0.1491055,79.4813 0.11384434,79.4869 0.026220677,79.4926 6.6980524e-006,79.4983 6.7584973e-005,79.5039 0.10550985,79.5096 0.24581634,79.5152 0.3246724,79.5209 0.2892535,79.5266 0.10495384,79.5322 0.026241377,79.5379 0.052676722,79.5436 0.24572355,79.5492 0.27188781,79.5549 0.12272479,79.5605 0.035062745,79.5662 0.0087714568,79.5719 0.035153404,79.5775 0.12302537,79.5832 0.23696731,79.5889 0.21051957,79.5945 0.20167021,79.6002 0.21914601,79.6059 0.32476979,79.6115 0.43005988,79.6172 0.38576314,79.6229 0.21022418,79.6285 0.052515514,79.6342 -1.6541766e-005,79.6399 3.136331e-005,79.6455 0.079023227,79.6512 0.10526721,79.6569 0.078881733,79.6625 0.052607726,79.6682 0.03512029,79.6739 0.052618932,79.6795 0.0087377653,79.6852 -1.0267461e-006,79.6909 7.6170945e-006,79.6965 0.008771982,79.7022 -7.8941366e-006,79.7079 2.0910188e-006,79.7135 -4.692784e-007,79.7192 -2.1411029e-007,79.7249 1.3258791e-006,79.7305 -5.0898411e-006,79.7362 1.903508e-005,79.7419 0.026318599,79.7476 0.0087651899,79.7532 0.026337491,79.7589 0.052670442,79.7646 0.087701656,79.7702 0.052663099,79.7759 0.079075955,79.7816 0.26310837,79.7872 0.21036546,79.7929 0.087775119,79.7986 0.079088219,79.8043 0.11403865,79.8099 0.087583825,79.8156 -8.7670895e-005,79.8213 2.667626e-005,79.8270 -1.902805e-005,79.8326 4.9438171e-005,79.8383 0.087887533,79.8440 0.22823787,79.8496 0.29822001,79.8553 0.21038423,79.8610 0.12277348,79.8667 0.13181274,79.8723 0.29843378,79.8780 0.34186515,79.8837 0.20162468,79.8894 0.17542449,79.8950 0.12278265,79.9007 0.14031285,79.9064 0.052515946,79.9121 0.026376907,79.9178 0.052594874,79.9234 0.017575141,79.9291 0.14046472,79.9348 0.20185424,79.9405 0.33349028,79.9461 0.45621389,79.9518 0.41210532,79.9575 0.16642915,79.9632 0.052518558,79.9688 6.4972301e-005,79.9745 0.11426897,79.9802 0.25449887,79.9859 0.28052101,79.9916 0.096267,79.9972 0.0087699378,80.0029 -4.8158046e-005,80.0086 0.00017098486,80.0143 0.15824494,80.0200 0.31592786,80.0256 0.35082677,80.0313 0.34217682,80.0370 0.4387964,80.0427 0.43864968,80.0484 0.35049486,80.0540 0.104847,80.0597 0.061420545,80.0654 0.11404945,80.0711 0.12283278,80.0768 0.19305812,80.0824 0.18414937,80.0881 0.087596014,80.0938 0.0087212306,80.0995 4.7289764e-006,80.1052 -4.5971219e-006,80.1109 1.3660327e-005,80.1165 0.0087579805,80.1222 0.0088647148,80.1279 0.087851703,80.1336 0.11395992,80.1393 0.087664545,80.1450 0.096514322,80.1506 0.08767657,80.1563 0.035105728,80.1620 0.052640375,80.1677 0.026232496,80.1734 0.0087905303,80.1791 0.10545484,80.1848 0.21933369,80.1904 0.12265177,80.1961 0.07899414,80.2018 0.14039096,80.2075 0.14905867,80.2132 0.21939392,80.2189 0.28067958,80.2246 0.10511959,80.2303 0.026266256,80.2359 -1.784917e-006,80.2416 0.026339162,80.2473 0.026295485,80.2530 -1.3694714e-005,80.2587 3.669735e-006,80.2644 -9.8310045e-007,80.2701 2.6236503e-007,80.2758 -6.6278609e-008,80.2814 2.7263172e-009,80.2871 5.5384128e-008,80.2928 -2.2428296e-007,80.2985 8.4181755e-007,80.3042 -3.1432462e-006,80.3099 1.1732148e-005,80.3156 0.0087589929,80.3213 3.9952105e-005,80.3270 0.05274253,80.3327 0.087719038,80.3384 0.052520953,80.3440 -4.1105915e-005,80.3497 0.026420319,80.3554 0.1406132,80.3611 0.26318026,80.3668 0.15777352,80.3725 0.14033803,80.3782 0.096350931,80.3839 0.02622392,80.3896 0.0087857051,80.3953 0.088109873,80.4010 0.35121819,80.4067 0.35077959,80.4124 0.25414544,80.4180 0.14008455,80.4237 0.10544081,80.4294 0.2809549,80.4351 0.27166304,80.4408 0.078651749,80.4465 -3.6294594e-005,80.4522 1.530364e-005,80.4579 0.02636062,80.4636 0.087758586,80.4693 0.087681308,80.4750 0.026264213,80.4807 1.0540623e-005,80.4864 0.0087731974,80.4921 -1.5892268e-005,80.4978 1.0942802e-006,80.5035 1.1517948e-005,80.5092 0.052888393,80.5149 0.21953854,80.5206 0.21905273,80.5263 0.078801624,80.5320 0.21070585,80.5377 0.3157405,80.5434 0.17539361,80.5491 0.16672799,80.5548 0.14024185,80.5605 0.061327908,80.5662 0.052698225,80.5719 0.10535178,80.5776 0.1754473,80.5833 0.23686439,80.5890 0.23679273,80.5947 0.13149796,80.6004 0.10530661,80.6061 0.1139859,80.6118 0.052551176,80.6175 0.026284222,80.6232 0.052685063,80.6289 0.23702338,80.6346 0.28951797,80.6403 0.1052044,80.6460 0.087655269,80.6517 0.043724153,80.6574 -3.6731806e-005,80.6631 0.052801542,80.6688 0.19316238,80.6745 0.23676316,80.6802 0.13138762,80.6859 0.052600067,80.6916 0.052639734,80.6973 0.026279993,80.7030 0.026358094,80.7087 0.09660279,80.7144 0.17559001,80.7201 0.18428907,80.7258 0.13134158,80.7315 0.026229143,80.7372 0.1053167,80.7429 0.06130451,80.7486 0.079023995,80.7544 0.14035435,80.7601 0.052566838,80.7658 0.052841254,80.7715 0.15806216,80.7772 0.14894843,80.7829 0.0524134,80.7886 -4.4419077e-005,80.7943 1.1356526e-005,80.8000 -1.0031911e-006,80.8057 -7.3453466e-006,80.8114 0.017656766,80.8171 0.18445398,80.8228 0.31578729,80.8285 0.19277652,80.8343 0.052491657,80.8400 0.026473675,80.8457 0.17562796,80.8514 0.21046995,80.8571 0.23690379,80.8628 0.28948823,80.8685 0.21036352,80.8742 0.08754158,80.8799 8.5323518e-006,80.8856 0.052740518,80.8914 0.105412,80.8971 0.20181954,80.9028 0.16656625,80.9085 0.14913188,80.9142 0.16660871,80.9199 0.096386641,80.9256 0.087737806,80.9313 0.10531642,80.9370 0.12278907,80.9428 0.087631948,80.9485 0.026251329,80.9542 -9.92879e-006,80.9599 -1.1213089e-006,80.9656 1.4416288e-005,80.9713 0.0087770568,80.9770 0.0087983962,80.9828 0.052770071,80.9885 0.12285519,80.9942 0.096369728,80.9999 0.026205227,81.0056 4.2825632e-005,81.0113 0.087921366,81.0170 0.20184095,81.0228 0.17530237,81.0285 0.078833133,81.0342 0.035024282,81.0399 0.026487378,81.0456 0.2374512,81.0513 0.57051629,81.0571 0.62260854,81.0628 0.44686449,81.0685 0.13998236,81.0742 0.035039239,81.0799 -2.2802868e-005,81.0856 0.008778262,81.0914 0.052629806,81.0971 0.05263311,81.1028 -5.0428839e-006,81.1085 1.7905093e-005,81.1142 0.03513838,81.1199 0.052612811,81.1257 0.0087434445,81.1314 0.008767426,81.1371 -1.8120751e-005,81.1428 1.2674317e-005,81.1485 0.026361404,81.1543 0.087756991,81.1600 0.087677456,81.1657 0.026290677,81.1714 0.017582688,81.1771 0.026300838,81.1829 0.008727951,81.1886 0.0087815588,81.1943 0.052648135,81.2000 0.052619055,81.2058 0.02639818,81.2115 0.08774171,81.2172 0.052583184,81.2229 0.078985408,81.2286 0.1052185,81.2344 0.078999579,81.2401 0.14038043,81.2458 0.070050418,81.2515 0.096463323,81.2573 0.14035618,81.2630 0.11414822,81.2687 0.14047301,81.2744 0.14904985,81.2802 0.078944013,81.2859 0.087685175,81.2916 0.0350293,81.2973 0.052770004,81.3031 0.20181821,81.3088 0.25429872,81.3145 0.14901125,81.3202 0.026281327,81.3260 0.026347144,81.3317 0.052665424,81.3374 0.1493215,81.3431 0.29830968,81.3489 0.17517324,81.3546 0.026293421,81.3603 0.087869525,81.3660 0.096349873,81.3718 0.026371172,81.3775 0.20206156,81.3832 0.31580642,81.3890 0.21021438,81.3947 0.043792985,81.4004 0.114188,81.4061 0.087560542,81.4119 -0.00010295802,81.4176 2.7007291e-005,81.4233 -5.0625399e-006,81.4291 -6.7601e-006,81.4348 3.2106342e-005,81.4405 0.026327664,81.4463 0.0087362872,81.4520 0.026315488,81.4577 0.026310626,81.4634 0.0087913815,81.4692 0.026311582,81.4749 0.02638299,81.4806 0.14923504,81.4864 0.23687346,81.4921 0.28938952,81.4978 0.17538901,81.5036 0.1141063,81.5093 0.1140332,81.5150 0.078868732,81.5208 0.026266782,81.5265 0.052758027,81.5322 0.14911442,81.5380 0.14023058,81.5437 0.078939833,81.5494 0.026356483,81.5552 0.087781698,81.5609 0.078935236,81.5666 0.034992844,81.5724 2.3545776e-005,81.5781 0.087902419,81.5838 0.21070954,81.5896 0.29827908,81.5953 0.22794685,81.6010 0.11378437,81.6068 -8.2335964e-006,81.6125 0.087877974,81.6183 0.087573402,81.6240 -8.9764457e-005,81.6297 2.4082627e-005,81.6355 -6.5587719e-006,81.6412 2.1505357e-006,81.6469 -2.0429727e-006,81.6527 6.0216948e-006,81.6584 0.0087589296,81.6642 0.026391968,81.6699 0.17565088,81.6756 0.4036929,81.6814 0.43837804,81.6871 0.10509148,81.6928 0.096662119,81.6986 0.16683713,81.7043 0.22815938,81.7101 0.25437239,81.7158 0.21904831,81.7215 0.052436899,81.7273 0.05264442,81.7330 0.026297763,81.7388 0.035081692,81.7445 0.0087453611,81.7502 0.052640401,81.7560 0.061403822,81.7617 0.026281275,81.7675 8.8791028e-005,81.7732 0.14947034,81.7790 0.35093245,81.7847 0.22772907,81.7904 0.061323658,81.7962 0.10551153,81.8019 0.2370041,81.8077 0.26304036,81.8134 0.14886826,81.8192 0.03509637,81.8249 0.14058165,81.8306 0.23686208,81.8364 0.17522021,81.8421 0.043776479,81.8479 0.08779671,81.8536 0.11403321,81.8594 0.096551403,81.8651 0.16679452,81.8709 0.18416531,81.8766 0.10515071,81.8823 0.061297204,81.8881 -6.3552427e-005,81.8938 1.7954306e-005,81.8996 -8.2599308e-006,81.9053 0.0088111097,81.9111 0.087832153,81.9168 0.14922522,81.9226 0.18412669,81.9283 0.11391777,81.9341 0.087702893,81.9398 0.087711431,81.9456 0.1317409,81.9513 0.25458384,81.9571 0.26302537,81.9628 0.10506704,81.9686 0.026278321,81.9743 0.0351207,81.9800 0.10539934,81.9858 0.17552768,81.9915 0.14017573,81.9973 -0.00012928872,82.0030 3.3997869e-005,82.0088 -6.6919938e-006,82.0145 -7.233506e-006,82.0203 0.00881969,82.0260 0.10538383,82.0318 0.18439482,82.0376 0.24565284,82.0433 0.19297451,82.0491 0.18418068,82.0548 0.12271116,82.0606 0.10522476,82.0663 0.14078274,82.0721 0.47400948,82.0778 0.56992382,82.0836 0.49110556,82.0893 0.42098513,82.0951 0.38572416,82.1008 0.17521085,82.1066 0.078923479,82.1123 0.079037435,82.1181 0.16684203,82.1238 0.20182499,82.1296 0.19290537,82.1354 0.16673955,82.1411 0.22825789,82.1469 0.23657675,82.1526 0.078735098,82.1584 0.17559606,82.1641 0.23684591,82.1699 0.1402318,82.1756 0.078963004,82.1814 0.14043568,82.1871 0.19313207,82.1929 0.31578979,82.1987 0.18396379,82.2044 0.052517619,82.2102 -6.1844776e-006,82.2159 0.026410006,82.2217 0.087750785,82.2274 0.052531339,82.2332 -3.260636e-005,82.2390 -9.8649862e-006,82.2447 7.207584e-005,82.2505 0.18442914,82.2562 0.350916,82.2620 0.23667222,82.2678 0.078857064,82.2735 0.026266392,82.2793 0.0088362591,82.2850 0.14052758,82.2908 0.21928893,82.2966 0.16664584,82.3023 0.15795168,82.3081 0.19296224,82.3138 0.20164011,82.3196 0.11404385,82.3254 0.18444823,82.3311 0.3247402,82.3369 0.35961825,82.3426 0.27166525,82.3484 0.12267245,82.3542 0.25461206,82.3599 0.43872052,82.3657 0.28932202,82.3715 0.14891027,82.3772 0.087618858,82.3830 0.026300946,82.3887 -4.071645e-006,82.3945 0.026423002,82.4003 0.087700658,82.4060 0.035098497,82.4118 0.14051691,82.4176 0.21929309,82.4233 0.19293317,82.4291 0.14917117,82.4349 0.15807648,82.4406 0.21057636,82.4464 0.2193101,82.4522 0.30697498,82.4579 0.19264823,82.4637 0.0086258836,82.4695 0.026389612,82.4752 0.087795593,82.4810 0.14041492,82.4868 0.15795727,82.4925 0.17555042,82.4983 0.16661061,82.5041 0.087510131,82.5098 0.026220003,82.5156 0.052878048,82.5214 0.26343074,82.5271 0.41209924,82.5329 0.2365468,82.5387 0.052567497,82.5444 1.5124215e-005,82.5502 0.0087678097,82.5560 1.3492453e-006,82.5617 -1.2780677e-006,82.5675 3.763239e-006,82.5733 0.026332371,82.5791 0.052625261,82.5848 0.0087593431,82.5906 -7.0921528e-006,82.5964 0.0088690091,82.6021 0.061459113,82.6079 0.061454214,82.6137 0.14933591,82.6194 0.22802123,82.6252 0.1137455,82.6310 -8.331141e-005,82.6368 0.026427953,82.6425 0.087770402,82.6483 0.087693974,82.6541 0.087728344,82.6599 0.096476473,82.6656 0.052529175,82.6714 1.2058755e-005,82.6772 0.052685473,82.6829 0.052625965,82.6887 0.052622933,82.6945 0.026260968,82.7003 -1.7202343e-005,82.7060 -3.7473148e-006,82.7118 0.05266453,82.7176 0.25444853,82.7234 0.27191418,82.7291 0.11397213,82.7349 -1.0370686e-006,82.7407 0.06141546,82.7465 0.14939977,82.7522 0.30731532,82.7580 0.28051311,82.7638 0.26298407,82.7696 0.33332533,82.7754 0.25436926,82.7811 0.1492976,82.7869 0.23680051,82.7927 0.12254003,82.7985 0.026240548,82.8042 1.3571439e-005,82.8100 0.026402695,82.8158 0.096669853,82.8216 0.21957569,82.8274 0.30699342,82.8331 0.17507946,82.8389 0.026142612,82.8447 -6.3900666e-006,82.8505 2.8749595e-005,82.8563 0.026330577,82.8620 0.026350921,82.8678 0.08786609,82.8736 0.16671497,82.8794 0.12261818,82.8852 -8.7185843e-005,82.8909 0.035167217,82.8967 0.1052557,82.9025 0.078898139,82.9083 -1.9017576e-005,82.9141 7.0520373e-006,82.9198 0.0087704929,82.9256 -1.3108885e-006,82.9314 -1.0690187e-006,82.9372 5.5875666e-006,82.9430 -2.1283009e-005,82.9488 7.955169e-005,82.9545 0.12315886,82.9603 0.32490194,82.9661 0.42088887,82.9719 0.26275855,82.9777 0.096339852,82.9835 0.026285149,82.9892 -1.2561557e-005,82.9950 1.9779322e-006,83.0008 4.6513273e-006,83.0066 -2.0585208e-005,83.0124 7.7696379e-005,83.0182 0.10537079,83.0240 0.15792508,83.0297 0.17539378,83.0355 0.078824326,83.0413 -4.4420834e-005,83.0471 0.026475277,83.0529 0.19331458,83.0587 0.3421979,83.0645 0.29812503,83.0702 0.2718201,83.0760 0.21917573,83.0818 0.13140251,83.0876 0.10538723,83.0934 0.31615609,83.0992 0.43876287,83.1050 0.42968419,83.1108 0.22765429,83.1165 0.026256019,83.1223 0.087867737,83.1281 0.10522016,83.1339 0.078880675,83.1397 0.0526134,83.1455 0.052597769,83.1513 0.052775122,83.1571 0.17566977,83.1629 0.21041276,83.1687 0.096226357,83.1744 -8.131488e-005,83.1802 9.0734338e-006,83.1860 0.035328966,83.1918 0.24600862,83.1976 0.34200749,83.2034 0.19263195,83.2092 0.087691449,83.2150 0.15799238,83.2208 0.1577978,83.2266 0.078820251,83.2324 -5.1243376e-005,83.2382 0.0089124804,83.2440 0.14940332,83.2497 0.27196914,83.2555 0.2102799,83.2613 0.061335262,83.2671 0.07022088,83.2729 0.052557956,83.2787 0.026244048,83.2845 -1.6771493e-005,83.2903 0.026406137,83.2961 0.096660942,83.3019 0.166605,83.3077 0.052472502,83.3135 0.052695416,83.3193 0.087696366,83.3251 0.026237436,83.3309 0.026375474,83.3367 0.14051084,83.3425 0.28076395,83.3483 0.23671636,83.3541 0.10513252,83.3599 0.061367478,83.3657 0.05264115,83.3715 0.026289141,83.3773 9.6274445e-005,83.3830 0.12304913,83.3888 0.22808364,83.3946 0.14010479,83.4004 -0.00010789005,83.4062 2.7725733e-005,83.4120 -3.0037713e-006,83.4178 0.026315035,83.4236 0.026336761,83.4294 0.026342958,83.4352 0.026296051,83.4410 0.0087400768,83.4468 2.214393e-005,83.4526 0.052732024,83.4584 0.1140971,83.4642 0.12278045,83.4700 0.087622352,83.4758 0.026320135,83.4816 0.052759364,83.4874 0.1053171,83.4933 0.16670109,83.4991 0.16670686,83.5049 0.17542407,83.5107 0.157846,83.5165 0.11387278,83.5223 0.026294814,83.5281 0.096626066,83.5339 0.14917512,83.5397 0.17540386,83.5455 0.12272201,83.5513 0.078903787,83.5571 0.07914,83.5629 0.2195555,83.5687 0.26298872,83.5745 0.14004193,83.5803 0.0086947605,83.5861 3.0758076e-006,83.5919 3.4274886e-005,83.5977 0.026298134,83.6035 3.5970712e-005,83.6093 0.052726805,83.6151 0.052556846,83.6209 0.0086891651,83.6268 6.3383035e-005,83.6326 0.087805055,83.6384 0.096428595,83.6442 0.026260562,83.6500 0.052821405,83.6558 0.18429662,83.6616 0.14020723,83.6674 0.087747157,83.6732 0.14041805,83.6790 0.14905415,83.6848 0.09637545,83.6906 0.078922458,83.6964 0.14041612,83.7023 0.14916325,83.7081 0.096398674,83.7139 -4.0861574e-005,83.7197 0.035173621,83.7255 0.1053267,83.7313 0.14032532,83.7371 0.052539781,83.7429 0.0087345997,83.7487 0.0088285059,83.7545 0.052704204,83.7604 0.11410251,83.7662 0.16665667,83.7720 0.09640494,83.7778 0.061351746,83.7836 0.12290033,83.7894 0.35096613,83.7952 0.26301041,83.8010 0.02621424,83.8069 4.3591022e-005,83.8127 0.026351228,83.8185 0.026284045,83.8243 0.026324844,83.8301 0.052617319,83.8359 -2.3878865e-005,83.8417 0.0087952325,83.8475 0.052837923,83.8534 0.22820027,83.8592 0.19275178,83.8650 0.061347615,83.8708 0.087811075,83.8766 0.08763022,83.8824 0.026292847,83.8883 0.05275318,83.8941 0.10527963,83.8999 0.14036487,83.9057 0.22800638,83.9115 0.16655128,83.9173 0.11404587,83.9232 0.10528773,83.9290 0.14036354,83.9348 0.10533587,83.9406 0.13165928,83.9464 0.11389376,83.9522 -0.00011716002,83.9581 0.026488438,83.9639 0.19332969,83.9697 0.37725508,83.9755 0.22766955,83.9813 0.0086078532,83.9872 0.026351904,83.9930 -1.2066464e-005,83.9988 0.052826144,84.0046 0.184377,84.0104 0.2104436,84.0162 0.1050392,84.0221 -7.6662502e-005,84.0279 0.026409699,84.0337 0.096586168,84.0395 0.15796147,84.0454 0.14897819,84.0512 -0.00013652016,84.0570 0.0089005372,84.0628 0.087826841,84.0686 0.087596104,84.0745 -0.00010040566,84.0803 0.02647962,84.0861 0.11400132,84.0919 0.14966051,84.0978 0.79118955,84.1036 1.5621586,84.1094 1.3583285,84.1152 0.50727153,84.1210 0.034812737,84.1269 0.087923855,84.1327 0.15794167,84.1385 0.14021258,84.1443 0.026185343,84.1502 -1.728475e-005,84.1560 7.3159834e-005,84.1618 0.10542717,84.1676 0.19321375,84.1735 0.26326987,84.1793 0.20146012,84.1851 0.052418884,84.1909 0.05270613,84.1968 0.087733805,84.2026 0.052498307,84.2084 5.5947094e-005,84.2143 0.096699022,84.2201 0.14910258,84.2259 0.087539509,84.2317 0.026332887,84.2376 0.096634716,84.2434 0.14039353,84.2492 0.16679592,84.2550 0.27205214,84.2609 0.3068696,84.2667 0.20151956,84.2725 0.14026214,84.2784 0.079034984,84.2842 0.096577622,84.2900 0.087609246,84.2958 0.026204262,84.3017 0.026315223,84.3075 0.026279962,84.3133 0.00012183237,84.3192 0.087853961,84.3250 0.09649384,84.3308 0.087573946,84.3367 -8.6792897e-005,84.3425 0.052756175,84.3483 0.078902632,84.3542 0.026242523,84.3600 -2.8919649e-005,84.3658 7.8929865e-005,84.3717 0.079040788,84.3775 0.1228909,84.3833 0.22834601,84.3892 0.39486921,84.3950 0.37715957,84.4008 0.27180243,84.4067 0.16634865,84.4125 0.034944337,84.4183 0.052675892,84.4242 0.087752894,84.4300 0.14041476,84.4358 0.16660464,84.4417 0.034983151,84.4475 1.289148e-006,84.4533 -3.702045e-006,84.4592 1.352021e-005,84.4650 0.0087845437,84.4708 0.008746732,84.4767 0.0088363793,84.4825 0.096700184,84.4883 0.27210233,84.4942 0.30700445,84.5000 0.21057865,84.5059 0.23684545,84.5117 0.17519885,84.5175 0.096431196,84.5234 0.14043963,84.5292 0.1402255,84.5350 0.026142191,84.5409 0.00010062586,84.5467 0.087843031,84.5526 0.096429415,84.5584 0.052559827,84.5642 0.061573755,84.5701 0.2019892,84.5759 0.22786203,84.5818 0.052368578,84.5876 3.2448277e-006,84.5934 0.026396176,84.5993 0.087747224,84.6051 0.052544717,84.6110 -3.3119115e-005,84.6168 8.57745e-006,84.6226 -1.1879341e-006,84.6285 0.0087681022,84.6343 1.6496881e-005,84.6402 0.026426407,84.6460 0.087841369,84.6518 0.11403295,84.6577 0.11399206,84.6635 0.10516272,84.6694 0.0262163,84.6752 3.8170124e-006,84.6811 0.0087796813,84.6869 0.0087682502,84.6927 -2.4266468e-005,84.6986 6.9599002e-005,84.7044 0.11440793,84.7103 0.31592444,84.7161 0.21011063,84.7220 -0.00016859421,84.7278 0.026416786,84.7337 0.061480425,84.7395 0.10528608,84.7453 0.087686591,84.7512 0.14045338,84.7570 0.19290423,84.7629 0.052466188,84.7687 0.087771289,84.7746 0.21063052,84.7804 0.21055979,84.7863 0.11392976,84.7921 0.052628443,84.7980 0.15802975,84.8038 0.23693416,84.8097 0.19294703,84.8155 0.087560393,84.8214 0.026210109,84.8272 -1.0330597e-005,84.8330 -2.5596471e-005,84.8389 0.00011272843,84.8447 0.11432274,84.8506 0.21935157,84.8564 0.24553232,84.8623 0.29827794,84.8681 0.26304498,84.8740 0.087500371,84.8798 0.0087366737,84.8857 0.052814141,84.8915 0.18433426,84.8974 0.18412526,84.9032 0.21041331,84.9091 0.21939382,84.9149 0.28083715,84.9208 0.19284368,84.9266 0.096443541,84.9325 0.087714873,84.9384 0.052573696,84.9442 0.087789267,84.9501 0.14044084,84.9559 0.17543873,84.9618 0.14910597,84.9676 0.14027056,84.9735 0.052493885,84.9793 0.0087536369,84.9852 0.0087683806,84.9910 -9.7514894e-006,84.9969 1.4986674e-006,85.0027 3.7579834e-006,85.0086 -1.6532151e-005,85.0144 6.2375846e-005,85.0203 0.096588001,85.0262 0.16676927,85.0320 0.26313677,85.0379 0.13136958,85.0437 0.0088464282,85.0496 0.13175185,85.0554 0.16668649,85.0613 0.18432319,85.0671 0.26316857,85.0730 0.20152991,85.0789 0.061238162,85.0847 0.026378475,85.0906 0.16697726,85.0964 0.3597469,85.1023 0.30701122,85.1081 0.30729637,85.1140 0.36829621,85.1199 0.22777626,85.1257 0.21053663,85.1316 0.21047665,85.1374 0.20195687,85.1433 0.34222475,85.1492 0.24522422,85.1550 0.05245905,85.1609 0.11416468,85.1667 0.18420932,85.1726 0.11392532,85.1785 0.052615445,85.1843 0.087759197,85.1902 0.11406524,85.1960 0.12280633,85.2019 0.096440017,85.2078 0.035021804,85.2136 -2.2423734e-005,85.2195 -1.7167548e-006,85.2253 2.9295274e-005,85.2312 0.079004318,85.2371 0.11404788,85.2429 0.10535885,85.2488 0.14030349,85.2547 0.034941021,85.2605 1.6794895e-005,85.2664 0.026369337,85.2722 0.10530669,85.2781 0.11408974,85.2840 0.12280036,85.2898 0.078921549,85.2957 0.096546218,85.3016 0.11400976,85.3074 0.061371475,85.3133 0.070169091,85.3192 0.087773584,85.3250 0.1844857,85.3309 0.36859205,85.3368 0.40343034,85.3426 0.3243545,85.3485 0.11375961,85.3544 -6.1611492e-005,85.3602 0.026447093,85.3661 0.07024119,85.3720 0.070110932,85.3778 0.052600794,85.3837 0.10536534,85.3896 0.18430354,85.3954 0.22811718,85.4013 0.28969851,85.4072 0.41241452,85.4130 0.31547144,85.4189 0.12248618,85.4248 0.035112541,85.4306 0.096581958,85.4365 0.09640836,85.4424 0.02622512,85.4482 -8.7099879e-006,85.4541 2.0182497e-006,85.4600 6.3778958e-007,85.4659 -4.569974e-006,85.4717 1.7643619e-005,85.4776 0.026346629,85.4835 0.026271394,85.4893 4.9907208e-005,85.4952 0.079108551,85.5011 0.1139639,85.5069 0.026181959,85.5128 -1.6774882e-005,85.5187 4.5026074e-005,85.5246 0.043953326,85.5304 0.070136324,85.5363 0.070291817,85.5422 0.22837284,85.5481 0.31577104,85.5539 0.1839067,85.5598 0.078940131,85.5657 0.14043036,85.5715 0.12272599,85.5774 0.19319624,85.5833 0.38615373,85.5892 0.3770653,85.5950 0.25428197,85.6009 0.15774758,85.6068 0.061273679,85.6127 0.078992464,85.6185 0.096476816,85.6244 0.078951128,85.6303 0.16689475,85.6362 0.2983886,85.6420 0.24543835,85.6479 0.087474421,85.6538 -5.9414386e-005,85.6597 0.026406836,85.6656 0.052590895,85.6714 -6.0833678e-005,85.6773 0.0088378461,85.6832 0.052702889,85.6891 0.061408676,85.6949 0.10529686,85.7008 0.16662075,85.7067 0.10515277,85.7126 -7.8538869e-006,85.7185 1.7574235e-006,85.7243 8.2493722e-007,85.7302 -5.0577596e-006,85.7361 1.9407977e-005,85.7420 0.026417509,85.7479 0.10553457,85.7537 0.22825864,85.7596 0.21024975,85.7655 0.052351125,85.7714 0.0087545607,85.7773 -2.5590516e-006,85.7831 -2.8124384e-006,85.7890 1.381021e-005,85.7949 -5.2432668e-005,85.8008 0.00019593821,85.8067 0.13184403,85.8125 0.1578292,85.8184 0.12260223,85.8243 0.10526775,85.8302 0.25465068,85.8361 0.33335689,85.8420 0.21030477,85.8478 0.10512593,85.8537 0.087735862,85.8596 0.087644175,85.8655 2.9383713e-005,85.8714 0.13189977,85.8773 0.31610522,85.8831 0.46494681,85.8890 0.40311083,85.8949 0.19269478,85.9008 0.13172001,85.9067 0.14042276,85.9126 0.096408516,85.9185 0.052489255,85.9243 0.0088589974,85.9302 0.11423899,85.9361 0.1490895,85.9420 0.14028089,85.9479 0.10511517,85.9538 0.026315333,85.9597 0.10542017,85.9655 0.14908898,85.9714 0.078924969,85.9773 0.14060643,85.9832 0.29849729,85.9891 0.33323947,85.9950 0.33305949,86.0009 0.33322963,86.0068 0.20163473,86.0127 0.026249686,86.0185 0.070271224,86.0244 0.12283171,86.0303 0.13160327,86.0362 0.1053246,86.0421 0.13150027,86.0480 0.096411817,86.0539 0.14054769,86.0598 0.28962022,86.0657 0.27181113,86.0716 0.18443505,86.0774 0.37753451,86.0833 0.38570452,86.0892 0.17502883,86.0951 0.052550904,86.1010 0.087798283,86.1069 0.10528599,86.1128 0.14913408,86.1187 0.16672133,86.1246 0.16670913,86.1305 0.21933432,86.1364 0.43876168,86.1423 0.5526042,86.1482 0.341802,86.1540 0.087590791,86.1599 0.052692421,86.1658 0.10530867,86.1717 0.11395366,86.1776 0.026243255,86.1835 0.026336767,86.1894 0.026292853,86.1953 -3.3814915e-006,86.2012 0.026434632,86.2071 0.096592829,86.2130 0.15807891,86.2189 0.35980481,86.2248 0.35063508,86.2307 0.14895038,86.2366 0.11405579,86.2425 0.087638557,86.2484 0.026219316,86.2543 5.4518059e-005,86.2602 0.079113014,86.2661 0.14034514,86.2720 0.087597273,86.2779 0.052567523,86.2838 0.0087490641,86.2897 1.832425e-006,86.2956 -1.2018741e-005,86.3015 4.6246485e-005,86.3074 0.05268696,86.3133 0.079037748,86.3191 0.26349971,86.3250 0.43865263,86.3309 0.31546953,86.3368 0.23674171,86.3427 0.22807811,86.3486 0.15790208,86.3546 0.14924347,86.3605 0.2457986,86.3664 0.31575215,86.3723 0.18389155,86.3782 0.03503684,86.3841 0.14049882,86.3900 0.19307339,86.3959 0.2105082,86.4018 0.09627267,86.4077 -0.00010412314,86.4136 6.7504654e-005,86.4195 0.026324872,86.4254 0.0087256422,86.4313 1.5888471e-006,86.4372 -1.8141702e-005,86.4431 7.0984752e-005,86.4490 0.052765731,86.4549 0.087776303,86.4608 0.087622412,86.4667 0.026179632,86.4726 -2.2801189e-005,86.4785 2.8424669e-005,86.4844 0.026348425,86.4903 0.026279977,86.4962 0.026302869,86.5021 0.052668765,86.5080 0.061413836,86.5139 0.079072505,86.5198 0.16677958,86.5258 0.15782416,86.5317 0.21045221,86.5376 0.21930587,86.5435 0.17536938,86.5494 0.026232991,86.5553 0.0087832864,86.5612 -3.4880195e-005,86.5671 0.00010410215,86.5730 0.08799278,86.5789 0.15787318,86.5848 0.096365318,86.5907 0.11400599,86.5966 0.096487328,86.6026 0.15815942,86.6085 0.33366382,86.6144 0.42970437,86.6203 0.26277784,86.6262 0.11385331,86.6321 0.043838635,86.6380 0.05267702,86.6439 0.061341368,86.6498 -6.2982501e-005,86.6557 0.026333191,86.6617 0.0087653035,86.6676 9.098545e-006,86.6735 -2.9770537e-005,86.6794 0.00010999299,86.6853 0.087856032,86.6912 0.096431784,86.6971 0.052510351,86.7030 -5.4268465e-005,86.7090 1.4689713e-005,86.7149 -4.4861472e-006,86.7208 3.253901e-006,86.7267 -8.5298016e-006,86.7326 3.0867843e-005,86.7385 0.026349431,86.7444 0.043958873,86.7503 0.10534791,86.7563 0.087613426,86.7622 0.02619062,86.7681 8.9003679e-006,86.7740 0.026363529,86.7799 0.026272979,86.7858 0.087693028,86.7918 0.14035921,86.7977 0.10530563,86.8036 0.12316514,86.8095 0.28079981,86.8154 0.1928159,86.8213 0.18409584,86.8272 0.10506224,86.8332 0.052605107,86.8391 0.017555114,86.8450 0.026406627,86.8509 0.14060687,86.8568 0.30721742,86.8628 0.35072413,86.8687 0.1751135,86.8746 0.0087044286,86.8805 0.02634687,86.8864 0.035167083,86.8923 0.14055365,86.8983 0.2192975,86.9042 0.14014979,86.9101 0.026189324,86.9160 3.3314467e-005,86.9219 0.052652948,86.9279 0.026255902,86.9338 6.4604123e-005,86.9397 0.096727803,86.9456 0.21940845,86.9515 0.21042584,86.9575 0.14019303,86.9634 0.096569106,86.9693 0.21940659,86.9752 0.18407328,86.9812 0.14028843,86.9871 0.19311126,86.9930 0.30701193,86.9989 0.18414788,87.0048 0.15793806,87.0108 0.16656613,87.0167 0.14905722,87.0226 0.20182976,87.0285 0.17539981,87.0345 0.026224736,87.0404 0.026419446,87.0463 0.08772251,87.0522 0.14058949,87.0582 0.5536508,87.0641 1.0267591,87.0700 0.88518882,87.0759 0.42037311,87.0819 0.14902978,87.0878 0.11398965,87.0937 0.087694056,87.0996 0.087616369,87.1056 -0.00012768847,87.1115 5.143059e-005,87.1174 0.02633323,87.1233 0.052683178,87.1293 0.14046805,87.1352 0.23692513,87.1411 0.23673913,87.1470 0.087567747,87.1530 0.035102662,87.1589 0.087734081,87.1648 0.052596334,87.1708 0.061425854,87.1767 0.087706201,87.1826 0.026277373,87.1885 -1.8765078e-006,87.1945 -9.5040087e-007,87.2004 5.6787553e-006,87.2063 0.052675381,87.2123 0.14036052,87.2182 0.09646602,87.2241 0.078923136,87.2301 0.10536698,87.2360 0.18437837,87.2419 0.14033397,87.2478 0.087520547,87.2538 -5.1726762e-005,87.2597 0.14062867,87.2656 0.34230047,87.2716 0.37702772,87.2775 0.14887731,87.2834 0.026239661,87.2894 0.0087915165,87.2953 0.08777447,87.3012 0.11404441,87.3072 0.052569445,87.3131 -2.2993629e-005,87.3190 0.02638871,87.3250 0.096538134,87.3309 0.087662481,87.3368 0.026264086,87.3428 0.026318619,87.3487 0.15802459,87.3546 0.26316988,87.3606 0.12271605,87.3665 0.13180067,87.3724 0.23698883,87.3784 0.22802593,87.3843 0.17536883,87.3903 0.087488785,87.3962 -0.00011112972,87.4021 0.0088375807,87.4081 0.052629396,87.4140 0.052692443,87.4199 0.11410896,87.4259 0.11399268,87.4318 0.078938551,87.4377 0.096523643,87.4437 0.096429169,87.4496 0.026233684,87.4556 0.026398703,87.4615 0.10544873,87.4674 0.16670766,87.4734 0.17531535,87.4793 0.15780929,87.4853 0.087643594,87.4912 -5.1203577e-005,87.4971 0.017717168,87.5031 0.21965188,87.5090 0.42095283,87.5150 0.19269113,87.5209 0.061359633,87.5268 0.026237112,87.5328 4.6545421e-005,87.5387 0.052747034,87.5447 0.18432495,87.5506 0.31589788,87.5565 0.306979,87.5625 0.16651499,87.5684 0.1491279,87.5744 0.18435186,87.5803 0.16663192,87.5862 0.087487303,87.5922 0.0087491693,87.5981 0.087874472,87.6041 0.14908707,87.6100 0.087582067,87.6160 -2.2287544e-005,87.6219 0.052756313,87.6279 0.14921324,87.6338 0.17532618,87.6397 0.052501481,87.6457 5.3070449e-005,87.6516 0.061555136,87.6576 0.14038347,87.6635 0.087556884,87.6695 0.008739627,87.6754 0.052753001,87.6814 0.087658532,87.6873 0.0086749094,87.6932 1.3686935e-005,87.6992 -9.7993905e-007,87.7051 -9.7691673e-006,87.7111 4.0060371e-005,87.7170 0.087958306,87.7230 0.30725032,87.7289 0.35948831,87.7349 0.20163165,87.7408 0.19295909,87.7468 0.087600283,87.7527 0.06160431,87.7587 0.19323865,87.7646 0.21030441,87.7706 0.05234718,87.7765 0.026400059,87.7825 0.087794766,87.7884 0.087694742,87.7944 0.087733448,87.8003 0.1140322,87.8063 0.14027824,87.8122 0.12280463,87.8182 0.14925398,87.8241 0.22821689,87.8301 0.26304618,87.8360 0.096285701,87.8420 0.026271127,87.8479 -2.7525588e-005,87.8539 4.2900087e-005,87.8598 0.052704562,87.8658 0.096554264,87.8717 0.17554706,87.8777 0.31582713,87.8836 0.28939274,87.8896 0.19283393,87.8955 0.026255313,87.9015 0.026347818,87.9074 0.05261527,87.9134 0.035093162,87.9194 0.06151747,87.9253 0.19313127,87.9313 0.26315063,87.9372 0.16652054,87.9432 0.10513712,87.9491 0.12289029,87.9551 0.2194951,87.9610 0.21936636,87.9670 0.20159839,87.9729 0.087599643,87.9789 0.061360162,87.9849 0.017540406,87.9908 0.08784119,87.9968 0.13157158,88.0027 0.078866005,88.0087 0.061451752,88.0146 0.10530774,88.0206 0.10529258,88.0266 0.15806688,88.0325 0.24565612,88.0385 0.201545,88.0444 0.11399565,88.0504 0.1580414,88.0563 0.16657151,88.0623 0.052450728,88.0683 0.0087326616,88.0742 -1.2140315e-005,88.0802 2.3814335e-005,88.0861 0.070419721,88.0921 0.29855499,88.0981 0.36825252,88.1040 0.16639619,88.1100 0.1404058,88.1159 0.19298825,88.1219 0.10512998,88.1279 0.0086984066,88.1338 0.061510112,88.1398 0.26347035,88.1457 0.37728512,88.1517 0.26294398,88.1577 0.17522119,88.1636 0.026234897,88.1696 0.070408575,88.1756 0.33369368,88.1815 0.54382694,88.1875 0.31541884,88.1934 0.052453324,88.1994 0.079151645,88.2054 0.28094992,88.2113 0.31569028,88.2173 0.15767384,88.2233 0.052601814,88.2292 0.14927123,88.2352 0.26325849,88.2412 0.19278695,88.2471 0.008577574,88.2531 0.00011655627,88.2591 0.087815292,88.2650 0.08765202,88.2710 0.035013177,88.2769 0.05281527,88.2829 0.22846535,88.2889 0.35090354,88.2948 0.23644769,88.3008 0.052429508,88.3068 0.026293006,88.3127 0.0088059502,88.3187 0.087796263,88.3247 0.087658562,88.3307 0.026262397,88.3366 0.026406389,88.3426 0.08774896,88.3486 0.052550182,88.3545 0.026309293,88.3605 0.026295425,88.3665 -4.1289582e-005,88.3724 5.6695535e-005,88.3784 0.052696954,88.3844 0.052563444,88.3903 -4.3756438e-005,88.3963 0.026435215,88.4023 0.11410753,88.4082 0.096377157,88.4142 0.061323531,88.4202 0.061425596,88.4262 0.052633531,88.4321 0.026302513,88.4381 -1.7994284e-006,88.4441 -5.6465883e-006,88.4500 2.4388113e-005,88.4560 0.035153557,88.4620 0.052589342,88.4680 -5.4936823e-005,88.4739 1.6753713e-005,88.4799 -1.2074423e-005,88.4859 3.1545456e-005,88.4919 0.061578877,88.4978 0.19311431,88.5038 0.16645747,88.5098 0.026284369,88.5158 0.1495205,88.5217 0.34230822,88.5277 0.35068303,88.5337 0.21027042,88.5396 0.096324421,88.5456 0.035094861,88.5516 0.18446858,88.5576 0.29822296,88.5635 0.17537822,88.5695 0.1843614,88.5755 0.1928684,88.5815 0.13148706,88.5875 0.21063496,88.5934 0.21044882,88.5994 0.10514588,88.6054 0.21053624,88.6114 0.25435975,88.6173 0.11396612,88.6233 -3.6111363e-005,88.6293 -2.0714692e-006,88.6353 4.4404427e-005,88.6413 0.02633399,88.6472 0.079023756,88.6532 0.21949811,88.6592 0.3246254,88.6652 0.29807916,88.6711 0.13146849,88.6771 0.087659694,88.6831 0.0086977696,88.6891 0.052651331,88.6951 0.026311008,88.7010 0.035147849,88.7070 0.079043202,88.7130 0.10528878,88.7190 0.08763507,88.7250 0.026229165,88.7309 0.026382681,88.7369 0.14042962,88.7429 0.14909616,88.7489 0.078933358,88.7549 0.078981906,88.7609 0.17543957,88.7668 0.21044651,88.7728 0.14027838,88.7788 0.026349967,88.7848 0.13207062,88.7908 0.50922155,88.7968 0.61389148,88.8027 0.52598411,88.8087 0.3067373,88.8147 0.148965,88.8207 0.052736372,88.8267 0.1141922,88.8327 0.11388154,88.8386 0.026152328,88.8446 -4.1726439e-006,88.8506 0.08773718,88.8566 0.12290075,88.8626 0.18430118,88.8686 0.1226787,88.8746 -9.2034206e-005,88.8805 7.7073491e-006,88.8865 0.0089006899,88.8925 0.087871939,88.8985 0.096424565,88.9045 0.078846365,88.9105 0.08765167,88.9165 0.026283687,88.9225 -7.1240115e-006,88.9284 0.026447114,88.9344 0.14050893,88.9404 0.16658908,88.9464 0.087616898,88.9524 0.052625507,88.9584 0.061469167,88.9644 0.11420929,88.9704 0.16662133,88.9764 0.1402033,88.9823 0.078835428,88.9883 0.0088214632,88.9943 0.14060783,89.0003 0.28966266,89.0063 0.34196892,89.0123 0.14885312,89.0183 0.061361548,89.0243 0.052608322,89.0303 0.052691363,89.0363 0.10527684,89.0423 0.052530687,89.0482 0.0087401681,89.0542 -1.4982191e-006,89.0602 0.052665535,89.0662 0.14031696,89.0722 0.1143269,89.0782 0.43912572,89.0842 0.64901417,89.0902 0.35039356,89.0962 0.052416455,89.1022 -2.9894207e-005,89.1082 0.0088580726,89.1142 0.11420489,89.1202 0.16666158,89.1262 0.096321166,89.1322 0.052565198,89.1381 0.096517742,89.1441 0.096478328,89.1501 0.026298441,89.1561 0.0087996721,89.1621 0.026363412,89.1681 0.026250426,89.1741 0.008891562,89.1801 0.15822405,89.1861 0.28935549,89.1921 0.17523558,89.1981 0.14914455,89.2041 0.16674854,89.2101 0.25437447,89.2161 0.14026783,89.2221 0.14050262,89.2281 0.21059594,89.2341 0.18408421,89.2401 0.12269483,89.2461 0.096498273,89.2521 0.078890435,89.2581 0.026379775,89.2641 0.11424784,89.2701 0.23701331,89.2761 0.36851227,89.2821 0.33311924,89.2881 0.17531013,89.2941 0.28961584,89.3001 0.39471328,89.3061 0.26291758,89.3121 0.05247375,89.3181 0.0088650109,89.3241 0.087837242,89.3301 0.087592304,89.3361 -9.6317097e-005,89.3421 2.7681317e-005,89.3481 -1.4401288e-005,89.3541 2.9924313e-005,89.3601 0.052803796,89.3661 0.15800883,89.3721 0.1401843,89.3781 0.034948986,89.3841 0.052641366,89.3901 0.05261666,89.3961 0.0087981513,89.4021 0.061536338,89.4081 0.16680059,89.4141 0.23702924,89.4201 0.35087651,89.4261 0.24534561,89.4321 0.087540343,89.4382 -3.8559505e-005,89.4442 9.8140672e-006,89.4502 -6.935972e-007,89.4562 -7.0410965e-006,89.4622 2.8860584e-005,89.4682 0.026336716,89.4742 0.026299089,89.4802 0.052700516,89.4862 0.10537215,89.4922 0.11401325,89.4982 0.052491292,89.5042 -5.2628715e-005,89.5102 5.5858268e-006,89.5162 3.0292493e-005,89.5222 0.026320584,89.5283 0.026397452,89.5343 0.096750796,89.5403 0.18432768,89.5463 0.16645184,89.5523 0.052400541,89.5583 0.052633718,89.5643 0.087716676,89.5703 0.026273331,89.5763 1.5102551e-006,89.5823 -1.1093278e-005,89.5883 4.2866555e-005,89.5944 0.096702352,89.6004 0.24569502,89.6064 0.20163962,89.6124 0.10512275,89.6184 0.026226347,89.6244 0.096643947,89.6304 0.25460851,89.6364 0.28067827,89.6424 0.14016944,89.6485 0.05250971,89.6545 -4.9113325e-005,89.6605 6.5924374e-005,89.6665 0.052695636,89.6725 0.061395694,89.6785 0.10544503,89.6845 0.2896603,89.6905 0.40338296,89.6966 0.22784726,89.7026 0.16655713,89.7086 0.026295613,89.7146 0.02634917,89.7206 0.1755738,89.7266 0.31587297,89.7326 0.23676609,89.7387 0.061300963,89.7447 0.035078678,89.7507 0.052607812,89.7567 -4.3019452e-005,89.7627 1.1887961e-005,89.7687 -4.5291663e-006,89.7748 6.2282297e-006,89.7808 0.02630767,89.7868 2.6271931e-005,89.7928 0.02635031,89.7988 0.026294664,89.8048 0.026297346,89.8109 0.026342651,89.8169 0.052720148,89.8229 0.13165888,89.8289 0.21924704,89.8349 0.14022093,89.8409 0.026324427,89.8470 0.096624501,89.8530 0.21055603,89.8590 0.15778002,89.8650 0.05259046,89.8710 0.061529849,89.8771 0.18451083,89.8831 0.34208193,89.8891 0.17510501,89.8951 0.02619273,89.9011 3.7944836e-005,89.9072 0.052740227,89.9132 0.14918868,89.9192 0.22803089,89.9252 0.18431464,89.9313 0.27224118,89.9373 0.40359354,89.9433 0.35072759,89.9493 0.24540325,89.9553 0.11380291,89.9614 0.02632384,89.9674 0.087801225,89.9734 0.070108056,89.9794 0.02623949,89.9855 -2.6564368e-005,89.9915 3.7804948e-006,89.9975 0.0088055441,90.0035 0.12308246,90.0096 0.28955323,90.0156 0.17529126,90.0216 0.15800118,90.0276 0.28088814,90.0336 0.28934991,90.0397 0.13123327,90.0457 0.06151925,90.0517 0.31601876,90.0578 0.34202006,90.0638 0.24567555,90.0698 0.33347136,90.0758 0.31568179,90.0819 0.23671436,90.0879 0.22803263,90.0939 0.1754375,90.0999 0.14906238,90.1060 0.08766681,90.1120 0.096532434,90.1180 0.087626182,90.1240 0.096409909,90.1301 0.087726302,90.1361 0.026300386,90.1421 0.02647249,90.1482 0.14044555,90.1542 0.12270142,90.1602 0.078851216,90.1663 0.026318002,90.1723 0.052676808,90.1783 0.052617181,90.1843 0.052604549,90.1904 0.026277989,90.1964 -2.7239776e-005,90.2024 6.2251587e-005,90.2085 0.052636426,90.2145 0.04390366,90.2205 0.18434022,90.2266 0.19284347,90.2326 -0.00011058975,90.2386 3.1633197e-005,90.2447 -1.5934995e-005,90.2507 0.026482457,90.2567 0.19316933,90.2627 0.28071919,90.2688 0.25456831,90.2748 0.34239531,90.2808 0.35929573,90.2869 0.078482166,90.2929 0.0087609421,90.2989 -7.8831272e-006,90.3050 4.3020741e-006,90.3110 0.0087714093,90.3171 -2.2244949e-006,90.3231 6.1994518e-007,90.3291 -2.5512153e-007,90.3352 4.0052251e-007,90.3412 -1.3470203e-006,90.3472 0.0088206138,90.3533 0.11405285,90.3593 0.12293532,90.3653 0.19322568,90.3714 0.21940358,90.3774 0.21911548,90.3834 0.14021523,90.3895 0.1403047,90.3955 0.061298303,90.4016 0.087865263,90.4076 0.21059756,90.4136 0.16650854,90.4197 0.052527267,90.4257 0.026365781,90.4317 0.08783567,90.4378 0.21073596,90.4438 0.38604325,90.4499 0.29800311,90.4559 0.078730322,90.4619 -1.6027625e-005,90.4680 0.0087785982,90.4740 -1.0909665e-005,90.4801 -2.2448863e-005,90.4861 0.00010071507,90.4921 0.087842748,90.4982 0.087626725,90.5042 0.026209617,90.5103 1.4684634e-005,90.5163 0.035205629,90.5223 0.096665166,90.5284 0.28087759,90.5344 0.4649711,90.5405 0.36818495,90.5465 0.14024465,90.5526 0.22811784,90.5586 0.23677331,90.5646 0.20166232,90.5707 0.078980803,90.5767 0.14940481,90.5828 0.28081039,90.5888 0.25429994,90.5949 0.19281465,90.6009 0.078783199,90.6069 0.079093911,90.6130 0.22822838,90.6190 0.24561025,90.6251 0.18395643,90.6311 -0.00016376138,90.6372 0.026477654,90.6432 0.087917186,90.6493 0.15796298,90.6553 0.1665764,90.6614 0.19293456,90.6674 0.14018103,90.6734 0.026288617,90.6795 0.096641317,90.6855 0.17568779,90.6916 0.33337379,90.6976 0.25412199,90.7037 0.10512147,90.7097 0.052695535,90.7158 0.14936408,90.7218 0.2367909,90.7279 0.14894946,90.7339 0.14050469,90.7400 0.30718619,90.7460 0.31558672,90.7521 0.10499589,90.7581 0.026271971,90.7642 1.0733046e-005,90.7702 0.096521825,90.7763 0.17550214,90.7823 0.19293344,90.7884 0.026251065,90.7944 1.0917462e-005,90.8005 0.026516229,90.8065 0.1405274,90.8126 0.16659884,90.8186 0.18405719,90.8247 0.16661961,90.8307 0.18427944,90.8368 0.14909732,90.8428 0.10516128,90.8489 -6.242677e-005,90.8549 2.0087664e-005,90.8610 -1.7920174e-005,90.8670 5.1595747e-005,90.8731 0.08778432,90.8791 0.087660663,90.8852 0.0087126885,90.8912 4.2543561e-005,90.8973 0.052706823,90.9034 0.14033565,90.9094 0.096416198,90.9155 0.026334606,90.9215 0.079073422,90.9276 0.14908427,90.9336 0.034969106,90.9397 -3.05597e-006,90.9457 8.7127086e-007,90.9518 -4.2889545e-007,90.9579 8.44309e-007,90.9639 -2.9485507e-006,90.9700 1.095076e-005,90.9760 0.0087682456,90.9821 3.6848769e-006,90.9881 0.026419278,90.9942 0.096632458,91.0002 0.14034779,91.0063 0.087538943,91.0124 0.026249491,91.0184 0.11414331,91.0245 0.20189258,91.0305 0.23688562,91.0366 0.21932852,91.0427 0.23700434,91.0487 0.35968322,91.0548 0.35921019,91.0608 0.42239609,91.0669 2.9888704,91.0730 7.804297,91.0790 8.9006252,91.0851 4.7478647,91.0911 1.6023731,91.0972 0.74516952,91.1033 0.73639238,91.1093 0.32393131,91.1154 0.087680846,91.1214 0.026274363,91.1275 5.4109743e-005,91.1336 0.052816633,91.1396 0.096432596,91.1457 0.026161477,91.1517 0.035075095,91.1578 0.096647866,91.1639 0.30723161,91.1699 0.28947783,91.1760 0.25442255,91.1821 0.22806633,91.1881 0.15764245,91.1942 0.0261654,91.2003 0.05268674,91.2063 0.1227943,91.2124 0.087664463,91.2184 0.008820517,91.2245 0.087767348,91.2306 0.087702557,91.2366 0.035087563,91.2427 0.096547671,91.2488 0.15791871,91.2548 0.096338384,91.2609 0.035268679,91.2670 0.25475606,91.2730 0.35084322,91.2791 0.23652516,91.2852 0.0526077,91.2912 0.14944911,91.2973 0.28958517,91.3034 0.31555784,91.3094 0.17522815,91.3155 0.12278392,91.3216 0.096412919,91.3276 0.026247589,91.3337 0.0088074217,91.3398 0.079078339,91.3458 0.18424594,91.3519 0.14022121,91.3580 0.026236448,91.3641 6.6177131e-007,91.3701 -2.5697213e-006,91.3762 0.0088352254,91.3823 0.052703075,91.3883 0.052549876,91.3944 -6.7036373e-005,91.4005 2.8796076e-005,91.4065 0.035083391,91.4126 0.026304148,91.4187 7.2087187e-006,91.4248 0.0088117551,91.4308 0.026322866,91.4369 0.052706331,91.4430 0.22824423,91.4490 0.30713084,91.4551 0.28066626,91.4612 0.19288673,91.4673 0.16662627,91.4733 0.14029355,91.4794 0.08758761,91.4855 -6.1908315e-005,91.4916 0.02645543,91.4976 0.11412544,91.5037 0.14027584,91.5098 0.096424691,91.5159 0.052578982,91.5219 0.10549838,91.5280 0.35116416,91.5341 0.34206456,91.5402 0.27179661,91.5462 0.20170498,91.5523 0.20169608,91.5584 0.11385512,91.5645 0.026256833,91.5705 0.026301363,91.5766 -6.7310225e-007,91.5827 0.052732196,91.5888 0.11411694,91.5948 0.10523908,91.6009 0.078917898,91.6070 0.087693892,91.6131 0.061478943,91.6192 0.11399285,91.6252 0.052511066,91.6313 0.087731555,91.6374 0.052611686,91.6435 0.02632487,91.6495 0.11402037,91.6556 0.2105145,91.6617 0.166703,91.6678 0.11405647,91.6739 0.078990556,91.6799 0.12299544,91.6860 0.24567708,91.6921 0.17518795,91.6982 0.026272548,91.7043 0.11413142,91.7103 0.10524445,91.7164 0.11412745,91.7225 0.14045104,91.7286 0.15785016,91.7347 0.11392283,91.7408 0.096542403,91.7468 0.17553087,91.7529 0.18415694,91.7590 0.13151622,91.7651 0.096406996,91.7712 0.052685525,91.7772 0.087736413,91.7833 0.052566506,91.7894 0.14046706,91.7955 0.17539519,91.8016 0.07885056,91.8077 0.052722398,91.8138 0.07891459,91.8198 0.052477006,91.8259 0.061523542,91.8320 0.32465795,91.8381 0.28055874,91.8442 0.15792511,91.8503 0.11412943,91.8563 0.096428454,91.8624 0.052560102,91.8685 0.052764181,91.8746 0.21947522,91.8807 0.29823905,91.8868 0.23673631,91.8929 0.15797779,91.8990 0.27208596,91.9050 0.34200889,91.9111 0.33338395,91.9172 0.43873343,91.9233 0.41214561,91.9294 0.24540359,91.9355 0.11391455,91.9416 0.052536827,91.9477 -4.4583852e-005,91.9537 9.1122711e-006,91.9598 8.1391945e-006,91.9659 0.0087754158,91.9720 -2.2247021e-005,91.9781 4.0493145e-005,91.9842 0.026317008,91.9903 -4.5873501e-005,91.9964 4.1815427e-005,92.0025 0.026312128,92.0086 -2.7504057e-005,92.0146 -3.7047737e-006,92.0207 4.2329186e-005,92.0268 0.052728679,92.0329 0.078964666,92.0390 0.052519042,92.0451 0.026441852,92.0512 0.21958646,92.0573 0.29823267,92.0634 0.21025713,92.0695 0.11422421,92.0756 0.36017835,92.0817 0.48238447,92.0878 0.29777929,92.0938 0.13144791,92.0999 0.12281334,92.1060 0.052453902,92.1121 -6.5268301e-005,92.1182 0.0088551454,92.1243 0.096640527,92.1304 0.16669713,92.1365 0.11386321,92.1426 -9.1746508e-005,92.1487 2.3064273e-005,92.1548 -5.0299184e-007,92.1609 0.026392937,92.1670 0.087740041,92.1731 0.052569535,92.1792 0.026312644,92.1853 0.052660525,92.1914 0.087763712,92.1975 0.13176994,92.2036 0.21952668,92.2097 0.31593242,92.2158 0.37697852,92.2219 0.15762523,92.2280 0.14045405,92.2341 0.2105532,92.2402 0.15774634,92.2463 0.052475788,92.2524 0.0088591846,92.2585 0.11425652,92.2646 0.21053231,92.2707 0.15769099,92.2768 0.096384771,92.2829 0.061402425,92.2890 -1.992792e-005,92.2951 -4.9462874e-006,92.3012 3.9718667e-005,92.3073 0.052844953,92.3134 0.14045417,92.3195 0.14918421,92.3256 0.23687245,92.3317 0.19280231,92.3378 0.078748181,92.3439 -8.2868835e-005,92.3500 0.0088365506,92.3561 0.035067484,92.3622 -3.0232818e-006,92.3683 0.079180241,92.3744 0.25459936,92.3805 0.29815599,92.3866 0.14010687,92.3927 0.026190009,92.3988 -5.4811912e-006,92.4049 0.026340859,92.4110 0.079028465,92.4171 0.14916654,92.4232 0.09641023,92.4293 0.026260439,92.4354 0.0087554846,92.4415 2.4873758e-005,92.4476 0.026328782,92.4537 0.0087372502,92.4598 -2.1165313e-006,92.4659 7.0383504e-007,92.4720 -6.9869134e-007,92.4782 2.091045e-006,92.4843 -7.6660644e-006,92.4904 2.857566e-005,92.4965 0.052792348,92.5026 0.14040147,92.5087 0.096352711,92.5148 0.026229054,92.5209 -7.0230503e-006,92.5270 0.026397191,92.5331 0.12290742,92.5392 0.19298913,92.5453 0.18413982,92.5514 0.096405245,92.5576 -6.0957453e-005,92.5637 0.00010370043,92.5698 0.087817468,92.5759 0.096490316,92.5820 0.1140705,92.5881 0.11407939,92.5942 0.11397818,92.6003 0.052493729,92.6064 0.008703297,92.6125 5.2065563e-005,92.6187 0.052707117,92.6248 0.052551493,92.6309 -3.0276406e-005,92.6370 0.0087678041,92.6431 0.0088692596,92.6492 0.10537354,92.6553 0.10514513,92.6614 0.052666936,92.6675 0.11421613,92.6737 0.22801369,92.6798 0.21058488,92.6859 0.33360842,92.6920 0.33324587,92.6981 0.21908404,92.7042 0.19300884,92.7103 0.2630969,92.7165 0.18402438,92.7226 0.079035379,92.7287 0.17567812,92.7348 0.25435922,92.7409 0.18404604,92.7470 0.13149482,92.7531 0.10540119,92.7593 0.21057284,92.7654 0.1226045,92.7715 0.026225504,92.7776 -1.0331754e-005,92.7837 3.6914007e-006,92.7898 0.052655388,92.7960 0.16671029,92.8021 0.24571621,92.8082 0.20187309,92.8143 0.14036374,92.8204 0.096326202,92.8265 0.026241364,92.8327 0.052744497,92.8388 0.10530404,92.8449 0.11398984,92.8510 0.13169143,92.8571 0.25447714,92.8633 0.23675509,92.8694 0.21917607,92.8755 0.20168532,92.8816 0.1929381,92.8877 0.035026573,92.8939 0.026444567,92.9000 0.14046611,92.9061 0.14024547,92.9122 0.1141029,92.9183 0.25462136,92.9245 0.26305985,92.9306 0.13146195,92.9367 0.21936809,92.9428 0.28944871,92.9489 0.22792475,92.9551 0.10526014,92.9612 0.11410122,92.9673 0.087660231,92.9734 0.12283025,92.9796 0.18428463,92.9857 0.18413721,92.9918 0.061275747,92.9979 -2.16347e-005,93.0040 0.026342183,93.0102 0.061419509,93.0163 0.052676555,93.0224 0.11417055,93.0285 0.19296555,93.0347 0.096354403,93.0408 0.026246071,93.0469 5.2986088e-005,93.0530 0.07906872,93.0592 0.11394383,93.0653 0.14101616,93.0714 0.83475268,93.0775 2.0105112,93.0837 3.3533022,93.0898 4.1579895,93.0959 3.0408022,93.1021 1.252017,93.1082 0.35030067,93.1143 0.16640836,93.1204 0.026200227,93.1266 0.087879978,93.1327 0.14032392,93.1388 0.096463211,93.1449 0.1052641,93.1511 0.09664508,93.1572 0.18433112,93.1633 0.14896283,93.1695 0.11394164,93.1756 0.087645724,93.1817 0.052567411,93.1879 0.035112869,93.1940 0.043932956,93.2001 0.061422188,93.2062 0.070068806,93.2124 0.052603997,93.2185 0.052641388,93.2246 -4.0320094e-005,93.2308 0.0088102464,93.2369 0.10536584,93.2430 0.21932966,93.2492 0.15779907,93.2553 0.035026859,93.2614 0.079217426,93.2676 0.43028551,93.2737 0.62283468,93.2798 0.41187775,93.2860 0.09617269,93.2921 0.061591722,93.2982 0.20212537,93.3044 0.29829255,93.3105 0.26294145,93.3166 0.1927962,93.3228 0.26320165,93.3289 0.31584811,93.3350 0.19283681,93.3412 0.052452713,93.3473 0.21052542,93.3534 0.29831806,93.3596 0.18420248,93.3657 0.052572101,93.3718 -5.3140604e-005,93.3780 9.700752e-005,93.3841 0.11421844,93.3902 0.22807547,93.3964 0.23684925,93.4025 0.25449067,93.4087 0.21923664,93.4148 0.14021191,93.4209 0.105299,93.4271 0.14032681,93.4332 0.078853704,93.4393 0.10534363,93.4455 0.20186907,93.4516 0.2280529,93.4578 0.19312423,93.4639 0.28952676,93.4700 0.175184,93.4762 0.10530236,93.4823 0.21067587,93.4885 0.21918987,93.4946 0.10507689,93.5007 0.026293503,93.5069 0.052708238,93.5130 0.096608348,93.5192 0.19307952,93.5253 0.22798583,93.5314 0.17543477,93.5376 0.26323095,93.5437 0.28949326,93.5499 0.27198678,93.5560 0.24556133,93.5621 0.21033642,93.5683 0.18410963,93.5744 0.14032856,93.5806 0.061365694,93.5867 0.026404181,93.5929 0.11415659,93.5990 0.10512074,93.6051 -0.00012111508,93.6113 2.825081e-005,93.6174 8.1224352e-006,93.6236 0.052658357,93.6297 0.096562043,93.6359 0.15806434,93.6420 0.27188721,93.6482 0.14894229,93.6543 0.052645542,93.6604 0.052653749,93.6666 0.20190506,93.6727 0.34216374,93.6789 0.25432777,93.6850 0.17546292,93.6912 0.11399254,93.6973 0.14034751,93.7035 0.16664939,93.7096 0.15783851,93.7158 0.08761169,93.7219 -5.0766033e-005,93.7281 1.3795818e-005,93.7342 -4.4134449e-006,93.7404 3.8571452e-006,93.7465 -1.101568e-005,93.7527 4.0208794e-005,93.7588 0.02632935,93.7649 0.0087311789,93.7711 -1.3508443e-005,93.7772 0.026455009,93.7834 0.17560463,93.7895 0.21046096,93.7957 0.13140672,93.8018 0.035095099,93.8080 0.096621424,93.8141 0.16677757,93.8203 0.28969771,93.8264 0.40347946,93.8326 0.24529453,93.8387 0.12266364,93.8449 0.087704703,93.8510 0.026394388,93.8572 0.096581534,93.8634 0.096414208,93.8695 0.061473712,93.8757 0.11411817,93.8818 0.087531544,93.8880 0.034998357,93.8941 0.11409868,93.9003 0.13156506,93.9064 0.17548488,93.9126 0.28953809,93.9187 0.19290374,93.9249 0.087923028,93.9310 0.28085434,93.9372 0.23664887,93.9433 0.11392371,93.9495 0.052573752,93.9557 0.026283771,93.9618 0.11403772,93.9680 0.12280654,93.9741 0.078955352,93.9803 0.05264239,93.9864 0.052628327,93.9926 0.14043957,93.9987 0.18429224,94.0049 0.2105508,94.0111 0.19294342,94.0172 0.1138967,94.0234 0.0263151,94.0295 0.078974046,94.0357 0.1227673,94.0418 0.24578938,94.0480 0.33366913,94.0542 0.44758993,94.0603 0.54389334,94.0665 0.49998921,94.0726 1.0382826,94.0788 4.1567264,94.0850 8.5128689,94.0911 8.3982248,94.0973 4.0276041,94.1034 0.81350815,94.1096 0.51775002,94.1158 0.57003826,94.1219 0.41201583,94.1281 0.21020922,94.1342 0.034909081,94.1404 0.00011818062,94.1466 0.10557507,94.1527 0.22820222,94.1589 0.18402836,94.1650 0.078668617,94.1712 0.008750611,94.1774 0.1231116,94.1835 0.30715373,94.1897 0.24530019,94.1959 0.04380266,94.2020 0.10540266,94.2082 0.10521528,94.2143 0.14031719,94.2205 0.1403048,94.2267 0.096403621,94.2328 -5.6019864e-005,94.2390 7.4210861e-006,94.2452 0.008814537,94.2513 0.096521214,94.2575 0.14929144,94.2637 0.19327521,94.2698 0.21926734,94.2760 0.14886612,94.2822 0.14916961,94.2883 0.28083622,94.2945 0.24558765,94.3007 0.21038596,94.3068 0.087491445,94.3130 -1.7411545e-005,94.3192 0.061519597,94.3253 0.13154745,94.3315 0.034990985,94.3377 3.1055858e-006,94.3438 -1.8826075e-005,94.3500 7.2204879e-005,94.3562 0.10546618,94.3623 0.19301145,94.3685 0.16655372,94.3747 0.14030366,94.3808 0.087625042,94.3870 0.052613009,94.3932 0.13166943,94.3993 0.18429062,94.4055 0.17556353,94.4117 0.19291507,94.4179 0.087547481,94.4240 0.061499201,94.4302 0.14917113,94.4364 0.096357748,94.4425 0.026235394,94.4487 2.1042115e-005,94.4549 0.035159118,94.4610 0.061389577,94.4672 0.11406963,94.4734 0.18446232,94.4796 0.27209821,94.4857 0.21909402,94.4919 0.087464362,94.4981 0.05266168,94.5043 0.14039661,94.5104 0.11393204,94.5166 0.026263444,94.5228 5.9235886e-006,94.5289 0.052686211,94.5351 0.21945913,94.5413 0.33348417,94.5475 0.27189776,94.5536 0.14018616,94.5598 0.087680653,94.5660 0.12315666,94.5722 0.43012708,94.5783 0.57868361,94.5845 0.3504979,94.5907 0.14036936,94.5969 0.12295646,94.6030 0.14906865,94.6092 0.1051003,94.6154 0.026224488,94.6216 -5.2504502e-006,94.6278 7.9788988e-006,94.6339 0.026316162,94.6401 0.05267689,94.6463 0.061511587,94.6525 0.10532569,94.6586 0.17555971,94.6648 0.28963003,94.6710 0.33350292,94.6772 0.37729311,94.6834 0.38582394,94.6895 0.29800627,94.6957 0.14881235,94.7019 0.035173308,94.7081 0.28998461,94.7143 0.49999344,94.7204 0.29778484,94.7266 0.052406467,94.7328 6.0808314e-005,94.7390 0.052749746,94.7452 0.087719843,94.7513 0.052510355,94.7575 -5.011935e-005,94.7637 0.017593456,94.7699 0.061551977,94.7761 0.22827086,94.7822 0.35089985,94.7884 0.26295793,94.7946 0.078778386,94.8008 0.035121959,94.8070 0.061515186,94.8132 0.09655825,94.8193 0.087561592,94.8255 0.026190773,94.8317 0.096526414,94.8379 0.14034347,94.8441 0.052624408,94.8503 2.7783944e-005,94.8564 0.026375877,94.8626 0.052692797,94.8688 0.14047115,94.8750 0.33349532,94.8812 0.42104676,94.8874 0.30689132,94.8936 0.18414009,94.8997 0.12273212,94.9059 0.05248794,94.9121 8.563984e-005,94.9183 0.16714868,94.9245 0.43892103,94.9307 0.46456292,94.9369 0.17500737,94.9430 0.15790556,94.9492 0.30700624,94.9554 0.14902686,94.9616 0.026298417,94.9678 -8.9253545e-006,94.9740 2.9678353e-005,94.9802 0.0528877,94.9864 0.21064763,94.9925 0.18409494,94.9987 0.14902686,95.0049 0.07883215,95.0111 0.026254805,95.0173 -1.8802712e-005,95.0235 0.0088171111,95.0297 0.05265354,95.0359 0.12279122,95.0421 0.25451064,95.0483 0.19259329,95.0544 0.45068553,95.0606 4.1844683,95.0668 9.1641788,95.0730 10.251569,95.0792 6.7033505,95.0854 3.4344077,95.0916 2.262507,95.0978 2.2374032,95.1040 2.3152595,95.1102 1.6295754,95.1164 0.56895274,95.1226 0.18401527,95.1288 0.052444465,95.1349 0.017655512,95.1411 0.140508,95.1473 0.15783079,95.1535 0.087563798,95.1597 -7.0664493e-005,95.1659 1.9142943e-005,95.1721 -5.9020244e-006,95.1783 4.4639664e-006,95.1845 -1.1954298e-005,95.1907 0.0088588791,95.1969 0.087821893,95.2031 0.087615691,95.2093 0.0086887395,95.2155 0.026367133,95.2217 0.087746158,95.2279 0.0964889,95.2341 0.079032034,95.2403 0.096608222,95.2465 0.14044788,95.2527 0.19305301,95.2589 0.20159487,95.2651 0.078711994,95.2713 0.026323879,95.2775 0.11419716,95.2837 0.18423429,95.2898 0.11393415,95.2960 0.052546639,95.3022 0.052675541,95.3084 0.14039342,95.3146 0.087610818,95.3208 0.0087689199,95.3270 0.052803017,95.3332 0.14047246,95.3394 0.14021815,95.3456 0.052506965,95.3518 0.05268668,95.3580 0.096550286,95.3642 0.14046216,95.3704 0.17544268,95.3766 0.11388994,95.3829 0.087759607,95.3891 0.14917338,95.3953 0.1227122,95.4015 0.061293881,95.4077 -3.7769234e-005,95.4139 -1.1528906e-005,95.4201 8.3895386e-005,95.4263 0.061450273,95.4325 0.087851427,95.4387 0.16675864,95.4449 0.096338138,95.4511 0.052525852,95.4573 0.061484914,95.4635 0.16673432,95.4697 0.10512577,95.4759 0.061360672,95.4821 0.096480183,95.4883 0.052615359,95.4945 0.026374117,95.5007 0.079071529,95.5069 0.14058347,95.5131 0.34233087,95.5193 0.4647761,95.5255 0.25401527,95.5317 0.026146127,95.5380 4.9082657e-005,95.5442 0.026299164,95.5504 0.026463723,95.5566 0.19324708,95.5628 0.2367184,95.5690 0.11386919,95.5752 0.14917891,95.5814 0.18415707,95.5876 0.12296051,95.5938 0.19327876,95.6000 0.25429097,95.6062 0.19274718,95.6124 0.087493353,95.6187 1.0838085e-005,95.6249 0.079080291,95.6311 0.10521601,95.6373 0.052528173,95.6435 -3.52387e-005,95.6497 0.0088096969,95.6559 0.026337259,95.6621 0.026283244,95.6683 -2.8734898e-005,95.6745 1.0494681e-005,95.6808 -1.3242543e-005,95.6870 0.0088547133,95.6932 0.087822787,95.6994 0.14909481,95.7056 0.14905062,95.7118 0.1141353,95.7180 0.14052217,95.7242 0.14023523,95.7305 0.043659914,95.7367 -4.8385402e-005,95.7429 4.4044406e-005,95.7491 0.052685738,95.7553 0.12290326,95.7615 0.20188068,95.7677 0.17530796,95.7740 0.026167847,95.7802 0.035163991,95.7864 0.12289578,95.7926 0.16657823,95.7988 0.061406482,95.8050 0.087920211,95.8112 0.14039621,95.8175 0.11385282,95.8237 0.052509148,95.8299 0.052634809,95.8361 0.026277723,95.8423 -2.9225932e-005,95.8485 0.026435748,95.8548 0.17572671,95.8610 0.31581929,95.8672 0.18392771,95.8734 0.026159652,95.8796 0.026376285,95.8858 0.078989029,95.8921 0.052593566,95.8983 0.035164628,95.9045 0.14927742,95.9107 0.31608629,95.9169 0.4563742,95.9232 0.34170935,95.9294 0.078618445,95.9356 0.10541928,95.9418 0.33365461,95.9480 0.53518569,95.9543 0.3944791,95.9605 0.14888419,95.9667 0.052599519,95.9729 0.096767478,95.9791 0.23693001,95.9854 0.21027161,95.9916 0.13167623,95.9978 0.228146,96.0040 0.1400732,96.0102 0.026159782,96.0165 9.4655312e-005,96.0227 0.12307614,96.0289 0.23690207,96.0351 0.17519112,96.0414 0.026143668,96.0476 0.026509952,96.0538 0.4841873,96.0600 2.0381539,96.0662 3.4218683,96.0725 2.9712002,96.0787 1.603327,96.0849 0.79802865,96.0911 1.1341921,96.0974 3.4243245,96.1036 4.0603237,96.1098 2.5144951,96.1160 0.99812067,96.1223 0.35038412,96.1285 0.25436926,96.1347 0.24557522,96.1410 0.24565753,96.1472 0.21034247,96.1534 0.16645692,96.1596 0.17547689,96.1659 0.13144813,96.1721 0.096604459,96.1783 0.36888644,96.1845 0.57022411,96.1908 0.41198787,96.1970 0.2631349,96.2032 0.27195817,96.2095 0.16642062,96.2157 0.026182981,96.2219 -1.8431798e-005,96.2281 7.5126845e-005,96.2344 0.087895818,96.2406 0.1667408,96.2468 0.20165078,96.2531 0.13141228,96.2593 0.0087436158,96.2655 0.10558689,96.2717 0.25452682,96.2780 0.26315284,96.2842 0.39471552,96.2904 0.30675918,96.2967 0.078959443,96.3029 0.087688923,96.3091 0.026138091,96.3154 5.2718453e-005,96.3216 0.07906875,96.3278 0.11402788,96.3341 0.061280284,96.3403 0.052645542,96.3465 0.40363595,96.3528 0.66674334,96.3590 0.62296087,96.3652 0.46501115,96.3715 0.2718451,96.3777 0.16644853,96.3839 0.052448906,96.3902 0.017526297,96.3964 0.052742768,96.4026 0.11424795,96.4089 0.20174763,96.4151 0.11381739,96.4213 0.026217699,96.4276 0.0087989587,96.4338 0.05275188,96.4400 0.087696865,96.4463 0.026171481,96.4525 0.008874476,96.4588 0.17588168,96.4650 0.44757155,96.4712 0.45589086,96.4775 0.29790452,96.4837 0.078877024,96.4899 0.08777485,96.4962 0.052530106,96.5024 0.026296036,96.5086 0.096588247,96.5149 0.17569606,96.5211 0.27191207,96.5274 0.15776111,96.5336 0.14044307,96.5398 0.14915256,96.5461 0.13154961,96.5523 0.14041139,96.5586 0.23695786,96.5648 0.28064743,96.5710 0.22792257,96.5773 0.21051158,96.5835 0.31586868,96.5898 0.36849988,96.5960 0.35080495,96.6022 0.17526849,96.6085 0.078806318,96.6147 0.035140064,96.6210 0.18438849,96.6272 0.25430784,96.6335 0.17544428,96.6397 0.19319226,96.6459 0.32453248,96.6522 0.20146084,96.6584 0.026296116,96.6647 0.1671035,96.6709 0.38615638,96.6772 0.28922209,96.6834 0.11376835,96.6896 0.043794949,96.6959 0.061457593,96.7021 0.070134401,96.7084 0.078929879,96.7146 0.14050254,96.7209 0.20162159,96.7271 0.026310666,96.7334 0.17568469,96.7396 0.19282764,96.7458 0.078835338,96.7521 0.087786801,96.7583 0.14047569,96.7646 0.22804482,96.7708 0.15783633,96.7771 0.24552286,96.7833 0.10512449,96.7896 0.087784782,96.7958 0.052735537,96.8021 0.096528068,96.8083 0.087664723,96.8146 0.0614275,96.8208 0.078912012,96.8271 0.052658245,96.8333 0.14047922,96.8396 0.15804641,96.8458 0.18412845,96.8521 0.078641802,96.8583 0.052687433,96.8646 0.2457432,96.8708 0.27181432,96.8771 0.10517684,96.8833 0.061561059,96.8896 0.19315284,96.8958 0.25435698,96.9021 0.17523648,96.9083 0.026190925,96.9146 6.3992788e-006,96.9208 0.052633822,96.9271 0.14913881,96.9333 0.13161445,96.9396 0.078912765,96.9458 4.128463e-007,96.9521 0.052853707,96.9583 0.18445176,96.9646 0.2279145,96.9708 0.11390997,96.9771 0.22825608,96.9833 0.34225801,96.9896 0.43859461,96.9958 0.37698197,97.0021 0.21040072,97.0083 0.18440346,97.0146 0.27205205,97.0209 0.21026064,97.0271 0.078778014,97.0334 0.087697409,97.0396 0.13181669,97.0459 0.29004571,97.0521 0.53529799,97.0584 0.61419463,97.0646 0.94875216,97.0709 2.2416661,97.0772 5.6750736,97.0834 9.5835857,97.0897 9.5387239,97.0959 5.5879951,97.1022 2.1444249,97.1084 0.60356259,97.1147 0.14016943,97.1210 0.28993762,97.1272 0.45625916,97.1335 0.42072442,97.1397 0.24535975,97.1460 0.23678111,97.1522 0.15778178,97.1585 0.06131598,97.1648 -2.8759319e-005,97.1710 0.079054914,97.1773 0.18434855,97.1835 0.166649,97.1898 0.096389271,97.1961 0.052624986,97.2023 0.052631199,97.2086 0.052609708,97.2148 0.10548434,97.2211 0.26346019,97.2274 0.34211618,97.2336 0.37747461,97.2399 0.58808935,97.2462 0.62251455,97.2524 0.43797374,97.2587 0.11370698,97.2649 0.052693445,97.2712 0.078912571,97.2775 -8.4118583e-005,97.2837 0.026501874,97.2900 0.11421034,97.2963 0.14916486,97.3025 0.22790472,97.3088 0.14906816,97.3150 0.21964879,97.3213 0.31583464,97.3276 0.21015579,97.3338 0.052522682,97.3401 0.096578866,97.3464 0.12287553,97.3526 0.16672248,97.3589 0.14022619,97.3652 0.052506696,97.3714 0.026355119,97.3777 0.052605506,97.3840 0.035219852,97.3902 0.17580172,97.3965 0.2631892,97.4028 0.19274805,97.4090 0.11395568,97.4153 0.17565405,97.4216 0.40369698,97.4278 0.50878203,97.4341 0.43832752,97.4404 0.19278303,97.4466 0.14908379,97.4529 0.078868337,97.4592 0.087873064,97.4654 0.2195801,97.4717 0.35996568,97.4780 0.42982376,97.4843 0.31542853,97.4905 0.18384595,97.4968 0.052493397,97.5031 2.2948392e-005,97.5093 -6.2304684e-006,97.5156 1.9717966e-006,97.5219 -1.656097e-006,97.5281 0.026487907,97.5344 0.14933804,97.5407 0.18409696,97.5470 0.087543763,97.5532 0.052621193,97.5595 0.14056246,97.5658 0.28101569,97.5720 0.31572649,97.5783 0.16630504,97.5846 0.026128661,97.5909 0.052631766,97.5971 0.12283473,97.6034 0.17543806,97.6097 0.035059717,97.6160 1.2473478e-006,97.6222 -6.6283783e-006,97.6285 2.5268133e-005,97.6348 0.0526659,97.6411 0.052597579,97.6473 -2.7074759e-005,97.6536 1.3734119e-005,97.6599 0.026330965,97.6662 0.096585564,97.6724 0.19300124,97.6787 0.14911103,97.6850 0.0789368,97.6913 0.02624467,97.6975 0.026287489,97.7038 -1.8287072e-005,97.7101 1.0346595e-005,97.7164 0.0088043446,97.7226 0.026342362,97.7289 0.035084136,97.7352 0.052724086,97.7415 0.13157362,97.7478 0.10520112,97.7540 0.10530965,97.7603 0.10527109,97.7666 0.096441016,97.7729 0.052578378,97.7791 0.026288753,97.7854 -6.0409334e-006,97.7917 -3.0817893e-005,97.7980 0.0089454399,97.8043 0.12302525,97.8105 0.14919317,97.8168 0.23673624,97.8231 0.17517075,97.8294 0.026236041,97.8357 0.079093948,97.8419 0.3425914,97.8482 0.60553724,97.8545 0.49977037,97.8608 0.34201404,97.8671 0.31562033,97.8734 0.13123907,97.8796 -6.9263726e-005,97.8859 0.02633591,97.8922 0.096583031,97.8985 0.17561719,97.9048 0.16662835,97.9111 0.10508224,97.9173 0.03506748,97.9236 0.026297556,97.9299 3.836406e-006,97.9362 0.052724868,97.9425 0.09659227,97.9488 0.21082795,97.9550 0.40363002,97.9613 0.42969325,97.9676 0.41220689,97.9739 0.33338812,97.9802 0.33334804,97.9865 0.30709866,97.9928 0.35070109,97.9990 0.20162979,98.0053 0.35118568,98.0116 0.43857387,98.0179 0.30698091,98.0242 0.35127455,98.0305 0.51771581,98.0368 0.43837574,98.0430 0.53535563,98.0493 0.89597452,98.0556 1.6328093,98.0619 2.0087857,98.0682 2.0977309,98.0745 3.5032814,98.0808 5.0974655,98.0871 4.3821683,98.0934 2.1555042,98.0996 2.2399898,98.1059 9.4359426,98.1122 32.946922,98.1185 45.376602,98.1248 33.512348,98.1311 11.8721,98.1374 3.4588532,98.1437 1.621106,98.1500 0.78870595,98.1563 0.57868737,98.1625 0.34155753,98.1688 0.17535985,98.1751 0.19301191,98.1814 0.14018814,98.1877 0.026183965,98.1940 2.0155983e-005,98.2003 0.02635324,98.2066 0.16675071,98.2129 0.35981852,98.2192 0.39469182,98.2255 0.17534107,98.2318 0.061313242,98.2381 -9.6538744e-005,98.2444 3.2315285e-005,98.2506 -3.2717315e-005,98.2569 9.8560908e-005,98.2632 0.088055737,98.2695 0.21075846,98.2758 0.21023828,98.2821 0.052288391,98.2884 -1.2838886e-005,98.2947 -2.0347592e-005,98.3010 9.4238458e-005,98.3073 0.096670091,98.3136 0.14031908,98.3199 0.10513385,98.3262 0.052589424,98.3325 0.052620478,98.3388 0.017511912,98.3451 -9.7590037e-006,98.3514 2.5503018e-006,98.3577 -4.4146014e-007,98.3640 -7.8472829e-007,98.3703 0.008775508,98.3766 0.026303081,98.3829 4.7268215e-005,98.3892 0.052758634,98.3955 0.087673105,98.4018 0.026218913,98.4081 0.026357679,98.4144 0.061429471,98.4207 0.078980349,98.4270 0.14049625,98.4333 0.23703369,98.4396 0.2278942,98.4459 0.096394338,98.4522 0.13159369,98.4585 0.087792441,98.4648 0.24604031,98.4711 0.38592088,98.4774 0.2717647,98.4837 0.28969222,98.4900 0.34197095,98.4963 0.17507486,98.5026 0.052463733,98.5089 -6.1977807e-005,98.5152 0.008855911,98.5215 0.11428694,98.5278 0.28953671,98.5341 0.27172294,98.5404 0.14021747,98.5467 0.026282448,98.5530 0.026433846,98.5593 0.087719738,98.5656 0.026194705,98.5719 -4.5643592e-006,98.5782 -6.7271626e-006,98.5845 3.147692e-005,98.5908 0.21084177,98.5971 0.45634913,98.6034 0.43837383,98.6097 0.17520837,98.6161 0.078854725,98.6224 1.1590975e-005,98.6287 0.035233084,98.6350 0.096678764,98.6413 0.1491361,98.6476 0.14900126,98.6539 0.13160706,98.6602 0.14908937,98.6665 0.14020321,98.6728 0.15784605,98.6791 0.12296632,98.6854 0.16670334,98.6917 0.10527101,98.6980 0.29860866,98.7044 0.51759434,98.7107 0.37688193,98.7170 0.14021136,98.7233 0.087696761,98.7296 0.078930564,98.7359 0.078875326,98.7422 0.026333617,98.7485 0.14038496,98.7548 0.12270793,98.7611 0.052591182,98.7675 -8.3899595e-006,98.7738 0.026389705,98.7801 0.052627858,98.7864 0.0087134298,98.7927 0.026442733,98.7990 0.17558549,98.8053 0.19282186,98.8116 0.026167007,98.8179 0.035181921,98.8243 0.12280343,98.8306 0.087659262,98.8369 0.017600304,98.8432 0.10563136,98.8495 0.28959173,98.8558 0.26300088,98.8621 0.25457284,98.8685 0.27198893,98.8748 0.18381964,98.8811 0.078834325,98.8874 0.14927018,98.8937 0.11388391,98.9000 0.035033774,98.9063 0.10536898,98.9127 0.19308943,98.9190 0.21933772,98.9253 0.14908707,98.9316 0.087532662,98.9379 -0.00013250569,98.9442 3.4989989e-005,98.9505 -7.4443069e-006,98.9569 -5.2159708e-006,98.9632 2.8311435e-005,98.9695 0.1670271,98.9758 0.53564101,98.9821 0.64031893,98.9885 0.43844336,98.9948 0.62345243,99.0011 1.1585275,99.0074 1.1571469,99.0137 0.42870954,99.0200 0.034904283,99.0264 0.052751347,99.0327 0.096437983,99.0390 0.1232295,99.0453 0.49200022,99.0516 0.86851925,99.0580 1.0969559,99.0643 1.6769546,99.0706 2.0354149,99.0769 1.7096174,99.0832 1.457163,99.0896 4.3017678,99.0959 13.455074,99.1022 18.360512,99.1085 14.408289,99.1148 7.6915951,99.1212 4.9701729,99.1275 3.23334,99.1338 1.4624637,99.1401 0.78033334,99.1465 0.56134868,99.1528 0.3243525,99.1591 0.16649221,99.1654 0.14920917,99.1718 0.18422431,99.1781 0.10507741,99.1844 0.017420646,99.1907 0.0088179931,99.1971 0.079141945,99.2034 0.1580411,99.2097 0.15782858,99.2160 0.11389263,99.2224 0.096467674,99.2287 0.087626934,99.2350 0.026460344,99.2413 0.18468888,99.2477 0.31589729,99.2540 0.2627978,99.2603 0.14027177,99.2666 0.18430628,99.2730 0.15786566,99.2793 0.17551284,99.2856 0.1664748,99.2919 0.078751884,99.2983 0.096526369,99.3046 0.09640947,99.3109 0.026335591,99.3173 0.087791555,99.3236 0.096566349,99.3299 0.17544778,99.3362 0.14031072,99.3426 0.15798734,99.3489 0.14905961,99.3552 0.087602213,99.3616 0.096487783,99.3679 0.15798052,99.3742 0.19304211,99.3805 0.14904326,99.3869 0.052494142,99.3932 0.0087403627,99.3995 0.026389519,99.4059 0.096594624,99.4122 0.2281765,99.4185 0.28068256,99.4249 0.1841995,99.4312 0.18425645,99.4375 0.16658738,99.4439 0.087556034,99.4502 -7.8845173e-005,99.4565 0.0088469787,99.4629 0.11413701,99.4692 0.2018646,99.4755 0.20166007,99.4819 0.026147507,99.4882 -3.5092185e-006,99.4945 -2.1923661e-005,99.5009 9.1211885e-005,99.5072 0.14942151,99.5135 0.30702791,99.5199 0.18396939,99.5262 0.078925923,99.5325 0.1494728,99.5389 0.36860374,99.5452 0.32433403,99.5515 0.16634963,99.5579 -0.0001236567,99.5642 0.026449325,99.5705 0.10545526,99.5769 0.22826812,99.5832 0.27182415,99.5896 0.18415534,99.5959 0.32514706,99.6022 0.6584155,99.6086 0.67500234,99.6149 0.31501809,99.6212 0.043630954,99.6276 0.035092264,99.6339 -1.1757319e-005,99.6403 0.087960407,99.6466 0.21944828,99.6529 0.19284387,99.6593 0.11406013,99.6656 0.16678333,99.6720 0.21912326,99.6783 0.096283376,99.6846 -3.3126966e-005,99.6910 4.1993855e-005,99.6973 0.026316326,99.7037 -4.4603094e-005,99.7100 4.2941021e-005,99.7163 0.052777905,99.7227 0.15809588,99.7290 0.21923135,99.7354 0.11381877,99.7417 0.078855596,99.7480 0.052668288,99.7544 0.052682731,99.7607 0.052628037,99.7671 0.061577555,99.7734 0.14045407,99.7798 0.13138798,99.7861 0.06126735,99.7924 0.026294829,99.7988 -1.8292058e-005,99.8051 4.8652878e-006,99.8115 -1.1677383e-006,99.8178 -1.9472991e-007,99.8242 0.026371278,99.8305 0.087971322,99.8369 0.28990307,99.8432 0.46521989,99.8495 0.44710901,99.8559 0.28030172,99.8622 0.21033297,99.8686 0.14918393,99.8749 0.19321713,99.8813 0.20156397,99.8876 0.087514624,99.8940 0.13172875,99.9003 0.21949491,99.9067 0.2896404,99.9130 0.35070822,99.9194 0.1662796,99.9257 0.026364364,99.9320 0.087905437,99.9384 0.14055608,99.9447 0.21933575,99.9511 0.16653988,99.9574 0.17534389,99.9638 0.14916545,99.9701 0.3073256,99.9765 0.42982438,99.9828 0.30678684,99.9892 0.17534427,99.9955 0.18411106,100.0019 0.16666332,100.0082 0.13153709,100.0146 0.052609123,100.0209 0.10531764,100.0273 0.087601848,100.0336 0.035021707,100.0400 0.07928621,100.0463 0.37792569,100.0527 0.7284742,100.0590 0.77170837,100.0654 0.56991065,100.0718 0.49115121,100.0781 0.91464853,100.0845 5.395483,100.0908 19.507359,100.0972 28.160564,100.1035 22.514963,100.1099 9.5677595,100.1162 2.6692867,100.1226 2.0633636,100.1289 3.7038701,100.1353 4.0684266,100.1416 2.4359086,100.1480 1.2443295,100.1543 0.54317445,100.1607 0.38578686,100.1671 0.32448334,100.1734 0.27211776,100.1798 0.39517632,100.1861 0.55264425,100.1925 0.41183382,100.1988 0.21900873,100.2052 0.12275711,100.2116 0.11399928,100.2179 0.070070475,100.2243 0.017479895,100.2306 0.026361274,100.2370 0.096542433,100.2433 0.087651931,100.2497 -6.1864681e-005,100.2561 0.026521524,100.2624 0.17555007,100.2688 0.22798167,100.2751 0.28957796,100.2815 0.32474223,100.2878 0.41237006,100.2942 0.31555986,100.3006 0.17524925,100.3069 0.16668777,100.3133 0.11390977,100.3196 -8.1931765e-005,100.3260 0.052684259,100.3324 0.14038698,100.3387 0.078904606,100.3451 -2.9912555e-005,100.3514 5.5067158e-006,100.3578 7.8888397e-006,100.3642 0.052817836,100.3705 0.25476038,100.3769 0.41229895,100.3833 0.2452492,100.3896 0.052421287,100.3960 -4.4698959e-006,100.4023 0.079009384,100.4087 0.21080376,100.4151 0.31584531,100.4214 0.17515728,100.4278 0.07887806,100.4342 0.078999899,100.4405 0.087788731,100.4469 0.11398344,100.4533 0.061308801,100.4596 0.079034097,100.4660 0.13163993,100.4723 0.11400616,100.4787 0.11410405,100.4851 0.21074377,100.4914 0.36867601,100.4978 0.4913851,100.5042 0.50859439,100.5105 0.35058531,100.5169 0.23666254,100.5233 0.096361548,100.5296 0.061667744,100.5360 0.19314305,100.5424 0.17519926,100.5487 0.087581232,100.5551 0.096649535,100.5615 0.23711669,100.5678 0.28060672,100.5742 0.12246388,100.5806 0.0086620292,100.5870 0.0087811779,100.5933 0.026463056,100.5997 0.16686469,100.6061 0.23683333,100.6124 0.23683248,100.6188 0.22807911,100.6252 0.14899501,100.6315 0.10518685,100.6379 0.1491936,100.6443 0.13155663,100.6506 0.078835033,100.6570 0.079110876,100.6634 0.28088662,100.6698 0.27176943,100.6761 0.14027828,100.6825 0.10533528,100.6889 0.096450917,100.6952 0.052447993,100.7016 9.9191266e-007,100.7080 0.096742503,100.7144 0.24575502,100.7207 0.27194881,100.7271 0.27179119,100.7335 0.15773103,100.7399 0.10526168,100.7462 0.10537937,100.7526 0.14913306,100.7590 0.12277312,100.7654 0.13147274,100.7717 0.035003245,100.7781 0.096654698,100.7845 0.16664575,100.7909 0.087582141,100.7972 0.052705504,100.8036 0.17572393,100.8100 0.31596449,100.8164 0.27172229,100.8227 0.096179605,100.8291 -0.0001013513,100.8355 8.596485e-005,100.8419 0.052766554,100.8482 0.096561559,100.8546 0.087559134,100.8610 0.0086445082,100.8674 0.087947316,100.8737 0.16682109,100.8801 0.11381399,100.8865 0.0086313048,100.8929 0.0528595,100.8993 0.16691139,100.9056 0.21044645,100.9120 0.12259915,100.9184 0.078889966,100.9248 0.087694079,100.9312 0.08772973,100.9375 0.16669773,100.9439 0.1315835,100.9503 0.087679476,100.9567 0.035022151,100.9631 0.026322635,100.9694 0.061500721,100.9758 0.10534551,100.9822 0.096437499,100.9886 0.052523889,100.9950 0.052769795,101.0013 0.14036697,101.0077 0.19347867,101.0141 1.1874865,101.0205 3.0376189,101.0269 3.1210721,101.0333 1.6547177,101.0396 0.46377996,101.0460 0.57968783,101.0524 0.89543742,101.0588 1.1664915,101.0652 0.85019565,101.0716 0.61386335,101.0779 0.73708659,101.0843 0.96491981,101.0907 0.68396205,101.0971 0.61426163,101.1035 0.8421188,101.1099 0.68380815,101.1162 0.3681823,101.1226 0.36840066,101.1290 0.47394538,101.1354 0.56130642,101.1418 0.26278016,101.1482 0.15774909,101.1546 0.052537277,101.1609 0.061408289,101.1673 0.052585568,101.1737 0.03527198,101.1801 0.16696757,101.1865 0.21923575,101.1929 0.14016347,101.1993 0.078823119,101.2057 0.026234303,101.2120 0.061495587,101.2184 0.18431598,101.2248 0.14902604,101.2312 0.026208373,101.2376 1.9527804e-005,101.2440 0.026353618,101.2504 0.026274785,101.2568 0.0087978672,101.2632 0.10542217,101.2696 0.26320496,101.2759 0.24552678,101.2823 0.122711,101.2887 0.026258675,101.2951 -1.6636122e-005,101.3015 4.0201128e-005,101.3079 0.026378799,101.3143 0.05275562,101.3207 0.14043036,101.3271 0.14910653,101.3335 0.14023954,101.3399 0.052517965,101.3462 0.035067748,101.3526 0.026358739,101.3590 0.10545442,101.3654 0.21939908,101.3718 0.2280179,101.3782 0.18414412,101.3846 0.13152039,101.3910 0.096446089,101.3974 0.11409464,101.4038 0.19313143,101.4102 0.24562091,101.4166 0.21926337,101.4230 0.2456644,101.4294 0.25433707,101.4358 0.17528248,101.4422 0.13155642,101.4486 0.19305956,101.4550 0.15784414,101.4613 0.052495118,101.4677 -5.1535215e-005,101.4741 0.026443241,101.4805 0.13176182,101.4869 0.21060714,101.4933 0.20163409,101.4997 0.0875099,101.5061 -6.9246802e-005,101.5125 3.2541822e-005,101.5189 0.026425738,101.5253 0.087825373,101.5317 0.087591536,101.5381 0.0086545795,101.5445 2.02473e-005,101.5509 -2.0259549e-005,101.5573 6.0794318e-005,101.5637 0.087844864,101.5701 0.14034829,101.5765 0.087603576,101.5829 0.026324514,101.5893 0.096739233,101.5957 0.27208272,101.6021 0.35962617,101.6085 0.32435143,101.6149 0.13144906,101.6213 0.087746352,101.6277 0.052534796,101.6341 -4.4770659e-005,101.6405 3.3917764e-005,101.6469 0.026362764,101.6533 0.061502401,101.6597 0.12286055,101.6661 0.12282847,101.6725 0.17553182,101.6789 0.2457196,101.6853 0.31586,101.6917 0.34209234,101.6982 0.3069115,101.7046 0.22809951,101.7110 0.30709773,101.7174 0.31572795,101.7238 0.22785027,101.7302 0.052436627,101.7366 0.035170127,101.7430 0.0965259,101.7494 0.096563019,101.7558 0.16679351,101.7622 0.184083,101.7686 0.07876911,101.7750 -5.78908e-005,101.7814 7.6969685e-005,101.7878 0.11431799,101.7942 0.33359671,101.8006 0.42094892,101.8070 0.26286668,101.8135 0.078803122,101.8199 0.026293363,101.8263 0.087799489,101.8327 0.21059103,101.8391 0.21049011,101.8455 0.14049162,101.8519 0.21057399,101.8583 0.14017242,101.8647 0.07894823,101.8711 0.11403508,101.8775 0.061295129,101.8839 0.0087105939,101.8904 5.0348106e-005,101.8968 0.052770436,101.9032 0.087658115,101.9096 0.02625663,101.9160 0.14096886,101.9224 0.43914393,101.9288 0.4381997,101.9352 0.18361592,101.9416 0.034847658,101.9481 6.9802569e-005,101.9545 0.10556407,101.9609 0.27225673,101.9673 0.35075906,101.9737 0.20142297,101.9801 0.087539814,101.9865 -7.6188415e-005,101.9929 1.6614793e-005,101.9994 9.7360935e-006,102.0058 0.035181515,102.0122 0.10536448,102.0186 0.22858325,102.0250 0.50930434,102.0314 0.54364061,102.0378 0.37669954,102.0442 0.16631572,102.0507 0.078982837,102.0571 0.14034916,102.0635 0.043632191,102.0699 0.087894157,102.0763 0.37772852,102.0827 0.51774478,102.0892 0.34145844,102.0956 0.5912652,102.1020 4.2473979,102.1084 9.1640129,102.1148 9.1088276,102.1212 4.86724,102.1277 1.0395185,102.1341 1.6277118,102.1405 5.8594227,102.1469 9.8276577,102.1533 8.5636253,102.1597 3.9491386,102.1662 1.436072,102.1726 0.58673745,102.1790 0.28916797,102.1854 0.096379422,102.1918 0.026288953,102.1983 0.017557163,102.2047 0.035081841,102.2111 0.0087487362,102.2175 0.026359325,102.2239 0.035054009,102.2304 0.0088327108,102.2368 0.05266133,102.2432 0.026261343,102.2496 0.052813653,102.2560 0.20197088,102.2625 0.3508876,102.2689 0.31559998,102.2753 0.14891313,102.2817 0.026246302,102.2882 6.6413991e-006,102.2946 0.026391624,102.3010 0.087699987,102.3074 0.026316715,102.3138 0.087880358,102.3203 0.14031996,102.3267 0.087680973,102.3331 0.078969486,102.3395 0.061305802,102.3460 0.052684329,102.3524 0.17551032,102.3588 0.1490428,102.3652 0.078953788,102.3717 0.087700441,102.3781 0.052632704,102.3845 0.087809823,102.3909 0.087574027,102.3974 0.008843326,102.4038 0.18463923,102.4102 0.3509326,102.4166 0.26278344,102.4231 0.052392896,102.4295 3.7146815e-006,102.4359 -1.0026803e-006,102.4423 2.9577234e-007,102.4488 -1.8023108e-007,102.4552 0.026445355,102.4616 0.12298007,102.4681 0.16663031,102.4745 0.13153844,102.4809 0.16678064,102.4873 0.21924537,102.4938 0.19275361,102.5002 0.14028688,102.5066 0.14052491,102.5131 0.21066597,102.5195 0.21037975,102.5259 0.052488189,102.5323 0.0262808,102.5388 0.09671808,102.5452 0.2722491,102.5516 0.23672312,102.5581 0.16639967,102.5645 0.16669588,102.5709 0.26325834,102.5774 0.2191342,102.5838 0.078905605,102.5902 0.088016316,102.5967 0.21949941,102.6031 0.21909876,102.6095 0.087416932,102.6160 -8.8421293e-005,102.6224 6.3510022e-005,102.6288 0.026325492,102.6352 0.0087262942,102.6417 -1.9616577e-006,102.6481 -3.7202503e-006,102.6546 0.0263608,102.6610 0.06151408,102.6674 0.14939158,102.6739 0.32467696,102.6803 0.27161193,102.6867 0.061180066,102.6932 1.4133559e-005,102.6996 0.052778319,102.7060 0.17555191,102.7125 0.14904124,102.7189 0.10522454,102.7253 0.10521604,102.7318 0.052568469,102.7382 0.026293863,102.7446 -2.2272683e-005,102.7511 9.1064321e-006,102.7575 -1.4152347e-005,102.7640 0.0088671818,102.7704 0.12299025,102.7768 0.21936139,102.7833 0.28944868,102.7897 0.35082546,102.7961 0.24547487,102.8026 0.061312716,102.8090 0.02636756,102.8155 0.078988619,102.8219 0.14937924,102.8283 0.26324701,102.8348 0.13129687,102.8412 0.052528344,102.8477 0.079043932,102.8541 0.1316478,102.8605 0.15791008,102.8670 0.19290297,102.8734 0.096373752,102.8799 0.052664462,102.8863 0.070126072,102.8927 -4.3645399e-005,102.8992 0.0087903878,102.9056 -3.0578623e-005,102.9121 3.1566386e-005,102.9185 0.0087399073,102.9249 9.6226453e-005,102.9314 0.087838642,102.9378 0.08767917,102.9443 0.10538442,102.9507 0.14915511,102.9572 0.12272243,102.9636 0.14029031,102.9700 0.15783736,102.9765 0.1403555,102.9829 0.11409534,102.9894 0.12271327,102.9958 0.026244301,103.0023 0.02632881,103.0087 0.026418574,103.0152 0.20229799,103.0216 0.4653033,103.0281 0.51735407,103.0345 0.28882918,103.0409 -0.00026331679,103.0474 0.052730221,103.0538 0.11434475,103.0603 0.41360009,103.0667 0.96537304,103.0732 0.93813574,103.0796 0.85085678,103.0861 0.89504349,103.0925 0.9645716,103.0990 0.55178213,103.1054 0.30675265,103.1119 0.23659338,103.1183 0.10504686,103.1248 0.017528236,103.1312 0.026307264,103.1377 0.0087370789,103.1441 0.096771397,103.1506 0.3864733,103.1570 0.55265707,103.1635 0.35915327,103.1699 0.13125812,103.1764 0.035165492,103.1828 0.096722193,103.1893 0.16664436,103.1957 0.09634465,103.2022 0.14045413,103.2086 0.27209994,103.2151 0.33336917,103.2215 0.26292798,103.2280 0.052429274,103.2344 0.026393175,103.2409 0.06137944,103.2473 0.026334047,103.2538 0.088000163,103.2602 0.21083234,103.2667 0.2895382,103.2731 0.28068593,103.2796 0.26288161,103.2860 0.078543544,103.2925 -5.6342898e-005,103.2989 1.3547245e-005,103.3054 2.1584856e-006,103.3118 -2.2183982e-005,103.3183 8.6584703e-005,103.3248 0.052674126,103.3312 0.026239229,103.3377 0.043987781,103.3441 0.19319703,103.3506 0.25429335,103.3570 0.096245855,103.3635 -4.9747003e-005,103.3699 1.3301408e-005,103.3764 -3.4550178e-006,103.3829 5.1766523e-007,103.3893 1.3847344e-006,103.3958 -6.0571197e-006,103.4022 2.2845523e-005,103.4087 0.052748404,103.4151 0.12290496,103.4216 0.11388306,103.4281 0.026237244,103.4345 0.061584562,103.4410 0.14926131,103.4474 0.26344085,103.4539 0.42987901,103.4604 0.30666178,103.4668 0.13139248,103.4733 0.10531551,103.4797 0.15795437,103.4862 0.14025931,103.4927 0.052514996,103.4991 -2.9135375e-005,103.5056 2.1060448e-005,103.5120 0.052748106,103.5185 0.18442614,103.5250 0.24557047,103.5314 0.10506484,103.5379 0.026236486,103.5443 -3.1178246e-005,103.5508 1.3781103e-005,103.5573 0.05290715,103.5637 0.27224097,103.5702 0.37716168,103.5766 0.28915012,103.5831 0.052378345,103.5896 4.8326969e-005,103.5960 0.052749779,103.6025 0.14048392,103.6090 0.21056676,103.6154 0.18410285,103.6219 0.078768313,103.6284 -1.8012963e-005,103.6348 0.026385685,103.6413 0.026262525,103.6478 0.0087524913,103.6542 0.035190832,103.6607 0.11419439,103.6671 0.19301404,103.6736 0.175256,103.6801 0.052510284,103.6865 0.0087679513,103.6930 4.6502728e-006,103.6995 0.026365416,103.7059 0.052620366,103.7124 0.0087028705,103.7189 9.5684452e-005,103.7253 0.09675552,103.7318 0.21068725,103.7383 0.31578654,103.7447 0.34191599,103.7512 0.21029429,103.7577 0.05256746,103.7642 -3.3636188e-005,103.7706 0.00010664502,103.7771 0.11428186,103.7836 0.19297987,103.7900 0.1137968,103.7965 0.070292354,103.8030 0.22821783,103.8094 0.16649732,103.8159 0.078875571,103.8224 0.052565373,103.8288 -7.5810458e-005,103.8353 0.0001006047,103.8418 0.087805532,103.8483 0.096498363,103.8547 0.13170816,103.8612 0.27186105,103.8677 0.24557205,103.8741 0.23694994,103.8806 0.16657797,103.8871 0.078921333,103.8936 0.10539547,103.9000 0.16660292,103.9065 0.087586604,103.9130 0.079152904,103.9195 0.19319385,103.9259 0.21919678,103.9324 0.14884508,103.9389 0.061418213,103.9453 0.19311483,103.9518 0.1665698,103.9583 0.10520199,103.9648 0.10534199,103.9712 0.14025827,103.9777 0.026259281,103.9842 0.087867849,103.9907 0.14034846,103.9971 0.14917077,104.0036 0.21949351,104.0101 0.31594107,104.0166 0.37725696,104.0231 0.49983084,104.0295 0.48227462,104.0360 0.36880028,104.0425 0.47438496,104.0490 0.64894372,104.0554 0.42921683,104.0619 0.27169257,104.0684 0.19280979,104.0749 0.22820729,104.0814 0.35989159,104.0878 0.37713674,104.0943 0.33340839,104.1008 0.46504343,104.1073 0.38558412,104.1137 0.10495622,104.1202 0.061568834,104.1267 0.17551176,104.1332 0.10512304,104.1397 0.052625958,104.1461 0.096621066,104.1526 0.14029366,104.1591 0.052444309,104.1656 -3.3935561e-005,104.1721 1.1174658e-005,104.1785 -1.0761236e-005,104.1850 0.008845862,104.1915 0.087864242,104.1980 0.14913516,104.2045 0.15782301,104.2110 0.11397473,104.2174 0.043778442,104.2239 1.199516e-005,104.2304 0.026400665,104.2369 0.052699152,104.2434 0.061291538,104.2499 0.053011835,104.2563 0.35150313,104.2628 0.52629948,104.2693 0.45571569,104.2758 0.18373549,104.2823 0.026158372,104.2888 4.5175429e-006,104.2952 -2.4140229e-007,104.3017 0.026494982,104.3082 0.14062615,104.3147 0.25451106,104.3212 0.29813954,104.3277 0.20149232,104.3342 0.10527774,104.3406 0.16678724,104.3471 0.20164199,104.3536 0.14016505,104.3601 0.052638646,104.3666 0.14046983,104.3731 0.14914048,104.3796 0.11393282,104.3861 0.0086474903,104.3925 0.00012297904,104.3990 0.087847918,104.4055 0.087619044,104.4120 0.026210209,104.4185 -1.5352814e-005,104.4250 6.1559299e-006,104.4315 -9.2702758e-006,104.4380 0.026491491,104.4445 0.16681752,104.4509 0.15773922,104.4574 0.052487474,104.4639 -3.6958038e-005,104.4704 6.3299078e-005,104.4769 0.087934427,104.4834 0.18425338,104.4899 0.11381444,104.4964 0.026188651,104.5029 0.052764457,104.5094 0.14944811,104.5159 0.29852626,104.5223 0.35096484,104.5288 0.28039902,104.5353 0.1929926,104.5418 0.53552496,104.5483 0.75436443,104.5548 0.54377115,104.5613 0.40345526,104.5678 0.30680186,104.5743 0.21909352,104.5808 0.12265593,104.5873 0.078875519,104.5938 0.087858826,104.6003 0.18443437,104.6068 0.29852432,104.6133 0.47388449,104.6198 0.45577493,104.6262 0.21015123,104.6327 0.15813191,104.6392 0.26326418,104.6457 0.18391103,104.6522 0.07880152,104.6587 0.05259572,104.6652 0.026251668,104.6717 -3.0669653e-005,104.6782 2.5773199e-005,104.6847 0.026345326,104.6912 0.026273569,104.6977 3.7394046e-005,104.7042 0.026320547,104.7107 -5.7575515e-005,104.7172 0.052709348,104.7237 0.12289613,104.7302 0.10526697,104.7367 0.11399148,104.7432 0.1140313,104.7497 0.078944407,104.7562 0.052568082,104.7627 0.078969456,104.7692 0.27200091,104.7757 0.27181405,104.7822 0.079025857,104.7887 0.19319332,104.7952 0.21059689,104.8017 0.20171937,104.8082 0.14902411,104.8147 0.10510068,104.8212 0.0086701391,104.8277 0.026421303,104.8342 0.096636318,104.8407 0.15788013,104.8472 0.087589398,104.8537 0.035097111,104.8602 0.052714117,104.8667 0.11410872,104.8732 0.16676322,104.8797 0.19295813,104.8862 0.12269144,104.8927 0.087613106,104.8992 0.079068616,104.9057 0.21070206,104.9122 0.19287463,104.9187 0.14910454,104.9252 0.19302472,104.9318 0.14891022,104.9383 -0.00013021835,104.9448 0.026496338,104.9513 0.10539485,104.9578 0.10510478,104.9643 0.0527444,104.9708 0.17552945,104.9773 0.14034355,104.9838 0.2984575,104.9903 0.34202668,104.9968 0.19266841,105.0033 0.026206255,105.0098 0.11415119,105.0163 0.21945274,105.0228 0.33374697,105.0293 0.42101061,105.0359 0.18366662,105.0424 0.281923,105.0489 1.5556771,105.0554 2.816386,105.0619 2.3664837,105.0684 1.3049685,105.0749 0.80016673,105.0814 3.648638,105.0879 8.2067623,105.0944 8.1363029,105.1009 4.431056,105.1075 1.1631558,105.1140 0.62273192,105.1205 0.46471149,105.1270 0.55265296,105.1335 0.48219174,105.1400 0.24529697,105.1465 0.10512489,105.1530 0.096555397,105.1595 0.14047955,105.1661 0.17547803,105.1726 0.16657847,105.1791 0.1050183,105.1856 8.9274281e-006,105.1921 0.079123311,105.1986 0.087739214,105.2051 0.087652117,105.2116 0.04374123,105.2182 0.087728754,105.2247 0.11403213,105.2312 0.052592743,105.2377 0.052707564,105.2442 0.1141131,105.2507 0.11395046,105.2572 0.02619165,105.2638 7.7637051e-005,105.2703 0.11417608,105.2768 0.14028911,105.2833 0.061357703,105.2898 0.096672386,105.2963 0.18423435,105.3029 0.12272549,105.3094 0.14040266,105.3159 0.17538832,105.3224 0.10511792,105.3289 0.035103057,105.3354 0.096580051,105.3420 0.096405163,105.3485 0.026238183,105.3550 0.035189401,105.3615 0.078945234,105.3680 0.035026319,105.3745 0.10538429,105.3811 0.19305032,105.3876 0.14905381,105.3941 0.096574932,105.4006 0.14025815,105.4071 0.02619282,105.4137 0.087811217,105.4202 0.087648883,105.4267 0.026273912,105.4332 0.05275315,105.4397 0.14044791,105.4463 0.14912631,105.4528 0.12274721,105.4593 0.052487995,105.4658 -5.3156764e-005,105.4723 1.2403801e-005,105.4789 0.0088213682,105.4854 0.052697014,105.4919 0.052549478,105.4984 -1.2794136e-005,105.5050 0.052651577,105.5115 0.035135407,105.5180 0.14943287,105.5245 0.29821074,105.5310 0.12249318,105.5376 0.0087293265,105.5441 0.026345128,105.5506 0.026291206,105.5571 0.052813672,105.5637 0.29865438,105.5702 0.47396141,105.5767 0.43856618,105.5832 0.3329764,105.5898 0.16628213,105.5963 0.087625451,105.6028 0.08774063,105.6093 0.0086866142,105.6159 0.00021671734,105.6224 0.17575751,105.6289 0.28101665,105.6354 0.36828479,105.6420 0.15740255,105.6485 0.070082821,105.6550 0.079077631,105.6616 0.21964602,105.6681 0.36837,105.6746 0.20145942,105.6811 0.096375607,105.6877 0.026228236,105.6942 -1.4448379e-005,105.7007 1.46213e-005,105.7073 0.0087825852,105.7138 0.026361449,105.7203 0.070239216,105.7268 0.079087302,105.7334 0.14928386,105.7399 0.19286379,105.7464 0.096236646,105.7530 0.026387252,105.7595 0.16685079,105.7660 0.2104021,105.7726 0.13147478,105.7791 0.12281429,105.7856 0.052543752,105.7921 0.026559025,105.7987 0.18455216,105.8052 0.21032938,105.8117 0.078616031,105.8183 -8.5311527e-005,105.8248 6.0917013e-005,105.8313 0.026310427,105.8379 -4.0052295e-005,105.8444 1.3157948e-005,105.8509 0.026303208,105.8575 0.079106152,105.8640 0.17561264,105.8705 0.23694299,105.8771 0.37724575,105.8836 0.35079411,105.8901 0.23668866,105.8967 0.087519348,105.9032 0.0087727159,105.9097 0.052701838,105.9163 0.052592155,105.9228 0.026260883,105.9294 -2.476651e-005,105.9359 1.2507864e-005,105.9424 -2.526499e-005,105.9490 8.8559311e-005,105.9555 0.088041462,105.9620 0.21073067,105.9686 0.21031567,105.9751 0.087423868,105.9816 0.026265951,105.9882 0.026300054,105.9947 -2.5221196e-005,106.0013 -2.0912545e-005,106.0078 0.035462692,106.0143 0.33391687,106.0209 0.43826354,106.0274 0.14863224,106.0339 0.10532005,106.0405 0.14028837,106.0470 0.026211126,106.0536 -1.7378572e-005,106.0601 0.0265294,106.0666 0.22836737,106.0732 0.88026309,106.0797 3.4350147,106.0863 5.3877301,106.0928 4.8828506,106.0993 2.7067444,106.1059 1.3755611,106.1124 0.76233959,106.1190 0.49959621,106.1255 0.33296537,106.1321 0.14911076,106.1386 0.21938629,106.1451 0.19263257,106.1517 0.2367712,106.1582 0.4211601,106.1648 0.30695149,106.1713 0.15802807,106.1779 0.25452563,106.1844 0.28059667,106.1909 0.18409838,106.1975 0.10520381,106.2040 0.087798059,106.2106 0.11408668,106.2171 0.122905,106.2237 0.21938778,106.2302 0.19276881,106.2368 0.078813978,106.2433 0.07902889,106.2498 0.087683491,106.2564 0.026208421,106.2629 -7.6037672e-006,106.2695 -2.6901382e-006,106.2760 1.8366491e-005,106.2826 0.008771996,106.2891 -1.9008356e-005,106.2957 5.4960474e-006,106.3022 -2.974602e-006,106.3088 6.4024339e-006,106.3153 0.05264597,106.3219 0.12279767,106.3284 0.096497402,106.3350 0.078920595,106.3415 0.052784722,106.3480 0.11415098,106.3546 0.070055,106.3611 0.043851413,106.3677 0.052657638,106.3742 0.061389539,106.3808 0.052533828,106.3873 0.026409028,106.3939 0.20221709,106.4004 0.51776546,106.4070 0.54340911,106.4135 0.21024857,106.4201 0.14065371,106.4266 0.34255266,106.4332 0.64936411,106.4397 0.61370337,106.4463 0.32401353,106.4529 0.061244376,106.4594 0.079189427,106.4660 0.21958618,106.4725 0.27181846,106.4791 0.16653404,106.4856 0.25458401,106.4922 0.28939322,106.4987 0.15772301,106.5053 0.16692688,106.5118 0.3158811,106.5184 0.23649541,106.5249 0.078683183,106.5315 1.5800641e-005,106.5380 0.052742526,106.5446 0.078887098,106.5512 0.017458657,106.5577 1.6663628e-006,106.5643 -1.0967078e-005,106.5708 4.2205578e-005,106.5774 0.026370447,106.5839 0.052664597,106.5905 0.078928731,106.5970 0.052546162,106.6036 -1.9408537e-005,106.6102 -4.8789407e-006,106.6167 3.8928971e-005,106.6233 0.026316727,106.6298 -4.3255837e-005,106.6364 0.0088397497,106.6429 0.052640393,106.6495 0.026260972,106.6561 0.026324231,106.6626 0.052629568,106.6692 0.035138503,106.6757 0.096790306,106.6823 0.26333913,106.6888 0.24533141,106.6954 0.11393119,106.7020 0.16679345,106.7085 0.20168076,106.7151 0.13154437,106.7216 0.096556127,106.7282 0.096369602,106.7348 0.096451223,106.7413 0.30716792,106.7479 0.37718743,106.7544 0.27204505,106.7610 0.17555471,106.7676 0.14011039,106.7741 0.061373059,106.7807 0.15811363,106.7873 0.2368653,106.7938 0.210353,106.8004 0.12270942,106.8069 0.14912362,106.8135 0.0963974,106.8201 0.026257301,106.8266 0.026387958,106.8332 0.09651731,106.8398 0.052549921,106.8463 0.0087519288,106.8529 0.0087738186,106.8595 -1.5072858e-005,106.8660 3.0937503e-005,106.8726 0.096520856,106.8791 0.14041232,106.8857 0.22828127,106.8923 0.37766045,106.8988 0.59657156,106.9054 0.49086308,106.9120 0.30697644,106.9185 0.3603667,106.9251 0.63169193,106.9317 0.42037886,106.9382 0.20128644,106.9448 0.061551761,106.9514 0.30752361,106.9579 0.46506178,106.9645 0.55272114,106.9711 0.55281889,106.9776 0.58731747,106.9842 0.20988503,106.9908 0.1140452,106.9973 0.16671595,107.0039 0.12271104,107.0105 0.19352812,107.0171 0.69411683,107.0236 1.1674154,107.0302 1.5006242,107.0368 1.9574683,107.0433 3.1522295,107.0499 7.9719853,107.0565 43.099655,107.0630 133.98499,107.0696 191.15019,107.0762 149.92064,107.0828 67.562302,107.0893 28.091116,107.0959 27.243074,107.1025 27.713293,107.1090 20.84392,107.1156 11.221802,107.1222 4.7108798,107.1288 1.6025219,107.1353 0.54305851,107.1419 0.18413992,107.1485 0.24570817,107.1551 0.2457736,107.1616 0.35983491,107.1682 0.36823991,107.1748 0.31552607,107.1813 0.2016274,107.1879 0.15782495,107.1945 0.087541163,107.2011 0.061417557,107.2076 0.12285601,107.2142 0.052600987,107.2208 0.026334548,107.2274 0.026266433,107.2339 -3.4512061e-005,107.2405 0.026429163,107.2471 0.19319938,107.2537 0.43872184,107.2603 0.45617312,107.2668 0.27184978,107.2734 0.12266284,107.2800 0.078771673,107.2866 -0.00011084254,107.2931 3.2917869e-005,107.2997 0.035289209,107.3063 0.14946921,107.3129 0.2193377,107.3195 0.22778262,107.3260 0.13136069,107.3326 0.052545045,107.3392 0.096709259,107.3458 0.40369996,107.3523 0.32439747,107.3589 0.19287927,107.3655 0.1315694,107.3721 0.14041135,107.3787 0.11416018,107.3852 0.15797982,107.3918 0.1665663,107.3984 0.10508781,107.4050 0.079110779,107.4116 0.16669761,107.4182 0.078672282,107.4247 0.0087585179,107.4313 0.06150794,107.4379 0.13163118,107.4445 0.14030856,107.4511 0.11405028,107.4576 0.12284693,107.4642 0.078906134,107.4708 0.052519359,107.4774 0.0087726191,107.4840 0.11420562,107.4906 0.18419905,107.4971 0.096340656,107.5037 0.026286358,107.5103 0.061430693,107.5169 0.14040712,107.5235 0.28963113,107.5301 0.28063604,107.5366 0.052487552,107.5432 0.026275875,107.5498 0.088245586,107.5564 0.5803324,107.5630 1.1940832,107.5696 1.4120592,107.5762 1.007603,107.5828 0.47248968,107.5893 0.078657128,107.5959 0.18454795,107.6025 0.22802436,107.6091 0.13143499,107.6157 0.096292228,107.6223 0.017511567,107.6289 0.14920127,107.6354 0.19312085,107.6420 0.21943101,107.6486 0.13141702,107.6552 0.061204597,107.6618 -8.2177794e-005,107.6684 0.0087907417,107.6750 0.02646973,107.6816 0.16686325,107.6882 0.21055718,107.6948 0.22806564,107.7013 0.21933419,107.7079 0.21920981,107.7145 0.12258804,107.7211 0.11398243,107.7277 0.21053143,107.7343 0.15788926,107.7409 0.14046064,107.7475 0.14041223,107.7541 0.14923073,107.7607 0.23692368,107.7673 0.19277196,107.7738 0.052453179,107.7804 0.0087429192,107.7870 0.026413685,107.7936 0.14925291,107.8002 0.18417646,107.8068 0.14046615,107.8134 0.29852611,107.8200 0.38589039,107.8266 0.2101644,107.8332 0.034964383,107.8398 0.035098962,107.8464 0.03514253,107.8530 0.087811157,107.8596 0.11409976,107.8662 0.16665258,107.8728 0.1226469,107.8793 0.026219901,107.8859 0.026393075,107.8925 0.30728704,107.8991 0.43877575,107.9057 0.30696324,107.9123 0.22805938,107.9189 0.23695065,107.9255 0.24555042,107.9321 0.21917553,107.9387 0.30709913,107.9453 0.35960576,107.9519 0.2719022,107.9585 0.33321711,107.9651 0.14014284,107.9717 0.10539757,107.9783 0.20189859,107.9849 0.18414406,107.9915 0.087608501,107.9981 0.061472148,108.0047 0.10528367,108.0113 0.13156801,108.0179 0.24588615,108.0245 0.64088595,108.0311 1.0968719,108.0377 1.0437096,108.0443 0.62236691,108.0509 0.51836777,108.0575 2.3319883,108.0641 9.1288795,108.0707 17.292202,108.0773 18.802439,108.0839 16.060625,108.0905 35.63903,108.0971 75.917152,108.1037 86.46637,108.1103 53.821095,108.1169 18.404316,108.1235 5.895329,108.1301 3.5587423,108.1367 1.8831813,108.1433 0.62210518,108.1499 0.52645808,108.1565 0.49978736,108.1631 0.46485281,108.1698 0.36838669,108.1764 0.37742195,108.1830 0.46504706,108.1896 0.38590017,108.1962 0.37701911,108.2028 0.29793477,108.2094 0.18411866,108.2160 0.13164276,108.2226 0.16673654,108.2292 0.21061872,108.2358 0.23680173,108.2424 0.11375777,108.2490 0.0088796718,108.2556 0.15809794,108.2622 0.2194819,108.2688 0.37725687,108.2754 0.29798383,108.2821 0.20160285,108.2887 0.10519333,108.2953 0.061353017,108.3019 0.017546045,108.3085 0.026314797,108.3151 0.096491732,108.3217 0.18421604,108.3283 0.11401919,108.3349 0.087868281,108.3415 0.14909971,108.3481 0.061293732,108.3548 0.052655559,108.3614 0.052641664,108.3680 0.052626651,108.3746 0.061366584,108.3812 0.11403833,108.3878 0.11400053,108.3944 -2.4612193e-005,108.4010 -2.6044931e-005,108.4076 0.00012880508,108.4143 0.14958926,108.4209 0.35120431,108.4275 0.42082182,108.4341 0.26271743,108.4407 0.09629339,108.4473 0.0087389164,108.4539 0.0088434629,108.4605 0.05268633,108.4672 0.0526402,108.4738 0.061377384,108.4804 0.087706707,108.4870 0.14049312,108.4936 0.17550452,108.5002 0.13157158,108.5068 0.19292952,108.5135 0.1665149,108.5201 0.052551381,108.5267 0.0087951077,108.5333 0.035135277,108.5399 0.052758172,108.5465 0.096440844,108.5531 0.026199875,108.5598 0.02630776,108.5664 0.29133922,108.5730 1.3975518,108.5796 1.9736408,108.5862 1.3834972,108.5929 0.44555673,108.5995 0.14912997,108.6061 0.29848784,108.6127 0.26285133,108.6193 0.10511692,108.6259 0.12281802,108.6326 0.061238293,108.6392 0.026466835,108.6458 0.16696279,108.6524 0.23679569,108.6590 0.17524663,108.6657 0.1139418,108.6723 0.14055201,108.6789 0.29873747,108.6855 0.39464042,108.6921 0.19244486,108.6988 0.061209716,108.7054 0.052622225,108.7120 0.035119191,108.7186 0.026331455,108.7252 0.026295912,108.7319 0.04392273,108.7385 0.28974441,108.7451 0.54388797,108.7517 0.26294369,108.7583 0.12286016,108.7650 0.15793091,108.7716 0.096268393,108.7782 2.1964499e-005,108.7848 0.11426969,108.7915 0.20174982,108.7981 0.16647536,108.8047 0.026181186,108.8113 9.785877e-005,108.8180 0.087827727,108.8246 0.096425831,108.8312 0.052594997,108.8378 0.096587993,108.8445 0.16669255,108.8511 0.11388992,108.8577 -4.9239919e-005,108.8643 0.052675597,108.8710 0.052612927,108.8776 0.0087115681,108.8842 0.00015186235,108.8908 0.11417922,108.8975 0.12285409,108.9041 0.1579822,108.9107 0.14025685,108.9173 0.096365772,108.9240 0.0966115,108.9306 0.1929643,108.9372 0.13159938,108.9439 0.18437111,108.9505 0.20178169,108.9571 0.24551378,108.9637 0.18411367,108.9704 0.21927065,108.9770 0.16666871,108.9836 0.16665591,108.9903 0.10509892,108.9969 0.052561712,109.0035 0.026348652,109.0101 0.07929495,109.0168 0.25465161,109.0234 0.32457751,109.0300 0.53554499,109.0367 0.83350974,109.0433 0.7457189,109.0499 0.93892717,109.0566 1.0001631,109.0632 0.99122679,109.0698 1.1855439,109.0765 2.6182179,109.0831 4.924953,109.0897 7.0925074,109.0964 10.743018,109.1030 13.642736,109.1096 13.639804,109.1163 12.61058,109.1229 9.563076,109.1295 5.3776288,109.1362 1.706157,109.1428 0.78966421,109.1494 0.80712402,109.1561 0.6135053,109.1627 0.19245002,109.1693 0.035054419,109.1760 0.061505757,109.1826 0.10531889,109.1892 0.096373789,109.1959 0.026255269,109.2025 0.052810095,109.2091 0.10522678,109.2158 0.12267173,109.2224 0.14031954,109.2290 0.05262401,109.2357 0.052715432,109.2423 0.10537131,109.2490 0.13166484,109.2556 0.14917402,109.2622 0.14896362,109.2689 0.078771211,109.2755 0.052640449,109.2821 0.043974016,109.2888 0.096512459,109.2954 0.061344661,109.3021 0.061496142,109.3087 0.10538218,109.3153 0.14909743,109.3220 0.13149101,109.3286 0.15805528,109.3353 0.27191764,109.3419 0.14891557,109.3485 0.096549489,109.3552 0.15796773,109.3618 0.14021239,109.3685 0.026153639,109.3751 0.00010339265,109.3817 0.08793547,109.3884 0.15799744,109.3950 0.15774481,109.4017 0.052409504,109.4083 -3.2090986e-005,109.4150 0.026340812,109.4216 0.0087557696,109.4282 1.192963e-005,109.4349 0.026419772,109.4415 0.052580275,109.4482 -8.6893648e-005,109.4548 0.026444463,109.4615 0.11417571,109.4681 0.17579873,109.4747 0.31603694,109.4814 0.28901061,109.4880 0.078603595,109.4947 0.15802264,109.5013 0.21054815,109.5080 0.078813508,109.5146 0.026244147,109.5213 0.0087944428,109.5279 0.026374202,109.5346 0.061466511,109.5412 0.07896959,109.5478 0.078859597,109.5545 0.026250478,109.5611 0.052653749,109.5678 0.052613351,109.5744 0.0087596383,109.5811 -6.048092e-006,109.5877 2.6018146e-005,109.5944 0.052690573,109.6010 0.096521899,109.6077 0.11397818,109.6143 0.11399516,109.6210 0.061505727,109.6276 0.07900662,109.6343 0.078948043,109.6409 0.10541943,109.6476 0.18437251,109.6542 0.21043527,109.6609 0.17536397,109.6675 0.21061322,109.6742 0.21925448,109.6808 0.19293199,109.6875 0.1754318,109.6941 0.11396006,109.7008 0.070021652,109.7074 0.079049081,109.7141 0.28111258,109.7207 0.38607481,109.7274 0.30680186,109.7340 0.23663878,109.7407 0.18414193,109.7473 0.12269355,109.7540 0.035022609,109.7606 0.09654963,109.7673 0.1930375,109.7739 0.2194358,109.7806 0.18434991,109.7872 0.16644672,109.7939 0.026082451,109.8006 3.642209e-005,109.8072 0.035253491,109.8139 0.11405925,109.8205 0.052456722,109.8272 0.0087759988,109.8338 0.052675422,109.8405 0.052595135,109.8471 0.035046548,109.8538 0.026339559,109.8605 0.026435865,109.8671 0.070254825,109.8738 0.087729,109.8804 0.16678154,109.8871 0.34226373,109.8937 0.35091689,109.9004 0.36846673,109.9070 0.34198403,109.9137 0.19281106,109.9204 0.15784821,109.9270 0.087502606,109.9337 4.4184173e-005,109.9403 0.1055778,109.9470 0.17540014,109.9537 0.10500507,109.9603 0.026249249,109.9670 0.026308296,109.9736 -3.0845735e-005,109.9803 0.026497561,109.9870 0.11411849,109.9936 0.087619171,110.0003 0.052524477,110.0069 0.052566148,110.0136 0.14038374,110.0203 0.19297774,110.0269 0.14038056,110.0336 0.14051673,110.0402 0.14922078,110.0469 0.2107003,110.0536 0.41294447,110.0602 0.76348817,110.0669 1.5385804,110.0735 4.8829899,110.0802 7.4929991,110.0869 6.9092765,110.0935 4.3821702,110.1002 4.6578269,110.1069 14.593046,110.1135 31.27865,110.1202 33.704674,110.1268 19.870008,110.1335 5.7984471,110.1402 2.2522368,110.1468 1.2006065,110.1535 0.90295798,110.1602 0.51705855,110.1668 0.49138585,110.1735 0.51774734,110.1802 0.48231012,110.1868 0.2539643,110.1935 0.12263034,110.2002 0.087645486,110.2068 0.026277879,110.2135 0.061558135,110.2202 0.15801582,110.2268 0.26303783,110.2335 0.27177036,110.2402 0.23683032,110.2468 0.12279329,110.2535 0.052681118,110.2602 0.079059958,110.2668 0.10526191,110.2735 0.11409372,110.2802 0.14035189,110.2868 0.10516447,110.2935 0.096499875,110.3002 0.087632135,110.3069 0.0086751906,110.3135 0.0088312002,110.3202 0.035159063,110.3269 0.079138607,110.3335 0.18427373,110.3402 0.15782997,110.3469 0.21948682,110.3535 0.31591821,110.3602 0.31569079,110.3669 0.30693382,110.3736 0.27176523,110.3802 0.10506602,110.3869 0.026246754,110.3936 0.035164088,110.4002 0.14926551,110.4069 0.16663173,110.4136 0.070025362,110.4203 -4.7080244e-005,110.4269 0.035339464,110.4336 0.14921479,110.4403 0.166447,110.4470 0.087620728,110.4536 0.026300488,110.4603 -5.5436981e-006,110.4670 -8.2415818e-006,110.4736 0.035156224,110.4803 0.14055289,110.4870 0.2105874,110.4937 0.1932065,110.5003 0.33361256,110.5070 0.3242214,110.5137 0.13116199,110.5204 0.026339207,110.5271 0.11457192,110.5337 0.31592661,110.5404 0.22765838,110.5471 0.16665974,110.5538 0.18420504,110.5604 0.087555297,110.5671 0.10545912,110.5738 0.28097722,110.5805 0.30696711,110.5871 0.23655498,110.5938 0.087495081,110.6005 0.052586194,110.6072 0.22805883,110.6139 0.30701062,110.6205 0.14030494,110.6272 8.6259883e-005,110.6339 0.087889038,110.6406 0.14035216,110.6473 0.09636271,110.6539 0.026203802,110.6606 0.079136796,110.6673 0.28977928,110.6740 0.3157452,110.6807 0.15761401,110.6873 0.026144784,110.6940 2.458828e-005,110.7007 0.02644757,110.7074 0.087920956,110.7141 0.15793252,110.7207 0.16643077,110.7274 0.078792229,110.7341 0.052704807,110.7408 0.13183293,110.7475 0.29831719,110.7542 0.18403898,110.7608 0.10514691,110.7675 0.096574716,110.7742 0.27236861,110.7809 0.47377121,110.7876 0.36808011,110.7943 0.38577145,110.8009 0.40343553,110.8076 0.27188271,110.8143 0.14032505,110.8210 0.087687299,110.8277 0.0087898262,110.8344 0.052714936,110.8411 0.10529274,110.8477 0.13163194,110.8544 0.14916757,110.8611 0.14916132,110.8678 0.1491999,110.8745 0.17559488,110.8812 0.27182075,110.8879 0.16643821,110.8945 0.14030194,110.9012 0.052517422,110.9079 0.00884098,110.9146 0.12313319,110.9213 0.2984499,110.9280 0.27157804,110.9347 0.087734669,110.9414 0.42152455,110.9480 0.54379088,110.9547 0.37710389,110.9614 0.27188334,110.9681 0.17515837,110.9748 0.10537732,110.9815 0.2721054,110.9882 0.34189957,110.9949 0.27176628,111.0016 0.12263145,111.0083 0.27286488,111.0149 1.4933927,111.0216 2.7731123,111.0283 2.6918199,111.0350 1.603931,111.0417 1.3163956,111.0484 4.1551242,111.0551 17.396757,111.0618 36.908554,111.0685 45.804268,111.0752 36.643349,111.0819 19.551971,111.0886 11.970486,111.0952 13.17138,111.1019 14.095002,111.1086 10.878062,111.1153 6.7215395,111.1220 4.8495193,111.1287 5.7132831,111.1354 7.9483862,111.1421 7.0473447,111.1488 2.7229726,111.1555 0.71830446,111.1622 0.25428581,111.1689 0.25438169,111.1756 0.18410623,111.1823 0.1667757,111.1890 0.272073,111.1957 0.26310676,111.2024 0.22782272,111.2091 0.078729406,111.2158 0.0087949112,111.2225 0.026374541,111.2292 0.087888725,111.2359 0.15791678,111.2425 0.12268461,111.2492 0.087624453,111.2559 -7.0536757e-005,111.2626 0.0088747898,111.2693 0.19347394,111.2760 0.4827753,111.2827 0.37686118,111.2894 0.25405204,111.2961 0.17541122,111.3028 0.2375804,111.3095 0.58838546,111.3162 0.56951189,111.3229 0.20989637,111.3296 0.1139611,111.3363 0.10530441,111.3430 0.17551664,111.3497 0.21080798,111.3564 0.35099962,111.3631 0.2363918,111.3698 0.087623514,111.3765 0.18446074,111.3832 0.32479152,111.3899 0.37705573,111.3966 0.17510836,111.4034 0.087638721,111.4101 0.12274106,111.4168 0.096442983,111.4235 0.035077147,111.4302 0.026372107,111.4369 0.14039643,111.4436 0.16685028,111.4503 0.3337889,111.4570 0.49988595,111.4637 0.24525334,111.4704 0.16650987,111.4771 0.026236957,111.4838 0.11412191,111.4905 0.096454896,111.4972 0.026240848,111.5039 0.052782521,111.5106 0.18451668,111.5173 0.28061691,111.5240 0.22810712,111.5307 0.39493227,111.5374 0.35057959,111.5441 0.16639528,111.5509 0.061348747,111.5576 0.02634888,111.5643 0.026312046,111.5710 -5.0643397e-005,111.5777 0.0088434638,111.5844 0.087958544,111.5911 0.20204099,111.5978 0.24561872,111.6045 0.1662865,111.6112 0.052508216,111.6179 0.15832487,111.6246 0.2984826,111.6314 0.27176055,111.6381 0.2368311,111.6448 0.38633525,111.6515 0.50888085,111.6582 0.464935,111.6649 0.46473446,111.6716 0.26276121,111.6783 0.14882591,111.6850 0.034954231,111.6917 0.052673891,111.6985 0.0262165,111.7052 -1.4017763e-006,111.7119 0.052770752,111.7186 0.14038627,111.7253 0.078815185,111.7320 0.026397094,111.7387 0.14064674,111.7454 0.32475755,111.7522 0.36830869,111.7589 0.21901062,111.7656 0.078783326,111.7723 0.061589807,111.7790 0.23706709,111.7857 0.27191171,111.7924 0.21042579,111.7992 0.14025225,111.8059 0.087523378,111.8126 0.035105683,111.8193 0.28107688,111.8260 0.46522233,111.8327 0.47350278,111.8394 0.19258623,111.8462 0.14923628,111.8529 0.34258351,111.8596 0.50889784,111.8663 0.37675282,111.8730 0.14006822,111.8797 0.16685969,111.8865 0.28095725,111.8932 0.29814449,111.8999 0.19264933,111.9066 0.087565824,111.9133 0.043927539,111.9200 0.061322454,111.9268 0.035173975,111.9335 0.14064458,111.9402 0.19312003,111.9469 0.24554786,111.9536 0.21039785,111.9604 0.18415767,111.9671 0.11381706,111.9738 0.026298579,111.9805 0.11433478,111.9872 0.26350087,111.9940 0.35947263,112.0007 0.18379106,112.0074 0.17562518,112.0141 0.51813549,112.0208 0.82527155,112.0276 0.99987757,112.0343 0.65739191,112.0410 0.55257237,112.0477 1.0365651,112.0544 2.6621313,112.0612 4.6625051,112.0679 6.3722444,112.0746 11.134005,112.0813 54.739838,112.0881 203.41025,112.0948 319.72681,112.1015 272.44052,112.1082 128.69937,112.1150 40.651928,112.1217 21.550245,112.1284 16.042419,112.1351 11.31411,112.1418 5.7017684,112.1486 2.3303101,112.1553 1.2188971,112.1620 1.1575712,112.1687 0.56055743,112.1755 0.3157883,112.1822 0.3334915,112.1889 0.42138547,112.1957 0.52628458,112.2024 0.37644091,112.2091 0.12276083,112.2158 0.31632614,112.2226 0.49124065,112.2293 0.49988124,112.2360 0.39430502,112.2427 0.20163806,112.2495 0.41283154,112.2562 0.56165743,112.2629 0.42963195,112.2697 0.3680951,112.2764 0.23648833,112.2831 0.034996264,112.2898 0.052716706,112.2966 0.078978084,112.3033 0.096533246,112.3100 0.11406054,112.3168 0.21062781,112.3235 0.30705261,112.3302 0.29820201,112.3370 0.21030048,112.3437 0.10558564,112.3504 0.35119656,112.3571 0.32436091,112.3639 0.28929275,112.3706 0.1400734,112.3773 0.061427653,112.3841 0.15826873,112.3908 0.36868501,112.3975 0.3417972,112.4043 0.16654542,112.4110 0.2898429,112.4177 0.44736874,112.4245 0.28899026,112.4312 0.061324582,112.4379 0.17553951,112.4447 0.14905095,112.4514 0.1753898,112.4581 0.12284634,112.4649 0.16668673,112.4716 0.087583147,112.4783 0.052687608,112.4851 0.10537919,112.4918 0.14925836,112.4985 0.25435129,112.5053 0.25429592,112.5120 0.23688711,112.5187 0.20163924,112.5255 0.061360214,112.5322 0.11425087,112.5390 0.20181164,112.5457 0.1489893,112.5524 0.1490953,112.5592 0.16665494,112.5659 0.10514548,112.5726 0.035147708,112.5794 0.10541964,112.5861 0.14912373,112.5929 0.15788281,112.5996 0.17561015,112.6063 0.3248027,112.6131 0.39466351,112.6198 0.25397506,112.6266 0.034839284,112.6333 2.2921245e-006,112.6400 4.6855112e-005,112.6468 0.10567414,112.6535 0.35116857,112.6602 0.37698221,112.6670 0.29812878,112.6737 0.25428107,112.6805 0.25426516,112.6872 0.20170495,112.6940 0.13152196,112.7007 0.079095721,112.7074 0.11405915,112.7142 0.078843594,112.7209 0.052539349,112.7277 0.0087180957,112.7344 0.052751299,112.7411 0.11414108,112.7479 0.087564044,112.7546 -4.8263188e-005,112.7614 0.1055143,112.7681 0.23698235,112.7749 0.24563009,112.7816 0.17544065,112.7884 0.16669178,112.7951 0.17529857,112.8018 0.078670971,112.8086 0.008828558,112.8153 0.10540176,112.8221 0.1491818,112.8288 0.1402901,112.8356 0.11422342,112.8423 0.35110593,112.8491 0.35087389,112.8558 0.42119083,112.8625 0.40321839,112.8693 0.20164692,112.8760 0.27203161,112.8828 0.21030205,112.8895 0.15807179,112.8963 0.35108653,112.9030 0.34190649,112.9098 0.1751827,112.9165 0.07883092,112.9233 0.078902677,112.9300 0.0087235384,112.9368 0.11458801,112.9435 0.57942724,112.9503 0.59635937,112.9570 0.42946702,112.9638 0.24529077,112.9705 0.17529084,112.9773 0.026227593,112.9840 5.2971285e-005,112.9908 0.05272495,112.9975 0.14909582,113.0043 0.13160728,113.0110 0.078943089,113.0178 0.026197022,113.0245 0.026442541,113.0313 0.23749745,113.0380 0.82520068,113.0448 0.89438027,113.0515 0.65819317,113.0583 1.2292048,113.0650 3.024045,113.0718 9.4852152,113.0785 15.761402,113.0853 18.464447,113.0920 23.101686,113.0988 27.159256,113.1055 21.593283,113.1123 9.6123304,113.1191 3.8092599,113.1258 1.716836,113.1326 0.9726032,113.1393 0.41178888,113.1461 0.37726587,113.1528 0.2715494,113.1596 0.10507529,113.1663 0.078996472,113.1731 0.1403362,113.1798 0.19309424,113.1866 0.33340299,113.1934 0.28941378,113.2001 0.23669578,113.2069 0.052497596,113.2136 0.026406407,113.2204 0.087879948,113.2271 0.21058644,113.2339 0.23669089,113.2407 0.087638281,113.2474 0.035083439,113.2542 0.017488318,113.2609 0.026378952,113.2677 0.087842435,113.2744 0.12273582,113.2812 0.052568849,113.2880 0.079054981,113.2947 0.14929456,113.3015 0.23693286,113.3082 0.21920845,113.3150 0.16651408,113.3218 0.096341111,113.3285 0.061504968,113.3353 0.20193483,113.3420 0.21046081,113.3488 0.10501362,113.3556 0.061772272,113.3623 0.38659796,113.3691 0.52622271,113.3758 0.35913733,113.3826 0.10490317,113.3894 0.035142437,113.3961 0.096571088,113.4029 0.087630861,113.4097 0.078982599,113.4164 0.21943013,113.4232 0.27186906,113.4299 0.20172557,113.4367 0.14919432,113.4435 0.15790302,113.4502 0.1403072,113.4570 0.078822404,113.4638 0.061311301,113.4705 0.052676741,113.4773 0.052755311,113.4841 0.078865096,113.4908 -0.00012675558,113.4976 7.9497964e-005,113.5044 0.03507933,113.5111 -4.6578276e-005,113.5179 1.2485345e-005,113.5247 -3.3598797e-006,113.5314 9.5331484e-007,113.5382 -4.5316386e-007,113.5450 8.5933357e-007,113.5517 -2.9843454e-006,113.5585 0.0088146944,113.5653 0.052706417,113.5720 0.09664885,113.5788 0.14902794,113.5856 0.026148669,113.5923 0.017608277,113.5991 0.0527342,113.6059 0.1142186,113.6126 0.18437831,113.6194 0.21043098,113.6262 0.096171707,113.6329 0.026264714,113.6397 0.096743241,113.6465 0.19304556,113.6532 0.14898734,113.6600 0.14035797,113.6668 0.17540722,113.6736 0.10510631,113.6803 0.026288984,113.6871 0.035113059,113.6939 0.087791197,113.7006 0.26324052,113.7074 0.2894069,113.7142 0.14042242,113.7210 0.17574054,113.7277 0.30714187,113.7345 0.26294953,113.7413 0.14005774,113.7480 0.026176404,113.7548 -1.2650468e-005,113.7616 3.1997755e-005,113.7684 0.052772082,113.7751 0.19299942,113.7819 0.14901973,113.7887 0.043903593,113.7955 0.06150442,113.8022 0.096524455,113.8090 0.13159212,113.8158 0.15785298,113.8226 0.087524302,113.8293 0.026532808,113.8361 0.23736891,113.8429 0.43019816,113.8497 0.508506,113.8564 0.31570619,113.8632 0.38593298,113.8700 0.21011871,113.8768 0.14920548,113.8835 0.15784881,113.8903 0.096230499,113.8971 0.026180321,113.9039 -6.3733351e-006,113.9106 0.02645592,113.9174 0.15812084,113.9242 0.21922086,113.9310 0.096265815,113.9378 0.0086995857,113.9445 4.3298161e-005,113.9513 0.035103504,113.9581 0.026307475,113.9649 0.026375508,113.9717 0.052585222,113.9784 0.035186801,113.9852 0.16691655,113.9920 0.26317015,113.9988 0.2718493,114.0056 0.25451517,114.0123 0.29823354,114.0191 0.14877313,114.0259 0.026359605,114.0327 0.13186948,114.0395 0.19300306,114.0462 0.17533277,114.0530 0.27213296,114.0598 0.69342029,114.0666 0.9656111,114.0734 1.3785379,114.0801 2.0271201,114.0869 2.3327227,114.0937 3.5940459,114.1005 11.276161,114.1073 22.876606,114.1141 24.464865,114.1208 14.721756,114.1276 4.1466656,114.1344 4.6142898,114.1412 11.407235,114.1480 16.115316,114.1548 12.568508,114.1616 5.8224349,114.1683 1.4604194,114.1751 0.61350596,114.1819 0.29802802,114.1887 0.3332051,114.1955 0.15747732,114.2023 -5.6190493e-005,114.2091 0.052784849,114.2158 0.10517806,114.2226 0.0086965906,114.2294 0.026383553,114.2362 0.052724604,114.2430 0.15819961,114.2498 0.29849377,114.2566 0.28046888,114.2634 0.14906943,114.2701 0.23704448,114.2769 0.23660132,114.2837 0.096194334,114.2905 0.06162031,114.2973 0.3074736,114.3041 0.55273795,114.3109 0.49085256,114.3177 0.17520513,114.3245 0.18429434,114.3312 0.25440499,114.3380 0.21923955,114.3448 0.16682705,114.3516 0.25451815,114.3584 0.22795992,114.3652 0.21055953,114.3720 0.28980219,114.3788 0.52677959,114.3856 0.6752696,114.3924 0.42027348,114.3992 0.052235361,114.4059 4.1476836e-005,114.4127 -5.4131026e-005,114.4195 0.00017505881,114.4263 0.18468621,114.4331 0.34220132,114.4399 0.24523836,114.4467 0.087519705,114.4535 0.13169017,114.4603 0.21929319,114.4671 0.14021643,114.4739 0.052546889,114.4807 -2.6667414e-005,114.4875 0.026497036,114.4943 0.14058198,114.5011 0.18412472,114.5079 0.10508909,114.5146 0.05252251,114.5214 -3.3336724e-005,114.5282 -5.6917808e-005,114.5350 0.00026103182,114.5418 0.36928067,114.5486 0.81618494,114.5554 0.72751826,114.5622 0.29773796,114.5690 0.19299921,114.5758 0.21913615,114.5826 0.061155114,114.5894 -1.7065469e-005,114.5962 2.4581708e-005,114.6030 0.026385814,114.6098 0.052629292,114.6166 0.035078939,114.6234 0.079103999,114.6302 0.18433616,114.6370 0.21054223,114.6438 0.17524384,114.6506 0.02612781,114.6574 6.1101009e-006,114.6642 1.6823127e-005,114.6710 0.026404874,114.6778 0.078977153,114.6846 0.061393607,114.6914 0.052560035,114.6982 -6.5388413e-005,114.7050 0.017593423,114.7118 0.078932695,114.7186 0.026288213,114.7254 7.0437563e-006,114.7322 0.035164807,114.7390 0.079077154,114.7458 0.087658606,114.7526 0.026164113,114.7594 5.3615862e-005,114.7662 0.052810058,114.7730 0.087659448,114.7798 0.026160927,114.7866 0.026434341,114.7934 0.14056678,114.8002 0.19290788,114.8070 0.087538011,114.8138 0.052659642,114.8207 0.087737948,114.8275 0.078998595,114.8343 0.14043017,114.8411 0.20164233,114.8479 0.16662978,114.8547 0.14935948,114.8615 0.24584603,114.8683 0.41263846,114.8751 0.57876486,114.8819 0.33278033,114.8887 0.14901339,114.8955 0.096586101,114.9023 0.24583381,114.9091 0.35961992,114.9159 0.20150593,114.9227 0.052548345,114.9296 0.052640986,114.9364 0.035105869,114.9432 0.05263735,114.9500 0.026238659,114.9568 2.2978797e-006,114.9636 0.026464893,114.9704 0.087773785,114.9772 0.078813531,114.9840 0.052610848,114.9908 0.061458047,114.9976 0.079037718,115.0044 0.087447099,115.0113 0.60914934,115.0181 3.6653728,115.0249 5.9931536,115.0317 5.1262937,115.0385 2.8304408,115.0453 4.3757014,115.0521 9.8673639,115.0589 12.492464,115.0657 12.437245,115.0726 10.652958,115.0794 6.9674106,115.0862 4.0322475,115.0930 3.0796461,115.0998 3.3961596,115.1066 3.5081518,115.1134 2.9014456,115.1202 1.953699,115.1271 1.103844,115.1339 0.80673176,115.1407 0.63182592,115.1475 0.87746787,115.1543 0.88566768,115.1611 0.63133311,115.1679 0.46474069,115.1748 0.40326238,115.1816 0.26269314,115.1884 0.052343916,115.1952 2.6636919e-005,115.2020 -2.0659894e-005,115.2088 5.6005236e-005,115.2157 0.079125851,115.2225 0.20182844,115.2293 0.22797881,115.2361 0.19322015,115.2429 0.31606948,115.2497 0.38593802,115.2566 0.29797646,115.2634 0.096286654,115.2702 0.078847803,115.2770 0.026259089,115.2838 0.09675435,115.2906 0.21058464,115.2975 0.14010562,115.3043 0.026176779,115.3111 0.0088201342,115.3179 0.061619703,115.3247 0.15804346,115.3316 0.19299679,115.3384 0.23678379,115.3452 0.17531542,115.3520 0.14046352,115.3588 0.21079871,115.3657 0.28951237,115.3725 0.29810885,115.3793 0.25413543,115.3861 0.10511002,115.3929 0.087880813,115.3998 0.19330114,115.4066 0.32471487,115.4134 0.35082963,115.4202 0.30684796,115.4271 0.19265342,115.4339 0.052429698,115.4407 0.0087870257,115.4475 0.087824665,115.4544 0.19309703,115.4612 0.18420954,115.4680 0.078773715,115.4748 0.026294928,115.4816 0.052613158,115.4885 -1.3656517e-005,115.4953 0.052783806,115.5021 0.087650768,115.5089 0.026278485,115.5158 0.061562449,115.5226 0.13178827,115.5294 0.20167233,115.5362 0.10510306,115.5431 0.096579269,115.5499 0.11398998,115.5567 0.12288612,115.5635 0.22809426,115.5704 0.192921,115.5772 0.18413234,115.5840 0.061226599,115.5909 0.026402587,115.5977 0.078937747,115.6045 0.026266098,115.6113 0.087909363,115.6182 0.16668004,115.6250 0.096296407,115.6318 0.0087268362,115.6387 0.10572536,115.6455 0.43033761,115.6523 0.51737851,115.6591 0.26255816,115.6660 0.035012409,115.6728 0.16695552,115.6796 0.24548928,115.6865 0.21031375,115.6933 0.30722484,115.7001 0.48272589,115.7070 0.34203607,115.7138 0.20144747,115.7206 0.026115641,115.7274 0.052761272,115.7343 0.22842574,115.7411 0.42998034,115.7479 0.35069022,115.7548 0.20144206,115.7616 0.017365862,115.7684 5.3351218e-005,115.7753 0.0087628299,115.7821 -1.7362247e-005,115.7889 5.1671268e-006,115.7958 -3.3052252e-006,115.8026 8.0539867e-006,115.8094 -2.8912613e-005,115.8163 0.00010760428,115.8231 0.11415791,115.8299 0.13159667,115.8368 0.16669467,115.8436 0.28966582,115.8504 0.56147873,115.8573 0.48226058,115.8641 0.29806897,115.8710 0.078823373,115.8778 0.052689318,115.8846 0.17554757,115.8915 0.17548536,115.8983 0.14025438,115.9051 0.061326601,115.9120 0.096486099,115.9188 0.052584101,115.9256 0.0087627741,115.9325 -1.3191356e-005,115.9393 0.0088967476,115.9462 0.10555556,115.9530 0.24582292,115.9598 0.2541317,115.9667 0.07869269,115.9735 0.079058692,115.9803 0.12280321,115.9872 0.10521138,115.9940 0.1052935,116.0009 0.087579429,116.0077 0.052823514,116.0145 0.228313,116.0214 0.2281771,116.0282 0.41292819,116.0351 0.74606884,116.0419 0.87708867,116.0487 1.4790912,116.0556 8.4329958,116.0624 25.002726,116.0693 34.422348,116.0761 27.825005,116.0830 19.210541,116.0898 15.592125,116.0966 13.785028,116.1035 10.825036,116.1103 25.234871,116.1172 114.03405,116.1240 215.24548,116.1309 213.47025,116.1377 119.74709,116.1445 35.377277,116.1514 12.815766,116.1582 8.9940367,116.1651 4.9137516,116.1719 2.4451988,116.1788 1.8585216,116.1856 0.73536342,116.1924 0.4823499,116.1993 0.49125364,116.2061 0.42081124,116.2130 0.18396634,116.2198 0.22866401,116.2267 0.48278147,116.2335 0.37647632,116.2404 0.10489316,116.2472 0.11419924,116.2541 0.15788199,116.2609 0.14033584,116.2678 0.14903931,116.2746 0.11399799,116.2815 0.13163465,116.2883 0.087637171,116.2951 0.061454255,116.3020 0.078898847,116.3088 0.035087183,116.3157 0.11420082,116.3225 0.1315695,116.3294 0.11407963,116.3362 0.280783,116.3431 0.31569129,116.3499 0.14013344,116.3568 -0.00010663632,116.3636 0.0089460341,116.3705 0.21062636,116.3773 0.22795653,116.3842 0.15797907,116.3910 0.2457974,116.3979 0.35131091,116.4047 0.44721961,116.4116 0.16615526,116.4184 0.10531092,116.4253 0.27211636,116.4322 0.3421731,116.4390 0.22781166,116.4459 0.087632015,116.4527 0.1757855,116.4596 0.34235466,116.4664 0.29815984,116.4733 0.25419566,116.4801 0.20168443,116.4870 0.21935719,116.4938 0.210398,116.5007 0.12266405,116.5075 0.1229852,116.5144 0.27211589,116.5212 0.24524733,116.5281 0.035086941,116.5350 0.1668869,116.5418 0.10501568,116.5487 0.087927938,116.5555 0.38728943,116.5624 1.3812814,116.5692 3.3458102,116.5761 3.8578618,116.5829 2.2934265,116.5898 0.55883068,116.5967 0.096496418,116.6035 0.24584238,116.6104 0.28936946,116.6172 0.17518556,116.6241 0.078845851,116.6310 0.052630469,116.6378 0.052611053,116.6447 0.052636728,116.6515 0.052672941,116.6584 0.05262132,116.6652 0.026271647,116.6721 0.026382962,116.6790 0.078943603,116.6858 0.02623927,116.6927 -3.5624864e-005,116.6995 0.017782981,116.7064 0.16718622,116.7133 0.34227073,116.7201 0.5263443,116.7270 0.65777409,116.7338 0.40313521,116.7407 0.20151366,116.7476 0.08768139,116.7544 0.096503548,116.7613 0.070247233,116.7682 0.13176548,116.7750 0.2104684,116.7819 0.13130188,116.7887 0.035060827,116.7956 0.15817373,116.8025 0.28073537,116.8093 0.17519444,116.8162 0.026188545,116.8231 -6.8911504e-006,116.8299 3.4532436e-006,116.8368 -6.9218304e-006,116.8436 2.4235769e-005,116.8505 0.026372366,116.8574 0.052626971,116.8642 0.026302675,116.8711 0.026298292,116.8780 0.087700322,116.8848 0.096487917,116.8917 0.052633148,116.8986 0.0087450072,116.9054 0.008883277,116.9123 0.14940108,116.9192 0.2544052,116.9260 0.17525178,116.9329 0.12297976,116.9398 0.23707321,116.9466 0.2455781,116.9535 0.20159511,116.9604 0.12257998,116.9672 0.061287459,116.9741 0.026239892,116.9810 2.6293435e-005,116.9878 0.052776463,116.9947 0.12290561,117.0016 0.21095735,117.0084 0.44781935,117.0153 0.45596319,117.0222 0.315503,117.0291 0.27175608,117.0359 0.32480901,117.0428 0.62344259,117.0497 0.99216276,117.0565 1.5449917,117.0634 1.9656022,117.0703 2.4133694,117.0772 3.3797066,117.0840 4.9670653,117.0909 5.2975402,117.0978 4.4014621,117.1046 3.4202178,117.1115 4.117991,117.1184 7.9737029,117.1253 12.601774,117.1321 13.091266,117.1390 7.8048091,117.1459 2.5023484,117.1527 0.63044465,117.1596 0.37711111,117.1665 0.28050429,117.1734 0.13134025,117.1802 0.043959774,117.1871 0.15808405,117.1940 0.15773842,117.2009 0.052444562,117.2077 -2.3902021e-005,117.2146 0.026362669,117.2215 0.052616049,117.2284 0.0087376079,117.2352 4.830551e-006,117.2421 0.026462507,117.2490 0.14057818,117.2559 0.21052985,117.2627 0.26330951,117.2696 0.48292688,117.2765 0.64057636,117.2834 0.61394447,117.2903 0.54374009,117.2971 0.47343031,117.3040 0.29787067,117.3109 0.15780312,117.3178 0.21059985,117.3246 0.24545436,117.3315 0.14899373,117.3384 0.13168661,117.3453 0.20179391,117.3522 0.16654299,117.3590 0.061534256,117.3659 0.16680531,117.3728 0.12254174,117.3797 -0.00013977833,117.3866 4.3273776e-005,117.3934 0.026410649,117.4003 0.09654811,117.4072 0.1052336,117.4141 0.16676271,117.4210 0.22806764,117.4278 0.17549182,117.4347 0.23701474,117.4416 0.23671857,117.4485 0.14009133,117.4554 0.026374765,117.4623 0.087739088,117.4691 0.026175935,117.4760 -3.0920986e-005,117.4829 9.2972514e-005,117.4898 0.10555582,117.4967 0.23698531,117.5036 0.24550556,117.5104 0.18413061,117.5173 0.19298229,117.5242 0.19278349,117.5311 0.026178844,117.5380 0.026482524,117.5449 0.11419494,117.5517 0.17546658,117.5586 0.21069205,117.5655 0.28067303,117.5724 0.14890943,117.5793 0.12287921,117.5862 0.16679399,117.5931 0.21925856,117.5999 0.14006881,117.6068 0.02622845,117.6137 0.11427787,117.6206 0.40391272,117.6275 0.72818047,117.6344 0.58727109,117.6413 0.20140716,117.6482 0.026321247,117.6550 0.052821267,117.6619 0.2107479,117.6688 0.29816476,117.6757 0.17529,117.6826 0.10520238,117.6895 0.052593391,117.6964 0.061417863,117.7033 0.05260193,117.7102 0.11412782,117.7170 0.24563603,117.7239 0.12265793,117.7308 -8.6178166e-005,117.7377 0.00011485952,117.7446 0.11427128,117.7515 0.19297208,117.7584 0.11383875,117.7653 0.034998182,117.7722 0.0087548532,117.7791 -6.3929897e-006,117.7860 6.460984e-006,117.7928 0.026423754,117.7997 0.11409591,117.8066 0.14930741,117.8135 0.2547392,117.8204 0.29817435,117.8273 0.19266146,117.8342 0.1227385,117.8411 0.14036959,117.8480 0.11393188,117.8549 0.052559402,117.8618 0.078904361,117.8687 0.096442133,117.8756 0.061489955,117.8825 0.087861896,117.8894 0.11400069,117.8962 0.052477393,117.9031 -5.34715e-005,117.9100 1.568663e-005,117.9169 -9.2718037e-006,117.9238 2.1401625e-005,117.9307 0.026466437,117.9376 0.10533693,117.9445 0.14915627,117.9514 0.25446835,117.9583 0.30704221,117.9652 0.2454289,117.9721 0.052466221,117.9790 0.088241234,117.9859 0.32480633,117.9928 0.27167886,117.9997 0.29809192,118.0066 0.27169955,118.0135 0.14024067,118.0204 0.026318619,118.0273 0.035120048,118.0342 0.11462665,118.0411 0.47430208,118.0480 0.83456624,118.0549 1.7570276,118.0618 2.6941869,118.0687 2.5953379,118.0756 2.2192185,118.0825 2.7291813,118.0894 6.0563803,118.0963 21.938074,118.1032 41.914299,118.1101 40.846233,118.1170 22.05805,118.1239 8.5141525,118.1308 11.936891,118.1377 20.10611,118.1446 20.603741,118.1515 11.760995,118.1584 3.2179496,118.1653 0.95437306,118.1722 0.52569586,118.1791 0.33321878,118.1860 0.28940266,118.1929 0.21040417,118.1998 0.14031012,118.2067 0.1229353,118.2136 0.18417947,118.2205 0.21053137,118.2274 0.3948732,118.2344 0.33310342,118.2413 0.14896294,118.2482 0.061362099,118.2551 0.052590221,118.2620 0.052612841,118.2689 0.052823782,118.2758 0.12282369,118.2827 0.11423746,118.2896 0.37769151,118.2965 0.4822267,118.3034 0.2275728,118.3103 0.043703243,118.3172 0.079290897,118.3241 0.27232498,118.3310 0.31574935,118.3380 0.23641726,118.3449 0.061186027,118.3518 0.052670114,118.3587 0.026213551,118.3656 0.026418239,118.3725 0.087750465,118.3794 0.052610803,118.3863 0.087910749,118.3932 0.14034672,118.4001 0.087542213,118.4070 0.034933388,118.4140 0.00010839714,118.4209 0.24602948,118.4278 0.45628256,118.4347 0.35930079,118.4416 0.12264727,118.4485 0.13168097,118.4554 0.12274525,118.4623 0.18414919,118.4692 0.29841533,118.4762 0.41240931,118.4831 0.26300925,118.4900 0.11382189,118.4969 -8.7755019e-005,118.5038 1.9261774e-005,118.5107 0.0088507533,118.5176 0.08804331,118.5245 0.21067137,118.5315 0.18396318,118.5384 0.1403719,118.5453 0.25447944,118.5522 0.2191793,118.5591 0.15775385,118.5660 0.096533306,118.5729 0.17562926,118.5799 0.19299777,118.5868 0.17526692,118.5937 0.096332133,118.6006 0.061350979,118.6075 0.017570335,118.6144 0.12290344,118.6214 0.20202851,118.6283 0.30714327,118.6352 0.20145318,118.6421 0.05240649,118.6490 -1.1276439e-005,118.6559 0.026423397,118.6629 0.10526829,118.6698 0.061324332,118.6767 0.026279707,118.6836 1.4348512e-005,118.6905 0.052765798,118.6974 0.14042994,118.7044 0.12277738,118.7113 0.10523978,118.7182 0.14924823,118.7251 0.25455827,118.7320 0.28947785,118.7390 0.28055868,118.7459 0.19289279,118.7528 0.14024623,118.7597 0.043941006,118.7666 0.14945102,118.7736 0.25439394,118.7805 0.2367304,118.7874 0.21044603,118.7943 0.13139287,118.8012 0.061302785,118.8082 0.043853801,118.8151 0.079066142,118.8220 0.27220917,118.8289 0.42107701,118.8359 0.28938523,118.8428 0.14020732,118.8497 0.052429151,118.8566 0.026323857,118.8635 0.02625438,118.8705 5.3560889e-005,118.8774 0.079021506,118.8843 0.079105981,118.8912 0.21952888,118.8982 0.24540977,118.9051 0.087430112,118.9120 -2.6079475e-005,118.9189 0.14050816,118.9259 0.21051066,118.9328 0.061428811,118.9397 0.14056045,118.9466 0.1841414,118.9536 0.10505861,118.9605 0.035048716,118.9674 0.052644096,118.9743 0.0878186,118.9813 0.17557213,118.9882 0.19304696,118.9951 0.18415643,119.0021 0.096281298,119.0090 0.026250042,119.0159 0.096611403,119.0228 0.16667803,119.0298 0.13151881,119.0367 0.1405751,119.0436 0.27231544,119.0506 0.48361886,119.0575 1.7312927,119.0644 4.1778626,119.0713 5.1415844,119.0783 5.2570615,119.0852 5.7044559,119.0921 6.7476907,119.0991 7.9941678,119.1060 8.8586407,119.1129 6.5723686,119.1199 3.4486167,119.1268 0.90929556,119.1337 0.92272854,119.1406 1.6416364,119.1476 1.7971122,119.1545 0.83128101,119.1614 0.2977145,119.1684 0.16656037,119.1753 0.096430011,119.1822 0.052511822,119.1892 -2.606897e-005,119.1961 0.026383901,119.2030 0.070302263,119.2100 0.18428846,119.2169 0.22807173,119.2238 0.23680209,119.2308 0.11390167,119.2377 0.052690603,119.2446 0.096569419,119.2516 0.14028519,119.2585 0.21070263,119.2654 0.4217183,119.2724 0.71962261,119.2793 0.61348164,119.2863 0.28017667,119.2932 0.13152029,119.3001 0.14918303,119.3071 0.16679899,119.3140 0.19295964,119.3209 0.14020827,119.3279 0.19289972,119.3348 0.21928972,119.3417 0.22807845,119.3487 0.10515219,119.3556 0.052701179,119.3626 0.21078223,119.3695 0.35964715,119.3764 0.18391584,119.3834 -6.7431894e-005,119.3903 0.043950573,119.3972 0.087712996,119.4042 0.078936979,119.4111 0.09654019,119.4181 0.14035027,119.4250 0.11407552,119.4319 0.14940381,119.4389 0.28111795,119.4458 0.39462224,119.4528 0.28902349,119.4597 0.23662391,119.4666 0.1052135,119.4736 0.052743237,119.4805 0.10530118,119.4875 0.087634444,119.4944 0.087724365,119.5014 0.14035733,119.5083 0.12294257,119.5152 0.28106996,119.5222 0.43874225,119.5291 0.4386653,119.5361 0.47373572,119.5430 0.40320203,119.5500 0.21025315,119.5569 0.193059,119.5638 0.21051341,119.5708 0.24594481,119.5777 0.40385416,119.5847 0.3682633,119.5916 0.36823246,119.5986 0.35058454,119.6055 0.16637085,119.6125 0.026210658,119.6194 -8.881907e-006,119.6263 4.3354397e-005,119.6333 0.026376287,119.6402 0.026254212,119.6472 -3.9247316e-005,119.6541 -5.2179726e-006,119.6611 0.0088467142,119.6680 0.052673269,119.6750 0.026224205,119.6819 -1.0268232e-005,119.6889 0.026429808,119.6958 0.11430407,119.7028 0.20181642,119.7097 0.16650495,119.7167 0.22827451,119.7236 0.49155122,119.7306 0.58762908,119.7375 0.4387747,119.7444 0.41223201,119.7514 0.28034511,119.7583 0.31582135,119.7653 0.31575406,119.7722 0.18414372,119.7792 0.16661935,119.7861 0.15783703,119.7931 0.13136581,119.8000 0.052677125,119.8070 0.18446498,119.8139 0.27203783,119.8209 0.28059134,119.8279 0.14009921,119.8348 0.078945272,119.8418 0.14038649,119.8487 0.15798746,119.8557 0.18445271,119.8626 0.23710103,119.8696 0.3508319,119.8765 0.31549084,119.8835 0.28059655,119.8904 0.2279308,119.8974 0.061270677,119.9043 0.03512162,119.9113 0.061519984,119.9182 0.2195493,119.9252 0.43008631,119.9321 0.57896805,119.9391 0.43837535,119.9461 0.23658349,119.9530 0.078730606,119.9600 -5.4472694e-005,119.9669 0.05266789,119.9739 0.09650135,119.9808 0.13186072,119.9878 0.42149523,119.9947 0.65805739,120.0017 0.64928758,120.0087 0.67534143,120.0156 0.46475187,120.0226 0.37710446,120.0295 0.28055719,120.0365 0.23674756,120.0434 0.19292407,120.0504 0.35059741,120.0574 0.36041012,120.0643 1.3893987,120.0713 3.0458822,120.0782 3.0338397,120.0852 2.7996974,120.0922 4.7504449,120.0991 6.5365529,120.1061 5.758779,120.1130 3.2324893,120.1200 2.0168595,120.1269 1.6392938,120.1339 0.72672808,120.1409 0.52623004,120.1478 0.46481448,120.1548 0.42113605,120.1618 0.5002746,120.1687 0.51724124,120.1757 0.27142918,120.1826 0.201718,120.1896 0.18406379,120.1966 0.061181348,120.2035 0.035221584,120.2105 0.16697696,120.2174 0.21914664,120.2244 0.10521161,120.2314 0.21953365,120.2383 0.30724725,120.2453 0.38588017,120.2523 0.24517168,120.2592 0.14025609,120.2662 0.11398399,120.2732 0.026300929,120.2801 0.05280266,120.2871 0.10524593,120.2941 0.061285783,120.3010 0.079004645,120.3080 0.25472161,120.3149 0.58791971,120.3219 0.46454966,120.3289 0.13130866,120.3358 0.14065923,120.3428 0.34247044,120.3498 0.35950798,120.3567 0.2014685,120.3637 0.14040852,120.3707 0.25464669,120.3776 0.4037821,120.3846 0.61420512,120.3916 0.64022404,120.3985 0.49095553,120.4055 0.33306065,120.4125 0.22789356,120.4195 0.13153711,120.4264 0.11393967,120.4334 0.052552082,120.4404 0.026421716,120.4473 0.21970521,120.4543 0.53537929,120.4613 0.56136245,120.4682 0.39441636,120.4752 0.13999836,120.4822 0.026246805,120.4891 0.026359463,120.4961 0.096655004,120.5031 0.17552495,120.5101 0.13148633,120.5170 0.11408549,120.5240 0.1931482,120.5310 0.24549697,120.5379 0.11378415,120.5449 0.035169587,120.5519 0.14064544,120.5589 0.21039511,120.5658 0.087610409,120.5728 0.16701268,120.5798 0.27195239,120.5868 0.19264278,120.5937 0.052422702,120.6007 -3.9010029e-005,120.6077 5.9353293e-005,120.6147 0.10549083,120.6216 0.27210078,120.6286 0.28934538,120.6356 0.14012666,120.6426 0.078873388,120.6495 0.052803025,120.6565 0.12314881,120.6635 0.27232984,120.6705 0.43869081,120.6774 0.51740861,120.6844 0.68441403,120.6914 0.75433075,120.6984 0.43841386,120.7053 0.54368323,120.7123 0.3855767,120.7193 0.21919869,120.7263 0.12283008,120.7332 0.10515921,120.7402 0.035012208,120.7472 0.10556155,120.7542 0.26323381,120.7612 0.157791,120.7681 0.16668744,120.7751 0.11385077,120.7821 0.052584689,120.7891 0.15845446,120.7961 0.50022674,120.8030 0.40320712,120.8100 0.31543475,120.8170 0.07870274,120.8240 0.052803334,120.8310 0.1758683,120.8379 0.42134807,120.8449 0.35924551,120.8519 0.14016837,120.8589 0.2898609,120.8659 0.60564947,120.8728 0.82441789,120.8798 0.53460813,120.8868 0.27185556,120.8938 0.25439256,120.9008 0.21911728,120.9077 0.12267215,120.9147 0.05278112,120.9217 0.12292265,120.9287 0.17567521,120.9357 0.34236562,120.9427 0.33317211,120.9496 0.23655178,120.9566 0.13129778,120.9636 0.44074816,120.9706 2.0671391,120.9776 4.5667734,120.9846 5.6483703,120.9916 3.8711596,120.9985 1.53927,121.0055 0.52501118,121.0125 0.30691642,121.0195 0.29833189,121.0265 0.45654026,121.0335 0.76384014,121.0405 1.5639789,121.0474 3.6441784,121.0544 5.1593595,121.0614 4.8664885,121.0684 3.9213672,121.0754 6.2690048,121.0824 9.6898623,121.0894 11.378028,121.0964 10.638023,121.1033 10.794119,121.1103 17.804823,121.1173 26.693064,121.1243 25.637856,121.1313 14.241377,121.1383 3.6021357,121.1453 0.7183429,121.1523 0.47362098,121.1593 0.53533566,121.1662 0.649104,121.1732 0.55230379,121.1802 0.36803719,121.1872 0.14008456,121.1942 0.096690841,121.2012 0.23694843,121.2082 0.17519079,121.2152 0.052541655,121.2222 0.11417764,121.2292 0.19309247,121.2362 0.2016159,121.2432 0.11390296,121.2501 0.11410113,121.2571 0.14038794,121.2641 0.18431734,121.2711 0.30703175,121.2781 0.32441232,121.2851 0.24550153,121.2921 0.19314811,121.2991 0.30723596,121.3061 0.41251993,121.3131 0.52638453,121.3201 0.42950696,121.3271 0.3067733,121.3341 0.20188087,121.3411 0.36001113,121.3481 0.46486202,121.3551 0.28914359,121.3621 0.11380781,121.3690 -4.5760753e-005,121.3760 0.0087880082,121.3830 -1.8905139e-005,121.3900 -9.0316325e-006,121.3970 5.5037359e-005,121.4040 0.05272017,121.4110 0.14937194,121.4180 0.39519948,121.4250 0.57918715,121.4320 0.50017524,121.4390 0.56139964,121.4460 0.43807003,121.4530 0.2451361,121.4600 0.16652805,121.4670 0.14034969,121.4740 0.10534742,121.4810 0.13174109,121.4880 0.22813839,121.4950 0.20148973,121.5020 0.026154535,121.5090 0.026443681,121.5160 0.078990266,121.5230 0.16712694,121.5300 0.40379435,121.5370 0.33298489,121.5440 0.21023746,121.5510 0.11383136,121.5580 0.035119269,121.5650 0.11419442,121.5720 0.18425895,121.5790 0.20178376,121.5860 0.28090575,121.5930 0.49127612,121.6000 0.38572234,121.6070 0.14008938,121.6140 -0.00013624282,121.6210 0.035500653,121.6280 0.24588339,121.6350 0.19266379,121.6420 0.078714229,121.6491 0.035094742,121.6561 0.096523888,121.6631 0.096507527,121.6701 0.1581033,121.6771 0.28072363,121.6841 0.2103682,121.6911 0.16659747,121.6981 0.087618925,121.7051 0.026408404,121.7121 0.087787852,121.7191 0.05244923,121.7261 0.026511028,121.7331 0.28993818,121.7401 0.49135315,121.7471 0.47344992,121.7541 0.332923,121.7611 0.10510937,121.7681 0.070252925,121.7752 0.061406787,121.7822 0.052595936,121.7892 0.061402749,121.7962 0.1492641,121.8032 0.24586333,121.8102 0.3159346,121.8172 0.33316666,121.8242 0.17513575,121.8312 0.026172385,121.8382 9.5494877e-005,121.8452 0.11448517,121.8523 0.28962442,121.8593 0.21013299,121.8663 0.052368831,121.8733 -1.4812003e-005,121.8803 0.026336346,121.8873 0.026307452,121.8943 0.07923761,121.9013 0.34258595,121.9083 0.46474972,121.9154 0.19248748,121.9224 0.026238453,121.9294 0.052691527,121.9364 0.1319446,121.9434 0.40394861,121.9504 0.46484289,121.9574 0.35047829,121.9644 0.14880386,121.9715 0.14941689,121.9785 0.55494481,121.9855 1.6956615,121.9925 2.0691061,121.9995 1.1727778,122.0065 0.67491645,122.0135 0.81608212,122.0206 0.78939992,122.0276 0.65744358,122.0346 0.48296556,122.0416 1.2121735,122.0486 2.7586031,122.0556 5.9457164,122.0626 17.226585,122.0697 52.882648,122.0767 77.689095,122.0837 65.457184,122.0907 38.5896,122.0977 47.238644,122.1047 175.30637,122.1118 354.43768,122.1188 371.01843,122.1258 218.36653,122.1328 68.360619,122.1398 24.816628,122.1468 15.969275,122.1539 8.9011078,122.1609 4.7490253,122.1679 2.6636078,122.1749 1.6300215,122.1819 0.88515055,122.1890 0.62272447,122.1960 0.45593309,122.2030 0.29805669,122.2100 0.28086245,122.2170 0.3332949,122.2241 0.21024746,122.2311 0.1579199,122.2381 0.27217066,122.2451 0.32461676,122.2521 0.28059977,122.2592 0.19282724,122.2662 0.14918454,122.2732 0.3071495,122.2802 0.29812896,122.2873 0.16645646,122.2943 0.096440703,122.3013 0.18457393,122.3083 0.35970363,122.3154 0.20138368,122.3224 0.087637223,122.3294 0.11408466,122.3364 0.10521648,122.3434 0.052635446,122.3505 0.12300518,122.3575 0.25461674,122.3645 0.28934747,122.3715 0.13127932,122.3786 0.070159487,122.3856 0.23700322,122.3926 0.24571927,122.3996 0.36840737,122.4067 0.3331596,122.4137 0.1578736,122.4207 0.13170432,122.4277 0.12271819,122.4348 0.061267525,122.4418 0.052747626,122.4488 0.20221402,122.4559 0.39490777,122.4629 0.30653465,122.4699 0.061122302,122.4769 0.070253238,122.4840 0.1140807,122.4910 0.21937884,122.4980 0.28074265,122.5051 0.27195144,122.5121 0.22805732,122.5191 0.14911146,122.5261 0.1053181,122.5332 0.15792748,122.5402 0.17530085,122.5472 0.087566294,122.5543 0.035004597,122.5613 6.1311817e-005,122.5683 0.061501257,122.5753 0.078977667,122.5824 0.14926642,122.5894 0.18415369,122.5964 0.087528177,122.6035 0.05273914,122.6105 0.19327639,122.6175 0.31581038,122.6246 0.21910648,122.6316 0.17553073,122.6386 0.2368646,122.6457 0.14893545,122.6527 0.096441992,122.6597 0.14054944,122.6668 0.28089935,122.6738 0.28058934,122.6808 0.1839612,122.6879 0.10523308,122.6949 0.26341677,122.7019 0.35964936,122.7090 0.20144886,122.7160 0.04387458,122.7230 0.20212951,122.7301 0.35978585,122.7371 0.2627492,122.7441 0.052532122,122.7512 0.21107131,122.7582 0.42999074,122.7653 0.35045978,122.7723 0.13124709,122.7793 0.070282102,122.7864 0.14933139,122.7934 0.19298647,122.8004 0.19292687,122.8075 0.32476532,122.8145 0.50019902,122.8215 0.37686959,122.8286 0.10481703,122.8356 0.026456067,122.8427 0.2108829,122.8497 0.35966861,122.8567 0.2715981,122.8638 0.043672301,122.8708 0.026342835,122.8779 0.026339345,122.8849 0.061430633,122.8919 0.034978721,122.8990 6.9663802e-005,122.9060 0.10542902,122.9131 0.14908183,122.9201 0.14940211,122.9271 0.3511861,122.9342 0.38591683,122.9412 0.29808643,122.9483 0.19284844,122.9553 0.22797208,122.9623 0.40545702,122.9694 1.7061205,122.9764 3.2396445,122.9835 3.6836176,122.9905 3.0685747,122.9976 2.6127696,123.0046 2.0063922,123.0116 0.93642336,123.0187 0.38517863,123.0257 0.2809608,123.0328 0.45613477,123.0398 0.6070435,123.0469 4.0317965,123.0539 15.293712,123.0609 24.753241,123.0680 23.79631,123.0750 15.712811,123.0821 8.8888216,123.0891 8.0111713,123.0962 9.2658062,123.1032 13.74624,123.1103 31.91432,123.1173 51.201385,123.1244 48.414314,123.1314 28.449085,123.1385 13.588202,123.1455 7.114923,123.1525 3.9433315,123.1596 2.2870309,123.1666 1.0596554,123.1737 0.3675395,123.1807 0.10511421,123.1878 0.18456748,123.1948 0.24561682,123.2019 0.21027444,123.2089 0.26322922,123.2160 0.30719766,123.2230 0.28050524,123.2301 0.16648129,123.2371 0.1141294,123.2442 0.15805952,123.2512 0.21931958,123.2583 0.16648979,123.2653 0.10521708,123.2724 0.11400979,123.2794 0.061286435,123.2865 0.061598618,123.2935 0.21077883,123.3006 0.21909635,123.3076 0.12279017,123.3147 0.22811043,123.3217 0.17546189,123.3288 0.19327432,123.3358 0.2457021,123.3429 0.25409451,123.3499 0.11367843,123.3570 0.008678725,123.3641 4.0928528e-005,123.3711 0.079245508,123.3782 0.26336437,123.3852 0.23655881,123.3923 0.052385345,123.3993 -3.6845895e-006,123.4064 -6.2652475e-006,123.4134 2.8748394e-005,123.4205 0.026415575,123.4275 0.079000071,123.4346 0.12292594,123.4417 0.17533535,123.4487 0.026102949,123.4558 0.026476292,123.4628 0.16692968,123.4699 0.24557914,123.4769 0.10500541,123.4840 0.052622885,123.4910 0.17570801,123.4981 0.34219044,123.5052 0.30694053,123.5122 0.32460031,123.5193 0.30705681,123.5263 0.2544055,123.5334 0.19276938,123.5405 0.052529413,123.5475 0.10545438,123.5546 0.19297241,123.5616 0.22804786,123.5687 0.29849195,123.5757 0.40352395,123.5828 0.3331475,123.5899 0.32454044,123.5969 0.36867806,123.6040 0.50008577,123.6110 0.3594642,123.6181 0.29822361,123.6252 0.28066668,123.6322 0.24557574,123.6393 0.21920843,123.6464 0.17543913,123.6534 0.18420409,123.6605 0.11383665,123.6675 0.02618406,123.6746 -1.8604322e-005,123.6817 0.0088492399,123.6887 0.052659262,123.6958 0.026229389,123.7028 0.052632574,123.7099 0.079226136,123.7170 0.17557633,123.7240 0.23659772,123.7311 0.33335531,123.7382 0.3772518,123.7452 0.19287518,123.7523 0.22846781,123.7594 0.579171,123.7664 0.49082768,123.7735 0.25433019,123.7806 0.29879367,123.7876 0.6669116,123.7947 0.63980633,123.8017 0.22756045,123.8088 0.035191216,123.8159 0.158086,123.8229 0.15773138,123.8300 0.087824538,123.8371 0.30749765,123.8441 0.44752145,123.8512 0.32423249,123.8583 0.14866723,123.8654 0.061238997,123.8724 0.052650142,123.8795 1.3477728e-005,123.8866 0.026341673,123.8936 0.026297806,123.9007 0.0087517854,123.9078 -5.5940711e-007,123.9148 0.035355661,123.9219 0.18447827,123.9290 0.19274607,123.9360 0.1052823,123.9431 0.24600405,123.9502 0.33328617,123.9572 0.28911611,123.9643 0.38608038,123.9714 0.60617101,123.9785 0.77255011,123.9855 0.78951705,123.9926 0.66577744,123.9997 0.27133778,124.0067 0.49156678,124.0138 0.55249935,124.0209 0.49131203,124.0280 0.64959204,124.0350 0.93039745,124.0421 1.4227598,124.0492 2.6078823,124.0563 3.7115481,124.0633 3.8864372,124.0704 4.0954967,124.0775 5.1575117,124.0845 14.645769,124.0916 25.361565,124.0987 24.798185,124.1058 17.096817,124.1128 15.396725,124.1199 54.020168,124.1270 112.99287,124.1341 123.78769,124.1411 75.29174,124.1482 24.201244,124.1553 8.6315937,124.1624 5.4801636,124.1694 3.8659501,124.1765 2.3128493,124.1836 1.1559696,124.1907 0.72712588,124.1978 0.38573173,124.2048 0.39502779,124.2119 0.43872273,124.2190 0.51763523,124.2261 0.49961427,124.2331 0.19242077,124.2402 0.052626777,124.2473 0.079153582,124.2544 0.14038448,124.2615 0.12275364,124.2685 0.14028241,124.2756 0.10520488,124.2827 0.16656382,124.2898 0.087704785,124.2969 0.11405495,124.3039 0.061399814,124.3110 0.10548408,124.3181 0.26329568,124.3252 0.29819199,124.3323 0.24555391,124.3393 0.25441903,124.3464 0.28065452,124.3535 0.20165776,124.3606 0.12283513,124.3677 0.13155696,124.3747 0.13174853,124.3818 0.24579038,124.3889 0.23671179,124.3960 0.19296142,124.4031 0.21937239,124.4102 0.29803762,124.4172 0.078694247,124.4243 0.052712683,124.4314 0.14937684,124.4385 0.2455824,124.4456 0.12254226,124.4527 0.079172611,124.4597 0.28991586,124.4668 0.403393,124.4739 0.22761464,124.4810 0.07884711,124.4881 0.20183145,124.4952 0.21048631,124.5023 0.10524245,124.5093 0.087940022,124.5164 0.28982446,124.5235 0.38591447,124.5306 0.32437304,124.5377 0.3246229,124.5448 0.26312128,124.5519 0.166403,124.5589 0.096647471,124.5660 0.26320976,124.5731 0.19267623,124.5802 0.10541865,124.5873 0.14051463,124.5944 0.13134764,124.6015 0.026140925,124.6086 0.0087975068,124.6157 0.061606448,124.6227 0.14922409,124.6298 0.12268448,124.6369 0.13145517,124.6440 0.079127096,124.6511 0.18433069,124.6582 0.12257711,124.6653 0.079019196,124.6724 0.16674405,124.6795 0.14024156,124.6866 0.078803807,124.6936 -6.6751352e-005,124.7007 0.035266627,124.7078 0.21088207,124.7149 0.36843911,124.7220 0.21014124,124.7291 0.070137791,124.7362 0.2459275,124.7433 0.32455346,124.7504 0.16640911,124.7575 0.052485749,124.7646 0.0088126753,124.7717 0.079082489,124.7788 0.10516562,124.7858 0.03515549,124.7929 0.14055973,124.8000 0.16647671,124.8071 0.052497625,124.8142 0.052705895,124.8213 0.078994058,124.8284 0.078879192,124.8355 0.026292615,124.8426 0.14918897,124.8497 0.19312246,124.8568 0.36859247,124.8639 0.30693343,124.8710 0.18403736,124.8781 0.1669925,124.8852 0.40375316,124.8923 0.28915915,124.8994 0.14004399,124.9065 0.034971673,124.9136 0.052793704,124.9207 0.12289223,124.9278 0.1052797,124.9349 0.14039746,124.9420 0.16666766,124.9491 0.16666573,124.9562 0.15804936,124.9633 0.27270508,124.9704 0.67670166,124.9775 1.2999357,124.9846 1.894833,124.9917 1.5158963,124.9988 0.83176905,125.0059 0.21835074,125.0130 0.052593887,125.0201 0.096568681,125.0272 0.48439211,125.0343 2.4602184,125.0414 4.0099163,125.0485 3.2607973,125.0556 3.383961,125.0627 12.541173,125.0698 31.102787,125.0769 38.793034,125.0840 29.269903,125.0911 16.29722,125.0982 10.36398,125.1053 9.4285383,125.1124 10.000091,125.1195 11.467937,125.1266 13.26674,125.1337 13.400392,125.1408 9.0323448,125.1479 3.0883868,125.1550 1.1303115,125.1621 0.70990205,125.1692 0.42046362,125.1763 0.17519543,125.1834 0.1231057,125.1905 0.35116893,125.1976 0.38585642,125.2047 0.28914592,125.2118 0.17530096,125.2190 0.19300866,125.2261 0.10508409,125.2332 0.061484497,125.2403 0.23700182,125.2474 0.22791776,125.2545 0.052490711,125.2616 0.0087842504,125.2687 0.026311705,125.2758 0.026353518,125.2829 0.05291751,125.2900 0.25480798,125.2971 0.3506279,125.3042 0.13122004,125.3113 0.078943893,125.3185 0.052557025,125.3256 0.035078261,125.3327 0.035145219,125.3398 0.09662094,125.3469 0.14913645,125.3540 0.10512307,125.3611 0.026202336,125.3682 0.026315521,125.3753 0.1140518,125.3824 0.11401781,125.3896 1.5913841e-007,125.3967 -3.5511141e-005,125.4038 0.0089693554,125.4109 0.14055973,125.4180 0.21068601,125.4251 0.40375993,125.4322 0.4825469,125.4393 0.42958036,125.4465 0.19251682,125.4536 0.08771117,125.4607 0.25446481,125.4678 0.14017142,125.4749 0.052599285,125.4820 0.061412986,125.4891 0.0087131085,125.4962 0.026514884,125.5034 0.19332379,125.5105 0.32469314,125.5176 0.30708769,125.5247 0.31592745,125.5318 0.36824039,125.5389 0.24549761,125.5460 0.23664346,125.5532 0.12270463,125.5603 0.4225485,125.5674 1.1945093,125.5745 1.3855028,125.5816 0.85780102,125.5887 0.11299891,125.5959 0.026505642,125.6030 0.14929871,125.6101 0.20175132,125.6172 0.13149424,125.6243 0.14907737,125.6314 0.15802974,125.6386 0.19321847,125.6457 0.24586761,125.6528 0.38604951,125.6599 0.4210088,125.6670 0.41233936,125.6742 0.35052869,125.6813 0.13116485,125.6884 0.04386694,125.6955 0.087890349,125.7026 0.14908986,125.7098 0.078723438,125.7169 -6.8033638e-005,125.7240 2.5503223e-005,125.7311 0.0087931678,125.7382 0.026371136,125.7454 0.052782059,125.7525 0.11411904,125.7596 0.12272515,125.7667 0.096573614,125.7738 0.1757085,125.7810 0.32448828,125.7881 0.21887109,125.7952 0.026269794,125.8023 0.079293072,125.8095 0.21080363,125.8166 0.28935891,125.8237 0.19268258,125.8308 0.10514849,125.8380 0.078912333,125.8451 0.096570969,125.8522 0.14036478,125.8593 0.078859739,125.8664 0.052619837,125.8736 0.061427988,125.8807 0.079005927,125.8878 0.11407557,125.8949 0.1139508,125.9021 0.096497871,125.9092 0.14033224,125.9163 0.078873508,125.9235 0.15787621,125.9306 0.26344904,125.9377 0.50089085,125.9448 0.79860425,125.9520 0.68350935,125.9591 0.26250434,125.9662 0.05240706,125.9733 0.0089501031,125.9805 0.16726796,125.9876 0.4389379,125.9947 0.64892799,126.0018 0.52601397,126.0090 0.31549993,126.0161 0.11382888,126.0232 0.087775178,126.0304 0.10519308,126.0375 0.37058547,126.0446 1.8722334,126.0518 3.0187395,126.0589 2.9543138,126.0660 2.3850088,126.0731 2.9399078,126.0803 3.5713172,126.0874 3.4286907,126.0945 3.4692545,126.1017 8.1954145,126.1088 13.003381,126.1159 11.402687,126.1231 5.236598,126.1302 2.5596945,126.1373 2.070576,126.1445 2.3770185,126.1516 1.8488441,126.1587 0.86659932,126.1659 0.43809384,126.1730 0.41232899,126.1801 0.30712017,126.1873 0.48279035,126.1944 0.72817588,126.2015 0.64895552,126.2087 0.3682178,126.2158 0.17535411,126.2229 0.14020033,126.2301 0.10510188,126.2372 0.078994505,126.2443 0.087706037,126.2515 0.026109112,126.2586 0.00026330352,126.2657 0.28987089,126.2729 0.43855751,126.2800 0.4821955,126.2871 0.31571516,126.2943 0.32470983,126.3014 0.29819402,126.3086 0.20168331,126.3157 0.19325064,126.3228 0.4302071,126.3300 0.47340685,126.3371 0.17489083,126.3442 0.035116784,126.3514 0.17564042,126.3585 0.2018411,126.3657 0.23685877,126.3728 0.25456765,126.3799 0.37730631,126.3871 0.32437372,126.3942 0.24555427,126.4014 0.23687001,126.4085 0.21028347,126.4156 0.05243922,126.4228 0.079198353,126.4299 0.21071763,126.4371 0.24569979,126.4442 0.29866692,126.4513 0.44756362,126.4585 0.4207001,126.4656 0.39471903,126.4728 0.49985301,126.4799 0.28900424,126.4870 0.13140267,126.4942 0.087699965,126.5013 0.11411382,126.5085 0.13162111,126.5156 0.16681987,126.5228 0.2371626,126.5299 0.3158918,126.5370 0.35064232,126.5442 0.27172941,126.5513 0.23681682,126.5585 0.20211937,126.5656 0.43028444,126.5728 0.4821465,126.5799 0.20112433,126.5871 0.026224624,126.5942 0.08779937,126.6013 0.052572377,126.6085 0.026254162,126.6156 1.9053246e-005,126.6228 0.05278058,126.6299 0.16697688,126.6371 0.38616616,126.6442 0.37701911,126.6514 0.22785339,126.6585 0.13146384,126.6657 0.11408976,126.6728 0.14044501,126.6800 0.17567594,126.6871 0.30725259,126.6943 0.29794654,126.7014 0.096067995,126.7085 0.026411222,126.7157 0.11419465,126.7228 0.096272074,126.7300 0.026262935,126.7371 0.052603468,126.7443 0.0088332314,126.7514 0.087931044,126.7586 0.12279814,126.7657 0.14921889,126.7729 0.23691304,126.7800 0.21033309,126.7872 0.16668588,126.7943 0.21946399,126.8015 0.16655307,126.8086 0.08749,126.8158 0.052603919,126.8229 0.087773271,126.8301 0.10547367,126.8372 0.19300683,126.8444 0.087510109,126.8516 0.052526664,126.8587 -9.6184536e-005,126.8659 6.1190236e-005,126.8730 0.052776322,126.8802 0.13178998,126.8873 0.19294375,126.8945 0.12271526,126.9016 0.11405348,126.9088 0.096449427,126.9159 0.14915706,126.9231 0.26323029,126.9302 0.30719507,126.9374 0.37728837,126.9446 0.34201449,126.9517 0.29801103,126.9589 0.10502329,126.9660 0.052655365,126.9732 0.061497301,126.9803 0.096412957,126.9875 0.088057473,126.9946 0.28111827,127.0018 0.30672505,127.0090 0.14871943,127.0161 0.096922018,127.0233 0.51886851,127.0304 1.0182502,127.0376 1.0872107,127.0447 1.0711002,127.0519 2.019486,127.0591 2.5092854,127.0662 2.8691037,127.0734 4.348227,127.0805 10.960683,127.0877 24.222698,127.0949 28.415829,127.1020 20.38147,127.1092 9.1152267,127.1163 4.3909831,127.1235 3.8337767,127.1306 4.3259563,127.1378 4.8070402,127.1450 3.9968898,127.1521 2.5055065,127.1593 1.3752761,127.1665 0.56909597,127.1736 0.15753216,127.1808 0.026307648,127.1879 0.05265699,127.1951 0.052597996,127.2023 0.087768868,127.2094 0.10537085,127.2166 0.15795214,127.2237 0.24562003,127.2309 0.24560447,127.2381 0.18410712,127.2452 0.13147816,127.2524 0.078869432,127.2596 0.017668411,127.2667 0.15805848,127.2739 0.23708299,127.2811 0.3421165,127.2882 0.22771391,127.2954 0.087571636,127.3026 -2.6268715e-005,127.3097 -5.4516664e-007,127.3169 0.035298035,127.3240 0.2371206,127.3312 0.30693564,127.3384 0.16647817,127.3455 0.087703027,127.3527 0.096431844,127.3599 0.079053007,127.3670 0.1931062,127.3742 0.2194965,127.3814 0.27215242,127.3885 0.21896689,127.3957 0.10503164,127.4029 0.096477039,127.4101 0.078994751,127.4172 0.17579842,127.4244 0.30725542,127.4316 0.30688104,127.4387 0.27169436,127.4459 0.2102851,127.4531 0.087577321,127.4602 0.14921106,127.4674 0.22809222,127.4746 0.16655998,127.4817 0.035096567,127.4889 0.061589524,127.4961 0.1317082,127.5033 0.14916307,127.5104 0.14014225,127.5176 0.079019643,127.5248 0.2371119,127.5319 0.22789387,127.5391 0.14882706,127.5463 0.026163913,127.5535 0.0088714119,127.5606 0.079035304,127.5678 0.14053933,127.5750 0.24604073,127.5821 0.38615507,127.5893 0.33287352,127.5965 0.22776912,127.6037 0.28076932,127.6108 0.25434798,127.6180 0.14028747,127.6252 0.087609932,127.6324 0.12309462,127.6395 0.46546164,127.6467 0.65786505,127.6539 0.47319967,127.6611 0.19283631,127.6682 0.19313148,127.6754 0.22806655,127.6826 0.22802638,127.6898 0.28945798,127.6969 0.40359852,127.7041 0.5703072,127.7113 0.5964157,127.7185 0.36827257,127.7256 0.18415955,127.7328 0.10510682,127.7400 0.008640633,127.7472 0.026446477,127.7544 0.11427853,127.7615 0.20186687,127.7687 0.28077573,127.7759 0.40362993,127.7831 0.39445969,127.7902 0.13122153,127.7974 0.026356602,127.8046 0.079095513,127.8118 0.11402737,127.8190 0.070121206,127.8261 0.26329672,127.8333 0.42990765,127.8405 0.3594918,127.8477 0.19292645,127.8549 0.19300364,127.8620 0.14028768,127.8692 0.10537555,127.8764 0.20179583,127.8836 0.16654001,127.8908 0.19319326,127.8979 0.33362836,127.9051 0.39484164,127.9123 0.37694675,127.9195 0.14876258,127.9267 0.052699659,127.9339 0.11409289,127.9410 0.11389405,127.9482 0.16680636,127.9554 0.30721176,127.9626 0.26293939,127.9698 0.13144851,127.9770 0.1407101,127.9841 0.33380347,127.9913 0.43864909,127.9985 0.39446449,128.0057 0.35093829,128.0129 0.37700692,128.0201 0.17501216,128.0273 0.078799263,128.0344 0.10579997,128.0416 0.50069577,128.0488 0.61406606,128.0560 0.68442971,128.0632 0.89528489,128.0704 1.4586337,128.0776 4.3011637,128.0847 11.026369,128.0919 16.569012,128.0991 16.156649,128.1063 16.28462,128.1135 50.715065,128.1207 117.51075,128.1279 134.48338,128.1351 84.481941,128.1422 26.482647,128.1494 9.8294334,128.1566 11.607643,128.1638 9.8688898,128.1710 5.2627168,128.1782 1.5830163,128.1854 0.36783597,128.1926 0.37766054,128.1998 0.50908566,128.2070 0.55250382,128.2141 0.46435845,128.2213 0.21900567,128.2285 0.22827819,128.2357 0.37724292,128.2429 0.35946754,128.2501 0.24529575,128.2573 0.14043653,128.2645 0.36008346,128.2717 0.48246959,128.2789 0.32416707,128.2861 0.14925441,128.2933 0.36000505,128.3004 0.45616189,128.3076 0.35051677,128.3148 0.11366536,128.3220 0.096627012,128.3292 0.18431123,128.3364 0.27216533,128.3436 0.42122322,128.3508 0.38596913,128.3580 0.33297414,128.3652 0.19279905,128.3724 0.35995662,128.3796 0.37711614,128.3868 0.24546281,128.3940 0.16665395,128.4012 0.17555663,128.4084 0.33393228,128.4156 0.65823615,128.4228 0.58722883,128.4300 0.32409135,128.4372 0.20161238,128.4444 0.21049777,128.4515 0.17556496,128.4587 0.41286185,128.4659 0.76341015,128.4731 0.58731288,128.4803 0.29784837,128.4875 0.2633543,128.4947 0.42151508,128.5019 0.43845317,128.5091 0.27134183,128.5163 0.12266879,128.5235 0.24586661,128.5307 0.26316291,128.5379 0.21030669,128.5451 0.078838289,128.5523 0.087710388,128.5595 0.052650314,128.5667 0.087746806,128.5739 0.18501884,128.5811 1.1794808,128.5883 3.1354432,128.5955 3.5861199,128.6027 2.0481064,128.6099 0.52449155,128.6171 0.48337713,128.6243 0.83346176,128.6315 0.66574597,128.6387 0.37688047,128.6460 0.42993203,128.6532 0.34173295,128.6604 0.16629234,128.6676 0.09643811,128.6748 0.052699834,128.6820 0.052620504,128.6892 0.11426805,128.6964 0.28098643,128.7036 0.26298305,128.7108 0.13135135,128.7180 0.17602688,128.7252 0.5270505,128.7324 0.58759683,128.7396 0.37635717,128.7468 0.060846269,128.7540 0.02635958,128.7612 0.052737065,128.7684 0.14068259,128.7756 0.32486078,128.7828 0.39457113,128.7900 0.23647892,128.7973 0.078737259,128.8045 -7.1040689e-005,128.8117 0.035216387,128.8189 0.20198193,128.8261 0.28943595,128.8333 0.15774001,128.8405 0.087637722,128.8477 0.026316158,128.8549 0.061539169,128.8621 0.13175632,128.8693 0.21935453,128.8765 0.18403897,128.8838 0.07873895,128.8910 0.026350345,128.8982 0.13190824,128.9054 0.30712843,128.9126 0.34205154,128.9198 0.32443547,128.9270 0.29819119,128.9342 0.41250411,128.9414 0.43860453,128.9486 0.42109343,128.9559 0.45647168,128.9631 0.48260251,128.9703 0.42087671,128.9775 0.32432547,128.9847 0.30707896,128.9919 0.50876623,128.9991 0.57004893,129.0063 0.42126903,129.0136 0.38611042,129.0208 0.5002135,129.0280 0.75442219,129.0352 1.547623,129.0424 4.3039784,129.0496 11.319479,129.0568 59.979046,129.0641 184.26587,129.0713 253.56548,129.0785 190.15385,129.0857 78.703613,129.0929 24.700491,129.1001 14.670011,129.1073 12.724092,129.1146 12.194579,129.1218 13.783903,129.1290 13.232271,129.1362 9.1651449,129.1434 4.6321244,129.1506 1.9273151,129.1579 1.2103094,129.1651 0.6221295,129.1723 0.30685443,129.1795 0.34206674,129.1867 0.16635011,129.1939 0.087606527,129.2012 0.10523584,129.2084 0.14026058,129.2156 0.079065122,129.2228 0.27249712,129.2300 0.50049573,129.2373 0.52606261,129.2445 0.26266307,129.2517 0.21061407,129.2589 0.29817352,129.2661 0.16640812,129.2734 0.11415285,129.2806 0.21065584,129.2878 0.28972018,129.2950 0.54390585,129.3022 0.40309957,129.3095 0.14897175,129.3167 0.1495816,129.3239 0.41258803,129.3311 0.38537896,129.3383 0.078677863,129.3456 0.10537339,129.3528 0.087655552,129.3600 0.052606691,129.3672 0.0526715,129.3745 0.12293435,129.3817 0.15785961,129.3889 0.12276495,129.3961 0.19303708,129.4034 0.32469493,129.4106 0.42115492,129.4178 0.35073715,129.4250 0.17528196,129.4323 0.13153987,129.4395 0.11397163,129.4467 0.070253879,129.4539 0.14038834,129.4612 0.1491037,129.4684 0.19310814,129.4756 0.2455868,129.4828 0.16655044,129.4901 0.078843482,129.4973 0.052776165,129.5045 0.17561591,129.5117 0.18414374,129.5190 0.14904112,129.5262 0.14925598,129.5334 0.24564832,129.5406 0.14000712,129.5479 0.079376034,129.5551 0.36872491,129.5623 0.24504742,129.5696 0.052385703,129.5768 -2.1330465e-005,129.5840 0.026393741,129.5912 0.13169825,129.5985 0.22818485,129.6057 0.2894628,129.6129 0.23694763,129.6202 0.33350626,129.6274 0.34205562,129.6346 0.25405809,129.6419 0.0085723037,129.6491 0.052877933,129.6563 0.14041896,129.6636 0.10513113,129.6708 0.079012752,129.6780 0.1491795,129.6852 0.1842739,129.6925 0.33369777,129.6997 0.41214842,129.7069 0.16626135,129.7142 0.061258383,129.7214 -1.7221861e-005,129.7286 0.026330795,129.7359 -4.344913e-005,129.7431 0.026346741,129.7503 0.087747023,129.7576 0.1317846,129.7648 0.16674328,129.7720 0.096283719,129.7793 0.026219718,129.7865 0.052750628,129.7937 0.19328283,129.8010 0.35101411,129.8082 0.3244853,129.8155 0.32493132,129.8227 0.51802051,129.8299 0.52576369,129.8372 0.17478512,129.8444 0.087781511,129.8516 0.16694537,129.8589 0.24559751,129.8661 0.13123518,129.8733 0.05255048,129.8806 0.096614279,129.8878 0.14915913,129.8951 0.12283851,129.9023 0.12271832,129.9095 0.14069085,129.9168 0.49186173,129.9240 0.64932066,129.9312 0.6225484,129.9385 0.34156451,129.9457 0.15755671,129.9530 0.078777917,129.9602 7.9675483e-006,129.9674 0.088028096,129.9747 0.2813108,129.9819 0.62410343,129.9892 1.2209692,129.9964 1.8789797,130.0036 2.3857224,130.0109 1.7432851,130.0181 0.8399927,130.0254 0.20101961,130.0326 0.2900455,130.0398 0.75654393,130.0471 1.888124,130.0543 3.1714151,130.0616 7.8363776,130.0688 14.678547,130.0761 19.310104,130.0833 21.319494,130.0905 42.774429,130.0978 104.8823,130.1050 137.11768,130.1123 100.4444,130.1195 39.68631,130.1268 13.388619,130.1340 18.165548,130.1413 23.555258,130.1485 20.467497,130.1557 15.717679,130.1630 45.814083,130.1702 131.89854,130.1775 185.79114,130.1847 142.0945,130.1920 56.665783,130.1992 15.800851,130.2065 8.1893578,130.2137 5.3729658,130.2210 2.9525127,130.2282 1.4714856,130.2354 0.87582606,130.2427 0.43826178,130.2499 0.11385316,130.2572 0.052622527,130.2644 0.052714244,130.2717 0.070094816,130.2789 0.0087117888,130.2862 0.052823778,130.2934 0.15808335,130.3007 0.18407115,130.3079 0.078829356,130.3152 0.14936905,130.3224 0.22801046,130.3297 0.087471902,130.3369 0.11413458,130.3442 0.26317492,130.3514 0.28077877,130.3587 0.44785663,130.3659 0.6139223,130.3732 0.30667987,130.3804 0.21065135,130.3877 0.20163046,130.3949 0.096272051,130.4022 0.052665234,130.4094 0.11416249,130.4167 0.1845066,130.4239 0.35107374,130.4312 0.33300269,130.4384 0.14915219,130.4457 0.32499415,130.4530 0.49992424,130.4602 0.45576233,130.4675 0.36840966,130.4747 0.40356782,130.4820 0.27170795,130.4892 0.078763507,130.4965 0.052736405,130.5037 0.17560302,130.5110 0.18412571,130.5182 0.21945019,130.5255 0.41289183,130.5328 0.57059908,130.5400 0.54352427,130.5473 0.37681726,130.5545 0.28031155,130.5618 0.10541638,130.5690 0.41315085,130.5763 0.692967,130.5835 0.66622502,130.5908 0.53472251,130.5981 0.2979618,130.6053 0.18409048,130.6126 0.10520776,130.6198 0.15816718,130.6271 0.31598008,130.6343 0.27170333,130.6416 0.13137494,130.6489 0.19340335,130.6561 0.44799253,130.6634 0.54347891,130.6706 0.23618253,130.6779 0.034988675,130.6852 0.0087706679,130.6924 0.026395725,130.6997 0.087677605,130.7069 0.061432026,130.7142 0.13177778,130.7215 0.15798278,130.7287 0.18405876,130.7360 0.096411258,130.7432 0.13163453,130.7505 0.070037693,130.7578 -8.047263e-005,130.7650 0.026523035,130.7723 0.22855154,130.7796 0.44767678,130.7868 0.42965969,130.7941 0.2538287,130.8013 0.017310319,130.8086 0.026376473,130.8159 0.052661873,130.8231 0.11413091,130.8304 0.11400129,130.8377 0.043785572,130.8449 0.017463354,130.8522 -1.3048777e-005,130.8595 0.026446074,130.8667 0.14047158,130.8740 0.1665445,130.8812 0.096556723,130.8885 0.12308655,130.8958 0.17538767,130.9030 0.14022315,130.9103 0.12274425,130.9176 0.078933798,130.9248 0.087627016,130.9321 0.061437879,130.9394 0.096525952,130.9466 0.043771252,130.9539 0.035031427,130.9612 -5.3698663e-005,130.9684 0.044019032,130.9757 0.14915161,130.9830 0.54716349,130.9902 2.5407755,130.9975 4.0984097,131.0048 3.6273921,131.0121 1.4950799,131.0193 0.50748694,131.0266 0.45624694,131.0339 0.58756536,131.0411 0.32442829,131.0484 0.43935895,131.0557 1.2486444,131.0629 3.6190639,131.0702 5.6784286,131.0775 6.0499172,131.0847 5.6728511,131.0920 13.248594,131.0993 21.968983,131.1066 22.322527,131.1138 12.363132,131.1211 3.8919716,131.1284 1.6388596,131.1356 1.3158282,131.1429 1.4034282,131.1502 1.1921518,131.1575 0.98179799,131.1647 2.2172148,131.1720 8.6358719,131.1793 13.582241,131.1866 11.041989,131.1938 4.2880516,131.2011 1.1561188,131.2084 1.1759121,131.2157 1.0257396,131.2229 0.49900782,131.2302 0.017237924,131.2375 0.1055723,131.2448 0.25469327,131.2520 0.50035894,131.2593 0.61408168,131.2666 0.4909246,131.2739 0.31548029,131.2811 0.25415015,131.2884 0.087527454,131.2957 0.035261713,131.3030 0.19326529,131.3102 0.27194875,131.3175 0.18392424,131.3248 0.026118608,131.3321 0.053050835,131.3394 0.22818999,131.3466 0.14891787,131.3539 0.18408833,131.3612 0.087762244,131.3685 0.19337142,131.3757 0.34218267,131.3830 0.33304182,131.3903 0.20141539,131.3976 0.079077654,131.4049 0.14943841,131.4121 0.18420014,131.4194 0.14016187,131.4267 0.14915045,131.4340 0.22804238,131.4413 0.10495779,131.4485 0.026525808,131.4558 0.25479335,131.4631 0.35080394,131.4704 0.23653966,131.4777 0.096390381,131.4849 0.087720416,131.4922 0.052539561,131.4995 0.052646942,131.5068 0.096556284,131.5141 0.13159561,131.5214 0.14056464,131.5286 0.28084078,131.5359 0.25444487,131.5432 0.31636912,131.5505 0.65009165,131.5578 0.88561225,131.5651 0.44610623,131.5723 0.11369208,131.5796 0.13163131,131.5869 0.1666843,131.5942 0.18437627,131.6015 0.34235692,131.6088 0.52665251,131.6161 0.63144243,131.6233 0.29765818,131.6306 0.096326075,131.6379 0.096525051,131.6452 0.096466281,131.6525 0.13194004,131.6598 0.34250429,131.6671 0.42075789,131.6743 0.39444956,131.6816 0.30696741,131.6889 0.10525148,131.6962 0.13185665,131.7035 0.24589138,131.7108 0.36815161,131.7181 0.31555402,131.7254 0.22818656,131.7326 0.18415095,131.7399 0.14897552,131.7472 0.096378967,131.7545 0.10536301,131.7618 0.24584506,131.7691 0.3247478,131.7764 0.41226032,131.7837 0.32427162,131.7910 0.18401712,131.7983 0.11397778,131.8055 0.052620441,131.8128 0.052814003,131.8201 0.18450685,131.8274 0.25436917,131.8347 0.13121548,131.8420 0.008671822,131.8493 0.088065885,131.8566 0.27227393,131.8639 0.33335844,131.8712 0.25431976,131.8785 0.23675819,131.8858 0.22798173,131.8930 0.22793989,131.9003 0.14912413,131.9076 0.16680488,131.9149 0.20178828,131.9222 0.21020722,131.9295 0.043758824,131.9368 0.17601405,131.9441 0.35108241,131.9514 0.26264474,131.9587 0.052274309,131.9660 0.026354123,131.9733 0.026270868,131.9806 -4.0273924e-005,131.9879 0.026483066,131.9952 0.14050089,132.0025 0.1402186,132.0098 0.079029806,132.0171 0.17556283,132.0244 0.16661423,132.0317 0.22845897,132.0390 0.49212381,132.0463 0.7634424,132.0535 0.62207174,132.0608 0.40331277,132.0681 0.75551337,132.0754 1.4744166,132.0827 1.8254066,132.0900 2.6439619,132.0973 4.2843986,132.1046 5.1590872,132.1119 5.1134768,132.1192 4.5229192,132.1265 2.7064178,132.1338 1.3221685,132.1411 0.78158152,132.1484 2.0487378,132.1557 4.1435323,132.1630 4.2684669,132.1703 2.0562701,132.1776 0.60425514,132.1849 0.62295526,132.1922 0.44699883,132.1995 0.41246495,132.2068 0.46502897,132.2141 0.36783928,132.2214 0.087213166,132.2287 0.035206478,132.2361 0.087855145,132.2434 0.12281401,132.2507 0.17562467,132.2580 0.29839551,132.2653 0.32449952,132.2726 0.35949293,132.2799 0.2893784,132.2872 0.2367509,132.2945 0.096356988,132.3018 0.052650373,132.3091 0.052607507,132.3164 0.026210707,132.3237 0.00010096208,132.3310 0.11426952,132.3383 0.1932869,132.3456 0.29838651,132.3529 0.35076568,132.3602 0.29796392,132.3675 0.10505331,132.3748 0.10544387,132.3821 0.16666149,132.3895 0.087454095,132.3968 -9.8471013e-005,132.4041 0.12304563,132.4114 0.39493269,132.4187 0.42099103,132.4260 0.24553406,132.4333 0.12264286,132.4406 0.026245648,132.4479 0.052728936,132.4552 0.087784439,132.4625 0.07880675,132.4698 0.0088156378,132.4771 0.14058423,132.4845 0.21053261,132.4918 0.21930413,132.4991 0.13158949,132.5064 0.096285015,132.5137 0.0085914526,132.5210 0.0088699749,132.5283 0.087820604,132.5356 0.16668268,132.5429 0.13157161,132.5503 0.096607998,132.5576 0.21080704,132.5649 0.38640431,132.5722 0.50904924,132.5795 0.52612728,132.5868 0.3502107,132.5941 0.10512856,132.6014 0.28087199,132.6087 0.33301407,132.6161 0.21070372,132.6234 0.24579228,132.6307 0.16641808,132.6380 0.15777722,132.6453 0.11403222,132.6526 0.11397357,132.6599 0.079015516,132.6673 0.23702522,132.6746 0.17541693,132.6819 0.096310966,132.6892 0.026235921,132.6965 0.026351275,132.7038 0.035077911,132.7111 0.052632283,132.7185 0.10537327,132.7258 0.19306146,132.7331 0.18430638,132.7404 0.19304714,132.7477 0.1753629,132.7550 0.18423079,132.7624 0.17530721,132.7697 0.10533033,132.7770 0.26346138,132.7843 0.35968512,132.7916 0.34194183,132.7990 0.18396395,132.8063 0.096456975,132.8136 0.14934509,132.8209 0.2104007,132.8282 0.096423648,132.8355 0.19303904,132.8429 0.13138947,132.8502 0.052623089,132.8575 0.10545024,132.8648 0.16665518,132.8721 0.06117427,132.8795 0.026347278,132.8868 0.12294775,132.8941 0.21933427,132.9014 0.18415026,132.9087 0.11408475,132.9161 0.18443443,132.9234 0.26314273,132.9307 0.26319784,132.9380 0.36863348,132.9454 0.36811137,132.9527 0.10502152,132.9600 0.11410908,132.9673 0.096452974,132.9746 0.078913443,132.9820 0.061420709,132.9893 0.10533874,132.9966 0.10514075,133.0039 0.026270844,133.0113 0.11443527,133.0186 0.2895757,133.0259 0.2368148,133.0332 0.3248491,133.0406 0.45621407,133.0479 0.72835833,133.0552 1.044448,133.0625 1.6162962,133.0699 3.6882002,133.0772 5.3880596,133.0845 7.0419636,133.0918 14.877913,133.0992 31.25046,133.1065 41.906334,133.1138 42.75985,133.1211 32.525291,133.1285 17.964106,133.1358 6.004117,133.1431 3.0600715,133.1505 2.6567109,133.1578 1.8491169,133.1651 0.92825049,133.1724 0.49078694,133.1798 0.43876326,133.1871 0.34233439,133.1944 0.42966157,133.2018 0.26265779,133.2091 0.12271904,133.2164 0.15801702,133.2237 0.26324114,133.2311 0.28082836,133.2384 0.28052247,133.2457 0.096249841,133.2531 0.079138339,133.2604 0.14032711,133.2677 0.11417873,133.2751 0.2635023,133.2824 0.36820635,133.2897 0.3593787,133.2971 0.24541278,133.3044 0.079148315,133.3117 0.2990188,133.3191 0.59689212,133.3264 0.60485286,133.3337 0.26230198,133.3411 -0.00011194471,133.3484 0.14079231,133.3557 0.22796702,133.3631 0.087417349,133.3704 0.02628199,133.3777 0.10539131,133.3851 0.14046529,133.3924 0.14919458,133.3997 0.20173027,133.4071 0.18417604,133.4144 0.16656342,133.4217 0.052524939,133.4291 0.1232433,133.4364 0.42157724,133.4437 0.52640706,133.4511 0.47362432,133.4584 0.45575976,133.4657 0.25393355,133.4731 0.096277125,133.4804 -8.2249244e-005,133.4878 0.026444383,133.4951 0.15806635,133.5024 0.21923552,133.5098 0.096313797,133.5171 0.0087270886,133.5244 9.7394977e-006,133.5318 0.0088195605,133.5391 0.026332293,133.5465 0.026267931,133.5538 -4.1542637e-005,133.5611 0.0088915722,133.5685 0.096570149,133.5758 0.087682031,133.5832 0.11401854,133.5905 0.0964747,133.5978 0.078928851,133.6052 0.026236748,133.6125 7.6060319e-006,133.6199 0.026361993,133.6272 0.026273876,133.6345 -2.9608902e-005,133.6419 9.849301e-006,133.6492 -9.7868806e-006,133.6566 0.052789066,133.6639 0.26334327,133.6712 0.33341968,133.6786 0.30705154,133.6859 0.24566868,133.6933 0.28084916,133.7006 0.33354023,133.7080 0.39473918,133.7153 0.32424417,133.7226 0.21900856,133.7300 0.13148206,133.7373 0.16685285,133.7447 0.4829264,133.7520 0.96544868,133.7594 1.2632072,133.7667 0.78891385,133.7741 0.33319247,133.7814 0.45656174,133.7887 0.62281263,133.7961 0.49948984,133.8034 0.21012774,133.8108 0.078770183,133.8181 0.017610112,133.8255 0.16695324,133.8328 0.32460478,133.8402 0.28052077,133.8475 0.13155134,133.8549 0.14030018,133.8622 0.078790106,133.8696 0.052630786,133.8769 0.035078999,133.8843 0.026411761,133.8916 0.16688356,133.8990 0.28950998,133.9063 0.28927886,133.9136 0.11385455,133.9210 0.061769363,133.9283 0.31619614,133.9357 0.34184453,133.9430 0.15754731,133.9504 0.052526806,133.9577 0.026323579,133.9651 0.07905817,133.9724 0.1931832,133.9798 0.24574213,133.9871 0.20170224,133.9945 0.2103366,134.0018 0.15775901,134.0092 0.096703418,134.0166 0.24611913,134.0239 0.50925481,134.0313 0.56975663,134.0386 0.20988925,134.0460 0.11406974,134.0533 0.24599694,134.0607 0.60639554,134.0680 1.378448,134.0754 1.9832458,134.0827 1.9818933,134.0901 1.5354732,134.0974 3.3342311,134.1048 10.929279,134.1121 18.743763,134.1195 17.636889,134.1269 8.6144848,134.1342 1.7475214,134.1416 0.3940247,134.1489 0.11398556,134.1563 0.31658071,134.1636 0.63191515,134.1710 0.51680857,134.1783 0.26290488,134.1857 0.50945705,134.1931 0.77204299,134.2004 0.59594274,134.2078 0.28896949,134.2151 0.14037803,134.2225 0.14932343,134.2298 0.20185077,134.2372 0.27190462,134.2446 0.23693262,134.2519 0.29837984,134.2593 0.26287299,134.2666 0.1577245,134.2740 0.17553373,134.2813 0.26303306,134.2887 0.14892311,134.2961 0.035067055,134.3034 0.1145965,134.3108 0.36860728,134.3181 0.20123833,134.3255 0.15810613,134.3329 0.44799605,134.3402 0.56997222,134.3476 0.26252726,134.3549 0.078827873,134.3623 0.16692342,134.3697 0.28102946,134.3770 0.32450515,134.3844 0.21007024,134.3918 0.043662254,134.3991 0.03516021,134.4065 0.078936599,134.4138 0.12302548,134.4212 0.26349676,134.4286 0.32448494,134.4359 0.23665923,134.4433 0.23681383,134.4507 0.21045853,134.4580 0.18432645,134.4654 0.20177728,134.4727 0.13133453,134.4801 0.096555777,134.4875 0.18438853,134.4948 0.1578005,134.5022 0.10514519,134.5096 0.140366,134.5169 0.14911643,134.5243 0.13171315,134.5317 0.21078824,134.5390 0.21911862,134.5464 0.14908504,134.5538 0.25465578,134.5611 0.28085673,134.5685 0.29812041,134.5759 0.23681067,134.5832 0.37716052,134.5906 0.27155465,134.5980 0.078706183,134.6053 6.7334076e-005,134.6127 0.14944924,134.6201 0.3247228,134.6274 0.29799709,134.6348 0.087481767,134.6422 0.052588113,134.6495 0.052644398,134.6569 0.052692812,134.6643 0.05269463,134.6717 0.2022825,134.6790 0.53540444,134.6864 0.49964342,134.6938 0.31606454,134.7011 0.48305658,134.7085 0.56095129,134.7159 0.33285624,134.7232 0.30692786,134.7306 0.35111034,134.7380 0.66718364,134.7454 0.73680043,134.7527 0.51707304,134.7601 0.27160996,134.7675 0.21905616,134.7748 0.034884855,134.7822 -8.4897129e-006,134.7896 0.053073809,134.7970 0.28095266,134.8043 0.18374306,134.8117 0.052598149,134.8191 0.15831073,134.8265 0.31572062,134.8338 0.31543395,134.8412 0.32461581,134.8486 0.35112786,134.8560 0.38596737,134.8633 0.29805559,134.8707 0.23707908,134.8781 0.46561965,134.8855 0.80740243,134.8928 0.76269585,134.9002 0.49958727,134.9076 0.46470919,134.9150 0.30680087,134.9223 0.29836652,134.9297 0.50969028,134.9371 1.2117226,134.9445 1.6401608,134.9518 1.2359643,134.9592 0.91228473,134.9666 0.92130619,134.9740 0.94807637,134.9814 1.6324108,134.9887 1.9915434,134.9961 2.0792046,135.0035 2.151027,135.0109 3.3885581,135.0182 4.0087504,135.0256 4.1685405,135.0330 6.5937924,135.0404 10.544308,135.0478 17.464096,135.0551 27.933327,135.0625 42.110073,135.0699 67.889183,135.0773 171.56711,135.0847 846.28253,135.0920 2330.7607,135.0994 3012.6438,135.1068 2158.0498,135.1142 878.22705,135.1216 278.57034,135.1290 172.52736,135.1363 120.99632,135.1437 74.806755,135.1511 41.802326,135.1585 20.051498,135.1659 11.210168,135.1733 7.3024659,135.1806 4.6201515,135.1880 3.2077723,135.1954 1.4351083,135.2028 0.77226651,135.2102 1.7294765,135.2176 2.1404948,135.2249 2.3684611,135.2323 1.8503461,135.2397 1.3329091,135.2471 1.0787611,135.2545 0.97330087,135.2619 0.91240764,135.2693 1.2108753,135.2766 1.3423493,135.2840 1.3592305,135.2914 1.1053476,135.2988 1.1838326,135.3062 0.54298222,135.3136 0.55313879,135.3210 0.76359516,135.3283 0.7978549,135.3357 0.69309956,135.3431 0.85959667,135.3505 0.49927178,135.3579 0.38591686,135.3653 0.33333379,135.3727 0.33339062,135.3801 0.43886453,135.3875 0.57902265,135.3948 0.47340146,135.4022 0.36829939,135.4096 0.34206793,135.4170 0.38626423,135.4244 0.64906907,135.4318 0.35058451,135.4392 0.34251863,135.4466 0.46472588,135.4540 0.26260063,135.4614 0.27216843,135.4687 0.58832842,135.4761 0.61373878,135.4835 0.20979168,135.4909 0.043964155,135.4983 0.15809456,135.5057 0.21054378,135.5131 0.42146212,135.5205 0.62293065,135.5279 0.49095884,135.5353 0.47390759,135.5427 0.55282968,135.5501 0.52606905,135.5575 0.40314001,135.5649 0.2015803,135.5722 0.20207407,135.5796 0.35977796,135.5870 0.32460275,135.5944 0.41206789,135.6018 0.33302051,135.6092 0.27192414,135.6166 0.17550644,135.6240 0.25451565,135.6314 0.39501345,135.6388 0.47403055,135.6462 0.57039511,135.6536 0.76322383,135.6610 0.63094074,135.6684 0.21869697,135.6758 0.052647807,135.6832 0.2021554,135.6906 0.4826138,135.6980 0.42956072,135.7054 0.35096025,135.7128 0.44777381,135.7202 0.63188165,135.7276 0.56961006,135.7350 0.18380383,135.7424 0.20227399,135.7498 0.40351713,135.7572 0.30671549,135.7646 0.27189791,135.7720 0.31578252,135.7794 0.32466528,135.7868 0.30713642,135.7942 0.34241477,135.8016 0.51748824,135.8090 0.3241328,135.8164 0.25452507,135.8238 0.38641113,135.8312 0.46470392,135.8386 0.24512681,135.8460 0.18423198,135.8534 0.18420886,135.8608 0.1402628,135.8682 0.15794592,135.8756 0.24575973,135.8830 0.25428718,135.8904 0.2018223,135.8978 0.35957837,135.9052 0.20151141,135.9126 0.14031376,135.9200 0.087666266,135.9274 0.096622624,135.9348 0.14911883,135.9422 0.15828216,135.9496 0.42141649,135.9570 0.49113715,135.9644 0.64038688,135.9718 0.92111266,135.9792 0.9208715,135.9866 0.5260188,135.9940 0.28058484,136.0015 0.20167337,136.0089 0.21083732,136.0163 0.72104979,136.0237 2.2844415,136.0311 4.7239394,136.0385 6.4319057,136.0459 6.0784292,136.0533 5.4649653,136.0607 7.7161789,136.0681 20.582355,136.0755 48.419289,136.0829 98.431145,136.0903 209.98343,136.0977 328.18762,136.1052 311.75229,136.1126 181.66479,136.1200 78.52372,136.1274 59.268795,136.1348 50.849747,136.1422 30.667238,136.1496 12.367031,136.1570 4.8169689,136.1644 2.4447846,136.1718 1.2701631,136.1793 0.70962971,136.1867 0.4122107,136.1941 0.47379047,136.2015 0.41188043,136.2089 0.25417399,136.2163 0.22791499,136.2237 0.11404339,136.2311 0.087924875,136.2385 0.23701969,136.2460 0.31632078,136.2534 0.56186455,136.2608 0.68405193,136.2682 0.57862926,136.2756 0.43822613,136.2830 0.26290837,136.2904 0.25474119,136.2979 0.57903951,136.3053 0.46451324,136.3127 0.28930426,136.3201 0.096435554,136.3275 0.14046592,136.3349 0.35087392,136.3423 0.38587293,136.3498 0.44745624,136.3572 0.50927347,136.3646 0.58753377,136.3720 0.35047203,136.3794 0.34210235,136.3868 0.15764248,136.3942 7.2878844e-005,136.4017 0.079062581,136.4091 0.052518498,136.4165 0.07040482,136.4239 0.21067715,136.4313 0.21025918,136.4388 0.13169625,136.4462 0.30721864,136.4536 0.32452765,136.4610 0.31567442,136.4684 0.16656113,136.4758 0.12301334,136.4833 0.23700881,136.4907 0.26288551,136.4981 0.08742591,136.5055 0.026288046,136.5129 0.087845787,136.5204 0.19312863,136.5278 0.2460153,136.5352 0.57962143,136.5426 0.75522256,136.5500 0.87669528,136.5575 0.49904498,136.5649 0.5540821,136.5723 1.608968,136.5797 3.2131131,136.5872 3.3752019,136.5946 1.9696987,136.6020 0.61207837,136.6094 0.24575932,136.6168 0.45663878,136.6243 0.51742828,136.6317 0.34170741,136.6391 0.26305762,136.6465 0.27180588,136.6540 0.2016679,136.6614 0.21933912,136.6688 0.21050344,136.6762 0.21048971,136.6837 0.15769565,136.6911 0.052522074,136.6985 0.026260264,136.7059 0.017661961,136.7134 0.18430211,136.7208 0.16667391,136.7282 0.17566244,136.7356 0.15768975,136.7431 0.052531075,136.7505 0.13183625,136.7579 0.17536528,136.7653 0.21090782,136.7728 0.48299739,136.7802 0.63162601,136.7876 0.63162124,136.7950 0.63117713,136.8025 0.37678111,136.8099 0.26306486,136.8173 0.14000428,136.8248 0.044068921,136.8322 0.33375219,136.8396 0.42958796,136.8470 0.30692771,136.8545 0.21930076,136.8619 0.096194617,136.8693 -0.00016065816,136.8768 0.00010751682,136.8842 0.061553821,136.8916 0.12294599,136.8990 0.19296238,136.9065 0.15772767,136.9139 0.096441209,136.9213 0.087682664,136.9288 0.061446972,136.9362 0.14915617,136.9436 0.06125249,136.9511 6.4127402e-005,136.9585 0.11425523,136.9659 0.26336896,136.9734 0.36867377,136.9808 0.51826757,136.9882 0.98378867,136.9957 4.1098256,137.0031 17.058311,137.0105 28.354828,137.0180 25.112753,137.0254 12.493402,137.0328 3.8556523,137.0403 1.8757368,137.0477 1.4541684,137.0551 1.6436405,137.0626 7.4729733,137.0700 18.317127,137.0774 25.720098,137.0849 28.301733,137.0923 34.284191,137.0997 41.417248,137.1072 36.780369,137.1146 22.383064,137.1220 12.566415,137.1295 8.1875877,137.1369 6.1087909,137.1444 4.304297,137.1518 3.8233018,137.1592 2.2956085,137.1667 1.0514045,137.1741 0.72754776,137.1815 0.4556486,137.1890 0.23649859,137.1964 0.12276585,137.2039 0.18444043,137.2113 0.22824639,137.2187 0.28975195,137.2262 0.36857477,137.2336 0.38589853,137.2411 0.34175649,137.2485 0.26308349,137.2559 0.30696818,137.2634 0.14862446,137.2708 -4.9222806e-005,137.2783 0.13208154,137.2857 0.32468602,137.2931 0.20132557,137.3006 0.13155301,137.3080 0.21955484,137.3155 0.22817998,137.3229 0.26311111,137.3303 0.25437343,137.3378 0.33331007,137.3452 0.27180439,137.3527 0.18427987,137.3601 0.24567401,137.3676 0.28060615,137.3750 0.19278346,137.3824 0.052470133,137.3899 0.026407083,137.3973 0.078940846,137.4048 0.061432045,137.4122 0.14924322,137.4197 0.11397851,137.4271 0.078841269,137.4346 0.061462943,137.4420 0.10521848,137.4494 0.026224865,137.4569 0.087898687,137.4643 0.1404274,137.4718 0.15800214,137.4792 0.20177524,137.4867 0.17537667,137.4941 0.20192926,137.5016 0.23690033,137.5090 0.17521068,137.5165 0.20163678,137.5239 0.23688574,137.5314 0.19298171,137.5388 0.140434,137.5463 0.23711297,137.5537 0.35122243,137.5611 0.41202343,137.5686 0.19261414,137.5760 0.21925588,137.5835 0.36081567,137.5909 1.2921042,137.5984 2.2650137,137.6058 2.5255728,137.6133 1.751684,137.6207 0.7175591,137.6282 0.31556156,137.6356 0.35095358,137.6431 0.37716013,137.6505 0.35097292,137.6580 0.40352046,137.6654 0.37695068,137.6729 0.23667663,137.6803 0.12259974,137.6878 0.026303088,137.6952 0.087842859,137.7027 0.087619394,137.7102 0.026212631,137.7176 -2.701666e-005,137.7251 4.9959071e-005,137.7325 0.087801456,137.7400 0.14925259,137.7474 0.24567167,137.7549 0.18416686,137.7623 0.14026059,137.7698 0.10543586,137.7772 0.22835568,137.7847 0.19268532,137.7921 0.052444011,137.7996 0.11423792,137.8071 0.16662833,137.8145 0.096306294,137.8220 0.079023816,137.8294 0.21944566,137.8369 0.28076464,137.8443 0.2369868,137.8518 0.20160425,137.8592 0.13145898,137.8667 0.25448957,137.8742 0.27181262,137.8816 0.13141699,137.8891 0.026277412,137.8965 0.079010189,137.9040 0.18438067,137.9114 0.29864287,137.9189 0.47403073,137.9264 0.43818086,137.9338 0.1310163,137.9413 0.0086801704,137.9487 7.6438031e-005,137.9562 0.026299115,137.9636 -1.1253326e-005,137.9711 0.035119019,137.9786 0.096926339,137.9860 0.40397289,137.9935 0.61408257,138.0009 0.82541895,138.0084 1.2467426,138.0159 1.5438457,138.0233 1.244372,138.0308 0.77198499,138.0383 1.2027657,138.0457 1.5878118,138.0532 1.4909846,138.0606 2.5054193,138.0681 6.7908573,138.0756 10.16266,138.0830 9.980423,138.0905 10.06239,138.0979 21.564903,138.1054 36.870621,138.1129 38.598637,138.1203 25.417183,138.1278 18.457174,138.1353 39.925686,138.1427 68.828735,138.1502 65.197693,138.1577 33.587898,138.1651 7.7893295,138.1726 2.6299233,138.1801 1.850255,138.1875 1.8417282,138.1950 1.007278,138.2024 0.56971526,138.2099 0.40338141,138.2174 0.30680677,138.2248 0.15757054,138.2323 0.078971133,138.2398 0.16706012,138.2472 0.27194884,138.2547 0.17518197,138.2622 0.16646366,138.2696 0.026195277,138.2771 0.035112232,138.2846 0.026377257,138.2920 0.078915171,138.2995 0.035028655,138.3070 0.096775003,138.3145 0.30739176,138.3219 0.38606894,138.3294 0.3331719,138.3369 0.33330065,138.3443 0.47381312,138.3518 0.49999076,138.3593 0.41246635,138.3667 0.51801562,138.3742 0.70141286,138.3817 0.61338168,138.3892 0.55240095,138.3966 0.3070797,138.4041 0.31592676,138.4116 0.25429443,138.4190 0.15783201,138.4265 0.1317853,138.4340 0.24592541,138.4415 0.26281887,138.4489 0.078823514,138.4564 0.18436706,138.4639 0.14911637,138.4713 0.21940775,138.4788 0.22795945,138.4863 0.18413827,138.4938 0.22814918,138.5012 0.20176534,138.5087 0.17547095,138.5162 0.20200275,138.5237 0.38624746,138.5311 0.4474757,138.5386 0.40317476,138.5461 0.21899371,138.5536 0.21931046,138.5610 0.3955754,138.5685 0.90462178,138.5760 1.1140076,138.5835 0.87657297,138.5909 0.56947303,138.5984 0.31519783,138.6059 0.16643189,138.6134 0.17560318,138.6208 0.30753738,138.6283 0.48283333,138.6358 0.51738816,138.6433 0.42968372,138.6507 0.5526281,138.6582 0.59616774,138.6657 0.42971143,138.6732 0.4039796,138.6807 0.54399967,138.6881 0.47316834,138.6956 0.23647586,138.7031 0.20172152,138.7106 0.18433642,138.7181 0.26324409,138.7255 0.35096705,138.7330 0.52695632,138.7405 0.79854202,138.7480 0.68379819,138.7555 0.4822613,138.7629 0.43855298,138.7704 0.35942376,138.7779 0.22779097,138.7854 0.2367987,138.7929 0.44743437,138.8003 0.56177497,138.8078 0.54420608,138.8153 0.48281768,138.8228 0.6576426,138.8303 0.39416316,138.8378 0.35102072,138.8452 0.34207284,138.8527 0.33328837,138.8602 0.38616523,138.8677 0.544312,138.8752 0.8253895,138.8827 1.2113147,138.8901 1.3685268,138.8976 1.4303862,138.9051 1.9488246,138.9126 2.3505185,138.9201 1.8757789,138.9276 2.2133856,138.9350 4.2770834,138.9425 5.6068025,138.9500 5.3677993,138.9575 6.5361819,138.9650 11.711873,138.9725 30.235615,138.9800 126.03452,138.9875 253.07506,138.9949 263.56604,139.0024 157.40863,139.0099 65.651237,139.0174 37.684395,139.0249 28.52754,139.0324 29.331484,139.0399 39.131832,139.0474 58.23634,139.0548 89.910378,139.0623 153.35056,139.0698 386.89511,139.0773 1857.7976,139.0848 4625.3589,139.0923 5630.9907,139.0998 3875.634,139.1073 1482.0045,139.1148 513.90833,139.1222 344.39749,139.1297 246.67584,139.1372 157.55009,139.1447 91.425758,139.1522 48.761547,139.1597 26.434006,139.1672 15.238029,139.1747 8.5787039,139.1822 5.0926909,139.1897 3.3215702,139.1972 2.3665576,139.2047 2.077445,139.2121 1.5087541,139.2196 1.9410563,139.2271 2.5086882,139.2346 2.3432713,139.2421 3.6597691,139.2496 3.5241354,139.2571 2.4802887,139.2646 1.7270941,139.2721 1.5622841,139.2796 2.0092127,139.2871 2.0093062,139.2946 2.5783715,139.3021 1.6119843,139.3096 1.2809986,139.3171 1.4116024,139.3246 0.78964126,139.3321 1.2638934,139.3396 1.3162944,139.3471 1.8158679,139.3545 1.5780505,139.3620 1.3244913,139.3695 1.2283899,139.3770 1.34163,139.3845 0.81458455,139.3920 0.71928567,139.3995 0.83448261,139.4070 1.3255773,139.4145 1.3678337,139.4220 1.1130539,139.4295 0.92976207,139.4370 0.85051322,139.4445 0.56156081,139.4520 0.86867565,139.4595 0.5957647,139.4670 0.54407245,139.4745 0.64905965,139.4820 0.4909609,139.4895 0.61476541,139.4970 0.9034785,139.5045 0.59587276,139.5120 0.53522277,139.5195 0.57020241,139.5270 0.43846759,139.5345 0.44726753,139.5420 0.47307292,139.5495 0.19363131,139.5570 0.76444149,139.5645 0.8940624,139.5720 0.6747613,139.5795 0.63167006,139.5870 0.49089566,139.5945 0.31595838,139.6021 0.53547871,139.6096 0.60484308,139.6171 0.6056177,139.6246 0.77279687,139.6321 0.88533139,139.6396 0.3939257,139.6471 0.25433457,139.6546 0.18398477,139.6621 0.1936323,139.6696 0.7554999,139.6771 1.0874367,139.6846 0.84103388,139.6921 0.28040275,139.6996 0.25463638,139.7071 0.42170671,139.7146 0.64887661,139.7221 0.35054779,139.7296 0.49173772,139.7371 0.5703094,139.7447 0.71897256,139.7522 0.4994373,139.7597 0.29819956,139.7672 0.24576621,139.7747 0.29823455,139.7822 0.25418344,139.7897 0.33349875,139.7972 0.42116401,139.8047 0.43014035,139.8122 0.61453944,139.8197 0.56094456,139.8272 0.3153998,139.8348 0.34208816,139.8423 0.28934059,139.8498 0.21059327,139.8573 0.28093982,139.8648 0.37693182,139.8723 0.28914109,139.8798 0.21955907,139.8873 0.33359501,139.8948 0.41215163,139.9023 0.25424349,139.9099 0.22806919,139.9174 0.24573821,139.9249 0.36898097,139.9324 0.63193345,139.9399 0.64880842,139.9474 0.49117827,139.9549 0.62292761,139.9624 0.48206821,139.9700 0.73010069,139.9775 2.8688853,139.9850 7.2147465,139.9925 10.839649,140.0000 11.074364,140.0075 8.006897,140.0150 4.4830613,140.0226 2.7258818,140.0301 2.3938639,140.0376 2.0005698,140.0451 3.2599199,140.0526 5.838253,140.0601 8.2185001,140.0676 12.715348,140.0752 40.263004,140.0827 183.18002,140.0902 371.51871,140.0977 389.18396,140.1052 227.50888,140.1127 77.667809,140.1203 37.041714,140.1278 29.33527,140.1353 20.6889,140.1428 12.295393,140.1503 10.060505,140.1579 9.5162249,140.1654 7.564393,140.1729 3.9669373,140.1804 1.4175953,140.1879 0.38482934,140.1954 0.14888237,140.2030 0.079192169,140.2105 0.255072,140.2180 0.4301258,140.2255 0.41181266,140.2330 0.24521819,140.2406 0.27195799,140.2481 0.24540484,140.2556 0.1314701,140.2631 0.13158198,140.2707 0.12323688,140.2782 0.34239107,140.2857 0.32424146,140.2932 0.28083411,140.3007 0.40366915,140.3083 0.36830518,140.3158 0.36857638,140.3233 0.49131316,140.3308 0.41214934,140.3384 0.34201422,140.3459 0.36857939,140.3534 0.60553312,140.3609 0.62291628,140.3684 0.4821758,140.3760 0.30664003,140.3835 0.3421036,140.3910 0.36856136,140.3985 0.3948324,140.4061 0.38588306,140.4136 0.53564566,140.4211 0.79821879,140.4286 0.543091,140.4362 0.31593347,140.4437 0.36862665,140.4512 0.32415307,140.4587 0.16635105,140.4663 0.2021728,140.4738 0.47410122,140.4813 0.51755339,140.4889 0.50844318,140.4964 0.34204245,140.5039 0.39471084,140.5114 0.2278562,140.5190 0.19282621,140.5265 0.078892455,140.5340 0.13161367,140.5415 0.087649062,140.5491 0.25550717,140.5566 0.86985803,140.5641 1.1315286,140.5717 0.89337671,140.5792 0.48191273,140.5867 0.59677863,140.5943 0.59631836,140.6018 0.49983552,140.6093 0.35942447,140.6168 0.21041808,140.6244 0.21956646,140.6319 0.31572333,140.6394 0.14874132,140.6470 0.10525507,140.6545 0.13168734,140.6620 0.15827611,140.6696 0.34206766,140.6771 0.20139594,140.6846 0.157932,140.6922 0.21081704,140.6997 0.32448882,140.7072 0.19303387,140.7148 0.32462245,140.7223 0.25424415,140.7298 0.27195635,140.7374 0.31575173,140.7449 0.36868611,140.7524 0.34195098,140.7600 0.2542952,140.7675 0.34198588,140.7750 0.16652261,140.7826 0.23707643,140.7901 0.27178317,140.7976 0.14900258,140.8052 0.16683501,140.8127 0.21047823,140.8202 0.13136743,140.8278 0.078879952,140.8353 0.0614728,140.8429 0.078931339,140.8504 0.096620031,140.8579 0.19324955,140.8655 0.23681217,140.8730 0.23677075,140.8805 0.30764323,140.8881 0.61463255,140.8956 0.53425634,140.9032 0.19281957,140.9107 0.51831043,140.9182 0.82485914,140.9258 0.95661372,140.9333 1.0530893,140.9408 1.053121,140.9484 1.4671397,140.9559 3.1741407,140.9635 6.6140127,140.9710 22.455378,140.9785 88.986031,140.9861 149.35486,140.9936 134.35339,141.0012 70.894272,141.0087 27.696615,141.0163 15.544477,141.0238 10.032333,141.0313 8.4797001,141.0389 8.7265282,141.0464 8.6647339,141.0540 7.8673606,141.0615 7.6496801,141.0690 7.9819484,141.0766 9.2716904,141.0841 18.377146,141.0917 32.003616,141.0992 35.579128,141.1068 25.869663,141.1143 14.14817,141.1218 7.1399388,141.1294 4.0045071,141.1369 2.8572977,141.1445 1.9547482,141.1520 1.4735447,141.1596 1.3503773,141.1671 0.70081878,141.1747 0.50952989,141.1822 1.0531083,141.1898 0.84113246,141.1973 0.33244291,141.2048 0.11390704,141.2124 0.18439759,141.2199 0.28969595,141.2275 0.50885832,141.2350 0.30671239,141.2426 0.14907594,141.2501 0.16663076,141.2577 0.14034204,141.2652 0.14916839,141.2728 0.13153392,141.2803 0.14032729,141.2879 0.11387254,141.2954 0.026240183,141.3030 0.035136145,141.3105 0.061481658,141.3181 0.13164203,141.3256 0.14031877,141.3332 0.10517999,141.3407 0.061420601,141.3483 0.22868852,141.3558 0.53574765,141.3634 0.63137239,141.3709 0.58715206,141.3785 0.56991732,141.3860 0.51763684,141.3936 0.3596192,141.4011 0.11370099,141.4087 0.026320528,141.4162 0.15818313,141.4238 0.2722235,141.4313 0.36834469,141.4389 0.21020541,141.4464 0.16674733,141.4540 0.20163986,141.4615 0.11403191,141.4691 0.28076074,141.4766 0.1754965,141.4842 0.29850259,141.4918 0.36002052,141.4993 0.56171358,141.5069 0.5259257,141.5144 0.2801255,141.5220 0.13153709,141.5295 0.19311622,141.5371 0.14015423,141.5446 0.0964818,141.5522 0.19309761,141.5597 0.25461906,141.5673 0.35101897,141.5749 0.27177155,141.5824 0.28055418,141.5900 0.21036792,141.5975 0.17555606,141.6051 0.26339126,141.6126 0.25417086,141.6202 0.13154347,141.6278 0.26332986,141.6353 0.25437754,141.6429 0.26301107,141.6504 0.18404426,141.6580 0.18419465,141.6655 0.20206651,141.6731 0.3336716,141.6807 0.33298755,141.6882 0.13125497,141.6958 0.08781369,141.7033 0.15823504,141.7109 0.29847986,141.7185 0.34199277,141.7260 0.32445291,141.7336 0.32449964,141.7411 0.28036389,141.7487 0.087572768,141.7563 0.14059436,141.7638 0.21941896,141.7714 0.17532071,141.7790 0.14895028,141.7865 0.11413699,141.7941 0.18431076,141.8016 0.21932071,141.8092 0.1929514,141.8168 0.23726499,141.8243 0.54417652,141.8319 0.48254639,141.8395 0.54381239,141.8470 0.37652749,141.8546 0.16644843,141.8621 0.17563634,141.8697 0.21944714,141.8773 0.28947237,141.8848 0.20141906,141.8924 0.034820177,141.9000 0.026510134,141.9075 0.14053759,141.9151 0.23679422,141.9227 0.28058136,141.9302 0.24562503,141.9378 0.22857964,141.9454 0.41288146,141.9529 0.71195728,141.9605 1.4401908,141.9681 2.6210029,141.9756 9.0493326,141.9832 24.010845,141.9908 31.012938,141.9983 21.533808,142.0059 8.9122124,142.0135 3.142411,142.0210 2.1833315,142.0286 1.7800586,142.0362 1.612965,142.0437 1.1570892,142.0513 1.3513077,142.0589 1.4652804,142.0664 1.7992866,142.0740 2.5462141,142.0816 4.4445629,142.0891 10.441124,142.0967 22.691282,142.1043 30.699549,142.1119 28.156713,142.1194 35.838017,142.1270 143.1723,142.1346 331.80118,142.1421 387.86215,142.1497 250.98033,142.1573 95.060272,142.1649 45.949715,142.1724 47.108356,142.1800 42.036915,142.1876 24.421362,142.1951 9.4519539,142.2027 2.9420197,142.2103 2.0078926,142.2179 1.200766,142.2254 0.92095762,142.2330 0.53434408,142.2406 0.30689591,142.2482 0.35987884,142.2557 0.42081502,142.2633 0.22758955,142.2709 0.096362904,142.2785 0.11412249,142.2860 0.14052297,142.2936 0.18412787,142.3012 0.14920847,142.3088 0.28095639,142.3163 0.3247292,142.3239 0.41217771,142.3315 0.25402588,142.3391 0.18406446,142.3466 0.11406218,142.3542 0.14035951,142.3618 0.087755956,142.3694 0.24599747,142.3770 0.35965106,142.3845 0.28090748,142.3921 0.5883106,142.3997 0.79825276,142.4073 0.58699644,142.4148 0.18368393,142.4224 0.13185328,142.4300 0.21028437,142.4376 0.0085705705,142.4452 0.1584291,142.4527 0.35979488,142.4603 0.33326849,142.4679 0.28943944,142.4755 0.21913339,142.4831 0.14890616,142.4906 0.052430119,142.4982 0.017607259,142.5058 0.087891057,142.5134 0.15776496,142.5210 0.13160312,142.5285 0.17566819,142.5361 0.17535979,142.5437 0.14025123,142.5513 0.1932836,142.5589 0.36870423,142.5665 0.37716559,142.5740 0.29821476,142.5816 0.25431898,142.5892 0.2718966,142.5968 0.28930447,142.6044 0.14006528,142.6120 0.061282091,142.6195 0.070232391,142.6271 0.11400411,142.6347 0.026252342,142.6423 0.052661177,142.6499 0.25511131,142.6575 0.79041141,142.6650 0.84177929,142.6726 0.42881471,142.6802 0.069820449,142.6878 0.13179938,142.6954 0.17538629,142.7030 0.061267264,142.7106 0.035121724,142.7181 0.052662488,142.7257 0.13155605,142.7333 0.23682663,142.7409 0.21053909,142.7485 0.12285069,142.7561 0.11408939,142.7637 0.12272317,142.7713 0.10522365,142.7788 0.25457615,142.7864 0.36841777,142.7940 0.21042481,142.8016 0.13176705,142.8092 0.20183143,142.8168 0.27197602,142.8244 0.32456332,142.8320 0.2895413,142.8396 0.36899102,142.8472 0.60562128,142.8547 0.58723766,142.8623 0.33297014,142.8699 0.39493036,142.8775 0.56176221,142.8851 0.62261564,142.8927 0.32419154,142.9003 0.45617074,142.9079 0.350775,142.9155 0.25418237,142.9231 0.11405931,142.9307 0.20203586,142.9382 0.4569293,142.9458 0.83358377,142.9534 1.0374351,142.9610 2.3983686,142.9686 10.366787,142.9762 48.188019,142.9838 91.702095,142.9914 88.894974,142.9990 47.132877,143.0066 14.182751,143.0142 5.4311771,143.0218 3.6643109,143.0294 3.2613654,143.0370 2.5681703,143.0446 2.2532525,143.0522 2.07881,143.0598 2.3699205,143.0673 4.8974738,143.0749 13.29185,143.0825 21.543451,143.0901 20.927061,143.0977 13.344449,143.1053 8.0902348,143.1129 5.936584,143.1205 5.548707,143.1281 11.920531,143.1357 27.502726,143.1433 34.057297,143.1509 24.142736,143.1585 9.0985775,143.1661 3.3899522,143.1737 2.6842353,143.1813 2.7275221,143.1889 1.6210617,143.1965 0.72668475,143.2041 0.13984628,143.2117 0.21072619,143.2193 0.17536408,143.2269 0.15783349,143.2345 0.096316494,143.2421 0.0086528901,143.2497 0.0089228814,143.2573 0.11416499,143.2649 0.2019797,143.2725 0.31581992,143.2801 0.21913083,143.2877 0.23702508,143.2953 0.35966524,143.3029 0.28055242,143.3105 0.15764362,143.3181 0.026307071,143.3257 0.21954472,143.3333 0.29835978,143.3409 0.27181122,143.3485 0.21039657,143.3561 0.20173587,143.3637 0.1404413,143.3713 0.18451774,143.3790 0.29837421,143.3866 0.29804781,143.3942 0.15754198,143.4018 0.052491173,143.4094 0.035132863,143.4170 0.061408535,143.4246 0.052748933,143.4322 0.1495294,143.4398 0.35097224,143.4474 0.32439476,143.4550 0.34216088,143.4626 0.42091531,143.4702 0.35091311,143.4778 0.37707305,143.4854 0.13126399,143.4930 0.052577183,143.5006 -1.4826336e-005,143.5083 0.026371324,143.5159 0.10537571,143.5235 0.34223288,143.5311 0.39495325,143.5387 0.39457947,143.5463 0.12251852,143.5539 0.079101697,143.5615 0.18432181,143.5691 0.18404144,143.5767 0.052637335,143.5843 0.2199157,143.5920 0.43874308,143.5996 0.35940126,143.6072 0.28061801,143.6148 0.17520727,143.6224 0.078693055,143.6300 0.026249586,143.6376 0.087973475,143.6452 0.21059658,143.6528 0.14012089,143.6604 0.078890197,143.6681 0.1580451,143.6757 0.19294521,143.6833 0.078843281,143.6909 0.052623101,143.6985 0.052576613,143.7061 0.026309513,143.7137 0.05275289,143.7213 0.13172477,143.7290 0.1666466,143.7366 0.19306472,143.7442 0.44766936,143.7518 0.54396337,143.7594 0.32437989,143.7670 0.21915469,143.7746 0.23671092,143.7823 0.17531207,143.7899 0.14031793,143.7975 0.15789577,143.8051 0.17551106,143.8127 0.16671786,143.8203 0.15776509,143.8280 0.096490853,143.8356 0.13175285,143.8432 0.1755017,143.8508 0.19318049,143.8584 0.3072719,143.8660 0.39451757,143.8737 0.39459848,143.8813 0.46506184,143.8889 0.39468476,143.8965 0.25417468,143.9041 0.14026442,143.9117 0.17549008,143.9194 0.2015603,143.9270 0.0787936,143.9346 0.0087789241,143.9422 0.0088171847,143.9498 0.088181309,143.9575 0.28108752,143.9651 0.31530654,143.9727 0.25517136,143.9803 1.1711181,143.9879 2.8716483,143.9956 2.829752,144.0032 0.96919733,144.0108 0.16598363,144.0184 0.3163316,144.0260 0.52678734,144.0337 0.51752096,144.0413 0.56182432,144.0489 1.0889823,144.0565 1.5712147,144.0642 1.7542721,144.0718 1.8165481,144.0794 2.8456352,144.0870 5.067368,144.0946 7.3099103,144.1023 8.6639442,144.1099 14.224665,144.1175 19.91588,144.1251 16.923462,144.1328 8.3890867,144.1404 5.2469254,144.1480 7.7153749,144.1556 8.2943697,144.1633 5.0536418,144.1709 1.9090738,144.1785 1.3242855,144.1861 1.2977158,144.1938 1.3861142,144.2014 1.1757278,144.2090 0.78011727,144.2166 0.3850823,144.2243 0.26293054,144.2319 0.27233687,144.2395 0.40349272,144.2471 0.26290327,144.2548 0.26323861,144.2624 0.2543574,144.2700 0.25421828,144.2777 0.14030792,144.2853 0.19331324,144.2929 0.28936309,144.3005 0.14877982,144.3082 0.11410517,144.3158 0.20176801,144.3234 0.13138597,144.3311 0.061491556,144.3387 0.14072159,144.3463 0.28973562,144.3539 0.30679402,144.3616 0.17519212,144.3692 0.29831752,144.3768 0.33326069,144.3845 0.15759835,144.3921 -6.4658097e-006,144.3997 0.061522521,144.4074 0.09671852,144.4150 0.23738798,144.4226 0.46529058,144.4303 0.49090773,144.4379 0.26251078,144.4455 0.10523417,144.4532 0.13153295,144.4608 0.078973949,144.4684 0.21954739,144.4761 0.29821008,144.4837 0.30700845,144.4913 0.23671505,144.4990 0.19303374,144.5066 0.31580198,144.5142 0.21910109,144.5219 0.13152492,144.5295 0.078811102,144.5371 0.035221774,144.5448 0.14037405,144.5524 0.078814059,144.5600 0.13196681,144.5677 0.35146245,144.5753 0.52620947,144.5829 0.27999344,144.5906 0.08769042,144.5982 0.24629338,144.6059 0.47372168,144.6135 0.29757288,144.6211 0.12271911,144.6288 0.25455543,144.6364 0.19285582,144.6440 0.10512951,144.6517 0.052639913,144.6593 0.12288698,144.6670 0.11406323,144.6746 0.10522428,144.6822 0.09668573,144.6899 0.30750802,144.6975 0.42979375,144.7051 0.25387105,144.7128 0.10522136,144.7204 0.23712555,144.7281 0.35079157,144.7357 0.3243717,144.7433 0.25450626,144.7510 0.22793724,144.7586 0.026051579,144.7663 1.7264305e-005,144.7739 -7.6072624e-006,144.7815 0.026422562,144.7892 0.11412083,144.7968 0.15843301,144.8045 0.44779325,144.8121 0.41196588,144.8198 0.30658528,144.8274 0.22791635,144.8350 0.19286928,144.8427 0.034993235,144.8503 0.10549632,144.8580 0.27202031,144.8656 0.43845841,144.8733 0.38613564,144.8809 0.39515865,144.8885 0.48257464,144.8962 0.55238575,144.9038 0.40307531,144.9115 0.14018552,144.9191 0.079074003,144.9268 0.1408134,144.9344 0.4482294,144.9421 0.72811818,144.9497 0.56114012,144.9574 0.56189799,144.9650 0.75514805,144.9726 1.4602733,144.9803 3.6369729,144.9879 4.6217952,144.9956 3.1166997,145.0032 1.0753814,145.0109 0.68451917,145.0185 0.85076863,145.0262 0.57829899,145.0338 0.46480548,145.0415 0.58847427,145.0491 1.344668,145.0568 2.8005865,145.0644 5.453609,145.0721 18.158192,145.0797 42.435516,145.0874 54.55838,145.0950 40.740738,145.1027 17.988705,145.1103 8.0624886,145.1180 8.9052839,145.1256 7.7918863,145.1333 4.2205477,145.1409 1.4879454,145.1486 1.0433273,145.1562 0.77970111,145.1639 0.50810772,145.1715 0.33322191,145.1792 0.47391826,145.1868 0.63160795,145.1945 0.70210373,145.2021 0.75448585,145.2098 0.45562384,145.2174 0.22762421,145.2251 0.15768237,145.2327 0.14921157,145.2404 0.11410337,145.2480 0.087766387,145.2557 0.22820848,145.2634 0.29810825,145.2710 0.14907216,145.2787 0.17626917,145.2863 0.49168113,145.2940 0.44694039,145.3016 0.32406971,145.3093 0.17521289,145.3169 0.18423504,145.3246 0.20189863,145.3322 0.31602398,145.3399 0.33320081,145.3476 0.2102212,145.3552 0.16690035,145.3629 0.43013319,145.3705 0.50897473,145.3782 0.57884556,145.3858 0.32399285,145.3935 0.15768801,145.4012 0.1139613,145.4088 0.052614346,145.4165 0.052656095,145.4241 0.079000451,145.4318 0.12275707,145.4395 0.070249476,145.4471 0.2282318,145.4548 0.32460383,145.4624 0.52639282,145.4701 0.64034468,145.4777 0.46476799,145.4854 0.14018857,145.4931 0.079047658,145.5007 0.19315498,145.5084 0.31604874,145.5160 0.44732428,145.5237 0.37708393,145.5314 0.36898118,145.5390 0.50006485,145.5467 0.38508794,145.5544 0.078995608,145.5620 0.21937396,145.5697 0.6707297,145.5773 3.7830732,145.5850 7.6725283,145.5927 7.3438931,145.6003 3.5157206,145.6080 0.48721507,145.6157 0.09740705,145.6233 0.3687889,145.6310 0.32408771,145.6386 0.27186581,145.6463 0.32439512,145.6540 0.12242314,145.6616 0.035074376,145.6693 0.087867409,145.6770 0.14049095,145.6846 0.15781377,145.6923 0.14027104,145.7000 0.14923847,145.7076 0.17550741,145.7153 0.15774977,145.7230 0.070005618,145.7306 0.026285887,145.7383 0.088083133,145.7460 0.30725199,145.7536 0.24522221,145.7613 0.052457705,145.7690 0.052739933,145.7766 0.087804638,145.7843 0.20202795,145.7920 0.38605425,145.7996 0.26295042,145.8073 0.11379523,145.8150 0.02615303,145.8226 0.026312372,145.8303 0.052620206,145.8380 0.052680522,145.8456 0.079025112,145.8533 0.087877676,145.8610 0.16667981,145.8687 0.096320786,145.8763 0.070128769,145.8840 0.12282482,145.8917 0.14053833,145.8993 0.21067218,145.9070 0.21928166,145.9147 0.16645645,145.9223 0.034850378,145.9300 0.00893592,145.9377 0.18440622,145.9454 0.18411928,145.9530 0.1139934,145.9607 0.12299027,145.9684 0.17542741,145.9761 0.14921743,145.9837 0.26339588,145.9914 0.28924784,145.9991 0.19266878,146.0067 0.087632813,146.0144 0.070207335,146.0221 0.14053929,146.0298 0.28097713,146.0374 0.3070806,146.0451 0.23658009,146.0528 0.22874181,146.0605 0.90638089,146.0681 2.1509297,146.0758 2.4824362,146.0835 2.9919331,146.0912 3.4915819,146.0988 3.2707222,146.1065 2.3928869,146.1142 2.2313237,146.1219 5.109735,146.1296 10.644303,146.1372 12.759438,146.1449 8.4754162,146.1526 2.9988942,146.1603 1.2980373,146.1679 1.895776,146.1756 2.0699084,146.1833 1.7005314,146.1910 0.84926724,146.1987 0.42901969,146.2063 0.20143372,146.2140 0.11404985,146.2217 0.14037009,146.2294 0.1139952,146.2370 0.096517287,146.2447 0.087621622,146.2524 -4.3117143e-005,146.2601 0.026475379,146.2678 0.052555334,146.2754 0.035249826,146.2831 0.25490507,146.2908 0.45633742,146.2985 0.45577836,146.3062 0.19249319,146.3139 0.026193822,146.3215 0.008789856,146.3292 0.07040751,146.3369 0.25481054,146.3446 0.3947663,146.3523 0.26281977,146.3599 0.1049806,146.3676 0.026271271,146.3753 0.052728638,146.3830 0.052617937,146.3907 0.026193306,146.3984 0.052865464,146.4060 0.36876649,146.4137 0.43838167,146.4214 0.1400881,146.4291 0.052611697,146.4368 0.070315726,146.4445 0.11427615,146.4522 0.18414293,146.4598 0.11374428,146.4675 0.035116877,146.4752 0.11427574,146.4829 0.22813691,146.4906 0.17522036,146.4983 0.11419794,146.5060 0.31596485,146.5136 0.27185246,146.5213 0.21031985,146.5290 0.078967229,146.5367 0.20201507,146.5444 0.18390882,146.5521 0.052478265,146.5598 0.088040471,146.5675 0.24609812,146.5751 0.40368918,146.5828 0.46509767,146.5905 0.5705207,146.5982 0.58732951,146.6059 0.38536316,146.6136 0.29817438,146.6213 0.25427043,146.6290 0.20149623,146.6367 0.078839332,146.6444 0.026295034,146.6520 0.052896116,146.6597 0.20188552,146.6674 0.17536223,146.6751 0.15777683,146.6828 0.13160662,146.6905 0.281333,146.6982 0.49141282,146.7059 0.40333396,146.7136 0.42974961,146.7213 0.43837556,146.7290 0.33316335,146.7367 0.31586537,146.7443 0.38611788,146.7520 0.29805624,146.7597 0.11372828,146.7674 0.096592933,146.7751 0.26339063,146.7828 0.26301494,146.7905 0.17532705,146.7982 0.13162093,146.8059 0.12275907,146.8136 0.12302994,146.8213 0.36013728,146.8290 0.50871438,146.8367 0.37686843,146.8444 0.2541202,146.8521 0.078708239,146.8598 0.026311273,146.8675 0.079140514,146.8752 0.16670606,146.8829 0.10511412,146.8905 0.061386649,146.8982 0.087938309,146.9059 0.19302124,146.9136 0.1049605,146.9213 0.0086439662,146.9290 6.8237925e-005,146.9367 0.079262733,146.9444 0.21940535,146.9521 0.21048486,146.9598 0.28065449,146.9675 0.19281709,146.9752 0.13170913,146.9829 0.25478441,146.9906 0.46494639,146.9983 0.41207939,147.0060 0.29850236,147.0137 0.42128146,147.0214 0.47326928,147.0291 0.28026575,147.0368 0.17558846,147.0445 0.35220549,147.0522 1.3877538,147.0599 2.4135232,147.0676 2.6502225,147.0753 2.9853525,147.0830 5.6228037,147.0907 11.261931,147.0984 13.340356,147.1061 10.306947,147.1138 5.4148006,147.1215 3.8413959,147.1292 3.0781054,147.1369 2.568527,147.1447 1.6738285,147.1524 1.0329921,147.1601 0.19223106,147.1678 0.50130022,147.1755 0.85121393,147.1832 0.78871703,147.1909 0.36742127,147.1986 0.087357901,147.2063 0.035069793,147.2140 0.05270455,147.2217 0.087911688,147.2294 0.17563796,147.2371 0.24562564,147.2448 0.28049922,147.2525 0.28042811,147.2602 0.096525311,147.2679 0.079135306,147.2756 0.10535569,147.2833 0.1932081,147.2911 0.25425008,147.2988 0.10498791,147.3065 0.11415652,147.3142 0.16668378,147.3219 0.1227674,147.3296 0.12272641,147.3373 0.052478373,147.3450 -2.4582354e-005,147.3527 0.026323317,147.3604 0.087778687,147.3681 0.10532531,147.3758 0.096604876,147.3836 0.15807578,147.3913 0.34208113,147.3990 0.45603141,147.4067 0.37714577,147.4144 0.18409598,147.4221 0.078927681,147.4298 0.13177888,147.4375 0.25450742,147.4452 0.18410341,147.4530 0.1666363,147.4607 0.18419565,147.4684 0.11389837,147.4761 0.14033897,147.4838 0.26330912,147.4915 0.33341563,147.4992 0.22789393,147.5069 0.061225895,147.5147 6.5862305e-006,147.5224 0.079333648,147.5301 0.32507482,147.5378 0.47355276,147.5455 0.39438477,147.5532 0.38614339,147.5609 0.4210816,147.5687 0.26278824,147.5764 0.10529389,147.5841 0.2108759,147.5918 0.2981489,147.5995 0.15754154,147.6072 0.078865945,147.6149 0.14085688,147.6227 0.39515543,147.6304 0.46512631,147.6381 0.57016993,147.6458 0.44678688,147.6535 0.25393945,147.6612 0.087563239,147.6690 0.11420046,147.6767 0.36928317,147.6844 0.79912847,147.6921 0.85030156,147.6998 0.39354116,147.7075 0.14020778,147.7153 0.280913,147.7230 0.19288521,147.7307 0.11399644,147.7384 0.061369803,147.7461 0.06139553,147.7539 0.087774076,147.7616 0.10525034,147.7693 0.061338741,147.7770 0.052692682,147.7847 0.10545862,147.7925 0.28106576,147.8002 0.53532046,147.8079 0.53488588,147.8156 0.27152485,147.8233 0.14914159,147.8311 0.28951156,147.8388 0.19277398,147.8465 0.070046797,147.8542 0.026478596,147.8619 0.18451083,147.8697 0.21036255,147.8774 0.087467402,147.8851 0.052640632,147.8928 0.078924373,147.9006 0.026283201,147.9083 0.052644506,147.9160 0.035144743,147.9237 0.05268383,147.9315 0.070382908,147.9392 0.23734012,147.9469 0.45635283,147.9546 0.49086541,147.9624 0.23643957,147.9701 0.087577067,147.9778 0.096494563,147.9855 0.29006419,147.9933 0.57109869,148.0010 0.69289088,148.0087 0.41139379,148.0164 0.1928549,148.0242 0.25457767,148.0319 0.26300806,148.0396 0.24545927,148.0473 0.84659755,148.0551 3.8779204,148.0628 6.908102,148.0705 6.95193,148.0783 4.9598727,148.0860 4.0682454,148.0937 3.809763,148.1014 5.5929141,148.1092 9.6045094,148.1169 25.601957,148.1246 47.824318,148.1324 49.91658,148.1401 30.341337,148.1478 9.1054792,148.1555 2.2683077,148.1633 1.6852279,148.1710 1.9034597,148.1787 1.4283073,148.1865 0.86770856,148.1942 0.69280618,148.2019 0.53459233,148.2097 0.46475515,148.2174 0.34182143,148.2251 0.23687568,148.2329 0.50914347,148.2406 0.59631807,148.2483 0.44696328,148.2560 0.33319283,148.2638 0.22814077,148.2715 0.21934322,148.2792 0.14910442,148.2870 0.11395983,148.2947 0.052462369,148.3024 0.0088043502,148.3102 0.052753314,148.3179 0.10522377,148.3256 0.16680852,148.3334 0.28967875,148.3411 0.28948677,148.3489 0.29851329,148.3566 0.40358743,148.3643 0.28021029,148.3721 0.12288547,148.3798 0.34292877,148.3875 0.55254674,148.3953 0.30632076,148.4030 0.13999996,148.4107 0.096624978,148.4185 0.22832988,148.4262 0.2368356,148.4339 0.27177185,148.4417 0.18396352,148.4494 0.061303433,148.4572 -3.0432323e-006,148.4649 0.035179913,148.4726 0.11424091,148.4804 0.18453284,148.4881 0.28083709,148.4959 0.28032696,148.5036 0.078585781,148.5113 0.026303295,148.5191 0.052903544,148.5268 0.21958438,148.5345 0.22779037,148.5423 0.096290566,148.5500 0.24573958,148.5578 0.40461558,148.5655 1.0103228,148.5733 1.3069314,148.5810 0.9193905,148.5887 0.23583177,148.5965 0.12332774,148.6042 0.35131362,148.6120 0.40320325,148.6197 0.32419336,148.6274 0.35101104,148.6352 0.41246498,148.6429 0.35066158,148.6507 0.25413948,148.6584 0.23692204,148.6662 0.27207813,148.6739 0.25439787,148.6816 0.22800992,148.6894 0.21950679,148.6971 0.32458857,148.7049 0.23646203,148.7126 0.21058597,148.7204 0.34220669,148.7281 0.26312131,148.7359 0.50894332,148.7436 0.74545324,148.7513 0.50870621,148.7591 0.41242674,148.7668 0.35083342,148.7746 0.30695748,148.7823 0.33320728,148.7901 0.30716503,148.7978 0.39503008,148.8056 0.4474217,148.8133 0.39447796,148.8211 0.2277645,148.8288 0.09636654,148.8366 0.078882709,148.8443 0.087700151,148.8520 0.096645854,148.8598 0.31618524,148.8675 0.4385522,148.8753 0.19265415,148.8830 0.061353419,148.8908 0.043899074,148.8985 0.043758124,148.9063 0.01764762,148.9140 0.2459299,148.9218 0.32458469,148.9295 0.18383124,148.9373 0.070515707,148.9450 0.39515027,148.9528 0.39468274,148.9605 0.50038385,148.9683 0.64014262,148.9760 0.38535935,148.9838 0.23703508,148.9915 0.53597689,148.9993 1.0454841,149.0071 2.0728054,149.0148 3.8268042,149.0226 17.400335,149.0303 79.30304,149.0381 143.31677,149.0458 138.63264,149.0536 76.954247,149.0613 34.619652,149.0691 30.880499,149.0768 28.13929,149.0846 16.89784,149.0923 7.8768773,149.1001 7.1446366,149.1078 11.039783,149.1156 12.129444,149.1234 9.9439154,149.1311 7.6652699,149.1389 6.5246143,149.1466 5.2331533,149.1544 3.2497451,149.1621 1.5766492,149.1699 0.91203684,149.1776 0.5525468,149.1854 0.54383981,149.1932 0.31534398,149.2009 0.16628349,149.2087 0.070275865,149.2164 0.20206073,149.2242 0.24554735,149.2319 0.19288136,149.2397 0.20157869,149.2475 0.15774129,149.2552 0.18457761,149.2630 0.36873043,149.2707 0.37716627,149.2785 0.30681157,149.2863 0.13116334,149.2940 -0.00016044913,149.3018 0.0088559715,149.3095 0.052638095,149.3173 0.061518013,149.3251 0.10521922,149.3328 0.061342753,149.3406 0.10556065,149.3483 0.15809241,149.3561 0.1841673,149.3639 0.15767223,149.3716 0.096314043,149.3794 0.061297372,149.3871 5.3503019e-005,149.3949 0.079217784,149.4027 0.17555875,149.4104 0.19285756,149.4182 0.13145453,149.4260 0.10518367,149.4337 0.03500345,149.4415 0.079019189,149.4492 0.17569363,149.4570 0.24583752,149.4648 0.30706102,149.4725 0.41233739,149.4803 0.54391319,149.4881 0.53488928,149.4958 0.32452005,149.5036 0.32480916,149.5114 0.36832875,149.5191 0.27192041,149.5269 0.29827109,149.5347 0.23660807,149.5424 0.16651817,149.5502 0.16693793,149.5580 0.3689099,149.5657 0.45603457,149.5735 0.34192529,149.5813 0.30668807,149.5890 0.096189216,149.5968 0.08775866,149.6046 0.05249102,149.6123 -4.6610563e-005,149.6201 0.026403753,149.6279 0.052664857,149.6356 0.061358038,149.6434 0.14923251,149.6512 0.31596151,149.6589 0.41225359,149.6667 0.38581869,149.6745 0.21933147,149.6822 0.24610332,149.6900 0.4480204,149.6978 0.6051122,149.7056 0.36769229,149.7133 0.11362407,149.7211 0.052819092,149.7289 0.15804395,149.7366 0.1314753,149.7444 0.11393018,149.7522 0.043709487,149.7600 0.026315069,149.7677 0.052881178,149.7755 0.1935547,149.7833 0.3948063,149.7910 0.27127656,149.7988 0.052385576,149.8066 0.079292446,149.8144 0.18448399,149.8221 0.2368322,149.8299 0.21915562,149.8377 0.19272928,149.8455 0.096380368,149.8532 0.10541617,149.8610 0.13154127,149.8688 0.061213329,149.8766 -9.4640855e-005,149.8843 0.0089789303,149.8921 0.11427724,149.8999 0.175386,149.9077 0.25493667,149.9154 0.54429692,149.9232 0.45548823,149.9310 0.14857619,149.9388 0.12293626,149.9465 0.32517567,149.9543 0.43859065,149.9621 0.22755656,149.9699 0.15792979,149.9776 0.22812344,149.9854 0.16643441,149.9932 0.078766905,150.0010 0.11439505,150.0088 0.34269437,150.0165 0.51772523,150.0243 0.97607416,150.0321 4.5102205,150.0399 10.90477,150.0476 12.919912,150.0554 9.8259659,150.0632 6.2696109,150.0710 6.8983536,150.0788 8.6393414,150.0865 12.014786,150.0943 36.8811,150.1021 73.780052,150.1099 77.448517,150.1177 46.544231,150.1254 19.109539,150.1332 15.90214,150.1410 21.005482,150.1488 19.92684,150.1566 11.437799,150.1644 4.1042738,150.1721 1.2788997,150.1799 0.97329533,150.1877 0.77140379,150.1955 0.48214507,150.2033 0.23651998,150.2111 0.17546792,150.2188 0.29837155,150.2266 0.25407323,150.2344 0.034979168,150.2422 0.14058572,150.2500 0.166583,150.2578 0.13161759,150.2655 0.23726916,150.2733 0.34229791,150.2811 0.26261368,150.2889 0.03469798,150.2967 0.035153661,150.3045 0.10534645,150.3123 0.24559577,150.3200 0.061365101,150.3278 0.079206511,150.3356 0.14028418,150.3434 0.026064212,150.3512 0.070497587,150.3590 0.31612837,150.3668 0.35950479,150.3745 0.16623777,150.3823 0.026279602,150.3901 0.14952318,150.3979 0.35104012,150.4057 0.42963421,150.4135 0.30701146,150.4213 0.21922885,150.4291 0.070018992,150.4369 0.14915545,150.4446 0.175391,150.4524 0.11402316,150.4602 0.14941995,150.4680 0.32505053,150.4758 0.39452958,150.4836 0.23638897,150.4914 0.16662119,150.4992 0.16657048,150.5070 0.10524135,150.5148 0.14044684,150.5225 0.14044954,150.5303 0.1491842,150.5381 0.14013299,150.5459 0.070310742,150.5537 0.26377553,150.5615 0.42982766,150.5693 0.27136135,150.5771 0.14913867,150.5849 0.35123187,150.5927 0.38605225,150.6005 0.44729233,150.6083 0.43858626,150.6161 0.39482778,150.6239 0.36837882,150.6316 0.30663478,150.6394 0.087405398,150.6472 0.079146035,150.6550 0.17558952,150.6628 0.15769836,150.6706 0.078799613,150.6784 0.078896634,150.6862 0.026302019,150.6940 0.079280317,150.7018 0.21928695,150.7096 0.10503986,150.7174 0.11406256,150.7252 0.1230229,150.7330 0.23726869,150.7408 0.35117307,150.7486 0.39443785,150.7564 0.20119819,150.7642 0.078841478,150.7720 0.1142038,150.7798 0.2461196,150.7876 0.47402665,150.7954 0.4119094,150.8032 0.20111053,150.8110 0.026225124,150.8188 0.061520744,150.8266 0.026165092,150.8344 1.7110879e-005,150.8422 0.05278758,150.8500 0.14047566,150.8578 0.14026889,150.8656 0.061266102,150.8734 0.06153864,150.8812 0.21089077,150.8890 0.30713701,150.8968 0.23685241,150.9046 0.29840353,150.9124 0.3509846,150.9202 0.37697047,150.9280 0.28941357,150.9358 0.37730512,150.9436 0.33308771,150.9514 0.23660073,150.9592 0.17561302,150.9670 0.36879691,150.9748 0.45610803,150.9826 0.28909945,150.9904 0.14885271,150.9982 0.18439129,151.0060 0.29870597,151.0138 0.37710521,151.0216 0.28938663,151.0294 0.71241343,151.0372 2.4167402,151.0450 4.5386801,151.0528 5.2898207,151.0606 5.4024577,151.0684 7.908308,151.0762 27.889076,151.0841 68.544731,151.0919 95.603775,151.0997 88.585587,151.1075 63.770412,151.1153 43.538296,151.1231 36.799484,151.1309 31.090345,151.1387 21.617174,151.1465 10.078379,151.1543 4.7300091,151.1621 2.5055425,151.1699 2.087328,151.1777 1.7797523,151.1855 1.1124535,151.1934 0.52529979,151.2012 0.10490171,151.2090 0.035043329,151.2168 0.0086783189,151.2246 0.026660319,151.2324 0.2545957,151.2402 0.19268568,151.2480 0.078859828,151.2558 0.05264686,151.2636 0.17549595,151.2715 0.26327506,151.2793 0.25438681,151.2871 0.15796663,151.2949 0.23689456,151.3027 0.17524344,151.3105 0.087533697,151.3183 0.0087055415,151.3261 0.079604492,151.3339 0.30709979,151.3418 0.13099724,151.3496 0.0525662,151.3574 0.035013497,151.3652 0.061642956,151.3730 0.35134864,151.3808 0.58775908,151.3886 0.43830973,151.3965 0.18405361,151.4043 0.16667609,151.4121 0.27217117,151.4199 0.43915743,151.4277 0.54354537,151.4355 0.20993364,151.4433 0.12290204,151.4512 0.12274825,151.4590 0.061176091,151.4668 4.4591492e-005,151.4746 0.12312581,151.4824 0.28960291,151.4902 0.31558466,151.4981 0.16650653,151.5059 0.096665815,151.5137 0.15789852,151.5215 0.24561606,151.5293 0.35102454,151.5371 0.28952944,151.5450 0.28944895,151.5528 0.34213868,151.5606 0.37712407,151.5684 0.24536812,151.5762 0.11388692,151.5840 0.052678511,151.5919 0.061464373,151.5997 0.052539557,151.6075 0.04390784,151.6153 0.17583217,151.6231 0.37768203,151.6310 0.46497136,151.6388 0.35030767,151.6466 0.11371181,151.6544 0.10536976,151.6622 0.078738838,151.6701 0.0087545328,151.6779 0.14047775,151.6857 0.21073574,151.6935 0.25444221,151.7014 0.19315094,151.7092 0.39509082,151.7170 0.39435357,151.7248 0.14861357,151.7326 0.0086527821,151.7405 1.8182451e-005,151.7483 -9.9994186e-006,151.7561 2.1815576e-005,151.7639 0.052763116,151.7718 0.15799242,151.7796 0.13148408,151.7874 0.1316445,151.7952 0.20179549,151.8031 0.12261061,151.8109 0.061365537,151.8187 0.052663524,151.8265 0.026312485,151.8344 0.026245486,151.8422 0.00013673205,151.8500 0.096807592,151.8578 0.15787175,151.8657 0.18427514,151.8735 0.26305187,151.8813 0.087474085,151.8891 0.096833847,151.8970 0.28109244,151.9048 0.34199345,151.9126 0.21012172,151.9204 0.096405767,151.9283 0.14055234,151.9361 0.18420358,151.9439 0.14898598,151.9518 0.12273374,151.9596 0.17538939,151.9674 0.24559066,151.9752 0.32492858,151.9831 0.58813542,151.9909 0.58819711,151.9987 0.64076936,152.0066 0.64021313,152.0144 0.53464913,152.0222 0.57849443,152.0301 0.70167363,152.0379 0.95691675,152.0457 1.3519548,152.0535 1.6409705,152.0614 2.2997084,152.0692 4.8437605,152.0770 12.211218,152.0849 20.31102,152.0927 23.575691,152.1005 27.89949,152.1084 83.19986,152.1162 214.17448,152.1240 288.03918,152.1319 219.38794,152.1397 90.006615,152.1475 26.326797,152.1554 15.117435,152.1632 11.904331,152.1710 7.5106096,152.1789 4.6699204,152.1867 2.2759473,152.1945 1.0600829,152.2024 0.75362676,152.2102 0.27124846,152.2180 0.09633863,152.2259 0.026269706,152.2337 0.02634153,152.2415 0.026269984,152.2494 0.026312141,152.2572 0.12288766,152.2651 0.14911683,152.2729 0.087627016,152.2807 0.11445735,152.2886 0.33396384,152.2964 0.42084336,152.3042 0.23626386,152.3121 0.078731798,152.3199 0.026249705,152.3278 0.00010531917,152.3356 0.16726683,152.3434 0.38603759,152.3513 0.26273987,152.3591 0.14907861,152.3669 0.15781063,152.3748 0.087618239,152.3826 0.13178732,152.3905 0.25452048,152.3983 0.2192435,152.4061 0.18427846,152.4140 0.30700496,152.4218 0.34218267,152.4297 0.42966035,152.4375 0.22795887,152.4453 0.22828574,152.4532 0.21915504,152.4610 0.13146748,152.4689 0.11403242,152.4767 0.096475713,152.4846 0.11404669,152.4924 0.12295397,152.5002 0.29879072,152.5081 0.59662175,152.5159 0.46432441,152.5238 0.17512476,152.5316 0.052646372,152.5395 0.11414163,152.5473 0.21068862,152.5551 0.25447151,152.5630 0.34273833,152.5708 0.62293303,152.5787 0.41164008,152.5865 0.17534885,152.5944 0.15773302,152.6022 0.052270409,152.6101 0.0088606784,152.6179 0.21976417,152.6257 0.44756648,152.6336 0.37709203,152.6414 0.26289466,152.6493 0.096273415,152.6571 0.070152834,152.6650 0.052605502,152.6728 0.061416503,152.6807 0.16663206,152.6885 0.21053666,152.6964 0.18437496,152.7042 0.25457188,152.7121 0.34213725,152.7199 0.27174643,152.7278 0.14919469,152.7356 0.28968564,152.7435 0.30684227,152.7513 0.19285838,152.7591 0.22839271,152.7670 0.47389549,152.7748 0.51725215,152.7827 0.280487,152.7905 0.15779892,152.7984 0.14939119,152.8062 0.3950887,152.8141 0.38551784,152.8219 0.078513764,152.8298 0.0088906391,152.8376 0.087856472,152.8455 0.10523732,152.8534 0.11410355,152.8612 0.21077453,152.8691 0.34202766,152.8769 0.15779381,152.8848 0.24589919,152.8926 0.32459179,152.9005 0.35927799,152.9083 0.46488526,152.9162 0.50019246,152.9240 0.41251889,152.9319 0.4560869,152.9397 0.34207559,152.9476 0.35086086,152.9554 0.24534541,152.9633 0.17557481,152.9711 0.23689997,152.9790 0.27185607,152.9869 0.3686848,152.9947 0.44753337,153.0026 0.32408196,153.0104 0.32546866,153.0183 1.5918953,153.0261 4.584621,153.0340 7.0192018,153.0418 6.8743062,153.0497 15.086965,153.0576 61.905586,153.0654 119.71281,153.0733 121.23071,153.0811 71.284492,153.0890 29.265999,153.0968 22.178976,153.1047 24.962772,153.1126 28.794577,153.1204 36.363911,153.1283 37.084133,153.1361 25.101408,153.1440 12.10271,153.1519 6.3706193,153.1597 3.8488297,153.1676 2.6042917,153.1754 1.9630564,153.1833 1.1736093,153.1912 0.76216304,153.1990 0.37679252,153.2069 0.23694533,153.2147 0.21059056,153.2226 0.13160571,153.2305 0.11395264,153.2383 0.1667632,153.2462 0.3508729,153.2540 0.18392301,153.2619 0.026349613,153.2698 0.08768817,153.2776 0.052809924,153.2855 0.22841336,153.2934 0.29818198,153.3012 0.26300633,153.3091 0.17531513,153.3169 0.14035037,153.3248 0.14028583,153.3327 0.0964109,153.3405 0.11429691,153.3484 0.24590525,153.3563 0.2630851,153.3641 0.1750595,153.3720 0.034897078,153.3799 0.079139575,153.3877 0.14034335,153.3956 0.10525925,153.4035 0.1667573,153.4113 0.16662137,153.4192 0.10525592,153.4271 0.10521445,153.4349 0.078986041,153.4428 0.11400931,153.4507 0.078759305,153.4585 0.026308754,153.4664 0.13185118,153.4743 0.28989831,153.4821 0.42978013,153.4900 0.33314958,153.4979 0.2719022,153.5057 0.15766568,153.5136 0.043646887,153.5215 0.026454963,153.5293 0.26352605,153.5372 0.49120843,153.5451 0.32432204,153.5529 0.21912034,153.5608 0.11394999,153.5687 0.11417124,153.5765 0.14066963,153.5844 0.3070856,153.5923 0.28077778,153.6002 0.35096881,153.6080 0.25402862,153.6159 0.16652516,153.6238 0.1930358,153.6316 0.16671751,153.6395 0.21929429,153.6474 0.25452048,153.6553 0.30706608,153.6631 0.18398412,153.6710 0.096340127,153.6789 0.043898944,153.6867 0.087732099,153.6946 0.052634228,153.7025 0.26340356,153.7104 0.43851528,153.7182 0.21026541,153.7261 0.026276326,153.7340 0.06142151,153.7419 0.11418645,153.7497 0.25509253,153.7576 0.58835691,153.7655 0.67509133,153.7734 0.37657157,153.7812 0.16629551,153.7891 0.034909297,153.7970 0.035236452,153.8049 0.15800759,153.8127 0.22798978,153.8206 0.22795674,153.8285 0.16659123,153.8364 0.087742835,153.8442 0.08789853,153.8521 0.17543356,153.8600 0.087561116,153.8679 0.03527528,153.8758 0.21087642,153.8836 0.42977452,153.8915 0.28921044,153.8994 0.11384919,153.9073 0.12309734,153.9151 0.36865321,153.9230 0.24519068,153.9309 0.13187091,153.9388 0.307657,153.9467 0.39475948,153.9545 0.33282796,153.9624 0.17492183,153.9703 0.23694429,153.9782 0.2368817,153.9861 0.24595915,153.9939 0.53601235,154.0018 0.81602556,154.0097 0.69244331,154.0176 0.47341672,154.0255 0.38583872,154.0334 0.28922892,154.0412 0.26315182,154.0491 0.70364332,154.0570 4.4291735,154.0649 16.534678,154.0728 26.148415,154.0806 24.222431,154.0885 16.509584,154.0964 16.916899,154.1043 17.258213,154.1122 12.259582,154.1201 7.8503823,154.1280 11.523384,154.1358 16.54954,154.1437 14.400522,154.1516 8.0555935,154.1595 3.3434844,154.1674 1.4275821,154.1753 0.63913506,154.1831 0.28918114,154.1910 0.50924784,154.1989 0.66679889,154.2068 0.48182604,154.2147 0.13107488,154.2226 0.026269583,154.2305 0.026348036,154.2383 0.10563518,154.2462 0.34246689,154.2541 0.37694266,154.2620 0.18379594,154.2699 0.11396386,154.2778 0.14043942,154.2857 0.24557097,154.2936 0.36834356,154.3015 0.40358287,154.3093 0.30728903,154.3172 0.24573587,154.3251 0.17528626,154.3330 0.096423484,154.3409 0.087606162,154.3488 0.052584484,154.3567 0.096539222,154.3646 0.11404213,154.3725 0.10518483,154.3803 0.043783475,154.3882 0.079081327,154.3961 0.14946567,154.4040 0.32514665,154.4119 0.48261935,154.4198 0.38537446,154.4277 0.1574937,154.4356 0.09653008,154.4435 0.087555043,154.4514 0.052807242,154.4593 0.24589048,154.4672 0.26299345,154.4751 0.20171234,154.4829 0.21926308,154.4908 0.16656403,154.4987 0.096371695,154.5066 0.026177131,154.5145 6.7764951e-005,154.5224 0.14085732,154.5303 0.41257972,154.5382 0.38560784,154.5461 0.20198514,154.5540 0.44838366,154.5619 0.78112388,154.5698 0.76259059,154.5777 0.55211228,154.5856 0.59701079,154.5935 0.8339479,154.6014 0.78002608,154.6093 0.42880693,154.6172 0.21933091,154.6251 0.36884847,154.6330 0.44722834,154.6409 0.38542178,154.6487 0.14889172,154.6566 0.10543431,154.6645 0.18458161,154.6724 0.45616239,154.6803 0.34176266,154.6882 0.14010844,154.6961 -2.3306995e-005,154.7040 0.11428061,154.7119 0.24588563,154.7198 0.31591958,154.7277 0.30672315,154.7356 0.11386926,154.7435 0.14947551,154.7514 0.27201137,154.7593 0.19264062,154.7672 0.1490251,154.7751 0.15785626,154.7830 0.078889154,154.7909 0.087875232,154.7988 0.1138918,154.8067 0.0086572263,154.8146 0.07912147,154.8225 0.17561923,154.8304 0.2282362,154.8383 0.21039052,154.8463 0.14028811,154.8542 0.29853067,154.8621 0.5175584,154.8700 0.34183922,154.8779 0.16665134,154.8858 0.17547895,154.8937 0.13135619,154.9016 0.026159929,154.9095 0.026405595,154.9174 0.061394513,154.9253 0.12283301,154.9332 0.19317399,154.9411 0.16660784,154.9490 0.087576844,154.9569 0.052609712,154.9648 0.026237492,154.9727 0.0087940693,154.9806 0.079169765,154.9885 0.21995944,154.9964 0.54435211,155.0043 0.66613066,155.0122 0.55258024,155.0202 0.8516264,155.0281 1.5905846,155.0360 4.5859947,155.0439 8.779212,155.0518 10.589733,155.0597 9.2721291,155.0676 10.510324,155.0755 19.718143,155.0834 26.897625,155.0913 23.782307,155.0992 15.57865,155.1071 17.938774,155.1151 32.160622,155.1230 42.656765,155.1309 35.140984,155.1388 18.567381,155.1467 8.0298777,155.1546 4.7968745,155.1625 5.9945955,155.1704 6.2177076,155.1783 4.3104258,155.1862 1.7586558,155.1942 0.35832912,155.2021 0.1667311,155.2100 0.15774047,155.2179 0.078785516,155.2258 0.096634619,155.2337 0.26310506,155.2416 0.18420643,155.2495 0.24607331,155.2575 0.40358108,155.2654 0.24521264,155.2733 0.10496793,155.2812 0.034986187,155.2891 0.096565515,155.2970 0.20195885,155.3049 0.4127298,155.3129 0.56147754,155.3208 0.33276963,155.3287 0.026027629,155.3366 0.026427219,155.3445 0.1052188,155.3524 0.11435481,155.3603 0.33364272,155.3683 0.34198767,155.3762 0.33349454,155.3841 0.42114857,155.3920 0.35934547,155.3999 0.17518978,155.4078 0.087580487,155.4158 0.078858308,155.4237 0.11417027,155.4316 0.096491046,155.4395 0.061435532,155.4474 0.14046189,155.4553 0.18427874,155.4633 0.2367719,155.4712 0.1403238,155.4791 0.12294906,155.4870 0.1403378,155.4949 0.16666113,155.5029 0.19297659,155.5108 0.23696972,155.5187 0.38646716,155.5266 0.55275965,155.5345 0.37671062,155.5425 0.20150441,155.5504 0.25431752,155.5583 0.34223601,155.5662 0.49154234,155.5741 0.51788694,155.5821 0.57042545,155.5900 0.57019269,155.5979 0.499439,155.6058 0.20104495,155.6138 0.026295288,155.6217 0.087989688,155.6296 0.17562211,155.6375 0.21911755,155.6454 0.10502112,155.6534 0.078999013,155.6613 0.096444495,155.6692 0.052593712,155.6771 0.079045273,155.6851 0.14941227,155.6930 0.2632671,155.7009 0.20162642,155.7088 0.24561799,155.7168 0.28053689,155.7247 0.24554501,155.7326 0.17531924,155.7405 0.0086085182,155.7485 3.6997957e-005,155.7564 0.026440784,155.7643 0.11427025,155.7722 0.18440679,155.7802 0.21040346,155.7881 0.10502947,155.7960 0.087741517,155.8039 0.13152918,155.8119 0.10536022,155.8198 0.28958347,155.8277 0.32440484,155.8357 0.20165572,155.8436 0.078938529,155.8515 0.052566938,155.8594 0.035246007,155.8674 0.17567731,155.8753 0.31613293,155.8832 0.49170011,155.8911 0.54392743,155.8991 0.51735163,155.9070 0.38545516,155.9149 0.14866453,155.9229 0.087732576,155.9308 0.20186371,155.9387 0.22805373,155.9467 0.14027661,155.9546 0.14037579,155.9625 0.11394422,155.9705 0.026198586,155.9784 0.026460106,155.9863 0.1143745,155.9942 0.24622458,156.0022 0.43883762,156.0101 0.41163126,156.0180 0.19254833,156.0260 0.28111652,156.0339 0.64106715,156.0418 0.91260278,156.0498 0.93903124,156.0577 1.2027675,156.0656 1.8615065,156.0736 3.4794164,156.0815 7.2900009,156.0894 11.638862,156.0974 15.265536,156.1053 25.273661,156.1132 44.350246,156.1212 49.929653,156.1291 39.841522,156.1371 50.037987,156.1450 141.85489,156.1529 225.13069,156.1609 200.16513,156.1688 99.26265,156.1767 30.369877,156.1847 18.263565,156.1926 16.870672,156.2005 11.452669,156.2085 6.1932273,156.2164 2.7319922,156.2244 1.1389458,156.2323 0.80641294,156.2402 0.49047998,156.2482 0.64043081,156.2561 0.80718547,156.2640 0.56958866,156.2720 0.1399333,156.2799 0.1845154,156.2879 0.37765497,156.2958 0.53521997,156.3037 0.38533446,156.3117 0.11380842,156.3196 0.15805513,156.3276 0.18421708,156.3355 0.15763554,156.3434 0.070490867,156.3514 0.39550734,156.3593 0.58789116,156.3673 0.648893,156.3752 0.48218638,156.3831 0.3503167,156.3911 0.078762032,156.3990 0.17589211,156.4070 0.30757976,156.4149 0.57038075,156.4229 0.50825596,156.4308 0.37699106,156.4387 0.46508029,156.4467 0.41208765,156.4546 0.19267899,156.4626 0.15801646,156.4705 0.20175649,156.4785 0.16653469,156.4864 0.16674532,156.4944 0.29843715,156.5023 0.41246375,156.5102 0.50865704,156.5182 0.37676638,156.5261 0.16656402,156.5341 0.13171585,156.5420 0.14045793,156.5500 0.24580239,156.5579 0.30709043,156.5659 0.24529687,156.5738 0.052329656,156.5818 0.0087393196,156.5897 4.7213271e-005,156.5976 0.044013225,156.6056 0.17576632,156.6135 0.40375704,156.6215 0.40334308,156.6294 0.2278806,156.6374 0.14915837,156.6453 0.19312732,156.6533 0.21045606,156.6612 0.16656016,156.6692 0.21090524,156.6771 0.34210795,156.6851 0.24515392,156.6930 0.28074461,156.7010 0.54413939,156.7089 0.53488249,156.7169 0.25443608,156.7248 0.45691773,156.7328 0.71929628,156.7407 0.4114289,156.7487 0.087420695,156.7566 0.10556881,156.7646 0.21938355,156.7725 0.26338261,156.7805 0.45677617,156.7884 0.7020188,156.7964 0.72748923,156.8043 0.42049289,156.8123 0.20155513,156.8202 0.11398221,156.8282 0.14920972,156.8362 0.15789388,156.8441 0.14016967,156.8521 0.034963209,156.8600 0.0086580496,156.8680 0.071048178,156.8759 0.55359364,156.8839 0.64010656,156.8918 0.48166576,156.8998 0.26300398,156.9077 0.47462404,156.9157 0.73718548,156.9237 0.83316815,156.9316 0.96505737,156.9396 1.1584765,156.9475 1.3687657,156.9555 1.1749352,156.9634 1.0000898,156.9714 1.316908,156.9793 2.588716,156.9873 8.2319326,156.9953 15.374685,157.0032 17.098066,157.0112 12.061531,157.0191 7.2610769,157.0271 5.8066316,157.0350 8.869278,157.0430 17.182814,157.0510 34.61388,157.0589 78.402222,157.0669 210.77682,157.0748 386.10379,157.0828 584.29358,157.0908 1062.3794,157.0987 1422.4083,157.1067 1165.5509,157.1146 556.1781,157.1226 175.45648,157.1306 90.558777,157.1385 72.022484,157.1465 61.213539,157.1544 55.261173,157.1624 41.487179,157.1704 21.886862,157.1783 10.336721,157.1863 6.0206695,157.1943 4.1645293,157.2022 2.7620821,157.2102 2.1129208,157.2181 1.5686418,157.2261 1.1396161,157.2341 1.1318111,157.2420 1.0963526,157.2500 0.71840942,157.2580 0.31555459,157.2659 0.38600516,157.2739 0.35951564,157.2819 0.46517333,157.2898 0.60560542,157.2978 0.49065369,157.3057 0.13110381,157.3137 0.20238097,157.3217 0.55336565,157.3296 0.71025681,157.3376 0.64980793,157.3456 1.3699188,157.3535 1.6485741,157.3615 1.0161527,157.3695 0.45553565,157.3774 0.44727823,157.3854 0.51733404,157.3934 0.58780634,157.4013 0.63183993,157.4093 0.68443805,157.4173 0.72790724,157.4252 0.45579946,157.4332 0.39518324,157.4412 0.68437749,157.4492 0.4730238,157.4571 0.21044524,157.4651 0.51840121,157.4731 0.72786784,157.4810 0.32391292,157.4890 0.40346017,157.4970 0.2979387,157.5049 0.17559119,157.5129 0.30721751,157.5209 0.29831362,157.5288 0.31566337,157.5368 0.17509513,157.5448 0.23683384,157.5528 0.32501659,157.5607 0.35126224,157.5687 0.41292781,157.5767 0.70223677,157.5846 0.72782922,157.5926 0.64008158,157.6006 0.6411804,157.6086 1.2208282,157.6165 1.5350873,157.6245 1.2176696,157.6325 0.63882804,157.6405 0.27147377,157.6484 0.21037263,157.6564 0.19307682,157.6644 0.27212447,157.6724 0.28926599,157.6803 0.07871937,157.6883 0.052830514,157.6963 0.20197393,157.7043 0.20161353,157.7122 0.12271025,157.7202 0.12290363,157.7282 0.29903549,157.7362 0.71940345,157.7441 0.38523093,157.7521 0.227854,157.7601 0.21061298,157.7681 0.27214202,157.7760 0.27187732,157.7840 0.19272119,157.7920 0.079039261,157.8000 0.28127053,157.8079 0.55292308,157.8159 0.63131154,157.8239 0.43814775,157.8319 0.24542034,157.8399 0.17554116,157.8478 0.29865965,157.8558 0.42141664,157.8638 0.48231879,157.8718 0.35941234,157.8798 0.34209412,157.8877 0.29791364,157.8957 0.12250929,157.9037 0.087723136,157.9117 0.078933157,157.9197 0.15797992,157.9276 0.31604767,157.9356 0.43901372,157.9436 0.62328237,157.9516 0.70160109,157.9596 0.51726961,157.9675 0.46495482,157.9755 0.49152067,157.9835 0.67580634,157.9915 0.71941656,157.9995 0.69261873,158.0075 0.43812099,158.0154 0.40350205,158.0234 0.4472672,158.0314 0.52601397,158.0394 0.5705049,158.0474 0.8705228,158.0554 2.4523182,158.0633 8.5079794,158.0713 25.644814,158.0793 41.57074,158.0873 56.39806,158.0953 89.697426,158.1033 116.48779,158.1113 98.762993,158.1192 53.275356,158.1272 24.247267,158.1352 15.66612,158.1432 12.221242,158.1512 15.280643,158.1592 41.242756,158.1672 70.733696,158.1751 66.140495,158.1831 34.460541,158.1911 9.3914347,158.1991 3.8218937,158.2071 2.6380622,158.2151 1.603079,158.2231 0.78825319,158.2311 0.57918042,158.2390 0.68476617,158.2470 0.78062266,158.2550 0.60476893,158.2630 0.45587289,158.2710 0.3155275,158.2790 0.21036464,158.2870 0.32489496,158.2950 0.51778471,158.3030 0.44713926,158.3110 0.39466801,158.3189 0.46496415,158.3269 0.39444858,158.3349 0.16630435,158.3429 0.052770108,158.3509 0.17546999,158.3589 0.1139382,158.3669 0.21933351,158.3749 0.1930027,158.3829 0.36036122,158.3909 0.74599814,158.3989 0.66620439,158.4069 0.44696894,158.4148 0.20164651,158.4228 0.21050373,158.4308 0.24578246,158.4388 0.35990039,158.4468 0.37688479,158.4548 0.13115944,158.4628 0.0088076312,158.4708 0.13191018,158.4788 0.31592554,158.4868 0.32422552,158.4948 0.12278385,158.5028 0.18449733,158.5108 0.21030456,158.5188 0.05241153,158.5268 0.052804612,158.5348 0.14917234,158.5428 0.13167,158.5508 0.23716399,158.5588 0.2895503,158.5668 0.21891768,158.5748 0.05229811,158.5827 0.0087884916,158.5907 0.070643522,158.5987 0.33425739,158.6067 0.63192385,158.6147 0.57832766,158.6227 0.29750311,158.6307 0.21031041,158.6387 0.23704068,158.6467 0.28081653,158.6547 0.31594047,158.6627 0.37708181,158.6707 0.19259131,158.6787 0.034919098,158.6867 9.9770208e-005,158.6947 0.13201553,158.7027 0.25442016,158.7107 0.19264245,158.7187 0.11389004,158.7267 0.035025928,158.7347 -1.593285e-005,158.7427 -1.8530586e-006,158.7507 0.052700553,158.7587 0.18437098,158.7667 0.20188607,158.7747 0.14020601,158.7827 0.034936696,158.7907 0.061574291,158.7988 0.13177286,158.8068 0.23703124,158.8148 0.30700439,158.8228 0.20144926,158.8308 0.07869754,158.8388 -6.1405444e-005,158.8468 2.5937707e-005,158.8548 -4.2343858e-005,158.8628 0.026640179,158.8708 0.18444167,158.8788 0.16653678,158.8868 0.21935761,158.8948 0.30704826,158.9028 0.2190748,158.9108 0.087716222,158.9188 0.19321568,158.9268 0.27213526,158.9348 0.25358081,158.9428 0.26573128,158.9508 2.6235366,158.9588 5.7525463,158.9669 6.1982346,158.9749 4.188231,158.9829 4.5078378,158.9909 8.5123034,158.9989 10.567572,159.0069 7.266479,159.0149 2.9986668,159.0229 0.97964346,159.0309 0.79905176,159.0389 1.6709515,159.0469 3.5229559,159.0549 5.019084,159.0630 5.5186815,159.0710 8.4204264,159.0790 13.552208,159.0870 16.107519,159.0950 16.279915,159.1030 15.417635,159.1110 13.019062,159.1190 8.730422,159.1270 6.8499923,159.1350 6.4710031,159.1431 3.8438835,159.1511 1.4104753,159.1591 2.4527845,159.1671 5.1613927,159.1751 5.5408816,159.1831 3.1619141,159.1911 1.173452,159.1991 0.61343676,159.2072 0.39422017,159.2152 0.36867136,159.2232 0.57021487,159.2312 0.40303057,159.2392 0.25432816,159.2472 0.24608338,159.2552 0.42132252,159.2633 0.37672395,159.2713 0.19242711,159.2793 0.13138418,159.2873 0.14911902,159.2953 0.078901932,159.3033 0.052856788,159.3113 0.15812747,159.3194 0.14895745,159.3274 0.052360564,159.3354 -8.9047295e-005,159.3434 8.7654858e-005,159.3514 0.10558083,159.3594 0.30748007,159.3675 0.40354037,159.3755 0.26271921,159.3835 0.096151717,159.3915 0.026239058,159.3995 0.0087752426,159.4075 -3.5615816e-005,159.4156 6.7894616e-005,159.4236 0.087846555,159.4316 0.14036205,159.4396 0.12280841,159.4476 0.19322431,159.4557 0.35994551,159.4637 0.39474052,159.4717 0.30668378,159.4797 0.087376095,159.4877 0.02636949,159.4958 0.14953302,159.5038 0.34237486,159.5118 0.35083112,159.5198 0.33319929,159.5278 0.28942072,159.5359 0.28942099,159.5439 0.23666018,159.5519 0.1493479,159.5599 0.27234972,159.5680 0.44751215,159.5760 0.60513616,159.5840 0.56108654,159.5920 0.53476888,159.6000 0.25426877,159.6081 0.16654301,159.6161 0.026220974,159.6241 0.026366435,159.6321 0.026337981,159.6402 0.079186112,159.6482 0.17548683,159.6562 0.1137746,159.6642 0.026325759,159.6723 0.096778274,159.6803 0.1665635,159.6883 0.12279456,159.6963 0.19317071,159.7044 0.157915,159.7124 0.14005098,159.7204 -0.00023887382,159.7284 0.035346709,159.7365 0.078904398,159.7445 0.088045321,159.7525 0.3162629,159.7605 0.35090876,159.7686 0.32426846,159.7766 0.16636074,159.7846 0.16661979,159.7927 0.28969181,159.8007 0.44748741,159.8087 0.28910428,159.8167 0.070090622,159.8248 0.09659081,159.8328 0.11389376,159.8408 0.078766137,159.8489 0.0088089881,159.8569 0.088098414,159.8649 0.32508683,159.8729 0.48236999,159.8810 0.30669004,159.8890 0.21909119,159.8970 0.1138525,159.9051 0.061289266,159.9131 -2.3313618e-005,159.9211 0.026373418,159.9292 0.026333751,159.9372 0.11416546,159.9452 0.21974985,159.9533 0.3511596,159.9613 0.32452634,159.9693 0.3154524,159.9773 0.2106757,159.9854 0.68655217,159.9934 1.6954396,160.0014 1.9726291,160.0095 1.0588267,160.0175 0.4727703,160.0255 0.39506042,160.0336 0.65806645,160.0416 0.78929889,160.0496 0.91204238,160.0577 0.6575191,160.0657 0.38614714,160.0738 0.68603075,160.0818 1.588632,160.0898 1.595927,160.0979 1.6322144,160.1059 2.5900474,160.1139 3.8171391,160.1220 3.9728751,160.1300 3.7649863,160.1380 5.0392919,160.1461 5.9391985,160.1541 4.960053,160.1621 2.4864872,160.1702 1.1733036,160.1782 0.42006975,160.1863 0.25454751,160.1943 0.3510665,160.2023 0.33322006,160.2104 0.27180636,160.2184 0.21913649,160.2265 0.13139069,160.2345 0.061225142,160.2425 0.11413886,160.2506 0.1844213,160.2586 0.21932046,160.2666 0.13133997,160.2747 0.035082117,160.2827 0.1405499,160.2908 0.1490829,160.2988 0.11389036,160.3069 0.034933951,160.3149 -3.4520635e-005,160.3229 9.7477336e-005,160.3310 0.087933421,160.3390 0.1668023,160.3471 0.18410291,160.3551 0.12275231,160.3631 0.13145165,160.3712 -0.0001794366,160.3792 8.297545e-005,160.3873 0.052832045,160.3953 0.15812248,160.4034 0.1928677,160.4114 0.11401472,160.4194 0.1932445,160.4275 0.2984812,160.4355 0.31572264,160.4436 0.20144485,160.4516 0.1927309,160.4597 0.11385848,160.4677 0.0087472089,160.4758 -1.816761e-005,160.4838 8.5670501e-005,160.4918 0.096639015,160.4999 0.19298972,160.5079 0.15786517,160.5160 0.07002148,160.5240 2.5829233e-005,160.5321 0.10555299,160.5401 0.21928066,160.5482 0.18400505,160.5562 0.087665789,160.5643 0.035107646,160.5723 0.12285861,160.5804 0.21069074,160.5884 0.21931188,160.5964 0.14045753,160.6045 0.20173518,160.6125 0.087393224,160.6206 0.035170827,160.6286 0.14949834,160.6367 0.27204317,160.6447 0.27181083,160.6528 0.1925993,160.6608 0.026356142,160.6689 0.16682871,160.6769 0.078621417,160.6850 0.026521046,160.6930 0.17572847,160.7011 0.21908556,160.7091 0.10502695,160.7172 0.070543893,160.7252 0.35141805,160.7333 0.45626971,160.7413 0.38572246,160.7494 0.20993528,160.7575 0.052488025,160.7655 0.11408855,160.7736 0.052586101,160.7816 0.079134941,160.7897 0.11399694,160.7977 0.078782104,160.8058 0.052679002,160.8138 0.15816501,160.8219 0.31593856,160.8299 0.2453564,160.8380 0.087584496,160.8460 0.1054085,160.8541 0.19352528,160.8621 0.39495468,160.8702 0.28887063,160.8783 0.078498155,160.8863 -8.086965e-005,160.8944 1.7192304e-005,160.9024 0.0088169333,160.9105 0.087853186,160.9185 0.19323872,160.9266 0.39546859,160.9346 0.66663563,160.9427 0.93436617,160.9508 3.3932426,160.9588 4.7460756,160.9669 3.8377047,160.9749 2.5246003,160.9830 3.3660793,160.9910 6.8368087,160.9991 10.507619,161.0072 10.855007,161.0152 7.5661106,161.0233 3.5700283,161.0313 2.1201754,161.0394 1.5691481,161.0475 1.4567035,161.0555 2.8479433,161.0636 7.5798955,161.0716 11.636002,161.0797 11.160019,161.0878 6.7660594,161.0958 8.670783,161.1039 19.140379,161.1119 24.139374,161.1200 18.264109,161.1281 8.8809023,161.1361 4.5319076,161.1442 4.2110591,161.1522 3.6997263,161.1603 2.1723735,161.1684 1.1562619,161.1764 0.55254239,161.1845 0.72001034,161.1926 0.86890489,161.2006 0.86793226,161.2087 0.55158025,161.2167 0.32426375,161.2248 0.25413743,161.2329 0.078696065,161.2409 0.11460002,161.2490 0.60611582,161.2571 0.80677563,161.2651 0.53464621,161.2732 0.47369042,161.2813 0.38581774,161.2893 0.21903659,161.2974 0.087513253,161.3055 0.035006348,161.3135 0.0086874962,161.3216 0.00010479829,161.3297 0.08787515,161.3377 0.20172825,161.3458 0.25423405,161.3539 0.18426117,161.3619 0.14072427,161.3700 0.28991035,161.3781 0.42982161,161.3861 0.28902352,161.3942 0.13126096,161.4023 0.087661289,161.4103 0.087675363,161.4184 -6.4870022e-005,161.4265 0.02652337,161.4345 0.14067543,161.4426 0.21929599,161.4507 0.14003205,161.4587 0.052509319,161.4668 0.10533223,161.4749 0.20198409,161.4830 0.33379233,161.4910 0.42091173,161.4991 0.14865862,161.5072 0.079010844,161.5152 0.14946051,161.5233 0.36877227,161.5314 0.57896608,161.5394 0.58737308,161.5475 0.36821887,161.5556 0.23663087,161.5637 0.069982536,161.5717 0.035092752,161.5798 0.035122678,161.5879 0.087823316,161.5960 0.20191187,161.6040 0.38607487,161.6121 0.45617244,161.6202 0.42962137,161.6282 0.12253144,161.6363 0.061586387,161.6444 0.19329756,161.6525 0.3161411,161.6605 0.42133057,161.6686 0.37707546,161.6767 0.27130985,161.6848 0.078623436,161.6928 0.14062043,161.7009 0.21060747,161.7090 0.21043272,161.7171 0.21934161,161.7252 0.25440425,161.7332 0.1929137,161.7413 0.17544742,161.7494 0.20196034,161.7575 0.30726498,161.7655 0.33329245,161.7736 0.23643686,161.7817 0.05228309,161.7898 3.1487256e-005,161.7978 0.087878674,161.8059 0.21939063,161.8140 0.23676652,161.8221 0.16678484,161.8302 0.19303127,161.8382 0.096199393,161.8463 0.0087549919,161.8544 0.17573398,161.8625 0.28070691,161.8706 0.21047594,161.8786 0.14034188,161.8867 0.069976561,161.8948 0.05258055,161.9029 0.096504487,161.9110 0.087874681,161.9190 0.1844935,161.9271 0.25436065,161.9352 0.19281079,161.9433 0.15807579,161.9514 0.26373526,161.9594 0.4123491,161.9675 0.28883848,161.9756 0.096143343,161.9837 0.1055349,161.9918 0.31655535,161.9999 0.63242012,162.0079 0.73647213,162.0160 0.43772689,162.0241 0.32456458,162.0322 0.50037897,162.0403 0.68414307,162.0484 0.48198533,162.0564 0.4389514,162.0645 1.0451015,162.0726 1.5532781,162.0807 1.429337,162.0888 1.176299,162.0969 2.2571127,162.1050 4.627872,162.1130 8.0381536,162.1211 8.7290182,162.1292 10.350597,162.1373 15.67878,162.1454 19.148787,162.1535 14.010035,162.1616 4.8976994,162.1697 0.76783961,162.1777 0.21915008,162.1858 0.25457051,162.1939 0.21925986,162.2020 0.20196177,162.2101 0.333655,162.2182 0.38617566,162.2263 0.47367895,162.2344 0.54369551,162.2424 0.5262078,162.2505 0.43853804,162.2586 0.40339267,162.2667 0.2628231,162.2748 0.14051062,162.2829 0.32491553,162.2910 0.48236868,162.2991 0.49970227,162.3072 0.25410786,162.3153 0.078911602,162.3233 0.078965843,162.3314 0.087724157,162.3395 0.14916775,162.3476 0.15794328,162.3557 0.14034984,162.3638 0.1844743,162.3719 0.39511958,162.3800 0.42089757,162.3881 0.26289466,162.3962 0.21074395,162.4043 0.25443399,162.4124 0.17503639,162.4205 0.10496221,162.4285 0.11413577,162.4366 0.20203646,162.4447 0.35981539,162.4528 0.53522938,162.4609 0.56150514,162.4690 0.42099524,162.4771 0.29814023,162.4852 0.3419264,162.4933 0.28934783,162.5014 0.21928,162.5095 0.1490247,162.5176 0.096326649,162.5257 0.026201744,162.5338 6.1522725e-005,162.5419 0.02631888,162.5500 0.035061285,162.5581 0.052644324,162.5662 0.0087119285,162.5743 0.0001464449,162.5824 0.10550962,162.5905 0.14036092,162.5986 0.096304186,162.6067 0.026148187,162.6148 -2.5619376e-005,162.6229 3.1801967e-005,162.6310 0.052785099,162.6391 0.16681184,162.6472 0.19300123,162.6553 0.21066627,162.6634 0.32461596,162.6715 0.2629326,162.6796 0.1050169,162.6877 -7.4815587e-005,162.6958 0.0088281203,162.7039 0.043991726,162.7120 0.096571147,162.7201 0.078892842,162.7282 0.061362326,162.7363 0.096683301,162.7444 0.25467357,162.7525 0.29800111,162.7606 0.087342784,162.7687 -1.552397e-007,162.7768 0.03521673,162.7849 0.087733135,162.7930 0.078863852,162.8011 0.10522119,162.8092 0.087734841,162.8173 0.087932684,162.8254 0.24610534,162.8335 0.42129061,162.8416 0.37673083,162.8497 0.10484743,162.8578 0.079056315,162.8659 0.18439011,162.8740 0.26297492,162.8821 0.10504548,162.8902 0.035193183,162.8983 0.052720334,162.9064 0.079010814,162.9145 0.12292387,162.9226 0.14921883,162.9308 0.23698843,162.9389 0.60783488,162.9470 1.92535,162.9551 2.851882,162.9632 2.4174757,162.9713 1.0228586,162.9794 0.45597392,162.9875 0.78232151,162.9956 1.6973133,163.0037 3.3546016,163.0118 3.6649234,163.0199 2.7156811,163.0280 2.0694997,163.0362 2.5097818,163.0443 3.6175241,163.0524 6.1783242,163.0605 6.3675842,163.0686 8.5403643,163.0767 22.238945,163.0848 41.620647,163.0929 42.935741,163.1010 25.10235,163.1091 9.3520222,163.1173 5.5877867,163.1254 5.5352707,163.1335 5.3595304,163.1416 5.7809596,163.1497 5.7346296,163.1578 3.9164386,163.1659 2.0850163,163.1740 1.3319824,163.1821 0.49860713,163.1903 0.0087635145,163.1984 0.27247494,163.2065 0.38609603,163.2146 0.41215903,163.2227 0.27160963,163.2308 0.14014706,163.2389 0.05246035,163.2471 -6.1560437e-005,163.2552 0.026419507,163.2633 0.14041194,163.2714 0.1316866,163.2795 0.17557129,163.2876 0.19304262,163.2957 0.21913627,163.3039 0.10504922,163.3120 0.026235959,163.3201 0.00010998127,163.3282 0.096768171,163.3363 0.17564705,163.3444 0.21939439,163.3526 0.19274843,163.3607 0.087386683,163.3688 0.061769441,163.3769 0.26344806,163.3850 0.21009892,163.3931 0.07873366,163.4013 0.10535707,163.4094 0.22844455,163.4175 0.35091487,163.4256 0.19263412,163.4337 0.14037691,163.4419 0.23705186,163.4500 0.35969406,163.4581 0.39490625,163.4662 0.47395715,163.4743 0.46455979,163.4825 0.17488974,163.4906 0.061465718,163.4987 0.16675951,163.5068 0.13153598,163.5149 0.19316374,163.5231 0.35967606,163.5312 0.35952741,163.5393 0.27199179,163.5474 0.18410541,163.5555 0.14013755,163.5637 0.096459359,163.5718 0.052636314,163.5799 0.052603625,163.5880 0.026393153,163.5962 0.14059767,163.6043 0.31602466,163.6124 0.36870167,163.6205 0.30686504,163.6286 0.18401508,163.6368 0.19289294,163.6449 0.11378515,163.6530 0.10536239,163.6611 0.17559697,163.6693 0.21924549,163.6774 0.17548741,163.6855 0.21059772,163.6936 0.22816849,163.7018 0.32456741,163.7099 0.24542676,163.7180 0.16669862,163.7261 0.14023599,163.7343 0.12275964,163.7424 0.21056882,163.7505 0.12254717,163.7586 0.052913535,163.7668 0.32507464,163.7749 0.41221008,163.7830 0.27156082,163.7912 0.14915876,163.7993 0.34255865,163.8074 0.45618212,163.8155 0.3240613,163.8237 0.14905395,163.8318 0.24605018,163.8399 0.29801071,163.8481 0.14015162,163.8562 0.2285005,163.8643 0.39504907,163.8724 0.50862628,163.8806 0.43854845,163.8887 0.35961241,163.8968 0.21900725,163.9050 0.19298142,163.9131 0.23682623,163.9212 0.17524531,163.9294 0.096413389,163.9375 0.087685876,163.9456 0.13181695,163.9538 0.33383903,163.9619 0.42099676,163.9700 0.30674064,163.9781 0.30690566,163.9863 0.32499114,163.9944 0.57983935,164.0025 0.79890507,164.0107 0.84188932,164.0188 0.63961828,164.0269 0.54353511,164.0351 0.49990851,164.0432 0.41216037,164.0513 0.48301378,164.0595 1.230073,164.0676 2.7402806,164.0758 5.4621391,164.0839 8.7166519,164.0920 10.086994,164.1002 8.2789822,164.1083 9.1399918,164.1164 14.492123,164.1246 17.111343,164.1327 13.356766,164.1408 7.8012547,164.1490 6.7917514,164.1571 7.9034963,164.1652 6.4579673,164.1734 2.5101051,164.1815 0.53309363,164.1897 0.27186805,164.1978 0.17538898,164.2059 0.21064426,164.2141 0.19289385,164.2222 0.14005357,164.2303 0.034905285,164.2385 0.061706625,164.2466 0.27213636,164.2548 0.29805356,164.2629 0.13129206,164.2710 -2.1882754e-005,164.2792 0.035121419,164.2873 -0.00011457032,164.2955 0.00013184542,164.3036 0.079128355,164.3117 0.14903331,164.3199 0.078787856,164.3280 0.088219576,164.3362 0.36018869,164.3443 0.3944222,164.3525 0.21022221,164.3606 0.14911368,164.3687 0.25460026,164.3769 0.51823175,164.3850 0.61375445,164.3932 0.23598474,164.4013 0.061338309,164.4094 0.1142256,164.4176 0.16672638,164.4257 0.14904456,164.4339 0.175501,164.4420 0.25446638,164.4502 0.28048658,164.4583 0.12274333,164.4665 0.16695108,164.4746 0.28968537,164.4827 0.35992923,164.4909 0.37723041,164.4990 0.24498534,164.5072 0.052289125,164.5153 0.20189089,164.5235 0.30700362,164.5316 0.24550569,164.5398 0.14035687,164.5479 0.12286343,164.5561 0.052621093,164.5642 0.026340209,164.5723 0.052585948,164.5805 0.10524081,164.5886 0.12283907,164.5968 0.087804787,164.6049 0.12288377,164.6131 0.13158956,164.6212 0.131547,164.6294 0.14926757,164.6375 0.25436181,164.6457 0.13146324,164.6538 0.14921436,164.6620 0.14026266,164.6701 0.14909521,164.6783 0.20185401,164.6864 0.22811013,164.6946 0.21053794,164.7027 0.19299607,164.7109 0.17546581,164.7190 0.21053749,164.7272 0.21043649,164.7353 0.12272091,164.7435 0.087743029,164.7516 0.14048055,164.7598 0.20185605,164.7679 0.19282858,164.7761 0.078684695,164.7842 -7.2452887e-005,164.7924 3.374874e-005,164.8005 0.061931692,164.8087 0.4216108,164.8169 0.56122804,164.8250 0.37681189,164.8332 0.18415207,164.8413 0.17529178,164.8495 0.087535545,164.8576 0.087900795,164.8658 0.14035515,164.8739 0.10517851,164.8821 0.078931101,164.8902 0.079036511,164.8984 0.1228982,164.9065 0.11389018,164.9147 0.20160075,164.9229 0.38602796,164.9310 0.43008065,164.9392 0.74657279,164.9473 1.0537553,164.9555 1.0531352,164.9636 0.99057943,164.9718 0.59540451,164.9800 0.50915205,164.9881 1.0994463,164.9963 2.6893003,165.0044 4.1422958,165.0126 3.8393028,165.0207 2.9535921,165.0289 2.559329,165.0371 1.6387581,165.0452 1.9497491,165.0534 5.2475028,165.0615 12.866103,165.0697 18.998844,165.0779 23.755283,165.0860 61.608593,165.0942 192.36728,165.1023 310.41608,165.1105 278.43823,165.1187 138.54781,165.1268 45.82283,165.1350 19.368006,165.1431 14.615655,165.1513 11.536929,165.1595 8.0654325,165.1676 5.4534769,165.1758 3.4628303,165.1839 2.4460034,165.1921 1.5683156,165.2003 0.90196627,165.2084 0.49957904,165.2166 0.46514952,165.2248 0.41224295,165.2329 0.33309606,165.2411 0.21026909,165.2493 0.15791288,165.2574 0.19284458,165.2656 0.1226848,165.2737 0.14943263,165.2819 0.26367089,165.2901 0.40359366,165.2982 0.27165747,165.3064 0.19265983,165.3146 0.078659877,165.3227 0.079035968,165.3309 0.14954722,165.3391 0.30735976,165.3472 0.40360701,165.3554 0.45591682,165.3636 0.28026175,165.3717 0.18427816,165.3799 0.2812292,165.3881 0.42982045,165.3962 0.35912743,165.4044 0.25441071,165.4126 0.30712157,165.4207 0.35935479,165.4289 0.40340269,165.4371 0.32457849,165.4452 0.14022845,165.4534 0.087816052,165.4616 0.29884818,165.4697 0.59677106,165.4779 0.44683462,165.4861 0.13122219,165.4943 0.12292729,165.5024 0.18444814,165.5106 0.28965464,165.5188 0.28933018,165.5269 0.19287792,165.5351 0.23691921,165.5433 0.25436834,165.5515 0.21944545,165.5596 0.35099238,165.5678 0.50935352,165.5760 0.96609402,165.5841 1.2548505,165.5923 1.2547647,165.6005 1.5353571,165.6087 1.3500382,165.6168 0.87582743,165.6250 0.46404958,165.6332 0.23658182,165.6413 0.11386026,165.6495 0.07002949,165.6577 4.9309107e-005,165.6659 0.088019602,165.6740 0.1842526,165.6822 0.12261526,165.6904 0.13177422,165.6986 0.28972214,165.7067 0.26278606,165.7149 0.11410373,165.7231 0.31643122,165.7313 0.43881816,165.7394 0.41214511,165.7476 0.38545781,165.7558 0.2363909,165.7640 0.078865439,165.7721 0.026351565,165.7803 0.087925583,165.7885 0.19302674,165.7967 0.12265614,165.8049 0.096716627,165.8130 0.36877826,165.8212 0.56147659,165.8294 0.47349969,165.8376 0.30725351,165.8457 0.42991564,165.8539 0.31535003,165.8621 0.22788106,165.8703 0.25456345,165.8785 0.39486247,165.8866 0.30685961,165.8948 0.21023379,165.9030 0.052425172,165.9112 0.0088178525,165.9194 0.026410067,165.9275 0.13196653,165.9357 0.34240139,165.9439 0.29793075,165.9521 0.13132627,165.9603 0.27234986,165.9684 0.60543948,165.9766 0.4204995,165.9848 0.052364171,165.9930 0.07934235,166.0012 0.29917344,166.0094 0.66746342,166.0175 0.75413126,166.0257 0.50779182,166.0339 0.17466819,166.0421 0.079288118,166.0503 0.70394635,166.0585 2.2483962,166.0666 3.3427799,166.0748 2.8320591,166.0830 3.2264922,166.0912 11.580934,166.0994 28.76878,166.1076 39.086357,166.1157 31.884817,166.1239 26.844156,166.1321 35.423496,166.1403 37.881744,166.1485 26.025532,166.1567 10.968163,166.1649 4.3279757,166.1731 2.348341,166.1812 1.341166,166.1894 0.98177457,166.1976 0.56966406,166.2058 0.4648585,166.2140 0.36788881,166.2222 0.11364985,166.2304 0.10526118,166.2386 0.052619465,166.2467 0.052629296,166.2549 0.087832391,166.2631 0.1053757,166.2713 0.096394181,166.2795 0.078954585,166.2877 0.16685581,166.2959 0.21925125,166.3041 0.15765083,166.3123 0.15816949,166.3204 0.40408126,166.3286 0.61410177,166.3368 0.50825357,166.3450 0.1399585,166.3532 0.052558493,166.3614 0.026299382,166.3696 0.026297996,166.3778 -6.9629838e-005,166.3860 7.9674639e-005,166.3942 0.079072751,166.4024 0.12278671,166.4105 0.096448831,166.4187 0.28130889,166.4269 0.60569012,166.4351 0.42932582,166.4433 0.21905915,166.4515 0.22805618,166.4597 0.14891185,166.4679 0.052471306,166.4761 -2.3590184e-005,166.4843 0.035184179,166.4925 0.070193835,166.5007 0.026237363,166.5089 0.026384696,166.5171 0.11435568,166.5253 0.23705105,166.5335 0.2542575,166.5417 0.22791265,166.5498 0.15778176,166.5580 0.184505,166.5662 0.33359915,166.5744 0.25409475,166.5826 0.19291657,166.5908 0.26324809,166.5990 0.21031202,166.6072 0.14034456,166.6154 0.26336631,166.6236 0.2542223,166.6318 0.11384343,166.6400 0.052682847,166.6482 0.061313707,166.6564 0.026232596,166.6646 0.061558593,166.6728 0.14931034,166.6810 0.25437099,166.6892 0.19276841,166.6974 0.052478597,166.7056 0.026581712,166.7138 0.17584096,166.7220 0.30723408,166.7302 0.43863761,166.7384 0.48221987,166.7466 0.33289102,166.7548 0.078662507,166.7630 9.5651434e-005,166.7712 0.096780986,166.7794 0.25466952,166.7876 0.35957423,166.7958 0.30687526,166.8040 0.2806201,166.8122 0.16662061,166.8204 0.16659997,166.8286 0.1402628,166.8368 0.17565168,166.8450 0.18424405,166.8532 0.14041682,166.8614 0.25477031,166.8696 0.42103523,166.8778 0.35052684,166.8861 0.23691626,166.8943 0.26324266,166.9025 0.20148677,166.9107 0.096184619,166.9189 0.0088329734,166.9271 0.14069548,166.9353 0.17525913,166.9435 0.034842703,166.9517 0.114688,166.9599 0.4835813,166.9681 0.73677284,166.9763 0.51686627,166.9845 0.55345798,166.9927 1.001534,167.0009 1.2193763,167.0091 0.97235233,167.0173 0.6305601,167.0256 0.82684493,167.0338 3.2095737,167.0420 8.2564468,167.0502 12.338207,167.0584 11.733341,167.0666 12.426111,167.0748 28.99276,167.0830 45.653683,167.0912 40.675865,167.0994 24.202398,167.1076 17.358915,167.1158 20.489759,167.1241 21.671076,167.1323 16.795528,167.1405 10.841709,167.1487 7.1870179,167.1569 5.1712995,167.1651 3.4708822,167.1733 2.2003725,167.1815 1.306101,167.1897 0.7097286,167.1980 0.429326,167.2062 0.43878543,167.2144 0.64932466,167.2226 0.51725501,167.2308 0.35947645,167.2390 0.271808,167.2472 0.24563485,167.2554 0.30717048,167.2637 0.29815531,167.2719 0.236802,167.2801 0.2807202,167.2883 0.23663232,167.2965 0.15777987,167.3047 0.13148785,167.3129 0.052448504,167.3212 1.5434051e-006,167.3294 0.026325006,167.3376 0.0087755444,167.3458 0.052753136,167.3540 0.078950264,167.3622 0.078915872,167.3704 0.061345726,167.3787 0.026336651,167.3869 0.096775748,167.3951 0.23703226,167.4033 0.25413594,167.4115 0.17545781,167.4197 0.28987411,167.4280 0.48287162,167.4362 0.72814411,167.4444 0.54341614,167.4526 0.27161974,167.4608 0.16642159,167.4691 0.11402617,167.4773 0.22832599,167.4855 0.34251758,167.4937 0.42120034,167.5019 0.28906193,167.5101 0.19277066,167.5184 0.24558832,167.5266 0.17520566,167.5348 0.026153816,167.5430 -1.6208649e-006,167.5512 4.0308583e-005,167.5595 0.026339179,167.5677 0.026296571,167.5759 0.096706912,167.5841 0.31638473,167.5924 0.66724735,167.6006 0.75448334,167.6088 0.57851541,167.6170 0.28881776,167.6252 0.087435633,167.6335 0.10546999,167.6417 0.26356667,167.6499 0.47388178,167.6581 0.43823686,167.6664 0.18377261,167.6746 0.079067595,167.6828 0.19309376,167.6910 0.20158371,167.6993 0.21926886,167.7075 0.23688191,167.7157 0.15800045,167.7239 0.20204321,167.7321 0.29820856,167.7404 0.16627057,167.7486 0.052528389,167.7568 0.052590366,167.7651 0.026391305,167.7733 0.14949144,167.7815 0.27190694,167.7897 0.12239898,167.7980 -2.957238e-005,167.8062 0.079134263,167.8144 0.17580152,167.8226 0.35103634,167.8309 0.25393322,167.8391 0.052328307,167.8473 3.6579859e-005,167.8555 0.061546724,167.8638 0.2106311,167.8720 0.2368757,167.8802 0.30702066,167.8885 0.25443599,167.8967 0.21055472,167.9049 0.22799492,167.9131 0.15803325,167.9214 0.2280806,167.9296 0.18401209,167.9378 0.14033584,167.9461 0.16685727,167.9543 0.30770347,167.9625 0.53541124,167.9708 0.464623,167.9790 0.45598996,167.9872 0.48260912,167.9955 0.50848532,168.0037 0.30665305,168.0119 0.3069495,168.0201 0.14880806,168.0284 0.10571843,168.0366 0.52754962,168.0448 1.0975842,168.0531 1.763992,168.0613 2.891129,168.0695 6.9226885,168.0778 14.105487,168.0860 23.107805,168.0942 23.502104,168.1025 18.642572,168.1107 17.283895,168.1189 18.140835,168.1272 15.922166,168.1354 14.945067,168.1436 23.26577,168.1519 30.201437,168.1601 23.403337,168.1684 9.9959679,168.1766 3.4773808,168.1848 2.1571229,168.1931 1.4806271,168.2013 0.47238448,168.2095 0.28981534,168.2178 0.49158967,168.2260 0.58753347,168.2342 0.46446931,168.2425 0.31566843,168.2507 0.28065431,168.2590 0.25467774,168.2672 0.39494658,168.2754 0.29807884,168.2837 0.28979746,168.2919 0.44755015,168.3002 0.4206892,168.3084 0.29780018,168.3166 0.15764414,168.3249 0.052479383,168.3331 0.0087674903,168.3413 0.096889034,168.3496 0.28108233,168.3578 0.29829741,168.3661 0.23650092,168.3743 0.11372123,168.3825 0.10527499,168.3908 0.10533029,168.3990 0.28966424,168.4073 0.42101669,168.4155 0.33332774,168.4238 0.25441098,168.4320 0.20151985,168.4402 0.096322194,168.4485 0.026355466,168.4567 0.096732765,168.4650 0.29839289,168.4732 0.32454881,168.4815 0.2191027,168.4897 0.10518248,168.4979 0.14917728,168.5062 0.1666369,168.5144 0.21061884,168.5227 0.19312328,168.5309 0.21068169,168.5392 0.22784248,168.5474 0.14009681,168.5557 0.13149695,168.5639 0.052655194,168.5721 0.13220163,168.5804 0.52719343,168.5886 0.75436521,168.5969 0.5081079,168.6051 0.39432237,168.6134 0.28045696,168.6216 0.18419132,168.6299 0.22805122,168.6381 0.2016737,168.6464 0.12287375,168.6546 0.14030991,168.6629 0.052719988,168.6711 0.10548917,168.6794 0.12273193,168.6876 0.10527701,168.6958 0.14932452,168.7041 0.21067537,168.7123 0.22818571,168.7206 0.25437573,168.7288 0.23654382,168.7371 0.16642329,168.7453 0.16705066,168.7536 0.3074415,168.7618 0.35052574,168.7701 0.21875176,168.7783 0.061321419,168.7866 0.07921005,168.7948 0.14043579,168.8031 0.1489605,168.8113 0.1754345,168.8196 0.20179939,168.8279 0.25461173,168.8361 0.38598233,168.8444 0.20128104,168.8526 0.0086611314,168.8609 0.13217664,168.8691 0.48281023,168.8774 0.6404801,168.8856 0.62273026,168.8939 0.33285642,168.9021 0.15754661,168.9104 0.070022322,168.9186 0.14913428,168.9269 0.1843451,168.9351 0.24577452,168.9434 0.14027523,168.9517 0.069984563,168.9599 0.017451983,168.9682 0.096741527,168.9764 0.17553778,168.9847 0.15831792,168.9929 0.46587572,169.0012 0.74558979,169.0094 0.79783535,169.0177 0.79826862,169.0260 1.0989957,169.0342 3.2515593,169.0425 8.0745506,169.0507 19.695091,169.0590 35.34449,169.0672 35.353207,169.0755 22.013546,169.0838 18.152929,169.0920 32.009731,169.1003 40.805065,169.1085 31.559748,169.1168 16.249905,169.1250 10.121888,169.1333 14.295506,169.1416 21.220963,169.1498 21.061871,169.1581 13.866452,169.1663 5.4159946,169.1746 2.0587862,169.1829 1.5006566,169.1911 1.3766608,169.1994 1.0606709,169.2076 0.9908272,169.2159 0.67469424,169.2242 0.36806405,169.2324 0.22794905,169.2407 0.21050471,169.2490 0.13145995,169.2572 0.052685291,169.2655 0.16701511,169.2737 0.29829115,169.2820 0.18384825,169.2903 0.05261565,169.2985 0.11420482,169.3068 0.14910342,169.3151 0.12270271,169.3233 0.087767892,169.3316 0.19341195,169.3398 0.37774837,169.3481 0.50847256,169.3564 0.26253131,169
[truncated: 2,360,304 more chars]
