# Supplementary material for: Polypy: A Framework to Interpret Polymer Properties from Mass Spectrometry Data
Source: Polymers (Basel). 2024 Jun 22;16(13):1771. doi: 10.3390/polym16131771 (PMC11244493; doi:10.3390/polym16131771)
Supplement: Supplementary file 1 [file polymers-16-01771-s001.zip › Aryl_resins_MS_raw_data/VV_25c_4h.ascii]

0.999633,+,NANO-ESI,ms1,-,profile,44.9214-2505.2490,136512,44.9214 0.026782295,44.9257 0.062555812,44.9299 0.21433021,44.9342 0.2678284,44.9384 0.22319059,44.9427 0.19641705,44.9469 0.36603642,44.9512 0.33036804,44.9554 0.20542119,44.9597 0.24116264,44.9640 0.36611816,44.9682 0.3481307,44.9725 0.19634126,44.9767 0.10711002,44.9810 0.062484656,44.9852 0.026776938,44.9895 0.017863128,44.9938 0.053576689,44.9980 0.05362124,45.0023 0.14294772,45.0065 0.24999011,45.0108 0.16954212,45.0150 0.026737398,45.0193 2.5299507e-006,45.0236 -2.6064934e-006,45.0278 7.8966605e-006,45.0321 0.026799632,45.0363 0.062521696,45.0406 0.19646072,45.0449 0.23210494,45.0491 0.044615768,45.0534 0.053605229,45.0576 0.080350943,45.0619 0.062529273,45.0662 0.18756573,45.0704 0.2946139,45.0747 0.16065378,45.0790 0.089284375,45.0832 0.089268684,45.0875 0.035690267,45.0917 0.0089304075,45.0960 -4.4897979e-006,45.1003 0.02684168,45.1045 0.16973527,45.1088 0.24103419,45.1131 0.098121054,45.1173 -2.1354947e-005,45.1216 1.6552487e-005,45.1258 0.026835684,45.1301 0.071464606,45.1344 0.080327973,45.1386 0.080326103,45.1429 0.11605696,45.1472 0.09823966,45.1514 0.2857416,45.1557 0.31246313,45.1600 0.12496874,45.1642 0.035735216,45.1685 0.089297593,45.1728 0.080329753,45.1770 0.035714384,45.1813 0.053621739,45.1856 0.11606635,45.1898 0.053536922,45.1941 0.089294478,45.1984 0.098210447,45.2026 0.053542741,45.2069 0.0089778742,45.2112 0.14301106,45.2154 0.28578323,45.2197 0.26775125,45.2240 0.089144878,45.2282 -2.5431142e-005,45.2325 0.026813103,45.2368 0.062500156,45.2411 0.062505156,45.2453 0.062484372,45.2496 -2.084378e-005,45.2539 0.026836095,45.2581 0.14290233,45.2624 0.14281093,45.2667 0.026740169,45.2709 2.6102703e-006,45.2752 0.026793074,45.2795 0.080392718,45.2838 0.16969366,45.2880 0.16960385,45.2923 0.035652686,45.2966 1.809893e-005,45.3008 0.053630818,45.3051 0.16080759,45.3094 0.25003895,45.3137 0.19632359,45.3179 0.053502809,45.3222 0.05359726,45.3265 0.053537101,45.3308 -2.8055543e-005,45.3350 7.2413577e-006,45.3393 -9.0668709e-007,45.3436 -3.6158908e-006,45.3479 1.5372178e-005,45.3521 0.026785785,45.3564 -1.5735272e-005,45.3607 5.0010153e-006,45.3650 -4.2674387e-006,45.3692 1.2069593e-005,45.3735 0.026809992,45.3778 0.05360011,45.3821 0.24115095,45.3863 0.46434072,45.3906 0.4374103,45.3949 0.16062747,45.3992 0.053557042,45.4034 -4.6481414e-006,45.4077 0.026822286,45.4120 0.098250575,45.4163 0.1517794,45.4206 0.14284223,45.4248 0.10712624,45.4291 0.05358785,45.4334 0.11614918,45.4377 0.2501865,45.4420 0.4733212,45.4462 0.41049168,45.4505 0.080158472,45.4548 0.026852557,45.4591 0.14291675,45.4633 0.17863716,45.4676 0.25889555,45.4719 0.09808322,45.4762 0.026773721,45.4805 0.08038412,45.4848 0.19646968,45.4890 0.2321692,45.4933 0.17851511,45.4976 0.08034905,45.5019 0.17860582,45.5062 0.11602222,45.5104 0.026755283,45.5147 -6.5049867e-006,45.5190 0.008970499,45.5233 0.053595085,45.5276 0.080313765,45.5319 0.053568836,45.5361 0.080370925,45.5404 0.080367506,45.5447 0.11608204,45.5490 0.089259252,45.5533 0.16964789,45.5576 0.36612865,45.5618 0.33035043,45.5661 0.14279173,45.5704 -1.8186212e-005,45.5747 0.02681959,45.5790 0.089288361,45.5833 0.026741089,45.5876 5.5896664e-005,45.5918 0.098295197,45.5961 0.16967106,45.6004 0.19640143,45.6047 0.098151974,45.6090 0.053533841,45.6133 0.008899997,45.6176 0.0089492528,45.6219 0.089344487,45.6261 0.23222168,45.6304 0.33035183,45.6347 0.19637261,45.6390 0.13393471,45.6433 0.16072825,45.6476 0.17856897,45.6519 0.16962323,45.6562 0.11602877,45.6604 0.03567528,45.6647 0.089280263,45.6690 0.12507963,45.6733 0.12501447,45.6776 0.0535121,45.6819 0.026758617,45.6862 -1.7318791e-005,45.6905 4.6067757e-006,45.6948 -1.1064088e-006,45.6991 0.035733435,45.7034 0.11609311,45.7076 0.11611263,45.7119 0.12501571,45.7162 0.16960932,45.7205 0.17856251,45.7248 0.11604983,45.7291 0.053582992,45.7334 0.14289464,45.7377 0.14281563,45.7420 0.053559907,45.7463 0.098244742,45.7506 0.098186724,45.7549 0.026755869,45.7592 -4.1328071e-006,45.7635 4.9046371e-006,45.7677 0.053610865,45.7720 0.15185037,45.7763 0.17857222,45.7806 0.14289641,45.7849 0.33038348,45.7892 0.47312459,45.7935 0.27672198,45.7978 0.098195329,45.8021 -2.1312615e-006,45.8064 1.592849e-006,45.8107 -4.2403835e-006,45.8150 1.5370313e-005,45.8193 0.053591903,45.8236 0.053551815,45.8279 -1.9724373e-005,45.8322 2.0866415e-005,45.8365 0.035731815,45.8408 0.062482428,45.8451 0.053592559,45.8494 0.16968642,45.8537 0.24999249,45.8580 0.18749757,45.8623 0.133956,45.8666 0.11604355,45.8709 0.11605239,45.8752 0.2232409,45.8795 0.24998723,45.8838 0.14280835,45.8881 0.026816156,45.8924 0.26794764,45.8967 0.45535186,45.9010 0.33034167,45.9053 0.19639847,45.9096 0.098195806,45.9139 0.14289473,45.9182 0.1785796,45.9225 0.14278683,45.9268 -5.4384691e-005,45.9311 2.2484734e-005,45.9354 0.026809281,45.9397 0.05357242,45.9440 0.026758099,45.9483 -8.3059876e-006,45.9526 1.7958195e-006,45.9569 1.1238172e-006,45.9612 0.026818518,45.9655 0.11613894,45.9698 0.18753819,45.9741 0.19645636,45.9784 0.25895616,45.9827 0.26776797,45.9870 0.11597316,45.9913 -1.4667601e-005,45.9956 0.06260138,45.9999 0.33940285,46.0042 0.39280966,46.0086 0.20523658,46.0129 0.017816696,46.0172 0.053625561,46.0215 0.16076885,46.0258 0.22321175,46.0301 0.14278384,46.0344 0.026768593,46.0387 0.053605966,46.0430 0.062471248,46.0473 0.008908093,46.0516 0.026808724,46.0559 0.089342169,46.0602 0.19646637,46.0645 0.18747863,46.0689 0.21424805,46.0732 0.21425712,46.0775 0.1249778,46.0818 0.026782913,46.0861 0.053623684,46.0904 0.16970651,46.0947 0.24105249,46.0990 0.1427958,46.1033 0.053536151,46.1076 -7.7306449e-006,46.1120 0.026843226,46.1163 0.098257914,46.1206 0.089221999,46.1249 0.0088980505,46.1292 0.035738289,46.1335 0.053577129,46.1378 0.17862129,46.1421 0.3036049,46.1464 0.24997258,46.1508 0.15177444,46.1551 0.13393693,46.1594 0.16069612,46.1637 0.12498818,46.1680 0.13393368,46.1723 0.21426873,46.1766 0.15175445,46.1809 0.053552162,46.1853 1.156172e-005,46.1896 0.035741907,46.1939 0.053615991,46.1982 0.10714514,46.2025 0.080299772,46.2068 0.026773183,46.2111 0.053601008,46.2155 0.089275524,46.2198 0.026754418,46.2241 -6.0469692e-006,46.2284 1.2764754e-005,46.2327 0.098254658,46.2370 0.21429737,46.2414 0.21425392,46.2457 0.13395497,46.2500 0.16970769,46.2543 0.16065376,46.2586 0.026706537,46.2629 5.5482789e-005,46.2673 0.089339897,46.2716 0.09818317,46.2759 0.044593234,46.2802 0.026848331,46.2845 0.13398694,46.2889 0.16064247,46.2932 0.10709282,46.2975 0.13392435,46.3018 0.098207541,46.3061 0.053581741,46.3105 0.035713691,46.3148 0.026830113,46.3191 0.14300978,46.3234 0.26797968,46.3277 0.36604911,46.3321 0.39279607,46.3364 0.33024028,46.3407 0.089166276,46.3450 0.0089307493,46.3493 0.026784446,46.3537 -1.2047165e-005,46.3580 5.1587745e-006,46.3623 0.026801331,46.3666 0.080409922,46.3710 0.12503426,46.3753 0.098164879,46.3796 0.026734205,46.3839 0.0089311441,46.3882 0.098271824,46.3926 0.33933464,46.3969 0.3124575,46.4012 0.1339201,46.4055 0.14295498,46.4099 0.26788735,46.4142 0.2320485,46.4185 0.098156594,46.4228 0.053544823,46.4272 -4.4974445e-006,46.4315 0.026811633,46.4358 0.035709623,46.4401 0.026770169,46.4445 0.0089224176,46.4488 0.026797926,46.4531 0.035747059,46.4574 0.0535645,46.4618 0.089327134,46.4661 0.24110198,46.4704 0.15170062,46.4748 0.089283362,46.4791 0.14292936,46.4834 0.16966332,46.4877 0.15173106,46.4921 0.053513002,46.4964 -1.1026911e-005,46.5007 1.958716e-006,46.5051 3.1937084e-006,46.5094 0.026815396,46.5137 0.098255858,46.5180 0.14285639,46.5224 0.089232139,46.5267 -2.4601368e-005,46.5310 3.5077767e-006,46.5354 1.0574406e-005,46.5397 0.062624604,46.5440 0.20541649,46.5484 0.14271711,46.5527 -6.7579029e-005,46.5570 1.7912127e-005,46.5613 -4.0620894e-006,46.5657 -1.6660479e-006,46.5700 0.017883252,46.5743 0.071462259,46.5787 0.12508784,46.5830 0.31255144,46.5873 0.33030763,46.5917 0.3035236,46.5960 0.17849979,46.6003 0.0088918051,46.6047 2.269457e-005,46.6090 0.026806327,46.6133 0.02676243,46.6177 -9.5208861e-006,46.6220 0.026802082,46.6263 0.053592417,46.6307 0.12509534,46.6350 0.27680737,46.6393 0.19633861,46.6437 0.071387149,46.6480 0.053589474,46.6524 0.089277931,46.6567 0.026755456,46.6610 0.026794026,46.6654 0.053571854,46.6697 0.02677572,46.6740 0.026825102,46.6784 0.14286777,46.6827 0.12496912,46.6870 0.11605813,46.6914 0.1339722,46.6957 0.16974385,46.7001 0.19641702,46.7044 0.15176155,46.7087 0.26789406,46.7131 0.24995016,46.7174 0.1428505,46.7218 0.16075662,46.7261 0.13388911,46.7304 0.10710882,46.7348 0.14282568,46.7391 0.062482756,46.7434 0.026788026,46.7478 0.008899169,46.7521 0.0089842696,46.7565 0.24115975,46.7608 0.31246606,46.7652 0.15170369,46.7695 -2.5222713e-005,46.7738 6.7704905e-006,46.7782 -1.8565361e-006,46.7825 6.5494407e-007,46.7869 -7.6311369e-007,46.7912 2.3977277e-006,46.7955 0.026841955,46.7999 0.11609369,46.8042 0.080306664,46.8086 0.053642135,46.8129 0.23224877,46.8173 0.34816602,46.8216 0.3034952,46.8259 0.19637981,46.8303 0.071427152,46.8346 0.20542918,46.8390 0.34821907,46.8433 0.23213828,46.8477 0.21435238,46.8520 0.28565606,46.8564 0.089191146,46.8607 0.053576678,46.8651 0.062486071,46.8694 -1.1338967e-005,46.8737 4.9024544e-007,46.8781 0.035743248,46.8824 0.14293726,46.8868 0.21434726,46.8911 0.26788309,46.8955 0.30360007,46.8998 0.35717085,46.9042 0.3749418,46.9085 0.24096893,46.9129 0.11603824,46.9172 0.13398568,46.9216 0.23213969,46.9259 0.15176781,46.9303 0.11610635,46.9346 0.09817823,46.9390 0.053510308,46.9433 0.0088883257,46.9477 3.4696099e-005,46.9520 0.080430567,46.9564 0.19648489,46.9607 0.29475752,46.9651 0.38392618,46.9694 0.24093707,46.9738 0.13382199,46.9781 0.0089227119,46.9825 0.05359786,46.9868 0.026745686,46.9912 0.0089381272,46.9955 0.026784597,46.9999 0.0089234104,47.0042 0.053614538,47.0086 0.14291582,47.0129 0.20549396,47.0173 0.31251508,47.0216 0.23205926,47.0260 0.16063918,47.0303 0.053500544,47.0347 0.053573549,47.0390 0.080375768,47.0434 0.1428895,47.0477 0.14281441,47.0521 0.02673978,47.0565 -1.014224e-006,47.0608 0.026816368,47.0652 0.10717753,47.0695 0.12501888,47.0739 0.1249585,47.0782 0.0088797575,47.0826 1.1909287e-005,47.0869 -1.500895e-005,47.0913 4.8130776e-005,47.0957 0.089353375,47.1000 0.11604317,47.1044 0.080320649,47.1087 0.11608406,47.1131 0.19651565,47.1174 0.25896338,47.1218 0.16064917,47.1262 0.08027631,47.1305 -3.7335791e-005,47.1349 1.2077973e-005,47.1392 -1.0973049e-005,47.1436 3.1816515e-005,47.1479 0.16971745,47.1523 0.2857385,47.1567 0.2320808,47.1610 0.080301009,47.1654 0.089278355,47.1697 0.062528238,47.1741 0.089304514,47.1785 0.062487293,47.1828 0.053569492,47.1872 0.026747003,47.1915 5.984358e-005,47.1959 0.17869282,47.2003 0.25000325,47.2046 0.21422946,47.2090 0.16962746,47.2134 0.16067283,47.2177 0.053537901,47.2221 0.053601425,47.2264 0.053531617,47.2308 -1.4582904e-005,47.2352 0.053610802,47.2395 0.098228551,47.2439 0.098190211,47.2483 0.026752153,47.2526 1.1631582e-006,47.2570 0.026808156,47.2613 0.098251142,47.2657 0.16071758,47.2701 0.089223914,47.2744 3.5645124e-005,47.2788 0.15194149,47.2832 0.29467919,47.2875 0.2231351,47.2919 0.12495248,47.2963 0.089226127,47.3006 0.098187752,47.3050 0.1428626,47.3094 0.053549249,47.3137 -1.8747285e-006,47.3181 1.5522361e-006,47.3225 0.026810082,47.3268 0.089291155,47.3312 0.053557061,47.3356 0.044670336,47.3399 0.09823554,47.3443 0.089245848,47.3487 0.0089137023,47.3530 0.026806731,47.3574 0.026766414,47.3618 -1.8102615e-005,47.3661 1.7560151e-005,47.3705 0.053588066,47.3749 0.053556051,47.3792 0.02681007,47.3836 0.098239243,47.3880 0.098217472,47.3924 0.12510566,47.3967 0.2411119,47.4011 0.24101372,47.4055 0.21428387,47.4098 0.17855431,47.4142 0.089195058,47.4186 0.0088895625,47.4230 0.089340627,47.4273 0.21431865,47.4317 0.21424429,47.4361 0.053518113,47.4404 1.2813483e-005,47.4448 0.089386694,47.4492 0.33048892,47.4536 0.46426859,47.4579 0.31249934,47.4623 0.34832171,47.4667 0.35710594,47.4711 0.24988353,47.4754 0.16957958,47.4798 0.16960752,47.4842 0.17860521,47.4885 0.19643962,47.4929 0.11599544,47.4973 0.026742352,47.5017 0.0089218216,47.5060 0.0089449426,47.5104 0.053622257,47.5148 0.080337927,47.5192 0.035702445,47.5236 0.062494908,47.5279 0.0088931601,47.5323 5.4493539e-006,47.5367 -3.4189732e-006,47.5411 8.2268734e-006,47.5454 0.026820196,47.5498 0.053554725,47.5542 -3.1768788e-005,47.5586 1.440703e-005,47.5629 0.026798774,47.5673 0.053582251,47.5717 0.053553652,47.5761 0.0089244712,47.5805 0.026802061,47.5848 0.026770884,47.5892 0.05358215,47.5936 0.14291143,47.5980 0.16965291,47.6024 0.11604065,47.6067 0.08032082,47.6111 0.035742853,47.6155 0.10718208,47.6199 0.13387124,47.6243 0.1250719,47.6286 0.26799089,47.6330 0.30350557,47.6374 0.20526938,47.6418 0.1785339,47.6462 0.080339506,47.6505 0.16977836,47.6549 0.31258395,47.6593 0.2052131,47.6637 0.02668201,47.6681 2.7039976e-006,47.6725 0.0357568,47.6768 0.26789054,47.6812 0.31247738,47.6856 0.2231977,47.6900 0.15178417,47.6944 0.089267455,47.6988 0.0089099314,47.7031 1.3630527e-006,47.7075 0.080525771,47.7119 0.38407302,47.7163 0.33019823,47.7207 0.080216601,47.7251 0.0089114998,47.7295 2.0158575e-005,47.7338 0.035765056,47.7382 0.11609625,47.7426 0.20540786,47.7470 0.34824389,47.7514 0.33921772,47.7558 0.17852557,47.7602 0.14284202,47.7645 0.080328897,47.7689 0.026772708,47.7733 -2.5473814e-006,47.7777 2.3483805e-007,47.7821 1.608507e-006,47.7865 -6.6696593e-006,47.7909 2.5072846e-005,47.7953 0.1161449,47.7997 0.26792482,47.8040 0.28565967,47.8084 0.080268823,47.8128 0.089316837,47.8172 0.21433519,47.8216 0.25892994,47.8260 0.18745826,47.8304 0.080336988,47.8348 0.098236501,47.8392 0.11609018,47.8436 0.10715275,47.8479 0.1249912,47.8523 0.080320932,47.8567 0.026749322,47.8611 -1.0441536e-005,47.8655 6.5634226e-006,47.8699 0.026828229,47.8743 0.098257311,47.8787 0.10710376,47.8831 0.026737666,47.8875 -2.5453171e-006,47.8919 0.053573061,47.8963 0.25002387,47.9006 0.38400498,47.9050 0.28572983,47.9094 0.098145165,47.9138 0.026740605,47.9182 4.8430234e-006,47.9226 0.10723901,47.9270 0.33934543,47.9314 0.32134971,47.9358 0.10706595,47.9402 0.0089251744,47.9446 -2.6033404e-005,47.9490 0.00010423339,47.9534 0.26814106,47.9578 0.55362415,47.9622 0.46412286,47.9666 0.38389462,47.9710 0.39281008,47.9754 0.18735901,47.9798 -4.9527491e-005,47.9842 0.053734396,47.9886 0.34859043,47.9930 0.71446836,47.9974 0.68720251,48.0018 0.26749483,48.0062 0.16965593,48.0106 0.45555586,48.0149 0.58040947,48.0193 0.44627473,48.0237 0.14271736,48.0281 0.0089107063,48.0325 -1.7121286e-007,48.0369 5.4165971e-006,48.0413 0.080420747,48.0457 0.22331612,48.0501 0.2411525,48.0545 0.26783773,48.0589 0.28566256,48.0633 0.31245735,48.0677 0.16953936,48.0721 -4.2766227e-005,48.0766 1.1371812e-005,48.0810 -2.716431e-006,48.0854 -5.0745052e-007,48.0898 4.747088e-006,48.0942 -1.8482957e-005,48.0986 0.026892366,48.1030 0.38413379,48.1074 0.61602253,48.1118 0.42848352,48.1162 0.27678135,48.1206 0.15171756,48.1250 0.053505097,48.1294 -2.8264354e-005,48.1338 1.1621468e-005,48.1382 0.026811967,48.1426 0.080356695,48.1470 0.035685915,48.1514 -2.2065822e-006,48.1558 -3.3611191e-006,48.1602 1.5653106e-005,48.1646 0.098257191,48.1690 0.18751538,48.1734 0.16962197,48.1778 0.08034306,48.1822 0.053558711,48.1867 0.053624954,48.1911 0.19656004,48.1955 0.30354673,48.1999 0.1516515,48.2043 0.026742728,48.2087 0.026813734,48.2131 0.098264709,48.2175 0.16966648,48.2219 0.18749639,48.2263 0.2232749,48.2307 0.2500222,48.2351 0.17853089,48.2395 0.17849886,48.2440 0.044584692,48.2484 0.026782494,48.2528 0.017869819,48.2572 0.09825854,48.2616 0.16073784,48.2660 0.17858386,48.2704 0.25898936,48.2748 0.4643406,48.2792 0.39272794,48.2836 0.053468794,48.2881 0.02680314,48.2925 0.026780155,48.2969 -4.8957927e-006,48.3013 1.542606e-005,48.3057 0.053608295,48.3101 0.098216988,48.3145 0.1160581,48.3189 0.11608221,48.3234 0.13397588,48.3278 0.17855999,48.3322 0.098174199,48.3366 0.12504461,48.3410 0.19647585,48.3454 0.19639911,48.3498 0.089201979,48.3543 -2.6985002e-005,48.3587 -6.2875583e-006,48.3631 5.2144424e-005,48.3675 0.11622938,48.3719 0.24106488,48.3763 0.15165646,48.3807 0.053514965,48.3852 0.0089208568,48.3896 0.22323067,48.3940 0.5000506,48.3984 0.63394469,48.4028 0.33031282,48.4072 0.080326743,48.4117 0.0089298626,48.4161 0.11610337,48.4205 0.27687576,48.4249 0.40186024,48.4293 0.30348268,48.4337 0.13390258,48.4382 0.34832278,48.4426 0.49108532,48.4470 0.34811243,48.4514 0.12492442,48.4558 0.053546958,48.4603 -1.5471276e-005,48.4647 4.1027929e-006,48.4691 -9.3823627e-007,48.4735 -3.5035615e-007,48.4779 2.3400789e-006,48.4824 0.026871461,48.4868 0.13406251,48.4912 0.23220205,48.4956 0.23204431,48.5000 0.10700598,48.5045 0.026754033,48.5089 0.053590853,48.5133 0.14290455,48.5177 0.24117211,48.5221 0.35720363,48.5266 0.29458264,48.5310 0.14272432,48.5354 -6.2182713e-005,48.5398 1.6662469e-005,48.5443 -4.4605868e-006,48.5487 1.1781146e-006,48.5531 -2.5139204e-007,48.5575 -1.7270044e-007,48.5619 9.4233013e-007,48.5664 0.026792113,48.5708 0.098223671,48.5752 0.15178524,48.5796 0.15177982,48.5841 0.098199733,48.5885 0.026813915,48.5929 0.098370835,48.5973 0.285889,48.6018 0.36600661,48.6062 0.25879845,48.6106 0.25002337,48.6150 0.26783359,48.6195 0.19642743,48.6239 0.25003654,48.6283 0.24992549,48.6328 0.21419649,48.6372 0.16967086,48.6416 0.27687627,48.6460 0.33927044,48.6505 0.2142242,48.6549 0.15184152,48.6593 0.22328256,48.6637 0.2231399,48.6682 0.053466152,48.6726 -2.2705644e-005,48.6770 5.3094595e-006,48.6815 1.4705593e-006,48.6859 -1.1193576e-005,48.6903 4.3308588e-005,48.6948 0.089377828,48.6992 0.16965055,48.7036 0.14276221,48.7080 -4.7601741e-005,48.7125 3.4419941e-006,48.7169 3.384308e-005,48.7213 0.17872837,48.7258 0.45548806,48.7302 0.45528078,48.7346 0.19623241,48.7391 -3.8940056e-005,48.7435 0.05361611,48.7479 0.053545896,48.7524 0.035721388,48.7568 0.080381908,48.7612 0.11607534,48.7657 0.10712063,48.7701 0.071417227,48.7745 0.10716045,48.7790 0.11606352,48.7834 0.080354616,48.7878 0.10713948,48.7923 0.10716353,48.7967 0.21433721,48.8011 0.28572321,48.8056 0.23208939,48.8100 0.062466349,48.8144 0.026781399,48.8189 0.0089102676,48.8233 -2.0771281e-006,48.8277 5.6508964e-007,48.8322 -1.8301546e-007,48.8366 0.053573273,48.8410 0.098213784,48.8455 0.053571586,48.8499 -6.8402032e-006,48.8544 0.026825489,48.8588 0.15182552,48.8632 0.12497918,48.8677 0.053533141,48.8721 0.0089309495,48.8765 0.089342512,48.8810 0.16969757,48.8854 0.18753687,48.8899 0.16963419,48.8943 0.14277126,48.8987 0.080343381,48.9032 0.16076565,48.9076 0.24110672,48.9121 0.28572768,48.9165 0.1963426,48.9209 0.035646092,48.9254 -4.1068129e-006,48.9298 2.7177961e-007,48.9343 3.020504e-006,48.9387 -1.2355229e-005,48.9431 4.6405425e-005,48.9476 0.098316349,48.9520 0.21428874,48.9565 0.18740049,48.9609 0.062487572,48.9653 0.12503339,48.9698 0.15179829,48.9742 0.15179706,48.9787 0.098152101,48.9831 -3.1543084e-005,48.9876 8.3344257e-006,48.9920 -1.7912389e-006,48.9964 -1.1705482e-006,49.0009 6.4744067e-006,49.0053 0.02684932,49.0098 0.089324169,49.0142 0.098236613,49.0187 0.22328606,49.0231 0.34826806,49.0276 0.34813264,49.0320 0.14272483,49.0364 0.026753368,49.0409 0.05362289,49.0453 0.16077438,49.0498 0.17857119,49.0542 0.11599282,49.0587 -5.3217704e-005,49.0631 1.7074975e-005,49.0676 0.026794028,49.0720 0.053567577,49.0765 0.02679278,49.0809 0.026782332,49.0854 -1.7017624e-005,49.0898 4.0512723e-006,49.0943 0.0089293877,49.0987 0.035780575,49.1031 0.17863059,49.1076 0.18746926,49.1120 0.13388766,49.1165 0.1428639,49.1209 0.19645961,49.1254 0.1428632,49.1298 0.089225031,49.1343 0.026809927,49.1387 0.14295146,49.1432 0.22324812,49.1476 0.24100037,49.1521 0.080249093,49.1565 -1.780168e-005,49.1610 0.0089688459,49.1654 0.089350581,49.1699 0.16076742,49.1743 0.18750878,49.1788 0.16966105,49.1833 0.30364218,49.1877 0.47325268,49.1922 0.54455191,49.1966 0.27665952,49.2011 0.13394772,49.2055 0.1965445,49.2100 0.26784515,49.2144 0.14274147,49.2189 0.044579867,49.2233 0.0089090038,49.2278 0.0089336727,49.2322 -8.3376835e-007,49.2367 -1.7668164e-006,49.2411 0.026793612,49.2456 0.11610868,49.2501 0.17866395,49.2545 0.26787317,49.2590 0.17846756,49.2634 0.08931043,49.2679 0.31264019,49.2723 0.49997547,49.2768 0.27664158,49.2812 0.053535406,49.2857 0.080389366,49.2902 0.11611591,49.2946 0.12504433,49.2991 0.11600192,49.3035 0.008857077,49.3080 2.6356496e-005,49.3124 0.08930178,49.3169 0.089274049,49.3214 0.035697825,49.3258 -1.4769117e-006,49.3303 0.053647172,49.3347 0.31265754,49.3392 0.53577584,49.3437 0.36593893,49.3481 0.089155175,49.3526 0.035705138,49.3570 0.053567562,49.3615 0.026768735,49.3660 0.0089260675,49.3704 2.4009009e-006,49.3749 0.026812999,49.3793 0.11607543,49.3838 0.098207586,49.3883 0.089265965,49.3927 0.0089412117,49.3972 0.089324676,49.4016 0.098196633,49.4061 0.05354628,49.4106 0.026823685,49.4150 0.10721942,49.4195 0.24107826,49.4240 0.28565675,49.4284 0.16958641,49.4329 0.053547267,49.4373 0.0089333886,49.4418 0.017878328,49.4463 0.062487531,49.4507 -1.5846941e-005,49.4552 -1.2801946e-006,49.4597 0.0089652995,49.4641 0.15195923,49.4686 0.33048016,49.4731 0.29449472,49.4775 0.10697834,49.4820 0.044677787,49.4865 0.10724286,49.4909 0.19650377,49.4954 0.24104474,49.4999 0.14270841,49.5043 -6.3472449e-005,49.5088 0.0089501906,49.5133 0.0089199534,49.5177 -1.5444022e-006,49.5222 4.1383092e-007,49.5267 -1.1075989e-007,49.5311 2.9165122e-008,49.5356 -5.8888259e-009,49.5401 -5.6137588e-009,49.5445 2.8347726e-008,49.5490 -1.0778869e-007,49.5535 4.0284917e-007,49.5579 -1.5037659e-006,49.5624 5.6128051e-006,49.5669 0.026794145,49.5713 0.053609855,49.5758 0.15185881,49.5803 0.2321396,49.5848 0.14277478,49.5892 0.017815936,49.5937 4.8693769e-006,49.5982 0.0089271432,49.6026 0.0089376401,49.6071 0.062531278,49.6116 0.15178083,49.6160 0.10713269,49.6205 0.080408968,49.6250 0.11609842,49.6295 0.098161593,49.6339 0.026737483,49.6384 -5.3412382e-006,49.6429 1.3807013e-006,49.6474 -1.809852e-007,49.6518 -6.5699004e-007,49.6563 0.08932478,49.6608 0.15181932,49.6652 0.14283322,49.6697 0.053562578,49.6742 0.089300796,49.6787 0.089257732,49.6831 0.026821235,49.6876 0.10720047,49.6921 0.18757257,49.6966 0.30358911,49.7010 0.19629911,49.7055 0.10709439,49.7100 0.12500718,49.7145 0.089253686,49.7189 3.7071925e-006,49.7234 0.089343347,49.7279 0.19653167,49.7324 0.27684647,49.7369 0.21419433,49.7413 0.089187272,49.7458 0.026752491,49.7503 -1.5385678e-005,49.7548 2.0860562e-005,49.7592 0.053605247,49.7637 0.08032719,49.7682 0.03573912,49.7727 0.14291887,49.7772 0.1606914,49.7816 0.09817344,49.7861 0.035684865,49.7906 0.053571403,49.7951 0.098222658,49.7996 0.098210096,49.8040 0.10720567,49.8085 0.26788631,49.8130 0.20545404,49.8175 0.26791009,49.8220 0.1605406,49.8264 0.026709083,49.8309 0.026822284,49.8354 0.053567894,49.8399 0.053556181,49.8444 0.053568196,49.8488 0.026771599,49.8533 0.0089197559,49.8578 8.6835635e-006,49.8623 0.098306522,49.8668 0.27684134,49.8713 0.232098,49.8757 0.15174486,49.8802 0.09819071,49.8847 0.08034154,49.8892 0.098262236,49.8937 0.21444419,49.8982 0.38399962,49.9026 0.36593604,49.9071 0.21416116,49.9116 0.098187767,49.9161 0.053590219,49.9206 0.12508593,49.9251 0.25002149,49.9296 0.16954844,49.9340 0.05355338,49.9385 0.12505212,49.9430 0.16962992,49.9475 0.089227773,49.9520 -2.1320457e-005,49.9565 3.6618778e-006,49.9610 0.053633921,49.9654 0.20544206,49.9699 0.2142376,49.9744 0.080273017,49.9789 0.026785092,49.9834 0.089313567,49.9879 0.10721314,49.9924 0.15180697,49.9969 0.098136134,50.0014 0.026736336,50.0058 -7.3693145e-006,50.0103 1.3185429e-006,50.0148 0.18755558,50.0193 0.56260878,50.0238 0.7321676,50.0283 0.49104384,50.0328 0.28565362,50.0373 0.10707531,50.0418 0.053675417,50.0462 0.16974048,50.0507 0.16957255,50.0552 0.1070359,50.0597 0.03566004,50.0642 -6.259309e-006,50.0687 1.1123976e-005,50.0732 0.026819218,50.0777 0.053571101,50.0822 0.026753386,50.0867 0.053576726,50.0912 0.14285661,50.0957 0.098229982,50.1002 0.11611824,50.1046 0.16076067,50.1091 0.18746166,50.1136 0.062437732,50.1181 0.053599812,50.1226 0.080366254,50.1271 0.053528193,50.1316 -1.6562606e-005,50.1361 0.026863134,50.1406 0.14288251,50.1451 0.14277944,50.1496 0.053540137,50.1541 7.9893753e-006,50.1586 -2.3577572e-006,50.1631 1.4409194e-006,50.1676 -3.4060376e-006,50.1721 1.2184452e-005,50.1766 0.026807759,50.1811 0.026752604,50.1856 4.3004908e-005,50.1901 0.19656876,50.1946 0.40188318,50.1991 0.44639197,50.2036 0.24984549,50.2081 0.11608992,50.2126 0.30363131,50.2171 0.37500915,50.2216 0.44642517,50.2260 0.24991873,50.2305 0.14284413,50.2350 0.21435119,50.2395 0.31250426,50.2440 0.21419784,50.2485 0.080410935,50.2530 0.20540203,50.2575 0.15170339,50.2620 0.098208003,50.2665 0.16077279,50.2710 0.19643821,50.2756 0.11597328,50.2801 0.0089056781,50.2846 0.15197,50.2891 0.41082284,50.2936 0.34804457,50.2981 0.080230579,50.3026 0.098288961,50.3071 0.26790947,50.3116 0.28566363,50.3161 0.21423027,50.3206 0.16964068,50.3251 0.23221329,50.3296 0.31258932,50.3341 0.27673092,50.3386 0.12491632,50.3431 0.053533193,50.3476 0.035736263,50.3521 0.23221445,50.3566 0.24995625,50.3611 0.071424209,50.3656 0.15188035,50.3701 0.28576002,50.3746 0.3303203,50.3791 0.28564116,50.3836 0.21426353,50.3881 0.1696687,50.3927 0.15175401,50.3972 0.053520564,50.4017 0.035727821,50.4062 0.098254018,50.4107 0.12499272,50.4152 0.062481634,50.4197 0.089306943,50.4242 0.14290631,50.4287 0.17861006,50.4332 0.17860703,50.4377 0.17847706,50.4422 0.017762173,50.4467 0.026814664,50.4513 0.026768167,50.4558 -8.5886022e-006,50.4603 2.1388682e-006,50.4648 3.4090135e-008,50.4693 -2.2757229e-006,50.4738 9.0698259e-006,50.4783 0.053640038,50.4828 0.19653979,50.4873 0.27677712,50.4918 0.14274149,50.4964 0.026724329,50.5009 5.1297429e-006,50.5054 0.053641792,50.5099 0.16075467,50.5144 0.14281394,50.5189 0.080368511,50.5234 0.11609961,50.5279 0.11602358,50.5324 0.080367558,50.5370 0.16972019,50.5415 0.2678912,50.5460 0.31247133,50.5505 0.24102283,50.5550 0.15173505,50.5595 0.053524826,50.5640 0.0089169899,50.5686 -4.9820469e-006,50.5731 1.5531967e-005,50.5776 0.080440931,50.5821 0.24113476,50.5866 0.24994852,50.5911 0.11599511,50.5956 0.026756769,50.6002 0.026826723,50.6047 0.14297931,50.6092 0.25896165,50.6137 0.21426728,50.6182 0.2231946,50.6227 0.20531297,50.6273 0.19638528,50.6318 0.071367532,50.6363 0.0089222696,50.6408 0.026796414,50.6453 0.026775515,50.6498 0.026825657,50.6544 0.12503691,50.6589 0.12498891,50.6634 0.098175779,50.6679 0.080420949,50.6724 0.25904831,50.6770 0.27671194,50.6815 0.13381468,50.6860 0.062477309,50.6905 0.026839932,50.6950 0.1250724,50.6996 0.21427068,50.7041 0.20529643,50.7086 0.08031439,50.7131 0.026806477,50.7176 0.09824916,50.7222 0.089240082,50.7267 -3.2519896e-005,50.7312 1.2157057e-005,50.7357 0.080486372,50.7402 0.2768237,50.7448 0.16958939,50.7493 0.19649842,50.7538 0.26789814,50.7583 0.32140559,50.7629 0.25882405,50.7674 0.11603819,50.7719 0.17873873,50.7764 0.37505525,50.7810 0.30344748,50.7855 0.15165947,50.7900 -5.0337192e-005,50.7945 5.7828411e-006,50.7991 2.7214493e-005,50.8036 0.098276488,50.8081 0.15178466,50.8126 0.14283387,50.8172 0.13393323,50.8217 0.18749379,50.8262 0.16962554,50.8307 0.15184318,50.8353 0.21432139,50.8398 0.15171149,50.8443 0.026724804,50.8488 9.4930601e-006,50.8534 0.05360993,50.8579 0.098214135,50.8624 0.053533513,50.8669 -1.1487788e-005,50.8715 0.0089347744,50.8760 0.026810899,50.8805 0.053648386,50.8851 0.11608931,50.8896 0.11603162,50.8941 0.11604072,50.8986 0.16962083,50.9032 0.22320695,50.9077 0.14284594,50.9122 0.053616263,50.9168 0.098262511,50.9213 0.098166034,50.9258 0.026730655,50.9304 -4.8275369e-006,50.9349 6.7290244e-007,50.9394 0.026789567,50.9439 0.16966763,50.9485 0.2768113,50.9530 0.19645818,50.9575 0.23215201,50.9621 0.25889379,50.9666 0.18747453,50.9711 0.11609017,50.9757 0.089316018,50.9802 0.089242078,50.9847 0.0088859778,50.9893 6.525986e-006,50.9938 0.0089352075,50.9983 0.03578518,51.0029 0.12510811,51.0074 0.20531036,51.0119 0.098107956,51.0165 0.026758282,51.0210 -8.1000244e-006,51.0255 -1.1291231e-006,51.0301 0.026873872,51.0346 0.17870478,51.0391 0.23206975,51.0437 0.089189328,51.0482 0.11611997,51.0527 0.22328459,51.0573 0.32142767,51.0618 0.24992572,51.0664 0.14287719,51.0709 0.18756422,51.0754 0.22321263,51.0800 0.15166591,51.0845 0.0088899191,51.0890 0.098320022,51.0936 0.16068244,51.0981 0.053489026,51.1027 -1.1901045e-005,51.1072 5.0616909e-006,51.1117 -8.3453215e-006,51.1163 2.8322213e-005,51.1208 0.062541828,51.1253 0.080326252,51.1299 0.017824015,51.1344 0.026832227,51.1390 0.12505822,51.1435 0.15176442,51.1480 0.098249853,51.1526 0.17855062,51.1571 0.098142661,51.1617 0.04464725,51.1662 0.035752475,51.1708 0.18756507,51.1753 0.24103756,51.1798 0.12492157,51.1844 0.026762763,51.1889 0.026790651,51.1935 0.0089332173,51.1980 0.035712,51.2025 0.026777504,51.2071 2.741134e-006,51.2116 0.026782962,51.2162 0.05358142,51.2207 0.080404557,51.2253 0.16076466,51.2298 0.25000235,51.2343 0.29462704,51.2389 0.24995771,51.2434 0.10712875,51.2480 0.098237343,51.2525 0.089259759,51.2571 0.026754441,51.2616 0.0089472281,51.2662 0.053581122,51.2707 0.026760863,51.2753 -8.302547e-006,51.2798 8.8978131e-006,51.2843 0.053581778,51.2889 0.080346204,51.2934 0.053568959,51.2980 0.017853094,51.3025 1.6924223e-005,51.3071 0.098233052,51.3116 0.098219119,51.3162 0.10715626,51.3207 0.16962017,51.3253 0.16069219,51.3298 0.053565342,51.3344 -2.5054271e-006,51.3389 6.7792644e-007,51.3435 -2.0602377e-007,51.3480 1.4610968e-007,51.3526 -3.7843441e-007,51.3571 1.3677628e-006,51.3617 0.026791846,51.3662 0.026771029,51.3708 0.0089951782,51.3753 0.14299771,51.3799 0.25005198,51.3844 0.21413982,51.3890 0.026686091,51.3935 0.053644091,51.3981 0.12508653,51.4026 0.26786321,51.4072 0.2142076,51.4117 0.11602594,51.4163 0.089295581,51.4208 0.16970442,51.4254 0.25000292,51.4299 0.16957738,51.4345 0.053522788,51.4390 -1.0370713e-005,51.4436 3.2472778e-006,51.4481 -2.6175401e-006,51.4527 7.2233238e-006,51.4572 0.02678822,51.4618 0.026797226,51.4664 0.053644311,51.4709 0.21436867,51.4755 0.2945585,51.4800 0.080259725,51.4846 3.6587719e-006,51.4891 1.9683637e-005,51.4937 0.098246776,51.4982 0.14285015,51.5028 0.089255437,51.5074 -1.4643503e-005,51.5119 -1.9682764e-007,51.5165 1.5434196e-005,51.5210 0.026824402,51.5256 0.053601462,51.5301 0.089284167,51.5347 0.13393962,51.5392 0.25010079,51.5438 0.38398987,51.5484 0.33034095,51.5529 0.24103348,51.5575 0.16061734,51.5620 0.053483821,51.5666 -1.872796e-005,51.5712 6.4658284e-006,51.5757 -7.1340733e-006,51.5803 0.0089649791,51.5848 0.080366366,51.5894 0.02674095,51.5940 2.2239414e-005,51.5985 0.098294303,51.6031 0.31255457,51.6076 0.36602512,51.6122 0.21424261,51.6168 0.16966447,51.6213 0.15178266,51.6259 0.10709651,51.6304 0.026792284,51.6350 0.080392994,51.6396 0.11604048,51.6441 0.053529777,51.6487 -3.5299036e-006,51.6533 0.089296989,51.6578 0.098201707,51.6624 0.05359868,51.6669 0.10726196,51.6715 0.2500405,51.6761 0.18738084,51.6806 0.026712315,51.6852 6.2872728e-006,51.6898 0.0089266617,51.6943 1.3504666e-006,51.6989 0.026820347,51.7035 0.080368623,51.7080 0.053566217,51.7126 0.089314356,51.7171 0.098178111,51.7217 0.02677978,51.7263 0.089363955,51.7308 0.14283022,51.7354 0.16076885,51.7400 0.51796997,51.7445 0.4373875,51.7491 0.14277117,51.7537 0.080386356,51.7582 0.098250933,51.7628 0.14292909,51.7674 0.16963199,51.7719 0.12490854,51.7765 0.14288451,51.7811 0.27682981,51.7857 0.19633293,51.7902 0.026731486,51.7948 0.080444872,51.7994 0.26794079,51.8039 0.30350667,51.8085 0.08917179,51.8131 3.7743419e-005,51.8176 0.098323628,51.8222 0.16070983,51.8268 0.12493385,51.8313 0.1160381,51.8359 0.1071398,51.8405 0.10713877,51.8451 0.10719145,51.8496 0.14290895,51.8542 0.14278346,51.8588 0.14280015,51.8633 0.098233394,51.8679 0.10726217,51.8725 0.33944562,51.8771 0.45529726,51.8816 0.23196085,51.8862 0.026722908,51.8908 0.0089501524,51.8954 0.026783388,51.8999 0.0089188339,51.9045 0.026806708,51.9091 0.053571008,51.9136 0.026766347,51.9182 0.15180035,51.9228 0.28571281,51.9274 0.16962698,51.9319 0.089324892,51.9365 0.14287718,51.9411 0.11603206,51.9457 0.02676055,51.9502 -7.9600414e-007,51.9548 6.8814188e-007,51.9594 -1.956691e-006,51.9640 0.026817223,51.9685 0.19657195,51.9731 0.42878494,51.9777 0.56247765,51.9823 0.39264774,51.9869 0.25884059,51.9914 0.16960208,51.9960 0.089295313,52.0006 0.12506725,52.0052 0.19644022,52.0097 0.1786108,52.0143 0.19641915,52.0189 0.11597876,52.0235 0.20538035,52.0281 0.41075411,52.0326 0.33923957,52.0372 0.17852083,52.0418 0.098234244,52.0464 0.11613917,52.0510 0.16967864,52.0555 0.1874402,52.0601 0.053485673,52.0647 0.02682283,52.0693 0.20543122,52.0739 0.24102485,52.0784 0.053516392,52.0830 0.026792744,52.0876 0.026788043,52.0922 0.053570636,52.0968 0.026773604,52.1014 -3.2506034e-006,52.1059 1.1231035e-006,52.1105 -1.2415904e-006,52.1151 3.8435605e-006,52.1197 0.026795587,52.1243 0.053577747,52.1288 0.053578407,52.1334 0.053571444,52.1380 0.053585403,52.1426 0.098238386,52.1472 0.1249922,52.1518 0.11604482,52.1564 0.053547323,52.1609 -7.2213879e-006,52.1655 1.5077021e-006,52.1701 1.1915034e-006,52.1747 -6.2745726e-006,52.1793 2.3909404e-005,52.1839 0.098442256,52.1885 0.31259266,52.1930 0.22302696,52.1976 0.080255762,52.2022 0.026747599,52.2068 -1.6320793e-005,52.2114 5.3032045e-006,52.2160 -4.89077e-006,52.2206 1.426087e-005,52.2251 0.05360226,52.2297 0.089285545,52.2343 0.053541232,52.2389 -1.6466707e-005,52.2435 1.3160473e-005,52.2481 0.080387995,52.2527 0.17857578,52.2573 0.12496924,52.2619 0.053605277,52.2664 0.1876397,52.2710 0.37511069,52.2756 0.35699198,52.2802 0.080243073,52.2848 0.14290212,52.2894 0.1339141,52.2940 0.098216608,52.2986 0.098202869,52.3032 0.1160716,52.3078 0.16070916,52.3124 0.089257278,52.3169 0.035720278,52.3215 0.053616766,52.3261 0.1786059,52.3307 0.24103665,52.3353 0.14281383,52.3399 0.053544402,52.3445 1.8344963e-005,52.3491 0.053574555,52.3537 0.026804881,52.3583 0.18766667,52.3629 0.43758035,52.3675 0.36591965,52.3721 0.089158893,52.3767 0.008914018,52.3812 0.026834879,52.3858 0.12522343,52.3904 0.30358705,52.3950 0.16050556,52.3996 0.026713554,52.4042 4.9805521e-006,52.4088 0.053604089,52.4134 0.098219134,52.4180 0.080342487,52.4226 0.053573035,52.4272 0.053569313,52.4318 0.062484197,52.4364 0.089297988,52.4410 0.10722803,52.4456 0.15181138,52.4502 0.098128967,52.4548 0.026750976,52.4594 0.053572662,52.4640 0.026769146,52.4686 1.3208673e-006,52.4732 0.053641897,52.4778 0.1875405,52.4824 0.16961534,52.4870 0.13398089,52.4916 0.23225056,52.4962 0.44650808,52.5008 0.53567803,52.5054 0.39279634,52.5100 0.32139039,52.5146 0.20529546,52.5192 0.18750592,52.5238 0.20533828,52.5284 0.11600528,52.5330 0.089297883,52.5376 0.11606243,52.5422 0.053569801,52.5468 0.17866245,52.5514 0.31252375,52.5560 0.25884321,52.5606 0.062419377,52.5652 1.7320095e-005,52.5698 0.089353099,52.5744 0.16071348,52.5790 0.09816581,52.5836 0.053555347,52.5882 0.080400266,52.5928 0.15182602,52.5974 0.14281113,52.6020 0.0535408,52.6066 0.053659052,52.6112 0.14292976,52.6158 0.14278726,52.6204 0.062402584,52.6250 0.053570744,52.6297 0.098216273,52.6343 0.026762713,52.6389 2.4124913e-006,52.6435 -6.2975857e-007,52.6481 1.0629038e-007,52.6527 2.0468801e-007,52.6573 -9.251483e-007,52.6619 0.098325036,52.6665 0.29485258,52.6711 0.44642368,52.6757 0.25871235,52.6803 0.04454688,52.6849 0.026790416,52.6895 -9.3365525e-006,52.6942 2.3758382e-006,52.6988 0.0089284051,52.7034 -1.7131008e-006,52.7080 7.0189867e-006,52.7126 0.026783591,52.7172 0.02681141,52.7218 0.044688608,52.7264 0.071435869,52.7310 0.098225601,52.7356 0.09817823,52.7402 0.026731551,52.7449 -4.0396535e-006,52.7495 4.582273e-007,52.7541 2.2074275e-006,52.7587 0.0089286845,52.7633 -2.6710277e-006,52.7679 1.1725577e-006,52.7725 -2.0191314e-006,52.7771 0.026792619,52.7817 0.053603824,52.7864 0.15186095,52.7910 0.24119185,52.7956 0.36606285,52.8002 0.2856093,52.8048 0.20529822,52.8094 0.071386293,52.8140 0.035739247,52.8187 0.062499177,52.8233 0.026770476,52.8279 0.09826649,52.8325 0.16070031,52.8371 0.062442187,52.8417 -1.0379437e-005,52.8463 3.8859771e-006,52.8510 -5.1639013e-006,52.8556 1.677105e-005,52.8602 0.026788946,52.8648 -2.9801698e-005,52.8694 5.0923893e-005,52.8740 0.053596877,52.8786 0.053518951,52.8833 0.026772818,52.8879 3.5821447e-006,52.8925 -3.1796044e-006,52.8971 9.1368884e-006,52.9017 0.053617395,52.9063 0.14285661,52.9110 0.098191857,52.9156 0.098247387,52.9202 0.14284211,52.9248 0.062482111,52.9294 0.12516524,52.9341 0.40188476,52.9387 0.35696989,52.9433 0.080230035,52.9479 1.8341236e-005,52.9525 0.053612683,52.9572 0.089268647,52.9618 0.026762754,52.9664 0.026805291,52.9710 0.053625751,52.9756 0.10716344,52.9803 0.10709804,52.9849 0.098193094,52.9895 0.053533725,52.9941 0.0089723747,52.9987 0.08932396,53.0034 0.0624502,53.0080 0.026764469,53.0126 0.026774958,53.0172 0.0089243231,53.0219 -2.1656747e-007,53.0265 -4.3083824e-006,53.0311 0.053609513,53.0357 0.21435969,53.0403 0.24107841,53.0450 0.16965355,53.0496 0.19643481,53.0542 0.22330081,53.0588 0.40186357,53.0635 0.33917132,53.0681 0.16057479,53.0727 0.026797215,53.0773 0.089315891,53.0820 0.053518463,53.0866 0.035716653,53.0912 0.053557146,53.0958 0.02679001,53.1005 0.089303151,53.1051 0.080364928,53.1097 0.16077615,53.1143 0.29468989,53.1190 0.33039668,53.1236 0.35712713,53.1282 0.24989831,53.1329 0.089222185,53.1375 0.026781853,53.1421 0.053583186,53.1467 0.089297511,53.1514 0.11605916,53.1560 0.10713585,53.1606 0.098213568,53.1653 0.026826296,53.1699 0.098278284,53.1745 0.14289965,53.1791 0.29466772,53.1838 0.45531589,53.1884 0.46419737,53.1930 0.24101783,53.1977 0.062596865,53.2023 0.25006774,53.2069 0.20524229,53.2116 0.035687611,53.2162 0.098320797,53.2208 0.2768898,53.2254 0.38390484,53.2301 0.22307985,53.2347 0.098215438,53.2393 0.20544636,53.2440 0.27682799,53.2486 0.30360165,53.2532 0.32143822,53.2579 0.26775739,53.2625 0.15168075,53.2671 0.11605699,53.2718 0.08037661,53.2764 0.080368213,53.2810 0.098201491,53.2857 0.098249674,53.2903 0.1429192,53.2949 0.19643173,53.2996 0.2142432,53.3042 0.16961649,53.3088 0.11604583,53.3135 0.035658132,53.3181 2.5808609e-005,53.3228 0.13406557,53.3274 0.39294147,53.3320 0.43738317,53.3367 0.16059062,53.3413 0.026772479,53.3459 0.017915731,53.3506 0.089366868,53.3552 0.10710583,53.3598 0.062492233,53.3645 0.1071779,53.3691 0.16069515,53.3738 0.16070119,53.3784 0.14288035,53.3830 0.15173578,53.3877 0.026722211,53.3923 0.026792871,53.3970 0.053593516,53.4016 0.10720284,53.4062 0.16079164,53.4109 0.24103905,53.4155 0.12490075,53.4202 0.062530003,53.4248 0.16972043,53.4294 0.26788118,53.4341 0.25885111,53.4387 0.089257821,53.4434 0.15189527,53.4480 0.28569636,53.4526 0.16955863,53.4573 0.13391161,53.4619 0.089248046,53.4666 0.0089236451,53.4712 0.05363572,53.4758 0.15184638,53.4805 0.1785218,53.4851 0.11615731,53.4898 0.36627787,53.4944 0.49992853,53.4991 0.28551909,53.5037 0.10715753,53.5083 0.16968796,53.5130 0.22313866,53.5176 0.17851289,53.5223 0.089326821,53.5269 0.23223308,53.5316 0.33037326,53.5362 0.27669612,53.5409 0.11603098,53.5455 0.19651851,53.5502 0.3214328,53.5548 0.20526819,53.5594 0.053512592,53.5641 7.7048689e-006,53.5687 0.035722125,53.5734 0.053610448,53.5780 0.12514926,53.5827 0.31263191,53.5873 0.40174022,53.5920 0.28557196,53.5966 0.21427724,53.6013 0.31252033,53.6059 0.2677663,53.6106 0.080291808,53.6152 0.0089204637,53.6199 0.053604007,53.6245 0.098263897,53.6292 0.16967569,53.6338 0.18751688,53.6385 0.21433963,53.6431 0.26788387,53.6478 0.23203947,53.6524 0.1249236,53.6571 0.16965547,53.6617 0.24107312,53.6664 0.19640735,53.6710 0.10715388,53.6757 0.089307912,53.6803 0.098204136,53.6850 0.062491734,53.6896 0.026763422,53.6943 -2.3273798e-005,53.6989 1.8782919e-005,53.7036 0.053608436,53.7082 0.098194733,53.7129 0.02678257,53.7175 0.089323439,53.7222 0.10713951,53.7268 0.080334663,53.7315 0.026754184,53.7361 -6.1446408e-006,53.7408 -8.1727476e-006,53.7454 3.8840528e-005,53.7501 0.21436192,53.7548 0.3303566,53.7594 0.21424784,53.7641 0.098189436,53.7687 0.053540017,53.7734 -1.5976588e-005,53.7780 4.2728047e-006,53.7827 0.026854368,53.7873 0.22337319,53.7920 0.50004613,53.7967 0.43735796,53.8013 0.18740819,53.8060 0.24111469,53.8106 0.31251794,53.8153 0.17849742,53.8199 0.0089174416,53.8246 0.089320339,53.8293 0.098212719,53.8339 0.089257397,53.8386 -2.7500284e-005,53.8432 7.9878682e-006,53.8479 0.026788296,53.8525 0.053568907,53.8572 0.062575199,53.8619 0.1786247,53.8665 0.14280106,53.8712 0.089359842,53.8758 0.23221983,53.8805 0.28566474,53.8852 0.2946299,53.8898 0.24105255,53.8945 0.17856415,53.8991 0.20545776,53.9038 0.27678609,53.9085 0.18734288,53.9131 0.053484626,53.9178 0.0089759175,53.9225 0.089343883,53.9271 0.098170139,53.9318 0.026738668,53.9364 0.080410168,53.9411 0.25896466,53.9458 0.33032146,53.9504 0.19639935,53.9551 0.11611768,53.9598 0.3035858,53.9644 0.28575626,53.9691 0.375148,53.9737 0.41073126,53.9784 0.30342203,53.9831 0.098084204,53.9877 0.026764469,53.9924 0.026790461,53.9971 0.0089462204,54.0017 0.026779536,54.0064 -1.9953399e-005,54.0111 5.410232e-006,54.0157 -1.6855467e-006,54.0204 0.0089532109,54.0251 0.080382243,54.0297 0.16072223,54.0344 0.1606919,54.0391 0.053547207,54.0437 0.08929991,54.0484 0.21429609,54.0531 0.19640802,54.0577 0.026774585,54.0624 0.026827557,54.0671 0.098278143,54.0717 0.15180364,54.0764 0.14280812,54.0811 0.098197281,54.0857 0.14287837,54.0904 0.13392881,54.0951 0.1160809,54.0997 0.16965142,54.1044 0.16964409,54.1091 0.16962035,54.1138 0.14282607,54.1184 0.1517843,54.1231 0.12499005,54.1278 0.080359474,54.1324 0.098225191,54.1371 0.11608204,54.1418 0.14285873,54.1465 0.11604349,54.1511 0.14285406,54.1558 0.10718866,54.1605 0.14286861,54.1651 0.11605094,54.1698 0.10714243,54.1745 0.08925546,54.1792 0.026754757,54.1838 0.026805362,54.1885 0.089310303,54.1932 0.098195381,54.1978 0.026750153,54.2025 2.4372839e-005,54.2072 0.089335725,54.2119 0.15180314,54.2165 0.15176558,54.2212 0.089249454,54.2259 0.053547226,54.2306 -9.5278465e-006,54.2352 2.5693682e-006,54.2399 -7.4868058e-007,54.2446 4.2512303e-007,54.2493 -9.5183316e-007,54.2539 3.3825283e-006,54.2586 0.16071758,54.2633 0.25001314,54.2680 0.17859432,54.2727 0.053563263,54.2773 0.062494673,54.2820 0.10715266,54.2867 0.080322735,54.2914 0.035829894,54.2960 0.24120356,54.3007 0.21412165,54.3054 0.08033783,54.3101 0.30374831,54.3148 0.44645905,54.3194 0.39275259,54.3241 0.17844936,54.3288 0.071428582,54.3335 0.12502728,54.3382 0.098176256,54.3428 0.0267497,54.3475 -6.5048005e-007,54.3522 0.026819525,54.3569 0.098242983,54.3616 0.098183729,54.3662 0.026760517,54.3709 0.062535778,54.3756 0.16964667,54.3803 0.15182854,54.3850 0.30362776,54.3896 0.33029813,54.3943 0.25897831,54.3990 0.3571412,54.4037 0.14277117,54.4084 0.089297727,54.4131 0.098220155,54.4177 0.11606515,54.4224 0.089263268,54.4271 0.080368035,54.4318 0.14288364,54.4365 0.14281993,54.4412 0.026745748,54.4458 -2.1318333e-006,54.4505 1.1486169e-005,54.4552 0.026821507,54.4599 0.098349914,54.4646 0.3126967,54.4693 0.45531037,54.4740 0.38377094,54.4786 0.26774687,54.4833 0.053517036,54.4880 0.098271191,54.4927 0.2232296,54.4974 0.16066395,54.5021 0.02675877,54.5068 0.098269187,54.5114 0.21437815,54.5161 0.23213522,54.5208 0.089197122,54.5255 0.026761444,54.5302 0.062584184,54.5349 0.16963927,54.5396 0.15171884,54.5443 0.18749116,54.5489 0.11604583,54.5536 0.026775574,54.5583 4.1554199e-006,54.5630 0.035766054,54.5677 0.16968819,54.5724 0.19639452,54.5771 0.13390771,54.5818 0.08037509,54.5865 0.080337584,54.5912 0.05353893,54.5958 0.0089145917,54.6005 1.3258731e-005,54.6052 0.089317128,54.6099 0.1607271,54.6146 0.14282675,54.6193 0.026767608,54.6240 0.026796104,54.6287 0.026800726,54.6334 0.089339189,54.6381 0.21432523,54.6428 0.23208235,54.6475 0.053507112,54.6522 -6.4737485e-008,54.6568 -3.3242094e-007,54.6615 1.3945784e-006,54.6662 -5.2464216e-006,54.6709 1.9593115e-005,54.6756 0.053655501,54.6803 0.18769889,54.6850 0.39304584,54.6897 0.41055775,54.6944 0.16941582,54.6991 0.080296047,54.7038 0.026745571,54.7085 -4.2904971e-006,54.7132 7.3047486e-006,54.7179 0.053611577,54.7226 0.14287129,54.7273 0.098174497,54.7320 0.053555824,54.7367 0.089303955,54.7414 0.10721184,54.7461 0.14287153,54.7508 0.098174594,54.7555 0.10711098,54.7601 0.11613137,54.7648 0.22346152,54.7695 0.33929175,54.7742 0.18729557,54.7789 0.10710578,54.7836 0.10711268,54.7883 0.044584863,54.7930 0.026789049,54.7977 0.026763041,54.8024 0.0089907851,54.8071 0.16973056,54.8118 0.29464269,54.8165 0.39288136,54.8212 0.34818193,54.8259 0.21419087,54.8306 0.05351546,54.8353 4.3009011e-005,54.8400 0.062592067,54.8447 0.18752803,54.8494 0.23213181,54.8541 0.1606885,54.8589 0.071384422,54.8636 0.04462152,54.8683 0.04466806,54.8730 0.062490053,54.8777 0.026730573,54.8824 -1.2814749e-005,54.8871 2.0707248e-006,54.8918 0.0089455023,54.8965 0.098279826,54.9012 0.22324042,54.9059 0.21422605,54.9106 0.12497023,54.9153 0.17857793,54.9200 0.15177695,54.9247 0.089276291,54.9294 0.026779573,54.9341 -1.6853813e-006,54.9388 2.505898e-006,54.9435 -8.3389232e-006,54.9482 3.0852858e-005,54.9529 0.10719579,54.9576 0.18758407,54.9623 0.33042714,54.9671 0.32132527,54.9718 0.11596365,54.9765 0.026768317,54.9812 9.5587382e-007,54.9859 -2.237316e-005,54.9906 8.854636e-005,54.9953 0.19665411,55.0000 0.3661038,55.0047 0.30340904,55.0094 0.1606364,55.0141 0.15178813,55.0188 0.15175104,55.0235 0.08923348,55.0283 1.8153913e-005,55.0330 0.20544241,55.0377 0.34824386,55.0424 0.26778689,55.0471 0.053507347,55.0518 -2.4789595e-006,55.0565 5.5128049e-007,55.0612 2.7413256e-007,55.0659 -1.6480326e-006,55.0707 0.053642482,55.0754 0.1964896,55.0801 0.16965535,55.0848 0.26791146,55.0895 0.41968912,55.0942 0.50889081,55.0989 0.34808949,55.1036 0.10710625,55.1083 0.16970243,55.1131 0.26789171,55.1178 0.23211764,55.1225 0.13388756,55.1272 0.089251272,55.1319 0.026751319,55.1366 -4.432608e-006,55.1413 -1.2274937e-006,55.1461 9.3440567e-006,55.1508 0.053584572,55.1555 0.053558771,55.1602 -1.1839461e-005,55.1649 1.0740373e-005,55.1696 0.089304253,55.1743 0.16072038,55.1791 0.14284553,55.1838 0.053550903,55.1885 1.2874241e-005,55.1932 0.053630222,55.1979 0.071459785,55.2026 0.071404234,55.2074 0.080303155,55.2121 0.053587113,55.2168 0.11615401,55.2215 0.1696391,55.2262 0.15172572,55.2310 0.080307938,55.2357 0.026811952,55.2404 0.21451011,55.2451 0.59834343,55.2498 0.52662414,55.2545 0.19626942,55.2593 0.053532898,55.2640 0.062538408,55.2687 0.10715225,55.2734 0.10719098,55.2781 0.20546652,55.2829 0.25002387,55.2876 0.18737528,55.2923 0.062421691,55.2970 0.16976716,55.3017 0.33934695,55.3065 0.24989833,55.3112 0.089209273,55.3159 0.053580333,55.3206 0.053541433,55.3254 0.035697598,55.3301 0.098251641,55.3348 0.14285435,55.3395 0.089246742,55.3442 0.062507041,55.3490 0.15178987,55.3537 0.089276932,55.3584 0.053574894,55.3631 0.026762929,55.3679 -3.5928158e-006,55.3726 -8.6394239e-006,55.3773 3.8155013e-005,55.3820 0.098311745,55.3868 0.18751125,55.3915 0.14278308,55.3962 0.089273565,55.4009 0.16075304,55.4057 0.18751623,55.4104 0.1518115,55.4151 0.14284733,55.4198 0.089199446,55.4246 0.080346189,55.4293 0.24111247,55.4340 0.23209831,55.4387 0.02675789,55.4435 2.0316108e-006,55.4482 1.7909519e-005,55.4529 0.053640999,55.4577 0.12504812,55.4624 0.1696291,55.4671 0.16963775,55.4718 0.1517452,55.4766 0.10714561,55.4813 0.2858068,55.4860 0.45537689,55.4908 0.37492082,55.4955 0.1159794,55.5002 0.0089167282,55.5049 0.062575832,55.5097 0.24115466,55.5144 0.30350903,55.5191 0.13386981,55.5239 0.12507707,55.5286 0.20535861,55.5333 0.11599664,55.5381 0.035674684,55.5428 0.026849043,55.5475 0.14295152,55.5522 0.18744655,55.5570 0.11606755,55.5617 0.26794457,55.5664 0.36605141,55.5712 0.28565186,55.5759 0.18753134,55.5806 0.21424161,55.5854 0.053470049,55.5901 7.5871712e-006,55.5948 0.026797479,55.5996 0.026774162,55.6043 -8.7331127e-006,55.6090 3.3541514e-006,55.6138 -4.683061e-006,55.6185 0.0089584682,55.6232 0.1072455,55.6280 0.2143072,55.6327 0.14276612,55.6375 0.080342732,55.6422 0.1428652,55.6469 0.080314837,55.6517 0.017877331,55.6564 0.053594191,55.6611 0.11609156,55.6659 0.17862813,55.6706 0.15174164,55.6753 0.053499918,55.6801 0.026784975,55.6848 0.01787599,55.6896 0.044667304,55.6943 0.089321122,55.6990 0.15182938,55.7038 0.2410996,55.7085 0.2679444,55.7132 0.25894037,55.7180 0.16947939,55.7227 0.062433571,55.7275 0.08931797,55.7322 0.089246653,55.7369 -3.97156e-005,55.7417 3.4357425e-005,55.7464 0.053601798,55.7512 0.053543482,55.7559 0.0089033004,55.7606 1.0975862e-006,55.7654 -5.0664352e-007,55.7701 9.2896954e-007,55.7749 -3.2095227e-006,55.7796 1.1910291e-005,55.7844 0.053577367,55.7891 0.098272942,55.7938 0.17860699,55.7986 0.098183148,55.8033 0.11606846,55.8081 0.14283599,55.8128 0.098203972,55.8175 0.10718364,55.8223 0.20536758,55.8270 0.17854717,55.8318 0.13391444,55.8365 0.09817975,55.8413 0.026766729,55.8460 -1.1098325e-005,55.8508 0.0089910235,55.8555 0.10719047,55.8602 0.10712188,55.8650 0.11608704,55.8697 0.11604554,55.8745 0.062471185,55.8792 0.08930409,55.8840 0.089244127,55.8887 0.017901089,55.8935 0.08933448,55.8982 0.053483035,55.9030 -2.9620049e-005,55.9077 8.2613433e-006,55.9125 -3.4225397e-006,55.9172 5.4285165e-006,55.9219 0.02679332,55.9267 0.080439366,55.9314 0.22332135,55.9362 0.26788479,55.9409 0.31243849,55.9457 0.22313516,55.9504 0.14293361,55.9552 0.1964684,55.9599 0.15167651,55.9647 0.062419038,55.9694 -1.7689566e-005,55.9742 4.639644e-006,55.9789 -8.6722378e-007,55.9837 -1.1713648e-006,55.9884 5.5533678e-006,55.9932 0.053602517,55.9979 0.1607395,56.0027 0.18747818,56.0074 0.080323301,56.0122 -5.143977e-006,56.0169 0.053659528,56.0217 0.2321986,56.0264 0.22324097,56.0312 0.23214224,56.0359 0.14275406,56.0407 0.053512093,56.0454 -1.161244e-005,56.0502 1.3495962e-005,56.0550 0.053629316,56.0597 0.14287689,56.0645 0.08921466,56.0692 -2.9117334e-007,56.0740 0.089346364,56.0787 0.12499414,56.0835 0.080324009,56.0882 0.098279521,56.0930 0.27688468,56.0977 0.3124848,56.1025 0.16953497,56.1073 0.026708474,56.1120 1.586706e-006,56.1168 0.008929126,56.1215 -3.823619e-006,56.1263 -1.9927043e-007,56.1310 4.6216119e-006,56.1358 0.062579833,56.1405 0.29470688,56.1453 0.34813568,56.1501 0.17858049,56.1548 0.22333157,56.1596 0.33928379,56.1643 0.2588166,56.1691 0.080285966,56.1738 0.026781006,56.1786 -1.2108597e-005,56.1834 2.6897402e-005,56.1881 0.053639174,56.1929 0.089258574,56.1976 0.05357042,56.2024 0.21439162,56.2072 0.32142067,56.2119 0.18740858,56.2167 0.062455308,56.2214 0.026780317,56.2262 0.026784737,56.2310 0.062587194,56.2357 0.16972792,56.2405 0.19643144,56.2452 0.23205695,56.2500 0.080258228,56.2548 0.0089257453,56.2595 -1.150177e-005,56.2643 0.0089887874,56.2691 0.14298999,56.2738 0.22317943,56.2786 0.10707553,56.2833 0.15181044,56.2881 0.10706393,56.2929 0.089285396,56.2976 0.1696934,56.3024 0.10711858,56.3072 0.20531809,56.3119 0.11608481,56.3167 0.11614805,56.3215 0.16076568,56.3262 0.18752316,56.3310 0.14280668,56.3357 0.080310769,56.3405 0.080356888,56.3453 0.089271858,56.3500 0.053521264,56.3548 -2.123201e-005,56.3596 0.0089281136,56.3643 2.3056256e-005,56.3691 0.026767666,56.3739 4.9003265e-005,56.3786 0.16089465,56.3834 0.25890687,56.3882 0.11589766,56.3929 -3.2240747e-005,56.3977 0.089324832,56.4025 0.11606661,56.4072 0.13394712,56.4120 0.11608396,56.4168 0.089259803,56.4216 0.053542454,56.4263 0.035723109,56.4311 0.089312233,56.4359 0.1071706,56.4406 0.098277591,56.4454 0.16076925,56.4502 0.21424958,56.4549 0.14276287,56.4597 0.09820094,56.4645 0.14287008,56.4692 0.089237496,56.4740 -2.1323684e-005,56.4788 7.9182082e-006,56.4836 0.026803274,56.4883 0.08929877,56.4931 0.080360718,56.4979 0.089319691,56.5026 0.16968963,56.5074 0.19638582,56.5122 0.053498629,56.5170 0.0089472579,56.5217 0.16966733,56.5265 0.25000519,56.5313 0.24107186,56.5361 0.14285253,56.5408 0.089286067,56.5456 0.1429636,56.5504 0.23220506,56.5552 0.16955706,56.5599 0.089192219,56.5647 -5.3194519e-005,56.5695 4.7883506e-005,56.5743 0.062525801,56.5790 0.12497633,56.5838 0.14283238,56.5886 0.089324638,56.5934 0.11615239,56.5981 0.11603888,56.6029 0.053510934,56.6077 0.026764005,56.6125 -2.5249519e-005,56.6172 4.5006174e-005,56.6220 0.14297484,56.6268 0.27682599,56.6316 0.20524681,56.6363 0.026703551,56.6411 -1.8918763e-006,56.6459 0.008959353,56.6507 0.098255746,56.6555 0.1428847,56.6602 0.17864801,56.6650 0.26786849,56.6698 0.24102728,56.6746 0.24103267,56.6794 0.14279012,56.6841 0.026751785,56.6889 2.7180857e-007,56.6937 0.026807111,56.6985 0.14291297,56.7033 0.21433856,56.7080 0.19636451,56.7128 0.026710231,56.7176 0.008964777,56.7224 0.134004,56.7272 0.20536406,56.7319 0.16068019,56.7367 0.15177728,56.7415 0.10709586,56.7463 -2.5777699e-005,56.7511 5.1747193e-006,56.7559 5.0820786e-006,56.7606 0.053590797,56.7654 0.089281425,56.7702 0.026760271,56.7750 2.7855514e-005,56.7798 0.10720735,56.7846 0.19645898,56.7893 0.18744245,56.7941 0.035653137,56.7989 1.5242929e-006,56.8037 -4.52428e-007,56.8085 2.85288e-007,56.8133 -6.8874903e-007,56.8181 2.4699386e-006,56.8228 -9.191901e-006,56.8276 3.4301054e-005,56.8324 0.089337014,56.8372 0.24105729,56.8420 0.28570083,56.8468 0.16965082,56.8516 0.098203965,56.8563 0.062461816,56.8611 -5.4529105e-006,56.8659 0.062534556,56.8707 0.10715042,56.8755 0.053588193,56.8803 0.098235376,56.8851 0.21427764,56.8899 0.26785925,56.8946 0.22317387,56.8994 0.062492043,56.9042 0.10718675,56.9090 0.15180671,56.9138 0.14280418,56.9186 0.044643845,56.9234 0.34833387,56.9282 0.53574884,56.9330 0.36605,56.9378 0.19642164,56.9425 0.25004965,56.9473 0.28569698,56.9521 0.15163107,56.9569 -5.2776388e-005,56.9617 0.053632658,56.9665 0.18759272,56.9713 0.21431355,56.9761 0.1785007,56.9809 0.10706439,56.9857 -3.3892913e-005,56.9905 9.1691663e-006,56.9953 -2.7804765e-006,57.0000 1.9519828e-006,57.0048 -5.0276881e-006,57.0096 0.0089628669,57.0144 0.0893244,57.0192 0.089251161,57.0240 0.14305891,57.0288 0.45561853,57.0336 0.4908652,57.0384 0.14260824,57.0432 0.053551324,57.0480 0.026769053,57.0528 -5.8774103e-006,57.0576 0.026831726,57.0624 0.12506522,57.0672 0.14286776,57.0720 0.098154679,57.0768 0.053596813,57.0816 0.17868127,57.0864 0.25889707,57.0912 0.13383338,57.0959 0.08031144,57.1007 0.053578801,57.1055 0.035704363,57.1103 -2.9267951e-005,57.1151 1.0635143e-005,57.1199 0.053588156,57.1247 0.15181872,57.1295 0.24109147,57.1343 0.19644333,57.1391 0.16976467,57.1439 0.33929881,57.1487 0.2141353,57.1535 0.10711243,57.1583 0.19649442,57.1631 0.29467481,57.1679 0.20527542,57.1727 0.026726071,57.1775 0.026857689,57.1823 0.12510261,57.1871 0.24110892,57.1919 0.25884908,57.1967 0.12489074,57.2015 -3.2264423e-005,57.2063 0.026906563,57.2111 0.25028744,57.2159 0.53580385,57.2207 0.48194596,57.2255 0.25873241,57.2303 0.12495072,57.2352 0.14284985,57.2400 0.035691351,57.2448 0.026803453,57.2496 0.12505828,57.2544 0.23217142,57.2592 0.16960816,57.2640 0.10721554,57.2688 0.23231983,57.2736 0.37508807,57.2784 0.3838515,57.2832 0.28550759,57.2880 0.10703974,57.2928 0.17863344,57.2976 0.20533194,57.3024 0.10709251,57.3072 0.098244779,57.3120 0.13399526,57.3168 0.19658341,57.3216 0.33046788,57.3264 0.37494048,57.3313 0.50879496,57.3361 0.4909704,57.3409 0.33032316,57.3457 0.16960244,57.3505 0.089340724,57.3553 0.24114604,57.3601 0.16961028,57.3649 0.089210212,57.3697 0.026774606,57.3745 0.098284438,57.3793 0.1607071,57.3841 0.098172769,57.3890 0.11607572,57.3938 0.1785989,57.3986 0.25006852,57.4034 0.32154581,57.4082 0.43753496,57.4130 0.37483308,57.4178 0.10702401,57.4226 0.053638149,57.4274 0.14291455,57.4322 0.14278628,57.4371 0.035666909,57.4419 0.053582955,57.4467 0.026758369,57.4515 -8.0346072e-006,57.4563 6.3790208e-006,57.4611 0.0089280745,57.4659 -4.4109975e-006,57.4707 1.176758e-006,57.4756 -2.9560246e-007,57.4804 0.089292988,57.4852 0.2142857,57.4900 0.089278542,57.4948 -4.9420311e-008,57.4996 1.0503573e-007,57.5044 -3.7075623e-007,57.5093 1.378123e-006,57.5141 -5.1422353e-006,57.5189 1.9192705e-005,57.5237 0.026787819,57.5285 0.0089161387,57.5333 0.026807355,57.5381 0.089352153,57.5430 0.21436548,57.5478 0.24109523,57.5526 0.20531051,57.5574 0.15177178,57.5622 0.19646908,57.5670 0.22314647,57.5719 0.089189127,57.5767 -1.4821194e-005,57.5815 1.9164902e-006,57.5863 7.1575423e-006,57.5911 0.026785288,57.5959 -5.4934389e-006,57.6008 -7.7136383e-006,57.6056 3.6352409e-005,57.6104 0.11615133,57.6152 0.21432593,57.6200 0.1963381,57.6249 0.0088721421,57.6297 0.12506197,57.6345 0.26789266,57.6393 0.29467192,57.6441 0.25888613,57.6490 0.10710894,57.6538 0.08927647,57.6586 0.053569142,57.6634 0.089304201,57.6682 0.0892822,57.6731 0.098226063,57.6779 0.11605414,57.6827 0.080354445,57.6875 0.10717111,57.6923 0.11604621,57.6972 0.044601828,57.7020 0.053573854,57.7068 0.12504098,57.7116 0.196468,57.7165 0.16964053,57.7213 0.14284755,57.7261 0.14284629,57.7309 0.089236252,57.7358 -2.5715679e-005,57.7406 0.0089508668,57.7454 0.089311674,57.7502 0.14286049,57.7551 0.1160844,57.7599 0.11607131,57.7647 0.053521182,57.7695 1.1872341e-006,57.7744 0.089312769,57.7792 0.098198935,57.7840 0.053575121,57.7888 0.089289673,57.7937 0.053555667,57.7985 0.026776895,57.8033 -7.6736642e-006,57.8081 1.0006768e-005,57.8130 0.11613309,57.8178 0.31256673,57.8226 0.30355874,57.8275 0.26780438,57.8323 0.10713166,57.8371 0.11605476,57.8419 0.053550195,57.8468 0.053604517,57.8516 0.098216958,57.8564 0.05352756,57.8613 -1.6942164e-005,57.8661 0.0089453338,57.8709 0.053574316,57.8757 0.026775163,57.8806 0.026797334,57.8854 0.089312695,57.8902 0.14285733,57.8951 0.089257956,57.8999 0.0089028468,57.9047 4.1152034e-005,57.9096 0.098370023,57.9144 0.23220083,57.9192 0.17844538,57.9240 0.053460937,57.9289 3.3070351e-006,57.9337 0.05360255,57.9385 0.080354869,57.9434 0.080337062,57.9482 0.026769055,57.9530 0.0089313192,57.9579 0.0089250514,57.9627 -5.8414689e-006,57.9675 9.7303255e-006,57.9724 0.089347526,57.9772 0.29472953,57.9820 0.48220414,57.9869 0.54458112,57.9917 0.25881684,57.9965 0.044648983,58.0014 0.098231792,58.0062 0.18750955,58.0111 0.258944,58.0159 0.17858194,58.0207 0.089230642,58.0256 0.02676467,58.0304 0.18763271,58.0352 0.36609417,58.0401 0.23204787,58.0449 0.12497406,58.0497 0.11607645,58.0546 0.11605714,58.0594 0.080326281,58.0643 0.008905598,58.0691 5.2257014e-006,58.0739 -1.5503389e-005,58.0788 5.6793313e-005,58.0836 0.24134544,58.0884 0.68775618,58.0933 0.80345333,58.0981 0.49077731,58.1030 0.22316287,58.1078 0.31257144,58.1126 0.32138944,58.1175 0.17847073,58.1223 0.12496305,58.1272 0.31250978,58.1320 0.27680618,58.1368 0.241096,58.1417 0.16964729,58.1465 0.20535474,58.1514 0.18746565,58.1562 0.080342874,58.1611 0.026840741,58.1659 0.089389488,58.1707 0.15179232,58.1756 0.098095261,58.1804 0.062446754,58.1853 0.089292601,58.1901 0.0088958973,58.1949 0.0090232538,58.1998 0.23227715,58.2046 0.31247827,58.2095 0.258935,58.2143 0.37505221,58.2192 0.43748,58.2240 0.40174556,58.2289 0.33925697,58.2337 0.25888491,58.2385 0.29459676,58.2434 0.33041301,58.2482 0.35735136,58.2531 0.39301878,58.2579 0.4283978,58.2628 0.22303799,58.2676 0.19643901,58.2725 0.1427625,58.2773 0.0088522015,58.2822 0.0089823445,58.2870 0.15187809,58.2919 0.24999568,58.2967 0.16963546,58.3015 0.16081811,58.3064 0.22317861,58.3112 0.10699306,58.3161 0.053558122,58.3209 0.11609618,58.3258 0.098194368,58.3306 0.053556047,58.3355 0.1161448,58.3403 0.24118243,58.3452 0.23205565,58.3500 0.035600878,58.3549 1.5496493e-006,58.3597 0.026845412,58.3646 0.17866087,58.3694 0.24998666,58.3743 0.16958271,58.3791 0.1249941,58.3840 0.16963711,58.3888 0.16964209,58.3937 0.16972499,58.3985 0.20540638,58.4034 0.19650885,58.4082 0.32143,58.4131 0.28561202,58.4179 0.21422529,58.4228 0.13391112,58.4277 0.23220561,58.4325 0.28569284,58.4374 0.14275205,58.4422 -4.2491305e-005,58.4471 0.0089512765,58.4519 0.12506922,58.4568 0.12507764,58.4616 0.14286487,58.4665 0.14280802,58.4713 0.098197289,58.4762 0.12509553,58.4810 0.21428047,58.4859 0.11597413,58.4908 0.0892886,58.4956 0.098202057,58.5005 0.10719065,58.5053 0.31265369,58.5102 0.53569812,58.5150 0.4016194,58.5199 0.16955097,58.5248 -1.6083088e-005,58.5296 1.3391936e-005,58.5345 0.026788441,58.5393 0.0089177778,58.5442 2.7312035e-007,58.5490 0.008931472,58.5539 0.053605128,58.5588 0.1072043,58.5636 0.11603721,58.5685 0.026734421,58.5733 0.05361874,58.5782 0.14287524,58.5830 0.11601494,58.5879 0.035739336,58.5928 0.098309852,58.5976 0.14283586,58.6025 0.11604542,58.6073 0.18753543,58.6122 0.18744501,58.6171 0.053500853,58.6219 -9.1323545e-006,58.6268 1.3598726e-005,58.6317 0.026801219,58.6365 0.026770772,58.6414 -1.6503191e-005,58.6462 2.0274741e-005,58.6511 0.053657353,58.6560 0.14290223,58.6608 0.15174977,58.6657 0.1160081,58.6705 0.026745534,58.6754 0.053673964,58.6803 0.25015676,58.6851 0.4196839,58.6900 0.35699782,58.6949 0.11593907,58.6997 0.026759829,58.7046 0.0089462223,58.7095 0.10721622,58.7143 0.21440892,58.7192 0.31259969,58.7241 0.24989708,58.7289 0.19629373,58.7338 0.2411079,58.7387 0.31255481,58.7435 0.40169546,58.7484 0.21427037,58.7532 0.23228291,58.7581 0.25000745,58.7630 0.15172161,58.7678 0.2232585,58.7727 0.35717967,58.7776 0.35716408,58.7825 0.383946,58.7873 0.5178476,58.7922 0.65186608,58.7971 0.7411207,58.8019 0.55344135,58.8068 0.28558442,58.8117 0.12503149,58.8165 0.14282593,58.8214 0.053458203,58.8263 -1.8544419e-005,58.8311 0.062580906,58.8360 0.19645831,58.8409 0.12490845,58.8457 0.0089370878,58.8506 0.080463968,58.8555 0.16974816,58.8604 0.21426545,58.8652 0.16070525,58.8701 0.2232352,58.8750 0.26783663,58.8798 0.35709605,58.8847 0.2767269,58.8896 0.21430656,58.8945 0.14282945,58.8993 0.11603279,58.9042 0.18754821,58.9091 0.28581184,58.9139 0.26790422,58.9188 0.21419999,58.9237 0.089155436,58.9286 0.0089041907,58.9334 0.062630497,58.9383 0.27690265,58.9432 0.39280578,58.9481 0.37494919,58.9529 0.33034223,58.9578 0.22314699,58.9627 0.089243166,58.9676 0.026775526,58.9724 0.0089115184,58.9773 -2.828426e-006,58.9822 1.3089524e-006,58.9871 -2.4073397e-006,58.9919 8.3211371e-006,58.9968 0.080428079,59.0017 0.22324204,59.0066 0.19636728,59.0115 0.10711927,59.0163 0.14286198,59.0212 0.1518165,59.0261 0.14293835,59.0310 0.23212335,59.0358 0.19633773,59.0407 0.1160521,59.0456 0.14286116,59.0505 0.14285077,59.0554 0.053575721,59.0602 0.053607799,59.0651 0.062485598,59.0700 0.0088953497,59.0749 -9.7655452e-008,59.0797 0.026827171,59.0846 0.18753693,59.0895 0.18748358,59.0944 0.11602323,59.0993 6.6512266e-006,59.1042 0.10724698,59.1090 0.30359334,59.1139 0.29458493,59.1188 0.1964239,59.1237 0.18752971,59.1286 0.18752578,59.1334 0.18747379,59.1383 0.12495703,59.1432 0.134013,59.1481 0.23217283,59.1530 0.20534761,59.1579 0.2946398,59.1627 0.23206758,59.1676 0.12493094,59.1725 0.080334254,59.1774 0.16967787,59.1823 0.25000826,59.1872 0.1607095,59.1920 0.089259632,59.1969 -1.723574e-005,59.2018 0.026824761,59.2067 0.14290981,59.2116 0.22320513,59.2165 0.12494521,59.2214 0.026758628,59.2262 1.0083509e-005,59.2311 0.026796738,59.2360 0.026785599,59.2409 0.02677515,59.2458 -1.1758963e-005,59.2507 3.5285618e-006,59.2556 -2.3543164e-006,59.2604 5.8889468e-006,59.2653 -2.1203419e-005,59.2702 7.8932419e-005,59.2751 0.20556155,59.2800 0.339268,59.2849 0.20520549,59.2898 0.11612622,59.2947 0.27694368,59.2995 0.4732295,59.3044 0.43733123,59.3093 0.20532982,59.3142 0.25895938,59.3191 0.16060187,59.3240 0.026748719,59.3289 0.053577684,59.3338 0.026771547,59.3387 -3.2314933e-006,59.3436 0.0089305416,59.3484 0.10717802,59.3533 0.2947394,59.3582 0.38405141,59.3631 0.3303782,59.3680 0.2499077,59.3729 0.1784929,59.3778 0.13388839,59.3827 0.11606164,59.3876 0.11609334,59.3925 0.18762062,59.3974 0.32143423,59.4023 0.25888169,59.4072 0.37505558,59.4120 0.41065064,59.4169 0.28567591,59.4218 0.19643089,59.4267 0.098144032,59.4316 0.026763516,59.4365 0.10718932,59.4414 0.2053764,59.4463 0.18746912,59.4512 0.053526998,59.4561 -1.3287544e-005,59.4610 -2.3602884e-006,59.4659 2.2732418e-005,59.4708 0.098258138,59.4757 0.17863905,59.4806 0.29464522,59.4855 0.26785406,59.4904 0.39288887,59.4953 0.3392458,59.5002 0.17851345,59.5051 0.08035741,59.5100 0.11608654,59.5149 0.080329411,59.5198 0.053556319,59.5247 0.017831434,59.5296 -1.43835e-005,59.5345 1.1595524e-005,59.5394 0.062542498,59.5442 0.21432659,59.5491 0.27675968,59.5540 0.16970469,59.5589 0.16080454,59.5638 0.16963257,59.5687 0.16073294,59.5736 0.16960664,59.5785 0.098085307,59.5834 0.0267777,59.5883 0.15195005,59.5933 0.43759727,59.5982 0.49991369,59.6031 0.29457474,59.6080 0.20532145,59.6129 0.15170491,59.6178 0.098227844,59.6227 0.089316063,59.6276 0.053514242,59.6325 0.0089126015,59.6374 0.02680004,59.6423 0.035699792,59.6472 0.026779993,59.6521 0.0089229196,59.6570 -2.3286773e-006,59.6619 7.0072502e-007,59.6668 -4.7403253e-007,59.6717 1.1954562e-006,59.6766 -4.3081868e-006,59.6815 1.6038828e-005,59.6864 0.053608395,59.6913 0.12502849,59.6962 0.18747087,59.7011 0.09817861,59.7060 0.053592112,59.7109 0.053558998,59.7158 0.0089074364,59.7207 0.089286692,59.7257 0.16073084,59.7306 0.19647489,59.7355 0.17857613,59.7404 0.08030542,59.7453 -2.0941805e-005,59.7502 1.4426217e-006,59.7551 1.5175046e-005,59.7600 0.053616296,59.7649 0.089270547,59.7698 0.026747053,59.7747 0.0089272922,59.7796 0.0089281406,59.7845 -5.390898e-006,59.7895 1.3605252e-005,59.7944 0.053603835,59.7993 0.080349512,59.8042 0.026756985,59.8091 -1.3060117e-005,59.8140 2.6381134e-005,59.8189 0.06252522,59.8238 0.053548042,59.8287 0.035731796,59.8336 0.089298472,59.8386 0.053534411,59.8435 0.035702899,59.8484 0.16966239,59.8533 0.25001267,59.8582 0.16962047,59.8631 0.035700165,59.8680 -4.2874767e-006,59.8729 0.0089707086,59.8779 0.089370362,59.8828 0.14286049,59.8877 0.1249942,59.8926 0.16962913,59.8975 0.19639599,59.9024 0.28576708,59.9073 0.33043426,59.9122 0.24996121,59.9172 0.10703031,59.9221 0.062496062,59.9270 0.1519002,59.9319 0.22320427,59.9368 0.098107122,59.9417 0.026747931,59.9467 -8.1095359e-006,59.9516 -1.5017378e-006,59.9565 1.4118784e-005,59.9614 0.026796935,59.9663 0.062541954,59.9712 0.20541616,59.9761 0.2410666,59.9811 0.16957483,59.9860 0.053563435,59.9909 0.17866795,59.9958 0.32142657,60.0007 0.21419832,60.0057 0.053525567,60.0106 -2.6187365e-006,60.0155 0.0089254836,60.0204 0.026826445,60.0253 0.11611004,60.0302 0.089245796,60.0352 0.053547662,60.0401 0.1428584,60.0450 0.098202161,60.0499 0.026792994,60.0548 0.053651091,60.0598 0.15177916,60.0647 0.053517703,60.0696 0.11610483,60.0745 0.19646712,60.0794 0.21429698,60.0844 0.17859724,60.0893 0.33054718,60.0942 0.67869025,60.0991 0.6158753,60.1041 0.23194154,60.1090 0.062470824,60.1139 0.080388173,60.1188 0.20542589,60.1237 0.35723308,60.1287 0.35715789,60.1336 0.24096468,60.1385 0.089219883,60.1434 0.12501822,60.1484 0.12497621,60.1533 0.080348976,60.1582 0.14292665,60.1631 0.24107392,60.1681 0.11598336,60.1730 -3.1988053e-005,60.1779 1.6995709e-005,60.1828 0.026796179,60.1878 0.026773255,60.1927 -7.1039399e-006,60.1976 0.026831929,60.2025 0.098224573,60.2075 0.062479176,60.2124 0.053553652,60.2173 0.026808027,60.2222 0.12506194,60.2272 0.1428252,60.2321 0.053515021,60.2370 -2.9400024e-005,60.2419 0.009009935,60.2469 0.18762064,60.2518 0.23209946,60.2567 0.098098882,60.2617 -3.1435011e-005,60.2666 0.0089381477,60.2715 0.053596295,60.2764 0.1697605,60.2814 0.31254369,60.2863 0.21417496,60.2912 0.053496193,60.2962 -1.3287817e-005,60.3011 3.1975756e-005,60.3060 0.16972573,60.3110 0.2410623,60.3159 0.14282444,60.3208 0.10713599,60.3257 0.062459204,60.3307 0.053586416,60.3356 0.080363892,60.3405 0.098217331,60.3455 0.2232876,60.3504 0.21431783,60.3553 0.12492643,60.3603 0.035671286,60.3652 0.044712592,60.3701 0.1161133,60.3751 0.098122418,60.3800 -7.3315627e-005,60.3849 0.026941389,60.3899 0.27702495,60.3948 0.39273116,60.3997 0.14261851,60.4047 -2.3089458e-006,60.4096 0.05361357,60.4145 0.14290218,60.4195 0.16961966,60.4244 0.06243876,60.4293 -1.0918568e-005,60.4343 2.3935313e-006,60.4392 0.0089561995,60.4442 0.080443613,60.4491 0.27683568,60.4540 0.3124795,60.4590 0.24098434,60.4639 0.026729835,60.4688 0.053653158,60.4738 0.19649871,60.4787 0.21423958,60.4836 0.10707803,60.4886 0.053553067,60.4935 0.026768474,60.4985 -6.9545749e-006,60.5034 -2.2506647e-006,60.5083 1.5959644e-005,60.5133 0.053629637,60.5182 0.1874917,60.5232 0.13396853,60.5281 0.24117997,60.5330 0.33936733,60.5380 0.37496954,60.5429 0.22307837,60.5479 0.14276476,60.5528 0.08927045,60.5577 0.11608098,60.5627 0.053561445,60.5676 0.053600185,60.5726 0.098221764,60.5775 0.098252185,60.5824 0.17881942,60.5874 0.50030398,60.5923 0.67847776,60.5973 0.46404168,60.6022 0.30347189,60.6072 0.1695291,60.6121 0.053498577,60.6170 0.053604919,60.6220 0.14288259,60.6269 0.12498832,60.6319 0.14284286,60.6368 0.10710963,60.6418 0.026772646,60.6467 0.1428559,60.6516 0.22322103,60.6566 0.14283146,60.6615 6.637098e-005,60.6665 0.15200055,60.6714 0.30350509,60.6764 0.1069525,60.6813 0.053722698,60.6863 0.22336192,60.6912 0.2320554,60.6962 0.11590212,60.7011 0.0088843899,60.7060 0.026795955,60.7110 -2.5436775e-005,60.7159 6.0662087e-006,60.7209 1.1746548e-006,60.7258 -1.076654e-005,60.7308 4.1895761e-005,60.7357 0.089401484,60.7407 0.16069862,60.7456 0.098187104,60.7506 0.13396285,60.7555 0.14286467,60.7605 0.1428099,60.7654 0.05348945,60.7704 0.0089111244,60.7753 -1.2087892e-006,60.7803 -1.2440778e-006,60.7852 6.1858577e-006,60.7902 0.026792498,60.7951 0.035723262,60.8001 0.062519215,60.8050 0.080360748,60.8100 0.10713214,60.8149 0.21428551,60.8199 0.22320673,60.8248 0.12503983,60.8298 0.1965346,60.8347 0.3303616,60.8397 0.24099027,60.8446 0.18750311,60.8496 0.25008518,60.8545 0.25892532,60.8595 0.16961856,60.8644 0.24116643,60.8694 0.36613205,60.8743 0.31235102,60.8793 0.080208793,60.8843 0.026860753,60.8892 0.12508157,60.8942 0.23212883,60.8991 0.3660495,60.9041 0.35712171,60.9090 0.20530154,60.9140 0.11606693,60.9189 0.21444158,60.9239 0.34828404,60.9288 0.24091126,60.9338 0.09813948,60.9388 0.10718075,60.9437 0.1160441,60.9487 0.053527247,60.9536 -1.4077944e-005,60.9586 1.1838555e-005,60.9635 0.053592514,60.9685 0.15180883,60.9735 0.15178318,60.9784 0.035680439,60.9834 0.053560801,60.9883 0.089293309,60.9933 0.080354199,60.9982 0.035741996,61.0032 0.1161161,61.0082 0.22325955,61.0131 0.29465216,61.0181 0.19639479,61.0230 0.16067268,61.0280 0.089235775,61.0330 0.0357382,61.0379 0.14290188,61.0429 0.14281152,61.0478 0.026755681,61.0528 0.026796596,61.0578 0.035731532,61.0627 0.089345694,61.0677 0.15177163,61.0727 0.14299378,61.0776 0.44656309,61.0826 0.41057754,61.0875 0.17840615,61.0925 0.0088851796,61.0975 0.053629044,61.1024 0.098212607,61.1074 0.0535204,61.1124 4.2448351e-006,61.1173 0.14290217,61.1223 0.19641961,61.1272 0.089250259,61.1322 0.026792476,61.1372 0.089305684,61.1421 0.089271203,61.1471 0.053592496,61.1521 0.08929532,61.1570 0.053535264,61.1620 0.044660289,61.1670 0.11611599,61.1719 0.16964869,61.1769 0.1785249,61.1819 0.089251444,61.1868 0.053609185,61.1918 0.11610496,61.1968 0.12498709,61.2017 0.080318086,61.2067 0.026815057,61.2117 0.089344554,61.2166 0.11605024,61.2216 0.10710911,61.2266 0.080355458,61.2315 0.053535815,61.2365 -2.4544137e-005,61.2415 0.062567309,61.2464 0.19645657,61.2514 0.1428199,61.2564 0.06249214,61.2613 0.089381419,61.2663 0.27681878,61.2713 0.18736659,61.2762 0.062495533,61.2812 0.11615717,61.2862 0.1517307,61.2912 0.026717063,61.2961 -8.9508609e-007,61.3011 -3.5708995e-006,61.3061 1.5180338e-005,61.3110 0.026804516,61.3160 0.026771137,61.3210 0.026789308,61.3260 0.05357549,61.3309 0.026765818,61.3359 -4.1662552e-006,61.3409 0.053647716,61.3458 0.18752564,61.3508 0.16069257,61.3558 0.16070804,61.3608 0.089264266,61.3657 0.089279599,61.3707 0.080344878,61.3757 0.09822271,61.3807 0.089256868,61.3856 -7.332435e-006,61.3906 0.053603463,61.3956 0.089297898,61.4006 0.10721016,61.4055 0.19642563,61.4105 0.098122194,61.4155 0.0089052683,61.4205 -3.857991e-006,61.4254 2.2011141e-005,61.4304 0.05370215,61.4354 0.15185127,61.4404 0.13385957,61.4453 0.15174337,61.4503 0.23220465,61.4553 0.30360168,61.4603 0.17842546,61.4652 0.0089159152,61.4702 0.14296995,61.4752 0.20530847,61.4802 0.098142423,61.4852 0.11611314,61.4901 0.28576899,61.4951 0.28564316,61.5001 0.035650499,61.5051 1.498418e-005,61.5101 0.026810864,61.5150 0.09824194,61.5200 0.098182283,61.5250 0.026782127,61.5300 0.080388881,61.5350 0.11605627,61.5399 0.12501852,61.5449 0.2143261,61.5499 0.22320743,61.5549 0.15175052,61.5599 0.10712364,61.5648 0.11609524,61.5698 0.13398769,61.5748 0.16962823,61.5798 0.080344908,61.5848 0.098199025,61.5897 0.053560626,61.5947 0.089403756,61.5997 0.16970597,61.6047 0.16063428,61.6097 0.080251575,61.6147 0.053579159,61.6196 0.12503923,61.6246 0.1876312,61.6296 0.3930656,61.6346 0.47315314,61.6396 0.27657282,61.6446 0.10705622,61.6496 0.053531498,61.6545 0.053592004,61.6595 0.25908706,61.6645 0.58045858,61.6695 0.56235439,61.6745 0.18743356,61.6795 0.16970058,61.6845 0.16956072,61.6894 0.062424827,61.6944 0.0089050476,61.6994 0.062580012,61.7044 0.34833258,61.7094 0.43749025,61.7144 0.24994297,61.7194 0.089220949,61.7244 0.026733069,61.7293 0.026802802,61.7343 0.14289978,61.7393 0.26785961,61.7443 0.19637795,61.7493 0.053564616,61.7543 0.15182145,61.7593 0.20539279,61.7643 0.20544228,61.7693 0.25005803,61.7742 0.29459885,61.7792 0.18736835,61.7842 0.026722644,61.7892 1.6649574e-005,61.7942 0.02680287,61.7992 0.12507235,61.8042 0.25003296,61.8092 0.19641788,61.8142 0.12496843,61.8192 0.05350443,61.8242 0.035746664,61.8291 0.17861614,61.8341 0.16958353,61.8391 0.026746465,61.8441 5.3927483e-006,61.8491 -4.8175448e-006,61.8541 1.3878304e-005,61.8591 0.026803004,61.8641 0.062570781,61.8691 0.16969086,61.8741 0.17847946,61.8791 0.053496648,61.8841 0.035811834,61.8891 0.18760611,61.8941 0.18741323,61.8991 0.03561971,61.9041 -1.5431606e-006,61.9090 -6.8442182e-006,61.9140 2.8923179e-005,61.9190 0.12509863,61.9240 0.27680454,61.9290 0.19634759,61.9340 0.053510834,61.9390 2.2710428e-005,61.9440 0.11611801,61.9490 0.16069661,61.9540 0.11607813,61.9590 0.1607676,61.9640 0.22321638,61.9690 0.17856576,61.9740 0.17856805,61.9790 0.18756454,61.9840 0.34828791,61.9890 0.28560558,61.9940 0.14280158,61.9990 0.16970022,62.0040 0.32145357,62.0090 0.45531207,62.0140 0.34813562,62.0190 0.14282568,62.0240 0.080426075,62.0290 0.20548467,62.0340 0.31250528,62.0390 0.24991588,62.0440 0.27675146,62.0490 0.23212726,62.0540 0.10713217,62.0590 0.089246027,62.0640 0.026798353,62.0690 0.14294146,62.0740 0.24105784,62.0790 0.17857705,62.0840 0.16968553,62.0890 0.15172994,62.0940 0.080298238,62.0990 0.089303717,62.1040 0.14287679,62.1090 0.19638713,62.1140 0.12498955,62.1190 0.1429483,62.1240 0.1428574,62.1290 0.053489272,62.1340 0.053592276,62.1391 0.16084759,62.1441 0.32156619,62.1491 0.42852864,62.1541 0.34812519,62.1591 0.39293483,62.1641 0.65186566,62.1691 0.63378143,62.1741 0.21410134,62.1791 -2.6242475e-005,62.1841 9.2593746e-006,62.1891 -1.0793467e-005,62.1941 3.3917084e-005,62.1991 0.053644061,62.2041 0.098253302,62.2091 0.11604537,62.2141 0.18749766,62.2192 0.24997595,62.2242 0.15175484,62.2292 0.1518774,62.2342 0.2143141,62.2392 0.15171373,62.2442 0.080294624,62.2492 0.026758911,62.2542 0.026832715,62.2592 0.089340962,62.2642 0.089216508,62.2692 0.026808172,62.2743 0.12511666,62.2793 0.16964604,62.2843 0.1338423,62.2893 0.062457647,62.2943 0.12508138,62.2993 0.33048037,62.3043 0.51788902,62.3093 0.49987206,62.3143 0.25881648,62.3194 0.098208532,62.3244 0.089271627,62.3294 0.026751265,62.3344 0.026809713,62.3394 0.11613919,62.3444 0.14285375,62.3494 0.053497311,62.3544 -1.9769583e-005,62.3595 -1.7121522e-006,62.3645 2.6622884e-005,62.3695 0.053602137,62.3745 0.053557247,62.3795 0.026744196,62.3845 4.4869139e-005,62.3895 0.13403165,62.3946 0.20535316,62.3996 0.11598016,62.4046 0.0088722976,62.4096 1.1779716e-005,62.4146 0.026798299,62.4196 0.089328237,62.4247 0.14290926,62.4297 0.1249745,62.4347 0.05351647,62.4397 0.026782896,62.4447 0.026772156,62.4497 -2.4896153e-005,62.4548 0.0089773014,62.4598 0.089299314,62.4648 0.053560115,62.4698 0.089314543,62.4748 0.098199762,62.4798 0.053528704,62.4849 -1.3434811e-005,62.4899 0.00893375,62.4949 -7.2968965e-006,62.4999 6.6549651e-006,62.5049 0.026813742,62.5100 0.053546917,62.5150 2.2626669e-005,62.5200 0.11614116,62.5250 0.14284793,62.5300 0.12501709,62.5351 0.1517913,62.5401 0.11602595,62.5451 0.14287998,62.5501 0.23216255,62.5551 0.16957329,62.5602 0.03566964,62.5652 1.2375594e-005,62.5702 0.026849305,62.5752 0.10729235,62.5803 0.22328271,62.5853 0.18732698,62.5903 0.026659129,62.5953 1.3028325e-005,62.6003 0.053578522,62.6054 0.089274362,62.6104 0.026814532,62.6154 0.089377396,62.6204 0.16071832,62.6255 0.12496436,62.6305 0.12498058,62.6355 0.13397323,62.6405 0.23218867,62.6456 0.20531984,62.6506 0.15174399,62.6556 0.098166175,62.6606 0.026756963,62.6657 -4.7138665e-006,62.6707 1.4273055e-006,62.6757 -9.9494684e-007,62.6807 0.02687474,62.6858 0.1340239,62.6908 0.16065416,62.6958 0.089200065,62.7009 0.026754368,62.7059 -8.5644697e-006,62.7109 2.8520687e-006,62.7159 -2.8432319e-006,62.7210 8.521436e-006,62.7260 0.026810452,62.7310 0.053575408,62.7360 0.05354308,62.7411 0.089329727,62.7461 0.14294533,62.7511 0.14285982,62.7562 0.098116219,62.7612 -5.6234636e-005,62.7662 1.8197543e-005,62.7713 0.026796933,62.7763 0.089314185,62.7813 0.11605395,62.7863 0.026782975,62.7914 0.080386624,62.7964 0.089272797,62.8014 0.053546153,62.8065 0.035751056,62.8115 0.14294969,62.8165 0.23213641,62.8216 0.16957596,62.8266 0.11614476,62.8316 0.19646284,62.8367 0.1248908,62.8417 0.026718119,62.8467 6.0850434e-006,62.8518 0.053600453,62.8568 0.089295052,62.8618 0.080343254,62.8669 0.053566236,62.8719 0.089287445,62.8769 0.053546607,62.8820 -1.2354232e-006,62.8870 0.053642005,62.8920 0.22333512,62.8971 0.38398051,62.9021 0.33024934,62.9071 0.11598185,62.9122 0.053558581,62.9172 0.035731528,62.9222 0.11615495,62.9273 0.21429349,62.9323 0.16066059,62.9374 0.089210257,62.9424 1.1043358e-005,62.9474 0.089408159,62.9525 0.169645,62.9575 0.098100744,62.9625 -5.1131217e-005,62.9676 2.1573464e-005,62.9726 0.080502629,62.9777 0.36632138,62.9827 0.58926952,62.9877 0.38371104,62.9928 0.12485851,62.9978 -3.7576527e-005,63.0029 1.0093027e-005,63.0079 -2.7920976e-006,63.0129 1.0744632e-006,63.0180 -1.5056261e-006,63.0230 0.0089335199,63.0281 -1.8289769e-005,63.0331 6.8217145e-005,63.0381 0.1430389,63.0432 0.50008428,63.0482 0.55341798,63.0533 0.19626859,63.0583 -8.3054374e-006,63.0633 2.48486e-006,63.0684 -1.6333344e-006,63.0734 4.0486625e-006,63.0785 0.080511041,63.0835 0.35727984,63.0886 0.42846823,63.0936 0.22306129,63.0986 0.0088815661,63.1037 1.3269108e-005,63.1087 -1.1463322e-005,63.1138 0.0089740828,63.1188 0.14293195,63.1239 0.23220526,63.1289 0.25005627,63.1339 0.25002295,63.1390 0.24990514,63.1440 0.089145347,63.1491 -2.2347373e-005,63.1541 -3.9464394e-006,63.1592 3.8139209e-005,63.1642 0.16977918,63.1693 0.39294744,63.1743 0.36597601,63.1794 0.11591678,63.1844 2.6960561e-005,63.1895 0.13404013,63.1945 0.16957368,63.1995 0.0088277897,63.2046 0.0090148421,63.2096 0.16973999,63.2147 0.24104384,63.2197 0.13386746,63.2248 0.053518146,63.2298 -1.9694588e-005,63.2349 0.080471888,63.2399 0.30365333,63.2450 0.26777205,63.2500 0.13387716,63.2551 0.2143096,63.2601 0.21424484,63.2652 0.035677105,63.2702 0.026787871,63.2753 -7.6231004e-006,63.2803 1.4603203e-006,63.2854 0.0089486763,63.2904 0.053599034,63.2955 0.089292094,63.3005 0.11605421,63.3056 0.098225996,63.3106 0.15181975,63.3157 0.19643028,63.3207 0.11609355,63.3258 0.10713011,63.3308 0.053498026,63.3359 -2.5399315e-005,63.3410 5.192891e-006,63.3460 4.6307518e-006,63.3511 0.053602461,63.3561 0.16075483,63.3612 0.21426651,63.3662 0.089246213,63.3713 0.026763577,63.3763 0.026883263,63.3814 0.18763302,63.3864 0.27671462,63.3915 0.19635975,63.3965 0.23218973,63.4016 0.24112169,63.4067 0.27678916,63.4117 0.33046907,63.4168 0.58048528,63.4218 0.55336946,63.4269 0.16056159,63.4319 0.14289667,63.4370 0.14281723,63.4421 0.10711443,63.4471 0.14290535,63.4522 0.22322415,63.4572 0.15174054,63.4623 0.089262418,63.4673 0.053625043,63.4724 0.11609314,63.4775 0.080302782,63.4825 0.10712559,63.4876 0.12501219,63.4926 0.15180305,63.4977 0.11604161,63.5028 0.053540848,63.5078 0.0089230137,63.5129 -4.6970374e-008,63.5179 -3.2293301e-006,63.5230 1.2965599e-005,63.5281 0.062562361,63.5331 0.15179452,63.5382 0.080292471,63.5432 -2.1318692e-005,63.5483 6.0739235e-006,63.5534 -2.9751748e-006,63.5584 5.8267556e-006,63.5635 0.0089306477,63.5685 0.026787503,63.5736 0.053599991,63.5787 0.089306392,63.5837 0.089266852,63.5888 0.053563353,63.5939 0.053559817,63.5989 0.0089061614,63.6040 1.1425886e-005,63.6090 0.053593699,63.6141 0.089284196,63.6192 0.053555224,63.6242 0.026799221,63.6293 0.098285243,63.6344 0.1965224,63.6394 0.24107547,63.6445 0.16951165,63.6496 0.026743529,63.6546 0.053625055,63.6597 0.089339934,63.6648 0.12495563,63.6698 0.026713019,63.6749 0.026836907,63.6800 0.053576261,63.6850 0.071407661,63.6901 0.19645301,63.6952 0.23212887,63.7002 0.13391261,63.7053 0.089290559,63.7104 0.08040332,63.7154 0.12504657,63.7205 0.11602788,63.7256 0.13406028,63.7306 0.33939996,63.7357 0.44628742,63.7408 0.51781917,63.7458 0.49114284,63.7509 0.28571609,63.7560 0.17855196,63.7610 0.18742499,63.7661 0.16064814,63.7712 0.17857108,63.7763 0.1606721,63.7813 0.053574104,63.7864 0.062498324,63.7915 0.098282292,63.7965 0.20547923,63.8016 0.24103339,63.8067 0.2052909,63.8118 0.19646236,63.8168 0.27680862,63.8219 0.20524254,63.8270 0.026734462,63.8320 0.10724586,63.8371 0.34834751,63.8422 0.49996921,63.8473 0.32130426,63.8523 0.11600529,63.8574 0.0088973464,63.8625 1.1750181e-005,63.8676 0.080388896,63.8726 0.27678785,63.8777 0.32139808,63.8828 0.089272082,63.8879 0.0089660874,63.8929 0.089327507,63.8980 0.089247778,63.9031 0.026765978,63.9082 0.053601954,63.9132 0.098237224,63.9183 0.080343544,63.9234 0.026744204,63.9285 0.035747532,63.9335 0.14289625,63.9386 0.11601078,63.9437 -3.5644498e-005,63.9488 1.2536033e-005,63.9538 0.026810035,63.9589 0.098250583,63.9640 0.16971613,63.9691 0.25010973,63.9742 0.26784831,63.9792 0.19629033,63.9843 0.12496704,63.9894 0.18759157,63.9945 0.22327049,63.9995 0.22321117,64.0046 0.16059628,64.0097 0.026688142,64.0148 2.7730016e-006,64.0199 0.0089446101,64.0249 0.053583708,64.0300 0.080391109,64.0351 0.19646779,64.0402 0.18745753,64.0453 0.053548377,64.0503 0.08932592,64.0554 0.14287205,64.0605 0.098139763,64.0656 1.7575441e-005,64.0707 0.107223,64.0758 0.15176551,64.0808 0.11600835,64.0859 0.008891522,64.0910 7.5920498e-006,64.0961 -2.00408e-006,64.1012 4.2355811e-007,64.1063 3.1007673e-007,64.1113 -1.6640707e-006,64.1164 0.026824197,64.1215 0.17862813,64.1266 0.28572556,64.1317 0.23212704,64.1368 0.14281824,64.1418 0.062460903,64.1469 0.026770981,64.1520 0.026851788,64.1571 0.1876128,64.1622 0.27676523,64.1673 0.15167701,64.1724 0.026738033,64.1774 0.0089545744,64.1825 0.080427364,64.1876 0.14283513,64.1927 0.053515233,64.1978 0.035705984,64.2029 0.02677631,64.2080 0.026811631,64.2130 0.10718975,64.2181 0.22328176,64.2232 0.29464477,64.2283 0.23216212,64.2334 0.25895587,64.2385 0.18738519,64.2436 0.026715081,64.2487 0.026793445,64.2538 0.089279175,64.2588 0.20543894,64.2639 0.330414,64.2690 0.19636461,64.2741 0.080320969,64.2792 0.053611185,64.2843 0.089283869,64.2894 0.08032459,64.2945 0.10724018,64.2996 0.23220429,64.3047 0.2053194,64.3098 0.14277034,64.3148 0.026705569,64.3199 -1.6491979e-006,64.3250 9.2509498e-007,64.3301 0.0089284461,64.3352 -4.274404e-007,64.3403 -9.233856e-008,64.3454 7.9691569e-007,64.3505 -3.0956219e-006,64.3556 1.1586663e-005,64.3607 0.026819792,64.3658 0.053552162,64.3709 -3.4376302e-005,64.3760 2.8217284e-005,64.3811 0.02679486,64.3861 0.035764068,64.3912 0.10717963,64.3963 0.098205574,64.4014 0.11608944,64.4065 0.14286649,64.4116 0.16961451,64.4167 0.098145321,64.4218 0.026765689,64.4269 0.026779559,64.4320 -1.0522413e-005,64.4371 6.2228344e-007,64.4422 8.0351174e-006,64.4473 0.0089137955,64.4524 0.026890319,64.4575 0.17869389,64.4626 0.18742988,64.4677 0.080239967,64.4728 -3.9560946e-005,64.4779 0.026824938,64.4830 0.14290921,64.4881 0.21425906,64.4932 0.089276962,64.4983 0.10730342,64.5034 0.23220551,64.5085 0.21417765,64.5136 0.13387065,64.5187 0.11604964,64.5238 0.10714374,64.5289 0.15179598,64.5340 0.14283787,64.5391 0.089225657,64.5442 5.8636024e-006,64.5493 0.089415856,64.5544 0.1875615,64.5595 0.16958947,64.5646 0.1518147,64.5697 0.39305845,64.5748 0.67863292,64.5799 0.58911294,64.5850 0.33023456,64.5901 0.20527314,64.5952 0.053519405,64.6003 0.053613435,64.6054 0.14295134,64.6105 0.24999878,64.6156 0.1427649,64.6207 0.053523209,64.6258 0.0089193229,64.6309 0.026787536,64.6360 -8.6405571e-006,64.6411 1.0340189e-006,64.6462 4.5058196e-006,64.6513 0.026858421,64.6564 0.098260641,64.6615 0.089247085,64.6667 0.13390812,64.6718 0.16962922,64.6769 0.098184638,64.6820 0.02676858,64.6871 0.0089269606,64.6922 -4.4492676e-006,64.6973 0.053775299,64.7024 0.35738927,64.7075 0.52661079,64.7126 0.24975766,64.7177 0.053539846,64.7228 6.5109352e-006,64.7279 -2.6948281e-005,64.7330 0.089394696,64.7381 0.34839016,64.7433 0.40172958,64.7484 0.30345941,64.7535 0.28579077,64.7586 0.31258672,64.7637 0.27671382,64.7688 0.10701054,64.7739 0.0088655157,64.7790 1.3618993e-005,64.7841 -1.5706957e-005,64.7892 4.9212395e-005,64.7944 0.089338847,64.7995 0.089257859,64.8046 0.053542715,64.8097 0.026770834,64.8148 0.053566568,64.8199 0.053567201,64.8250 0.14286816,64.8301 0.21428695,64.8352 0.12498175,64.8404 -7.285907e-006,64.8455 6.2229569e-006,64.8506 0.053656783,64.8557 0.19649987,64.8608 0.18746328,64.8659 0.10706419,64.8710 0.026771756,64.8762 0.080393419,64.8813 0.10713071,64.8864 0.098235838,64.8915 0.1964689,64.8966 0.26786783,64.9017 0.28569272,64.9068 0.17861475,64.9120 0.22333176,64.9171 0.31255192,64.9222 0.28555694,64.9273 0.053421799,64.9324 0.053572111,64.9375 0.053591181,64.9426 0.12505193,64.9478 0.21432838,64.9529 0.24999122,64.9580 0.20529832,64.9631 0.15173684,64.9682 0.089280866,64.9734 0.080363818,64.9785 0.026773548,64.9836 3.361703e-006,64.9887 0.026845207,64.9938 0.089303412,64.9989 0.053518511,65.0041 0.026775122,65.0092 0.026779726,65.0143 -1.9887006e-005,65.0194 3.1176918e-005,65.0245 0.053642217,65.0297 0.098220721,65.0348 0.080301531,65.0399 0.080458693,65.0450 0.37518743,65.0501 0.58031934,65.0553 0.38371983,65.0604 0.05349648,65.0655 0.053602122,65.0706 0.053555306,65.0757 0.026764894,65.0809 -4.6653236e-006,65.0860 -9.9895715e-006,65.0911 4.4628512e-005,65.0962 0.14296634,65.1014 0.19640939,65.1065 0.098159909,65.1116 0.14291835,65.1167 0.24108663,65.1219 0.22316824,65.1270 0.16963921,65.1321 0.22330344,65.1372 0.4197126,65.1423 0.38383833,65.1475 0.13381281,65.1526 0.098245151,65.1577 0.24116099,65.1628 0.24997735,65.1680 0.12496305,65.1731 0.15183231,65.1782 0.24995545,65.1833 0.1695485,65.1885 0.089294255,65.1936 0.08042156,65.1987 0.21438636,65.2039 0.29460317,65.2090 0.14274247,65.2141 0.12500925,65.2192 0.19647376,65.2244 0.19638655,65.2295 0.15193869,65.2346 0.33966064,65.2397 0.51785886,65.2449 0.32999483,65.2500 0.062288079,65.2551 -8.3753939e-006,65.2603 2.9972341e-006,65.2654 0.026869338,65.2705 0.1519355,65.2756 0.24106111,65.2808 0.16951278,65.2859 0.098188557,65.2910 0.116065,65.2962 0.06244966,65.3013 -1.8514165e-005,65.3064 2.287634e-005,65.3116 0.10717355,65.3167 0.25007436,65.3218 0.37503052,65.3270 0.31246358,65.3321 0.19641408,65.3372 0.089246236,65.3424 0.026738433,65.3475 -1.8147321e-005,65.3526 7.2729022e-006,65.3577 -1.0943581e-005,65.3629 3.6504331e-005,65.3680 0.14292744,65.3731 0.22325422,65.3783 0.28577706,65.3834 0.36606243,65.3886 0.26782876,65.3937 0.24104272,65.3988 0.17853549,65.4040 0.1696212,65.4091 0.098180927,65.4142 0.089278206,65.4194 0.14287387,65.4245 0.26788253,65.4296 0.24103291,65.4348 0.071390212,65.4399 -2.9794714e-006,65.4450 1.1327023e-006,65.4502 -1.551198e-006,65.4553 0.0089336438,65.4604 0.053609256,65.4656 0.12514538,65.4707 0.28580338,65.4759 0.23199479,65.4810 0.13388579,65.4861 0.33052111,65.4913 0.52682132,65.4964 0.39269453,65.5015 0.080237135,65.5067 -1.3270292e-006,65.5118 -7.9318024e-006,65.5170 3.305768e-005,65.5221 0.098347373,65.5272 0.27693808,65.5324 0.43751258,65.5375 0.42844558,65.5427 0.24095273,65.5478 0.08030688,65.5529 0.053583555,65.5581 0.098194614,65.5632 0.053604547,65.5684 0.089343011,65.5735 0.098210648,65.5786 0.089242898,65.5838 0.026725253,65.5889 -7.4886134e-006,65.5941 4.8110592e-006,65.5992 0.026828796,65.6044 0.089300744,65.6095 0.053524636,65.6146 -1.9990908e-005,65.6198 1.5463438e-005,65.6249 0.02678681,65.6301 0.026808785,65.6352 0.09828297,65.6404 0.16071483,65.6455 0.098143153,65.6507 0.0088898102,65.6558 2.1376782e-005,65.6609 0.089324169,65.6661 0.15183587,65.6712 0.25012553,65.6764 0.3750875,65.6815 0.33918801,65.6867 0.1516349,65.6918 0.026722241,65.6970 -6.3010116e-006,65.7021 6.6436282e-006,65.7073 0.16097094,65.7124 0.52702409,65.7175 0.55349946,65.7227 0.39265648,65.7278 0.20519818,65.7330 0.13394175,65.7381 0.25903499,65.7433 0.40183166,65.7484 0.29453489,65.7536 0.089176893,65.7587 -2.1688695e-005,65.7639 7.7858176e-006,65.7690 0.026803231,65.7742 0.089303315,65.7793 0.1160636,65.7845 0.089336142,65.7896 0.15176974,65.7948 0.02671727,65.7999 4.9612231e-006,65.8051 -1.7311216e-006,65.8102 1.9629692e-006,65.8154 -6.1211863e-006,65.8205 2.2523833e-005,65.8257 0.053625099,65.8308 0.10717976,65.8360 0.1339715,65.8411 0.15175501,65.8463 0.071371965,65.8514 0.071438499,65.8566 0.080312654,65.8617 -3.689048e-005,65.8669 0.008952029,65.8720 0.053605702,65.8772 0.11611056,65.8824 0.14284761,65.8875 0.089238815,65.8927 0.026759487,65.8978 0.026797159,65.9030 0.098255374,65.9081 0.14290567,65.9133 0.16964014,65.9184 0.16959427,65.9236 0.089241676,65.9287 -1.7520711e-005,65.9339 1.299059e-005,65.9391 0.026837291,65.9442 0.098316863,65.9494 0.16964091,65.9545 0.089161687,65.9597 -4.8010694e-005,65.9648 0.026862849,65.9700 0.21438117,65.9751 0.28566548,65.9803 0.15175322,65.9855 0.11608283,65.9906 0.12495723,65.9958 0.16974042,66.0009 0.31258538,66.0061 0.32134539,66.0112 0.22313605,66.0164 0.16964521,66.0216 0.17864335,66.0267 0.22319904,66.0319 0.11602471,66.0370 0.098190568,66.0422 0.053549569,66.0474 0.1250958,66.0525 0.24111804,66.0577 0.17846538,66.0628 0.062475402,66.0680 0.14290394,66.0732 0.12496252,66.0783 0.053525027,66.0835 -1.3839795e-005,66.0886 2.7459669e-006,66.0938 2.8575607e-006,66.0990 -1.4177865e-005,66.1041 5.3859014e-005,66.1093 0.11619803,66.1145 0.24110293,66.1196 0.38397714,66.1248 0.55350989,66.1299 0.45524511,66.1351 0.49117345,66.1403 0.39285192,66.1454 0.10700161,66.1506 -4.007755e-005,66.1558 1.3005506e-005,66.1609 0.008925464,66.1661 -5.777639e-007,66.1713 -3.4082982e-006,66.1764 1.4212411e-005,66.1816 0.026785266,66.1868 -1.2498124e-005,66.1919 0.026794886,66.1971 0.053570297,66.2023 0.026781095,66.2074 0.053569946,66.2126 0.053572256,66.2178 0.0089248428,66.2229 1.2148042e-005,66.2281 0.026823385,66.2333 0.053575188,66.2384 0.053567298,66.2436 0.089324817,66.2488 0.1696686,66.2539 0.34818834,66.2591 0.29458329,66.2643 0.089287922,66.2694 0.08939714,66.2746 0.22331055,66.2798 0.27674875,66.2849 0.21422064,66.2901 0.17853762,66.2953 0.098150134,66.3004 0.017824417,66.3056 0.026827332,66.3108 0.1071916,66.3160 0.16968548,66.3211 0.21427931,66.3263 0.15174708,66.3315 0.10709272,66.3366 0.03571339,66.3418 0.053573046,66.3470 0.0088851135,66.3521 2.8759625e-006,66.3573 -4.9060341e-006,66.3625 1.6749533e-005,66.3677 0.053581033,66.3728 0.026764544,66.3780 3.4530826e-006,66.3832 0.026838141,66.3884 0.098289259,66.3935 0.19647805,66.3987 0.25894293,66.4039 0.29464969,66.4091 0.29460692,66.4142 0.18739896,66.4194 0.0356513,66.4246 -4.3048417e-006,66.4297 1.8048926e-006,66.4349 -2.9145942e-006,66.4401 0.053583231,66.4453 0.16967389,66.4504 0.28581992,66.4556 0.45543584,66.4608 0.4464086,66.4660 0.29456583,66.4712 0.080255471,66.4763 0.053570073,66.4815 0.14289793,66.4867 0.1875622,66.4919 0.17856911,66.4970 0.08026804,66.5022 0.0088859461,66.5074 2.7564329e-005,66.5126 0.08041618,66.5178 0.14287554,66.5229 0.22332622,66.5281 0.39296851,66.5333 0.33020541,66.5385 0.1069678,66.5436 0.026920289,66.5488 0.24133901,66.5540 0.41072661,66.5592 0.47314811,66.5644 0.58923227,66.5695 0.52667129,66.5747 0.35708618,66.5799 0.24998662,66.5851 0.14280179,66.5903 0.0088699432,66.5954 1.8176061e-005,66.6006 0.026795927,66.6058 0.080459401,66.6110 0.28578177,66.6162 0.24993585,66.6214 0.16076538,66.6265 0.19648938,66.6317 0.19633529,66.6369 0.14283599,66.6421 0.23217775,66.6473 0.24105914,66.6525 0.21428506,66.6576 0.22324277,66.6628 0.3125003,66.6680 0.24996932,66.6732 0.23218994,66.6784 0.30355284,66.6836 0.1962942,66.6887 0.0088914605,66.6939 0.017863544,66.6991 0.026891707,66.7043 0.16082858,66.7095 0.16064405,66.7147 0.16974853,66.7199 0.5449838,66.7250 0.92858523,66.7302 0.74975407,66.7354 0.4909431,66.7406 0.29463536,66.7458 0.33038619,66.7510 0.37490293,66.7562 0.27665645,66.7614 0.098211177,66.7665 0.14291923,66.7717 0.20537488,66.7769 0.2410655,66.7821 0.19639353,66.7873 0.098166153,66.7925 0.026769567,66.7977 0.053673975,66.8029 0.21445015,66.8080 0.27680287,66.8132 0.16944298,66.8184 0.026708281,66.8236 0.089353681,66.8288 0.11605316,66.8340 0.098206297,66.8392 0.080336221,66.8444 0.053599704,66.8496 0.14287421,66.8548 0.080284759,66.8600 9.0711166e-007,66.8651 0.053620156,66.8703 0.098232664,66.8755 0.08924073,66.8807 -5.265879e-005,66.8859 6.135265e-005,66.8911 0.22335052,66.8963 0.46441641,66.9015 0.49995676,66.9067 0.25873366,66.9119 0.035668127,66.9171 0.053581573,66.9223 0.026788728,66.9275 0.098246597,66.9327 0.15179048,66.9379 0.17853773,66.9430 0.10714907,66.9482 0.18753691,66.9534 0.15176585,66.9586 0.10714557,66.9638 0.11603911,66.9690 0.026748588,66.9742 1.6502961e-006,66.9794 0.026804833,66.9846 0.14288041,66.9898 0.23236357,66.9950 0.45559025,67.0002 0.51775539,67.0054 0.33918193,67.0106 0.31245932,67.0158 0.20519052,67.0210 0.044597287,67.0262 0.089346156,67.0314 0.089239791,67.0366 0.026740612,67.0418 0.026823472,67.0470 0.14295439,67.0522 0.21433188,67.0574 0.19639994,67.0626 0.26791438,67.0678 0.43759614,67.0730 0.46423367,67.0782 0.32128838,67.0834 0.13385487,67.0886 0.080354393,67.0938 0.0803506,67.0990 0.10724998,67.1042 0.21448423,67.1094 0.28571719,67.1146 0.18728015,67.1198 0.026654731,67.1250 6.0341304e-006,67.1302 -4.3736641e-006,67.1354 0.026885659,67.1406 0.14295293,67.1458 0.142776,67.1510 0.053489093,67.1562 0.053599693,67.1614 0.10717922,67.1666 0.098158114,67.1718 0.026776755,67.1770 0.14289001,67.1822 0.16965064,67.1874 0.11608207,67.1926 0.080358557,67.1978 0.10722391,67.2030 0.16963245,67.2082 0.080232508,67.2134 -3.8142356e-005,67.2187 0.0089877546,67.2239 0.053587876,67.2291 0.026731422,67.2343 -1.4155221e-005,67.2395 4.4234707e-006,67.2447 -3.5376318e-006,67.2499 0.062556237,67.2551 0.1696973,67.2603 0.18755065,67.2655 0.21424113,67.2707 0.089181565,67.2759 0.026786236,67.2811 0.089333192,67.2863 0.19648211,67.2915 0.24111798,67.2968 0.25894529,67.3020 0.18737257,67.3072 0.053544752,67.3124 0.30363178,67.3176 0.3660256,67.3228 0.19648708,67.3280 0.22337914,67.3332 0.31252292,67.3384 0.28567445,67.3436 0.34818271,67.3489 0.24092945,67.3541 0.026716219,67.3593 0.026846884,67.3645 0.098285101,67.3697 0.20531188,67.3749 0.11600648,67.3801 0.13394487,67.3853 0.17855729,67.3905 0.053550117,67.3958 -1.986439e-006,67.4010 8.3925181e-007,67.4062 -1.3705093e-006,67.4114 4.6431533e-006,67.4166 0.053576924,67.4218 0.05356748,67.4270 -1.2406033e-005,67.4322 3.087716e-005,67.4375 0.098257437,67.4427 0.14287689,67.4479 0.15180925,67.4531 0.21448497,67.4583 0.4554956,67.4635 0.37479559,67.4687 0.1069333,67.4740 -4.3132815e-005,67.4792 0.026839212,67.4844 0.12503609,67.4896 0.12496769,67.4948 0.053545121,67.5000 0.0267627,67.5053 0.02686288,67.5105 0.18764916,67.5157 0.2499716,67.5209 0.12485499,67.5261 0.017827015,67.5313 0.053612161,67.5366 0.053531758,67.5418 0.053544529,67.5470 0.08929427,67.5522 0.02677637,67.5574 2.0929856e-005,67.5627 0.10724688,67.5679 0.33943316,67.5731 0.45533016,67.5783 0.28558132,67.5835 0.15174408,67.5888 0.089231573,67.5940 1.3629117e-005,67.5992 0.11622702,67.6044 0.33048645,67.6096 0.47315246,67.6149 0.32127899,67.6201 0.10707341,67.6253 0.026760856,67.6305 -5.8242149e-006,67.6357 2.5869674e-006,67.6410 0.0089331688,67.6462 0.053610828,67.6514 0.13396332,67.6566 0.11603486,67.6618 0.026734399,67.6671 3.9705563e-005,67.6723 0.17862883,67.6775 0.24105193,67.6827 0.14281027,67.6880 0.0088895662,67.6932 6.2282008e-005,67.6984 0.11618714,67.7036 0.18750893,67.7089 0.21424766,67.7141 0.21430056,67.7193 0.21427897,67.7245 0.14277254,67.7298 0.026729766,67.7350 -6.1118419e-007,67.7402 1.8865619e-006,67.7454 -6.9356706e-006,67.7507 0.062551335,67.7559 0.2054884,67.7611 0.39289919,67.7663 0.43738699,67.7716 0.22312216,67.7768 0.053625654,67.7820 0.089312278,67.7872 0.053498559,67.7925 -2.8056082e-005,67.7977 8.7900253e-006,67.8029 0.00893417,67.8082 0.008921965,67.8134 8.0882537e-006,67.8186 0.053608079,67.8238 0.22340652,67.8291 0.64303207,67.8343 0.66060066,67.8395 0.32125312,67.8448 0.11605656,67.8500 0.41073698,67.8552 0.64280272,67.8605 0.40172631,67.8657 0.053548444,67.8709 5.9428703e-006,67.8761 -2.7549481e-006,67.8814 5.0768399e-006,67.8866 0.026791748,67.8918 0.08934211,67.8971 0.20542736,67.9023 0.31250066,67.9075 0.34816247,67.9128 0.22318603,67.9180 0.1428899,67.9232 0.16074391,67.9285 0.14280765,67.9337 0.053541008,67.9389 0.098258421,67.9442 0.14286181,67.9494 0.14289699,67.9546 0.2321604,67.9599 0.2142183,67.9651 0.11603502,67.9703 0.053611834,67.9756 0.098221727,67.9808 0.053500969,67.9860 0.0089162681,67.9913 0.05362403,67.9965 0.098185174,68.0017 0.0089165391,68.0070 0.10718654,68.0122 0.24105726,68.0175 0.24104309,68.0227 0.089277074,68.0279 0.06254299,68.0332 0.14288671,68.0384 0.18750916,68.0436 0.19642328,68.0489 0.11600705,68.0541 0.035795592,68.0594 0.18762295,68.0646 0.19634525,68.0698 0.080239013,68.0751 -3.7827227e-005,68.0803 0.026913363,68.0855 0.16081966,68.0908 0.16959621,68.0960 0.14278251,68.1013 0.12496861,68.1065 0.13390811,68.1117 0.053530045,68.1170 0.0089422679,68.1222 0.080437578,68.1275 0.15182102,68.1327 0.089201644,68.1379 0.03569027,68.1432 0.098270081,68.1484 0.14283769,68.1537 0.080311976,68.1589 0.16074625,68.1642 0.2410586,68.1694 0.125056,68.1746 0.22336672,68.1799 0.30353233,68.1851 0.16949297,68.1904 0.098168947,68.1956 0.098211177,68.2008 0.035736602,68.2061 0.089334823,68.2113 0.15177348,68.2166 0.14283751,68.2218 0.080386914,68.2271 0.11609863,68.2323 0.14280479,68.2376 0.053518929,68.2428 0.035794735,68.2480 0.16975829,68.2533 0.22319679,68.2585 0.14275552,68.2638 0.11614493,68.2690 0.26796764,68.2743 0.22309165,68.2795 0.053437956,68.2848 0.0089370087,68.2900 0.080440357,68.2953 0.1160738,68.3005 0.062429938,68.3058 0.05357087,68.3110 0.098222099,68.3163 0.089320503,68.3215 0.17861673,68.3267 0.18746611,68.3320 0.1071067,68.3372 0.053519089,68.3425 6.0557039e-005,68.3477 0.12513892,68.3530 0.28585953,68.3582 0.45545465,68.3635 0.50004596,68.3687 0.59821719,68.3740 0.51765913,68.3792 0.24084206,68.3845 0.008859613,68.3897 1.1811645e-005,68.3950 3.08017e-006,68.4002 0.053602189,68.4055 0.16075779,68.4107 0.30358556,68.4160 0.28566578,68.4213 0.080314539,68.4265 -2.5867789e-006,68.4318 1.3703583e-006,68.4370 -2.8946854e-006,68.4423 1.0209268e-005,68.4475 0.026836272,68.4528 0.080395646,68.4580 0.089266829,68.4633 0.053519927,68.4685 0.071526662,68.4738 0.2143632,68.4790 0.28562194,68.4843 0.4196156,68.4895 0.41068462,68.4948 0.12495209,68.5001 0.026834268,68.5053 0.13396642,68.5106 0.15174302,68.5158 0.089249387,68.5211 0.026772965,68.5263 4.5896873e-006,68.5316 0.0089231227,68.5368 0.0089564715,68.5421 0.17865458,68.5474 0.31249744,68.5526 0.16955905,68.5579 -3.0864961e-005,68.5631 0.026888296,68.5684 0.16981563,68.5736 0.28574416,68.5789 0.23202655,68.5842 0.13386835,68.5894 0.098167703,68.5947 0.062511802,68.5999 0.1429427,68.6052 0.14280184,68.6104 0.053473502,68.6157 -3.5543377e-005,68.6210 0.0090181408,68.6262 0.14296472,68.6315 0.15170179,68.6367 0.0356251,68.6420 0.026793476,68.6473 0.062505953,68.6525 0.053592797,68.6578 0.098254837,68.6631 0.11603819,68.6683 0.05358218,68.6736 0.2143714,68.6788 0.29459268,68.6841 0.14280728,68.6894 0.14289775,68.6946 0.14282216,68.6999 0.026735287,68.7051 -4.1762855e-006,68.7104 1.148847e-005,68.7157 0.053646408,68.7209 0.19652821,68.7262 0.26785877,68.7315 0.16954578,68.7367 0.062463667,68.7420 0.080354139,68.7473 0.05357334,68.7525 0.080441542,68.7578 0.22331473,68.7630 0.40191308,68.7683 0.5445841,68.7736 0.33018342,68.7788 0.12493504,68.7841 0.089315735,68.7894 0.2054566,68.7946 0.27679628,68.7999 0.22319642,68.8052 0.2053179,68.8104 0.16955577,68.8157 0.098174945,68.8210 0.053605735,68.8262 0.089325003,68.8315 0.089233838,68.8368 0.0088796401,68.8420 6.5110621e-006,68.8473 -1.3613625e-006,68.8526 -1.0663383e-006,68.8579 5.627423e-006,68.8631 0.026854917,68.8684 0.12511931,68.8737 0.16959436,68.8789 0.053442296,68.8842 -2.3472987e-005,68.8895 2.4790848e-005,68.8947 0.053596534,68.9000 0.080347493,68.9053 0.089295924,68.9105 0.13404249,68.9158 0.28593326,68.9211 0.35718423,68.9264 0.24086757,68.9316 0.14272611,68.9369 0.10710705,68.9422 0.053540491,68.9474 0.0089197913,68.9527 0.026797082,68.9580 0.080362394,68.9633 0.044623513,68.9685 0.0089420304,68.9738 0.053614009,68.9791 0.12506117,68.9844 0.1785548,68.9896 0.1339816,68.9949 0.30364639,69.0002 0.27669278,69.0055 0.17854924,69.0107 0.25012153,69.0160 0.3841497,69.0213 0.553635,69.0266 0.49978822,69.0318 0.26766866,69.0371 0.16964757,69.0424 0.24111469,69.0477 0.33045939,69.0529 0.45542303,69.0582 0.32133192,69.0635 0.20523465,69.0688 0.14292225,69.0740 0.33042833,69.0793 0.25877225,69.0846 0.05347817,69.0899 0.026811738,69.0951 0.089319579,69.1004 0.1160748,69.1057 0.11608226,69.1110 0.14287831,69.1163 0.13388933,69.1215 0.035658147,69.1268 -9.8726714e-006,69.1321 8.6438286e-006,69.1374 0.053628061,69.1427 0.18754967,69.1479 0.18744814,69.1532 0.05352569,69.1585 0.080441408,69.1638 0.23217285,69.1691 0.15170392,69.1743 0.035664119,69.1796 2.5696838e-005,69.1849 0.05363778,69.1902 0.089285672,69.1955 0.080319501,69.2007 0.14286758,69.2060 0.16964526,69.2113 0.080301426,69.2166 1.1230712e-005,69.2219 0.089412197,69.2272 0.21432717,69.2324 0.16060646,69.2377 0.026682798,69.2430 0.017999975,69.2483 0.31273344,69.2536 0.41970173,69.2589 0.34803373,69.2641 0.071211971,69.2694 -8.9773594e-006,69.2747 0.026798893,69.2800 0.053644296,69.2853 0.19649199,69.2906 0.18746066,69.2958 0.21434332,69.3011 0.38394454,69.3064 0.30348086,69.3117 0.12496128,69.3170 0.053545844,69.3223 0.053583425,69.3276 0.12505692,69.3328 0.24112873,69.3381 0.38395426,69.3434 0.38390607,69.3487 0.27676067,69.3540 0.21426447,69.3593 0.18744807,69.3646 0.11605252,69.3699 0.098228402,69.3751 0.098210581,69.3804 0.1697488,69.3857 0.36610818,69.3910 0.2498996,69.3963 0.13387035,69.4016 0.080382451,69.4069 0.16970995,69.4122 0.20532921,69.4175 0.12496215,69.4228 0.098192833,69.4280 0.053602159,69.4333 0.089296415,69.4386 0.053536605,69.4439 0.12512693,69.4492 0.28580704,69.4545 0.30351394,69.4598 0.19631524,69.4651 0.053481188,69.4704 0.0089430492,69.4757 0.053683322,69.4810 0.14294882,69.4862 0.14274924,69.4915 0.053517785,69.4968 0.14295916,69.5021 0.3036043,69.5074 0.29457569,69.5127 0.12489531,69.5180 0.026786586,69.5233 0.089308493,69.5286 0.053528808,69.5339 0.026840983,69.5392 0.14296351,69.5445 0.22324929,69.5498 0.27672887,69.5551 0.21422935,69.5604 0.20538379,69.5657 0.20535454,69.5710 0.20534158,69.5763 0.18749805,69.5815 0.11603338,69.5868 0.12506159,69.5921 0.26792437,69.5974 0.25002649,69.6027 0.24103804,69.6080 0.1248861,69.6133 0.10713679,69.6186 0.16073903,69.6239 0.15176964,69.6292 0.09818922,69.6345 0.053535372,69.6398 -1.7209039e-005,69.6451 0.008941981,69.6504 0.026780266,69.6557 0.0089369165,69.6610 0.062518619,69.6663 0.16980197,69.6716 0.34843224,69.6769 0.3659614,69.6822 0.1693933,69.6875 0.02672253,69.6928 2.3542092e-005,69.6981 0.026782678,69.7034 -1.1444934e-005,69.7087 0.0089649586,69.7140 0.089323752,69.7193 0.089251682,69.7246 0.02676386,69.7299 0.080425143,69.7352 0.26793095,69.7405 0.2945869,69.7458 0.10708344,69.7511 0.10721833,69.7564 0.26791462,69.7617 0.22320636,69.7670 0.12495133,69.7723 0.053481083,69.7776 -3.3462671e-005,69.7830 1.2196465e-005,69.7883 0.0089223208,69.7936 0.026810499,69.7989 0.17861782,69.8042 0.23213363,69.8095 0.098176785,69.8148 0.02676481,69.8201 7.2667319e-007,69.8254 0.05363794,69.8307 0.16970477,69.8360 0.17855875,69.8413 0.16962805,69.8466 0.20537154,69.8519 0.28572658,69.8572 0.28569368,69.8625 0.2053311,69.8678 0.14284043,69.8731 0.071401186,69.8785 0.017833823,69.8838 0.02677572,69.8891 0.0089252358,69.8944 0.026853677,69.8997 0.14299798,69.9050 0.27688107,69.9103 0.35714671,69.9156 0.36599332,69.9209 0.26779875,69.9262 0.19648793,69.9315 0.22320078,69.9368 0.11591709,69.9422 0.062431395,69.9475 0.089297123,69.9528 0.026820701,69.9581 0.089307606,69.9634 0.06245153,69.9687 0.026782606,69.9740 0.16075771,69.9793 0.24999897,69.9846 0.14280692,69.9900 0.053610798,69.9953 0.25013545,70.0006 0.28568113,70.0059 0.089174993,70.0112 0.053618904,70.0165 0.14292565,70.0218 0.14277883,70.0271 0.053561538,70.0325 0.178738,70.0378 0.30354267,70.0431 0.12482369,70.0484 -2.5359859e-005,70.0537 0.026805613,70.0590 0.053638052,70.0643 0.14293385,70.0697 0.15176345,70.0750 0.16958489,70.0803 0.14280209,70.0856 0.035696391,70.0909 0.098291613,70.0962 0.32153049,70.1016 0.41962814,70.1069 0.28560311,70.1122 0.035647463,70.1175 4.2368492e-006,70.1228 0.026807446,70.1281 0.10719699,70.1335 0.17856324,70.1388 0.14294226,70.1441 0.26790801,70.1494 0.18736959,70.1547 0.026719077,70.1600 0.05355987,70.1654 0.026793135,70.1707 0.026817193,70.1760 0.16971707,70.1813 0.37515822,70.1866 0.52686203,70.1920 0.50885779,70.1973 0.44636792,70.2026 0.33923927,70.2079 0.16954622,70.2132 0.026720697,70.2186 0.062590197,70.2239 0.24112312,70.2292 0.18741105,70.2345 0.035655811,70.2398 7.6647285e-007,70.2452 -2.9455955e-006,70.2505 1.101689e-005,70.2558 0.053629458,70.2611 0.14287581,70.2664 0.089218102,70.2718 0.0089352252,70.2771 0.062606335,70.2824 0.16964152,70.2877 0.16962895,70.2931 0.20532522,70.2984 0.080298305,70.3037 0.16964109,70.3090 0.14283839,70.3144 0.053566933,70.3197 4.9016057e-006,70.3250 0.0089289946,70.3303 -6.6419716e-006,70.3357 0.026790334,70.3410 0.14287712,70.3463 0.16073957,70.3516 0.1517965,70.3570 0.15176819,70.3623 0.080320232,70.3676 2.3203211e-006,70.3729 0.071524166,70.3783 0.20542787,70.3836 0.21433522,70.3889 0.21422239,70.3942 0.089196391,70.3996 0.11608001,70.4049 0.098183952,70.4102 0.053537391,70.4155 -1.9387455e-005,70.4209 9.932256e-006,70.4262 0.053638909,70.4315 0.17864302,70.4369 0.16968478,70.4422 0.20540372,70.4475 0.30361885,70.4528 0.32135469,70.4582 0.1605698,70.4635 0.053518686,70.4688 -1.1817107e-005,70.4742 5.1312718e-006,70.4795 0.0089218812,70.4848 0.026815398,70.4902 0.062493306,70.4955 0.02680574,70.5008 0.08940547,70.5062 0.16072546,70.5115 0.10701741,70.5168 -5.1000716e-005,70.5221 0.026809702,70.5275 0.053593513,70.5328 0.10712674,70.5381 0.026806423,70.5435 0.14292002,70.5488 0.14279875,70.5541 0.053577427,70.5595 0.10729589,70.5648 0.25904208,70.5701 0.31239119,70.5755 0.16056207,70.5808 0.053563245,70.5861 0.053584196,70.5915 0.116144,70.5968 0.24115004,70.6021 0.31256658,70.6075 0.4196201,70.6128 0.30341503,70.6182 0.10705869,70.6235 0.026757056,70.6288 4.7156307e-005,70.6342 0.089351997,70.6395 0.098168537,70.6448 0.026729824,70.6502 0.026845634,70.6555 0.14289817,70.6608 0.1160304,70.6662 0.098285533,70.6715 0.19653869,70.6769 0.29469681,70.6822 0.35709852,70.6875 0.24985752,70.6929 0.089224026,70.6982 0.089300312,70.7036 0.098204017,70.7089 0.053530734,70.7142 -1.3185993e-005,70.7196 0.026851166,70.7249 0.14288652,70.7302 0.15173879,70.7356 0.098176457,70.7409 -1.1848913e-005,70.7463 3.3753602e-006,70.7516 -1.6515625e-006,70.7569 0.0089498758,70.7623 0.053594977,70.7676 0.05354486,70.7730 0.026791481,70.7783 0.12505059,70.7837 0.29480931,70.7890 0.55377173,70.7943 0.51778793,70.7997 0.29458737,70.8050 0.28566611,70.8104 0.16052642,70.8157 0.026695291,70.8211 0.026918154,70.8264 0.27699599,70.8317 0.46430305,70.8371 0.37479517,70.8424 0.080224611,70.8478 0.053612042,70.8531 0.098230615,70.8585 0.089247741,70.8638 0.0446853,70.8692 0.16079454,70.8745 0.15179197,70.8798 0.11597304,70.8852 -7.7946977e-005,70.8905 2.0840138e-005,70.8959 -5.4067468e-006,70.9012 7.8496004e-007,70.9066 2.2676304e-006,70.9119 -9.8564878e-006,70.9173 3.7161652e-005,70.9226 0.10723721,70.9280 0.18749091,70.9333 0.10708462,70.9387 0.053599592,70.9440 0.080348358,70.9493 0.035649668,70.9547 0.0089332629,70.9600 0.080435015,70.9654 0.16072674,70.9707 0.098148592,70.9761 0.053579275,70.9814 0.14291283,70.9868 0.25892386,70.9921 0.29460087,70.9975 0.17856841,71.0028 0.080351047,71.0082 0.12496345,71.0135 0.1607147,71.0189 0.19645151,71.0242 0.14284483,71.0296 0.02676498,71.0349 -2.7560818e-006,71.0403 2.5911252e-006,71.0456 -7.6088772e-006,71.0510 2.7846836e-005,71.0564 0.026793364,71.0617 0.0089064073,71.0671 0.053609651,71.0724 0.080408648,71.0778 0.098244175,71.0831 0.089208744,71.0885 -6.4981497e-005,71.0938 2.4353752e-005,71.0992 0.089293852,71.1045 0.13397977,71.1099 0.21435341,71.1152 0.2589125,71.1206 0.16955826,71.1259 0.035689041,71.1313 0.035783879,71.1367 0.11608616,71.1420 0.089229047,71.1474 0.026752938,71.1527 -8.032689e-006,71.1581 7.5210514e-006,71.1634 0.026804602,71.1688 0.053572085,71.1741 0.053640962,71.1795 0.16983533,71.1849 0.41977087,71.1902 0.5087983,71.1956 0.28553089,71.2009 0.12493032,71.2063 0.026780365,71.2116 0.053580645,71.2170 0.026754105,71.2224 3.550545e-006,71.2277 0.026806619,71.2331 0.053560443,71.2384 0.026766242,71.2438 1.2659858e-005,71.2492 0.053638998,71.2545 0.22338234,71.2599 0.50005633,71.2652 0.42844287,71.2706 0.21417122,71.2760 0.053527765,71.2813 0.026778793,71.2867 -1.4561877e-005,71.2920 2.2036775e-005,71.2974 0.11611106,71.3028 0.15178032,71.3081 0.062461656,71.3135 0.00893116,71.3188 0.053607207,71.3242 0.098233655,71.3296 0.089238942,71.3349 -1.644252e-005,71.3403 0.089335985,71.3457 0.16071828,71.3510 0.14285396,71.3564 0.08044143,71.3618 0.14291431,71.3671 0.11600125,71.3725 0.053469505,71.3778 -2.935281e-005,71.3832 -1.4336309e-005,71.3886 8.6709151e-005,71.3939 0.16981134,71.3993 0.24997,71.4047 0.14271535,71.4100 0.026724964,71.4154 0.026807401,71.4208 0.053560887,71.4261 0.026806157,71.4315 0.089372106,71.4369 0.18754444,71.4422 0.28567517,71.4476 0.29465437,71.4530 0.23212634,71.4583 0.10708079,71.4637 0.080348812,71.4691 0.098283291,71.4744 0.17856233,71.4798 0.080263719,71.4852 0.062568024,71.4905 0.23216011,71.4959 0.2231511,71.5013 0.13390544,71.5066 0.026778098,71.5120 0.0089174453,71.5174 9.6631247e-006,71.5228 0.035738144,71.5281 0.035684686,71.5335 0.0089612696,71.5389 0.1697869,71.5442 0.33931807,71.5496 0.23200628,71.5550 0.026704011,71.5603 5.8633632e-006,71.5657 -1.1769199e-006,71.5711 -1.1563409e-006,71.5765 5.8029764e-006,71.5818 0.026853288,71.5872 0.098273568,71.5926 0.098154984,71.5979 0.053544667,71.6033 0.098222867,71.6087 0.05355477,71.6141 0.062573306,71.6194 0.18759342,71.6248 0.33036858,71.6302 0.38388634,71.6356 0.24989404,71.6409 0.035642955,71.6463 4.2307361e-006,71.6517 0.03580907,71.6571 0.19658379,71.6624 0.2857067,71.6678 0.17840745,71.6732 0.035632215,71.6786 0.053649873,71.6839 0.16077316,71.6893 0.16065912,71.6947 0.080288135,71.7001 0.026772451,71.7054 8.0950495e-006,71.7108 0.026794882,71.7162 0.053582858,71.7216 0.053544454,71.7269 0.044793427,71.7323 0.32153419,71.7377 0.24092425,71.7431 0.089259185,71.7485 0.098202072,71.7538 0.053509973,71.7592 0.008921043,71.7646 9.5237425e-007,71.7700 -1.7259683e-006,71.7754 5.9520025e-006,71.7807 0.026851507,71.7861 0.098272428,71.7915 0.15172847,71.7969 0.080290452,71.8022 -4.9756959e-006,71.8076 0.0089367721,71.8130 0.098308615,71.8184 0.29472277,71.8238 0.30353171,71.8292 0.21419941,71.8345 0.053524934,71.8399 0.053582575,71.8453 0.053558294,71.8507 -9.0942985e-006,71.8561 -9.4330164e-007,71.8614 1.2869569e-005,71.8668 0.14287172,71.8722 0.2232476,71.8776 0.20539072,71.8830 0.12507358,71.8884 0.23218717,71.8937 0.24105887,71.8991 0.3393057,71.9045 0.36598185,71.9099 0.13381582,71.9153 -2.1252976e-005,71.9207 1.658389e-005,71.9260 0.026799399,71.9314 0.026773082,71.9368 -2.1924618e-005,71.9422 4.1648895e-005,71.9476 0.14299749,71.9530 0.31252247,71.9584 0.22314407,71.9637 0.15183525,71.9691 0.16974369,71.9745 0.27674538,71.9799 0.19627145,71.9853 0.089302413,71.9907 0.27691633,71.9961 0.38391089,72.0015 0.23206083,72.0068 0.21420181,72.0122 0.16067505,72.0176 0.31252387,72.0230 0.18751958,72.0284 0.10714222,72.0338 0.026750188,72.0392 -1.0829185e-005,72.0446 2.9030339e-006,72.0500 -7.8201117e-007,72.0553 2.2476029e-007,72.0607 -1.1696773e-007,72.0661 2.4311242e-007,72.0715 -8.5555149e-007,72.0769 3.1793684e-006,72.0823 0.02679023,72.0877 0.026780842,72.0931 -1.3984802e-006,72.0985 -5.9063318e-006,72.1039 0.0089674154,72.1092 0.12510656,72.1146 0.24111332,72.1200 0.2410965,72.1254 0.24102454,72.1308 0.098077826,72.1362 -2.3179349e-005,72.1416 0.080436394,72.1470 0.19647895,72.1524 0.17849658,72.1578 0.0088607688,72.1632 3.3711676e-005,72.1686 0.026780466,72.1740 -1.2911571e-005,72.1794 0.080437794,72.1848 0.18748938,72.1901 0.053500392,72.1955 -4.1690787e-006,72.2009 7.6547085e-006,72.2063 0.026856249,72.2117 0.098285615,72.2171 0.17855348,72.2225 0.15174927,72.2279 0.11601813,72.2333 0.026740642,72.2387 1.5633153e-005,72.2441 0.053599142,72.2495 0.089288302,72.2549 0.10713886,72.2603 0.24109809,72.2657 0.35714316,72.2711 0.17852218,72.2765 -1.4787135e-005,72.2819 0.026785636,72.2873 0.053640228,72.2927 0.21441831,72.2981 0.2856985,72.3035 0.12485604,72.3089 -4.5824512e-005,72.3143 0.026861088,72.3197 0.089339651,72.3251 0.089210458,72.3305 -6.2757848e-005,72.3359 1.7134726e-005,72.3413 -5.7757402e-006,72.3467 5.9671961e-006,72.3521 0.026810329,72.3575 0.053551976,72.3629 0.035750281,72.3683 0.14305218,72.3737 0.31261954,72.3791 0.31238312,72.3845 0.1694869,72.3899 0.098187424,72.3953 0.11606625,72.4007 0.053521812,72.4061 0.026851606,72.4115 0.14292631,72.4169 0.12493294,72.4223 0.026724603,72.4277 -1.5338956e-005,72.4331 3.9285414e-006,72.4385 -3.7381611e-007,72.4439 -2.433871e-006,72.4493 1.0110286e-005,72.4547 0.026799971,72.4601 0.026770774,72.4655 -6.7699111e-006,72.4709 0.026817085,72.4763 0.098260775,72.4818 0.15179805,72.4872 0.13391998,72.4926 0.11611515,72.4980 0.16074598,72.5034 0.1427937,72.5088 0.062433522,72.5142 0.053566523,72.5196 0.053561378,72.5250 -2.0674563e-005,72.5304 2.7008466e-005,72.5358 0.053601984,72.5412 0.053539935,72.5466 -2.2503502e-005,72.5520 0.035746485,72.5575 0.18751751,72.5629 0.26785669,72.5683 0.19645803,72.5737 0.15184878,72.5791 0.23216341,72.5845 0.25003621,72.5899 0.30355546,72.5953 0.17848124,72.6007 0.14283575,72.6061 0.15177004,72.6115 0.089247867,72.6170 0.026814586,72.6224 0.14289086,72.6278 0.19645326,72.6332 0.24107917,72.6386 0.14290087,72.6440 0.1874861,72.6494 0.09810859,72.6548 0.026760945,72.6602 0.053568918,72.6657 0.14286581,72.6711 0.14284922,72.6765 0.053570326,72.6819 0.053574979,72.6873 0.14290383,72.6927 0.28588173,72.6981 0.33045807,72.7036 0.26771587,72.7090 0.16058062,72.7144 0.16964586,72.7198 0.16969495,72.7252 0.26791874,72.7306 0.45532951,72.7360 0.45527419,72.7415 0.24996439,72.7469 0.098201752,72.7523 -8.4007124e-006,72.7577 4.1662038e-006,72.7631 0.0089223562,72.7685 2.0694522e-005,72.7740 0.080426395,72.7794 0.20540038,72.7848 0.25888827,72.7902 0.20533141,72.7956 0.18750909,72.8010 0.11608182,72.8065 0.12500079,72.8119 0.089243099,72.8173 0.026745606,72.8227 1.3776772e-005,72.8281 0.053613443,72.8335 0.098240897,72.8390 0.080324754,72.8444 0.026796043,72.8498 0.14302911,72.8552 0.35715863,72.8606 0.27659658,72.8661 0.026753586,72.8715 0.14300121,72.8769 0.30363676,72.8823 0.24991904,72.8877 0.10701922,72.8932 0.008922806,72.8986 0.13405769,72.9040 0.26788801,72.9094 0.18739106,72.9148 0.053523473,72.9203 0.10724603,72.9257 0.27684656,72.9311 0.26781815,72.9365 0.18742119,72.9420 0.053510193,72.9474 0.026794942,72.9528 0.053615633,72.9582 0.089294255,72.9637 0.080330394,72.9691 0.12503903,72.9745 0.20537896,72.9799 0.13387026,72.9853 0.053531352,72.9908 0.026782202,72.9962 -2.205238e-005,73.0016 0.0089866081,73.0070 0.089356765,73.0125 0.071407095,73.0179 0.044577334,73.0233 -3.7704529e-005,73.0287 1.5998306e-005,73.0342 0.062674597,73.0396 0.29487294,73.0450 0.46429017,73.0505 0.446271,73.0559 0.31244305,73.0613 0.3482677,73.0667 0.37500378,73.0722 0.32137555,73.0776 0.2231089,73.0830 0.1249315,73.0884 0.11605519,73.0939 0.14284807,73.0993 0.089287557,73.1047 0.026804348,73.1102 0.053577133,73.1156 0.053586632,73.1210 0.089312173,73.1264 0.098198883,73.1319 0.053528279,73.1373 -2.3702391e-005,73.1427 2.2831173e-005,73.1482 0.053649314,73.1536 0.16968329,73.1590 0.16962311,73.1645 0.1160631,73.1699 0.089248069,73.1753 0.053568374,73.1808 0.089344561,73.1862 0.098136522,73.1916 -3.1683354e-005,73.1971 0.08944501,73.2025 0.22329991,73.2079 0.21420883,73.2133 0.089165032,73.2188 0.026747936,73.2242 0.02676809,73.2296 0.026835468,73.2351 0.2323323,73.2405 0.46435258,73.2459 0.36594012,73.2514 0.1695375,73.2568 0.098218374,73.2623 0.1160445,73.2677 0.026733652,73.2731 0.026798561,73.2786 0.053555906,73.2840 0.06261833,73.2894 0.28588051,73.2949 0.32138371,73.3003 0.15161838,73.3057 0.0088489158,73.3112 7.7863642e-006,73.3166 1.7867666e-005,73.3220 0.09832184,73.3275 0.33045715,73.3329 0.42857045,73.3384 0.29456633,73.3438 0.2233251,73.3492 0.43757823,73.3547 0.3302066,73.3601 0.22328022,73.3655 0.28584141,73.3710 0.28555247,73.3764 0.089092322,73.3819 -3.1811545e-005,73.3873 0.0089785736,73.3927 0.089394577,73.3982 0.18757167,73.4036 0.17845626,73.4091 0.026672518,73.4145 1.0735826e-005,73.4199 0.0089441091,73.4254 0.026795896,73.4308 0.035727676,73.4363 0.098223977,73.4417 0.098221257,73.4471 0.16079152,73.4526 0.34830475,73.4580 0.43744197,73.4635 0.20522203,73.4689 0.026834955,73.4744 0.15194099,73.4798 0.29464421,73.4852 0.26776499,73.4907 0.18745665,73.4961 0.15176019,73.5016 0.089242771,73.5070 0.026754973,73.5125 -1.0238467e-005,73.5179 1.8490358e-005,73.5233 0.026782149,73.5288 -4.3229797e-006,73.5342 0.026838794,73.5397 0.11621875,73.5451 0.30387384,73.5506 0.535833,73.5560 0.53552049,73.5615 0.42838043,73.5669 0.31235591,73.5724 0.10708217,73.5778 0.089306079,73.5832 0.11611559,73.5887 0.15183212,73.5941 0.14278851,73.5996 0.089363031,73.6050 0.22334018,73.6105 0.21417788,73.6159 0.089142837,73.6214 -3.9253642e-005,73.6268 0.026819427,73.6323 0.089300103,73.6377 0.089271173,73.6432 0.053571619,73.6486 0.089334771,73.6541 0.1518255,73.6595 0.14292039,73.6650 0.21441843,73.6704 0.31250644,73.6759 0.27667755,73.6813 0.25887516,73.6868 0.24999686,73.6922 0.22317709,73.6977 0.17854413,73.7031 0.25003478,73.7086 0.24103497,73.7140 0.080328092,73.7195 0.053541966,73.7249 -3.6049318e-005,73.7304 0.026799919,73.7358 0.053569146,73.7413 0.026780592,73.7467 4.2667266e-006,73.7522 -2.0174162e-005,73.7576 7.6436765e-005,73.7631 0.17880003,73.7685 0.36615446,73.7740 0.31231862,73.7795 0.089111395,73.7849 -1.4926721e-005,73.7904 0.026793232,73.7958 -1.5160127e-005,73.8013 0.035852801,73.8067 0.22338246,73.8122 0.32143134,73.8176 0.24982452,73.8231 0.080253519,73.8285 0.14288306,73.8340 0.089246802,73.8395 0.02679372,73.8449 0.062564023,73.8504 0.14284803,73.8558 0.080292471,73.8613 -1.1721563e-005,73.8667 2.2888505e-006,73.8722 2.5674856e-006,73.8777 -1.2560153e-005,73.8831 0.026886364,73.8886 0.30374661,73.8940 0.45533046,73.8995 0.31244144,73.9049 0.19644961,73.9104 0.14275682,73.9159 0.035615001,73.9213 -3.2158084e-006,73.9268 3.4897482e-006,73.9322 -1.0743881e-005,73.9377 3.9489183e-005,73.9432 0.098346137,73.9486 0.23214544,73.9541 0.14275362,73.9595 0.080395162,73.9650 0.16970265,73.9705 0.23211333,73.9759 0.16065165,73.9814 0.080332451,73.9868 0.080379345,73.9923 0.11610516,73.9978 0.16975819,74.0032 0.2500276,74.0087 0.15164094,74.0142 0.053486429,74.0196 0.026779966,74.0251 0.0089231515,74.0305 -1.1730752e-006,74.0360 5.8137675e-007,74.0415 -1.1524304e-006,74.0469 4.0286632e-006,74.0524 0.08038459,74.0579 0.18750648,74.0633 0.11606104,74.0688 0.053588677,74.0743 0.12499493,74.0797 0.16069542,74.0852 0.08927159,74.0907 -5.3033327e-006,74.0961 0.026810205,74.1016 0.089303389,74.1070 0.089267373,74.1125 0.026764493,74.1180 0.026812825,74.1234 0.098223396,74.1289 0.053541578,74.1344 0.0089206425,74.1398 -6.3894363e-006,74.1453 2.1979311e-005,74.1508 0.053592626,74.1562 0.053567261,74.1617 0.053640865,74.1672 0.16089369,74.1727 0.34826204,74.1781 0.36594683,74.1836 0.27680328,74.1891 0.44653487,74.1945 0.52672678,74.2000 0.33021256,74.2055 0.17864458,74.2109 0.23227552,74.2164 0.21419629,74.2219 0.1158994,74.2273 0.035625972,74.2328 6.2103783e-005,74.2383 0.098339193,74.2438 0.16965003,74.2492 0.16061196,74.2547 0.12497518,74.2602 0.14288734,74.2656 0.089225367,74.2711 0.0089456514,74.2766 0.089356147,74.2821 0.10713172,74.2875 0.080301881,74.2930 0.0088791586,74.2985 0.026848273,74.3040 0.14298238,74.3094 0.20531105,74.3149 0.080266468,74.3204 0.080434367,74.3258 0.14288415,74.3313 0.098111935,74.3368 0.0088929553,74.3423 0.02677995,74.3477 3.0779032e-005,74.3532 0.098313808,74.3587 0.16969164,74.3642 0.19646332,74.3696 0.25008217,74.3751 0.35721827,74.3806 0.35707673,74.3861 0.22304586,74.3915 0.12496088,74.3970 0.16960552,74.4025 0.053560268,74.4080 0.089362755,74.4135 0.098175146,74.4189 0.053525649,74.4244 0.053602304,74.4299 0.098229669,74.4354 0.080319822,74.4408 0.089327775,74.4463 0.1785655,74.4518 0.1160563,74.4573 0.14284022,74.4628 0.035659894,74.4682 0.026781887,74.4737 1.3330741e-005,74.4792 0.026778063,74.4847 1.7214619e-005,74.4902 0.053641308,74.4956 0.098255537,74.5011 0.11601756,74.5066 0.053525172,74.5121 0.1071649,74.5176 0.18750443,74.5230 0.27680376,74.5285 0.30366251,74.5340 0.38401985,74.5395 0.37496072,74.5450 0.25884923,74.5504 0.16062915,74.5559 0.053560823,74.5614 0.10718689,74.5669 0.12499813,74.5724 0.19645984,74.5779 0.27679697,74.5833 0.21426156,74.5888 0.19642933,74.5943 0.16073754,74.5998 0.16961989,74.6053 0.089207016,74.6108 0.008897109,74.6163 6.1532751e-006,74.6217 0.026774721,74.6272 0.026825627,74.6327 0.062595882,74.6382 0.14285348,74.6437 0.12495027,74.6492 0.080354355,74.6546 0.053552892,74.6601 0.026744533,74.6656 -1.5486137e-005,74.6711 4.7416338e-006,74.6766 -3.4792995e-006,74.6821 9.1760057e-006,74.6876 0.035784338,74.6931 0.13398114,74.6985 0.16958871,74.7040 0.12495059,74.7095 0.09820576,74.7150 0.026757361,74.7205 5.2746182e-005,74.7260 0.17870916,74.7315 0.29463187,74.7370 0.14274125,74.7425 0.02672703,74.7479 0.0089679966,74.7534 0.098332599,74.7589 0.16961683,74.7644 0.062388986,74.7699 -2.0402569e-005,74.7754 0.035780799,74.7809 0.15187441,74.7864 0.16959731,74.7919 0.080296159,74.7974 0.05353415,74.8028 2.9903105e-005,74.8083 0.053623106,74.8138 0.21426083,74.8193 0.33036038,74.8248 0.39284533,74.8303 0.18745807,74.8358 0.062520936,74.8413 0.089384578,74.8468 0.1875312,74.8523 0.29473162,74.8578 0.42863062,74.8633 0.34812382,74.8688 0.30353907,74.8743 0.23214026,74.8797 0.23212789,74.8852 0.26783842,74.8907 0.21423073,74.8962 0.098141894,74.9017 0.053624112,74.9072 0.19660497,74.9127 0.32138535,74.9182 0.14268698,74.9237 0.10714073,74.9292 0.18760625,74.9347 0.30369574,74.9402 0.36608034,74.9457 0.27667469,74.9512 0.15171599,74.9567 0.15178277,74.9622 0.15175702,74.9677 0.05352474,74.9732 0.026835429,74.9787 0.098267771,74.9842 0.098189667,74.9897 0.10722001,74.9952 0.1607724,75.0007 0.16964619,75.0062 0.24992467,75.0117 0.14275688,75.0172 0.080371849,75.0227 0.089307323,75.0282 0.08923661,75.0337 0.0088740541,75.0392 1.237295e-005,75.0447 0.035741217,75.0502 0.11611235,75.0557 0.14284159,75.0612 0.053523861,75.0667 -1.6989708e-005,75.0722 0.026898874,75.0777 0.16081287,75.0832 0.16954546,75.0887 0.22318576,75.0942 0.29474401,75.0997 0.32150179,75.1052 0.27678424,75.1107 0.1874278,75.1162 0.15169717,75.1217 0.15179399,75.1272 0.20536362,75.1327 0.11599983,75.1382 0.05357942,75.1437 0.053638138,75.1492 0.1071324,75.1547 0.089225411,75.1602 0.026748883,75.1657 1.216155e-005,75.1712 0.053578895,75.1767 0.0803416,75.1822 0.16084664,75.1877 0.38406679,75.1933 0.43745604,75.1988 0.294516,75.2043 0.11611708,75.2098 0.25911885,75.2153 0.36601925,75.2208 0.23196435,75.2263 0.16071494,75.2318 0.25010625,75.2373 0.39289328,75.2428 0.40174392,75.2483 0.33027896,75.2538 0.15168117,75.2593 -3.6202571e-005,75.2648 0.026846616,75.2704 0.14294219,75.2759 0.21426614,75.2814 0.098116823,75.2869 -2.7499267e-005,75.2924 0.053668004,75.2979 0.27686125,75.3034 0.37502441,75.3089 0.48212811,75.3144 0.40170425,75.3199 0.20529118,75.3255 0.035696883,75.3310 0.026789607,75.3365 0.0089129796,75.3420 4.3381528e-006,75.3475 0.026834678,75.3530 0.089326449,75.3585 0.08924561,75.3640 0.026733221,75.3695 9.3132403e-006,75.3751 0.053603671,75.3806 0.062481649,75.3861 0.0089025171,75.3916 2.6643852e-006,75.3971 -3.2325941e-006,75.4026 0.035757102,75.4081 0.098256685,75.4137 0.098196633,75.4192 0.062466644,75.4247 0.035722967,75.4302 0.098304428,75.4357 0.20537047,75.4412 0.17856169,75.4467 0.14285003,75.4523 0.10707665,75.4578 0.089244947,75.4633 0.062561505,75.4688 0.12505929,75.4743 0.12498236,75.4798 0.18754552,75.4853 0.24114624,75.4909 0.3035526,75.4964 0.23203036,75.5019 0.10707252,75.5074 0.1429057,75.5129 0.26795715,75.5185 0.29460594,75.5240 0.14277843,75.5295 0.12505935,75.5350 0.18749721,75.5405 0.098108955,75.5460 0.053640578,75.5516 0.18765886,75.5571 0.22314548,75.5626 0.10701228,75.5681 0.10720155,75.5736 0.15181234,75.5792 0.09811531,75.5847 0.0088818017,75.5902 0.0089555383,75.5957 0.062519237,75.6012 0.080366418,75.6068 0.12501013,75.6123 0.14290722,75.6178 0.19647564,75.6233 0.19644432,75.6288 0.17847438,75.6344 0.035668645,75.6399 0.14296977,75.6454 0.2678881,75.6509 0.23205157,75.6565 0.053495515,75.6620 0.026817882,75.6675 0.08933749,75.6730 0.16963063,75.6786 0.15179472,75.6841 0.16961925,75.6896 0.02671982,75.6951 2.4529559e-006,75.7006 -1.5280123e-006,75.7062 0.053666271,75.7117 0.17865109,75.7172 0.14276765,75.7227 0.035628416,75.7283 1.7647713e-005,75.7338 0.11614152,75.7393 0.25898197,75.7448 0.21423028,75.7504 0.053493459,75.7559 -8.9515515e-006,75.7614 8.5375686e-006,75.7670 0.026814839,75.7725 0.080386318,75.7780 0.15184219,75.7835 0.27680996,75.7891 0.2320859,75.7946 0.12502374,75.8001 0.24116731,75.8056 0.29465342,75.8112 0.33044949,75.8167 0.46433982,75.8222 0.43758887,75.8278 0.44645619,75.8333 0.3122806,75.8388 0.1962979,75.8444 0.12494821,75.8499 0.080327027,75.8554 0.053562868,75.8609 0.053562868,75.8665 0.026766783,75.8720 0.026825156,75.8775 0.098288648,75.8831 0.12495152,75.8886 0.026706636,75.8941 1.5628469e-006,75.8997 -2.0246855e-006,75.9052 6.536347e-006,75.9107 0.053582523,75.9163 0.11608716,75.9218 0.25028268,75.9273 0.62533987,75.9329 0.65167809,75.9384 0.32104722,75.9439 0.026604768,75.9495 2.4588862e-005,75.9550 0.026784251,75.9605 0.03574913,75.9661 0.14292565,75.9716 0.21428239,75.9771 0.15178366,75.9827 0.15177326,75.9882 0.10709939,75.9937 0.053562336,75.9993 0.026793581,76.0048 0.044637173,76.0103 0.053597938,76.0159 0.22345361,76.0214 0.55379325,76.0269 0.53550935,76.0325 0.16042161,76.0380 -4.1747982e-005,76.0435 1.1159277e-005,76.0491 -2.885587e-006,76.0546 3.8209029e-007,76.0602 1.3576129e-006,76.0657 -5.8131054e-006,76.0712 2.1896689e-005,76.0768 0.080377616,76.0823 0.098204993,76.0879 0.062488291,76.0934 0.017856294,76.0989 0.035771571,76.1045 0.098295741,76.1100 0.14286141,76.1155 0.11599537,76.1211 0.062436167,76.1266 0.026810125,76.1322 0.11619163,76.1377 0.22320275,76.1432 0.11601449,76.1488 0.14291517,76.1543 0.16968776,76.1599 0.14274207,76.1654 0.026704405,76.1710 0.08043132,76.1765 0.12500933,76.1820 0.1428542,76.1876 0.22323011,76.1931 0.22322872,76.1987 0.15176244,76.2042 0.080320083,76.2097 0.035689957,76.2153 0.017843697,76.2208 0.026791601,76.2264 0.026779652,76.2319 0.080389507,76.2375 0.26791325,76.2430 0.35714009,76.2486 0.23211399,76.2541 0.11603252,76.2596 0.026794389,76.2652 0.11618832,76.2707 0.19648036,76.2763 0.16064036,76.2818 0.1696308,76.2874 0.23212342,76.2929 0.11598519,76.2985 -2.2913182e-005,76.3040 6.3340508e-006,76.3096 -2.4211563e-006,76.3151 3.3503493e-006,76.3206 0.026870748,76.3262 0.11615939,76.3317 0.12493866,76.3373 0.04454584,76.3428 -2.2300637e-005,76.3484 0.02684541,76.3539 0.16080861,76.3595 0.24107659,76.3650 0.14275275,76.3706 0.0088733369,76.3761 4.0377399e-006,76.3817 0.0089568514,76.3872 0.089336768,76.3928 0.11603665,76.3983 0.026752725,76.4039 0.053659555,76.4094 0.20549221,76.4150 0.31248751,76.4205 0.21417102,76.4261 0.14282845,76.4316 0.16964045,76.4372 0.12497341,76.4427 0.098204009,76.4483 0.10715318,76.4538 0.13397333,76.4594 0.15181443,76.4649 0.13388334,76.4705 0.062437832,76.4760 -1.7779868e-005,76.4816 0.0089312708,76.4871 0.053580511,76.4927 0.11609047,76.4983 0.14286505,76.5038 0.14284365,76.5094 0.053557642,76.5149 0.026869567,76.5205 0.08930292,76.5260 0.080346175,76.5316 0.22334705,76.5371 0.35714918,76.5427 0.23201856,76.5482 0.080273308,76.5538 0.026825933,76.5594 0.098277606,76.5649 0.098170295,76.5705 0.080312081,76.5760 0.053543974,76.5816 0.008912296,76.5871 2.2943907e-007,76.5927 -9.6548384e-008,76.5983 1.5674807e-007,76.6038 -5.3048331e-007,76.6094 1.9653492e-006,76.6149 -7.3315314e-006,76.6205 2.7363145e-005,76.6260 0.10728108,76.6316 0.36633292,76.6372 0.59819633,76.6427 0.33902889,76.6483 0.11596964,76.6538 0.053569227,76.6594 0.080378868,76.6650 0.08929573,76.6705 0.089257099,76.6761 0.026748125,76.6816 0.03574628,76.6872 0.11619254,76.6928 0.19640148,76.6983 0.08027412,76.7039 0.1518047,76.7094 0.15174434,76.7150 0.053543206,76.7206 -6.8007046e-007,76.7261 2.6664171e-007,76.7317 -3.8646937e-007,76.7372 1.2793299e-006,76.7428 0.098264374,76.7484 0.26790193,76.7539 0.18747202,76.7595 0.080354489,76.7651 0.089278407,76.7706 0.053552929,76.7762 0.053629674,76.7817 0.08925759,76.7873 0.026745174,76.7929 0.089363515,76.7984 0.19647242,76.8040 0.24107648,76.8096 0.21429875,76.8151 0.17850879,76.8207 0.053489022,76.8263 0.026798736,76.8318 0.053587098,76.8374 0.053571373,76.8430 0.098251872,76.8485 0.1697178,76.8541 0.19642302,76.8597 0.089166068,76.8652 -5.0463914e-005,76.8708 1.3663011e-005,76.8764 -4.1839417e-006,76.8819 3.0717986e-006,76.8875 -8.1036078e-006,76.8931 2.9345107e-005,76.8986 0.053654324,76.9042 0.089243837,76.9098 0.035683792,76.9153 0.14294066,76.9209 0.25005123,76.9265 0.24994333,76.9320 0.080265753,76.9376 0.0089115817,76.9432 -5.9366503e-006,76.9487 9.9109293e-006,76.9543 0.044693943,76.9599 0.14285907,76.9655 0.098194256,76.9710 0.10726017,76.9766 0.24117371,76.9822 0.27670655,76.9877 0.16059609,76.9933 0.098187312,76.9989 0.089281604,77.0045 0.026763912,77.0100 0.0089187464,77.0156 0.053641848,77.0212 0.14292558,77.0267 0.13393615,77.0323 0.1696154,77.0379 0.11599869,77.0435 0.053607848,77.0490 0.12511735,77.0546 0.19642305,77.0602 0.16952983,77.0658 0.10709295,77.0713 0.09825255,77.0769 0.098382495,77.0825 0.2411308,77.0881 0.14263888,77.0936 -9.9883116e-005,77.0992 2.5353957e-005,77.1048 -1.5238016e-006,77.1104 0.026843086,77.1159 0.10719401,77.1215 0.13390636,77.1271 0.11604246,77.1327 0.10719839,77.1382 0.11613604,77.1438 0.13388351,77.1494 0.13392378,77.1550 0.19642211,77.1605 0.14283434,77.1661 0.17859371,77.1717 0.16073234,77.1773 0.16078272,77.1829 0.18747829,77.1884 0.12490938,77.1940 0.080361649,77.1996 0.089257315,77.2052 0.026717141,77.2108 -6.9230337e-006,77.2163 2.4777416e-006,77.2219 0.026819406,77.2275 0.089281954,77.2331 0.026766965,77.2387 0.080439381,77.2442 0.25003102,77.2498 0.16954207,77.2554 -5.8768087e-006,77.2610 0.053673349,77.2666 0.098217592,77.2721 0.080357715,77.2777 0.11608837,77.2833 0.12492198,77.2889 0.053509086,77.2945 1.1339481e-006,77.3000 0.080415025,77.3056 0.26790398,77.3112 0.21424763,77.3168 0.0981666,77.3224 0.026766507,77.3280 -1.6477704e-006,77.3335 -3.4241141e-006,77.3391 1.5345777e-005,77.3447 0.053615779,77.3503 0.089262359,77.3559 0.026783762,77.3615 0.053617112,77.3671 0.053522818,77.3726 -3.5145207e-005,77.3782 5.7011666e-006,77.3838 1.2344894e-005,77.3894 0.053689297,77.3950 0.18762912,77.4006 0.22312529,77.4062 0.10701766,77.4117 0.053542096,77.4173 -1.8655042e-005,77.4229 4.8714219e-006,77.4285 -8.2903409e-007,77.4341 -1.5558651e-006,77.4397 7.0532042e-006,77.4453 -2.665922e-005,77.4508 9.9592187e-005,77.4564 0.24128222,77.4620 0.40184909,77.4676 0.33913857,77.4732 0.10695463,77.4788 0.026850164,77.4844 0.19646908,77.4900 0.14284261,77.4956 0.1161183,77.5011 0.089205787,77.5067 0.026735714,77.5123 0.11607344,77.5179 0.1697078,77.5235 0.23224297,77.5291 0.16962977,77.5347 0.098099992,77.5403 0.035680942,77.5459 0.053586155,77.5515 0.035693925,77.5571 0.089309134,77.5626 0.1160835,77.5682 0.11611908,77.5738 0.27689832,77.5794 0.3928923,77.5850 0.2855843,77.5906 0.098148987,77.5962 0.098208189,77.6018 0.062505484,77.6074 0.16076015,77.6130 0.16067104,77.6186 0.053516138,77.6242 -9.9266381e-006,77.6298 2.9023624e-006,77.6354 -1.6820642e-006,77.6410 3.8259946e-006,77.6466 0.053664707,77.6521 0.2234212,77.6577 0.35713285,77.6633 0.16943368,77.6689 0.05350763,77.6745 0.14287591,77.6801 0.16962054,77.6857 0.062502936,77.6913 0.080429673,77.6969 0.18750076,77.7025 0.15180053,77.7081 0.20551832,77.7137 0.31248918,77.7193 0.16053151,77.7249 0.035649113,77.7305 0.026802897,77.7361 0.05358202,77.7417 0.080406681,77.7473 0.12511213,77.7529 0.232098,77.7585 0.14273848,77.7641 0.20542136,77.7697 0.39295104,77.7753 0.32135913,77.7809 0.071330249,77.7865 0.053608678,77.7921 0.16970041,77.7977 0.21426901,77.8033 0.16960207,77.8089 0.1965213,77.8145 0.38400698,77.8201 0.39277154,77.8257 0.29467869,77.8313 0.30359596,77.8369 0.18747835,77.8425 0.18757735,77.8481 0.25887772,77.8537 0.17845714,77.8593 0.12498933,77.8649 0.1428708,77.8705 0.14287837,77.8761 0.14288905,77.8817 0.12492778,77.8873 0.035641238,77.8929 0.026780428,77.8985 -8.9786708e-006,77.9041 9.5538617e-006,77.9097 0.026799571,77.9153 0.026763795,77.9209 3.0738305e-005,77.9266 0.14296186,77.9322 0.25003123,77.9378 0.17848723,77.9434 0.035633724,77.9490 1.2273349e-005,77.9546 0.053617276,77.9602 0.089271419,77.9658 0.026742516,77.9714 5.7173042e-006,77.9770 0.026784051,77.9826 8.944927e-007,77.9882 0.026794123,77.9938 0.00890835,77.9994 2.9388126e-005,78.0050 0.026785521,78.0107 -2.8926655e-005,78.0163 4.6962073e-006,78.0219 0.035821859,78.0275 0.24121138,78.0331 0.3303875,78.0387 0.42869076,78.0443 0.58034021,78.0499 0.35701326,78.0555 0.27694365,78.0611 0.50003088,78.0667 0.41938463,78.0724 0.19628479,78.0780 0.10719024,78.0836 0.15189818,78.0892 0.22322944,78.0948 0.24988244,78.1004 0.12492727,78.1060 0.080346204,78.1116 0.0089189494,78.1172 0.0089404974,78.1229 0.026805874,78.1285 0.11606555,78.1341 0.14287314,78.1397 0.16967653,78.1453 0.125019,78.1509 0.14284293,78.1565 0.098212995,78.1621 0.10716928,78.1678 0.18751752,78.1734 0.41972739,78.1790 0.52683455,78.1846 0.40171582,78.1902 0.23209105,78.1958 0.2410904,78.2014 0.19645198,78.2071 0.24118507,78.2127 0.35719657,78.2183 0.24093814,78.2239 0.089131676,78.2295 0.098282039,78.2351 0.39296883,78.2408 0.40173492,78.2464 0.23201904,78.2520 0.026746383,78.2576 0.10722668,78.2632 0.22331014,78.2688 0.3482604,78.2745 0.44647071,78.2801 0.6071471,78.2857 0.42858976,78.2913 0.33028176,78.2969 0.12485287,78.3026 0.080347262,78.3082 0.089309379,78.3138 0.11604708,78.3194 0.035639599,78.3250 -7.7283048e-006,78.3306 1.5931754e-006,78.3363 1.3564182e-006,78.3419 0.026792565,78.3475 0.053572487,78.3531 0.03570886,78.3587 0.035744634,78.3644 0.08935263,78.3700 0.1964598,78.3756 0.21425639,78.3812 0.14279208,78.3869 0.026747206,78.3925 1.268396e-006,78.3981 -3.4848786e-006,78.4037 0.0089568989,78.4093 0.080394104,78.4150 0.1250398,78.4206 0.18754683,78.4262 0.20537363,78.4318 0.15168317,78.4375 -8.1962156e-005,78.4431 3.081427e-005,78.4487 0.026788486,78.4543 0.035716396,78.4600 0.026774483,78.4656 -1.2490252e-006,78.4712 0.080452681,78.4768 0.23225577,78.4824 0.24999566,78.4881 0.2232565,78.4937 0.37512118,78.4993 0.46422353,78.5050 0.29447347,78.5106 0.1250468,78.5162 0.21438678,78.5218 0.20522459,78.5275 0.080238365,78.5331 0.05356947,78.5387 0.062523372,78.5443 0.1696796,78.5500 0.18746437,78.5556 0.080369353,78.5612 0.12508012,78.5668 0.17856285,78.5725 0.11595674,78.5781 -4.4279864e-006,78.5837 0.089399204,78.5894 0.14282724,78.5950 0.089318015,78.6006 0.13402011,78.6063 0.13384995,78.6119 0.062375177,78.6175 0.026815763,78.6231 0.15192066,78.6288 0.26788503,78.6344 0.24990614,78.6400 0.12491351,78.6457 0.053544007,78.6513 0.02677005,78.6569 1.2097661e-005,78.6626 0.053633291,78.6682 0.14288482,78.6738 0.11604081,78.6795 0.062471021,78.6851 0.026752099,78.6907 0.026811169,78.6963 0.089357778,78.7020 0.16076051,78.7076 0.19650154,78.7132 0.24115215,78.7189 0.24102464,78.7245 0.14269026,78.7301 0.053534877,78.7358 0.12505002,78.7414 0.18746515,78.7471 0.16070448,78.7527 0.16071114,78.7583 0.053514693,78.7640 3.9512623e-005,78.7696 0.10719875,78.7752 0.10711312,78.7809 0.071404576,78.7865 0.053573329,78.7921 0.053618006,78.7978 0.098268032,78.8034 0.12496416,78.8090 0.053466793,78.8147 0.035855379,78.8203 0.29487321,78.8260 0.36600474,78.8316 0.20514335,78.8372 0.026688097,78.8429 6.8572053e-006,78.8485 0.026824085,78.8541 0.14294498,78.8598 0.21431828,78.8654 0.1516804,78.8711 0.035699543,78.8767 0.16971311,78.8823 0.19638519,78.8880 0.09817861,78.8936 0.053587325,78.8993 0.089326866,78.9049 0.15188731,78.9105 0.22322294,78.9162 0.16064273,78.9218 0.1250302,78.9275 0.14284937,78.9331 0.089197613,78.9387 0.026732219,78.9444 -1.4974713e-005,78.9500 1.9628251e-005,78.9557 0.080447517,78.9613 0.20544341,78.9670 0.19646241,78.9726 0.24105644,78.9782 0.24096428,78.9839 0.071339302,78.9895 0.098222956,78.9952 0.12499922,79.0008 0.062488038,79.0065 0.080477118,79.0121 0.22334275,79.0177 0.20528316,79.0234 0.14275619,79.0290 0.2678667,79.0347 0.33936414,79.0403 0.26791123,79.0460 0.16959858,79.0516 0.098088622,79.0573 0.026741538,79.0629 0.098259687,79.0685 0.12501006,79.0742 0.10720214,79.0798 0.1429269,79.0855 0.1875603,79.0911 0.25903982,79.0968 0.33930689,79.1024 0.29445383,79.1081 0.16956107,79.1137 0.19647643,79.1194 0.19638751,79.1250 0.17854001,79.1307 0.16958842,79.1363 0.05357695,79.1420 0.06251777,79.1476 0.02673549,79.1533 -2.3592265e-005,79.1589 5.2725289e-005,79.1646 0.098342061,79.1702 0.16066779,79.1759 0.05348609,79.1815 0.10730046,79.1872 0.32164559,79.1928 0.40167636,79.1985 0.14259465,79.2041 0.0089098718,79.2098 0.089425519,79.2154 0.22330205,79.2211 0.2231333,79.2267 0.15175202,79.2324 0.25007465,79.2380 0.25883418,79.2437 0.16082196,79.2493 0.53604347,79.2550 0.74102527,79.2606 0.45509624,79.2663 0.15162937,79.2719 0.080343768,79.2776 0.142895,79.2832 0.15176988,79.2889 0.080318891,79.2946 0.053586215,79.3002 0.11607219,79.3059 0.10711914,79.3115 0.12500186,79.3172 0.080324732,79.3228 -2.6271828e-005,79.3285 1.9217941e-005,79.3341 0.026827503,79.3398 0.053571459,79.3454 0.026743591,79.3511 -1.7945675e-005,79.3568 2.1720913e-005,79.3624 0.05365536,79.3681 0.14290723,79.3737 0.16067946,79.3794 0.15178713,79.3850 0.15184997,79.3907 0.19638756,79.3964 0.16961826,79.4020 0.25894022,79.4077 0.14274092,79.4133 0.0089841262,79.4190 0.1876941,79.4247 0.31253281,79.4303 0.23202647,79.4360 0.16956005,79.4416 0.16070457,79.4473 0.17853999,79.4529 0.16069296,79.4586 0.14286734,79.4643 0.10720755,79.4699 0.20541623,79.4756 0.18745495,79.4813 0.089251414,79.4869 0.098295644,79.4926 0.19643097,79.4982 0.19635601,79.5039 0.15175672,79.5096 0.080331989,79.5152 0.080363795,79.5209 0.14287297,79.5265 0.14283422,79.5322 0.062472861,79.5379 0.026773216,79.5435 4.7824442e-006,79.5492 0.05359903,79.5549 0.14289546,79.5605 0.17858294,79.5662 0.12496757,79.5718 0.053532433,79.5775 -1.6986653e-005,79.5832 6.4689762e-006,79.5888 0.053633768,79.5945 0.205429,79.6002 0.14282623,79.6058 0.044576202,79.6115 0.017816409,79.6172 0.0089488542,79.6228 0.098337576,79.6285 0.24112962,79.6342 0.18737826,79.6398 0.026699902,79.6455 1.495124e-005,79.6512 0.053640943,79.6568 0.16972299,79.6625 0.18753622,79.6682 0.16971363,79.6738 0.25892791,79.6795 0.22318533,79.6852 0.22322892,79.6908 0.23220311,79.6965 0.25883624,79.7022 0.098068431,79.7078 0.053527195,79.7135 -2.1128712e-005,79.7192 0.053622864,79.7249 0.089282431,79.7305 0.053533077,79.7362 -2.4648096e-005,79.7419 2.7870943e-005,79.7475 0.080434203,79.7532 0.17860438,79.7589 0.14278808,79.7645 0.053534083,79.7702 0.080411159,79.7759 0.21440931,79.7816 0.33037779,79.7872 0.22320186,79.7929 0.29472581,79.7986 0.35715112,79.8042 0.23197708,79.8099 0.026648941,79.8156 1.0880093e-006,79.8213 1.1150353e-005,79.8269 0.026791571,79.8326 0.026802618,79.8383 0.18757533,79.8440 0.35715359,79.8496 0.23205459,79.8553 0.053647313,79.8610 0.16085295,79.8667 0.22328855,79.8723 0.26783594,79.8780 0.1605033,79.8837 0.053552113,79.8894 0.33039778,79.8950 0.17848384,79.9007 0.026762551,79.9064 1.0491475e-005,79.9121 0.11623531,79.9177 0.41990146,79.9234 0.59820551,79.9291 0.4016189,79.9348 0.24994074,79.9404 0.24103649,79.9461 0.16063276,79.9518 0.05351356,79.9575 0.053616751,79.9631 0.14288941,79.9688 0.10707495,79.9745 0.0089063561,79.9802 0.089329727,79.9859 0.25003657,79.9915 0.36605862,79.9972 0.24101758,80.0029 0.12499148,80.0086 0.12501146,80.0143 0.12498602,80.0199 0.026766483,80.0256 0.053702772,80.0313 0.28587121,80.0370 0.30350885,80.0427 0.16055338,80.0483 0.017813439,80.0540 0.053622723,80.0597 0.14300813,80.0654 0.36626342,80.0711 0.46435967,80.0767 0.48209685,80.0824 0.33016297,80.0881 0.11591639,80.0938 0.071384735,80.0995 0.06251882,80.1052 0.15184389,80.1108 0.15175334,80.1165 0.053512324,80.1222 0.026787365,80.1279 0.026760835,80.1336 0.026843637,80.1393 0.23226126,80.1449 0.34827748,80.1506 0.30352336,80.1563 0.12489768,80.1620 0.053511135,80.1677 -5.6176887e-005,80.1734 7.9310914e-005,80.1791 0.098375976,80.1847 0.21432941,80.1904 0.21423353,80.1961 0.267883,80.2018 0.38401172,80.2075 0.35705885,80.2132 0.16945453,80.2189 -6.8165806e-005,80.2245 6.0542941e-005,80.2302 0.12506098,80.2359 0.16964039,80.2416 0.1607103,80.2473 0.19645548,80.2530 0.29463935,80.2587 0.1607112,80.2644 0.089242972,80.2700 0.062469047,80.2757 0.11612241,80.2814 0.16962287,80.2871 0.08923845,80.2928 0.026780838,80.2985 0.0088890884,80.3042 0.035946734,80.3099 0.41993561,80.3156 0.52661818,80.3213 0.32119972,80.3269 0.15174577,80.3326 0.08926183,80.3383 0.053589679,80.3440 0.16084206,80.3497 0.30362391,80.3554 0.26777428,80.3611 0.14276698,80.3668 0.05351793,80.3725 -2.903562e-005,80.3782 4.5692053e-005,80.3839 0.18766013,80.3896 0.47335026,80.3953 0.52668577,80.4009 0.24983223,80.4066 0.044577472,80.4123 0.017936019,80.4180 0.11616921,80.4237 0.10710408,80.4294 0.11602738,80.4351 0.089234523,80.4408 0.026768137,80.4465 0.053619798,80.4522 0.13399442,80.4579 0.20546368,80.4636 0.26787937,80.4693 0.1963497,80.4750 0.12492156,80.4807 0.080300711,80.4864 0.053552996,80.4921 0.10726614,80.4978 0.3662335,80.5035 0.47311664,80.5092 0.23198542,80.5149 0.089272402,80.5206 0.089283146,80.5263 0.12496209,80.5319 0.098216116,80.5376 0.16965632,80.5433 0.026768867,80.5490 0.026889559,80.5547 0.14300238,80.5604 0.17849043,80.5661 0.16074896,80.5718 0.37535676,80.5775 0.58036476,80.5832 0.40145734,80.5889 0.20520672,80.5946 0.15181205,80.6003 0.23229158,80.6060 0.42863461,80.6117 0.41951919,80.6174 0.24095717,80.6231 0.20539062,80.6288 0.30358949,80.6345 0.24105744,80.6402 0.24110413,80.6460 0.2410489,80.6517 0.17851163,80.6574 0.089244381,80.6631 0.02675348,80.6688 -8.3310379e-006,80.6745 0.062640987,80.6802 0.2144208,80.6859 0.25889087,80.6916 0.21420345,80.6973 0.14278828,80.7030 0.089279048,80.7087 0.16972147,80.7144 0.26787165,80.7201 0.19633211,80.7258 0.053499095,80.7315 -8.3378682e-006,80.7372 -1.1406421e-006,80.7429 1.2902353e-005,80.7486 0.026828254,80.7543 0.053576026,80.7600 0.089311495,80.7657 0.19659148,80.7714 0.31252998,80.7772 0.19628192,80.7829 0.080302052,80.7886 0.053565044,80.7943 0.035661008,80.8000 0.0089457212,80.8057 0.21436141,80.8114 0.25891346,80.8171 0.080308601,80.8228 0.035682712,80.8285 0.035747208,80.8342 0.11606966,80.8399 0.053548183,80.8457 0.03575518,80.8514 0.089481078,80.8571 0.25008243,80.8628 0.19625817,80.8685 0.098203599,80.8742 0.16971312,80.8799 0.24102831,80.8856 0.16063236,80.8913 0.053489935,80.8970 -1.6016465e-005,80.9028 0.13418698,80.9085 0.56279212,80.9142 0.624816,80.9199 0.23185499,80.9256 0.080375791,80.9313 0.089269288,80.9370 0.026699405,80.9427 0.0089535359,80.9484 0.1161655,80.9542 0.1875297,80.9599 0.14284939,80.9656 0.19643204,80.9713 0.34818956,80.9770 0.37505904,80.9827 0.44651514,80.9884 0.39287764,80.9942 0.37491283,80.9999 0.1427265,81.0056 0.026727388,81.0113 -1.1630562e-005,81.0170 -3.0735609e-006,81.0227 2.3928053e-005,81.0284 0.026820226,81.0342 0.053554237,81.0399 0.098188818,81.0456 0.16975589,81.0513 0.32156953,81.0570 0.30359101,81.0627 0.30353093,81.0685 0.25891003,81.0742 0.22322914,81.0799 0.16958146,81.0856 0.27674711,81.0913 0.509009,81.0971 0.5267545,81.1028 0.25880364,81.1085 0.05351219,81.1142 1.2216004e-005,81.1199 0.080426864,81.1256 0.15181117,81.1314 0.12492769,81.1371 0.053520713,81.1428 0.053584605,81.1485 -4.1020717e-006,81.1542 1.0782586e-006,81.1600 -2.106199e-007,81.1657 -2.3589507e-007,81.1714 1.1543207e-006,81.1771 -4.3817449e-006,81.1828 0.062578402,81.1886 0.2500349,81.1943 0.15172164,81.2000 0.053552039,81.2057 0.026767178,81.2115 -9.7780439e-006,81.2172 1.7266731e-006,81.2229 2.8724683e-006,81.2286 0.026806355,81.2343 0.26789597,81.2401 0.42856628,81.2458 0.25887927,81.2515 0.053571261,81.2572 0.053600114,81.2630 0.089288354,81.2687 0.053532142,81.2744 3.5057979e-005,81.2801 0.14300478,81.2859 0.2679033,81.2916 0.21423054,81.2973 0.16962405,81.3030 0.16960493,81.3088 0.098141357,81.3145 0.02674604,81.3202 -3.2910618e-006,81.3259 0.026856123,81.3317 0.15186155,81.3374 0.17849474,81.3431 0.026698021,81.3488 0.026867913,81.3546 0.23232721,81.3603 0.38399905,81.3660 0.26768968,81.3718 0.053425234,81.3775 -7.7185605e-006,81.3832 2.9446076e-006,81.3889 -4.0595487e-006,81.3947 1.3294507e-005,81.4004 0.11607879,81.4061 0.11608505,81.4119 0.080378488,81.4176 0.089282431,81.4233 0.080362156,81.4290 0.080344453,81.4348 0.098282851,81.4405 0.19646953,81.4462 0.10702959,81.4520 -4.670224e-005,81.4577 5.0539848e-006,81.4634 2.6492839e-005,81.4692 0.05365463,81.4749 0.098209925,81.4806 0.053505275,81.4863 0.12503548,81.4921 0.32148609,81.4978 0.34815618,81.5035 0.27675018,81.5093 0.17859089,81.5150 0.16072121,81.5207 0.098250233,81.5265 0.19655447,81.5322 0.3929098,81.5379 0.33024576,81.5437 0.19632505,81.5494 0.089270018,81.5551 0.080435775,81.5609 0.11611622,81.5666 0.089167215,81.5723 -4.1675736e-005,81.5781 0.053648528,81.5838 0.080323458,81.5896 0.026736477,81.5953 -2.3922498e-006,81.6010 0.0089360103,81.6068 0.026808461,81.6125 0.053563099,81.6182 0.0089056734,81.6240 -2.2190566e-006,81.6297 1.5089345e-005,81.6354 0.053607848,81.6412 0.14287864,81.6469 0.25002649,81.6527 0.2857323,81.6584 0.20530508,81.6641 0.053513497,81.6699 -5.8385945e-006,81.6756 1.8349855e-006,81.6813 -1.5009679e-006,81.6871 4.1690932e-006,81.6928 0.026802674,81.6986 0.053565741,81.7043 -2.6373038e-005,81.7100 4.4891087e-005,81.7158 0.11620277,81.7215 0.24112274,81.7273 0.18737556,81.7330 0.026690787,81.7387 7.4169739e-006,81.7445 0.026818153,81.7502 0.09824989,81.7560 0.14288473,81.7617 0.14286888,81.7674 0.098209485,81.7732 0.11609709,81.7789 0.20540607,81.7847 0.25892168,81.7904 0.23210332,81.7962 0.214265,81.8019 0.20533216,81.8076 0.16964756,81.8134 0.17858379,81.8191 0.15172982,81.8249 0.026734384,81.8306 1.4685039e-006,81.8364 8.6431655e-008,81.8421 -1.814518e-006,81.8479 7.1722898e-006,81.8536 0.026839953,81.8593 0.080360152,81.8651 0.035659291,81.8708 -1.0061899e-005,81.8766 2.7534393e-006,81.8823 -9.5106049e-007,81.8881 1.0506529e-006,81.8938 -3.2517553e-006,81.8996 1.1957328e-005,81.9053 0.02678871,81.9111 0.053601362,81.9168 0.1518071,81.9225 0.10710115,81.9283 0.026765389,81.9340 0.026837116,81.9398 0.13395962,81.9455 0.08029338,81.9513 -1.8258055e-005,81.9570 0.026804617,81.9628 0.026778517,81.9685 0.026844287,81.9743 0.14288871,81.9800 0.14284505,81.9858 0.16973743,81.9915 0.26784033,81.9973 0.16059355,82.0030 0.053534187,82.0088 0.026780277,82.0145 0.035725381,82.0203 0.053584896,82.0260 0.10723836,82.0318 0.30366507,82.0375 0.33029154,82.0433 0.27672642,82.0490 0.2053583,82.0548 0.10707855,82.0605 0.0357439,82.0663 0.098281845,82.0720 0.14290503,82.0778 0.33040047,82.0835 0.32134295,82.0893 0.10703522,82.0951 0.0089089163,82.1008 0.053590577,82.1066 0.053556677,82.1123 0.035742693,82.1181 0.11615013,82.1238 0.2768341,82.1296 0.36610866,82.1353 0.36602238,82.1411 0.20534015,82.1468 0.2500518,82.1526 0.24991396,82.1583 0.080270469,82.1641 0.026833406,82.1699 0.1071452,82.1756 0.089241616,82.1814 0.053556431,82.1871 0.017884579,82.1929 0.089331545,82.1986 0.142939,82.2044 0.28579202,82.2102 0.24095161,82.2159 0.062382657,82.2217 -6.678963e-006,82.2274 6.8670774e-006,82.2332 0.0089281928,82.2389 -5.3789581e-006,82.2447 1.5147847e-006,82.2505 -6.7977032e-007,82.2562 1.204269e-006,82.2620 -4.1376088e-006,82.2677 1.5347421e-005,82.2735 0.053607516,82.2793 0.11613328,82.2850 0.1608441,82.2908 0.25000426,82.2965 0.19637315,82.3023 0.2502133,82.3081 0.54487407,82.3138 0.67841214,82.3196 0.42823675,82.3253 0.19633786,82.3311 0.25005046,82.3369 0.34834144,82.3426 0.57147139,82.3484 0.45531705,82.3541 0.32138938,82.3599 0.15170994,82.3657 0.089212097,82.3714 -4.8451522e-005,82.3772 -1.0666912e-006,82.3830 5.2727344e-005,82.3887 0.16085519,82.3945 0.28574127,82.4003 0.24996296,82.4060 0.20531884,82.4118 0.15175943,82.4175 0.2054816,82.4233 0.41971579,82.4291 0.37487754,82.4348 0.2052436,82.4406 0.1785439,82.4464 0.18753906,82.4521 0.23217098,82.4579 0.12492459,82.4637 0.026811626,82.4694 0.10717428,82.4752 0.11604536,82.4810 0.15186597,82.4867 0.2053393,82.4925 0.080258079,82.4983 0.0088903392,82.5040 2.3794029e-005,82.5098 0.080393426,82.5156 0.098203398,82.5213 0.053560384,82.5271 0.02677081,82.5329 -1.9648971e-005,82.5386 5.5426995e-006,82.5444 -2.5203299e-006,82.5502 4.5385459e-006,82.5560 0.026832867,82.5617 0.11610026,82.5675 0.15174218,82.5733 0.08034642,82.5790 0.09824717,82.5848 0.14285587,82.5906 0.08924602,82.5963 -2.5466481e-005,82.6021 2.514536e-005,82.6079 0.053586584,82.6137 0.10716681,82.6194 0.17862955,82.6252 0.1785408,82.6310 0.080347061,82.6367 0.098271087,82.6425 0.14281929,82.6483 0.13394335,82.6541 0.19646658,82.6598 0.1249187,82.6656 0.026728923,82.6714 0.026827741,82.6772 0.09825138,82.6829 0.098190919,82.6887 0.062467121,82.6945 0.02675949,82.7002 0.035809748,82.7060 0.14292562,82.7118 0.14277986,82.7176 0.12494038,82.7233 0.09823519,82.7291 0.080424428,82.7349 0.13396332,82.7407 0.14287233,82.7464 0.10703851,82.7522 -8.1418118e-005,82.7580 2.0242525e-005,82.7638 4.5515102e-007,82.7696 -2.2066819e-005,82.7753 0.053695351,82.7811 0.41092005,82.7869 0.58043242,82.7927 0.56245285,82.7984 0.35692817,82.8042 0.080249324,82.8100 0.03577115,82.8158 0.06251277,82.8216 0.071461812,82.8273 0.089253344,82.8331 0.0267084,82.8389 0.026804443,82.8447 0.053577982,82.8504 0.053609062,82.8562 0.11612608,82.8620 0.14288674,82.8678 0.14278944,82.8736 0.026694715,82.8793 1.8138817e-006,82.8851 -5.7948466e-007,82.8909 5.0394112e-007,82.8967 -1.436355e-006,82.9025 5.2419041e-006,82.9083 0.026826564,82.9140 0.098271124,82.9198 0.15178514,82.9256 0.11602678,82.9314 0.053525083,82.9372 -5.4849638e-006,82.9429 0.089424744,82.9487 0.25008836,82.9545 0.19631001,82.9603 0.053467244,82.9661 -1.2077223e-005,82.9719 3.671506e-006,82.9776 0.008930007,82.9834 0.0089292629,82.9892 0.026796039,82.9950 0.1161328,83.0008 0.23221767,83.0066 0.223184,83.0124 0.10706066,83.0181 0.026755372,83.0239 0.026822982,83.0297 0.11617638,83.0355 0.19647084,83.0413 0.14273597,83.0471 0.017784329,83.0529 0.098262884,83.0586 0.15181129,83.0644 0.16076522,83.0702 0.27686062,83.0760 0.37503603,83.0818 0.35703853,83.0876 0.13394485,83.0934 0.16966473,83.0992 0.089243695,83.1049 0.11610664,83.1107 0.098161064,83.1165 0.053494234,83.1223 -3.7161535e-005,83.1281 5.3762874e-006,83.1339 1.5661e-005,83.1397 0.05361956,83.1455 0.089270018,83.1513 0.026742412,83.1571 -3.5783266e-006,83.1628 -6.1513447e-007,83.1686 6.0397019e-006,83.1744 -2.3545665e-005,83.1802 0.026934355,83.1860 0.22346409,83.1918 0.35723135,83.1976 0.37492499,83.2034 0.31233257,83.2092 0.24099602,83.2150 0.17854342,83.2208 0.098164663,83.2265 0.10713942,83.2323 0.19648841,83.2381 0.28570476,83.2439 0.16067556,83.2497 0.12502924,83.2555 0.14285025,83.2613 0.089210793,83.2671 -3.6262463e-005,83.2729 0.062592454,83.2787 0.2411606,83.2845 0.30361035,83.2903 0.2767559,83.2961 0.12491318,83.3019 0.053501762,83.3077 -3.7814607e-005,83.3135 3.0136367e-005,83.3193 0.053638309,83.3251 0.1428763,83.3309 0.18746845,83.3366 0.16069393,83.3424 0.11602826,83.3482 0.062516607,83.3540 0.11614175,83.3598 0.14286722,83.3656 0.142858,83.3714 0.1965607,83.3772 0.33935934,83.3830 0.24987555,83.3888 0.11596733,83.3946 0.089261226,83.4004 0.12503569,83.4062 0.21435855,83.4120 0.27681658,83.4178 0.23214094,83.4236 0.20534348,83.4294 0.18747397,83.4352 0.16959631,83.4410 0.089205384,83.4468 0.0088961208,83.4526 -3.9797524e-006,83.4584 0.026812529,83.4642 0.20553127,83.4700 0.33044007,83.4758 0.17840263,83.4816 0.080271766,83.4874 0.11608751,83.4932 0.053540315,83.4990 -1.2333012e-005,83.5048 0.053649444,83.5106 0.1965351,83.5164 0.23210189,83.5222 0.21429892,83.5280 0.26793441,83.5338 0.21419792,83.5397 0.1427706,83.5455 0.17854677,83.5513 0.11604227,83.5571 0.017900834,83.5629 0.098341033,83.5687 0.16958591,83.5745 0.026650775,83.5803 0.035824515,83.5861 0.28583694,83.5919 0.29456872,83.5977 0.11598875,83.6035 0.089325748,83.6093 0.19658841,83.6151 0.38389486,83.6209 0.2051734,83.6267 0.080372579,83.6325 0.089396738,83.6383 0.15176818,83.6441 0.13396834,83.6500 0.25899768,83.6558 0.19629382,83.6616 0.053463459,83.6674 -2.3246766e-005,83.6732 0.0089876177,83.6790 0.089403592,83.6848 0.16965108,83.6906 0.15168034,83.6964 0.053506341,83.7022 0.0089469831,83.7080 0.062600784,83.7139 0.16970935,83.7197 0.21432531,83.7255 0.26782003,83.7313 0.17848353,83.7371 0.15178473,83.7429 0.16965571,83.7487 0.22324766,83.7545 0.32152778,83.7603 0.41077855,83.7661 0.3749648,83.7720 0.29458976,83.7778 0.19631229,83.7836 0.053485673,83.7894 0.053596459,83.7952 0.08928746,83.8010 0.062472023,83.8068 0.089273043,83.8126 0.089310512,83.8185 0.026765237,83.8243 0.0089644492,83.8301 0.12510459,83.8359 0.26782975,83.8417 0.20525935,83.8475 0.10720229,83.8533 0.32161865,83.8592 0.4018473,83.8650 0.30351645,83.8708 0.27673325,83.8766 0.24989593,83.8824 0.098109528,83.8882 0.026776986,83.8940 0.026786137,83.8999 0.053646084,83.9057 0.2681008,83.9115 0.5983538,83.9173 0.57125509,83.9231 0.2676594,83.9289 0.15176155,83.9348 0.20546603,83.9406 0.339315,83.9464 0.24096681,83.9522 0.14278848,83.9580 0.08035513,83.9639 0.10715826,83.9697 0.13396049,83.9755 0.24115841,83.9813 0.32142663,83.9871 0.21428108,83.9929 0.25013056,83.9988 0.28566247,84.0046 0.17854163,84.0104 0.31258437,84.0162 0.31237641,84.0220 0.09806557,84.0279 0.02679779,84.0337 0.1161816,84.0395 0.22322121,84.0453 0.16955194,84.0512 0.053512406,84.0570 -1.6806775e-005,84.0628 1.7449955e-005,84.0686 0.026787641,84.0744 0.017860547,84.0803 0.089318492,84.0861 0.089225687,84.0919 0.0090725943,84.0977 0.48295617,84.1036 1.2683438,84.1094 1.1423525,84.1152 0.58877319,84.1210 0.31235141,84.1268 0.19641913,84.1327 0.16067854,84.1385 0.14273225,84.1443 0.19641237,84.1501 0.26787537,84.1560 0.16957565,84.1618 0.026752731,84.1676 -2.2935842e-006,84.1734 1.1659242e-005,84.1793 0.026840141,84.1851 0.053538766,84.1909 -2.2774038e-005,84.1967 0.026837949,84.2026 0.044612627,84.2084 0.053580422,84.2142 0.10718618,84.2201 0.080307625,84.2259 0.026766015,84.2317 0.089319251,84.2375 0.11608134,84.2434 0.098228775,84.2492 0.11606802,84.2550 0.10713608,84.2609 0.089248933,84.2667 -3.1231972e-005,84.2725 9.5085052e-006,84.2783 -6.7999304e-006,84.2842 1.7691938e-005,84.2900 0.053614262,84.2958 0.08927349,84.3017 0.116033,84.3075 0.0892836,84.3133 0.053581294,84.3191 0.09821669,84.3250 0.098217979,84.3308 0.026824761,84.3366 0.053574231,84.3425 0.02673519,84.3483 0.026809039,84.3541 0.14291951,84.3600 0.19643773,84.3658 0.1427993,84.3716 0.026746435,84.3775 0.026805816,84.3833 0.053585794,84.3891 0.15177011,84.3950 0.15176003,84.4008 0.12505384,84.4066 0.17864737,84.4125 0.17854527,84.4183 0.10707705,84.4241 0.09824685,84.4300 0.15183112,84.4358 0.16066416,84.4416 0.12498539,84.4475 0.10713965,84.4533 0.035668083,84.4591 7.5989351e-006,84.4650 0.089337833,84.4708 0.21433456,84.4766 0.24103907,84.4825 0.10708904,84.4883 0.053555612,84.4942 -1.3706012e-005,84.5000 7.3858878e-006,84.5058 -1.5837726e-005,84.5117 5.5969307e-005,84.5175 0.14294554,84.5233 0.20540027,84.5292 0.21427563,84.5350 0.16959599,84.5409 0.14284687,84.5467 0.14284047,84.5525 0.19646041,84.5584 0.25895864,84.5642 0.19634335,84.5701 0.035653021,84.5759 0.0089087095,84.5817 6.7804358e-005,84.5876 0.17003848,84.5934 0.55377489,84.5993 0.57125598,84.6051 0.44633293,84.6109 0.38388345,84.6168 0.312383,84.6226 0.15161094,84.6285 -6.1869549e-005,84.6343 1.4621643e-005,84.6401 3.3886804e-006,84.6460 0.026858056,84.6518 0.10717688,84.6577 0.098156981,84.6635 0.053566452,84.6693 0.10721072,84.6752 0.18756369,84.6810 0.15171048,84.6869 0.035603598,84.6927 0.0089614941,84.6986 0.089460954,84.7044 0.30371827,84.7103 0.42853764,84.7161 0.34805885,84.7219 0.13381848,84.7278 0.06247827,84.7336 0.026769916,84.7395 0.053599,84.7453 0.14289604,84.7512 0.16968022,84.7570 0.15183131,84.7629 0.18742904,84.7687 0.17865632,84.7746 0.27696541,84.7804 0.28565025,84.7862 0.25006363,84.7921 0.39294472,84.7979 0.35699829,84.8038 0.19620915,84.8096 0.02669926,84.8155 0.026852721,84.8213 0.098310091,84.8272 0.15175593,84.8330 0.062413521,84.8389 0.089337356,84.8447 0.22332437,84.8506 0.26778719,84.8564 0.098161884,84.8623 0.12509739,84.8681 0.16962649,84.8740 0.11595768,84.8798 -5.8167414e-005,84.8857 1.3207932e-005,84.8915 0.0089454502,84.8974 0.14295749,84.9032 0.33047438,84.9091 0.40174013,84.9149 0.20521547,84.9208 0.062497262,84.9266 0.098304674,84.9325 0.16964082,84.9383 0.11600315,84.9442 0.053571071,84.9500 0.080389738,84.9559 0.089246929,84.9617 0.02673137,84.9676 -6.7376955e-006,84.9734 2.6281152e-006,84.9793 -3.7745033e-006,84.9852 0.0089638596,84.9910 0.053585108,84.9969 0.02674582,85.0027 -5.073628e-006,85.0086 0.0089341095,85.0144 0.026804429,85.0203 0.098245628,85.0261 0.14286545,85.0320 0.13398758,85.0378 0.22331376,85.0437 0.24990478,85.0496 0.053444434,85.0554 -1.1975902e-005,85.0613 5.1037867e-005,85.0671 0.098475315,85.0730 0.43782043,85.0788 0.72306842,85.0847 0.45504805,85.0905 0.30350971,85.0964 0.16955562,85.1023 4.6207874e-006,85.1081 0.10721653,85.1140 0.16069737,85.1198 0.098175168,85.1257 0.10712823,85.1316 0.1428598,85.1374 0.1250407,85.1433 0.16976531,85.1491 0.29464659,85.1550 0.13381726,85.1609 0.053522449,85.1667 0.03570614,85.1726 0.035717905,85.1784 0.035687048,85.1843 8.6562559e-006,85.1902 0.035757862,85.1960 0.089318596,85.2019 0.10716911,85.2077 0.11607695,85.2136 0.15180874,85.2195 0.16957903,85.2253 0.053547394,85.2312 0.17864846,85.2370 0.33935195,85.2429 0.33932537,85.2488 0.19634676,85.2546 0.12492093,85.2605 0.11607733,85.2664 0.089220904,85.2722 2.8283303e-005,85.2781 0.19666289,85.2839 0.50021714,85.2898 0.63387001,85.2957 0.365798,85.3015 0.13378461,85.3074 0.026762715,85.3133 4.1328889e-007,85.3191 0.16084333,85.3250 0.48232004,85.3309 0.56246418,85.3367 0.33021036,85.3426 0.15170695,85.3485 0.053537391,85.3543 -1.2926207e-005,85.3602 9.40213e-007,85.3661 0.0089574875,85.3719 0.08937265,85.3778 0.19645748,85.3837 0.15170144,85.3895 0.026723837,85.3954 1.0015613e-005,85.4013 0.053582657,85.4071 0.089278348,85.4130 0.026771691,85.4189 0.035825778,85.4247 0.20547567,85.4306 0.22310588,85.4365 0.062408175,85.4423 0.026769226,85.4482 0.02681962,85.4541 0.12519176,85.4600 0.25009063,85.4658 0.28565851,85.4717 0.4375245,85.4776 0.64283806,85.4834 0.52679306,85.4893 0.39284876,85.4952 0.2141328,85.5011 0.10709946,85.5069 0.23220089,85.5128 0.39283186,85.5187 0.2677595,85.5245 0.02679904,85.5304 0.1072477,85.5363 0.26799846,85.5422 0.50003922,85.5480 0.42841834,85.5539 0.16058703,85.5598 0.026755227,85.5657 0.0089482963,85.5715 0.062582158,85.5774 0.14288555,85.5833 0.08921428,85.5891 0.026764197,85.5950 0.026770106,85.6009 -3.6553258e-005,85.6068 4.1673175e-005,85.6126 0.080394745,85.6185 0.16970633,85.6244 0.28575483,85.6303 0.26791078,85.6361 0.35718083,85.6420 0.31240278,85.6479 0.20530322,85.6538 0.14279163,85.6597 0.062499858,85.6655 0.14289333,85.6714 0.080313317,85.6773 0.026815442,85.6832 0.062521093,85.6890 0.080323398,85.6949 0.15182321,85.7008 0.27679905,85.7067 0.1785184,85.7126 0.062488176,85.7184 0.053554021,85.7243 0.0089035537,85.7302 5.2835139e-006,85.7361 -1.5042316e-005,85.7420 0.026853573,85.7478 0.11614687,85.7537 0.1071141,85.7596 0.13394293,85.7655 0.19647828,85.7714 0.21453945,85.7772 0.45557144,85.7831 0.46407574,85.7890 0.2139468,85.7949 -0.00010910694,85.8008 2.9077826e-005,85.8066 -7.1956442e-006,85.8125 -2.977653e-007,85.8184 8.3880541e-006,85.8243 0.026814271,85.8302 0.053571381,85.8361 0.026757224,85.8419 -8.5761103e-006,85.8478 1.0738739e-006,85.8537 0.0089452518,85.8596 0.05357682,85.8655 0.035702635,85.8714 0.089288935,85.8772 0.098211482,85.8831 0.053564273,85.8890 0.026837612,85.8949 0.14294161,85.9008 0.21429348,85.9067 0.23210728,85.9125 0.21425322,85.9184 0.12497795,85.9243 0.080358185,85.9302 0.080323353,85.9361 0.026796134,85.9420 0.11611927,85.9479 0.1160257,85.9537 0.035695691,85.9596 0.089314029,85.9655 0.116057,85.9714 0.089268751,85.9773 0.053562548,85.9832 0.0089179333,85.9891 0.026800368,85.9950 0.035731554,86.0009 0.026767129,86.0067 -8.1902981e-006,86.0126 0.035735317,86.0185 0.10716556,86.0244 0.14288735,86.0303 0.1874938,86.0362 0.10709643,86.0421 -4.404024e-005,86.0480 8.6926382e-005,86.0539 0.098277055,86.0597 0.07135649,86.0656 0.053598158,86.0715 0.18783405,86.0774 0.57182389,86.0833 0.84806257,86.0892 0.59794396,86.0951 0.3659783,86.1010 0.18732397,86.1069 0.10710711,86.1128 0.26790771,86.1187 0.28569162,86.1246 0.15173818,86.1304 0.053514637,86.1363 5.9286185e-006,86.1422 0.080421329,86.1481 0.19647907,86.1540 0.18743514,86.1599 0.026745047,86.1658 0.10725142,86.1717 0.31257018,86.1776 0.24097492,86.1835 0.053511683,86.1894 0.12515108,86.1953 0.31268138,86.2012 0.44636798,86.2071 0.33013749,86.2130 0.11599017,86.2189 0.053671543,86.2248 0.18778801,86.2307 0.46440062,86.2366 0.44618106,86.2425 0.16944623,86.2483 0.062501885,86.2542 0.062493186,86.2601 0.044626776,86.2660 0.12510765,86.2719 0.30359691,86.2778 0.24096198,86.2837 0.16088112,86.2896 0.37524667,86.2955 0.5267539,86.3014 0.51786119,86.3073 0.48205566,86.3132 0.23196718,86.3191 0.16964737,86.3250 0.25899342,86.3309 0.33944678,86.3368 0.36604419,86.3427 0.19616507,86.3486 0.10705309,86.3545 0.20541783,86.3604 0.24108686,86.3663 0.11607289,86.3722 0.10711209,86.3781 0.089255102,86.3840 0.11611958,86.3899 0.12496342,86.3958 0.035642575,86.4017 0.0089226477,86.4076 -3.2480491e-006,86.4135 0.0089540249,86.4194 0.089391939,86.4253 0.21431229,86.4313 0.1427691,86.4372 0.080361858,86.4431 0.14290419,86.4490 0.15173009,86.4549 0.089309111,86.4608 0.2144288,86.4667 0.37511995,86.4726 0.4462879,86.4785 0.24994285,86.4844 0.39299545,86.4903 0.42846674,86.4962 0.27667183,86.5021 0.13389401,86.5080 0.026753007,86.5139 -3.1749471e-006,86.5198 0.026865175,86.5257 0.14286263,86.5316 0.098167956,86.5375 0.098264761,86.5435 0.22337034,86.5494 0.39297453,86.5553 0.39279625,86.5612 0.27662879,86.5671 0.1160081,86.5730 0.15180968,86.5789 0.14283018,86.5848 0.08923246,86.5907 0.026771892,86.5966 0.14296655,86.6025 0.23219083,86.6084 0.14276685,86.6144 0.035643585,86.6203 -1.4775098e-005,86.6262 1.1733898e-005,86.6321 0.026819548,86.6380 0.053555753,86.6439 0.026814507,86.6498 0.08941596,86.6557 0.18768899,86.6616 0.46442276,86.6675 0.5354588,86.6735 0.22301304,86.6794 0.10726853,86.6853 0.2054086,86.6912 0.22308001,86.6971 0.062397771,86.7030 0.053625681,86.7089 0.15198068,86.7148 0.29471532,86.7208 0.20525442,86.7267 0.20529987,86.7326 0.21427166,86.7385 0.22317651,86.7444 0.089195177,86.7503 -1.831328e-005,86.7562 8.144606e-006,86.7622 0.0089324424,86.7681 0.0089230482,86.7740 8.5092374e-008,86.7799 -1.293178e-005,86.7858 0.053746782,86.7917 0.30380529,86.7976 0.34817848,86.8036 0.21412309,86.8095 0.14270732,86.8154 0.02673061,86.8213 7.1277223e-006,86.8272 -6.5036593e-006,86.8331 0.026893292,86.8391 0.19656594,86.8450 0.24105048,86.8509 0.15165929,86.8568 0.035617772,86.8627 2.4350107e-005,86.8686 0.09835086,86.8746 0.26792133,86.8805 0.22309306,86.8864 0.089268371,86.8923 0.14299384,86.8982 0.24995098,86.9042 0.17848642,86.9101 0.18748221,86.9160 0.13401674,86.9219 0.23227774,86.9278 0.27680457,86.9338 0.26787373,86.9397 0.24103788,86.9456 0.16944911,86.9515 0.0088264635,86.9574 0.10721849,86.9634 0.22320996,86.9693 0.17851317,86.9752 0.0089477003,86.9811 0.089512207,86.9871 0.30374306,86.9930 0.35701045,86.9989 0.21412967,87.0048 0.1159936,87.0107 0.026731845,87.0167 0.026820388,87.0226 0.098279238,87.0285 0.14282972,87.0344 0.053513341,87.0404 0.026798066,87.0463 0.053619158,87.0522 0.089268103,87.0581 0.053604674,87.0641 0.14299834,87.0700 0.27678841,87.0759 0.27672419,87.0818 0.24993038,87.0878 0.10705952,87.0937 0.026776919,87.0996 0.080435239,87.1055 0.25901565,87.1115 0.37502888,87.1174 0.29456237,87.1233 0.098100111,87.1292 -2.2513084e-005,87.1352 0.02684919,87.1411 0.15182702,87.1470 0.17857394,87.1530 0.1964312,87.1589 0.15176456,87.1648 0.10712548,87.1707 0.080326036,87.1767 0.05357841,87.1826 0.053614639,87.1885 0.10713731,87.1945 0.16070327,87.2004 0.14282571,87.2063 0.026746983,87.2122 6.1172699e-007,87.2182 3.1052225e-006,87.2241 0.053665679,87.2300 0.25012192,87.2360 0.31244048,87.2419 0.1427566,87.2478 0.05355623,87.2538 0.035694763,87.2597 0.089294933,87.2656 0.16071998,87.2716 0.098188229,87.2775 0.080348209,87.2834 0.089281611,87.2893 0.026790766,87.2953 0.026818048,87.3012 0.053551249,87.3071 0.0089386404,87.3131 0.089431979,87.3190 0.25010821,87.3249 0.28563032,87.3309 0.19626832,87.3368 0.11604762,87.3427 0.089412324,87.3487 0.15182111,87.3546 0.098107412,87.3606 0.026732953,87.3665 0.053620625,87.3724 0.14290869,87.3784 0.14282028,87.3843 0.053503282,87.3902 0.026777877,87.3962 0.1964854,87.4021 0.28572717,87.4080 0.1875374,87.4140 0.20533583,87.4199 0.053484045,87.4258 -2.5089355e-006,87.4318 0.0089469701,87.4377 0.089325011,87.4437 0.16071628,87.4496 0.098178335,87.4555 0.026796734,87.4615 0.098323934,87.4674 0.18761483,87.4734 0.29477733,87.4793 0.52688384,87.4852 0.64269674,87.4912 0.42834753,87.4971 0.22313274,87.5030 0.14287606,87.5090 0.16965106,87.5149 0.21431795,87.5209 0.33053476,87.5268 0.48226741,87.5327 0.50876492,87.5387 0.28559008,87.5446 0.23219073,87.5506 0.23208229,87.5565 0.12495409,87.5625 0.12509836,87.5684 0.28577042,87.5743 0.2767368,87.5803 0.21422802,87.5862 0.11610388,87.5922 0.16970111,87.5981 0.16066159,87.6041 0.11603787,87.6100 0.1518811,87.6159 0.17866686,87.6219 0.24990942,87.6278 0.24985442,87.6338 0.21423677,87.6397 0.1518455,87.6457 0.18765883,87.6516 0.27678567,87.6576 0.16948497,87.6635 0.026730625,87.6694 0.026809711,87.6754 0.053579103,87.6813 0.053571619,87.6873 0.053649299,87.6932 0.14289331,87.6992 0.14278778,87.7051 0.062467653,87.7111 0.026741972,87.7170 0.0089744581,87.7230 0.16080144,87.7289 0.16955936,87.7349 0.1696362,87.7408 0.2948029,87.7467 0.38397902,87.7527 0.29461145,87.7586 0.2499145,87.7646 0.089171469,87.7705 0.0088927886,87.7765 3.530024e-005,87.7824 0.053608991,87.7884 0.053549647,87.7943 0.026753524,87.8003 -1.3386949e-005,87.8062 3.5732269e-006,87.8122 -9.049013e-007,87.8181 4.607918e-008,87.8241 7.2072231e-007,87.8300 -2.929221e-006,87.8360 1.0997063e-005,87.8419 0.035771132,87.8479 0.098221786,87.8538 0.053514503,87.8598 0.026797041,87.8658 0.098242171,87.8717 0.089257546,87.8777 0.05360312,87.8836 0.16975473,87.8896 0.26782829,87.8955 0.10702097,87.9015 -2.4980745e-005,87.9074 4.8892498e-006,87.9134 5.4263205e-006,87.9193 0.035723988,87.9253 0.062508948,87.9312 0.062484171,87.9372 1.1110686e-006,87.9431 0.17860954,87.9491 0.33045262,87.9551 0.3482976,87.9610 0.2232336,87.9670 0.18736829,87.9729 0.026661709,87.9789 3.9001347e-006,87.9848 4.2015017e-005,87.9908 0.14300509,87.9967 0.3215619,88.0027 0.36598846,88.0087 0.15159455,88.0146 0.0088801077,88.0206 7.2013559e-006,88.0265 -2.4759099e-006,88.0325 2.701905e-006,88.0384 -8.3322102e-006,88.0444 3.0629319e-005,88.0504 0.098274633,88.0563 0.16072656,88.0623 0.14284417,88.0682 0.15187153,88.0742 0.35717112,88.0802 0.30350128,88.0861 0.34841567,88.0921 0.79500884,88.0980 1.4018565,88.1040 1.2585227,88.1100 0.41930088,88.1159 0.107145,88.1219 0.035724469,88.1278 0.062502079,88.1338 0.089278467,88.1398 0.026767576,88.1457 0.05359466,88.1517 0.089295007,88.1576 0.080379941,88.1636 0.14290799,88.1696 0.18746467,88.1755 0.053528186,88.1815 0.053620756,88.1875 0.16083634,88.1934 0.33933017,88.1994 0.26770955,88.2053 0.080311783,88.2113 0.14291842,88.2173 0.22324495,88.2232 0.33036742,88.2292 0.26783937,88.2352 0.35717365,88.2411 0.46429053,88.2471 0.38381657,88.2531 0.080306903,88.2590 0.089409702,88.2650 0.23222412,88.2710 0.20529215,88.2769 0.098218836,88.2829 0.22336702,88.2889 0.41074973,88.2948 0.33017683,88.3008 0.089129582,88.3068 -8.329821e-006,88.3127 0.089360222,88.3187 0.18754129,88.3247 0.15173805,88.3306 0.053518105,88.3366 0.026802361,88.3426 0.098272167,88.3485 0.16073628,88.3545 0.17861198,88.3605 0.26795655,88.3664 0.33923429,88.3724 0.23209457,88.3784 0.35716936,88.3843 0.2856161,88.3903 0.089229539,88.3963 0.053556439,88.4023 -1.6075925e-005,88.4082 3.0012686e-006,88.4142 0.0089390324,88.4202 0.062527061,88.4261 0.14290503,88.4321 0.23211281,88.4381 0.053516705,88.4441 -1.1552144e-005,88.4500 5.4844724e-005,88.4560 0.08941447,88.4620 0.17862992,88.4679 0.20527489,88.4739 0.08022815,88.4799 -1.8766392e-005,88.4859 0.11616992,88.4918 0.2947157,88.4978 0.30366215,88.5038 0.35722297,88.5098 0.31244874,88.5157 0.16944328,88.5217 -0.0001158333,88.5277 2.3987783e-005,88.5336 1.9893754e-005,88.5396 0.098443761,88.5456 0.30368158,88.5516 0.23193523,88.5576 0.071339786,88.5635 0.11618163,88.5695 0.285808,88.5755 0.38390741,88.5815 0.27664635,88.5874 0.15189566,88.5934 0.41103321,88.5994 0.5535773,88.6054 0.36578584,88.6113 0.11587153,88.6173 0.053606804,88.6233 0.17881705,88.6293 0.38400158,88.6352 0.25865903,88.6412 0.08024893,88.6472 0.10717317,88.6532 0.071379378,88.6592 -1.1253274e-005,88.6651 -2.7408529e-005,88.6711 0.00012089905,88.6771 0.2146327,88.6831 0.42860323,88.6891 0.249716,88.6950 0.062350418,88.7010 0.089299433,88.7070 0.10713071,88.7130 0.12510584,88.7190 0.30371812,88.7249 0.29455489,88.7309 0.25897917,88.7369 0.3482804,88.7429 0.19623961,88.7489 0.10712333,88.7549 0.1429695,88.7608 0.18758275,88.7668 0.28578439,88.7728 0.33916983,88.7788 0.15156999,88.7848 -5.389153e-005,88.7907 0.0089456355,88.7967 -1.4507634e-005,88.8027 -3.5067999e-006,88.8087 2.8538527e-005,88.8147 0.080447562,88.8207 0.19655611,88.8267 0.33925471,88.8326 0.24103013,88.8386 0.35721016,88.8446 0.2855992,88.8506 0.062387075,88.8566 0.053643674,88.8626 0.18754302,88.8685 0.12492818,88.8745 0.026740232,88.8805 -1.7546869e-005,88.8865 5.0443279e-005,88.8925 0.1519749,88.8985 0.41986483,88.9045 0.5893265,88.9105 0.44618878,88.9164 0.13370563,88.9224 -4.3114989e-005,88.9284 0.0089924848,88.9344 0.12512591,88.9404 0.20537785,88.9464 0.17854463,88.9524 0.16076647,88.9584 0.16965272,88.9643 0.15176204,88.9703 0.2143164,88.9763 0.27670562,88.9823 0.13387881,88.9883 0.196458,88.9943 0.18749547,89.0003 0.26789778,89.0063 0.36608097,89.0123 0.41961369,89.0183 0.48211297,89.0243 0.33923808,89.0302 0.13387766,89.0362 0.11610252,89.0422 0.25895315,89.0482 0.1874551,89.0542 0.080323413,89.0602 0.026799491,89.0662 0.053696867,89.0722 0.2055362,89.0782 0.39293414,89.0842 0.43745375,89.0902 0.37499073,89.0962 0.41962579,89.1022 0.3659063,89.1081 0.13378686,89.1141 -2.4841245e-005,89.1201 0.026845902,89.1261 0.11619229,89.1321 0.26790676,89.1381 0.32133076,89.1441 0.18744461,89.1501 0.18753316,89.1561 0.12495444,89.1621 0.053526197,89.1681 0.080377147,89.1741 0.098204389,89.1801 0.026762586,89.1861 -1.3474455e-007,89.1921 -3.3458648e-006,89.1981 1.3519357e-005,89.2041 0.053590022,89.2101 0.062481377,89.2161 0.0089151496,89.2221 3.039853e-006,89.2281 1.2635561e-006,89.2341 -8.095014e-006,89.2401 3.1119114e-005,89.2461 0.053652886,89.2521 0.089259349,89.2581 0.026710762,89.2641 -4.3497694e-006,89.2701 -6.6397702e-006,89.2761 3.0911884e-005,89.2821 0.12518425,89.2881 0.40192884,89.2941 0.49993542,89.3001 0.46413663,89.3061 0.34813499,89.3121 0.23214109,89.3181 0.17856099,89.3241 0.080362715,89.3301 0.10715131,89.3361 0.098194115,89.3421 0.053539257,89.3481 -1.1322737e-005,89.3541 4.4891931e-006,89.3601 0.0089398818,89.3661 0.026789332,89.3721 0.026775559,89.3781 -1.6326188e-005,89.3841 4.1877978e-005,89.3901 0.089334324,89.3961 0.089248948,89.4021 0.026744876,89.4081 5.2734339e-007,89.4141 0.026830418,89.4201 0.089325614,89.4261 0.089234158,89.4321 -5.3030064e-005,89.4381 0.026830377,89.4441 0.089324176,89.4501 0.098196454,89.4561 0.053539146,89.4621 0.0089137265,89.4682 -7.2220014e-006,89.4742 2.4875904e-005,89.4802 0.02679741,89.4862 0.080458686,89.4922 0.38409427,89.4982 0.52688539,89.5042 0.52667302,89.5102 0.16942421,89.5162 0.053590387,89.5222 0.089312032,89.5282 0.053484119,89.5342 -2.83299e-005,89.5402 0.053651869,89.5463 0.18751672,89.5523 0.10710759,89.5583 0.089266695,89.5643 0.0356782,89.5703 0.026782474,89.5763 0.026782613,89.5823 1.5638849e-005,89.5883 0.053635444,89.5943 0.11605649,89.6003 0.053552561,89.6063 0.08040189,89.6124 0.10710348,89.6184 0.035672184,89.6244 0.0089438288,89.6304 0.053612046,89.6364 0.17869201,89.6424 0.51799166,89.6484 0.59817678,89.6544 0.31237945,89.6605 0.151715,89.6665 0.14285576,89.6725 0.26787785,89.6785 0.24106358,89.6845 0.19642945,89.6905 0.14281723,89.6965 0.15182236,89.7025 0.34825799,89.7086 0.26778021,89.7146 0.080299295,89.7206 -5.0327208e-006,89.7266 0.062548004,89.7326 0.30399737,89.7386 0.83078104,89.7447 0.86574429,89.7507 0.30308017,89.7567 0.026701087,89.7627 0.053606,89.7687 0.035693407,89.7747 -1.6311047e-005,89.7807 2.1947417e-005,89.7868 0.053596441,89.7928 0.098284863,89.7988 0.1518805,89.8048 0.22325607,89.8108 0.28570721,89.8169 0.26782939,89.8229 0.22323616,89.8289 0.23217568,89.8349 0.23208776,89.8409 0.1517518,89.8469 0.1785152,89.8530 0.11607752,89.8590 0.20540486,89.8650 0.17855732,89.8710 0.27693492,89.8770 0.40182337,89.8831 0.33910832,89.8891 0.15166955,89.8951 0.080309093,89.9011 0.026804406,89.9071 0.053645607,89.9132 0.089286752,89.9192 0.053492744,89.9252 -1.7783295e-005,89.9312 0.080457471,89.9372 0.18751945,89.9433 0.10704637,89.9493 -3.6398349e-005,89.9553 1.2119468e-005,89.9613 -1.2077479e-005,89.9674 3.6192589e-005,89.9734 0.080489762,89.9794 0.23225929,89.9854 0.31244332,89.9915 0.16055827,89.9975 0.035652179,90.0035 0.03577834,90.0095 0.15189612,90.0156 0.18747339,90.0216 0.080234952,90.0276 -4.0319213e-005,90.0336 3.2780703e-005,90.0396 0.053611211,90.0457 0.15179524,90.0517 0.22318126,90.0577 0.16972241,90.0638 0.19662853,90.0698 0.32151705,90.0758 0.34802127,90.0818 0.10693812,90.0879 -9.0614039e-006,90.0939 2.3774276e-006,90.0999 -4.4758758e-007,90.1059 -5.8732496e-007,90.1120 2.7971607e-006,90.1180 0.026812002,90.1240 0.089299463,90.1301 0.053526442,90.1361 0.02689399,90.1421 0.35744739,90.1481 0.7143091,90.1542 0.49972811,90.1602 0.16066127,90.1662 0.15180895,90.1723 0.10706566,90.1783 0.098202124,90.1843 0.089272797,90.1903 0.062550806,90.1964 0.16967215,90.2024 0.16073592,90.2084 0.25000465,90.2145 0.16065601,90.2205 0.12505098,90.2265 0.16980195,90.2326 0.28579712,90.2386 0.28558692,90.2446 0.19623844,90.2507 0.026732996,90.2567 0.10724755,90.2627 0.28594419,90.2688 0.45545813,90.2748 0.31237787,90.2808 0.19623862,90.2869 0.098197944,90.2929 0.24120276,90.2989 0.38396969,90.3050 0.42845207,90.3110 0.22311127,90.3170 0.16966449,90.3231 0.098207891,90.3291 0.10716431,90.3351 0.12504016,90.3412 0.17858008,90.3472 0.16959718,90.3532 0.089201845,90.3593 1.5634732e-005,90.3653 0.062606536,90.3713 0.12505803,90.3774 0.23213066,90.3834 0.20524023,90.3895 0.062509596,90.3955 0.11613213,90.4015 0.09817674,90.4076 0.071384817,90.4136 0.035691299,90.4196 0.08932475,90.4257 0.14285731,90.4317 0.089245752,90.4378 0.089393437,90.4438 0.23223415,90.4498 0.18739295,90.4559 0.062409226,90.4619 0.089311711,90.4680 0.14287362,90.4740 0.062440176,90.4800 -5.6293115e-006,90.4861 0.053641059,90.4921 0.10722012,90.4982 0.15180872,90.5042 0.14274612,90.5102 0.026734138,90.5163 0.05366445,90.5223 0.14297438,90.5284 0.21432206,90.5344 0.16957019,90.5404 0.15171362,90.5465 0.14285342,90.5525 0.14288561,90.5586 0.10710401,90.5646 0.080338478,90.5707 0.14287695,90.5767 0.14283831,90.5827 0.11609567,90.5888 0.17868105,90.5948 0.33942524,90.6009 0.43745896,90.6069 0.25874737,90.6130 0.11599451,90.6190 0.080368601,90.6251 0.16959961,90.6311 0.23217548,90.6371 0.42869967,90.6432 0.36609429,90.6492 0.2498972,90.6553 0.080294468,90.6613 0.089312926,90.6674 0.18766315,90.6734 0.44660577,90.6795 0.4551675,90.6855 0.14267506,90.6916 0.080392957,90.6976 0.15181471,90.7037 0.26790503,90.7097 0.35717678,90.7158 0.26778692,90.7218 0.1070886,90.7278 0.089263543,90.7339 0.026746672,90.7399 -4.8307161e-006,90.7460 6.9614939e-006,90.7520 0.026811874,90.7581 0.080376767,90.7641 0.10715232,90.7702 0.1071655,90.7762 0.13395192,90.7823 0.24999264,90.7883 0.26780662,90.7944 0.098165654,90.8004 0.035772856,90.8065 0.16980894,90.8125 0.38405704,90.8186 0.38396308,90.8246 0.3661038,90.8307 0.45531437,90.8367 0.31227088,90.8428 0.053421464,90.8489 3.0324356e-006,90.8549 0.02685022,90.8610 0.14293519,90.8670 0.19642197,90.8731 0.14280793,90.8791 0.053488266,90.8852 4.0568269e-005,90.8912 0.1431407,90.8973 0.41094142,90.9033 0.49981067,90.9094 0.24978232,90.9154 0.15182701,90.9215 0.14279328,90.9276 0.080331154,90.9336 0.12515317,90.9397 0.22322641,90.9457 0.19634978,90.9518 0.15177222,90.9578 0.20546961,90.9639 0.39294747,90.9699 0.33020899,90.9760 0.16057254,90.9821 0.1428092,90.9881 0.09819781,90.9942 0.089275829,91.0002 -1.5420102e-005,91.0063 6.6294187e-006,91.0123 0.026863176,91.0184 0.17871931,91.0245 0.33039254,91.0305 0.28563198,91.0366 0.18744516,91.0426 0.16963862,91.0487 0.26802835,91.0547 0.41046581,91.0608 0.57273197,91.0669 5.1564074,91.0729 11.485055,91.0790 11.649016,91.0850 5.6655035,91.0911 1.6504818,91.0972 1.1785841,91.1032 1.0622942,91.1093 0.56229985,91.1154 0.33929557,91.1214 0.34816694,91.1275 0.18737122,91.1335 0.10713629,91.1396 0.21438429,91.1457 0.37506834,91.1517 0.33027488,91.1578 0.14273082,91.1638 0.080338553,91.1699 0.26789075,91.1760 0.27675548,91.1820 0.12502231,91.1881 0.16097252,91.1942 0.37510848,91.2002 0.30336991,91.2063 0.14267395,91.2124 0.035685636,91.2184 0.14292601,91.2245 0.21428117,91.2306 0.19638035,91.2366 0.27678478,91.2427 0.30361405,91.2487 0.20543702,91.2548 0.20537047,91.2609 0.17859253,91.2669 0.32144102,91.2730 0.24096581,91.2791 0.098128386,91.2851 -2.5220483e-005,91.2912 7.8692265e-006,91.2973 -6.2548511e-006,91.3033 1.7150975e-005,91.3094 0.053622149,91.3155 0.14288138,91.3216 0.15174551,91.3276 0.080386914,91.3337 0.11612833,91.3398 0.10710659,91.3458 0.080338992,91.3519 0.21429317,91.3580 0.29477331,91.3640 0.34834823,91.3701 0.31242093,91.3762 0.20523627,91.3822 0.12493371,91.3883 0.053517822,91.3944 0.053672194,91.4005 0.19648972,91.4065 0.15167615,91.4126 0.10708475,91.4187 0.14285052,91.4247 0.12507309,91.4308 0.20556091,91.4369 0.3839924,91.4430 0.26763305,91.4490 0.089164697,91.4551 0.08933603,91.4612 0.11615016,91.4672 0.16971354,91.4733 0.23213555,91.4794 0.21422985,91.4855 0.15174595,91.4915 0.20530035,91.4976 0.1696364,91.5037 0.19666757,91.5098 0.45548445,91.5158 0.48198801,91.5219 0.33025557,91.5280 0.23222196,91.5341 0.39296418,91.5401 0.35699052,91.5462 0.14274044,91.5523 0.098257445,91.5584 0.0981915,91.5644 0.080324225,91.5705 0.053521138,91.5766 -6.7126302e-006,91.5827 0.026796969,91.5887 0.035761148,91.5948 0.16084865,91.6009 0.32152227,91.6070 0.33024427,91.6131 0.11592842,91.6191 0.062524743,91.6252 0.12504479,91.6313 0.15177362,91.6374 0.15177581,91.6434 0.16962747,91.6495 0.089226581,91.6556 -1.1731208e-007,91.6617 0.053585794,91.6678 0.026765527,91.6738 -7.5707658e-006,91.6799 0.026866212,91.6860 0.14289705,91.6921 0.12499923,91.6982 0.17860933,91.7042 0.21423306,91.7103 0.14278521,91.7164 0.053539027,91.7225 1.7287432e-005,91.7286 0.02680905,91.7346 0.026767226,91.7407 0.026775977,91.7468 0.035727147,91.7529 0.098283336,91.7590 0.23227561,91.7651 0.33046603,91.7711 0.33027226,91.7772 0.14267363,91.7833 0.026748721,91.7894 0.026776168,91.7955 -2.2022514e-005,91.8016 0.0089400355,91.8076 0.035767466,91.8137 0.11615874,91.8198 0.1428021,91.8259 0.026698945,91.8320 0.053667653,91.8381 0.24122803,91.8442 0.35713252,91.8502 0.20520544,91.8563 0.080359049,91.8624 0.24121502,91.8685 0.37503502,91.8746 0.32131189,91.8807 0.15167771,91.8868 0.080372378,91.8928 0.14292718,91.8989 0.16961317,91.9050 0.13385379,91.9111 0.19650535,91.9172 0.35721374,91.9233 0.22323164,91.9294 0.21429697,91.9355 0.32151541,91.9415 0.57146847,91.9476 0.39268765,91.9537 0.12487502,91.9598 0.098343924,91.9659 0.2322078,91.9720 0.19632249,91.9781 0.23214547,91.9842 0.23210108,91.9903 0.080280222,91.9964 0.080394804,92.0024 0.2589491,92.0085 0.21422514,92.0146 0.098250873,92.0207 0.11610793,92.0268 0.14288637,92.0329 0.22322287,92.0390 0.14280321,92.0451 0.089251243,92.0512 0.026760252,92.0573 0.035703558,92.0634 0.26830623,92.0695 1.0095457,92.0755 1.4107345,92.0816 1.2762736,92.0877 0.80318034,92.0938 0.47318459,92.0999 0.2142024,92.1060 0.071392693,92.1121 0.16976151,92.1182 0.26797655,92.1243 0.23207481,92.1304 0.11590638,92.1365 -4.9967279e-005,92.1426 0.035801075,92.1487 0.15180735,92.1548 0.11603845,92.1609 0.080387749,92.1670 0.19644834,92.1731 0.24107799,92.1792 0.16959192,92.1853 0.035667121,92.1913 0.05366664,92.1974 0.14288488,92.2035 0.17853084,92.2096 0.28582618,92.2157 0.37502596,92.2218 0.24988951,92.2279 0.16064288,92.2340 0.10710603,92.2401 0.026764859,92.2462 -1.5828707e-006,92.2523 0.053608738,92.2584 0.13398269,92.2645 0.17869389,92.2706 0.27674797,92.2767 0.10700476,92.2828 0.089285716,92.2889 0.22320955,92.2950 0.24998115,92.3011 0.14284228,92.3072 -1.5869697e-006,92.3133 5.1979936e-007,92.3194 -4.9213736e-007,92.3255 1.4488271e-006,92.3316 -5.3035628e-006,92.3377 0.0089699691,92.3438 0.098292492,92.3499 0.14283033,92.3560 0.053491063,92.3621 0.0089479759,92.3682 0.080410227,92.3743 0.11607741,92.3805 0.10714003,92.3866 0.08925651,92.3927 0.053587813,92.3988 0.10715629,92.4049 0.089252256,92.4110 0.053531822,92.4171 4.7065632e-006,92.4232 0.026827918,92.4293 0.026746091,92.4354 -1.805383e-005,92.4415 0.053684857,92.4476 0.23233853,92.4537 0.33937794,92.4598 0.32119641,92.4659 0.089108691,92.4720 0.026796261,92.4781 0.0089793475,92.4842 0.15198995,92.4903 0.31255299,92.4964 0.23196451,92.5026 0.15177128,92.5087 0.30371961,92.5148 0.38387111,92.5209 0.20525861,92.5270 0.18746622,92.5331 0.14285305,92.5392 0.15186359,92.5453 0.11597496,92.5514 -2.8140917e-005,92.5575 0.098338977,92.5636 0.15182613,92.5697 0.14274463,92.5759 0.026730713,92.5820 0.089356676,92.5881 0.11607784,92.5942 0.14285703,92.6003 0.14288677,92.6064 0.20547725,92.6125 0.25891024,92.6186 0.15166523,92.6247 0.089333773,92.6309 0.14287926,92.6370 0.089148536,92.6431 0.026818689,92.6492 0.14297049,92.6553 0.16066499,92.6614 0.11608486,92.6675 0.16080602,92.6736 0.21432684,92.6797 0.25888163,92.6859 0.22311798,92.6920 0.12491082,92.6981 0.026732894,92.7042 -3.8423182e-006,92.7103 1.0033469e-006,92.7164 -1.7076691e-007,92.7225 0.026794631,92.7287 0.089286812,92.7348 0.089349248,92.7409 0.19649483,92.7470 0.21426497,92.7531 0.21430759,92.7592 0.34827644,92.7654 0.33926645,92.7715 0.14279167,92.7776 0.071353607,92.7837 0.05357473,92.7898 0.16081069,92.7959 0.25896201,92.8021 0.18739705,92.8082 0.02670932,92.8143 0.026832134,92.8204 0.089317083,92.8265 0.089245453,92.8326 0.0088884328,92.8388 1.1993693e-005,92.8449 0.053611539,92.8510 0.18755533,92.8571 0.24998304,92.8632 0.11600263,92.8694 0.026821868,92.8755 0.17874332,92.8816 0.36613822,92.8877 0.30346316,92.8938 0.15165862,92.8999 0.08033099,92.9061 0.28584185,92.9122 0.49114439,92.9183 0.3480773,92.9244 0.10706703,92.9306 0.18755949,92.9367 0.31254497,92.9428 0.30364284,92.9489 0.28578213,92.9550 0.23205282,92.9612 0.080230892,92.9673 0.11623657,92.9734 0.34838375,92.9795 0.34806585,92.9857 0.15162851,92.9918 0.053571295,92.9979 0.05353225,93.0040 -4.5112793e-005,93.0101 1.8159379e-005,93.0163 0.026824849,93.0224 0.089331575,93.0285 0.10712556,93.0346 0.080299072,93.0408 0.053551409,93.0469 0.10732646,93.0530 0.41984493,93.0591 0.55369705,93.0653 0.64314979,93.0714 1.3757128,93.0775 2.8319535,93.0837 5.2699485,93.0898 7.589705,93.0959 6.569365,93.1020 3.07778,93.1082 0.31155875,93.1143 0.18772252,93.1204 0.31249002,93.1265 0.24993894,93.1327 0.29463372,93.1388 0.33040959,93.1449 0.41983917,93.1511 0.55375236,93.1572 0.61589092,93.1633 0.34797093,93.1694 0.19637404,93.1756 0.089224398,93.1817 0.062486477,93.1878 0.10728444,93.1940 0.3039327,93.2001 0.56271982,93.2062 0.52648431,93.2123 0.17815988,93.2185 -8.3268322e-005,93.2246 2.2653718e-005,93.2307 -7.3403221e-006,93.2369 6.7062615e-006,93.2430 0.026802102,93.2491 0.053570073,93.2553 0.053595502,93.2614 0.098291598,93.2675 0.16070652,93.2737 0.089216843,93.2798 0.026739048,93.2859 3.4844572e-005,93.2921 0.17870979,93.2982 0.35720375,93.3043 0.33928773,93.3105 0.24104451,93.3166 0.13388999,93.3227 0.16069619,93.3289 0.14281085,93.3350 0.089278065,93.3411 0.12502243,93.3473 0.14284538,93.3534 0.098154061,93.3595 0.035699736,93.3657 0.08043506,93.3718 0.18754779,93.3779 0.20531999,93.3841 0.10706285,93.3902 0.0088758916,93.3964 0.053669728,93.4025 0.29476577,93.4086 0.41071478,93.4148 0.29453787,93.4209 0.13396963,93.4270 0.259101,93.4332 0.30348399,93.4393 0.11588744,93.4455 0.0088712079,93.4516 3.7008875e-005,93.4577 0.08934994,93.4639 0.14286165,93.4700 0.098147534,93.4762 -3.6141078e-005,93.4823 9.7301472e-006,93.4884 -2.7767808e-006,93.4946 1.3762898e-006,93.5007 -2.7283752e-006,93.5069 9.5379846e-006,93.5130 0.026876258,93.5191 0.14294325,93.5253 0.18742423,93.5314 0.0892158,93.5376 0.10715838,93.5437 0.098192014,93.5498 0.026752666,93.5560 1.3441327e-005,93.5621 0.035768658,93.5683 0.12505478,93.5744 0.21427932,93.5805 0.14278302,93.5867 0.035682295,93.5928 0.026781347,93.5990 3.367317e-006,93.6051 0.026804117,93.6113 0.026770514,93.6174 0.026849898,93.6236 0.12509696,93.6297 0.16068836,93.6358 0.089168213,93.6420 -1.4006267e-005,93.6481 0.089441277,93.6543 0.24114381,93.6604 0.2588461,93.6666 0.17849088,93.6727 0.098175064,93.6789 0.053548407,93.6850 0.026773855,93.6912 -1.1599115e-005,93.6973 2.4757594e-005,93.7034 0.080388561,93.7096 0.080325387,93.7157 0.0089052776,93.7219 6.2303138e-006,93.7280 -1.6270424e-006,93.7342 2.7736789e-007,93.7403 5.1774703e-007,93.7465 -2.3485707e-006,93.7526 8.8772567e-006,93.7588 0.026838798,93.7649 0.15211347,93.7711 0.45567057,93.7772 0.46398476,93.7834 0.12462693,93.7895 0.053537514,93.7957 8.1762391e-006,93.8018 -1.0999777e-006,93.8080 0.026849905,93.8141 0.18765083,93.8203 0.34818992,93.8264 0.17842986,93.8326 0.053529568,93.8387 -9.5518999e-006,93.8449 0.026787173,93.8510 0.053577457,93.8572 0.0089030154,93.8633 9.387757e-005,93.8695 0.16979073,93.8756 0.24102633,93.8818 0.16066802,93.8879 0.17859311,93.8941 0.17852955,93.9002 0.080292873,93.9064 0.026765417,93.9126 0.053591121,93.9187 0.09823475,93.9249 0.089249887,93.9310 0.026787518,93.9372 0.089336701,93.9433 0.12497401,93.9495 0.053528763,93.9556 0.062576003,93.9618 0.15183207,93.9679 0.10706647,93.9741 0.053621005,93.9803 0.14291398,93.9864 0.13383545,93.9926 0.089259617,93.9987 0.16974936,94.0049 0.30359811,94.0110 0.2410173,94.0172 0.23212953,94.0233 0.1963779,94.0295 0.053599425,94.0357 0.1250127,94.0418 0.24994935,94.0480 0.43780136,94.0541 0.65215939,94.0603 0.7410078,94.0665 0.49954054,94.0726 1.3331454,94.0788 8.927392,94.0849 19.129444,94.0911 19.477924,94.0972 10.724959,94.1034 2.7825992,94.1096 0.91056758,94.1157 0.57123291,94.1219 0.34803185,94.1281 0.089188591,94.1342 0.13402472,94.1404 0.30354455,94.1465 0.33027798,94.1527 0.15175417,94.1589 0.02680935,94.1650 0.08929795,94.1712 0.053532619,94.1773 3.0942876e-005,94.1835 0.089337885,94.1897 0.12501828,94.1958 0.17855981,94.2020 0.13388306,94.2082 0.080337323,94.2143 0.053660594,94.2205 0.17868876,94.2266 0.25883463,94.2328 0.098097786,94.2390 0.080441438,94.2451 0.18759216,94.2513 0.22320721,94.2575 0.2231985,94.2636 0.24106045,94.2698 0.18740614,94.2760 0.026725097,94.2821 0.071549878,94.2883 0.28591275,94.2945 0.45544192,94.3006 0.34800115,94.3068 0.062325757,94.3130 0.080383882,94.3191 0.1964837,94.3253 0.27690563,94.3315 0.35711077,94.3376 0.14268641,94.3438 -8.0414202e-006,94.3500 0.089372918,94.3561 0.15182665,94.3623 0.1874899,94.3685 0.26778826,94.3746 0.24103533,94.3808 0.17854321,94.3870 0.10726069,94.3931 0.36619052,94.3993 0.46431905,94.4055 0.50901806,94.4117 0.45532566,94.4178 0.35701266,94.4240 0.15178443,94.4302 0.16973977,94.4363 0.27679077,94.4425 0.35705286,94.4487 0.19629322,94.4548 0.062453378,94.4610 0.10718672,94.4672 0.16080727,94.4734 0.22330339,94.4795 0.3302806,94.4857 0.25879163,94.4919 0.1518337,94.4981 0.17858611,94.5042 0.098179348,94.5104 0.098190077,94.5166 0.02676498,94.5227 0.05360451,94.5289 0.053537864,94.5351 -3.4791152e-005,94.5413 0.053720124,94.5474 0.25906208,94.5536 0.28567642,94.5598 0.23205158,94.5660 0.11610819,94.5721 0.17866668,94.5783 0.17843166,94.5845 0.053448912,94.5907 0.035754103,94.5968 0.053545292,94.6030 0.017878653,94.6092 0.15195617,94.6154 0.26783833,94.6216 0.12485351,94.6277 0.026738407,94.6339 0.0089384904,94.6401 0.089348271,94.6463 0.19657159,94.6524 0.35728186,94.6586 0.41062379,94.6648 0.24093367,94.6710 0.16075365,94.6771 0.14281705,94.6833 0.053457029,94.6895 -1.7799877e-005,94.6957 -1.2426932e-006,94.7019 0.026847554,94.7080 0.089374714,94.7142 0.14293753,94.7204 0.18756726,94.7266 0.16957404,94.7328 0.089116044,94.7389 -7.1002753e-005,94.7451 1.9023111e-005,94.7513 -5.0843196e-006,94.7575 1.3127258e-006,94.7637 -1.6618255e-007,94.7699 -6.4815583e-007,94.7760 2.7590452e-006,94.7822 0.0089312075,94.7884 0.035778958,94.7946 0.1429259,94.8008 0.14278212,94.8069 0.026738705,94.8131 0.026817117,94.8193 0.026753111,94.8255 -1.2161034e-005,94.8317 0.026892176,94.8379 0.17871217,94.8440 0.31249976,94.8502 0.3213661,94.8564 0.35711846,94.8626 0.27673301,94.8688 0.19636728,94.8750 0.10719181,94.8812 0.19649574,94.8873 0.20533264,94.8935 0.1428466,94.8997 0.12495996,94.9059 0.080351993,94.9121 0.1428885,94.9183 0.14284542,94.9245 0.10711099,94.9306 0.062494416,94.9368 0.10719029,94.9430 0.14285092,94.9492 0.089215875,94.9554 0.035769526,94.9616 0.14292033,94.9678 0.17856117,94.9740 0.20540425,94.9801 0.24113438,94.9863 0.24995236,94.9925 0.12487523,94.9987 0.098249853,95.0049 0.21439049,95.0111 0.27678823,95.0173 0.2052964,95.0235 0.11597132,95.0297 0.080292352,95.0358 0.22340991,95.0420 0.79519558,95.0482 1.3662122,95.0544 1.7784836,95.0606 7.5161219,95.0668 17.685116,95.0730 20.756283,95.0792 13.788011,95.0854 7.7211556,95.0916 7.5537925,95.0978 6.4628725,95.1040 4.2930193,95.1101 2.1686225,95.1163 1.1065923,95.1225 0.84803963,95.1287 0.78562033,95.1349 0.45517144,95.1411 0.13381551,95.1473 0.053611167,95.1535 0.089408211,95.1597 0.16080372,95.1659 0.24115756,95.1721 0.33922842,95.1783 0.26769263,95.1845 0.16958724,95.1907 0.1428405,95.1969 0.11602974,95.2031 0.10713369,95.2093 0.16074097,95.2155 0.16963024,95.2217 0.080336198,95.2278 0.053589247,95.2340 0.071476057,95.2402 0.12508374,95.2464 0.24109052,95.2526 0.37517476,95.2588 0.72345984,95.2650 0.73211038,95.2712 0.40145567,95.2774 0.062258322,95.2836 0.026805935,95.2898 0.026765466,95.2960 0.008944625,95.3022 0.08930058,95.3084 0.053553704,95.3146 0.080365948,95.3208 0.18753102,95.3270 0.33931583,95.3332 0.28571883,95.3394 0.17856683,95.3456 0.15177834,95.3518 0.16077736,95.3580 0.2590149,95.3642 0.21432255,95.3704 0.29465055,95.3766 0.41961333,95.3828 0.39287901,95.3890 0.3303462,95.3952 0.21424508,95.4014 0.19638982,95.4076 0.15169872,95.4138 0.098165378,95.4200 0.0803193,95.4262 0.098288,95.4324 0.23228522,95.4386 0.35730404,95.4449 0.60713905,95.4511 0.48205441,95.4573 0.34824488,95.4635 0.36606941,95.4697 0.36587831,95.4759 0.098083757,95.4821 0.080518879,95.4883 0.19652577,95.4945 0.24100901,95.5007 0.214285,95.5069 0.32144874,95.5131 0.24096115,95.5193 0.062409453,95.5255 0.06251616,95.5317 0.30364648,95.5379 0.39286861,95.5441 0.18743345,95.5503 0.026758173,95.5565 0.026836095,95.5628 0.053553313,95.5690 0.0088752629,95.5752 6.6685579e-006,95.5814 -9.8051905e-006,95.5876 0.026857099,95.5938 0.24119933,95.6000 0.30354008,95.6062 0.19641866,95.6124 0.16079476,95.6186 0.16965286,95.6248 0.15170154,95.6311 0.13388358,95.6373 0.33046106,95.6435 0.58047289,95.6497 0.60707861,95.6559 0.34807959,95.6621 0.29464611,95.6683 0.37496996,95.6745 0.14276507,95.6807 0.017861577,95.6869 0.089412913,95.6932 0.17863952,95.6994 0.12488545,95.7056 0.053543389,95.7118 0.1696994,95.7180 0.15172528,95.7242 0.080327682,95.7304 0.12507437,95.7366 0.21437831,95.7429 0.28578505,95.7491 0.3571147,95.7553 0.22305655,95.7615 0.035656191,95.7677 0.080393299,95.7739 0.080328681,95.7801 0.10719556,95.7864 0.32144216,95.7926 0.29459271,95.7988 0.23212901,95.8050 0.089253947,95.8112 0.0089095253,95.8174 4.130317e-005,95.8236 0.14290069,95.8299 0.15178095,95.8361 0.089253359,95.8423 0.035744268,95.8485 0.089317568,95.8547 0.053490587,95.8609 -1.6052778e-005,95.8672 0.062582649,95.8734 0.14284225,95.8796 0.053545088,95.8858 0.10735787,95.8920 0.28581899,95.8983 0.24087849,95.9045 0.08918301,95.9107 0.12508009,95.9169 0.21428381,95.9231 0.22324373,95.9293 0.30355904,95.9356 0.098073013,95.9418 0.026823537,95.9480 0.15183732,95.9542 0.2143531,95.9604 0.31272388,95.9667 0.38399455,95.9729 0.36602905,95.9791 0.43736789,95.9853 0.30342361,95.9916 0.26785544,95.9978 0.24100713,96.0040 0.089214504,96.0102 -1.9498899e-005,96.0164 0.0268193,96.0227 0.2322356,96.0289 0.33933482,96.0351 0.24105583,96.0413 0.32166359,96.0476 0.60736132,96.0538 0.83073097,96.0600 1.8846433,96.0662 3.0361266,96.0724 3.3300629,96.0787 2.3117077,96.0849 1.8759577,96.0911 5.567894,96.0973 12.880251,96.1036 14.828309,96.1098 8.5203171,96.1160 2.3356245,96.1222 0.17812571,96.1285 0.0089267846,96.1347 0.089325242,96.1409 0.18757227,96.1472 0.3037324,96.1534 0.42855909,96.1596 0.21407785,96.1658 0.053522561,96.1721 0.080472469,96.1783 0.15192299,96.1845 0.16067643,96.1907 0.10702469,96.1970 0.23228398,96.2032 0.55371624,96.2094 0.60703534,96.2157 0.46417445,96.2219 0.25891414,96.2281 0.15184757,96.2343 0.17862698,96.2406 0.28583094,96.2468 0.49113441,96.2530 0.42832023,96.2593 0.12480236,96.2655 0.035732489,96.2717 0.026781304,96.2780 0.026788263,96.2842 0.053626705,96.2904 0.14287956,96.2966 0.12497897,96.3029 0.14288966,96.3091 0.23216237,96.3153 0.26784149,96.3216 0.23219994,96.3278 0.21432197,96.3340 0.16960344,96.3403 0.18765058,96.3465 0.36626047,96.3527 0.44632921,96.3590 0.34805948,96.3652 0.26775056,96.3714 0.12491033,96.3777 0.071523137,96.3839 0.10711648,96.3901 0.026666323,96.3964 0.0089233015,96.4026 5.2646128e-006,96.4088 0.053630535,96.4151 0.12502052,96.4213 0.098167367,96.4275 0.080350064,96.4338 0.16077311,96.4400 0.25000566,96.4463 0.16065805,96.4525 0.053536486,96.4587 -4.7406184e-006,96.4650 -1.3672447e-005,96.4712 5.9435788e-005,96.4774 0.089405358,96.4837 0.15182424,96.4899 0.14275022,96.4961 0.053467337,96.5024 1.3138689e-005,96.5086 0.053604368,96.5149 0.12508468,96.5211 0.21439721,96.5273 0.25888544,96.5336 0.17849146,96.5398 0.15177366,96.5461 0.11603127,96.5523 0.08927729,96.5585 0.098296888,96.5648 0.19644518,96.5710 0.13383831,96.5773 0.089253373,96.5835 0.10712863,96.5897 0.098201171,96.5960 0.053567357,96.6022 0.0089378627,96.6085 0.026803365,96.6147 0.098358259,96.6209 0.20550993,96.6272 0.22315273,96.6334 0.1248797,96.6397 0.12511684,96.6459 0.36635137,96.6522 0.54472601,96.6584 0.46401629,96.6646 0.19620265,96.6709 0.11600296,96.6771 0.0088640573,96.6834 1.2978338e-005,96.6896 0.10731794,96.6959 0.31274959,96.7021 0.37495324,96.7083 0.20514214,96.7146 0.053429592,96.7208 -2.8143901e-005,96.7271 0.0089373337,96.7333 -6.9414486e-006,96.7396 0.0089453934,96.7458 0.026785966,96.7521 0.062609524,96.7583 0.23225725,96.7646 0.24989541,96.7708 0.10704937,96.7770 0.089390084,96.7833 0.19650204,96.7895 0.17846778,96.7958 0.10703604,96.8020 0.080407493,96.8083 0.18764839,96.8145 0.24110243,96.8208 0.16058448,96.8270 0.053469311,96.8333 0.053561561,96.8395 0.098229721,96.8458 0.071431838,96.8520 0.026803266,96.8583 0.098288216,96.8645 0.17858981,96.8708 0.15172203,96.8770 0.062456213,96.8833 0.026771326,96.8895 -5.5580381e-006,96.8958 1.3247616e-006,96.9020 2.594623e-007,96.9083 -2.3629075e-006,96.9145 9.1928987e-006,96.9208 0.062537141,96.9270 0.16074798,96.9333 0.2500245,96.9395 0.26785833,96.9458 0.13388218,96.9520 0.053576071,96.9583 0.089312859,96.9645 0.10716406,96.9708 0.25896114,96.9771 0.37504894,96.9833 0.39284366,96.9896 0.16058275,96.9958 0.053564109,97.0021 0.19648734,97.0083 0.25889772,97.0146 0.14287023,97.0208 0.089363344,97.0271 0.20540011,97.0333 0.3482317,97.0396 0.42855614,97.0458 0.3125861,97.0521 0.4286851,97.0584 0.81308174,97.0646 2.0272987,97.0709 3.716711,97.0771 9.4973164,97.0834 17.057741,97.0896 18.094805,97.0959 10.511335,97.1022 3.6580124,97.1084 1.7853812,97.1147 1.0528767,97.1209 0.48187694,97.1272 0.42854223,97.1334 0.21402301,97.1397 0.062457588,97.1460 0.15185072,97.1522 0.18760468,97.1585 0.32158282,97.1647 0.42849526,97.1710 0.38384932,97.1773 0.28576043,97.1835 0.24108191,97.1898 0.26781347,97.1960 0.21418707,97.2023 0.13387682,97.2086 0.23239617,97.2148 0.55388486,97.2211 0.62496167,97.2273 0.43717486,97.2336 0.14260285,97.2399 0.053571273,97.2461 0.098227762,97.2524 0.053517524,97.2587 -3.6108001e-006,97.2649 0.053647686,97.2712 0.25010663,97.2774 0.26781765,97.2837 0.10702803,97.2900 0.044733744,97.2962 0.16975796,97.3025 0.28564698,97.3088 0.20530833,97.3150 0.16071716,97.3213 0.10717883,97.3276 0.16079716,97.3338 0.22320794,97.3401 0.20534253,97.3463 0.24109448,97.3526 0.28582206,97.3589 0.37518302,97.3651 0.39268869,97.3714 0.14255221,97.3777 0.026750162,97.3839 0.053714458,97.3902 0.14291482,97.3965 0.098057218,97.4027 0.0088434536,97.4090 0.0089632487,97.4153 0.080437787,97.4215 0.21436557,97.4278 0.29463905,97.4341 0.24097352,97.4403 0.14286271,97.4466 0.2055961,97.4529 0.41103068,97.4592 0.63408327,97.4654 0.67829341,97.4717 0.34782982,97.4780 0.08023455,97.4842 0.035757329,97.4905 0.14290905,97.4968 0.14283328,97.5030 0.10714094,97.5093 0.11605691,97.5156 0.071397498,97.5218 0.071506865,97.5281 0.1428576,97.5344 0.080309406,97.5407 0.14294788,97.5469 0.2411864,97.5532 0.35723576,97.5595 0.45537609,97.5657 0.41059497,97.5720 0.16947441,97.5783 0.0803039,97.5846 0.11612576,97.5908 0.16072308,97.5971 0.098150015,97.6034 0.026749274,97.6097 0.053608619,97.6159 0.17858694,97.6222 0.16971762,97.6285 0.16969755,97.6348 0.12496179,97.6410 0.14284314,97.6473 0.17854805,97.6536 0.23213427,97.6599 0.20533049,97.6661 0.23220845,97.6724 0.37510136,97.6787 0.33024213,97.6850 0.13402779,97.6912 0.27707765,97.6975 0.40196761,97.7038 0.43727234,97.7101 0.20505825,97.7163 0.17852916,97.7226 0.098161176,97.7289 0.14295968,97.7352 0.40216121,97.7415 0.84837759,97.7477 0.62461126,97.7540 0.16039126,97.7603 0.026865413,97.7666 0.3126989,97.7728 0.57151592,97.7791 0.6338734,97.7854 0.29447022,97.7917 0.10704845,97.7980 0.053547017,97.8042 0.035699446,97.8105 -3.1007989e-005,97.8168 6.411755e-005,97.8231 0.17864828,97.8294 0.26789638,97.8356 0.23212658,97.8419 0.062389724,97.8482 0.026774321,97.8545 0.098281085,97.8608 0.16071045,97.8670 0.089216933,97.8733 -2.4094159e-005,97.8796 0.0089606894,97.8859 0.053593274,97.8922 0.1339445,97.8985 0.22328684,97.9047 0.25013986,97.9110 0.37509039,97.9173 0.48220125,97.9236 0.54481709,97.9299 0.62505859,97.9362 0.46399465,97.9424 0.22291957,97.9487 0.10705827,97.9550 0.026828218,97.9613 0.080503121,97.9676 0.18760003,97.9739 0.30357781,97.9802 0.35703412,97.9864 0.20525166,97.9927 0.053533677,97.9990 0.02674433,98.0053 0.026835084,98.0116 0.10721765,98.0179 0.16962472,98.0242 0.12497388,98.0304 0.098217122,98.0367 0.062430594,98.0430 0.11638445,98.0493 1.1444728,98.0556 3.2690461,98.0619 3.7582519,98.0682 3.5100491,98.0745 6.6464987,98.0808 10.03695,98.0870 9.265974,98.0933 6.7021985,98.0996 5.6555734,98.1059 22.013964,98.1122 58.080391,98.1185 75.766068,98.1248 52.811035,98.1311 18.273981,98.1374 4.8173947,98.1436 2.6960151,98.1499 1.9280469,98.1562 0.99045712,98.1625 0.51760572,98.1688 0.61619425,98.1751 0.71427023,98.1814 0.53553569,98.1877 0.29450241,98.1940 0.17849015,98.2003 0.062453207,98.2066 0.053585298,98.2129 0.053558029,98.2192 0.026762564,98.2254 -2.0193902e-005,98.2317 0.026840223,98.2380 0.17874835,98.2443 0.36623573,98.2506 0.38388762,98.2569 0.20516385,98.2632 0.080244705,98.2695 0.026767943,98.2758 0.026763288,98.2821 0.0089490842,98.2884 0.035748262,98.2947 0.035720151,98.3010 0.08935108,98.3073 0.17866161,98.3136 0.29470038,98.3199 0.31237561,98.3262 0.080205642,98.3325 0.026835099,98.3388 0.080352187,98.3451 0.017843595,98.3514 0.089391775,98.3577 0.21437575,98.3640 0.25889578,98.3702 0.17851114,98.3765 0.16965261,98.3828 0.21444796,98.3891 0.33937812,98.3954 0.33016708,98.4017 0.2499644,98.4080 0.30364332,98.4143 0.21421658,98.4206 0.11594584,98.4269 -6.0918104e-005,98.4332 2.7111817e-005,98.4395 0.026804391,98.4458 0.1161594,98.4521 0.33066836,98.4584 0.63407862,98.4647 0.47294655,98.4710 0.20525447,98.4773 0.29461741,98.4836 0.26773217,98.4899 0.16962598,98.4962 0.14286123,98.5026 0.20537445,98.5089 0.25893337,98.5152 0.15175855,98.5215 0.16961519,98.5278 0.25000629,98.5341 0.25000128,98.5404 0.11606936,98.5467 0.053667065,98.5530 0.17874722,98.5593 0.35723501,98.5656 0.38380939,98.5719 0.23207761,98.5782 0.17857257,98.5845 0.13393769,98.5908 0.27682817,98.5971 0.27668154,98.6034 0.10703253,98.6097 0.026758825,98.6160 0.053659923,98.6223 0.22334826,98.6286 0.29456973,98.6349 0.12490551,98.6413 0.089339815,98.6476 0.10712658,98.6539 0.053513918,98.6602 0.053581141,98.6665 0.080341741,98.6728 0.035676386,98.6791 -2.3360005e-006,98.6854 6.2490398e-007,98.6917 -1.6344245e-007,98.6980 2.8818574e-008,98.7043 4.8185235e-008,98.7106 -2.2157953e-007,98.7169 8.3819617e-007,98.7233 -3.131416e-006,98.7296 0.0089759212,98.7359 0.080421351,98.7422 0.12500615,98.7485 0.12498436,98.7548 0.14287432,98.7611 0.14282405,98.7674 0.026702175,98.7737 2.3838687e-005,98.7800 0.053655032,98.7864 0.10715998,98.7927 0.089271747,98.7990 0.12507732,98.8053 0.30382109,98.8116 0.51806819,98.8179 0.52667713,98.8242 0.35690895,98.8305 0.16941606,98.8369 0.026696401,98.8432 0.09825027,98.8495 0.098198257,98.8558 0.053629216,98.8621 0.10717133,98.8684 0.080296025,98.8747 0.098246209,98.8811 0.21428554,98.8874 0.098182932,98.8937 0.053580027,98.9000 0.026762754,98.9063 0.02677949,98.9126 0.053635977,98.9189 0.13395444,98.9253 0.10711654,98.9316 0.11606652,98.9379 0.08927004,98.9442 0.10722279,98.9505 0.17857361,98.9568 0.080239646,98.9632 -2.7444554e-005,98.9695 0.062570155,98.9758 0.19647208,98.9821 0.241099,98.9884 0.41976684,98.9947 1.0010598,99.0011 2.501194,99.0074 2.9370339,99.0137 1.7400868,99.0200 0.78514683,99.0263 0.35707265,99.0327 0.46448436,99.0390 0.61603671,99.0453 0.9197644,99.0516 1.3841773,99.0579 1.3126165,99.0643 1.1604053,99.0706 0.68713993,99.0769 0.53562129,99.0832 0.87565649,99.0895 3.5930355,99.0959 10.504531,99.1022 14.526826,99.1085 11.362844,99.1148 6.703476,99.1211 5.1864419,99.1275 3.3288262,99.1338 1.5975306,99.1401 0.93721616,99.1464 0.64245117,99.1528 0.31233495,99.1591 0.31255034,99.1654 0.25890628,99.1717 0.25001925,99.1781 0.36606601,99.1844 0.22316049,99.1907 0.10711806,99.1970 0.098256432,99.2033 0.24119829,99.2097 0.36619166,99.2160 0.39287069,99.2223 0.28560439,99.2286 0.17851116,99.2350 0.14289959,99.2413 0.14283957,99.2476 0.098142125,99.2540 0.080317549,99.2603 0.10711696,99.2666 0.089269452,99.2729 0.053576078,99.2793 0.053568888,99.2856 0.080364823,99.2919 0.21435185,99.2982 0.34829235,99.3046 0.33939955,99.3109 0.33035809,99.3172 0.22305377,99.3236 0.12498303,99.3299 0.15173762,99.3362 -7.6280681e-005,99.3425 0.06268274,99.3489 0.24116722,99.3552 0.18737464,99.3615 0.062386215,99.3679 -3.0979718e-005,99.3742 7.0637975e-006,99.3805 2.7272113e-006,99.3868 0.026809363,99.3932 0.080458172,99.3995 0.17861919,99.4058 0.18748949,99.4122 0.2501764,99.4185 0.32145283,99.4248 0.16941209,99.4312 0.12501679,99.4375 0.3930172,99.4438 0.51779813,99.4502 0.28553662,99.4565 0.053509321,99.4628 0.089400344,99.4692 0.2948603,99.4755 0.43753862,99.4818 0.33014721,99.4882 0.19633701,99.4945 0.25012967,99.5008 0.29469225,99.5072 0.16948079,99.5135 0.026709782,99.5198 0.089402378,99.5262 0.25015473,99.5325 0.33932832,99.5388 0.23196505,99.5452 0.080297805,99.5515 0.16082115,99.5578 0.19634628,99.5642 0.11609607,99.5705 0.33943954,99.5769 0.35706082,99.5832 0.14266458,99.5895 0.035798978,99.5959 0.32170817,99.6022 0.5446834,99.6085 0.44626683,99.6149 0.30352685,99.6212 0.30351391,99.6276 0.14275958,99.6339 0.089278899,99.6402 0.053526439,99.6466 0.017856393,99.6529 0.11610125,99.6592 0.23212707,99.6656 0.17862836,99.6719 0.16968131,99.6783 0.0802515,99.6846 0.10730287,99.6909 0.41089246,99.6973 0.30338505,99.7036 0.080188826,99.7100 1.0155789e-005,99.7163 0.053744268,99.7227 0.16081919,99.7290 0.16960821,99.7353 0.14274451,99.7417 0.053444978,99.7480 0.098182634,99.7544 0.16077577,99.7607 0.23230146,99.7670 0.21432647,99.7734 0.15169035,99.7797 0.098157592,99.7861 0.15181884,99.7924 0.22322389,99.7988 0.1517141,99.8051 0.071445242,99.8114 0.11608811,99.8178 0.053498294,99.8241 0.026831688,99.8305 0.089322805,99.8368 0.05347991,99.8432 -1.4773914e-005,99.8495 0.02687321,99.8559 0.1161738,99.8622 0.16961898,99.8686 0.098095834,99.8749 0.035705127,99.8812 0.080513142,99.8876 0.18751861,99.8939 0.11602272,99.9003 0.13388938,99.9066 0.053455971,99.9130 -2.355473e-005,99.9193 0.053700533,99.9257 0.30374649,99.9320 0.35704738,99.9384 0.19634418,99.9447 0.25009879,99.9511 0.30355519,99.9574 0.16951022,99.9638 0.026731724,99.9701 0.05361392,99.9765 0.10714828,99.9828 0.080308437,99.9892 0.0089301392,99.9955 0.035768777,100.0019 0.062538356,100.0082 0.12500362,100.0146 0.098169677,100.0209 0.080388054,100.0273 0.19655104,100.0336 0.31253996,100.0400 0.26782641,100.0463 0.28597143,100.0527 0.63413519,100.0590 0.66955918,100.0654 0.82168502,100.0717 1.3211673,100.0781 2.6563313,100.0844 18.211063,100.0908 55.636089,100.0971 77.26799,100.1035 56.775509,100.1098 20.638355,100.1162 5.2364154,100.1225 4.4830561,100.1289 6.2422299,100.1353 6.1508341,100.1416 3.2569931,100.1480 1.2936141,100.1543 0.56198478,100.1607 0.16045882,100.1670 0.07136599,100.1734 0.098233931,100.1797 0.31254202,100.1861 0.35720778,100.1925 0.33943558,100.1988 0.34824124,100.2052 0.26770088,100.2115 0.11599121,100.2179 0.16972613,100.2242 0.25903544,100.2306 0.28566912,100.2370 0.12482149,100.2433 0.0088615501,100.2497 1.3044525e-005,100.2560 -6.1282858e-006,100.2624 0.035788886,100.2687 0.17868634,100.2751 0.24997377,100.2815 0.232096,100.2878 0.25894299,100.2942 0.22322145,100.3005 0.25008899,100.3069 0.39297324,100.3133 0.39277071,100.3196 0.19626133,100.3260 0.062448408,100.3323 0.026773205,100.3387 0.026780074,100.3451 0.035750818,100.3514 0.089308515,100.3578 0.10719278,100.3641 0.16962492,100.3705 0.062401414,100.3769 -1.1681608e-005,100.3832 1.9588063e-006,100.3896 3.8476223e-006,100.3960 0.026803317,100.4023 0.062509634,100.4087 0.053552508,100.4150 0.0089215729,100.4214 0.0089400494,100.4278 0.0089154104,100.4341 0.017906915,100.4405 0.10723682,100.4469 0.14289702,100.4532 0.115987,100.4596 0.026686439,100.4660 -3.8399826e-006,100.4723 5.2505032e-007,100.4787 0.035776012,100.4851 0.22330426,100.4914 0.31251338,100.4978 0.34818563,100.5041 0.20547608,100.5105 0.26800805,100.5169 0.21407078,100.5232 0.026567349,100.5296 6.8435424e-005,100.5360 0.0446968,100.5423 0.098366059,100.5487 0.33050898,100.5551 0.43754032,100.5614 0.48205614,100.5678 0.35702157,100.5742 0.25001377,100.5806 0.18746102,100.5869 0.12486655,100.5933 0.026751487,100.5997 0.11613169,100.6060 0.2232357,100.6124 0.24999078,100.6188 0.16957685,100.6251 0.053549539,100.6315 0.080420375,100.6379 0.22334585,100.6442 0.40185025,100.6506 0.3302893,100.6570 0.16952136,100.6634 0.089252874,100.6697 0.16968815,100.6761 0.27678967,100.6825 0.32141265,100.6888 0.20539568,100.6952 0.24114946,100.7016 0.2946921,100.7080 0.26791614,100.7143 0.29470879,100.7207 0.33926994,100.7271 0.26766202,100.7335 0.17849924,100.7398 0.22322905,100.7462 0.089189731,100.7526 -2.0246891e-005,100.7590 0.053635899,100.7653 0.12503339,100.7717 0.098187193,100.7781 0.053514235,100.7844 0.026855728,100.7908 0.14288704,100.7972 0.062398188,100.8036 -1.3855284e-005,100.8099 -2.9796962e-007,100.8163 1.5049452e-005,100.8227 0.053583179,100.8291 0.053580962,100.8355 0.080455564,100.8418 0.1518058,100.8482 0.10702414,100.8546 0.026745593,100.8610 -9.237686e-007,100.8673 0.0090179937,100.8737 0.11624447,100.8801 0.20527555,100.8865 0.080220088,100.8929 0.11623383,100.8992 0.42875275,100.9056 0.53557855,100.9120 0.24091677,100.9184 0.18756041,100.9247 0.31251711,100.9311 0.21421508,100.9375 0.080286503,100.9439 0.026778031,100.9503 0.09825363,100.9566 0.15182137,100.9630 0.19649114,100.9694 0.23211096,100.9758 0.089212321,100.9822 0.089331187,100.9885 0.16072465,100.9949 0.10709532,101.0013 0.08038076,101.0077 0.21428289,101.0141 0.46468571,101.0205 1.134475,101.0268 1.2500044,101.0332 1.0443851,101.0396 0.94653052,101.0460 1.250002,101.0524 0.95497781,101.0588 0.70528704,101.0651 0.80385667,101.0715 1.4737806,101.0779 2.2416775,101.0843 2.9913528,101.0907 3.6705055,101.0971 5.1253395,101.1034 4.2219691,101.1098 2.1235845,101.1162 0.59775257,101.1226 0.48226255,101.1290 0.41951895,101.1354 0.40176886,101.1418 0.34815547,101.1481 0.14278522,101.1545 0.071364596,101.1609 -2.6740428e-005,101.1673 0.053609643,101.1737 0.11604255,101.1801 0.053563356,101.1865 0.053641796,101.1929 0.13392311,101.1992 0.089220859,101.2056 -5.2605619e-006,101.2120 -4.4531466e-006,101.2184 0.026867565,101.2248 0.14293496,101.2312 0.14279924,101.2376 0.062423557,101.2440 0.08043959,101.2504 0.28587723,101.2567 0.33936566,101.2631 0.30347422,101.2695 0.16950108,101.2759 0.089217313,101.2823 0.01785337,101.2887 0.053636331,101.2951 0.098303325,101.3015 0.21438405,101.3079 0.30355027,101.3143 0.23203838,101.3207 0.16960002,101.3270 0.20536889,101.3334 0.21428268,101.3398 0.18749782,101.3462 0.12495341,101.3526 0.071427256,101.3590 0.098254196,101.3654 0.089230888,101.3718 0.026740814,101.3782 0.0089007895,101.3846 0.026901346,101.3910 0.25921702,101.3974 0.42854026,101.4038 0.2408745,101.4102 0.11603092,101.4166 0.089243717,101.4229 0.053559519,101.4293 0.08036752,101.4357 0.062462378,101.4421 0.08043389,101.4485 0.33046278,101.4549 0.41090766,101.4613 0.64296192,101.4677 0.52662784,101.4741 0.41946104,101.4805 0.24990363,101.4869 0.2324532,101.4933 0.42886356,101.4997 0.47308263,101.5061 0.32114378,101.5125 0.11588597,101.5189 0.1071592,101.5253 0.15179196,101.5317 0.098169066,101.5381 0.080366589,101.5445 0.12502906,101.5509 0.17853875,101.5573 0.08029329,101.5637 -1.0541961e-005,101.5701 -1.3739466e-006,101.5765 1.6039912e-005,101.5829 0.053681631,101.5893 0.21442573,101.5957 0.29463249,101.6021 0.2410077,101.6085 0.22323351,101.6149 0.17850478,101.6213 0.05344715,101.6277 -1.4600983e-005,101.6341 0.026810156,101.6405 0.035721097,101.6469 0.026747961,101.6533 0.080594264,101.6597 0.42889446,101.6661 0.46416929,101.6725 0.2408032,101.6789 0.080285899,101.6853 0.14301226,101.6917 0.26803565,101.6981 0.3124167,101.7045 0.16939209,101.7109 0.026687948,101.7173 -1.6110575e-005,101.7237 6.5193693e-005,101.7301 0.12530766,101.7365 0.34836537,101.7430 0.41053241,101.7494 0.34807184,101.7558 0.24102555,101.7622 0.16965516,101.7686 0.17855878,101.7750 0.11596947,101.7814 0.0088850074,101.7878 1.760079e-006,101.7942 2.4749792e-005,101.8006 0.080404773,101.8070 0.16966309,101.8134 0.22327277,101.8198 0.2678605,101.8262 0.19632459,101.8326 0.026725622,101.8391 4.0988143e-005,101.8455 0.053645454,101.8519 0.089283086,101.8583 0.053504597,101.8647 0.008896539,101.8711 -1.5448009e-007,101.8775 7.9501213e-008,101.8839 -1.6352512e-007,101.8903 5.7463825e-007,101.8967 -2.1351834e-006,101.9031 7.9666806e-006,101.9096 0.0089192428,101.9160 2.9321503e-005,101.9224 0.08047583,101.9288 0.25896564,101.9352 0.20524648,101.9416 0.062468089,101.9480 0.12505881,101.9544 0.17858157,101.9608 0.14287606,101.9673 0.24115683,101.9737 0.32144484,101.9801 0.21413682,101.9865 0.026716193,101.9929 0.053645778,101.9993 0.12506321,102.0057 0.13385831,102.0121 0.07143075,102.0186 0.25905815,102.0250 0.3571021,102.0314 0.18736996,102.0378 0.026826054,102.0442 0.089308798,102.0506 0.08040034,102.0570 0.21443428,102.0635 0.56252462,102.0699 0.65164775,102.0763 0.27667442,102.0827 0.17887786,102.0891 0.46442065,102.0955 1.1531476,102.1020 4.6022906,102.1084 9.5563784,102.1148 10.024236,102.1212 5.2277436,102.1276 1.2665732,102.1340 1.0812503,102.1405 2.761261,102.1469 5.3316379,102.1533 4.5338054,102.1597 1.9087374,102.1661 0.74022496,102.1726 0.25869271,102.1790 0.12500112,102.1854 0.053588573,102.1918 0.16972196,102.1982 0.26795229,102.2046 0.33040801,102.2111 0.29460114,102.2175 0.23213382,102.2239 0.17853408,102.2303 0.12488608,102.2368 0.035640452,102.2432 0.035715353,102.2496 0.089465797,102.2560 0.40206379,102.2624 0.7141524,102.2689 0.47303978,102.2753 0.5357762,102.2817 0.4642168,102.2881 0.25887325,102.2945 0.10707238,102.3010 0.0089281928,102.3074 0.12509249,102.3138 0.16069952,102.3202 0.11599831,102.3267 0.026779216,102.3331 0.05358557,102.3395 0.026766721,102.3459 0.053660553,102.3524 0.19649874,102.3588 0.27683923,102.3652 0.2856715,102.3716 0.16950247,102.3781 0.026716292,102.3845 0.0089786453,102.3909 0.14296398,102.3973 0.21425484,102.4038 0.08918447,102.4102 0.008917911,102.4166 0.053630739,102.4230 0.14287432,102.4295 0.11602859,102.4359 0.10718407,102.4423 0.39301732,102.4487 0.6340149,102.4552 0.3838428,102.4616 0.16057666,102.4680 0.10723759,102.4745 0.33950064,102.4809 0.43746039,102.4873 0.25869319,102.4937 0.053430397,102.5002 0.026836382,102.5066 0.17866163,102.5130 0.28579119,102.5195 0.31254286,102.5259 0.23199956,102.5323 0.026662463,102.5387 0.10734899,102.5452 0.38408068,102.5516 0.39284283,102.5580 0.32135525,102.5645 0.15158966,102.5709 0.026770806,102.5773 0.17874445,102.5838 0.34831065,102.5902 0.36593181,102.5966 0.13374828,102.6031 1.2756247e-005,102.6095 0.035714868,102.6159 0.017896643,102.6224 0.13408138,102.6288 0.1964051,102.6352 0.10703807,102.6417 0.080369294,102.6481 0.098215625,102.6545 0.12502392,102.6610 0.22329073,102.6674 0.31244224,102.6738 0.24112137,102.6803 0.40207365,102.6867 0.52673334,102.6931 0.27650005,102.6996 0.080281988,102.7060 0.08047317,102.7124 0.18757837,102.7189 0.1695285,102.7253 0.080303974,102.7317 0.14287974,102.7382 0.14286426,102.7446 0.13392161,102.7511 0.16958453,102.7575 0.12500468,102.7639 0.12503149,102.7704 0.10712538,102.7768 0.098243237,102.7832 0.14284961,102.7897 0.080358572,102.7961 0.098277636,102.8026 0.09812846,102.8090 0.035736497,102.8154 0.19668718,102.8219 0.39295867,102.8283 0.33017915,102.8347 0.14272375,102.8412 0.089224018,102.8476 0.026715977,102.8541 0.053637289,102.8605 0.16974597,102.8669 0.2143708,102.8734 0.21432488,102.8798 0.27685866,102.8863 0.38394424,102.8927 0.32122976,102.8992 0.1159237,102.9056 0.035677176,102.9120 0.098224945,102.9185 0.19647841,102.9249 0.23211607,102.9314 0.053557422,102.9378 0.080615506,102.9442 0.29480931,102.9507 0.25873142,102.9571 0.13377967,102.9636 0.14291354,102.9700 0.24997845,102.9765 0.12490413,102.9829 0.053532757,102.9894 3.3655886e-006,102.9958 0.10721026,103.0022 0.1785465,103.0087 0.053521153,103.0151 0.026792755,103.0216 0.026776437,103.0280 0.0089384755,103.0345 0.053581942,103.0409 0.080415376,103.0474 0.28597179,103.0538 0.643062,103.0603 0.7324385,103.0667 1.3043195,103.0731 2.2055886,103.0796 2.1510668,103.0860 1.0439098,103.0925 0.4105925,103.0989 0.49130955,103.1054 0.75935566,103.1118 1.053655,103.1183 0.97284549,103.1247 0.77653944,103.1312 0.48195711,103.1376 0.17841569,103.1441 0.071540616,103.1505 0.35742515,103.1570 0.50885683,103.1634 0.26758066,103.1699 0.03568593,103.1763 0.098432682,103.1828 0.21436606,103.1892 0.19624524,103.1957 0.10706659,103.2021 0.13396671,103.2086 0.11599304,103.2150 0.13395853,103.2215 0.23233278,103.2279 0.28573442,103.2344 0.1516553,103.2408 0.08927305,103.2473 0.13398294,103.2537 0.18745993,103.2602 0.15168461,103.2666 0.19660579,103.2731 0.44671685,103.2796 0.52666008,103.2860 0.2765086,103.2925 0.098131239,103.2989 0.062484153,103.3054 0.026741475,103.3118 0.0090072723,103.3183 0.1789868,103.3247 0.47345853,103.3312 0.39248374,103.3376 0.14261936,103.3441 0.2679235,103.3506 0.27672228,103.3570 0.11597532,103.3635 -2.0781079e-005,103.3699 -4.4886388e-006,103.3764 3.8740302e-005,103.3828 0.098277129,103.3893 0.14287782,103.3957 0.11603839,103.4022 0.026718276,103.4087 -2.293959e-005,103.4151 0.026866341,103.4216 0.17864981,103.4280 0.27688926,103.4345 0.42878774,103.4409 0.52670479,103.4474 0.26758659,103.4539 0.053463858,103.4603 -8.3777813e-006,103.4668 0.01787528,103.4732 0.026792547,103.4797 0.026812512,103.4862 0.044684779,103.4926 0.062501833,103.4991 0.080422774,103.5055 0.23222634,103.5120 0.1962737,103.5185 -0.00012620716,103.5249 0.0090207579,103.5314 0.17870913,103.5378 0.30357757,103.5443 0.28564972,103.5508 0.21425459,103.5572 0.089206055,103.5637 -3.4929111e-005,103.5702 0.035770971,103.5766 0.10722298,103.5831 0.15186222,103.5895 0.28567606,103.5960 0.24107882,103.6025 0.28581971,103.6089 0.31245938,103.6154 0.26774865,103.6219 0.22318956,103.6283 0.32144731,103.6348 0.41083446,103.6413 0.55381674,103.6477 0.63400745,103.6542 0.45500669,103.6607 0.026533365,103.6671 4.3232045e-005,103.6736 -1.8507466e-005,103.6800 0.0089782029,103.6865 0.08933837,103.6930 0.098190382,103.6994 0.053519674,103.7059 -2.4527249e-005,103.7124 1.1928095e-005,103.7188 0.035825372,103.7253 0.19673254,103.7318 0.44657609,103.7383 0.42831141,103.7447 0.16938326,103.7512 0.026738986,103.7577 -1.0354485e-005,103.7641 3.8765e-005,103.7706 0.080461368,103.7771 0.18759908,103.7835 0.27690738,103.7900 0.41074345,103.7965 0.37488768,103.8029 0.22309147,103.8094 0.10711426,103.8159 0.11613651,103.8223 0.14283338,103.8288 0.089217089,103.8353 0.089296341,103.8418 0.12504491,103.8482 0.15179291,103.8547 0.089207537,103.8612 0.11607037,103.8676 0.33940119,103.8741 0.37494734,103.8806 0.12490107,103.8871 0.089350976,103.8935 0.16966532,103.9000 0.11598809,103.9065 0.026735218,103.9130 0.026831001,103.9194 0.09841264,103.9259 0.24112307,103.9324 0.15158972,103.9388 0.026691521,103.9453 1.3278064e-006,103.9518 0.071581051,103.9583 0.29491988,103.9647 0.44641382,103.9712 0.31228954,103.9777 0.19629981,103.9842 0.053528447,103.9906 0.053621739,103.9971 0.080312774,104.0036 0.0089089628,104.0101 0.12509009,104.0165 0.26793128,104.0230 0.38398233,104.0295 0.41071528,104.0360 0.37515381,104.0425 0.6163215,104.0489 0.77673388,104.0554 0.59791791,104.0619 0.38386816,104.0684 0.40186399,104.0748 0.33937457,104.0813 0.47320482,104.0878 0.3390995,104.0943 0.15163086,104.1008 -6.6111497e-005,104.1072 2.3461256e-005,104.1137 0.035847407,104.1202 0.16969539,104.1267 0.22311498,104.1332 0.14279424,104.1396 0.11617427,104.1461 0.23232426,104.1526 0.25895646,104.1591 0.28581092,104.1656 0.41073242,104.1720 0.33013934,104.1785 0.14268295,104.1850 0.11608748,104.1915 0.25904658,104.1980 0.35711741,104.2044 0.18746388,104.2109 0.19650045,104.2174 0.22326829,104.2239 0.23207808,104.2304 0.15173934,104.2369 0.20540847,104.2433 0.29465228,104.2498 0.26779693,104.2563 0.14280976,104.2628 0.18755846,104.2693 0.27682415,104.2758 0.24097691,104.2822 0.10714114,104.2887 0.16974537,104.2952 0.21432805,104.3017 0.21422318,104.3082 0.098059334,104.3147 -4.4009998e-005,104.3212 7.3085257e-006,104.3276 1.4780502e-005,104.3341 0.026807612,104.3406 0.035705753,104.3471 0.053625502,104.3536 0.14299795,104.3601 0.25901702,104.3666 0.28573731,104.3731 0.2767441,104.3795 0.21424261,104.3860 0.23207577,104.3925 0.11594528,104.3990 0.026737783,104.4055 0.026802963,104.4120 0.098249279,104.4185 0.1964884,104.4250 0.28571773,104.4314 0.21423647,104.4379 0.14285111,104.4444 0.1249894,104.4509 0.151805,104.4574 0.23231027,104.4639 0.39301541,104.4704 0.3927331,104.4769 0.18738271,104.4834 0.18746929,104.4899 0.10707657,104.4964 0.11613295,104.5028 0.29471019,104.5093 0.30349228,104.5158 0.12493982,104.5223 0.089354947,104.5288 0.16074465,104.5353 0.14277039,104.5418 0.062566519,104.5483 0.30381584,104.5548 0.58924186,104.5613 0.40169549,104.5678 0.27689669,104.5743 0.26786068,104.5808 0.2320033,104.5873 0.14268115,104.5937 0.026798932,104.6002 0.12521741,104.6067 0.27683529,104.6132 0.1962546,104.6197 0.062362965,104.6262 0.0089480644,104.6327 0.19650581,104.6392 0.26784456,104.6457 0.11601841,104.6522 0.053555399,104.6587 0.080395103,104.6652 0.23219562,104.6717 0.30368921,104.6782 0.32148752,104.6847 0.23200436,104.6912 0.080220282,104.6977 -1.8634735e-005,104.7042 0.0089358892,104.7107 -1.0674999e-005,104.7172 1.178219e-005,104.7237 -3.645576e-005,104.7302 0.00013405069,104.7367 0.20553911,104.7432 0.24103415,104.7497 0.169485,104.7562 0.053476542,104.7627 0.026896333,104.7692 0.089314096,104.7757 0.053477615,104.7822 0.053608865,104.7887 0.10721587,104.7952 0.15181026,104.8017 0.18742995,104.8082 0.16073702,104.8147 0.26794273,104.8212 0.23202391,104.8277 0.089211948,104.8342 0.053572159,104.8407 0.062536187,104.8472 0.14288549,104.8537 0.11600948,104.8602 0.026782429,104.8667 0.053594459,104.8732 0.053645026,104.8797 0.19658844,104.8862 0.34836307,104.8927 0.42851347,104.8992 0.23187356,104.9057 0.053543132,104.9122 0.08940018,104.9187 0.15176551,104.9252 0.13385992,104.9317 0.062455025,104.9382 0.053552065,104.9447 0.035691496,104.9512 0.035730209,104.9577 0.053565133,104.9642 0.0089017777,104.9708 1.0723154e-005,104.9773 -2.0995913e-005,104.9838 7.3265561e-005,104.9903 0.24140623,104.9968 0.74135494,105.0033 0.89282364,105.0098 0.60674536,105.0163 0.071188174,105.0228 0.026805134,105.0293 0.0089487219,105.0358 0.10719134,105.0423 0.30397105,105.0488 1.0184878,105.0554 1.4018724,105.0619 1.2228993,105.0684 0.83880174,105.0749 2.2898805,105.0814 11.089569,105.0879 20.199621,105.0944 18.297638,105.1009 9.1090221,105.1074 2.7741449,105.1139 1.7141173,105.1204 1.6068966,105.1270 1.0533239,105.1335 0.42825148,105.1400 0.18728685,105.1465 0.11602513,105.1530 0.19658422,105.1595 0.29466987,105.1660 0.21410124,105.1725 0.10708101,105.1791 0.14290623,105.1856 0.25897259,105.1921 0.28564775,105.1986 0.03562263,105.2051 0.053678479,105.2116 0.3037563,105.2181 0.56251866,105.2246 0.49987188,105.2312 0.26776782,105.2377 0.062438212,105.2442 -3.6059904e-005,105.2507 0.017981548,105.2572 0.19667402,105.2637 0.39296082,105.2702 0.43732908,105.2768 0.18725991,105.2833 -6.4992448e-005,105.2898 4.2847565e-005,105.2963 0.053595774,105.3028 0.05356174,105.3093 0.080375746,105.3159 0.12499659,105.3224 0.080348738,105.3289 0.053686026,105.3354 0.14285271,105.3419 0.080249719,105.3484 0.11606199,105.3550 0.12503096,105.3615 0.10711036,105.3680 -4.6211215e-005,105.3745 0.026810573,105.3810 0.053567372,105.3876 0.026777012,105.3941 0.08054547,105.4006 0.32165408,105.4071 0.37492386,105.4136 0.22301325,105.4202 0.12495565,105.4267 0.18754883,105.4332 0.17849076,105.4397 0.026715046,105.4462 4.3687046e-006,105.4528 1.5082353e-005,105.4593 0.053647067,105.4658 0.10716365,105.4723 0.080347434,105.4788 0.089376137,105.4854 0.16967735,105.4919 0.14275336,105.4984 0.053496115,105.5049 0.026765931,105.5115 0.05364418,105.5180 0.24119173,105.5245 0.33932477,105.5310 0.30351254,105.5375 0.16062178,105.5441 0.13392508,105.5506 0.20537935,105.5571 0.21432602,105.5636 0.22321297,105.5702 0.22311667,105.5767 0.24998964,105.5832 0.33044621,105.5897 0.28569898,105.5963 0.25889531,105.6028 0.4375484,105.6093 0.46432871,105.6158 0.29462695,105.6224 0.15176487,105.6289 0.18750246,105.6354 0.13384651,105.6419 0.080394037,105.6485 0.19666697,105.6550 0.33038688,105.6615 0.24980065,105.6681 0.19645353,105.6746 0.30361152,105.6811 0.27672219,105.6876 0.29461715,105.6942 0.17849168,105.7007 0.053524163,105.7072 0.026801394,105.7138 0.13418955,105.7203 0.34832618,105.7268 0.31238726,105.7333 0.27665636,105.7399 0.14282346,105.7464 0.32146639,105.7529 0.22312503,105.7595 0.13387857,105.7660 0.089251183,105.7725 0.053613339,105.7791 0.14300649,105.7856 0.26793396,105.7921 0.24990384,105.7986 0.12488072,105.8052 0.026730429,105.8117 2.858877e-006,105.8182 0.026806056,105.8248 0.053570718,105.8313 0.026768181,105.8378 -1.2663381e-005,105.8444 0.0089695174,105.8509 0.1429597,105.8574 0.25902089,105.8640 0.28566095,105.8705 0.14272319,105.8770 0.026754493,105.8836 0.053599041,105.8901 0.089276008,105.8966 0.026760237,105.9032 -9.5140249e-006,105.9097 0.0089809727,105.9163 0.12508629,105.9228 0.21431236,105.9293 0.24108581,105.9359 0.17852378,105.9424 0.053473629,105.9489 0.053642455,105.9555 0.23225142,105.9620 0.25887293,105.9685 0.16062902,105.9751 0.1339604,105.9816 0.25899616,105.9882 0.31250933,105.9947 0.26779714,106.0012 0.10707987,106.0078 0.098209254,106.0143 0.1161197,106.0208 0.23225917,106.0274 0.33030516,106.0339 0.19640025,106.0405 0.16980241,106.0470 0.24105681,106.0535 0.24989788,106.0601 0.34833601,106.0666 0.8938728,106.0732 3.664999,106.0797 10.12943,106.0862 12.64277,106.0928 9.5850782,106.0993 3.8622077,106.1059 1.1954335,106.1124 0.65145189,106.1189 0.47297359,106.1255 0.34818956,106.1320 0.37500733,106.1386 0.22306392,106.1451 0.16975628,106.1517 0.35723501,106.1582 0.2855033,106.1647 0.12490586,106.1713 0.14286366,106.1778 0.053531747,106.1844 5.4521952e-006,106.1909 0.026824927,106.1975 0.062560469,106.2040 0.10716467,106.2105 0.12497219,106.2171 0.15181451,106.2236 0.23226164,106.2302 0.30362564,106.2367 0.30353981,106.2433 0.34842473,106.2498 0.53585017,106.2564 0.54443127,106.2629 0.38368911,106.2695 0.19635887,106.2760 0.14288862,106.2825 0.098172307,106.2891 0.053525306,106.2956 0.089329563,106.3022 0.19644709,106.3087 0.12493178,106.3153 0.026754187,106.3218 -2.2106394e-007,106.3284 -8.2501656e-006,106.3349 3.3224333e-005,106.3415 0.053585839,106.3480 0.053619381,106.3546 0.1161282,106.3611 0.098165862,106.3677 0.080315255,106.3742 0.053546529,106.3808 0.035746276,106.3873 0.089363918,106.3939 0.15191002,106.4004 0.23217092,106.4070 0.28553942,106.4135 0.10704376,106.4201 0.080456354,106.4266 0.22331972,106.4332 0.30354029,106.4397 0.26775277,106.4463 0.16962223,106.4528 0.2232177,106.4594 0.18754801,106.4659 0.21438359,106.4725 0.24106131,106.4790 0.23202272,106.4856 0.15174653,106.4921 0.14286032,106.4987 0.026751012,106.5052 0.026859457,106.5118 0.098365486,106.5184 0.23235862,106.5249 0.43761796,106.5315 0.49087003,106.5380 0.29436955,106.5446 0.12494285,106.5511 0.14289553,106.5577 0.18760267,106.5642 0.2589626,106.5708 0.20530507,106.5773 0.21432814,106.5839 0.25890067,106.5905 0.223152,106.5970 0.19641329,106.6036 0.15179984,106.6101 0.25007457,106.6167 0.33050016,106.6232 0.42881414,106.6298 0.67855293,106.6364 0.58011878,106.6429 0.3571102,106.6495 0.4017565,106.6560 0.32134929,106.6626 0.24102509,106.6691 0.15179782,106.6757 0.25004819,106.6823 0.30353141,106.6888 0.24102856,106.6954 0.19636238,106.7019 0.10713635,106.7085 0.17869617,106.7151 0.20535101,106.7216 0.080229662,106.7282 -3.8314411e-005,106.7347 0.0089519648,106.7413 0.24128236,106.7479 0.66983175,106.7544 0.73215616,106.7610 0.51770276,106.7675 0.15154114,106.7741 -1.2173016e-005,106.7807 0.026780283,106.7872 3.3667882e-005,106.7938 0.11624952,106.8004 0.24114469,106.8069 0.23204388,106.8135 0.1427466,106.8200 0.089319579,106.8266 0.13393062,106.8332 0.15180917,106.8397 0.26789013,106.8463 0.15166102,106.8529 0.0088660931,106.8594 0.080452435,106.8660 0.35742334,106.8726 0.5984627,106.8791 0.66071635,106.8857 0.63375121,106.8922 0.39264959,106.8988 0.16056089,106.9054 0.035676457,106.9119 0.098387979,106.9185 0.33057496,106.9251 0.53569543,106.9316 0.42836949,106.9382 0.22306545,106.9448 0.23214462,106.9513 0.33926859,106.9579 0.1071504,106.9645 0.13409004,106.9710 0.32147914,106.9776 0.37496051,106.9842 0.36606494,106.9908 0.38394025,106.9973 0.46443054,107.0039 0.63419253,107.0105 0.89314091,107.0170 1.5180985,107.0236 1.8213423,107.0302 1.8571097,107.0367 2.5551434,107.0433 6.0939918,107.0499 22.913502,107.0564 106.36723,107.0630 294.0607,107.0696 396.83112,107.0762 300.77365,107.0827 134.18961,107.0893 55.216484,107.0959 46.912457,107.1024 44.844387,107.1090 34.934227,107.1156 19.003469,107.1222 6.1176791,107.1287 1.6238445,107.1353 0.96421033,107.1419 0.78551227,107.1485 0.49962738,107.1550 0.17837468,107.1616 0.10713822,107.1682 0.071393147,107.1747 0.10715114,107.1813 0.22326373,107.1879 0.25007203,107.1945 0.29470345,107.2010 0.28573707,107.2076 0.31245187,107.2142 0.18732418,107.2208 0.0088631166,107.2273 0.0089489045,107.2339 0.026810933,107.2405 0.089385293,107.2471 0.1339173,107.2536 0.089232743,107.2602 0.080321983,107.2668 0.0088878302,107.2734 0.035812255,107.2800 0.25902385,107.2865 0.3213723,107.2931 0.098154061,107.2997 0.10711844,107.3063 0.089343503,107.3128 0.16086681,107.3194 0.25897682,107.3260 0.38405702,107.3326 0.54481035,107.3392 0.67855078,107.3457 0.49971837,107.3523 0.15161328,107.3589 0.16078059,107.3655 0.16961265,107.3721 0.12492688,107.3786 0.080327585,107.3852 0.089267433,107.3918 0.080334589,107.3984 0.053634085,107.4050 0.23220919,107.4115 0.3481887,107.4181 0.33030793,107.4247 0.2678549,107.4313 0.3215256,107.4379 0.45540407,107.4444 0.38383242,107.4510 0.20532571,107.4576 0.15188374,107.4642 0.25005087,107.4708 0.2678501,107.4774 0.32163548,107.4839 0.5626213,107.4905 0.50859541,107.4971 0.15161648,107.5037 0.17870823,107.5103 0.28574279,107.5169 0.20523158,107.5235 0.053508721,107.5300 0.11626317,107.5366 0.37512878,107.5432 0.41952795,107.5498 0.51846641,107.5564 2.1085143,107.5630 3.9026494,107.5695 4.0172687,107.5761 2.1951149,107.5827 0.81183922,107.5893 0.59818786,107.5959 0.6964165,107.6025 0.4640947,107.6091 0.23199971,107.6157 0.12494012,107.6222 0.12499528,107.6288 0.10711634,107.6354 0.080338083,107.6420 0.053539466,107.6486 0.026832061,107.6552 0.11619634,107.6618 0.2857528,107.6684 0.37496299,107.6750 0.39285257,107.6815 0.28563809,107.6881 0.080352291,107.6947 0.089322962,107.7013 0.05347234,107.7079 -4.3098222e-005,107.7145 3.3083947e-005,107.7211 0.10730483,107.7277 0.31266662,107.7343 0.38391575,107.7409 0.27669781,107.7474 0.26779693,107.7540 0.28562087,107.7606 0.098146215,107.7672 0.11607049,107.7738 0.089266941,107.7804 0.026790202,107.7870 0.053585712,107.7936 0.098287821,107.8002 0.19656196,107.8068 0.31253871,107.8134 0.33030161,107.8200 0.26783198,107.8266 0.16954939,107.8332 0.035638023,107.8397 0.053617653,107.8463 0.098211601,107.8529 0.053523876,107.8595 0.053548537,107.8661 0.098239645,107.8727 0.10719036,107.8793 0.089269266,107.8859 0.026738662,107.8925 -4.0979535e-006,107.8991 2.7572855e-007,107.9057 0.026846346,107.9123 0.29479808,107.9189 0.54471248,107.9255 0.42855921,107.9321 0.20528097,107.9387 0.14278398,107.9453 0.13387786,107.9519 0.062427886,107.9585 0.11620862,107.9651 0.41979617,107.9717 0.57155228,107.9783 0.61607021,107.9849 0.29446676,107.9915 0.17856167,107.9981 0.27678517,108.0047 0.27694196,108.0113 0.40186006,108.0179 0.4020904,108.0245 0.70574582,108.0311 0.78562778,108.0377 0.96436805,108.0443 1.8310051,108.0509 3.4031479,108.0575 7.2562141,108.0641 19.92362,108.0707 35.29472,108.0773 38.53931,108.0839 39.857273,108.0905 124.17393,108.0971 287.32175,108.1037 332.52032,108.1103 210.46931,108.1169 70.894592,108.1235 23.715683,108.1301 13.190356,108.1367 7.2195396,108.1433 4.4449759,108.1499 2.9987321,108.1565 1.347091,108.1631 0.79435533,108.1697 0.43725798,108.1763 0.32126901,108.1829 0.16945729,108.1895 0.062455982,108.1961 0.053565133,108.2027 0.062535539,108.2094 0.11612453,108.2160 0.12495732,108.2226 0.062450059,108.2292 0.10728633,108.2358 0.54509819,108.2424 1.0091771,108.2490 0.87472564,108.2556 0.47282174,108.2622 0.089087948,108.2688 0.0089346571,108.2754 0.035704833,108.2820 0.035763681,108.2886 0.15208425,108.2952 0.38411739,108.3019 0.32122788,108.3085 0.24086221,108.3151 0.40186697,108.3217 0.55360872,108.3283 0.24984345,108.3349 0.1071477,108.3415 0.22327141,108.3481 0.31253251,108.3547 0.33937865,108.3613 0.24102868,108.3679 0.1337873,108.3746 0.053493809,108.3812 0.026783748,108.3878 0.053646199,108.3944 0.11611567,108.4010 0.089191601,108.4076 -6.1019524e-005,108.4142 0.08942496,108.4208 0.26806501,108.4274 0.32146353,108.4341 0.18722467,108.4407 0.026826372,108.4473 0.32181364,108.4539 0.65200001,108.4605 0.72306144,108.4671 0.41939959,108.4737 0.33925867,108.4804 0.33027786,108.4870 0.21420667,108.4936 0.11596014,108.5002 -3.6407604e-005,108.5068 0.05369978,108.5134 0.18763141,108.5200 0.42866588,108.5267 0.58931887,108.5333 0.49102807,108.5399 0.26767531,108.5465 0.053449962,108.5531 0.062593393,108.5597 0.14296499,108.5664 0.17852063,108.5730 0.1338883,108.5796 0.27690709,108.5862 0.40176362,108.5928 0.26771817,108.5994 0.13386895,108.6061 0.10715512,108.6127 0.14285275,108.6193 0.053492654,108.6259 0.027035331,108.6325 0.30389568,108.6391 0.36584792,108.6458 0.17837557,108.6524 0.13395928,108.6590 0.1070582,108.6656 0.035687614,108.6722 0.10725965,108.6789 0.2590259,108.6855 0.3034696,108.6921 0.13382585,108.6987 0.089307927,108.7053 0.098206468,108.7120 0.10716718,108.7186 0.14284153,108.7252 0.062424544,108.7318 0.053697716,108.7385 0.19658254,108.7451 0.31272939,108.7517 0.44641981,108.7583 0.24975128,108.7649 0.22323701,108.7716 0.2588377,108.7782 0.15175247,108.7848 0.26802638,108.7914 0.36619893,108.7981 0.33909115,108.8047 0.13371672,108.8113 0.16970347,108.8179 0.16070078,108.8246 0.098160371,108.8312 0.16971938,108.8378 0.28596064,108.8444 0.48221663,108.8511 0.41053987,108.8577 0.29446906,108.8643 0.15177397,108.8709 0.22333741,108.8776 0.31250265,108.8842 0.24987134,108.8908 0.080288306,108.8974 0.035737086,108.9041 0.062519833,108.9107 0.11610301,108.9173 0.18759947,108.9239 0.31268594,108.9306 0.53572899,108.9372 0.4373025,108.9438 0.23206556,108.9505 0.31255037,108.9571 0.41963392,108.9637 0.31248286,108.9703 0.22322416,108.9770 0.21427408,108.9836 0.20532309,108.9902 0.12496245,108.9969 0.098282777,109.0035 0.18751226,109.0101 0.1874216,109.0167 0.15178515,109.0234 0.11606656,109.0300 0.11630779,109.0366 0.39325824,109.0433 0.87542433,109.0499 1.4381797,109.0565 1.955555,109.0632 2.1872771,109.0698 2.8944955,109.0764 6.4410667,109.0831 11.101811,109.0897 17.554411,109.0963 33.138878,109.1030 45.566368,109.1096 41.302155,109.1162 25.782927,109.1229 15.484347,109.1295 8.2532902,109.1361 3.2831066,109.1428 1.3834379,109.1494 0.85702372,109.1560 0.65170777,109.1627 0.41949144,109.1693 0.21419749,109.1759 0.25004587,109.1826 0.32149306,109.1892 0.26779345,109.1958 0.21430254,109.2025 0.41965124,109.2091 0.4195191,109.2157 0.27678773,109.2224 0.22336908,109.2290 0.36620528,109.2357 0.45521566,109.2423 0.20514013,109.2489 0.15181027,109.2556 0.24117546,109.2622 0.27684098,109.2688 0.2767888,109.2755 0.22315452,109.2821 0.19647191,109.2888 0.27691334,109.2954 0.30352738,109.3020 0.16054837,109.3087 0.080243245,109.3153 0.053672869,109.3220 0.34839934,109.3286 0.49104652,109.3352 0.30341968,109.3419 0.10704754,109.3485 0.026768504,109.3552 0.0089525077,109.3618 0.053610455,109.3684 0.080359474,109.3751 0.11610574,109.3817 0.21431564,109.3884 0.214342,109.3950 0.2948392,109.4016 0.36609152,109.4083 0.26777622,109.4149 0.27679655,109.4216 0.27670258,109.4282 0.22309145,109.4349 0.32162234,109.4415 0.74126881,109.4481 0.6515485,109.4548 0.2766968,109.4614 0.28582314,109.4681 0.26783642,109.4747 0.16947682,109.4814 0.098289654,109.4880 0.29489774,109.4947 0.35715798,109.5013 0.32119486,109.5079 0.17844024,109.5146 0.20534743,109.5212 0.053492934,109.5279 0.026815908,109.5345 0.08037851,109.5412 0.053532284,109.5478 0.0089452099,109.5545 0.080442704,109.5611 0.20542268,109.5678 0.38389012,109.5744 0.43746075,109.5811 0.41961297,109.5877 0.10707922,109.5943 0.026802197,109.6010 0.098247305,109.6076 0.15189444,109.6143 0.24112336,109.6209 0.16056517,109.6276 0.035641354,109.6342 0.098253615,109.6409 0.28571033,109.6475 0.26784068,109.6542 0.14283815,109.6608 2.7030312e-005,109.6675 0.053583495,109.6741 0.053639408,109.6808 0.18758433,109.6874 0.21420233,109.6941 0.08025948,109.7007 0.080536202,109.7074 0.41099048,109.7140 0.48224697,109.7207 0.41950965,109.7273 0.25000432,109.7340 0.41089395,109.7406 0.49987486,109.7473 0.41059726,109.7540 0.38403255,109.7606 0.41076165,109.7673 0.3391116,109.7739 0.17830794,109.7806 0.026740475,109.7872 0.15183839,109.7939 0.16964912,109.8005 0.1785945,109.8072 0.11602759,109.8138 0.053504702,109.8205 -6.3776279e-006,109.8271 0.14298849,109.8338 0.28578669,109.8405 0.23204906,109.8471 0.080295809,109.8538 0.080364607,109.8604 0.098202944,109.8671 0.053526189,109.8737 0.0089799641,109.8804 0.16078801,109.8870 0.24101825,109.8937 0.098138273,109.9004 2.0364208e-005,109.9070 0.098363377,109.9137 0.22324322,109.9203 0.16063197,109.9270 0.29476815,109.9336 0.51795346,109.9403 0.41951895,109.9470 0.24989125,109.9536 0.11604778,109.9603 0.13411491,109.9669 0.30373096,109.9736 0.24088398,109.9803 0.10704607,109.9869 0.15188159,109.9936 0.19636337,110.0002 0.10699665,110.0069 0.14303495,110.0136 0.50923049,110.0202 0.56234682,110.0269 0.29457733,110.0335 0.49134877,110.0402 0.65179288,110.0469 0.65183765,110.0535 1.1610984,110.0602 1.7415951,110.0669 3.681546,110.0735 9.3621397,110.0802 13.902661,110.0868 12.667113,110.0935 10.051727,110.1002 20.681629,110.1068 88.209419,110.1135 171.70909,110.1202 177.23972,110.1268 100.1319,110.1335 30.436182,110.1401 10.878225,110.1468 6.854413,110.1535 3.917784,110.1601 1.9007593,110.1668 0.91956574,110.1735 0.95562685,110.1801 0.99980372,110.1868 0.8656835,110.1935 0.54450488,110.2001 0.3660613,110.2068 0.18748417,110.2135 0.24103677,110.2201 0.17848313,110.2268 0.080288731,110.2335 0.053588685,110.2401 0.16963042,110.2468 0.098255076,110.2535 0.16078092,110.2601 0.10709403,110.2668 0.15178928,110.2735 0.22324319,110.2801 0.29460815,110.2868 0.18739875,110.2935 0.071472384,110.3002 0.16081314,110.3068 0.25006348,110.3135 0.30356547,110.3202 0.25890645,110.3268 0.38409662,110.3335 0.48220941,110.3402 0.37481102,110.3468 0.20525812,110.3535 0.19643413,110.3602 0.20536695,110.3669 0.23215389,110.3735 0.15171246,110.3802 0.071388856,110.3869 0.05350421,110.3935 0.0090644415,110.4002 0.294864,110.4069 0.4107534,110.4136 0.45534238,110.4202 0.44645199,110.4269 0.6606741,110.4336 0.50867623,110.4402 0.11594461,110.4469 0.053748865,110.4536 0.25912917,110.4603 0.26783413,110.4669 0.18729672,110.4736 0.062380906,110.4803 0.05360591,110.4870 0.080385648,110.4936 0.14286171,110.5003 0.26790974,110.5070 0.5536176,110.5137 0.45529038,110.5203 0.23214372,110.5270 0.13393059,110.5337 0.12508564,110.5404 0.20542265,110.5471 0.19637004,110.5537 0.1696182,110.5604 0.16073549,110.5671 0.20535044,110.5738 0.12485185,110.5804 -5.7793601e-005,110.5871 0.035756085,110.5938 0.053565871,110.6005 0.026760703,110.6071 1.8070532e-006,110.6138 0.02685307,110.6205 0.10718679,110.6272 0.098181389,110.6339 0.053537756,110.6405 0.13400681,110.6472 0.38408694,110.6539 0.41968435,110.6606 0.29461685,110.6673 0.43745679,110.6739 0.48202282,110.6806 0.23207855,110.6873 0.11604605,110.6940 0.089406535,110.7007 0.20550653,110.7074 0.22317362,110.7140 0.20521586,110.7207 0.080241896,110.7274 0.026799059,110.7341 0.062555782,110.7408 0.12505884,110.7474 0.24113205,110.7541 0.28565571,110.7608 0.14277406,110.7675 0.080457024,110.7742 0.27686971,110.7809 0.30346233,110.7875 0.11595011,110.7942 0.026769938,110.8009 0.026832728,110.8076 0.080362916,110.8143 0.053522166,110.8210 -2.1828413e-005,110.8277 4.1556992e-005,110.8343 0.026786771,110.8410 -4.6306781e-005,110.8477 3.9225262e-005,110.8544 0.053592831,110.8611 0.080437653,110.8678 0.20554546,110.8745 0.32136163,110.8811 0.26775566,110.8878 0.33035898,110.8945 0.26794544,110.9012 0.40202871,110.9079 0.52680951,110.9146 0.48189634,110.9213 0.23203763,110.9280 0.1429224,110.9346 0.16971226,110.9413 0.25908867,110.9480 0.43778017,110.9547 0.75003767,110.9614 0.65146858,110.9681 0.37476817,110.9748 0.24997529,110.9815 0.31259015,110.9882 0.34834585,110.9948 0.47333354,111.0015 0.52668977,111.0082 0.55400395,111.0149 1.6175165,111.0216 3.2780635,111.0283 3.9905286,111.0350 3.1517055,111.0417 3.14238,111.0484 9.4685059,111.0551 56.24519,111.0618 116.0612,111.0684 119.10577,111.0751 68.681107,111.0818 23.769257,111.0885 12.902476,111.0952 17.335577,111.1019 21.474728,111.1086 22.007387,111.1153 21.543234,111.1220 19.497862,111.1287 15.08622,111.1354 11.818434,111.1421 8.0142612,111.1488 3.684531,111.1555 1.2669585,111.1622 0.97315741,111.1689 0.60682172,111.1756 0.53551674,111.1822 0.21402669,111.1889 0.035656951,111.1956 -2.5817379e-005,111.2023 3.3915519e-005,111.2090 0.080448434,111.2157 0.13402893,111.2224 0.17849086,111.2291 0.1070921,111.2358 0.15182889,111.2425 0.1070592,111.2492 0.053563122,111.2559 0.062518664,111.2626 0.026738565,111.2693 2.804456e-006,111.2760 0.062531158,111.2827 0.16099906,111.2894 0.49135274,111.2961 0.63392264,111.3028 0.57124555,111.3095 0.31233525,111.3162 0.25009209,111.3229 0.29465127,111.3296 0.23197711,111.3363 0.12493227,111.3430 0.089274749,111.3497 0.062447142,111.3564 0.035723772,111.3631 0.080386229,111.3698 0.21427605,111.3765 0.26794112,111.3832 0.23213057,111.3899 0.0802361,111.3966 0.026802765,111.4033 0.13393924,111.4100 0.11603229,111.4167 0.035733957,111.4234 0.06249446,111.4301 0.026773592,111.4368 0.053631127,111.4435 0.098247118,111.4502 0.089214563,111.4569 0.026801985,111.4637 0.089376807,111.4704 0.098126754,111.4771 0.062421706,111.4838 0.026809495,111.4905 0.02680278,111.4972 0.053573925,111.5039 0.053592272,111.5106 0.098246627,111.5173 0.125011,111.5240 0.09815944,111.5307 0.062535495,111.5374 0.12498707,111.5441 0.026752317,111.5508 0.053702958,111.5575 0.116152,111.5642 0.15176766,111.5709 0.15175004,111.5777 0.11596589,111.5844 0.035649117,111.5911 0.098289527,111.5978 0.15185186,111.6045 0.16077168,111.6112 0.1517138,111.6179 0.062396117,111.6246 0.15185916,111.6313 0.31256804,111.6380 0.24993761,111.6447 0.098160028,111.6515 0.12503065,111.6582 0.20532295,111.6649 0.13387397,111.6716 0.062574282,111.6783 0.14293991,111.6850 0.19640028,111.6917 0.17859736,111.6984 0.22321343,111.7051 0.10704436,111.7119 0.053521287,111.7186 -1.6471377e-005,111.7253 0.026834667,111.7320 0.098240137,111.7387 0.098215386,111.7454 0.10725465,111.7521 0.25903085,111.7588 0.30344674,111.7656 0.15168634,111.7723 0.10717889,111.7790 0.1428204,111.7857 0.080323674,111.7924 0.080402836,111.7991 0.1428445,111.8058 0.080405295,111.8125 0.14296512,111.8193 0.18748917,111.8260 0.17855082,111.8327 0.14283966,111.8394 0.11612511,111.8461 0.14280158,111.8528 0.053437941,111.8596 0.035707913,111.8663 0.035688665,111.8730 0.05367928,111.8797 0.21435264,111.8864 0.19637524,111.8931 0.21440025,111.8999 0.30353269,111.9066 0.19644152,111.9133 0.2501213,111.9200 0.20520516,111.9267 0.11603361,111.9334 0.23232557,111.9402 0.43749136,111.9469 0.30342075,111.9536 0.3393566,111.9603 0.58044797,111.9670 0.45525664,111.9738 0.24095635,111.9805 0.20539603,111.9872 0.31252995,111.9939 0.24997309,112.0006 0.24121937,112.0074 0.46454278,112.0141 0.72342736,112.0208 0.9647755,112.0275 1.3308554,112.0342 1.3835245,112.0410 1.1433553,112.0477 2.7520359,112.0544 5.691011,112.0611 11.344933,112.0679 17.352015,112.0746 24.826334,112.0813 97.924545,112.0880 363.16599,112.0948 580.32385,112.1015 497.55118,112.1082 235.45837,112.1149 68.29393,112.1216 33.660427,112.1284 22.544481,112.1351 13.706802,112.1418 6.6465616,112.1485 2.8911529,112.1553 1.8564883,112.1620 0.7225247,112.1687 0.24995899,112.1754 0.12499907,112.1822 0.089302249,112.1889 0.151916,112.1956 0.34834865,112.2023 0.41059685,112.2091 0.24988858,112.2158 0.33051136,112.2225 0.76794714,112.2293 0.73198259,112.2360 0.5266366,112.2427 0.33926126,112.2494 0.25889301,112.2562 0.11607444,112.2629 0.10717542,112.2696 0.10714318,112.2764 0.13409333,112.2831 0.42003345,112.2898 0.71438748,112.2965 0.57113022,112.3033 0.30337015,112.3100 0.25007114,112.3167 0.38391933,112.3235 0.24090664,112.3302 0.14280184,112.3369 0.071384721,112.3437 0.044653784,112.3504 0.2143036,112.3571 0.20534649,112.3638 0.13400839,112.3706 0.11614659,112.3773 0.14277039,112.3840 0.10703383,112.3908 0.026785197,112.3975 0.10718269,112.4042 0.26796329,112.4110 0.34819061,112.4177 0.19633175,112.4244 0.13392282,112.4312 0.10715584,112.4379 0.12513235,112.4446 0.38415629,112.4514 0.61619812,112.4581 0.66973293,112.4648 0.68740171,112.4716 0.44616136,112.4783 0.28556246,112.4850 0.28577891,112.4918 0.45555896,112.4985 0.50891101,112.5052 0.36603481,112.5120 0.33053944,112.5187 0.40186206,112.5255 0.33891264,112.5322 0.017613752,112.5389 0.0089855874,112.5457 0.053687643,112.5524 0.22330034,112.5591 0.23213418,112.5659 0.27681521,112.5726 0.27667549,112.5794 0.080247164,112.5861 0.053685926,112.5928 0.29493317,112.5996 0.48224449,112.6063 0.33004767,112.6130 0.071258381,112.6198 0.07142403,112.6265 -3.0023888e-005,112.6333 0.080447577,112.6400 0.15185425,112.6467 0.17866565,112.6535 0.36614102,112.6602 0.47312602,112.6670 0.33035406,112.6737 0.39301303,112.6804 0.4375008,112.6872 0.31244621,112.6939 0.22309573,112.7007 0.1517504,112.7074 0.25005639,112.7141 0.25887001,112.7209 0.24097979,112.7276 0.16970786,112.7344 0.24114434,112.7411 0.20525791,112.7479 0.14281365,112.7546 0.10718895,112.7613 0.20544192,112.7681 0.25892168,112.7748 0.17846608,112.7816 0.08030615,112.7883 0.10728627,112.7951 0.29481271,112.8018 0.3660107,112.8086 0.21408807,112.8153 0.089202598,112.8220 0.080359533,112.8288 0.062472004,112.8355 2.5563688e-006,112.8423 0.026837373,112.8490 0.13399899,112.8558 0.21429868,112.8625 0.16958292,112.8693 0.1607783,112.8760 0.31254143,112.8828 0.21414597,112.8895 -6.1847015e-005,112.8963 2.3884135e-005,112.9030 0.062529914,112.9097 0.15195893,112.9165 0.35733056,112.9232 0.39269069,112.9300 0.10694057,112.9367 0.026759248,112.9435 0.035784341,112.9502 0.23229277,112.9570 0.31252494,112.9637 0.23201267,112.9705 0.053455435,112.9772 -1.0355822e-006,112.9840 -1.8797347e-005,112.9907 7.6230986e-005,112.9975 0.08937218,113.0042 0.10714399,113.0110 0.19641206,113.0177 0.19636263,113.0245 0.098169751,113.0312 0.10725516,113.0380 0.52732617,113.0447 1.1880089,113.0515 1.7327977,113.0582 3.0472717,113.0650 7.3289971,113.0717 17.447273,113.0785 26.619549,113.0853 31.155945,113.0920 41.240112,113.0988 46.185181,113.1055 35.485477,113.1123 17.407045,113.1190 7.4160352,113.1258 4.4359865,113.1325 2.034014,113.1393 1.1155847,113.1460 0.73194426,113.1528 0.4819544,113.1595 0.29464787,113.1663 0.30351686,113.1731 0.15161863,113.1798 0.23215039,113.1866 0.29464015,113.1933 0.21428604,113.2001 0.16074495,113.2068 0.098148189,113.2136 0.026747275,113.2204 0.09824156,113.2271 0.098194592,113.2339 0.080400161,113.2406 0.12501757,113.2474 0.15176022,113.2541 0.16966684,113.2609 0.089261524,113.2677 0.026728038,113.2744 -1.1926305e-005,113.2812 0.026836822,113.2879 0.10721983,113.2947 0.14294316,113.3015 0.14278042,113.3082 0.080236748,113.3150 0.089285247,113.3217 0.044653002,113.3285 0.053599358,113.3353 0.14288309,113.3420 0.27686495,113.3488 0.33045912,113.3555 0.29468369,113.3623 0.27667323,113.3691 0.13379997,113.3758 0.21428792,113.3826 0.22319667,113.3893 0.12498184,113.3961 0.10714931,113.4029 0.08033742,113.4096 0.053612113,113.4164 0.18753031,113.4232 0.15175371,113.4299 0.080380067,113.4367 0.10716713,113.4434 0.13400026,113.4502 0.22327591,113.4570 0.21420731,113.4637 0.16076362,113.4705 0.26791137,113.4773 0.17847303,113.4840 0.089205615,113.4908 0.053535376,113.4976 0.089286149,113.5043 0.08929605,113.5111 0.10714286,113.5179 0.098301157,113.5246 0.25013775,113.5314 0.33931348,113.5382 0.30346245,113.5449 0.18750603,113.5517 0.25902104,113.5585 0.24988814,113.5652 0.14274992,113.5720 0.14294878,113.5788 0.33947635,113.5855 0.47316235,113.5923 0.27663776,113.5991 0.17852573,113.6058 0.08031933,113.6126 0.10721255,113.6194 0.24121194,113.6261 0.41960075,113.6329 0.39273611,113.6397 0.30359027,113.6464 0.15187165,113.6532 0.19651036,113.6600 0.31248316,113.6668 0.34819466,113.6735 0.38405296,113.6803 0.43737569,113.6871 0.16052227,113.6938 0.17865333,113.7006 0.23220943,113.7074 0.29466504,113.7142 0.27676496,113.7209 0.26776364,113.7277 0.21423148,113.7345 0.16962095,113.7412 0.053532597,113.7480 0.080357805,113.7548 0.25002944,113.7616 0.39308757,113.7683 0.58055353,113.7751 0.48197392,113.7819 0.19624655,113.7887 0.11612166,113.7954 0.18758573,113.8022 0.24101618,113.8090 0.17846136,113.8157 0.08922223,113.8225 0.053567726,113.8293 0.14292537,113.8361 0.24113002,113.8428 0.1965787,113.8496 0.30364627,113.8564 0.36594781,113.8632 0.36595985,113.8700 0.31241792,113.8767 0.22321628,113.8835 0.17856714,113.8903 0.053524852,113.8971 0.062558658,113.9038 0.18751833,113.9106 0.14284775,113.9174 0.19660087,113.9242 0.41086653,113.9309 0.4731172,113.9377 0.36604524,113.9445 0.39298129,113.9513 0.41067195,113.9581 0.26765475,113.9648 0.15181498,113.9716 0.3483651,113.9784 0.36604592,113.9852 0.24088857,113.9920 0.026637133,113.9987 1.5781883e-005,114.0055 0.0089241853,114.0123 0.053575713,114.0191 0.11608092,114.0259 0.13406211,114.0326 0.31274071,114.0394 0.56256515,114.0462 0.58937263,114.0530 0.76785314,114.0598 1.036528,114.0666 2.3592751,114.0733 4.3324833,114.0801 6.1076593,114.0869 6.500278,114.0937 13.156394,114.1005 43.931171,114.1072 91.065918,114.1140 99.36908,114.1208 62.281681,114.1276 22.421412,114.1344 8.1296701,114.1412 7.8051481,114.1480 8.668992,114.1547 5.577395,114.1615 2.2481825,114.1683 0.80310202,114.1751 0.52678311,114.1819 0.5535813,114.1887 0.4016974,114.1955 0.16958912,114.2022 0.14295208,114.2090 0.2143358,114.2158 0.23207867,114.2226 0.15165325,114.2294 0.026722869,114.2362 0.071537256,114.2430 0.26787323,114.2497 0.19647793,114.2565 0.24121524,114.2633 0.24099198,114.2701 0.12482394,114.2769 0.080409341,114.2837 0.19649366,114.2905 0.14275627,114.2973 0.089266963,114.3041 0.12502019,114.3108 0.14281508,114.3176 0.062457807,114.3244 0.053624697,114.3312 0.12500615,114.3380 0.0624591,114.3448 0.053576224,114.3516 0.12501337,114.3584 0.19648664,114.3652 0.25892267,114.3720 0.080275521,114.3787 -2.2870046e-005,114.3855 2.7810705e-005,114.3923 0.053670444,114.3991 0.18754645,114.4059 0.24107191,114.4127 0.24109808,114.4195 0.2677981,114.4263 0.20531182,114.4331 0.10714114,114.4399 0.080322914,114.4467 0.089510329,114.4535 0.33060771,114.4603 0.36603254,114.4671 0.26770872,114.4738 0.16061942,114.4806 0.18743385,114.4874 0.25887704,114.4942 0.38389939,114.5010 0.36611193,114.5078 0.33052784,114.5146 0.30364779,114.5214 0.27667233,114.5282 0.17840274,114.5350 0.08030583,114.5418 0.13413243,114.5486 0.41091964,114.5554 0.45519474,114.5622 0.27678636,114.5690 0.30368045,114.5758 0.32130426,114.5826 0.24086754,114.5894 0.026754439,114.5962 0.1163438,114.6030 0.35758257,114.6098 0.61620426,114.6166 0.53531307,114.6234 0.29426113,114.6302 0.071321093,114.6370 0.0089328662,114.6438 -7.5774124e-006,114.6506 0.026816387,114.6574 0.080379471,114.6642 0.10719977,114.6710 0.16073669,114.6778 0.15180826,114.6846 0.1787525,114.6914 0.28573433,114.6982 0.19621518,114.7050 0.089184754,114.7118 0.053546522,114.7186 0.026807889,114.7254 0.1251134,114.7322 0.42876929,114.7390 0.69651115,114.7458 0.60706985,114.7526 0.44640353,114.7594 0.35695916,114.7662 0.080203287,114.7730 -1.573233e-005,114.7798 9.1329734e-005,114.7866 0.12519072,114.7934 0.21434346,114.8002 0.26783389,114.8070 0.38399968,114.8138 0.58029497,114.8206 0.35706615,114.8274 0.34835568,114.8342 0.3749494,114.8410 0.22301292,114.8478 0.053452153,114.8546 3.0904561e-005,114.8615 0.062529221,114.8683 0.035634305,114.8751 0.00010036716,114.8819 0.16977705,114.8887 0.24107513,114.8955 0.25891468,114.9023 0.25892824,114.9091 0.26802942,114.9159 0.33929846,114.9227 0.2140895,114.9295 0.14274469,114.9363 0.089280061,114.9431 0.16973686,114.9499 0.25902861,114.9568 0.2856639,114.9636 0.22314021,114.9704 0.25912923,114.9772 0.4107962,114.9840 0.3480728,114.9908 0.31253299,114.9976 0.42860064,115.0044 0.9480623,115.0112 6.9050713,115.0180 26.777868,115.0248 43.370693,115.0317 36.663231,115.0385 16.709799,115.0453 11.341436,115.0521 17.871,115.0589 21.01947,115.0657 21.473776,115.0725 19.568577,115.0793 14.225348,115.0862 7.3799129,115.0930 5.6877055,115.0998 6.0366588,115.1066 7.1973376,115.1134 7.6062422,115.1202 5.6673913,115.1270 2.8824081,115.1338 1.6419754,115.1407 0.77621925,115.1475 0.62510103,115.1543 0.58916914,115.1611 0.32113376,115.1679 0.18750031,115.1747 0.2857804,115.1815 0.31247541,115.1884 0.348131,115.1952 0.18741323,115.2020 0.10714273,115.2088 0.080396213,115.2156 0.15189926,115.2224 0.21425581,115.2293 0.15173201,115.2361 0.29466829,115.2429 0.34814134,115.2497 0.16957735,115.2565 0.035743017,115.2633 0.16106544,115.2702 0.4645178,115.2770 0.41940165,115.2838 0.19612731,115.2906 0.026670502,115.2974 0.017910954,115.3043 0.053576436,115.3111 0.026763955,115.3179 0.053626064,115.3247 0.14294598,115.3315 0.23230025,115.3384 0.38403589,115.3452 0.35702544,115.3520 0.26769125,115.3588 0.223215,115.3656 0.25000298,115.3725 0.20551004,115.3793 0.44693926,115.3861 0.79470152,115.3929 0.54411739,115.3997 0.19610856,115.4066 0.053547207,115.4134 0.026785983,115.4202 0.0089259641,115.4270 0.02681412,115.4338 0.053555246,115.4407 -1.7667364e-005,115.4475 0.035834204,115.4543 0.20572534,115.4611 0.49118048,115.4680 0.36572784,115.4748 0.11589307,115.4816 0.062438942,115.4884 0.0089759454,115.4953 0.17871664,115.5021 0.24998166,115.5089 0.1784631,115.5157 0.1160389,115.5226 0.17866805,115.5294 0.25006387,115.5362 0.25890258,115.5430 0.25902626,115.5499 0.40183261,115.5567 0.2765893,115.5635 0.089193761,115.5703 0.12501802,115.5772 0.16078927,115.5840 0.32155544,115.5908 0.4017933,115.5977 0.33039099,115.6045 0.29472333,115.6113 0.29452458,115.6181 0.12479354,115.6250 0.14291492,115.6318 0.29489321,115.6386 0.38408089,115.6455 0.34808141,115.6523 0.22315775,115.6591 0.30354545,115.6659 0.22300591,115.6728 0.08920528,115.6796 -3.2622014e-005,115.6864 0.035889037,115.6933 0.30384654,115.7001 0.50880921,115.7069 0.28551912,115.7138 0.1517688,115.7206 0.089274168,115.7274 0.080282792,115.7342 0.008987667,115.7411 0.11633613,115.7479 0.30361637,115.7547 0.24084546,115.7616 0.10710705,115.7684 0.16087751,115.7752 0.24997082,115.7821 0.19633564,115.7889 0.19646062,115.7957 0.24103022,115.8026 0.1875322,115.8094 0.25912291,115.8162 0.32138231,115.8231 0.19622386,115.8299 0.10714906,115.8367 0.27713406,115.8436 0.66976458,115.8504 0.56230646,115.8572 0.40162277,115.8641 0.20524141,115.8709 0.16072835,115.8778 0.17855871,115.8846 0.16081525,115.8914 0.30379376,115.8983 0.46439376,115.9051 0.45509225,115.9119 0.10688231,115.9188 0.026769117,115.9256 -2.9799508e-005,115.9324 2.0183898e-005,115.9393 0.053585224,115.9461 0.062499318,115.9530 0.026762141,115.9598 0.0089626936,115.9666 0.12508322,115.9735 0.19650482,115.9803 0.35735515,115.9872 0.57158405,115.9940 0.50868505,116.0008 0.16938308,116.0077 0.13423336,116.0145 0.50051028,116.0214 1.0361084,116.0282 1.8037966,116.0350 2.5898416,116.0419 3.1338842,116.0487 5.0067801,116.0556 25.206648,116.0624 67.11895,116.0692 86.470177,116.0761 64.518097,116.0829 34.20446,116.0898 20.754581,116.0966 17.613543,116.1034 12.916284,116.1103 18.599566,116.1171 60.749905,116.1240 107.75214,116.1308 102.22451,116.1377 56.566364,116.1445 15.077464,116.1514 4.6942587,116.1582 2.4188879,116.1650 1.9823977,116.1719 1.6690422,116.1787 1.1332066,116.1856 0.98193306,116.1924 0.88383847,116.1993 0.60700572,116.2061 0.33913308,116.2130 0.17843798,116.2198 0.044610195,116.2266 0.05359995,116.2335 0.080440104,116.2403 0.16973081,116.2472 0.16954906,116.2540 0.080312602,116.2609 0.16970816,116.2677 0.16064695,116.2746 0.026751027,116.2814 0.053553142,116.2883 0.06255047,116.2951 0.24118078,116.3020 0.24987669,116.3088 0.089402862,116.3157 0.40204555,116.3225 0.47312459,116.3294 0.27657923,116.3362 0.098092072,116.3431 0.053563315,116.3499 0.035689238,116.3568 7.7065022e-005,116.3636 0.15203823,116.3705 0.29467538,116.3773 0.19621024,116.3842 0.071317859,116.3910 0.10721467,116.3979 0.23221041,116.4047 0.21425276,116.4116 0.1517867,116.4184 0.14285389,116.4253 0.062413163,116.4321 0.098165795,116.4390 0.089326732,116.4458 0.053583678,116.4527 0.05361376,116.4595 0.10726278,116.4664 0.1338519,116.4732 0.035603978,116.4801 0.13394055,116.4869 0.14285935,116.4938 0.080344684,116.5007 0.035785627,116.5075 0.089430012,116.5144 0.214468,116.5212 0.47324696,116.5281 0.41944227,116.5349 0.25878242,116.5418 0.12487198,116.5486 0.026967963,116.5555 1.0197965,116.5623 4.806262,116.5692 7.1604385,116.5761 4.8813019,116.5829 1.4537743,116.5898 0.23202673,116.5966 0.3037501,116.6035 0.34812593,116.6103 0.24097395,116.6172 0.26786327,116.6241 0.20530769,116.6309 0.13387515,116.6378 0.071403101,116.6446 0.053560797,116.6515 0.035665769,116.6584 0.017940348,116.6652 0.16084555,116.6721 0.22315793,116.6789 0.1606373,116.6858 0.12498219,116.6927 0.080324851,116.6995 0.026781842,116.7064 0.071529321,116.7132 0.19658311,116.7201 0.28573036,116.7270 0.24115738,116.7338 0.29467064,116.7407 0.19629014,116.7475 0.17844835,116.7544 0.1606869,116.7613 0.20543675,116.7681 0.21430962,116.7750 0.18737972,116.7818 0.089188829,116.7887 0.24116506,116.7956 0.38401023,116.8024 0.33032823,116.8093 0.15170142,116.8162 0.05352496,116.8230 0.026810894,116.8299 0.071460061,116.8368 0.080336213,116.8436 0.098249264,116.8505 0.16071954,116.8573 0.098183818,116.8642 0.12511724,116.8711 0.33940464,116.8779 0.33914858,116.8848 0.08019609,116.8917 -1.5074329e-005,116.8985 1.9993933e-005,116.9054 0.08042074,116.9123 0.17857985,116.9191 0.17862141,116.9260 0.16077803,116.9329 0.20544457,116.9397 0.37517557,116.9466 0.40172893,116.9535 0.24983604,116.9603 0.19628492,116.9672 0.062462907,116.9741 0.15196526,116.9809 0.32147816,116.9878 0.2230716,116.9947 0.24995598,117.0015 0.41966558,117.0084 0.48210338,117.0153 0.43786237,117.0222 0.65235102,117.0290 0.91970009,117.0359 1.5358279,117.0428 2.4291396,117.0496 3.2152276,117.0565 4.0812197,117.0634 5.0899382,117.0702 5.77703,117.0771 5.7329812,117.0840 7.7245774,117.0909 8.4453259,117.0977 5.8188791,117.1046 3.6332595,117.1115 4.2601399,117.1183 6.0651197,117.1252 9.0284319,117.1321 8.7297344,117.1390 4.6484332,117.1458 1.6061455,117.1527 1.1426113,117.1596 0.76730937,117.1665 0.32122824,117.1733 0.2680096,117.1802 0.37511846,117.1871 0.31234828,117.1940 0.28557923,117.2008 0.18746065,117.2077 0.03571187,117.2146 0.017870311,117.2215 0.026771793,117.2283 0.026842089,117.2352 0.11614631,117.2421 0.10708381,117.2490 0.026714217,117.2558 -1.9851908e-005,117.2627 3.8860275e-005,117.2696 0.053596403,117.2765 0.071417071,117.2833 0.16090086,117.2902 0.33941379,117.2971 0.32139948,117.3040 0.32125041,117.3109 0.08020734,117.3177 0.026808145,117.3246 0.0089061707,117.3315 0.0089656552,117.3384 0.06258104,117.3452 0.15187924,117.3521 0.2142451,117.3590 0.11594345,117.3659 0.053613551,117.3728 0.14299834,117.3796 0.21429406,117.3865 0.21426058,117.3934 0.26780516,117.4003 0.12488823,117.4072 0.08044605,117.4140 0.16971882,117.4209 0.12491547,117.4278 0.080330469,117.4347 0.16085945,117.4416 0.33941206,117.4485 0.33915621,117.4553 0.17842638,117.4622 0.080354638,117.4691 0.05355842,117.4760 0.026717233,117.4829 0.01790138,117.4898 0.12506826,117.4966 0.11600252,117.5035 0.026739161,117.5104 0.026816038,117.5173 0.071461506,117.5242 0.10721781,117.5311 0.17860794,117.5379 0.23231104,117.5448 0.50916213,117.5517 0.57142341,117.5586 0.53560823,117.5655 0.58039171,117.5724 0.74099535,117.5793 0.49080545,117.5861 0.19634736,117.5930 0.10713772,117.5999 0.098217092,117.6068 0.10722771,117.6137 0.17858665,117.6206 0.13383505,117.6275 0.11602279,117.6343 0.080334648,117.6412 0.05353507,117.6481 6.827875e-005,117.6550 0.080477186,117.6619 0.15179554,117.6688 0.16065268,117.6757 0.08921314,117.6826 0.026739124,117.6895 0.0089559751,117.6963 0.026792422,117.7032 0.026841734,117.7101 0.15193267,117.7170 0.29462418,117.7239 0.23199724,117.7308 0.05349208,117.7377 0.035835318,117.7446 0.1965308,117.7515 0.19632147,117.7584 0.080262996,117.7652 0.02682958,117.7721 0.08929722,117.7790 0.053557578,117.7859 0.13396321,117.7928 0.20530523,117.7997 0.16975272,117.8066 0.41098109,117.8135 0.78585178,117.8204 0.75868386,117.8273 0.22295025,117.8342 0.098264955,117.8411 0.16071583,117.8480 0.089210428,117.8548 0.0089166984,117.8617 0.035793543,117.8686 0.089311548,117.8755 0.098286889,117.8824 0.20547147,117.8893 0.24098036,117.8962 0.10697095,117.9031 -5.2265957e-005,117.9100 2.3371798e-005,117.9169 0.026797522,117.9238 0.026768077,117.9307 5.7247012e-006,117.9376 0.053608805,117.9445 0.098238289,117.9514 0.116046,117.9583 0.035670046,117.9652 0.008953725,117.9721 0.062521681,117.9790 0.089356415,117.9859 0.2502934,117.9928 0.52682859,117.9997 0.3658258,118.0066 0.16947767,118.0135 0.026741505,118.0204 0.14290749,118.0273 0.32174686,118.0342 0.65211213,118.0411 0.68743896,118.0480 0.69625348,118.0549 1.2775956,118.0618 2.9387348,118.0687 3.5090616,118.0756 2.8930554,118.0825 3.2598197,118.0894 7.5011697,118.0963 25.853527,118.1032 47.441158,118.1101 45.638031,118.1170 24.280594,118.1239 6.7958913,118.1308 8.934866,118.1377 16.119764,118.1446 16.397694,118.1515 8.7246513,118.1584 1.7022501,118.1653 0.66985744,118.1722 0.53558224,118.1791 0.34801024,118.1860 0.12472393,118.1929 0.044622403,118.1998 0.080423415,118.2067 0.16065408,118.2136 0.11601442,118.2205 0.089288674,118.2274 0.053703032,118.2343 0.23231848,118.2412 0.33938411,118.2481 0.49106219,118.2550 0.41953847,118.2619 0.26770443,118.2688 0.098118536,118.2758 0.12503174,118.2827 0.16069511,118.2896 0.089250311,118.2965 0.0088912938,118.3034 0.035820287,118.3103 0.23243621,118.3172 0.53598386,118.3241 0.75894254,118.3310 0.71429765,118.3379 0.58927065,118.3448 0.40149292,118.3517 0.22294359,118.3586 0.11606503,118.3656 0.22347333,118.3725 0.39304546,118.3794 0.40159056,118.3863 0.24979198,118.3932 0.16071682,118.4001 0.16965739,118.4070 0.19646229,118.4139 0.20543991,118.4208 0.32150778,118.4277 0.31233731,118.4347 0.080186792,118.4416 0.026790502,118.4485 0.089335024,118.4554 0.24117158,118.4623 0.29473433,118.4692 0.25884256,118.4761 0.089186653,118.4830 0.10718836,118.4899 0.11605174,118.4969 0.053475626,118.5038 2.1620988e-005,118.5107 0.080371819,118.5176 0.1518012,118.5245 0.32152277,118.5314 0.37508506,118.5383 0.35729322,118.5453 0.48223326,118.5522 0.52664846,118.5591 0.50909305,118.5660 0.866427,118.5729 0.83925802,118.5798 0.57106984,118.5867 0.24067011,118.5937 0.026700182,118.6006 0.0089438055,118.6075 -1.2233073e-005,118.6144 8.5815527e-006,118.6213 -2.2093858e-005,118.6282 7.9799371e-005,118.6352 0.089382336,118.6421 0.098179042,118.6490 0.053455021,118.6559 0.053771105,118.6628 0.54509348,118.6697 0.86617118,118.6767 0.75864381,118.6836 0.39257529,118.6905 0.18739435,118.6974 0.062469888,118.7043 0.080387041,118.7112 0.089253046,118.7182 0.026738992,118.7251 -1.421037e-005,118.7320 0.089498244,118.7389 0.42902106,118.7458 0.64287698,118.7528 0.37457174,118.7597 0.089118235,118.7666 0.16082476,118.7735 0.24999715,118.7804 0.20534351,118.7874 0.21431567,118.7943 0.16959059,118.8012 0.12498028,118.8081 0.1160234,118.8151 0.089350536,118.8220 0.30378062,118.8289 0.41068116,118.8358 0.38385549,118.8427 0.45537496,118.8497 0.33921519,118.8566 0.17843439,118.8635 0.035683997,118.8704 0.089357592,118.8774 0.17877951,118.8843 0.33058172,118.8912 0.37484595,118.8981 0.18725416,118.9051 0.0803174,118.9120 0.053503003,118.9189 0.008978337,118.9258 0.1162349,118.9328 0.17852399,118.9397 0.115941,118.9466 0.026730811,118.9535 0.02680343,118.9605 0.05356615,118.9674 0.0089041796,118.9743 1.9560781e-005,118.9812 0.053657599,118.9882 0.1787622,118.9951 0.57186782,119.0020 1.116316,119.0090 1.4556513,119.0159 1.5982922,119.0228 1.0442024,119.0297 0.60688913,119.0367 0.68777645,119.0436 1.1163642,119.0505 1.5100344,119.0575 4.2903047,119.0644 10.039378,119.0713 11.998207,119.0782 8.5406027,119.0852 5.0435867,119.0921 6.9502807,119.0990 12.047564,119.1060 12.203554,119.1129 7.9777708,119.1198 2.8809235,119.1268 1.2231503,119.1337 1.6074342,119.1406 1.5266752,119.1475 1.2943288,119.1545 0.91919434,119.1614 0.63385522,119.1683 0.58029252,119.1753 0.40147763,119.1822 0.13380498,119.1891 0.089349441,119.1961 0.1160339,119.2030 0.098279037,119.2099 0.18760242,119.2169 0.16066363,119.2238 0.11596828,119.2307 0.062434144,119.2377 0.089311168,119.2446 0.13393529,119.2515 0.16966669,119.2585 0.16962634,119.2654 0.11607724,119.2723 0.14303125,119.2793 0.2589843,119.2862 0.17840195,119.2932 0.053438336,119.3001 -3.2283668e-005,119.3070 3.1530511e-005,119.3140 0.080416009,119.3209 0.13393295,119.3278 0.12499546,119.3348 0.17856993,119.3417 0.11602358,119.3486 0.026763545,119.3556 0.026829848,119.3625 0.08933685,119.3695 0.14281204,119.3764 0.12500283,119.3833 0.17858966,119.3903 0.133911,119.3972 0.22335224,119.4042 0.28590283,119.4111 0.30370817,119.4180 0.38383731,119.4250 0.26763943,119.4319 0.13377391,119.4389 0.0088590402,119.4458 4.6699674e-006,119.4527 2.5652525e-005,119.4597 0.035702344,119.4666 0.0089723738,119.4736 0.11620291,119.4805 0.20541658,119.4874 0.2679016,119.4944 0.36597204,119.5013 0.24988069,119.5083 0.40176624,119.5152 0.34819025,119.5221 0.22326447,119.5291 0.26793662,119.5360 0.18749116,119.5430 0.080240548,119.5499 0.062574476,119.5569 0.26803938,119.5638 0.27674851,119.5708 0.16950405,119.5777 0.044560779,119.5846 0.053595953,119.5916 0.098219313,119.5985 0.05352664,119.6055 0.026813144,119.6124 0.089294508,119.6194 0.026722822,119.6263 5.9884762e-005,119.6333 0.098415516,119.6402 0.27702928,119.6471 0.49112529,119.6541 0.4283306,119.6610 0.20520759,119.6680 0.17858274,119.6749 0.16962096,119.6819 0.16970345,119.6888 0.35721999,119.6958 0.39275736,119.7027 0.15164344,119.7097 0.026744446,119.7166 -1.3041102e-006,119.7236 0.026864994,119.7305 0.14295268,119.7375 0.18754017,119.7444 0.32147262,119.7514 0.41065836,119.7583 0.24096014,119.7653 0.11607508,119.7722 0.10727761,119.7792 0.18749329,119.7861 0.18744735,119.7931 0.21425214,119.8000 0.089177661,119.8070 0.062508211,119.8139 0.16972926,119.8209 0.19644324,119.8278 0.12499259,119.8348 0.14285472,119.8417 0.15181838,119.8487 0.19647171,119.8556 0.15175369,119.8626 0.089172706,119.8695 -7.4372903e-005,119.8765 1.969474e-005,119.8834 -4.4009971e-006,119.8904 -2.0923333e-006,119.8973 1.2771665e-005,119.9043 0.035804536,119.9113 0.15196851,119.9182 0.24105956,119.9252 0.13375948,119.9321 0.10713673,119.9391 0.1608112,119.9460 0.1696562,119.9530 0.1518022,119.9599 0.16077982,119.9669 0.24107508,119.9738 0.22313656,119.9808 0.19649489,119.9878 0.3661491,119.9947 0.33020201,120.0017 0.29463473,120.0086 0.3928996,120.0156 0.28562346,120.0225 0.15175276,120.0295 0.14295407,120.0365 0.25899976,120.0434 0.28573138,120.0504 0.50902176,120.0573 1.0637099,120.0643 3.2531607,120.0712 6.7164741,120.0782 7.5437765,120.0852 6.8136024,120.0921 11.362727,120.0991 17.36874,120.1060 15.88894,120.1130 9.0828037,120.1200 2.8000352,120.1269 1.5172104,120.1339 0.77619922,120.1408 0.2945945,120.1478 0.41084108,120.1548 0.44630179,120.1617 0.151637,120.1687 0.107191,120.1756 0.14281775,120.1826 0.062421106,120.1896 0.0089175189,120.1965 -6.2296995e-006,120.2035 0.0089836298,120.2105 0.089457631,120.2174 0.18759596,120.2244 0.16054241,120.2313 0.035594113,120.2383 0.053614609,120.2453 0.089292698,120.2522 0.098223329,120.2592 0.098195083,120.2662 0.053533319,120.2731 0.053640492,120.2801 0.15183346,120.2871 0.11598642,120.2940 0.026730267,120.3010 -1.46167e-005,120.3079 4.1288578e-005,120.3149 0.10721781,120.3219 0.18756382,120.3288 0.28577742,120.3358 0.2946628,120.3428 0.24094108,120.3497 0.089302383,120.3567 0.28582424,120.3637 0.30346033,120.3706 0.21429786,120.3776 0.17866859,120.3846 0.1607538,120.3915 0.2232426,120.3985 0.33038568,120.4055 0.38392177,120.4125 0.40170875,120.4194 0.36598104,120.4264 0.24992883,120.4334 0.16963854,120.4403 0.24111073,120.4473 0.27673036,120.4543 0.1517466,120.4612 0.15183504,120.4682 0.10718074,120.4752 0.08032088,120.4821 0.053621914,120.4891 0.19653417,120.4961 0.23211853,120.5031 0.20528755,120.5100 0.11597098,120.5170 0.053554032,120.5240 0.080441698,120.5309 0.11602036,120.5379 0.035681043,120.5449 0.10718817,120.5519 0.13406675,120.5588 0.44680232,120.5658 0.77681673,120.5728 0.56222105,120.5798 0.31237617,120.5867 0.2946271,120.5937 0.34831977,120.6007 0.41961128,120.6076 0.21415199,120.6146 0.13396589,120.6216 0.18755713,120.6286 0.19631763,120.6355 0.062436033,120.6425 0.10731965,120.6495 0.29481012,120.6565 0.34815341,120.6634 0.23200817,120.6704 0.3126978,120.6774 0.61629385,120.6844 0.55342168,120.6913 0.28543374,120.6983 0.10697133,120.7053 0.026806965,120.7123 0.11612727,120.7193 0.098160483,120.7262 0.10726531,120.7332 0.32160196,120.7402 0.34816507,120.7472 0.20522392,120.7541 0.089197263,120.7611 0.11605457,120.7681 0.098183438,120.7751 0.026754366,120.7821 0.098315679,120.7890 0.31281286,120.7960 0.58948487,120.8030 0.58014256,120.8100 0.31220165,120.8170 0.33920738,120.8239 0.33927163,120.8309 0.10717072,120.8379 0.10723164,120.8449 0.16963494,120.8519 0.24099633,120.8588 0.28572217,120.8658 0.31256416,120.8728 0.28574762,120.8798 0.22328965,120.8868 0.28590101,120.8938 0.33927125,120.9007 0.16947682,120.9077 0.11594265,120.9147 0.035591658,120.9217 0.0090221707,120.9287 0.25015712,120.9356 0.33924523,120.9426 0.22319876,120.9496 0.2321893,120.9566 0.17838433,120.9636 0.098560877,120.9706 1.431267,120.9776 4.7079129,120.9845 5.9092441,120.9915 3.3454063,120.9985 1.0792822,121.0055 0.22307733,121.0125 0.17862011,121.0195 0.21419261,121.0265 0.18775034,121.0334 1.0098182,121.0404 1.8937556,121.0474 3.1355424,121.0544 5.5286279,121.0614 6.6779647,121.0684 6.8855147,121.0754 11.927201,121.0823 20.381525,121.0893 24.840124,121.0963 24.659252,121.1033 25.557734,121.1103 34.529346,121.1173 44.254192,121.1243 38.746952,121.1313 20.116199,121.1383 5.0361176,121.1452 1.7139494,121.1522 1.2673019,121.1592 0.57995188,121.1662 0.47313601,121.1732 0.41068125,121.1802 0.30368668,121.1872 0.3750324,121.1942 0.3303791,121.2012 0.45545074,121.2082 0.68745553,121.2152 0.69627291,121.2221 0.49095467,121.2291 0.37492988,121.2361 0.13390587,121.2431 0.16076104,121.2501 0.19645119,121.2571 0.30362448,121.2641 0.54469192,121.2711 0.43748522,121.2781 0.24097715,121.2851 0.10705896,121.2921 0.098184586,121.2991 0.053562749,121.3061 0.062579811,121.3131 0.15184225,121.3200 0.10703592,121.3270 -6.9942929e-005,121.3340 0.0089885388,121.3410 0.1340871,121.3480 0.33046159,121.3550 0.32127503,121.3620 0.16965277,121.3690 0.26791379,121.3760 0.2053438,121.3830 0.32137737,121.3900 0.23218009,121.3970 0.2858772,121.4040 0.29458377,121.4110 0.27669901,121.4180 0.20524001,121.4250 0.080321111,121.4320 0.20543265,121.4390 0.36607423,121.4460 0.3481541,121.4530 0.17862293,121.4600 0.14296219,121.4670 0.25906423,121.4740 0.41074175,121.4810 0.28551713,121.4880 0.080201879,121.4950 0.0088851424,121.5020 6.099086e-006,121.5090 -1.422642e-005,121.5160 0.035881806,121.5230 0.25898418,121.5300 0.2141272,121.5370 0.14284493,121.5440 0.080351278,121.5510 0.10728781,121.5580 0.37522227,121.5650 0.41957945,121.5720 0.24995056,121.5790 0.56267422,121.5860 1.0803759,121.5930 0.99971646,121.6000 0.30337995,121.6070 0.017910812,121.6140 0.053599536,121.6210 0.10714823,121.6280 0.12496486,121.6350 0.053555049,121.6420 0.11616146,121.6490 0.25896016,121.6560 0.33931467,121.6630 0.52690142,121.6700 0.54465443,121.6770 0.29450729,121.6840 0.13386218,121.6910 0.14288971,121.6981 0.20543699,121.7051 0.30361471,121.7121 0.26777163,121.7191 0.14285073,121.7261 0.18753372,121.7331 0.17846465,121.7401 0.16079803,121.7471 0.34841093,121.7541 0.39270005,121.7611 0.10691695,121.7681 0.080481775,121.7751 0.22332546,121.7821 0.14277278,121.7891 0.089243539,121.7961 0.08030919,121.8032 0.053580504,121.8102 0.089312874,121.8172 0.080325052,121.8242 0.089295082,121.8312 0.098225817,121.8382 0.098449305,121.8452 0.30378041,121.8522 0.33018801,121.8592 0.19628306,121.8662 0.14285202,121.8733 0.15176283,121.8803 0.18738207,121.8873 0.15173995,121.8943 0.071495458,121.9013 0.098243117,121.9083 0.11606479,121.9153 0.080277905,121.9223 0.14306284,121.9293 0.5271222,121.9364 0.63382256,121.9434 0.36586839,121.9504 0.33929291,121.9574 0.40174198,121.9644 0.20513439,121.9714 0.14341302,121.9784 1.2874891,121.9854 2.7418818,121.9925 2.588161,121.9995 1.3917935,122.0065 0.90141374,122.0135 0.50875455,122.0205 0.40169066,122.0275 0.41965705,122.0345 0.8667981,122.0416 2.0731716,122.0486 3.87658,122.0556 5.3681364,122.0626 11.437219,122.0696 27.06682,122.0766 39.914253,122.0837 37.325504,122.0907 31.29134,122.0977 56.516781,122.1047 211.04475,122.1117 420.54538,122.1187 440.38687,122.1258 259.87778,122.1328 81.640564,122.1398 29.082552,122.1468 18.556181,122.1538 12.369623,122.1609 7.0946879,122.1679 4.4180703,122.1749 2.4268527,122.1819 1.0258844,122.1889 0.65161794,122.1960 0.51771557,122.2030 0.33026481,122.2100 0.31273481,122.2170 0.33927354,122.2240 0.15146875,122.2311 0.080283925,122.2381 0.15191244,122.2451 0.35732642,122.2521 0.36610869,122.2591 0.33021542,122.2662 0.1963903,122.2732 0.36642948,122.2802 0.75014025,122.2872 0.55318689,122.2942 0.1783044,122.3013 0.16068637,122.3083 0.12502618,122.3153 0.14291915,122.3223 0.21433558,122.3294 0.27687851,122.3364 0.3394081,122.3434 0.36605936,122.3504 0.28566492,122.3575 0.28564307,122.3645 0.20521371,122.3715 0.12493283,122.3785 0.12507294,122.3856 0.18764685,122.3926 0.29474071,122.3996 0.38387361,122.4066 0.24981609,122.4137 0.10707363,122.4207 0.14286761,122.4277 0.080318846,122.4347 0.035707347,122.4418 0.053593911,122.4488 0.062532805,122.4558 0.098250948,122.4628 0.11597961,122.4699 0.06265869,122.4769 0.28608307,122.4839 0.40169147,122.4910 0.19607468,122.4980 0.0088251987,122.5050 0.098297469,122.5120 0.16967063,122.5191 0.10710377,122.5261 0.026725579,122.5331 -1.9187387e-007,122.5402 0.080520593,122.5472 0.30372593,122.5542 0.33918542,122.5613 0.21433778,122.5683 0.33073598,122.5753 0.51774341,122.5823 0.24070358,122.5894 0.15176858,122.5964 0.26797143,122.6034 0.3839626,122.6105 0.36597922,122.6175 0.27667961,122.6245 0.10704661,122.6316 0.035760719,122.6386 0.17863022,122.6456 0.16064857,122.6527 0.035688508,122.6597 0.15206404,122.6667 0.58059317,122.6738 0.6338281,122.6808 0.42844415,122.6878 0.36616826,122.6949 0.49110022,122.7019 0.41047975,122.7089 0.21412727,122.7160 0.053518407,122.7230 4.2583306e-005,122.7300 0.053623181,122.7371 0.053535629,122.7441 0.026770297,122.7511 0.044707436,122.7582 0.11610794,122.7652 0.09813147,122.7723 0.0088681644,122.7793 1.5634852e-005,122.7863 0.035778012,122.7934 0.15181552,122.8004 0.15175816,122.8074 0.1160376,122.8145 0.05354077,122.8215 0.053621024,122.8286 0.14298706,122.8356 0.24117164,122.8426 0.24992503,122.8497 0.14271751,122.8567 0.098156534,122.8637 0.026770843,122.8708 -4.6587643e-006,122.8778 9.533871e-006,122.8849 0.035786662,122.8919 0.15179516,122.8989 0.12497891,122.9060 0.14288945,122.9130 0.12498715,122.9201 0.089267388,122.9271 0.062471692,122.9341 0.053609226,122.9412 0.12503575,122.9482 0.14294302,122.9553 0.34835052,122.9623 0.45538893,122.9694 0.45558378,122.9764 0.60744762,122.9834 0.95542443,122.9905 1.6519524,122.9975 1.9909351,123.0046 1.2495354,123.0116 0.82149559,123.0187 1.0181555,123.0257 0.99104208,123.0327 0.68737906,123.0398 1.1171645,123.0468 5.8302183,123.0539 20.629831,123.0609 31.073803,123.0680 25.267242,123.0750 13.786265,123.0821 9.1525393,123.0891 14.077111,123.0961 20.666538,123.1032 32.706779,123.1102 63.653709,123.1173 87.854553,123.1243 75.688118,123.1314 39.973305,123.1384 19.230791,123.1455 10.162889,123.1525 3.7906287,123.1596 1.5441214,123.1666 0.95510346,123.1737 0.48172522,123.1807 0.19616535,123.1878 0.053517651,123.1948 0.16088097,123.2018 0.33939216,123.2089 0.3392086,123.2159 0.23208788,123.2230 0.25013375,123.2300 0.33928636,123.2371 0.21411112,123.2441 0.14282502,123.2512 0.16963324,123.2582 0.22318418,123.2653 0.27680197,123.2723 0.22330379,123.2794 0.3752467,123.2864 0.61620247,123.2935 0.49972376,123.3006 0.11580037,123.3076 0.0088977888,123.3147 0.026894901,123.3217 0.10715491,123.3288 0.062418345,123.3358 0.053595245,123.3429 0.11614813,123.3499 0.25008315,123.3570 0.29465082,123.3640 0.20530362,123.3711 0.089153826,123.3781 -4.6056983e-005,123.3852 0.026819518,123.3922 0.026772618,123.3993 0.080533408,123.4063 0.26810735,123.4134 0.32132524,123.4205 0.16048782,123.4275 0.11608211,123.4346 0.20539652,123.4416 0.19647017,123.4487 0.20533876,123.4557 0.12490089,123.4628 0.169801,123.4698 0.28581411,123.4769 0.3124831,123.4840 0.29456827,123.4910 0.17852046,123.4981 0.25897366,123.5051 0.1962705,123.5122 0.044620398,123.5192 0.20551124,123.5263 0.36607555,123.5334 0.35708612,123.5404 0.35730314,123.5475 0.59837973,123.5545 0.64278513,123.5616 0.6785537,123.5687 0.75899702,123.5757 0.6874634,123.5828 0.4730424,123.5898 0.2320088,123.5969 0.16071571,123.6040 0.16968253,123.6110 0.20537148,123.6181 0.2500152,123.6251 0.31244421,123.6322 0.18740214,123.6393 0.08043652,123.6463 0.12510973,123.6534 0.11592305,123.6604 -0.00011863984,123.6675 3.5921847e-005,123.6746 0.062573358,123.6816 0.17868677,123.6887 0.21429662,123.6958 0.16956769,123.7028 0.089224517,123.7099 0.11624266,123.7169 0.276921,123.7240 0.29449528,123.7311 0.16950847,123.7381 0.098239049,123.7452 0.20542388,123.7523 0.18743469,123.7593 0.15186325,123.7664 0.25913623,123.7735 0.32143784,123.7805 0.2409583,123.7876 0.16948842,123.7947 0.080269694,123.8017 0.16972665,123.8088 0.32155466,123.8158 0.383991,123.8229 0.3034071,123.8300 0.10699356,123.8370 0.08038266,123.8441 0.035676051,123.8512 0.0089562284,123.8582 0.089366622,123.8653 0.14288495,123.8724 0.18760824,123.8795 0.28571686,123.8865 0.17848012,123.8936 0.10709757,123.9007 0.053518079,123.9077 0.10717672,123.9148 0.14283298,123.9219 0.10711105,123.9289 0.22338295,123.9360 0.44655752,123.9431 0.42853847,123.9501 0.33026195,123.9572 0.16950534,123.9643 0.098281607,123.9714 0.39336652,123.9784 1.170406,123.9855 1.9289587,123.9926 1.7137489,123.9996 0.8832584,124.0067 0.36573142,124.0138 0.19656184,124.0209 0.48238522,124.0279 0.47312096,124.0350 0.45565468,124.0421 1.2331098,124.0491 3.1544404,124.0562 6.7801452,124.0633 9.5375271,124.0704 10.330055,124.0774 15.022643,124.0845 44.597195,124.0916 80.286415,124.0987 78.890907,124.1057 45.27169,124.1128 26.286495,124.1199 70.923225,124.1270 144.51082,124.1340 153.44189,124.1411 92.085747,124.1482 32.24197,124.1553 13.377656,124.1623 7.0674491,124.1694 3.1850145,124.1765 1.365061,124.1836 0.59772795,124.1906 0.2407587,124.1977 0.10709485,124.2048 0.25897089,124.2119 0.36618206,124.2190 0.50904888,124.2260 0.46413234,124.2331 0.21417463,124.2402 0.27697563,124.2473 0.4554725,124.2543 0.40160781,124.2614 0.16953853,124.2685 0.17860191,124.2756 0.18744671,124.2827 0.11605232,124.2897 0.12505661,124.2968 0.14287581,124.3039 0.15179753,124.3110 0.14276715,124.3181 0.053514868,124.3251 0.11622171,124.3322 0.25010002,124.3393 0.22309159,124.3464 0.1159798,124.3535 0.2680535,124.3605 0.64306563,124.3676 0.75003159,124.3747 0.7051425,124.3818 0.38385758,124.3889 0.3839736,124.3960 0.3123827,124.4030 0.39285675,124.4101 0.58054596,124.4172 0.69670719,124.4243 0.66058433,124.4314 0.3389757,124.4385 0.17855117,124.4455 0.23222788,124.4526 0.31247935,124.4597 0.25000608,124.4668 0.35726658,124.4739 0.41072744,124.4810 0.33022994,124.4881 0.16057372,124.4951 0.053478938,124.5022 0.035818454,124.5093 0.16995503,124.5164 0.30365029,124.5235 0.24976541,124.5306 0.10691606,124.5377 0.035738755,124.5447 0.16976538,124.5518 0.28581026,124.5589 0.58068126,124.5660 1.0181319,124.5731 0.99082357,124.5802 0.4281235,124.5873 0.071237266,124.5944 3.5479356e-005,124.6014 0.098322175,124.6085 0.20538774,124.6156 0.16063882,124.6227 0.089321174,124.6298 0.2054307,124.6369 0.23228662,124.6440 0.33939099,124.6511 0.24980317,124.6582 0.080141939,124.6652 -4.6355508e-005,124.6723 1.266486e-005,124.6794 0.0089292303,124.6865 0.026787935,124.6936 0.080599956,124.7007 0.3216829,124.7078 0.40174231,124.7149 0.37480974,124.7220 0.27666035,124.7291 0.27685216,124.7362 0.32140511,124.7433 0.21425113,124.7503 0.20533445,124.7574 0.1070927,124.7645 0.089271605,124.7716 0.080343172,124.7787 0.11613703,124.7858 0.11604578,124.7929 0.11623489,124.8000 0.41998157,124.8071 0.56231004,124.8142 0.59797949,124.8213 0.69662565,124.8284 0.65190732,124.8355 0.45514813,124.8426 0.26768199,124.8497 0.21438976,124.8568 0.312727,124.8639 0.48228034,124.8710 0.50006092,124.8781 0.41945833,124.8851 0.19614801,124.8922 0.1785979,124.8993 0.25002533,124.9064 0.1785294,124.9135 0.133908,124.9206 0.098188899,124.9277 0.10715578,124.9348 0.14280632,124.9419 0.071396239,124.9490 0.1072057,124.9561 0.19641046,124.9632 0.27736923,124.9703 1.5108207,124.9774 3.152576,124.9845 2.7399712,124.9916 1.6327778,124.9987 0.76714271,125.0058 0.40161461,125.0129 0.39294425,125.0200 0.5178892,125.0271 0.35723236,125.0342 0.71520597,125.0413 1.8137549,125.0484 2.7768292,125.0555 4.3609567,125.0626 15.075414,125.0697 31.521009,125.0768 38.634907,125.0839 34.117218,125.0910 24.232956,125.0981 17.371796,125.1052 14.605789,125.1123 14.008614,125.1194 15.02979,125.1266 18.83392,125.1337 19.926548,125.1408 14.313516,125.1479 5.6280699,125.1550 1.6684701,125.1621 1.1157359,125.1692 0.69605958,125.1763 0.6427533,125.1834 0.59799564,125.1905 0.21407704,125.1976 0.062614381,125.2047 0.21444149,125.2118 0.28570944,125.2189 0.33929828,125.2260 0.42857704,125.2331 0.33918557,125.2402 0.21423224,125.2473 0.19637434,125.2544 0.098136,125.2616 0.062498275,125.2687 0.11624146,125.2758 0.33050537,125.2829 0.40166894,125.2900 0.20521118,125.2971 0.080311656,125.3042 0.062589087,125.3113 0.13396275,125.3184 0.14306164,125.3255 0.35729009,125.3326 0.29435593,125.3398 0.11587305,125.3469 0.035733134,125.3540 0.14293636,125.3611 0.15171386,125.3682 0.053585928,125.3753 0.14291336,125.3824 0.13389699,125.3895 0.18751456,125.3966 0.25898629,125.4037 0.22324766,125.4109 0.13383691,125.4180 0.089244373,125.4251 0.11614729,125.4322 0.23224613,125.4393 0.31255943,125.4464 0.29462841,125.4535 0.24996082,125.4606 0.23216952,125.4678 0.19637229,125.4749 0.22324716,125.4820 0.35730338,125.4891 0.37500581,125.4962 0.24984646,125.5033 0.12485498,125.5104 0.12500522,125.5176 0.19654973,125.5247 0.35724241,125.5318 0.33022457,125.5389 0.11588471,125.5460 0.053677626,125.5531 0.31284815,125.5602 0.679061,125.5674 1.2235022,125.5745 1.3389323,125.5816 0.79407686,125.5887 0.24094164,125.5958 0.24107672,125.6029 0.17843114,125.6101 0.080298506,125.6172 0.062510297,125.6243 0.11610197,125.6314 0.10708547,125.6385 0.0089677284,125.6456 0.19652286,125.6528 0.23220721,125.6599 0.27698442,125.6670 0.41965547,125.6741 0.41058394,125.6812 0.32125026,125.6884 0.026660478,125.6955 0.026803896,125.7026 0.0089302091,125.7097 0.026802257,125.7168 0.080458716,125.7240 0.19645123,125.7311 0.12494666,125.7382 0.089239903,125.7453 0.008876103,125.7524 0.035864901,125.7596 0.20556502,125.7667 0.34822962,125.7738 0.35717583,125.7809 0.33924419,125.7881 0.23202263,125.7952 0.19642793,125.8023 0.18740472,125.8094 0.13391681,125.8165 0.23216055,125.8237 0.17857686,125.8308 0.18756795,125.8379 0.17854109,125.8450 0.10703623,125.8522 0.11627556,125.8593 0.33058742,125.8664 0.28550744,125.8735 0.11587373,125.8807 0.16980299,125.8878 0.36626551,125.8949 0.37489554,125.9020 0.26773837,125.9092 0.23210517,125.9163 0.1338007,125.9234 0.026741477,125.9305 0.10731607,125.9377 0.33059892,125.9448 0.52674633,125.9519 0.3748692,125.9590 0.28563374,125.9662 0.20547798,125.9733 0.56304216,125.9804 1.2503625,125.9876 1.51782,125.9947 1.2854462,126.0018 0.74954695,126.0089 0.30336097,126.0161 0.29467186,126.0232 0.37507531,126.0303 0.61667335,126.0375 1.4925487,126.0446 3.9848619,126.0517 7.6445127,126.0588 9.0806675,126.0660 9.4998837,126.0731 8.1064901,126.0802 7.0163612,126.0874 4.3822737,126.0945 7.2504911,126.1016 25.895113,126.1088 45.016346,126.1159 39.922161,126.1230 18.044819,126.1302 4.5571051,126.1373 2.5450058,126.1444 3.0446136,126.1516 2.490525,126.1587 1.6244587,126.1658 0.60657161,126.1730 0.29461214,126.1801 0.40201977,126.1872 0.50878179,126.1944 0.24071728,126.2015 0.11605988,126.2086 0.15178883,126.2158 0.098144412,126.2229 0.035652239,126.2300 3.6324545e-005,126.2372 0.14296974,126.2443 0.25905156,126.2514 0.26780531,126.2586 0.10696854,126.2657 0.18760161,126.2728 0.39304551,126.2800 0.38395643,126.2871 0.34820223,126.2942 0.2945087,126.3014 0.089098237,126.3085 -4.3823722e-005,126.3157 3.8923587e-005,126.3228 0.12508397,126.3299 0.21430597,126.3371 0.19647296,126.3442 0.28581414,126.3513 0.26780194,126.3585 0.15166183,126.3656 0.089274213,126.3728 0.12502234,126.3799 0.15179619,126.3870 0.21433295,126.3942 0.29469901,126.4013 0.27670184,126.4085 0.071298704,126.4156 4.0201799e-006,126.4227 0.062571786,126.4299 0.1786951,126.4370 0.24107201,126.4442 0.16958497,126.4513 0.16072786,126.4584 0.16064659,126.4656 0.1429892,126.4727 0.39296046,126.4799 0.35702339,126.4870 0.2231151,126.4942 0.062426008,126.5013 0.026744055,126.5084 5.5202767e-005,126.5156 0.19680195,126.5227 0.47336555,126.5299 0.40157366,126.5370 0.29470107,126.5442 0.43774113,126.5513 0.61596519,126.5584 0.47288555,126.5656 0.32152215,126.5727 0.49153215,126.5799 0.74988115,126.5870 0.39237645,126.5942 0.089231662,126.6013 0.14289837,126.6085 0.13383509,126.6156 0.035648774,126.6227 0.026806531,126.6299 0.026772901,126.6370 -2.4371313e-005,126.6442 1.3190177e-005,126.6513 0.026829513,126.6585 0.10729264,126.6656 0.25920621,126.6728 0.48214844,126.6799 0.42823109,126.6871 0.11599044,126.6942 0.18755747,126.7014 0.13383391,126.7085 0.0089064445,126.7157 0.026836172,126.7228 0.080413029,126.7300 0.1160691,126.7371 0.10712149,126.7443 0.16970126,126.7514 0.25000304,126.7586 0.19632567,126.7657 0.089280315,126.7729 0.089316368,126.7800 0.080407731,126.7872 0.17858824,126.7943 0.11600922,126.8015 0.19645378,126.8086 0.38389969,126.8158 0.3660588,126.8229 0.33050683,126.8301 0.3572112,126.8372 0.24994411,126.8444 0.21426724,126.8515 0.27676871,126.8587 0.23205109,126.8658 0.080274396,126.8730 0.026804389,126.8801 0.053547632,126.8873 3.2034437e-005,126.8944 0.09849786,126.9016 0.38408732,126.9087 0.4462533,126.9159 0.24983752,126.9231 0.23243353,126.9302 0.54490006,126.9374 0.55334347,126.9445 0.3658964,126.9517 0.2677671,126.9588 0.16081424,126.9660 0.26798949,126.9731 0.22313237,126.9803 0.28580874,126.9875 0.56274384,126.9946 0.78592104,127.0018 1.0272505,127.0089 1.1963055,127.0161 0.85674554,127.0232 0.87550962,127.0304 1.4916078,127.0375 2.0091546,127.0447 2.4374917,127.0519 2.3030059,127.0590 2.7250826,127.0662 7.0309248,127.0733 12.739055,127.0805 27.060654,127.0877 47.111549,127.0948 51.120174,127.1020 36.51059,127.1091 19.203457,127.1163 12.487323,127.1235 10.430625,127.1306 17.350712,127.1378 29.205093,127.1449 30.529041,127.1521 17.592424,127.1593 5.4035349,127.1664 2.0887036,127.1736 0.97282875,127.1807 0.55325162,127.1879 0.31225133,127.1951 0.16951826,127.2022 0.062436968,127.2094 0.080514915,127.2166 0.2054074,127.2237 0.13388017,127.2309 0.18753012,127.2380 0.25889227,127.2452 0.21423696,127.2524 0.18752077,127.2595 0.19641788,127.2667 0.14281514,127.2739 0.1071381,127.2810 0.16080846,127.2882 0.29470029,127.2954 0.27681485,127.3025 0.33933875,127.3097 0.41970357,127.3168 0.68764973,127.3240 0.61593664,127.3312 0.24074228,127.3383 0.062410951,127.3455 0.080380239,127.3527 0.05355275,127.3598 0.035748221,127.3670 0.18755165,127.3742 0.2500318,127.3813 0.33955857,127.3885 0.50003105,127.3957 0.29443461,127.4028 0.18759312,127.4100 0.28563803,127.4172 0.16055714,127.4244 0.098189749,127.4315 0.053551842,127.4387 0.026757091,127.4459 -6.4339411e-006,127.4530 0.053671174,127.4602 0.14289197,127.4674 0.17857754,127.4745 0.241089,127.4817 0.16953345,127.4889 0.062553242,127.4960 0.19660412,127.5032 0.23223214,127.5104 0.31269899,127.5176 0.44639918,127.5247 0.48181459,127.5319 0.25874707,127.5391 0.089324892,127.5462 0.12506454,127.5534 0.19646367,127.5606 0.32149225,127.5678 0.37502581,127.5749 0.26789156,127.5821 0.20535979,127.5893 0.1784678,127.5965 0.14277923,127.6036 0.080286033,127.6108 0.026821528,127.6180 0.11614213,127.6252 0.098171718,127.6323 0.080308579,127.6395 0.098276988,127.6467 0.21442947,127.6538 0.29466,127.6610 0.24994664,127.6682 0.16949691,127.6754 0.026764918,127.6826 0.11617492,127.6897 0.11603502,127.6969 0.10712697,127.7041 0.12498654,127.7113 0.10715574,127.7184 0.17861763,127.7256 0.16959611,127.7328 0.080340028,127.7400 0.062477432,127.7471 0.026744658,127.7543 0.053609438,127.7615 0.10718568,127.7687 0.22329234,127.7759 0.33046556,127.7830 0.33939543,127.7902 0.35715514,127.7974 0.28564054,127.8046 0.23204567,127.8117 0.23213348,127.8189 0.36614633,127.8261 0.34830996,127.8333 0.34847277,127.8405 0.53570646,127.8476 0.53541625,127.8548 0.38371724,127.8620 0.23217522,127.8692 0.31263381,127.8764 0.34813306,127.8836 0.19625904,127.8907 0.035664145,127.8979 0.080473475,127.9051 0.19651625,127.9123 0.23215099,127.9195 0.3483071,127.9266 0.43757772,127.9338 0.44645807,127.9410 0.42861509,127.9482 0.39293763,127.9554 0.36605552,127.9626 0.46398255,127.9697 0.34814975,127.9769 0.59849888,127.9841 0.93759155,127.9913 0.62484485,127.9985 0.39267296,128.0057 0.25896326,128.0128 0.38415542,128.0200 0.80400836,128.0272 1.285978,128.0344 1.5090212,128.0416 1.8578182,128.0488 2.313534,128.0560 3.31387,128.0632 5.2251649,128.0703 7.6628222,128.0775 12.373757,128.0847 25.277126,128.0919 36.851593,128.0991 50.711189,128.1063 123.60912,128.1135 595.10645,128.1206 1350.0905,128.1278 1543.6456,128.1350 985.17596,128.1422 351.21164,128.1494 127.9775,128.1566 86.130974,128.1638 56.342041,128.1710 30.846991,128.1782 15.096361,128.1853 7.4600053,128.1925 3.7214942,128.1997 2.1600654,128.2069 1.5350254,128.2141 0.69590503,128.2213 0.42862362,128.2285 0.45528713,128.2357 0.41955003,128.2429 0.27679345,128.2501 0.39300233,128.2573 0.66990632,128.2645 0.86626732,128.2716 0.84823006,128.2788 0.82110447,128.2860 0.49980035,128.2932 0.44639421,128.3004 0.24101587,128.3076 0.3216753,128.3148 0.62528908,128.3220 0.78549713,128.3292 0.41932273,128.3364 0.31255761,128.3436 0.46455479,128.3508 0.75014973,128.3580 0.70519286,128.3652 0.45504001,128.3724 0.12490016,128.3795 0.27713299,128.3867 0.63435012,128.3939 0.76768887,128.4011 0.50862223,128.4083 0.41061351,128.4155 0.34829125,128.4227 0.58041197,128.4299 0.499845,128.4371 0.45528927,128.4443 0.36609682,128.4515 0.50024146,128.4587 0.58026665,128.4659 0.33925581,128.4731 0.53579789,128.4803 0.50872666,128.4875 0.36593342,128.4947 0.13392487,128.5019 0.1250152,128.5091 0.15199609,128.5163 0.58967912,128.5235 0.83026636,128.5307 0.59798688,128.5379 0.41068915,128.5451 0.34807405,128.5523 0.18736753,128.5595 0.1429341,128.5667 0.26795644,128.5739 0.31251884,128.5811 0.67050475,128.5883 2.5193095,128.5955 3.7680218,128.6027 3.0167754,128.6099 1.5613803,128.6171 0.35672161,128.6243 0.23228797,128.6315 0.30357671,128.6387 0.18732706,128.6459 0.053500202,128.6531 0.053564895,128.6603 0.098305754,128.6675 0.25902909,128.6747 0.32134575,128.6819 0.18752892,128.6891 0.25015137,128.6963 0.41085657,128.7035 0.48217824,128.7107 0.30345654,128.7180 0.16942941,128.7252 0.10727056,128.7324 0.33961406,128.7396 0.40165392,128.7468 0.25873455,128.7540 0.20535772,128.7612 0.16947472,128.7684 0.02666913,128.7756 0.1073347,128.7828 0.33940548,128.7900 0.47326285,128.7972 0.58920032,128.8044 0.40168732,128.8116 0.26785502,128.8188 0.18744981,128.8260 0.20537297,128.8333 0.27683175,128.8405 0.28570694,128.8477 0.23214473,128.8549 0.22315617,128.8621 0.21426281,128.8693 0.28603688,128.8765 0.48234561,128.8837 0.43719873,128.8909 0.26757753,128.8981 0.19651711,128.9053 0.23220097,128.9126 0.16068061,128.9198 0.20534492,128.9270 0.15172102,128.9342 0.13391992,128.9414 0.16961551,128.9486 0.1966081,128.9558 0.39310309,128.9630 0.5534786,128.9702 0.62486017,128.9775 0.58046907,128.9847 0.59859747,128.9919 1.1074415,128.9991 1.4643902,129.0063 1.5713654,129.0135 1.5442654,129.0207 1.5361483,129.0279 2.3671553,129.0352 2.9746339,129.0424 4.5897856,129.0496 10.039926,129.0568 54.971436,129.0640 166.80447,129.0712 226.70654,129.0784 168.82152,129.0857 68.426025,129.0929 23.599268,129.1001 18.776789,129.1073 19.686338,129.1145 43.789593,129.1217 102.1367,129.1290 133.65843,129.1362 98.031075,129.1434 39.172359,129.1506 10.24681,129.1578 5.1775823,129.1650 3.7033088,129.1723 1.5520786,129.1795 1.0091083,129.1867 1.1608604,129.1939 1.1604207,129.2011 0.76733971,129.2083 0.34795746,129.2156 0.18758419,129.2228 0.3304607,129.2300 0.26773372,129.2372 0.16957626,129.2444 0.17862247,129.2517 0.26793465,129.2589 0.4018994,129.2661 0.50006419,129.2733 0.41060951,129.2805 0.19619538,129.2878 0.017770762,129.2950 0.06257911,129.3022 0.14290968,129.3094 0.27682456,129.3166 0.24994493,129.3239 0.080226898,129.3311 0.053876996,129.3383 0.50039178,129.3455 0.61595279,129.3528 0.39258364,129.3600 0.2051854,129.3672 0.08038304,129.3744 0.17871045,129.3817 0.27680054,129.3889 0.20524958,129.3961 0.15168309,129.4033 0.20537604,129.4105 0.37510136,129.4178 0.4106383,129.4250 0.098089375,129.4322 0.026843602,129.4394 0.089299276,129.4467 0.044600639,129.4539 0.044648238,129.4611 0.035762332,129.4683 0.14295319,129.4756 0.25904557,129.4828 0.33037946,129.4900 0.23209259,129.4973 0.22322321,129.5045 0.17848837,129.5117 0.15175407,129.5189 0.25903717,129.5262 0.33930454,129.5334 0.25876808,129.5406 0.11603043,129.5478 0.26817277,129.5551 0.65212291,129.5623 0.78576708,129.5695 0.66071618,129.5768 0.53562123,129.5840 0.6069091,129.5912 0.65156966,129.5984 0.39277902,129.6057 0.27696615,129.6129 0.38391033,129.6201 0.31237704,129.6274 0.25899982,129.6346 0.20523143,129.6418 0.1071264,129.6491 0.27694467,129.6563 0.3570444,129.6635 0.22317241,129.6707 0.26787388,129.6780 0.19659559,129.6852 0.40203211,129.6924 0.57144725,129.6997 0.51765585,129.7069 0.23183908,129.7141 0.089370027,129.7214 0.27713296,129.7286 0.46435913,129.7358 0.35688823,129.7431 0.16056322,129.7503 0.2321794,129.7575 0.24099791,129.7648 0.11596891,129.7720 0.11607685,129.7792 0.2232455,129.7865 0.25002775,129.7937 0.23217884,129.8009 0.24103357,129.8082 0.16968596,129.8154 0.1429368,129.8227 0.151741,129.8299 0.22328664,129.8371 0.38407117,129.8444 0.41969329,129.8516 0.41972262,129.8588 0.48204163,129.8661 0.33009911,129.8733 0.14269476,129.8805 0.0089024352,129.8878 0.053724356,129.8950 0.16974305,129.9023 0.23220828,129.9095 0.38407606,129.9167 0.54473752,129.9240 0.60706234,129.9312 0.43736866,129.9384 0.38390833,129.9457 0.33922234,129.9529 0.21432887,129.9602 0.27695766,129.9674 0.47350827,129.9746 0.69650239,129.9819 0.94697088,129.9891 2.412801,129.9964 5.0471139,130.0036 6.9470644,130.0108 6.3642583,130.0181 4.0778575,130.0253 1.6857594,130.0326 0.29429466,130.0398 0.51844978,130.0471 1.634865,130.0543 2.8762991,130.0615 5.3264284,130.0688 12.579597,130.0760 19.967527,130.0833 23.550919,130.0905 52.308899,130.0978 133.22043,130.1050 182.26135,130.1122 139.4563,130.1195 64.791664,130.1267 40.904285,130.1340 69.179848,130.1412 81.734741,130.1485 58.503544,130.1557 26.986567,130.1630 21.092691,130.1702 46.900322,130.1774 62.25,130.1847 46.797974,130.1919 20.336899,130.1992 6.4397936,130.2064 3.3110545,130.2137 1.99049,130.2209 1.6609958,130.2282 1.767542,130.2354 1.0884659,130.2427 0.51736349,130.2499 0.16944408,130.2572 0.16977991,130.2644 0.26795995,130.2717 0.32163951,130.2789 0.4643383,130.2861 0.3480725,130.2934 0.23193692,130.3006 0.080211528,130.3079 0.22334242,130.3151 0.34826878,130.3224 0.32143977,130.3296 0.24108382,130.3369 0.26792395,130.3441 0.34823781,130.3514 0.31242332,130.3586 0.22314191,130.3659 0.23210452,130.3731 0.20536759,130.3804 0.15182264,130.3876 0.098095492,130.3949 0.035665825,130.4022 0.10733014,130.4094 0.25899839,130.4167 0.23221882,130.4239 0.2769855,130.4312 0.31235525,130.4384 0.1693625,130.4457 0.11625641,130.4529 0.32169804,130.4602 0.39264369,130.4674 0.20511861,130.4747 0.13387515,130.4819 0.080331191,130.4892 0.12520649,130.4964 0.38408917,130.5037 0.5445472,130.5110 0.39274687,130.5182 0.24103782,130.5255 0.24120203,130.5327 0.31260404,130.5400 0.25883141,130.5472 0.16951583,130.5545 0.115947,130.5617 0.11612456,130.5690 0.48228791,130.5763 0.60709822,130.5835 0.39275783,130.5908 0.19644941,130.5980 0.27688459,130.6053 0.43761387,130.6125 0.4195919,130.6198 0.22308128,130.6271 0.15178673,130.6343 0.15179558,130.6416 0.16070738,130.6488 0.16962279,130.6561 0.18753062,130.6633 0.25894639,130.6706 0.18735392,130.6779 -5.8987305e-005,130.6851 0.026859941,130.6924 0.10721289,130.6996 0.17859872,130.7069 0.11600269,130.7142 0.080386527,130.7214 0.18760879,130.7287 0.24102974,130.7359 0.21434274,130.7432 0.37513831,130.7505 0.34804156,130.7577 0.11593806,130.7650 0.15184261,130.7723 0.21446152,130.7795 0.29483274,130.7868 0.31222683,130.7940 0.05331764,130.8013 0.026876895,130.8086 0.14294064,130.8158 0.19638546,130.8231 0.14288461,130.8304 0.31262994,130.8376 0.41980323,130.8449 0.51787221,130.8522 0.40165454,130.8594 0.28562325,130.8667 0.16955534,130.8739 0.11600387,130.8812 0.13404265,130.8885 0.34845498,130.8957 0.50897396,130.9030 0.43723372,130.9103 0.20547806,130.9175 0.50933254,130.9248 0.58911216,130.9321 0.3210628,130.9393 0.11592193,130.9466 0.026761251,130.9539 0.008943201,130.9611 0.080408946,130.9684 0.13396449,130.9757 0.16969751,130.9829 0.31322676,130.9902 1.03697,130.9975 1.5984377,131.0047 1.5079644,131.0120 1.1063257,131.0193 0.65146172,131.0266 0.28569555,131.0338 0.29479322,131.0411 0.39282435,131.0484 0.34811002,131.0556 1.0190457,131.0629 3.6989844,131.0702 6.2698007,131.0774 7.0807099,131.0847 8.0473318,131.0920 14.1062,131.0993 22.56868,131.1065 24.720211,131.1138 17.195976,131.1211 7.9666591,131.1283 4.4469504,131.1356 6.1097593,131.1429 7.0352707,131.1502 5.0682402,131.1574 2.0777528,131.1647 1.2957624,131.1720 3.4487798,131.1793 5.2680893,131.1865 4.3906412,131.1938 1.444259,131.2011 0.24068432,131.2083 0.035731185,131.2156 0.098295666,131.2229 0.11601363,131.2302 0.10727439,131.2374 0.31259412,131.2447 0.23200133,131.2520 0.17849116,131.2593 0.14285325,131.2665 0.21435538,131.2738 0.24999629,131.2811 0.2321596,131.2884 0.25897941,131.2957 0.23228072,131.3029 0.30371347,131.3102 0.29450509,131.3175 0.16941018,131.3248 0.098270096,131.3320 0.2233196,131.3393 0.2498907,131.3466 0.24100067,131.3539 0.20533215,131.3611 0.1429446,131.3684 0.24112308,131.3757 0.18737568,131.3830 0.053467058,131.3903 5.8655663e-005,131.3975 0.15195246,131.4048 0.31256923,131.4121 0.29453367,131.4194 0.14277898,131.4267 0.14296417,131.4339 0.2410841,131.4412 0.18738958,131.4485 0.098263659,131.4558 0.21447574,131.4631 0.36597738,131.4703 0.20517859,131.4776 0.24996175,131.4849 0.19649015,131.4922 0.25910091,131.4995 0.38390994,131.5068 0.27674907,131.5140 0.38418415,131.5213 0.57145786,131.5286 0.30321488,131.5359 0.053468473,131.5432 0.080430411,131.5505 0.080293693,131.5577 0.098418966,131.5650 0.42894796,131.5723 0.72315902,131.5796 0.58002293,131.5869 0.28568831,131.5942 0.22325452,131.6014 0.1338204,131.6087 0.1251979,131.6160 0.36620992,131.6233 0.34805483,131.6306 0.25885823,131.6379 0.24998738,131.6452 0.19634469,131.6524 0.16966155,131.6597 0.25004905,131.6670 0.24994065,131.6743 0.18748805,131.6816 0.17854297,131.6889 0.16983652,131.6962 0.42001787,131.7035 0.50884241,131.7107 0.29438335,131.7180 0.20518152,131.7253 0.089179292,131.7326 0.062549181,131.7399 0.080283381,131.7472 0.0089124897,131.7545 0.10728549,131.7618 0.22330628,131.7691 0.27678397,131.7763 0.21417625,131.7836 0.16966043,131.7909 0.27689716,131.7982 0.30364564,131.8055 0.32148236,131.8128 0.33032319,131.8201 0.26768443,131.8274 0.11594183,131.8347 0.062433034,131.8420 0.035817079,131.8493 0.25009063,131.8565 0.16949211,131.8638 0.062529184,131.8711 0.14297856,131.8784 0.23216297,131.8857 0.26792988,131.8930 0.36604539,131.9003 0.2409116,131.9076 0.10707273,131.9149 0.080414414,131.9222 0.22339697,131.9295 0.54464847,131.9368 0.41063732,131.9441 0.19645658,131.9514 0.14283191,131.9587 0.25005776,131.9660 0.37497163,131.9733 0.21417043,131.9805 0.19655515,131.9878 0.43779966,131.9951 0.58930963,132.0024 0.43738207,132.0097 0.53581923,132.0170 0.59801054,132.0243 0.25876662,132.0316 0.24115515,132.0389 0.31259522,132.0462 0.72365052,132.0535 1.16125,132.0608 1.6878055,132.0681 2.1698024,132.0754 2.4021528,132.0827 3.448307,132.0900 6.0307016,132.0973 9.2068892,132.1046 9.2219696,132.1119 8.758338,132.1192 7.8376765,132.1265 5.2560372,132.1338 2.6319375,132.1411 1.5627521,132.1484 2.6085541,132.1557 3.3841069,132.1630 2.6148922,132.1703 1.1416713,132.1776 0.44614711,132.1849 0.5180012,132.1922 0.57125825,132.1995 0.28546095,132.2068 0.151824,132.2141 0.25013462,132.2214 0.31259546,132.2287 0.28559452,132.2360 0.10697181,132.2433 0.089346029,132.2506 0.1428159,132.2579 0.12521385,132.2652 0.36639568,132.2725 0.46422118,132.2798 0.30328187,132.2871 0.12486684,132.2944 0.19653533,132.3017 0.33926037,132.3091 0.26771411,132.3164 0.21424446,132.3237 0.21430798,132.3310 0.11604805,132.3383 0.080414467,132.3456 0.15187351,132.3529 0.19646628,132.3602 0.29484454,132.3675 0.50007951,132.3748 0.38370034,132.3821 0.19638954,132.3894 0.24117799,132.3967 0.29466948,132.4040 0.41071492,132.4113 0.40166616,132.4186 0.27675626,132.4260 0.28578863,132.4333 0.28567448,132.4406 0.23207423,132.4479 0.17851125,132.4552 0.11601345,132.4625 0.053555775,132.4698 0.053591978,132.4771 0.11605668,132.4844 0.16981193,132.4917 0.29474539,132.4990 0.24107067,132.5064 0.34849033,132.5137 0.59832066,132.5210 0.49074125,132.5283 0.20505092,132.5356 0.053517532,132.5429 0.053604662,132.5502 0.080360711,132.5575 0.080399387,132.5648 0.18764473,132.5722 0.36619401,132.5795 0.33029693,132.5868 0.17843245,132.5941 0.11613411,132.6014 0.32144183,132.6087 0.51788753,132.6160 0.63398325,132.6233 0.30339065,132.6307 0.089204729,132.6380 0.089296639,132.6453 0.05360695,132.6526 0.080347538,132.6599 0.02668955,132.6672 0.02688499,132.6745 0.16083588,132.6819 0.18754414,132.6892 0.18760109,132.6965 0.23212883,132.7038 0.23204939,132.7111 0.17854217,132.7184 0.11594089,132.7257 0.089447282,132.7331 0.32163092,132.7404 0.30350664,132.7477 0.41068551,132.7550 0.43740195,132.7623 0.29451919,132.7696 0.080325663,132.7770 0.10729017,132.7843 0.3125281,132.7916 0.39290825,132.7989 0.46427456,132.8062 0.37501818,132.8136 0.46444705,132.8209 0.53577274,132.8282 0.50877899,132.8355 0.20504856,132.8428 0.053569514,132.8501 0.1519248,132.8575 0.2499088,132.8648 0.18743491,132.8721 0.16968556,132.8794 0.19647159,132.8868 0.25894251,132.8941 0.21434748,132.9014 0.41966096,132.9087 0.43732381,132.9160 0.15169325,132.9234 0.026778337,132.9307 -2.2276934e-006,132.9380 9.511246e-007,132.9453 -1.5767629e-006,132.9526 5.3562321e-006,132.9600 0.0089238966,132.9673 0.026900407,132.9746 0.18760188,132.9819 0.30353814,132.9893 0.34820539,132.9966 0.31240636,133.0039 0.13390596,133.0112 0.22338383,133.0186 0.41088557,133.0259 0.84855139,133.0332 1.5362685,133.0405 1.8841531,133.0479 1.8391306,133.0552 2.0630927,133.0625 3.6709349,133.0698 6.2182722,133.0772 11.495939,133.0845 15.42344,133.0918 21.106779,133.0991 32.887569,133.1065 47.25238,133.1138 56.707218,133.1211 49.656517,133.1284 29.472553,133.1358 12.229604,133.1431 5.2104464,133.1504 2.8293056,133.1578 2.0258644,133.1651 1.0349935,133.1724 0.61594719,133.1797 0.294581,133.1871 0.33940822,133.1944 0.464369,133.2017 0.55354983,133.2091 0.42840776,133.2164 0.26761219,133.2237 0.053463787,133.2310 0.026791314,133.2384 0.05376352,133.2457 0.31290874,133.2530 0.55368239,133.2604 0.50866389,133.2677 0.27660972,133.2750 0.30360648,133.2824 0.54473615,133.2897 0.57158262,133.2970 0.56248158,133.3044 0.55331445,133.3117 0.33908901,133.3190 0.16969562,133.3263 0.18750562,133.3337 0.098085932,133.3410 0.0089033777,133.3483 0.05366645,133.3557 0.1697173,133.3630 0.20534635,133.3703 0.25002635,133.3777 0.29465261,133.3850 0.18748866,133.3924 0.1874962,133.3997 0.15174453,133.4070 0.2053545,133.4144 0.24993418,133.4217 0.11606891,133.4290 0.080407187,133.4364 0.080258682,133.4437 0.0089389095,133.4510 0.18780528,133.4584 0.56272489,133.4657 0.55346793,133.4730 0.28543219,133.4804 0.10704046,133.4877 0.08928033,133.4951 0.071433976,133.5024 0.24124779,133.5097 0.39299271,133.5171 0.41077203,133.5244 0.39271522,133.5317 0.22305369,133.5391 0.13384286,133.5464 0.026758119,133.5538 0.10728789,133.5611 0.33057475,133.5684 0.59838396,133.5758 0.64273971,133.5831 0.38361523,133.5905 0.10701539,133.5978 0.062512502,133.6051 0.026759924,133.6125 0.062781014,133.6198 0.33065742,133.6272 0.37486699,133.6345 0.23194499,133.6418 0.21433508,133.6492 0.32139459,133.6565 0.16050445,133.6639 0.0088674584,133.6712 0.10730568,133.6786 0.35739499,133.6859 0.43753305,133.6932 0.32126859,133.7006 0.22306885,133.7079 0.23212042,133.7153 0.25002512,133.7226 0.24106826,133.7300 0.29470924,133.7373 0.4643212,133.7446 0.34812289,133.7520 0.12490408,133.7593 0.026747387,133.7667 0.026883265,133.7740 0.17875108,133.7814 0.33933207,133.7887 0.30344838,133.7961 0.16060677,133.8034 0.062441222,133.8107 0.044640157,133.8181 0.18762089,133.8254 0.32157326,133.8328 0.34821749,133.8401 0.24097843,133.8475 0.19642529,133.8548 0.25002888,133.8622 0.276779,133.8695 0.22311364,133.8769 0.08024817,133.8842 0.026762743,133.8916 0.035776649,133.8989 0.23233187,133.9063 0.47332835,133.9136 0.43754044,133.9210 0.43769932,133.9283 0.65196234,133.9357 0.65155834,133.9430 0.338907,133.9504 0.11601857,133.9577 0.14289738,133.9651 0.14281176,133.9724 0.089195967,133.9798 0.026795894,133.9871 0.23240466,133.9945 0.5001722,134.0018 0.49111959,134.0092 0.45536333,134.0165 0.39269018,134.0239 0.41950569,134.0312 0.55360246,134.0386 0.57145703,134.0459 0.48237437,134.0533 0.7324124,134.0606 0.92877996,134.0680 1.7244251,134.0753 3.9128401,134.0827 5.7507777,134.0900 5.821177,134.0974 8.0496006,134.1048 17.474497,134.1121 26.65579,134.1195 24.777964,134.1268 13.302491,134.1342 4.6208396,134.1415 1.9990205,134.1489 1.151377,134.1562 0.84803474,134.1636 0.46406606,134.1709 0.25876805,134.1783 0.16071622,134.1857 0.25893894,134.1930 0.16060758,134.2004 0.1785278,134.2077 0.44673473,134.2151 0.72356981,134.2224 0.56229603,134.2298 0.19604452,134.2372 0.026665719,134.2445 0.089494511,134.2519 0.39325884,134.2592 0.83951777,134.2666 0.83911294,134.2739 0.48184308,134.2813 0.22302268,134.2887 0.14278114,134.2960 0.15191512,134.3034 0.30361804,134.3107 0.19626303,134.3181 0.06239742,134.3255 3.9133651e-005,134.3328 0.080441318,134.3402 0.10706466,134.3475 0.080430128,134.3549 0.28593948,134.3623 0.41969821,134.3696 0.27653787,134.3770 0.0087375632,134.3844 7.8062512e-005,134.3917 0.062589422,134.3991 0.16084421,134.4064 0.36617926,134.4138 0.5000481,134.4212 0.51775163,134.4285 0.31240124,134.4359 0.22323191,134.4433 0.23217866,134.4506 0.34829062,134.4580 0.44644657,134.4653 0.41055641,134.4727 0.14271371,134.4801 0.11607408,134.4874 0.17859237,134.4948 0.18747316,134.5022 0.09817867,134.5095 0.178683,134.5169 0.35731626,134.5243 0.39292058,134.5316 0.3034454,134.5390 0.12490582,134.5464 0.16972986,134.5537 0.22342977,134.5611 0.47354916,134.5685 0.72325838,134.5758 0.70495826,134.5832 0.34796888,134.5906 0.15169677,134.5979 0.035696443,134.6053 0.1429586,134.6127 0.16959926,134.6200 0.089228787,134.6274 0.053581677,134.6348 0.080375955,134.6421 0.24132442,134.6495 0.50922304,134.6569 0.56226856,134.6642 0.347967,134.6716 0.24106836,134.6790 0.15188932,134.6864 0.42873526,134.6937 0.69657046,134.7011 0.70546234,134.7085 0.83922404,134.7158 0.75865859,134.7232 0.42836997,134.7306 0.32150656,134.7379 0.35715681,134.7453 0.28566101,134.7527 0.43753985,134.7601 0.69647944,134.7674 0.60708094,134.7748 0.29454866,134.7822 0.24109547,134.7896 0.34827664,134.7969 0.33034968,134.8043 0.19629692,134.8117 0.03569347,134.8190 0.15194611,134.8264 0.36618099,134.8338 0.39272758,134.8412 0.30352494,134.8485 0.63420635,134.8559 1.009048,134.8633 0.91071934,134.8707 0.71421748,134.8780 0.4104583,134.8854 0.16951795,134.8928 0.17873824,134.9002 0.42891902,134.9075 0.95565671,134.9149 1.1607845,134.9223 1.0712384,134.9297 0.82150459,134.9371 1.0988234,134.9444 1.5092669,134.9518 1.7767645,134.9592 1.8747854,134.9666 1.928923,134.9739 2.6793103,134.9813 3.1700459,134.9887 3.5006516,134.9961 3.9022183,135.0035 4.4924645,135.0108 7.0920677,135.0182 10.54796,135.0256 14.198381,135.0330 15.304515,135.0403 16.68195,135.0477 22.178587,135.0551 35.548077,135.0625 57.729229,135.0699 106.65409,135.0772 273.82224,135.0846 1343.2159,135.0920 3683.7446,135.0994 4732.8101,135.1068 3360.7954,135.1142 1337.4823,135.1215 426.26953,135.1289 271.71237,135.1363 182.4568,135.1437 108.6265,135.1511 58.812508,135.1584 30.444372,135.1658 15.454742,135.1732 8.103488,135.1806 6.1064649,135.1880 5.5613976,135.1954 3.5790322,135.2028 3.0627358,135.2101 2.9638612,135.2175 1.936473,135.2249 1.3300049,135.2323 1.1071275,135.2397 1.1872352,135.2471 1.0087259,135.2544 0.77691364,135.2618 0.82176095,135.2692 1.286261,135.2766 1.6159697,135.2840 1.1601495,135.2914 0.87511069,135.2988 1.3847436,135.3061 2.0985692,135.3135 2.1597571,135.3209 1.0262574,135.3283 0.92004961,135.3357 0.86605138,135.3431 0.80347455,135.3505 1.2232363,135.3579 0.93724406,135.3653 0.6695103,135.3726 0.67847091,135.3800 0.39285079,135.3874 0.62515789,135.3948 0.6428293,135.4022 0.51802778,135.4096 0.63395691,135.4170 0.88384968,135.4244 0.85701311,135.4318 0.50884593,135.4391 0.69682962,135.4465 0.98222065,135.4539 0.81223184,135.4613 0.58902586,135.4687 0.22310075,135.4761 0.21423914,135.4835 0.17867622,135.4909 0.45551106,135.4983 0.51781565,135.5057 0.75045538,135.5131 1.08935,135.5205 0.99072093,135.5278 0.82140082,135.5352 0.64270705,135.5426 0.49996266,135.5500 0.59847212,135.5574 0.67863882,135.5648 0.79480255,135.5722 1.1250974,135.5796 0.999681,135.5870 0.65172017,135.5944 0.65180826,135.6018 0.43725508,135.6092 0.20508458,135.6166 0.16972809,135.6240 0.40200204,135.6314 0.40183869,135.6388 0.41066378,135.6462 0.50005925,135.6536 0.544765,135.6610 0.47318307,135.6684 0.43740153,135.6757 0.33025166,135.6831 0.38380656,135.6905 0.24103594,135.6979 0.31267032,135.7053 0.69642907,135.7127 0.53557885,135.7201 0.34838334,135.7275 0.49119994,135.7349 0.58067685,135.7423 1.0095669,135.7497 1.4732991,135.7571 1.2582839,135.7645 0.6690464,135.7719 0.18730356,135.7793 0.080410317,135.7867 0.2323157,135.7941 0.35721868,135.8015 0.44634256,135.8089 0.25883362,135.8163 0.20526449,135.8237 0.062442791,135.8311 0.089332327,135.8385 0.15184943,135.8459 0.29483008,135.8533 0.53591514,135.8607 0.61595809,135.8681 0.4283357,135.8755 0.21435329,135.8829 0.37496665,135.8903 0.18744771,135.8978 0.26803651,135.9052 0.39291209,135.9126 0.33908987,135.9200 0.13378981,135.9274 0.18762811,135.9348 0.29477635,135.9422 0.28583696,135.9496 0.33032724,135.9570 0.3481662,135.9644 0.47317427,135.9718 0.40191165,135.9792 0.75079346,135.9866 1.3128656,135.9940 1.1778142,136.0014 0.66047478,136.0088 0.81325305,136.0162 1.5721209,136.0236 3.0200098,136.0310 6.1104665,136.0384 8.1967258,136.0459 7.0695548,136.0533 6.5101495,136.0607 11.860753,136.0681 39.996006,136.0755 101.78678,136.0829 187.34547,136.0903 340.93143,136.0977 512.45447,136.1051 487.72476,136.1125 289.51947,136.1199 138.83395,136.1273 107.85496,136.1348 86.119957,136.1422 45.536278,136.1496 16.947805,136.1570 7.290751,136.1644 4.2661829,136.1718 2.6060269,136.1792 2.1337147,136.1866 1.963937,136.1940 1.187158,136.2014 0.81230873,136.2089 0.64255065,136.2163 0.47311163,136.2237 0.51808542,136.2311 0.65177947,136.2385 0.48197564,136.2459 0.40183765,136.2533 0.59862798,136.2607 1.1161125,136.2682 0.82999045,136.2756 0.57131726,136.2830 0.3392095,136.2904 0.44657785,136.2978 0.66970837,136.3052 0.65165365,136.3126 0.44629017,136.3201 0.3213667,136.3275 0.43786088,136.3349 0.79503435,136.3423 0.88365382,136.3497 0.68702799,136.3571 0.41949108,136.3645 0.18746695,136.3720 0.080328166,136.3794 0.10716202,136.3868 0.12497823,136.3942 0.098277494,136.4016 0.25004974,136.4090 0.17851706,136.4165 0.2769905,136.4239 0.50915486,136.4313 0.60722762,136.4387 0.59811819,136.4461 0.38361359,136.4536 0.16952547,136.4610 0.11612268,136.4684 0.14287205,136.4758 0.1696502,136.4832 0.16963808,136.4906 0.16970268,136.4981 0.34833637,136.5055 0.41065454,136.5129 0.25879601,136.5203 0.18757389,136.5277 0.23208167,136.5352 0.16984279,136.5426 0.5716213,136.5500 0.55338681,136.5574 0.46418902,136.5648 1.5206662,136.5723 7.5240493,136.5797 13.234557,136.5871 11.585572,136.5945 5.7898335,136.6020 1.8280468,136.6094 0.75860071,136.6168 0.83930451,136.6242 0.83032137,136.6316 0.49082112,136.6391 0.23209772,136.6465 0.38409957,136.6539 0.68764657,136.6613 0.80358917,136.6688 0.54452038,136.6762 0.33921847,136.6836 0.2676838,136.6910 0.1427751,136.6985 0.10707611,136.7059 0.071622171,136.7133 0.53613812,136.7207 0.94664872,136.7282 0.82108384,136.7356 0.20490281,136.7430 0.14291981,136.7504 0.30373341,136.7579 0.47330746,136.7653 0.5267151,136.7727 0.38384303,136.7802 0.3838602,136.7876 0.23217906,136.7950 0.31248766,136.8024 0.28574666,136.8099 0.32164851,136.8173 0.33916831,136.8247 0.14263472,136.8321 0.10723968,136.8396 0.23228227,136.8470 0.26785973,136.8544 0.22308098,136.8619 0.10697045,136.8693 0.062648632,136.8767 0.29484782,136.8841 0.37499124,136.8916 0.34809378,136.8990 0.29459786,136.9064 0.24994853,136.9139 0.15168421,136.9213 0.15186176,136.9287 0.25003678,136.9362 0.24113536,136.9436 0.27688608,136.9510 0.27679572,136.9585 0.26778287,136.9659 0.24104159,136.9733 0.34840864,136.9808 0.87576067,136.9882 2.4745064,136.9956 8.7193165,137.0031 31.087553,137.0105 50.730427,137.0179 43.061035,137.0254 18.925913,137.0328 5.2084846,137.0402 2.9639509,137.0477 3.1244373,137.0551 3.4384303,137.0625 9.432085,137.0700 28.447254,137.0774 41.263863,137.0848 41.947605,137.0923 51.03112,137.0997 69.053375,137.1071 66.87114,137.1146 42.425209,137.1220 20.988598,137.1294 14.816081,137.1369 10.048086,137.1443 5.3366542,137.1518 3.5706046,137.1592 2.5346565,137.1666 1.2401704,137.1741 0.55342376,137.1815 0.5626877,137.1889 0.61606395,137.1964 0.50859088,137.2038 0.20508851,137.2113 0.17880549,137.2187 0.39310136,137.2261 0.4284032,137.2336 0.24975349,137.2410 0.214305,137.2485 0.24102075,137.2559 0.10705613,137.2633 0.14305101,137.2708 0.44672364,137.2782 0.77675593,137.2857 0.69621289,137.2931 0.4105618,137.3005 0.18755917,137.3080 0.28582576,137.3154 0.27686056,137.3229 0.32149771,137.3303 0.46444592,137.3378 0.65187615,137.3452 0.55330986,137.3526 0.3569316,137.3601 0.24993077,137.3675 0.27679062,137.3750 0.26781717,137.3824 0.2411869,137.3899 0.39295301,137.3973 0.34812483,137.4047 0.25889352,137.4122 0.21426797,137.4196 0.20528325,137.4271 0.1428443,137.4345 0.1696229,137.4420 0.12503621,137.4494 0.35748249,137.4569 0.60728455,137.4643 0.50862515,137.4717 0.44627675,137.4792 0.53570884,137.4866 0.30345652,137.4941 0.1607199,137.5015 0.2413348,137.5090 0.62527227,137.5164 0.56219608,137.5239 0.12472938,137.5313 0.07150396,137.5388 0.13403645,137.5462 0.1874496,137.5537 0.10708735,137.5611 0.21443368,137.5686 0.33966756,137.5760 0.60744798,137.5835 0.59794229,137.5909 0.53557527,137.5984 0.96432477,137.6058 1.0177019,137.6133 0.53564733,137.6207 0.40199569,137.6282 0.51809162,137.6356 0.58915883,137.6431 0.48174825,137.6505 0.31244564,137.6580 0.4912653,137.6654 0.5447017,137.6729 0.54459101,137.6803 0.38369408,137.6878 0.17843986,137.6952 0.09833993,137.7027 0.17861478,137.7101 0.14273374,137.7176 0.19642408,137.7250 0.36624166,137.7325 0.66080809,137.7399 0.69632918,137.7474 0.42849755,137.7548 0.24998648,137.7623 0.098145179,137.7697 0.11628968,137.7772 0.35735896,137.7846 0.38370481,137.7921 0.20530967,137.7996 0.26806667,137.8070 0.41071436,137.8145 0.41063696,137.8219 0.29456741,137.8294 0.16944075,137.8368 0.02663737,137.8443 0.01796666,137.8517 0.19683388,137.8592 0.46439224,137.8667 0.35674611,137.8741 0.19635537,137.8816 0.33053949,137.8890 0.38388389,137.8965 0.2409047,137.9039 0.1428363,137.9114 0.18760714,137.9189 0.25005805,137.9263 0.23202108,137.9338 0.053463142,137.9412 0.062561765,137.9487 0.16073884,137.9562 0.30376104,137.9636 0.63407928,137.9711 0.47310448,137.9785 0.46425208,137.9860 0.70581281,137.9935 1.2418278,138.0009 1.7510985,138.0084 2.9204726,138.0158 3.062228,138.0233 2.3026016,138.0308 1.5442168,138.0382 2.0630548,138.0457 2.4470584,138.0531 2.921042,138.0606 5.3611503,138.0681 10.631006,138.0755 15.583449,138.0830 15.64961,138.0904 15.909022,138.0979 33.772484,138.1054 54.849453,138.1128 51.28714,138.1203 28.996241,138.1278 20.475294,138.1352 53.075283,138.1427 86.570023,138.1502 78.455978,138.1576 39.534416,138.1651 10.359413,138.1725 4.5343657,138.1800 3.4901793,138.1875 2.8116305,138.1949 1.8917758,138.2024 0.96360141,138.2099 0.43725017,138.2173 0.20528671,138.2248 0.24100986,138.2323 0.17855699,138.2397 0.16971703,138.2472 0.14274481,138.2547 0.035734814,138.2621 0.11610233,138.2696 0.062433366,138.2771 0.089385442,138.2845 0.13390337,138.2920 0.14286478,138.2995 0.22323374,138.3069 0.20524696,138.3144 0.10712849,138.3219 0.19645071,138.3294 0.18743706,138.3368 0.18771954,138.3443 0.42892709,138.3518 0.48210531,138.3592 0.41050723,138.3667 0.30343178,138.3742 0.14269938,138.3816 0.053596009,138.3891 0.2592406,138.3966 0.54474288,138.4041 0.49989161,138.4115 0.39293376,138.4190 0.4553704,138.4265 0.38386312,138.4339 0.61614192,138.4414 0.75007826,138.4489 0.66050661,138.4564 0.2946128,138.4638 0.37525281,138.4713 0.44621548,138.4788 0.2051826,138.4863 0.22340325,138.4937 0.29455572,138.5012 0.10694122,138.5087 0.10717446,138.5161 0.20541117,138.5236 0.285759,138.5311 0.3839187,138.5386 0.38388798,138.5460 0.27682444,138.5535 0.21433961,138.5610 0.26816028,138.5685 0.92051119,138.5759 1.9290982,138.5834 2.0440671,138.5909 1.3298098,138.5984 0.9912535,138.6058 1.0982435,138.6133 0.7942149,138.6208 0.42831144,138.6283 0.38397139,138.6358 0.4106504,138.6432 0.26775554,138.6507 0.22326206,138.6582 0.24101745,138.6657 0.17860363,138.6731 0.39313957,138.6806 0.6696353,138.6881 0.59814388,138.6956 0.70540535,138.7031 0.50877649,138.7105 0.24984951,138.7180 0.17864113,138.7255 0.30361727,138.7330 0.27667731,138.7405 0.30362025,138.7479 0.38389173,138.7554 0.18737976,138.7629 0.20539339,138.7704 0.22330034,138.7779 0.20527932,138.7853 0.053441256,138.7928 0.026860159,138.8003 0.11613303,138.8078 0.10711007,138.8153 0.10714843,138.8228 0.45557666,138.8302 0.72321129,138.8377 0.40179166,138.8452 0.30364782,138.8527 0.29451942,138.8602 0.36619687,138.8677 0.68773359,138.8751 0.94663393,138.8826 0.99131709,138.8901 1.0088459,138.8976 0.91952288,138.9051 1.0716729,138.9126 1.3220519,138.9200 2.0096817,138.9275 2.39274,138.9350 2.3398306,138.9425 3.1525097,138.9500 3.7157223,138.9575 7.2117109,138.9650 13.377939,138.9724 43.223133,138.9799 196.99416,138.9874 398.53006,138.9949 415.76263,139.0024 249.62643,139.0099 99.991348,139.0174 47.920574,139.0249 30.051153,139.0323 23.979597,139.0398 25.612019,139.0473 33.321907,139.0548 49.312531,139.0623 82.0243,139.0698 186.17598,139.0773 878.48206,139.0848 2206.2537,139.0923 2688.0742,139.0997 1853.3063,139.1072 707.92432,139.1147 250.21408,139.1222 176.03401,139.1297 135.89792,139.1372 96.350883,139.1447 60.337582,139.1522 33.508846,139.1597 19.578854,139.1672 10.521635,139.1746 7.6146178,139.1821 5.7656398,139.1896 4.1059728,139.1971 2.9543891,139.2046 1.8476057,139.2121 1.6247214,139.2196 1.1338441,139.2271 1.446478,139.2346 1.2050742,139.2421 0.94645184,139.2496 0.8835268,139.2571 0.36579376,139.2646 0.34830832,139.2721 0.58931297,139.2796 0.49089783,139.2870 0.64306957,139.2945 0.91989791,139.3020 0.79457194,139.3095 0.71420133,139.3170 0.62484509,139.3245 0.52677268,139.3320 0.59832186,139.3395 0.5446741,139.3470 0.41970202,139.3545 0.50900322,139.3620 0.9106794,139.3695 1.0892596,139.3770 1.1249619,139.3845 0.60694492,139.3920 0.34817076,139.3995 0.42864579,139.4070 0.34814438,139.4145 0.30357003,139.4220 0.27674565,139.4295 0.25891319,139.4370 0.3216266,139.4445 0.49129465,139.4520 0.57133019,139.4595 0.41041166,139.4670 0.32154649,139.4745 0.46427256,139.4820 0.35718185,139.4895 0.41068235,139.4970 0.17824738,139.5045 0.15190721,139.5120 0.41985372,139.5195 0.4912383,139.5270 0.54476064,139.5345 0.54440939,139.5420 0.35702211,139.5495 0.51806045,139.5570 0.76800823,139.5645 0.92870301,139.5720 0.91948605,139.5795 0.54427755,139.5870 0.31253552,139.5945 0.36635718,139.6020 0.4642624,139.6095 0.42826924,139.6170 0.34818962,139.6245 0.77699143,139.6320 0.65174782,139.6395 0.42842665,139.6470 0.35712248,139.6545 0.41955736,139.6620 0.2141635,139.6696 0.12507398,139.6771 0.17861469,139.6846 0.29484314,139.6921 0.34813422,139.6996 0.17840566,139.7071 0.27692384,139.7146 0.23203687,139.7221 0.14291659,139.7296 0.28585121,139.7371 0.33038026,139.7446 0.55389941,139.7521 0.91962844,139.7596 0.46396881,139.7671 0.30352712,139.7746 0.33043304,139.7822 0.45539793,139.7897 0.46429065,139.7972 0.46445838,139.8047 0.55341238,139.8122 0.33025819,139.8197 0.38387698,139.8272 0.16049792,139.8347 0.16979389,139.8422 0.34829736,139.8497 0.26767549,139.8572 0.098103538,139.8648 0.10732672,139.8723 0.33045152,139.8798 0.41063282,139.8873 0.58032048,139.8948 0.32132572,139.9023 0.19643655,139.9098 0.16079636,139.9173 0.44657803,139.9248 0.49106598,139.9324 0.28551006,139.9399 0.18763141,139.9474 0.39307302,139.9549 0.49994197,139.9624 0.58959609,139.9699 1.1702543,139.9774 2.6563246,139.9849 8.9533644,139.9925 14.198626,140.0000 14.719948,140.0075 10.164515,140.0150 4.9790549,140.0225 2.3462815,140.0300 0.82937014,140.0375 0.93856657,140.0451 2.832907,140.0526 5.3502784,140.0601 6.7695651,140.0676 8.4124994,140.0751 22.743402,140.0826 97.235588,140.0902 192.30833,140.0977 200.12379,140.1052 122.67638,140.1127 77.634148,140.1202 103.58248,140.1277 108.221,140.1353 66.899124,140.1428 25.749935,140.1503 13.407057,140.1578 12.142722,140.1653 10.39046,140.1729 6.8446965,140.1804 3.9531307,140.1879 1.8469527,140.1954 0.74049437,140.2029 0.37480286,140.2104 0.39298764,140.2180 0.4195438,140.2255 0.26767251,140.2330 0.11597429,140.2405 0.062481768,140.2480 0.098337762,140.2556 0.15171407,140.2631 0.080343023,140.2706 0.27688819,140.2781 0.276748,140.2857 0.24107395,140.2932 0.2501446,140.3007 0.49131617,140.3082 0.74128765,140.3157 0.86592638,140.3233 0.53544253,140.3308 0.40167943,140.3383 0.32138467,140.3458 0.39287448,140.3534 0.32150534,140.3609 0.31251141,140.3684 0.24982761,140.3759 0.14288676,140.3835 0.24131763,140.3910 0.33028236,140.3985 0.33945772,140.4060 0.84878588,140.4136 1.0802056,140.4211 0.68692982,140.4286 0.25864428,140.4361 0.1160774,140.4437 0.13390556,140.4512 0.05352553,140.4587 0.12508102,140.4662 0.25898081,140.4738 0.38421077,140.4813 0.61632246,140.4888 0.52672035,140.4963 0.39253908,140.5039 0.14273971,140.5114 0.30373049,140.5189 0.45546526,140.5265 0.7143001,140.5340 0.69626909,140.5415 0.51789796,140.5490 0.48221272,140.5566 0.67849332,140.5641 0.79480976,140.5716 0.81273556,140.5792 0.61595583,140.5867 0.37460941,140.5942 0.15161583,140.6017 0.16969506,140.6093 0.16960144,140.6168 0.15183601,140.6243 0.13399853,140.6319 0.16070679,140.6394 0.21432003,140.6469 0.21423174,140.6545 0.10698853,140.6620 0.062689692,140.6695 0.32156804,140.6771 0.29461405,140.6846 0.29457092,140.6921 0.22304438,140.6997 0.16968665,140.7072 0.2233025,140.7147 0.25896123,140.7223 0.25883293,140.7298 0.16066675,140.7373 0.16091537,140.7449 0.28573614,140.7524 0.16045724,140.7599 0.008837468,140.7675 0.107332,140.7750 0.3304947,140.7825 0.34812331,140.7901 0.32139206,140.7976 0.35710594,140.8051 0.14272268,140.8127 -1.9569739e-005,140.8202 0.026807472,140.8277 0.062573895,140.8353 0.29483363,140.8428 0.50911331,140.8504 0.52678049,140.8579 0.29458138,140.8654 0.35702637,140.8730 0.32143122,140.8805 0.43763256,140.8880 0.41959849,140.8956 0.36608982,140.9031 0.41973996,140.9107 0.46427518,140.9182 0.56287235,140.9257 1.0181807,140.9333 1.0983846,140.9408 1.437974,140.9483 1.7592297,140.9559 2.8682978,140.9634 7.3208108,140.9710 35.313847,140.9785 134.59464,140.9860 225.53809,140.9936 203.41617,141.0011 108.14732,141.0087 46.947094,141.0162 24.950468,141.0238 15.163447,141.0313 14.817073,141.0388 23.89086,141.0464 26.810165,141.0539 19.509357,141.0615 10.905558,141.0690 8.1708546,141.0765 11.16538,141.0841 17.835041,141.0916 23.806612,141.0992 24.221989,141.1067 18.951065,141.1143 14.274343,141.1218 12.660016,141.1294 11.363138,141.1369 7.3434067,141.1444 4.122303,141.1520 2.4638102,141.1595 2.0090644,141.1671 1.9195096,141.1746 1.508536,141.1822 1.0349271,141.1897 0.36553812,141.1973 0.18748097,141.2048 0.23231025,141.2124 0.54480606,141.2199 0.61594051,141.2274 0.32120901,141.2350 0.15183163,141.2425 0.32158151,141.2501 0.4643485,141.2576 0.39296418,141.2652 0.40188593,141.2727 0.40173745,141.2803 0.32119671,141.2878 0.17836034,141.2954 0.10715932,141.3029 0.13390762,141.3105 0.071385846,141.3180 0.053587995,141.3256 0.053620193,141.3331 0.27693215,141.3407 0.43751115,141.3482 0.37496883,141.3558 0.32132229,141.3633 0.16984017,141.3709 0.46462032,141.3784 0.48193589,141.3860 0.22301924,141.3935 0.19641855,141.4011 0.22318676,141.4086 0.32146215,141.4162 0.37496132,141.4237 0.25879541,141.4313 0.17864443,141.4388 0.19645168,141.4464 0.13390073,141.4539 0.19662838,141.4615 0.50943774,141.4691 0.77671856,141.4766 0.37447041,141.4842 0.12484989,141.4917 0.053468738,141.4993 0.035729915,141.5068 0.13404277,141.5144 0.17856896,141.5219 0.1517694,141.5295 0.21440014,141.5370 0.25894383,141.5446 0.24103776,141.5522 0.22315072,141.5597 0.1428486,141.5673 0.25893766,141.5748 0.20532604,141.5824 0.25020939,141.5899 0.41966179,141.5975 0.2320008,141.6050 0.23217508,141.6126 0.29479104,141.6202 0.36594018,141.6277 0.14260978,141.6353 0.089395814,141.6428 0.25016689,141.6504 0.33932644,141.6580 0.267757,141.6655 0.18735543,141.6731 0.053473186,141.6806 5.776441e-005,141.6882 0.31256303,141.6957 0.37496367,141.7033 0.11615371,141.7109 0.21435928,141.7184 0.2052319,141.7260 0.098163262,141.7335 0.10719474,141.7411 0.13387558,141.7487 0.053564403,141.7562 0.18762045,141.7638 0.37501413,141.7714 0.35707584,141.7789 0.4107078,141.7865 0.33923921,141.7940 0.16084173,141.8016 0.29492643,141.8092 0.46419629,141.8167 0.23186313,141.8243 0.06245419,141.8318 0.13405415,141.8394 0.41992459,141.8470 0.86650807,141.8545 1.0000569,141.8621 0.57081515,141.8697 0.053194296,141.8772 0.026899086,141.8848 0.12508644,141.8924 0.14277458,141.8999 0.026771916,141.9075 0.15186833,141.9151 0.26804227,141.9226 0.4911657,141.9302 0.4552204,141.9378 0.46423513,141.9453 0.42859888,141.9529 0.62532622,141.9604 0.8658945,141.9680 1.7986881,141.9756 11.891339,141.9832 32.839165,141.9907 42.713173,141.9983 31.43042,142.0059 14.56701,142.0134 4.95892,142.0210 1.7755182,142.0286 1.285812,142.0361 2.081491,142.0437 3.1435649,142.0513 3.2941761,142.0588 2.7673614,142.0664 3.0812564,142.0740 4.723947,142.0815 6.1371183,142.0891 17.181465,142.0967 46.739986,142.1043 62.68042,142.1118 51.874783,142.1194 43.343243,142.1270 124.41611,142.1345 278.00598,142.1421 324.96802,142.1497 210.60899,142.1572 83.983261,142.1648 57.613422,142.1724 82.240097,142.1800 79.254562,142.1875 45.197227,142.1951 14.713731,142.2027 4.4160309,142.2103 2.8473823,142.2178 2.2498183,142.2254 2.1154685,142.2330 1.2489569,142.2405 0.7584185,142.2481 0.47294217,142.2557 0.25002313,142.2633 0.26789251,142.2708 0.34820381,142.2784 0.20532739,142.2860 0.098179102,142.2936 0.16984475,142.3011 0.50022489,142.3087 0.50890726,142.3163 0.47319818,142.3239 0.48248509,142.3315 0.82155675,142.3390 0.72289324,142.3466 0.60719794,142.3542 0.7500717,142.3618 0.59803355,142.3693 0.43740517,142.3769 0.45535901,142.3845 0.35703483,142.3921 0.25880584,142.3996 0.19631383,142.4072 0.053516101,142.4148 0.098222338,142.4224 0.10712983,142.4300 0.11610173,142.4375 0.11611267,142.4451 0.29467711,142.4527 0.2857849,142.4603 0.19640113,142.4679 0.14282726,142.4754 0.20535426,142.4830 0.14283112,142.4906 0.23236838,142.4982 0.49128798,142.5058 0.5088973,142.5133 0.41939619,142.5209 0.21415065,142.5285 0.20552115,142.5361 0.25882843,142.5437 0.080244064,142.5513 0.11614471,142.5588 0.14286232,142.5664 0.30369118,142.5740 0.56258166,142.5816 0.48202056,142.5892 0.38391036,142.5967 0.34832785,142.6043 0.43760136,142.6119 0.53565979,142.6195 0.38363847,142.6271 0.12494498,142.6347 0.24115686,142.6423 0.24994257,142.6498 0.16960831,142.6574 0.10714288,142.6650 0.089275554,142.6726 0.10726957,142.6802 0.25905019,142.6878 0.25879249,142.6954 0.14272644,142.7029 0.13394761,142.7105 0.06245061,142.7181 0.053658843,142.7257 0.30382398,142.7333 0.4910799,142.7409 0.33911029,142.7485 0.15165098,142.7560 0.14281495,142.7636 0.22329594,142.7712 0.41082689,142.7788 0.56258726,142.7864 0.5803228,142.7940 0.30349597,142.8016 0.22320424,142.8092 0.30358461,142.8168 0.2589536,142.8243 0.17850944,142.8319 0.080277883,142.8395 0.089374423,142.8471 0.25910634,142.8547 0.40186429,142.8623 0.39283267,142.8699 0.34804007,142.8775 0.1784534,142.8851 0.089404397,142.8927 0.16077951,142.9002 0.1966015,142.9078 0.39298579,142.9154 0.35684904,142.9230 0.097958148,142.9306 0.1072519,142.9382 0.4559367,142.9458 1.0276176,142.9534 2.1360385,142.9610 4.9754605,142.9686 20.747808,142.9762 89.637413,142.9838 157.18474,142.9914 144.29152,142.9990 70.572632,143.0065 22.116194,143.0141 8.7097073,143.0217 6.0508466,143.0293 3.3642497,143.0369 2.8658347,143.0445 1.9817533,143.0521 1.9288038,143.0597 1.9113379,143.0673 3.549721,143.0749 11.750215,143.0825 20.640211,143.0901 23.643322,143.0977 20.610922,143.1053 14.644513,143.1129 10.318137,143.1205 9.9750233,143.1281 14.858374,143.1357 28.065573,143.1433 34.157303,143.1509 22.957495,143.1585 7.1861186,143.1661 2.0353842,143.1737 3.3773291,143.1813 4.9822874,143.1889 3.9352138,143.1965 1.7304289,143.2041 0.67826021,143.2117 0.33018723,143.2193 0.22314665,143.2269 0.18750392,143.2345 0.15180935,143.2421 0.21435271,143.2497 0.25891793,143.2573 0.17848022,143.2649 0.10715217,143.2725 0.16965584,143.2801 0.10703896,143.2877 0.035755921,143.2953 0.080355488,143.3029 0.017840447,143.3105 0.11620371,143.3181 0.19641869,143.3257 0.16967075,143.3333 0.26799956,143.3409 0.36615166,143.3485 0.41955209,143.3561 0.24980116,143.3637 0.080262505,143.3713 0.0089167943,143.3789 0.10715186,143.3865 0.10715421,143.3941 0.080348752,143.4017 0.026849072,143.4093 0.09830565,143.4169 0.14282244,143.4245 0.13395084,143.4321 0.2323567,143.4398 0.34820944,143.4474 0.27678481,143.4550 0.45548886,143.4626 0.48192069,143.4702 0.20512535,143.4778 0.062508129,143.4854 0.098262541,143.4930 0.19651161,143.5006 0.38397244,143.5082 0.29464361,143.5158 0.33044952,143.5234 0.41072327,143.5310 0.31238121,143.5386 0.16956951,143.5463 0.18750034,143.5539 0.39309624,143.5615 0.84856546,143.5691 1.2504188,143.5767 1.6787311,143.5843 1.3657615,143.5919 0.85680044,143.5995 0.48197979,143.6071 0.40179631,143.6147 0.39275026,143.6224 0.29463145,143.6300 0.41075292,143.6376 0.39268094,143.6452 0.19626285,143.6528 0.080337323,143.6604 0.089461334,143.6680 0.30372599,143.6756 0.42852452,143.6832 0.29451105,143.6909 0.24107952,143.6985 0.33040363,143.7061 0.21415351,143.7137 0.080278032,143.7213 0.12510249,143.7289 0.30366892,143.7365 0.34815693,143.7442 0.24995388,143.7518 0.25001785,143.7594 0.18743719,143.7670 0.15183103,143.7746 0.17865881,143.7822 0.21441497,143.7898 0.38412192,143.7975 0.43733409,143.8051 0.22293125,143.8127 0.071346395,143.8203 0.062578969,143.8279 0.12507583,143.8355 0.12495011,143.8431 0.15179181,143.8508 0.29471305,143.8584 0.31253347,143.8660 0.30368257,143.8736 0.4285531,143.8812 0.32129258,143.8889 0.27677414,143.8965 0.18740796,143.9041 0.062418815,143.9117 0.053597104,143.9193 0.10718235,143.9269 0.17855099,143.9346 0.21448134,143.9422 0.45566252,143.9498 0.4819386,143.9574 0.16932787,143.9650 0.071529582,143.9727 0.61695826,143.9803 1.661684,143.9879 2.3931596,143.9955 2.4367959,144.0031 1.3562733,144.0108 0.77645159,144.0184 0.39262182,144.0260 0.44672129,144.0336 0.71456254,144.0412 0.59815109,144.0489 0.50888073,144.0565 0.64302874,144.0641 1.1261404,144.0717 2.7780416,144.0794 4.7535701,144.0870 11.123309,144.0946 18.477741,144.1022 30.992249,144.1099 78.697014,144.1175 121.37441,144.1251 103.88574,144.1327 47.68314,144.1403 16.238201,144.1480 18.014194,144.1556 19.890686,144.1632 13.821626,144.1708 5.5028405,144.1785 2.347332,144.1861 1.7228516,144.1937 1.0350231,144.2013 0.42817721,144.2090 0.30363256,144.2166 0.51818562,144.2242 0.65174258,144.2319 0.53554052,144.2395 0.46426609,144.2471 0.39281961,144.2547 0.33034274,144.2624 0.35707903,144.2700 0.31251532,144.2776 0.31245449,144.2852 0.13382331,144.2929 0.14295053,144.3005 0.29476023,144.3081 0.38392919,144.3158 0.27663061,144.3234 0.10706083,144.3310 0.089270353,144.3386 0.08036647,144.3463 0.20555593,144.3539 0.50010908,144.3615 0.55351168,144.3692 0.29446474,144.3768 0.06238354,144.3844 0.10722004,144.3921 0.14290462,144.3997 0.13391589,144.4073 0.098131582,144.4150 0.026741728,144.4226 0.1696856,144.4302 0.41086534,144.4379 0.38400322,144.4455 0.2322152,144.4531 0.3571721,144.4607 0.32124919,144.4684 0.13376836,144.4760 -5.6261171e-005,144.4836 2.4259731e-005,144.4913 0.02684637,144.4989 0.080463491,144.5066 0.14281535,144.5142 0.053488251,144.5218 0.080405585,144.5295 0.15186326,144.5371 0.17856143,144.5447 0.11604295,144.5524 0.25900257,144.5600 0.37501997,144.5676 0.34811863,144.5753 0.24995644,144.5829 0.16962449,144.5905 0.089308187,144.5982 0.098224707,144.6058 0.062381502,144.6134 9.4118572e-005,144.6211 0.12524237,144.6287 0.18743888,144.6364 0.080133162,144.6440 -4.5786572e-005,144.6516 0.026827483,144.6593 0.08934278,144.6669 0.24111994,144.6745 0.31257194,144.6822 0.38391587,144.6898 0.2677983,144.6975 0.26808393,144.7051 0.54498345,144.7127 0.74990958,144.7204 0.46392176,144.7280 0.16055515,144.7357 0.062445469,144.7433 0.026753619,144.7509 0.053694744,144.7586 0.23231545,144.7662 0.33027735,144.7739 0.19637132,144.7815 0.19648442,144.7892 0.16955629,144.7968 0.089373358,144.8044 0.19654731,144.8121 0.26788008,144.8197 0.4196867,144.8274 0.37486205,144.8350 0.31233978,144.8426 0.22320013,144.8503 0.16068129,144.8579 0.026727589,144.8656 0.053597879,144.8732 0.098288357,144.8809 0.2322931,144.8885 0.32146248,144.8962 0.23207165,144.9038 0.12499482,144.9114 0.11599376,144.9191 0.062541954,144.9267 0.12508127,144.9344 0.16072734,144.9420 0.25888696,144.9497 0.19637872,144.9573 0.2142929,144.9650 0.40244865,144.9726 1.8863751,144.9803 4.6723185,144.9879 5.9817958,144.9955 4.211391,145.0032 1.5426302,145.0108 0.56206745,145.0185 0.46451682,145.0261 0.80388659,145.0338 1.1967539,145.0414 2.0093818,145.0491 3.2353687,145.0567 6.7367678,145.0644 13.755557,145.0720 49.894531,145.0797 123.66841,145.0873 157.02235,145.0950 115.27895,145.1026 50.943962,145.1103 24.652594,145.1179 22.507801,145.1256 17.286755,145.1332 9.0734549,145.1409 4.2210507,145.1485 2.9999499,145.1562 2.4555085,145.1638 2.31235,145.1715 1.6329882,145.1791 0.77592963,145.1868 0.40155211,145.1944 0.36608276,145.2021 0.30347735,145.2097 0.32135841,145.2174 0.41085666,145.2250 0.45556873,145.2327 0.41961449,145.2404 0.48205256,145.2480 0.50889438,145.2557 0.37483385,145.2633 0.22326107,145.2710 0.33039302,145.2786 0.17847884,145.2863 0.2321534,145.2939 0.16079274,145.3016 0.25900653,145.3092 0.41058215,145.3169 0.491079,145.3246 0.69649458,145.3322 0.49091908,145.3399 0.20532861,145.3475 0.19653694,145.3552 0.18746921,145.3628 0.13390866,145.3705 0.20541725,145.3781 0.28567681,145.3858 0.16060284,145.3935 0.05353735,145.4011 0.11612867,145.4088 0.16965915,145.4164 0.089233831,145.4241 0.035665955,145.4318 -1.0646021e-005,145.4394 0.026773516,145.4471 0.035779085,145.4547 0.17870829,145.4624 0.20540845,145.4700 0.16062462,145.4777 0.080277078,145.4854 0.080340125,145.4930 0.03566758,145.5007 0.0089361062,145.5083 0.044726349,145.5160 0.098243393,145.5237 0.07138554,145.5313 0.12504554,145.5390 0.31277186,145.5467 0.61626959,145.5543 0.60730511,145.5620 0.73228991,145.5696 2.0575006,145.5773 9.8226337,145.5850 19.541538,145.5926 19.752945,145.6003 10.659673,145.6080 2.5137239,145.6156 0.9018243,145.6233 0.58911508,145.6309 0.39264494,145.6386 0.22309007,145.6463 0.20531638,145.6539 0.080135413,145.6616 0.044941459,145.6693 0.49156842,145.6769 0.79469949,145.6846 0.79434764,145.6923 0.39247411,145.6999 0.14279324,145.7076 0.23235126,145.7153 0.51818365,145.7229 0.78571051,145.7306 0.5712533,145.7383 0.52690274,145.7459 0.5003413,145.7536 0.66958439,145.7613 0.52640182,145.7689 0.35701761,145.7766 0.20520915,145.7843 0.1338132,145.7919 0.15182446,145.7996 0.13397153,145.8073 0.14298078,145.8149 0.2858575,145.8226 0.45538428,145.8303 0.52686822,145.8379 0.48196959,145.8456 0.15148902,145.8533 0.080426998,145.8609 0.23232707,145.8686 0.36615747,145.8763 0.38400555,145.8840 0.38384649,145.8916 0.29453745,145.8993 0.35736921,145.9070 0.59848511,145.9146 0.67836577,145.9223 0.36566725,145.9300 0.18751274,145.9377 0.31271738,145.9453 0.47322774,145.9530 0.37485307,145.9607 0.24110343,145.9683 0.27679193,145.9760 0.19637419,145.9837 0.27700773,145.9914 0.55368847,145.9990 0.49083877,146.0067 0.25870076,146.0144 0.13386777,146.0221 0.1071612,146.0297 0.21442275,146.0374 0.38415518,146.0451 0.6165657,146.0528 1.6796198,146.0604 3.8861215,146.0681 6.7173691,146.0758 9.4405069,146.0835 11.331881,146.0911 11.186498,146.0988 9.3812838,146.1065 7.4889731,146.1142 6.3398128,146.1218 8.5126734,146.1295 12.029459,146.1372 11.613054,146.1449 6.88732,146.1525 2.4614775,146.1602 1.526816,146.1679 1.704834,146.1756 0.86543196,146.1833 0.7233187,146.1909 0.58019781,146.1986 0.34793591,146.2063 0.13381979,146.2140 0.25913498,146.2216 0.38410759,146.2293 0.33919212,146.2370 0.14258757,146.2447 0.062443186,146.2524 0.14289673,146.2600 0.1428529,146.2677 0.080403104,146.2754 0.089314297,146.2831 0.15176792,146.2908 0.24105267,146.2985 0.21428311,146.3061 0.1518345,146.3138 0.23235898,146.3215 0.33941302,146.3292 0.32129818,146.3369 0.23195426,146.3445 0.13395573,146.3522 0.28593653,146.3599 0.41080377,146.3676 0.47309381,146.3753 0.47324416,146.3830 0.51790953,146.3906 0.33901283,146.3983 0.089194082,146.4060 0.24120903,146.4137 0.46427938,146.4214 0.35712686,146.4291 0.29472667,146.4367 0.32139927,146.4444 0.16943729,146.4521 0.026782582,146.4598 0.15194215,146.4675 0.20536339,146.4752 0.16061655,146.4829 0.05344246,146.4905 -2.1723259e-005,146.4982 0.053599142,146.5059 0.080406979,146.5136 0.13411088,146.5213 0.27687389,146.5290 0.28572336,146.5367 0.31248131,146.5444 0.22308493,146.5520 0.25020343,146.5597 0.52707523,146.5674 0.6070509,146.5751 0.51775217,146.5828 0.52674115,146.5905 0.4284381,146.5982 0.27660963,146.6059 0.18763731,146.6136 0.39317229,146.6212 0.47318354,146.6289 0.38380438,146.6366 0.31234986,146.6443 0.19629845,146.6520 0.16967534,146.6597 0.19640492,146.6674 0.12488697,146.6751 0.026725594,146.6828 0.053690575,146.6905 0.18757291,146.6982 0.16972728,146.7058 0.30372006,146.7135 0.33923367,146.7212 0.32131863,146.7289 0.29454908,146.7366 0.21421289,146.7443 0.18769395,146.7520 0.41999835,146.7597 0.57149547,146.7674 0.44618776,146.7751 0.22291546,146.7828 0.089190915,146.7905 0.19647937,146.7982 0.21425572,146.8059 0.10709544,146.8136 0.080405906,146.8212 0.15203096,146.8289 0.37531286,146.8366 0.54456198,146.8443 0.41048023,146.8520 0.33932665,146.8597 0.38385883,146.8674 0.26775604,146.8751 0.29487303,146.8828 0.49127939,146.8905 0.56234413,146.8982 0.40162998,146.9059 0.37495154,146.9136 0.38384339,146.9213 0.35723081,146.9290 0.39288071,146.9367 0.28561032,146.9444 0.24107908,146.9521 0.276831,146.9598 0.29469919,146.9675 0.33036822,146.9752 0.29453573,146.9829 0.20538378,146.9906 0.22339843,146.9983 0.24988352,147.0060 0.20511337,147.0137 0.2053778,147.0214 0.25915322,147.0291 0.55409366,147.0368 1.035971,147.0445 1.6440132,147.0522 3.9487302,147.0599 6.0460467,147.0676 7.1513033,147.0753 7.9392891,147.0830 13.526283,147.0907 21.695143,147.0984 23.944595,147.1061 17.053495,147.1138 8.3770046,147.1215 4.7125101,147.1292 4.3480258,147.1369 3.6149199,147.1446 1.8556852,147.1523 0.77642965,147.1600 0.41952911,147.1677 0.21406378,147.1754 0.10697877,147.1831 0.11608041,147.1908 0.16958693,147.1985 0.15185766,147.2062 0.31278509,147.2140 0.43750903,147.2217 0.36591601,147.2294 0.25876933,147.2371 0.080226861,147.2448 0.035722923,147.2525 0.13407712,147.2602 0.24112271,147.2679 0.15166089,147.2756 0.062486552,147.2833 0.098342411,147.2910 0.22322369,147.2987 0.21417715,147.3064 0.19648898,147.3141 0.25009498,147.3218 0.24990453,147.3296 0.10699944,147.3373 0.026788177,147.3450 0.080485582,147.3527 0.16078646,147.3604 0.14276049,147.3681 0.053486224,147.3758 0.053566165,147.3835 0.13397869,147.3912 0.22334015,147.3989 0.26791042,147.4066 0.24101344,147.4144 0.16967264,147.4221 0.24112061,147.4298 0.22311695,147.4375 0.16068588,147.4452 0.21429124,147.4529 0.28591233,147.4606 0.55384076,147.4683 0.66070002,147.4760 0.49080244,147.4838 0.26775646,147.4915 0.30366856,147.4992 0.23190899,147.5069 0.062589504,147.5146 0.32165357,147.5223 0.30344754,147.5300 0.24118112,147.5378 0.38396233,147.5455 0.36580443,147.5532 0.14270605,147.5609 0.053586807,147.5686 0.089334786,147.5763 0.21455373,147.5840 0.50917518,147.5918 0.58032411,147.5995 0.49969846,147.6072 0.13364302,147.6149 0.008956234,147.6226 0.080412582,147.6303 0.19649394,147.6380 0.35711148,147.6458 0.23215723,147.6535 0.25907174,147.6612 0.28571218,147.6689 0.19627096,147.6766 0.062450286,147.6844 0.15211391,147.6921 0.39298418,147.6998 0.28543705,147.7075 0.16069098,147.7152 0.35732993,147.7229 0.51781905,147.7307 0.35702023,147.7384 0.23208307,147.7461 0.1606195,147.7538 0.10720153,147.7615 0.14298914,147.7693 0.23218772,147.7770 0.36621231,147.7847 0.47325799,147.7924 0.3837302,147.8001 0.24991262,147.8079 0.25904366,147.8156 0.42868575,147.8233 0.65182835,147.8310 0.61596596,147.8387 0.36599612,147.8465 0.35729125,147.8542 0.50905913,147.8619 0.59818238,147.8696 0.57128161,147.8774 0.41955751,147.8851 0.34815171,147.8928 0.28558159,147.9005 0.14288834,147.9082 0.17856421,147.9160 0.10701708,147.9237 0.080418065,147.9314 0.16075273,147.9391 0.11599978,147.9469 0.098211639,147.9546 0.17904411,147.9623 0.50015157,147.9700 0.45533252,147.9778 0.78619349,147.9855 1.1880467,147.9932 1.607398,148.0009 1.5349472,148.0087 0.88345039,148.0164 0.74110085,148.0241 0.63381976,148.0318 0.86617464,148.0396 1.1875942,148.0473 1.3041468,148.0550 2.1711049,148.0628 4.0281057,148.0705 5.0713959,148.0782 4.6078963,148.0859 6.5929599,148.0937 11.05927,148.1014 16.287611,148.1091 31.201635,148.1169 107.55137,148.1246 204.32408,148.1323 209.15244,148.1400 121.47135,148.1478 41.321575,148.1555 14.623675,148.1632 8.7466259,148.1710 5.4801822,148.1787 4.0701542,148.1864 2.488987,148.1942 1.1955243,148.2019 0.94651777,148.2096 0.96438366,148.2173 0.93735725,148.2251 0.66055852,148.2328 0.55338371,148.2405 0.28547901,148.2483 0.25878072,148.2560 0.089167662,148.2637 0.053552978,148.2715 0.0088840518,148.2792 0.053640522,148.2869 0.16092634,148.2947 0.37517947,148.3024 0.4462612,148.3101 0.27662906,148.3179 0.20532367,148.3256 0.089281991,148.3333 0.2144693,148.3411 0.4643631,148.3488 0.39272186,148.3565 0.23203178,148.3643 0.16971953,148.3720 0.21439604,148.3798 0.17858076,148.3875 0.24992335,148.3952 0.29454526,148.4030 0.26809973,148.4107 0.30371311,148.4184 0.2318377,148.4262 0.15172921,148.4339 0.32156461,148.4416 0.29451063,148.4494 0.080203734,148.4571 -3.156672e-005,148.4649 0.053689122,148.4726 0.38409635,148.4803 0.51793057,148.4881 0.50007021,148.4958 0.41954899,148.5036 0.22310393,148.5113 0.1964881,148.5190 0.24109039,148.5268 0.28580132,148.5345 0.69646448,148.5422 0.6247676,148.5500 0.17839737,148.5577 -3.9574738e-006,148.5655 0.026812838,148.5732 0.14297397,148.5810 0.35734203,148.5887 0.50017363,148.5964 0.42849135,148.6042 0.21403651,148.6119 0.16969761,148.6197 0.33062813,148.6274 0.42860299,148.6351 0.26755157,148.6429 0.14276829,148.6506 0.23220125,148.6584 0.1874439,148.6661 0.30358601,148.6739 0.49123052,148.6816 0.437563,148.6893 0.25879398,148.6971 0.19639598,148.7048 0.24114993,148.7126 0.374971,148.7203 0.26770312,148.7281 0.080252901,148.7358 0.0089528617,148.7436 0.062560037,148.7513 0.080312662,148.7590 0.098197185,148.7668 0.18750368,148.7745 0.26787642,148.7823 0.3750971,148.7900 0.32152304,148.7978 0.44659528,148.8055 0.58935177,148.8133 0.45527858,148.8210 0.41959831,148.8288 0.39303154,148.8365 0.48220047,148.8443 0.30328441,148.8520 0.19636261,148.8598 0.24997556,148.8675 0.13377967,148.8753 0.026772771,148.8830 0.062564418,148.8908 0.089302205,148.8985 0.10711081,148.9063 0.098203845,148.9140 0.13406868,148.9218 0.23225097,148.9295 0.24099834,148.9373 0.2321407,148.9450 0.36631516,148.9528 0.47315389,148.9605 0.22303782,148.9683 0.32151458,148.9760 0.44653469,148.9838 0.63426763,148.9915 0.95549899,148.9993 1.2150081,149.0070 2.4402757,149.0148 5.208838,149.0225 20.172009,149.0303 81.322372,149.0380 139.27817,149.0458 130.35037,149.0535 76.196831,149.0613 41.278191,149.0690 35.382126,149.0768 29.081499,149.0845 20.026905,149.0923 12.208604,149.1001 9.9929123,149.1078 14.157148,149.1156 20.454302,149.1233 29.087667,149.1311 31.962183,149.1388 24.533113,149.1466 12.604619,149.1543 5.2908211,149.1621 3.8116243,149.1698 2.3553107,149.1776 0.90105879,149.1854 0.50893962,149.1931 0.40177044,149.2009 0.47330832,149.2086 0.51778907,149.2164 0.36584347,149.2241 0.24107762,149.2319 0.34830633,149.2397 0.30341077,149.2474 0.15176596,149.2552 0.19656479,149.2629 0.27684167,149.2707 0.2767736,149.2785 0.24095203,149.2862 0.21417263,149.2940 0.26791292,149.3017 0.33043963,149.3095 0.38386014,149.3173 0.223151,149.3250 0.098162338,149.3328 0.035654273,149.3405 0.02682519,149.3483 0.08933609,149.3561 0.22333561,149.3638 0.41075709,149.3716 0.24985507,149.3793 0.11605314,149.3871 0.12496068,149.3949 0.089476816,149.4026 0.35734788,149.4104 0.33905372,149.4182 0.16051058,149.4259 0.03585152,149.4337 0.24129637,149.4414 0.37487581,149.4492 0.22306211,149.4570 0.16072477,149.4647 0.16087328,149.4725 0.18763386,149.4803 0.22322734,149.4880 0.27655441,149.4958 0.080143586,149.5036 0.035844333,149.5113 0.14292131,149.5191 0.16958414,149.5269 0.08921589,149.5346 0.026730785,149.5424 0.12513293,149.5502 0.87563187,149.5579 1.6968424,149.5657 1.3924906,149.5735 0.66923183,149.5812 0.40172765,149.5890 0.41956088,149.5968 0.20523496,149.6045 0.10713515,149.6123 0.080309376,149.6201 0.080388114,149.6278 0.14287727,149.6356 0.10706687,149.6434 0.053532559,149.6511 0.026794506,149.6589 0.18752262,149.6667 0.24116972,149.6744 0.41085646,149.6822 0.38385773,149.6900 0.13375372,149.6977 -3.4973978e-005,149.7055 0.062626176,149.7133 0.24116273,149.7211 0.25887647,149.7288 0.12485804,149.7366 0.0089756502,149.7444 0.10734153,149.7521 0.14274487,149.7599 0.053424429,149.7677 0.026813015,149.7755 0.11633641,149.7832 0.49132919,149.7910 0.59808689,149.7988 0.41037354,149.8065 0.16972749,149.8143 0.37547058,149.8221 0.48219129,149.8299 0.33897808,149.8376 0.14258708,149.8454 0.062415954,149.8532 0.080434479,149.8610 0.18761948,149.8687 0.31255269,149.8765 0.33930388,149.8843 0.25002283,149.8921 0.23206215,149.8998 0.24094664,149.9076 0.17847271,149.9154 0.0089479852,149.9232 0.16985191,149.9309 0.36616397,149.9387 0.31235105,149.9465 0.10700357,149.9543 0.089362092,149.9620 0.25013825,149.9698 0.26800296,149.9776 0.39286169,149.9854 0.36595422,149.9932 0.39288411,150.0009 0.53572607,150.0087 0.60730302,150.0165 0.74133193,150.0243 1.3771523,150.0320 6.0867791,150.0398 12.638591,150.0476 13.836938,150.0554 9.7907925,150.0632 7.8849597,150.0709 10.352608,150.0787 13.501723,150.0865 23.298204,150.0943 81.190971,150.1021 166.09416,150.1098 176.04662,150.1176 103.6688,150.1254 43.580265,150.1332 48.014774,150.1410 72.98719,150.1487 68.380806,150.1565 38.672974,150.1643 11.65302,150.1721 3.9707115,150.1799 2.0522511,150.1877 0.82092494,150.1954 0.8840211,150.2032 0.76777619,150.2110 0.34832209,150.2188 0.50903523,150.2266 0.45559838,150.2344 0.65207899,150.2421 0.74077016,150.2499 0.47283593,150.2577 0.36599609,150.2655 0.39286086,150.2733 0.27669364,150.2811 0.25892776,150.2889 0.30354783,150.2966 0.16058545,150.3044 0.01782611,150.3122 0.062633984,150.3200 0.3125174,150.3278 0.1963089,150.3356 0.026807299,150.3434 0.035704758,150.3511 0.017867478,150.3589 0.080410302,150.3667 0.20539723,150.3745 0.15175295,150.3823 0.080344319,150.3901 0.1160443,150.3979 0.1518975,150.4057 0.40211636,150.4134 0.49115506,150.4212 0.47308847,150.4290 0.38376299,150.4368 0.24985008,150.4446 0.14273989,150.4524 0.026796369,150.4602 0.071458615,150.4680 0.062550895,150.4758 0.187646,150.4836 0.33945101,150.4913 0.45534319,150.4991 0.38378119,150.5069 0.2857497,150.5147 0.35737887,150.5225 0.51804382,150.5303 0.53552425,150.5381 0.33890742,150.5459 0.16065571,150.5537 0.22338614,150.5615 0.32153755,150.5693 0.40183538,150.5771 0.46425182,150.5848 0.5536254,150.5926 0.69639724,150.6004 0.50872928,150.6082 0.25886104,150.6160 0.25899404,150.6238 0.26784855,150.6316 0.15169133,150.6394 0.08919777,150.6472 0.044664208,150.6550 0.11635072,150.6628 0.30389887,150.6706 0.43752685,150.6784 0.52693427,150.6862 0.74102432,150.6940 0.49974456,150.7018 0.36608031,150.7096 0.41969365,150.7174 0.51780355,150.7252 0.34790668,150.7329 0.11597489,150.7407 0.18759784,150.7485 0.41959614,150.7563 0.71434277,150.7641 0.96433628,150.7719 0.66056764,150.7797 0.20535962,150.7875 0.26787737,150.7953 0.24988368,150.8031 0.14287977,150.8109 0.20562999,150.8187 0.41082236,150.8265 0.39270094,150.8343 0.35712627,150.8421 0.4106569,150.8499 0.21410613,150.8577 0.05364025,150.8655 0.14287961,150.8733 0.062381927,150.8811 0.062685281,150.8889 0.29498762,150.8967 0.47358075,150.9045 0.56234062,150.9123 0.33888173,150.9201 0.24993348,150.9279 0.30371052,150.9357 0.5000037,150.9435 0.37484902,150.9513 0.27678728,150.9591 0.25010005,150.9669 0.41067624,150.9747 0.33935314,150.9826 0.55386621,150.9904 0.75033444,150.9982 0.79465145,151.0060 0.50853962,151.0138 0.3479602,151.0216 0.36623096,151.0294 1.2339402,151.0372 3.8595414,151.0450 6.2611227,151.0528 8.1973867,151.0606 7.6509843,151.0684 8.801363,151.0762 29.65514,151.0840 80.998413,151.0918 116.48004,151.0996 110.70415,151.1074 75.471382,151.1152 50.350685,151.1230 41.846119,151.1309 38.318367,151.1387 31.312456,151.1465 19.560543,151.1543 10.957402,151.1621 6.0853691,151.1699 3.1053109,151.1777 1.5078974,151.1855 0.52614862,151.1933 0.27662253,151.2011 0.2321929,151.2089 0.35720068,151.2167 0.35734102,151.2246 0.47325054,151.2324 0.30329594,151.2402 0.24990222,151.2480 0.19638692,151.2558 0.16962726,151.2636 0.16980539,151.2714 0.38419756,151.2792 0.44634479,151.2870 0.2765497,151.2948 0.17842111,151.3027 0.080252551,151.3105 0.017859807,151.3183 0.026768755,151.3261 0.0089730043,151.3339 0.19679205,151.3417 0.50000858,151.3495 0.27657208,151.3573 0.44641659,151.3652 0.51778424,151.3730 0.44645232,151.3808 0.30361196,151.3886 0.32137796,151.3964 0.1695956,151.4042 0.11608879,151.4120 0.17861357,151.4199 0.29459745,151.4277 0.16072102,151.4355 0.133954,151.4433 0.11600611,151.4511 0.089265697,151.4589 0.080346696,151.4667 0.05361414,151.4746 0.089352928,151.4824 0.16980045,151.4902 0.33041802,151.4980 0.32142621,151.5058 0.3123835,151.5136 0.10691808,151.5215 0.098241091,151.5293 0.27682003,151.5371 0.35714674,151.5449 0.27673981,151.5527 0.10716144,151.5606 0.10728527,151.5684 0.13398501,151.5762 0.19660759,151.5840 0.48231056,151.5918 0.58916664,151.5996 0.43718553,151.6075 0.10699634,151.6153 0.26796824,151.6231 0.44645903,151.6309 0.29465833,151.6387 0.15184756,151.6466 0.17856607,151.6544 0.17847009,151.6622 0.1339525,151.6700 0.28574371,151.6778 0.26778111,151.6857 0.18743578,151.6935 0.062568381,151.7013 0.26792181,151.7091 0.49999341,151.7170 0.5804348,151.7248 0.3302978,151.7326 0.24994697,151.7404 0.23213312,151.7482 0.10703861,151.7561 0.0088864015,151.7639 0.080446981,151.7717 0.31258956,151.7795 0.4285278,151.7874 0.25902897,151.7952 0.31270286,151.8030 0.38390452,151.8108 0.33026195,151.8187 0.20522226,151.8265 0.080265462,151.8343 0.053564783,151.8421 0.080375142,151.8500 0.1518289,151.8578 0.22322325,151.8656 0.20532678,151.8734 0.13394146,151.8813 0.098194301,151.8891 0.22326282,151.8969 0.4557206,151.9047 0.68758577,151.9126 0.41934606,151.9204 0.2676374,151.9282 0.11604843,151.9361 0.14292462,151.9439 0.14282435,151.9517 0.08027155,151.9595 0.04484411,151.9674 0.29526863,151.9752 0.86662817,151.9830 1.3301942,151.9909 1.1959168,151.9987 0.74079496,152.0065 0.40164492,152.0143 0.27692387,152.0222 0.53625214,152.0300 1.4379623,152.0378 2.5094769,152.0457 3.233083,152.0535 3.3396599,152.0613 3.8679409,152.0692 8.2306786,152.0770 18.565815,152.0848 30.482649,152.0927 35.490448,152.1005 42.303623,152.1083 121.04755,152.1162 308.71136,152.1240 406.80313,152.1318 299.155,152.1397 121.39639,152.1475 38.615589,152.1553 20.67181,152.1632 12.968562,152.1710 9.0063572,152.1788 5.9071431,152.1867 3.8281991,152.1945 2.5974166,152.2023 1.3387325,152.2102 0.52637827,152.2180 0.19631372,152.2258 0.1875632,152.2337 0.14272931,152.2415 0.17877121,152.2493 0.48242685,152.2572 0.59794778,152.2650 0.26752982,152.2728 0.11623728,152.2807 0.29473013,152.2885 0.17835717,152.2964 0.080298737,152.3042 0.16978721,152.3120 0.39304215,152.3199 0.42840859,152.3277 0.13371444,152.3355 0.20542082,152.3434 0.50019431,152.3512 0.62502134,152.3591 0.33040529,152.3669 0.45547625,152.3747 0.36585712,152.3826 0.1607379,152.3904 0.32162505,152.3983 0.4733088,152.4061 0.50891238,152.4139 0.41971645,152.4218 0.54460102,152.4296 0.42824075,152.4375 0.21427384,152.4453 0.16968907,152.4531 0.1428007,152.4610 0.17847821,152.4688 0.14280908,152.4767 0.17867802,152.4845 0.25904658,152.4924 0.28571448,152.5002 0.24996158,152.5080 0.35701385,152.5159 0.23204398,152.5237 0.10725109,152.5316 0.18758509,152.5394 0.20529473,152.5473 0.14276989,152.5551 0.18757926,152.5629 0.4109509,152.5708 0.64292508,152.5786 0.48204088,152.5865 0.41972628,152.5943 0.58037245,152.6022 0.44632521,152.6100 0.30348063,152.6179 0.16058478,152.6257 0.11605056,152.6335 0.19659819,152.6414 0.32143888,152.6492 0.22314635,152.6571 0.17859712,152.6649 0.19642082,152.6728 0.15164848,152.6806 0.035579123,152.6885 0.053596798,152.6963 0.14310567,152.7042 0.4109576,152.7120 0.36585996,152.7199 0.097934835,152.7277 0.03578962,152.7356 0.14305429,152.7434 0.25903898,152.7513 0.3212831,152.7591 0.14261602,152.7670 0.026756773,152.7748 -2.1947913e-005,152.7827 8.1373422e-005,152.7905 0.098354645,152.7984 0.15171437,152.8062 0.089219525,152.8141 0.11613841,152.8219 0.14284413,152.8298 0.089237511,152.8376 0.053516205,152.8455 -3.4080031e-007,152.8533 0.11615955,152.8612 0.19645877,152.8690 0.13384674,152.8769 0.026725333,152.8847 0.10725875,152.8926 0.25902206,152.9004 0.21425863,152.9083 0.16960697,152.9161 0.2054399,152.9240 0.33050552,152.9318 0.46445799,152.9397 0.64294535,152.9475 0.54436356,152.9554 0.18726046,152.9633 0.17872111,152.9711 0.50029987,152.9790 0.83035666,152.9868 0.60691082,152.9947 0.26778889,153.0025 0.33053759,153.0104 0.55384284,153.0182 0.83094883,153.0261 1.643877,153.0339 2.4470985,153.0418 3.0813165,153.0497 7.8167109,153.0575 29.510962,153.0654 55.892811,153.0732 58.954529,153.0811 40.291729,153.0889 24.749033,153.0968 24.47471,153.1047 30.06883,153.1125 39.628254,153.1204 51.453796,153.1282 50.947124,153.1361 36.858917,153.1440 20.979502,153.1518 12.547827,153.1597 7.692575,153.1675 4.0516944,153.1754 2.6510236,153.1833 1.7577353,153.1911 0.83831125,153.1990 0.37513897,153.2068 0.58957201,153.2147 0.42828244,153.2226 0.29435396,153.2304 0.17847177,153.2383 0.16966566,153.2461 0.23215806,153.2540 0.36606693,153.2619 0.23209152,153.2697 0.18748967,153.2776 0.1427581,153.2855 0.080477037,153.2933 0.16989176,153.3012 0.22328709,153.3090 0.26784545,153.3169 0.34822717,153.3248 0.37492666,153.3326 0.22304091,153.3405 0.16963604,153.3484 0.25899187,153.3562 0.24093668,153.3641 0.1070566,153.3720 0.10722844,153.3798 0.13411753,153.3877 0.26792666,153.3955 0.30346122,153.4034 0.21413612,153.4113 0.053461853,153.4191 0.062577143,153.4270 0.16078563,153.4349 0.18745056,153.4427 0.11605077,153.4506 0.1341612,153.4585 0.33041468,153.4663 0.24086335,153.4742 0.16066125,153.4821 0.20550667,153.4899 0.339367,153.4978 0.24982829,153.5057 0.080197029,153.5136 0.026808182,153.5214 0.053687721,153.5293 0.13409756,153.5372 0.33053789,153.5450 0.40176845,153.5529 0.39272234,153.5608 0.41064262,153.5686 0.50909007,153.5765 0.80385917,153.5844 0.83029222,153.5922 0.65150499,153.6001 0.3747327,153.6080 0.089234121,153.6159 0.15192457,153.6237 0.2411003,153.6316 0.2588537,153.6395 0.21426167,153.6473 0.26789942,153.6552 0.24998656,153.6631 0.18746781,153.6710 0.1517051,153.6788 0.053523239,153.6867 0.035730518,153.6946 0.080407321,153.7025 0.11605512,153.7103 0.02671719,153.7182 -6.9211495e-007,153.7261 0.035735816,153.7339 0.098452516,153.7418 0.44660899,153.7497 0.65163851,153.7576 0.54467809,153.7654 0.67854357,153.7733 0.3124103,153.7812 0.25004888,153.7891 0.16956083,153.7969 0.089153454,153.8048 0.026894448,153.8127 0.15202783,153.8206 0.30369595,153.8285 0.36603281,153.8363 0.33016282,153.8442 0.29468799,153.8521 0.33032373,153.8600 0.1515312,153.8678 0.089428023,153.8757 0.43771455,153.8836 0.52681291,153.8915 0.48210171,153.8994 0.26763505,153.9072 0.16086586,153.9151 0.40204433,153.9230 0.49089077,153.9309 0.29440433,153.9387 0.14292637,153.9466 0.29483861,153.9545 0.26771981,153.9624 0.19625105,153.9703 0.31248543,153.9781 0.3304593,153.9860 0.43784818,153.9939 0.99139655,154.0018 1.3479261,154.0097 0.75849158,154.0175 0.31261086,154.0254 0.38431165,154.0333 0.66108471,154.0412 0.90202045,154.0491 1.9044422,154.0570 7.2682152,154.0648 19.031223,154.0727 29.988903,154.0806 31.980547,154.0885 29.86529,154.0964 29.249971,154.1043 25.965023,154.1121 16.632755,154.1200 13.16466,154.1279 23.577913,154.1358 36.498089,154.1437 33.684502,154.1516 17.706722,154.1594 6.0022898,154.1673 3.1594472,154.1752 2.1417689,154.1831 1.2492397,154.1910 0.57997859,154.1989 0.41078916,154.2068 0.41976461,154.2146 0.54473549,154.2225 0.48199466,154.2304 0.36590773,154.2383 0.35718653,154.2462 0.5804531,154.2541 0.54444373,154.2620 0.19614609,154.2699 0.1070869,154.2777 0.089290224,154.2856 0.169912,154.2935 0.46457937,154.3014 0.40158227,154.3093 0.19619939,154.3172 0.13399537,154.3251 0.19646843,154.3330 0.14279355,154.3409 0.11601134,154.3487 0.080249153,154.3566 0.017865136,154.3645 0.089455195,154.3724 0.22322334,154.3803 0.13377371,154.3882 0.026740318,154.3961 0.044705003,154.4040 0.12501547,154.4119 0.10714592,154.4198 0.080406778,154.4277 0.098180912,154.4355 0.11600814,154.4434 0.053534232,154.4513 0.026775213,154.4592 0.06250985,154.4671 0.16974361,154.4750 0.21442178,154.4829 0.25005704,154.4908 0.24099098,154.4987 0.11592036,154.5066 0.02671662,154.5145 -2.4727606e-005,154.5224 0.0089890528,154.5303 0.089353777,154.5382 0.098172612,154.5461 0.053650431,154.5540 0.14297369,154.5618 0.16956668,154.5697 0.19640683,154.5776 0.34850094,154.5855 0.75932741,154.5934 1.1160872,154.6013 0.8479206,154.6092 0.41947117,154.6171 0.21412811,154.6250 0.12487597,154.6329 0.12509641,154.6408 0.14282486,154.6487 0.089153633,154.6566 0.15178214,154.6645 0.13391164,154.6724 0.09833239,154.6803 0.25023672,154.6882 0.33919913,154.6961 0.28564429,154.7040 0.33939958,154.7119 0.33041111,154.7198 0.34811637,154.7277 0.18724766,154.7356 -6.0671031e-005,154.7435 0.0089279823,154.7514 6.2941333e-005,154.7593 0.11618549,154.7672 0.16963334,154.7751 0.14279863,154.7830 0.08035551,154.7909 0.15180148,154.7988 0.19651093,154.8067 0.25913221,154.8146 0.28557554,154.8225 0.12477295,154.8304 0.053550102,154.8383 0.080428429,154.8462 0.26811972,154.8541 0.47347596,154.8620 0.48205236,154.8699 0.28562137,154.8778 0.28568542,154.8857 0.27661398,154.8936 0.1963518,154.9015 0.11597476,154.9094 0.017804788,154.9173 0.035789434,154.9252 0.27697474,154.9331 0.61612731,154.9411 0.52669454,154.9490 0.28575799,154.9569 0.2500928,154.9648 0.36605635,154.9727 0.5268237,154.9806 0.58938557,154.9885 0.52675545,154.9964 0.4464789,155.0043 0.5269658,155.0122 0.634,155.0201 0.62512976,155.0280 0.96500361,155.0359 2.6913466,155.0438 8.1480055,155.0517 12.467581,155.0597 14.607405,155.0676 13.86699,155.0755 16.772673,155.0834 20.189693,155.0913 19.173416,155.0992 13.744596,155.1071 12.870387,155.1150 21.662699,155.1229 32.283054,155.1308 34.959389,155.1387 26.194752,155.1467 15.161194,155.1546 7.5942831,155.1625 5.186986,155.1704 4.552382,155.1783 2.8910272,155.1862 1.5436404,155.1941 0.58878595,155.2020 0.32162866,155.2099 0.41981053,155.2179 0.4195314,155.2258 0.25870225,155.2337 0.089180715,155.2416 0.026774075,155.2495 0.035713311,155.2574 0.08048825,155.2653 0.23216179,155.2732 0.20533717,155.2812 0.35719875,155.2891 0.26776654,155.2970 0.16959064,155.3049 0.080356523,155.3128 0.053594016,155.3207 0.080395199,155.3286 0.12506846,155.3366 0.20535649,155.3445 0.1963928,155.3524 0.17852084,155.3603 0.12500224,155.3682 0.18756522,155.3761 0.21423797,155.3841 0.20548235,155.3920 0.37523031,155.3999 0.44637647,155.4078 0.32121155,155.4157 0.14267652,155.4236 0.0088763442,155.4316 6.3081911e-006,155.4395 0.0089659225,155.4474 0.053567272,155.4553 0.080488339,155.4632 0.25905931,155.4711 0.23210086,155.4791 0.15173125,155.4870 0.10704291,155.4949 0.062532529,155.5028 0.14302523,155.5107 0.32149059,155.5187 0.34815916,155.5266 0.34823912,155.5345 0.49125084,155.5424 0.56239307,155.5503 0.24981378,155.5583 0.30388004,155.5662 0.59849662,155.5741 0.66067046,155.5820 0.58055514,155.5899 0.75008154,155.5979 0.56207752,155.6058 0.33884701,155.6137 0.071258329,155.6216 0.08050067,155.6296 0.24115041,155.6375 0.24101482,155.6454 0.15166353,155.6533 -7.2021059e-005,155.6612 2.7158874e-005,155.6692 0.14300177,155.6771 0.38406157,155.6850 0.37495223,155.6929 0.22319555,155.7009 0.16954175,155.7088 0.080374181,155.7167 0.35741609,155.7246 0.65181577,155.7326 0.49081776,155.7405 0.16955374,155.7484 0.15184405,155.7563 0.23218772,155.7643 0.32157978,155.7722 0.50013959,155.7801 0.8034175,155.7880 0.49993715,155.7960 0.357254,155.8039 0.30351427,155.8118 0.28562993,155.8198 0.2409679,155.8277 0.12490056,155.8356 0.053555071,155.8435 0.053593725,155.8515 0.053592194,155.8594 0.23226486,155.8673 0.3572087,155.8752 0.29469529,155.8832 0.411026,155.8911 0.70556748,155.8990 0.74980307,155.9070 0.58897203,155.9149 0.35701647,155.9228 0.16951287,155.9308 0.02686145,155.9387 0.16980359,155.9466 0.30346137,155.9545 0.26772168,155.9625 0.14279158,155.9704 2.2979493e-005,155.9783 0.035750084,155.9863 0.08933755,155.9942 0.15191038,156.0021 0.36636823,156.0101 0.91104919,156.0180 1.2230232,156.0259 0.59785658,156.0339 0.40209121,156.0418 1.2777803,156.0497 2.4829526,156.0577 2.92047,156.0656 3.9844704,156.0735 6.5291333,156.0815 9.4310303,156.0894 12.914142,156.0973 17.733315,156.1053 33.845749,156.1132 58.616264,156.1211 63.713314,156.1291 46.104988,156.1370 48.148373,156.1449 125.99352,156.1529 195.96275,156.1608 168.56071,156.1688 78.714706,156.1767 26.156311,156.1846 19.957199,156.1926 19.836107,156.2005 13.975195,156.2084 6.8066602,156.2164 2.6755579,156.2243 1.320263,156.2323 0.78537738,156.2402 0.52716321,156.2481 0.79492944,156.2561 0.60671484,156.2640 0.39247301,156.2719 0.28553006,156.2799 0.23219976,156.2878 0.3306556,156.2958 0.82157314,156.3037 0.67829734,156.3116 0.22301681,156.3196 0.15172911,156.3275 0.14280282,156.3355 0.089220844,156.3434 0.035709884,156.3513 0.0714949,156.3593 0.1340154,156.3672 0.23212945,156.3752 0.28581554,156.3831 0.45577899,156.3910 0.65197068,156.3990 0.68736559,156.4069 0.5711832,156.4149 0.24072118,156.4228 0.080302551,156.4308 0.13399963,156.4387 0.13392346,156.4466 0.2501125,156.4546 0.27673188,156.4625 0.14277679,156.4705 0.25897253,156.4784 0.32140827,156.4864 0.22315942,156.4943 0.10711399,156.5023 0.13402431,156.5102 0.16962282,156.5181 0.13389111,156.5261 0.25020078,156.5340 0.41077548,156.5420 0.32131928,156.5499 0.26784211,156.5579 0.29464823,156.5658 0.32144538,156.5738 0.44670072,156.5817 0.85754281,156.5897 1.0444925,156.5976 0.6066491,156.6056 0.37477452,156.6135 0.35714123,156.6214 0.39313534,156.6294 0.56260395,156.6373 0.36584201,156.6453 0.16054688,156.6532 0.080501087,156.6612 0.30384365,156.6691 0.44650835,156.6771 0.58054364,156.6850 0.66067654,156.6930 0.45506901,156.7009 0.2767601,156.7089 0.28567845,156.7168 0.20519149,156.7248 0.17857604,156.7327 0.20531273,156.7407 0.098147288,156.7486 0.19658159,156.7566 0.37506732,156.7645 0.34816244,156.7725 0.26797912,156.7804 0.31266025,156.7884 0.23180003,156.7963 0.089295484,156.8043 0.35747859,156.8123 0.31217554,156.8202 0.053383909,156.8282 0.11617375,156.8361 0.18755881,156.8441 0.36621261,156.8520 0.46458834,156.8600 0.66072118,156.8679 0.40141559,156.8759 0.2054296,156.8838 0.52721089,156.8918 0.76786512,156.8997 0.5530647,156.9077 0.12480079,156.9157 0.15191571,156.9236 0.33950976,156.9316 0.66107112,156.9395 1.0454067,156.9475 1.6434605,156.9554 1.8387721,156.9634 1.3388422,156.9713 1.7066377,156.9793 4.7730341,156.9873 13.112058,156.9952 26.484282,157.0032 29.137772,157.0111 19.773457,157.0191 10.154596,157.0270 9.3525343,157.0350 16.070576,157.0430 27.041515,157.0509 50.597134,157.0589 118.50175,157.0668 355.61856,157.0748 671.47546,157.0828 911.75885,157.0907 1357.001,157.0987 1657.6134,157.1066 1326.2473,157.1146 626.72992,157.1226 200.66174,157.1305 106.23569,157.1385 81.082581,157.1464 63.560143,157.1544 54.472805,157.1624 38.026024,157.1703 20.037506,157.1783 10.297783,157.1862 8.0438681,157.1942 6.150352,157.2022 3.8816123,157.2101 2.1857417,157.2181 1.0890788,157.2261 1.0267236,157.2340 0.58016437,157.2420 0.9914304,157.2500 1.357452,157.2579 1.6070673,157.2659 1.1154718,157.2738 0.53552389,157.2818 0.80377311,157.2898 0.67839366,157.2977 0.35720536,157.3057 0.80373091,157.3137 0.8033393,157.3216 0.62506866,157.3296 0.59824812,157.3376 0.46399218,157.3455 0.4822444,157.3535 0.86631209,157.3615 0.73201698,157.3694 0.55349261,157.3774 0.66080803,157.3854 0.8397029,157.3933 0.81269181,157.4013 0.75864732,157.4093 0.61567628,157.4172 0.38383576,157.4252 0.38412651,157.4332 0.50895524,157.4411 0.58026731,157.4491 0.49989748,157.4571 0.41964564,157.4650 0.44632155,157.4730 0.33022684,157.4810 0.30365491,157.4890 0.3391948,157.4969 0.21439494,157.5049 0.42897728,157.5129 0.57134163,157.5208 0.32112613,157.5288 0.22314037,157.5368 0.37507939,157.5447 0.79491198,157.5527 1.0180585,157.5607 0.84826583,157.5687 0.77649552,157.5766 0.46405682,157.5846 0.40172163,157.5926 0.33057722,157.6006 0.60721338,157.6085 0.32998726,157.6165 0.20528753,157.6245 0.2411727,157.6324 0.39314356,157.6404 0.75915354,157.6484 0.77671367,157.6564 0.56211793,157.6643 0.10685228,157.6723 0.044717688,157.6803 0.19651751,157.6883 0.21419337,157.6962 0.1429372,157.7042 0.2860243,157.7122 0.54470605,157.7202 0.4998107,157.7281 0.28557688,157.7361 0.20547916,157.7441 0.35709429,157.7521 0.15155403,157.7600 0.10720468,157.7680 0.25017583,157.7760 0.35731792,157.7840 0.46440592,157.7920 0.56244695,157.7999 0.52657914,157.8079 0.2675702,157.8159 0.080544792,157.8239 0.4202821,157.8318 0.82155353,157.8398 0.77639538,157.8478 0.48192197,157.8558 0.37509361,157.8638 0.47332555,157.8717 0.50891316,157.8797 0.47327882,157.8877 0.41938239,157.8957 0.12466563,157.9037 0.053541865,157.9116 0.026841143,157.9196 0.16089424,157.9276 0.25891167,157.9356 0.24999586,157.9436 0.33044258,157.9515 0.28567415,157.9595 0.25902858,157.9675 0.43779954,157.9755 0.51801783,157.9835 0.63402128,157.9914 0.98317707,157.9994 2.2064574,158.0074 2.5171666,158.0154 1.5436581,158.0234 0.91031981,158.0314 0.89330018,158.0393 1.885026,158.0473 2.6970313,158.0553 4.2900195,158.0633 14.054549,158.0713 40.658619,158.0793 70.899986,158.0873 92.389725,158.0952 126.15834,158.1032 151.29251,158.1112 132.40918,158.1192 91.496391,158.1272 81.394119,158.1352 82.12513,158.1432 61.382576,158.1511 43.78492,158.1591 82.573532,158.1671 132.68596,158.1751 122.1183,158.1831 62.817139,158.1911 19.440207,158.1991 8.1039305,158.2070 5.7129951,158.2150 4.5428543,158.2230 2.6051006,158.2310 1.508176,158.2390 1.0533997,158.2470 0.95521349,158.2550 0.63378316,158.2630 0.50906408,158.2710 0.54450727,158.2789 0.32114583,158.2869 0.16069408,158.2949 0.24126272,158.3029 0.41080311,158.3109 0.33013195,158.3189 0.11585359,158.3269 0.044657439,158.3349 0.080365576,158.3429 0.1072919,158.3509 0.40205878,158.3589 0.48218581,158.3668 0.50880831,158.3748 0.3928794,158.3828 0.49131778,158.3908 0.63404387,158.3988 0.66952074,158.4068 0.499764,158.4148 0.2497019,158.4228 0.10718732,158.4308 0.34836999,158.4388 0.3571887,158.4468 0.35720292,158.4548 0.26767832,158.4628 0.14269988,158.4708 0.089250445,158.4788 0.080346383,158.4868 0.11612777,158.4947 0.16963796,158.5027 0.11601678,158.5107 0.16971767,158.5187 0.29465112,158.5267 0.22311604,158.5347 0.125218,158.5427 0.21430397,158.5507 0.089013718,158.5587 0.035751827,158.5667 0.16970813,158.5747 0.25004449,158.5827 0.29481697,158.5907 0.52731681,158.5987 0.85738242,158.6067 0.65129215,158.6147 0.25842187,158.6227 0.053564269,158.6307 0.29501432,158.6387 0.40179211,158.6467 0.25865969,158.6547 0.27678204,158.6627 0.38429984,158.6707 0.66110975,158.6787 0.82153493,158.6867 0.83892822,158.6947 0.43695357,158.7027 0.1696917,158.7107 0.2502223,158.7187 0.28560558,158.7267 0.29458657,158.7347 0.42870623,158.7427 0.46427134,158.7507 0.27674791,158.7587 0.33037707,158.7667 0.28556541,158.7747 0.10696228,158.7827 0.0088648833,158.7907 2.9869334e-005,158.7987 0.053727593,158.8067 0.15186752,158.8147 0.13378602,158.8227 0.080300666,158.8307 0.13417822,158.8387 0.33053192,158.8467 0.34807777,158.8547 0.22308548,158.8627 0.15167876,158.8707 0.089314409,158.8787 0.15188594,158.8868 0.16059808,158.8948 0.13411193,158.9028 0.35734218,158.9108 0.34804222,158.9188 0.33038881,158.9268 0.41989508,158.9348 0.46426746,158.9428 0.8760342,158.9508 3.3070266,158.9588 6.6369367,158.9668 7.4095411,158.9748 5.1409507,158.9828 5.9409308,158.9908 10.942877,158.9988 13.374261,159.0068 8.8953009,159.0149 3.5223508,159.0229 1.6866865,159.0309 1.08841,159.0389 1.2797302,159.0469 6.6781373,159.0549 13.809682,159.0629 16.921398,159.0709 18.92277,159.0789 22.430149,159.0869 22.731701,159.0950 23.313124,159.1030 23.256281,159.1110 19.718487,159.1190 17.929094,159.1270 21.442646,159.1350 23.472521,159.1430 17.187241,159.1510 7.8768125,159.1590 6.9127846,159.1671 10.941034,159.1751 11.050494,159.1831 6.0128808,159.1911 2.4619486,159.1991 0.82955986,159.2071 0.43762937,159.2151 0.59848255,159.2231 0.63371074,159.2312 0.32147044,159.2392 0.48249725,159.2472 0.46402353,159.2552 0.29417211,159.2632 0.10691464,159.2712 0.10725956,159.2792 0.30379874,159.2873 0.41965911,159.2953 0.33920461,159.3033 0.25879607,159.3113 0.089134343,159.3193 0.0089531047,159.3273 0.089372195,159.3354 0.19649568,159.3434 0.25898772,159.3514 0.24101166,159.3594 0.15166961,159.3674 0.10721204,159.3754 0.20548496,159.3835 0.33932778,159.3915 0.50003606,159.3995 0.38394743,159.4075 0.21418837,159.4155 0.1069828,159.4235 0.053515486,159.4316 0.05357587,159.4396 0.10721117,159.4476 0.24123614,159.4556 0.50915468,159.4636 0.66946787,159.4717 0.29434654,159.4797 0.1160835,159.4877 0.062638484,159.4957 0.16975701,159.5037 0.16959868,159.5118 0.16074197,159.5198 0.20531467,159.5278 0.1248159,159.5358 0.0088267103,159.5438 0.00011230359,159.5519 0.089490116,159.5599 0.18761007,159.5679 0.24099962,159.5759 0.26790068,159.5840 0.34828371,159.5920 0.25879115,159.6000 0.10694643,159.6080 0.035665669,159.6160 0.09826275,159.6241 0.089300103,159.6321 0.14303182,159.6401 0.24996524,159.6481 0.16062234,159.6562 0.2500897,159.6642 0.27668771,159.6722 0.15166163,159.6802 0.080403253,159.6883 0.11620157,159.6963 0.18750092,159.7043 0.13387348,159.7123 0.18761356,159.7204 0.30360037,159.7284 0.27671978,159.7364 0.20523992,159.7444 0.053475522,159.7525 0.053625293,159.7605 0.19660476,159.7685 0.2501618,159.7766 0.27686593,159.7846 0.25874636,159.7926 0.13381569,159.8006 0.16964576,159.8087 0.12490326,159.8167 0.12502934,159.8247 0.23219414,159.8328 0.46456981,159.8408 0.79472655,159.8488 0.59799665,159.8568 0.45522612,159.8649 0.45526722,159.8729 0.48227033,159.8809 0.54485041,159.8890 0.43741921,159.8970 0.22301543,159.9050 0.19636586,159.9131 0.1877009,159.9211 0.31255409,159.9291 0.24981101,159.9371 0.20532656,159.9452 0.23216727,159.9532 0.28577709,159.9612 0.42860365,159.9693 0.44634742,159.9773 0.33932063,159.9853 0.68816894,159.9934 1.5185062,160.0014 1.5354487,160.0094 0.98162657,160.0175 0.74992377,160.0255 0.85717499,160.0335 0.86627877,160.0416 1.3132827,160.0496 1.7593523,160.0576 1.58872,160.0657 1.4551069,160.0737 1.9109318,160.0817 1.7323704,160.0898 2.2073305,160.0978 4.8787198,160.1059 8.9950008,160.1139 11.876528,160.1219 11.614176,160.1300 9.0064268,160.1380 7.9810171,160.1460 7.5792742,160.1541 5.4524541,160.1621 2.2568264,160.1701 1.4286705,160.1782 1.2676297,160.1862 0.58870983,160.1943 0.43737048,160.2023 0.31221542,160.2103 0.089246504,160.2184 0.29485703,160.2264 0.63390028,160.2344 0.57131863,160.2425 0.33921218,160.2505 0.16078438,160.2586 0.16963892,160.2666 0.10706205,160.2746 0.14290981,160.2827 0.20543559,160.2907 0.29477516,160.2988 0.30347949,160.3068 0.14264518,160.3148 0.098246701,160.3229 0.23230135,160.3309 0.36615831,160.3390 0.34811634,160.3470 0.33920997,160.3551 0.39288494,160.3631 0.32141668,160.3711 0.33041671,160.3792 0.60723013,160.3872 0.56232709,160.3953 0.21428005,160.4033 0.31267694,160.4114 0.34826663,160.4194 0.30352226,160.4274 0.19635585,160.4355 0.32145792,160.4435 0.38397697,160.4516 0.39287788,160.4596 0.36595961,160.4677 0.2409614,160.4757 0.24115272,160.4838 0.33043987,160.4918 0.33938751,160.4998 0.34837607,160.5079 0.33027339,160.5159 0.22302678,160.5240 0.1337655,160.5320 0.080315724,160.5401 0.16970432,160.5481 0.16962166,160.5562 0.080292486,160.5642 0.026727069,160.5723 0.0267717,160.5803 0.0089077475,160.5884 0.017954197,160.5964 0.19661309,160.6045 0.267822,160.6125 0.15169406,160.6206 0.098117113,160.6286 -4.0899613e-005,160.6366 0.080444209,160.6447 0.16080217,160.6527 0.21440913,160.6608 0.29472706,160.6688 0.30345124,160.6769 0.14273518,160.6849 0.21449479,160.6930 0.52705252,160.7010 0.6068821,160.7091 0.21396436,160.7171 0.044626176,160.7252 0.026831308,160.7333 0.1340178,160.7413 0.19644208,160.7494 0.19642648,160.7574 0.16070235,160.7655 0.11596987,160.7735 -7.7333963e-005,160.7816 3.6165879e-005,160.7896 0.026805386,160.7977 0.026757667,160.8057 5.5159808e-006,160.8138 0.035738058,160.8218 0.026751589,160.8299 0.017932495,160.8379 0.11611058,160.8460 0.089225926,160.8540 0.13398825,160.8621 0.28574035,160.8702 0.214342,160.8782 0.19649674,160.8863 0.2320925,160.8943 0.24103495,160.9024 0.25894886,160.9104 0.31262374,160.9185 0.42882892,160.9265 0.52699035,160.9346 0.67853022,160.9427 1.7162151,160.9507 4.1633134,160.9588 5.2412214,160.9668 4.1406183,160.9749 1.9369287,160.9829 3.4228396,160.9910 9.035409,160.9991 17.552479,161.0071 19.443417,161.0152 13.053705,161.0232 5.8862939,161.0313 2.2211931,161.0394 1.5176073,161.0474 1.2231141,161.0555 2.6733391,161.0635 9.4019146,161.0716 17.388821,161.0797 17.280472,161.0877 10.958724,161.0958 11.016298,161.1038 23.666956,161.1119 32.609241,161.1200 25.667225,161.1280 14.133566,161.1361 9.4978495,161.1441 9.8920517,161.1522 8.0501575,161.1603 4.5151958,161.1683 2.6502087,161.1764 1.4988111,161.1844 0.99075973,161.1925 0.68760318,161.2006 0.6252389,161.2086 0.59824097,161.2167 0.41925022,161.2248 0.053305,161.2328 0.0089741629,161.2409 0.026800305,161.2490 0.1160595,161.2570 0.15187554,161.2651 0.27706757,161.2732 0.40208015,161.2812 0.45513836,161.2893 0.1425014,161.2973 0.080330975,161.3054 0.053585704,161.3135 0.098327085,161.3215 0.14283641,161.3296 0.21437283,161.3377 0.33930609,161.3457 0.18728019,161.3538 0.089281812,161.3619 0.14289436,161.3699 0.080305628,161.3780 0.053524382,161.3861 0.053636752,161.3941 0.16078459,161.4022 0.14280683,161.4103 0.062435724,161.4184 0.026782895,161.4264 0.089384958,161.4345 0.16966066,161.4426 0.17865327,161.4506 0.33048278,161.4587 0.40183839,161.4668 0.39281204,161.4748 0.24995574,161.4829 0.24106063,161.4910 0.23217669,161.4991 0.29462174,161.5071 0.23208813,161.5152 0.24117362,161.5233 0.23210205,161.5313 0.14261757,161.5394 0.008834606,161.5475 0.098452307,161.5555 0.33946738,161.5636 0.48229107,161.5717 0.68756682,161.5798 0.70526791,161.5878 0.54449636,161.5959 0.26764387,161.6040 0.12488633,161.6121 0.080306172,161.6201 0.06255696,161.6282 0.17892078,161.6363 0.59870929,161.6444 0.84839565,161.6524 0.70489639,161.6605 0.23165837,161.6686 0.080284871,161.6767 0.08926674,161.6847 0.053531703,161.6928 0.13430497,161.7009 0.6344074,161.7090 0.80350721,161.7170 0.55315942,161.7251 0.20507459,161.7332 0.11610848,161.7413 0.14290829,161.7493 0.14281145,161.7574 0.10706586,161.7655 0.053494245,161.7736 0.026950333,161.7816 0.20568469,161.7897 0.3034853,161.7978 0.16040318,161.8059 0.089470215,161.8140 0.33055568,161.8220 0.33021098,161.8301 0.27672952,161.8382 0.34824696,161.8463 0.40171239,161.8544 0.23206447,161.8624 0.21426114,161.8705 0.15178092,161.8786 0.19647667,161.8867 0.25889558,161.8948 0.20528488,161.9028 0.098227687,161.9109 0.16972803,161.9190 0.21437095,161.9271 0.19634399,161.9352 0.080211557,161.9432 0.044651423,161.9513 0.35773948,161.9594 0.9736684,161.9675 0.93716419,161.9756 0.4459177,161.9837 0.17864719,161.9917 0.50023377,161.9998 0.50008243,162.0079 0.76821053,162.0160 0.94638002,162.0241 0.74067104,162.0322 0.4641673,162.0402 0.47331047,162.0483 0.4731102,162.0564 0.70622057,162.0645 1.9667321,162.0726 4.4226356,162.0807 7.4857101,162.0887 10.484781,162.0968 11.884942,162.1049 12.999713,162.1130 12.497369,162.1211 10.650622,162.1292 13.803827,162.1373 25.154905,162.1453 29.961138,162.1534 19.824366,162.1615 6.8919487,162.1696 2.3376088,162.1777 1.7136561,162.1858 0.96379191,162.1939 0.88403082,162.2020 0.66953999,162.2100 0.55343384,162.2181 0.3212572,162.2262 0.035614379,162.2343 1.1324902e-005,162.2424 0.05364963,162.2505 0.22329143,162.2586 0.21433331,162.2667 0.17855273,162.2748 0.10700947,162.2828 0.062475484,162.2909 0.17858841,162.2990 0.27690279,162.3071 0.28581196,162.3152 0.2142206,162.3233 0.16068123,162.3314 0.10707576,162.3395 0.026689753,162.3476 0.0089943232,162.3557 0.15194689,162.3638 0.25000679,162.3719 0.18740217,162.3799 0.089222953,162.3880 0.089359403,162.3961 0.13388561,162.4042 0.026700912,162.4123 0.080391474,162.4204 0.20540039,162.4285 0.25898492,162.4366 0.16070338,162.4447 0.14292791,162.4528 0.30386594,162.4609 0.41980711,162.4690 0.39266181,162.4771 0.3748664,162.4852 0.33029464,162.4933 0.17836869,162.5014 0.0088370759,162.5095 7.3200581e-006,162.5175 3.2146982e-005,162.5256 0.080441378,162.5337 0.13392459,162.5418 0.1160978,162.5499 0.16959158,162.5580 0.14290358,162.5661 0.51806432,162.5742 0.75032371,162.5823 1.3130538,162.5904 1.9467784,162.5985 2.1430285,162.6066 2.0088756,162.6147 1.5799271,162.6228 1.2230824,162.6309 1.1873519,162.6390 0.7851944,162.6471 0.20498307,162.6552 0.026738925,162.6633 0.16974318,162.6714 0.28567207,162.6795 0.22316751,162.6876 0.080387242,162.6957 0.08032871,162.7038 -7.5465847e-005,162.7119 0.053792279,162.7200 0.32187703,162.7281 0.55360264,162.7362 0.37459451,162.7443 0.12480604,162.7524 0.11607562,162.7605 0.10717659,162.7686 0.1161085,162.7767 0.10706867,162.7848 0.11607112,162.7929 0.15183483,162.8010 0.11600269,162.8091 0.026761858,162.8172 0.10728188,162.8253 0.19645016,162.8334 0.098076217,162.8416 0.044597656,162.8497 0.080432691,162.8578 0.14294831,162.8659 0.1339062,162.8740 0.062375497,162.8821 -6.7685137e-006,162.8902 0.080415644,162.8983 0.14284471,162.9064 0.18765073,162.9145 0.36639926,162.9226 0.55355603,162.9307 0.34784022,162.9388 0.19689849,162.9469 1.1981038,162.9550 2.7332237,162.9631 2.9368417,162.9712 1.8465871,162.9794 0.65128917,162.9875 1.3057958,162.9956 3.6562402,163.0037 6.333076,163.0118 6.2384524,163.0199 3.4242165,163.0280 1.5608798,163.0361 1.4296707,163.0442 3.2796102,163.0523 5.699029,163.0604 6.5259547,163.0685 6.5835767,163.0767 17.079208,163.0848 34.371159,163.0929 37.127628,163.1010 24.841442,163.1091 12.29371,163.1172 7.318222,163.1253 6.8305354,163.1334 7.4041243,163.1415 8.7418184,163.1497 7.9714961,163.1578 6.9262476,163.1659 4.5245752,163.1740 2.301929,163.1821 0.55250996,163.1902 0.19638208,163.1983 0.25017259,163.2064 0.28558996,163.2146 0.24094795,163.2227 0.33925578,163.2308 0.22324193,163.2389 0.16079792,163.2470 0.11599914,163.2551 0.10717472,163.2632 0.25006816,163.2714 0.38404101,163.2795 0.54490358,163.2876 0.57140177,163.2957 0.45507941,163.3038 0.37486196,163.3119 0.24996804,163.3200 0.15181632,163.3282 0.16061792,163.3363 0.035624668,163.3444 0.053673331,163.3525 0.20539393,163.3606 0.24104142,163.3687 0.19647236,163.3769 0.18750301,163.3850 0.14277425,163.3931 0.062456686,163.4012 0.026749637,163.4093 -9.1558513e-006,163.4175 0.026814323,163.4256 0.053763568,163.4337 0.18766728,163.4418 0.19643509,163.4499 0.18739535,163.4580 0.12477507,163.4662 0.12496763,163.4743 0.21429583,163.4824 0.19663218,163.4905 0.33062482,163.4986 0.33910418,163.5068 0.13367848,163.5149 0.035641421,163.5230 -2.5976085e-005,163.5311 4.3347314e-005,163.5393 0.053664576,163.5474 0.089256659,163.5555 0.026686607,163.5636 3.8669157e-005,163.5717 0.14309189,163.5799 0.40216509,163.5880 0.5982846,163.5961 0.49127886,163.6042 0.67875546,163.6124 0.66930801,163.6205 0.5089159,163.6286 0.46437648,163.6367 0.37471023,163.6448 0.21397783,163.6530 0.23219241,163.6611 0.39288798,163.6692 0.33934024,163.6773 0.37498966,163.6855 0.21413957,163.6936 0.19639289,163.7017 0.16977076,163.7098 0.35730729,163.7180 0.33903828,163.7261 0.12498598,163.7342 0.22335424,163.7424 0.22306107,163.7505 0.22321007,163.7586 0.33048517,163.7667 0.33025494,163.7749 0.13373303,163.7830 0.035735752,163.7911 0.080357924,163.7992 0.02672253,163.8074 0.035814736,163.8155 0.21453595,163.8236 0.4824312,163.8318 0.59804189,163.8399 0.23178364,163.8480 0.15184058,163.8561 0.34837037,163.8643 0.3571153,163.8724 0.16947296,163.8805 0.053481758,163.8887 0.053559236,163.8968 0.0267784,163.9049 0.053610057,163.9131 0.13398018,163.9212 0.16078769,163.9293 0.18742387,163.9374 0.035633121,163.9456 0.07160046,163.9537 0.21453257,163.9618 0.3126165,163.9700 0.35716853,163.9781 0.3390314,163.9862 0.080008082,163.9944 0.035972655,164.0025 0.518848,164.0106 1.241462,164.0188 1.1153073,164.0269 0.67830831,164.0350 0.82184172,164.0432 1.0537168,164.0513 1.187294,164.0594 1.3841139,164.0676 2.1083963,164.0757 4.5221968,164.0838 10.424993,164.0920 14.178999,164.1001 13.545275,164.1082 17.376074,164.1164 28.429674,164.1245 32.30798,164.1327 23.274872,164.1408 14.497338,164.1489 15.843233,164.1571 19.124514,164.1652 15.144145,164.1733 7.3589783,164.1815 2.3188057,164.1896 1.2233431,164.1978 1.4462273,164.2059 0.74946183,164.2140 0.5803923,164.2222 0.56237286,164.2303 0.41952854,164.2384 0.30351752,164.2466 0.26768282,164.2547 0.14272256,164.2629 0.080392554,164.2710 0.1430739,164.2791 0.32153744,164.2873 0.27670345,164.2954 0.23216712,164.3036 0.27687028,164.3117 0.31229243,164.3198 0.11580604,164.3280 0.035813887,164.3361 0.0894702,164.3443 0.14286211,164.3524 0.098064125,164.3605 0.21432066,164.3687 0.39289337,164.3768 0.18743132,164.3850 0.12503406,164.3931 0.13388358,164.4013 0.098155029,164.4094 0.12502925,164.4175 0.10717116,164.4257 0.15193658,164.4338 0.32173204,164.4420 0.41946512,164.4501 0.13362645,164.4583 0.20552851,164.4664 0.36611256,164.4746 0.25898877,164.4827 0.40174839,164.4908 0.26761773,164.4990 0.10706692,164.5071 0.0089398259,164.5153 0.089423016,164.5234 0.30378631,164.5316 0.46423027,164.5397 0.24083717,164.5479 0.062471751,164.5560 0.053574316,164.5642 0.026741926,164.5723 -4.7702772e-005,164.5805 0.00012439872,164.5886 0.13417166,164.5967 0.2769962,164.6049 0.41076538,164.6130 0.48229012,164.6212 0.7233305,164.6293 0.588902,164.6375 0.26759592,164.6456 0.1429023,164.6538 0.16078079,164.6619 0.15163009,164.6701 0.044592507,164.6782 0.1519468,164.6864 0.17841341,164.6945 0.026661012,164.7027 0.05360033,164.7108 0.026760502,164.7190 0.053645138,164.7271 0.18767563,164.7353 0.26788291,164.7434 0.13381897,164.7516 0.18754457,164.7597 0.27686101,164.7679 0.19633362,164.7760 0.098131545,164.7842 0.089310549,164.7923 0.08940237,164.8005 0.14287066,164.8087 0.15175526,164.8168 0.32151097,164.8250 0.32137269,164.8331 0.20542301,164.8413 0.33058912,164.8494 0.41065043,164.8576 0.25865394,164.8657 0.15166534,164.8739 0.12499249,164.8820 0.080296531,164.8902 0.026801916,164.8983 0.15184662,164.9065 0.34833291,164.9147 0.43761754,164.9228 0.31233487,164.9310 0.089208625,164.9391 0.19681917,164.9473 0.65208298,164.9554 0.94633859,164.9636 0.97295493,164.9718 0.6340397,164.9799 0.66988909,164.9881 1.2876428,164.9962 4.1205187,165.0044 7.3324275,165.0125 6.9975824,165.0207 4.4617701,165.0289 3.0436585,165.0370 2.3654346,165.0452 2.5005472,165.0533 5.3904238,165.0615 14.001146,165.0697 21.702784,165.0778 27.597857,165.0860 53.248596,165.0941 138.61247,165.1023 213.2393,165.1105 191.25468,165.1186 99.700378,165.1268 36.379292,165.1349 16.982998,165.1431 12.74692,165.1513 10.390281,165.1594 8.3097105,165.1676 5.0773396,165.1757 2.882895,165.1839 2.3567276,165.1921 1.2575667,165.2002 0.40137097,165.2084 0.37505278,165.2166 0.15158057,165.2247 0.10712054,165.2329 0.044546042,165.2410 0.053751614,165.2492 0.25027481,165.2574 0.3571296,165.2655 0.35701808,165.2737 0.30350876,165.2819 0.26789385,165.2900 0.25886694,165.2982 0.15172735,165.3064 0.26789322,165.3145 0.26784149,165.3227 0.2588807,165.3309 0.21434279,165.3390 0.30360636,165.3472 0.31256673,165.3554 0.42905635,165.3635 0.61617464,165.3717 0.410207,165.3799 0.22294869,165.3880 0.15175121,165.3962 0.080464847,165.4044 0.22335532,165.4125 0.23206757,165.4207 0.23227274,165.4289 0.45555228,165.4370 0.46403387,165.4452 0.18734594,165.4534 0.33054182,165.4615 0.58042514,165.4697 0.47298837,165.4779 0.098078154,165.4860 0.17870316,165.4942 0.25920895,165.5024 0.33924356,165.5106 0.13359389,165.5187 0.026698211,165.5269 0.02676169,165.5351 0.080601089,165.5432 0.26814216,165.5514 0.30352446,165.5596 0.28550628,165.5677 0.19622946,165.5759 0.017738296,165.5841 0.30471849,165.5923 2.1451905,165.6004 4.0816541,165.6086 4.0968542,165.6168 2.0872765,165.6250 0.8742981,165.6331 0.45516512,165.6413 0.31250867,165.6495 0.30350405,165.6576 0.33016229,165.6658 0.13377105,165.6740 0.071513698,165.6822 0.16981556,165.6903 0.28580618,165.6985 0.4106831,165.7067 0.33014959,165.7149 0.080217369,165.7230 0.035819866,165.7312 0.11627255,165.7394 0.205394,165.7476 0.16949868,165.7558 0.14290293,165.7639 0.25896129,165.7721 0.17840186,165.7803 0.098159298,165.7885 0.10711791,165.7966 0.053545725,165.8048 0.053658515,165.8130 0.11616334,165.8212 0.14288363,165.8293 0.23223062,165.8375 0.33032581,165.8457 0.18733139,165.8539 0.16081908,165.8621 0.35748714,165.8702 0.44651511,165.8784 0.40152112,165.8866 0.39262018,165.8948 0.27672485,165.9030 0.1785315,165.9111 0.044606376,165.9193 0.035734389,165.9275 0.035707098,165.9357 0.02676676,165.9439 -2.8544599e-005,165.9520 5.8622016e-005,165.9602 0.10726807,165.9684 0.27704164,165.9766 0.57167679,165.9848 0.86621618,165.9929 1.4022542,166.0011 1.8931345,166.0093 1.5625446,166.0175 1.5893494,166.0257 1.5532572,166.0339 1.2228289,166.0420 0.93767518,166.0502 1.4115419,166.0584 2.6356018,166.0666 4.233108,166.0748 5.170445,166.0830 8.0140715,166.0911 17.488081,166.0993 33.130459,166.1075 38.497555,166.1157 33.993237,166.1239 54.622746,166.1321 113.02012,166.1403 132.67595,166.1484 86.353943,166.1566 32.431503,166.1648 10.803855,166.1730 8.0514383,166.1812 5.2011566,166.1894 2.8817611,166.1976 1.5259495,166.2058 1.0803155,166.2139 0.9018169,166.2221 0.80338228,166.2303 0.53546947,166.2385 0.44633082,166.2467 0.33019391,166.2549 0.12499993,166.2631 0.23230183,166.2713 0.31244436,166.2794 0.25886998,166.2876 0.25910777,166.2958 0.37508085,166.3040 0.25878167,166.3122 0.13368703,166.3204 0.053623609,166.3286 0.28607127,166.3368 0.58934212,166.3450 0.80344135,166.3532 0.54444939,166.3614 0.2231984,166.3695 0.25904325,166.3777 0.3927972,166.3859 0.30371767,166.3941 0.35724846,166.4023 0.28551319,166.4105 0.22325362,166.4187 0.32154435,166.4269 0.36597461,166.4351 0.3482869,166.4433 0.33015296,166.4515 0.062331524,166.4597 0.08948911,166.4679 0.16962872,166.4760 0.20523305,166.4842 0.17847908,166.4924 0.062502295,166.5006 0.08933007,166.5088 0.2323027,166.5170 0.37494367,166.5252 0.18752943,166.5334 0.25898579,166.5416 0.20541868,166.5498 0.41109174,166.5580 0.50001645,166.5662 0.42827621,166.5744 0.26774547,166.5826 0.27684125,166.5908 0.3749041,166.5990 0.34814805,166.6072 0.28572965,166.6154 0.28575876,166.6236 0.33921662,166.6318 0.2053766,166.6400 0.41096169,166.6482 0.63402689,166.6564 0.55343455,166.6646 0.24973702,166.6728 0.062363122,166.6810 0.026789622,166.6892 0.035719465,166.6974 0.053547088,166.7056 0.1250484,166.7138 0.23220158,166.7220 0.19642416,166.7302 0.080362104,166.7384 0.1340047,166.7466 0.24117999,166.7548 0.27671751,166.7630 0.14267859,166.7712 0.026713585,166.7794 -1.5807944e-005,166.7876 4.3965469e-005,166.7958 0.053636171,166.8040 0.062481433,166.8122 0.080398567,166.8204 0.16078234,166.8286 0.25907043,166.8368 0.49128357,166.8450 0.59819037,166.8532 0.40155295,166.8614 0.19638313,166.8696 0.28583553,166.8778 0.50904781,166.8860 0.56247336,166.8942 0.45515919,166.9024 0.28551874,166.9106 0.14281265,166.9188 0.053677361,166.9270 0.15186046,166.9352 0.27677482,166.9434 0.28581819,166.9516 0.52718586,166.9599 0.87502682,166.9681 0.99155813,166.9763 1.9477279,166.9845 2.8304811,166.9927 2.1330647,167.0009 1.2586142,167.0091 1.2411842,167.0173 1.3750172,167.0255 1.4111301,167.0337 3.2897422,167.0419 8.6579113,167.0501 12.430542,167.0583 12.714615,167.0665 16.912901,167.0748 32.339592,167.0830 43.038326,167.0912 35.886749,167.0994 22.408863,167.1076 19.198837,167.1158 23.218182,167.1240 25.098707,167.1322 25.258238,167.1404 23.102652,167.1486 17.456696,167.1569 11.932488,167.1651 8.1841707,167.1733 4.469522,167.1815 1.399968,167.1897 0.41922709,167.1979 0.15158951,167.2061 0.0088633923,167.2143 0.026852895,167.2225 0.062486459,167.2308 0.11628415,167.2390 0.50909501,167.2472 0.46403304,167.2554 0.16055945,167.2636 0.053549644,167.2718 0.062605068,167.2800 0.20546155,167.2883 0.22321643,167.2965 0.22332542,167.3047 0.22332117,167.3129 0.23196055,167.3211 0.1159723,167.3293 0.20551457,167.3375 0.21421278,167.3458 0.11595126,167.3540 0.09828607,167.3622 0.18747267,167.3704 0.17865284,167.3786 0.27687442,167.3868 0.16951625,167.3951 0.14275719,167.4033 0.089202575,167.4115 0.017873883,167.4197 0.12518761,167.4279 0.3573764,167.4361 0.47329742,167.4444 0.41090152,167.4526 0.52693737,167.4608 0.51746553,167.4690 0.21386693,167.4772 0.026737409,167.4854 0.12509584,167.4937 0.35748369,167.5019 0.67883348,167.5101 0.58894163,167.5183 0.27651128,167.5265 0.29473099,167.5348 0.29467371,167.5430 0.30362049,167.5512 0.33927658,167.5594 0.30357078,167.5676 0.35744855,167.5759 0.55398899,167.5841 0.78554344,167.5923 0.77643794,167.6005 0.82142127,167.6088 0.57124668,167.6170 0.18749735,167.6252 0.28593025,167.6334 0.43748251,167.6416 0.47308707,167.6499 0.2855238,167.6581 0.089160219,167.6663 0.035790831,167.6745 0.098407395,167.6828 0.16961716,167.6910 0.09801925,167.6992 0.053565647,167.7074 0.17865826,167.7157 0.23213728,167.7239 0.1427355,167.7321 0.0089444732,167.7403 0.098414458,167.7486 0.2234033,167.7568 0.33933753,167.7650 0.29440048,167.7732 0.071173422,167.7815 0.026965309,167.7897 0.31271008,167.7979 0.35699901,167.8061 0.17838085,167.8144 0.026744414,167.8226 0.026824072,167.8308 0.053565271,167.8390 0.053611927,167.8473 0.11618381,167.8555 0.30368161,167.8637 0.45528665,167.8720 0.27664453,167.8802 0.10713308,167.8884 0.080317795,167.8966 0.0088725155,167.9049 0.05376507,167.9131 0.42005429,167.9213 0.74125165,167.9296 0.59794748,167.9378 0.27666458,167.9460 0.25912783,167.9543 0.29471466,167.9625 0.31246001,167.9707 0.3391197,167.9789 0.24997215,167.9872 0.33057281,167.9954 0.50014526,168.0036 0.64282656,168.0119 0.61615747,168.0201 0.77690881,168.0283 1.0092478,168.0366 1.5274431,168.0448 1.7946595,168.0530 1.7955381,168.0613 3.7712348,168.0695 9.0783033,168.0777 18.287933,168.0860 28.587725,168.0942 30.131458,168.1024 26.032883,168.1107 26.262604,168.1189 27.92869,168.1271 24.524179,168.1354 34.333073,168.1436 80.274071,168.1518 122.97663,168.1601 107.21081,168.1683 51.878239,168.1765 15.64884,168.1848 8.2219706,168.1930 6.8814497,168.2013 4.1751981,168.2095 1.5694114,168.2177 0.51770991,168.2260 0.50878817,168.2342 0.56236899,168.2424 0.58036506,168.2507 0.43741259,168.2589 0.16949172,168.2672 0.14283751,168.2754 0.16973649,168.2836 0.27697748,168.2919 0.44644579,168.3001 0.33903033,168.3083 0.089175634,168.3166 0.089356817,168.3248 0.14292802,168.3331 0.23229431,168.3413 0.5090698,168.3495 0.54454046,168.3578 0.30337021,168.3660 0.18746106,168.3743 0.13394134,168.3825 0.14284262,168.3907 0.18751435,168.3990 0.19636156,168.4072 0.080326639,168.4155 0.16973937,168.4237 0.25017828,168.4320 0.25004932,168.4402 0.21417058,168.4484 0.38393041,168.4567 0.66065729,168.4649 0.41955519,168.4732 0.15171374,168.4814 0.11615852,168.4897 0.22338314,168.4979 0.25007173,168.5061 0.27672634,168.5144 0.18729107,168.5226 0.16071866,168.5309 0.2411231,168.5391 0.21430922,168.5474 0.19648243,168.5556 0.21443699,168.5639 0.32140279,168.5721 0.19629249,168.5803 0.22330025,168.5886 0.29475164,168.5968 0.33033615,168.6051 0.36608449,168.6133 0.51801455,168.6216 0.53557318,168.6298 0.25865558,168.6381 0.089195393,168.6463 0.062527701,168.6546 0.10723682,168.6628 0.15184358,168.6711 0.16960706,168.6793 0.14277096,168.6876 0.10706292,168.6958 0.098292127,168.7041 0.19638614,168.7123 0.026687857,168.7205 0.12514298,168.7288 0.39296183,168.7370 0.40172076,168.7453 0.23222075,168.7535 0.35737875,168.7618 0.52679479,168.7700 0.41937035,168.7783 0.17848918,168.7865 0.23218547,168.7948 0.12497009,168.8031 0.26794001,168.8113 0.33034012,168.8196 0.23205967,168.8278 0.10713019,168.8361 0.24162921,168.8443 0.68794918,168.8526 0.69596881,168.8608 0.32090169,168.8691 0.10722617,168.8773 0.4023304,168.8856 0.87507397,168.8938 0.66022629,168.9021 0.25880334,168.9103 0.35718098,168.9186 0.28561834,168.9268 0.15172617,168.9351 0.10716874,168.9433 0.3572399,168.9516 0.41090792,168.9599 0.55414516,168.9681 1.2682852,168.9764 1.6964447,168.9846 1.5535449,168.9929 1.312421,169.0011 1.4019555,169.0094 1.571319,169.0176 1.5001785,169.0259 2.475647,169.0342 4.8594847,169.0424 7.7367158,169.0507 17.380934,169.0589 31.905224,169.0672 34.243801,169.0754 23.2019,169.0837 17.835951,169.0920 29.218828,169.1002 35.362812,169.1085 27.236145,169.1167 15.831946,169.1250 13.403958,169.1333 17.257034,169.1415 24.819689,169.1498 29.087952,169.1580 25.044115,169.1663 14.873078,169.1746 5.4939733,169.1828 1.9984659,169.1911 0.95500278,169.1993 1.223592,169.2076 1.2853886,169.2159 0.66001427,169.2241 0.28552121,169.2324 0.43755051,169.2406 0.42852595,169.2489 0.28564107,169.2572 0.107047,169.2654 0.044668403,169.2737 0.18755405,169.2820 0.11610477,169.2902 0.16082151,169.2985 0.19647762,169.3067 0.17858657,169.3150 0.32149664,169.3233 0.52700412,169.3315 0.62509996,169.3398 0.43735674,169.3481 0.54445708,169.3563 0.37480992,169.3646 0.2146568,169.3729 0.40220472,169.3811 0.41939348,169.3894 0.29426888,169.3977 0.17839894,169.4059 0.20538254,169.4142 0.23224559,169.4225 0.23215802,169.4307 0.20529652,169.4390 0.2142936,169.4473 0.32149991,169.4555 0.39276919,169.4638 0.27670389,169.4721 0.25001064,169.4803 0.19634439,169.4886 0.15186788,169.4969 0.22328438,169.5051 0.18737791,169.5134 0.12499873,169.5217 0.17873107,169.5299 0.18750365,169.5382 0.11593532,169.5465 0.062430102,169.5547 0.080435432,169.5630 0.19656782,169.5713 0.23218156,169.5796 0.25915533,169.5878 0.39286685,169.5961 0.27656856,169.6044 0.22313447,169.6126 0.18756875,169.6209 0.30361626,169.6292 0.26765174,169.6374 0.10697915,169.6457 -3.7636994e-005,169.6540 0.0089760125,169.6623 0.080427356,169.6705 0.17867588,169.6788 0.21444617,169.6871 0.35720268,169.6954 0.41960865,169.7036 0.33020917,169.7119 0.14276548,169.7202 0.17866801,169.7284 0.24114586,169.7367 0.29468399,169.7450 0.33952546,169.7533 0.48218679,169.7615 0.40157303,169.7698 0.30340868,169.7781 0.28567109,169.7864 0.30357572,169.7946 0.21418571,169.8029 0.16963086,169.8112 0.1339041,169.8195 0.089223661,169.8277 0.026754493,169.8360 0.035726409,169.8443 0.080357842,169.8526 0.053557362,169.8609 0.0089321574,169.8691 0.026828468,169.8774 0.13414164,169.8857 0.59835404,169.8940 0.65163314,169.9022 0.38379377,169.9105 0.16971533,169.9188 0.28581882,169.9271 0.29458883,169.9354 0.20532988,169.9436 0.33052519,169.9519 0.56267327,169.9602 0.66981739,169.9685 0.91098648,169.9768 1.1606084,169.9850 1.1784811,169.9933 1.2232797,170.0016 1.0266997,170.0099 0.77663231,170.0182 0.96483743,170.0264 2.3592911,170.0347 4.1894989,170.0430 4.7864442,170.0513 4.811645,170.0596 4.5802889,170.0678 6.2269249,170.0761 9.2814121,170.0844 14.13881,170.0927 22.39333,170.1010 33.454582,170.1093 60.172413,170.1175 230.96204,170.1258 602.30957,170.1341 771.14642,170.1424 557.59314,170.1507 224.00891,170.1590 74.0019,170.1672 42.691711,170.1755 29.897173,170.1838 18.857113,170.1921 12.996621,170.2004 10.73129,170.2087 9.2032747,170.2169 6.2637491,170.2252 3.0055311,170.2335 1.2311491,170.2418 0.58918571,170.2501 0.37482587,170.2584 0.22313364,170.2667 0.26782522,170.2750 0.29477534,170.2832 0.34845981,170.2915 0.35709491,170.2998 0.28557959,170.3081 0.25907847,170.3164 0.38400844,170.3247 0.35688969,170.3330 0.46422917,170.3413 0.66094369,170.3495 0.67883968,170.3578 0.78578788,170.3661 0.72320545,170.3744 0.6428566,170.3827 0.57115012,170.3910 0.37471128,170.3993 0.22305016,170.4076 0.12513855,170.4159 0.27696556,170.4242 0.28576657,170.4324 0.33030763,170.4407 0.24094343,170.4490 0.41101283,170.4573 0.68747205,170.4656 0.46400076,170.4739 0.43770024,170.4822 0.52681601,170.4905 0.35700375,170.4988 0.35712567,170.5071 0.31239438,170.5154 0.25896531,170.5237 0.42857525,170.5320 0.46417975,170.5402 0.32151929,170.5485 0.27693269,170.5568 0.32143071,170.5651 0.27663717,170.5734 0.16071664,170.5817 0.268004,170.5900 0.2677252,170.5983 0.1694245,170.6066 0.1160606,170.6149 0.10725545,170.6232 0.15179248,170.6315 0.1160544,170.6398 0.22335601,170.6481 0.38406709,170.6564 0.47330156,170.6647 0.5624184,170.6730 0.41042289,170.6813 0.14273906,170.6896 0.12509958,170.6979 0.20545651,170.7062 0.37508652,170.7145 0.40174621,170.7228 0.24094783,170.7310 0.17866012,170.7393 0.41076931,170.7476 0.51795429,170.7559 0.53565294,170.7642 0.20508741,170.7725 0.10714738,170.7808 0.13402332,170.7891 0.16070974,170.7974 0.12495767,170.8057 0.12498462,170.8140 0.098192871,170.8223 0.11607677,170.8306 0.15184079,170.8389 0.22319262,170.8472 0.10706107,170.8555 0.035720598,170.8638 0.035672549,170.8721 0.035738401,170.8804 0.19668642,170.8887 0.32142898,170.8971 0.08900319,170.9054 0.035886731,170.9137 0.28609952,170.9220 0.41066036,170.9303 0.29441935,170.9386 0.19652632,170.9469 0.35760641,170.9552 0.60702658,170.9635 0.44612557,170.9718 0.58969063,170.9801 0.91102016,170.9884 1.1160809,170.9967 1.080254,171.0050 1.0810237,171.0133 1.8671672,171.0216 2.6070359,171.0299 2.4
[truncated: 2,349,080 more chars]
